# Supplementary material for: An improved V-Net lung nodule segmentation model based on pixel threshold separation and attention mechanism
Source: Sci Rep. 2024 Feb 27;14:4743. doi: 10.1038/s41598-024-55178-3 (PMC10899216; doi:10.1038/s41598-024-55178-3)
Supplement: Supplementary file 1 — Supplementary Information 1. [file 41598_2024_55178_MOESM1_ESM.zip]

Archive with 1,327 entries (1,319 files):
- lidc-xml-only/
- lidc-xml-only/161-resubmitted-correction-3-9-12.xml
- lidc-xml-only/tcia-lidc-xml/
- lidc-xml-only/tcia-lidc-xml/157/
- lidc-xml-only/tcia-lidc-xml/157/158.xml
- lidc-xml-only/tcia-lidc-xml/157/159.xml
- lidc-xml-only/tcia-lidc-xml/157/160.xml
- lidc-xml-only/tcia-lidc-xml/157/161.xml
- lidc-xml-only/tcia-lidc-xml/157/162.xml
- lidc-xml-only/tcia-lidc-xml/157/163.xml
- lidc-xml-only/tcia-lidc-xml/157/164.xml
- lidc-xml-only/tcia-lidc-xml/157/165.xml
- lidc-xml-only/tcia-lidc-xml/157/166.xml
- lidc-xml-only/tcia-lidc-xml/157/167.xml
- lidc-xml-only/tcia-lidc-xml/157/168.xml
- lidc-xml-only/tcia-lidc-xml/185/
- lidc-xml-only/tcia-lidc-xml/185/068.xml
- lidc-xml-only/tcia-lidc-xml/185/069.xml
- lidc-xml-only/tcia-lidc-xml/185/070.xml
- lidc-xml-only/tcia-lidc-xml/185/071.xml
- lidc-xml-only/tcia-lidc-xml/185/072.xml
- lidc-xml-only/tcia-lidc-xml/185/073.xml
- lidc-xml-only/tcia-lidc-xml/185/074.xml
- lidc-xml-only/tcia-lidc-xml/185/075.xml
- lidc-xml-only/tcia-lidc-xml/185/076.xml
- lidc-xml-only/tcia-lidc-xml/185/077.xml
- lidc-xml-only/tcia-lidc-xml/185/078.xml
- lidc-xml-only/tcia-lidc-xml/185/079.xml
- lidc-xml-only/tcia-lidc-xml/185/080.xml
- lidc-xml-only/tcia-lidc-xml/185/081.xml
- lidc-xml-only/tcia-lidc-xml/185/082.xml
- lidc-xml-only/tcia-lidc-xml/185/083.xml
- lidc-xml-only/tcia-lidc-xml/185/084.xml
- lidc-xml-only/tcia-lidc-xml/185/085.xml
- lidc-xml-only/tcia-lidc-xml/185/086.xml
- lidc-xml-only/tcia-lidc-xml/185/087.xml
- lidc-xml-only/tcia-lidc-xml/185/088.xml
- lidc-xml-only/tcia-lidc-xml/185/089.xml
- lidc-xml-only/tcia-lidc-xml/185/090.xml
- lidc-xml-only/tcia-lidc-xml/185/091.xml
- lidc-xml-only/tcia-lidc-xml/185/092.xml
- lidc-xml-only/tcia-lidc-xml/185/093.xml
- lidc-xml-only/tcia-lidc-xml/185/094.xml
- lidc-xml-only/tcia-lidc-xml/185/095.xml
- lidc-xml-only/tcia-lidc-xml/185/096.xml
- lidc-xml-only/tcia-lidc-xml/185/097.xml
- lidc-xml-only/tcia-lidc-xml/185/098.xml
- lidc-xml-only/tcia-lidc-xml/185/099.xml
- lidc-xml-only/tcia-lidc-xml/185/100.xml
- lidc-xml-only/tcia-lidc-xml/185/101.xml
- lidc-xml-only/tcia-lidc-xml/185/102.xml
- lidc-xml-only/tcia-lidc-xml/185/103.xml
- lidc-xml-only/tcia-lidc-xml/185/104.xml
- lidc-xml-only/tcia-lidc-xml/185/105.xml
- lidc-xml-only/tcia-lidc-xml/185/106.xml
- lidc-xml-only/tcia-lidc-xml/185/107.xml
- lidc-xml-only/tcia-lidc-xml/185/108.xml
- lidc-xml-only/tcia-lidc-xml/185/109.xml
- lidc-xml-only/tcia-lidc-xml/185/110.xml
- lidc-xml-only/tcia-lidc-xml/185/111.xml
- lidc-xml-only/tcia-lidc-xml/185/112.xml
- lidc-xml-only/tcia-lidc-xml/185/113.xml
- lidc-xml-only/tcia-lidc-xml/185/114.xml
- lidc-xml-only/tcia-lidc-xml/185/115.xml
- lidc-xml-only/tcia-lidc-xml/185/116.xml
- lidc-xml-only/tcia-lidc-xml/185/117.xml
- lidc-xml-only/tcia-lidc-xml/185/118.xml
- lidc-xml-only/tcia-lidc-xml/185/119.xml
- lidc-xml-only/tcia-lidc-xml/185/120.xml
- lidc-xml-only/tcia-lidc-xml/185/121.xml
- lidc-xml-only/tcia-lidc-xml/185/122.xml
- lidc-xml-only/tcia-lidc-xml/185/123.xml
- lidc-xml-only/tcia-lidc-xml/185/124.xml
- lidc-xml-only/tcia-lidc-xml/185/125.xml
- lidc-xml-only/tcia-lidc-xml/185/126.xml
- lidc-xml-only/tcia-lidc-xml/185/127.xml
- lidc-xml-only/tcia-lidc-xml/185/128.xml
- lidc-xml-only/tcia-lidc-xml/185/129.xml
- lidc-xml-only/tcia-lidc-xml/185/130.xml
- lidc-xml-only/tcia-lidc-xml/185/131.xml
- lidc-xml-only/tcia-lidc-xml/185/132.xml
- lidc-xml-only/tcia-lidc-xml/185/133.xml
- lidc-xml-only/tcia-lidc-xml/185/134.xml
- lidc-xml-only/tcia-lidc-xml/185/135.xml
- lidc-xml-only/tcia-lidc-xml/185/136.xml
- lidc-xml-only/tcia-lidc-xml/185/137.xml
- lidc-xml-only/tcia-lidc-xml/185/138.xml
- lidc-xml-only/tcia-lidc-xml/185/139.xml
- lidc-xml-only/tcia-lidc-xml/185/140.xml
- lidc-xml-only/tcia-lidc-xml/185/141.xml
- lidc-xml-only/tcia-lidc-xml/185/142.xml
- lidc-xml-only/tcia-lidc-xml/185/143.xml
- lidc-xml-only/tcia-lidc-xml/185/144.xml
- lidc-xml-only/tcia-lidc-xml/185/145.xml
- lidc-xml-only/tcia-lidc-xml/185/146.xml
- lidc-xml-only/tcia-lidc-xml/185/147.xml
- lidc-xml-only/tcia-lidc-xml/185/148.xml
- lidc-xml-only/tcia-lidc-xml/185/149.xml
- lidc-xml-only/tcia-lidc-xml/185/150.xml
- lidc-xml-only/tcia-lidc-xml/185/151.xml
- lidc-xml-only/tcia-lidc-xml/185/152.xml
- lidc-xml-only/tcia-lidc-xml/185/153.xml
- lidc-xml-only/tcia-lidc-xml/185/154.xml
- lidc-xml-only/tcia-lidc-xml/185/155.xml
- lidc-xml-only/tcia-lidc-xml/185/156.xml
- lidc-xml-only/tcia-lidc-xml/185/157.xml
- lidc-xml-only/tcia-lidc-xml/185/158.xml
- lidc-xml-only/tcia-lidc-xml/185/159.xml
- lidc-xml-only/tcia-lidc-xml/185/160.xml
- lidc-xml-only/tcia-lidc-xml/185/161.xml
- lidc-xml-only/tcia-lidc-xml/185/162.xml
- lidc-xml-only/tcia-lidc-xml/185/163.xml
- lidc-xml-only/tcia-lidc-xml/185/164.xml
- lidc-xml-only/tcia-lidc-xml/185/165.xml
- lidc-xml-only/tcia-lidc-xml/185/166.xml
- lidc-xml-only/tcia-lidc-xml/185/167.xml
- lidc-xml-only/tcia-lidc-xml/185/168.xml
- lidc-xml-only/tcia-lidc-xml/185/169.xml
- lidc-xml-only/tcia-lidc-xml/185/170.xml
- lidc-xml-only/tcia-lidc-xml/185/171.xml
- lidc-xml-only/tcia-lidc-xml/185/172.xml
- lidc-xml-only/tcia-lidc-xml/185/173.xml
- lidc-xml-only/tcia-lidc-xml/185/174.xml
- lidc-xml-only/tcia-lidc-xml/185/175.xml
- lidc-xml-only/tcia-lidc-xml/185/176.xml
- lidc-xml-only/tcia-lidc-xml/185/177.xml
- lidc-xml-only/tcia-lidc-xml/185/178.xml
- lidc-xml-only/tcia-lidc-xml/185/179.xml
- lidc-xml-only/tcia-lidc-xml/185/180.xml
- lidc-xml-only/tcia-lidc-xml/185/181.xml
- lidc-xml-only/tcia-lidc-xml/185/182.xml
- lidc-xml-only/tcia-lidc-xml/185/183.xml
- lidc-xml-only/tcia-lidc-xml/185/184.xml
- lidc-xml-only/tcia-lidc-xml/185/185.xml
- lidc-xml-only/tcia-lidc-xml/185/186.xml
- lidc-xml-only/tcia-lidc-xml/185/187.xml
- lidc-xml-only/tcia-lidc-xml/185/188.xml
- lidc-xml-only/tcia-lidc-xml/185/189.xml
- lidc-xml-only/tcia-lidc-xml/185/190.xml
- lidc-xml-only/tcia-lidc-xml/185/191.xml
- lidc-xml-only/tcia-lidc-xml/185/192.xml
- lidc-xml-only/tcia-lidc-xml/185/193.xml
- lidc-xml-only/tcia-lidc-xml/185/194.xml
- lidc-xml-only/tcia-lidc-xml/185/195.xml
- lidc-xml-only/tcia-lidc-xml/185/196.xml
- lidc-xml-only/tcia-lidc-xml/185/197.xml
- lidc-xml-only/tcia-lidc-xml/185/198.xml
- lidc-xml-only/tcia-lidc-xml/185/199.xml
- lidc-xml-only/tcia-lidc-xml/185/200.xml
- lidc-xml-only/tcia-lidc-xml/185/201.xml
- lidc-xml-only/tcia-lidc-xml/185/202.xml
- lidc-xml-only/tcia-lidc-xml/185/203.xml
- lidc-xml-only/tcia-lidc-xml/185/204.xml
- lidc-xml-only/tcia-lidc-xml/185/205.xml
- lidc-xml-only/tcia-lidc-xml/185/206.xml
- lidc-xml-only/tcia-lidc-xml/185/207.xml
- lidc-xml-only/tcia-lidc-xml/185/208.xml
- lidc-xml-only/tcia-lidc-xml/185/209.xml
- lidc-xml-only/tcia-lidc-xml/185/210.xml
- lidc-xml-only/tcia-lidc-xml/185/211.xml
- lidc-xml-only/tcia-lidc-xml/185/212.xml
- lidc-xml-only/tcia-lidc-xml/185/213.xml
- lidc-xml-only/tcia-lidc-xml/185/214.xml
- lidc-xml-only/tcia-lidc-xml/185/215.xml
- lidc-xml-only/tcia-lidc-xml/185/216.xml
- lidc-xml-only/tcia-lidc-xml/185/217.xml
- lidc-xml-only/tcia-lidc-xml/185/218.xml
- lidc-xml-only/tcia-lidc-xml/185/219.xml
- lidc-xml-only/tcia-lidc-xml/185/220.xml
- lidc-xml-only/tcia-lidc-xml/185/221.xml
- lidc-xml-only/tcia-lidc-xml/185/222.xml
- lidc-xml-only/tcia-lidc-xml/185/223.xml
- lidc-xml-only/tcia-lidc-xml/185/224.xml
- lidc-xml-only/tcia-lidc-xml/185/225.xml
- lidc-xml-only/tcia-lidc-xml/185/226.xml
- lidc-xml-only/tcia-lidc-xml/185/227.xml
- lidc-xml-only/tcia-lidc-xml/185/228.xml
- lidc-xml-only/tcia-lidc-xml/185/229.xml
- lidc-xml-only/tcia-lidc-xml/185/230.xml
- lidc-xml-only/tcia-lidc-xml/185/231.xml
- lidc-xml-only/tcia-lidc-xml/185/232.xml
- lidc-xml-only/tcia-lidc-xml/185/233.xml
- lidc-xml-only/tcia-lidc-xml/185/234.xml
- lidc-xml-only/tcia-lidc-xml/185/235.xml
- lidc-xml-only/tcia-lidc-xml/185/236.xml
- lidc-xml-only/tcia-lidc-xml/185/237.xml
- lidc-xml-only/tcia-lidc-xml/185/238.xml
- lidc-xml-only/tcia-lidc-xml/185/239.xml
- lidc-xml-only/tcia-lidc-xml/185/240.xml
- lidc-xml-only/tcia-lidc-xml/185/241.xml
- lidc-xml-only/tcia-lidc-xml/185/242.xml
- lidc-xml-only/tcia-lidc-xml/185/243.xml
- lidc-xml-only/tcia-lidc-xml/185/244.xml
- lidc-xml-only/tcia-lidc-xml/185/245.xml
- lidc-xml-only/tcia-lidc-xml/185/246.xml
- lidc-xml-only/tcia-lidc-xml/185/247.xml
- lidc-xml-only/tcia-lidc-xml/185/248.xml
- lidc-xml-only/tcia-lidc-xml/185/249.xml
- lidc-xml-only/tcia-lidc-xml/185/250.xml
- lidc-xml-only/tcia-lidc-xml/185/251.xml
- lidc-xml-only/tcia-lidc-xml/185/252.xml
- lidc-xml-only/tcia-lidc-xml/185/253.xml
- lidc-xml-only/tcia-lidc-xml/185/254.xml
- lidc-xml-only/tcia-lidc-xml/185/255.xml
- lidc-xml-only/tcia-lidc-xml/185/256.xml
- lidc-xml-only/tcia-lidc-xml/185/257.xml
- lidc-xml-only/tcia-lidc-xml/185/258.xml
- lidc-xml-only/tcia-lidc-xml/185/259.xml
- lidc-xml-only/tcia-lidc-xml/185/260.xml
- lidc-xml-only/tcia-lidc-xml/185/261.xml
- lidc-xml-only/tcia-lidc-xml/185/262.xml
- lidc-xml-only/tcia-lidc-xml/185/263.xml
- lidc-xml-only/tcia-lidc-xml/185/264.xml
- lidc-xml-only/tcia-lidc-xml/185/265.xml
- lidc-xml-only/tcia-lidc-xml/185/266.xml
- lidc-xml-only/tcia-lidc-xml/185/267.xml
- lidc-xml-only/tcia-lidc-xml/185/268.xml
- lidc-xml-only/tcia-lidc-xml/185/269.xml
- lidc-xml-only/tcia-lidc-xml/185/270.xml
- lidc-xml-only/tcia-lidc-xml/185/271.xml
- lidc-xml-only/tcia-lidc-xml/185/272.xml
- lidc-xml-only/tcia-lidc-xml/185/273.xml
- lidc-xml-only/tcia-lidc-xml/185/274.xml
- lidc-xml-only/tcia-lidc-xml/185/275.xml
- lidc-xml-only/tcia-lidc-xml/185/276.xml
- lidc-xml-only/tcia-lidc-xml/185/277.xml
- lidc-xml-only/tcia-lidc-xml/185/278.xml
- lidc-xml-only/tcia-lidc-xml/185/279.xml
- lidc-xml-only/tcia-lidc-xml/185/280.xml
- lidc-xml-only/tcia-lidc-xml/185/281.xml
- lidc-xml-only/tcia-lidc-xml/185/282.xml
- lidc-xml-only/tcia-lidc-xml/185/283.xml
- lidc-xml-only/tcia-lidc-xml/185/284.xml
- lidc-xml-only/tcia-lidc-xml/185/285.xml
- lidc-xml-only/tcia-lidc-xml/185/286.xml
- lidc-xml-only/tcia-lidc-xml/185/287.xml
- lidc-xml-only/tcia-lidc-xml/185/288.xml
- lidc-xml-only/tcia-lidc-xml/185/289.xml
- lidc-xml-only/tcia-lidc-xml/185/290.xml
- lidc-xml-only/tcia-lidc-xml/185/291.xml
- lidc-xml-only/tcia-lidc-xml/185/292.xml
- lidc-xml-only/tcia-lidc-xml/185/293.xml
- lidc-xml-only/tcia-lidc-xml/185/294.xml
- lidc-xml-only/tcia-lidc-xml/185/295.xml
- lidc-xml-only/tcia-lidc-xml/185/296.xml
- lidc-xml-only/tcia-lidc-xml/185/297.xml
- lidc-xml-only/tcia-lidc-xml/185/298.xml
- lidc-xml-only/tcia-lidc-xml/185/299.xml
- lidc-xml-only/tcia-lidc-xml/186/
- lidc-xml-only/tcia-lidc-xml/186/000.xml
- lidc-xml-only/tcia-lidc-xml/186/001.xml
- lidc-xml-only/tcia-lidc-xml/186/002.xml
- lidc-xml-only/tcia-lidc-xml/186/003.xml
- lidc-xml-only/tcia-lidc-xml/186/004.xml
- lidc-xml-only/tcia-lidc-xml/186/005.xml
- lidc-xml-only/tcia-lidc-xml/186/006.xml
- lidc-xml-only/tcia-lidc-xml/186/007.xml
- lidc-xml-only/tcia-lidc-xml/186/008.xml
- lidc-xml-only/tcia-lidc-xml/186/009.xml
- lidc-xml-only/tcia-lidc-xml/186/010.xml
- lidc-xml-only/tcia-lidc-xml/186/011.xml
- lidc-xml-only/tcia-lidc-xml/186/012.xml
- lidc-xml-only/tcia-lidc-xml/186/013.xml
- lidc-xml-only/tcia-lidc-xml/186/014.xml
- lidc-xml-only/tcia-lidc-xml/186/015.xml
- lidc-xml-only/tcia-lidc-xml/186/016.xml
- lidc-xml-only/tcia-lidc-xml/186/017.xml
- lidc-xml-only/tcia-lidc-xml/186/018.xml
- lidc-xml-only/tcia-lidc-xml/186/019.xml
- lidc-xml-only/tcia-lidc-xml/186/020.xml
- lidc-xml-only/tcia-lidc-xml/186/021.xml
- lidc-xml-only/tcia-lidc-xml/186/022.xml
- lidc-xml-only/tcia-lidc-xml/186/023.xml
- lidc-xml-only/tcia-lidc-xml/186/024.xml
- lidc-xml-only/tcia-lidc-xml/186/025.xml
- lidc-xml-only/tcia-lidc-xml/186/026.xml
- lidc-xml-only/tcia-lidc-xml/186/027.xml
- lidc-xml-only/tcia-lidc-xml/186/028.xml
- lidc-xml-only/tcia-lidc-xml/186/029.xml
- lidc-xml-only/tcia-lidc-xml/186/030.xml
- lidc-xml-only/tcia-lidc-xml/186/031.xml
- lidc-xml-only/tcia-lidc-xml/186/032.xml
- lidc-xml-only/tcia-lidc-xml/186/033.xml
- lidc-xml-only/tcia-lidc-xml/186/034.xml
- lidc-xml-only/tcia-lidc-xml/186/035.xml
- lidc-xml-only/tcia-lidc-xml/186/036.xml
- lidc-xml-only/tcia-lidc-xml/186/037.xml
- lidc-xml-only/tcia-lidc-xml/186/038.xml
- lidc-xml-only/tcia-lidc-xml/186/039.xml
- lidc-xml-only/tcia-lidc-xml/186/040.xml
- lidc-xml-only/tcia-lidc-xml/186/041.xml
- lidc-xml-only/tcia-lidc-xml/186/042.xml
- lidc-xml-only/tcia-lidc-xml/186/043.xml
- lidc-xml-only/tcia-lidc-xml/186/044.xml
- lidc-xml-only/tcia-lidc-xml/186/045.xml
- lidc-xml-only/tcia-lidc-xml/186/046.xml
- lidc-xml-only/tcia-lidc-xml/186/047.xml
- lidc-xml-only/tcia-lidc-xml/186/048.xml
- lidc-xml-only/tcia-lidc-xml/186/049.xml
- lidc-xml-only/tcia-lidc-xml/186/050.xml
[truncated: 1,027 more entries]
