# Supplementary material for: An improved V-Net lung nodule segmentation model based on pixel threshold separation and attention mechanism
Source: Sci Rep. 2024 Feb 27;14:4743. doi: 10.1038/s41598-024-55178-3 (PMC10899216; doi:10.1038/s41598-024-55178-3)
Supplement: Supplementary file 1 — Supplementary Information 1. [file 41598_2024_55178_MOESM1_ESM.zip › lidc-xml-only/161-resubmitted-correction-3-9-12.xml]

<?xml version="1.0" encoding="UTF-8"?>
<LidcReadMessage uid="1.3.6.1.4.1.14519.5.2.1.6279.6001.1308168927148.0" xmlns="http://www.nih.gov">
 <ResponseHeader>
  <Version>1.7</Version>
  <MessageId>1152727</MessageId>
  <DateRequest>2006-06-05</DateRequest>
  <TimeRequest>17:08:37</TimeRequest>
  <RequestingSite>removed</RequestingSite>
  <ServicingSite>removed</ServicingSite>
  <TaskDescription>Second unblinded read</TaskDescription>
  <CtImageFile>removed</CtImageFile>
  <SeriesInstanceUid>1.3.6.1.4.1.14519.5.2.1.6279.6001.340202188094259402036602717327</SeriesInstanceUid>
  <StudyInstanceUID>1.3.6.1.4.1.14519.5.2.1.6279.6001.584233139051825667176600857752</StudyInstanceUID>
  <DateService>2006-06-05</DateService>
  <TimeService>17:08:37</TimeService>
  <ResponseDescription>1 - Reading complete</ResponseDescription>
  <ResponseComments>Merged, reader anonymized, unblinded responses</ResponseComments>
 </ResponseHeader>
 <readingSession>
  <annotationVersion>3.12</annotationVersion>
  <servicingRadiologistID>anonymous</servicingRadiologistID>
  <unblindedReadNodule>
   <noduleID>0</noduleID>
   <roi>
    <imageZposition>-253.0</imageZposition>
    <imageSOP_UID>1.3.6.1.4.1.14519.5.2.1.6279.6001.150739457477763063347777523734</imageSOP_UID>
    <inclusion>TRUE</inclusion>
    <edgeMap><xCoord>49</xCoord><yCoord>310</yCoord></edgeMap>
   </roi>
  </unblindedReadNodule>
  <unblindedReadNodule>
   <noduleID>3</noduleID>
   <roi>
    <imageZposition>-253.0</imageZposition>
    <imageSOP_UID>1.3.6.1.4.1.14519.5.2.1.6279.6001.150739457477763063347777523734</imageSOP_UID>
    <inclusion>TRUE</inclusion>
    <edgeMap><xCoord>202</xCoord><yCoord>396</yCoord></edgeMap>
   </roi>
  </unblindedReadNodule>
  <unblindedReadNodule>
   <noduleID>4</noduleID>
   <roi>
    <imageZposition>-241.0</imageZposition>
    <imageSOP_UID>1.3.6.1.4.1.14519.5.2.1.6279.6001.215045255809332801219463370689</imageSOP_UID>
    <inclusion>TRUE</inclusion>
    <edgeMap><xCoord>185</xCoord><yCoord>392</yCoord></edgeMap>
   </roi>
  </unblindedReadNodule>
  <unblindedReadNodule>
   <noduleID>6</noduleID>
   <roi>
    <imageZposition>-262.0</imageZposition>
    <imageSOP_UID>1.3.6.1.4.1.14519.5.2.1.6279.6001.128016722956285447344670839763</imageSOP_UID>
    <inclusion>TRUE</inclusion>
    <edgeMap><xCoord>71</xCoord><yCoord>209</yCoord></edgeMap>
   </roi>
  </unblindedReadNodule>
  <nonNodule>
    <nonNoduleID>12457</nonNoduleID>
    <imageZposition>-187.0</imageZposition>
    <imageSOP_UID>1.3.6.1.4.1.14519.5.2.1.6279.6001.270634182491671360557327079123</imageSOP_UID>
    <locus><xCoord>363</xCoord><yCoord>224</yCoord>
    </locus>
  </nonNodule>
  <nonNodule>
   <nonNoduleID>1</nonNoduleID>
   <imageZposition>-262.0</imageZposition>
   <imageSOP_UID>1.3.6.1.4.1.14519.5.2.1.6279.6001.128016722956285447344670839763</imageSOP_UID>
   <locus><xCoord>155</xCoord><yCoord>133</yCoord>
   </locus>
  </nonNodule>
  <nonNodule>
   <nonNoduleID>5</nonNoduleID>
   <imageZposition>-271.0</imageZposition>
   <imageSOP_UID>1.3.6.1.4.1.14519.5.2.1.6279.6001.178163725810648807871472176433</imageSOP_UID>
   <locus><xCoord>215</xCoord><yCoord>347</yCoord>
   </locus>
  </nonNodule>
 </readingSession>
 <readingSession>
  <annotationVersion>3.12</annotationVersion>
  <servicingRadiologistID>anonymous</servicingRadiologistID>
  <unblindedReadNodule>
   <noduleID>12468</noduleID>
   <roi>
    <imageZposition>-70.0</imageZposition>
    <imageSOP_UID>1.3.6.1.4.1.14519.5.2.1.6279.6001.350028248790971951374528707491</imageSOP_UID>
    <inclusion>TRUE</inclusion>
    <edgeMap><xCoord>398</xCoord><yCoord>252</yCoord></edgeMap>
   </roi>
  </unblindedReadNodule>
  <unblindedReadNodule>
   <noduleID>12464</noduleID>
   <roi>
    <imageZposition>-76.0</imageZposition>
    <imageSOP_UID>1.3.6.1.4.1.14519.5.2.1.6279.6001.193430476927261949412279264920</imageSOP_UID>
    <inclusion>TRUE</inclusion>
    <edgeMap><xCoord>270</xCoord><yCoord>285</yCoord></edgeMap>
   </roi>
  </unblindedReadNodule>
  <unblindedReadNodule>
   <noduleID>12467</noduleID>
   <roi>
    <imageZposition>-121.0</imageZposition>
    <imageSOP_UID>1.3.6.1.4.1.14519.5.2.1.6279.6001.161466868714483778398396202421</imageSOP_UID>
    <inclusion>TRUE</inclusion>
    <edgeMap><xCoord>65</xCoord><yCoord>254</yCoord></edgeMap>
   </roi>
  </unblindedReadNodule>
  <unblindedReadNodule>
   <noduleID>12459</noduleID>
   <roi>
    <imageZposition>-181.0</imageZposition>
    <imageSOP_UID>1.3.6.1.4.1.14519.5.2.1.6279.6001.156388264492529846911221229696</imageSOP_UID>
    <inclusion>TRUE</inclusion>
    <edgeMap><xCoord>60</xCoord><yCoord>198</yCoord></edgeMap>
   </roi>
  </unblindedReadNodule>
  <unblindedReadNodule>
   <noduleID>12463</noduleID>
   <roi>
    <imageZposition>-241.0</imageZposition>
    <imageSOP_UID>1.3.6.1.4.1.14519.5.2.1.6279.6001.215045255809332801219463370689</imageSOP_UID>
    <inclusion>TRUE</inclusion>
    <edgeMap><xCoord>185</xCoord><yCoord>393</yCoord></edgeMap>
   </roi>
  </unblindedReadNodule>
  <unblindedReadNodule>
   <noduleID>12453</noduleID>
   <characteristics>
    <subtlety>3</subtlety>
    <internalStructure>1</internalStructure>
    <calcification>6</calcification>
    <sphericity>2</sphericity>
    <margin>4</margin>
    <lobulation>1</lobulation>
    <spiculation>1</spiculation>
    <texture>5</texture>
    <malignancy>1</malignancy>
   </characteristics>
   <roi>
    <imageZposition>-250.0</imageZposition>
    <imageSOP_UID>1.3.6.1.4.1.14519.5.2.1.6279.6001.100791367364990316173567441168</imageSOP_UID>
    <inclusion>TRUE</inclusion>
    <edgeMap><xCoord>49</xCoord><yCoord>316</yCoord></edgeMap>
    <edgeMap><xCoord>50</xCoord><yCoord>315</yCoord></edgeMap>
    <edgeMap><xCoord>51</xCoord><yCoord>314</yCoord></edgeMap>
    <edgeMap><xCoord>51</xCoord><yCoord>313</yCoord></edgeMap>
    <edgeMap><xCoord>51</xCoord><yCoord>312</yCoord></edgeMap>
    <edgeMap><xCoord>51</xCoord><yCoord>311</yCoord></edgeMap>
    <edgeMap><xCoord>51</xCoord><yCoord>310</yCoord></edgeMap>
    <edgeMap><xCoord>51</xCoord><yCoord>309</yCoord></edgeMap>
    <edgeMap><xCoord>51</xCoord><yCoord>308</yCoord></edgeMap>
    <edgeMap><xCoord>51</xCoord><yCoord>307</yCoord></edgeMap>
    <edgeMap><xCoord>50</xCoord><yCoord>306</yCoord></edgeMap>
    <edgeMap><xCoord>49</xCoord><yCoord>305</yCoord></edgeMap>
    <edgeMap><xCoord>48</xCoord><yCoord>306</yCoord></edgeMap>
    <edgeMap><xCoord>48</xCoord><yCoord>307</yCoord></edgeMap>
    <edgeMap><xCoord>49</xCoord><yCoord>308</yCoord></edgeMap>
    <edgeMap><xCoord>48</xCoord><yCoord>309</yCoord></edgeMap>
    <edgeMap><xCoord>48</xCoord><yCoord>310</yCoord></edgeMap>
    <edgeMap><xCoord>48</xCoord><yCoord>311</yCoord></edgeMap>
    <edgeMap><xCoord>49</xCoord><yCoord>312</yCoord></edgeMap>
    <edgeMap><xCoord>48</xCoord><yCoord>313</yCoord></edgeMap>
    <edgeMap><xCoord>49</xCoord><yCoord>314</yCoord></edgeMap>
    <edgeMap><xCoord>48</xCoord><yCoord>315</yCoord></edgeMap>
    <edgeMap><xCoord>49</xCoord><yCoord>316</yCoord></edgeMap>
   </roi>
   <roi>
    <imageZposition>-253.0</imageZposition>
    <imageSOP_UID>1.3.6.1.4.1.14519.5.2.1.6279.6001.150739457477763063347777523734</imageSOP_UID>
    <inclusion>TRUE</inclusion>
    <edgeMap><xCoord>48</xCoord><yCoord>319</yCoord></edgeMap>
    <edgeMap><xCoord>49</xCoord><yCoord>318</yCoord></edgeMap>
    <edgeMap><xCoord>49</xCoord><yCoord>317</yCoord></edgeMap>
    <edgeMap><xCoord>50</xCoord><yCoord>316</yCoord></edgeMap>
    <edgeMap><xCoord>50</xCoord><yCoord>315</yCoord></edgeMap>
    <edgeMap><xCoord>51</xCoord><yCoord>314</yCoord></edgeMap>
    <edgeMap><xCoord>51</xCoord><yCoord>313</yCoord></edgeMap>
    <edgeMap><xCoord>51</xCoord><yCoord>312</yCoord></edgeMap>
    <edgeMap><xCoord>51</xCoord><yCoord>311</yCoord></edgeMap>
    <edgeMap><xCoord>51</xCoord><yCoord>310</yCoord></edgeMap>
    <edgeMap><xCoord>51</xCoord><yCoord>309</yCoord></edgeMap>
    <edgeMap><xCoord>51</xCoord><yCoord>308</yCoord></edgeMap>
    <edgeMap><xCoord>51</xCoord><yCoord>307</yCoord></edgeMap>
    <edgeMap><xCoord>50</xCoord><yCoord>306</yCoord></edgeMap>
    <edgeMap><xCoord>49</xCoord><yCoord>305</yCoord></edgeMap>
    <edgeMap><xCoord>48</xCoord><yCoord>304</yCoord></edgeMap>
    <edgeMap><xCoord>47</xCoord><yCoord>303</yCoord></edgeMap>
    <edgeMap><xCoord>46</xCoord><yCoord>302</yCoord></edgeMap>
    <edgeMap><xCoord>45</xCoord><yCoord>303</yCoord></edgeMap>
    <edgeMap><xCoord>45</xCoord><yCoord>304</yCoord></edgeMap>
    <edgeMap><xCoord>45</xCoord><yCoord>305</yCoord></edgeMap>
    <edgeMap><xCoord>45</xCoord><yCoord>306</yCoord></edgeMap>
    <edgeMap><xCoord>45</xCoord><yCoord>307</yCoord></edgeMap>
    <edgeMap><xCoord>45</xCoord><yCoord>308</yCoord></edgeMap>
    <edgeMap><xCoord>46</xCoord><yCoord>309</yCoord></edgeMap>
    <edgeMap><xCoord>46</xCoord><yCoord>310</yCoord></edgeMap>
    <edgeMap><xCoord>46</xCoord><yCoord>311</yCoord></edgeMap>
    <edgeMap><xCoord>46</xCoord><yCoord>312</yCoord></edgeMap>
    <edgeMap><xCoord>46</xCoord><yCoord>313</yCoord></edgeMap>
    <edgeMap><xCoord>46</xCoord><yCoord>314</yCoord></edgeMap>
    <edgeMap><xCoord>47</xCoord><yCoord>315</yCoord></edgeMap>
    <edgeMap><xCoord>47</xCoord><yCoord>316</yCoord></edgeMap>
    <edgeMap><xCoord>47</xCoord><yCoord>317</yCoord></edgeMap>
    <edgeMap><xCoord>47</xCoord><yCoord>318</yCoord></edgeMap>
    <edgeMap><xCoord>48</xCoord><yCoord>319</yCoord></edgeMap>
   </roi>
  </unblindedReadNodule>
  <unblindedReadNodule>
   <noduleID>12461</noduleID>
   <roi>
    <imageZposition>-253.0</imageZposition>
    <imageSOP_UID>1.3.6.1.4.1.14519.5.2.1.6279.6001.150739457477763063347777523734</imageSOP_UID>
    <inclusion>TRUE</inclusion>
    <edgeMap><xCoord>202</xCoord><yCoord>398</yCoord></edgeMap>
   </roi>
  </unblindedReadNodule>
  <unblindedReadNodule>
   <noduleID>12466</noduleID>
   <roi>
    <imageZposition>-262.0</imageZposition>
    <imageSOP_UID>1.3.6.1.4.1.14519.5.2.1.6279.6001.128016722956285447344670839763</imageSOP_UID>
    <inclusion>TRUE</inclusion>
    <edgeMap><xCoord>71</xCoord><yCoord>209</yCoord></edgeMap>
   </roi>
  </unblindedReadNodule>
  <nonNodule>
   <nonNoduleID>12457</nonNoduleID>
   <imageZposition>-187.0</imageZposition>
   <imageSOP_UID>1.3.6.1.4.1.14519.5.2.1.6279.6001.270634182491671360557327079123</imageSOP_UID>
   <locus><xCoord>373</xCoord><yCoord>225</yCoord>
   </locus>
  </nonNodule>
  <nonNodule>
   <nonNoduleID>12471</nonNoduleID>
   <imageZposition>-199.0</imageZposition>
   <imageSOP_UID>1.3.6.1.4.1.14519.5.2.1.6279.6001.267363953457812811093234965009</imageSOP_UID>
   <locus><xCoord>372</xCoord><yCoord>153</yCoord>
   </locus>
  </nonNodule>
  <nonNodule>
   <nonNoduleID>12470</nonNoduleID>
   <imageZposition>-262.0</imageZposition>
   <imageSOP_UID>1.3.6.1.4.1.14519.5.2.1.6279.6001.128016722956285447344670839763</imageSOP_UID>
   <locus><xCoord>158</xCoord><yCoord>134</yCoord>
   </locus>
  </nonNodule>
  <nonNodule>
   <nonNoduleID>12465</nonNoduleID>
   <imageZposition>-271.0</imageZposition>
   <imageSOP_UID>1.3.6.1.4.1.14519.5.2.1.6279.6001.178163725810648807871472176433</imageSOP_UID>
   <locus><xCoord>214</xCoord><yCoord>348</yCoord>
   </locus>
  </nonNodule>
 </readingSession>
 <readingSession>
  <annotationVersion>3.12</annotationVersion>
  <servicingRadiologistID>anonymous</servicingRadiologistID>
  <unblindedReadNodule>
   <noduleID>16448</noduleID>
   <roi>
    <imageZposition>-181.0</imageZposition>
    <imageSOP_UID>1.3.6.1.4.1.14519.5.2.1.6279.6001.156388264492529846911221229696</imageSOP_UID>
    <inclusion>TRUE</inclusion>
    <edgeMap><xCoord>61</xCoord><yCoord>198</yCoord></edgeMap>
   </roi>
  </unblindedReadNodule>
  <unblindedReadNodule>
   <noduleID>16452</noduleID>
   <roi>
    <imageZposition>-241.0</imageZposition>
    <imageSOP_UID>1.3.6.1.4.1.14519.5.2.1.6279.6001.215045255809332801219463370689</imageSOP_UID>
    <inclusion>TRUE</inclusion>
    <edgeMap><xCoord>185</xCoord><yCoord>393</yCoord></edgeMap>
   </roi>
  </unblindedReadNodule>
  <unblindedReadNodule>
   <noduleID>16451</noduleID>
   <roi>
    <imageZposition>-253.0</imageZposition>
    <imageSOP_UID>1.3.6.1.4.1.14519.5.2.1.6279.6001.150739457477763063347777523734</imageSOP_UID>
    <inclusion>TRUE</inclusion>
    <edgeMap><xCoord>202</xCoord><yCoord>398</yCoord></edgeMap>
   </roi>
  </unblindedReadNodule>
  <nonNodule>
   <nonNoduleID>16446</nonNoduleID>
   <imageZposition>-187.0</imageZposition>
   <imageSOP_UID>1.3.6.1.4.1.14519.5.2.1.6279.6001.270634182491671360557327079123</imageSOP_UID>
   <locus><xCoord>373</xCoord><yCoord>225</yCoord>
   </locus>
  </nonNodule>
  <nonNodule>
   <nonNoduleID>16460</nonNoduleID>
   <imageZposition>-199.0</imageZposition>
   <imageSOP_UID>1.3.6.1.4.1.14519.5.2.1.6279.6001.267363953457812811093234965009</imageSOP_UID>
   <locus><xCoord>372</xCoord><yCoord>153</yCoord>
   </locus>
  </nonNodule>
  <nonNodule>
   <nonNoduleID>16445</nonNoduleID>
   <imageZposition>-253.0</imageZposition>
   <imageSOP_UID>1.3.6.1.4.1.14519.5.2.1.6279.6001.150739457477763063347777523734</imageSOP_UID>
   <locus><xCoord>49</xCoord><yCoord>310</yCoord>
   </locus>
  </nonNodule>
  <nonNodule>
   <nonNoduleID>16459</nonNoduleID>
   <imageZposition>-262.0</imageZposition>
   <imageSOP_UID>1.3.6.1.4.1.14519.5.2.1.6279.6001.128016722956285447344670839763</imageSOP_UID>
   <locus><xCoord>158</xCoord><yCoord>134</yCoord>
   </locus>
  </nonNodule>
  <nonNodule>
   <nonNoduleID>16454</nonNoduleID>
   <imageZposition>-271.0</imageZposition>
   <imageSOP_UID>1.3.6.1.4.1.14519.5.2.1.6279.6001.178163725810648807871472176433</imageSOP_UID>
   <locus><xCoord>214</xCoord><yCoord>348</yCoord>
   </locus>
  </nonNodule>
  <nonNodule>
   <nonNoduleID>16458</nonNoduleID>
   <imageZposition>-274.0</imageZposition>
   <imageSOP_UID>1.3.6.1.4.1.14519.5.2.1.6279.6001.502370330485863049839614889819</imageSOP_UID>
   <locus><xCoord>213</xCoord><yCoord>348</yCoord>
   </locus>
  </nonNodule>
 </readingSession>
 <readingSession>
  <annotationVersion>3.12</annotationVersion>
  <servicingRadiologistID>anonymous</servicingRadiologistID>
  <unblindedReadNodule>
   <noduleID>2872</noduleID>
   <roi>
    <imageZposition>-76.0</imageZposition>
    <imageSOP_UID>1.3.6.1.4.1.14519.5.2.1.6279.6001.193430476927261949412279264920</imageSOP_UID>
    <inclusion>TRUE</inclusion>
    <edgeMap><xCoord>270</xCoord><yCoord>285</yCoord></edgeMap>
   </roi>
  </unblindedReadNodule>
  <unblindedReadNodule>
   <noduleID>2875</noduleID>
   <roi>
    <imageZposition>-121.0</imageZposition>
    <imageSOP_UID>1.3.6.1.4.1.14519.5.2.1.6279.6001.161466868714483778398396202421</imageSOP_UID>
    <inclusion>TRUE</inclusion>
    <edgeMap><xCoord>65</xCoord><yCoord>254</yCoord></edgeMap>
   </roi>
  </unblindedReadNodule>
  <unblindedReadNodule>
   <noduleID>2868</noduleID>
   <roi>
    <imageZposition>-181.0</imageZposition>
    <imageSOP_UID>1.3.6.1.4.1.14519.5.2.1.6279.6001.156388264492529846911221229696</imageSOP_UID>
    <inclusion>TRUE</inclusion>
    <edgeMap><xCoord>60</xCoord><yCoord>198</yCoord></edgeMap>
   </roi>
  </unblindedReadNodule>
  <unblindedReadNodule>
   <noduleID>2871</noduleID>
   <roi>
    <imageZposition>-241.0</imageZposition>
    <imageSOP_UID>1.3.6.1.4.1.14519.5.2.1.6279.6001.215045255809332801219463370689</imageSOP_UID>
    <inclusion>TRUE</inclusion>
    <edgeMap><xCoord>185</xCoord><yCoord>393</yCoord></edgeMap>
   </roi>
  </unblindedReadNodule>
  <unblindedReadNodule>
   <noduleID>2869</noduleID>
   <roi>
    <imageZposition>-253.0</imageZposition>
    <imageSOP_UID>1.3.6.1.4.1.14519.5.2.1.6279.6001.150739457477763063347777523734</imageSOP_UID>
    <inclusion>TRUE</inclusion>
    <edgeMap><xCoord>202</xCoord><yCoord>398</yCoord></edgeMap>
   </roi>
  </unblindedReadNodule>
  <unblindedReadNodule>
   <noduleID>2881</noduleID>
   <characteristics>
    <subtlety>4</subtlety>
    <internalStructure>1</internalStructure>
    <calcification>6</calcification>
    <sphericity>3</sphericity>
    <margin>2</margin>
    <lobulation>1</lobulation>
    <spiculation>1</spiculation>
    <texture>4</texture>
    <malignancy>3</malignancy>
   </characteristics>
   <roi>
    <imageZposition>-250.0</imageZposition>
    <imageSOP_UID>1.3.6.1.4.1.14519.5.2.1.6279.6001.100791367364990316173567441168</imageSOP_UID>
    <inclusion>TRUE</inclusion>
    <edgeMap><xCoord>48</xCoord><yCoord>317</yCoord></edgeMap>
    <edgeMap><xCoord>49</xCoord><yCoord>316</yCoord></edgeMap>
    <edgeMap><xCoord>50</xCoord><yCoord>315</yCoord></edgeMap>
    <edgeMap><xCoord>51</xCoord><yCoord>314</yCoord></edgeMap>
    <edgeMap><xCoord>51</xCoord><yCoord>313</yCoord></edgeMap>
    <edgeMap><xCoord>51</xCoord><yCoord>312</yCoord></edgeMap>
    <edgeMap><xCoord>51</xCoord><yCoord>311</yCoord></edgeMap>
    <edgeMap><xCoord>51</xCoord><yCoord>310</yCoord></edgeMap>
    <edgeMap><xCoord>52</xCoord><yCoord>309</yCoord></edgeMap>
    <edgeMap><xCoord>52</xCoord><yCoord>308</yCoord></edgeMap>
    <edgeMap><xCoord>52</xCoord><yCoord>307</yCoord></edgeMap>
    <edgeMap><xCoord>52</xCoord><yCoord>306</yCoord></edgeMap>
    <edgeMap><xCoord>51</xCoord><yCoord>305</yCoord></edgeMap>
    <edgeMap><xCoord>50</xCoord><yCoord>304</yCoord></edgeMap>
    <edgeMap><xCoord>49</xCoord><yCoord>303</yCoord></edgeMap>
    <edgeMap><xCoord>48</xCoord><yCoord>302</yCoord></edgeMap>
    <edgeMap><xCoord>47</xCoord><yCoord>302</yCoord></edgeMap>
    <edgeMap><xCoord>47</xCoord><yCoord>303</yCoord></edgeMap>
    <edgeMap><xCoord>47</xCoord><yCoord>304</yCoord></edgeMap>
    <edgeMap><xCoord>47</xCoord><yCoord>305</yCoord></edgeMap>
    <edgeMap><xCoord>47</xCoord><yCoord>306</yCoord></edgeMap>
    <edgeMap><xCoord>47</xCoord><yCoord>307</yCoord></edgeMap>
    <edgeMap><xCoord>47</xCoord><yCoord>308</yCoord></edgeMap>
    <edgeMap><xCoord>47</xCoord><yCoord>309</yCoord></edgeMap>
    <edgeMap><xCoord>47</xCoord><yCoord>310</yCoord></edgeMap>
    <edgeMap><xCoord>47</xCoord><yCoord>311</yCoord></edgeMap>
    <edgeMap><xCoord>47</xCoord><yCoord>312</yCoord></edgeMap>
    <edgeMap><xCoord>47</xCoord><yCoord>313</yCoord></edgeMap>
    <edgeMap><xCoord>47</xCoord><yCoord>314</yCoord></edgeMap>
    <edgeMap><xCoord>47</xCoord><yCoord>315</yCoord></edgeMap>
    <edgeMap><xCoord>47</xCoord><yCoord>316</yCoord></edgeMap>
    <edgeMap><xCoord>47</xCoord><yCoord>317</yCoord></edgeMap>
    <edgeMap><xCoord>48</xCoord><yCoord>317</yCoord></edgeMap>
   </roi>
   <roi>
    <imageZposition>-253.0</imageZposition>
    <imageSOP_UID>1.3.6.1.4.1.14519.5.2.1.6279.6001.150739457477763063347777523734</imageSOP_UID>
    <inclusion>TRUE</inclusion>
    <edgeMap><xCoord>48</xCoord><yCoord>321</yCoord></edgeMap>
    <edgeMap><xCoord>48</xCoord><yCoord>320</yCoord></edgeMap>
    <edgeMap><xCoord>48</xCoord><yCoord>319</yCoord></edgeMap>
    <edgeMap><xCoord>49</xCoord><yCoord>318</yCoord></edgeMap>
    <edgeMap><xCoord>49</xCoord><yCoord>317</yCoord></edgeMap>
    <edgeMap><xCoord>50</xCoord><yCoord>316</yCoord></edgeMap>
    <edgeMap><xCoord>51</xCoord><yCoord>315</yCoord></edgeMap>
    <edgeMap><xCoord>51</xCoord><yCoord>314</yCoord></edgeMap>
    <edgeMap><xCoord>51</xCoord><yCoord>313</yCoord></edgeMap>
    <edgeMap><xCoord>52</xCoord><yCoord>312</yCoord></edgeMap>
    <edgeMap><xCoord>52</xCoord><yCoord>311</yCoord></edgeMap>
    <edgeMap><xCoord>52</xCoord><yCoord>310</yCoord></edgeMap>
    <edgeMap><xCoord>52</xCoord><yCoord>309</yCoord></edgeMap>
    <edgeMap><xCoord>52</xCoord><yCoord>308</yCoord></edgeMap>
    <edgeMap><xCoord>52</xCoord><yCoord>307</yCoord></edgeMap>
    <edgeMap><xCoord>52</xCoord><yCoord>306</yCoord></edgeMap>
    <edgeMap><xCoord>51</xCoord><yCoord>305</yCoord></edgeMap>
    <edgeMap><xCoord>50</xCoord><yCoord>304</yCoord></edgeMap>
    <edgeMap><xCoord>49</xCoord><yCoord>303</yCoord></edgeMap>
    <edgeMap><xCoord>48</xCoord><yCoord>302</yCoord></edgeMap>
    <edgeMap><xCoord>47</xCoord><yCoord>301</yCoord></edgeMap>
    <edgeMap><xCoord>46</xCoord><yCoord>301</yCoord></edgeMap>
    <edgeMap><xCoord>46</xCoord><yCoord>302</yCoord></edgeMap>
    <edgeMap><xCoord>47</xCoord><yCoord>303</yCoord></edgeMap>
    <edgeMap><xCoord>46</xCoord><yCoord>304</yCoord></edgeMap>
    <edgeMap><xCoord>46</xCoord><yCoord>305</yCoord></edgeMap>
    <edgeMap><xCoord>45</xCoord><yCoord>306</yCoord></edgeMap>
    <edgeMap><xCoord>45</xCoord><yCoord>307</yCoord></edgeMap>
    <edgeMap><xCoord>45</xCoord><yCoord>308</yCoord></edgeMap>
    <edgeMap><xCoord>45</xCoord><yCoord>309</yCoord></edgeMap>
    <edgeMap><xCoord>45</xCoord><yCoord>310</yCoord></edgeMap>
    <edgeMap><xCoord>45</xCoord><yCoord>311</yCoord></edgeMap>
    <edgeMap><xCoord>45</xCoord><yCoord>312</yCoord></edgeMap>
    <edgeMap><xCoord>45</xCoord><yCoord>313</yCoord></edgeMap>
    <edgeMap><xCoord>45</xCoord><yCoord>314</yCoord></edgeMap>
    <edgeMap><xCoord>45</xCoord><yCoord>315</yCoord></edgeMap>
    <edgeMap><xCoord>46</xCoord><yCoord>316</yCoord></edgeMap>
    <edgeMap><xCoord>46</xCoord><yCoord>317</yCoord></edgeMap>
    <edgeMap><xCoord>46</xCoord><yCoord>318</yCoord></edgeMap>
    <edgeMap><xCoord>46</xCoord><yCoord>319</yCoord></edgeMap>
    <edgeMap><xCoord>46</xCoord><yCoord>320</yCoord></edgeMap>
    <edgeMap><xCoord>47</xCoord><yCoord>321</yCoord></edgeMap>
    <edgeMap><xCoord>48</xCoord><yCoord>321</yCoord></edgeMap>
   </roi>
  </unblindedReadNodule>
  <nonNodule>
   <nonNoduleID>2880</nonNoduleID>
   <imageZposition>-187.0</imageZposition>
   <imageSOP_UID>1.3.6.1.4.1.14519.5.2.1.6279.6001.270634182491671360557327079123</imageSOP_UID>
   <locus><xCoord>373</xCoord><yCoord>234</yCoord>
   </locus>
  </nonNodule>
  <nonNodule>
   <nonNoduleID>2879</nonNoduleID>
   <imageZposition>-199.0</imageZposition>
   <imageSOP_UID>1.3.6.1.4.1.14519.5.2.1.6279.6001.267363953457812811093234965009</imageSOP_UID>
   <locus><xCoord>372</xCoord><yCoord>153</yCoord>
   </locus>
  </nonNodule>
  <nonNodule>
   <nonNoduleID>2878</nonNoduleID>
   <imageZposition>-262.0</imageZposition>
   <imageSOP_UID>1.3.6.1.4.1.14519.5.2.1.6279.6001.128016722956285447344670839763</imageSOP_UID>
   <locus><xCoord>158</xCoord><yCoord>134</yCoord>
   </locus>
  </nonNodule>
  <nonNodule>
   <nonNoduleID>2877</nonNoduleID>
   <imageZposition>-274.0</imageZposition>
   <imageSOP_UID>1.3.6.1.4.1.14519.5.2.1.6279.6001.502370330485863049839614889819</imageSOP_UID>
   <locus><xCoord>213</xCoord><yCoord>348</yCoord>
   </locus>
  </nonNodule>
 </readingSession>
</LidcReadMessage>
