# Supplementary material for: An improved V-Net lung nodule segmentation model based on pixel threshold separation and attention mechanism
Source: Sci Rep. 2024 Feb 27;14:4743. doi: 10.1038/s41598-024-55178-3 (PMC10899216; doi:10.1038/s41598-024-55178-3)
Supplement: Supplementary file 1 — Supplementary Information 1. [file 41598_2024_55178_MOESM1_ESM.zip › lidc-xml-only/tcia-lidc-xml/157/158.xml]

<?xml version="1.0" encoding="UTF-8"?>
<LidcReadMessage uid="1.3.6.1.4.1.14519.5.2.1.6279.6001.1308168927827.0" xmlns="http://www.nih.gov">
 <ResponseHeader>
  <Version>1.7</Version>
  <MessageId>1151420</MessageId>
  <DateRequest>2006-06-05</DateRequest>
  <TimeRequest>17:05:26</TimeRequest>
  <RequestingSite>removed</RequestingSite>
  <ServicingSite>removed</ServicingSite>
  <TaskDescription>Second unblinded read</TaskDescription>
  <CtImageFile>removed</CtImageFile>
  <SeriesInstanceUid>1.3.6.1.4.1.14519.5.2.1.6279.6001.303494235102183795724852353824</SeriesInstanceUid>
  <StudyInstanceUID>1.3.6.1.4.1.14519.5.2.1.6279.6001.339170810277323131167631068432</StudyInstanceUID>
  <DateService>2006-06-05</DateService>
  <TimeService>17:05:26</TimeService>
  <ResponseDescription>1 - Reading complete</ResponseDescription>
  <ResponseComments>Merged, reader anonymized, unblinded responses</ResponseComments>
 </ResponseHeader>
 <readingSession>
  <annotationVersion>3.12</annotationVersion>
  <servicingRadiologistID>anonymous</servicingRadiologistID>
  <unblindedReadNodule>
   <noduleID>0</noduleID>
   <roi>
    <imageZposition>1604.5</imageZposition>
    <imageSOP_UID>1.3.6.1.4.1.14519.5.2.1.6279.6001.192028152416081898151427003898</imageSOP_UID>
    <inclusion>TRUE</inclusion>
    <edgeMap><xCoord>177</xCoord><yCoord>353</yCoord></edgeMap>
   </roi>
  </unblindedReadNodule>
  <unblindedReadNodule>
   <noduleID>3</noduleID>
   <characteristics>
    <subtlety>5</subtlety>
    <internalStructure>1</internalStructure>
    <calcification>6</calcification>
    <sphericity>3</sphericity>
    <margin>4</margin>
    <lobulation>1</lobulation>
    <spiculation>1</spiculation>
    <texture>5</texture>
    <malignancy>3</malignancy>
   </characteristics>
   <roi>
    <imageZposition>1550.5</imageZposition>
    <imageSOP_UID>1.3.6.1.4.1.14519.5.2.1.6279.6001.498089111228175009979138545584</imageSOP_UID>
    <inclusion>TRUE</inclusion>
    <edgeMap><xCoord>364</xCoord><yCoord>172</yCoord></edgeMap>
    <edgeMap><xCoord>364</xCoord><yCoord>171</yCoord></edgeMap>
    <edgeMap><xCoord>364</xCoord><yCoord>170</yCoord></edgeMap>
    <edgeMap><xCoord>365</xCoord><yCoord>169</yCoord></edgeMap>
    <edgeMap><xCoord>365</xCoord><yCoord>168</yCoord></edgeMap>
    <edgeMap><xCoord>365</xCoord><yCoord>167</yCoord></edgeMap>
    <edgeMap><xCoord>365</xCoord><yCoord>166</yCoord></edgeMap>
    <edgeMap><xCoord>365</xCoord><yCoord>165</yCoord></edgeMap>
    <edgeMap><xCoord>365</xCoord><yCoord>164</yCoord></edgeMap>
    <edgeMap><xCoord>365</xCoord><yCoord>163</yCoord></edgeMap>
    <edgeMap><xCoord>364</xCoord><yCoord>164</yCoord></edgeMap>
    <edgeMap><xCoord>363</xCoord><yCoord>164</yCoord></edgeMap>
    <edgeMap><xCoord>362</xCoord><yCoord>165</yCoord></edgeMap>
    <edgeMap><xCoord>361</xCoord><yCoord>166</yCoord></edgeMap>
    <edgeMap><xCoord>360</xCoord><yCoord>167</yCoord></edgeMap>
    <edgeMap><xCoord>359</xCoord><yCoord>168</yCoord></edgeMap>
    <edgeMap><xCoord>359</xCoord><yCoord>169</yCoord></edgeMap>
    <edgeMap><xCoord>358</xCoord><yCoord>170</yCoord></edgeMap>
    <edgeMap><xCoord>359</xCoord><yCoord>171</yCoord></edgeMap>
    <edgeMap><xCoord>360</xCoord><yCoord>171</yCoord></edgeMap>
    <edgeMap><xCoord>361</xCoord><yCoord>170</yCoord></edgeMap>
    <edgeMap><xCoord>362</xCoord><yCoord>169</yCoord></edgeMap>
    <edgeMap><xCoord>363</xCoord><yCoord>169</yCoord></edgeMap>
    <edgeMap><xCoord>363</xCoord><yCoord>171</yCoord></edgeMap>
    <edgeMap><xCoord>364</xCoord><yCoord>172</yCoord></edgeMap>
   </roi>
   <roi>
    <imageZposition>1547.5</imageZposition>
    <imageSOP_UID>1.3.6.1.4.1.14519.5.2.1.6279.6001.163230259801838781207059567328</imageSOP_UID>
    <inclusion>TRUE</inclusion>
    <edgeMap><xCoord>352</xCoord><yCoord>183</yCoord></edgeMap>
    <edgeMap><xCoord>353</xCoord><yCoord>182</yCoord></edgeMap>
    <edgeMap><xCoord>354</xCoord><yCoord>181</yCoord></edgeMap>
    <edgeMap><xCoord>355</xCoord><yCoord>181</yCoord></edgeMap>
    <edgeMap><xCoord>356</xCoord><yCoord>181</yCoord></edgeMap>
    <edgeMap><xCoord>357</xCoord><yCoord>181</yCoord></edgeMap>
    <edgeMap><xCoord>358</xCoord><yCoord>181</yCoord></edgeMap>
    <edgeMap><xCoord>359</xCoord><yCoord>181</yCoord></edgeMap>
    <edgeMap><xCoord>360</xCoord><yCoord>181</yCoord></edgeMap>
    <edgeMap><xCoord>361</xCoord><yCoord>181</yCoord></edgeMap>
    <edgeMap><xCoord>362</xCoord><yCoord>180</yCoord></edgeMap>
    <edgeMap><xCoord>363</xCoord><yCoord>180</yCoord></edgeMap>
    <edgeMap><xCoord>364</xCoord><yCoord>180</yCoord></edgeMap>
    <edgeMap><xCoord>365</xCoord><yCoord>179</yCoord></edgeMap>
    <edgeMap><xCoord>366</xCoord><yCoord>178</yCoord></edgeMap>
    <edgeMap><xCoord>367</xCoord><yCoord>178</yCoord></edgeMap>
    <edgeMap><xCoord>367</xCoord><yCoord>177</yCoord></edgeMap>
    <edgeMap><xCoord>368</xCoord><yCoord>176</yCoord></edgeMap>
    <edgeMap><xCoord>368</xCoord><yCoord>175</yCoord></edgeMap>
    <edgeMap><xCoord>369</xCoord><yCoord>174</yCoord></edgeMap>
    <edgeMap><xCoord>369</xCoord><yCoord>173</yCoord></edgeMap>
    <edgeMap><xCoord>369</xCoord><yCoord>172</yCoord></edgeMap>
    <edgeMap><xCoord>369</xCoord><yCoord>171</yCoord></edgeMap>
    <edgeMap><xCoord>370</xCoord><yCoord>170</yCoord></edgeMap>
    <edgeMap><xCoord>371</xCoord><yCoord>169</yCoord></edgeMap>
    <edgeMap><xCoord>372</xCoord><yCoord>169</yCoord></edgeMap>
    <edgeMap><xCoord>373</xCoord><yCoord>168</yCoord></edgeMap>
    <edgeMap><xCoord>373</xCoord><yCoord>167</yCoord></edgeMap>
    <edgeMap><xCoord>372</xCoord><yCoord>166</yCoord></edgeMap>
    <edgeMap><xCoord>372</xCoord><yCoord>165</yCoord></edgeMap>
    <edgeMap><xCoord>371</xCoord><yCoord>164</yCoord></edgeMap>
    <edgeMap><xCoord>370</xCoord><yCoord>163</yCoord></edgeMap>
    <edgeMap><xCoord>369</xCoord><yCoord>162</yCoord></edgeMap>
    <edgeMap><xCoord>368</xCoord><yCoord>161</yCoord></edgeMap>
    <edgeMap><xCoord>367</xCoord><yCoord>161</yCoord></edgeMap>
    <edgeMap><xCoord>366</xCoord><yCoord>161</yCoord></edgeMap>
    <edgeMap><xCoord>365</xCoord><yCoord>161</yCoord></edgeMap>
    <edgeMap><xCoord>364</xCoord><yCoord>161</yCoord></edgeMap>
    <edgeMap><xCoord>363</xCoord><yCoord>161</yCoord></edgeMap>
    <edgeMap><xCoord>362</xCoord><yCoord>161</yCoord></edgeMap>
    <edgeMap><xCoord>361</xCoord><yCoord>162</yCoord></edgeMap>
    <edgeMap><xCoord>360</xCoord><yCoord>162</yCoord></edgeMap>
    <edgeMap><xCoord>359</xCoord><yCoord>162</yCoord></edgeMap>
    <edgeMap><xCoord>358</xCoord><yCoord>162</yCoord></edgeMap>
    <edgeMap><xCoord>357</xCoord><yCoord>162</yCoord></edgeMap>
    <edgeMap><xCoord>356</xCoord><yCoord>162</yCoord></edgeMap>
    <edgeMap><xCoord>355</xCoord><yCoord>163</yCoord></edgeMap>
    <edgeMap><xCoord>355</xCoord><yCoord>164</yCoord></edgeMap>
    <edgeMap><xCoord>354</xCoord><yCoord>165</yCoord></edgeMap>
    <edgeMap><xCoord>354</xCoord><yCoord>166</yCoord></edgeMap>
    <edgeMap><xCoord>354</xCoord><yCoord>167</yCoord></edgeMap>
    <edgeMap><xCoord>353</xCoord><yCoord>168</yCoord></edgeMap>
    <edgeMap><xCoord>352</xCoord><yCoord>168</yCoord></edgeMap>
    <edgeMap><xCoord>351</xCoord><yCoord>169</yCoord></edgeMap>
    <edgeMap><xCoord>351</xCoord><yCoord>170</yCoord></edgeMap>
    <edgeMap><xCoord>351</xCoord><yCoord>171</yCoord></edgeMap>
    <edgeMap><xCoord>351</xCoord><yCoord>172</yCoord></edgeMap>
    <edgeMap><xCoord>350</xCoord><yCoord>173</yCoord></edgeMap>
    <edgeMap><xCoord>350</xCoord><yCoord>174</yCoord></edgeMap>
    <edgeMap><xCoord>350</xCoord><yCoord>175</yCoord></edgeMap>
    <edgeMap><xCoord>350</xCoord><yCoord>176</yCoord></edgeMap>
    <edgeMap><xCoord>350</xCoord><yCoord>177</yCoord></edgeMap>
    <edgeMap><xCoord>351</xCoord><yCoord>177</yCoord></edgeMap>
    <edgeMap><xCoord>352</xCoord><yCoord>178</yCoord></edgeMap>
    <edgeMap><xCoord>352</xCoord><yCoord>179</yCoord></edgeMap>
    <edgeMap><xCoord>352</xCoord><yCoord>180</yCoord></edgeMap>
    <edgeMap><xCoord>352</xCoord><yCoord>181</yCoord></edgeMap>
    <edgeMap><xCoord>352</xCoord><yCoord>182</yCoord></edgeMap>
    <edgeMap><xCoord>352</xCoord><yCoord>183</yCoord></edgeMap>
   </roi>
   <roi>
    <imageZposition>1544.5</imageZposition>
    <imageSOP_UID>1.3.6.1.4.1.14519.5.2.1.6279.6001.554419374464496085900992574496</imageSOP_UID>
    <inclusion>TRUE</inclusion>
    <edgeMap><xCoord>361</xCoord><yCoord>182</yCoord></edgeMap>
    <edgeMap><xCoord>362</xCoord><yCoord>181</yCoord></edgeMap>
    <edgeMap><xCoord>363</xCoord><yCoord>181</yCoord></edgeMap>
    <edgeMap><xCoord>364</xCoord><yCoord>180</yCoord></edgeMap>
    <edgeMap><xCoord>365</xCoord><yCoord>180</yCoord></edgeMap>
    <edgeMap><xCoord>366</xCoord><yCoord>180</yCoord></edgeMap>
    <edgeMap><xCoord>367</xCoord><yCoord>179</yCoord></edgeMap>
    <edgeMap><xCoord>368</xCoord><yCoord>178</yCoord></edgeMap>
    <edgeMap><xCoord>368</xCoord><yCoord>177</yCoord></edgeMap>
    <edgeMap><xCoord>368</xCoord><yCoord>176</yCoord></edgeMap>
    <edgeMap><xCoord>368</xCoord><yCoord>175</yCoord></edgeMap>
    <edgeMap><xCoord>369</xCoord><yCoord>174</yCoord></edgeMap>
    <edgeMap><xCoord>369</xCoord><yCoord>173</yCoord></edgeMap>
    <edgeMap><xCoord>369</xCoord><yCoord>172</yCoord></edgeMap>
    <edgeMap><xCoord>370</xCoord><yCoord>171</yCoord></edgeMap>
    <edgeMap><xCoord>370</xCoord><yCoord>170</yCoord></edgeMap>
    <edgeMap><xCoord>370</xCoord><yCoord>169</yCoord></edgeMap>
    <edgeMap><xCoord>371</xCoord><yCoord>168</yCoord></edgeMap>
    <edgeMap><xCoord>371</xCoord><yCoord>167</yCoord></edgeMap>
    <edgeMap><xCoord>371</xCoord><yCoord>166</yCoord></edgeMap>
    <edgeMap><xCoord>371</xCoord><yCoord>165</yCoord></edgeMap>
    <edgeMap><xCoord>371</xCoord><yCoord>164</yCoord></edgeMap>
    <edgeMap><xCoord>372</xCoord><yCoord>163</yCoord></edgeMap>
    <edgeMap><xCoord>372</xCoord><yCoord>162</yCoord></edgeMap>
    <edgeMap><xCoord>372</xCoord><yCoord>161</yCoord></edgeMap>
    <edgeMap><xCoord>371</xCoord><yCoord>161</yCoord></edgeMap>
    <edgeMap><xCoord>370</xCoord><yCoord>160</yCoord></edgeMap>
    <edgeMap><xCoord>369</xCoord><yCoord>160</yCoord></edgeMap>
    <edgeMap><xCoord>368</xCoord><yCoord>160</yCoord></edgeMap>
    <edgeMap><xCoord>367</xCoord><yCoord>160</yCoord></edgeMap>
    <edgeMap><xCoord>366</xCoord><yCoord>160</yCoord></edgeMap>
    <edgeMap><xCoord>365</xCoord><yCoord>159</yCoord></edgeMap>
    <edgeMap><xCoord>364</xCoord><yCoord>159</yCoord></edgeMap>
    <edgeMap><xCoord>363</xCoord><yCoord>158</yCoord></edgeMap>
    <edgeMap><xCoord>362</xCoord><yCoord>158</yCoord></edgeMap>
    <edgeMap><xCoord>361</xCoord><yCoord>158</yCoord></edgeMap>
    <edgeMap><xCoord>360</xCoord><yCoord>158</yCoord></edgeMap>
    <edgeMap><xCoord>359</xCoord><yCoord>158</yCoord></edgeMap>
    <edgeMap><xCoord>358</xCoord><yCoord>159</yCoord></edgeMap>
    <edgeMap><xCoord>357</xCoord><yCoord>160</yCoord></edgeMap>
    <edgeMap><xCoord>356</xCoord><yCoord>160</yCoord></edgeMap>
    <edgeMap><xCoord>355</xCoord><yCoord>160</yCoord></edgeMap>
    <edgeMap><xCoord>354</xCoord><yCoord>160</yCoord></edgeMap>
    <edgeMap><xCoord>353</xCoord><yCoord>161</yCoord></edgeMap>
    <edgeMap><xCoord>353</xCoord><yCoord>162</yCoord></edgeMap>
    <edgeMap><xCoord>352</xCoord><yCoord>163</yCoord></edgeMap>
    <edgeMap><xCoord>352</xCoord><yCoord>164</yCoord></edgeMap>
    <edgeMap><xCoord>351</xCoord><yCoord>165</yCoord></edgeMap>
    <edgeMap><xCoord>350</xCoord><yCoord>166</yCoord></edgeMap>
    <edgeMap><xCoord>349</xCoord><yCoord>166</yCoord></edgeMap>
    <edgeMap><xCoord>349</xCoord><yCoord>167</yCoord></edgeMap>
    <edgeMap><xCoord>349</xCoord><yCoord>168</yCoord></edgeMap>
    <edgeMap><xCoord>350</xCoord><yCoord>168</yCoord></edgeMap>
    <edgeMap><xCoord>351</xCoord><yCoord>169</yCoord></edgeMap>
    <edgeMap><xCoord>351</xCoord><yCoord>170</yCoord></edgeMap>
    <edgeMap><xCoord>351</xCoord><yCoord>171</yCoord></edgeMap>
    <edgeMap><xCoord>351</xCoord><yCoord>172</yCoord></edgeMap>
    <edgeMap><xCoord>351</xCoord><yCoord>173</yCoord></edgeMap>
    <edgeMap><xCoord>351</xCoord><yCoord>174</yCoord></edgeMap>
    <edgeMap><xCoord>351</xCoord><yCoord>175</yCoord></edgeMap>
    <edgeMap><xCoord>352</xCoord><yCoord>176</yCoord></edgeMap>
    <edgeMap><xCoord>352</xCoord><yCoord>177</yCoord></edgeMap>
    <edgeMap><xCoord>352</xCoord><yCoord>178</yCoord></edgeMap>
    <edgeMap><xCoord>353</xCoord><yCoord>179</yCoord></edgeMap>
    <edgeMap><xCoord>354</xCoord><yCoord>179</yCoord></edgeMap>
    <edgeMap><xCoord>355</xCoord><yCoord>179</yCoord></edgeMap>
    <edgeMap><xCoord>356</xCoord><yCoord>180</yCoord></edgeMap>
    <edgeMap><xCoord>357</xCoord><yCoord>181</yCoord></edgeMap>
    <edgeMap><xCoord>358</xCoord><yCoord>181</yCoord></edgeMap>
    <edgeMap><xCoord>359</xCoord><yCoord>181</yCoord></edgeMap>
    <edgeMap><xCoord>360</xCoord><yCoord>181</yCoord></edgeMap>
    <edgeMap><xCoord>361</xCoord><yCoord>182</yCoord></edgeMap>
   </roi>
   <roi>
    <imageZposition>1541.5</imageZposition>
    <imageSOP_UID>1.3.6.1.4.1.14519.5.2.1.6279.6001.333090359302582251744904040987</imageSOP_UID>
    <inclusion>TRUE</inclusion>
    <edgeMap><xCoord>360</xCoord><yCoord>184</yCoord></edgeMap>
    <edgeMap><xCoord>361</xCoord><yCoord>183</yCoord></edgeMap>
    <edgeMap><xCoord>362</xCoord><yCoord>183</yCoord></edgeMap>
    <edgeMap><xCoord>363</xCoord><yCoord>182</yCoord></edgeMap>
    <edgeMap><xCoord>364</xCoord><yCoord>182</yCoord></edgeMap>
    <edgeMap><xCoord>365</xCoord><yCoord>182</yCoord></edgeMap>
    <edgeMap><xCoord>366</xCoord><yCoord>181</yCoord></edgeMap>
    <edgeMap><xCoord>367</xCoord><yCoord>180</yCoord></edgeMap>
    <edgeMap><xCoord>367</xCoord><yCoord>179</yCoord></edgeMap>
    <edgeMap><xCoord>368</xCoord><yCoord>178</yCoord></edgeMap>
    <edgeMap><xCoord>368</xCoord><yCoord>177</yCoord></edgeMap>
    <edgeMap><xCoord>369</xCoord><yCoord>176</yCoord></edgeMap>
    <edgeMap><xCoord>370</xCoord><yCoord>175</yCoord></edgeMap>
    <edgeMap><xCoord>371</xCoord><yCoord>174</yCoord></edgeMap>
    <edgeMap><xCoord>371</xCoord><yCoord>173</yCoord></edgeMap>
    <edgeMap><xCoord>372</xCoord><yCoord>172</yCoord></edgeMap>
    <edgeMap><xCoord>372</xCoord><yCoord>171</yCoord></edgeMap>
    <edgeMap><xCoord>372</xCoord><yCoord>170</yCoord></edgeMap>
    <edgeMap><xCoord>372</xCoord><yCoord>169</yCoord></edgeMap>
    <edgeMap><xCoord>372</xCoord><yCoord>168</yCoord></edgeMap>
    <edgeMap><xCoord>372</xCoord><yCoord>167</yCoord></edgeMap>
    <edgeMap><xCoord>372</xCoord><yCoord>166</yCoord></edgeMap>
    <edgeMap><xCoord>372</xCoord><yCoord>165</yCoord></edgeMap>
    <edgeMap><xCoord>373</xCoord><yCoord>164</yCoord></edgeMap>
    <edgeMap><xCoord>374</xCoord><yCoord>163</yCoord></edgeMap>
    <edgeMap><xCoord>375</xCoord><yCoord>162</yCoord></edgeMap>
    <edgeMap><xCoord>374</xCoord><yCoord>161</yCoord></edgeMap>
    <edgeMap><xCoord>373</xCoord><yCoord>161</yCoord></edgeMap>
    <edgeMap><xCoord>372</xCoord><yCoord>161</yCoord></edgeMap>
    <edgeMap><xCoord>371</xCoord><yCoord>162</yCoord></edgeMap>
    <edgeMap><xCoord>370</xCoord><yCoord>163</yCoord></edgeMap>
    <edgeMap><xCoord>369</xCoord><yCoord>163</yCoord></edgeMap>
    <edgeMap><xCoord>368</xCoord><yCoord>162</yCoord></edgeMap>
    <edgeMap><xCoord>367</xCoord><yCoord>161</yCoord></edgeMap>
    <edgeMap><xCoord>367</xCoord><yCoord>160</yCoord></edgeMap>
    <edgeMap><xCoord>367</xCoord><yCoord>159</yCoord></edgeMap>
    <edgeMap><xCoord>367</xCoord><yCoord>158</yCoord></edgeMap>
    <edgeMap><xCoord>366</xCoord><yCoord>157</yCoord></edgeMap>
    <edgeMap><xCoord>366</xCoord><yCoord>156</yCoord></edgeMap>
    <edgeMap><xCoord>366</xCoord><yCoord>155</yCoord></edgeMap>
    <edgeMap><xCoord>365</xCoord><yCoord>154</yCoord></edgeMap>
    <edgeMap><xCoord>364</xCoord><yCoord>154</yCoord></edgeMap>
    <edgeMap><xCoord>363</xCoord><yCoord>153</yCoord></edgeMap>
    <edgeMap><xCoord>362</xCoord><yCoord>152</yCoord></edgeMap>
    <edgeMap><xCoord>361</xCoord><yCoord>153</yCoord></edgeMap>
    <edgeMap><xCoord>360</xCoord><yCoord>154</yCoord></edgeMap>
    <edgeMap><xCoord>359</xCoord><yCoord>155</yCoord></edgeMap>
    <edgeMap><xCoord>359</xCoord><yCoord>156</yCoord></edgeMap>
    <edgeMap><xCoord>358</xCoord><yCoord>157</yCoord></edgeMap>
    <edgeMap><xCoord>357</xCoord><yCoord>158</yCoord></edgeMap>
    <edgeMap><xCoord>357</xCoord><yCoord>159</yCoord></edgeMap>
    <edgeMap><xCoord>356</xCoord><yCoord>160</yCoord></edgeMap>
    <edgeMap><xCoord>355</xCoord><yCoord>160</yCoord></edgeMap>
    <edgeMap><xCoord>354</xCoord><yCoord>160</yCoord></edgeMap>
    <edgeMap><xCoord>353</xCoord><yCoord>160</yCoord></edgeMap>
    <edgeMap><xCoord>352</xCoord><yCoord>160</yCoord></edgeMap>
    <edgeMap><xCoord>351</xCoord><yCoord>160</yCoord></edgeMap>
    <edgeMap><xCoord>351</xCoord><yCoord>161</yCoord></edgeMap>
    <edgeMap><xCoord>351</xCoord><yCoord>162</yCoord></edgeMap>
    <edgeMap><xCoord>351</xCoord><yCoord>163</yCoord></edgeMap>
    <edgeMap><xCoord>351</xCoord><yCoord>164</yCoord></edgeMap>
    <edgeMap><xCoord>351</xCoord><yCoord>165</yCoord></edgeMap>
    <edgeMap><xCoord>350</xCoord><yCoord>166</yCoord></edgeMap>
    <edgeMap><xCoord>350</xCoord><yCoord>167</yCoord></edgeMap>
    <edgeMap><xCoord>350</xCoord><yCoord>168</yCoord></edgeMap>
    <edgeMap><xCoord>350</xCoord><yCoord>169</yCoord></edgeMap>
    <edgeMap><xCoord>350</xCoord><yCoord>170</yCoord></edgeMap>
    <edgeMap><xCoord>351</xCoord><yCoord>171</yCoord></edgeMap>
    <edgeMap><xCoord>351</xCoord><yCoord>172</yCoord></edgeMap>
    <edgeMap><xCoord>351</xCoord><yCoord>173</yCoord></edgeMap>
    <edgeMap><xCoord>351</xCoord><yCoord>174</yCoord></edgeMap>
    <edgeMap><xCoord>351</xCoord><yCoord>175</yCoord></edgeMap>
    <edgeMap><xCoord>352</xCoord><yCoord>176</yCoord></edgeMap>
    <edgeMap><xCoord>352</xCoord><yCoord>177</yCoord></edgeMap>
    <edgeMap><xCoord>352</xCoord><yCoord>178</yCoord></edgeMap>
    <edgeMap><xCoord>353</xCoord><yCoord>179</yCoord></edgeMap>
    <edgeMap><xCoord>354</xCoord><yCoord>180</yCoord></edgeMap>
    <edgeMap><xCoord>355</xCoord><yCoord>181</yCoord></edgeMap>
    <edgeMap><xCoord>356</xCoord><yCoord>182</yCoord></edgeMap>
    <edgeMap><xCoord>357</xCoord><yCoord>182</yCoord></edgeMap>
    <edgeMap><xCoord>358</xCoord><yCoord>183</yCoord></edgeMap>
    <edgeMap><xCoord>359</xCoord><yCoord>183</yCoord></edgeMap>
    <edgeMap><xCoord>360</xCoord><yCoord>184</yCoord></edgeMap>
   </roi>
   <roi>
    <imageZposition>1538.5</imageZposition>
    <imageSOP_UID>1.3.6.1.4.1.14519.5.2.1.6279.6001.795216975697425366378873778646</imageSOP_UID>
    <inclusion>TRUE</inclusion>
    <edgeMap><xCoord>367</xCoord><yCoord>182</yCoord></edgeMap>
    <edgeMap><xCoord>368</xCoord><yCoord>181</yCoord></edgeMap>
    <edgeMap><xCoord>369</xCoord><yCoord>180</yCoord></edgeMap>
    <edgeMap><xCoord>370</xCoord><yCoord>179</yCoord></edgeMap>
    <edgeMap><xCoord>371</xCoord><yCoord>178</yCoord></edgeMap>
    <edgeMap><xCoord>372</xCoord><yCoord>177</yCoord></edgeMap>
    <edgeMap><xCoord>372</xCoord><yCoord>176</yCoord></edgeMap>
    <edgeMap><xCoord>373</xCoord><yCoord>175</yCoord></edgeMap>
    <edgeMap><xCoord>373</xCoord><yCoord>174</yCoord></edgeMap>
    <edgeMap><xCoord>373</xCoord><yCoord>173</yCoord></edgeMap>
    <edgeMap><xCoord>373</xCoord><yCoord>172</yCoord></edgeMap>
    <edgeMap><xCoord>372</xCoord><yCoord>171</yCoord></edgeMap>
    <edgeMap><xCoord>372</xCoord><yCoord>170</yCoord></edgeMap>
    <edgeMap><xCoord>372</xCoord><yCoord>169</yCoord></edgeMap>
    <edgeMap><xCoord>372</xCoord><yCoord>168</yCoord></edgeMap>
    <edgeMap><xCoord>372</xCoord><yCoord>167</yCoord></edgeMap>
    <edgeMap><xCoord>371</xCoord><yCoord>166</yCoord></edgeMap>
    <edgeMap><xCoord>371</xCoord><yCoord>165</yCoord></edgeMap>
    <edgeMap><xCoord>370</xCoord><yCoord>165</yCoord></edgeMap>
    <edgeMap><xCoord>369</xCoord><yCoord>164</yCoord></edgeMap>
    <edgeMap><xCoord>368</xCoord><yCoord>163</yCoord></edgeMap>
    <edgeMap><xCoord>367</xCoord><yCoord>162</yCoord></edgeMap>
    <edgeMap><xCoord>367</xCoord><yCoord>161</yCoord></edgeMap>
    <edgeMap><xCoord>367</xCoord><yCoord>160</yCoord></edgeMap>
    <edgeMap><xCoord>366</xCoord><yCoord>159</yCoord></edgeMap>
    <edgeMap><xCoord>365</xCoord><yCoord>158</yCoord></edgeMap>
    <edgeMap><xCoord>365</xCoord><yCoord>157</yCoord></edgeMap>
    <edgeMap><xCoord>364</xCoord><yCoord>156</yCoord></edgeMap>
    <edgeMap><xCoord>363</xCoord><yCoord>155</yCoord></edgeMap>
    <edgeMap><xCoord>363</xCoord><yCoord>154</yCoord></edgeMap>
    <edgeMap><xCoord>362</xCoord><yCoord>153</yCoord></edgeMap>
    <edgeMap><xCoord>362</xCoord><yCoord>152</yCoord></edgeMap>
    <edgeMap><xCoord>361</xCoord><yCoord>151</yCoord></edgeMap>
    <edgeMap><xCoord>361</xCoord><yCoord>152</yCoord></edgeMap>
    <edgeMap><xCoord>360</xCoord><yCoord>153</yCoord></edgeMap>
    <edgeMap><xCoord>360</xCoord><yCoord>154</yCoord></edgeMap>
    <edgeMap><xCoord>359</xCoord><yCoord>155</yCoord></edgeMap>
    <edgeMap><xCoord>358</xCoord><yCoord>156</yCoord></edgeMap>
    <edgeMap><xCoord>358</xCoord><yCoord>157</yCoord></edgeMap>
    <edgeMap><xCoord>357</xCoord><yCoord>158</yCoord></edgeMap>
    <edgeMap><xCoord>356</xCoord><yCoord>159</yCoord></edgeMap>
    <edgeMap><xCoord>355</xCoord><yCoord>160</yCoord></edgeMap>
    <edgeMap><xCoord>354</xCoord><yCoord>160</yCoord></edgeMap>
    <edgeMap><xCoord>353</xCoord><yCoord>160</yCoord></edgeMap>
    <edgeMap><xCoord>352</xCoord><yCoord>161</yCoord></edgeMap>
    <edgeMap><xCoord>351</xCoord><yCoord>162</yCoord></edgeMap>
    <edgeMap><xCoord>351</xCoord><yCoord>163</yCoord></edgeMap>
    <edgeMap><xCoord>350</xCoord><yCoord>164</yCoord></edgeMap>
    <edgeMap><xCoord>350</xCoord><yCoord>165</yCoord></edgeMap>
    <edgeMap><xCoord>350</xCoord><yCoord>166</yCoord></edgeMap>
    <edgeMap><xCoord>350</xCoord><yCoord>167</yCoord></edgeMap>
    <edgeMap><xCoord>350</xCoord><yCoord>168</yCoord></edgeMap>
    <edgeMap><xCoord>350</xCoord><yCoord>169</yCoord></edgeMap>
    <edgeMap><xCoord>350</xCoord><yCoord>170</yCoord></edgeMap>
    <edgeMap><xCoord>350</xCoord><yCoord>171</yCoord></edgeMap>
    <edgeMap><xCoord>350</xCoord><yCoord>172</yCoord></edgeMap>
    <edgeMap><xCoord>351</xCoord><yCoord>173</yCoord></edgeMap>
    <edgeMap><xCoord>351</xCoord><yCoord>174</yCoord></edgeMap>
    <edgeMap><xCoord>351</xCoord><yCoord>175</yCoord></edgeMap>
    <edgeMap><xCoord>351</xCoord><yCoord>176</yCoord></edgeMap>
    <edgeMap><xCoord>352</xCoord><yCoord>177</yCoord></edgeMap>
    <edgeMap><xCoord>352</xCoord><yCoord>178</yCoord></edgeMap>
    <edgeMap><xCoord>352</xCoord><yCoord>179</yCoord></edgeMap>
    <edgeMap><xCoord>352</xCoord><yCoord>180</yCoord></edgeMap>
    <edgeMap><xCoord>353</xCoord><yCoord>179</yCoord></edgeMap>
    <edgeMap><xCoord>354</xCoord><yCoord>180</yCoord></edgeMap>
    <edgeMap><xCoord>355</xCoord><yCoord>179</yCoord></edgeMap>
    <edgeMap><xCoord>356</xCoord><yCoord>179</yCoord></edgeMap>
    <edgeMap><xCoord>357</xCoord><yCoord>180</yCoord></edgeMap>
    <edgeMap><xCoord>357</xCoord><yCoord>181</yCoord></edgeMap>
    <edgeMap><xCoord>358</xCoord><yCoord>182</yCoord></edgeMap>
    <edgeMap><xCoord>359</xCoord><yCoord>182</yCoord></edgeMap>
    <edgeMap><xCoord>360</xCoord><yCoord>182</yCoord></edgeMap>
    <edgeMap><xCoord>361</xCoord><yCoord>182</yCoord></edgeMap>
    <edgeMap><xCoord>362</xCoord><yCoord>182</yCoord></edgeMap>
    <edgeMap><xCoord>363</xCoord><yCoord>182</yCoord></edgeMap>
    <edgeMap><xCoord>364</xCoord><yCoord>182</yCoord></edgeMap>
    <edgeMap><xCoord>365</xCoord><yCoord>182</yCoord></edgeMap>
    <edgeMap><xCoord>366</xCoord><yCoord>182</yCoord></edgeMap>
    <edgeMap><xCoord>367</xCoord><yCoord>182</yCoord></edgeMap>
   </roi>
   <roi>
    <imageZposition>1535.5</imageZposition>
    <imageSOP_UID>1.3.6.1.4.1.14519.5.2.1.6279.6001.206828858093253510448843889557</imageSOP_UID>
    <inclusion>TRUE</inclusion>
    <edgeMap><xCoord>367</xCoord><yCoord>179</yCoord></edgeMap>
    <edgeMap><xCoord>368</xCoord><yCoord>178</yCoord></edgeMap>
    <edgeMap><xCoord>369</xCoord><yCoord>177</yCoord></edgeMap>
    <edgeMap><xCoord>370</xCoord><yCoord>177</yCoord></edgeMap>
    <edgeMap><xCoord>370</xCoord><yCoord>176</yCoord></edgeMap>
    <edgeMap><xCoord>371</xCoord><yCoord>175</yCoord></edgeMap>
    <edgeMap><xCoord>372</xCoord><yCoord>174</yCoord></edgeMap>
    <edgeMap><xCoord>371</xCoord><yCoord>173</yCoord></edgeMap>
    <edgeMap><xCoord>370</xCoord><yCoord>172</yCoord></edgeMap>
    <edgeMap><xCoord>369</xCoord><yCoord>171</yCoord></edgeMap>
    <edgeMap><xCoord>368</xCoord><yCoord>170</yCoord></edgeMap>
    <edgeMap><xCoord>367</xCoord><yCoord>169</yCoord></edgeMap>
    <edgeMap><xCoord>366</xCoord><yCoord>168</yCoord></edgeMap>
    <edgeMap><xCoord>366</xCoord><yCoord>167</yCoord></edgeMap>
    <edgeMap><xCoord>365</xCoord><yCoord>166</yCoord></edgeMap>
    <edgeMap><xCoord>364</xCoord><yCoord>165</yCoord></edgeMap>
    <edgeMap><xCoord>364</xCoord><yCoord>164</yCoord></edgeMap>
    <edgeMap><xCoord>363</xCoord><yCoord>164</yCoord></edgeMap>
    <edgeMap><xCoord>362</xCoord><yCoord>163</yCoord></edgeMap>
    <edgeMap><xCoord>361</xCoord><yCoord>162</yCoord></edgeMap>
    <edgeMap><xCoord>360</xCoord><yCoord>161</yCoord></edgeMap>
    <edgeMap><xCoord>360</xCoord><yCoord>160</yCoord></edgeMap>
    <edgeMap><xCoord>360</xCoord><yCoord>159</yCoord></edgeMap>
    <edgeMap><xCoord>360</xCoord><yCoord>158</yCoord></edgeMap>
    <edgeMap><xCoord>360</xCoord><yCoord>157</yCoord></edgeMap>
    <edgeMap><xCoord>359</xCoord><yCoord>156</yCoord></edgeMap>
    <edgeMap><xCoord>358</xCoord><yCoord>156</yCoord></edgeMap>
    <edgeMap><xCoord>357</xCoord><yCoord>156</yCoord></edgeMap>
    <edgeMap><xCoord>356</xCoord><yCoord>157</yCoord></edgeMap>
    <edgeMap><xCoord>356</xCoord><yCoord>158</yCoord></edgeMap>
    <edgeMap><xCoord>356</xCoord><yCoord>159</yCoord></edgeMap>
    <edgeMap><xCoord>356</xCoord><yCoord>160</yCoord></edgeMap>
    <edgeMap><xCoord>356</xCoord><yCoord>161</yCoord></edgeMap>
    <edgeMap><xCoord>356</xCoord><yCoord>162</yCoord></edgeMap>
    <edgeMap><xCoord>356</xCoord><yCoord>163</yCoord></edgeMap>
    <edgeMap><xCoord>355</xCoord><yCoord>164</yCoord></edgeMap>
    <edgeMap><xCoord>354</xCoord><yCoord>164</yCoord></edgeMap>
    <edgeMap><xCoord>353</xCoord><yCoord>165</yCoord></edgeMap>
    <edgeMap><xCoord>352</xCoord><yCoord>165</yCoord></edgeMap>
    <edgeMap><xCoord>351</xCoord><yCoord>166</yCoord></edgeMap>
    <edgeMap><xCoord>351</xCoord><yCoord>167</yCoord></edgeMap>
    <edgeMap><xCoord>351</xCoord><yCoord>168</yCoord></edgeMap>
    <edgeMap><xCoord>351</xCoord><yCoord>169</yCoord></edgeMap>
    <edgeMap><xCoord>351</xCoord><yCoord>170</yCoord></edgeMap>
    <edgeMap><xCoord>352</xCoord><yCoord>171</yCoord></edgeMap>
    <edgeMap><xCoord>353</xCoord><yCoord>172</yCoord></edgeMap>
    <edgeMap><xCoord>353</xCoord><yCoord>173</yCoord></edgeMap>
    <edgeMap><xCoord>353</xCoord><yCoord>174</yCoord></edgeMap>
    <edgeMap><xCoord>353</xCoord><yCoord>175</yCoord></edgeMap>
    <edgeMap><xCoord>354</xCoord><yCoord>175</yCoord></edgeMap>
    <edgeMap><xCoord>355</xCoord><yCoord>175</yCoord></edgeMap>
    <edgeMap><xCoord>356</xCoord><yCoord>175</yCoord></edgeMap>
    <edgeMap><xCoord>357</xCoord><yCoord>176</yCoord></edgeMap>
    <edgeMap><xCoord>358</xCoord><yCoord>176</yCoord></edgeMap>
    <edgeMap><xCoord>359</xCoord><yCoord>176</yCoord></edgeMap>
    <edgeMap><xCoord>360</xCoord><yCoord>176</yCoord></edgeMap>
    <edgeMap><xCoord>361</xCoord><yCoord>177</yCoord></edgeMap>
    <edgeMap><xCoord>362</xCoord><yCoord>177</yCoord></edgeMap>
    <edgeMap><xCoord>363</xCoord><yCoord>177</yCoord></edgeMap>
    <edgeMap><xCoord>364</xCoord><yCoord>177</yCoord></edgeMap>
    <edgeMap><xCoord>365</xCoord><yCoord>178</yCoord></edgeMap>
    <edgeMap><xCoord>366</xCoord><yCoord>178</yCoord></edgeMap>
    <edgeMap><xCoord>367</xCoord><yCoord>179</yCoord></edgeMap>
   </roi>
  </unblindedReadNodule>
  <unblindedReadNodule>
   <noduleID>4</noduleID>
   <characteristics>
    <subtlety>4</subtlety>
    <internalStructure>1</internalStructure>
    <calcification>6</calcification>
    <sphericity>4</sphericity>
    <margin>4</margin>
    <lobulation>1</lobulation>
    <spiculation>2</spiculation>
    <texture>5</texture>
    <malignancy>3</malignancy>
   </characteristics>
   <roi>
    <imageZposition>1487.5</imageZposition>
    <imageSOP_UID>1.3.6.1.4.1.14519.5.2.1.6279.6001.270602739536521934855332163694</imageSOP_UID>
    <inclusion>TRUE</inclusion>
    <edgeMap><xCoord>322</xCoord><yCoord>303</yCoord></edgeMap>
    <edgeMap><xCoord>322</xCoord><yCoord>304</yCoord></edgeMap>
    <edgeMap><xCoord>322</xCoord><yCoord>305</yCoord></edgeMap>
    <edgeMap><xCoord>323</xCoord><yCoord>306</yCoord></edgeMap>
    <edgeMap><xCoord>323</xCoord><yCoord>307</yCoord></edgeMap>
    <edgeMap><xCoord>323</xCoord><yCoord>308</yCoord></edgeMap>
    <edgeMap><xCoord>323</xCoord><yCoord>309</yCoord></edgeMap>
    <edgeMap><xCoord>322</xCoord><yCoord>310</yCoord></edgeMap>
    <edgeMap><xCoord>322</xCoord><yCoord>311</yCoord></edgeMap>
    <edgeMap><xCoord>322</xCoord><yCoord>312</yCoord></edgeMap>
    <edgeMap><xCoord>322</xCoord><yCoord>313</yCoord></edgeMap>
    <edgeMap><xCoord>323</xCoord><yCoord>314</yCoord></edgeMap>
    <edgeMap><xCoord>324</xCoord><yCoord>315</yCoord></edgeMap>
    <edgeMap><xCoord>325</xCoord><yCoord>316</yCoord></edgeMap>
    <edgeMap><xCoord>326</xCoord><yCoord>317</yCoord></edgeMap>
    <edgeMap><xCoord>327</xCoord><yCoord>317</yCoord></edgeMap>
    <edgeMap><xCoord>328</xCoord><yCoord>317</yCoord></edgeMap>
    <edgeMap><xCoord>329</xCoord><yCoord>318</yCoord></edgeMap>
    <edgeMap><xCoord>330</xCoord><yCoord>318</yCoord></edgeMap>
    <edgeMap><xCoord>331</xCoord><yCoord>318</yCoord></edgeMap>
    <edgeMap><xCoord>332</xCoord><yCoord>319</yCoord></edgeMap>
    <edgeMap><xCoord>333</xCoord><yCoord>319</yCoord></edgeMap>
    <edgeMap><xCoord>334</xCoord><yCoord>319</yCoord></edgeMap>
    <edgeMap><xCoord>335</xCoord><yCoord>319</yCoord></edgeMap>
    <edgeMap><xCoord>336</xCoord><yCoord>318</yCoord></edgeMap>
    <edgeMap><xCoord>337</xCoord><yCoord>318</yCoord></edgeMap>
    <edgeMap><xCoord>338</xCoord><yCoord>317</yCoord></edgeMap>
    <edgeMap><xCoord>338</xCoord><yCoord>316</yCoord></edgeMap>
    <edgeMap><xCoord>338</xCoord><yCoord>315</yCoord></edgeMap>
    <edgeMap><xCoord>339</xCoord><yCoord>314</yCoord></edgeMap>
    <edgeMap><xCoord>339</xCoord><yCoord>313</yCoord></edgeMap>
    <edgeMap><xCoord>339</xCoord><yCoord>312</yCoord></edgeMap>
    <edgeMap><xCoord>339</xCoord><yCoord>311</yCoord></edgeMap>
    <edgeMap><xCoord>339</xCoord><yCoord>310</yCoord></edgeMap>
    <edgeMap><xCoord>339</xCoord><yCoord>309</yCoord></edgeMap>
    <edgeMap><xCoord>339</xCoord><yCoord>308</yCoord></edgeMap>
    <edgeMap><xCoord>339</xCoord><yCoord>307</yCoord></edgeMap>
    <edgeMap><xCoord>339</xCoord><yCoord>306</yCoord></edgeMap>
    <edgeMap><xCoord>339</xCoord><yCoord>305</yCoord></edgeMap>
    <edgeMap><xCoord>338</xCoord><yCoord>304</yCoord></edgeMap>
    <edgeMap><xCoord>337</xCoord><yCoord>303</yCoord></edgeMap>
    <edgeMap><xCoord>336</xCoord><yCoord>302</yCoord></edgeMap>
    <edgeMap><xCoord>335</xCoord><yCoord>302</yCoord></edgeMap>
    <edgeMap><xCoord>334</xCoord><yCoord>302</yCoord></edgeMap>
    <edgeMap><xCoord>333</xCoord><yCoord>302</yCoord></edgeMap>
    <edgeMap><xCoord>332</xCoord><yCoord>302</yCoord></edgeMap>
    <edgeMap><xCoord>331</xCoord><yCoord>302</yCoord></edgeMap>
    <edgeMap><xCoord>330</xCoord><yCoord>302</yCoord></edgeMap>
    <edgeMap><xCoord>329</xCoord><yCoord>302</yCoord></edgeMap>
    <edgeMap><xCoord>328</xCoord><yCoord>302</yCoord></edgeMap>
    <edgeMap><xCoord>327</xCoord><yCoord>302</yCoord></edgeMap>
    <edgeMap><xCoord>326</xCoord><yCoord>302</yCoord></edgeMap>
    <edgeMap><xCoord>325</xCoord><yCoord>302</yCoord></edgeMap>
    <edgeMap><xCoord>324</xCoord><yCoord>303</yCoord></edgeMap>
    <edgeMap><xCoord>323</xCoord><yCoord>303</yCoord></edgeMap>
    <edgeMap><xCoord>322</xCoord><yCoord>303</yCoord></edgeMap>
   </roi>
   <roi>
    <imageZposition>1484.5</imageZposition>
    <imageSOP_UID>1.3.6.1.4.1.14519.5.2.1.6279.6001.136989922227636438740179850542</imageSOP_UID>
    <inclusion>TRUE</inclusion>
    <edgeMap><xCoord>320</xCoord><yCoord>306</yCoord></edgeMap>
    <edgeMap><xCoord>320</xCoord><yCoord>307</yCoord></edgeMap>
    <edgeMap><xCoord>320</xCoord><yCoord>308</yCoord></edgeMap>
    <edgeMap><xCoord>320</xCoord><yCoord>309</yCoord></edgeMap>
    <edgeMap><xCoord>320</xCoord><yCoord>310</yCoord></edgeMap>
    <edgeMap><xCoord>321</xCoord><yCoord>311</yCoord></edgeMap>
    <edgeMap><xCoord>321</xCoord><yCoord>312</yCoord></edgeMap>
    <edgeMap><xCoord>321</xCoord><yCoord>313</yCoord></edgeMap>
    <edgeMap><xCoord>321</xCoord><yCoord>314</yCoord></edgeMap>
    <edgeMap><xCoord>321</xCoord><yCoord>315</yCoord></edgeMap>
    <edgeMap><xCoord>322</xCoord><yCoord>316</yCoord></edgeMap>
    <edgeMap><xCoord>322</xCoord><yCoord>317</yCoord></edgeMap>
    <edgeMap><xCoord>323</xCoord><yCoord>318</yCoord></edgeMap>
    <edgeMap><xCoord>324</xCoord><yCoord>319</yCoord></edgeMap>
    <edgeMap><xCoord>324</xCoord><yCoord>320</yCoord></edgeMap>
    <edgeMap><xCoord>325</xCoord><yCoord>320</yCoord></edgeMap>
    <edgeMap><xCoord>325</xCoord><yCoord>321</yCoord></edgeMap>
    <edgeMap><xCoord>326</xCoord><yCoord>322</yCoord></edgeMap>
    <edgeMap><xCoord>327</xCoord><yCoord>323</yCoord></edgeMap>
    <edgeMap><xCoord>328</xCoord><yCoord>324</yCoord></edgeMap>
    <edgeMap><xCoord>328</xCoord><yCoord>325</yCoord></edgeMap>
    <edgeMap><xCoord>329</xCoord><yCoord>325</yCoord></edgeMap>
    <edgeMap><xCoord>330</xCoord><yCoord>325</yCoord></edgeMap>
    <edgeMap><xCoord>331</xCoord><yCoord>325</yCoord></edgeMap>
    <edgeMap><xCoord>332</xCoord><yCoord>325</yCoord></edgeMap>
    <edgeMap><xCoord>333</xCoord><yCoord>324</yCoord></edgeMap>
    <edgeMap><xCoord>334</xCoord><yCoord>324</yCoord></edgeMap>
    <edgeMap><xCoord>335</xCoord><yCoord>324</yCoord></edgeMap>
    <edgeMap><xCoord>336</xCoord><yCoord>324</yCoord></edgeMap>
    <edgeMap><xCoord>337</xCoord><yCoord>323</yCoord></edgeMap>
    <edgeMap><xCoord>338</xCoord><yCoord>323</yCoord></edgeMap>
    <edgeMap><xCoord>339</xCoord><yCoord>323</yCoord></edgeMap>
    <edgeMap><xCoord>340</xCoord><yCoord>322</yCoord></edgeMap>
    <edgeMap><xCoord>341</xCoord><yCoord>322</yCoord></edgeMap>
    <edgeMap><xCoord>342</xCoord><yCoord>322</yCoord></edgeMap>
    <edgeMap><xCoord>342</xCoord><yCoord>321</yCoord></edgeMap>
    <edgeMap><xCoord>342</xCoord><yCoord>320</yCoord></edgeMap>
    <edgeMap><xCoord>342</xCoord><yCoord>319</yCoord></edgeMap>
    <edgeMap><xCoord>342</xCoord><yCoord>318</yCoord></edgeMap>
    <edgeMap><xCoord>342</xCoord><yCoord>317</yCoord></edgeMap>
    <edgeMap><xCoord>342</xCoord><yCoord>316</yCoord></edgeMap>
    <edgeMap><xCoord>342</xCoord><yCoord>315</yCoord></edgeMap>
    <edgeMap><xCoord>342</xCoord><yCoord>314</yCoord></edgeMap>
    <edgeMap><xCoord>342</xCoord><yCoord>313</yCoord></edgeMap>
    <edgeMap><xCoord>342</xCoord><yCoord>312</yCoord></edgeMap>
    <edgeMap><xCoord>342</xCoord><yCoord>311</yCoord></edgeMap>
    <edgeMap><xCoord>342</xCoord><yCoord>310</yCoord></edgeMap>
    <edgeMap><xCoord>342</xCoord><yCoord>309</yCoord></edgeMap>
    <edgeMap><xCoord>342</xCoord><yCoord>308</yCoord></edgeMap>
    <edgeMap><xCoord>341</xCoord><yCoord>307</yCoord></edgeMap>
    <edgeMap><xCoord>340</xCoord><yCoord>306</yCoord></edgeMap>
    <edgeMap><xCoord>339</xCoord><yCoord>305</yCoord></edgeMap>
    <edgeMap><xCoord>338</xCoord><yCoord>305</yCoord></edgeMap>
    <edgeMap><xCoord>337</xCoord><yCoord>304</yCoord></edgeMap>
    <edgeMap><xCoord>336</xCoord><yCoord>304</yCoord></edgeMap>
    <edgeMap><xCoord>335</xCoord><yCoord>304</yCoord></edgeMap>
    <edgeMap><xCoord>334</xCoord><yCoord>305</yCoord></edgeMap>
    <edgeMap><xCoord>333</xCoord><yCoord>305</yCoord></edgeMap>
    <edgeMap><xCoord>332</xCoord><yCoord>305</yCoord></edgeMap>
    <edgeMap><xCoord>331</xCoord><yCoord>305</yCoord></edgeMap>
    <edgeMap><xCoord>330</xCoord><yCoord>305</yCoord></edgeMap>
    <edgeMap><xCoord>329</xCoord><yCoord>305</yCoord></edgeMap>
    <edgeMap><xCoord>328</xCoord><yCoord>305</yCoord></edgeMap>
    <edgeMap><xCoord>327</xCoord><yCoord>305</yCoord></edgeMap>
    <edgeMap><xCoord>326</xCoord><yCoord>305</yCoord></edgeMap>
    <edgeMap><xCoord>325</xCoord><yCoord>305</yCoord></edgeMap>
    <edgeMap><xCoord>324</xCoord><yCoord>305</yCoord></edgeMap>
    <edgeMap><xCoord>323</xCoord><yCoord>305</yCoord></edgeMap>
    <edgeMap><xCoord>322</xCoord><yCoord>306</yCoord></edgeMap>
    <edgeMap><xCoord>321</xCoord><yCoord>306</yCoord></edgeMap>
    <edgeMap><xCoord>320</xCoord><yCoord>306</yCoord></edgeMap>
   </roi>
   <roi>
    <imageZposition>1481.5</imageZposition>
    <imageSOP_UID>1.3.6.1.4.1.14519.5.2.1.6279.6001.261616254197701819937517660524</imageSOP_UID>
    <inclusion>TRUE</inclusion>
    <edgeMap><xCoord>320</xCoord><yCoord>307</yCoord></edgeMap>
    <edgeMap><xCoord>320</xCoord><yCoord>308</yCoord></edgeMap>
    <edgeMap><xCoord>320</xCoord><yCoord>309</yCoord></edgeMap>
    <edgeMap><xCoord>320</xCoord><yCoord>310</yCoord></edgeMap>
    <edgeMap><xCoord>320</xCoord><yCoord>311</yCoord></edgeMap>
    <edgeMap><xCoord>320</xCoord><yCoord>312</yCoord></edgeMap>
    <edgeMap><xCoord>320</xCoord><yCoord>313</yCoord></edgeMap>
    <edgeMap><xCoord>320</xCoord><yCoord>314</yCoord></edgeMap>
    <edgeMap><xCoord>320</xCoord><yCoord>315</yCoord></edgeMap>
    <edgeMap><xCoord>320</xCoord><yCoord>316</yCoord></edgeMap>
    <edgeMap><xCoord>321</xCoord><yCoord>317</yCoord></edgeMap>
    <edgeMap><xCoord>321</xCoord><yCoord>318</yCoord></edgeMap>
    <edgeMap><xCoord>322</xCoord><yCoord>319</yCoord></edgeMap>
    <edgeMap><xCoord>323</xCoord><yCoord>320</yCoord></edgeMap>
    <edgeMap><xCoord>323</xCoord><yCoord>321</yCoord></edgeMap>
    <edgeMap><xCoord>323</xCoord><yCoord>322</yCoord></edgeMap>
    <edgeMap><xCoord>323</xCoord><yCoord>323</yCoord></edgeMap>
    <edgeMap><xCoord>324</xCoord><yCoord>324</yCoord></edgeMap>
    <edgeMap><xCoord>325</xCoord><yCoord>324</yCoord></edgeMap>
    <edgeMap><xCoord>326</xCoord><yCoord>324</yCoord></edgeMap>
    <edgeMap><xCoord>327</xCoord><yCoord>325</yCoord></edgeMap>
    <edgeMap><xCoord>328</xCoord><yCoord>325</yCoord></edgeMap>
    <edgeMap><xCoord>329</xCoord><yCoord>325</yCoord></edgeMap>
    <edgeMap><xCoord>330</xCoord><yCoord>325</yCoord></edgeMap>
    <edgeMap><xCoord>331</xCoord><yCoord>325</yCoord></edgeMap>
    <edgeMap><xCoord>332</xCoord><yCoord>325</yCoord></edgeMap>
    <edgeMap><xCoord>333</xCoord><yCoord>325</yCoord></edgeMap>
    <edgeMap><xCoord>334</xCoord><yCoord>325</yCoord></edgeMap>
    <edgeMap><xCoord>335</xCoord><yCoord>324</yCoord></edgeMap>
    <edgeMap><xCoord>336</xCoord><yCoord>324</yCoord></edgeMap>
    <edgeMap><xCoord>337</xCoord><yCoord>324</yCoord></edgeMap>
    <edgeMap><xCoord>338</xCoord><yCoord>324</yCoord></edgeMap>
    <edgeMap><xCoord>339</xCoord><yCoord>323</yCoord></edgeMap>
    <edgeMap><xCoord>340</xCoord><yCoord>323</yCoord></edgeMap>
    <edgeMap><xCoord>341</xCoord><yCoord>323</yCoord></edgeMap>
    <edgeMap><xCoord>342</xCoord><yCoord>322</yCoord></edgeMap>
    <edgeMap><xCoord>343</xCoord><yCoord>321</yCoord></edgeMap>
    <edgeMap><xCoord>344</xCoord><yCoord>320</yCoord></edgeMap>
    <edgeMap><xCoord>344</xCoord><yCoord>319</yCoord></edgeMap>
    <edgeMap><xCoord>345</xCoord><yCoord>318</yCoord></edgeMap>
    <edgeMap><xCoord>345</xCoord><yCoord>317</yCoord></edgeMap>
    <edgeMap><xCoord>345</xCoord><yCoord>316</yCoord></edgeMap>
    <edgeMap><xCoord>345</xCoord><yCoord>315</yCoord></edgeMap>
    <edgeMap><xCoord>345</xCoord><yCoord>314</yCoord></edgeMap>
    <edgeMap><xCoord>345</xCoord><yCoord>313</yCoord></edgeMap>
    <edgeMap><xCoord>345</xCoord><yCoord>312</yCoord></edgeMap>
    <edgeMap><xCoord>344</xCoord><yCoord>311</yCoord></edgeMap>
    <edgeMap><xCoord>344</xCoord><yCoord>310</yCoord></edgeMap>
    <edgeMap><xCoord>343</xCoord><yCoord>309</yCoord></edgeMap>
    <edgeMap><xCoord>343</xCoord><yCoord>308</yCoord></edgeMap>
    <edgeMap><xCoord>343</xCoord><yCoord>307</yCoord></edgeMap>
    <edgeMap><xCoord>342</xCoord><yCoord>306</yCoord></edgeMap>
    <edgeMap><xCoord>342</xCoord><yCoord>305</yCoord></edgeMap>
    <edgeMap><xCoord>342</xCoord><yCoord>304</yCoord></edgeMap>
    <edgeMap><xCoord>341</xCoord><yCoord>303</yCoord></edgeMap>
    <edgeMap><xCoord>341</xCoord><yCoord>302</yCoord></edgeMap>
    <edgeMap><xCoord>341</xCoord><yCoord>301</yCoord></edgeMap>
    <edgeMap><xCoord>340</xCoord><yCoord>300</yCoord></edgeMap>
    <edgeMap><xCoord>339</xCoord><yCoord>300</yCoord></edgeMap>
    <edgeMap><xCoord>338</xCoord><yCoord>300</yCoord></edgeMap>
    <edgeMap><xCoord>337</xCoord><yCoord>300</yCoord></edgeMap>
    <edgeMap><xCoord>336</xCoord><yCoord>301</yCoord></edgeMap>
    <edgeMap><xCoord>335</xCoord><yCoord>301</yCoord></edgeMap>
    <edgeMap><xCoord>335</xCoord><yCoord>302</yCoord></edgeMap>
    <edgeMap><xCoord>336</xCoord><yCoord>303</yCoord></edgeMap>
    <edgeMap><xCoord>336</xCoord><yCoord>304</yCoord></edgeMap>
    <edgeMap><xCoord>335</xCoord><yCoord>304</yCoord></edgeMap>
    <edgeMap><xCoord>334</xCoord><yCoord>304</yCoord></edgeMap>
    <edgeMap><xCoord>333</xCoord><yCoord>304</yCoord></edgeMap>
    <edgeMap><xCoord>332</xCoord><yCoord>304</yCoord></edgeMap>
    <edgeMap><xCoord>331</xCoord><yCoord>304</yCoord></edgeMap>
    <edgeMap><xCoord>330</xCoord><yCoord>304</yCoord></edgeMap>
    <edgeMap><xCoord>329</xCoord><yCoord>304</yCoord></edgeMap>
    <edgeMap><xCoord>328</xCoord><yCoord>304</yCoord></edgeMap>
    <edgeMap><xCoord>327</xCoord><yCoord>304</yCoord></edgeMap>
    <edgeMap><xCoord>326</xCoord><yCoord>304</yCoord></edgeMap>
    <edgeMap><xCoord>325</xCoord><yCoord>304</yCoord></edgeMap>
    <edgeMap><xCoord>324</xCoord><yCoord>305</yCoord></edgeMap>
    <edgeMap><xCoord>323</xCoord><yCoord>305</yCoord></edgeMap>
    <edgeMap><xCoord>322</xCoord><yCoord>305</yCoord></edgeMap>
    <edgeMap><xCoord>321</xCoord><yCoord>306</yCoord></edgeMap>
    <edgeMap><xCoord>320</xCoord><yCoord>307</yCoord></edgeMap>
   </roi>
   <roi>
    <imageZposition>1478.5</imageZposition>
    <imageSOP_UID>1.3.6.1.4.1.14519.5.2.1.6279.6001.116750164512319948993786980867</imageSOP_UID>
    <inclusion>TRUE</inclusion>
    <edgeMap><xCoord>318</xCoord><yCoord>305</yCoord></edgeMap>
    <edgeMap><xCoord>318</xCoord><yCoord>306</yCoord></edgeMap>
    <edgeMap><xCoord>318</xCoord><yCoord>307</yCoord></edgeMap>
    <edgeMap><xCoord>318</xCoord><yCoord>308</yCoord></edgeMap>
    <edgeMap><xCoord>318</xCoord><yCoord>309</yCoord></edgeMap>
    <edgeMap><xCoord>319</xCoord><yCoord>310</yCoord></edgeMap>
    <edgeMap><xCoord>319</xCoord><yCoord>311</yCoord></edgeMap>
    <edgeMap><xCoord>319</xCoord><yCoord>312</yCoord></edgeMap>
    <edgeMap><xCoord>319</xCoord><yCoord>313</yCoord></edgeMap>
    <edgeMap><xCoord>319</xCoord><yCoord>314</yCoord></edgeMap>
    <edgeMap><xCoord>319</xCoord><yCoord>315</yCoord></edgeMap>
    <edgeMap><xCoord>320</xCoord><yCoord>316</yCoord></edgeMap>
    <edgeMap><xCoord>320</xCoord><yCoord>317</yCoord></edgeMap>
    <edgeMap><xCoord>320</xCoord><yCoord>318</yCoord></edgeMap>
    <edgeMap><xCoord>321</xCoord><yCoord>319</yCoord></edgeMap>
    <edgeMap><xCoord>322</xCoord><yCoord>320</yCoord></edgeMap>
    <edgeMap><xCoord>322</xCoord><yCoord>321</yCoord></edgeMap>
    <edgeMap><xCoord>323</xCoord><yCoord>322</yCoord></edgeMap>
    <edgeMap><xCoord>324</xCoord><yCoord>323</yCoord></edgeMap>
    <edgeMap><xCoord>325</xCoord><yCoord>324</yCoord></edgeMap>
    <edgeMap><xCoord>325</xCoord><yCoord>325</yCoord></edgeMap>
    <edgeMap><xCoord>326</xCoord><yCoord>325</yCoord></edgeMap>
    <edgeMap><xCoord>327</xCoord><yCoord>325</yCoord></edgeMap>
    <edgeMap><xCoord>328</xCoord><yCoord>326</yCoord></edgeMap>
    <edgeMap><xCoord>329</xCoord><yCoord>326</yCoord></edgeMap>
    <edgeMap><xCoord>330</xCoord><yCoord>326</yCoord></edgeMap>
    <edgeMap><xCoord>331</xCoord><yCoord>326</yCoord></edgeMap>
    <edgeMap><xCoord>332</xCoord><yCoord>326</yCoord></edgeMap>
    <edgeMap><xCoord>333</xCoord><yCoord>325</yCoord></edgeMap>
    <edgeMap><xCoord>334</xCoord><yCoord>325</yCoord></edgeMap>
    <edgeMap><xCoord>335</xCoord><yCoord>324</yCoord></edgeMap>
    <edgeMap><xCoord>336</xCoord><yCoord>324</yCoord></edgeMap>
    <edgeMap><xCoord>337</xCoord><yCoord>324</yCoord></edgeMap>
    <edgeMap><xCoord>338</xCoord><yCoord>324</yCoord></edgeMap>
    <edgeMap><xCoord>339</xCoord><yCoord>324</yCoord></edgeMap>
    <edgeMap><xCoord>340</xCoord><yCoord>324</yCoord></edgeMap>
    <edgeMap><xCoord>341</xCoord><yCoord>324</yCoord></edgeMap>
    <edgeMap><xCoord>342</xCoord><yCoord>323</yCoord></edgeMap>
    <edgeMap><xCoord>342</xCoord><yCoord>322</yCoord></edgeMap>
    <edgeMap><xCoord>342</xCoord><yCoord>321</yCoord></edgeMap>
    <edgeMap><xCoord>343</xCoord><yCoord>320</yCoord></edgeMap>
    <edgeMap><xCoord>343</xCoord><yCoord>319</yCoord></edgeMap>
    <edgeMap><xCoord>344</xCoord><yCoord>319</yCoord></edgeMap>
    <edgeMap><xCoord>344</xCoord><yCoord>318</yCoord></edgeMap>
    <edgeMap><xCoord>344</xCoord><yCoord>317</yCoord></edgeMap>
    <edgeMap><xCoord>344</xCoord><yCoord>316</yCoord></edgeMap>
    <edgeMap><xCoord>344</xCoord><yCoord>315</yCoord></edgeMap>
    <edgeMap><xCoord>344</xCoord><yCoord>314</yCoord></edgeMap>
    <edgeMap><xCoord>344</xCoord><yCoord>313</yCoord></edgeMap>
    <edgeMap><xCoord>344</xCoord><yCoord>312</yCoord></edgeMap>
    <edgeMap><xCoord>344</xCoord><yCoord>311</yCoord></edgeMap>
    <edgeMap><xCoord>343</xCoord><yCoord>310</yCoord></edgeMap>
    <edgeMap><xCoord>343</xCoord><yCoord>309</yCoord></edgeMap>
    <edgeMap><xCoord>343</xCoord><yCoord>308</yCoord></edgeMap>
    <edgeMap><xCoord>343</xCoord><yCoord>307</yCoord></edgeMap>
    <edgeMap><xCoord>343</xCoord><yCoord>306</yCoord></edgeMap>
    <edgeMap><xCoord>342</xCoord><yCoord>305</yCoord></edgeMap>
    <edgeMap><xCoord>342</xCoord><yCoord>304</yCoord></edgeMap>
    <edgeMap><xCoord>342</xCoord><yCoord>303</yCoord></edgeMap>
    <edgeMap><xCoord>342</xCoord><yCoord>302</yCoord></edgeMap>
    <edgeMap><xCoord>341</xCoord><yCoord>302</yCoord></edgeMap>
    <edgeMap><xCoord>340</xCoord><yCoord>303</yCoord></edgeMap>
    <edgeMap><xCoord>339</xCoord><yCoord>304</yCoord></edgeMap>
    <edgeMap><xCoord>338</xCoord><yCoord>304</yCoord></edgeMap>
    <edgeMap><xCoord>337</xCoord><yCoord>304</yCoord></edgeMap>
    <edgeMap><xCoord>336</xCoord><yCoord>304</yCoord></edgeMap>
    <edgeMap><xCoord>335</xCoord><yCoord>304</yCoord></edgeMap>
    <edgeMap><xCoord>334</xCoord><yCoord>304</yCoord></edgeMap>
    <edgeMap><xCoord>333</xCoord><yCoord>304</yCoord></edgeMap>
    <edgeMap><xCoord>332</xCoord><yCoord>304</yCoord></edgeMap>
    <edgeMap><xCoord>331</xCoord><yCoord>304</yCoord></edgeMap>
    <edgeMap><xCoord>330</xCoord><yCoord>304</yCoord></edgeMap>
    <edgeMap><xCoord>329</xCoord><yCoord>304</yCoord></edgeMap>
    <edgeMap><xCoord>328</xCoord><yCoord>304</yCoord></edgeMap>
    <edgeMap><xCoord>327</xCoord><yCoord>304</yCoord></edgeMap>
    <edgeMap><xCoord>326</xCoord><yCoord>303</yCoord></edgeMap>
    <edgeMap><xCoord>325</xCoord><yCoord>303</yCoord></edgeMap>
    <edgeMap><xCoord>324</xCoord><yCoord>303</yCoord></edgeMap>
    <edgeMap><xCoord>323</xCoord><yCoord>303</yCoord></edgeMap>
    <edgeMap><xCoord>322</xCoord><yCoord>303</yCoord></edgeMap>
    <edgeMap><xCoord>321</xCoord><yCoord>303</yCoord></edgeMap>
    <edgeMap><xCoord>320</xCoord><yCoord>303</yCoord></edgeMap>
    <edgeMap><xCoord>319</xCoord><yCoord>304</yCoord></edgeMap>
    <edgeMap><xCoord>318</xCoord><yCoord>305</yCoord></edgeMap>
   </roi>
   <roi>
    <imageZposition>1475.5</imageZposition>
    <imageSOP_UID>1.3.6.1.4.1.14519.5.2.1.6279.6001.712805449042008436864494003194</imageSOP_UID>
    <inclusion>TRUE</inclusion>
    <edgeMap><xCoord>328</xCoord><yCoord>302</yCoord></edgeMap>
    <edgeMap><xCoord>327</xCoord><yCoord>303</yCoord></edgeMap>
    <edgeMap><xCoord>326</xCoord><yCoord>303</yCoord></edgeMap>
    <edgeMap><xCoord>325</xCoord><yCoord>303</yCoord></edgeMap>
    <edgeMap><xCoord>324</xCoord><yCoord>303</yCoord></edgeMap>
    <edgeMap><xCoord>323</xCoord><yCoord>303</yCoord></edgeMap>
    <edgeMap><xCoord>322</xCoord><yCoord>303</yCoord></edgeMap>
    <edgeMap><xCoord>322</xCoord><yCoord>304</yCoord></edgeMap>
    <edgeMap><xCoord>322</xCoord><yCoord>305</yCoord></edgeMap>
    <edgeMap><xCoord>322</xCoord><yCoord>306</yCoord></edgeMap>
    <edgeMap><xCoord>323</xCoord><yCoord>307</yCoord></edgeMap>
    <edgeMap><xCoord>322</xCoord><yCoord>308</yCoord></edgeMap>
    <edgeMap><xCoord>322</xCoord><yCoord>309</yCoord></edgeMap>
    <edgeMap><xCoord>321</xCoord><yCoord>310</yCoord></edgeMap>
    <edgeMap><xCoord>321</xCoord><yCoord>311</yCoord></edgeMap>
    <edgeMap><xCoord>321</xCoord><yCoord>312</yCoord></edgeMap>
    <edgeMap><xCoord>321</xCoord><yCoord>313</yCoord></edgeMap>
    <edgeMap><xCoord>320</xCoord><yCoord>314</yCoord></edgeMap>
    <edgeMap><xCoord>320</xCoord><yCoord>315</yCoord></edgeMap>
    <edgeMap><xCoord>320</xCoord><yCoord>316</yCoord></edgeMap>
    <edgeMap><xCoord>320</xCoord><yCoord>317</yCoord></edgeMap>
    <edgeMap><xCoord>321</xCoord><yCoord>318</yCoord></edgeMap>
    <edgeMap><xCoord>321</xCoord><yCoord>319</yCoord></edgeMap>
    <edgeMap><xCoord>322</xCoord><yCoord>319</yCoord></edgeMap>
    <edgeMap><xCoord>323</xCoord><yCoord>319</yCoord></edgeMap>
    <edgeMap><xCoord>324</xCoord><yCoord>319</yCoord></edgeMap>
    <edgeMap><xCoord>325</xCoord><yCoord>320</yCoord></edgeMap>
    <edgeMap><xCoord>326</xCoord><yCoord>321</yCoord></edgeMap>
    <edgeMap><xCoord>326</xCoord><yCoord>322</yCoord></edgeMap>
    <edgeMap><xCoord>327</xCoord><yCoord>323</yCoord></edgeMap>
    <edgeMap><xCoord>328</xCoord><yCoord>323</yCoord></edgeMap>
    <edgeMap><xCoord>329</xCoord><yCoord>323</yCoord></edgeMap>
    <edgeMap><xCoord>330</xCoord><yCoord>323</yCoord></edgeMap>
    <edgeMap><xCoord>331</xCoord><yCoord>323</yCoord></edgeMap>
    <edgeMap><xCoord>332</xCoord><yCoord>323</yCoord></edgeMap>
    <edgeMap><xCoord>333</xCoord><yCoord>323</yCoord></edgeMap>
    <edgeMap><xCoord>334</xCoord><yCoord>323</yCoord></edgeMap>
    <edgeMap><xCoord>335</xCoord><yCoord>323</yCoord></edgeMap>
    <edgeMap><xCoord>336</xCoord><yCoord>323</yCoord></edgeMap>
    <edgeMap><xCoord>337</xCoord><yCoord>323</yCoord></edgeMap>
    <edgeMap><xCoord>338</xCoord><yCoord>322</yCoord></edgeMap>
    <edgeMap><xCoord>339</xCoord><yCoord>322</yCoord></edgeMap>
    <edgeMap><xCoord>340</xCoord><yCoord>322</yCoord></edgeMap>
    <edgeMap><xCoord>341</xCoord><yCoord>321</yCoord></edgeMap>
    <edgeMap><xCoord>342</xCoord><yCoord>320</yCoord></edgeMap>
    <edgeMap><xCoord>343</xCoord><yCoord>320</yCoord></edgeMap>
    <edgeMap><xCoord>343</xCoord><yCoord>319</yCoord></edgeMap>
    <edgeMap><xCoord>343</xCoord><yCoord>318</yCoord></edgeMap>
    <edgeMap><xCoord>343</xCoord><yCoord>317</yCoord></edgeMap>
    <edgeMap><xCoord>343</xCoord><yCoord>316</yCoord></edgeMap>
    <edgeMap><xCoord>343</xCoord><yCoord>315</yCoord></edgeMap>
    <edgeMap><xCoord>343</xCoord><yCoord>314</yCoord></edgeMap>
    <edgeMap><xCoord>343</xCoord><yCoord>313</yCoord></edgeMap>
    <edgeMap><xCoord>343</xCoord><yCoord>312</yCoord></edgeMap>
    <edgeMap><xCoord>343</xCoord><yCoord>311</yCoord></edgeMap>
    <edgeMap><xCoord>343</xCoord><yCoord>310</yCoord></edgeMap>
    <edgeMap><xCoord>343</xCoord><yCoord>309</yCoord></edgeMap>
    <edgeMap><xCoord>343</xCoord><yCoord>308</yCoord></edgeMap>
    <edgeMap><xCoord>342</xCoord><yCoord>307</yCoord></edgeMap>
    <edgeMap><xCoord>341</xCoord><yCoord>306</yCoord></edgeMap>
    <edgeMap><xCoord>340</xCoord><yCoord>305</yCoord></edgeMap>
    <edgeMap><xCoord>340</xCoord><yCoord>304</yCoord></edgeMap>
    <edgeMap><xCoord>339</xCoord><yCoord>303</yCoord></edgeMap>
    <edgeMap><xCoord>338</xCoord><yCoord>303</yCoord></edgeMap>
    <edgeMap><xCoord>337</xCoord><yCoord>303</yCoord></edgeMap>
    <edgeMap><xCoord>336</xCoord><yCoord>302</yCoord></edgeMap>
    <edgeMap><xCoord>335</xCoord><yCoord>302</yCoord></edgeMap>
    <edgeMap><xCoord>334</xCoord><yCoord>302</yCoord></edgeMap>
    <edgeMap><xCoord>333</xCoord><yCoord>302</yCoord></edgeMap>
    <edgeMap><xCoord>332</xCoord><yCoord>302</yCoord></edgeMap>
    <edgeMap><xCoord>331</xCoord><yCoord>302</yCoord></edgeMap>
    <edgeMap><xCoord>330</xCoord><yCoord>302</yCoord></edgeMap>
    <edgeMap><xCoord>329</xCoord><yCoord>302</yCoord></edgeMap>
    <edgeMap><xCoord>328</xCoord><yCoord>302</yCoord></edgeMap>
   </roi>
   <roi>
    <imageZposition>1472.5</imageZposition>
    <imageSOP_UID>1.3.6.1.4.1.14519.5.2.1.6279.6001.170474154979153394172884226615</imageSOP_UID>
    <inclusion>TRUE</inclusion>
    <edgeMap><xCoord>334</xCoord><yCoord>307</yCoord></edgeMap>
    <edgeMap><xCoord>333</xCoord><yCoord>307</yCoord></edgeMap>
    <edgeMap><xCoord>332</xCoord><yCoord>308</yCoord></edgeMap>
    <edgeMap><xCoord>331</xCoord><yCoord>309</yCoord></edgeMap>
    <edgeMap><xCoord>330</xCoord><yCoord>309</yCoord></edgeMap>
    <edgeMap><xCoord>330</xCoord><yCoord>310</yCoord></edgeMap>
    <edgeMap><xCoord>330</xCoord><yCoord>311</yCoord></edgeMap>
    <edgeMap><xCoord>330</xCoord><yCoord>312</yCoord></edgeMap>
    <edgeMap><xCoord>330</xCoord><yCoord>313</yCoord></edgeMap>
    <edgeMap><xCoord>331</xCoord><yCoord>314</yCoord></edgeMap>
    <edgeMap><xCoord>332</xCoord><yCoord>315</yCoord></edgeMap>
    <edgeMap><xCoord>333</xCoord><yCoord>316</yCoord></edgeMap>
    <edgeMap><xCoord>334</xCoord><yCoord>317</yCoord></edgeMap>
    <edgeMap><xCoord>335</xCoord><yCoord>317</yCoord></edgeMap>
    <edgeMap><xCoord>336</xCoord><yCoord>316</yCoord></edgeMap>
    <edgeMap><xCoord>337</xCoord><yCoord>316</yCoord></edgeMap>
    <edgeMap><xCoord>338</xCoord><yCoord>316</yCoord></edgeMap>
    <edgeMap><xCoord>339</xCoord><yCoord>315</yCoord></edgeMap>
    <edgeMap><xCoord>340</xCoord><yCoord>314</yCoord></edgeMap>
    <edgeMap><xCoord>341</xCoord><yCoord>313</yCoord></edgeMap>
    <edgeMap><xCoord>341</xCoord><yCoord>312</yCoord></edgeMap>
    <edgeMap><xCoord>341</xCoord><yCoord>311</yCoord></edgeMap>
    <edgeMap><xCoord>341</xCoord><yCoord>310</yCoord></edgeMap>
    <edgeMap><xCoord>340</xCoord><yCoord>309</yCoord></edgeMap>
    <edgeMap><xCoord>339</xCoord><yCoord>308</yCoord></edgeMap>
    <edgeMap><xCoord>338</xCoord><yCoord>307</yCoord></edgeMap>
    <edgeMap><xCoord>337</xCoord><yCoord>307</yCoord></edgeMap>
    <edgeMap><xCoord>336</xCoord><yCoord>307</yCoord></edgeMap>
    <edgeMap><xCoord>335</xCoord><yCoord>307</yCoord></edgeMap>
    <edgeMap><xCoord>334</xCoord><yCoord>307</yCoord></edgeMap>
   </roi>
  </unblindedReadNodule>
  <unblindedReadNodule>
   <noduleID>5</noduleID>
   <roi>
    <imageZposition>1631.5</imageZposition>
    <imageSOP_UID>1.3.6.1.4.1.14519.5.2.1.6279.6001.349696112719071080933041621585</imageSOP_UID>
    <inclusion>TRUE</inclusion>
    <edgeMap><xCoord>197</xCoord><yCoord>321</yCoord></edgeMap>
   </roi>
  </unblindedReadNodule>
  <unblindedReadNodule>
   <noduleID>6</noduleID>
   <characteristics>
    <subtlety>5</subtlety>
    <internalStructure>1</internalStructure>
    <calcification>4</calcification>
    <sphericity>3</sphericity>
    <margin>5</margin>
    <lobulation>2</lobulation>
    <spiculation>3</spiculation>
    <texture>5</texture>
    <malignancy>4</malignancy>
   </characteristics>
   <roi>
    <imageZposition>1616.5</imageZposition>
    <imageSOP_UID>1.3.6.1.4.1.14519.5.2.1.6279.6001.315628943944666928553332863367</imageSOP_UID>
    <inclusion>TRUE</inclusion>
    <edgeMap><xCoord>339</xCoord><yCoord>240</yCoord></edgeMap>
    <edgeMap><xCoord>338</xCoord><yCoord>241</yCoord></edgeMap>
    <edgeMap><xCoord>337</xCoord><yCoord>242</yCoord></edgeMap>
    <edgeMap><xCoord>336</xCoord><yCoord>243</yCoord></edgeMap>
    <edgeMap><xCoord>335</xCoord><yCoord>244</yCoord></edgeMap>
    <edgeMap><xCoord>334</xCoord><yCoord>244</yCoord></edgeMap>
    <edgeMap><xCoord>334</xCoord><yCoord>245</yCoord></edgeMap>
    <edgeMap><xCoord>333</xCoord><yCoord>246</yCoord></edgeMap>
    <edgeMap><xCoord>333</xCoord><yCoord>247</yCoord></edgeMap>
    <edgeMap><xCoord>334</xCoord><yCoord>248</yCoord></edgeMap>
    <edgeMap><xCoord>335</xCoord><yCoord>249</yCoord></edgeMap>
    <edgeMap><xCoord>335</xCoord><yCoord>250</yCoord></edgeMap>
    <edgeMap><xCoord>336</xCoord><yCoord>251</yCoord></edgeMap>
    <edgeMap><xCoord>337</xCoord><yCoord>251</yCoord></edgeMap>
    <edgeMap><xCoord>338</xCoord><yCoord>251</yCoord></edgeMap>
    <edgeMap><xCoord>339</xCoord><yCoord>251</yCoord></edgeMap>
    <edgeMap><xCoord>340</xCoord><yCoord>251</yCoord></edgeMap>
    <edgeMap><xCoord>341</xCoord><yCoord>251</yCoord></edgeMap>
    <edgeMap><xCoord>342</xCoord><yCoord>250</yCoord></edgeMap>
    <edgeMap><xCoord>343</xCoord><yCoord>250</yCoord></edgeMap>
    <edgeMap><xCoord>344</xCoord><yCoord>249</yCoord></edgeMap>
    <edgeMap><xCoord>345</xCoord><yCoord>248</yCoord></edgeMap>
    <edgeMap><xCoord>346</xCoord><yCoord>248</yCoord></edgeMap>
    <edgeMap><xCoord>346</xCoord><yCoord>247</yCoord></edgeMap>
    <edgeMap><xCoord>346</xCoord><yCoord>246</yCoord></edgeMap>
    <edgeMap><xCoord>346</xCoord><yCoord>245</yCoord></edgeMap>
    <edgeMap><xCoord>346</xCoord><yCoord>244</yCoord></edgeMap>
    <edgeMap><xCoord>346</xCoord><yCoord>243</yCoord></edgeMap>
    <edgeMap><xCoord>346</xCoord><yCoord>242</yCoord></edgeMap>
    <edgeMap><xCoord>345</xCoord><yCoord>241</yCoord></edgeMap>
    <edgeMap><xCoord>344</xCoord><yCoord>241</yCoord></edgeMap>
    <edgeMap><xCoord>343</xCoord><yCoord>241</yCoord></edgeMap>
    <edgeMap><xCoord>342</xCoord><yCoord>241</yCoord></edgeMap>
    <edgeMap><xCoord>341</xCoord><yCoord>241</yCoord></edgeMap>
    <edgeMap><xCoord>340</xCoord><yCoord>241</yCoord></edgeMap>
    <edgeMap><xCoord>339</xCoord><yCoord>241</yCoord></edgeMap>
    <edgeMap><xCoord>339</xCoord><yCoord>241</yCoord></edgeMap>
   </roi>
   <roi>
    <imageZposition>1613.5</imageZposition>
    <imageSOP_UID>1.3.6.1.4.1.14519.5.2.1.6279.6001.145801185244523923469999260671</imageSOP_UID>
    <inclusion>TRUE</inclusion>
    <edgeMap><xCoord>337</xCoord><yCoord>235</yCoord></edgeMap>
    <edgeMap><xCoord>336</xCoord><yCoord>236</yCoord></edgeMap>
    <edgeMap><xCoord>335</xCoord><yCoord>236</yCoord></edgeMap>
    <edgeMap><xCoord>334</xCoord><yCoord>237</yCoord></edgeMap>
    <edgeMap><xCoord>333</xCoord><yCoord>238</yCoord></edgeMap>
    <edgeMap><xCoord>332</xCoord><yCoord>238</yCoord></edgeMap>
    <edgeMap><xCoord>331</xCoord><yCoord>239</yCoord></edgeMap>
    <edgeMap><xCoord>330</xCoord><yCoord>239</yCoord></edgeMap>
    <edgeMap><xCoord>329</xCoord><yCoord>240</yCoord></edgeMap>
    <edgeMap><xCoord>328</xCoord><yCoord>241</yCoord></edgeMap>
    <edgeMap><xCoord>328</xCoord><yCoord>242</yCoord></edgeMap>
    <edgeMap><xCoord>328</xCoord><yCoord>243</yCoord></edgeMap>
    <edgeMap><xCoord>328</xCoord><yCoord>244</yCoord></edgeMap>
    <edgeMap><xCoord>328</xCoord><yCoord>245</yCoord></edgeMap>
    <edgeMap><xCoord>328</xCoord><yCoord>246</yCoord></edgeMap>
    <edgeMap><xCoord>329</xCoord><yCoord>247</yCoord></edgeMap>
    <edgeMap><xCoord>330</xCoord><yCoord>248</yCoord></edgeMap>
    <edgeMap><xCoord>331</xCoord><yCoord>248</yCoord></edgeMap>
    <edgeMap><xCoord>332</xCoord><yCoord>249</yCoord></edgeMap>
    <edgeMap><xCoord>332</xCoord><yCoord>250</yCoord></edgeMap>
    <edgeMap><xCoord>333</xCoord><yCoord>251</yCoord></edgeMap>
    <edgeMap><xCoord>333</xCoord><yCoord>252</yCoord></edgeMap>
    <edgeMap><xCoord>334</xCoord><yCoord>253</yCoord></edgeMap>
    <edgeMap><xCoord>335</xCoord><yCoord>254</yCoord></edgeMap>
    <edgeMap><xCoord>335</xCoord><yCoord>255</yCoord></edgeMap>
    <edgeMap><xCoord>335</xCoord><yCoord>256</yCoord></edgeMap>
    <edgeMap><xCoord>335</xCoord><yCoord>257</yCoord></edgeMap>
    <edgeMap><xCoord>336</xCoord><yCoord>257</yCoord></edgeMap>
    <edgeMap><xCoord>337</xCoord><yCoord>257</yCoord></edgeMap>
    <edgeMap><xCoord>338</xCoord><yCoord>256</yCoord></edgeMap>
    <edgeMap><xCoord>339</xCoord><yCoord>256</yCoord></edgeMap>
    <edgeMap><xCoord>340</xCoord><yCoord>255</yCoord></edgeMap>
    <edgeMap><xCoord>341</xCoord><yCoord>255</yCoord></edgeMap>
    <edgeMap><xCoord>342</xCoord><yCoord>254</yCoord></edgeMap>
    <edgeMap><xCoord>343</xCoord><yCoord>254</yCoord></edgeMap>
    <edgeMap><xCoord>344</xCoord><yCoord>254</yCoord></edgeMap>
    <edgeMap><xCoord>345</xCoord><yCoord>254</yCoord></edgeMap>
    <edgeMap><xCoord>346</xCoord><yCoord>254</yCoord></edgeMap>
    <edgeMap><xCoord>347</xCoord><yCoord>254</yCoord></edgeMap>
    <edgeMap><xCoord>348</xCoord><yCoord>254</yCoord></edgeMap>
    <edgeMap><xCoord>349</xCoord><yCoord>253</yCoord></edgeMap>
    <edgeMap><xCoord>349</xCoord><yCoord>252</yCoord></edgeMap>
    <edgeMap><xCoord>350</xCoord><yCoord>251</yCoord></edgeMap>
    <edgeMap><xCoord>350</xCoord><yCoord>250</yCoord></edgeMap>
    <edgeMap><xCoord>351</xCoord><yCoord>249</yCoord></edgeMap>
    <edgeMap><xCoord>351</xCoord><yCoord>248</yCoord></edgeMap>
    <edgeMap><xCoord>351</xCoord><yCoord>247</yCoord></edgeMap>
    <edgeMap><xCoord>351</xCoord><yCoord>246</yCoord></edgeMap>
    <edgeMap><xCoord>351</xCoord><yCoord>245</yCoord></edgeMap>
    <edgeMap><xCoord>350</xCoord><yCoord>244</yCoord></edgeMap>
    <edgeMap><xCoord>350</xCoord><yCoord>243</yCoord></edgeMap>
    <edgeMap><xCoord>349</xCoord><yCoord>242</yCoord></edgeMap>
    <edgeMap><xCoord>349</xCoord><yCoord>241</yCoord></edgeMap>
    <edgeMap><xCoord>348</xCoord><yCoord>240</yCoord></edgeMap>
    <edgeMap><xCoord>348</xCoord><yCoord>239</yCoord></edgeMap>
    <edgeMap><xCoord>347</xCoord><yCoord>239</yCoord></edgeMap>
    <edgeMap><xCoord>346</xCoord><yCoord>238</yCoord></edgeMap>
    <edgeMap><xCoord>345</xCoord><yCoord>237</yCoord></edgeMap>
    <edgeMap><xCoord>344</xCoord><yCoord>236</yCoord></edgeMap>
    <edgeMap><xCoord>343</xCoord><yCoord>236</yCoord></edgeMap>
    <edgeMap><xCoord>342</xCoord><yCoord>236</yCoord></edgeMap>
    <edgeMap><xCoord>341</xCoord><yCoord>236</yCoord></edgeMap>
    <edgeMap><xCoord>340</xCoord><yCoord>236</yCoord></edgeMap>
    <edgeMap><xCoord>339</xCoord><yCoord>235</yCoord></edgeMap>
    <edgeMap><xCoord>338</xCoord><yCoord>235</yCoord></edgeMap>
    <edgeMap><xCoord>337</xCoord><yCoord>235</yCoord></edgeMap>
   </roi>
   <roi>
    <imageZposition>1610.5</imageZposition>
    <imageSOP_UID>1.3.6.1.4.1.14519.5.2.1.6279.6001.117811686099217039613202759527</imageSOP_UID>
    <inclusion>TRUE</inclusion>
    <edgeMap><xCoord>335</xCoord><yCoord>228</yCoord></edgeMap>
    <edgeMap><xCoord>334</xCoord><yCoord>229</yCoord></edgeMap>
    <edgeMap><xCoord>333</xCoord><yCoord>229</yCoord></edgeMap>
    <edgeMap><xCoord>332</xCoord><yCoord>230</yCoord></edgeMap>
    <edgeMap><xCoord>331</xCoord><yCoord>231</yCoord></edgeMap>
    <edgeMap><xCoord>330</xCoord><yCoord>231</yCoord></edgeMap>
    <edgeMap><xCoord>329</xCoord><yCoord>232</yCoord></edgeMap>
    <edgeMap><xCoord>329</xCoord><yCoord>233</yCoord></edgeMap>
    <edgeMap><xCoord>329</xCoord><yCoord>234</yCoord></edgeMap>
    <edgeMap><xCoord>328</xCoord><yCoord>235</yCoord></edgeMap>
    <edgeMap><xCoord>328</xCoord><yCoord>236</yCoord></edgeMap>
    <edgeMap><xCoord>327</xCoord><yCoord>237</yCoord></edgeMap>
    <edgeMap><xCoord>327</xCoord><yCoord>238</yCoord></edgeMap>
    <edgeMap><xCoord>327</xCoord><yCoord>239</yCoord></edgeMap>
    <edgeMap><xCoord>327</xCoord><yCoord>240</yCoord></edgeMap>
    <edgeMap><xCoord>327</xCoord><yCoord>241</yCoord></edgeMap>
    <edgeMap><xCoord>327</xCoord><yCoord>242</yCoord></edgeMap>
    <edgeMap><xCoord>327</xCoord><yCoord>243</yCoord></edgeMap>
    <edgeMap><xCoord>327</xCoord><yCoord>244</yCoord></edgeMap>
    <edgeMap><xCoord>327</xCoord><yCoord>245</yCoord></edgeMap>
    <edgeMap><xCoord>328</xCoord><yCoord>245</yCoord></edgeMap>
    <edgeMap><xCoord>328</xCoord><yCoord>246</yCoord></edgeMap>
    <edgeMap><xCoord>328</xCoord><yCoord>247</yCoord></edgeMap>
    <edgeMap><xCoord>328</xCoord><yCoord>248</yCoord></edgeMap>
    <edgeMap><xCoord>329</xCoord><yCoord>249</yCoord></edgeMap>
    <edgeMap><xCoord>329</xCoord><yCoord>250</yCoord></edgeMap>
    <edgeMap><xCoord>330</xCoord><yCoord>251</yCoord></edgeMap>
    <edgeMap><xCoord>330</xCoord><yCoord>252</yCoord></edgeMap>
    <edgeMap><xCoord>331</xCoord><yCoord>253</yCoord></edgeMap>
    <edgeMap><xCoord>332</xCoord><yCoord>254</yCoord></edgeMap>
    <edgeMap><xCoord>332</xCoord><yCoord>255</yCoord></edgeMap>
    <edgeMap><xCoord>333</xCoord><yCoord>256</yCoord></edgeMap>
    <edgeMap><xCoord>334</xCoord><yCoord>256</yCoord></edgeMap>
    <edgeMap><xCoord>334</xCoord><yCoord>257</yCoord></edgeMap>
    <edgeMap><xCoord>334</xCoord><yCoord>258</yCoord></edgeMap>
    <edgeMap><xCoord>335</xCoord><yCoord>259</yCoord></edgeMap>
    <edgeMap><xCoord>336</xCoord><yCoord>260</yCoord></edgeMap>
    <edgeMap><xCoord>337</xCoord><yCoord>260</yCoord></edgeMap>
    <edgeMap><xCoord>338</xCoord><yCoord>260</yCoord></edgeMap>
    <edgeMap><xCoord>339</xCoord><yCoord>260</yCoord></edgeMap>
    <edgeMap><xCoord>340</xCoord><yCoord>260</yCoord></edgeMap>
    <edgeMap><xCoord>341</xCoord><yCoord>260</yCoord></edgeMap>
    <edgeMap><xCoord>342</xCoord><yCoord>259</yCoord></edgeMap>
    <edgeMap><xCoord>343</xCoord><yCoord>259</yCoord></edgeMap>
    <edgeMap><xCoord>344</xCoord><yCoord>258</yCoord></edgeMap>
    <edgeMap><xCoord>345</xCoord><yCoord>258</yCoord></edgeMap>
    <edgeMap><xCoord>346</xCoord><yCoord>257</yCoord></edgeMap>
    <edgeMap><xCoord>347</xCoord><yCoord>256</yCoord></edgeMap>
    <edgeMap><xCoord>348</xCoord><yCoord>256</yCoord></edgeMap>
    <edgeMap><xCoord>349</xCoord><yCoord>255</yCoord></edgeMap>
    <edgeMap><xCoord>350</xCoord><yCoord>254</yCoord></edgeMap>
    <edgeMap><xCoord>350</xCoord><yCoord>253</yCoord></edgeMap>
    <edgeMap><xCoord>351</xCoord><yCoord>252</yCoord></edgeMap>
    <edgeMap><xCoord>352</xCoord><yCoord>251</yCoord></edgeMap>
    <edgeMap><xCoord>352</xCoord><yCoord>250</yCoord></edgeMap>
    <edgeMap><xCoord>353</xCoord><yCoord>250</yCoord></edgeMap>
    <edgeMap><xCoord>354</xCoord><yCoord>249</yCoord></edgeMap>
    <edgeMap><xCoord>355</xCoord><yCoord>248</yCoord></edgeMap>
    <edgeMap><xCoord>355</xCoord><yCoord>247</yCoord></edgeMap>
    <edgeMap><xCoord>356</xCoord><yCoord>246</yCoord></edgeMap>
    <edgeMap><xCoord>356</xCoord><yCoord>245</yCoord></edgeMap>
    <edgeMap><xCoord>356</xCoord><yCoord>244</yCoord></edgeMap>
    <edgeMap><xCoord>356</xCoord><yCoord>243</yCoord></edgeMap>
    <edgeMap><xCoord>355</xCoord><yCoord>242</yCoord></edgeMap>
    <edgeMap><xCoord>354</xCoord><yCoord>241</yCoord></edgeMap>
    <edgeMap><xCoord>353</xCoord><yCoord>240</yCoord></edgeMap>
    <edgeMap><xCoord>352</xCoord><yCoord>239</yCoord></edgeMap>
    <edgeMap><xCoord>351</xCoord><yCoord>238</yCoord></edgeMap>
    <edgeMap><xCoord>350</xCoord><yCoord>237</yCoord></edgeMap>
    <edgeMap><xCoord>349</xCoord><yCoord>237</yCoord></edgeMap>
    <edgeMap><xCoord>348</xCoord><yCoord>236</yCoord></edgeMap>
    <edgeMap><xCoord>347</xCoord><yCoord>236</yCoord></edgeMap>
    <edgeMap><xCoord>346</xCoord><yCoord>235</yCoord></edgeMap>
    <edgeMap><xCoord>345</xCoord><yCoord>235</yCoord></edgeMap>
    <edgeMap><xCoord>344</xCoord><yCoord>234</yCoord></edgeMap>
    <edgeMap><xCoord>343</xCoord><yCoord>234</yCoord></edgeMap>
    <edgeMap><xCoord>342</xCoord><yCoord>233</yCoord></edgeMap>
    <edgeMap><xCoord>341</xCoord><yCoord>233</yCoord></edgeMap>
    <edgeMap><xCoord>340</xCoord><yCoord>232</yCoord></edgeMap>
    <edgeMap><xCoord>339</xCoord><yCoord>231</yCoord></edgeMap>
    <edgeMap><xCoord>339</xCoord><yCoord>230</yCoord></edgeMap>
    <edgeMap><xCoord>338</xCoord><yCoord>229</yCoord></edgeMap>
    <edgeMap><xCoord>337</xCoord><yCoord>228</yCoord></edgeMap>
    <edgeMap><xCoord>336</xCoord><yCoord>228</yCoord></edgeMap>
    <edgeMap><xCoord>335</xCoord><yCoord>228</yCoord></edgeMap>
   </roi>
   <roi>
    <imageZposition>1607.5</imageZposition>
    <imageSOP_UID>1.3.6.1.4.1.14519.5.2.1.6279.6001.140370305891397023266532148886</imageSOP_UID>
    <inclusion>TRUE</inclusion>
    <edgeMap><xCoord>334</xCoord><yCoord>228</yCoord></edgeMap>
    <edgeMap><xCoord>335</xCoord><yCoord>228</yCoord></edgeMap>
    <edgeMap><xCoord>336</xCoord><yCoord>229</yCoord></edgeMap>
    <edgeMap><xCoord>337</xCoord><yCoord>229</yCoord></edgeMap>
    <edgeMap><xCoord>338</xCoord><yCoord>230</yCoord></edgeMap>
    <edgeMap><xCoord>339</xCoord><yCoord>231</yCoord></edgeMap>
    <edgeMap><xCoord>340</xCoord><yCoord>231</yCoord></edgeMap>
    <edgeMap><xCoord>341</xCoord><yCoord>232</yCoord></edgeMap>
    <edgeMap><xCoord>342</xCoord><yCoord>232</yCoord></edgeMap>
    <edgeMap><xCoord>343</xCoord><yCoord>232</yCoord></edgeMap>
    <edgeMap><xCoord>344</xCoord><yCoord>233</yCoord></edgeMap>
    <edgeMap><xCoord>345</xCoord><yCoord>233</yCoord></edgeMap>
    <edgeMap><xCoord>346</xCoord><yCoord>233</yCoord></edgeMap>
    <edgeMap><xCoord>347</xCoord><yCoord>234</yCoord></edgeMap>
    <edgeMap><xCoord>348</xCoord><yCoord>235</yCoord></edgeMap>
    <edgeMap><xCoord>349</xCoord><yCoord>235</yCoord></edgeMap>
    <edgeMap><xCoord>350</xCoord><yCoord>236</yCoord></edgeMap>
    <edgeMap><xCoord>351</xCoord><yCoord>237</yCoord></edgeMap>
    <edgeMap><xCoord>352</xCoord><yCoord>238</yCoord></edgeMap>
    <edgeMap><xCoord>353</xCoord><yCoord>239</yCoord></edgeMap>
    <edgeMap><xCoord>354</xCoord><yCoord>240</yCoord></edgeMap>
    <edgeMap><xCoord>355</xCoord><yCoord>241</yCoord></edgeMap>
    <edgeMap><xCoord>355</xCoord><yCoord>242</yCoord></edgeMap>
    <edgeMap><xCoord>356</xCoord><yCoord>243</yCoord></edgeMap>
    <edgeMap><xCoord>356</xCoord><yCoord>244</yCoord></edgeMap>
    <edgeMap><xCoord>357</xCoord><yCoord>244</yCoord></edgeMap>
    <edgeMap><xCoord>357</xCoord><yCoord>245</yCoord></edgeMap>
    <edgeMap><xCoord>357</xCoord><yCoord>246</yCoord></edgeMap>
    <edgeMap><xCoord>357</xCoord><yCoord>247</yCoord></edgeMap>
    <edgeMap><xCoord>357</xCoord><yCoord>248</yCoord></edgeMap>
    <edgeMap><xCoord>356</xCoord><yCoord>249</yCoord></edgeMap>
    <edgeMap><xCoord>356</xCoord><yCoord>250</yCoord></edgeMap>
    <edgeMap><xCoord>355</xCoord><yCoord>251</yCoord></edgeMap>
    <edgeMap><xCoord>355</xCoord><yCoord>252</yCoord></edgeMap>
    <edgeMap><xCoord>354</xCoord><yCoord>253</yCoord></edgeMap>
    <edgeMap><xCoord>353</xCoord><yCoord>254</yCoord></edgeMap>
    <edgeMap><xCoord>352</xCoord><yCoord>254</yCoord></edgeMap>
    <edgeMap><xCoord>351</xCoord><yCoord>255</yCoord></edgeMap>
    <edgeMap><xCoord>350</xCoord><yCoord>255</yCoord></edgeMap>
    <edgeMap><xCoord>349</xCoord><yCoord>256</yCoord></edgeMap>
    <edgeMap><xCoord>348</xCoord><yCoord>256</yCoord></edgeMap>
    <edgeMap><xCoord>347</xCoord><yCoord>257</yCoord></edgeMap>
    <edgeMap><xCoord>346</xCoord><yCoord>257</yCoord></edgeMap>
    <edgeMap><xCoord>345</xCoord><yCoord>258</yCoord></edgeMap>
    <edgeMap><xCoord>344</xCoord><yCoord>258</yCoord></edgeMap>
    <edgeMap><xCoord>343</xCoord><yCoord>259</yCoord></edgeMap>
    <edgeMap><xCoord>342</xCoord><yCoord>259</yCoord></edgeMap>
    <edgeMap><xCoord>341</xCoord><yCoord>260</yCoord></edgeMap>
    <edgeMap><xCoord>340</xCoord><yCoord>260</yCoord></edgeMap>
    <edgeMap><xCoord>339</xCoord><yCoord>261</yCoord></edgeMap>
    <edgeMap><xCoord>338</xCoord><yCoord>261</yCoord></edgeMap>
    <edgeMap><xCoord>337</xCoord><yCoord>262</yCoord></edgeMap>
    <edgeMap><xCoord>336</xCoord><yCoord>262</yCoord></edgeMap>
    <edgeMap><xCoord>335</xCoord><yCoord>262</yCoord></edgeMap>
    <edgeMap><xCoord>335</xCoord><yCoord>261</yCoord></edgeMap>
    <edgeMap><xCoord>335</xCoord><yCoord>260</yCoord></edgeMap>
    <edgeMap><xCoord>335</xCoord><yCoord>259</yCoord></edgeMap>
    <edgeMap><xCoord>334</xCoord><yCoord>258</yCoord></edgeMap>
    <edgeMap><xCoord>333</xCoord><yCoord>257</yCoord></edgeMap>
    <edgeMap><xCoord>333</xCoord><yCoord>258</yCoord></edgeMap>
    <edgeMap><xCoord>332</xCoord><yCoord>259</yCoord></edgeMap>
    <edgeMap><xCoord>331</xCoord><yCoord>259</yCoord></edgeMap>
    <edgeMap><xCoord>330</xCoord><yCoord>259</yCoord></edgeMap>
    <edgeMap><xCoord>330</xCoord><yCoord>260</yCoord></edgeMap>
    <edgeMap><xCoord>329</xCoord><yCoord>259</yCoord></edgeMap>
    <edgeMap><xCoord>329</xCoord><yCoord>258</yCoord></edgeMap>
    <edgeMap><xCoord>328</xCoord><yCoord>257</yCoord></edgeMap>
    <edgeMap><xCoord>328</xCoord><yCoord>256</yCoord></edgeMap>
    <edgeMap><xCoord>328</xCoord><yCoord>255</yCoord></edgeMap>
    <edgeMap><xCoord>328</xCoord><yCoord>254</yCoord></edgeMap>
    <edgeMap><xCoord>328</xCoord><yCoord>253</yCoord></edgeMap>
    <edgeMap><xCoord>328</xCoord><yCoord>252</yCoord></edgeMap>
    <edgeMap><xCoord>328</xCoord><yCoord>251</yCoord></edgeMap>
    <edgeMap><xCoord>328</xCoord><yCoord>250</yCoord></edgeMap>
    <edgeMap><xCoord>328</xCoord><yCoord>249</yCoord></edgeMap>
    <edgeMap><xCoord>328</xCoord><yCoord>248</yCoord></edgeMap>
    <edgeMap><xCoord>327</xCoord><yCoord>247</yCoord></edgeMap>
    <edgeMap><xCoord>327</xCoord><yCoord>246</yCoord></edgeMap>
    <edgeMap><xCoord>327</xCoord><yCoord>245</yCoord></edgeMap>
    <edgeMap><xCoord>327</xCoord><yCoord>244</yCoord></edgeMap>
    <edgeMap><xCoord>327</xCoord><yCoord>243</yCoord></edgeMap>
    <edgeMap><xCoord>327</xCoord><yCoord>242</yCoord></edgeMap>
    <edgeMap><xCoord>327</xCoord><yCoord>241</yCoord></edgeMap>
    <edgeMap><xCoord>327</xCoord><yCoord>240</yCoord></edgeMap>
    <edgeMap><xCoord>327</xCoord><yCoord>239</yCoord></edgeMap>
    <edgeMap><xCoord>328</xCoord><yCoord>238</yCoord></edgeMap>
    <edgeMap><xCoord>327</xCoord><yCoord>237</yCoord></edgeMap>
    <edgeMap><xCoord>326</xCoord><yCoord>236</yCoord></edgeMap>
    <edgeMap><xCoord>326</xCoord><yCoord>235</yCoord></edgeMap>
    <edgeMap><xCoord>327</xCoord><yCoord>234</yCoord></edgeMap>
    <edgeMap><xCoord>328</xCoord><yCoord>233</yCoord></edgeMap>
    <edgeMap><xCoord>329</xCoord><yCoord>232</yCoord></edgeMap>
    <edgeMap><xCoord>329</xCoord><yCoord>231</yCoord></edgeMap>
    <edgeMap><xCoord>330</xCoord><yCoord>231</yCoord></edgeMap>
    <edgeMap><xCoord>331</xCoord><yCoord>230</yCoord></edgeMap>
    <edgeMap><xCoord>332</xCoord><yCoord>230</yCoord></edgeMap>
    <edgeMap><xCoord>333</xCoord><yCoord>229</yCoord></edgeMap>
    <edgeMap><xCoord>333</xCoord><yCoord>228</yCoord></edgeMap>
    <edgeMap><xCoord>334</xCoord><yCoord>228</yCoord></edgeMap>
   </roi>
   <roi>
    <imageZposition>1604.5</imageZposition>
    <imageSOP_UID>1.3.6.1.4.1.14519.5.2.1.6279.6001.192028152416081898151427003898</imageSOP_UID>
    <inclusion>TRUE</inclusion>
    <edgeMap><xCoord>332</xCoord><yCoord>229</yCoord></edgeMap>
    <edgeMap><xCoord>333</xCoord><yCoord>229</yCoord></edgeMap>
    <edgeMap><xCoord>334</xCoord><yCoord>229</yCoord></edgeMap>
    <edgeMap><xCoord>335</xCoord><yCoord>229</yCoord></edgeMap>
    <edgeMap><xCoord>336</xCoord><yCoord>230</yCoord></edgeMap>
    <edgeMap><xCoord>337</xCoord><yCoord>231</yCoord></edgeMap>
    <edgeMap><xCoord>338</xCoord><yCoord>231</yCoord></edgeMap>
    <edgeMap><xCoord>339</xCoord><yCoord>232</yCoord></edgeMap>
    <edgeMap><xCoord>340</xCoord><yCoord>232</yCoord></edgeMap>
    <edgeMap><xCoord>341</xCoord><yCoord>233</yCoord></edgeMap>
    <edgeMap><xCoord>342</xCoord><yCoord>233</yCoord></edgeMap>
    <edgeMap><xCoord>343</xCoord><yCoord>233</yCoord></edgeMap>
    <edgeMap><xCoord>344</xCoord><yCoord>233</yCoord></edgeMap>
    <edgeMap><xCoord>344</xCoord><yCoord>232</yCoord></edgeMap>
    <edgeMap><xCoord>345</xCoord><yCoord>232</yCoord></edgeMap>
    <edgeMap><xCoord>346</xCoord><yCoord>231</yCoord></edgeMap>
    <edgeMap><xCoord>347</xCoord><yCoord>231</yCoord></edgeMap>
    <edgeMap><xCoord>348</xCoord><yCoord>230</yCoord></edgeMap>
    <edgeMap><xCoord>349</xCoord><yCoord>230</yCoord></edgeMap>
    <edgeMap><xCoord>349</xCoord><yCoord>231</yCoord></edgeMap>
    <edgeMap><xCoord>350</xCoord><yCoord>231</yCoord></edgeMap>
    <edgeMap><xCoord>350</xCoord><yCoord>232</yCoord></edgeMap>
    <edgeMap><xCoord>350</xCoord><yCoord>233</yCoord></edgeMap>
    <edgeMap><xCoord>350</xCoord><yCoord>234</yCoord></edgeMap>
    <edgeMap><xCoord>351</xCoord><yCoord>235</yCoord></edgeMap>
    <edgeMap><xCoord>351</xCoord><yCoord>236</yCoord></edgeMap>
    <edgeMap><xCoord>352</xCoord><yCoord>236</yCoord></edgeMap>
    <edgeMap><xCoord>353</xCoord><yCoord>237</yCoord></edgeMap>
    <edgeMap><xCoord>354</xCoord><yCoord>238</yCoord></edgeMap>
    <edgeMap><xCoord>355</xCoord><yCoord>239</yCoord></edgeMap>
    <edgeMap><xCoord>356</xCoord><yCoord>239</yCoord></edgeMap>
    <edgeMap><xCoord>357</xCoord><yCoord>239</yCoord></edgeMap>
    <edgeMap><xCoord>357</xCoord><yCoord>240</yCoord></edgeMap>
    <edgeMap><xCoord>358</xCoord><yCoord>241</yCoord></edgeMap>
    <edgeMap><xCoord>358</xCoord><yCoord>242</yCoord></edgeMap>
    <edgeMap><xCoord>358</xCoord><yCoord>243</yCoord></edgeMap>
    <edgeMap><xCoord>358</xCoord><yCoord>244</yCoord></edgeMap>
    <edgeMap><xCoord>358</xCoord><yCoord>245</yCoord></edgeMap>
    <edgeMap><xCoord>357</xCoord><yCoord>246</yCoord></edgeMap>
    <edgeMap><xCoord>357</xCoord><yCoord>247</yCoord></edgeMap>
    <edgeMap><xCoord>357</xCoord><yCoord>248</yCoord></edgeMap>
    <edgeMap><xCoord>356</xCoord><yCoord>249</yCoord></edgeMap>
    <edgeMap><xCoord>356</xCoord><yCoord>250</yCoord></edgeMap>
    <edgeMap><xCoord>355</xCoord><yCoord>251</yCoord></edgeMap>
    <edgeMap><xCoord>355</xCoord><yCoord>252</yCoord></edgeMap>
    <edgeMap><xCoord>354</xCoord><yCoord>253</yCoord></edgeMap>
    <edgeMap><xCoord>354</xCoord><yCoord>254</yCoord></edgeMap>
    <edgeMap><xCoord>353</xCoord><yCoord>254</yCoord></edgeMap>
    <edgeMap><xCoord>352</xCoord><yCoord>254</yCoord></edgeMap>
    <edgeMap><xCoord>351</xCoord><yCoord>254</yCoord></edgeMap>
    <edgeMap><xCoord>350</xCoord><yCoord>254</yCoord></edgeMap>
    <edgeMap><xCoord>349</xCoord><yCoord>255</yCoord></edgeMap>
    <edgeMap><xCoord>348</xCoord><yCoord>256</yCoord></edgeMap>
    <edgeMap><xCoord>347</xCoord><yCoord>257</yCoord></edgeMap>
    <edgeMap><xCoord>346</xCoord><yCoord>258</yCoord></edgeMap>
    <edgeMap><xCoord>345</xCoord><yCoord>258</yCoord></edgeMap>
    <edgeMap><xCoord>344</xCoord><yCoord>259</yCoord></edgeMap>
    <edgeMap><xCoord>343</xCoord><yCoord>259</yCoord></edgeMap>
    <edgeMap><xCoord>342</xCoord><yCoord>260</yCoord></edgeMap>
    <edgeMap><xCoord>341</xCoord><yCoord>260</yCoord></edgeMap>
    <edgeMap><xCoord>340</xCoord><yCoord>261</yCoord></edgeMap>
    <edgeMap><xCoord>339</xCoord><yCoord>261</yCoord></edgeMap>
    <edgeMap><xCoord>338</xCoord><yCoord>261</yCoord></edgeMap>
    <edgeMap><xCoord>337</xCoord><yCoord>262</yCoord></edgeMap>
    <edgeMap><xCoord>336</xCoord><yCoord>262</yCoord></edgeMap>
    <edgeMap><xCoord>335</xCoord><yCoord>262</yCoord></edgeMap>
    <edgeMap><xCoord>334</xCoord><yCoord>261</yCoord></edgeMap>
    <edgeMap><xCoord>334</xCoord><yCoord>260</yCoord></edgeMap>
    <edgeMap><xCoord>334</xCoord><yCoord>259</yCoord></edgeMap>
    <edgeMap><xCoord>334</xCoord><yCoord>258</yCoord></edgeMap>
    <edgeMap><xCoord>333</xCoord><yCoord>259</yCoord></edgeMap>
    <edgeMap><xCoord>332</xCoord><yCoord>259</yCoord></edgeMap>
    <edgeMap><xCoord>332</xCoord><yCoord>260</yCoord></edgeMap>
    <edgeMap><xCoord>331</xCoord><yCoord>259</yCoord></edgeMap>
    <edgeMap><xCoord>330</xCoord><yCoord>259</yCoord></edgeMap>
    <edgeMap><xCoord>330</xCoord><yCoord>258</yCoord></edgeMap>
    <edgeMap><xCoord>330</xCoord><yCoord>257</yCoord></edgeMap>
    <edgeMap><xCoord>329</xCoord><yCoord>256</yCoord></edgeMap>
    <edgeMap><xCoord>329</xCoord><yCoord>255</yCoord></edgeMap>
    <edgeMap><xCoord>328</xCoord><yCoord>254</yCoord></edgeMap>
    <edgeMap><xCoord>328</xCoord><yCoord>253</yCoord></edgeMap>
    <edgeMap><xCoord>328</xCoord><yCoord>252</yCoord></edgeMap>
    <edgeMap><xCoord>328</xCoord><yCoord>251</yCoord></edgeMap>
    <edgeMap><xCoord>328</xCoord><yCoord>250</yCoord></edgeMap>
    <edgeMap><xCoord>328</xCoord><yCoord>249</yCoord></edgeMap>
    <edgeMap><xCoord>328</xCoord><yCoord>248</yCoord></edgeMap>
    <edgeMap><xCoord>328</xCoord><yCoord>247</yCoord></edgeMap>
    <edgeMap><xCoord>329</xCoord><yCoord>246</yCoord></edgeMap>
    <edgeMap><xCoord>329</xCoord><yCoord>245</yCoord></edgeMap>
    <edgeMap><xCoord>329</xCoord><yCoord>244</yCoord></edgeMap>
    <edgeMap><xCoord>329</xCoord><yCoord>243</yCoord></edgeMap>
    <edgeMap><xCoord>329</xCoord><yCoord>242</yCoord></edgeMap>
    <edgeMap><xCoord>329</xCoord><yCoord>241</yCoord></edgeMap>
    <edgeMap><xCoord>329</xCoord><yCoord>240</yCoord></edgeMap>
    <edgeMap><xCoord>330</xCoord><yCoord>240</yCoord></edgeMap>
    <edgeMap><xCoord>330</xCoord><yCoord>239</yCoord></edgeMap>
    <edgeMap><xCoord>329</xCoord><yCoord>238</yCoord></edgeMap>
    <edgeMap><xCoord>329</xCoord><yCoord>237</yCoord></edgeMap>
    <edgeMap><xCoord>329</xCoord><yCoord>236</yCoord></edgeMap>
    <edgeMap><xCoord>329</xCoord><yCoord>235</yCoord></edgeMap>
    <edgeMap><xCoord>329</xCoord><yCoord>234</yCoord></edgeMap>
    <edgeMap><xCoord>329</xCoord><yCoord>233</yCoord></edgeMap>
    <edgeMap><xCoord>329</xCoord><yCoord>232</yCoord></edgeMap>
    <edgeMap><xCoord>330</xCoord><yCoord>231</yCoord></edgeMap>
    <edgeMap><xCoord>331</xCoord><yCoord>230</yCoord></edgeMap>
    <edgeMap><xCoord>332</xCoord><yCoord>229</yCoord></edgeMap>
   </roi>
   <roi>
    <imageZposition>1601.5</imageZposition>
    <imageSOP_UID>1.3.6.1.4.1.14519.5.2.1.6279.6001.960427369513335665287002080118</imageSOP_UID>
    <inclusion>TRUE</inclusion>
    <edgeMap><xCoord>334</xCoord><yCoord>235</yCoord></edgeMap>
    <edgeMap><xCoord>335</xCoord><yCoord>235</yCoord></edgeMap>
    <edgeMap><xCoord>336</xCoord><yCoord>235</yCoord></edgeMap>
    <edgeMap><xCoord>337</xCoord><yCoord>234</yCoord></edgeMap>
    <edgeMap><xCoord>338</xCoord><yCoord>234</yCoord></edgeMap>
    <edgeMap><xCoord>339</xCoord><yCoord>234</yCoord></edgeMap>
    <edgeMap><xCoord>340</xCoord><yCoord>234</yCoord></edgeMap>
    <edgeMap><xCoord>341</xCoord><yCoord>233</yCoord></edgeMap>
    <edgeMap><xCoord>342</xCoord><yCoord>233</yCoord></edgeMap>
    <edgeMap><xCoord>343</xCoord><yCoord>233</yCoord></edgeMap>
    <edgeMap><xCoord>344</xCoord><yCoord>233</yCoord></edgeMap>
    <edgeMap><xCoord>345</xCoord><yCoord>233</yCoord></edgeMap>
    <edgeMap><xCoord>346</xCoord><yCoord>233</yCoord></edgeMap>
    <edgeMap><xCoord>347</xCoord><yCoord>234</yCoord></edgeMap>
    <edgeMap><xCoord>348</xCoord><yCoord>234</yCoord></edgeMap>
    <edgeMap><xCoord>349</xCoord><yCoord>235</yCoord></edgeMap>
    <edgeMap><xCoord>350</xCoord><yCoord>236</yCoord></edgeMap>
    <edgeMap><xCoord>351</xCoord><yCoord>236</yCoord></edgeMap>
    <edgeMap><xCoord>352</xCoord><yCoord>236</yCoord></edgeMap>
    <edgeMap><xCoord>353</xCoord><yCoord>236</yCoord></edgeMap>
    <edgeMap><xCoord>354</xCoord><yCoord>237</yCoord></edgeMap>
    <edgeMap><xCoord>355</xCoord><yCoord>237</yCoord></edgeMap>
    <edgeMap><xCoord>356</xCoord><yCoord>238</yCoord></edgeMap>
    <edgeMap><xCoord>357</xCoord><yCoord>238</yCoord></edgeMap>
    <edgeMap><xCoord>358</xCoord><yCoord>238</yCoord></edgeMap>
    <edgeMap><xCoord>359</xCoord><yCoord>239</yCoord></edgeMap>
    <edgeMap><xCoord>360</xCoord><yCoord>240</yCoord></edgeMap>
    <edgeMap><xCoord>360</xCoord><yCoord>241</yCoord></edgeMap>
    <edgeMap><xCoord>360</xCoord><yCoord>242</yCoord></edgeMap>
    <edgeMap><xCoord>360</xCoord><yCoord>243</yCoord></edgeMap>
    <edgeMap><xCoord>359</xCoord><yCoord>244</yCoord></edgeMap>
    <edgeMap><xCoord>358</xCoord><yCoord>245</yCoord></edgeMap>
    <edgeMap><xCoord>357</xCoord><yCoord>246</yCoord></edgeMap>
    <edgeMap><xCoord>356</xCoord><yCoord>247</yCoord></edgeMap>
    <edgeMap><xCoord>355</xCoord><yCoord>248</yCoord></edgeMap>
    <edgeMap><xCoord>354</xCoord><yCoord>248</yCoord></edgeMap>
    <edgeMap><xCoord>353</xCoord><yCoord>249</yCoord></edgeMap>
    <edgeMap><xCoord>352</xCoord><yCoord>250</yCoord></edgeMap>
    <edgeMap><xCoord>351</xCoord><yCoord>251</yCoord></edgeMap>
    <edgeMap><xCoord>350</xCoord><yCoord>252</yCoord></edgeMap>
    <edgeMap><xCoord>349</xCoord><yCoord>253</yCoord></edgeMap>
    <edgeMap><xCoord>348</xCoord><yCoord>254</yCoord></edgeMap>
    <edgeMap><xCoord>347</xCoord><yCoord>255</yCoord></edgeMap>
    <edgeMap><xCoord>346</xCoord><yCoord>255</yCoord></edgeMap>
    <edgeMap><xCoord>345</xCoord><yCoord>256</yCoord></edgeMap>
    <edgeMap><xCoord>344</xCoord><yCoord>257</yCoord></edgeMap>
    <edgeMap><xCoord>343</xCoord><yCoord>258</yCoord></edgeMap>
    <edgeMap><xCoord>342</xCoord><yCoord>258</yCoord></edgeMap>
    <edgeMap><xCoord>341</xCoord><yCoord>259</yCoord></edgeMap>
    <edgeMap><xCoord>340</xCoord><yCoord>260</yCoord></edgeMap>
    <edgeMap><xCoord>339</xCoord><yCoord>260</yCoord></edgeMap>
    <edgeMap><xCoord>338</xCoord><yCoord>260</yCoord></edgeMap>
    <edgeMap><xCoord>337</xCoord><yCoord>261</yCoord></edgeMap>
    <edgeMap><xCoord>336</xCoord><yCoord>261</yCoord></edgeMap>
    <edgeMap><xCoord>335</xCoord><yCoord>261</yCoord></edgeMap>
    <edgeMap><xCoord>334</xCoord><yCoord>261</yCoord></edgeMap>
    <edgeMap><xCoord>333</xCoord><yCoord>261</yCoord></edgeMap>
    <edgeMap><xCoord>332</xCoord><yCoord>260</yCoord></edgeMap>
    <edgeMap><xCoord>331</xCoord><yCoord>260</yCoord></edgeMap>
    <edgeMap><xCoord>330</xCoord><yCoord>259</yCoord></edgeMap>
    <edgeMap><xCoord>329</xCoord><yCoord>258</yCoord></edgeMap>
    <edgeMap><xCoord>329</xCoord><yCoord>257</yCoord></edgeMap>
    <edgeMap><xCoord>328</xCoord><yCoord>256</yCoord></edgeMap>
    <edgeMap><xCoord>328</xCoord><yCoord>255</yCoord></edgeMap>
    <edgeMap><xCoord>328</xCoord><yCoord>254</yCoord></edgeMap>
    <edgeMap><xCoord>328</xCoord><yCoord>253</yCoord></edgeMap>
    <edgeMap><xCoord>328</xCoord><yCoord>252</yCoord></edgeMap>
    <edgeMap><xCoord>328</xCoord><yCoord>251</yCoord></edgeMap>
    <edgeMap><xCoord>328</xCoord><yCoord>250</yCoord></edgeMap>
    <edgeMap><xCoord>328</xCoord><yCoord>249</yCoord></edgeMap>
    <edgeMap><xCoord>328</xCoord><yCoord>248</yCoord></edgeMap>
    <edgeMap><xCoord>328</xCoord><yCoord>247</yCoord></edgeMap>
    <edgeMap><xCoord>329</xCoord><yCoord>246</yCoord></edgeMap>
    <edgeMap><xCoord>329</xCoord><yCoord>245</yCoord></edgeMap>
    <edgeMap><xCoord>329</xCoord><yCoord>244</yCoord></edgeMap>
    <edgeMap><xCoord>329</xCoord><yCoord>243</yCoord></edgeMap>
    <edgeMap><xCoord>330</xCoord><yCoord>242</yCoord></edgeMap>
    <edgeMap><xCoord>330</xCoord><yCoord>241</yCoord></edgeMap>
    <edgeMap><xCoord>330</xCoord><yCoord>240</yCoord></edgeMap>
    <edgeMap><xCoord>331</xCoord><yCoord>240</yCoord></edgeMap>
    <edgeMap><xCoord>331</xCoord><yCoord>239</yCoord></edgeMap>
    <edgeMap><xCoord>332</xCoord><yCoord>238</yCoord></edgeMap>
    <edgeMap><xCoord>332</xCoord><yCoord>237</yCoord></edgeMap>
    <edgeMap><xCoord>332</xCoord><yCoord>236</yCoord></edgeMap>
    <edgeMap><xCoord>333</xCoord><yCoord>235</yCoord></edgeMap>
    <edgeMap><xCoord>333</xCoord><yCoord>235</yCoord></edgeMap>
   </roi>
   <roi>
    <imageZposition>1598.5</imageZposition>
    <imageSOP_UID>1.3.6.1.4.1.14519.5.2.1.6279.6001.454836588092854152263416988044</imageSOP_UID>
    <inclusion>TRUE</inclusion>
    <edgeMap><xCoord>345</xCoord><yCoord>233</yCoord></edgeMap>
    <edgeMap><xCoord>344</xCoord><yCoord>233</yCoord></edgeMap>
    <edgeMap><xCoord>343</xCoord><yCoord>234</yCoord></edgeMap>
    <edgeMap><xCoord>342</xCoord><yCoord>234</yCoord></edgeMap>
    <edgeMap><xCoord>341</xCoord><yCoord>234</yCoord></edgeMap>
    <edgeMap><xCoord>340</xCoord><yCoord>234</yCoord></edgeMap>
    <edgeMap><xCoord>339</xCoord><yCoord>234</yCoord></edgeMap>
    <edgeMap><xCoord>338</xCoord><yCoord>235</yCoord></edgeMap>
    <edgeMap><xCoord>337</xCoord><yCoord>236</yCoord></edgeMap>
    <edgeMap><xCoord>336</xCoord><yCoord>237</yCoord></edgeMap>
    <edgeMap><xCoord>335</xCoord><yCoord>238</yCoord></edgeMap>
    <edgeMap><xCoord>334</xCoord><yCoord>239</yCoord></edgeMap>
    <edgeMap><xCoord>334</xCoord><yCoord>240</yCoord></edgeMap>
    <edgeMap><xCoord>334</xCoord><yCoord>241</yCoord></edgeMap>
    <edgeMap><xCoord>334</xCoord><yCoord>242</yCoord></edgeMap>
    <edgeMap><xCoord>334</xCoord><yCoord>243</yCoord></edgeMap>
    <edgeMap><xCoord>335</xCoord><yCoord>244</yCoord></edgeMap>
    <edgeMap><xCoord>336</xCoord><yCoord>244</yCoord></edgeMap>
    <edgeMap><xCoord>336</xCoord><yCoord>245</yCoord></edgeMap>
    <edgeMap><xCoord>336</xCoord><yCoord>246</yCoord></edgeMap>
    <edgeMap><xCoord>336</xCoord><yCoord>247</yCoord></edgeMap>
    <edgeMap><xCoord>336</xCoord><yCoord>248</yCoord></edgeMap>
    <edgeMap><xCoord>336</xCoord><yCoord>249</yCoord></edgeMap>
    <edgeMap><xCoord>336</xCoord><yCoord>250</yCoord></edgeMap>
    <edgeMap><xCoord>336</xCoord><yCoord>251</yCoord></edgeMap>
    <edgeMap><xCoord>337</xCoord><yCoord>252</yCoord></edgeMap>
    <edgeMap><xCoord>338</xCoord><yCoord>253</yCoord></edgeMap>
    <edgeMap><xCoord>339</xCoord><yCoord>254</yCoord></edgeMap>
    <edgeMap><xCoord>340</xCoord><yCoord>255</yCoord></edgeMap>
    <edgeMap><xCoord>341</xCoord><yCoord>255</yCoord></edgeMap>
    <edgeMap><xCoord>342</xCoord><yCoord>254</yCoord></edgeMap>
    <edgeMap><xCoord>342</xCoord><yCoord>253</yCoord></edgeMap>
    <edgeMap><xCoord>343</xCoord><yCoord>252</yCoord></edgeMap>
    <edgeMap><xCoord>344</xCoord><yCoord>251</yCoord></edgeMap>
    <edgeMap><xCoord>345</xCoord><yCoord>250</yCoord></edgeMap>
    <edgeMap><xCoord>346</xCoord><yCoord>249</yCoord></edgeMap>
    <edgeMap><xCoord>346</xCoord><yCoord>248</yCoord></edgeMap>
    <edgeMap><xCoord>347</xCoord><yCoord>248</yCoord></edgeMap>
    <edgeMap><xCoord>348</xCoord><yCoord>248</yCoord></edgeMap>
    <edgeMap><xCoord>349</xCoord><yCoord>249</yCoord></edgeMap>
    <edgeMap><xCoord>350</xCoord><yCoord>249</yCoord></edgeMap>
    <edgeMap><xCoord>351</xCoord><yCoord>249</yCoord></edgeMap>
    <edgeMap><xCoord>352</xCoord><yCoord>249</yCoord></edgeMap>
    <edgeMap><xCoord>353</xCoord><yCoord>249</yCoord></edgeMap>
    <edgeMap><xCoord>353</xCoord><yCoord>248</yCoord></edgeMap>
    <edgeMap><xCoord>353</xCoord><yCoord>247</yCoord></edgeMap>
    <edgeMap><xCoord>353</xCoord><yCoord>246</yCoord></edgeMap>
    <edgeMap><xCoord>353</xCoord><yCoord>245</yCoord></edgeMap>
    <edgeMap><xCoord>353</xCoord><yCoord>244</yCoord></edgeMap>
    <edgeMap><xCoord>353</xCoord><yCoord>243</yCoord></edgeMap>
    <edgeMap><xCoord>353</xCoord><yCoord>242</yCoord></edgeMap>
    <edgeMap><xCoord>352</xCoord><yCoord>241</yCoord></edgeMap>
    <edgeMap><xCoord>351</xCoord><yCoord>240</yCoord></edgeMap>
    <edgeMap><xCoord>351</xCoord><yCoord>239</yCoord></edgeMap>
    <edgeMap><xCoord>350</xCoord><yCoord>238</yCoord></edgeMap>
    <edgeMap><xCoord>349</xCoord><yCoord>237</yCoord></edgeMap>
    <edgeMap><xCoord>348</xCoord><yCoord>236</yCoord></edgeMap>
    <edgeMap><xCoord>348</xCoord><yCoord>235</yCoord></edgeMap>
    <edgeMap><xCoord>347</xCoord><yCoord>235</yCoord></edgeMap>
    <edgeMap><xCoord>347</xCoord><yCoord>234</yCoord></edgeMap>
    <edgeMap><xCoord>346</xCoord><yCoord>233</yCoord></edgeMap>
    <edgeMap><xCoord>345</xCoord><yCoord>232</yCoord></edgeMap>
    <edgeMap><xCoord>345</xCoord><yCoord>232</yCoord></edgeMap>
   </roi>
   <roi>
    <imageZposition>1595.5</imageZposition>
    <imageSOP_UID>1.3.6.1.4.1.14519.5.2.1.6279.6001.261506029177367259337728859008</imageSOP_UID>
    <inclusion>TRUE</inclusion>
    <edgeMap><xCoord>345</xCoord><yCoord>243</yCoord></edgeMap>
    <edgeMap><xCoord>344</xCoord><yCoord>243</yCoord></edgeMap>
    <edgeMap><xCoord>343</xCoord><yCoord>243</yCoord></edgeMap>
    <edgeMap><xCoord>342</xCoord><yCoord>243</yCoord></edgeMap>
    <edgeMap><xCoord>341</xCoord><yCoord>243</yCoord></edgeMap>
    <edgeMap><xCoord>340</xCoord><yCoord>243</yCoord></edgeMap>
    <edgeMap><xCoord>339</xCoord><yCoord>243</yCoord></edgeMap>
    <edgeMap><xCoord>338</xCoord><yCoord>244</yCoord></edgeMap>
    <edgeMap><xCoord>337</xCoord><yCoord>245</yCoord></edgeMap>
    <edgeMap><xCoord>337</xCoord><yCoord>246</yCoord></edgeMap>
    <edgeMap><xCoord>337</xCoord><yCoord>247</yCoord></edgeMap>
    <edgeMap><xCoord>337</xCoord><yCoord>248</yCoord></edgeMap>
    <edgeMap><xCoord>337</xCoord><yCoord>249</yCoord></edgeMap>
    <edgeMap><xCoord>338</xCoord><yCoord>250</yCoord></edgeMap>
    <edgeMap><xCoord>339</xCoord><yCoord>251</yCoord></edgeMap>
    <edgeMap><xCoord>340</xCoord><yCoord>251</yCoord></edgeMap>
    <edgeMap><xCoord>341</xCoord><yCoord>252</yCoord></edgeMap>
    <edgeMap><xCoord>342</xCoord><yCoord>252</yCoord></edgeMap>
    <edgeMap><xCoord>343</xCoord><yCoord>252</yCoord></edgeMap>
    <edgeMap><xCoord>344</xCoord><yCoord>252</yCoord></edgeMap>
    <edgeMap><xCoord>345</xCoord><yCoord>251</yCoord></edgeMap>
    <edgeMap><xCoord>345</xCoord><yCoord>250</yCoord></edgeMap>
    <edgeMap><xCoord>345</xCoord><yCoord>249</yCoord></edgeMap>
    <edgeMap><xCoord>345</xCoord><yCoord>248</yCoord></edgeMap>
    <edgeMap><xCoord>345</xCoord><yCoord>247</yCoord></edgeMap>
    <edgeMap><xCoord>345</xCoord><yCoord>246</yCoord></edgeMap>
    <edgeMap><xCoord>346</xCoord><yCoord>245</yCoord></edgeMap>
    <edgeMap><xCoord>346</xCoord><yCoord>244</yCoord></edgeMap>
    <edgeMap><xCoord>346</xCoord><yCoord>243</yCoord></edgeMap>
    <edgeMap><xCoord>346</xCoord><yCoord>243</yCoord></edgeMap>
   </roi>
  </unblindedReadNodule>
  <unblindedReadNodule>
   <noduleID>7</noduleID>
   <roi>
    <imageZposition>1544.5</imageZposition>
    <imageSOP_UID>1.3.6.1.4.1.14519.5.2.1.6279.6001.554419374464496085900992574496</imageSOP_UID>
    <inclusion>TRUE</inclusion>
    <edgeMap><xCoord>336</xCoord><yCoord>348</yCoord></edgeMap>
   </roi>
  </unblindedReadNodule>
  <nonNodule>
   <nonNoduleID>1</nonNoduleID>
   <imageZposition>1442.5</imageZposition>
   <imageSOP_UID>1.3.6.1.4.1.14519.5.2.1.6279.6001.131970944938959782071681999771</imageSOP_UID>
   <locus><xCoord>128</xCoord><yCoord>142</yCoord>
   </locus>
  </nonNodule>
  <nonNodule>
   <nonNoduleID>2</nonNoduleID>
   <imageZposition>1523.5</imageZposition>
   <imageSOP_UID>1.3.6.1.4.1.14519.5.2.1.6279.6001.576906888443890768238348346697</imageSOP_UID>
   <locus><xCoord>87</xCoord><yCoord>283</yCoord>
   </locus>
  </nonNodule>
 </readingSession>
 <readingSession>
  <annotationVersion>3.12</annotationVersion>
  <servicingRadiologistID>anonymous</servicingRadiologistID>
  <unblindedReadNodule>
   <noduleID>12317</noduleID>
   <roi>
    <imageZposition>1604.5</imageZposition>
    <imageSOP_UID>1.3.6.1.4.1.14519.5.2.1.6279.6001.192028152416081898151427003898</imageSOP_UID>
    <inclusion>TRUE</inclusion>
    <edgeMap><xCoord>176</xCoord><yCoord>352</yCoord></edgeMap>
   </roi>
  </unblindedReadNodule>
  <unblindedReadNodule>
   <noduleID>12321</noduleID>
   <characteristics>
    <subtlety>5</subtlety>
    <internalStructure>1</internalStructure>
    <calcification>6</calcification>
    <sphericity>4</sphericity>
    <margin>2</margin>
    <lobulation>4</lobulation>
    <spiculation>1</spiculation>
    <texture>5</texture>
    <malignancy>5</malignancy>
   </characteristics>
   <roi>
    <imageZposition>1616.5</imageZposition>
    <imageSOP_UID>1.3.6.1.4.1.14519.5.2.1.6279.6001.315628943944666928553332863367</imageSOP_UID>
    <inclusion>TRUE</inclusion>
    <edgeMap><xCoord>339</xCoord><yCoord>251</yCoord></edgeMap>
    <edgeMap><xCoord>340</xCoord><yCoord>250</yCoord></edgeMap>
    <edgeMap><xCoord>341</xCoord><yCoord>250</yCoord></edgeMap>
    <edgeMap><xCoord>342</xCoord><yCoord>250</yCoord></edgeMap>
    <edgeMap><xCoord>343</xCoord><yCoord>250</yCoord></edgeMap>
    <edgeMap><xCoord>343</xCoord><yCoord>249</yCoord></edgeMap>
    <edgeMap><xCoord>344</xCoord><yCoord>248</yCoord></edgeMap>
    <edgeMap><xCoord>345</xCoord><yCoord>247</yCoord></edgeMap>
    <edgeMap><xCoord>346</xCoord><yCoord>246</yCoord></edgeMap>
    <edgeMap><xCoord>347</xCoord><yCoord>246</yCoord></edgeMap>
    <edgeMap><xCoord>348</xCoord><yCoord>246</yCoord></edgeMap>
    <edgeMap><xCoord>347</xCoord><yCoord>246</yCoord></edgeMap>
    <edgeMap><xCoord>346</xCoord><yCoord>245</yCoord></edgeMap>
    <edgeMap><xCoord>346</xCoord><yCoord>244</yCoord></edgeMap>
    <edgeMap><xCoord>345</xCoord><yCoord>244</yCoord></edgeMap>
    <edgeMap><xCoord>344</xCoord><yCoord>244</yCoord></edgeMap>
    <edgeMap><xCoord>343</xCoord><yCoord>244</yCoord></edgeMap>
    <edgeMap><xCoord>342</xCoord><yCoord>243</yCoord></edgeMap>
    <edgeMap><xCoord>341</xCoord><yCoord>243</yCoord></edgeMap>
    <edgeMap><xCoord>340</xCoord><yCoord>242</yCoord></edgeMap>
    <edgeMap><xCoord>339</xCoord><yCoord>242</yCoord></edgeMap>
    <edgeMap><xCoord>338</xCoord><yCoord>241</yCoord></edgeMap>
    <edgeMap><xCoord>337</xCoord><yCoord>241</yCoord></edgeMap>
    <edgeMap><xCoord>336</xCoord><yCoord>241</yCoord></edgeMap>
    <edgeMap><xCoord>335</xCoord><yCoord>241</yCoord></edgeMap>
    <edgeMap><xCoord>334</xCoord><yCoord>241</yCoord></edgeMap>
    <edgeMap><xCoord>333</xCoord><yCoord>241</yCoord></edgeMap>
    <edgeMap><xCoord>332</xCoord><yCoord>241</yCoord></edgeMap>
    <edgeMap><xCoord>332</xCoord><yCoord>242</yCoord></edgeMap>
    <edgeMap><xCoord>333</xCoord><yCoord>242</yCoord></edgeMap>
    <edgeMap><xCoord>334</xCoord><yCoord>242</yCoord></edgeMap>
    <edgeMap><xCoord>335</xCoord><yCoord>243</yCoord></edgeMap>
    <edgeMap><xCoord>334</xCoord><yCoord>244</yCoord></edgeMap>
    <edgeMap><xCoord>334</xCoord><yCoord>245</yCoord></edgeMap>
    <edgeMap><xCoord>334</xCoord><yCoord>246</yCoord></edgeMap>
    <edgeMap><xCoord>335</xCoord><yCoord>247</yCoord></edgeMap>
    <edgeMap><xCoord>335</xCoord><yCoord>248</yCoord></edgeMap>
    <edgeMap><xCoord>336</xCoord><yCoord>249</yCoord></edgeMap>
    <edgeMap><xCoord>336</xCoord><yCoord>250</yCoord></edgeMap>
    <edgeMap><xCoord>337</xCoord><yCoord>251</yCoord></edgeMap>
    <edgeMap><xCoord>338</xCoord><yCoord>251</yCoord></edgeMap>
    <edgeMap><xCoord>339</xCoord><yCoord>251</yCoord></edgeMap>
   </roi>
   <roi>
    <imageZposition>1613.5</imageZposition>
    <imageSOP_UID>1.3.6.1.4.1.14519.5.2.1.6279.6001.145801185244523923469999260671</imageSOP_UID>
    <inclusion>TRUE</inclusion>
    <edgeMap><xCoord>347</xCoord><yCoord>257</yCoord></edgeMap>
    <edgeMap><xCoord>347</xCoord><yCoord>256</yCoord></edgeMap>
    <edgeMap><xCoord>348</xCoord><yCoord>255</yCoord></edgeMap>
    <edgeMap><xCoord>348</xCoord><yCoord>254</yCoord></edgeMap>
    <edgeMap><xCoord>348</xCoord><yCoord>253</yCoord></edgeMap>
    <edgeMap><xCoord>349</xCoord><yCoord>252</yCoord></edgeMap>
    <edgeMap><xCoord>350</xCoord><yCoord>251</yCoord></edgeMap>
    <edgeMap><xCoord>351</xCoord><yCoord>250</yCoord></edgeMap>
    <edgeMap><xCoord>352</xCoord><yCoord>249</yCoord></edgeMap>
    <edgeMap><xCoord>352</xCoord><yCoord>248</yCoord></edgeMap>
    <edgeMap><xCoord>352</xCoord><yCoord>247</yCoord></edgeMap>
    <edgeMap><xCoord>352</xCoord><yCoord>246</yCoord></edgeMap>
    <edgeMap><xCoord>352</xCoord><yCoord>245</yCoord></edgeMap>
    <edgeMap><xCoord>352</xCoord><yCoord>244</yCoord></edgeMap>
    <edgeMap><xCoord>351</xCoord><yCoord>244</yCoord></edgeMap>
    <edgeMap><xCoord>350</xCoord><yCoord>243</yCoord></edgeMap>
    <edgeMap><xCoord>349</xCoord><yCoord>243</yCoord></edgeMap>
    <edgeMap><xCoord>348</xCoord><yCoord>242</yCoord></edgeMap>
    <edgeMap><xCoord>348</xCoord><yCoord>241</yCoord></edgeMap>
    <edgeMap><xCoord>347</xCoord><yCoord>240</yCoord></edgeMap>
    <edgeMap><xCoord>346</xCoord><yCoord>239</yCoord></edgeMap>
    <edgeMap><xCoord>345</xCoord><yCoord>239</yCoord></edgeMap>
    <edgeMap><xCoord>344</xCoord><yCoord>238</yCoord></edgeMap>
    <edgeMap><xCoord>343</xCoord><yCoord>237</yCoord></edgeMap>
    <edgeMap><xCoord>342</xCoord><yCoord>236</yCoord></edgeMap>
    <edgeMap><xCoord>341</xCoord><yCoord>236</yCoord></edgeMap>
    <edgeMap><xCoord>340</xCoord><yCoord>235</yCoord></edgeMap>
    <edgeMap><xCoord>339</xCoord><yCoord>235</yCoord></edgeMap>
    <edgeMap><xCoord>338</xCoord><yCoord>234</yCoord></edgeMap>
    <edgeMap><xCoord>337</xCoord><yCoord>234</yCoord></edgeMap>
    <edgeMap><xCoord>336</xCoord><yCoord>234</yCoord></edgeMap>
    <edgeMap><xCoord>335</xCoord><yCoord>234</yCoord></edgeMap>
    <edgeMap><xCoord>334</xCoord><yCoord>234</yCoord></edgeMap>
    <edgeMap><xCoord>333</xCoord><yCoord>235</yCoord></edgeMap>
    <edgeMap><xCoord>332</xCoord><yCoord>236</yCoord></edgeMap>
    <edgeMap><xCoord>331</xCoord><yCoord>237</yCoord></edgeMap>
    <edgeMap><xCoord>330</xCoord><yCoord>238</yCoord></edgeMap>
    <edgeMap><xCoord>329</xCoord><yCoord>239</yCoord></edgeMap>
    <edgeMap><xCoord>328</xCoord><yCoord>240</yCoord></edgeMap>
    <edgeMap><xCoord>328</xCoord><yCoord>241</yCoord></edgeMap>
    <edgeMap><xCoord>327</xCoord><yCoord>242</yCoord></edgeMap>
    <edgeMap><xCoord>327</xCoord><yCoord>243</yCoord></edgeMap>
    <edgeMap><xCoord>327</xCoord><yCoord>244</yCoord></edgeMap>
    <edgeMap><xCoord>327</xCoord><yCoord>245</yCoord></edgeMap>
    <edgeMap><xCoord>327</xCoord><yCoord>246</yCoord></edgeMap>
    <edgeMap><xCoord>327</xCoord><yCoord>247</yCoord></edgeMap>
    <edgeMap><xCoord>328</xCoord><yCoord>248</yCoord></edgeMap>
    <edgeMap><xCoord>329</xCoord><yCoord>248</yCoord></edgeMap>
    <edgeMap><xCoord>330</xCoord><yCoord>248</yCoord></edgeMap>
    <edgeMap><xCoord>331</xCoord><yCoord>249</yCoord></edgeMap>
    <edgeMap><xCoord>332</xCoord><yCoord>250</yCoord></edgeMap>
    <edgeMap><xCoord>332</xCoord><yCoord>251</yCoord></edgeMap>
    <edgeMap><xCoord>333</xCoord><yCoord>252</yCoord></edgeMap>
    <edgeMap><xCoord>334</xCoord><yCoord>253</yCoord></edgeMap>
    <edgeMap><xCoord>334</xCoord><yCoord>254</yCoord></edgeMap>
    <edgeMap><xCoord>334</xCoord><yCoord>255</yCoord></edgeMap>
    <edgeMap><xCoord>335</xCoord><yCoord>256</yCoord></edgeMap>
    <edgeMap><xCoord>336</xCoord><yCoord>256</yCoord></edgeMap>
    <edgeMap><xCoord>337</xCoord><yCoord>256</yCoord></edgeMap>
    <edgeMap><xCoord>338</xCoord><yCoord>255</yCoord></edgeMap>
    <edgeMap><xCoord>339</xCoord><yCoord>255</yCoord></edgeMap>
    <edgeMap><xCoord>340</xCoord><yCoord>255</yCoord></edgeMap>
    <edgeMap><xCoord>341</xCoord><yCoord>255</yCoord></edgeMap>
    <edgeMap><xCoord>342</xCoord><yCoord>255</yCoord></edgeMap>
    <edgeMap><xCoord>343</xCoord><yCoord>254</yCoord></edgeMap>
    <edgeMap><xCoord>344</xCoord><yCoord>254</yCoord></edgeMap>
    <edgeMap><xCoord>345</xCoord><yCoord>255</yCoord></edgeMap>
    <edgeMap><xCoord>346</xCoord><yCoord>256</yCoord></edgeMap>
    <edgeMap><xCoord>347</xCoord><yCoord>257</yCoord></edgeMap>
   </roi>
   <roi>
    <imageZposition>1610.5</imageZposition>
    <imageSOP_UID>1.3.6.1.4.1.14519.5.2.1.6279.6001.117811686099217039613202759527</imageSOP_UID>
    <inclusion>TRUE</inclusion>
    <edgeMap><xCoord>343</xCoord><yCoord>259</yCoord></edgeMap>
    <edgeMap><xCoord>344</xCoord><yCoord>258</yCoord></edgeMap>
    <edgeMap><xCoord>345</xCoord><yCoord>258</yCoord></edgeMap>
    <edgeMap><xCoord>346</xCoord><yCoord>258</yCoord></edgeMap>
    <edgeMap><xCoord>347</xCoord><yCoord>257</yCoord></edgeMap>
    <edgeMap><xCoord>348</xCoord><yCoord>257</yCoord></edgeMap>
    <edgeMap><xCoord>349</xCoord><yCoord>256</yCoord></edgeMap>
    <edgeMap><xCoord>349</xCoord><yCoord>255</yCoord></edgeMap>
    <edgeMap><xCoord>350</xCoord><yCoord>254</yCoord></edgeMap>
    <edgeMap><xCoord>351</xCoord><yCoord>253</yCoord></edgeMap>
    <edgeMap><xCoord>352</xCoord><yCoord>252</yCoord></edgeMap>
    <edgeMap><xCoord>353</xCoord><yCoord>252</yCoord></edgeMap>
    <edgeMap><xCoord>353</xCoord><yCoord>251</yCoord></edgeMap>
    <edgeMap><xCoord>354</xCoord><yCoord>250</yCoord></edgeMap>
    <edgeMap><xCoord>355</xCoord><yCoord>249</yCoord></edgeMap>
    <edgeMap><xCoord>356</xCoord><yCoord>249</yCoord></edgeMap>
    <edgeMap><xCoord>357</xCoord><yCoord>249</yCoord></edgeMap>
    <edgeMap><xCoord>357</xCoord><yCoord>248</yCoord></edgeMap>
    <edgeMap><xCoord>357</xCoord><yCoord>247</yCoord></edgeMap>
    <edgeMap><xCoord>357</xCoord><yCoord>246</yCoord></edgeMap>
    <edgeMap><xCoord>356</xCoord><yCoord>245</yCoord></edgeMap>
    <edgeMap><xCoord>356</xCoord><yCoord>244</yCoord></edgeMap>
    <edgeMap><xCoord>356</xCoord><yCoord>243</yCoord></edgeMap>
    <edgeMap><xCoord>355</xCoord><yCoord>242</yCoord></edgeMap>
    <edgeMap><xCoord>354</xCoord><yCoord>241</yCoord></edgeMap>
    <edgeMap><xCoord>353</xCoord><yCoord>240</yCoord></edgeMap>
    <edgeMap><xCoord>352</xCoord><yCoord>239</yCoord></edgeMap>
    <edgeMap><xCoord>352</xCoord><yCoord>238</yCoord></edgeMap>
    <edgeMap><xCoord>351</xCoord><yCoord>237</yCoord></edgeMap>
    <edgeMap><xCoord>350</xCoord><yCoord>236</yCoord></edgeMap>
    <edgeMap><xCoord>349</xCoord><yCoord>235</yCoord></edgeMap>
    <edgeMap><xCoord>349</xCoord><yCoord>234</yCoord></edgeMap>
    <edgeMap><xCoord>350</xCoord><yCoord>233</yCoord></edgeMap>
    <edgeMap><xCoord>349</xCoord><yCoord>233</yCoord></edgeMap>
    <edgeMap><xCoord>348</xCoord><yCoord>233</yCoord></edgeMap>
    <edgeMap><xCoord>347</xCoord><yCoord>233</yCoord></edgeMap>
    <edgeMap><xCoord>346</xCoord><yCoord>232</yCoord></edgeMap>
    <edgeMap><xCoord>345</xCoord><yCoord>232</yCoord></edgeMap>
    <edgeMap><xCoord>344</xCoord><yCoord>233</yCoord></edgeMap>
    <edgeMap><xCoord>343</xCoord><yCoord>233</yCoord></edgeMap>
    <edgeMap><xCoord>342</xCoord><yCoord>233</yCoord></edgeMap>
    <edgeMap><xCoord>341</xCoord><yCoord>232</yCoord></edgeMap>
    <edgeMap><xCoord>340</xCoord><yCoord>231</yCoord></edgeMap>
    <edgeMap><xCoord>339</xCoord><yCoord>231</yCoord></edgeMap>
    <edgeMap><xCoord>338</xCoord><yCoord>230</yCoord></edgeMap>
    <edgeMap><xCoord>337</xCoord><yCoord>230</yCoord></edgeMap>
    <edgeMap><xCoord>336</xCoord><yCoord>229</yCoord></edgeMap>
    <edgeMap><xCoord>335</xCoord><yCoord>229</yCoord></edgeMap>
    <edgeMap><xCoord>334</xCoord><yCoord>228</yCoord></edgeMap>
    <edgeMap><xCoord>333</xCoord><yCoord>229</yCoord></edgeMap>
    <edgeMap><xCoord>332</xCoord><yCoord>230</yCoord></edgeMap>
    <edgeMap><xCoord>331</xCoord><yCoord>231</yCoord></edgeMap>
    <edgeMap><xCoord>330</xCoord><yCoord>231</yCoord></edgeMap>
    <edgeMap><xCoord>330</xCoord><yCoord>232</yCoord></edgeMap>
    <edgeMap><xCoord>329</xCoord><yCoord>233</yCoord></edgeMap>
    <edgeMap><xCoord>329</xCoord><yCoord>234</yCoord></edgeMap>
    <edgeMap><xCoord>328</xCoord><yCoord>235</yCoord></edgeMap>
    <edgeMap><xCoord>327</xCoord><yCoord>236</yCoord></edgeMap>
    <edgeMap><xCoord>328</xCoord><yCoord>237</yCoord></edgeMap>
    <edgeMap><xCoord>328</xCoord><yCoord>238</yCoord></edgeMap>
    <edgeMap><xCoord>328</xCoord><yCoord>239</yCoord></edgeMap>
    <edgeMap><xCoord>327</xCoord><yCoord>240</yCoord></edgeMap>
    <edgeMap><xCoord>327</xCoord><yCoord>241</yCoord></edgeMap>
    <edgeMap><xCoord>327</xCoord><yCoord>242</yCoord></edgeMap>
    <edgeMap><xCoord>327</xCoord><yCoord>243</yCoord></edgeMap>
    <edgeMap><xCoord>327</xCoord><yCoord>244</yCoord></edgeMap>
    <edgeMap><xCoord>327</xCoord><yCoord>245</yCoord></edgeMap>
    <edgeMap><xCoord>327</xCoord><yCoord>246</yCoord></edgeMap>
    <edgeMap><xCoord>327</xCoord><yCoord>247</yCoord></edgeMap>
    <edgeMap><xCoord>327</xCoord><yCoord>248</yCoord></edgeMap>
    <edgeMap><xCoord>328</xCoord><yCoord>249</yCoord></edgeMap>
    <edgeMap><xCoord>329</xCoord><yCoord>250</yCoord></edgeMap>
    <edgeMap><xCoord>329</xCoord><yCoord>251</yCoord></edgeMap>
    <edgeMap><xCoord>330</xCoord><yCoord>252</yCoord></edgeMap>
    <edgeMap><xCoord>330</xCoord><yCoord>253</yCoord></edgeMap>
    <edgeMap><xCoord>331</xCoord><yCoord>254</yCoord></edgeMap>
    <edgeMap><xCoord>332</xCoord><yCoord>255</yCoord></edgeMap>
    <edgeMap><xCoord>333</xCoord><yCoord>256</yCoord></edgeMap>
    <edgeMap><xCoord>333</xCoord><yCoord>257</yCoord></edgeMap>
    <edgeMap><xCoord>334</xCoord><yCoord>258</yCoord></edgeMap>
    <edgeMap><xCoord>335</xCoord><yCoord>258</yCoord></edgeMap>
    <edgeMap><xCoord>336</xCoord><yCoord>258</yCoord></edgeMap>
    <edgeMap><xCoord>337</xCoord><yCoord>259</yCoord></edgeMap>
    <edgeMap><xCoord>338</xCoord><yCoord>259</yCoord></edgeMap>
    <edgeMap><xCoord>339</xCoord><yCoord>259</yCoord></edgeMap>
    <edgeMap><xCoord>340</xCoord><yCoord>259</yCoord></edgeMap>
    <edgeMap><xCoord>341</xCoord><yCoord>259</yCoord></edgeMap>
    <edgeMap><xCoord>342</xCoord><yCoord>259</yCoord></edgeMap>
    <edgeMap><xCoord>343</xCoord><yCoord>259</yCoord></edgeMap>
   </roi>
   <roi>
    <imageZposition>1607.5</imageZposition>
    <imageSOP_UID>1.3.6.1.4.1.14519.5.2.1.6279.6001.140370305891397023266532148886</imageSOP_UID>
    <inclusion>TRUE</inclusion>
    <edgeMap><xCoord>338</xCoord><yCoord>262</yCoord></edgeMap>
    <edgeMap><xCoord>339</xCoord><yCoord>261</yCoord></edgeMap>
    <edgeMap><xCoord>340</xCoord><yCoord>261</yCoord></edgeMap>
    <edgeMap><xCoord>341</xCoord><yCoord>260</yCoord></edgeMap>
    <edgeMap><xCoord>342</xCoord><yCoord>260</yCoord></edgeMap>
    <edgeMap><xCoord>343</xCoord><yCoord>259</yCoord></edgeMap>
    <edgeMap><xCoord>344</xCoord><yCoord>259</yCoord></edgeMap>
    <edgeMap><xCoord>345</xCoord><yCoord>258</yCoord></edgeMap>
    <edgeMap><xCoord>346</xCoord><yCoord>258</yCoord></edgeMap>
    <edgeMap><xCoord>347</xCoord><yCoord>257</yCoord></edgeMap>
    <edgeMap><xCoord>348</xCoord><yCoord>257</yCoord></edgeMap>
    <edgeMap><xCoord>349</xCoord><yCoord>256</yCoord></edgeMap>
    <edgeMap><xCoord>350</xCoord><yCoord>256</yCoord></edgeMap>
    <edgeMap><xCoord>351</xCoord><yCoord>255</yCoord></edgeMap>
    <edgeMap><xCoord>352</xCoord><yCoord>254</yCoord></edgeMap>
    <edgeMap><xCoord>353</xCoord><yCoord>255</yCoord></edgeMap>
    <edgeMap><xCoord>354</xCoord><yCoord>256</yCoord></edgeMap>
    <edgeMap><xCoord>355</xCoord><yCoord>256</yCoord></edgeMap>
    <edgeMap><xCoord>355</xCoord><yCoord>255</yCoord></edgeMap>
    <edgeMap><xCoord>354</xCoord><yCoord>254</yCoord></edgeMap>
    <edgeMap><xCoord>355</xCoord><yCoord>253</yCoord></edgeMap>
    <edgeMap><xCoord>356</xCoord><yCoord>252</yCoord></edgeMap>
    <edgeMap><xCoord>357</xCoord><yCoord>251</yCoord></edgeMap>
    <edgeMap><xCoord>357</xCoord><yCoord>250</yCoord></edgeMap>
    <edgeMap><xCoord>357</xCoord><yCoord>249</yCoord></edgeMap>
    <edgeMap><xCoord>357</xCoord><yCoord>248</yCoord></edgeMap>
    <edgeMap><xCoord>357</xCoord><yCoord>247</yCoord></edgeMap>
    <edgeMap><xCoord>357</xCoord><yCoord>246</yCoord></edgeMap>
    <edgeMap><xCoord>357</xCoord><yCoord>245</yCoord></edgeMap>
    <edgeMap><xCoord>357</xCoord><yCoord>244</yCoord></edgeMap>
    <edgeMap><xCoord>356</xCoord><yCoord>243</yCoord></edgeMap>
    <edgeMap><xCoord>356</xCoord><yCoord>242</yCoord></edgeMap>
    <edgeMap><xCoord>355</xCoord><yCoord>241</yCoord></edgeMap>
    <edgeMap><xCoord>355</xCoord><yCoord>240</yCoord></edgeMap>
    <edgeMap><xCoord>354</xCoord><yCoord>240</yCoord></edgeMap>
    <edgeMap><xCoord>353</xCoord><yCoord>239</yCoord></edgeMap>
    <edgeMap><xCoord>352</xCoord><yCoord>238</yCoord></edgeMap>
    <edgeMap><xCoord>352</xCoord><yCoord>237</yCoord></edgeMap>
    <edgeMap><xCoord>351</xCoord><yCoord>236</yCoord></edgeMap>
    <edgeMap><xCoord>350</xCoord><yCoord>235</yCoord></edgeMap>
    <edgeMap><xCoord>349</xCoord><yCoord>234</yCoord></edgeMap>
    <edgeMap><xCoord>349</xCoord><yCoord>233</yCoord></edgeMap>
    <edgeMap><xCoord>349</xCoord><yCoord>232</yCoord></edgeMap>
    <edgeMap><xCoord>349</xCoord><yCoord>231</yCoord></edgeMap>
    <edgeMap><xCoord>349</xCoord><yCoord>230</yCoord></edgeMap>
    <edgeMap><xCoord>349</xCoord><yCoord>229</yCoord></edgeMap>
    <edgeMap><xCoord>350</xCoord><yCoord>228</yCoord></edgeMap>
    <edgeMap><xCoord>351</xCoord><yCoord>227</yCoord></edgeMap>
    <edgeMap><xCoord>351</xCoord><yCoord>226</yCoord></edgeMap>
    <edgeMap><xCoord>352</xCoord><yCoord>225</yCoord></edgeMap>
    <edgeMap><xCoord>353</xCoord><yCoord>225</yCoord></edgeMap>
    <edgeMap><xCoord>354</xCoord><yCoord>225</yCoord></edgeMap>
    <edgeMap><xCoord>353</xCoord><yCoord>224</yCoord></edgeMap>
    <edgeMap><xCoord>353</xCoord><yCoord>223</yCoord></edgeMap>
    <edgeMap><xCoord>352</xCoord><yCoord>223</yCoord></edgeMap>
    <edgeMap><xCoord>351</xCoord><yCoord>224</yCoord></edgeMap>
    <edgeMap><xCoord>350</xCoord><yCoord>225</yCoord></edgeMap>
    <edgeMap><xCoord>350</xCoord><yCoord>226</yCoord></edgeMap>
    <edgeMap><xCoord>349</xCoord><yCoord>227</yCoord></edgeMap>
    <edgeMap><xCoord>349</xCoord><yCoord>228</yCoord></edgeMap>
    <edgeMap><xCoord>348</xCoord><yCoord>229</yCoord></edgeMap>
    <edgeMap><xCoord>347</xCoord><yCoord>230</yCoord></edgeMap>
    <edgeMap><xCoord>347</xCoord><yCoord>231</yCoord></edgeMap>
    <edgeMap><xCoord>346</xCoord><yCoord>232</yCoord></edgeMap>
    <edgeMap><xCoord>345</xCoord><yCoord>233</yCoord></edgeMap>
    <edgeMap><xCoord>344</xCoord><yCoord>233</yCoord></edgeMap>
    <edgeMap><xCoord>343</xCoord><yCoord>233</yCoord></edgeMap>
    <edgeMap><xCoord>342</xCoord><yCoord>233</yCoord></edgeMap>
    <edgeMap><xCoord>341</xCoord><yCoord>232</yCoord></edgeMap>
    <edgeMap><xCoord>340</xCoord><yCoord>232</yCoord></edgeMap>
    <edgeMap><xCoord>339</xCoord><yCoord>231</yCoord></edgeMap>
    <edgeMap><xCoord>338</xCoord><yCoord>230</yCoord></edgeMap>
    <edgeMap><xCoord>337</xCoord><yCoord>229</yCoord></edgeMap>
    <edgeMap><xCoord>336</xCoord><yCoord>228</yCoord></edgeMap>
    <edgeMap><xCoord>335</xCoord><yCoord>228</yCoord></edgeMap>
    <edgeMap><xCoord>334</xCoord><yCoord>228</yCoord></edgeMap>
    <edgeMap><xCoord>333</xCoord><yCoord>227</yCoord></edgeMap>
    <edgeMap><xCoord>332</xCoord><yCoord>228</yCoord></edgeMap>
    <edgeMap><xCoord>331</xCoord><yCoord>229</yCoord></edgeMap>
    <edgeMap><xCoord>330</xCoord><yCoord>230</yCoord></edgeMap>
    <edgeMap><xCoord>329</xCoord><yCoord>229</yCoord></edgeMap>
    <edgeMap><xCoord>329</xCoord><yCoord>230</yCoord></edgeMap>
    <edgeMap><xCoord>328</xCoord><yCoord>231</yCoord></edgeMap>
    <edgeMap><xCoord>327</xCoord><yCoord>232</yCoord></edgeMap>
    <edgeMap><xCoord>327</xCoord><yCoord>233</yCoord></edgeMap>
    <edgeMap><xCoord>327</xCoord><yCoord>234</yCoord></edgeMap>
    <edgeMap><xCoord>327</xCoord><yCoord>235</yCoord></edgeMap>
    <edgeMap><xCoord>327</xCoord><yCoord>236</yCoord></edgeMap>
    <edgeMap><xCoord>327</xCoord><yCoord>237</yCoord></edgeMap>
    <edgeMap><xCoord>327</xCoord><yCoord>238</yCoord></edgeMap>
    <edgeMap><xCoord>327</xCoord><yCoord>239</yCoord></edgeMap>
    <edgeMap><xCoord>327</xCoord><yCoord>240</yCoord></edgeMap>
    <edgeMap><xCoord>327</xCoord><yCoord>241</yCoord></edgeMap>
    <edgeMap><xCoord>327</xCoord><yCoord>242</yCoord></edgeMap>
    <edgeMap><xCoord>327</xCoord><yCoord>243</yCoord></edgeMap>
    <edgeMap><xCoord>327</xCoord><yCoord>244</yCoord></edgeMap>
    <edgeMap><xCoord>327</xCoord><yCoord>245</yCoord></edgeMap>
    <edgeMap><xCoord>327</xCoord><yCoord>246</yCoord></edgeMap>
    <edgeMap><xCoord>327</xCoord><yCoord>247</yCoord></edgeMap>
    <edgeMap><xCoord>327</xCoord><yCoord>248</yCoord></edgeMap>
    <edgeMap><xCoord>328</xCoord><yCoord>249</yCoord></edgeMap>
    <edgeMap><xCoord>328</xCoord><yCoord>250</yCoord></edgeMap>
    <edgeMap><xCoord>328</xCoord><yCoord>251</yCoord></edgeMap>
    <edgeMap><xCoord>328</xCoord><yCoord>252</yCoord></edgeMap>
    <edgeMap><xCoord>328</xCoord><yCoord>253</yCoord></edgeMap>
    <edgeMap><xCoord>328</xCoord><yCoord>254</yCoord></edgeMap>
    <edgeMap><xCoord>329</xCoord><yCoord>255</yCoord></edgeMap>
    <edgeMap><xCoord>329</xCoord><yCoord>256</yCoord></edgeMap>
    <edgeMap><xCoord>330</xCoord><yCoord>257</yCoord></edgeMap>
    <edgeMap><xCoord>330</xCoord><yCoord>258</yCoord></edgeMap>
    <edgeMap><xCoord>330</xCoord><yCoord>259</yCoord></edgeMap>
    <edgeMap><xCoord>331</xCoord><yCoord>259</yCoord></edgeMap>
    <edgeMap><xCoord>332</xCoord><yCoord>259</yCoord></edgeMap>
    <edgeMap><xCoord>333</xCoord><yCoord>259</yCoord></edgeMap>
    <edgeMap><xCoord>334</xCoord><yCoord>258</yCoord></edgeMap>
    <edgeMap><xCoord>335</xCoord><yCoord>259</yCoord></edgeMap>
    <edgeMap><xCoord>336</xCoord><yCoord>260</yCoord></edgeMap>
    <edgeMap><xCoord>336</xCoord><yCoord>261</yCoord></edgeMap>
    <edgeMap><xCoord>337</xCoord><yCoord>262</yCoord></edgeMap>
    <edgeMap><xCoord>338</xCoord><yCoord>262</yCoord></edgeMap>
   </roi>
   <roi>
    <imageZposition>1607.5</imageZposition>
    <imageSOP_UID>1.3.6.1.4.1.14519.5.2.1.6279.6001.140370305891397023266532148886</imageSOP_UID>
    <inclusion>TRUE</inclusion>
    <edgeMap><xCoord>507</xCoord><yCoord>243</yCoord></edgeMap>
   </roi>
   <roi>
    <imageZposition>1604.5</imageZposition>
    <imageSOP_UID>1.3.6.1.4.1.14519.5.2.1.6279.6001.192028152416081898151427003898</imageSOP_UID>
    <inclusion>TRUE</inclusion>
    <edgeMap><xCoord>335</xCoord><yCoord>263</yCoord></edgeMap>
    <edgeMap><xCoord>336</xCoord><yCoord>262</yCoord></edgeMap>
    <edgeMap><xCoord>337</xCoord><yCoord>262</yCoord></edgeMap>
    <edgeMap><xCoord>338</xCoord><yCoord>261</yCoord></edgeMap>
    <edgeMap><xCoord>339</xCoord><yCoord>261</yCoord></edgeMap>
    <edgeMap><xCoord>340</xCoord><yCoord>260</yCoord></edgeMap>
    <edgeMap><xCoord>341</xCoord><yCoord>260</yCoord></edgeMap>
    <edgeMap><xCoord>342</xCoord><yCoord>260</yCoord></edgeMap>
    <edgeMap><xCoord>343</xCoord><yCoord>259</yCoord></edgeMap>
    <edgeMap><xCoord>344</xCoord><yCoord>259</yCoord></edgeMap>
    <edgeMap><xCoord>345</xCoord><yCoord>258</yCoord></edgeMap>
    <edgeMap><xCoord>346</xCoord><yCoord>258</yCoord></edgeMap>
    <edgeMap><xCoord>347</xCoord><yCoord>258</yCoord></edgeMap>
    <edgeMap><xCoord>348</xCoord><yCoord>258</yCoord></edgeMap>
    <edgeMap><xCoord>349</xCoord><yCoord>258</yCoord></edgeMap>
    <edgeMap><xCoord>350</xCoord><yCoord>258</yCoord></edgeMap>
    <edgeMap><xCoord>351</xCoord><yCoord>258</yCoord></edgeMap>
    <edgeMap><xCoord>352</xCoord><yCoord>258</yCoord></edgeMap>
    <edgeMap><xCoord>353</xCoord><yCoord>258</yCoord></edgeMap>
    <edgeMap><xCoord>354</xCoord><yCoord>258</yCoord></edgeMap>
    <edgeMap><xCoord>355</xCoord><yCoord>257</yCoord></edgeMap>
    <edgeMap><xCoord>356</xCoord><yCoord>256</yCoord></edgeMap>
    <edgeMap><xCoord>356</xCoord><yCoord>255</yCoord></edgeMap>
    <edgeMap><xCoord>357</xCoord><yCoord>254</yCoord></edgeMap>
    <edgeMap><xCoord>358</xCoord><yCoord>253</yCoord></edgeMap>
    <edgeMap><xCoord>358</xCoord><yCoord>252</yCoord></edgeMap>
    <edgeMap><xCoord>358</xCoord><yCoord>251</yCoord></edgeMap>
    <edgeMap><xCoord>358</xCoord><yCoord>250</yCoord></edgeMap>
    <edgeMap><xCoord>358</xCoord><yCoord>249</yCoord></edgeMap>
    <edgeMap><xCoord>357</xCoord><yCoord>248</yCoord></edgeMap>
    <edgeMap><xCoord>357</xCoord><yCoord>247</yCoord></edgeMap>
    <edgeMap><xCoord>357</xCoord><yCoord>246</yCoord></edgeMap>
    <edgeMap><xCoord>357</xCoord><yCoord>245</yCoord></edgeMap>
    <edgeMap><xCoord>358</xCoord><yCoord>244</yCoord></edgeMap>
    <edgeMap><xCoord>359</xCoord><yCoord>243</yCoord></edgeMap>
    <edgeMap><xCoord>360</xCoord><yCoord>243</yCoord></edgeMap>
    <edgeMap><xCoord>361</xCoord><yCoord>242</yCoord></edgeMap>
    <edgeMap><xCoord>361</xCoord><yCoord>241</yCoord></edgeMap>
    <edgeMap><xCoord>361</xCoord><yCoord>240</yCoord></edgeMap>
    <edgeMap><xCoord>361</xCoord><yCoord>239</yCoord></edgeMap>
    <edgeMap><xCoord>361</xCoord><yCoord>238</yCoord></edgeMap>
    <edgeMap><xCoord>361</xCoord><yCoord>237</yCoord></edgeMap>
    <edgeMap><xCoord>361</xCoord><yCoord>236</yCoord></edgeMap>
    <edgeMap><xCoord>360</xCoord><yCoord>235</yCoord></edgeMap>
    <edgeMap><xCoord>360</xCoord><yCoord>234</yCoord></edgeMap>
    <edgeMap><xCoord>360</xCoord><yCoord>233</yCoord></edgeMap>
    <edgeMap><xCoord>360</xCoord><yCoord>234</yCoord></edgeMap>
    <edgeMap><xCoord>359</xCoord><yCoord>235</yCoord></edgeMap>
    <edgeMap><xCoord>358</xCoord><yCoord>236</yCoord></edgeMap>
    <edgeMap><xCoord>357</xCoord><yCoord>236</yCoord></edgeMap>
    <edgeMap><xCoord>356</xCoord><yCoord>236</yCoord></edgeMap>
    <edgeMap><xCoord>355</xCoord><yCoord>235</yCoord></edgeMap>
    <edgeMap><xCoord>354</xCoord><yCoord>234</yCoord></edgeMap>
    <edgeMap><xCoord>353</xCoord><yCoord>234</yCoord></edgeMap>
    <edgeMap><xCoord>352</xCoord><yCoord>234</yCoord></edgeMap>
    <edgeMap><xCoord>351</xCoord><yCoord>233</yCoord></edgeMap>
    <edgeMap><xCoord>351</xCoord><yCoord>232</yCoord></edgeMap>
    <edgeMap><xCoord>351</xCoord><yCoord>231</yCoord></edgeMap>
    <edgeMap><xCoord>351</xCoord><yCoord>230</yCoord></edgeMap>
    <edgeMap><xCoord>351</xCoord><yCoord>229</yCoord></edgeMap>
    <edgeMap><xCoord>350</xCoord><yCoord>229</yCoord></edgeMap>
    <edgeMap><xCoord>349</xCoord><yCoord>229</yCoord></edgeMap>
    <edgeMap><xCoord>348</xCoord><yCoord>229</yCoord></edgeMap>
    <edgeMap><xCoord>347</xCoord><yCoord>229</yCoord></edgeMap>
    <edgeMap><xCoord>346</xCoord><yCoord>229</yCoord></edgeMap>
    <edgeMap><xCoord>345</xCoord><yCoord>229</yCoord></edgeMap>
    <edgeMap><xCoord>344</xCoord><yCoord>230</yCoord></edgeMap>
    <edgeMap><xCoord>343</xCoord><yCoord>230</yCoord></edgeMap>
    <edgeMap><xCoord>342</xCoord><yCoord>230</yCoord></edgeMap>
    <edgeMap><xCoord>341</xCoord><yCoord>230</yCoord></edgeMap>
    <edgeMap><xCoord>340</xCoord><yCoord>229</yCoord></edgeMap>
    <edgeMap><xCoord>339</xCoord><yCoord>229</yCoord></edgeMap>
    <edgeMap><xCoord>338</xCoord><yCoord>229</yCoord></edgeMap>
    <edgeMap><xCoord>337</xCoord><yCoord>228</yCoord></edgeMap>
    <edgeMap><xCoord>336</xCoord><yCoord>227</yCoord></edgeMap>
    <edgeMap><xCoord>336</xCoord><yCoord>226</yCoord></edgeMap>
    <edgeMap><xCoord>336</xCoord><yCoord>225</yCoord></edgeMap>
    <edgeMap><xCoord>336</xCoord><yCoord>224</yCoord></edgeMap>
    <edgeMap><xCoord>335</xCoord><yCoord>224</yCoord></edgeMap>
    <edgeMap><xCoord>334</xCoord><yCoord>224</yCoord></edgeMap>
    <edgeMap><xCoord>334</xCoord><yCoord>225</yCoord></edgeMap>
    <edgeMap><xCoord>333</xCoord><yCoord>226</yCoord></edgeMap>
    <edgeMap><xCoord>333</xCoord><yCoord>227</yCoord></edgeMap>
    <edgeMap><xCoord>332</xCoord><yCoord>228</yCoord></edgeMap>
    <edgeMap><xCoord>331</xCoord><yCoord>228</yCoord></edgeMap>
    <edgeMap><xCoord>330</xCoord><yCoord>229</yCoord></edgeMap>
    <edgeMap><xCoord>329</xCoord><yCoord>230</yCoord></edgeMap>
    <edgeMap><xCoord>328</xCoord><yCoord>230</yCoord></edgeMap>
    <edgeMap><xCoord>328</xCoord><yCoord>231</yCoord></edgeMap>
    <edgeMap><xCoord>327</xCoord><yCoord>232</yCoord></edgeMap>
    <edgeMap><xCoord>327</xCoord><yCoord>233</yCoord></edgeMap>
    <edgeMap><xCoord>326</xCoord><yCoord>234</yCoord></edgeMap>
    <edgeMap><xCoord>325</xCoord><yCoord>235</yCoord></edgeMap>
    <edgeMap><xCoord>325</xCoord><yCoord>236</yCoord></edgeMap>
    <edgeMap><xCoord>325</xCoord><yCoord>237</yCoord></edgeMap>
    <edgeMap><xCoord>325</xCoord><yCoord>238</yCoord></edgeMap>
    <edgeMap><xCoord>325</xCoord><yCoord>239</yCoord></edgeMap>
    <edgeMap><xCoord>326</xCoord><yCoord>240</yCoord></edgeMap>
    <edgeMap><xCoord>326</xCoord><yCoord>241</yCoord></edgeMap>
    <edgeMap><xCoord>326</xCoord><yCoord>242</yCoord></edgeMap>
    <edgeMap><xCoord>327</xCoord><yCoord>243</yCoord></edgeMap>
    <edgeMap><xCoord>327</xCoord><yCoord>244</yCoord></edgeMap>
    <edgeMap><xCoord>327</xCoord><yCoord>245</yCoord></edgeMap>
    <edgeMap><xCoord>327</xCoord><yCoord>246</yCoord></edgeMap>
    <edgeMap><xCoord>327</xCoord><yCoord>247</yCoord></edgeMap>
    <edgeMap><xCoord>327</xCoord><yCoord>248</yCoord></edgeMap>
    <edgeMap><xCoord>327</xCoord><yCoord>249</yCoord></edgeMap>
    <edgeMap><xCoord>327</xCoord><yCoord>250</yCoord></edgeMap>
    <edgeMap><xCoord>327</xCoord><yCoord>251</yCoord></edgeMap>
    <edgeMap><xCoord>326</xCoord><yCoord>252</yCoord></edgeMap>
    <edgeMap><xCoord>326</xCoord><yCoord>253</yCoord></edgeMap>
    <edgeMap><xCoord>326</xCoord><yCoord>254</yCoord></edgeMap>
    <edgeMap><xCoord>326</xCoord><yCoord>255</yCoord></edgeMap>
    <edgeMap><xCoord>327</xCoord><yCoord>256</yCoord></edgeMap>
    <edgeMap><xCoord>327</xCoord><yCoord>257</yCoord></edgeMap>
    <edgeMap><xCoord>328</xCoord><yCoord>258</yCoord></edgeMap>
    <edgeMap><xCoord>328</xCoord><yCoord>259</yCoord></edgeMap>
    <edgeMap><xCoord>329</xCoord><yCoord>260</yCoord></edgeMap>
    <edgeMap><xCoord>330</xCoord><yCoord>261</yCoord></edgeMap>
    <edgeMap><xCoord>331</xCoord><yCoord>262</yCoord></edgeMap>
    <edgeMap><xCoord>332</xCoord><yCoord>262</yCoord></edgeMap>
    <edgeMap><xCoord>333</xCoord><yCoord>262</yCoord></edgeMap>
    <edgeMap><xCoord>334</xCoord><yCoord>262</yCoord></edgeMap>
    <edgeMap><xCoord>335</xCoord><yCoord>263</yCoord></edgeMap>
   </roi>
   <roi>
    <imageZposition>1601.5</imageZposition>
    <imageSOP_UID>1.3.6.1.4.1.14519.5.2.1.6279.6001.960427369513335665287002080118</imageSOP_UID>
    <inclusion>TRUE</inclusion>
    <edgeMap><xCoord>330</xCoord><yCoord>270</yCoord></edgeMap>
    <edgeMap><xCoord>331</xCoord><yCoord>269</yCoord></edgeMap>
    <edgeMap><xCoord>332</xCoord><yCoord>268</yCoord></edgeMap>
    <edgeMap><xCoord>333</xCoord><yCoord>267</yCoord></edgeMap>
    <edgeMap><xCoord>333</xCoord><yCoord>266</yCoord></edgeMap>
    <edgeMap><xCoord>333</xCoord><yCoord>265</yCoord></edgeMap>
    <edgeMap><xCoord>334</xCoord><yCoord>264</yCoord></edgeMap>
    <edgeMap><xCoord>335</xCoord><yCoord>263</yCoord></edgeMap>
    <edgeMap><xCoord>335</xCoord><yCoord>262</yCoord></edgeMap>
    <edgeMap><xCoord>336</xCoord><yCoord>261</yCoord></edgeMap>
    <edgeMap><xCoord>337</xCoord><yCoord>260</yCoord></edgeMap>
    <edgeMap><xCoord>338</xCoord><yCoord>260</yCoord></edgeMap>
    <edgeMap><xCoord>339</xCoord><yCoord>259</yCoord></edgeMap>
    <edgeMap><xCoord>340</xCoord><yCoord>259</yCoord></edgeMap>
    <edgeMap><xCoord>341</xCoord><yCoord>258</yCoord></edgeMap>
    <edgeMap><xCoord>342</xCoord><yCoord>257</yCoord></edgeMap>
    <edgeMap><xCoord>343</xCoord><yCoord>257</yCoord></edgeMap>
    <edgeMap><xCoord>344</xCoord><yCoord>257</yCoord></edgeMap>
    <edgeMap><xCoord>345</xCoord><yCoord>257</yCoord></edgeMap>
    <edgeMap><xCoord>346</xCoord><yCoord>257</yCoord></edgeMap>
    <edgeMap><xCoord>347</xCoord><yCoord>256</yCoord></edgeMap>
    <edgeMap><xCoord>348</xCoord><yCoord>255</yCoord></edgeMap>
    <edgeMap><xCoord>349</xCoord><yCoord>255</yCoord></edgeMap>
    <edgeMap><xCoord>350</xCoord><yCoord>254</yCoord></edgeMap>
    <edgeMap><xCoord>351</xCoord><yCoord>253</yCoord></edgeMap>
    <edgeMap><xCoord>352</xCoord><yCoord>252</yCoord></edgeMap>
    <edgeMap><xCoord>353</xCoord><yCoord>252</yCoord></edgeMap>
    <edgeMap><xCoord>353</xCoord><yCoord>251</yCoord></edgeMap>
    <edgeMap><xCoord>354</xCoord><yCoord>250</yCoord></edgeMap>
    <edgeMap><xCoord>355</xCoord><yCoord>249</yCoord></edgeMap>
    <edgeMap><xCoord>356</xCoord><yCoord>249</yCoord></edgeMap>
    <edgeMap><xCoord>357</xCoord><yCoord>248</yCoord></edgeMap>
    <edgeMap><xCoord>357</xCoord><yCoord>247</yCoord></edgeMap>
    <edgeMap><xCoord>357</xCoord><yCoord>246</yCoord></edgeMap>
    <edgeMap><xCoord>358</xCoord><yCoord>245</yCoord></edgeMap>
    <edgeMap><xCoord>359</xCoord><yCoord>244</yCoord></edgeMap>
    <edgeMap><xCoord>360</xCoord><yCoord>244</yCoord></edgeMap>
    <edgeMap><xCoord>361</xCoord><yCoord>243</yCoord></edgeMap>
    <edgeMap><xCoord>362</xCoord><yCoord>242</yCoord></edgeMap>
    <edgeMap><xCoord>361</xCoord><yCoord>241</yCoord></edgeMap>
    <edgeMap><xCoord>361</xCoord><yCoord>240</yCoord></edgeMap>
    <edgeMap><xCoord>361</xCoord><yCoord>239</yCoord></edgeMap>
    <edgeMap><xCoord>360</xCoord><yCoord>239</yCoord></edgeMap>
    <edgeMap><xCoord>359</xCoord><yCoord>238</yCoord></edgeMap>
    <edgeMap><xCoord>358</xCoord><yCoord>237</yCoord></edgeMap>
    <edgeMap><xCoord>357</xCoord><yCoord>237</yCoord></edgeMap>
    <edgeMap><xCoord>356</xCoord><yCoord>236</yCoord></edgeMap>
    <edgeMap><xCoord>355</xCoord><yCoord>235</yCoord></edgeMap>
    <edgeMap><xCoord>354</xCoord><yCoord>234</yCoord></edgeMap>
    <edgeMap><xCoord>353</xCoord><yCoord>234</yCoord></edgeMap>
    <edgeMap><xCoord>352</xCoord><yCoord>234</yCoord></edgeMap>
    <edgeMap><xCoord>351</xCoord><yCoord>233</yCoord></edgeMap>
    <edgeMap><xCoord>351</xCoord><yCoord>232</yCoord></edgeMap>
    <edgeMap><xCoord>351</xCoord><yCoord>231</yCoord></edgeMap>
    <edgeMap><xCoord>351</xCoord><yCoord>230</yCoord></edgeMap>
    <edgeMap><xCoord>351</xCoord><yCoord>229</yCoord></edgeMap>
    <edgeMap><xCoord>351</xCoord><yCoord>228</yCoord></edgeMap>
    <edgeMap><xCoord>352</xCoord><yCoord>227</yCoord></edgeMap>
    <edgeMap><xCoord>351</xCoord><yCoord>227</yCoord></edgeMap>
    <edgeMap><xCoord>350</xCoord><yCoord>228</yCoord></edgeMap>
    <edgeMap><xCoord>349</xCoord><yCoord>228</yCoord></edgeMap>
    <edgeMap><xCoord>348</xCoord><yCoord>229</yCoord></edgeMap>
    <edgeMap><xCoord>347</xCoord><yCoord>230</yCoord></edgeMap>
    <edgeMap><xCoord>346</xCoord><yCoord>231</yCoord></edgeMap>
    <edgeMap><xCoord>345</xCoord><yCoord>231</yCoord></edgeMap>
    <edgeMap><xCoord>344</xCoord><yCoord>231</yCoord></edgeMap>
    <edgeMap><xCoord>343</xCoord><yCoord>231</yCoord></edgeMap>
    <edgeMap><xCoord>342</xCoord><yCoord>230</yCoord></edgeMap>
    <edgeMap><xCoord>341</xCoord><yCoord>229</yCoord></edgeMap>
    <edgeMap><xCoord>340</xCoord><yCoord>229</yCoord></edgeMap>
    <edgeMap><xCoord>339</xCoord><yCoord>229</yCoord></edgeMap>
    <edgeMap><xCoord>338</xCoord><yCoord>229</yCoord></edgeMap>
    <edgeMap><xCoord>337</xCoord><yCoord>229</yCoord></edgeMap>
    <edgeMap><xCoord>336</xCoord><yCoord>230</yCoord></edgeMap>
    <edgeMap><xCoord>335</xCoord><yCoord>230</yCoord></edgeMap>
    <edgeMap><xCoord>334</xCoord><yCoord>230</yCoord></edgeMap>
    <edgeMap><xCoord>333</xCoord><yCoord>231</yCoord></edgeMap>
    <edgeMap><xCoord>332</xCoord><yCoord>232</yCoord></edgeMap>
    <edgeMap><xCoord>331</xCoord><yCoord>233</yCoord></edgeMap>
    <edgeMap><xCoord>330</xCoord><yCoord>234</yCoord></edgeMap>
    <edgeMap><xCoord>330</xCoord><yCoord>235</yCoord></edgeMap>
    <edgeMap><xCoord>330</xCoord><yCoord>236</yCoord></edgeMap>
    <edgeMap><xCoord>330</xCoord><yCoord>237</yCoord></edgeMap>
    <edgeMap><xCoord>330</xCoord><yCoord>238</yCoord></edgeMap>
    <edgeMap><xCoord>330</xCoord><yCoord>239</yCoord></edgeMap>
    <edgeMap><xCoord>329</xCoord><yCoord>240</yCoord></edgeMap>
    <edgeMap><xCoord>328</xCoord><yCoord>241</yCoord></edgeMap>
    <edgeMap><xCoord>327</xCoord><yCoord>242</yCoord></edgeMap>
    <edgeMap><xCoord>327</xCoord><yCoord>243</yCoord></edgeMap>
    <edgeMap><xCoord>327</xCoord><yCoord>244</yCoord></edgeMap>
    <edgeMap><xCoord>327</xCoord><yCoord>245</yCoord></edgeMap>
    <edgeMap><xCoord>327</xCoord><yCoord>246</yCoord></edgeMap>
    <edgeMap><xCoord>327</xCoord><yCoord>247</yCoord></edgeMap>
    <edgeMap><xCoord>328</xCoord><yCoord>248</yCoord></edgeMap>
    <edgeMap><xCoord>328</xCoord><yCoord>249</yCoord></edgeMap>
    <edgeMap><xCoord>327</xCoord><yCoord>250</yCoord></edgeMap>
    <edgeMap><xCoord>327</xCoord><yCoord>251</yCoord></edgeMap>
    <edgeMap><xCoord>327</xCoord><yCoord>252</yCoord></edgeMap>
    <edgeMap><xCoord>328</xCoord><yCoord>253</yCoord></edgeMap>
    <edgeMap><xCoord>328</xCoord><yCoord>254</yCoord></edgeMap>
    <edgeMap><xCoord>328</xCoord><yCoord>255</yCoord></edgeMap>
    <edgeMap><xCoord>328</xCoord><yCoord>256</yCoord></edgeMap>
    <edgeMap><xCoord>328</xCoord><yCoord>257</yCoord></edgeMap>
    <edgeMap><xCoord>328</xCoord><yCoord>258</yCoord></edgeMap>
    <edgeMap><xCoord>328</xCoord><yCoord>259</yCoord></edgeMap>
    <edgeMap><xCoord>328</xCoord><yCoord>260</yCoord></edgeMap>
    <edgeMap><xCoord>328</xCoord><yCoord>261</yCoord></edgeMap>
    <edgeMap><xCoord>328</xCoord><yCoord>262</yCoord></edgeMap>
    <edgeMap><xCoord>327</xCoord><yCoord>263</yCoord></edgeMap>
    <edgeMap><xCoord>326</xCoord><yCoord>263</yCoord></edgeMap>
    <edgeMap><xCoord>325</xCoord><yCoord>263</yCoord></edgeMap>
    <edgeMap><xCoord>324</xCoord><yCoord>264</yCoord></edgeMap>
    <edgeMap><xCoord>324</xCoord><yCoord>265</yCoord></edgeMap>
    <edgeMap><xCoord>324</xCoord><yCoord>266</yCoord></edgeMap>
    <edgeMap><xCoord>324</xCoord><yCoord>267</yCoord></edgeMap>
    <edgeMap><xCoord>324</xCoord><yCoord>268</yCoord></edgeMap>
    <edgeMap><xCoord>324</xCoord><yCoord>269</yCoord></edgeMap>
    <edgeMap><xCoord>325</xCoord><yCoord>269</yCoord></edgeMap>
    <edgeMap><xCoord>326</xCoord><yCoord>269</yCoord></edgeMap>
    <edgeMap><xCoord>327</xCoord><yCoord>270</yCoord></edgeMap>
    <edgeMap><xCoord>328</xCoord><yCoord>270</yCoord></edgeMap>
    <edgeMap><xCoord>329</xCoord><yCoord>270</yCoord></edgeMap>
    <edgeMap><xCoord>330</xCoord><yCoord>270</yCoord></edgeMap>
   </roi>
   <roi>
    <imageZposition>1598.5</imageZposition>
    <imageSOP_UID>1.3.6.1.4.1.14519.5.2.1.6279.6001.454836588092854152263416988044</imageSOP_UID>
    <inclusion>TRUE</inclusion>
    <edgeMap><xCoord>343</xCoord><yCoord>255</yCoord></edgeMap>
    <edgeMap><xCoord>344</xCoord><yCoord>254</yCoord></edgeMap>
    <edgeMap><xCoord>345</xCoord><yCoord>254</yCoord></edgeMap>
    <edgeMap><xCoord>346</xCoord><yCoord>254</yCoord></edgeMap>
    <edgeMap><xCoord>347</xCoord><yCoord>253</yCoord></edgeMap>
    <edgeMap><xCoord>348</xCoord><yCoord>253</yCoord></edgeMap>
    <edgeMap><xCoord>349</xCoord><yCoord>253</yCoord></edgeMap>
    <edgeMap><xCoord>350</xCoord><yCoord>252</yCoord></edgeMap>
    <edgeMap><xCoord>351</xCoord><yCoord>251</yCoord></edgeMap>
    <edgeMap><xCoord>352</xCoord><yCoord>250</yCoord></edgeMap>
    <edgeMap><xCoord>353</xCoord><yCoord>249</yCoord></edgeMap>
    <edgeMap><xCoord>354</xCoord><yCoord>249</yCoord></edgeMap>
    <edgeMap><xCoord>355</xCoord><yCoord>248</yCoord></edgeMap>
    <edgeMap><xCoord>356</xCoord><yCoord>249</yCoord></edgeMap>
    <edgeMap><xCoord>357</xCoord><yCoord>248</yCoord></edgeMap>
    <edgeMap><xCoord>357</xCoord><yCoord>247</yCoord></edgeMap>
    <edgeMap><xCoord>358</xCoord><yCoord>246</yCoord></edgeMap>
    <edgeMap><xCoord>358</xCoord><yCoord>245</yCoord></edgeMap>
    <edgeMap><xCoord>359</xCoord><yCoord>244</yCoord></edgeMap>
    <edgeMap><xCoord>360</xCoord><yCoord>243</yCoord></edgeMap>
    <edgeMap><xCoord>360</xCoord><yCoord>242</yCoord></edgeMap>
    <edgeMap><xCoord>361</xCoord><yCoord>241</yCoord></edgeMap>
    <edgeMap><xCoord>360</xCoord><yCoord>241</yCoord></edgeMap>
    <edgeMap><xCoord>359</xCoord><yCoord>240</yCoord></edgeMap>
    <edgeMap><xCoord>358</xCoord><yCoord>239</yCoord></edgeMap>
    <edgeMap><xCoord>357</xCoord><yCoord>239</yCoord></edgeMap>
    <edgeMap><xCoord>356</xCoord><yCoord>239</yCoord></edgeMap>
    <edgeMap><xCoord>355</xCoord><yCoord>238</yCoord></edgeMap>
    <edgeMap><xCoord>355</xCoord><yCoord>237</yCoord></edgeMap>
    <edgeMap><xCoord>354</xCoord><yCoord>237</yCoord></edgeMap>
    <edgeMap><xCoord>353</xCoord><yCoord>237</yCoord></edgeMap>
    <edgeMap><xCoord>352</xCoord><yCoord>237</yCoord></edgeMap>
    <edgeMap><xCoord>351</xCoord><yCoord>238</yCoord></edgeMap>
    <edgeMap><xCoord>350</xCoord><yCoord>238</yCoord></edgeMap>
    <edgeMap><xCoord>349</xCoord><yCoord>237</yCoord></edgeMap>
    <edgeMap><xCoord>349</xCoord><yCoord>236</yCoord></edgeMap>
    <edgeMap><xCoord>348</xCoord><yCoord>235</yCoord></edgeMap>
    <edgeMap><xCoord>348</xCoord><yCoord>234</yCoord></edgeMap>
    <edgeMap><xCoord>347</xCoord><yCoord>234</yCoord></edgeMap>
    <edgeMap><xCoord>346</xCoord><yCoord>233</yCoord></edgeMap>
    <edgeMap><xCoord>346</xCoord><yCoord>232</yCoord></edgeMap>
    <edgeMap><xCoord>345</xCoord><yCoord>232</yCoord></edgeMap>
    <edgeMap><xCoord>344</xCoord><yCoord>232</yCoord></edgeMap>
    <edgeMap><xCoord>343</xCoord><yCoord>232</yCoord></edgeMap>
    <edgeMap><xCoord>342</xCoord><yCoord>232</yCoord></edgeMap>
    <edgeMap><xCoord>341</xCoord><yCoord>233</yCoord></edgeMap>
    <edgeMap><xCoord>340</xCoord><yCoord>234</yCoord></edgeMap>
    <edgeMap><xCoord>339</xCoord><yCoord>234</yCoord></edgeMap>
    <edgeMap><xCoord>338</xCoord><yCoord>234</yCoord></edgeMap>
    <edgeMap><xCoord>337</xCoord><yCoord>234</yCoord></edgeMap>
    <edgeMap><xCoord>336</xCoord><yCoord>235</yCoord></edgeMap>
    <edgeMap><xCoord>335</xCoord><yCoord>236</yCoord></edgeMap>
    <edgeMap><xCoord>334</xCoord><yCoord>237</yCoord></edgeMap>
    <edgeMap><xCoord>334</xCoord><yCoord>238</yCoord></edgeMap>
    <edgeMap><xCoord>333</xCoord><yCoord>239</yCoord></edgeMap>
    <edgeMap><xCoord>333</xCoord><yCoord>240</yCoord></edgeMap>
    <edgeMap><xCoord>333</xCoord><yCoord>241</yCoord></edgeMap>
    <edgeMap><xCoord>332</xCoord><yCoord>242</yCoord></edgeMap>
    <edgeMap><xCoord>332</xCoord><yCoord>243</yCoord></edgeMap>
    <edgeMap><xCoord>332</xCoord><yCoord>244</yCoord></edgeMap>
    <edgeMap><xCoord>332</xCoord><yCoord>245</yCoord></edgeMap>
    <edgeMap><xCoord>332</xCoord><yCoord>246</yCoord></edgeMap>
    <edgeMap><xCoord>333</xCoord><yCoord>247</yCoord></edgeMap>
    <edgeMap><xCoord>333</xCoord><yCoord>248</yCoord></edgeMap>
    <edgeMap><xCoord>334</xCoord><yCoord>249</yCoord></edgeMap>
    <edgeMap><xCoord>334</xCoord><yCoord>250</yCoord></edgeMap>
    <edgeMap><xCoord>334</xCoord><yCoord>251</yCoord></edgeMap>
    <edgeMap><xCoord>335</xCoord><yCoord>251</yCoord></edgeMap>
    <edgeMap><xCoord>336</xCoord><yCoord>252</yCoord></edgeMap>
    <edgeMap><xCoord>336</xCoord><yCoord>253</yCoord></edgeMap>
    <edgeMap><xCoord>337</xCoord><yCoord>253</yCoord></edgeMap>
    <edgeMap><xCoord>338</xCoord><yCoord>254</yCoord></edgeMap>
    <edgeMap><xCoord>339</xCoord><yCoord>255</yCoord></edgeMap>
    <edgeMap><xCoord>340</xCoord><yCoord>255</yCoord></edgeMap>
    <edgeMap><xCoord>341</xCoord><yCoord>255</yCoord></edgeMap>
    <edgeMap><xCoord>342</xCoord><yCoord>255</yCoord></edgeMap>
    <edgeMap><xCoord>343</xCoord><yCoord>255</yCoord></edgeMap>
   </roi>
   <roi>
    <imageZposition>1595.5</imageZposition>
    <imageSOP_UID>1.3.6.1.4.1.14519.5.2.1.6279.6001.261506029177367259337728859008</imageSOP_UID>
    <inclusion>TRUE</inclusion>
    <edgeMap><xCoord>341</xCoord><yCoord>253</yCoord></edgeMap>
    <edgeMap><xCoord>342</xCoord><yCoord>252</yCoord></edgeMap>
    <edgeMap><xCoord>343</xCoord><yCoord>251</yCoord></edgeMap>
    <edgeMap><xCoord>344</xCoord><yCoord>250</yCoord></edgeMap>
    <edgeMap><xCoord>345</xCoord><yCoord>250</yCoord></edgeMap>
    <edgeMap><xCoord>345</xCoord><yCoord>249</yCoord></edgeMap>
    <edgeMap><xCoord>344</xCoord><yCoord>248</yCoord></edgeMap>
    <edgeMap><xCoord>343</xCoord><yCoord>247</yCoord></edgeMap>
    <edgeMap><xCoord>342</xCoord><yCoord>246</yCoord></edgeMap>
    <edgeMap><xCoord>341</xCoord><yCoord>245</yCoord></edgeMap>
    <edgeMap><xCoord>341</xCoord><yCoord>244</yCoord></edgeMap>
    <edgeMap><xCoord>340</xCoord><yCoord>244</yCoord></edgeMap>
    <edgeMap><xCoord>339</xCoord><yCoord>245</yCoord></edgeMap>
    <edgeMap><xCoord>338</xCoord><yCoord>245</yCoord></edgeMap>
    <edgeMap><xCoord>337</xCoord><yCoord>246</yCoord></edgeMap>
    <edgeMap><xCoord>336</xCoord><yCoord>247</yCoord></edgeMap>
    <edgeMap><xCoord>335</xCoord><yCoord>247</yCoord></edgeMap>
    <edgeMap><xCoord>334</xCoord><yCoord>247</yCoord></edgeMap>
    <edgeMap><xCoord>334</xCoord><yCoord>248</yCoord></edgeMap>
    <edgeMap><xCoord>334</xCoord><yCoord>249</yCoord></edgeMap>
    <edgeMap><xCoord>335</xCoord><yCoord>250</yCoord></edgeMap>
    <edgeMap><xCoord>336</xCoord><yCoord>251</yCoord></edgeMap>
    <edgeMap><xCoord>337</xCoord><yCoord>252</yCoord></edgeMap>
    <edgeMap><xCoord>338</xCoord><yCoord>253</yCoord></edgeMap>
    <edgeMap><xCoord>339</xCoord><yCoord>253</yCoord></edgeMap>
    <edgeMap><xCoord>340</xCoord><yCoord>253</yCoord></edgeMap>
    <edgeMap><xCoord>341</xCoord><yCoord>253</yCoord></edgeMap>
   </roi>
  </unblindedReadNodule>
  <unblindedReadNodule>
   <noduleID>12320</noduleID>
   <roi>
    <imageZposition>1553.5</imageZposition>
    <imageSOP_UID>1.3.6.1.4.1.14519.5.2.1.6279.6001.202387846001722979512112267868</imageSOP_UID>
    <inclusion>TRUE</inclusion>
    <edgeMap><xCoord>143</xCoord><yCoord>339</yCoord></edgeMap>
   </roi>
  </unblindedReadNodule>
  <unblindedReadNodule>
   <noduleID>12336</noduleID>
   <roi>
    <imageZposition>1550.5</imageZposition>
    <imageSOP_UID>1.3.6.1.4.1.14519.5.2.1.6279.6001.498089111228175009979138545584</imageSOP_UID>
    <inclusion>TRUE</inclusion>
    <edgeMap><xCoord>406</xCoord><yCoord>192</yCoord></edgeMap>
   </roi>
  </unblindedReadNodule>
  <unblindedReadNodule>
   <noduleID>12325</noduleID>
   <characteristics>
    <subtlety>4</subtlety>
    <internalStructure>1</internalStructure>
    <calcification>6</calcification>
    <sphericity>4</sphericity>
    <margin>2</margin>
    <lobulation>3</lobulation>
    <spiculation>1</spiculation>
    <texture>4</texture>
    <malignancy>4</malignancy>
   </characteristics>
   <roi>
    <imageZposition>1550.5</imageZposition>
    <imageSOP_UID>1.3.6.1.4.1.14519.5.2.1.6279.6001.498089111228175009979138545584</imageSOP_UID>
    <inclusion>TRUE</inclusion>
    <edgeMap><xCoord>364</xCoord><yCoord>172</yCoord></edgeMap>
    <edgeMap><xCoord>364</xCoord><yCoord>171</yCoord></edgeMap>
    <edgeMap><xCoord>364</xCoord><yCoord>170</yCoord></edgeMap>
    <edgeMap><xCoord>365</xCoord><yCoord>169</yCoord></edgeMap>
    <edgeMap><xCoord>365</xCoord><yCoord>168</yCoord></edgeMap>
    <edgeMap><xCoord>365</xCoord><yCoord>167</yCoord></edgeMap>
    <edgeMap><xCoord>365</xCoord><yCoord>166</yCoord></edgeMap>
    <edgeMap><xCoord>365</xCoord><yCoord>165</yCoord></edgeMap>
    <edgeMap><xCoord>365</xCoord><yCoord>164</yCoord></edgeMap>
    <edgeMap><xCoord>365</xCoord><yCoord>163</yCoord></edgeMap>
    <edgeMap><xCoord>364</xCoord><yCoord>164</yCoord></edgeMap>
    <edgeMap><xCoord>363</xCoord><yCoord>164</yCoord></edgeMap>
    <edgeMap><xCoord>362</xCoord><yCoord>165</yCoord></edgeMap>
    <edgeMap><xCoord>361</xCoord><yCoord>166</yCoord></edgeMap>
    <edgeMap><xCoord>360</xCoord><yCoord>167</yCoord></edgeMap>
    <edgeMap><xCoord>359</xCoord><yCoord>168</yCoord></edgeMap>
    <edgeMap><xCoord>359</xCoord><yCoord>169</yCoord></edgeMap>
    <edgeMap><xCoord>358</xCoord><yCoord>170</yCoord></edgeMap>
    <edgeMap><xCoord>359</xCoord><yCoord>171</yCoord></edgeMap>
    <edgeMap><xCoord>360</xCoord><yCoord>171</yCoord></edgeMap>
    <edgeMap><xCoord>361</xCoord><yCoord>170</yCoord></edgeMap>
    <edgeMap><xCoord>362</xCoord><yCoord>169</yCoord></edgeMap>
    <edgeMap><xCoord>363</xCoord><yCoord>169</yCoord></edgeMap>
    <edgeMap><xCoord>364</xCoord><yCoord>170</yCoord></edgeMap>
    <edgeMap><xCoord>363</xCoord><yCoord>171</yCoord></edgeMap>
    <edgeMap><xCoord>363</xCoord><yCoord>172</yCoord></edgeMap>
    <edgeMap><xCoord>364</xCoord><yCoord>172</yCoord></edgeMap>
   </roi>
   <roi>
    <imageZposition>1547.5</imageZposition>
    <imageSOP_UID>1.3.6.1.4.1.14519.5.2.1.6279.6001.163230259801838781207059567328</imageSOP_UID>
    <inclusion>TRUE</inclusion>
    <edgeMap><xCoord>352</xCoord><yCoord>183</yCoord></edgeMap>
    <edgeMap><xCoord>353</xCoord><yCoord>182</yCoord></edgeMap>
    <edgeMap><xCoord>354</xCoord><yCoord>181</yCoord></edgeMap>
    <edgeMap><xCoord>355</xCoord><yCoord>181</yCoord></edgeMap>
    <edgeMap><xCoord>356</xCoord><yCoord>181</yCoord></edgeMap>
    <edgeMap><xCoord>357</xCoord><yCoord>181</yCoord></edgeMap>
    <edgeMap><xCoord>358</xCoord><yCoord>181</yCoord></edgeMap>
    <edgeMap><xCoord>359</xCoord><yCoord>181</yCoord></edgeMap>
    <edgeMap><xCoord>360</xCoord><yCoord>181</yCoord></edgeMap>
    <edgeMap><xCoord>361</xCoord><yCoord>181</yCoord></edgeMap>
    <edgeMap><xCoord>362</xCoord><yCoord>180</yCoord></edgeMap>
    <edgeMap><xCoord>363</xCoord><yCoord>180</yCoord></edgeMap>
    <edgeMap><xCoord>364</xCoord><yCoord>180</yCoord></edgeMap>
    <edgeMap><xCoord>365</xCoord><yCoord>179</yCoord></edgeMap>
    <edgeMap><xCoord>366</xCoord><yCoord>178</yCoord></edgeMap>
    <edgeMap><xCoord>367</xCoord><yCoord>178</yCoord></edgeMap>
    <edgeMap><xCoord>367</xCoord><yCoord>177</yCoord></edgeMap>
    <edgeMap><xCoord>368</xCoord><yCoord>176</yCoord></edgeMap>
    <edgeMap><xCoord>368</xCoord><yCoord>175</yCoord></edgeMap>
    <edgeMap><xCoord>369</xCoord><yCoord>174</yCoord></edgeMap>
    <edgeMap><xCoord>369</xCoord><yCoord>173</yCoord></edgeMap>
    <edgeMap><xCoord>369</xCoord><yCoord>172</yCoord></edgeMap>
    <edgeMap><xCoord>369</xCoord><yCoord>171</yCoord></edgeMap>
    <edgeMap><xCoord>370</xCoord><yCoord>170</yCoord></edgeMap>
    <edgeMap><xCoord>371</xCoord><yCoord>169</yCoord></edgeMap>
    <edgeMap><xCoord>372</xCoord><yCoord>169</yCoord></edgeMap>
    <edgeMap><xCoord>373</xCoord><yCoord>168</yCoord></edgeMap>
    <edgeMap><xCoord>373</xCoord><yCoord>167</yCoord></edgeMap>
    <edgeMap><xCoord>372</xCoord><yCoord>166</yCoord></edgeMap>
    <edgeMap><xCoord>372</xCoord><yCoord>165</yCoord></edgeMap>
    <edgeMap><xCoord>371</xCoord><yCoord>164</yCoord></edgeMap>
    <edgeMap><xCoord>370</xCoord><yCoord>163</yCoord></edgeMap>
    <edgeMap><xCoord>369</xCoord><yCoord>162</yCoord></edgeMap>
    <edgeMap><xCoord>368</xCoord><yCoord>161</yCoord></edgeMap>
    <edgeMap><xCoord>367</xCoord><yCoord>161</yCoord></edgeMap>
    <edgeMap><xCoord>366</xCoord><yCoord>161</yCoord></edgeMap>
    <edgeMap><xCoord>365</xCoord><yCoord>161</yCoord></edgeMap>
    <edgeMap><xCoord>364</xCoord><yCoord>161</yCoord></edgeMap>
    <edgeMap><xCoord>363</xCoord><yCoord>161</yCoord></edgeMap>
    <edgeMap><xCoord>362</xCoord><yCoord>161</yCoord></edgeMap>
    <edgeMap><xCoord>361</xCoord><yCoord>162</yCoord></edgeMap>
    <edgeMap><xCoord>360</xCoord><yCoord>162</yCoord></edgeMap>
    <edgeMap><xCoord>359</xCoord><yCoord>162</yCoord></edgeMap>
    <edgeMap><xCoord>358</xCoord><yCoord>162</yCoord></edgeMap>
    <edgeMap><xCoord>357</xCoord><yCoord>162</yCoord></edgeMap>
    <edgeMap><xCoord>356</xCoord><yCoord>162</yCoord></edgeMap>
    <edgeMap><xCoord>355</xCoord><yCoord>163</yCoord></edgeMap>
    <edgeMap><xCoord>355</xCoord><yCoord>164</yCoord></edgeMap>
    <edgeMap><xCoord>354</xCoord><yCoord>165</yCoord></edgeMap>
    <edgeMap><xCoord>354</xCoord><yCoord>166</yCoord></edgeMap>
    <edgeMap><xCoord>354</xCoord><yCoord>167</yCoord></edgeMap>
    <edgeMap><xCoord>353</xCoord><yCoord>168</yCoord></edgeMap>
    <edgeMap><xCoord>352</xCoord><yCoord>168</yCoord></edgeMap>
    <edgeMap><xCoord>351</xCoord><yCoord>169</yCoord></edgeMap>
    <edgeMap><xCoord>351</xCoord><yCoord>170</yCoord></edgeMap>
    <edgeMap><xCoord>351</xCoord><yCoord>171</yCoord></edgeMap>
    <edgeMap><xCoord>351</xCoord><yCoord>172</yCoord></edgeMap>
    <edgeMap><xCoord>350</xCoord><yCoord>173</yCoord></edgeMap>
    <edgeMap><xCoord>350</xCoord><yCoord>174</yCoord></edgeMap>
    <edgeMap><xCoord>350</xCoord><yCoord>175</yCoord></edgeMap>
    <edgeMap><xCoord>350</xCoord><yCoord>176</yCoord></edgeMap>
    <edgeMap><xCoord>350</xCoord><yCoord>177</yCoord></edgeMap>
    <edgeMap><xCoord>351</xCoord><yCoord>177</yCoord></edgeMap>
    <edgeMap><xCoord>352</xCoord><yCoord>178</yCoord></edgeMap>
    <edgeMap><xCoord>352</xCoord><yCoord>179</yCoord></edgeMap>
    <edgeMap><xCoord>352</xCoord><yCoord>180</yCoord></edgeMap>
    <edgeMap><xCoord>352</xCoord><yCoord>181</yCoord></edgeMap>
    <edgeMap><xCoord>351</xCoord><yCoord>182</yCoord></edgeMap>
    <edgeMap><xCoord>352</xCoord><yCoord>183</yCoord></edgeMap>
   </roi>
   <roi>
    <imageZposition>1544.5</imageZposition>
    <imageSOP_UID>1.3.6.1.4.1.14519.5.2.1.6279.6001.554419374464496085900992574496</imageSOP_UID>
    <inclusion>TRUE</inclusion>
    <edgeMap><xCoord>361</xCoord><yCoord>182</yCoord></edgeMap>
    <edgeMap><xCoord>362</xCoord><yCoord>181</yCoord></edgeMap>
    <edgeMap><xCoord>363</xCoord><yCoord>181</yCoord></edgeMap>
    <edgeMap><xCoord>364</xCoord><yCoord>180</yCoord></edgeMap>
    <edgeMap><xCoord>365</xCoord><yCoord>180</yCoord></edgeMap>
    <edgeMap><xCoord>366</xCoord><yCoord>180</yCoord></edgeMap>
    <edgeMap><xCoord>367</xCoord><yCoord>179</yCoord></edgeMap>
    <edgeMap><xCoord>368</xCoord><yCoord>178</yCoord></edgeMap>
    <edgeMap><xCoord>368</xCoord><yCoord>177</yCoord></edgeMap>
    <edgeMap><xCoord>368</xCoord><yCoord>176</yCoord></edgeMap>
    <edgeMap><xCoord>368</xCoord><yCoord>175</yCoord></edgeMap>
    <edgeMap><xCoord>369</xCoord><yCoord>174</yCoord></edgeMap>
    <edgeMap><xCoord>369</xCoord><yCoord>173</yCoord></edgeMap>
    <edgeMap><xCoord>369</xCoord><yCoord>172</yCoord></edgeMap>
    <edgeMap><xCoord>370</xCoord><yCoord>171</yCoord></edgeMap>
    <edgeMap><xCoord>370</xCoord><yCoord>170</yCoord></edgeMap>
    <edgeMap><xCoord>370</xCoord><yCoord>169</yCoord></edgeMap>
    <edgeMap><xCoord>371</xCoord><yCoord>168</yCoord></edgeMap>
    <edgeMap><xCoord>371</xCoord><yCoord>167</yCoord></edgeMap>
    <edgeMap><xCoord>371</xCoord><yCoord>166</yCoord></edgeMap>
    <edgeMap><xCoord>371</xCoord><yCoord>165</yCoord></edgeMap>
    <edgeMap><xCoord>371</xCoord><yCoord>164</yCoord></edgeMap>
    <edgeMap><xCoord>372</xCoord><yCoord>163</yCoord></edgeMap>
    <edgeMap><xCoord>372</xCoord><yCoord>162</yCoord></edgeMap>
    <edgeMap><xCoord>372</xCoord><yCoord>161</yCoord></edgeMap>
    <edgeMap><xCoord>371</xCoord><yCoord>161</yCoord></edgeMap>
    <edgeMap><xCoord>370</xCoord><yCoord>160</yCoord></edgeMap>
    <edgeMap><xCoord>369</xCoord><yCoord>160</yCoord></edgeMap>
    <edgeMap><xCoord>368</xCoord><yCoord>160</yCoord></edgeMap>
    <edgeMap><xCoord>367</xCoord><yCoord>160</yCoord></edgeMap>
    <edgeMap><xCoord>366</xCoord><yCoord>160</yCoord></edgeMap>
    <edgeMap><xCoord>365</xCoord><yCoord>159</yCoord></edgeMap>
    <edgeMap><xCoord>364</xCoord><yCoord>159</yCoord></edgeMap>
    <edgeMap><xCoord>363</xCoord><yCoord>158</yCoord></edgeMap>
    <edgeMap><xCoord>362</xCoord><yCoord>158</yCoord></edgeMap>
    <edgeMap><xCoord>361</xCoord><yCoord>158</yCoord></edgeMap>
    <edgeMap><xCoord>360</xCoord><yCoord>158</yCoord></edgeMap>
    <edgeMap><xCoord>359</xCoord><yCoord>158</yCoord></edgeMap>
    <edgeMap><xCoord>358</xCoord><yCoord>159</yCoord></edgeMap>
    <edgeMap><xCoord>357</xCoord><yCoord>160</yCoord></edgeMap>
    <edgeMap><xCoord>356</xCoord><yCoord>160</yCoord></edgeMap>
    <edgeMap><xCoord>355</xCoord><yCoord>160</yCoord></edgeMap>
    <edgeMap><xCoord>354</xCoord><yCoord>160</yCoord></edgeMap>
    <edgeMap><xCoord>353</xCoord><yCoord>161</yCoord></edgeMap>
    <edgeMap><xCoord>353</xCoord><yCoord>162</yCoord></edgeMap>
    <edgeMap><xCoord>352</xCoord><yCoord>163</yCoord></edgeMap>
    <edgeMap><xCoord>352</xCoord><yCoord>164</yCoord></edgeMap>
    <edgeMap><xCoord>351</xCoord><yCoord>165</yCoord></edgeMap>
    <edgeMap><xCoord>350</xCoord><yCoord>166</yCoord></edgeMap>
    <edgeMap><xCoord>349</xCoord><yCoord>166</yCoord></edgeMap>
    <edgeMap><xCoord>349</xCoord><yCoord>167</yCoord></edgeMap>
    <edgeMap><xCoord>349</xCoord><yCoord>168</yCoord></edgeMap>
    <edgeMap><xCoord>350</xCoord><yCoord>168</yCoord></edgeMap>
    <edgeMap><xCoord>351</xCoord><yCoord>169</yCoord></edgeMap>
    <edgeMap><xCoord>351</xCoord><yCoord>170</yCoord></edgeMap>
    <edgeMap><xCoord>351</xCoord><yCoord>171</yCoord></edgeMap>
    <edgeMap><xCoord>351</xCoord><yCoord>172</yCoord></edgeMap>
    <edgeMap><xCoord>351</xCoord><yCoord>173</yCoord></edgeMap>
    <edgeMap><xCoord>351</xCoord><yCoord>174</yCoord></edgeMap>
    <edgeMap><xCoord>351</xCoord><yCoord>175</yCoord></edgeMap>
    <edgeMap><xCoord>352</xCoord><yCoord>176</yCoord></edgeMap>
    <edgeMap><xCoord>352</xCoord><yCoord>177</yCoord></edgeMap>
    <edgeMap><xCoord>352</xCoord><yCoord>178</yCoord></edgeMap>
    <edgeMap><xCoord>353</xCoord><yCoord>179</yCoord></edgeMap>
    <edgeMap><xCoord>354</xCoord><yCoord>179</yCoord></edgeMap>
    <edgeMap><xCoord>355</xCoord><yCoord>179</yCoord></edgeMap>
    <edgeMap><xCoord>356</xCoord><yCoord>180</yCoord></edgeMap>
    <edgeMap><xCoord>357</xCoord><yCoord>181</yCoord></edgeMap>
    <edgeMap><xCoord>358</xCoord><yCoord>181</yCoord></edgeMap>
    <edgeMap><xCoord>359</xCoord><yCoord>181</yCoord></edgeMap>
    <edgeMap><xCoord>360</xCoord><yCoord>182</yCoord></edgeMap>
    <edgeMap><xCoord>361</xCoord><yCoord>182</yCoord></edgeMap>
   </roi>
   <roi>
    <imageZposition>1541.5</imageZposition>
    <imageSOP_UID>1.3.6.1.4.1.14519.5.2.1.6279.6001.333090359302582251744904040987</imageSOP_UID>
    <inclusion>TRUE</inclusion>
    <edgeMap><xCoord>360</xCoord><yCoord>184</yCoord></edgeMap>
    <edgeMap><xCoord>361</xCoord><yCoord>183</yCoord></edgeMap>
    <edgeMap><xCoord>362</xCoord><yCoord>183</yCoord></edgeMap>
    <edgeMap><xCoord>363</xCoord><yCoord>182</yCoord></edgeMap>
    <edgeMap><xCoord>364</xCoord><yCoord>182</yCoord></edgeMap>
    <edgeMap><xCoord>365</xCoord><yCoord>182</yCoord></edgeMap>
    <edgeMap><xCoord>366</xCoord><yCoord>181</yCoord></edgeMap>
    <edgeMap><xCoord>367</xCoord><yCoord>180</yCoord></edgeMap>
    <edgeMap><xCoord>367</xCoord><yCoord>179</yCoord></edgeMap>
    <edgeMap><xCoord>368</xCoord><yCoord>178</yCoord></edgeMap>
    <edgeMap><xCoord>368</xCoord><yCoord>177</yCoord></edgeMap>
    <edgeMap><xCoord>369</xCoord><yCoord>176</yCoord></edgeMap>
    <edgeMap><xCoord>370</xCoord><yCoord>175</yCoord></edgeMap>
    <edgeMap><xCoord>371</xCoord><yCoord>174</yCoord></edgeMap>
    <edgeMap><xCoord>371</xCoord><yCoord>173</yCoord></edgeMap>
    <edgeMap><xCoord>372</xCoord><yCoord>172</yCoord></edgeMap>
    <edgeMap><xCoord>372</xCoord><yCoord>171</yCoord></edgeMap>
    <edgeMap><xCoord>372</xCoord><yCoord>170</yCoord></edgeMap>
    <edgeMap><xCoord>372</xCoord><yCoord>169</yCoord></edgeMap>
    <edgeMap><xCoord>372</xCoord><yCoord>168</yCoord></edgeMap>
    <edgeMap><xCoord>372</xCoord><yCoord>167</yCoord></edgeMap>
    <edgeMap><xCoord>372</xCoord><yCoord>166</yCoord></edgeMap>
    <edgeMap><xCoord>372</xCoord><yCoord>165</yCoord></edgeMap>
    <edgeMap><xCoord>373</xCoord><yCoord>164</yCoord></edgeMap>
    <edgeMap><xCoord>374</xCoord><yCoord>163</yCoord></edgeMap>
    <edgeMap><xCoord>375</xCoord><yCoord>162</yCoord></edgeMap>
    <edgeMap><xCoord>374</xCoord><yCoord>161</yCoord></edgeMap>
    <edgeMap><xCoord>373</xCoord><yCoord>161</yCoord></edgeMap>
    <edgeMap><xCoord>372</xCoord><yCoord>161</yCoord></edgeMap>
    <edgeMap><xCoord>371</xCoord><yCoord>162</yCoord></edgeMap>
    <edgeMap><xCoord>370</xCoord><yCoord>163</yCoord></edgeMap>
    <edgeMap><xCoord>369</xCoord><yCoord>163</yCoord></edgeMap>
    <edgeMap><xCoord>368</xCoord><yCoord>162</yCoord></edgeMap>
    <edgeMap><xCoord>367</xCoord><yCoord>161</yCoord></edgeMap>
    <edgeMap><xCoord>367</xCoord><yCoord>160</yCoord></edgeMap>
    <edgeMap><xCoord>367</xCoord><yCoord>159</yCoord></edgeMap>
    <edgeMap><xCoord>367</xCoord><yCoord>158</yCoord></edgeMap>
    <edgeMap><xCoord>366</xCoord><yCoord>157</yCoord></edgeMap>
    <edgeMap><xCoord>366</xCoord><yCoord>156</yCoord></edgeMap>
    <edgeMap><xCoord>366</xCoord><yCoord>155</yCoord></edgeMap>
    <edgeMap><xCoord>365</xCoord><yCoord>154</yCoord></edgeMap>
    <edgeMap><xCoord>364</xCoord><yCoord>154</yCoord></edgeMap>
    <edgeMap><xCoord>363</xCoord><yCoord>153</yCoord></edgeMap>
    <edgeMap><xCoord>362</xCoord><yCoord>152</yCoord></edgeMap>
    <edgeMap><xCoord>361</xCoord><yCoord>153</yCoord></edgeMap>
    <edgeMap><xCoord>360</xCoord><yCoord>154</yCoord></edgeMap>
    <edgeMap><xCoord>359</xCoord><yCoord>155</yCoord></edgeMap>
    <edgeMap><xCoord>359</xCoord><yCoord>156</yCoord></edgeMap>
    <edgeMap><xCoord>358</xCoord><yCoord>157</yCoord></edgeMap>
    <edgeMap><xCoord>357</xCoord><yCoord>158</yCoord></edgeMap>
    <edgeMap><xCoord>357</xCoord><yCoord>159</yCoord></edgeMap>
    <edgeMap><xCoord>356</xCoord><yCoord>160</yCoord></edgeMap>
    <edgeMap><xCoord>355</xCoord><yCoord>160</yCoord></edgeMap>
    <edgeMap><xCoord>354</xCoord><yCoord>160</yCoord></edgeMap>
    <edgeMap><xCoord>353</xCoord><yCoord>160</yCoord></edgeMap>
    <edgeMap><xCoord>352</xCoord><yCoord>160</yCoord></edgeMap>
    <edgeMap><xCoord>351</xCoord><yCoord>160</yCoord></edgeMap>
    <edgeMap><xCoord>351</xCoord><yCoord>161</yCoord></edgeMap>
    <edgeMap><xCoord>351</xCoord><yCoord>162</yCoord></edgeMap>
    <edgeMap><xCoord>351</xCoord><yCoord>163</yCoord></edgeMap>
    <edgeMap><xCoord>351</xCoord><yCoord>164</yCoord></edgeMap>
    <edgeMap><xCoord>351</xCoord><yCoord>165</yCoord></edgeMap>
    <edgeMap><xCoord>350</xCoord><yCoord>166</yCoord></edgeMap>
    <edgeMap><xCoord>350</xCoord><yCoord>167</yCoord></edgeMap>
    <edgeMap><xCoord>350</xCoord><yCoord>168</yCoord></edgeMap>
    <edgeMap><xCoord>350</xCoord><yCoord>169</yCoord></edgeMap>
    <edgeMap><xCoord>350</xCoord><yCoord>170</yCoord></edgeMap>
    <edgeMap><xCoord>351</xCoord><yCoord>171</yCoord></edgeMap>
    <edgeMap><xCoord>351</xCoord><yCoord>172</yCoord></edgeMap>
    <edgeMap><xCoord>351</xCoord><yCoord>173</yCoord></edgeMap>
    <edgeMap><xCoord>351</xCoord><yCoord>174</yCoord></edgeMap>
    <edgeMap><xCoord>351</xCoord><yCoord>175</yCoord></edgeMap>
    <edgeMap><xCoord>352</xCoord><yCoord>176</yCoord></edgeMap>
    <edgeMap><xCoord>352</xCoord><yCoord>177</yCoord></edgeMap>
    <edgeMap><xCoord>352</xCoord><yCoord>178</yCoord></edgeMap>
    <edgeMap><xCoord>353</xCoord><yCoord>179</yCoord></edgeMap>
    <edgeMap><xCoord>354</xCoord><yCoord>180</yCoord></edgeMap>
    <edgeMap><xCoord>355</xCoord><yCoord>181</yCoord></edgeMap>
    <edgeMap><xCoord>356</xCoord><yCoord>182</yCoord></edgeMap>
    <edgeMap><xCoord>357</xCoord><yCoord>182</yCoord></edgeMap>
    <edgeMap><xCoord>358</xCoord><yCoord>183</yCoord></edgeMap>
    <edgeMap><xCoord>359</xCoord><yCoord>184</yCoord></edgeMap>
    <edgeMap><xCoord>360</xCoord><yCoord>184</yCoord></edgeMap>
   </roi>
   <roi>
    <imageZposition>1538.5</imageZposition>
    <imageSOP_UID>1.3.6.1.4.1.14519.5.2.1.6279.6001.795216975697425366378873778646</imageSOP_UID>
    <inclusion>TRUE</inclusion>
    <edgeMap><xCoord>367</xCoord><yCoord>182</yCoord></edgeMap>
    <edgeMap><xCoord>368</xCoord><yCoord>181</yCoord></edgeMap>
    <edgeMap><xCoord>369</xCoord><yCoord>180</yCoord></edgeMap>
    <edgeMap><xCoord>370</xCoord><yCoord>179</yCoord></edgeMap>
    <edgeMap><xCoord>371</xCoord><yCoord>178</yCoord></edgeMap>
    <edgeMap><xCoord>372</xCoord><yCoord>177</yCoord></edgeMap>
    <edgeMap><xCoord>372</xCoord><yCoord>176</yCoord></edgeMap>
    <edgeMap><xCoord>373</xCoord><yCoord>175</yCoord></edgeMap>
    <edgeMap><xCoord>373</xCoord><yCoord>174</yCoord></edgeMap>
    <edgeMap><xCoord>373</xCoord><yCoord>173</yCoord></edgeMap>
    <edgeMap><xCoord>373</xCoord><yCoord>172</yCoord></edgeMap>
    <edgeMap><xCoord>372</xCoord><yCoord>171</yCoord></edgeMap>
    <edgeMap><xCoord>372</xCoord><yCoord>170</yCoord></edgeMap>
    <edgeMap><xCoord>372</xCoord><yCoord>169</yCoord></edgeMap>
    <edgeMap><xCoord>372</xCoord><yCoord>168</yCoord></edgeMap>
    <edgeMap><xCoord>372</xCoord><yCoord>167</yCoord></edgeMap>
    <edgeMap><xCoord>371</xCoord><yCoord>166</yCoord></edgeMap>
    <edgeMap><xCoord>371</xCoord><yCoord>165</yCoord></edgeMap>
    <edgeMap><xCoord>370</xCoord><yCoord>165</yCoord></edgeMap>
    <edgeMap><xCoord>369</xCoord><yCoord>164</yCoord></edgeMap>
    <edgeMap><xCoord>368</xCoord><yCoord>163</yCoord></edgeMap>
    <edgeMap><xCoord>367</xCoord><yCoord>162</yCoord></edgeMap>
    <edgeMap><xCoord>367</xCoord><yCoord>161</yCoord></edgeMap>
    <edgeMap><xCoord>367</xCoord><yCoord>160</yCoord></edgeMap>
    <edgeMap><xCoord>366</xCoord><yCoord>159</yCoord></edgeMap>
    <edgeMap><xCoord>365</xCoord><yCoord>158</yCoord></edgeMap>
    <edgeMap><xCoord>365</xCoord><yCoord>157</yCoord></edgeMap>
    <edgeMap><xCoord>364</xCoord><yCoord>156</yCoord></edgeMap>
    <edgeMap><xCoord>363</xCoord><yCoord>155</yCoord></edgeMap>
    <edgeMap><xCoord>363</xCoord><yCoord>154</yCoord></edgeMap>
    <edgeMap><xCoord>362</xCoord><yCoord>153</yCoord></edgeMap>
    <edgeMap><xCoord>362</xCoord><yCoord>152</yCoord></edgeMap>
    <edgeMap><xCoord>361</xCoord><yCoord>151</yCoord></edgeMap>
    <edgeMap><xCoord>361</xCoord><yCoord>152</yCoord></edgeMap>
    <edgeMap><xCoord>360</xCoord><yCoord>153</yCoord></edgeMap>
    <edgeMap><xCoord>360</xCoord><yCoord>154</yCoord></edgeMap>
    <edgeMap><xCoord>359</xCoord><yCoord>155</yCoord></edgeMap>
    <edgeMap><xCoord>358</xCoord><yCoord>156</yCoord></edgeMap>
    <edgeMap><xCoord>358</xCoord><yCoord>157</yCoord></edgeMap>
    <edgeMap><xCoord>357</xCoord><yCoord>158</yCoord></edgeMap>
    <edgeMap><xCoord>356</xCoord><yCoord>159</yCoord></edgeMap>
    <edgeMap><xCoord>355</xCoord><yCoord>160</yCoord></edgeMap>
    <edgeMap><xCoord>354</xCoord><yCoord>160</yCoord></edgeMap>
    <edgeMap><xCoord>353</xCoord><yCoord>160</yCoord></edgeMap>
    <edgeMap><xCoord>352</xCoord><yCoord>161</yCoord></edgeMap>
    <edgeMap><xCoord>351</xCoord><yCoord>162</yCoord></edgeMap>
    <edgeMap><xCoord>351</xCoord><yCoord>163</yCoord></edgeMap>
    <edgeMap><xCoord>350</xCoord><yCoord>164</yCoord></edgeMap>
    <edgeMap><xCoord>350</xCoord><yCoord>165</yCoord></edgeMap>
    <edgeMap><xCoord>350</xCoord><yCoord>166</yCoord></edgeMap>
    <edgeMap><xCoord>350</xCoord><yCoord>167</yCoord></edgeMap>
    <edgeMap><xCoord>350</xCoord><yCoord>168</yCoord></edgeMap>
    <edgeMap><xCoord>350</xCoord><yCoord>169</yCoord></edgeMap>
    <edgeMap><xCoord>350</xCoord><yCoord>170</yCoord></edgeMap>
    <edgeMap><xCoord>350</xCoord><yCoord>171</yCoord></edgeMap>
    <edgeMap><xCoord>350</xCoord><yCoord>172</yCoord></edgeMap>
    <edgeMap><xCoord>351</xCoord><yCoord>173</yCoord></edgeMap>
    <edgeMap><xCoord>351</xCoord><yCoord>174</yCoord></edgeMap>
    <edgeMap><xCoord>351</xCoord><yCoord>175</yCoord></edgeMap>
    <edgeMap><xCoord>351</xCoord><yCoord>176</yCoord></edgeMap>
    <edgeMap><xCoord>352</xCoord><yCoord>177</yCoord></edgeMap>
    <edgeMap><xCoord>352</xCoord><yCoord>178</yCoord></edgeMap>
    <edgeMap><xCoord>352</xCoord><yCoord>179</yCoord></edgeMap>
    <edgeMap><xCoord>352</xCoord><yCoord>180</yCoord></edgeMap>
    <edgeMap><xCoord>353</xCoord><yCoord>179</yCoord></edgeMap>
    <edgeMap><xCoord>354</xCoord><yCoord>180</yCoord></edgeMap>
    <edgeMap><xCoord>355</xCoord><yCoord>179</yCoord></edgeMap>
    <edgeMap><xCoord>356</xCoord><yCoord>179</yCoord></edgeMap>
    <edgeMap><xCoord>357</xCoord><yCoord>180</yCoord></edgeMap>
    <edgeMap><xCoord>357</xCoord><yCoord>181</yCoord></edgeMap>
    <edgeMap><xCoord>358</xCoord><yCoord>182</yCoord></edgeMap>
    <edgeMap><xCoord>359</xCoord><yCoord>182</yCoord></edgeMap>
    <edgeMap><xCoord>360</xCoord><yCoord>182</yCoord></edgeMap>
    <edgeMap><xCoord>361</xCoord><yCoord>182</yCoord></edgeMap>
    <edgeMap><xCoord>362</xCoord><yCoord>182</yCoord></edgeMap>
    <edgeMap><xCoord>363</xCoord><yCoord>182</yCoord></edgeMap>
    <edgeMap><xCoord>364</xCoord><yCoord>182</yCoord></edgeMap>
    <edgeMap><xCoord>365</xCoord><yCoord>182</yCoord></edgeMap>
    <edgeMap><xCoord>366</xCoord><yCoord>182</yCoord></edgeMap>
    <edgeMap><xCoord>367</xCoord><yCoord>182</yCoord></edgeMap>
   </roi>
   <roi>
    <imageZposition>1535.5</imageZposition>
    <imageSOP_UID>1.3.6.1.4.1.14519.5.2.1.6279.6001.206828858093253510448843889557</imageSOP_UID>
    <inclusion>TRUE</inclusion>
    <edgeMap><xCoord>367</xCoord><yCoord>179</yCoord></edgeMap>
    <edgeMap><xCoord>368</xCoord><yCoord>178</yCoord></edgeMap>
    <edgeMap><xCoord>369</xCoord><yCoord>177</yCoord></edgeMap>
    <edgeMap><xCoord>370</xCoord><yCoord>177</yCoord></edgeMap>
    <edgeMap><xCoord>370</xCoord><yCoord>176</yCoord></edgeMap>
    <edgeMap><xCoord>371</xCoord><yCoord>175</yCoord></edgeMap>
    <edgeMap><xCoord>372</xCoord><yCoord>174</yCoord></edgeMap>
    <edgeMap><xCoord>371</xCoord><yCoord>173</yCoord></edgeMap>
    <edgeMap><xCoord>370</xCoord><yCoord>172</yCoord></edgeMap>
    <edgeMap><xCoord>369</xCoord><yCoord>171</yCoord></edgeMap>
    <edgeMap><xCoord>368</xCoord><yCoord>170</yCoord></edgeMap>
    <edgeMap><xCoord>367</xCoord><yCoord>169</yCoord></edgeMap>
    <edgeMap><xCoord>366</xCoord><yCoord>168</yCoord></edgeMap>
    <edgeMap><xCoord>366</xCoord><yCoord>167</yCoord></edgeMap>
    <edgeMap><xCoord>365</xCoord><yCoord>166</yCoord></edgeMap>
    <edgeMap><xCoord>364</xCoord><yCoord>165</yCoord></edgeMap>
    <edgeMap><xCoord>364</xCoord><yCoord>164</yCoord></edgeMap>
    <edgeMap><xCoord>363</xCoord><yCoord>164</yCoord></edgeMap>
    <edgeMap><xCoord>362</xCoord><yCoord>163</yCoord></edgeMap>
    <edgeMap><xCoord>361</xCoord><yCoord>162</yCoord></edgeMap>
    <edgeMap><xCoord>360</xCoord><yCoord>161</yCoord></edgeMap>
    <edgeMap><xCoord>360</xCoord><yCoord>160</yCoord></edgeMap>
    <edgeMap><xCoord>360</xCoord><yCoord>159</yCoord></edgeMap>
    <edgeMap><xCoord>360</xCoord><yCoord>158</yCoord></edgeMap>
    <edgeMap><xCoord>360</xCoord><yCoord>157</yCoord></edgeMap>
    <edgeMap><xCoord>359</xCoord><yCoord>156</yCoord></edgeMap>
    <edgeMap><xCoord>358</xCoord><yCoord>156</yCoord></edgeMap>
    <edgeMap><xCoord>357</xCoord><yCoord>156</yCoord></edgeMap>
    <edgeMap><xCoord>356</xCoord><yCoord>157</yCoord></edgeMap>
    <edgeMap><xCoord>356</xCoord><yCoord>158</yCoord></edgeMap>
    <edgeMap><xCoord>356</xCoord><yCoord>159</yCoord></edgeMap>
    <edgeMap><xCoord>356</xCoord><yCoord>160</yCoord></edgeMap>
    <edgeMap><xCoord>356</xCoord><yCoord>161</yCoord></edgeMap>
    <edgeMap><xCoord>356</xCoord><yCoord>162</yCoord></edgeMap>
    <edgeMap><xCoord>356</xCoord><yCoord>163</yCoord></edgeMap>
    <edgeMap><xCoord>355</xCoord><yCoord>164</yCoord></edgeMap>
    <edgeMap><xCoord>354</xCoord><yCoord>164</yCoord></edgeMap>
    <edgeMap><xCoord>353</xCoord><yCoord>165</yCoord></edgeMap>
    <edgeMap><xCoord>352</xCoord><yCoord>165</yCoord></edgeMap>
    <edgeMap><xCoord>351</xCoord><yCoord>166</yCoord></edgeMap>
    <edgeMap><xCoord>351</xCoord><yCoord>167</yCoord></edgeMap>
    <edgeMap><xCoord>351</xCoord><yCoord>168</yCoord></edgeMap>
    <edgeMap><xCoord>351</xCoord><yCoord>169</yCoord></edgeMap>
    <edgeMap><xCoord>351</xCoord><yCoord>170</yCoord></edgeMap>
    <edgeMap><xCoord>352</xCoord><yCoord>171</yCoord></edgeMap>
    <edgeMap><xCoord>353</xCoord><yCoord>172</yCoord></edgeMap>
    <edgeMap><xCoord>353</xCoord><yCoord>173</yCoord></edgeMap>
    <edgeMap><xCoord>353</xCoord><yCoord>174</yCoord></edgeMap>
    <edgeMap><xCoord>353</xCoord><yCoord>175</yCoord></edgeMap>
    <edgeMap><xCoord>354</xCoord><yCoord>175</yCoord></edgeMap>
    <edgeMap><xCoord>355</xCoord><yCoord>175</yCoord></edgeMap>
    <edgeMap><xCoord>356</xCoord><yCoord>175</yCoord></edgeMap>
    <edgeMap><xCoord>357</xCoord><yCoord>176</yCoord></edgeMap>
    <edgeMap><xCoord>358</xCoord><yCoord>176</yCoord></edgeMap>
    <edgeMap><xCoord>359</xCoord><yCoord>176</yCoord></edgeMap>
    <edgeMap><xCoord>360</xCoord><yCoord>176</yCoord></edgeMap>
    <edgeMap><xCoord>361</xCoord><yCoord>177</yCoord></edgeMap>
    <edgeMap><xCoord>362</xCoord><yCoord>177</yCoord></edgeMap>
    <edgeMap><xCoord>363</xCoord><yCoord>177</yCoord></edgeMap>
    <edgeMap><xCoord>364</xCoord><yCoord>177</yCoord></edgeMap>
    <edgeMap><xCoord>365</xCoord><yCoord>178</yCoord></edgeMap>
    <edgeMap><xCoord>366</xCoord><yCoord>179</yCoord></edgeMap>
    <edgeMap><xCoord>367</xCoord><yCoord>179</yCoord></edgeMap>
   </roi>
  </unblindedReadNodule>
  <unblindedReadNodule>
   <noduleID>12340</noduleID>
   <roi>
    <imageZposition>1523.5</imageZposition>
    <imageSOP_UID>1.3.6.1.4.1.14519.5.2.1.6279.6001.576906888443890768238348346697</imageSOP_UID>
    <inclusion>TRUE</inclusion>
    <edgeMap><xCoord>87</xCoord><yCoord>284</yCoord></edgeMap>
   </roi>
  </unblindedReadNodule>
  <unblindedReadNodule>
   <noduleID>12329</noduleID>
   <characteristics>
    <subtlety>4</subtlety>
    <internalStructure>1</internalStructure>
    <calcification>6</calcification>
    <sphericity>4</sphericity>
    <margin>2</margin>
    <lobulation>2</lobulation>
    <spiculation>1</spiculation>
    <texture>5</texture>
    <malignancy>4</malignancy>
   </characteristics>
   <roi>
    <imageZposition>1487.5</imageZposition>
    <imageSOP_UID>1.3.6.1.4.1.14519.5.2.1.6279.6001.270602739536521934855332163694</imageSOP_UID>
    <inclusion>TRUE</inclusion>
    <edgeMap><xCoord>331</xCoord><yCoord>319</yCoord></edgeMap>
    <edgeMap><xCoord>332</xCoord><yCoord>318</yCoord></edgeMap>
    <edgeMap><xCoord>333</xCoord><yCoord>318</yCoord></edgeMap>
    <edgeMap><xCoord>334</xCoord><yCoord>318</yCoord></edgeMap>
    <edgeMap><xCoord>335</xCoord><yCoord>318</yCoord></edgeMap>
    <edgeMap><xCoord>336</xCoord><yCoord>318</yCoord></edgeMap>
    <edgeMap><xCoord>336</xCoord><yCoord>317</yCoord></edgeMap>
    <edgeMap><xCoord>337</xCoord><yCoord>316</yCoord></edgeMap>
    <edgeMap><xCoord>338</xCoord><yCoord>316</yCoord></edgeMap>
    <edgeMap><xCoord>339</xCoord><yCoord>315</yCoord></edgeMap>
    <edgeMap><xCoord>340</xCoord><yCoord>315</yCoord></edgeMap>
    <edgeMap><xCoord>340</xCoord><yCoord>314</yCoord></edgeMap>
    <edgeMap><xCoord>341</xCoord><yCoord>313</yCoord></edgeMap>
    <edgeMap><xCoord>341</xCoord><yCoord>312</yCoord></edgeMap>
    <edgeMap><xCoord>341</xCoord><yCoord>311</yCoord></edgeMap>
    <edgeMap><xCoord>340</xCoord><yCoord>310</yCoord></edgeMap>
    <edgeMap><xCoord>339</xCoord><yCoord>309</yCoord></edgeMap>
    <edgeMap><xCoord>339</xCoord><yCoord>308</yCoord></edgeMap>
    <edgeMap><xCoord>339</xCoord><yCoord>307</yCoord></edgeMap>
    <edgeMap><xCoord>338</xCoord><yCoord>306</yCoord></edgeMap>
    <edgeMap><xCoord>338</xCoord><yCoord>305</yCoord></edgeMap>
    <edgeMap><xCoord>337</xCoord><yCoord>304</yCoord></edgeMap>
    <edgeMap><xCoord>336</xCoord><yCoord>303</yCoord></edgeMap>
    <edgeMap><xCoord>335</xCoord><yCoord>302</yCoord></edgeMap>
    <edgeMap><xCoord>334</xCoord><yCoord>302</yCoord></edgeMap>
    <edgeMap><xCoord>333</xCoord><yCoord>301</yCoord></edgeMap>
    <edgeMap><xCoord>332</xCoord><yCoord>301</yCoord></edgeMap>
    <edgeMap><xCoord>331</xCoord><yCoord>301</yCoord></edgeMap>
    <edgeMap><xCoord>330</xCoord><yCoord>302</yCoord></edgeMap>
    <edgeMap><xCoord>329</xCoord><yCoord>302</yCoord></edgeMap>
    <edgeMap><xCoord>328</xCoord><yCoord>302</yCoord></edgeMap>
    <edgeMap><xCoord>327</xCoord><yCoord>302</yCoord></edgeMap>
    <edgeMap><xCoord>326</xCoord><yCoord>303</yCoord></edgeMap>
    <edgeMap><xCoord>325</xCoord><yCoord>304</yCoord></edgeMap>
    <edgeMap><xCoord>325</xCoord><yCoord>305</yCoord></edgeMap>
    <edgeMap><xCoord>324</xCoord><yCoord>306</yCoord></edgeMap>
    <edgeMap><xCoord>323</xCoord><yCoord>307</yCoord></edgeMap>
    <edgeMap><xCoord>323</xCoord><yCoord>308</yCoord></edgeMap>
    <edgeMap><xCoord>323</xCoord><yCoord>309</yCoord></edgeMap>
    <edgeMap><xCoord>323</xCoord><yCoord>310</yCoord></edgeMap>
    <edgeMap><xCoord>323</xCoord><yCoord>311</yCoord></edgeMap>
    <edgeMap><xCoord>323</xCoord><yCoord>312</yCoord></edgeMap>
    <edgeMap><xCoord>323</xCoord><yCoord>313</yCoord></edgeMap>
    <edgeMap><xCoord>322</xCoord><yCoord>314</yCoord></edgeMap>
    <edgeMap><xCoord>323</xCoord><yCoord>314</yCoord></edgeMap>
    <edgeMap><xCoord>324</xCoord><yCoord>315</yCoord></edgeMap>
    <edgeMap><xCoord>325</xCoord><yCoord>315</yCoord></edgeMap>
    <edgeMap><xCoord>326</xCoord><yCoord>315</yCoord></edgeMap>
    <edgeMap><xCoord>327</xCoord><yCoord>316</yCoord></edgeMap>
    <edgeMap><xCoord>328</xCoord><yCoord>317</yCoord></edgeMap>
    <edgeMap><xCoord>329</xCoord><yCoord>318</yCoord></edgeMap>
    <edgeMap><xCoord>330</xCoord><yCoord>319</yCoord></edgeMap>
    <edgeMap><xCoord>331</xCoord><yCoord>319</yCoord></edgeMap>
   </roi>
   <roi>
    <imageZposition>1484.5</imageZposition>
    <imageSOP_UID>1.3.6.1.4.1.14519.5.2.1.6279.6001.136989922227636438740179850542</imageSOP_UID>
    <inclusion>TRUE</inclusion>
    <edgeMap><xCoord>331</xCoord><yCoord>325</yCoord></edgeMap>
    <edgeMap><xCoord>332</xCoord><yCoord>324</yCoord></edgeMap>
    <edgeMap><xCoord>333</xCoord><yCoord>323</yCoord></edgeMap>
    <edgeMap><xCoord>334</xCoord><yCoord>323</yCoord></edgeMap>
    <edgeMap><xCoord>335</xCoord><yCoord>322</yCoord></edgeMap>
    <edgeMap><xCoord>336</xCoord><yCoord>322</yCoord></edgeMap>
    <edgeMap><xCoord>337</xCoord><yCoord>322</yCoord></edgeMap>
    <edgeMap><xCoord>338</xCoord><yCoord>322</yCoord></edgeMap>
    <edgeMap><xCoord>339</xCoord><yCoord>322</yCoord></edgeMap>
    <edgeMap><xCoord>340</xCoord><yCoord>322</yCoord></edgeMap>
    <edgeMap><xCoord>341</xCoord><yCoord>321</yCoord></edgeMap>
    <edgeMap><xCoord>341</xCoord><yCoord>320</yCoord></edgeMap>
    <edgeMap><xCoord>342</xCoord><yCoord>319</yCoord></edgeMap>
    <edgeMap><xCoord>343</xCoord><yCoord>318</yCoord></edgeMap>
    <edgeMap><xCoord>343</xCoord><yCoord>317</yCoord></edgeMap>
    <edgeMap><xCoord>343</xCoord><yCoord>316</yCoord></edgeMap>
    <edgeMap><xCoord>342</xCoord><yCoord>315</yCoord></edgeMap>
    <edgeMap><xCoord>342</xCoord><yCoord>314</yCoord></edgeMap>
    <edgeMap><xCoord>342</xCoord><yCoord>313</yCoord></edgeMap>
    <edgeMap><xCoord>342</xCoord><yCoord>312</yCoord></edgeMap>
    <edgeMap><xCoord>342</xCoord><yCoord>311</yCoord></edgeMap>
    <edgeMap><xCoord>342</xCoord><yCoord>310</yCoord></edgeMap>
    <edgeMap><xCoord>342</xCoord><yCoord>309</yCoord></edgeMap>
    <edgeMap><xCoord>341</xCoord><yCoord>308</yCoord></edgeMap>
    <edgeMap><xCoord>341</xCoord><yCoord>307</yCoord></edgeMap>
    <edgeMap><xCoord>340</xCoord><yCoord>306</yCoord></edgeMap>
    <edgeMap><xCoord>339</xCoord><yCoord>306</yCoord></edgeMap>
    <edgeMap><xCoord>338</xCoord><yCoord>305</yCoord></edgeMap>
    <edgeMap><xCoord>337</xCoord><yCoord>305</yCoord></edgeMap>
    <edgeMap><xCoord>336</xCoord><yCoord>305</yCoord></edgeMap>
    <edgeMap><xCoord>335</xCoord><yCoord>305</yCoord></edgeMap>
    <edgeMap><xCoord>334</xCoord><yCoord>306</yCoord></edgeMap>
    <edgeMap><xCoord>333</xCoord><yCoord>306</yCoord></edgeMap>
    <edgeMap><xCoord>332</xCoord><yCoord>306</yCoord></edgeMap>
    <edgeMap><xCoord>331</xCoord><yCoord>306</yCoord></edgeMap>
    <edgeMap><xCoord>330</xCoord><yCoord>306</yCoord></edgeMap>
    <edgeMap><xCoord>329</xCoord><yCoord>306</yCoord></edgeMap>
    <edgeMap><xCoord>328</xCoord><yCoord>306</yCoord></edgeMap>
    <edgeMap><xCoord>327</xCoord><yCoord>306</yCoord></edgeMap>
    <edgeMap><xCoord>326</xCoord><yCoord>306</yCoord></edgeMap>
    <edgeMap><xCoord>325</xCoord><yCoord>306</yCoord></edgeMap>
    <edgeMap><xCoord>324</xCoord><yCoord>306</yCoord></edgeMap>
    <edgeMap><xCoord>323</xCoord><yCoord>306</yCoord></edgeMap>
    <edgeMap><xCoord>322</xCoord><yCoord>305</yCoord></edgeMap>
    <edgeMap><xCoord>321</xCoord><yCoord>305</yCoord></edgeMap>
    <edgeMap><xCoord>320</xCoord><yCoord>305</yCoord></edgeMap>
    <edgeMap><xCoord>319</xCoord><yCoord>305</yCoord></edgeMap>
    <edgeMap><xCoord>318</xCoord><yCoord>304</yCoord></edgeMap>
    <edgeMap><xCoord>317</xCoord><yCoord>304</yCoord></edgeMap>
    <edgeMap><xCoord>316</xCoord><yCoord>303</yCoord></edgeMap>
    <edgeMap><xCoord>315</xCoord><yCoord>303</yCoord></edgeMap>
    <edgeMap><xCoord>314</xCoord><yCoord>302</yCoord></edgeMap>
    <edgeMap><xCoord>313</xCoord><yCoord>301</yCoord></edgeMap>
    <edgeMap><xCoord>312</xCoord><yCoord>300</yCoord></edgeMap>
    <edgeMap><xCoord>311</xCoord><yCoord>299</yCoord></edgeMap>
    <edgeMap><xCoord>310</xCoord><yCoord>298</yCoord></edgeMap>
    <edgeMap><xCoord>309</xCoord><yCoord>298</yCoord></edgeMap>
    <edgeMap><xCoord>308</xCoord><yCoord>297</yCoord></edgeMap>
    <edgeMap><xCoord>307</xCoord><yCoord>297</yCoord></edgeMap>
    <edgeMap><xCoord>306</xCoord><yCoord>297</yCoord></edgeMap>
    <edgeMap><xCoord>306</xCoord><yCoord>298</yCoord></edgeMap>
    <edgeMap><xCoord>306</xCoord><yCoord>299</yCoord></edgeMap>
    <edgeMap><xCoord>306</xCoord><yCoord>300</yCoord></edgeMap>
    <edgeMap><xCoord>307</xCoord><yCoord>301</yCoord></edgeMap>
    <edgeMap><xCoord>307</xCoord><yCoord>302</yCoord></edgeMap>
    <edgeMap><xCoord>308</xCoord><yCoord>303</yCoord></edgeMap>
    <edgeMap><xCoord>308</xCoord><yCoord>304</yCoord></edgeMap>
    <edgeMap><xCoord>309</xCoord><yCoord>304</yCoord></edgeMap>
    <edgeMap><xCoord>310</xCoord><yCoord>305</yCoord></edgeMap>
    <edgeMap><xCoord>311</xCoord><yCoord>306</yCoord></edgeMap>
    <edgeMap><xCoord>312</xCoord><yCoord>307</yCoord></edgeMap>
    <edgeMap><xCoord>311</xCoord><yCoord>306</yCoord></edgeMap>
    <edgeMap><xCoord>310</xCoord><yCoord>305</yCoord></edgeMap>
    <edgeMap><xCoord>310</xCoord><yCoord>304</yCoord></edgeMap>
    <edgeMap><xCoord>309</xCoord><yCoord>303</yCoord></edgeMap>
    <edgeMap><xCoord>310</xCoord><yCoord>302</yCoord></edgeMap>
    <edgeMap><xCoord>311</xCoord><yCoord>302</yCoord></edgeMap>
    <edgeMap><xCoord>312</xCoord><yCoord>302</yCoord></edgeMap>
    <edgeMap><xCoord>313</xCoord><yCoord>303</yCoord></edgeMap>
    <edgeMap><xCoord>314</xCoord><yCoord>304</yCoord></edgeMap>
    <edgeMap><xCoord>315</xCoord><yCoord>304</yCoord></edgeMap>
    <edgeMap><xCoord>316</xCoord><yCoord>304</yCoord></edgeMap>
    <edgeMap><xCoord>317</xCoord><yCoord>305</yCoord></edgeMap>
    <edgeMap><xCoord>318</xCoord><yCoord>305</yCoord></edgeMap>
    <edgeMap><xCoord>319</xCoord><yCoord>306</yCoord></edgeMap>
    <edgeMap><xCoord>320</xCoord><yCoord>307</yCoord></edgeMap>
    <edgeMap><xCoord>321</xCoord><yCoord>308</yCoord></edgeMap>
    <edgeMap><xCoord>321</xCoord><yCoord>309</yCoord></edgeMap>
    <edgeMap><xCoord>321</xCoord><yCoord>310</yCoord></edgeMap>
    <edgeMap><xCoord>321</xCoord><yCoord>311</yCoord></edgeMap>
    <edgeMap><xCoord>320</xCoord><yCoord>312</yCoord></edgeMap>
    <edgeMap><xCoord>319</xCoord><yCoord>312</yCoord></edgeMap>
    <edgeMap><xCoord>318</xCoord><yCoord>313</yCoord></edgeMap>
    <edgeMap><xCoord>317</xCoord><yCoord>313</yCoord></edgeMap>
    <edgeMap><xCoord>316</xCoord><yCoord>313</yCoord></edgeMap>
    <edgeMap><xCoord>316</xCoord><yCoord>314</yCoord></edgeMap>
    <edgeMap><xCoord>317</xCoord><yCoord>313</yCoord></edgeMap>
    <edgeMap><xCoord>318</xCoord><yCoord>313</yCoord></edgeMap>
    <edgeMap><xCoord>319</xCoord><yCoord>313</yCoord></edgeMap>
    <edgeMap><xCoord>320</xCoord><yCoord>314</yCoord></edgeMap>
    <edgeMap><xCoord>321</xCoord><yCoord>314</yCoord></edgeMap>
    <edgeMap><xCoord>322</xCoord><yCoord>315</yCoord></edgeMap>
    <edgeMap><xCoord>322</xCoord><yCoord>316</yCoord></edgeMap>
    <edgeMap><xCoord>323</xCoord><yCoord>316</yCoord></edgeMap>
    <edgeMap><xCoord>324</xCoord><yCoord>317</yCoord></edgeMap>
    <edgeMap><xCoord>324</xCoord><yCoord>318</yCoord></edgeMap>
    <edgeMap><xCoord>325</xCoord><yCoord>319</yCoord></edgeMap>
    <edgeMap><xCoord>326</xCoord><yCoord>320</yCoord></edgeMap>
    <edgeMap><xCoord>326</xCoord><yCoord>321</yCoord></edgeMap>
    <edgeMap><xCoord>326</xCoord><yCoord>322</yCoord></edgeMap>
    <edgeMap><xCoord>327</xCoord><yCoord>323</yCoord></edgeMap>
    <edgeMap><xCoord>327</xCoord><yCoord>324</yCoord></edgeMap>
    <edgeMap><xCoord>328</xCoord><yCoord>324</yCoord></edgeMap>
    <edgeMap><xCoord>329</xCoord><yCoord>325</yCoord></edgeMap>
    <edgeMap><xCoord>330</xCoord><yCoord>325</yCoord></edgeMap>
    <edgeMap><xCoord>331</xCoord><yCoord>325</yCoord></edgeMap>
   </roi>
   <roi>
    <imageZposition>1481.5</imageZposition>
    <imageSOP_UID>1.3.6.1.4.1.14519.5.2.1.6279.6001.261616254197701819937517660524</imageSOP_UID>
    <inclusion>TRUE</inclusion>
    <edgeMap><xCoord>331</xCoord><yCoord>326</yCoord></edgeMap>
    <edgeMap><xCoord>332</xCoord><yCoord>325</yCoord></edgeMap>
    <edgeMap><xCoord>333</xCoord><yCoord>325</yCoord></edgeMap>
    <edgeMap><xCoord>334</xCoord><yCoord>324</yCoord></edgeMap>
    <edgeMap><xCoord>335</xCoord><yCoord>324</yCoord></edgeMap>
    <edgeMap><xCoord>336</xCoord><yCoord>323</yCoord></edgeMap>
    <edgeMap><xCoord>337</xCoord><yCoord>323</yCoord></edgeMap>
    <edgeMap><xCoord>338</xCoord><yCoord>323</yCoord></edgeMap>
    <edgeMap><xCoord>339</xCoord><yCoord>323</yCoord></edgeMap>
    <edgeMap><xCoord>340</xCoord><yCoord>322</yCoord></edgeMap>
    <edgeMap><xCoord>341</xCoord><yCoord>322</yCoord></edgeMap>
    <edgeMap><xCoord>342</xCoord><yCoord>322</yCoord></edgeMap>
    <edgeMap><xCoord>343</xCoord><yCoord>321</yCoord></edgeMap>
    <edgeMap><xCoord>344</xCoord><yCoord>320</yCoord></edgeMap>
    <edgeMap><xCoord>345</xCoord><yCoord>319</yCoord></edgeMap>
    <edgeMap><xCoord>345</xCoord><yCoord>318</yCoord></edgeMap>
    <edgeMap><xCoord>345</xCoord><yCoord>317</yCoord></edgeMap>
    <edgeMap><xCoord>345</xCoord><yCoord>316</yCoord></edgeMap>
    <edgeMap><xCoord>344</xCoord><yCoord>315</yCoord></edgeMap>
    <edgeMap><xCoord>344</xCoord><yCoord>314</yCoord></edgeMap>
    <edgeMap><xCoord>345</xCoord><yCoord>313</yCoord></edgeMap>
    <edgeMap><xCoord>345</xCoord><yCoord>312</yCoord></edgeMap>
    <edgeMap><xCoord>345</xCoord><yCoord>311</yCoord></edgeMap>
    <edgeMap><xCoord>344</xCoord><yCoord>310</yCoord></edgeMap>
    <edgeMap><xCoord>343</xCoord><yCoord>309</yCoord></edgeMap>
    <edgeMap><xCoord>343</xCoord><yCoord>308</yCoord></edgeMap>
    <edgeMap><xCoord>342</xCoord><yCoord>307</yCoord></edgeMap>
    <edgeMap><xCoord>342</xCoord><yCoord>306</yCoord></edgeMap>
    <edgeMap><xCoord>341</xCoord><yCoord>305</yCoord></edgeMap>
    <edgeMap><xCoord>341</xCoord><yCoord>304</yCoord></edgeMap>
    <edgeMap><xCoord>341</xCoord><yCoord>303</yCoord></edgeMap>
    <edgeMap><xCoord>341</xCoord><yCoord>302</yCoord></edgeMap>
    <edgeMap><xCoord>341</xCoord><yCoord>301</yCoord></edgeMap>
    <edgeMap><xCoord>340</xCoord><yCoord>301</yCoord></edgeMap>
    <edgeMap><xCoord>339</xCoord><yCoord>300</yCoord></edgeMap>
    <edgeMap><xCoord>338</xCoord><yCoord>301</yCoord></edgeMap>
    <edgeMap><xCoord>337</xCoord><yCoord>301</yCoord></edgeMap>
    <edgeMap><xCoord>337</xCoord><yCoord>302</yCoord></edgeMap>
    <edgeMap><xCoord>337</xCoord><yCoord>303</yCoord></edgeMap>
    <edgeMap><xCoord>337</xCoord><yCoord>304</yCoord></edgeMap>
    <edgeMap><xCoord>336</xCoord><yCoord>305</yCoord></edgeMap>
    <edgeMap><xCoord>335</xCoord><yCoord>305</yCoord></edgeMap>
    <edgeMap><xCoord>334</xCoord><yCoord>305</yCoord></edgeMap>
    <edgeMap><xCoord>333</xCoord><yCoord>306</yCoord></edgeMap>
    <edgeMap><xCoord>332</xCoord><yCoord>306</yCoord></edgeMap>
    <edgeMap><xCoord>331</xCoord><yCoord>306</yCoord></edgeMap>
    <edgeMap><xCoord>330</xCoord><yCoord>305</yCoord></edgeMap>
    <edgeMap><xCoord>329</xCoord><yCoord>305</yCoord></edgeMap>
    <edgeMap><xCoord>328</xCoord><yCoord>305</yCoord></edgeMap>
    <edgeMap><xCoord>327</xCoord><yCoord>305</yCoord></edgeMap>
    <edgeMap><xCoord>326</xCoord><yCoord>305</yCoord></edgeMap>
    <edgeMap><xCoord>325</xCoord><yCoord>305</yCoord></edgeMap>
    <edgeMap><xCoord>324</xCoord><yCoord>305</yCoord></edgeMap>
    <edgeMap><xCoord>323</xCoord><yCoord>305</yCoord></edgeMap>
    <edgeMap><xCoord>322</xCoord><yCoord>305</yCoord></edgeMap>
    <edgeMap><xCoord>321</xCoord><yCoord>305</yCoord></edgeMap>
    <edgeMap><xCoord>320</xCoord><yCoord>305</yCoord></edgeMap>
    <edgeMap><xCoord>319</xCoord><yCoord>305</yCoord></edgeMap>
    <edgeMap><xCoord>318</xCoord><yCoord>304</yCoord></edgeMap>
    <edgeMap><xCoord>317</xCoord><yCoord>304</yCoord></edgeMap>
    <edgeMap><xCoord>317</xCoord><yCoord>305</yCoord></edgeMap>
    <edgeMap><xCoord>317</xCoord><yCoord>306</yCoord></edgeMap>
    <edgeMap><xCoord>318</xCoord><yCoord>306</yCoord></edgeMap>
    <edgeMap><xCoord>319</xCoord><yCoord>306</yCoord></edgeMap>
    <edgeMap><xCoord>320</xCoord><yCoord>307</yCoord></edgeMap>
    <edgeMap><xCoord>321</xCoord><yCoord>308</yCoord></edgeMap>
    <edgeMap><xCoord>321</xCoord><yCoord>309</yCoord></edgeMap>
    <edgeMap><xCoord>321</xCoord><yCoord>310</yCoord></edgeMap>
    <edgeMap><xCoord>320</xCoord><yCoord>311</yCoord></edgeMap>
    <edgeMap><xCoord>319</xCoord><yCoord>312</yCoord></edgeMap>
    <edgeMap><xCoord>318</xCoord><yCoord>313</yCoord></edgeMap>
    <edgeMap><xCoord>318</xCoord><yCoord>314</yCoord></edgeMap>
    <edgeMap><xCoord>319</xCoord><yCoord>315</yCoord></edgeMap>
    <edgeMap><xCoord>320</xCoord><yCoord>316</yCoord></edgeMap>
    <edgeMap><xCoord>321</xCoord><yCoord>317</yCoord></edgeMap>
    <edgeMap><xCoord>321</xCoord><yCoord>318</yCoord></edgeMap>
    <edgeMap><xCoord>321</xCoord><yCoord>319</yCoord></edgeMap>
    <edgeMap><xCoord>322</xCoord><yCoord>320</yCoord></edgeMap>
    <edgeMap><xCoord>323</xCoord><yCoord>321</yCoord></edgeMap>
    <edgeMap><xCoord>324</xCoord><yCoord>322</yCoord></edgeMap>
    <edgeMap><xCoord>324</xCoord><yCoord>323</yCoord></edgeMap>
    <edgeMap><xCoord>325</xCoord><yCoord>324</yCoord></edgeMap>
    <edgeMap><xCoord>326</xCoord><yCoord>324</yCoord></edgeMap>
    <edgeMap><xCoord>327</xCoord><yCoord>325</yCoord></edgeMap>
    <edgeMap><xCoord>328</xCoord><yCoord>325</yCoord></edgeMap>
    <edgeMap><xCoord>329</xCoord><yCoord>325</yCoord></edgeMap>
    <edgeMap><xCoord>330</xCoord><yCoord>325</yCoord></edgeMap>
    <edgeMap><xCoord>331</xCoord><yCoord>326</yCoord></edgeMap>
   </roi>
   <roi>
    <imageZposition>1478.5</imageZposition>
    <imageSOP_UID>1.3.6.1.4.1.14519.5.2.1.6279.6001.116750164512319948993786980867</imageSOP_UID>
    <inclusion>TRUE</inclusion>
    <edgeMap><xCoord>334</xCoord><yCoord>325</yCoord></edgeMap>
    <edgeMap><xCoord>335</xCoord><yCoord>324</yCoord></edgeMap>
    <edgeMap><xCoord>336</xCoord><yCoord>323</yCoord></edgeMap>
    <edgeMap><xCoord>337</xCoord><yCoord>323</yCoord></edgeMap>
    <edgeMap><xCoord>338</xCoord><yCoord>323</yCoord></edgeMap>
    <edgeMap><xCoord>339</xCoord><yCoord>323</yCoord></edgeMap>
    <edgeMap><xCoord>340</xCoord><yCoord>322</yCoord></edgeMap>
    <edgeMap><xCoord>341</xCoord><yCoord>322</yCoord></edgeMap>
    <edgeMap><xCoord>342</xCoord><yCoord>321</yCoord></edgeMap>
    <edgeMap><xCoord>343</xCoord><yCoord>320</yCoord></edgeMap>
    <edgeMap><xCoord>343</xCoord><yCoord>319</yCoord></edgeMap>
    <edgeMap><xCoord>344</xCoord><yCoord>318</yCoord></edgeMap>
    <edgeMap><xCoord>344</xCoord><yCoord>317</yCoord></edgeMap>
    <edgeMap><xCoord>344</xCoord><yCoord>316</yCoord></edgeMap>
    <edgeMap><xCoord>344</xCoord><yCoord>315</yCoord></edgeMap>
    <edgeMap><xCoord>344</xCoord><yCoord>314</yCoord></edgeMap>
    <edgeMap><xCoord>344</xCoord><yCoord>313</yCoord></edgeMap>
    <edgeMap><xCoord>344</xCoord><yCoord>312</yCoord></edgeMap>
    <edgeMap><xCoord>344</xCoord><yCoord>311</yCoord></edgeMap>
    <edgeMap><xCoord>343</xCoord><yCoord>310</yCoord></edgeMap>
    <edgeMap><xCoord>343</xCoord><yCoord>309</yCoord></edgeMap>
    <edgeMap><xCoord>343</xCoord><yCoord>308</yCoord></edgeMap>
    <edgeMap><xCoord>342</xCoord><yCoord>307</yCoord></edgeMap>
    <edgeMap><xCoord>342</xCoord><yCoord>306</yCoord></edgeMap>
    <edgeMap><xCoord>341</xCoord><yCoord>305</yCoord></edgeMap>
    <edgeMap><xCoord>341</xCoord><yCoord>304</yCoord></edgeMap>
    <edgeMap><xCoord>341</xCoord><yCoord>303</yCoord></edgeMap>
    <edgeMap><xCoord>340</xCoord><yCoord>303</yCoord></edgeMap>
    <edgeMap><xCoord>339</xCoord><yCoord>303</yCoord></edgeMap>
    <edgeMap><xCoord>338</xCoord><yCoord>304</yCoord></edgeMap>
    <edgeMap><xCoord>337</xCoord><yCoord>304</yCoord></edgeMap>
    <edgeMap><xCoord>336</xCoord><yCoord>304</yCoord></edgeMap>
    <edgeMap><xCoord>335</xCoord><yCoord>304</yCoord></edgeMap>
    <edgeMap><xCoord>334</xCoord><yCoord>305</yCoord></edgeMap>
    <edgeMap><xCoord>333</xCoord><yCoord>305</yCoord></edgeMap>
    <edgeMap><xCoord>332</xCoord><yCoord>305</yCoord></edgeMap>
    <edgeMap><xCoord>331</xCoord><yCoord>305</yCoord></edgeMap>
    <edgeMap><xCoord>330</xCoord><yCoord>305</yCoord></edgeMap>
    <edgeMap><xCoord>329</xCoord><yCoord>305</yCoord></edgeMap>
    <edgeMap><xCoord>328</xCoord><yCoord>304</yCoord></edgeMap>
    <edgeMap><xCoord>327</xCoord><yCoord>304</yCoord></edgeMap>
    <edgeMap><xCoord>326</xCoord><yCoord>304</yCoord></edgeMap>
    <edgeMap><xCoord>325</xCoord><yCoord>304</yCoord></edgeMap>
    <edgeMap><xCoord>324</xCoord><yCoord>304</yCoord></edgeMap>
    <edgeMap><xCoord>323</xCoord><yCoord>304</yCoord></edgeMap>
    <edgeMap><xCoord>322</xCoord><yCoord>304</yCoord></edgeMap>
    <edgeMap><xCoord>321</xCoord><yCoord>305</yCoord></edgeMap>
    <edgeMap><xCoord>321</xCoord><yCoord>306</yCoord></edgeMap>
    <edgeMap><xCoord>321</xCoord><yCoord>307</yCoord></edgeMap>
    <edgeMap><xCoord>321</xCoord><yCoord>308</yCoord></edgeMap>
    <edgeMap><xCoord>321</xCoord><yCoord>309</yCoord></edgeMap>
    <edgeMap><xCoord>321</xCoord><yCoord>310</yCoord></edgeMap>
    <edgeMap><xCoord>321</xCoord><yCoord>311</yCoord></edgeMap>
    <edgeMap><xCoord>321</xCoord><yCoord>312</yCoord></edgeMap>
    <edgeMap><xCoord>321</xCoord><yCoord>313</yCoord></edgeMap>
    <edgeMap><xCoord>321</xCoord><yCoord>314</yCoord></edgeMap>
    <edgeMap><xCoord>321</xCoord><yCoord>315</yCoord></edgeMap>
    <edgeMap><xCoord>321</xCoord><yCoord>316</yCoord></edgeMap>
    <edgeMap><xCoord>321</xCoord><yCoord>317</yCoord></edgeMap>
    <edgeMap><xCoord>321</xCoord><yCoord>318</yCoord></edgeMap>
    <edgeMap><xCoord>321</xCoord><yCoord>319</yCoord></edgeMap>
    <edgeMap><xCoord>322</xCoord><yCoord>320</yCoord></edgeMap>
    <edgeMap><xCoord>323</xCoord><yCoord>321</yCoord></edgeMap>
    <edgeMap><xCoord>323</xCoord><yCoord>322</yCoord></edgeMap>
    <edgeMap><xCoord>324</xCoord><yCoord>323</yCoord></edgeMap>
    <edgeMap><xCoord>325</xCoord><yCoord>324</yCoord></edgeMap>
    <edgeMap><xCoord>326</xCoord><yCoord>324</yCoord></edgeMap>
    <edgeMap><xCoord>327</xCoord><yCoord>325</yCoord></edgeMap>
    <edgeMap><xCoord>328</xCoord><yCoord>325</yCoord></edgeMap>
    <edgeMap><xCoord>329</xCoord><yCoord>325</yCoord></edgeMap>
    <edgeMap><xCoord>330</xCoord><yCoord>325</yCoord></edgeMap>
    <edgeMap><xCoord>331</xCoord><yCoord>325</yCoord></edgeMap>
    <edgeMap><xCoord>332</xCoord><yCoord>325</yCoord></edgeMap>
    <edgeMap><xCoord>333</xCoord><yCoord>325</yCoord></edgeMap>
    <edgeMap><xCoord>334</xCoord><yCoord>325</yCoord></edgeMap>
   </roi>
   <roi>
    <imageZposition>1475.5</imageZposition>
    <imageSOP_UID>1.3.6.1.4.1.14519.5.2.1.6279.6001.712805449042008436864494003194</imageSOP_UID>
    <inclusion>TRUE</inclusion>
    <edgeMap><xCoord>333</xCoord><yCoord>323</yCoord></edgeMap>
    <edgeMap><xCoord>334</xCoord><yCoord>322</yCoord></edgeMap>
    <edgeMap><xCoord>335</xCoord><yCoord>321</yCoord></edgeMap>
    <edgeMap><xCoord>336</xCoord><yCoord>321</yCoord></edgeMap>
    <edgeMap><xCoord>337</xCoord><yCoord>321</yCoord></edgeMap>
    <edgeMap><xCoord>338</xCoord><yCoord>321</yCoord></edgeMap>
    <edgeMap><xCoord>339</xCoord><yCoord>321</yCoord></edgeMap>
    <edgeMap><xCoord>340</xCoord><yCoord>320</yCoord></edgeMap>
    <edgeMap><xCoord>341</xCoord><yCoord>320</yCoord></edgeMap>
    <edgeMap><xCoord>342</xCoord><yCoord>321</yCoord></edgeMap>
    <edgeMap><xCoord>343</xCoord><yCoord>321</yCoord></edgeMap>
    <edgeMap><xCoord>343</xCoord><yCoord>320</yCoord></edgeMap>
    <edgeMap><xCoord>343</xCoord><yCoord>319</yCoord></edgeMap>
    <edgeMap><xCoord>343</xCoord><yCoord>318</yCoord></edgeMap>
    <edgeMap><xCoord>343</xCoord><yCoord>317</yCoord></edgeMap>
    <edgeMap><xCoord>343</xCoord><yCoord>316</yCoord></edgeMap>
    <edgeMap><xCoord>342</xCoord><yCoord>315</yCoord></edgeMap>
    <edgeMap><xCoord>342</xCoord><yCoord>314</yCoord></edgeMap>
    <edgeMap><xCoord>343</xCoord><yCoord>313</yCoord></edgeMap>
    <edgeMap><xCoord>342</xCoord><yCoord>312</yCoord></edgeMap>
    <edgeMap><xCoord>342</xCoord><yCoord>311</yCoord></edgeMap>
    <edgeMap><xCoord>341</xCoord><yCoord>310</yCoord></edgeMap>
    <edgeMap><xCoord>341</xCoord><yCoord>309</yCoord></edgeMap>
    <edgeMap><xCoord>341</xCoord><yCoord>308</yCoord></edgeMap>
    <edgeMap><xCoord>340</xCoord><yCoord>307</yCoord></edgeMap>
    <edgeMap><xCoord>339</xCoord><yCoord>307</yCoord></edgeMap>
    <edgeMap><xCoord>338</xCoord><yCoord>306</yCoord></edgeMap>
    <edgeMap><xCoord>338</xCoord><yCoord>305</yCoord></edgeMap>
    <edgeMap><xCoord>338</xCoord><yCoord>304</yCoord></edgeMap>
    <edgeMap><xCoord>337</xCoord><yCoord>304</yCoord></edgeMap>
    <edgeMap><xCoord>336</xCoord><yCoord>304</yCoord></edgeMap>
    <edgeMap><xCoord>335</xCoord><yCoord>303</yCoord></edgeMap>
    <edgeMap><xCoord>334</xCoord><yCoord>303</yCoord></edgeMap>
    <edgeMap><xCoord>333</xCoord><yCoord>303</yCoord></edgeMap>
    <edgeMap><xCoord>332</xCoord><yCoord>304</yCoord></edgeMap>
    <edgeMap><xCoord>331</xCoord><yCoord>304</yCoord></edgeMap>
    <edgeMap><xCoord>330</xCoord><yCoord>305</yCoord></edgeMap>
    <edgeMap><xCoord>329</xCoord><yCoord>305</yCoord></edgeMap>
    <edgeMap><xCoord>328</xCoord><yCoord>305</yCoord></edgeMap>
    <edgeMap><xCoord>327</xCoord><yCoord>305</yCoord></edgeMap>
    <edgeMap><xCoord>326</xCoord><yCoord>304</yCoord></edgeMap>
    <edgeMap><xCoord>325</xCoord><yCoord>304</yCoord></edgeMap>
    <edgeMap><xCoord>324</xCoord><yCoord>303</yCoord></edgeMap>
    <edgeMap><xCoord>323</xCoord><yCoord>303</yCoord></edgeMap>
    <edgeMap><xCoord>322</xCoord><yCoord>303</yCoord></edgeMap>
    <edgeMap><xCoord>321</xCoord><yCoord>302</yCoord></edgeMap>
    <edgeMap><xCoord>321</xCoord><yCoord>301</yCoord></edgeMap>
    <edgeMap><xCoord>321</xCoord><yCoord>300</yCoord></edgeMap>
    <edgeMap><xCoord>320</xCoord><yCoord>300</yCoord></edgeMap>
    <edgeMap><xCoord>319</xCoord><yCoord>299</yCoord></edgeMap>
    <edgeMap><xCoord>318</xCoord><yCoord>299</yCoord></edgeMap>
    <edgeMap><xCoord>317</xCoord><yCoord>298</yCoord></edgeMap>
    <edgeMap><xCoord>316</xCoord><yCoord>297</yCoord></edgeMap>
    <edgeMap><xCoord>315</xCoord><yCoord>297</yCoord></edgeMap>
    <edgeMap><xCoord>314</xCoord><yCoord>297</yCoord></edgeMap>
    <edgeMap><xCoord>314</xCoord><yCoord>298</yCoord></edgeMap>
    <edgeMap><xCoord>315</xCoord><yCoord>298</yCoord></edgeMap>
    <edgeMap><xCoord>316</xCoord><yCoord>298</yCoord></edgeMap>
    <edgeMap><xCoord>317</xCoord><yCoord>299</yCoord></edgeMap>
    <edgeMap><xCoord>317</xCoord><yCoord>300</yCoord></edgeMap>
    <edgeMap><xCoord>316</xCoord><yCoord>301</yCoord></edgeMap>
    <edgeMap><xCoord>316</xCoord><yCoord>302</yCoord></edgeMap>
    <edgeMap><xCoord>317</xCoord><yCoord>302</yCoord></edgeMap>
    <edgeMap><xCoord>318</xCoord><yCoord>303</yCoord></edgeMap>
    <edgeMap><xCoord>319</xCoord><yCoord>304</yCoord></edgeMap>
    <edgeMap><xCoord>320</xCoord><yCoord>305</yCoord></edgeMap>
    <edgeMap><xCoord>321</xCoord><yCoord>306</yCoord></edgeMap>
    <edgeMap><xCoord>322</xCoord><yCoord>307</yCoord></edgeMap>
    <edgeMap><xCoord>322</xCoord><yCoord>308</yCoord></edgeMap>
    <edgeMap><xCoord>322</xCoord><yCoord>309</yCoord></edgeMap>
    <edgeMap><xCoord>322</xCoord><yCoord>310</yCoord></edgeMap>
    <edgeMap><xCoord>322</xCoord><yCoord>311</yCoord></edgeMap>
    <edgeMap><xCoord>322</xCoord><yCoord>312</yCoord></edgeMap>
    <edgeMap><xCoord>321</xCoord><yCoord>313</yCoord></edgeMap>
    <edgeMap><xCoord>321</xCoord><yCoord>314</yCoord></edgeMap>
    <edgeMap><xCoord>321</xCoord><yCoord>315</yCoord></edgeMap>
    <edgeMap><xCoord>321</xCoord><yCoord>316</yCoord></edgeMap>
    <edgeMap><xCoord>322</xCoord><yCoord>317</yCoord></edgeMap>
    <edgeMap><xCoord>323</xCoord><yCoord>318</yCoord></edgeMap>
    <edgeMap><xCoord>324</xCoord><yCoord>318</yCoord></edgeMap>
    <edgeMap><xCoord>325</xCoord><yCoord>318</yCoord></edgeMap>
    <edgeMap><xCoord>326</xCoord><yCoord>319</yCoord></edgeMap>
    <edgeMap><xCoord>327</xCoord><yCoord>320</yCoord></edgeMap>
    <edgeMap><xCoord>327</xCoord><yCoord>321</yCoord></edgeMap>
    <edgeMap><xCoord>327</xCoord><yCoord>322</yCoord></edgeMap>
    <edgeMap><xCoord>328</xCoord><yCoord>323</yCoord></edgeMap>
    <edgeMap><xCoord>329</xCoord><yCoord>323</yCoord></edgeMap>
    <edgeMap><xCoord>330</xCoord><yCoord>323</yCoord></edgeMap>
    <edgeMap><xCoord>331</xCoord><yCoord>323</yCoord></edgeMap>
    <edgeMap><xCoord>332</xCoord><yCoord>323</yCoord></edgeMap>
    <edgeMap><xCoord>333</xCoord><yCoord>323</yCoord></edgeMap>
   </roi>
   <roi>
    <imageZposition>1472.5</imageZposition>
    <imageSOP_UID>1.3.6.1.4.1.14519.5.2.1.6279.6001.170474154979153394172884226615</imageSOP_UID>
    <inclusion>TRUE</inclusion>
    <edgeMap><xCoord>337</xCoord><yCoord>317</yCoord></edgeMap>
    <edgeMap><xCoord>338</xCoord><yCoord>316</yCoord></edgeMap>
    <edgeMap><xCoord>339</xCoord><yCoord>316</yCoord></edgeMap>
    <edgeMap><xCoord>340</xCoord><yCoord>315</yCoord></edgeMap>
    <edgeMap><xCoord>341</xCoord><yCoord>315</yCoord></edgeMap>
    <edgeMap><xCoord>342</xCoord><yCoord>314</yCoord></edgeMap>
    <edgeMap><xCoord>343</xCoord><yCoord>313</yCoord></edgeMap>
    <edgeMap><xCoord>342</xCoord><yCoord>312</yCoord></edgeMap>
    <edgeMap><xCoord>342</xCoord><yCoord>311</yCoord></edgeMap>
    <edgeMap><xCoord>343</xCoord><yCoord>310</yCoord></edgeMap>
    <edgeMap><xCoord>342</xCoord><yCoord>309</yCoord></edgeMap>
    <edgeMap><xCoord>341</xCoord><yCoord>309</yCoord></edgeMap>
    <edgeMap><xCoord>340</xCoord><yCoord>308</yCoord></edgeMap>
    <edgeMap><xCoord>340</xCoord><yCoord>307</yCoord></edgeMap>
    <edgeMap><xCoord>339</xCoord><yCoord>306</yCoord></edgeMap>
    <edgeMap><xCoord>338</xCoord><yCoord>305</yCoord></edgeMap>
    <edgeMap><xCoord>338</xCoord><yCoord>304</yCoord></edgeMap>
    <edgeMap><xCoord>337</xCoord><yCoord>303</yCoord></edgeMap>
    <edgeMap><xCoord>336</xCoord><yCoord>302</yCoord></edgeMap>
    <edgeMap><xCoord>336</xCoord><yCoord>301</yCoord></edgeMap>
    <edgeMap><xCoord>335</xCoord><yCoord>300</yCoord></edgeMap>
    <edgeMap><xCoord>335</xCoord><yCoord>299</yCoord></edgeMap>
    <edgeMap><xCoord>336</xCoord><yCoord>298</yCoord></edgeMap>
    <edgeMap><xCoord>336</xCoord><yCoord>297</yCoord></edgeMap>
    <edgeMap><xCoord>335</xCoord><yCoord>297</yCoord></edgeMap>
    <edgeMap><xCoord>334</xCoord><yCoord>297</yCoord></edgeMap>
    <edgeMap><xCoord>333</xCoord><yCoord>297</yCoord></edgeMap>
    <edgeMap><xCoord>332</xCoord><yCoord>297</yCoord></edgeMap>
    <edgeMap><xCoord>331</xCoord><yCoord>297</yCoord></edgeMap>
    <edgeMap><xCoord>330</xCoord><yCoord>298</yCoord></edgeMap>
    <edgeMap><xCoord>329</xCoord><yCoord>299</yCoord></edgeMap>
    <edgeMap><xCoord>329</xCoord><yCoord>300</yCoord></edgeMap>
    <edgeMap><xCoord>329</xCoord><yCoord>301</yCoord></edgeMap>
    <edgeMap><xCoord>328</xCoord><yCoord>302</yCoord></edgeMap>
    <edgeMap><xCoord>327</xCoord><yCoord>302</yCoord></edgeMap>
    <edgeMap><xCoord>326</xCoord><yCoord>302</yCoord></edgeMap>
    <edgeMap><xCoord>325</xCoord><yCoord>301</yCoord></edgeMap>
    <edgeMap><xCoord>324</xCoord><yCoord>302</yCoord></edgeMap>
    <edgeMap><xCoord>323</xCoord><yCoord>301</yCoord></edgeMap>
    <edgeMap><xCoord>322</xCoord><yCoord>300</yCoord></edgeMap>
    <edgeMap><xCoord>321</xCoord><yCoord>299</yCoord></edgeMap>
    <edgeMap><xCoord>320</xCoord><yCoord>298</yCoord></edgeMap>
    <edgeMap><xCoord>319</xCoord><yCoord>297</yCoord></edgeMap>
    <edgeMap><xCoord>318</xCoord><yCoord>297</yCoord></edgeMap>
    <edgeMap><xCoord>317</xCoord><yCoord>296</yCoord></edgeMap>
    <edgeMap><xCoord>316</xCoord><yCoord>295</yCoord></edgeMap>
    <edgeMap><xCoord>315</xCoord><yCoord>295</yCoord></edgeMap>
    <edgeMap><xCoord>314</xCoord><yCoord>294</yCoord></edgeMap>
    <edgeMap><xCoord>313</xCoord><yCoord>294</yCoord></edgeMap>
    <edgeMap><xCoord>312</xCoord><yCoord>294</yCoord></edgeMap>
    <edgeMap><xCoord>311</xCoord><yCoord>294</yCoord></edgeMap>
    <edgeMap><xCoord>310</xCoord><yCoord>294</yCoord></edgeMap>
    <edgeMap><xCoord>309</xCoord><yCoord>295</yCoord></edgeMap>
    <edgeMap><xCoord>310</xCoord><yCoord>295</yCoord></edgeMap>
    <edgeMap><xCoord>311</xCoord><yCoord>295</yCoord></edgeMap>
    <edgeMap><xCoord>312</xCoord><yCoord>296</yCoord></edgeMap>
    <edgeMap><xCoord>313</xCoord><yCoord>296</yCoord></edgeMap>
    <edgeMap><xCoord>314</xCoord><yCoord>297</yCoord></edgeMap>
    <edgeMap><xCoord>315</xCoord><yCoord>298</yCoord></edgeMap>
    <edgeMap><xCoord>316</xCoord><yCoord>298</yCoord></edgeMap>
    <edgeMap><xCoord>317</xCoord><yCoord>299</yCoord></edgeMap>
    <edgeMap><xCoord>318</xCoord><yCoord>299</yCoord></edgeMap>
    <edgeMap><xCoord>319</xCoord><yCoord>300</yCoord></edgeMap>
    <edgeMap><xCoord>320</xCoord><yCoord>300</yCoord></edgeMap>
    <edgeMap><xCoord>321</xCoord><yCoord>301</yCoord></edgeMap>
    <edgeMap><xCoord>322</xCoord><yCoord>302</yCoord></edgeMap>
    <edgeMap><xCoord>323</xCoord><yCoord>303</yCoord></edgeMap>
    <edgeMap><xCoord>324</xCoord><yCoord>304</yCoord></edgeMap>
    <edgeMap><xCoord>324</xCoord><yCoord>305</yCoord></edgeMap>
    <edgeMap><xCoord>324</xCoord><yCoord>306</yCoord></edgeMap>
    <edgeMap><xCoord>323</xCoord><yCoord>307</yCoord></edgeMap>
    <edgeMap><xCoord>323</xCoord><yCoord>308</yCoord></edgeMap>
    <edgeMap><xCoord>323</xCoord><yCoord>309</yCoord></edgeMap>
    <edgeMap><xCoord>323</xCoord><yCoord>310</yCoord></edgeMap>
    <edgeMap><xCoord>323</xCoord><yCoord>311</yCoord></edgeMap>
    <edgeMap><xCoord>324</xCoord><yCoord>312</yCoord></edgeMap>
    <edgeMap><xCoord>325</xCoord><yCoord>313</yCoord></edgeMap>
    <edgeMap><xCoord>326</xCoord><yCoord>313</yCoord></edgeMap>
    <edgeMap><xCoord>327</xCoord><yCoord>314</yCoord></edgeMap>
    <edgeMap><xCoord>328</xCoord><yCoord>315</yCoord></edgeMap>
    <edgeMap><xCoord>329</xCoord><yCoord>315</yCoord></edgeMap>
    <edgeMap><xCoord>330</xCoord><yCoord>315</yCoord></edgeMap>
    <edgeMap><xCoord>331</xCoord><yCoord>316</yCoord></edgeMap>
    <edgeMap><xCoord>332</xCoord><yCoord>316</yCoord></edgeMap>
    <edgeMap><xCoord>333</xCoord><yCoord>316</yCoord></edgeMap>
    <edgeMap><xCoord>334</xCoord><yCoord>317</yCoord></edgeMap>
    <edgeMap><xCoord>335</xCoord><yCoord>317</yCoord></edgeMap>
    <edgeMap><xCoord>336</xCoord><yCoord>317</yCoord></edgeMap>
    <edgeMap><xCoord>337</xCoord><yCoord>317</yCoord></edgeMap>
   </roi>
  </unblindedReadNodule>
  <nonNodule>
   <nonNoduleID>12337</nonNoduleID>
   <imageZposition>1631.5</imageZposition>
   <imageSOP_UID>1.3.6.1.4.1.14519.5.2.1.6279.6001.349696112719071080933041621585</imageSOP_UID>
   <locus><xCoord>199</xCoord><yCoord>322</yCoord>
   </locus>
  </nonNodule>
  <nonNodule>
   <nonNoduleID>12333</nonNoduleID>
   <imageZposition>1628.5</imageZposition>
   <imageSOP_UID>1.3.6.1.4.1.14519.5.2.1.6279.6001.216194661683946632889617404306</imageSOP_UID>
   <locus><xCoord>196</xCoord><yCoord>320</yCoord>
   </locus>
  </nonNodule>
  <nonNodule>
   <nonNoduleID>12343</nonNoduleID>
   <imageZposition>1610.5</imageZposition>
   <imageSOP_UID>1.3.6.1.4.1.14519.5.2.1.6279.6001.117811686099217039613202759527</imageSOP_UID>
   <locus><xCoord>214</xCoord><yCoord>338</yCoord>
   </locus>
  </nonNodule>
  <nonNodule>
   <nonNoduleID>12341</nonNoduleID>
   <imageZposition>1439.5</imageZposition>
   <imageSOP_UID>1.3.6.1.4.1.14519.5.2.1.6279.6001.295688946767964325400423355646</imageSOP_UID>
   <locus><xCoord>123</xCoord><yCoord>144</yCoord>
   </locus>
  </nonNodule>
 </readingSession>
 <readingSession>
  <annotationVersion>3.12</annotationVersion>
  <servicingRadiologistID>anonymous</servicingRadiologistID>
  <unblindedReadNodule>
   <noduleID>16309</noduleID>
   <characteristics>
    <subtlety>5</subtlety>
    <internalStructure>1</internalStructure>
    <calcification>4</calcification>
    <sphericity>4</sphericity>
    <margin>4</margin>
    <lobulation>4</lobulation>
    <spiculation>4</spiculation>
    <texture>5</texture>
    <malignancy>5</malignancy>
   </characteristics>
   <roi>
    <imageZposition>1616.5</imageZposition>
    <imageSOP_UID>1.3.6.1.4.1.14519.5.2.1.6279.6001.315628943944666928553332863367</imageSOP_UID>
    <inclusion>TRUE</inclusion>
    <edgeMap><xCoord>340</xCoord><yCoord>250</yCoord></edgeMap>
    <edgeMap><xCoord>341</xCoord><yCoord>249</yCoord></edgeMap>
    <edgeMap><xCoord>342</xCoord><yCoord>249</yCoord></edgeMap>
    <edgeMap><xCoord>342</xCoord><yCoord>248</yCoord></edgeMap>
    <edgeMap><xCoord>343</xCoord><yCoord>247</yCoord></edgeMap>
    <edgeMap><xCoord>344</xCoord><yCoord>246</yCoord></edgeMap>
    <edgeMap><xCoord>345</xCoord><yCoord>245</yCoord></edgeMap>
    <edgeMap><xCoord>346</xCoord><yCoord>244</yCoord></edgeMap>
    <edgeMap><xCoord>347</xCoord><yCoord>244</yCoord></edgeMap>
    <edgeMap><xCoord>348</xCoord><yCoord>243</yCoord></edgeMap>
    <edgeMap><xCoord>349</xCoord><yCoord>243</yCoord></edgeMap>
    <edgeMap><xCoord>349</xCoord><yCoord>242</yCoord></edgeMap>
    <edgeMap><xCoord>349</xCoord><yCoord>241</yCoord></edgeMap>
    <edgeMap><xCoord>348</xCoord><yCoord>241</yCoord></edgeMap>
    <edgeMap><xCoord>347</xCoord><yCoord>240</yCoord></edgeMap>
    <edgeMap><xCoord>346</xCoord><yCoord>240</yCoord></edgeMap>
    <edgeMap><xCoord>345</xCoord><yCoord>239</yCoord></edgeMap>
    <edgeMap><xCoord>344</xCoord><yCoord>239</yCoord></edgeMap>
    <edgeMap><xCoord>343</xCoord><yCoord>239</yCoord></edgeMap>
    <edgeMap><xCoord>342</xCoord><yCoord>238</yCoord></edgeMap>
    <edgeMap><xCoord>341</xCoord><yCoord>238</yCoord></edgeMap>
    <edgeMap><xCoord>340</xCoord><yCoord>238</yCoord></edgeMap>
    <edgeMap><xCoord>339</xCoord><yCoord>238</yCoord></edgeMap>
    <edgeMap><xCoord>338</xCoord><yCoord>238</yCoord></edgeMap>
    <edgeMap><xCoord>337</xCoord><yCoord>239</yCoord></edgeMap>
    <edgeMap><xCoord>336</xCoord><yCoord>240</yCoord></edgeMap>
    <edgeMap><xCoord>335</xCoord><yCoord>241</yCoord></edgeMap>
    <edgeMap><xCoord>335</xCoord><yCoord>242</yCoord></edgeMap>
    <edgeMap><xCoord>335</xCoord><yCoord>243</yCoord></edgeMap>
    <edgeMap><xCoord>335</xCoord><yCoord>244</yCoord></edgeMap>
    <edgeMap><xCoord>335</xCoord><yCoord>245</yCoord></edgeMap>
    <edgeMap><xCoord>335</xCoord><yCoord>246</yCoord></edgeMap>
    <edgeMap><xCoord>335</xCoord><yCoord>247</yCoord></edgeMap>
    <edgeMap><xCoord>335</xCoord><yCoord>248</yCoord></edgeMap>
    <edgeMap><xCoord>336</xCoord><yCoord>249</yCoord></edgeMap>
    <edgeMap><xCoord>336</xCoord><yCoord>250</yCoord></edgeMap>
    <edgeMap><xCoord>337</xCoord><yCoord>250</yCoord></edgeMap>
    <edgeMap><xCoord>338</xCoord><yCoord>250</yCoord></edgeMap>
    <edgeMap><xCoord>339</xCoord><yCoord>250</yCoord></edgeMap>
    <edgeMap><xCoord>340</xCoord><yCoord>250</yCoord></edgeMap>
   </roi>
   <roi>
    <imageZposition>1613.5</imageZposition>
    <imageSOP_UID>1.3.6.1.4.1.14519.5.2.1.6279.6001.145801185244523923469999260671</imageSOP_UID>
    <inclusion>TRUE</inclusion>
    <edgeMap><xCoord>347</xCoord><yCoord>257</yCoord></edgeMap>
    <edgeMap><xCoord>347</xCoord><yCoord>256</yCoord></edgeMap>
    <edgeMap><xCoord>347</xCoord><yCoord>255</yCoord></edgeMap>
    <edgeMap><xCoord>347</xCoord><yCoord>254</yCoord></edgeMap>
    <edgeMap><xCoord>347</xCoord><yCoord>253</yCoord></edgeMap>
    <edgeMap><xCoord>348</xCoord><yCoord>252</yCoord></edgeMap>
    <edgeMap><xCoord>349</xCoord><yCoord>251</yCoord></edgeMap>
    <edgeMap><xCoord>350</xCoord><yCoord>250</yCoord></edgeMap>
    <edgeMap><xCoord>351</xCoord><yCoord>250</yCoord></edgeMap>
    <edgeMap><xCoord>352</xCoord><yCoord>251</yCoord></edgeMap>
    <edgeMap><xCoord>352</xCoord><yCoord>252</yCoord></edgeMap>
    <edgeMap><xCoord>352</xCoord><yCoord>253</yCoord></edgeMap>
    <edgeMap><xCoord>352</xCoord><yCoord>254</yCoord></edgeMap>
    <edgeMap><xCoord>353</xCoord><yCoord>255</yCoord></edgeMap>
    <edgeMap><xCoord>354</xCoord><yCoord>256</yCoord></edgeMap>
    <edgeMap><xCoord>354</xCoord><yCoord>255</yCoord></edgeMap>
    <edgeMap><xCoord>354</xCoord><yCoord>254</yCoord></edgeMap>
    <edgeMap><xCoord>354</xCoord><yCoord>253</yCoord></edgeMap>
    <edgeMap><xCoord>354</xCoord><yCoord>252</yCoord></edgeMap>
    <edgeMap><xCoord>354</xCoord><yCoord>251</yCoord></edgeMap>
    <edgeMap><xCoord>353</xCoord><yCoord>250</yCoord></edgeMap>
    <edgeMap><xCoord>352</xCoord><yCoord>249</yCoord></edgeMap>
    <edgeMap><xCoord>353</xCoord><yCoord>248</yCoord></edgeMap>
    <edgeMap><xCoord>354</xCoord><yCoord>248</yCoord></edgeMap>
    <edgeMap><xCoord>354</xCoord><yCoord>247</yCoord></edgeMap>
    <edgeMap><xCoord>354</xCoord><yCoord>246</yCoord></edgeMap>
    <edgeMap><xCoord>355</xCoord><yCoord>245</yCoord></edgeMap>
    <edgeMap><xCoord>356</xCoord><yCoord>246</yCoord></edgeMap>
    <edgeMap><xCoord>356</xCoord><yCoord>247</yCoord></edgeMap>
    <edgeMap><xCoord>356</xCoord><yCoord>248</yCoord></edgeMap>
    <edgeMap><xCoord>357</xCoord><yCoord>248</yCoord></edgeMap>
    <edgeMap><xCoord>358</xCoord><yCoord>248</yCoord></edgeMap>
    <edgeMap><xCoord>358</xCoord><yCoord>247</yCoord></edgeMap>
    <edgeMap><xCoord>358</xCoord><yCoord>246</yCoord></edgeMap>
    <edgeMap><xCoord>358</xCoord><yCoord>245</yCoord></edgeMap>
    <edgeMap><xCoord>358</xCoord><yCoord>244</yCoord></edgeMap>
    <edgeMap><xCoord>357</xCoord><yCoord>243</yCoord></edgeMap>
    <edgeMap><xCoord>356</xCoord><yCoord>242</yCoord></edgeMap>
    <edgeMap><xCoord>356</xCoord><yCoord>241</yCoord></edgeMap>
    <edgeMap><xCoord>355</xCoord><yCoord>241</yCoord></edgeMap>
    <edgeMap><xCoord>354</xCoord><yCoord>240</yCoord></edgeMap>
    <edgeMap><xCoord>354</xCoord><yCoord>239</yCoord></edgeMap>
    <edgeMap><xCoord>353</xCoord><yCoord>238</yCoord></edgeMap>
    <edgeMap><xCoord>352</xCoord><yCoord>237</yCoord></edgeMap>
    <edgeMap><xCoord>351</xCoord><yCoord>236</yCoord></edgeMap>
    <edgeMap><xCoord>350</xCoord><yCoord>236</yCoord></edgeMap>
    <edgeMap><xCoord>349</xCoord><yCoord>236</yCoord></edgeMap>
    <edgeMap><xCoord>348</xCoord><yCoord>236</yCoord></edgeMap>
    <edgeMap><xCoord>347</xCoord><yCoord>235</yCoord></edgeMap>
    <edgeMap><xCoord>346</xCoord><yCoord>235</yCoord></edgeMap>
    <edgeMap><xCoord>345</xCoord><yCoord>235</yCoord></edgeMap>
    <edgeMap><xCoord>344</xCoord><yCoord>234</yCoord></edgeMap>
    <edgeMap><xCoord>343</xCoord><yCoord>234</yCoord></edgeMap>
    <edgeMap><xCoord>342</xCoord><yCoord>234</yCoord></edgeMap>
    <edgeMap><xCoord>341</xCoord><yCoord>234</yCoord></edgeMap>
    <edgeMap><xCoord>340</xCoord><yCoord>234</yCoord></edgeMap>
    <edgeMap><xCoord>339</xCoord><yCoord>234</yCoord></edgeMap>
    <edgeMap><xCoord>338</xCoord><yCoord>234</yCoord></edgeMap>
    <edgeMap><xCoord>337</xCoord><yCoord>234</yCoord></edgeMap>
    <edgeMap><xCoord>336</xCoord><yCoord>234</yCoord></edgeMap>
    <edgeMap><xCoord>335</xCoord><yCoord>235</yCoord></edgeMap>
    <edgeMap><xCoord>334</xCoord><yCoord>236</yCoord></edgeMap>
    <edgeMap><xCoord>333</xCoord><yCoord>237</yCoord></edgeMap>
    <edgeMap><xCoord>332</xCoord><yCoord>237</yCoord></edgeMap>
    <edgeMap><xCoord>331</xCoord><yCoord>238</yCoord></edgeMap>
    <edgeMap><xCoord>330</xCoord><yCoord>238</yCoord></edgeMap>
    <edgeMap><xCoord>329</xCoord><yCoord>239</yCoord></edgeMap>
    <edgeMap><xCoord>328</xCoord><yCoord>240</yCoord></edgeMap>
    <edgeMap><xCoord>327</xCoord><yCoord>241</yCoord></edgeMap>
    <edgeMap><xCoord>326</xCoord><yCoord>242</yCoord></edgeMap>
    <edgeMap><xCoord>326</xCoord><yCoord>243</yCoord></edgeMap>
    <edgeMap><xCoord>326</xCoord><yCoord>244</yCoord></edgeMap>
    <edgeMap><xCoord>326</xCoord><yCoord>245</yCoord></edgeMap>
    <edgeMap><xCoord>327</xCoord><yCoord>245</yCoord></edgeMap>
    <edgeMap><xCoord>328</xCoord><yCoord>246</yCoord></edgeMap>
    <edgeMap><xCoord>328</xCoord><yCoord>247</yCoord></edgeMap>
    <edgeMap><xCoord>329</xCoord><yCoord>247</yCoord></edgeMap>
    <edgeMap><xCoord>330</xCoord><yCoord>247</yCoord></edgeMap>
    <edgeMap><xCoord>331</xCoord><yCoord>248</yCoord></edgeMap>
    <edgeMap><xCoord>332</xCoord><yCoord>249</yCoord></edgeMap>
    <edgeMap><xCoord>333</xCoord><yCoord>250</yCoord></edgeMap>
    <edgeMap><xCoord>333</xCoord><yCoord>251</yCoord></edgeMap>
    <edgeMap><xCoord>333</xCoord><yCoord>252</yCoord></edgeMap>
    <edgeMap><xCoord>333</xCoord><yCoord>253</yCoord></edgeMap>
    <edgeMap><xCoord>333</xCoord><yCoord>254</yCoord></edgeMap>
    <edgeMap><xCoord>333</xCoord><yCoord>255</yCoord></edgeMap>
    <edgeMap><xCoord>334</xCoord><yCoord>255</yCoord></edgeMap>
    <edgeMap><xCoord>335</xCoord><yCoord>254</yCoord></edgeMap>
    <edgeMap><xCoord>336</xCoord><yCoord>254</yCoord></edgeMap>
    <edgeMap><xCoord>337</xCoord><yCoord>254</yCoord></edgeMap>
    <edgeMap><xCoord>338</xCoord><yCoord>254</yCoord></edgeMap>
    <edgeMap><xCoord>339</xCoord><yCoord>254</yCoord></edgeMap>
    <edgeMap><xCoord>340</xCoord><yCoord>254</yCoord></edgeMap>
    <edgeMap><xCoord>341</xCoord><yCoord>253</yCoord></edgeMap>
    <edgeMap><xCoord>342</xCoord><yCoord>253</yCoord></edgeMap>
    <edgeMap><xCoord>343</xCoord><yCoord>253</yCoord></edgeMap>
    <edgeMap><xCoord>344</xCoord><yCoord>253</yCoord></edgeMap>
    <edgeMap><xCoord>345</xCoord><yCoord>254</yCoord></edgeMap>
    <edgeMap><xCoord>345</xCoord><yCoord>255</yCoord></edgeMap>
    <edgeMap><xCoord>345</xCoord><yCoord>256</yCoord></edgeMap>
    <edgeMap><xCoord>346</xCoord><yCoord>257</yCoord></edgeMap>
    <edgeMap><xCoord>347</xCoord><yCoord>257</yCoord></edgeMap>
   </roi>
   <roi>
    <imageZposition>1610.5</imageZposition>
    <imageSOP_UID>1.3.6.1.4.1.14519.5.2.1.6279.6001.117811686099217039613202759527</imageSOP_UID>
    <inclusion>TRUE</inclusion>
    <edgeMap><xCoord>338</xCoord><yCoord>258</yCoord></edgeMap>
    <edgeMap><xCoord>339</xCoord><yCoord>257</yCoord></edgeMap>
    <edgeMap><xCoord>340</xCoord><yCoord>257</yCoord></edgeMap>
    <edgeMap><xCoord>341</xCoord><yCoord>257</yCoord></edgeMap>
    <edgeMap><xCoord>342</xCoord><yCoord>257</yCoord></edgeMap>
    <edgeMap><xCoord>343</xCoord><yCoord>257</yCoord></edgeMap>
    <edgeMap><xCoord>344</xCoord><yCoord>257</yCoord></edgeMap>
    <edgeMap><xCoord>345</xCoord><yCoord>257</yCoord></edgeMap>
    <edgeMap><xCoord>346</xCoord><yCoord>256</yCoord></edgeMap>
    <edgeMap><xCoord>347</xCoord><yCoord>256</yCoord></edgeMap>
    <edgeMap><xCoord>348</xCoord><yCoord>255</yCoord></edgeMap>
    <edgeMap><xCoord>349</xCoord><yCoord>254</yCoord></edgeMap>
    <edgeMap><xCoord>350</xCoord><yCoord>254</yCoord></edgeMap>
    <edgeMap><xCoord>351</xCoord><yCoord>253</yCoord></edgeMap>
    <edgeMap><xCoord>351</xCoord><yCoord>252</yCoord></edgeMap>
    <edgeMap><xCoord>352</xCoord><yCoord>251</yCoord></edgeMap>
    <edgeMap><xCoord>353</xCoord><yCoord>250</yCoord></edgeMap>
    <edgeMap><xCoord>354</xCoord><yCoord>249</yCoord></edgeMap>
    <edgeMap><xCoord>355</xCoord><yCoord>248</yCoord></edgeMap>
    <edgeMap><xCoord>356</xCoord><yCoord>248</yCoord></edgeMap>
    <edgeMap><xCoord>356</xCoord><yCoord>247</yCoord></edgeMap>
    <edgeMap><xCoord>356</xCoord><yCoord>246</yCoord></edgeMap>
    <edgeMap><xCoord>357</xCoord><yCoord>245</yCoord></edgeMap>
    <edgeMap><xCoord>357</xCoord><yCoord>244</yCoord></edgeMap>
    <edgeMap><xCoord>357</xCoord><yCoord>243</yCoord></edgeMap>
    <edgeMap><xCoord>356</xCoord><yCoord>242</yCoord></edgeMap>
    <edgeMap><xCoord>355</xCoord><yCoord>241</yCoord></edgeMap>
    <edgeMap><xCoord>354</xCoord><yCoord>240</yCoord></edgeMap>
    <edgeMap><xCoord>353</xCoord><yCoord>239</yCoord></edgeMap>
    <edgeMap><xCoord>352</xCoord><yCoord>238</yCoord></edgeMap>
    <edgeMap><xCoord>351</xCoord><yCoord>237</yCoord></edgeMap>
    <edgeMap><xCoord>350</xCoord><yCoord>236</yCoord></edgeMap>
    <edgeMap><xCoord>349</xCoord><yCoord>236</yCoord></edgeMap>
    <edgeMap><xCoord>348</xCoord><yCoord>235</yCoord></edgeMap>
    <edgeMap><xCoord>347</xCoord><yCoord>234</yCoord></edgeMap>
    <edgeMap><xCoord>347</xCoord><yCoord>233</yCoord></edgeMap>
    <edgeMap><xCoord>348</xCoord><yCoord>232</yCoord></edgeMap>
    <edgeMap><xCoord>348</xCoord><yCoord>231</yCoord></edgeMap>
    <edgeMap><xCoord>349</xCoord><yCoord>230</yCoord></edgeMap>
    <edgeMap><xCoord>349</xCoord><yCoord>229</yCoord></edgeMap>
    <edgeMap><xCoord>349</xCoord><yCoord>228</yCoord></edgeMap>
    <edgeMap><xCoord>348</xCoord><yCoord>228</yCoord></edgeMap>
    <edgeMap><xCoord>347</xCoord><yCoord>229</yCoord></edgeMap>
    <edgeMap><xCoord>346</xCoord><yCoord>230</yCoord></edgeMap>
    <edgeMap><xCoord>345</xCoord><yCoord>231</yCoord></edgeMap>
    <edgeMap><xCoord>345</xCoord><yCoord>232</yCoord></edgeMap>
    <edgeMap><xCoord>344</xCoord><yCoord>233</yCoord></edgeMap>
    <edgeMap><xCoord>343</xCoord><yCoord>233</yCoord></edgeMap>
    <edgeMap><xCoord>342</xCoord><yCoord>232</yCoord></edgeMap>
    <edgeMap><xCoord>341</xCoord><yCoord>231</yCoord></edgeMap>
    <edgeMap><xCoord>340</xCoord><yCoord>230</yCoord></edgeMap>
    <edgeMap><xCoord>340</xCoord><yCoord>229</yCoord></edgeMap>
    <edgeMap><xCoord>339</xCoord><yCoord>229</yCoord></edgeMap>
    <edgeMap><xCoord>338</xCoord><yCoord>229</yCoord></edgeMap>
    <edgeMap><xCoord>337</xCoord><yCoord>228</yCoord></edgeMap>
    <edgeMap><xCoord>336</xCoord><yCoord>227</yCoord></edgeMap>
    <edgeMap><xCoord>335</xCoord><yCoord>226</yCoord></edgeMap>
    <edgeMap><xCoord>335</xCoord><yCoord>225</yCoord></edgeMap>
    <edgeMap><xCoord>335</xCoord><yCoord>224</yCoord></edgeMap>
    <edgeMap><xCoord>334</xCoord><yCoord>224</yCoord></edgeMap>
    <edgeMap><xCoord>333</xCoord><yCoord>224</yCoord></edgeMap>
    <edgeMap><xCoord>333</xCoord><yCoord>225</yCoord></edgeMap>
    <edgeMap><xCoord>333</xCoord><yCoord>226</yCoord></edgeMap>
    <edgeMap><xCoord>333</xCoord><yCoord>227</yCoord></edgeMap>
    <edgeMap><xCoord>333</xCoord><yCoord>228</yCoord></edgeMap>
    <edgeMap><xCoord>333</xCoord><yCoord>229</yCoord></edgeMap>
    <edgeMap><xCoord>332</xCoord><yCoord>230</yCoord></edgeMap>
    <edgeMap><xCoord>331</xCoord><yCoord>231</yCoord></edgeMap>
    <edgeMap><xCoord>330</xCoord><yCoord>231</yCoord></edgeMap>
    <edgeMap><xCoord>329</xCoord><yCoord>231</yCoord></edgeMap>
    <edgeMap><xCoord>328</xCoord><yCoord>232</yCoord></edgeMap>
    <edgeMap><xCoord>328</xCoord><yCoord>233</yCoord></edgeMap>
    <edgeMap><xCoord>328</xCoord><yCoord>234</yCoord></edgeMap>
    <edgeMap><xCoord>328</xCoord><yCoord>235</yCoord></edgeMap>
    <edgeMap><xCoord>328</xCoord><yCoord>236</yCoord></edgeMap>
    <edgeMap><xCoord>328</xCoord><yCoord>237</yCoord></edgeMap>
    <edgeMap><xCoord>328</xCoord><yCoord>238</yCoord></edgeMap>
    <edgeMap><xCoord>327</xCoord><yCoord>239</yCoord></edgeMap>
    <edgeMap><xCoord>327</xCoord><yCoord>240</yCoord></edgeMap>
    <edgeMap><xCoord>326</xCoord><yCoord>241</yCoord></edgeMap>
    <edgeMap><xCoord>326</xCoord><yCoord>242</yCoord></edgeMap>
    <edgeMap><xCoord>326</xCoord><yCoord>243</yCoord></edgeMap>
    <edgeMap><xCoord>326</xCoord><yCoord>244</yCoord></edgeMap>
    <edgeMap><xCoord>326</xCoord><yCoord>245</yCoord></edgeMap>
    <edgeMap><xCoord>326</xCoord><yCoord>246</yCoord></edgeMap>
    <edgeMap><xCoord>326</xCoord><yCoord>247</yCoord></edgeMap>
    <edgeMap><xCoord>327</xCoord><yCoord>248</yCoord></edgeMap>
    <edgeMap><xCoord>328</xCoord><yCoord>249</yCoord></edgeMap>
    <edgeMap><xCoord>329</xCoord><yCoord>250</yCoord></edgeMap>
    <edgeMap><xCoord>329</xCoord><yCoord>251</yCoord></edgeMap>
    <edgeMap><xCoord>330</xCoord><yCoord>252</yCoord></edgeMap>
    <edgeMap><xCoord>331</xCoord><yCoord>253</yCoord></edgeMap>
    <edgeMap><xCoord>332</xCoord><yCoord>254</yCoord></edgeMap>
    <edgeMap><xCoord>333</xCoord><yCoord>255</yCoord></edgeMap>
    <edgeMap><xCoord>333</xCoord><yCoord>256</yCoord></edgeMap>
    <edgeMap><xCoord>333</xCoord><yCoord>257</yCoord></edgeMap>
    <edgeMap><xCoord>334</xCoord><yCoord>258</yCoord></edgeMap>
    <edgeMap><xCoord>335</xCoord><yCoord>258</yCoord></edgeMap>
    <edgeMap><xCoord>336</xCoord><yCoord>258</yCoord></edgeMap>
    <edgeMap><xCoord>337</xCoord><yCoord>258</yCoord></edgeMap>
    <edgeMap><xCoord>338</xCoord><yCoord>258</yCoord></edgeMap>
   </roi>
   <roi>
    <imageZposition>1607.5</imageZposition>
    <imageSOP_UID>1.3.6.1.4.1.14519.5.2.1.6279.6001.140370305891397023266532148886</imageSOP_UID>
    <inclusion>TRUE</inclusion>
    <edgeMap><xCoord>337</xCoord><yCoord>261</yCoord></edgeMap>
    <edgeMap><xCoord>338</xCoord><yCoord>260</yCoord></edgeMap>
    <edgeMap><xCoord>339</xCoord><yCoord>260</yCoord></edgeMap>
    <edgeMap><xCoord>340</xCoord><yCoord>260</yCoord></edgeMap>
    <edgeMap><xCoord>341</xCoord><yCoord>259</yCoord></edgeMap>
    <edgeMap><xCoord>342</xCoord><yCoord>258</yCoord></edgeMap>
    <edgeMap><xCoord>343</xCoord><yCoord>258</yCoord></edgeMap>
    <edgeMap><xCoord>344</xCoord><yCoord>258</yCoord></edgeMap>
    <edgeMap><xCoord>345</xCoord><yCoord>258</yCoord></edgeMap>
    <edgeMap><xCoord>346</xCoord><yCoord>257</yCoord></edgeMap>
    <edgeMap><xCoord>347</xCoord><yCoord>257</yCoord></edgeMap>
    <edgeMap><xCoord>348</xCoord><yCoord>256</yCoord></edgeMap>
    <edgeMap><xCoord>349</xCoord><yCoord>256</yCoord></edgeMap>
    <edgeMap><xCoord>350</xCoord><yCoord>256</yCoord></edgeMap>
    <edgeMap><xCoord>351</xCoord><yCoord>255</yCoord></edgeMap>
    <edgeMap><xCoord>352</xCoord><yCoord>254</yCoord></edgeMap>
    <edgeMap><xCoord>353</xCoord><yCoord>253</yCoord></edgeMap>
    <edgeMap><xCoord>354</xCoord><yCoord>252</yCoord></edgeMap>
    <edgeMap><xCoord>355</xCoord><yCoord>251</yCoord></edgeMap>
    <edgeMap><xCoord>355</xCoord><yCoord>250</yCoord></edgeMap>
    <edgeMap><xCoord>356</xCoord><yCoord>249</yCoord></edgeMap>
    <edgeMap><xCoord>356</xCoord><yCoord>248</yCoord></edgeMap>
    <edgeMap><xCoord>357</xCoord><yCoord>247</yCoord></edgeMap>
    <edgeMap><xCoord>357</xCoord><yCoord>246</yCoord></edgeMap>
    <edgeMap><xCoord>357</xCoord><yCoord>245</yCoord></edgeMap>
    <edgeMap><xCoord>357</xCoord><yCoord>244</yCoord></edgeMap>
    <edgeMap><xCoord>357</xCoord><yCoord>243</yCoord></edgeMap>
    <edgeMap><xCoord>357</xCoord><yCoord>242</yCoord></edgeMap>
    <edgeMap><xCoord>356</xCoord><yCoord>241</yCoord></edgeMap>
    <edgeMap><xCoord>356</xCoord><yCoord>240</yCoord></edgeMap>
    <edgeMap><xCoord>355</xCoord><yCoord>239</yCoord></edgeMap>
    <edgeMap><xCoord>354</xCoord><yCoord>238</yCoord></edgeMap>
    <edgeMap><xCoord>353</xCoord><yCoord>238</yCoord></edgeMap>
    <edgeMap><xCoord>352</xCoord><yCoord>237</yCoord></edgeMap>
    <edgeMap><xCoord>351</xCoord><yCoord>236</yCoord></edgeMap>
    <edgeMap><xCoord>350</xCoord><yCoord>236</yCoord></edgeMap>
    <edgeMap><xCoord>349</xCoord><yCoord>236</yCoord></edgeMap>
    <edgeMap><xCoord>348</xCoord><yCoord>235</yCoord></edgeMap>
    <edgeMap><xCoord>348</xCoord><yCoord>234</yCoord></edgeMap>
    <edgeMap><xCoord>348</xCoord><yCoord>233</yCoord></edgeMap>
    <edgeMap><xCoord>348</xCoord><yCoord>232</yCoord></edgeMap>
    <edgeMap><xCoord>349</xCoord><yCoord>231</yCoord></edgeMap>
    <edgeMap><xCoord>350</xCoord><yCoord>230</yCoord></edgeMap>
    <edgeMap><xCoord>350</xCoord><yCoord>229</yCoord></edgeMap>
    <edgeMap><xCoord>351</xCoord><yCoord>228</yCoord></edgeMap>
    <edgeMap><xCoord>351</xCoord><yCoord>227</yCoord></edgeMap>
    <edgeMap><xCoord>352</xCoord><yCoord>226</yCoord></edgeMap>
    <edgeMap><xCoord>352</xCoord><yCoord>225</yCoord></edgeMap>
    <edgeMap><xCoord>352</xCoord><yCoord>224</yCoord></edgeMap>
    <edgeMap><xCoord>352</xCoord><yCoord>223</yCoord></edgeMap>
    <edgeMap><xCoord>353</xCoord><yCoord>222</yCoord></edgeMap>
    <edgeMap><xCoord>353</xCoord><yCoord>221</yCoord></edgeMap>
    <edgeMap><xCoord>352</xCoord><yCoord>221</yCoord></edgeMap>
    <edgeMap><xCoord>352</xCoord><yCoord>222</yCoord></edgeMap>
    <edgeMap><xCoord>351</xCoord><yCoord>223</yCoord></edgeMap>
    <edgeMap><xCoord>350</xCoord><yCoord>224</yCoord></edgeMap>
    <edgeMap><xCoord>349</xCoord><yCoord>225</yCoord></edgeMap>
    <edgeMap><xCoord>348</xCoord><yCoord>226</yCoord></edgeMap>
    <edgeMap><xCoord>347</xCoord><yCoord>226</yCoord></edgeMap>
    <edgeMap><xCoord>347</xCoord><yCoord>227</yCoord></edgeMap>
    <edgeMap><xCoord>346</xCoord><yCoord>228</yCoord></edgeMap>
    <edgeMap><xCoord>346</xCoord><yCoord>229</yCoord></edgeMap>
    <edgeMap><xCoord>345</xCoord><yCoord>230</yCoord></edgeMap>
    <edgeMap><xCoord>344</xCoord><yCoord>231</yCoord></edgeMap>
    <edgeMap><xCoord>343</xCoord><yCoord>232</yCoord></edgeMap>
    <edgeMap><xCoord>342</xCoord><yCoord>231</yCoord></edgeMap>
    <edgeMap><xCoord>341</xCoord><yCoord>230</yCoord></edgeMap>
    <edgeMap><xCoord>340</xCoord><yCoord>230</yCoord></edgeMap>
    <edgeMap><xCoord>339</xCoord><yCoord>230</yCoord></edgeMap>
    <edgeMap><xCoord>338</xCoord><yCoord>229</yCoord></edgeMap>
    <edgeMap><xCoord>337</xCoord><yCoord>229</yCoord></edgeMap>
    <edgeMap><xCoord>336</xCoord><yCoord>229</yCoord></edgeMap>
    <edgeMap><xCoord>335</xCoord><yCoord>228</yCoord></edgeMap>
    <edgeMap><xCoord>335</xCoord><yCoord>227</yCoord></edgeMap>
    <edgeMap><xCoord>335</xCoord><yCoord>226</yCoord></edgeMap>
    <edgeMap><xCoord>334</xCoord><yCoord>225</yCoord></edgeMap>
    <edgeMap><xCoord>334</xCoord><yCoord>224</yCoord></edgeMap>
    <edgeMap><xCoord>333</xCoord><yCoord>224</yCoord></edgeMap>
    <edgeMap><xCoord>332</xCoord><yCoord>223</yCoord></edgeMap>
    <edgeMap><xCoord>331</xCoord><yCoord>222</yCoord></edgeMap>
    <edgeMap><xCoord>330</xCoord><yCoord>221</yCoord></edgeMap>
    <edgeMap><xCoord>330</xCoord><yCoord>222</yCoord></edgeMap>
    <edgeMap><xCoord>330</xCoord><yCoord>223</yCoord></edgeMap>
    <edgeMap><xCoord>331</xCoord><yCoord>224</yCoord></edgeMap>
    <edgeMap><xCoord>332</xCoord><yCoord>225</yCoord></edgeMap>
    <edgeMap><xCoord>332</xCoord><yCoord>226</yCoord></edgeMap>
    <edgeMap><xCoord>332</xCoord><yCoord>227</yCoord></edgeMap>
    <edgeMap><xCoord>332</xCoord><yCoord>228</yCoord></edgeMap>
    <edgeMap><xCoord>331</xCoord><yCoord>229</yCoord></edgeMap>
    <edgeMap><xCoord>330</xCoord><yCoord>229</yCoord></edgeMap>
    <edgeMap><xCoord>329</xCoord><yCoord>229</yCoord></edgeMap>
    <edgeMap><xCoord>329</xCoord><yCoord>230</yCoord></edgeMap>
    <edgeMap><xCoord>328</xCoord><yCoord>231</yCoord></edgeMap>
    <edgeMap><xCoord>327</xCoord><yCoord>232</yCoord></edgeMap>
    <edgeMap><xCoord>327</xCoord><yCoord>233</yCoord></edgeMap>
    <edgeMap><xCoord>327</xCoord><yCoord>234</yCoord></edgeMap>
    <edgeMap><xCoord>327</xCoord><yCoord>235</yCoord></edgeMap>
    <edgeMap><xCoord>328</xCoord><yCoord>236</yCoord></edgeMap>
    <edgeMap><xCoord>328</xCoord><yCoord>237</yCoord></edgeMap>
    <edgeMap><xCoord>328</xCoord><yCoord>238</yCoord></edgeMap>
    <edgeMap><xCoord>328</xCoord><yCoord>239</yCoord></edgeMap>
    <edgeMap><xCoord>328</xCoord><yCoord>240</yCoord></edgeMap>
    <edgeMap><xCoord>327</xCoord><yCoord>241</yCoord></edgeMap>
    <edgeMap><xCoord>327</xCoord><yCoord>242</yCoord></edgeMap>
    <edgeMap><xCoord>327</xCoord><yCoord>243</yCoord></edgeMap>
    <edgeMap><xCoord>327</xCoord><yCoord>244</yCoord></edgeMap>
    <edgeMap><xCoord>327</xCoord><yCoord>245</yCoord></edgeMap>
    <edgeMap><xCoord>327</xCoord><yCoord>246</yCoord></edgeMap>
    <edgeMap><xCoord>327</xCoord><yCoord>247</yCoord></edgeMap>
    <edgeMap><xCoord>327</xCoord><yCoord>248</yCoord></edgeMap>
    <edgeMap><xCoord>327</xCoord><yCoord>249</yCoord></edgeMap>
    <edgeMap><xCoord>327</xCoord><yCoord>250</yCoord></edgeMap>
    <edgeMap><xCoord>327</xCoord><yCoord>251</yCoord></edgeMap>
    <edgeMap><xCoord>327</xCoord><yCoord>252</yCoord></edgeMap>
    <edgeMap><xCoord>327</xCoord><yCoord>253</yCoord></edgeMap>
    <edgeMap><xCoord>327</xCoord><yCoord>254</yCoord></edgeMap>
    <edgeMap><xCoord>328</xCoord><yCoord>255</yCoord></edgeMap>
    <edgeMap><xCoord>328</xCoord><yCoord>256</yCoord></edgeMap>
    <edgeMap><xCoord>329</xCoord><yCoord>257</yCoord></edgeMap>
    <edgeMap><xCoord>329</xCoord><yCoord>258</yCoord></edgeMap>
    <edgeMap><xCoord>330</xCoord><yCoord>258</yCoord></edgeMap>
    <edgeMap><xCoord>331</xCoord><yCoord>258</yCoord></edgeMap>
    <edgeMap><xCoord>332</xCoord><yCoord>258</yCoord></edgeMap>
    <edgeMap><xCoord>333</xCoord><yCoord>258</yCoord></edgeMap>
    <edgeMap><xCoord>334</xCoord><yCoord>258</yCoord></edgeMap>
    <edgeMap><xCoord>335</xCoord><yCoord>259</yCoord></edgeMap>
    <edgeMap><xCoord>335</xCoord><yCoord>260</yCoord></edgeMap>
    <edgeMap><xCoord>336</xCoord><yCoord>261</yCoord></edgeMap>
    <edgeMap><xCoord>337</xCoord><yCoord>261</yCoord></edgeMap>
   </roi>
   <roi>
    <imageZposition>1604.5</imageZposition>
    <imageSOP_UID>1.3.6.1.4.1.14519.5.2.1.6279.6001.192028152416081898151427003898</imageSOP_UID>
    <inclusion>TRUE</inclusion>
    <edgeMap><xCoord>332</xCoord><yCoord>262</yCoord></edgeMap>
    <edgeMap><xCoord>333</xCoord><yCoord>261</yCoord></edgeMap>
    <edgeMap><xCoord>334</xCoord><yCoord>261</yCoord></edgeMap>
    <edgeMap><xCoord>335</xCoord><yCoord>260</yCoord></edgeMap>
    <edgeMap><xCoord>336</xCoord><yCoord>261</yCoord></edgeMap>
    <edgeMap><xCoord>337</xCoord><yCoord>261</yCoord></edgeMap>
    <edgeMap><xCoord>338</xCoord><yCoord>261</yCoord></edgeMap>
    <edgeMap><xCoord>339</xCoord><yCoord>261</yCoord></edgeMap>
    <edgeMap><xCoord>340</xCoord><yCoord>261</yCoord></edgeMap>
    <edgeMap><xCoord>341</xCoord><yCoord>260</yCoord></edgeMap>
    <edgeMap><xCoord>342</xCoord><yCoord>260</yCoord></edgeMap>
    <edgeMap><xCoord>343</xCoord><yCoord>259</yCoord></edgeMap>
    <edgeMap><xCoord>344</xCoord><yCoord>259</yCoord></edgeMap>
    <edgeMap><xCoord>345</xCoord><yCoord>258</yCoord></edgeMap>
    <edgeMap><xCoord>346</xCoord><yCoord>257</yCoord></edgeMap>
    <edgeMap><xCoord>347</xCoord><yCoord>257</yCoord></edgeMap>
    <edgeMap><xCoord>348</xCoord><yCoord>256</yCoord></edgeMap>
    <edgeMap><xCoord>349</xCoord><yCoord>257</yCoord></edgeMap>
    <edgeMap><xCoord>350</xCoord><yCoord>257</yCoord></edgeMap>
    <edgeMap><xCoord>351</xCoord><yCoord>258</yCoord></edgeMap>
    <edgeMap><xCoord>352</xCoord><yCoord>257</yCoord></edgeMap>
    <edgeMap><xCoord>353</xCoord><yCoord>257</yCoord></edgeMap>
    <edgeMap><xCoord>354</xCoord><yCoord>256</yCoord></edgeMap>
    <edgeMap><xCoord>354</xCoord><yCoord>255</yCoord></edgeMap>
    <edgeMap><xCoord>354</xCoord><yCoord>254</yCoord></edgeMap>
    <edgeMap><xCoord>354</xCoord><yCoord>253</yCoord></edgeMap>
    <edgeMap><xCoord>355</xCoord><yCoord>252</yCoord></edgeMap>
    <edgeMap><xCoord>356</xCoord><yCoord>251</yCoord></edgeMap>
    <edgeMap><xCoord>356</xCoord><yCoord>250</yCoord></edgeMap>
    <edgeMap><xCoord>356</xCoord><yCoord>249</yCoord></edgeMap>
    <edgeMap><xCoord>356</xCoord><yCoord>248</yCoord></edgeMap>
    <edgeMap><xCoord>356</xCoord><yCoord>247</yCoord></edgeMap>
    <edgeMap><xCoord>356</xCoord><yCoord>246</yCoord></edgeMap>
    <edgeMap><xCoord>356</xCoord><yCoord>245</yCoord></edgeMap>
    <edgeMap><xCoord>357</xCoord><yCoord>244</yCoord></edgeMap>
    <edgeMap><xCoord>358</xCoord><yCoord>243</yCoord></edgeMap>
    <edgeMap><xCoord>358</xCoord><yCoord>242</yCoord></edgeMap>
    <edgeMap><xCoord>358</xCoord><yCoord>241</yCoord></edgeMap>
    <edgeMap><xCoord>358</xCoord><yCoord>240</yCoord></edgeMap>
    <edgeMap><xCoord>358</xCoord><yCoord>239</yCoord></edgeMap>
    <edgeMap><xCoord>357</xCoord><yCoord>238</yCoord></edgeMap>
    <edgeMap><xCoord>356</xCoord><yCoord>238</yCoord></edgeMap>
    <edgeMap><xCoord>355</xCoord><yCoord>238</yCoord></edgeMap>
    <edgeMap><xCoord>354</xCoord><yCoord>238</yCoord></edgeMap>
    <edgeMap><xCoord>353</xCoord><yCoord>237</yCoord></edgeMap>
    <edgeMap><xCoord>352</xCoord><yCoord>236</yCoord></edgeMap>
    <edgeMap><xCoord>351</xCoord><yCoord>235</yCoord></edgeMap>
    <edgeMap><xCoord>350</xCoord><yCoord>234</yCoord></edgeMap>
    <edgeMap><xCoord>350</xCoord><yCoord>233</yCoord></edgeMap>
    <edgeMap><xCoord>350</xCoord><yCoord>232</yCoord></edgeMap>
    <edgeMap><xCoord>349</xCoord><yCoord>231</yCoord></edgeMap>
    <edgeMap><xCoord>349</xCoord><yCoord>230</yCoord></edgeMap>
    <edgeMap><xCoord>349</xCoord><yCoord>229</yCoord></edgeMap>
    <edgeMap><xCoord>350</xCoord><yCoord>228</yCoord></edgeMap>
    <edgeMap><xCoord>349</xCoord><yCoord>229</yCoord></edgeMap>
    <edgeMap><xCoord>348</xCoord><yCoord>230</yCoord></edgeMap>
    <edgeMap><xCoord>347</xCoord><yCoord>230</yCoord></edgeMap>
    <edgeMap><xCoord>346</xCoord><yCoord>231</yCoord></edgeMap>
    <edgeMap><xCoord>345</xCoord><yCoord>232</yCoord></edgeMap>
    <edgeMap><xCoord>344</xCoord><yCoord>233</yCoord></edgeMap>
    <edgeMap><xCoord>343</xCoord><yCoord>233</yCoord></edgeMap>
    <edgeMap><xCoord>342</xCoord><yCoord>233</yCoord></edgeMap>
    <edgeMap><xCoord>341</xCoord><yCoord>233</yCoord></edgeMap>
    <edgeMap><xCoord>340</xCoord><yCoord>232</yCoord></edgeMap>
    <edgeMap><xCoord>339</xCoord><yCoord>231</yCoord></edgeMap>
    <edgeMap><xCoord>338</xCoord><yCoord>231</yCoord></edgeMap>
    <edgeMap><xCoord>337</xCoord><yCoord>230</yCoord></edgeMap>
    <edgeMap><xCoord>336</xCoord><yCoord>230</yCoord></edgeMap>
    <edgeMap><xCoord>335</xCoord><yCoord>230</yCoord></edgeMap>
    <edgeMap><xCoord>334</xCoord><yCoord>229</yCoord></edgeMap>
    <edgeMap><xCoord>333</xCoord><yCoord>230</yCoord></edgeMap>
    <edgeMap><xCoord>332</xCoord><yCoord>230</yCoord></edgeMap>
    <edgeMap><xCoord>331</xCoord><yCoord>231</yCoord></edgeMap>
    <edgeMap><xCoord>330</xCoord><yCoord>232</yCoord></edgeMap>
    <edgeMap><xCoord>330</xCoord><yCoord>233</yCoord></edgeMap>
    <edgeMap><xCoord>329</xCoord><yCoord>234</yCoord></edgeMap>
    <edgeMap><xCoord>329</xCoord><yCoord>235</yCoord></edgeMap>
    <edgeMap><xCoord>329</xCoord><yCoord>236</yCoord></edgeMap>
    <edgeMap><xCoord>329</xCoord><yCoord>237</yCoord></edgeMap>
    <edgeMap><xCoord>329</xCoord><yCoord>238</yCoord></edgeMap>
    <edgeMap><xCoord>329</xCoord><yCoord>239</yCoord></edgeMap>
    <edgeMap><xCoord>329</xCoord><yCoord>240</yCoord></edgeMap>
    <edgeMap><xCoord>329</xCoord><yCoord>241</yCoord></edgeMap>
    <edgeMap><xCoord>329</xCoord><yCoord>242</yCoord></edgeMap>
    <edgeMap><xCoord>328</xCoord><yCoord>243</yCoord></edgeMap>
    <edgeMap><xCoord>328</xCoord><yCoord>244</yCoord></edgeMap>
    <edgeMap><xCoord>328</xCoord><yCoord>245</yCoord></edgeMap>
    <edgeMap><xCoord>328</xCoord><yCoord>246</yCoord></edgeMap>
    <edgeMap><xCoord>328</xCoord><yCoord>247</yCoord></edgeMap>
    <edgeMap><xCoord>328</xCoord><yCoord>248</yCoord></edgeMap>
    <edgeMap><xCoord>328</xCoord><yCoord>249</yCoord></edgeMap>
    <edgeMap><xCoord>328</xCoord><yCoord>250</yCoord></edgeMap>
    <edgeMap><xCoord>328</xCoord><yCoord>251</yCoord></edgeMap>
    <edgeMap><xCoord>328</xCoord><yCoord>252</yCoord></edgeMap>
    <edgeMap><xCoord>328</xCoord><yCoord>253</yCoord></edgeMap>
    <edgeMap><xCoord>328</xCoord><yCoord>254</yCoord></edgeMap>
    <edgeMap><xCoord>328</xCoord><yCoord>255</yCoord></edgeMap>
    <edgeMap><xCoord>329</xCoord><yCoord>256</yCoord></edgeMap>
    <edgeMap><xCoord>329</xCoord><yCoord>257</yCoord></edgeMap>
    <edgeMap><xCoord>330</xCoord><yCoord>258</yCoord></edgeMap>
    <edgeMap><xCoord>330</xCoord><yCoord>259</yCoord></edgeMap>
    <edgeMap><xCoord>330</xCoord><yCoord>260</yCoord></edgeMap>
    <edgeMap><xCoord>331</xCoord><yCoord>261</yCoord></edgeMap>
    <edgeMap><xCoord>332</xCoord><yCoord>262</yCoord></edgeMap>
   </roi>
   <roi>
    <imageZposition>1601.5</imageZposition>
    <imageSOP_UID>1.3.6.1.4.1.14519.5.2.1.6279.6001.960427369513335665287002080118</imageSOP_UID>
    <inclusion>TRUE</inclusion>
    <edgeMap><xCoord>329</xCoord><yCoord>268</yCoord></edgeMap>
    <edgeMap><xCoord>330</xCoord><yCoord>267</yCoord></edgeMap>
    <edgeMap><xCoord>330</xCoord><yCoord>266</yCoord></edgeMap>
    <edgeMap><xCoord>331</xCoord><yCoord>265</yCoord></edgeMap>
    <edgeMap><xCoord>332</xCoord><yCoord>264</yCoord></edgeMap>
    <edgeMap><xCoord>333</xCoord><yCoord>264</yCoord></edgeMap>
    <edgeMap><xCoord>333</xCoord><yCoord>263</yCoord></edgeMap>
    <edgeMap><xCoord>334</xCoord><yCoord>262</yCoord></edgeMap>
    <edgeMap><xCoord>334</xCoord><yCoord>261</yCoord></edgeMap>
    <edgeMap><xCoord>334</xCoord><yCoord>260</yCoord></edgeMap>
    <edgeMap><xCoord>335</xCoord><yCoord>259</yCoord></edgeMap>
    <edgeMap><xCoord>336</xCoord><yCoord>259</yCoord></edgeMap>
    <edgeMap><xCoord>337</xCoord><yCoord>259</yCoord></edgeMap>
    <edgeMap><xCoord>338</xCoord><yCoord>258</yCoord></edgeMap>
    <edgeMap><xCoord>339</xCoord><yCoord>258</yCoord></edgeMap>
    <edgeMap><xCoord>340</xCoord><yCoord>258</yCoord></edgeMap>
    <edgeMap><xCoord>341</xCoord><yCoord>258</yCoord></edgeMap>
    <edgeMap><xCoord>342</xCoord><yCoord>258</yCoord></edgeMap>
    <edgeMap><xCoord>343</xCoord><yCoord>257</yCoord></edgeMap>
    <edgeMap><xCoord>344</xCoord><yCoord>256</yCoord></edgeMap>
    <edgeMap><xCoord>345</xCoord><yCoord>255</yCoord></edgeMap>
    <edgeMap><xCoord>346</xCoord><yCoord>255</yCoord></edgeMap>
    <edgeMap><xCoord>347</xCoord><yCoord>255</yCoord></edgeMap>
    <edgeMap><xCoord>348</xCoord><yCoord>255</yCoord></edgeMap>
    <edgeMap><xCoord>349</xCoord><yCoord>254</yCoord></edgeMap>
    <edgeMap><xCoord>349</xCoord><yCoord>253</yCoord></edgeMap>
    <edgeMap><xCoord>350</xCoord><yCoord>252</yCoord></edgeMap>
    <edgeMap><xCoord>351</xCoord><yCoord>251</yCoord></edgeMap>
    <edgeMap><xCoord>352</xCoord><yCoord>251</yCoord></edgeMap>
    <edgeMap><xCoord>353</xCoord><yCoord>251</yCoord></edgeMap>
    <edgeMap><xCoord>354</xCoord><yCoord>250</yCoord></edgeMap>
    <edgeMap><xCoord>355</xCoord><yCoord>249</yCoord></edgeMap>
    <edgeMap><xCoord>355</xCoord><yCoord>248</yCoord></edgeMap>
    <edgeMap><xCoord>355</xCoord><yCoord>247</yCoord></edgeMap>
    <edgeMap><xCoord>356</xCoord><yCoord>246</yCoord></edgeMap>
    <edgeMap><xCoord>357</xCoord><yCoord>245</yCoord></edgeMap>
    <edgeMap><xCoord>358</xCoord><yCoord>245</yCoord></edgeMap>
    <edgeMap><xCoord>359</xCoord><yCoord>244</yCoord></edgeMap>
    <edgeMap><xCoord>360</xCoord><yCoord>244</yCoord></edgeMap>
    <edgeMap><xCoord>360</xCoord><yCoord>243</yCoord></edgeMap>
    <edgeMap><xCoord>361</xCoord><yCoord>242</yCoord></edgeMap>
    <edgeMap><xCoord>361</xCoord><yCoord>241</yCoord></edgeMap>
    <edgeMap><xCoord>360</xCoord><yCoord>240</yCoord></edgeMap>
    <edgeMap><xCoord>359</xCoord><yCoord>240</yCoord></edgeMap>
    <edgeMap><xCoord>358</xCoord><yCoord>239</yCoord></edgeMap>
    <edgeMap><xCoord>357</xCoord><yCoord>239</yCoord></edgeMap>
    <edgeMap><xCoord>356</xCoord><yCoord>239</yCoord></edgeMap>
    <edgeMap><xCoord>355</xCoord><yCoord>239</yCoord></edgeMap>
    <edgeMap><xCoord>354</xCoord><yCoord>239</yCoord></edgeMap>
    <edgeMap><xCoord>353</xCoord><yCoord>239</yCoord></edgeMap>
    <edgeMap><xCoord>352</xCoord><yCoord>238</yCoord></edgeMap>
    <edgeMap><xCoord>351</xCoord><yCoord>238</yCoord></edgeMap>
    <edgeMap><xCoord>350</xCoord><yCoord>237</yCoord></edgeMap>
    <edgeMap><xCoord>349</xCoord><yCoord>237</yCoord></edgeMap>
    <edgeMap><xCoord>348</xCoord><yCoord>236</yCoord></edgeMap>
    <edgeMap><xCoord>348</xCoord><yCoord>235</yCoord></edgeMap>
    <edgeMap><xCoord>348</xCoord><yCoord>234</yCoord></edgeMap>
    <edgeMap><xCoord>347</xCoord><yCoord>234</yCoord></edgeMap>
    <edgeMap><xCoord>346</xCoord><yCoord>234</yCoord></edgeMap>
    <edgeMap><xCoord>345</xCoord><yCoord>234</yCoord></edgeMap>
    <edgeMap><xCoord>344</xCoord><yCoord>234</yCoord></edgeMap>
    <edgeMap><xCoord>343</xCoord><yCoord>233</yCoord></edgeMap>
    <edgeMap><xCoord>342</xCoord><yCoord>233</yCoord></edgeMap>
    <edgeMap><xCoord>341</xCoord><yCoord>234</yCoord></edgeMap>
    <edgeMap><xCoord>340</xCoord><yCoord>234</yCoord></edgeMap>
    <edgeMap><xCoord>339</xCoord><yCoord>234</yCoord></edgeMap>
    <edgeMap><xCoord>338</xCoord><yCoord>233</yCoord></edgeMap>
    <edgeMap><xCoord>337</xCoord><yCoord>232</yCoord></edgeMap>
    <edgeMap><xCoord>336</xCoord><yCoord>233</yCoord></edgeMap>
    <edgeMap><xCoord>335</xCoord><yCoord>234</yCoord></edgeMap>
    <edgeMap><xCoord>334</xCoord><yCoord>235</yCoord></edgeMap>
    <edgeMap><xCoord>333</xCoord><yCoord>236</yCoord></edgeMap>
    <edgeMap><xCoord>333</xCoord><yCoord>237</yCoord></edgeMap>
    <edgeMap><xCoord>332</xCoord><yCoord>238</yCoord></edgeMap>
    <edgeMap><xCoord>331</xCoord><yCoord>239</yCoord></edgeMap>
    <edgeMap><xCoord>331</xCoord><yCoord>240</yCoord></edgeMap>
    <edgeMap><xCoord>331</xCoord><yCoord>241</yCoord></edgeMap>
    <edgeMap><xCoord>330</xCoord><yCoord>242</yCoord></edgeMap>
    <edgeMap><xCoord>330</xCoord><yCoord>243</yCoord></edgeMap>
    <edgeMap><xCoord>329</xCoord><yCoord>244</yCoord></edgeMap>
    <edgeMap><xCoord>328</xCoord><yCoord>245</yCoord></edgeMap>
    <edgeMap><xCoord>328</xCoord><yCoord>246</yCoord></edgeMap>
    <edgeMap><xCoord>329</xCoord><yCoord>247</yCoord></edgeMap>
    <edgeMap><xCoord>329</xCoord><yCoord>248</yCoord></edgeMap>
    <edgeMap><xCoord>329</xCoord><yCoord>249</yCoord></edgeMap>
    <edgeMap><xCoord>329</xCoord><yCoord>250</yCoord></edgeMap>
    <edgeMap><xCoord>329</xCoord><yCoord>251</yCoord></edgeMap>
    <edgeMap><xCoord>328</xCoord><yCoord>252</yCoord></edgeMap>
    <edgeMap><xCoord>328</xCoord><yCoord>253</yCoord></edgeMap>
    <edgeMap><xCoord>329</xCoord><yCoord>254</yCoord></edgeMap>
    <edgeMap><xCoord>329</xCoord><yCoord>255</yCoord></edgeMap>
    <edgeMap><xCoord>329</xCoord><yCoord>256</yCoord></edgeMap>
    <edgeMap><xCoord>330</xCoord><yCoord>257</yCoord></edgeMap>
    <edgeMap><xCoord>331</xCoord><yCoord>258</yCoord></edgeMap>
    <edgeMap><xCoord>331</xCoord><yCoord>259</yCoord></edgeMap>
    <edgeMap><xCoord>331</xCoord><yCoord>260</yCoord></edgeMap>
    <edgeMap><xCoord>331</xCoord><yCoord>261</yCoord></edgeMap>
    <edgeMap><xCoord>331</xCoord><yCoord>262</yCoord></edgeMap>
    <edgeMap><xCoord>331</xCoord><yCoord>263</yCoord></edgeMap>
    <edgeMap><xCoord>330</xCoord><yCoord>264</yCoord></edgeMap>
    <edgeMap><xCoord>329</xCoord><yCoord>264</yCoord></edgeMap>
    <edgeMap><xCoord>328</xCoord><yCoord>264</yCoord></edgeMap>
    <edgeMap><xCoord>327</xCoord><yCoord>264</yCoord></edgeMap>
    <edgeMap><xCoord>327</xCoord><yCoord>265</yCoord></edgeMap>
    <edgeMap><xCoord>326</xCoord><yCoord>266</yCoord></edgeMap>
    <edgeMap><xCoord>326</xCoord><yCoord>267</yCoord></edgeMap>
    <edgeMap><xCoord>327</xCoord><yCoord>268</yCoord></edgeMap>
    <edgeMap><xCoord>328</xCoord><yCoord>268</yCoord></edgeMap>
    <edgeMap><xCoord>329</xCoord><yCoord>268</yCoord></edgeMap>
   </roi>
   <roi>
    <imageZposition>1598.5</imageZposition>
    <imageSOP_UID>1.3.6.1.4.1.14519.5.2.1.6279.6001.454836588092854152263416988044</imageSOP_UID>
    <inclusion>TRUE</inclusion>
    <edgeMap><xCoord>342</xCoord><yCoord>255</yCoord></edgeMap>
    <edgeMap><xCoord>343</xCoord><yCoord>254</yCoord></edgeMap>
    <edgeMap><xCoord>343</xCoord><yCoord>253</yCoord></edgeMap>
    <edgeMap><xCoord>344</xCoord><yCoord>252</yCoord></edgeMap>
    <edgeMap><xCoord>345</xCoord><yCoord>251</yCoord></edgeMap>
    <edgeMap><xCoord>346</xCoord><yCoord>250</yCoord></edgeMap>
    <edgeMap><xCoord>347</xCoord><yCoord>250</yCoord></edgeMap>
    <edgeMap><xCoord>348</xCoord><yCoord>250</yCoord></edgeMap>
    <edgeMap><xCoord>349</xCoord><yCoord>249</yCoord></edgeMap>
    <edgeMap><xCoord>350</xCoord><yCoord>249</yCoord></edgeMap>
    <edgeMap><xCoord>351</xCoord><yCoord>249</yCoord></edgeMap>
    <edgeMap><xCoord>352</xCoord><yCoord>249</yCoord></edgeMap>
    <edgeMap><xCoord>352</xCoord><yCoord>248</yCoord></edgeMap>
    <edgeMap><xCoord>352</xCoord><yCoord>247</yCoord></edgeMap>
    <edgeMap><xCoord>352</xCoord><yCoord>246</yCoord></edgeMap>
    <edgeMap><xCoord>353</xCoord><yCoord>245</yCoord></edgeMap>
    <edgeMap><xCoord>354</xCoord><yCoord>245</yCoord></edgeMap>
    <edgeMap><xCoord>355</xCoord><yCoord>245</yCoord></edgeMap>
    <edgeMap><xCoord>356</xCoord><yCoord>245</yCoord></edgeMap>
    <edgeMap><xCoord>357</xCoord><yCoord>245</yCoord></edgeMap>
    <edgeMap><xCoord>358</xCoord><yCoord>244</yCoord></edgeMap>
    <edgeMap><xCoord>359</xCoord><yCoord>244</yCoord></edgeMap>
    <edgeMap><xCoord>360</xCoord><yCoord>243</yCoord></edgeMap>
    <edgeMap><xCoord>360</xCoord><yCoord>242</yCoord></edgeMap>
    <edgeMap><xCoord>361</xCoord><yCoord>241</yCoord></edgeMap>
    <edgeMap><xCoord>361</xCoord><yCoord>240</yCoord></edgeMap>
    <edgeMap><xCoord>360</xCoord><yCoord>240</yCoord></edgeMap>
    <edgeMap><xCoord>359</xCoord><yCoord>240</yCoord></edgeMap>
    <edgeMap><xCoord>358</xCoord><yCoord>239</yCoord></edgeMap>
    <edgeMap><xCoord>357</xCoord><yCoord>239</yCoord></edgeMap>
    <edgeMap><xCoord>356</xCoord><yCoord>239</yCoord></edgeMap>
    <edgeMap><xCoord>355</xCoord><yCoord>240</yCoord></edgeMap>
    <edgeMap><xCoord>354</xCoord><yCoord>240</yCoord></edgeMap>
    <edgeMap><xCoord>353</xCoord><yCoord>241</yCoord></edgeMap>
    <edgeMap><xCoord>352</xCoord><yCoord>242</yCoord></edgeMap>
    <edgeMap><xCoord>351</xCoord><yCoord>242</yCoord></edgeMap>
    <edgeMap><xCoord>350</xCoord><yCoord>241</yCoord></edgeMap>
    <edgeMap><xCoord>349</xCoord><yCoord>241</yCoord></edgeMap>
    <edgeMap><xCoord>348</xCoord><yCoord>241</yCoord></edgeMap>
    <edgeMap><xCoord>347</xCoord><yCoord>240</yCoord></edgeMap>
    <edgeMap><xCoord>347</xCoord><yCoord>239</yCoord></edgeMap>
    <edgeMap><xCoord>347</xCoord><yCoord>238</yCoord></edgeMap>
    <edgeMap><xCoord>347</xCoord><yCoord>237</yCoord></edgeMap>
    <edgeMap><xCoord>346</xCoord><yCoord>236</yCoord></edgeMap>
    <edgeMap><xCoord>346</xCoord><yCoord>235</yCoord></edgeMap>
    <edgeMap><xCoord>345</xCoord><yCoord>235</yCoord></edgeMap>
    <edgeMap><xCoord>344</xCoord><yCoord>235</yCoord></edgeMap>
    <edgeMap><xCoord>343</xCoord><yCoord>235</yCoord></edgeMap>
    <edgeMap><xCoord>342</xCoord><yCoord>235</yCoord></edgeMap>
    <edgeMap><xCoord>341</xCoord><yCoord>235</yCoord></edgeMap>
    <edgeMap><xCoord>340</xCoord><yCoord>236</yCoord></edgeMap>
    <edgeMap><xCoord>339</xCoord><yCoord>236</yCoord></edgeMap>
    <edgeMap><xCoord>338</xCoord><yCoord>236</yCoord></edgeMap>
    <edgeMap><xCoord>337</xCoord><yCoord>237</yCoord></edgeMap>
    <edgeMap><xCoord>336</xCoord><yCoord>238</yCoord></edgeMap>
    <edgeMap><xCoord>335</xCoord><yCoord>239</yCoord></edgeMap>
    <edgeMap><xCoord>335</xCoord><yCoord>240</yCoord></edgeMap>
    <edgeMap><xCoord>335</xCoord><yCoord>241</yCoord></edgeMap>
    <edgeMap><xCoord>335</xCoord><yCoord>242</yCoord></edgeMap>
    <edgeMap><xCoord>335</xCoord><yCoord>243</yCoord></edgeMap>
    <edgeMap><xCoord>335</xCoord><yCoord>244</yCoord></edgeMap>
    <edgeMap><xCoord>336</xCoord><yCoord>245</yCoord></edgeMap>
    <edgeMap><xCoord>336</xCoord><yCoord>246</yCoord></edgeMap>
    <edgeMap><xCoord>336</xCoord><yCoord>247</yCoord></edgeMap>
    <edgeMap><xCoord>335</xCoord><yCoord>248</yCoord></edgeMap>
    <edgeMap><xCoord>336</xCoord><yCoord>249</yCoord></edgeMap>
    <edgeMap><xCoord>336</xCoord><yCoord>250</yCoord></edgeMap>
    <edgeMap><xCoord>336</xCoord><yCoord>251</yCoord></edgeMap>
    <edgeMap><xCoord>337</xCoord><yCoord>252</yCoord></edgeMap>
    <edgeMap><xCoord>338</xCoord><yCoord>252</yCoord></edgeMap>
    <edgeMap><xCoord>339</xCoord><yCoord>253</yCoord></edgeMap>
    <edgeMap><xCoord>340</xCoord><yCoord>254</yCoord></edgeMap>
    <edgeMap><xCoord>341</xCoord><yCoord>254</yCoord></edgeMap>
    <edgeMap><xCoord>342</xCoord><yCoord>255</yCoord></edgeMap>
   </roi>
  </unblindedReadNodule>
  <unblindedReadNodule>
   <noduleID>16308</noduleID>
   <roi>
    <imageZposition>1553.5</imageZposition>
    <imageSOP_UID>1.3.6.1.4.1.14519.5.2.1.6279.6001.202387846001722979512112267868</imageSOP_UID>
    <inclusion>TRUE</inclusion>
    <edgeMap><xCoord>143</xCoord><yCoord>339</yCoord></edgeMap>
   </roi>
  </unblindedReadNodule>
  <unblindedReadNodule>
   <noduleID>16324</noduleID>
   <roi>
    <imageZposition>1550.5</imageZposition>
    <imageSOP_UID>1.3.6.1.4.1.14519.5.2.1.6279.6001.498089111228175009979138545584</imageSOP_UID>
    <inclusion>TRUE</inclusion>
    <edgeMap><xCoord>406</xCoord><yCoord>192</yCoord></edgeMap>
   </roi>
  </unblindedReadNodule>
  <unblindedReadNodule>
   <noduleID>16332</noduleID>
   <characteristics>
    <subtlety>4</subtlety>
    <internalStructure>1</internalStructure>
    <calcification>5</calcification>
    <sphericity>5</sphericity>
    <margin>5</margin>
    <lobulation>1</lobulation>
    <spiculation>1</spiculation>
    <texture>5</texture>
    <malignancy>1</malignancy>
   </characteristics>
   <roi>
    <imageZposition>1547.5</imageZposition>
    <imageSOP_UID>1.3.6.1.4.1.14519.5.2.1.6279.6001.163230259801838781207059567328</imageSOP_UID>
    <inclusion>TRUE</inclusion>
    <edgeMap><xCoord>338</xCoord><yCoord>351</yCoord></edgeMap>
    <edgeMap><xCoord>339</xCoord><yCoord>350</yCoord></edgeMap>
    <edgeMap><xCoord>339</xCoord><yCoord>349</yCoord></edgeMap>
    <edgeMap><xCoord>339</xCoord><yCoord>348</yCoord></edgeMap>
    <edgeMap><xCoord>338</xCoord><yCoord>347</yCoord></edgeMap>
    <edgeMap><xCoord>337</xCoord><yCoord>347</yCoord></edgeMap>
    <edgeMap><xCoord>336</xCoord><yCoord>347</yCoord></edgeMap>
    <edgeMap><xCoord>335</xCoord><yCoord>347</yCoord></edgeMap>
    <edgeMap><xCoord>335</xCoord><yCoord>348</yCoord></edgeMap>
    <edgeMap><xCoord>335</xCoord><yCoord>349</yCoord></edgeMap>
    <edgeMap><xCoord>335</xCoord><yCoord>350</yCoord></edgeMap>
    <edgeMap><xCoord>335</xCoord><yCoord>351</yCoord></edgeMap>
    <edgeMap><xCoord>336</xCoord><yCoord>351</yCoord></edgeMap>
    <edgeMap><xCoord>337</xCoord><yCoord>351</yCoord></edgeMap>
    <edgeMap><xCoord>338</xCoord><yCoord>351</yCoord></edgeMap>
   </roi>
   <roi>
    <imageZposition>1544.5</imageZposition>
    <imageSOP_UID>1.3.6.1.4.1.14519.5.2.1.6279.6001.554419374464496085900992574496</imageSOP_UID>
    <inclusion>TRUE</inclusion>
    <edgeMap><xCoord>337</xCoord><yCoord>352</yCoord></edgeMap>
    <edgeMap><xCoord>338</xCoord><yCoord>351</yCoord></edgeMap>
    <edgeMap><xCoord>339</xCoord><yCoord>351</yCoord></edgeMap>
    <edgeMap><xCoord>339</xCoord><yCoord>350</yCoord></edgeMap>
    <edgeMap><xCoord>339</xCoord><yCoord>349</yCoord></edgeMap>
    <edgeMap><xCoord>339</xCoord><yCoord>348</yCoord></edgeMap>
    <edgeMap><xCoord>339</xCoord><yCoord>347</yCoord></edgeMap>
    <edgeMap><xCoord>338</xCoord><yCoord>346</yCoord></edgeMap>
    <edgeMap><xCoord>337</xCoord><yCoord>345</yCoord></edgeMap>
    <edgeMap><xCoord>336</xCoord><yCoord>345</yCoord></edgeMap>
    <edgeMap><xCoord>335</xCoord><yCoord>345</yCoord></edgeMap>
    <edgeMap><xCoord>334</xCoord><yCoord>345</yCoord></edgeMap>
    <edgeMap><xCoord>334</xCoord><yCoord>346</yCoord></edgeMap>
    <edgeMap><xCoord>334</xCoord><yCoord>347</yCoord></edgeMap>
    <edgeMap><xCoord>333</xCoord><yCoord>348</yCoord></edgeMap>
    <edgeMap><xCoord>333</xCoord><yCoord>349</yCoord></edgeMap>
    <edgeMap><xCoord>333</xCoord><yCoord>350</yCoord></edgeMap>
    <edgeMap><xCoord>334</xCoord><yCoord>351</yCoord></edgeMap>
    <edgeMap><xCoord>335</xCoord><yCoord>352</yCoord></edgeMap>
    <edgeMap><xCoord>336</xCoord><yCoord>352</yCoord></edgeMap>
    <edgeMap><xCoord>337</xCoord><yCoord>352</yCoord></edgeMap>
   </roi>
  </unblindedReadNodule>
  <unblindedReadNodule>
   <noduleID>16313</noduleID>
   <characteristics>
    <subtlety>5</subtlety>
    <internalStructure>1</internalStructure>
    <calcification>6</calcification>
    <sphericity>5</sphericity>
    <margin>2</margin>
    <lobulation>4</lobulation>
    <spiculation>3</spiculation>
    <texture>5</texture>
    <malignancy>5</malignancy>
   </characteristics>
   <roi>
    <imageZposition>1547.5</imageZposition>
    <imageSOP_UID>1.3.6.1.4.1.14519.5.2.1.6279.6001.163230259801838781207059567328</imageSOP_UID>
    <inclusion>TRUE</inclusion>
    <edgeMap><xCoord>360</xCoord><yCoord>180</yCoord></edgeMap>
    <edgeMap><xCoord>361</xCoord><yCoord>179</yCoord></edgeMap>
    <edgeMap><xCoord>362</xCoord><yCoord>179</yCoord></edgeMap>
    <edgeMap><xCoord>363</xCoord><yCoord>178</yCoord></edgeMap>
    <edgeMap><xCoord>364</xCoord><yCoord>177</yCoord></edgeMap>
    <edgeMap><xCoord>365</xCoord><yCoord>177</yCoord></edgeMap>
    <edgeMap><xCoord>366</xCoord><yCoord>176</yCoord></edgeMap>
    <edgeMap><xCoord>367</xCoord><yCoord>176</yCoord></edgeMap>
    <edgeMap><xCoord>367</xCoord><yCoord>175</yCoord></edgeMap>
    <edgeMap><xCoord>367</xCoord><yCoord>174</yCoord></edgeMap>
    <edgeMap><xCoord>366</xCoord><yCoord>173</yCoord></edgeMap>
    <edgeMap><xCoord>367</xCoord><yCoord>172</yCoord></edgeMap>
    <edgeMap><xCoord>368</xCoord><yCoord>171</yCoord></edgeMap>
    <edgeMap><xCoord>369</xCoord><yCoord>170</yCoord></edgeMap>
    <edgeMap><xCoord>370</xCoord><yCoord>169</yCoord></edgeMap>
    <edgeMap><xCoord>370</xCoord><yCoord>168</yCoord></edgeMap>
    <edgeMap><xCoord>370</xCoord><yCoord>167</yCoord></edgeMap>
    <edgeMap><xCoord>370</xCoord><yCoord>166</yCoord></edgeMap>
    <edgeMap><xCoord>369</xCoord><yCoord>166</yCoord></edgeMap>
    <edgeMap><xCoord>368</xCoord><yCoord>165</yCoord></edgeMap>
    <edgeMap><xCoord>367</xCoord><yCoord>165</yCoord></edgeMap>
    <edgeMap><xCoord>366</xCoord><yCoord>164</yCoord></edgeMap>
    <edgeMap><xCoord>365</xCoord><yCoord>164</yCoord></edgeMap>
    <edgeMap><xCoord>364</xCoord><yCoord>163</yCoord></edgeMap>
    <edgeMap><xCoord>363</xCoord><yCoord>163</yCoord></edgeMap>
    <edgeMap><xCoord>362</xCoord><yCoord>163</yCoord></edgeMap>
    <edgeMap><xCoord>361</xCoord><yCoord>163</yCoord></edgeMap>
    <edgeMap><xCoord>360</xCoord><yCoord>163</yCoord></edgeMap>
    <edgeMap><xCoord>359</xCoord><yCoord>164</yCoord></edgeMap>
    <edgeMap><xCoord>358</xCoord><yCoord>164</yCoord></edgeMap>
    <edgeMap><xCoord>357</xCoord><yCoord>165</yCoord></edgeMap>
    <edgeMap><xCoord>356</xCoord><yCoord>165</yCoord></edgeMap>
    <edgeMap><xCoord>355</xCoord><yCoord>166</yCoord></edgeMap>
    <edgeMap><xCoord>355</xCoord><yCoord>167</yCoord></edgeMap>
    <edgeMap><xCoord>355</xCoord><yCoord>168</yCoord></edgeMap>
    <edgeMap><xCoord>354</xCoord><yCoord>169</yCoord></edgeMap>
    <edgeMap><xCoord>354</xCoord><yCoord>170</yCoord></edgeMap>
    <edgeMap><xCoord>354</xCoord><yCoord>171</yCoord></edgeMap>
    <edgeMap><xCoord>353</xCoord><yCoord>172</yCoord></edgeMap>
    <edgeMap><xCoord>353</xCoord><yCoord>173</yCoord></edgeMap>
    <edgeMap><xCoord>353</xCoord><yCoord>174</yCoord></edgeMap>
    <edgeMap><xCoord>353</xCoord><yCoord>175</yCoord></edgeMap>
    <edgeMap><xCoord>353</xCoord><yCoord>176</yCoord></edgeMap>
    <edgeMap><xCoord>354</xCoord><yCoord>177</yCoord></edgeMap>
    <edgeMap><xCoord>355</xCoord><yCoord>178</yCoord></edgeMap>
    <edgeMap><xCoord>355</xCoord><yCoord>179</yCoord></edgeMap>
    <edgeMap><xCoord>356</xCoord><yCoord>179</yCoord></edgeMap>
    <edgeMap><xCoord>357</xCoord><yCoord>180</yCoord></edgeMap>
    <edgeMap><xCoord>358</xCoord><yCoord>180</yCoord></edgeMap>
    <edgeMap><xCoord>359</xCoord><yCoord>180</yCoord></edgeMap>
    <edgeMap><xCoord>360</xCoord><yCoord>180</yCoord></edgeMap>
   </roi>
   <roi>
    <imageZposition>1544.5</imageZposition>
    <imageSOP_UID>1.3.6.1.4.1.14519.5.2.1.6279.6001.554419374464496085900992574496</imageSOP_UID>
    <inclusion>TRUE</inclusion>
    <edgeMap><xCoord>363</xCoord><yCoord>181</yCoord></edgeMap>
    <edgeMap><xCoord>364</xCoord><yCoord>180</yCoord></edgeMap>
    <edgeMap><xCoord>365</xCoord><yCoord>180</yCoord></edgeMap>
    <edgeMap><xCoord>366</xCoord><yCoord>179</yCoord></edgeMap>
    <edgeMap><xCoord>367</xCoord><yCoord>179</yCoord></edgeMap>
    <edgeMap><xCoord>367</xCoord><yCoord>178</yCoord></edgeMap>
    <edgeMap><xCoord>368</xCoord><yCoord>177</yCoord></edgeMap>
    <edgeMap><xCoord>368</xCoord><yCoord>176</yCoord></edgeMap>
    <edgeMap><xCoord>368</xCoord><yCoord>175</yCoord></edgeMap>
    <edgeMap><xCoord>369</xCoord><yCoord>174</yCoord></edgeMap>
    <edgeMap><xCoord>369</xCoord><yCoord>173</yCoord></edgeMap>
    <edgeMap><xCoord>369</xCoord><yCoord>172</yCoord></edgeMap>
    <edgeMap><xCoord>369</xCoord><yCoord>171</yCoord></edgeMap>
    <edgeMap><xCoord>370</xCoord><yCoord>170</yCoord></edgeMap>
    <edgeMap><xCoord>370</xCoord><yCoord>169</yCoord></edgeMap>
    <edgeMap><xCoord>370</xCoord><yCoord>168</yCoord></edgeMap>
    <edgeMap><xCoord>371</xCoord><yCoord>167</yCoord></edgeMap>
    <edgeMap><xCoord>371</xCoord><yCoord>166</yCoord></edgeMap>
    <edgeMap><xCoord>371</xCoord><yCoord>165</yCoord></edgeMap>
    <edgeMap><xCoord>371</xCoord><yCoord>164</yCoord></edgeMap>
    <edgeMap><xCoord>370</xCoord><yCoord>164</yCoord></edgeMap>
    <edgeMap><xCoord>369</xCoord><yCoord>164</yCoord></edgeMap>
    <edgeMap><xCoord>368</xCoord><yCoord>164</yCoord></edgeMap>
    <edgeMap><xCoord>367</xCoord><yCoord>163</yCoord></edgeMap>
    <edgeMap><xCoord>366</xCoord><yCoord>162</yCoord></edgeMap>
    <edgeMap><xCoord>365</xCoord><yCoord>161</yCoord></edgeMap>
    <edgeMap><xCoord>364</xCoord><yCoord>161</yCoord></edgeMap>
    <edgeMap><xCoord>363</xCoord><yCoord>161</yCoord></edgeMap>
    <edgeMap><xCoord>362</xCoord><yCoord>161</yCoord></edgeMap>
    <edgeMap><xCoord>361</xCoord><yCoord>160</yCoord></edgeMap>
    <edgeMap><xCoord>360</xCoord><yCoord>160</yCoord></edgeMap>
    <edgeMap><xCoord>359</xCoord><yCoord>161</yCoord></edgeMap>
    <edgeMap><xCoord>358</xCoord><yCoord>161</yCoord></edgeMap>
    <edgeMap><xCoord>357</xCoord><yCoord>162</yCoord></edgeMap>
    <edgeMap><xCoord>356</xCoord><yCoord>162</yCoord></edgeMap>
    <edgeMap><xCoord>355</xCoord><yCoord>163</yCoord></edgeMap>
    <edgeMap><xCoord>354</xCoord><yCoord>164</yCoord></edgeMap>
    <edgeMap><xCoord>353</xCoord><yCoord>164</yCoord></edgeMap>
    <edgeMap><xCoord>352</xCoord><yCoord>165</yCoord></edgeMap>
    <edgeMap><xCoord>351</xCoord><yCoord>166</yCoord></edgeMap>
    <edgeMap><xCoord>350</xCoord><yCoord>167</yCoord></edgeMap>
    <edgeMap><xCoord>351</xCoord><yCoord>168</yCoord></edgeMap>
    <edgeMap><xCoord>351</xCoord><yCoord>169</yCoord></edgeMap>
    <edgeMap><xCoord>352</xCoord><yCoord>170</yCoord></edgeMap>
    <edgeMap><xCoord>352</xCoord><yCoord>171</yCoord></edgeMap>
    <edgeMap><xCoord>351</xCoord><yCoord>172</yCoord></edgeMap>
    <edgeMap><xCoord>351</xCoord><yCoord>173</yCoord></edgeMap>
    <edgeMap><xCoord>351</xCoord><yCoord>174</yCoord></edgeMap>
    <edgeMap><xCoord>351</xCoord><yCoord>175</yCoord></edgeMap>
    <edgeMap><xCoord>352</xCoord><yCoord>176</yCoord></edgeMap>
    <edgeMap><xCoord>352</xCoord><yCoord>177</yCoord></edgeMap>
    <edgeMap><xCoord>353</xCoord><yCoord>178</yCoord></edgeMap>
    <edgeMap><xCoord>354</xCoord><yCoord>179</yCoord></edgeMap>
    <edgeMap><xCoord>355</xCoord><yCoord>179</yCoord></edgeMap>
    <edgeMap><xCoord>356</xCoord><yCoord>179</yCoord></edgeMap>
    <edgeMap><xCoord>357</xCoord><yCoord>180</yCoord></edgeMap>
    <edgeMap><xCoord>358</xCoord><yCoord>181</yCoord></edgeMap>
    <edgeMap><xCoord>359</xCoord><yCoord>181</yCoord></edgeMap>
    <edgeMap><xCoord>360</xCoord><yCoord>181</yCoord></edgeMap>
    <edgeMap><xCoord>361</xCoord><yCoord>181</yCoord></edgeMap>
    <edgeMap><xCoord>362</xCoord><yCoord>181</yCoord></edgeMap>
    <edgeMap><xCoord>363</xCoord><yCoord>181</yCoord></edgeMap>
   </roi>
   <roi>
    <imageZposition>1541.5</imageZposition>
    <imageSOP_UID>1.3.6.1.4.1.14519.5.2.1.6279.6001.333090359302582251744904040987</imageSOP_UID>
    <inclusion>TRUE</inclusion>
    <edgeMap><xCoord>363</xCoord><yCoord>182</yCoord></edgeMap>
    <edgeMap><xCoord>364</xCoord><yCoord>181</yCoord></edgeMap>
    <edgeMap><xCoord>365</xCoord><yCoord>181</yCoord></edgeMap>
    <edgeMap><xCoord>366</xCoord><yCoord>180</yCoord></edgeMap>
    <edgeMap><xCoord>367</xCoord><yCoord>179</yCoord></edgeMap>
    <edgeMap><xCoord>367</xCoord><yCoord>178</yCoord></edgeMap>
    <edgeMap><xCoord>368</xCoord><yCoord>177</yCoord></edgeMap>
    <edgeMap><xCoord>368</xCoord><yCoord>176</yCoord></edgeMap>
    <edgeMap><xCoord>368</xCoord><yCoord>175</yCoord></edgeMap>
    <edgeMap><xCoord>369</xCoord><yCoord>174</yCoord></edgeMap>
    <edgeMap><xCoord>369</xCoord><yCoord>173</yCoord></edgeMap>
    <edgeMap><xCoord>369</xCoord><yCoord>172</yCoord></edgeMap>
    <edgeMap><xCoord>369</xCoord><yCoord>171</yCoord></edgeMap>
    <edgeMap><xCoord>370</xCoord><yCoord>170</yCoord></edgeMap>
    <edgeMap><xCoord>370</xCoord><yCoord>169</yCoord></edgeMap>
    <edgeMap><xCoord>370</xCoord><yCoord>168</yCoord></edgeMap>
    <edgeMap><xCoord>370</xCoord><yCoord>167</yCoord></edgeMap>
    <edgeMap><xCoord>370</xCoord><yCoord>166</yCoord></edgeMap>
    <edgeMap><xCoord>371</xCoord><yCoord>165</yCoord></edgeMap>
    <edgeMap><xCoord>370</xCoord><yCoord>164</yCoord></edgeMap>
    <edgeMap><xCoord>369</xCoord><yCoord>164</yCoord></edgeMap>
    <edgeMap><xCoord>368</xCoord><yCoord>164</yCoord></edgeMap>
    <edgeMap><xCoord>367</xCoord><yCoord>164</yCoord></edgeMap>
    <edgeMap><xCoord>366</xCoord><yCoord>163</yCoord></edgeMap>
    <edgeMap><xCoord>366</xCoord><yCoord>162</yCoord></edgeMap>
    <edgeMap><xCoord>366</xCoord><yCoord>161</yCoord></edgeMap>
    <edgeMap><xCoord>365</xCoord><yCoord>160</yCoord></edgeMap>
    <edgeMap><xCoord>364</xCoord><yCoord>160</yCoord></edgeMap>
    <edgeMap><xCoord>363</xCoord><yCoord>159</yCoord></edgeMap>
    <edgeMap><xCoord>362</xCoord><yCoord>158</yCoord></edgeMap>
    <edgeMap><xCoord>361</xCoord><yCoord>159</yCoord></edgeMap>
    <edgeMap><xCoord>360</xCoord><yCoord>160</yCoord></edgeMap>
    <edgeMap><xCoord>359</xCoord><yCoord>160</yCoord></edgeMap>
    <edgeMap><xCoord>358</xCoord><yCoord>161</yCoord></edgeMap>
    <edgeMap><xCoord>357</xCoord><yCoord>161</yCoord></edgeMap>
    <edgeMap><xCoord>356</xCoord><yCoord>162</yCoord></edgeMap>
    <edgeMap><xCoord>355</xCoord><yCoord>162</yCoord></edgeMap>
    <edgeMap><xCoord>354</xCoord><yCoord>163</yCoord></edgeMap>
    <edgeMap><xCoord>353</xCoord><yCoord>163</yCoord></edgeMap>
    <edgeMap><xCoord>352</xCoord><yCoord>164</yCoord></edgeMap>
    <edgeMap><xCoord>352</xCoord><yCoord>165</yCoord></edgeMap>
    <edgeMap><xCoord>351</xCoord><yCoord>166</yCoord></edgeMap>
    <edgeMap><xCoord>350</xCoord><yCoord>167</yCoord></edgeMap>
    <edgeMap><xCoord>351</xCoord><yCoord>168</yCoord></edgeMap>
    <edgeMap><xCoord>351</xCoord><yCoord>169</yCoord></edgeMap>
    <edgeMap><xCoord>351</xCoord><yCoord>170</yCoord></edgeMap>
    <edgeMap><xCoord>351</xCoord><yCoord>171</yCoord></edgeMap>
    <edgeMap><xCoord>351</xCoord><yCoord>172</yCoord></edgeMap>
    <edgeMap><xCoord>351</xCoord><yCoord>173</yCoord></edgeMap>
    <edgeMap><xCoord>351</xCoord><yCoord>174</yCoord></edgeMap>
    <edgeMap><xCoord>352</xCoord><yCoord>175</yCoord></edgeMap>
    <edgeMap><xCoord>352</xCoord><yCoord>176</yCoord></edgeMap>
    <edgeMap><xCoord>352</xCoord><yCoord>177</yCoord></edgeMap>
    <edgeMap><xCoord>353</xCoord><yCoord>178</yCoord></edgeMap>
    <edgeMap><xCoord>354</xCoord><yCoord>179</yCoord></edgeMap>
    <edgeMap><xCoord>355</xCoord><yCoord>179</yCoord></edgeMap>
    <edgeMap><xCoord>356</xCoord><yCoord>179</yCoord></edgeMap>
    <edgeMap><xCoord>357</xCoord><yCoord>180</yCoord></edgeMap>
    <edgeMap><xCoord>357</xCoord><yCoord>181</yCoord></edgeMap>
    <edgeMap><xCoord>358</xCoord><yCoord>182</yCoord></edgeMap>
    <edgeMap><xCoord>359</xCoord><yCoord>182</yCoord></edgeMap>
    <edgeMap><xCoord>360</xCoord><yCoord>182</yCoord></edgeMap>
    <edgeMap><xCoord>361</xCoord><yCoord>182</yCoord></edgeMap>
    <edgeMap><xCoord>362</xCoord><yCoord>182</yCoord></edgeMap>
    <edgeMap><xCoord>363</xCoord><yCoord>182</yCoord></edgeMap>
   </roi>
   <roi>
    <imageZposition>1538.5</imageZposition>
    <imageSOP_UID>1.3.6.1.4.1.14519.5.2.1.6279.6001.795216975697425366378873778646</imageSOP_UID>
    <inclusion>TRUE</inclusion>
    <edgeMap><xCoord>362</xCoord><yCoord>182</yCoord></edgeMap>
    <edgeMap><xCoord>363</xCoord><yCoord>181</yCoord></edgeMap>
    <edgeMap><xCoord>364</xCoord><yCoord>181</yCoord></edgeMap>
    <edgeMap><xCoord>365</xCoord><yCoord>180</yCoord></edgeMap>
    <edgeMap><xCoord>366</xCoord><yCoord>179</yCoord></edgeMap>
    <edgeMap><xCoord>367</xCoord><yCoord>178</yCoord></edgeMap>
    <edgeMap><xCoord>368</xCoord><yCoord>177</yCoord></edgeMap>
    <edgeMap><xCoord>368</xCoord><yCoord>176</yCoord></edgeMap>
    <edgeMap><xCoord>368</xCoord><yCoord>175</yCoord></edgeMap>
    <edgeMap><xCoord>368</xCoord><yCoord>174</yCoord></edgeMap>
    <edgeMap><xCoord>368</xCoord><yCoord>173</yCoord></edgeMap>
    <edgeMap><xCoord>369</xCoord><yCoord>172</yCoord></edgeMap>
    <edgeMap><xCoord>369</xCoord><yCoord>171</yCoord></edgeMap>
    <edgeMap><xCoord>369</xCoord><yCoord>170</yCoord></edgeMap>
    <edgeMap><xCoord>369</xCoord><yCoord>169</yCoord></edgeMap>
    <edgeMap><xCoord>369</xCoord><yCoord>168</yCoord></edgeMap>
    <edgeMap><xCoord>369</xCoord><yCoord>167</yCoord></edgeMap>
    <edgeMap><xCoord>370</xCoord><yCoord>166</yCoord></edgeMap>
    <edgeMap><xCoord>371</xCoord><yCoord>165</yCoord></edgeMap>
    <edgeMap><xCoord>371</xCoord><yCoord>164</yCoord></edgeMap>
    <edgeMap><xCoord>371</xCoord><yCoord>163</yCoord></edgeMap>
    <edgeMap><xCoord>370</xCoord><yCoord>163</yCoord></edgeMap>
    <edgeMap><xCoord>369</xCoord><yCoord>163</yCoord></edgeMap>
    <edgeMap><xCoord>368</xCoord><yCoord>163</yCoord></edgeMap>
    <edgeMap><xCoord>368</xCoord><yCoord>164</yCoord></edgeMap>
    <edgeMap><xCoord>367</xCoord><yCoord>165</yCoord></edgeMap>
    <edgeMap><xCoord>366</xCoord><yCoord>164</yCoord></edgeMap>
    <edgeMap><xCoord>365</xCoord><yCoord>163</yCoord></edgeMap>
    <edgeMap><xCoord>364</xCoord><yCoord>162</yCoord></edgeMap>
    <edgeMap><xCoord>364</xCoord><yCoord>161</yCoord></edgeMap>
    <edgeMap><xCoord>364</xCoord><yCoord>160</yCoord></edgeMap>
    <edgeMap><xCoord>364</xCoord><yCoord>159</yCoord></edgeMap>
    <edgeMap><xCoord>363</xCoord><yCoord>158</yCoord></edgeMap>
    <edgeMap><xCoord>363</xCoord><yCoord>157</yCoord></edgeMap>
    <edgeMap><xCoord>363</xCoord><yCoord>156</yCoord></edgeMap>
    <edgeMap><xCoord>363</xCoord><yCoord>155</yCoord></edgeMap>
    <edgeMap><xCoord>363</xCoord><yCoord>154</yCoord></edgeMap>
    <edgeMap><xCoord>363</xCoord><yCoord>153</yCoord></edgeMap>
    <edgeMap><xCoord>363</xCoord><yCoord>152</yCoord></edgeMap>
    <edgeMap><xCoord>363</xCoord><yCoord>151</yCoord></edgeMap>
    <edgeMap><xCoord>363</xCoord><yCoord>150</yCoord></edgeMap>
    <edgeMap><xCoord>363</xCoord><yCoord>149</yCoord></edgeMap>
    <edgeMap><xCoord>363</xCoord><yCoord>148</yCoord></edgeMap>
    <edgeMap><xCoord>362</xCoord><yCoord>147</yCoord></edgeMap>
    <edgeMap><xCoord>362</xCoord><yCoord>146</yCoord></edgeMap>
    <edgeMap><xCoord>361</xCoord><yCoord>146</yCoord></edgeMap>
    <edgeMap><xCoord>360</xCoord><yCoord>147</yCoord></edgeMap>
    <edgeMap><xCoord>360</xCoord><yCoord>148</yCoord></edgeMap>
    <edgeMap><xCoord>360</xCoord><yCoord>149</yCoord></edgeMap>
    <edgeMap><xCoord>360</xCoord><yCoord>150</yCoord></edgeMap>
    <edgeMap><xCoord>360</xCoord><yCoord>151</yCoord></edgeMap>
    <edgeMap><xCoord>360</xCoord><yCoord>152</yCoord></edgeMap>
    <edgeMap><xCoord>360</xCoord><yCoord>153</yCoord></edgeMap>
    <edgeMap><xCoord>360</xCoord><yCoord>154</yCoord></edgeMap>
    <edgeMap><xCoord>360</xCoord><yCoord>155</yCoord></edgeMap>
    <edgeMap><xCoord>360</xCoord><yCoord>156</yCoord></edgeMap>
    <edgeMap><xCoord>360</xCoord><yCoord>157</yCoord></edgeMap>
    <edgeMap><xCoord>359</xCoord><yCoord>158</yCoord></edgeMap>
    <edgeMap><xCoord>359</xCoord><yCoord>159</yCoord></edgeMap>
    <edgeMap><xCoord>358</xCoord><yCoord>160</yCoord></edgeMap>
    <edgeMap><xCoord>357</xCoord><yCoord>161</yCoord></edgeMap>
    <edgeMap><xCoord>356</xCoord><yCoord>161</yCoord></edgeMap>
    <edgeMap><xCoord>355</xCoord><yCoord>161</yCoord></edgeMap>
    <edgeMap><xCoord>354</xCoord><yCoord>161</yCoord></edgeMap>
    <edgeMap><xCoord>353</xCoord><yCoord>162</yCoord></edgeMap>
    <edgeMap><xCoord>353</xCoord><yCoord>163</yCoord></edgeMap>
    <edgeMap><xCoord>352</xCoord><yCoord>164</yCoord></edgeMap>
    <edgeMap><xCoord>352</xCoord><yCoord>165</yCoord></edgeMap>
    <edgeMap><xCoord>351</xCoord><yCoord>166</yCoord></edgeMap>
    <edgeMap><xCoord>351</xCoord><yCoord>167</yCoord></edgeMap>
    <edgeMap><xCoord>351</xCoord><yCoord>168</yCoord></edgeMap>
    <edgeMap><xCoord>352</xCoord><yCoord>169</yCoord></edgeMap>
    <edgeMap><xCoord>352</xCoord><yCoord>170</yCoord></edgeMap>
    <edgeMap><xCoord>353</xCoord><yCoord>171</yCoord></edgeMap>
    <edgeMap><xCoord>353</xCoord><yCoord>172</yCoord></edgeMap>
    <edgeMap><xCoord>353</xCoord><yCoord>173</yCoord></edgeMap>
    <edgeMap><xCoord>354</xCoord><yCoord>174</yCoord></edgeMap>
    <edgeMap><xCoord>355</xCoord><yCoord>175</yCoord></edgeMap>
    <edgeMap><xCoord>356</xCoord><yCoord>176</yCoord></edgeMap>
    <edgeMap><xCoord>356</xCoord><yCoord>177</yCoord></edgeMap>
    <edgeMap><xCoord>357</xCoord><yCoord>178</yCoord></edgeMap>
    <edgeMap><xCoord>357</xCoord><yCoord>179</yCoord></edgeMap>
    <edgeMap><xCoord>357</xCoord><yCoord>180</yCoord></edgeMap>
    <edgeMap><xCoord>358</xCoord><yCoord>181</yCoord></edgeMap>
    <edgeMap><xCoord>358</xCoord><yCoord>182</yCoord></edgeMap>
    <edgeMap><xCoord>359</xCoord><yCoord>182</yCoord></edgeMap>
    <edgeMap><xCoord>360</xCoord><yCoord>182</yCoord></edgeMap>
    <edgeMap><xCoord>361</xCoord><yCoord>182</yCoord></edgeMap>
    <edgeMap><xCoord>362</xCoord><yCoord>182</yCoord></edgeMap>
   </roi>
  </unblindedReadNodule>
  <unblindedReadNodule>
   <noduleID>16328</noduleID>
   <roi>
    <imageZposition>1523.5</imageZposition>
    <imageSOP_UID>1.3.6.1.4.1.14519.5.2.1.6279.6001.576906888443890768238348346697</imageSOP_UID>
    <inclusion>TRUE</inclusion>
    <edgeMap><xCoord>87</xCoord><yCoord>284</yCoord></edgeMap>
   </roi>
  </unblindedReadNodule>
  <unblindedReadNodule>
   <noduleID>16317</noduleID>
   <characteristics>
    <subtlety>5</subtlety>
    <internalStructure>1</internalStructure>
    <calcification>6</calcification>
    <sphericity>4</sphericity>
    <margin>4</margin>
    <lobulation>4</lobulation>
    <spiculation>4</spiculation>
    <texture>5</texture>
    <malignancy>5</malignancy>
   </characteristics>
   <roi>
    <imageZposition>1484.5</imageZposition>
    <imageSOP_UID>1.3.6.1.4.1.14519.5.2.1.6279.6001.136989922227636438740179850542</imageSOP_UID>
    <inclusion>TRUE</inclusion>
    <edgeMap><xCoord>333</xCoord><yCoord>324</yCoord></edgeMap>
    <edgeMap><xCoord>333</xCoord><yCoord>323</yCoord></edgeMap>
    <edgeMap><xCoord>334</xCoord><yCoord>322</yCoord></edgeMap>
    <edgeMap><xCoord>335</xCoord><yCoord>322</yCoord></edgeMap>
    <edgeMap><xCoord>336</xCoord><yCoord>321</yCoord></edgeMap>
    <edgeMap><xCoord>337</xCoord><yCoord>321</yCoord></edgeMap>
    <edgeMap><xCoord>338</xCoord><yCoord>321</yCoord></edgeMap>
    <edgeMap><xCoord>339</xCoord><yCoord>321</yCoord></edgeMap>
    <edgeMap><xCoord>340</xCoord><yCoord>321</yCoord></edgeMap>
    <edgeMap><xCoord>341</xCoord><yCoord>321</yCoord></edgeMap>
    <edgeMap><xCoord>342</xCoord><yCoord>321</yCoord></edgeMap>
    <edgeMap><xCoord>342</xCoord><yCoord>320</yCoord></edgeMap>
    <edgeMap><xCoord>342</xCoord><yCoord>319</yCoord></edgeMap>
    <edgeMap><xCoord>342</xCoord><yCoord>318</yCoord></edgeMap>
    <edgeMap><xCoord>343</xCoord><yCoord>317</yCoord></edgeMap>
    <edgeMap><xCoord>344</xCoord><yCoord>317</yCoord></edgeMap>
    <edgeMap><xCoord>345</xCoord><yCoord>318</yCoord></edgeMap>
    <edgeMap><xCoord>346</xCoord><yCoord>318</yCoord></edgeMap>
    <edgeMap><xCoord>347</xCoord><yCoord>318</yCoord></edgeMap>
    <edgeMap><xCoord>348</xCoord><yCoord>318</yCoord></edgeMap>
    <edgeMap><xCoord>349</xCoord><yCoord>318</yCoord></edgeMap>
    <edgeMap><xCoord>348</xCoord><yCoord>317</yCoord></edgeMap>
    <edgeMap><xCoord>347</xCoord><yCoord>316</yCoord></edgeMap>
    <edgeMap><xCoord>346</xCoord><yCoord>315</yCoord></edgeMap>
    <edgeMap><xCoord>345</xCoord><yCoord>315</yCoord></edgeMap>
    <edgeMap><xCoord>344</xCoord><yCoord>314</yCoord></edgeMap>
    <edgeMap><xCoord>343</xCoord><yCoord>313</yCoord></edgeMap>
    <edgeMap><xCoord>342</xCoord><yCoord>312</yCoord></edgeMap>
    <edgeMap><xCoord>342</xCoord><yCoord>311</yCoord></edgeMap>
    <edgeMap><xCoord>342</xCoord><yCoord>310</yCoord></edgeMap>
    <edgeMap><xCoord>342</xCoord><yCoord>309</yCoord></edgeMap>
    <edgeMap><xCoord>342</xCoord><yCoord>308</yCoord></edgeMap>
    <edgeMap><xCoord>341</xCoord><yCoord>308</yCoord></edgeMap>
    <edgeMap><xCoord>340</xCoord><yCoord>307</yCoord></edgeMap>
    <edgeMap><xCoord>339</xCoord><yCoord>307</yCoord></edgeMap>
    <edgeMap><xCoord>338</xCoord><yCoord>306</yCoord></edgeMap>
    <edgeMap><xCoord>337</xCoord><yCoord>306</yCoord></edgeMap>
    <edgeMap><xCoord>336</xCoord><yCoord>306</yCoord></edgeMap>
    <edgeMap><xCoord>335</xCoord><yCoord>306</yCoord></edgeMap>
    <edgeMap><xCoord>334</xCoord><yCoord>306</yCoord></edgeMap>
    <edgeMap><xCoord>333</xCoord><yCoord>306</yCoord></edgeMap>
    <edgeMap><xCoord>332</xCoord><yCoord>306</yCoord></edgeMap>
    <edgeMap><xCoord>331</xCoord><yCoord>306</yCoord></edgeMap>
    <edgeMap><xCoord>330</xCoord><yCoord>306</yCoord></edgeMap>
    <edgeMap><xCoord>329</xCoord><yCoord>306</yCoord></edgeMap>
    <edgeMap><xCoord>328</xCoord><yCoord>306</yCoord></edgeMap>
    <edgeMap><xCoord>327</xCoord><yCoord>306</yCoord></edgeMap>
    <edgeMap><xCoord>326</xCoord><yCoord>306</yCoord></edgeMap>
    <edgeMap><xCoord>325</xCoord><yCoord>306</yCoord></edgeMap>
    <edgeMap><xCoord>324</xCoord><yCoord>306</yCoord></edgeMap>
    <edgeMap><xCoord>323</xCoord><yCoord>306</yCoord></edgeMap>
    <edgeMap><xCoord>322</xCoord><yCoord>306</yCoord></edgeMap>
    <edgeMap><xCoord>321</xCoord><yCoord>305</yCoord></edgeMap>
    <edgeMap><xCoord>320</xCoord><yCoord>305</yCoord></edgeMap>
    <edgeMap><xCoord>319</xCoord><yCoord>304</yCoord></edgeMap>
    <edgeMap><xCoord>318</xCoord><yCoord>304</yCoord></edgeMap>
    <edgeMap><xCoord>317</xCoord><yCoord>303</yCoord></edgeMap>
    <edgeMap><xCoord>316</xCoord><yCoord>303</yCoord></edgeMap>
    <edgeMap><xCoord>315</xCoord><yCoord>302</yCoord></edgeMap>
    <edgeMap><xCoord>314</xCoord><yCoord>301</yCoord></edgeMap>
    <edgeMap><xCoord>313</xCoord><yCoord>301</yCoord></edgeMap>
    <edgeMap><xCoord>312</xCoord><yCoord>300</yCoord></edgeMap>
    <edgeMap><xCoord>311</xCoord><yCoord>300</yCoord></edgeMap>
    <edgeMap><xCoord>310</xCoord><yCoord>300</yCoord></edgeMap>
    <edgeMap><xCoord>311</xCoord><yCoord>300</yCoord></edgeMap>
    <edgeMap><xCoord>312</xCoord><yCoord>301</yCoord></edgeMap>
    <edgeMap><xCoord>313</xCoord><yCoord>302</yCoord></edgeMap>
    <edgeMap><xCoord>314</xCoord><yCoord>302</yCoord></edgeMap>
    <edgeMap><xCoord>315</xCoord><yCoord>303</yCoord></edgeMap>
    <edgeMap><xCoord>316</xCoord><yCoord>304</yCoord></edgeMap>
    <edgeMap><xCoord>317</xCoord><yCoord>305</yCoord></edgeMap>
    <edgeMap><xCoord>318</xCoord><yCoord>306</yCoord></edgeMap>
    <edgeMap><xCoord>319</xCoord><yCoord>307</yCoord></edgeMap>
    <edgeMap><xCoord>320</xCoord><yCoord>308</yCoord></edgeMap>
    <edgeMap><xCoord>320</xCoord><yCoord>309</yCoord></edgeMap>
    <edgeMap><xCoord>320</xCoord><yCoord>310</yCoord></edgeMap>
    <edgeMap><xCoord>319</xCoord><yCoord>311</yCoord></edgeMap>
    <edgeMap><xCoord>318</xCoord><yCoord>311</yCoord></edgeMap>
    <edgeMap><xCoord>317</xCoord><yCoord>311</yCoord></edgeMap>
    <edgeMap><xCoord>316</xCoord><yCoord>311</yCoord></edgeMap>
    <edgeMap><xCoord>315</xCoord><yCoord>312</yCoord></edgeMap>
    <edgeMap><xCoord>314</xCoord><yCoord>312</yCoord></edgeMap>
    <edgeMap><xCoord>314</xCoord><yCoord>313</yCoord></edgeMap>
    <edgeMap><xCoord>315</xCoord><yCoord>314</yCoord></edgeMap>
    <edgeMap><xCoord>316</xCoord><yCoord>314</yCoord></edgeMap>
    <edgeMap><xCoord>317</xCoord><yCoord>314</yCoord></edgeMap>
    <edgeMap><xCoord>318</xCoord><yCoord>314</yCoord></edgeMap>
    <edgeMap><xCoord>319</xCoord><yCoord>314</yCoord></edgeMap>
    <edgeMap><xCoord>320</xCoord><yCoord>314</yCoord></edgeMap>
    <edgeMap><xCoord>321</xCoord><yCoord>314</yCoord></edgeMap>
    <edgeMap><xCoord>322</xCoord><yCoord>315</yCoord></edgeMap>
    <edgeMap><xCoord>323</xCoord><yCoord>316</yCoord></edgeMap>
    <edgeMap><xCoord>324</xCoord><yCoord>317</yCoord></edgeMap>
    <edgeMap><xCoord>324</xCoord><yCoord>318</yCoord></edgeMap>
    <edgeMap><xCoord>325</xCoord><yCoord>319</yCoord></edgeMap>
    <edgeMap><xCoord>326</xCoord><yCoord>320</yCoord></edgeMap>
    <edgeMap><xCoord>326</xCoord><yCoord>321</yCoord></edgeMap>
    <edgeMap><xCoord>326</xCoord><yCoord>322</yCoord></edgeMap>
    <edgeMap><xCoord>326</xCoord><yCoord>323</yCoord></edgeMap>
    <edgeMap><xCoord>327</xCoord><yCoord>324</yCoord></edgeMap>
    <edgeMap><xCoord>328</xCoord><yCoord>324</yCoord></edgeMap>
    <edgeMap><xCoord>329</xCoord><yCoord>324</yCoord></edgeMap>
    <edgeMap><xCoord>330</xCoord><yCoord>324</yCoord></edgeMap>
    <edgeMap><xCoord>331</xCoord><yCoord>324</yCoord></edgeMap>
    <edgeMap><xCoord>332</xCoord><yCoord>324</yCoord></edgeMap>
    <edgeMap><xCoord>333</xCoord><yCoord>324</yCoord></edgeMap>
   </roi>
   <roi>
    <imageZposition>1481.5</imageZposition>
    <imageSOP_UID>1.3.6.1.4.1.14519.5.2.1.6279.6001.261616254197701819937517660524</imageSOP_UID>
    <inclusion>TRUE</inclusion>
    <edgeMap><xCoord>331</xCoord><yCoord>324</yCoord></edgeMap>
    <edgeMap><xCoord>332</xCoord><yCoord>323</yCoord></edgeMap>
    <edgeMap><xCoord>333</xCoord><yCoord>323</yCoord></edgeMap>
    <edgeMap><xCoord>334</xCoord><yCoord>323</yCoord></edgeMap>
    <edgeMap><xCoord>335</xCoord><yCoord>322</yCoord></edgeMap>
    <edgeMap><xCoord>336</xCoord><yCoord>322</yCoord></edgeMap>
    <edgeMap><xCoord>337</xCoord><yCoord>322</yCoord></edgeMap>
    <edgeMap><xCoord>338</xCoord><yCoord>321</yCoord></edgeMap>
    <edgeMap><xCoord>339</xCoord><yCoord>321</yCoord></edgeMap>
    <edgeMap><xCoord>340</xCoord><yCoord>321</yCoord></edgeMap>
    <edgeMap><xCoord>341</xCoord><yCoord>321</yCoord></edgeMap>
    <edgeMap><xCoord>342</xCoord><yCoord>321</yCoord></edgeMap>
    <edgeMap><xCoord>343</xCoord><yCoord>321</yCoord></edgeMap>
    <edgeMap><xCoord>344</xCoord><yCoord>321</yCoord></edgeMap>
    <edgeMap><xCoord>345</xCoord><yCoord>320</yCoord></edgeMap>
    <edgeMap><xCoord>345</xCoord><yCoord>319</yCoord></edgeMap>
    <edgeMap><xCoord>345</xCoord><yCoord>318</yCoord></edgeMap>
    <edgeMap><xCoord>345</xCoord><yCoord>317</yCoord></edgeMap>
    <edgeMap><xCoord>345</xCoord><yCoord>316</yCoord></edgeMap>
    <edgeMap><xCoord>345</xCoord><yCoord>315</yCoord></edgeMap>
    <edgeMap><xCoord>344</xCoord><yCoord>314</yCoord></edgeMap>
    <edgeMap><xCoord>344</xCoord><yCoord>313</yCoord></edgeMap>
    <edgeMap><xCoord>344</xCoord><yCoord>312</yCoord></edgeMap>
    <edgeMap><xCoord>344</xCoord><yCoord>311</yCoord></edgeMap>
    <edgeMap><xCoord>344</xCoord><yCoord>310</yCoord></edgeMap>
    <edgeMap><xCoord>344</xCoord><yCoord>309</yCoord></edgeMap>
    <edgeMap><xCoord>343</xCoord><yCoord>309</yCoord></edgeMap>
    <edgeMap><xCoord>342</xCoord><yCoord>308</yCoord></edgeMap>
    <edgeMap><xCoord>342</xCoord><yCoord>307</yCoord></edgeMap>
    <edgeMap><xCoord>342</xCoord><yCoord>306</yCoord></edgeMap>
    <edgeMap><xCoord>342</xCoord><yCoord>305</yCoord></edgeMap>
    <edgeMap><xCoord>342</xCoord><yCoord>304</yCoord></edgeMap>
    <edgeMap><xCoord>342</xCoord><yCoord>303</yCoord></edgeMap>
    <edgeMap><xCoord>341</xCoord><yCoord>302</yCoord></edgeMap>
    <edgeMap><xCoord>341</xCoord><yCoord>301</yCoord></edgeMap>
    <edgeMap><xCoord>340</xCoord><yCoord>300</yCoord></edgeMap>
    <edgeMap><xCoord>339</xCoord><yCoord>299</yCoord></edgeMap>
    <edgeMap><xCoord>339</xCoord><yCoord>298</yCoord></edgeMap>
    <edgeMap><xCoord>339</xCoord><yCoord>297</yCoord></edgeMap>
    <edgeMap><xCoord>338</xCoord><yCoord>297</yCoord></edgeMap>
    <edgeMap><xCoord>338</xCoord><yCoord>298</yCoord></edgeMap>
    <edgeMap><xCoord>338</xCoord><yCoord>299</yCoord></edgeMap>
    <edgeMap><xCoord>338</xCoord><yCoord>300</yCoord></edgeMap>
    <edgeMap><xCoord>337</xCoord><yCoord>301</yCoord></edgeMap>
    <edgeMap><xCoord>337</xCoord><yCoord>302</yCoord></edgeMap>
    <edgeMap><xCoord>336</xCoord><yCoord>303</yCoord></edgeMap>
    <edgeMap><xCoord>335</xCoord><yCoord>303</yCoord></edgeMap>
    <edgeMap><xCoord>334</xCoord><yCoord>304</yCoord></edgeMap>
    <edgeMap><xCoord>333</xCoord><yCoord>304</yCoord></edgeMap>
    <edgeMap><xCoord>332</xCoord><yCoord>304</yCoord></edgeMap>
    <edgeMap><xCoord>331</xCoord><yCoord>304</yCoord></edgeMap>
    <edgeMap><xCoord>330</xCoord><yCoord>304</yCoord></edgeMap>
    <edgeMap><xCoord>329</xCoord><yCoord>304</yCoord></edgeMap>
    <edgeMap><xCoord>328</xCoord><yCoord>304</yCoord></edgeMap>
    <edgeMap><xCoord>327</xCoord><yCoord>304</yCoord></edgeMap>
    <edgeMap><xCoord>326</xCoord><yCoord>304</yCoord></edgeMap>
    <edgeMap><xCoord>325</xCoord><yCoord>304</yCoord></edgeMap>
    <edgeMap><xCoord>324</xCoord><yCoord>304</yCoord></edgeMap>
    <edgeMap><xCoord>323</xCoord><yCoord>304</yCoord></edgeMap>
    <edgeMap><xCoord>322</xCoord><yCoord>305</yCoord></edgeMap>
    <edgeMap><xCoord>321</xCoord><yCoord>305</yCoord></edgeMap>
    <edgeMap><xCoord>320</xCoord><yCoord>304</yCoord></edgeMap>
    <edgeMap><xCoord>319</xCoord><yCoord>303</yCoord></edgeMap>
    <edgeMap><xCoord>318</xCoord><yCoord>303</yCoord></edgeMap>
    <edgeMap><xCoord>317</xCoord><yCoord>302</yCoord></edgeMap>
    <edgeMap><xCoord>316</xCoord><yCoord>301</yCoord></edgeMap>
    <edgeMap><xCoord>315</xCoord><yCoord>300</yCoord></edgeMap>
    <edgeMap><xCoord>314</xCoord><yCoord>299</yCoord></edgeMap>
    <edgeMap><xCoord>313</xCoord><yCoord>299</yCoord></edgeMap>
    <edgeMap><xCoord>312</xCoord><yCoord>299</yCoord></edgeMap>
    <edgeMap><xCoord>311</xCoord><yCoord>299</yCoord></edgeMap>
    <edgeMap><xCoord>310</xCoord><yCoord>298</yCoord></edgeMap>
    <edgeMap><xCoord>309</xCoord><yCoord>298</yCoord></edgeMap>
    <edgeMap><xCoord>308</xCoord><yCoord>298</yCoord></edgeMap>
    <edgeMap><xCoord>309</xCoord><yCoord>299</yCoord></edgeMap>
    <edgeMap><xCoord>310</xCoord><yCoord>300</yCoord></edgeMap>
    <edgeMap><xCoord>311</xCoord><yCoord>301</yCoord></edgeMap>
    <edgeMap><xCoord>312</xCoord><yCoord>302</yCoord></edgeMap>
    <edgeMap><xCoord>313</xCoord><yCoord>302</yCoord></edgeMap>
    <edgeMap><xCoord>314</xCoord><yCoord>303</yCoord></edgeMap>
    <edgeMap><xCoord>315</xCoord><yCoord>304</yCoord></edgeMap>
    <edgeMap><xCoord>316</xCoord><yCoord>304</yCoord></edgeMap>
    <edgeMap><xCoord>317</xCoord><yCoord>305</yCoord></edgeMap>
    <edgeMap><xCoord>318</xCoord><yCoord>305</yCoord></edgeMap>
    <edgeMap><xCoord>319</xCoord><yCoord>306</yCoord></edgeMap>
    <edgeMap><xCoord>320</xCoord><yCoord>307</yCoord></edgeMap>
    <edgeMap><xCoord>320</xCoord><yCoord>308</yCoord></edgeMap>
    <edgeMap><xCoord>320</xCoord><yCoord>309</yCoord></edgeMap>
    <edgeMap><xCoord>320</xCoord><yCoord>310</yCoord></edgeMap>
    <edgeMap><xCoord>321</xCoord><yCoord>311</yCoord></edgeMap>
    <edgeMap><xCoord>320</xCoord><yCoord>312</yCoord></edgeMap>
    <edgeMap><xCoord>319</xCoord><yCoord>312</yCoord></edgeMap>
    <edgeMap><xCoord>318</xCoord><yCoord>312</yCoord></edgeMap>
    <edgeMap><xCoord>317</xCoord><yCoord>312</yCoord></edgeMap>
    <edgeMap><xCoord>316</xCoord><yCoord>312</yCoord></edgeMap>
    <edgeMap><xCoord>315</xCoord><yCoord>312</yCoord></edgeMap>
    <edgeMap><xCoord>314</xCoord><yCoord>312</yCoord></edgeMap>
    <edgeMap><xCoord>314</xCoord><yCoord>313</yCoord></edgeMap>
    <edgeMap><xCoord>315</xCoord><yCoord>314</yCoord></edgeMap>
    <edgeMap><xCoord>316</xCoord><yCoord>314</yCoord></edgeMap>
    <edgeMap><xCoord>317</xCoord><yCoord>314</yCoord></edgeMap>
    <edgeMap><xCoord>318</xCoord><yCoord>314</yCoord></edgeMap>
    <edgeMap><xCoord>319</xCoord><yCoord>314</yCoord></edgeMap>
    <edgeMap><xCoord>320</xCoord><yCoord>315</yCoord></edgeMap>
    <edgeMap><xCoord>320</xCoord><yCoord>316</yCoord></edgeMap>
    <edgeMap><xCoord>319</xCoord><yCoord>317</yCoord></edgeMap>
    <edgeMap><xCoord>318</xCoord><yCoord>317</yCoord></edgeMap>
    <edgeMap><xCoord>317</xCoord><yCoord>317</yCoord></edgeMap>
    <edgeMap><xCoord>316</xCoord><yCoord>317</yCoord></edgeMap>
    <edgeMap><xCoord>315</xCoord><yCoord>317</yCoord></edgeMap>
    <edgeMap><xCoord>315</xCoord><yCoord>318</yCoord></edgeMap>
    <edgeMap><xCoord>316</xCoord><yCoord>318</yCoord></edgeMap>
    <edgeMap><xCoord>317</xCoord><yCoord>318</yCoord></edgeMap>
    <edgeMap><xCoord>318</xCoord><yCoord>318</yCoord></edgeMap>
    <edgeMap><xCoord>319</xCoord><yCoord>318</yCoord></edgeMap>
    <edgeMap><xCoord>320</xCoord><yCoord>318</yCoord></edgeMap>
    <edgeMap><xCoord>321</xCoord><yCoord>318</yCoord></edgeMap>
    <edgeMap><xCoord>322</xCoord><yCoord>318</yCoord></edgeMap>
    <edgeMap><xCoord>323</xCoord><yCoord>319</yCoord></edgeMap>
    <edgeMap><xCoord>323</xCoord><yCoord>320</yCoord></edgeMap>
    <edgeMap><xCoord>323</xCoord><yCoord>321</yCoord></edgeMap>
    <edgeMap><xCoord>324</xCoord><yCoord>322</yCoord></edgeMap>
    <edgeMap><xCoord>325</xCoord><yCoord>323</yCoord></edgeMap>
    <edgeMap><xCoord>326</xCoord><yCoord>323</yCoord></edgeMap>
    <edgeMap><xCoord>327</xCoord><yCoord>323</yCoord></edgeMap>
    <edgeMap><xCoord>328</xCoord><yCoord>324</yCoord></edgeMap>
    <edgeMap><xCoord>329</xCoord><yCoord>324</yCoord></edgeMap>
    <edgeMap><xCoord>330</xCoord><yCoord>324</yCoord></edgeMap>
    <edgeMap><xCoord>331</xCoord><yCoord>324</yCoord></edgeMap>
   </roi>
   <roi>
    <imageZposition>1478.5</imageZposition>
    <imageSOP_UID>1.3.6.1.4.1.14519.5.2.1.6279.6001.116750164512319948993786980867</imageSOP_UID>
    <inclusion>TRUE</inclusion>
    <edgeMap><xCoord>334</xCoord><yCoord>325</yCoord></edgeMap>
    <edgeMap><xCoord>335</xCoord><yCoord>324</yCoord></edgeMap>
    <edgeMap><xCoord>336</xCoord><yCoord>323</yCoord></edgeMap>
    <edgeMap><xCoord>337</xCoord><yCoord>323</yCoord></edgeMap>
    <edgeMap><xCoord>338</xCoord><yCoord>323</yCoord></edgeMap>
    <edgeMap><xCoord>339</xCoord><yCoord>323</yCoord></edgeMap>
    <edgeMap><xCoord>340</xCoord><yCoord>322</yCoord></edgeMap>
    <edgeMap><xCoord>341</xCoord><yCoord>322</yCoord></edgeMap>
    <edgeMap><xCoord>342</xCoord><yCoord>321</yCoord></edgeMap>
    <edgeMap><xCoord>343</xCoord><yCoord>320</yCoord></edgeMap>
    <edgeMap><xCoord>343</xCoord><yCoord>319</yCoord></edgeMap>
    <edgeMap><xCoord>344</xCoord><yCoord>318</yCoord></edgeMap>
    <edgeMap><xCoord>344</xCoord><yCoord>317</yCoord></edgeMap>
    <edgeMap><xCoord>344</xCoord><yCoord>316</yCoord></edgeMap>
    <edgeMap><xCoord>344</xCoord><yCoord>315</yCoord></edgeMap>
    <edgeMap><xCoord>344</xCoord><yCoord>314</yCoord></edgeMap>
    <edgeMap><xCoord>344</xCoord><yCoord>313</yCoord></edgeMap>
    <edgeMap><xCoord>344</xCoord><yCoord>312</yCoord></edgeMap>
    <edgeMap><xCoord>344</xCoord><yCoord>311</yCoord></edgeMap>
    <edgeMap><xCoord>343</xCoord><yCoord>310</yCoord></edgeMap>
    <edgeMap><xCoord>343</xCoord><yCoord>309</yCoord></edgeMap>
    <edgeMap><xCoord>343</xCoord><yCoord>308</yCoord></edgeMap>
    <edgeMap><xCoord>342</xCoord><yCoord>307</yCoord></edgeMap>
    <edgeMap><xCoord>342</xCoord><yCoord>306</yCoord></edgeMap>
    <edgeMap><xCoord>341</xCoord><yCoord>305</yCoord></edgeMap>
    <edgeMap><xCoord>341</xCoord><yCoord>304</yCoord></edgeMap>
    <edgeMap><xCoord>341</xCoord><yCoord>303</yCoord></edgeMap>
    <edgeMap><xCoord>340</xCoord><yCoord>303</yCoord></edgeMap>
    <edgeMap><xCoord>339</xCoord><yCoord>303</yCoord></edgeMap>
    <edgeMap><xCoord>338</xCoord><yCoord>304</yCoord></edgeMap>
    <edgeMap><xCoord>337</xCoord><yCoord>304</yCoord></edgeMap>
    <edgeMap><xCoord>336</xCoord><yCoord>304</yCoord></edgeMap>
    <edgeMap><xCoord>335</xCoord><yCoord>304</yCoord></edgeMap>
    <edgeMap><xCoord>334</xCoord><yCoord>305</yCoord></edgeMap>
    <edgeMap><xCoord>333</xCoord><yCoord>305</yCoord></edgeMap>
    <edgeMap><xCoord>332</xCoord><yCoord>305</yCoord></edgeMap>
    <edgeMap><xCoord>331</xCoord><yCoord>305</yCoord></edgeMap>
    <edgeMap><xCoord>330</xCoord><yCoord>305</yCoord></edgeMap>
    <edgeMap><xCoord>329</xCoord><yCoord>305</yCoord></edgeMap>
    <edgeMap><xCoord>328</xCoord><yCoord>304</yCoord></edgeMap>
    <edgeMap><xCoord>327</xCoord><yCoord>304</yCoord></edgeMap>
    <edgeMap><xCoord>326</xCoord><yCoord>304</yCoord></edgeMap>
    <edgeMap><xCoord>325</xCoord><yCoord>304</yCoord></edgeMap>
    <edgeMap><xCoord>324</xCoord><yCoord>304</yCoord></edgeMap>
    <edgeMap><xCoord>323</xCoord><yCoord>304</yCoord></edgeMap>
    <edgeMap><xCoord>322</xCoord><yCoord>304</yCoord></edgeMap>
    <edgeMap><xCoord>321</xCoord><yCoord>304</yCoord></edgeMap>
    <edgeMap><xCoord>320</xCoord><yCoord>304</yCoord></edgeMap>
    <edgeMap><xCoord>319</xCoord><yCoord>304</yCoord></edgeMap>
    <edgeMap><xCoord>318</xCoord><yCoord>303</yCoord></edgeMap>
    <edgeMap><xCoord>317</xCoord><yCoord>303</yCoord></edgeMap>
    <edgeMap><xCoord>316</xCoord><yCoord>302</yCoord></edgeMap>
    <edgeMap><xCoord>315</xCoord><yCoord>302</yCoord></edgeMap>
    <edgeMap><xCoord>314</xCoord><yCoord>301</yCoord></edgeMap>
    <edgeMap><xCoord>313</xCoord><yCoord>300</yCoord></edgeMap>
    <edgeMap><xCoord>312</xCoord><yCoord>300</yCoord></edgeMap>
    <edgeMap><xCoord>311</xCoord><yCoord>300</yCoord></edgeMap>
    <edgeMap><xCoord>312</xCoord><yCoord>301</yCoord></edgeMap>
    <edgeMap><xCoord>313</xCoord><yCoord>301</yCoord></edgeMap>
    <edgeMap><xCoord>314</xCoord><yCoord>302</yCoord></edgeMap>
    <edgeMap><xCoord>314</xCoord><yCoord>303</yCoord></edgeMap>
    <edgeMap><xCoord>315</xCoord><yCoord>303</yCoord></edgeMap>
    <edgeMap><xCoord>316</xCoord><yCoord>304</yCoord></edgeMap>
    <edgeMap><xCoord>317</xCoord><yCoord>304</yCoord></edgeMap>
    <edgeMap><xCoord>318</xCoord><yCoord>304</yCoord></edgeMap>
    <edgeMap><xCoord>319</xCoord><yCoord>305</yCoord></edgeMap>
    <edgeMap><xCoord>320</xCoord><yCoord>306</yCoord></edgeMap>
    <edgeMap><xCoord>321</xCoord><yCoord>307</yCoord></edgeMap>
    <edgeMap><xCoord>321</xCoord><yCoord>308</yCoord></edgeMap>
    <edgeMap><xCoord>321</xCoord><yCoord>309</yCoord></edgeMap>
    <edgeMap><xCoord>320</xCoord><yCoord>310</yCoord></edgeMap>
    <edgeMap><xCoord>320</xCoord><yCoord>311</yCoord></edgeMap>
    <edgeMap><xCoord>319</xCoord><yCoord>312</yCoord></edgeMap>
    <edgeMap><xCoord>319</xCoord><yCoord>313</yCoord></edgeMap>
    <edgeMap><xCoord>319</xCoord><yCoord>314</yCoord></edgeMap>
    <edgeMap><xCoord>320</xCoord><yCoord>315</yCoord></edgeMap>
    <edgeMap><xCoord>320</xCoord><yCoord>316</yCoord></edgeMap>
    <edgeMap><xCoord>320</xCoord><yCoord>317</yCoord></edgeMap>
    <edgeMap><xCoord>320</xCoord><yCoord>318</yCoord></edgeMap>
    <edgeMap><xCoord>319</xCoord><yCoord>319</yCoord></edgeMap>
    <edgeMap><xCoord>320</xCoord><yCoord>319</yCoord></edgeMap>
    <edgeMap><xCoord>321</xCoord><yCoord>319</yCoord></edgeMap>
    <edgeMap><xCoord>322</xCoord><yCoord>320</yCoord></edgeMap>
    <edgeMap><xCoord>323</xCoord><yCoord>321</yCoord></edgeMap>
    <edgeMap><xCoord>323</xCoord><yCoord>322</yCoord></edgeMap>
    <edgeMap><xCoord>324</xCoord><yCoord>323</yCoord></edgeMap>
    <edgeMap><xCoord>325</xCoord><yCoord>324</yCoord></edgeMap>
    <edgeMap><xCoord>326</xCoord><yCoord>324</yCoord></edgeMap>
    <edgeMap><xCoord>327</xCoord><yCoord>325</yCoord></edgeMap>
    <edgeMap><xCoord>328</xCoord><yCoord>325</yCoord></edgeMap>
    <edgeMap><xCoord>329</xCoord><yCoord>325</yCoord></edgeMap>
    <edgeMap><xCoord>330</xCoord><yCoord>325</yCoord></edgeMap>
    <edgeMap><xCoord>331</xCoord><yCoord>325</yCoord></edgeMap>
    <edgeMap><xCoord>332</xCoord><yCoord>325</yCoord></edgeMap>
    <edgeMap><xCoord>333</xCoord><yCoord>325</yCoord></edgeMap>
    <edgeMap><xCoord>334</xCoord><yCoord>325</yCoord></edgeMap>
   </roi>
   <roi>
    <imageZposition>1475.5</imageZposition>
    <imageSOP_UID>1.3.6.1.4.1.14519.5.2.1.6279.6001.712805449042008436864494003194</imageSOP_UID>
    <inclusion>TRUE</inclusion>
    <edgeMap><xCoord>333</xCoord><yCoord>323</yCoord></edgeMap>
    <edgeMap><xCoord>334</xCoord><yCoord>322</yCoord></edgeMap>
    <edgeMap><xCoord>335</xCoord><yCoord>321</yCoord></edgeMap>
    <edgeMap><xCoord>336</xCoord><yCoord>321</yCoord></edgeMap>
    <edgeMap><xCoord>337</xCoord><yCoord>321</yCoord></edgeMap>
    <edgeMap><xCoord>338</xCoord><yCoord>321</yCoord></edgeMap>
    <edgeMap><xCoord>339</xCoord><yCoord>321</yCoord></edgeMap>
    <edgeMap><xCoord>340</xCoord><yCoord>320</yCoord></edgeMap>
    <edgeMap><xCoord>341</xCoord><yCoord>320</yCoord></edgeMap>
    <edgeMap><xCoord>342</xCoord><yCoord>321</yCoord></edgeMap>
    <edgeMap><xCoord>343</xCoord><yCoord>321</yCoord></edgeMap>
    <edgeMap><xCoord>344</xCoord><yCoord>321</yCoord></edgeMap>
    <edgeMap><xCoord>343</xCoord><yCoord>320</yCoord></edgeMap>
    <edgeMap><xCoord>343</xCoord><yCoord>319</yCoord></edgeMap>
    <edgeMap><xCoord>343</xCoord><yCoord>318</yCoord></edgeMap>
    <edgeMap><xCoord>343</xCoord><yCoord>317</yCoord></edgeMap>
    <edgeMap><xCoord>343</xCoord><yCoord>316</yCoord></edgeMap>
    <edgeMap><xCoord>342</xCoord><yCoord>315</yCoord></edgeMap>
    <edgeMap><xCoord>342</xCoord><yCoord>314</yCoord></edgeMap>
    <edgeMap><xCoord>343</xCoord><yCoord>313</yCoord></edgeMap>
    <edgeMap><xCoord>342</xCoord><yCoord>312</yCoord></edgeMap>
    <edgeMap><xCoord>342</xCoord><yCoord>311</yCoord></edgeMap>
    <edgeMap><xCoord>341</xCoord><yCoord>310</yCoord></edgeMap>
    <edgeMap><xCoord>341</xCoord><yCoord>309</yCoord></edgeMap>
    <edgeMap><xCoord>341</xCoord><yCoord>308</yCoord></edgeMap>
    <edgeMap><xCoord>340</xCoord><yCoord>307</yCoord></edgeMap>
    <edgeMap><xCoord>339</xCoord><yCoord>307</yCoord></edgeMap>
    <edgeMap><xCoord>338</xCoord><yCoord>306</yCoord></edgeMap>
    <edgeMap><xCoord>338</xCoord><yCoord>305</yCoord></edgeMap>
    <edgeMap><xCoord>338</xCoord><yCoord>304</yCoord></edgeMap>
    <edgeMap><xCoord>337</xCoord><yCoord>304</yCoord></edgeMap>
    <edgeMap><xCoord>336</xCoord><yCoord>304</yCoord></edgeMap>
    <edgeMap><xCoord>335</xCoord><yCoord>303</yCoord></edgeMap>
    <edgeMap><xCoord>334</xCoord><yCoord>303</yCoord></edgeMap>
    <edgeMap><xCoord>333</xCoord><yCoord>303</yCoord></edgeMap>
    <edgeMap><xCoord>332</xCoord><yCoord>304</yCoord></edgeMap>
    <edgeMap><xCoord>331</xCoord><yCoord>304</yCoord></edgeMap>
    <edgeMap><xCoord>330</xCoord><yCoord>305</yCoord></edgeMap>
    <edgeMap><xCoord>329</xCoord><yCoord>305</yCoord></edgeMap>
    <edgeMap><xCoord>328</xCoord><yCoord>305</yCoord></edgeMap>
    <edgeMap><xCoord>327</xCoord><yCoord>305</yCoord></edgeMap>
    <edgeMap><xCoord>326</xCoord><yCoord>304</yCoord></edgeMap>
    <edgeMap><xCoord>325</xCoord><yCoord>304</yCoord></edgeMap>
    <edgeMap><xCoord>324</xCoord><yCoord>303</yCoord></edgeMap>
    <edgeMap><xCoord>323</xCoord><yCoord>303</yCoord></edgeMap>
    <edgeMap><xCoord>322</xCoord><yCoord>303</yCoord></edgeMap>
    <edgeMap><xCoord>321</xCoord><yCoord>302</yCoord></edgeMap>
    <edgeMap><xCoord>321</xCoord><yCoord>301</yCoord></edgeMap>
    <edgeMap><xCoord>321</xCoord><yCoord>300</yCoord></edgeMap>
    <edgeMap><xCoord>320</xCoord><yCoord>300</yCoord></edgeMap>
    <edgeMap><xCoord>319</xCoord><yCoord>299</yCoord></edgeMap>
    <edgeMap><xCoord>318</xCoord><yCoord>299</yCoord></edgeMap>
    <edgeMap><xCoord>317</xCoord><yCoord>298</yCoord></edgeMap>
    <edgeMap><xCoord>316</xCoord><yCoord>297</yCoord></edgeMap>
    <edgeMap><xCoord>315</xCoord><yCoord>297</yCoord></edgeMap>
    <edgeMap><xCoord>314</xCoord><yCoord>297</yCoord></edgeMap>
    <edgeMap><xCoord>314</xCoord><yCoord>298</yCoord></edgeMap>
    <edgeMap><xCoord>315</xCoord><yCoord>298</yCoord></edgeMap>
    <edgeMap><xCoord>316</xCoord><yCoord>298</yCoord></edgeMap>
    <edgeMap><xCoord>317</xCoord><yCoord>299</yCoord></edgeMap>
    <edgeMap><xCoord>317</xCoord><yCoord>300</yCoord></edgeMap>
    <edgeMap><xCoord>316</xCoord><yCoord>301</yCoord></edgeMap>
    <edgeMap><xCoord>316</xCoord><yCoord>302</yCoord></edgeMap>
    <edgeMap><xCoord>317</xCoord><yCoord>302</yCoord></edgeMap>
    <edgeMap><xCoord>318</xCoord><yCoord>303</yCoord></edgeMap>
    <edgeMap><xCoord>319</xCoord><yCoord>304</yCoord></edgeMap>
    <edgeMap><xCoord>320</xCoord><yCoord>305</yCoord></edgeMap>
    <edgeMap><xCoord>321</xCoord><yCoord>306</yCoord></edgeMap>
    <edgeMap><xCoord>322</xCoord><yCoord>307</yCoord></edgeMap>
    <edgeMap><xCoord>322</xCoord><yCoord>308</yCoord></edgeMap>
    <edgeMap><xCoord>322</xCoord><yCoord>309</yCoord></edgeMap>
    <edgeMap><xCoord>322</xCoord><yCoord>310</yCoord></edgeMap>
    <edgeMap><xCoord>322</xCoord><yCoord>311</yCoord></edgeMap>
    <edgeMap><xCoord>322</xCoord><yCoord>312</yCoord></edgeMap>
    <edgeMap><xCoord>321</xCoord><yCoord>313</yCoord></edgeMap>
    <edgeMap><xCoord>321</xCoord><yCoord>314</yCoord></edgeMap>
    <edgeMap><xCoord>321</xCoord><yCoord>315</yCoord></edgeMap>
    <edgeMap><xCoord>321</xCoord><yCoord>316</yCoord></edgeMap>
    <edgeMap><xCoord>322</xCoord><yCoord>317</yCoord></edgeMap>
    <edgeMap><xCoord>323</xCoord><yCoord>318</yCoord></edgeMap>
    <edgeMap><xCoord>324</xCoord><yCoord>318</yCoord></edgeMap>
    <edgeMap><xCoord>325</xCoord><yCoord>318</yCoord></edgeMap>
    <edgeMap><xCoord>326</xCoord><yCoord>319</yCoord></edgeMap>
    <edgeMap><xCoord>327</xCoord><yCoord>320</yCoord></edgeMap>
    <edgeMap><xCoord>327</xCoord><yCoord>321</yCoord></edgeMap>
    <edgeMap><xCoord>327</xCoord><yCoord>322</yCoord></edgeMap>
    <edgeMap><xCoord>328</xCoord><yCoord>323</yCoord></edgeMap>
    <edgeMap><xCoord>329</xCoord><yCoord>323</yCoord></edgeMap>
    <edgeMap><xCoord>330</xCoord><yCoord>323</yCoord></edgeMap>
    <edgeMap><xCoord>331</xCoord><yCoord>323</yCoord></edgeMap>
    <edgeMap><xCoord>332</xCoord><yCoord>323</yCoord></edgeMap>
    <edgeMap><xCoord>333</xCoord><yCoord>323</yCoord></edgeMap>
   </roi>
   <roi>
    <imageZposition>1472.5</imageZposition>
    <imageSOP_UID>1.3.6.1.4.1.14519.5.2.1.6279.6001.170474154979153394172884226615</imageSOP_UID>
    <inclusion>TRUE</inclusion>
    <edgeMap><xCoord>338</xCoord><yCoord>315</yCoord></edgeMap>
    <edgeMap><xCoord>339</xCoord><yCoord>314</yCoord></edgeMap>
    <edgeMap><xCoord>340</xCoord><yCoord>313</yCoord></edgeMap>
    <edgeMap><xCoord>340</xCoord><yCoord>312</yCoord></edgeMap>
    <edgeMap><xCoord>340</xCoord><yCoord>311</yCoord></edgeMap>
    <edgeMap><xCoord>339</xCoord><yCoord>310</yCoord></edgeMap>
    <edgeMap><xCoord>339</xCoord><yCoord>309</yCoord></edgeMap>
    <edgeMap><xCoord>338</xCoord><yCoord>308</yCoord></edgeMap>
    <edgeMap><xCoord>338</xCoord><yCoord>307</yCoord></edgeMap>
    <edgeMap><xCoord>337</xCoord><yCoord>306</yCoord></edgeMap>
    <edgeMap><xCoord>337</xCoord><yCoord>305</yCoord></edgeMap>
    <edgeMap><xCoord>336</xCoord><yCoord>304</yCoord></edgeMap>
    <edgeMap><xCoord>336</xCoord><yCoord>303</yCoord></edgeMap>
    <edgeMap><xCoord>335</xCoord><yCoord>302</yCoord></edgeMap>
    <edgeMap><xCoord>334</xCoord><yCoord>302</yCoord></edgeMap>
    <edgeMap><xCoord>333</xCoord><yCoord>302</yCoord></edgeMap>
    <edgeMap><xCoord>333</xCoord><yCoord>303</yCoord></edgeMap>
    <edgeMap><xCoord>333</xCoord><yCoord>304</yCoord></edgeMap>
    <edgeMap><xCoord>334</xCoord><yCoord>305</yCoord></edgeMap>
    <edgeMap><xCoord>334</xCoord><yCoord>306</yCoord></edgeMap>
    <edgeMap><xCoord>334</xCoord><yCoord>307</yCoord></edgeMap>
    <edgeMap><xCoord>334</xCoord><yCoord>308</yCoord></edgeMap>
    <edgeMap><xCoord>333</xCoord><yCoord>309</yCoord></edgeMap>
    <edgeMap><xCoord>332</xCoord><yCoord>309</yCoord></edgeMap>
    <edgeMap><xCoord>331</xCoord><yCoord>309</yCoord></edgeMap>
    <edgeMap><xCoord>330</xCoord><yCoord>308</yCoord></edgeMap>
    <edgeMap><xCoord>329</xCoord><yCoord>307</yCoord></edgeMap>
    <edgeMap><xCoord>329</xCoord><yCoord>306</yCoord></edgeMap>
    <edgeMap><xCoord>328</xCoord><yCoord>306</yCoord></edgeMap>
    <edgeMap><xCoord>327</xCoord><yCoord>305</yCoord></edgeMap>
    <edgeMap><xCoord>326</xCoord><yCoord>304</yCoord></edgeMap>
    <edgeMap><xCoord>325</xCoord><yCoord>303</yCoord></edgeMap>
    <edgeMap><xCoord>324</xCoord><yCoord>302</yCoord></edgeMap>
    <edgeMap><xCoord>323</xCoord><yCoord>301</yCoord></edgeMap>
    <edgeMap><xCoord>322</xCoord><yCoord>300</yCoord></edgeMap>
    <edgeMap><xCoord>321</xCoord><yCoord>299</yCoord></edgeMap>
    <edgeMap><xCoord>320</xCoord><yCoord>298</yCoord></edgeMap>
    <edgeMap><xCoord>319</xCoord><yCoord>297</yCoord></edgeMap>
    <edgeMap><xCoord>318</xCoord><yCoord>297</yCoord></edgeMap>
    <edgeMap><xCoord>317</xCoord><yCoord>296</yCoord></edgeMap>
    <edgeMap><xCoord>316</xCoord><yCoord>295</yCoord></edgeMap>
    <edgeMap><xCoord>315</xCoord><yCoord>295</yCoord></edgeMap>
    <edgeMap><xCoord>314</xCoord><yCoord>294</yCoord></edgeMap>
    <edgeMap><xCoord>313</xCoord><yCoord>294</yCoord></edgeMap>
    <edgeMap><xCoord>312</xCoord><yCoord>294</yCoord></edgeMap>
    <edgeMap><xCoord>311</xCoord><yCoord>294</yCoord></edgeMap>
    <edgeMap><xCoord>310</xCoord><yCoord>294</yCoord></edgeMap>
    <edgeMap><xCoord>309</xCoord><yCoord>295</yCoord></edgeMap>
    <edgeMap><xCoord>310</xCoord><yCoord>295</yCoord></edgeMap>
    <edgeMap><xCoord>311</xCoord><yCoord>295</yCoord></edgeMap>
    <edgeMap><xCoord>312</xCoord><yCoord>296</yCoord></edgeMap>
    <edgeMap><xCoord>313</xCoord><yCoord>296</yCoord></edgeMap>
    <edgeMap><xCoord>314</xCoord><yCoord>297</yCoord></edgeMap>
    <edgeMap><xCoord>315</xCoord><yCoord>298</yCoord></edgeMap>
    <edgeMap><xCoord>316</xCoord><yCoord>298</yCoord></edgeMap>
    <edgeMap><xCoord>317</xCoord><yCoord>299</yCoord></edgeMap>
    <edgeMap><xCoord>318</xCoord><yCoord>299</yCoord></edgeMap>
    <edgeMap><xCoord>319</xCoord><yCoord>300</yCoord></edgeMap>
    <edgeMap><xCoord>320</xCoord><yCoord>300</yCoord></edgeMap>
    <edgeMap><xCoord>321</xCoord><yCoord>301</yCoord></edgeMap>
    <edgeMap><xCoord>322</xCoord><yCoord>302</yCoord></edgeMap>
    <edgeMap><xCoord>323</xCoord><yCoord>303</yCoord></edgeMap>
    <edgeMap><xCoord>324</xCoord><yCoord>304</yCoord></edgeMap>
    <edgeMap><xCoord>325</xCoord><yCoord>305</yCoord></edgeMap>
    <edgeMap><xCoord>326</xCoord><yCoord>305</yCoord></edgeMap>
    <edgeMap><xCoord>327</xCoord><yCoord>306</yCoord></edgeMap>
    <edgeMap><xCoord>328</xCoord><yCoord>306</yCoord></edgeMap>
    <edgeMap><xCoord>329</xCoord><yCoord>307</yCoord></edgeMap>
    <edgeMap><xCoord>329</xCoord><yCoord>308</yCoord></edgeMap>
    <edgeMap><xCoord>329</xCoord><yCoord>309</yCoord></edgeMap>
    <edgeMap><xCoord>329</xCoord><yCoord>310</yCoord></edgeMap>
    <edgeMap><xCoord>329</xCoord><yCoord>311</yCoord></edgeMap>
    <edgeMap><xCoord>330</xCoord><yCoord>311</yCoord></edgeMap>
    <edgeMap><xCoord>331</xCoord><yCoord>311</yCoord></edgeMap>
    <edgeMap><xCoord>332</xCoord><yCoord>311</yCoord></edgeMap>
    <edgeMap><xCoord>333</xCoord><yCoord>312</yCoord></edgeMap>
    <edgeMap><xCoord>334</xCoord><yCoord>313</yCoord></edgeMap>
    <edgeMap><xCoord>335</xCoord><yCoord>314</yCoord></edgeMap>
    <edgeMap><xCoord>336</xCoord><yCoord>315</yCoord></edgeMap>
    <edgeMap><xCoord>337</xCoord><yCoord>315</yCoord></edgeMap>
    <edgeMap><xCoord>338</xCoord><yCoord>315</yCoord></edgeMap>
   </roi>
  </unblindedReadNodule>
  <unblindedReadNodule>
   <noduleID>16327</noduleID>
   <roi>
    <imageZposition>1442.5</imageZposition>
    <imageSOP_UID>1.3.6.1.4.1.14519.5.2.1.6279.6001.131970944938959782071681999771</imageSOP_UID>
    <inclusion>TRUE</inclusion>
    <edgeMap><xCoord>127</xCoord><yCoord>143</yCoord></edgeMap>
   </roi>
  </unblindedReadNodule>
  <nonNodule>
   <nonNoduleID>16326</nonNoduleID>
   <imageZposition>1631.5</imageZposition>
   <imageSOP_UID>1.3.6.1.4.1.14519.5.2.1.6279.6001.349696112719071080933041621585</imageSOP_UID>
   <locus><xCoord>199</xCoord><yCoord>322</yCoord>
   </locus>
  </nonNodule>
  <nonNodule>
   <nonNoduleID>16331</nonNoduleID>
   <imageZposition>1610.5</imageZposition>
   <imageSOP_UID>1.3.6.1.4.1.14519.5.2.1.6279.6001.117811686099217039613202759527</imageSOP_UID>
   <locus><xCoord>214</xCoord><yCoord>338</yCoord>
   </locus>
  </nonNodule>
 </readingSession>
 <readingSession>
  <annotationVersion>3.12</annotationVersion>
  <servicingRadiologistID>anonymous</servicingRadiologistID>
  <unblindedReadNodule>
   <noduleID>2046</noduleID>
   <characteristics>
    <subtlety>5</subtlety>
    <internalStructure>1</internalStructure>
    <calcification>6</calcification>
    <sphericity>4</sphericity>
    <margin>2</margin>
    <lobulation>3</lobulation>
    <spiculation>3</spiculation>
    <texture>4</texture>
    <malignancy>3</malignancy>
   </characteristics>
   <roi>
    <imageZposition>1616.5</imageZposition>
    <imageSOP_UID>1.3.6.1.4.1.14519.5.2.1.6279.6001.315628943944666928553332863367</imageSOP_UID>
    <inclusion>TRUE</inclusion>
    <edgeMap><xCoord>344</xCoord><yCoord>252</yCoord></edgeMap>
    <edgeMap><xCoord>345</xCoord><yCoord>251</yCoord></edgeMap>
    <edgeMap><xCoord>345</xCoord><yCoord>250</yCoord></edgeMap>
    <edgeMap><xCoord>346</xCoord><yCoord>249</yCoord></edgeMap>
    <edgeMap><xCoord>346</xCoord><yCoord>248</yCoord></edgeMap>
    <edgeMap><xCoord>347</xCoord><yCoord>247</yCoord></edgeMap>
    <edgeMap><xCoord>347</xCoord><yCoord>246</yCoord></edgeMap>
    <edgeMap><xCoord>347</xCoord><yCoord>245</yCoord></edgeMap>
    <edgeMap><xCoord>348</xCoord><yCoord>244</yCoord></edgeMap>
    <edgeMap><xCoord>348</xCoord><yCoord>243</yCoord></edgeMap>
    <edgeMap><xCoord>347</xCoord><yCoord>242</yCoord></edgeMap>
    <edgeMap><xCoord>346</xCoord><yCoord>242</yCoord></edgeMap>
    <edgeMap><xCoord>345</xCoord><yCoord>241</yCoord></edgeMap>
    <edgeMap><xCoord>344</xCoord><yCoord>240</yCoord></edgeMap>
    <edgeMap><xCoord>343</xCoord><yCoord>240</yCoord></edgeMap>
    <edgeMap><xCoord>342</xCoord><yCoord>240</yCoord></edgeMap>
    <edgeMap><xCoord>341</xCoord><yCoord>239</yCoord></edgeMap>
    <edgeMap><xCoord>340</xCoord><yCoord>238</yCoord></edgeMap>
    <edgeMap><xCoord>339</xCoord><yCoord>238</yCoord></edgeMap>
    <edgeMap><xCoord>338</xCoord><yCoord>237</yCoord></edgeMap>
    <edgeMap><xCoord>337</xCoord><yCoord>236</yCoord></edgeMap>
    <edgeMap><xCoord>336</xCoord><yCoord>236</yCoord></edgeMap>
    <edgeMap><xCoord>335</xCoord><yCoord>236</yCoord></edgeMap>
    <edgeMap><xCoord>334</xCoord><yCoord>236</yCoord></edgeMap>
    <edgeMap><xCoord>333</xCoord><yCoord>236</yCoord></edgeMap>
    <edgeMap><xCoord>332</xCoord><yCoord>237</yCoord></edgeMap>
    <edgeMap><xCoord>332</xCoord><yCoord>238</yCoord></edgeMap>
    <edgeMap><xCoord>332</xCoord><yCoord>239</yCoord></edgeMap>
    <edgeMap><xCoord>331</xCoord><yCoord>240</yCoord></edgeMap>
    <edgeMap><xCoord>331</xCoord><yCoord>241</yCoord></edgeMap>
    <edgeMap><xCoord>332</xCoord><yCoord>242</yCoord></edgeMap>
    <edgeMap><xCoord>333</xCoord><yCoord>243</yCoord></edgeMap>
    <edgeMap><xCoord>334</xCoord><yCoord>243</yCoord></edgeMap>
    <edgeMap><xCoord>335</xCoord><yCoord>243</yCoord></edgeMap>
    <edgeMap><xCoord>336</xCoord><yCoord>244</yCoord></edgeMap>
    <edgeMap><xCoord>336</xCoord><yCoord>245</yCoord></edgeMap>
    <edgeMap><xCoord>336</xCoord><yCoord>246</yCoord></edgeMap>
    <edgeMap><xCoord>336</xCoord><yCoord>247</yCoord></edgeMap>
    <edgeMap><xCoord>336</xCoord><yCoord>248</yCoord></edgeMap>
    <edgeMap><xCoord>336</xCoord><yCoord>249</yCoord></edgeMap>
    <edgeMap><xCoord>336</xCoord><yCoord>250</yCoord></edgeMap>
    <edgeMap><xCoord>336</xCoord><yCoord>251</yCoord></edgeMap>
    <edgeMap><xCoord>337</xCoord><yCoord>252</yCoord></edgeMap>
    <edgeMap><xCoord>338</xCoord><yCoord>252</yCoord></edgeMap>
    <edgeMap><xCoord>339</xCoord><yCoord>252</yCoord></edgeMap>
    <edgeMap><xCoord>340</xCoord><yCoord>252</yCoord></edgeMap>
    <edgeMap><xCoord>341</xCoord><yCoord>252</yCoord></edgeMap>
    <edgeMap><xCoord>342</xCoord><yCoord>252</yCoord></edgeMap>
    <edgeMap><xCoord>343</xCoord><yCoord>252</yCoord></edgeMap>
    <edgeMap><xCoord>344</xCoord><yCoord>252</yCoord></edgeMap>
   </roi>
   <roi>
    <imageZposition>1613.5</imageZposition>
    <imageSOP_UID>1.3.6.1.4.1.14519.5.2.1.6279.6001.145801185244523923469999260671</imageSOP_UID>
    <inclusion>TRUE</inclusion>
    <edgeMap><xCoord>348</xCoord><yCoord>259</yCoord></edgeMap>
    <edgeMap><xCoord>349</xCoord><yCoord>258</yCoord></edgeMap>
    <edgeMap><xCoord>350</xCoord><yCoord>257</yCoord></edgeMap>
    <edgeMap><xCoord>351</xCoord><yCoord>256</yCoord></edgeMap>
    <edgeMap><xCoord>351</xCoord><yCoord>255</yCoord></edgeMap>
    <edgeMap><xCoord>352</xCoord><yCoord>254</yCoord></edgeMap>
    <edgeMap><xCoord>352</xCoord><yCoord>253</yCoord></edgeMap>
    <edgeMap><xCoord>353</xCoord><yCoord>252</yCoord></edgeMap>
    <edgeMap><xCoord>354</xCoord><yCoord>251</yCoord></edgeMap>
    <edgeMap><xCoord>354</xCoord><yCoord>250</yCoord></edgeMap>
    <edgeMap><xCoord>354</xCoord><yCoord>249</yCoord></edgeMap>
    <edgeMap><xCoord>354</xCoord><yCoord>248</yCoord></edgeMap>
    <edgeMap><xCoord>354</xCoord><yCoord>247</yCoord></edgeMap>
    <edgeMap><xCoord>354</xCoord><yCoord>246</yCoord></edgeMap>
    <edgeMap><xCoord>354</xCoord><yCoord>245</yCoord></edgeMap>
    <edgeMap><xCoord>353</xCoord><yCoord>244</yCoord></edgeMap>
    <edgeMap><xCoord>353</xCoord><yCoord>243</yCoord></edgeMap>
    <edgeMap><xCoord>353</xCoord><yCoord>242</yCoord></edgeMap>
    <edgeMap><xCoord>352</xCoord><yCoord>241</yCoord></edgeMap>
    <edgeMap><xCoord>351</xCoord><yCoord>241</yCoord></edgeMap>
    <edgeMap><xCoord>350</xCoord><yCoord>241</yCoord></edgeMap>
    <edgeMap><xCoord>349</xCoord><yCoord>240</yCoord></edgeMap>
    <edgeMap><xCoord>348</xCoord><yCoord>239</yCoord></edgeMap>
    <edgeMap><xCoord>348</xCoord><yCoord>238</yCoord></edgeMap>
    <edgeMap><xCoord>347</xCoord><yCoord>237</yCoord></edgeMap>
    <edgeMap><xCoord>346</xCoord><yCoord>236</yCoord></edgeMap>
    <edgeMap><xCoord>345</xCoord><yCoord>235</yCoord></edgeMap>
    <edgeMap><xCoord>344</xCoord><yCoord>235</yCoord></edgeMap>
    <edgeMap><xCoord>343</xCoord><yCoord>235</yCoord></edgeMap>
    <edgeMap><xCoord>342</xCoord><yCoord>234</yCoord></edgeMap>
    <edgeMap><xCoord>341</xCoord><yCoord>234</yCoord></edgeMap>
    <edgeMap><xCoord>340</xCoord><yCoord>234</yCoord></edgeMap>
    <edgeMap><xCoord>339</xCoord><yCoord>234</yCoord></edgeMap>
    <edgeMap><xCoord>338</xCoord><yCoord>233</yCoord></edgeMap>
    <edgeMap><xCoord>337</xCoord><yCoord>233</yCoord></edgeMap>
    <edgeMap><xCoord>336</xCoord><yCoord>234</yCoord></edgeMap>
    <edgeMap><xCoord>335</xCoord><yCoord>234</yCoord></edgeMap>
    <edgeMap><xCoord>334</xCoord><yCoord>234</yCoord></edgeMap>
    <edgeMap><xCoord>333</xCoord><yCoord>235</yCoord></edgeMap>
    <edgeMap><xCoord>332</xCoord><yCoord>236</yCoord></edgeMap>
    <edgeMap><xCoord>331</xCoord><yCoord>237</yCoord></edgeMap>
    <edgeMap><xCoord>330</xCoord><yCoord>238</yCoord></edgeMap>
    <edgeMap><xCoord>329</xCoord><yCoord>239</yCoord></edgeMap>
    <edgeMap><xCoord>328</xCoord><yCoord>239</yCoord></edgeMap>
    <edgeMap><xCoord>327</xCoord><yCoord>240</yCoord></edgeMap>
    <edgeMap><xCoord>327</xCoord><yCoord>241</yCoord></edgeMap>
    <edgeMap><xCoord>326</xCoord><yCoord>242</yCoord></edgeMap>
    <edgeMap><xCoord>325</xCoord><yCoord>243</yCoord></edgeMap>
    <edgeMap><xCoord>325</xCoord><yCoord>244</yCoord></edgeMap>
    <edgeMap><xCoord>325</xCoord><yCoord>245</yCoord></edgeMap>
    <edgeMap><xCoord>325</xCoord><yCoord>246</yCoord></edgeMap>
    <edgeMap><xCoord>325</xCoord><yCoord>247</yCoord></edgeMap>
    <edgeMap><xCoord>325</xCoord><yCoord>248</yCoord></edgeMap>
    <edgeMap><xCoord>326</xCoord><yCoord>249</yCoord></edgeMap>
    <edgeMap><xCoord>327</xCoord><yCoord>250</yCoord></edgeMap>
    <edgeMap><xCoord>328</xCoord><yCoord>250</yCoord></edgeMap>
    <edgeMap><xCoord>329</xCoord><yCoord>251</yCoord></edgeMap>
    <edgeMap><xCoord>330</xCoord><yCoord>251</yCoord></edgeMap>
    <edgeMap><xCoord>331</xCoord><yCoord>251</yCoord></edgeMap>
    <edgeMap><xCoord>332</xCoord><yCoord>252</yCoord></edgeMap>
    <edgeMap><xCoord>333</xCoord><yCoord>253</yCoord></edgeMap>
    <edgeMap><xCoord>333</xCoord><yCoord>254</yCoord></edgeMap>
    <edgeMap><xCoord>333</xCoord><yCoord>255</yCoord></edgeMap>
    <edgeMap><xCoord>333</xCoord><yCoord>256</yCoord></edgeMap>
    <edgeMap><xCoord>333</xCoord><yCoord>257</yCoord></edgeMap>
    <edgeMap><xCoord>334</xCoord><yCoord>258</yCoord></edgeMap>
    <edgeMap><xCoord>335</xCoord><yCoord>259</yCoord></edgeMap>
    <edgeMap><xCoord>336</xCoord><yCoord>259</yCoord></edgeMap>
    <edgeMap><xCoord>337</xCoord><yCoord>259</yCoord></edgeMap>
    <edgeMap><xCoord>338</xCoord><yCoord>259</yCoord></edgeMap>
    <edgeMap><xCoord>339</xCoord><yCoord>259</yCoord></edgeMap>
    <edgeMap><xCoord>340</xCoord><yCoord>258</yCoord></edgeMap>
    <edgeMap><xCoord>341</xCoord><yCoord>258</yCoord></edgeMap>
    <edgeMap><xCoord>342</xCoord><yCoord>258</yCoord></edgeMap>
    <edgeMap><xCoord>343</xCoord><yCoord>258</yCoord></edgeMap>
    <edgeMap><xCoord>344</xCoord><yCoord>258</yCoord></edgeMap>
    <edgeMap><xCoord>345</xCoord><yCoord>258</yCoord></edgeMap>
    <edgeMap><xCoord>346</xCoord><yCoord>258</yCoord></edgeMap>
    <edgeMap><xCoord>347</xCoord><yCoord>259</yCoord></edgeMap>
    <edgeMap><xCoord>348</xCoord><yCoord>259</yCoord></edgeMap>
   </roi>
   <roi>
    <imageZposition>1610.5</imageZposition>
    <imageSOP_UID>1.3.6.1.4.1.14519.5.2.1.6279.6001.117811686099217039613202759527</imageSOP_UID>
    <inclusion>TRUE</inclusion>
    <edgeMap><xCoord>341</xCoord><yCoord>262</yCoord></edgeMap>
    <edgeMap><xCoord>342</xCoord><yCoord>261</yCoord></edgeMap>
    <edgeMap><xCoord>343</xCoord><yCoord>261</yCoord></edgeMap>
    <edgeMap><xCoord>344</xCoord><yCoord>261</yCoord></edgeMap>
    <edgeMap><xCoord>345</xCoord><yCoord>260</yCoord></edgeMap>
    <edgeMap><xCoord>346</xCoord><yCoord>260</yCoord></edgeMap>
    <edgeMap><xCoord>347</xCoord><yCoord>259</yCoord></edgeMap>
    <edgeMap><xCoord>348</xCoord><yCoord>258</yCoord></edgeMap>
    <edgeMap><xCoord>348</xCoord><yCoord>257</yCoord></edgeMap>
    <edgeMap><xCoord>349</xCoord><yCoord>256</yCoord></edgeMap>
    <edgeMap><xCoord>350</xCoord><yCoord>255</yCoord></edgeMap>
    <edgeMap><xCoord>351</xCoord><yCoord>254</yCoord></edgeMap>
    <edgeMap><xCoord>352</xCoord><yCoord>254</yCoord></edgeMap>
    <edgeMap><xCoord>353</xCoord><yCoord>253</yCoord></edgeMap>
    <edgeMap><xCoord>354</xCoord><yCoord>252</yCoord></edgeMap>
    <edgeMap><xCoord>355</xCoord><yCoord>251</yCoord></edgeMap>
    <edgeMap><xCoord>356</xCoord><yCoord>251</yCoord></edgeMap>
    <edgeMap><xCoord>357</xCoord><yCoord>250</yCoord></edgeMap>
    <edgeMap><xCoord>358</xCoord><yCoord>249</yCoord></edgeMap>
    <edgeMap><xCoord>358</xCoord><yCoord>248</yCoord></edgeMap>
    <edgeMap><xCoord>359</xCoord><yCoord>247</yCoord></edgeMap>
    <edgeMap><xCoord>359</xCoord><yCoord>246</yCoord></edgeMap>
    <edgeMap><xCoord>359</xCoord><yCoord>245</yCoord></edgeMap>
    <edgeMap><xCoord>358</xCoord><yCoord>244</yCoord></edgeMap>
    <edgeMap><xCoord>357</xCoord><yCoord>243</yCoord></edgeMap>
    <edgeMap><xCoord>356</xCoord><yCoord>242</yCoord></edgeMap>
    <edgeMap><xCoord>356</xCoord><yCoord>241</yCoord></edgeMap>
    <edgeMap><xCoord>355</xCoord><yCoord>240</yCoord></edgeMap>
    <edgeMap><xCoord>354</xCoord><yCoord>239</yCoord></edgeMap>
    <edgeMap><xCoord>353</xCoord><yCoord>238</yCoord></edgeMap>
    <edgeMap><xCoord>353</xCoord><yCoord>237</yCoord></edgeMap>
    <edgeMap><xCoord>352</xCoord><yCoord>236</yCoord></edgeMap>
    <edgeMap><xCoord>351</xCoord><yCoord>236</yCoord></edgeMap>
    <edgeMap><xCoord>350</xCoord><yCoord>236</yCoord></edgeMap>
    <edgeMap><xCoord>349</xCoord><yCoord>235</yCoord></edgeMap>
    <edgeMap><xCoord>349</xCoord><yCoord>234</yCoord></edgeMap>
    <edgeMap><xCoord>349</xCoord><yCoord>233</yCoord></edgeMap>
    <edgeMap><xCoord>348</xCoord><yCoord>233</yCoord></edgeMap>
    <edgeMap><xCoord>347</xCoord><yCoord>233</yCoord></edgeMap>
    <edgeMap><xCoord>346</xCoord><yCoord>232</yCoord></edgeMap>
    <edgeMap><xCoord>345</xCoord><yCoord>233</yCoord></edgeMap>
    <edgeMap><xCoord>344</xCoord><yCoord>233</yCoord></edgeMap>
    <edgeMap><xCoord>343</xCoord><yCoord>233</yCoord></edgeMap>
    <edgeMap><xCoord>342</xCoord><yCoord>233</yCoord></edgeMap>
    <edgeMap><xCoord>341</xCoord><yCoord>233</yCoord></edgeMap>
    <edgeMap><xCoord>340</xCoord><yCoord>232</yCoord></edgeMap>
    <edgeMap><xCoord>339</xCoord><yCoord>231</yCoord></edgeMap>
    <edgeMap><xCoord>339</xCoord><yCoord>230</yCoord></edgeMap>
    <edgeMap><xCoord>338</xCoord><yCoord>229</yCoord></edgeMap>
    <edgeMap><xCoord>337</xCoord><yCoord>228</yCoord></edgeMap>
    <edgeMap><xCoord>336</xCoord><yCoord>228</yCoord></edgeMap>
    <edgeMap><xCoord>335</xCoord><yCoord>228</yCoord></edgeMap>
    <edgeMap><xCoord>334</xCoord><yCoord>228</yCoord></edgeMap>
    <edgeMap><xCoord>333</xCoord><yCoord>229</yCoord></edgeMap>
    <edgeMap><xCoord>332</xCoord><yCoord>230</yCoord></edgeMap>
    <edgeMap><xCoord>331</xCoord><yCoord>230</yCoord></edgeMap>
    <edgeMap><xCoord>330</xCoord><yCoord>230</yCoord></edgeMap>
    <edgeMap><xCoord>329</xCoord><yCoord>231</yCoord></edgeMap>
    <edgeMap><xCoord>328</xCoord><yCoord>232</yCoord></edgeMap>
    <edgeMap><xCoord>327</xCoord><yCoord>233</yCoord></edgeMap>
    <edgeMap><xCoord>327</xCoord><yCoord>234</yCoord></edgeMap>
    <edgeMap><xCoord>326</xCoord><yCoord>235</yCoord></edgeMap>
    <edgeMap><xCoord>326</xCoord><yCoord>236</yCoord></edgeMap>
    <edgeMap><xCoord>326</xCoord><yCoord>237</yCoord></edgeMap>
    <edgeMap><xCoord>326</xCoord><yCoord>238</yCoord></edgeMap>
    <edgeMap><xCoord>326</xCoord><yCoord>239</yCoord></edgeMap>
    <edgeMap><xCoord>326</xCoord><yCoord>240</yCoord></edgeMap>
    <edgeMap><xCoord>326</xCoord><yCoord>241</yCoord></edgeMap>
    <edgeMap><xCoord>326</xCoord><yCoord>242</yCoord></edgeMap>
    <edgeMap><xCoord>326</xCoord><yCoord>243</yCoord></edgeMap>
    <edgeMap><xCoord>326</xCoord><yCoord>244</yCoord></edgeMap>
    <edgeMap><xCoord>326</xCoord><yCoord>245</yCoord></edgeMap>
    <edgeMap><xCoord>326</xCoord><yCoord>246</yCoord></edgeMap>
    <edgeMap><xCoord>326</xCoord><yCoord>247</yCoord></edgeMap>
    <edgeMap><xCoord>326</xCoord><yCoord>248</yCoord></edgeMap>
    <edgeMap><xCoord>326</xCoord><yCoord>249</yCoord></edgeMap>
    <edgeMap><xCoord>327</xCoord><yCoord>250</yCoord></edgeMap>
    <edgeMap><xCoord>327</xCoord><yCoord>251</yCoord></edgeMap>
    <edgeMap><xCoord>328</xCoord><yCoord>252</yCoord></edgeMap>
    <edgeMap><xCoord>328</xCoord><yCoord>253</yCoord></edgeMap>
    <edgeMap><xCoord>329</xCoord><yCoord>254</yCoord></edgeMap>
    <edgeMap><xCoord>330</xCoord><yCoord>255</yCoord></edgeMap>
    <edgeMap><xCoord>331</xCoord><yCoord>255</yCoord></edgeMap>
    <edgeMap><xCoord>332</xCoord><yCoord>256</yCoord></edgeMap>
    <edgeMap><xCoord>332</xCoord><yCoord>257</yCoord></edgeMap>
    <edgeMap><xCoord>333</xCoord><yCoord>258</yCoord></edgeMap>
    <edgeMap><xCoord>334</xCoord><yCoord>259</yCoord></edgeMap>
    <edgeMap><xCoord>335</xCoord><yCoord>259</yCoord></edgeMap>
    <edgeMap><xCoord>336</xCoord><yCoord>259</yCoord></edgeMap>
    <edgeMap><xCoord>337</xCoord><yCoord>260</yCoord></edgeMap>
    <edgeMap><xCoord>338</xCoord><yCoord>261</yCoord></edgeMap>
    <edgeMap><xCoord>339</xCoord><yCoord>262</yCoord></edgeMap>
    <edgeMap><xCoord>340</xCoord><yCoord>262</yCoord></edgeMap>
    <edgeMap><xCoord>341</xCoord><yCoord>262</yCoord></edgeMap>
   </roi>
   <roi>
    <imageZposition>1607.5</imageZposition>
    <imageSOP_UID>1.3.6.1.4.1.14519.5.2.1.6279.6001.140370305891397023266532148886</imageSOP_UID>
    <inclusion>TRUE</inclusion>
    <edgeMap><xCoord>343</xCoord><yCoord>263</yCoord></edgeMap>
    <edgeMap><xCoord>344</xCoord><yCoord>262</yCoord></edgeMap>
    <edgeMap><xCoord>345</xCoord><yCoord>261</yCoord></edgeMap>
    <edgeMap><xCoord>346</xCoord><yCoord>261</yCoord></edgeMap>
    <edgeMap><xCoord>347</xCoord><yCoord>260</yCoord></edgeMap>
    <edgeMap><xCoord>347</xCoord><yCoord>259</yCoord></edgeMap>
    <edgeMap><xCoord>348</xCoord><yCoord>258</yCoord></edgeMap>
    <edgeMap><xCoord>349</xCoord><yCoord>258</yCoord></edgeMap>
    <edgeMap><xCoord>350</xCoord><yCoord>257</yCoord></edgeMap>
    <edgeMap><xCoord>351</xCoord><yCoord>257</yCoord></edgeMap>
    <edgeMap><xCoord>352</xCoord><yCoord>257</yCoord></edgeMap>
    <edgeMap><xCoord>353</xCoord><yCoord>257</yCoord></edgeMap>
    <edgeMap><xCoord>354</xCoord><yCoord>258</yCoord></edgeMap>
    <edgeMap><xCoord>355</xCoord><yCoord>259</yCoord></edgeMap>
    <edgeMap><xCoord>356</xCoord><yCoord>259</yCoord></edgeMap>
    <edgeMap><xCoord>357</xCoord><yCoord>258</yCoord></edgeMap>
    <edgeMap><xCoord>357</xCoord><yCoord>257</yCoord></edgeMap>
    <edgeMap><xCoord>358</xCoord><yCoord>256</yCoord></edgeMap>
    <edgeMap><xCoord>358</xCoord><yCoord>255</yCoord></edgeMap>
    <edgeMap><xCoord>358</xCoord><yCoord>254</yCoord></edgeMap>
    <edgeMap><xCoord>358</xCoord><yCoord>253</yCoord></edgeMap>
    <edgeMap><xCoord>359</xCoord><yCoord>252</yCoord></edgeMap>
    <edgeMap><xCoord>359</xCoord><yCoord>251</yCoord></edgeMap>
    <edgeMap><xCoord>359</xCoord><yCoord>250</yCoord></edgeMap>
    <edgeMap><xCoord>359</xCoord><yCoord>249</yCoord></edgeMap>
    <edgeMap><xCoord>359</xCoord><yCoord>248</yCoord></edgeMap>
    <edgeMap><xCoord>359</xCoord><yCoord>247</yCoord></edgeMap>
    <edgeMap><xCoord>359</xCoord><yCoord>246</yCoord></edgeMap>
    <edgeMap><xCoord>358</xCoord><yCoord>245</yCoord></edgeMap>
    <edgeMap><xCoord>358</xCoord><yCoord>244</yCoord></edgeMap>
    <edgeMap><xCoord>359</xCoord><yCoord>243</yCoord></edgeMap>
    <edgeMap><xCoord>360</xCoord><yCoord>242</yCoord></edgeMap>
    <edgeMap><xCoord>359</xCoord><yCoord>241</yCoord></edgeMap>
    <edgeMap><xCoord>358</xCoord><yCoord>241</yCoord></edgeMap>
    <edgeMap><xCoord>357</xCoord><yCoord>241</yCoord></edgeMap>
    <edgeMap><xCoord>356</xCoord><yCoord>240</yCoord></edgeMap>
    <edgeMap><xCoord>356</xCoord><yCoord>239</yCoord></edgeMap>
    <edgeMap><xCoord>355</xCoord><yCoord>238</yCoord></edgeMap>
    <edgeMap><xCoord>354</xCoord><yCoord>237</yCoord></edgeMap>
    <edgeMap><xCoord>353</xCoord><yCoord>236</yCoord></edgeMap>
    <edgeMap><xCoord>352</xCoord><yCoord>235</yCoord></edgeMap>
    <edgeMap><xCoord>351</xCoord><yCoord>236</yCoord></edgeMap>
    <edgeMap><xCoord>350</xCoord><yCoord>235</yCoord></edgeMap>
    <edgeMap><xCoord>349</xCoord><yCoord>234</yCoord></edgeMap>
    <edgeMap><xCoord>348</xCoord><yCoord>234</yCoord></edgeMap>
    <edgeMap><xCoord>347</xCoord><yCoord>234</yCoord></edgeMap>
    <edgeMap><xCoord>346</xCoord><yCoord>234</yCoord></edgeMap>
    <edgeMap><xCoord>345</xCoord><yCoord>233</yCoord></edgeMap>
    <edgeMap><xCoord>344</xCoord><yCoord>232</yCoord></edgeMap>
    <edgeMap><xCoord>343</xCoord><yCoord>231</yCoord></edgeMap>
    <edgeMap><xCoord>342</xCoord><yCoord>230</yCoord></edgeMap>
    <edgeMap><xCoord>341</xCoord><yCoord>230</yCoord></edgeMap>
    <edgeMap><xCoord>340</xCoord><yCoord>229</yCoord></edgeMap>
    <edgeMap><xCoord>339</xCoord><yCoord>228</yCoord></edgeMap>
    <edgeMap><xCoord>338</xCoord><yCoord>228</yCoord></edgeMap>
    <edgeMap><xCoord>337</xCoord><yCoord>228</yCoord></edgeMap>
    <edgeMap><xCoord>336</xCoord><yCoord>227</yCoord></edgeMap>
    <edgeMap><xCoord>335</xCoord><yCoord>227</yCoord></edgeMap>
    <edgeMap><xCoord>334</xCoord><yCoord>226</yCoord></edgeMap>
    <edgeMap><xCoord>333</xCoord><yCoord>227</yCoord></edgeMap>
    <edgeMap><xCoord>332</xCoord><yCoord>227</yCoord></edgeMap>
    <edgeMap><xCoord>331</xCoord><yCoord>228</yCoord></edgeMap>
    <edgeMap><xCoord>331</xCoord><yCoord>229</yCoord></edgeMap>
    <edgeMap><xCoord>330</xCoord><yCoord>230</yCoord></edgeMap>
    <edgeMap><xCoord>330</xCoord><yCoord>231</yCoord></edgeMap>
    <edgeMap><xCoord>329</xCoord><yCoord>232</yCoord></edgeMap>
    <edgeMap><xCoord>328</xCoord><yCoord>233</yCoord></edgeMap>
    <edgeMap><xCoord>327</xCoord><yCoord>234</yCoord></edgeMap>
    <edgeMap><xCoord>327</xCoord><yCoord>235</yCoord></edgeMap>
    <edgeMap><xCoord>327</xCoord><yCoord>236</yCoord></edgeMap>
    <edgeMap><xCoord>327</xCoord><yCoord>237</yCoord></edgeMap>
    <edgeMap><xCoord>327</xCoord><yCoord>238</yCoord></edgeMap>
    <edgeMap><xCoord>326</xCoord><yCoord>239</yCoord></edgeMap>
    <edgeMap><xCoord>326</xCoord><yCoord>240</yCoord></edgeMap>
    <edgeMap><xCoord>326</xCoord><yCoord>241</yCoord></edgeMap>
    <edgeMap><xCoord>326</xCoord><yCoord>242</yCoord></edgeMap>
    <edgeMap><xCoord>326</xCoord><yCoord>243</yCoord></edgeMap>
    <edgeMap><xCoord>326</xCoord><yCoord>244</yCoord></edgeMap>
    <edgeMap><xCoord>326</xCoord><yCoord>245</yCoord></edgeMap>
    <edgeMap><xCoord>326</xCoord><yCoord>246</yCoord></edgeMap>
    <edgeMap><xCoord>326</xCoord><yCoord>247</yCoord></edgeMap>
    <edgeMap><xCoord>326</xCoord><yCoord>248</yCoord></edgeMap>
    <edgeMap><xCoord>326</xCoord><yCoord>249</yCoord></edgeMap>
    <edgeMap><xCoord>326</xCoord><yCoord>250</yCoord></edgeMap>
    <edgeMap><xCoord>326</xCoord><yCoord>251</yCoord></edgeMap>
    <edgeMap><xCoord>326</xCoord><yCoord>252</yCoord></edgeMap>
    <edgeMap><xCoord>327</xCoord><yCoord>253</yCoord></edgeMap>
    <edgeMap><xCoord>328</xCoord><yCoord>254</yCoord></edgeMap>
    <edgeMap><xCoord>328</xCoord><yCoord>255</yCoord></edgeMap>
    <edgeMap><xCoord>328</xCoord><yCoord>256</yCoord></edgeMap>
    <edgeMap><xCoord>328</xCoord><yCoord>257</yCoord></edgeMap>
    <edgeMap><xCoord>328</xCoord><yCoord>258</yCoord></edgeMap>
    <edgeMap><xCoord>329</xCoord><yCoord>259</yCoord></edgeMap>
    <edgeMap><xCoord>330</xCoord><yCoord>260</yCoord></edgeMap>
    <edgeMap><xCoord>331</xCoord><yCoord>261</yCoord></edgeMap>
    <edgeMap><xCoord>332</xCoord><yCoord>261</yCoord></edgeMap>
    <edgeMap><xCoord>333</xCoord><yCoord>261</yCoord></edgeMap>
    <edgeMap><xCoord>334</xCoord><yCoord>260</yCoord></edgeMap>
    <edgeMap><xCoord>335</xCoord><yCoord>260</yCoord></edgeMap>
    <edgeMap><xCoord>336</xCoord><yCoord>261</yCoord></edgeMap>
    <edgeMap><xCoord>337</xCoord><yCoord>262</yCoord></edgeMap>
    <edgeMap><xCoord>338</xCoord><yCoord>263</yCoord></edgeMap>
    <edgeMap><xCoord>339</xCoord><yCoord>263</yCoord></edgeMap>
    <edgeMap><xCoord>340</xCoord><yCoord>263</yCoord></edgeMap>
    <edgeMap><xCoord>341</xCoord><yCoord>263</yCoord></edgeMap>
    <edgeMap><xCoord>342</xCoord><yCoord>263</yCoord></edgeMap>
    <edgeMap><xCoord>343</xCoord><yCoord>263</yCoord></edgeMap>
   </roi>
   <roi>
    <imageZposition>1604.5</imageZposition>
    <imageSOP_UID>1.3.6.1.4.1.14519.5.2.1.6279.6001.192028152416081898151427003898</imageSOP_UID>
    <inclusion>TRUE</inclusion>
    <edgeMap><xCoord>340</xCoord><yCoord>262</yCoord></edgeMap>
    <edgeMap><xCoord>341</xCoord><yCoord>261</yCoord></edgeMap>
    <edgeMap><xCoord>342</xCoord><yCoord>261</yCoord></edgeMap>
    <edgeMap><xCoord>343</xCoord><yCoord>261</yCoord></edgeMap>
    <edgeMap><xCoord>344</xCoord><yCoord>260</yCoord></edgeMap>
    <edgeMap><xCoord>345</xCoord><yCoord>259</yCoord></edgeMap>
    <edgeMap><xCoord>346</xCoord><yCoord>260</yCoord></edgeMap>
    <edgeMap><xCoord>347</xCoord><yCoord>260</yCoord></edgeMap>
    <edgeMap><xCoord>348</xCoord><yCoord>260</yCoord></edgeMap>
    <edgeMap><xCoord>349</xCoord><yCoord>260</yCoord></edgeMap>
    <edgeMap><xCoord>350</xCoord><yCoord>259</yCoord></edgeMap>
    <edgeMap><xCoord>351</xCoord><yCoord>259</yCoord></edgeMap>
    <edgeMap><xCoord>352</xCoord><yCoord>259</yCoord></edgeMap>
    <edgeMap><xCoord>353</xCoord><yCoord>259</yCoord></edgeMap>
    <edgeMap><xCoord>354</xCoord><yCoord>259</yCoord></edgeMap>
    <edgeMap><xCoord>355</xCoord><yCoord>259</yCoord></edgeMap>
    <edgeMap><xCoord>356</xCoord><yCoord>258</yCoord></edgeMap>
    <edgeMap><xCoord>356</xCoord><yCoord>257</yCoord></edgeMap>
    <edgeMap><xCoord>355</xCoord><yCoord>256</yCoord></edgeMap>
    <edgeMap><xCoord>355</xCoord><yCoord>255</yCoord></edgeMap>
    <edgeMap><xCoord>356</xCoord><yCoord>254</yCoord></edgeMap>
    <edgeMap><xCoord>357</xCoord><yCoord>253</yCoord></edgeMap>
    <edgeMap><xCoord>358</xCoord><yCoord>252</yCoord></edgeMap>
    <edgeMap><xCoord>359</xCoord><yCoord>251</yCoord></edgeMap>
    <edgeMap><xCoord>359</xCoord><yCoord>250</yCoord></edgeMap>
    <edgeMap><xCoord>358</xCoord><yCoord>249</yCoord></edgeMap>
    <edgeMap><xCoord>358</xCoord><yCoord>248</yCoord></edgeMap>
    <edgeMap><xCoord>358</xCoord><yCoord>247</yCoord></edgeMap>
    <edgeMap><xCoord>359</xCoord><yCoord>246</yCoord></edgeMap>
    <edgeMap><xCoord>359</xCoord><yCoord>245</yCoord></edgeMap>
    <edgeMap><xCoord>360</xCoord><yCoord>244</yCoord></edgeMap>
    <edgeMap><xCoord>360</xCoord><yCoord>243</yCoord></edgeMap>
    <edgeMap><xCoord>360</xCoord><yCoord>242</yCoord></edgeMap>
    <edgeMap><xCoord>360</xCoord><yCoord>241</yCoord></edgeMap>
    <edgeMap><xCoord>360</xCoord><yCoord>240</yCoord></edgeMap>
    <edgeMap><xCoord>359</xCoord><yCoord>239</yCoord></edgeMap>
    <edgeMap><xCoord>358</xCoord><yCoord>238</yCoord></edgeMap>
    <edgeMap><xCoord>357</xCoord><yCoord>237</yCoord></edgeMap>
    <edgeMap><xCoord>356</xCoord><yCoord>238</yCoord></edgeMap>
    <edgeMap><xCoord>355</xCoord><yCoord>238</yCoord></edgeMap>
    <edgeMap><xCoord>354</xCoord><yCoord>238</yCoord></edgeMap>
    <edgeMap><xCoord>353</xCoord><yCoord>237</yCoord></edgeMap>
    <edgeMap><xCoord>352</xCoord><yCoord>236</yCoord></edgeMap>
    <edgeMap><xCoord>352</xCoord><yCoord>235</yCoord></edgeMap>
    <edgeMap><xCoord>352</xCoord><yCoord>234</yCoord></edgeMap>
    <edgeMap><xCoord>352</xCoord><yCoord>233</yCoord></edgeMap>
    <edgeMap><xCoord>352</xCoord><yCoord>232</yCoord></edgeMap>
    <edgeMap><xCoord>352</xCoord><yCoord>231</yCoord></edgeMap>
    <edgeMap><xCoord>351</xCoord><yCoord>230</yCoord></edgeMap>
    <edgeMap><xCoord>350</xCoord><yCoord>229</yCoord></edgeMap>
    <edgeMap><xCoord>349</xCoord><yCoord>229</yCoord></edgeMap>
    <edgeMap><xCoord>348</xCoord><yCoord>229</yCoord></edgeMap>
    <edgeMap><xCoord>347</xCoord><yCoord>230</yCoord></edgeMap>
    <edgeMap><xCoord>346</xCoord><yCoord>231</yCoord></edgeMap>
    <edgeMap><xCoord>345</xCoord><yCoord>231</yCoord></edgeMap>
    <edgeMap><xCoord>344</xCoord><yCoord>231</yCoord></edgeMap>
    <edgeMap><xCoord>343</xCoord><yCoord>231</yCoord></edgeMap>
    <edgeMap><xCoord>342</xCoord><yCoord>231</yCoord></edgeMap>
    <edgeMap><xCoord>341</xCoord><yCoord>231</yCoord></edgeMap>
    <edgeMap><xCoord>340</xCoord><yCoord>230</yCoord></edgeMap>
    <edgeMap><xCoord>339</xCoord><yCoord>230</yCoord></edgeMap>
    <edgeMap><xCoord>338</xCoord><yCoord>229</yCoord></edgeMap>
    <edgeMap><xCoord>337</xCoord><yCoord>229</yCoord></edgeMap>
    <edgeMap><xCoord>336</xCoord><yCoord>229</yCoord></edgeMap>
    <edgeMap><xCoord>335</xCoord><yCoord>229</yCoord></edgeMap>
    <edgeMap><xCoord>334</xCoord><yCoord>229</yCoord></edgeMap>
    <edgeMap><xCoord>333</xCoord><yCoord>229</yCoord></edgeMap>
    <edgeMap><xCoord>332</xCoord><yCoord>230</yCoord></edgeMap>
    <edgeMap><xCoord>331</xCoord><yCoord>230</yCoord></edgeMap>
    <edgeMap><xCoord>330</xCoord><yCoord>231</yCoord></edgeMap>
    <edgeMap><xCoord>329</xCoord><yCoord>232</yCoord></edgeMap>
    <edgeMap><xCoord>328</xCoord><yCoord>233</yCoord></edgeMap>
    <edgeMap><xCoord>329</xCoord><yCoord>234</yCoord></edgeMap>
    <edgeMap><xCoord>329</xCoord><yCoord>235</yCoord></edgeMap>
    <edgeMap><xCoord>329</xCoord><yCoord>236</yCoord></edgeMap>
    <edgeMap><xCoord>329</xCoord><yCoord>237</yCoord></edgeMap>
    <edgeMap><xCoord>329</xCoord><yCoord>238</yCoord></edgeMap>
    <edgeMap><xCoord>329</xCoord><yCoord>239</yCoord></edgeMap>
    <edgeMap><xCoord>329</xCoord><yCoord>240</yCoord></edgeMap>
    <edgeMap><xCoord>328</xCoord><yCoord>241</yCoord></edgeMap>
    <edgeMap><xCoord>327</xCoord><yCoord>242</yCoord></edgeMap>
    <edgeMap><xCoord>327</xCoord><yCoord>243</yCoord></edgeMap>
    <edgeMap><xCoord>327</xCoord><yCoord>244</yCoord></edgeMap>
    <edgeMap><xCoord>327</xCoord><yCoord>245</yCoord></edgeMap>
    <edgeMap><xCoord>327</xCoord><yCoord>246</yCoord></edgeMap>
    <edgeMap><xCoord>327</xCoord><yCoord>247</yCoord></edgeMap>
    <edgeMap><xCoord>327</xCoord><yCoord>248</yCoord></edgeMap>
    <edgeMap><xCoord>327</xCoord><yCoord>249</yCoord></edgeMap>
    <edgeMap><xCoord>327</xCoord><yCoord>250</yCoord></edgeMap>
    <edgeMap><xCoord>327</xCoord><yCoord>251</yCoord></edgeMap>
    <edgeMap><xCoord>326</xCoord><yCoord>252</yCoord></edgeMap>
    <edgeMap><xCoord>326</xCoord><yCoord>253</yCoord></edgeMap>
    <edgeMap><xCoord>326</xCoord><yCoord>254</yCoord></edgeMap>
    <edgeMap><xCoord>326</xCoord><yCoord>255</yCoord></edgeMap>
    <edgeMap><xCoord>326</xCoord><yCoord>256</yCoord></edgeMap>
    <edgeMap><xCoord>326</xCoord><yCoord>257</yCoord></edgeMap>
    <edgeMap><xCoord>327</xCoord><yCoord>258</yCoord></edgeMap>
    <edgeMap><xCoord>328</xCoord><yCoord>259</yCoord></edgeMap>
    <edgeMap><xCoord>329</xCoord><yCoord>260</yCoord></edgeMap>
    <edgeMap><xCoord>330</xCoord><yCoord>261</yCoord></edgeMap>
    <edgeMap><xCoord>331</xCoord><yCoord>262</yCoord></edgeMap>
    <edgeMap><xCoord>332</xCoord><yCoord>262</yCoord></edgeMap>
    <edgeMap><xCoord>333</xCoord><yCoord>262</yCoord></edgeMap>
    <edgeMap><xCoord>334</xCoord><yCoord>262</yCoord></edgeMap>
    <edgeMap><xCoord>335</xCoord><yCoord>262</yCoord></edgeMap>
    <edgeMap><xCoord>336</xCoord><yCoord>262</yCoord></edgeMap>
    <edgeMap><xCoord>337</xCoord><yCoord>262</yCoord></edgeMap>
    <edgeMap><xCoord>338</xCoord><yCoord>262</yCoord></edgeMap>
    <edgeMap><xCoord>339</xCoord><yCoord>262</yCoord></edgeMap>
    <edgeMap><xCoord>340</xCoord><yCoord>262</yCoord></edgeMap>
   </roi>
   <roi>
    <imageZposition>1601.5</imageZposition>
    <imageSOP_UID>1.3.6.1.4.1.14519.5.2.1.6279.6001.960427369513335665287002080118</imageSOP_UID>
    <inclusion>TRUE</inclusion>
    <edgeMap><xCoord>335</xCoord><yCoord>259</yCoord></edgeMap>
    <edgeMap><xCoord>336</xCoord><yCoord>258</yCoord></edgeMap>
    <edgeMap><xCoord>337</xCoord><yCoord>258</yCoord></edgeMap>
    <edgeMap><xCoord>338</xCoord><yCoord>258</yCoord></edgeMap>
    <edgeMap><xCoord>339</xCoord><yCoord>258</yCoord></edgeMap>
    <edgeMap><xCoord>340</xCoord><yCoord>258</yCoord></edgeMap>
    <edgeMap><xCoord>341</xCoord><yCoord>258</yCoord></edgeMap>
    <edgeMap><xCoord>342</xCoord><yCoord>257</yCoord></edgeMap>
    <edgeMap><xCoord>343</xCoord><yCoord>257</yCoord></edgeMap>
    <edgeMap><xCoord>344</xCoord><yCoord>257</yCoord></edgeMap>
    <edgeMap><xCoord>345</xCoord><yCoord>257</yCoord></edgeMap>
    <edgeMap><xCoord>346</xCoord><yCoord>257</yCoord></edgeMap>
    <edgeMap><xCoord>347</xCoord><yCoord>257</yCoord></edgeMap>
    <edgeMap><xCoord>348</xCoord><yCoord>256</yCoord></edgeMap>
    <edgeMap><xCoord>349</xCoord><yCoord>255</yCoord></edgeMap>
    <edgeMap><xCoord>350</xCoord><yCoord>254</yCoord></edgeMap>
    <edgeMap><xCoord>351</xCoord><yCoord>254</yCoord></edgeMap>
    <edgeMap><xCoord>352</xCoord><yCoord>253</yCoord></edgeMap>
    <edgeMap><xCoord>353</xCoord><yCoord>252</yCoord></edgeMap>
    <edgeMap><xCoord>354</xCoord><yCoord>251</yCoord></edgeMap>
    <edgeMap><xCoord>355</xCoord><yCoord>250</yCoord></edgeMap>
    <edgeMap><xCoord>356</xCoord><yCoord>249</yCoord></edgeMap>
    <edgeMap><xCoord>356</xCoord><yCoord>248</yCoord></edgeMap>
    <edgeMap><xCoord>357</xCoord><yCoord>247</yCoord></edgeMap>
    <edgeMap><xCoord>358</xCoord><yCoord>246</yCoord></edgeMap>
    <edgeMap><xCoord>359</xCoord><yCoord>246</yCoord></edgeMap>
    <edgeMap><xCoord>360</xCoord><yCoord>245</yCoord></edgeMap>
    <edgeMap><xCoord>361</xCoord><yCoord>245</yCoord></edgeMap>
    <edgeMap><xCoord>362</xCoord><yCoord>244</yCoord></edgeMap>
    <edgeMap><xCoord>363</xCoord><yCoord>243</yCoord></edgeMap>
    <edgeMap><xCoord>363</xCoord><yCoord>242</yCoord></edgeMap>
    <edgeMap><xCoord>363</xCoord><yCoord>241</yCoord></edgeMap>
    <edgeMap><xCoord>362</xCoord><yCoord>240</yCoord></edgeMap>
    <edgeMap><xCoord>361</xCoord><yCoord>239</yCoord></edgeMap>
    <edgeMap><xCoord>360</xCoord><yCoord>239</yCoord></edgeMap>
    <edgeMap><xCoord>359</xCoord><yCoord>239</yCoord></edgeMap>
    <edgeMap><xCoord>358</xCoord><yCoord>238</yCoord></edgeMap>
    <edgeMap><xCoord>357</xCoord><yCoord>238</yCoord></edgeMap>
    <edgeMap><xCoord>356</xCoord><yCoord>238</yCoord></edgeMap>
    <edgeMap><xCoord>355</xCoord><yCoord>238</yCoord></edgeMap>
    <edgeMap><xCoord>354</xCoord><yCoord>238</yCoord></edgeMap>
    <edgeMap><xCoord>353</xCoord><yCoord>237</yCoord></edgeMap>
    <edgeMap><xCoord>352</xCoord><yCoord>237</yCoord></edgeMap>
    <edgeMap><xCoord>351</xCoord><yCoord>237</yCoord></edgeMap>
    <edgeMap><xCoord>350</xCoord><yCoord>236</yCoord></edgeMap>
    <edgeMap><xCoord>349</xCoord><yCoord>235</yCoord></edgeMap>
    <edgeMap><xCoord>348</xCoord><yCoord>234</yCoord></edgeMap>
    <edgeMap><xCoord>347</xCoord><yCoord>233</yCoord></edgeMap>
    <edgeMap><xCoord>346</xCoord><yCoord>232</yCoord></edgeMap>
    <edgeMap><xCoord>345</xCoord><yCoord>232</yCoord></edgeMap>
    <edgeMap><xCoord>344</xCoord><yCoord>232</yCoord></edgeMap>
    <edgeMap><xCoord>343</xCoord><yCoord>232</yCoord></edgeMap>
    <edgeMap><xCoord>342</xCoord><yCoord>232</yCoord></edgeMap>
    <edgeMap><xCoord>341</xCoord><yCoord>232</yCoord></edgeMap>
    <edgeMap><xCoord>340</xCoord><yCoord>232</yCoord></edgeMap>
    <edgeMap><xCoord>339</xCoord><yCoord>232</yCoord></edgeMap>
    <edgeMap><xCoord>338</xCoord><yCoord>231</yCoord></edgeMap>
    <edgeMap><xCoord>337</xCoord><yCoord>231</yCoord></edgeMap>
    <edgeMap><xCoord>336</xCoord><yCoord>232</yCoord></edgeMap>
    <edgeMap><xCoord>335</xCoord><yCoord>233</yCoord></edgeMap>
    <edgeMap><xCoord>334</xCoord><yCoord>234</yCoord></edgeMap>
    <edgeMap><xCoord>333</xCoord><yCoord>235</yCoord></edgeMap>
    <edgeMap><xCoord>333</xCoord><yCoord>236</yCoord></edgeMap>
    <edgeMap><xCoord>333</xCoord><yCoord>237</yCoord></edgeMap>
    <edgeMap><xCoord>333</xCoord><yCoord>238</yCoord></edgeMap>
    <edgeMap><xCoord>332</xCoord><yCoord>239</yCoord></edgeMap>
    <edgeMap><xCoord>331</xCoord><yCoord>240</yCoord></edgeMap>
    <edgeMap><xCoord>331</xCoord><yCoord>241</yCoord></edgeMap>
    <edgeMap><xCoord>330</xCoord><yCoord>242</yCoord></edgeMap>
    <edgeMap><xCoord>330</xCoord><yCoord>243</yCoord></edgeMap>
    <edgeMap><xCoord>329</xCoord><yCoord>244</yCoord></edgeMap>
    <edgeMap><xCoord>329</xCoord><yCoord>245</yCoord></edgeMap>
    <edgeMap><xCoord>329</xCoord><yCoord>246</yCoord></edgeMap>
    <edgeMap><xCoord>329</xCoord><yCoord>247</yCoord></edgeMap>
    <edgeMap><xCoord>329</xCoord><yCoord>248</yCoord></edgeMap>
    <edgeMap><xCoord>329</xCoord><yCoord>249</yCoord></edgeMap>
    <edgeMap><xCoord>329</xCoord><yCoord>250</yCoord></edgeMap>
    <edgeMap><xCoord>329</xCoord><yCoord>251</yCoord></edgeMap>
    <edgeMap><xCoord>329</xCoord><yCoord>252</yCoord></edgeMap>
    <edgeMap><xCoord>329</xCoord><yCoord>253</yCoord></edgeMap>
    <edgeMap><xCoord>329</xCoord><yCoord>254</yCoord></edgeMap>
    <edgeMap><xCoord>329</xCoord><yCoord>255</yCoord></edgeMap>
    <edgeMap><xCoord>330</xCoord><yCoord>256</yCoord></edgeMap>
    <edgeMap><xCoord>331</xCoord><yCoord>257</yCoord></edgeMap>
    <edgeMap><xCoord>331</xCoord><yCoord>258</yCoord></edgeMap>
    <edgeMap><xCoord>332</xCoord><yCoord>258</yCoord></edgeMap>
    <edgeMap><xCoord>333</xCoord><yCoord>258</yCoord></edgeMap>
    <edgeMap><xCoord>334</xCoord><yCoord>259</yCoord></edgeMap>
    <edgeMap><xCoord>335</xCoord><yCoord>259</yCoord></edgeMap>
   </roi>
   <roi>
    <imageZposition>1598.5</imageZposition>
    <imageSOP_UID>1.3.6.1.4.1.14519.5.2.1.6279.6001.454836588092854152263416988044</imageSOP_UID>
    <inclusion>TRUE</inclusion>
    <edgeMap><xCoord>342</xCoord><yCoord>256</yCoord></edgeMap>
    <edgeMap><xCoord>343</xCoord><yCoord>255</yCoord></edgeMap>
    <edgeMap><xCoord>344</xCoord><yCoord>254</yCoord></edgeMap>
    <edgeMap><xCoord>345</xCoord><yCoord>254</yCoord></edgeMap>
    <edgeMap><xCoord>346</xCoord><yCoord>253</yCoord></edgeMap>
    <edgeMap><xCoord>347</xCoord><yCoord>252</yCoord></edgeMap>
    <edgeMap><xCoord>348</xCoord><yCoord>251</yCoord></edgeMap>
    <edgeMap><xCoord>349</xCoord><yCoord>251</yCoord></edgeMap>
    <edgeMap><xCoord>350</xCoord><yCoord>251</yCoord></edgeMap>
    <edgeMap><xCoord>351</xCoord><yCoord>251</yCoord></edgeMap>
    <edgeMap><xCoord>352</xCoord><yCoord>251</yCoord></edgeMap>
    <edgeMap><xCoord>353</xCoord><yCoord>250</yCoord></edgeMap>
    <edgeMap><xCoord>354</xCoord><yCoord>249</yCoord></edgeMap>
    <edgeMap><xCoord>354</xCoord><yCoord>248</yCoord></edgeMap>
    <edgeMap><xCoord>353</xCoord><yCoord>247</yCoord></edgeMap>
    <edgeMap><xCoord>353</xCoord><yCoord>246</yCoord></edgeMap>
    <edgeMap><xCoord>353</xCoord><yCoord>245</yCoord></edgeMap>
    <edgeMap><xCoord>353</xCoord><yCoord>244</yCoord></edgeMap>
    <edgeMap><xCoord>352</xCoord><yCoord>243</yCoord></edgeMap>
    <edgeMap><xCoord>351</xCoord><yCoord>242</yCoord></edgeMap>
    <edgeMap><xCoord>350</xCoord><yCoord>241</yCoord></edgeMap>
    <edgeMap><xCoord>350</xCoord><yCoord>240</yCoord></edgeMap>
    <edgeMap><xCoord>350</xCoord><yCoord>239</yCoord></edgeMap>
    <edgeMap><xCoord>350</xCoord><yCoord>238</yCoord></edgeMap>
    <edgeMap><xCoord>349</xCoord><yCoord>237</yCoord></edgeMap>
    <edgeMap><xCoord>349</xCoord><yCoord>236</yCoord></edgeMap>
    <edgeMap><xCoord>349</xCoord><yCoord>235</yCoord></edgeMap>
    <edgeMap><xCoord>348</xCoord><yCoord>234</yCoord></edgeMap>
    <edgeMap><xCoord>347</xCoord><yCoord>234</yCoord></edgeMap>
    <edgeMap><xCoord>346</xCoord><yCoord>234</yCoord></edgeMap>
    <edgeMap><xCoord>345</xCoord><yCoord>233</yCoord></edgeMap>
    <edgeMap><xCoord>344</xCoord><yCoord>233</yCoord></edgeMap>
    <edgeMap><xCoord>343</xCoord><yCoord>234</yCoord></edgeMap>
    <edgeMap><xCoord>342</xCoord><yCoord>233</yCoord></edgeMap>
    <edgeMap><xCoord>341</xCoord><yCoord>233</yCoord></edgeMap>
    <edgeMap><xCoord>340</xCoord><yCoord>233</yCoord></edgeMap>
    <edgeMap><xCoord>339</xCoord><yCoord>234</yCoord></edgeMap>
    <edgeMap><xCoord>338</xCoord><yCoord>234</yCoord></edgeMap>
    <edgeMap><xCoord>337</xCoord><yCoord>235</yCoord></edgeMap>
    <edgeMap><xCoord>336</xCoord><yCoord>236</yCoord></edgeMap>
    <edgeMap><xCoord>335</xCoord><yCoord>237</yCoord></edgeMap>
    <edgeMap><xCoord>334</xCoord><yCoord>238</yCoord></edgeMap>
    <edgeMap><xCoord>334</xCoord><yCoord>239</yCoord></edgeMap>
    <edgeMap><xCoord>334</xCoord><yCoord>240</yCoord></edgeMap>
    <edgeMap><xCoord>335</xCoord><yCoord>241</yCoord></edgeMap>
    <edgeMap><xCoord>335</xCoord><yCoord>242</yCoord></edgeMap>
    <edgeMap><xCoord>335</xCoord><yCoord>243</yCoord></edgeMap>
    <edgeMap><xCoord>336</xCoord><yCoord>244</yCoord></edgeMap>
    <edgeMap><xCoord>336</xCoord><yCoord>245</yCoord></edgeMap>
    <edgeMap><xCoord>336</xCoord><yCoord>246</yCoord></edgeMap>
    <edgeMap><xCoord>336</xCoord><yCoord>247</yCoord></edgeMap>
    <edgeMap><xCoord>336</xCoord><yCoord>248</yCoord></edgeMap>
    <edgeMap><xCoord>335</xCoord><yCoord>249</yCoord></edgeMap>
    <edgeMap><xCoord>335</xCoord><yCoord>250</yCoord></edgeMap>
    <edgeMap><xCoord>335</xCoord><yCoord>251</yCoord></edgeMap>
    <edgeMap><xCoord>336</xCoord><yCoord>252</yCoord></edgeMap>
    <edgeMap><xCoord>337</xCoord><yCoord>253</yCoord></edgeMap>
    <edgeMap><xCoord>337</xCoord><yCoord>254</yCoord></edgeMap>
    <edgeMap><xCoord>338</xCoord><yCoord>255</yCoord></edgeMap>
    <edgeMap><xCoord>339</xCoord><yCoord>255</yCoord></edgeMap>
    <edgeMap><xCoord>340</xCoord><yCoord>255</yCoord></edgeMap>
    <edgeMap><xCoord>341</xCoord><yCoord>256</yCoord></edgeMap>
    <edgeMap><xCoord>342</xCoord><yCoord>256</yCoord></edgeMap>
   </roi>
   <roi>
    <imageZposition>1595.5</imageZposition>
    <imageSOP_UID>1.3.6.1.4.1.14519.5.2.1.6279.6001.261506029177367259337728859008</imageSOP_UID>
    <inclusion>TRUE</inclusion>
    <edgeMap><xCoord>344</xCoord><yCoord>253</yCoord></edgeMap>
    <edgeMap><xCoord>345</xCoord><yCoord>252</yCoord></edgeMap>
    <edgeMap><xCoord>346</xCoord><yCoord>251</yCoord></edgeMap>
    <edgeMap><xCoord>346</xCoord><yCoord>250</yCoord></edgeMap>
    <edgeMap><xCoord>345</xCoord><yCoord>249</yCoord></edgeMap>
    <edgeMap><xCoord>346</xCoord><yCoord>248</yCoord></edgeMap>
    <edgeMap><xCoord>346</xCoord><yCoord>247</yCoord></edgeMap>
    <edgeMap><xCoord>347</xCoord><yCoord>246</yCoord></edgeMap>
    <edgeMap><xCoord>346</xCoord><yCoord>245</yCoord></edgeMap>
    <edgeMap><xCoord>345</xCoord><yCoord>244</yCoord></edgeMap>
    <edgeMap><xCoord>344</xCoord><yCoord>244</yCoord></edgeMap>
    <edgeMap><xCoord>343</xCoord><yCoord>243</yCoord></edgeMap>
    <edgeMap><xCoord>344</xCoord><yCoord>242</yCoord></edgeMap>
    <edgeMap><xCoord>343</xCoord><yCoord>241</yCoord></edgeMap>
    <edgeMap><xCoord>342</xCoord><yCoord>242</yCoord></edgeMap>
    <edgeMap><xCoord>341</xCoord><yCoord>243</yCoord></edgeMap>
    <edgeMap><xCoord>340</xCoord><yCoord>244</yCoord></edgeMap>
    <edgeMap><xCoord>339</xCoord><yCoord>244</yCoord></edgeMap>
    <edgeMap><xCoord>338</xCoord><yCoord>244</yCoord></edgeMap>
    <edgeMap><xCoord>337</xCoord><yCoord>244</yCoord></edgeMap>
    <edgeMap><xCoord>336</xCoord><yCoord>245</yCoord></edgeMap>
    <edgeMap><xCoord>336</xCoord><yCoord>246</yCoord></edgeMap>
    <edgeMap><xCoord>336</xCoord><yCoord>247</yCoord></edgeMap>
    <edgeMap><xCoord>336</xCoord><yCoord>248</yCoord></edgeMap>
    <edgeMap><xCoord>336</xCoord><yCoord>249</yCoord></edgeMap>
    <edgeMap><xCoord>336</xCoord><yCoord>250</yCoord></edgeMap>
    <edgeMap><xCoord>337</xCoord><yCoord>251</yCoord></edgeMap>
    <edgeMap><xCoord>338</xCoord><yCoord>252</yCoord></edgeMap>
    <edgeMap><xCoord>339</xCoord><yCoord>252</yCoord></edgeMap>
    <edgeMap><xCoord>340</xCoord><yCoord>252</yCoord></edgeMap>
    <edgeMap><xCoord>341</xCoord><yCoord>253</yCoord></edgeMap>
    <edgeMap><xCoord>342</xCoord><yCoord>253</yCoord></edgeMap>
    <edgeMap><xCoord>343</xCoord><yCoord>253</yCoord></edgeMap>
    <edgeMap><xCoord>344</xCoord><yCoord>253</yCoord></edgeMap>
   </roi>
  </unblindedReadNodule>
  <unblindedReadNodule>
   <noduleID>2042</noduleID>
   <roi>
    <imageZposition>1604.5</imageZposition>
    <imageSOP_UID>1.3.6.1.4.1.14519.5.2.1.6279.6001.192028152416081898151427003898</imageSOP_UID>
    <inclusion>TRUE</inclusion>
    <edgeMap><xCoord>178</xCoord><yCoord>353</yCoord></edgeMap>
   </roi>
  </unblindedReadNodule>
  <unblindedReadNodule>
   <noduleID>2045</noduleID>
   <roi>
    <imageZposition>1553.5</imageZposition>
    <imageSOP_UID>1.3.6.1.4.1.14519.5.2.1.6279.6001.202387846001722979512112267868</imageSOP_UID>
    <inclusion>TRUE</inclusion>
    <edgeMap><xCoord>143</xCoord><yCoord>339</yCoord></edgeMap>
   </roi>
  </unblindedReadNodule>
  <unblindedReadNodule>
   <noduleID>2050</noduleID>
   <characteristics>
    <subtlety>5</subtlety>
    <internalStructure>1</internalStructure>
    <calcification>6</calcification>
    <sphericity>4</sphericity>
    <margin>3</margin>
    <lobulation>4</lobulation>
    <spiculation>4</spiculation>
    <texture>4</texture>
    <malignancy>3</malignancy>
   </characteristics>
   <roi>
    <imageZposition>1550.5</imageZposition>
    <imageSOP_UID>1.3.6.1.4.1.14519.5.2.1.6279.6001.498089111228175009979138545584</imageSOP_UID>
    <inclusion>TRUE</inclusion>
    <edgeMap><xCoord>366</xCoord><yCoord>175</yCoord></edgeMap>
    <edgeMap><xCoord>367</xCoord><yCoord>174</yCoord></edgeMap>
    <edgeMap><xCoord>367</xCoord><yCoord>173</yCoord></edgeMap>
    <edgeMap><xCoord>367</xCoord><yCoord>172</yCoord></edgeMap>
    <edgeMap><xCoord>367</xCoord><yCoord>171</yCoord></edgeMap>
    <edgeMap><xCoord>367</xCoord><yCoord>170</yCoord></edgeMap>
    <edgeMap><xCoord>367</xCoord><yCoord>169</yCoord></edgeMap>
    <edgeMap><xCoord>367</xCoord><yCoord>168</yCoord></edgeMap>
    <edgeMap><xCoord>367</xCoord><yCoord>167</yCoord></edgeMap>
    <edgeMap><xCoord>367</xCoord><yCoord>166</yCoord></edgeMap>
    <edgeMap><xCoord>367</xCoord><yCoord>165</yCoord></edgeMap>
    <edgeMap><xCoord>367</xCoord><yCoord>164</yCoord></edgeMap>
    <edgeMap><xCoord>366</xCoord><yCoord>163</yCoord></edgeMap>
    <edgeMap><xCoord>365</xCoord><yCoord>162</yCoord></edgeMap>
    <edgeMap><xCoord>364</xCoord><yCoord>162</yCoord></edgeMap>
    <edgeMap><xCoord>363</xCoord><yCoord>163</yCoord></edgeMap>
    <edgeMap><xCoord>362</xCoord><yCoord>164</yCoord></edgeMap>
    <edgeMap><xCoord>361</xCoord><yCoord>165</yCoord></edgeMap>
    <edgeMap><xCoord>360</xCoord><yCoord>166</yCoord></edgeMap>
    <edgeMap><xCoord>359</xCoord><yCoord>167</yCoord></edgeMap>
    <edgeMap><xCoord>358</xCoord><yCoord>168</yCoord></edgeMap>
    <edgeMap><xCoord>357</xCoord><yCoord>169</yCoord></edgeMap>
    <edgeMap><xCoord>356</xCoord><yCoord>170</yCoord></edgeMap>
    <edgeMap><xCoord>355</xCoord><yCoord>171</yCoord></edgeMap>
    <edgeMap><xCoord>355</xCoord><yCoord>172</yCoord></edgeMap>
    <edgeMap><xCoord>355</xCoord><yCoord>173</yCoord></edgeMap>
    <edgeMap><xCoord>356</xCoord><yCoord>174</yCoord></edgeMap>
    <edgeMap><xCoord>357</xCoord><yCoord>174</yCoord></edgeMap>
    <edgeMap><xCoord>358</xCoord><yCoord>174</yCoord></edgeMap>
    <edgeMap><xCoord>359</xCoord><yCoord>174</yCoord></edgeMap>
    <edgeMap><xCoord>360</xCoord><yCoord>175</yCoord></edgeMap>
    <edgeMap><xCoord>361</xCoord><yCoord>175</yCoord></edgeMap>
    <edgeMap><xCoord>362</xCoord><yCoord>175</yCoord></edgeMap>
    <edgeMap><xCoord>363</xCoord><yCoord>175</yCoord></edgeMap>
    <edgeMap><xCoord>364</xCoord><yCoord>175</yCoord></edgeMap>
    <edgeMap><xCoord>365</xCoord><yCoord>175</yCoord></edgeMap>
    <edgeMap><xCoord>366</xCoord><yCoord>175</yCoord></edgeMap>
   </roi>
   <roi>
    <imageZposition>1547.5</imageZposition>
    <imageSOP_UID>1.3.6.1.4.1.14519.5.2.1.6279.6001.163230259801838781207059567328</imageSOP_UID>
    <inclusion>TRUE</inclusion>
    <edgeMap><xCoord>362</xCoord><yCoord>182</yCoord></edgeMap>
    <edgeMap><xCoord>363</xCoord><yCoord>181</yCoord></edgeMap>
    <edgeMap><xCoord>364</xCoord><yCoord>181</yCoord></edgeMap>
    <edgeMap><xCoord>365</xCoord><yCoord>180</yCoord></edgeMap>
    <edgeMap><xCoord>366</xCoord><yCoord>179</yCoord></edgeMap>
    <edgeMap><xCoord>367</xCoord><yCoord>178</yCoord></edgeMap>
    <edgeMap><xCoord>368</xCoord><yCoord>177</yCoord></edgeMap>
    <edgeMap><xCoord>369</xCoord><yCoord>176</yCoord></edgeMap>
    <edgeMap><xCoord>369</xCoord><yCoord>175</yCoord></edgeMap>
    <edgeMap><xCoord>370</xCoord><yCoord>174</yCoord></edgeMap>
    <edgeMap><xCoord>371</xCoord><yCoord>173</yCoord></edgeMap>
    <edgeMap><xCoord>372</xCoord><yCoord>172</yCoord></edgeMap>
    <edgeMap><xCoord>373</xCoord><yCoord>171</yCoord></edgeMap>
    <edgeMap><xCoord>373</xCoord><yCoord>170</yCoord></edgeMap>
    <edgeMap><xCoord>373</xCoord><yCoord>169</yCoord></edgeMap>
    <edgeMap><xCoord>374</xCoord><yCoord>168</yCoord></edgeMap>
    <edgeMap><xCoord>374</xCoord><yCoord>167</yCoord></edgeMap>
    <edgeMap><xCoord>373</xCoord><yCoord>166</yCoord></edgeMap>
    <edgeMap><xCoord>372</xCoord><yCoord>165</yCoord></edgeMap>
    <edgeMap><xCoord>371</xCoord><yCoord>165</yCoord></edgeMap>
    <edgeMap><xCoord>370</xCoord><yCoord>165</yCoord></edgeMap>
    <edgeMap><xCoord>369</xCoord><yCoord>165</yCoord></edgeMap>
    <edgeMap><xCoord>368</xCoord><yCoord>164</yCoord></edgeMap>
    <edgeMap><xCoord>367</xCoord><yCoord>163</yCoord></edgeMap>
    <edgeMap><xCoord>366</xCoord><yCoord>162</yCoord></edgeMap>
    <edgeMap><xCoord>365</xCoord><yCoord>162</yCoord></edgeMap>
    <edgeMap><xCoord>364</xCoord><yCoord>162</yCoord></edgeMap>
    <edgeMap><xCoord>363</xCoord><yCoord>162</yCoord></edgeMap>
    <edgeMap><xCoord>362</xCoord><yCoord>162</yCoord></edgeMap>
    <edgeMap><xCoord>361</xCoord><yCoord>162</yCoord></edgeMap>
    <edgeMap><xCoord>360</xCoord><yCoord>162</yCoord></edgeMap>
    <edgeMap><xCoord>359</xCoord><yCoord>162</yCoord></edgeMap>
    <edgeMap><xCoord>358</xCoord><yCoord>162</yCoord></edgeMap>
    <edgeMap><xCoord>357</xCoord><yCoord>163</yCoord></edgeMap>
    <edgeMap><xCoord>356</xCoord><yCoord>163</yCoord></edgeMap>
    <edgeMap><xCoord>355</xCoord><yCoord>164</yCoord></edgeMap>
    <edgeMap><xCoord>354</xCoord><yCoord>165</yCoord></edgeMap>
    <edgeMap><xCoord>353</xCoord><yCoord>166</yCoord></edgeMap>
    <edgeMap><xCoord>352</xCoord><yCoord>167</yCoord></edgeMap>
    <edgeMap><xCoord>351</xCoord><yCoord>168</yCoord></edgeMap>
    <edgeMap><xCoord>351</xCoord><yCoord>169</yCoord></edgeMap>
    <edgeMap><xCoord>351</xCoord><yCoord>170</yCoord></edgeMap>
    <edgeMap><xCoord>351</xCoord><yCoord>171</yCoord></edgeMap>
    <edgeMap><xCoord>351</xCoord><yCoord>172</yCoord></edgeMap>
    <edgeMap><xCoord>351</xCoord><yCoord>173</yCoord></edgeMap>
    <edgeMap><xCoord>351</xCoord><yCoord>174</yCoord></edgeMap>
    <edgeMap><xCoord>351</xCoord><yCoord>175</yCoord></edgeMap>
    <edgeMap><xCoord>351</xCoord><yCoord>176</yCoord></edgeMap>
    <edgeMap><xCoord>352</xCoord><yCoord>177</yCoord></edgeMap>
    <edgeMap><xCoord>352</xCoord><yCoord>178</yCoord></edgeMap>
    <edgeMap><xCoord>352</xCoord><yCoord>179</yCoord></edgeMap>
    <edgeMap><xCoord>353</xCoord><yCoord>180</yCoord></edgeMap>
    <edgeMap><xCoord>353</xCoord><yCoord>181</yCoord></edgeMap>
    <edgeMap><xCoord>354</xCoord><yCoord>181</yCoord></edgeMap>
    <edgeMap><xCoord>355</xCoord><yCoord>182</yCoord></edgeMap>
    <edgeMap><xCoord>356</xCoord><yCoord>182</yCoord></edgeMap>
    <edgeMap><xCoord>357</xCoord><yCoord>182</yCoord></edgeMap>
    <edgeMap><xCoord>358</xCoord><yCoord>182</yCoord></edgeMap>
    <edgeMap><xCoord>359</xCoord><yCoord>182</yCoord></edgeMap>
    <edgeMap><xCoord>360</xCoord><yCoord>182</yCoord></edgeMap>
    <edgeMap><xCoord>361</xCoord><yCoord>182</yCoord></edgeMap>
    <edgeMap><xCoord>362</xCoord><yCoord>182</yCoord></edgeMap>
   </roi>
   <roi>
    <imageZposition>1544.5</imageZposition>
    <imageSOP_UID>1.3.6.1.4.1.14519.5.2.1.6279.6001.554419374464496085900992574496</imageSOP_UID>
    <inclusion>TRUE</inclusion>
    <edgeMap><xCoord>362</xCoord><yCoord>183</yCoord></edgeMap>
    <edgeMap><xCoord>363</xCoord><yCoord>182</yCoord></edgeMap>
    <edgeMap><xCoord>364</xCoord><yCoord>181</yCoord></edgeMap>
    <edgeMap><xCoord>365</xCoord><yCoord>180</yCoord></edgeMap>
    <edgeMap><xCoord>366</xCoord><yCoord>180</yCoord></edgeMap>
    <edgeMap><xCoord>367</xCoord><yCoord>179</yCoord></edgeMap>
    <edgeMap><xCoord>368</xCoord><yCoord>178</yCoord></edgeMap>
    <edgeMap><xCoord>368</xCoord><yCoord>177</yCoord></edgeMap>
    <edgeMap><xCoord>369</xCoord><yCoord>176</yCoord></edgeMap>
    <edgeMap><xCoord>370</xCoord><yCoord>175</yCoord></edgeMap>
    <edgeMap><xCoord>370</xCoord><yCoord>174</yCoord></edgeMap>
    <edgeMap><xCoord>371</xCoord><yCoord>173</yCoord></edgeMap>
    <edgeMap><xCoord>371</xCoord><yCoord>172</yCoord></edgeMap>
    <edgeMap><xCoord>372</xCoord><yCoord>171</yCoord></edgeMap>
    <edgeMap><xCoord>372</xCoord><yCoord>170</yCoord></edgeMap>
    <edgeMap><xCoord>373</xCoord><yCoord>169</yCoord></edgeMap>
    <edgeMap><xCoord>373</xCoord><yCoord>168</yCoord></edgeMap>
    <edgeMap><xCoord>373</xCoord><yCoord>167</yCoord></edgeMap>
    <edgeMap><xCoord>373</xCoord><yCoord>166</yCoord></edgeMap>
    <edgeMap><xCoord>373</xCoord><yCoord>165</yCoord></edgeMap>
    <edgeMap><xCoord>372</xCoord><yCoord>164</yCoord></edgeMap>
    <edgeMap><xCoord>371</xCoord><yCoord>163</yCoord></edgeMap>
    <edgeMap><xCoord>370</xCoord><yCoord>163</yCoord></edgeMap>
    <edgeMap><xCoord>369</xCoord><yCoord>163</yCoord></edgeMap>
    <edgeMap><xCoord>368</xCoord><yCoord>163</yCoord></edgeMap>
    <edgeMap><xCoord>367</xCoord><yCoord>162</yCoord></edgeMap>
    <edgeMap><xCoord>366</xCoord><yCoord>161</yCoord></edgeMap>
    <edgeMap><xCoord>365</xCoord><yCoord>160</yCoord></edgeMap>
    <edgeMap><xCoord>364</xCoord><yCoord>159</yCoord></edgeMap>
    <edgeMap><xCoord>363</xCoord><yCoord>158</yCoord></edgeMap>
    <edgeMap><xCoord>362</xCoord><yCoord>158</yCoord></edgeMap>
    <edgeMap><xCoord>361</xCoord><yCoord>158</yCoord></edgeMap>
    <edgeMap><xCoord>360</xCoord><yCoord>158</yCoord></edgeMap>
    <edgeMap><xCoord>359</xCoord><yCoord>159</yCoord></edgeMap>
    <edgeMap><xCoord>358</xCoord><yCoord>160</yCoord></edgeMap>
    <edgeMap><xCoord>357</xCoord><yCoord>161</yCoord></edgeMap>
    <edgeMap><xCoord>356</xCoord><yCoord>161</yCoord></edgeMap>
    <edgeMap><xCoord>355</xCoord><yCoord>162</yCoord></edgeMap>
    <edgeMap><xCoord>354</xCoord><yCoord>163</yCoord></edgeMap>
    <edgeMap><xCoord>353</xCoord><yCoord>163</yCoord></edgeMap>
    <edgeMap><xCoord>352</xCoord><yCoord>163</yCoord></edgeMap>
    <edgeMap><xCoord>351</xCoord><yCoord>163</yCoord></edgeMap>
    <edgeMap><xCoord>350</xCoord><yCoord>164</yCoord></edgeMap>
    <edgeMap><xCoord>349</xCoord><yCoord>165</yCoord></edgeMap>
    <edgeMap><xCoord>349</xCoord><yCoord>166</yCoord></edgeMap>
    <edgeMap><xCoord>349</xCoord><yCoord>167</yCoord></edgeMap>
    <edgeMap><xCoord>349</xCoord><yCoord>168</yCoord></edgeMap>
    <edgeMap><xCoord>349</xCoord><yCoord>169</yCoord></edgeMap>
    <edgeMap><xCoord>349</xCoord><yCoord>170</yCoord></edgeMap>
    <edgeMap><xCoord>349</xCoord><yCoord>171</yCoord></edgeMap>
    <edgeMap><xCoord>350</xCoord><yCoord>172</yCoord></edgeMap>
    <edgeMap><xCoord>350</xCoord><yCoord>173</yCoord></edgeMap>
    <edgeMap><xCoord>350</xCoord><yCoord>174</yCoord></edgeMap>
    <edgeMap><xCoord>350</xCoord><yCoord>175</yCoord></edgeMap>
    <edgeMap><xCoord>350</xCoord><yCoord>176</yCoord></edgeMap>
    <edgeMap><xCoord>351</xCoord><yCoord>177</yCoord></edgeMap>
    <edgeMap><xCoord>351</xCoord><yCoord>178</yCoord></edgeMap>
    <edgeMap><xCoord>351</xCoord><yCoord>179</yCoord></edgeMap>
    <edgeMap><xCoord>352</xCoord><yCoord>180</yCoord></edgeMap>
    <edgeMap><xCoord>353</xCoord><yCoord>181</yCoord></edgeMap>
    <edgeMap><xCoord>354</xCoord><yCoord>181</yCoord></edgeMap>
    <edgeMap><xCoord>355</xCoord><yCoord>181</yCoord></edgeMap>
    <edgeMap><xCoord>356</xCoord><yCoord>180</yCoord></edgeMap>
    <edgeMap><xCoord>357</xCoord><yCoord>181</yCoord></edgeMap>
    <edgeMap><xCoord>358</xCoord><yCoord>182</yCoord></edgeMap>
    <edgeMap><xCoord>359</xCoord><yCoord>183</yCoord></edgeMap>
    <edgeMap><xCoord>360</xCoord><yCoord>183</yCoord></edgeMap>
    <edgeMap><xCoord>361</xCoord><yCoord>183</yCoord></edgeMap>
    <edgeMap><xCoord>362</xCoord><yCoord>183</yCoord></edgeMap>
   </roi>
   <roi>
    <imageZposition>1541.5</imageZposition>
    <imageSOP_UID>1.3.6.1.4.1.14519.5.2.1.6279.6001.333090359302582251744904040987</imageSOP_UID>
    <inclusion>TRUE</inclusion>
    <edgeMap><xCoord>366</xCoord><yCoord>183</yCoord></edgeMap>
    <edgeMap><xCoord>367</xCoord><yCoord>182</yCoord></edgeMap>
    <edgeMap><xCoord>367</xCoord><yCoord>181</yCoord></edgeMap>
    <edgeMap><xCoord>368</xCoord><yCoord>180</yCoord></edgeMap>
    <edgeMap><xCoord>368</xCoord><yCoord>179</yCoord></edgeMap>
    <edgeMap><xCoord>369</xCoord><yCoord>178</yCoord></edgeMap>
    <edgeMap><xCoord>370</xCoord><yCoord>177</yCoord></edgeMap>
    <edgeMap><xCoord>371</xCoord><yCoord>176</yCoord></edgeMap>
    <edgeMap><xCoord>371</xCoord><yCoord>175</yCoord></edgeMap>
    <edgeMap><xCoord>371</xCoord><yCoord>174</yCoord></edgeMap>
    <edgeMap><xCoord>372</xCoord><yCoord>173</yCoord></edgeMap>
    <edgeMap><xCoord>372</xCoord><yCoord>172</yCoord></edgeMap>
    <edgeMap><xCoord>372</xCoord><yCoord>171</yCoord></edgeMap>
    <edgeMap><xCoord>373</xCoord><yCoord>170</yCoord></edgeMap>
    <edgeMap><xCoord>373</xCoord><yCoord>169</yCoord></edgeMap>
    <edgeMap><xCoord>372</xCoord><yCoord>168</yCoord></edgeMap>
    <edgeMap><xCoord>372</xCoord><yCoord>167</yCoord></edgeMap>
    <edgeMap><xCoord>372</xCoord><yCoord>166</yCoord></edgeMap>
    <edgeMap><xCoord>372</xCoord><yCoord>165</yCoord></edgeMap>
    <edgeMap><xCoord>371</xCoord><yCoord>164</yCoord></edgeMap>
    <edgeMap><xCoord>370</xCoord><yCoord>163</yCoord></edgeMap>
    <edgeMap><xCoord>369</xCoord><yCoord>163</yCoord></edgeMap>
    <edgeMap><xCoord>368</xCoord><yCoord>162</yCoord></edgeMap>
    <edgeMap><xCoord>367</xCoord><yCoord>161</yCoord></edgeMap>
    <edgeMap><xCoord>366</xCoord><yCoord>160</yCoord></edgeMap>
    <edgeMap><xCoord>366</xCoord><yCoord>159</yCoord></edgeMap>
    <edgeMap><xCoord>365</xCoord><yCoord>158</yCoord></edgeMap>
    <edgeMap><xCoord>364</xCoord><yCoord>157</yCoord></edgeMap>
    <edgeMap><xCoord>363</xCoord><yCoord>158</yCoord></edgeMap>
    <edgeMap><xCoord>362</xCoord><yCoord>157</yCoord></edgeMap>
    <edgeMap><xCoord>361</xCoord><yCoord>158</yCoord></edgeMap>
    <edgeMap><xCoord>360</xCoord><yCoord>158</yCoord></edgeMap>
    <edgeMap><xCoord>359</xCoord><yCoord>158</yCoord></edgeMap>
    <edgeMap><xCoord>358</xCoord><yCoord>159</yCoord></edgeMap>
    <edgeMap><xCoord>357</xCoord><yCoord>160</yCoord></edgeMap>
    <edgeMap><xCoord>356</xCoord><yCoord>161</yCoord></edgeMap>
    <edgeMap><xCoord>355</xCoord><yCoord>161</yCoord></edgeMap>
    <edgeMap><xCoord>354</xCoord><yCoord>162</yCoord></edgeMap>
    <edgeMap><xCoord>353</xCoord><yCoord>162</yCoord></edgeMap>
    <edgeMap><xCoord>352</xCoord><yCoord>163</yCoord></edgeMap>
    <edgeMap><xCoord>351</xCoord><yCoord>164</yCoord></edgeMap>
    <edgeMap><xCoord>350</xCoord><yCoord>165</yCoord></edgeMap>
    <edgeMap><xCoord>349</xCoord><yCoord>166</yCoord></edgeMap>
    <edgeMap><xCoord>349</xCoord><yCoord>167</yCoord></edgeMap>
    <edgeMap><xCoord>350</xCoord><yCoord>168</yCoord></edgeMap>
    <edgeMap><xCoord>349</xCoord><yCoord>169</yCoord></edgeMap>
    <edgeMap><xCoord>349</xCoord><yCoord>170</yCoord></edgeMap>
    <edgeMap><xCoord>349</xCoord><yCoord>171</yCoord></edgeMap>
    <edgeMap><xCoord>349</xCoord><yCoord>172</yCoord></edgeMap>
    <edgeMap><xCoord>350</xCoord><yCoord>173</yCoord></edgeMap>
    <edgeMap><xCoord>350</xCoord><yCoord>174</yCoord></edgeMap>
    <edgeMap><xCoord>351</xCoord><yCoord>175</yCoord></edgeMap>
    <edgeMap><xCoord>351</xCoord><yCoord>176</yCoord></edgeMap>
    <edgeMap><xCoord>351</xCoord><yCoord>177</yCoord></edgeMap>
    <edgeMap><xCoord>351</xCoord><yCoord>178</yCoord></edgeMap>
    <edgeMap><xCoord>352</xCoord><yCoord>179</yCoord></edgeMap>
    <edgeMap><xCoord>353</xCoord><yCoord>180</yCoord></edgeMap>
    <edgeMap><xCoord>354</xCoord><yCoord>181</yCoord></edgeMap>
    <edgeMap><xCoord>355</xCoord><yCoord>181</yCoord></edgeMap>
    <edgeMap><xCoord>356</xCoord><yCoord>181</yCoord></edgeMap>
    <edgeMap><xCoord>357</xCoord><yCoord>182</yCoord></edgeMap>
    <edgeMap><xCoord>358</xCoord><yCoord>183</yCoord></edgeMap>
    <edgeMap><xCoord>359</xCoord><yCoord>183</yCoord></edgeMap>
    <edgeMap><xCoord>360</xCoord><yCoord>183</yCoord></edgeMap>
    <edgeMap><xCoord>361</xCoord><yCoord>183</yCoord></edgeMap>
    <edgeMap><xCoord>362</xCoord><yCoord>183</yCoord></edgeMap>
    <edgeMap><xCoord>363</xCoord><yCoord>183</yCoord></edgeMap>
    <edgeMap><xCoord>364</xCoord><yCoord>183</yCoord></edgeMap>
    <edgeMap><xCoord>365</xCoord><yCoord>183</yCoord></edgeMap>
    <edgeMap><xCoord>366</xCoord><yCoord>183</yCoord></edgeMap>
   </roi>
   <roi>
    <imageZposition>1538.5</imageZposition>
    <imageSOP_UID>1.3.6.1.4.1.14519.5.2.1.6279.6001.795216975697425366378873778646</imageSOP_UID>
    <inclusion>TRUE</inclusion>
    <edgeMap><xCoord>362</xCoord><yCoord>185</yCoord></edgeMap>
    <edgeMap><xCoord>363</xCoord><yCoord>184</yCoord></edgeMap>
    <edgeMap><xCoord>364</xCoord><yCoord>184</yCoord></edgeMap>
    <edgeMap><xCoord>365</xCoord><yCoord>183</yCoord></edgeMap>
    <edgeMap><xCoord>366</xCoord><yCoord>183</yCoord></edgeMap>
    <edgeMap><xCoord>367</xCoord><yCoord>183</yCoord></edgeMap>
    <edgeMap><xCoord>368</xCoord><yCoord>182</yCoord></edgeMap>
    <edgeMap><xCoord>369</xCoord><yCoord>181</yCoord></edgeMap>
    <edgeMap><xCoord>370</xCoord><yCoord>181</yCoord></edgeMap>
    <edgeMap><xCoord>371</xCoord><yCoord>180</yCoord></edgeMap>
    <edgeMap><xCoord>372</xCoord><yCoord>179</yCoord></edgeMap>
    <edgeMap><xCoord>372</xCoord><yCoord>178</yCoord></edgeMap>
    <edgeMap><xCoord>373</xCoord><yCoord>177</yCoord></edgeMap>
    <edgeMap><xCoord>373</xCoord><yCoord>176</yCoord></edgeMap>
    <edgeMap><xCoord>373</xCoord><yCoord>175</yCoord></edgeMap>
    <edgeMap><xCoord>372</xCoord><yCoord>174</yCoord></edgeMap>
    <edgeMap><xCoord>372</xCoord><yCoord>173</yCoord></edgeMap>
    <edgeMap><xCoord>372</xCoord><yCoord>172</yCoord></edgeMap>
    <edgeMap><xCoord>372</xCoord><yCoord>171</yCoord></edgeMap>
    <edgeMap><xCoord>372</xCoord><yCoord>170</yCoord></edgeMap>
    <edgeMap><xCoord>372</xCoord><yCoord>169</yCoord></edgeMap>
    <edgeMap><xCoord>372</xCoord><yCoord>168</yCoord></edgeMap>
    <edgeMap><xCoord>372</xCoord><yCoord>167</yCoord></edgeMap>
    <edgeMap><xCoord>372</xCoord><yCoord>166</yCoord></edgeMap>
    <edgeMap><xCoord>372</xCoord><yCoord>165</yCoord></edgeMap>
    <edgeMap><xCoord>371</xCoord><yCoord>164</yCoord></edgeMap>
    <edgeMap><xCoord>370</xCoord><yCoord>163</yCoord></edgeMap>
    <edgeMap><xCoord>369</xCoord><yCoord>163</yCoord></edgeMap>
    <edgeMap><xCoord>368</xCoord><yCoord>162</yCoord></edgeMap>
    <edgeMap><xCoord>368</xCoord><yCoord>161</yCoord></edgeMap>
    <edgeMap><xCoord>367</xCoord><yCoord>160</yCoord></edgeMap>
    <edgeMap><xCoord>366</xCoord><yCoord>159</yCoord></edgeMap>
    <edgeMap><xCoord>365</xCoord><yCoord>159</yCoord></edgeMap>
    <edgeMap><xCoord>364</xCoord><yCoord>159</yCoord></edgeMap>
    <edgeMap><xCoord>363</xCoord><yCoord>159</yCoord></edgeMap>
    <edgeMap><xCoord>362</xCoord><yCoord>159</yCoord></edgeMap>
    <edgeMap><xCoord>361</xCoord><yCoord>159</yCoord></edgeMap>
    <edgeMap><xCoord>360</xCoord><yCoord>159</yCoord></edgeMap>
    <edgeMap><xCoord>359</xCoord><yCoord>159</yCoord></edgeMap>
    <edgeMap><xCoord>358</xCoord><yCoord>159</yCoord></edgeMap>
    <edgeMap><xCoord>357</xCoord><yCoord>160</yCoord></edgeMap>
    <edgeMap><xCoord>356</xCoord><yCoord>161</yCoord></edgeMap>
    <edgeMap><xCoord>355</xCoord><yCoord>162</yCoord></edgeMap>
    <edgeMap><xCoord>354</xCoord><yCoord>162</yCoord></edgeMap>
    <edgeMap><xCoord>353</xCoord><yCoord>163</yCoord></edgeMap>
    <edgeMap><xCoord>352</xCoord><yCoord>164</yCoord></edgeMap>
    <edgeMap><xCoord>352</xCoord><yCoord>165</yCoord></edgeMap>
    <edgeMap><xCoord>351</xCoord><yCoord>166</yCoord></edgeMap>
    <edgeMap><xCoord>351</xCoord><yCoord>167</yCoord></edgeMap>
    <edgeMap><xCoord>351</xCoord><yCoord>168</yCoord></edgeMap>
    <edgeMap><xCoord>352</xCoord><yCoord>169</yCoord></edgeMap>
    <edgeMap><xCoord>353</xCoord><yCoord>170</yCoord></edgeMap>
    <edgeMap><xCoord>353</xCoord><yCoord>171</yCoord></edgeMap>
    <edgeMap><xCoord>353</xCoord><yCoord>172</yCoord></edgeMap>
    <edgeMap><xCoord>353</xCoord><yCoord>173</yCoord></edgeMap>
    <edgeMap><xCoord>353</xCoord><yCoord>174</yCoord></edgeMap>
    <edgeMap><xCoord>353</xCoord><yCoord>175</yCoord></edgeMap>
    <edgeMap><xCoord>353</xCoord><yCoord>176</yCoord></edgeMap>
    <edgeMap><xCoord>354</xCoord><yCoord>177</yCoord></edgeMap>
    <edgeMap><xCoord>355</xCoord><yCoord>178</yCoord></edgeMap>
    <edgeMap><xCoord>355</xCoord><yCoord>179</yCoord></edgeMap>
    <edgeMap><xCoord>356</xCoord><yCoord>180</yCoord></edgeMap>
    <edgeMap><xCoord>356</xCoord><yCoord>181</yCoord></edgeMap>
    <edgeMap><xCoord>357</xCoord><yCoord>182</yCoord></edgeMap>
    <edgeMap><xCoord>357</xCoord><yCoord>183</yCoord></edgeMap>
    <edgeMap><xCoord>358</xCoord><yCoord>184</yCoord></edgeMap>
    <edgeMap><xCoord>359</xCoord><yCoord>185</yCoord></edgeMap>
    <edgeMap><xCoord>360</xCoord><yCoord>184</yCoord></edgeMap>
    <edgeMap><xCoord>361</xCoord><yCoord>185</yCoord></edgeMap>
    <edgeMap><xCoord>362</xCoord><yCoord>185</yCoord></edgeMap>
   </roi>
   <roi>
    <imageZposition>1535.5</imageZposition>
    <imageSOP_UID>1.3.6.1.4.1.14519.5.2.1.6279.6001.206828858093253510448843889557</imageSOP_UID>
    <inclusion>TRUE</inclusion>
    <edgeMap><xCoord>361</xCoord><yCoord>177</yCoord></edgeMap>
    <edgeMap><xCoord>362</xCoord><yCoord>176</yCoord></edgeMap>
    <edgeMap><xCoord>363</xCoord><yCoord>176</yCoord></edgeMap>
    <edgeMap><xCoord>364</xCoord><yCoord>176</yCoord></edgeMap>
    <edgeMap><xCoord>365</xCoord><yCoord>176</yCoord></edgeMap>
    <edgeMap><xCoord>366</xCoord><yCoord>175</yCoord></edgeMap>
    <edgeMap><xCoord>367</xCoord><yCoord>174</yCoord></edgeMap>
    <edgeMap><xCoord>367</xCoord><yCoord>173</yCoord></edgeMap>
    <edgeMap><xCoord>368</xCoord><yCoord>172</yCoord></edgeMap>
    <edgeMap><xCoord>369</xCoord><yCoord>171</yCoord></edgeMap>
    <edgeMap><xCoord>368</xCoord><yCoord>170</yCoord></edgeMap>
    <edgeMap><xCoord>368</xCoord><yCoord>169</yCoord></edgeMap>
    <edgeMap><xCoord>367</xCoord><yCoord>168</yCoord></edgeMap>
    <edgeMap><xCoord>366</xCoord><yCoord>167</yCoord></edgeMap>
    <edgeMap><xCoord>365</xCoord><yCoord>166</yCoord></edgeMap>
    <edgeMap><xCoord>365</xCoord><yCoord>165</yCoord></edgeMap>
    <edgeMap><xCoord>364</xCoord><yCoord>164</yCoord></edgeMap>
    <edgeMap><xCoord>363</xCoord><yCoord>164</yCoord></edgeMap>
    <edgeMap><xCoord>362</xCoord><yCoord>164</yCoord></edgeMap>
    <edgeMap><xCoord>361</xCoord><yCoord>165</yCoord></edgeMap>
    <edgeMap><xCoord>360</xCoord><yCoord>165</yCoord></edgeMap>
    <edgeMap><xCoord>359</xCoord><yCoord>165</yCoord></edgeMap>
    <edgeMap><xCoord>358</xCoord><yCoord>165</yCoord></edgeMap>
    <edgeMap><xCoord>357</xCoord><yCoord>165</yCoord></edgeMap>
    <edgeMap><xCoord>356</xCoord><yCoord>165</yCoord></edgeMap>
    <edgeMap><xCoord>355</xCoord><yCoord>165</yCoord></edgeMap>
    <edgeMap><xCoord>354</xCoord><yCoord>166</yCoord></edgeMap>
    <edgeMap><xCoord>354</xCoord><yCoord>167</yCoord></edgeMap>
    <edgeMap><xCoord>354</xCoord><yCoord>168</yCoord></edgeMap>
    <edgeMap><xCoord>354</xCoord><yCoord>169</yCoord></edgeMap>
    <edgeMap><xCoord>354</xCoord><yCoord>170</yCoord></edgeMap>
    <edgeMap><xCoord>354</xCoord><yCoord>171</yCoord></edgeMap>
    <edgeMap><xCoord>354</xCoord><yCoord>172</yCoord></edgeMap>
    <edgeMap><xCoord>355</xCoord><yCoord>173</yCoord></edgeMap>
    <edgeMap><xCoord>356</xCoord><yCoord>174</yCoord></edgeMap>
    <edgeMap><xCoord>356</xCoord><yCoord>175</yCoord></edgeMap>
    <edgeMap><xCoord>357</xCoord><yCoord>176</yCoord></edgeMap>
    <edgeMap><xCoord>358</xCoord><yCoord>177</yCoord></edgeMap>
    <edgeMap><xCoord>359</xCoord><yCoord>177</yCoord></edgeMap>
    <edgeMap><xCoord>360</xCoord><yCoord>177</yCoord></edgeMap>
    <edgeMap><xCoord>361</xCoord><yCoord>177</yCoord></edgeMap>
   </roi>
  </unblindedReadNodule>
  <unblindedReadNodule>
   <noduleID>2054</noduleID>
   <characteristics>
    <subtlety>5</subtlety>
    <internalStructure>1</internalStructure>
    <calcification>6</calcification>
    <sphericity>4</sphericity>
    <margin>3</margin>
    <lobulation>2</lobulation>
    <spiculation>2</spiculation>
    <texture>4</texture>
    <malignancy>3</malignancy>
   </characteristics>
   <roi>
    <imageZposition>1484.5</imageZposition>
    <imageSOP_UID>1.3.6.1.4.1.14519.5.2.1.6279.6001.136989922227636438740179850542</imageSOP_UID>
    <inclusion>TRUE</inclusion>
    <edgeMap><xCoord>332</xCoord><yCoord>326</yCoord></edgeMap>
    <edgeMap><xCoord>333</xCoord><yCoord>325</yCoord></edgeMap>
    <edgeMap><xCoord>334</xCoord><yCoord>325</yCoord></edgeMap>
    <edgeMap><xCoord>335</xCoord><yCoord>324</yCoord></edgeMap>
    <edgeMap><xCoord>336</xCoord><yCoord>323</yCoord></edgeMap>
    <edgeMap><xCoord>337</xCoord><yCoord>323</yCoord></edgeMap>
    <edgeMap><xCoord>338</xCoord><yCoord>323</yCoord></edgeMap>
    <edgeMap><xCoord>339</xCoord><yCoord>323</yCoord></edgeMap>
    <edgeMap><xCoord>340</xCoord><yCoord>324</yCoord></edgeMap>
    <edgeMap><xCoord>341</xCoord><yCoord>324</yCoord></edgeMap>
    <edgeMap><xCoord>342</xCoord><yCoord>323</yCoord></edgeMap>
    <edgeMap><xCoord>342</xCoord><yCoord>322</yCoord></edgeMap>
    <edgeMap><xCoord>343</xCoord><yCoord>321</yCoord></edgeMap>
    <edgeMap><xCoord>344</xCoord><yCoord>320</yCoord></edgeMap>
    <edgeMap><xCoord>344</xCoord><yCoord>319</yCoord></edgeMap>
    <edgeMap><xCoord>345</xCoord><yCoord>318</yCoord></edgeMap>
    <edgeMap><xCoord>345</xCoord><yCoord>317</yCoord></edgeMap>
    <edgeMap><xCoord>345</xCoord><yCoord>316</yCoord></edgeMap>
    <edgeMap><xCoord>345</xCoord><yCoord>315</yCoord></edgeMap>
    <edgeMap><xCoord>345</xCoord><yCoord>314</yCoord></edgeMap>
    <edgeMap><xCoord>344</xCoord><yCoord>313</yCoord></edgeMap>
    <edgeMap><xCoord>344</xCoord><yCoord>312</yCoord></edgeMap>
    <edgeMap><xCoord>344</xCoord><yCoord>311</yCoord></edgeMap>
    <edgeMap><xCoord>343</xCoord><yCoord>310</yCoord></edgeMap>
    <edgeMap><xCoord>343</xCoord><yCoord>309</yCoord></edgeMap>
    <edgeMap><xCoord>342</xCoord><yCoord>308</yCoord></edgeMap>
    <edgeMap><xCoord>341</xCoord><yCoord>307</yCoord></edgeMap>
    <edgeMap><xCoord>340</xCoord><yCoord>306</yCoord></edgeMap>
    <edgeMap><xCoord>339</xCoord><yCoord>305</yCoord></edgeMap>
    <edgeMap><xCoord>338</xCoord><yCoord>304</yCoord></edgeMap>
    <edgeMap><xCoord>337</xCoord><yCoord>304</yCoord></edgeMap>
    <edgeMap><xCoord>336</xCoord><yCoord>304</yCoord></edgeMap>
    <edgeMap><xCoord>335</xCoord><yCoord>304</yCoord></edgeMap>
    <edgeMap><xCoord>334</xCoord><yCoord>305</yCoord></edgeMap>
    <edgeMap><xCoord>333</xCoord><yCoord>305</yCoord></edgeMap>
    <edgeMap><xCoord>332</xCoord><yCoord>305</yCoord></edgeMap>
    <edgeMap><xCoord>331</xCoord><yCoord>305</yCoord></edgeMap>
    <edgeMap><xCoord>330</xCoord><yCoord>305</yCoord></edgeMap>
    <edgeMap><xCoord>329</xCoord><yCoord>305</yCoord></edgeMap>
    <edgeMap><xCoord>328</xCoord><yCoord>305</yCoord></edgeMap>
    <edgeMap><xCoord>327</xCoord><yCoord>305</yCoord></edgeMap>
    <edgeMap><xCoord>326</xCoord><yCoord>305</yCoord></edgeMap>
    <edgeMap><xCoord>325</xCoord><yCoord>305</yCoord></edgeMap>
    <edgeMap><xCoord>324</xCoord><yCoord>305</yCoord></edgeMap>
    <edgeMap><xCoord>323</xCoord><yCoord>305</yCoord></edgeMap>
    <edgeMap><xCoord>322</xCoord><yCoord>305</yCoord></edgeMap>
    <edgeMap><xCoord>321</xCoord><yCoord>306</yCoord></edgeMap>
    <edgeMap><xCoord>320</xCoord><yCoord>307</yCoord></edgeMap>
    <edgeMap><xCoord>320</xCoord><yCoord>308</yCoord></edgeMap>
    <edgeMap><xCoord>320</xCoord><yCoord>309</yCoord></edgeMap>
    <edgeMap><xCoord>321</xCoord><yCoord>310</yCoord></edgeMap>
    <edgeMap><xCoord>321</xCoord><yCoord>311</yCoord></edgeMap>
    <edgeMap><xCoord>320</xCoord><yCoord>312</yCoord></edgeMap>
    <edgeMap><xCoord>319</xCoord><yCoord>313</yCoord></edgeMap>
    <edgeMap><xCoord>320</xCoord><yCoord>314</yCoord></edgeMap>
    <edgeMap><xCoord>321</xCoord><yCoord>315</yCoord></edgeMap>
    <edgeMap><xCoord>322</xCoord><yCoord>316</yCoord></edgeMap>
    <edgeMap><xCoord>323</xCoord><yCoord>317</yCoord></edgeMap>
    <edgeMap><xCoord>323</xCoord><yCoord>318</yCoord></edgeMap>
    <edgeMap><xCoord>323</xCoord><yCoord>319</yCoord></edgeMap>
    <edgeMap><xCoord>324</xCoord><yCoord>320</yCoord></edgeMap>
    <edgeMap><xCoord>325</xCoord><yCoord>321</yCoord></edgeMap>
    <edgeMap><xCoord>325</xCoord><yCoord>322</yCoord></edgeMap>
    <edgeMap><xCoord>325</xCoord><yCoord>323</yCoord></edgeMap>
    <edgeMap><xCoord>326</xCoord><yCoord>324</yCoord></edgeMap>
    <edgeMap><xCoord>327</xCoord><yCoord>325</yCoord></edgeMap>
    <edgeMap><xCoord>328</xCoord><yCoord>326</yCoord></edgeMap>
    <edgeMap><xCoord>329</xCoord><yCoord>326</yCoord></edgeMap>
    <edgeMap><xCoord>330</xCoord><yCoord>326</yCoord></edgeMap>
    <edgeMap><xCoord>331</xCoord><yCoord>326</yCoord></edgeMap>
    <edgeMap><xCoord>332</xCoord><yCoord>326</yCoord></edgeMap>
   </roi>
   <roi>
    <imageZposition>1481.5</imageZposition>
    <imageSOP_UID>1.3.6.1.4.1.14519.5.2.1.6279.6001.261616254197701819937517660524</imageSOP_UID>
    <inclusion>TRUE</inclusion>
    <edgeMap><xCoord>331</xCoord><yCoord>327</yCoord></edgeMap>
    <edgeMap><xCoord>332</xCoord><yCoord>326</yCoord></edgeMap>
    <edgeMap><xCoord>333</xCoord><yCoord>325</yCoord></edgeMap>
    <edgeMap><xCoord>334</xCoord><yCoord>325</yCoord></edgeMap>
    <edgeMap><xCoord>335</xCoord><yCoord>324</yCoord></edgeMap>
    <edgeMap><xCoord>336</xCoord><yCoord>324</yCoord></edgeMap>
    <edgeMap><xCoord>337</xCoord><yCoord>324</yCoord></edgeMap>
    <edgeMap><xCoord>338</xCoord><yCoord>324</yCoord></edgeMap>
    <edgeMap><xCoord>339</xCoord><yCoord>324</yCoord></edgeMap>
    <edgeMap><xCoord>340</xCoord><yCoord>324</yCoord></edgeMap>
    <edgeMap><xCoord>341</xCoord><yCoord>324</yCoord></edgeMap>
    <edgeMap><xCoord>342</xCoord><yCoord>323</yCoord></edgeMap>
    <edgeMap><xCoord>343</xCoord><yCoord>323</yCoord></edgeMap>
    <edgeMap><xCoord>344</xCoord><yCoord>322</yCoord></edgeMap>
    <edgeMap><xCoord>345</xCoord><yCoord>322</yCoord></edgeMap>
    <edgeMap><xCoord>346</xCoord><yCoord>321</yCoord></edgeMap>
    <edgeMap><xCoord>347</xCoord><yCoord>320</yCoord></edgeMap>
    <edgeMap><xCoord>347</xCoord><yCoord>319</yCoord></edgeMap>
    <edgeMap><xCoord>346</xCoord><yCoord>318</yCoord></edgeMap>
    <edgeMap><xCoord>346</xCoord><yCoord>317</yCoord></edgeMap>
    <edgeMap><xCoord>346</xCoord><yCoord>316</yCoord></edgeMap>
    <edgeMap><xCoord>346</xCoord><yCoord>315</yCoord></edgeMap>
    <edgeMap><xCoord>346</xCoord><yCoord>314</yCoord></edgeMap>
    <edgeMap><xCoord>346</xCoord><yCoord>313</yCoord></edgeMap>
    <edgeMap><xCoord>346</xCoord><yCoord>312</yCoord></edgeMap>
    <edgeMap><xCoord>346</xCoord><yCoord>311</yCoord></edgeMap>
    <edgeMap><xCoord>345</xCoord><yCoord>310</yCoord></edgeMap>
    <edgeMap><xCoord>345</xCoord><yCoord>309</yCoord></edgeMap>
    <edgeMap><xCoord>344</xCoord><yCoord>308</yCoord></edgeMap>
    <edgeMap><xCoord>343</xCoord><yCoord>307</yCoord></edgeMap>
    <edgeMap><xCoord>342</xCoord><yCoord>306</yCoord></edgeMap>
    <edgeMap><xCoord>342</xCoord><yCoord>305</yCoord></edgeMap>
    <edgeMap><xCoord>342</xCoord><yCoord>304</yCoord></edgeMap>
    <edgeMap><xCoord>342</xCoord><yCoord>303</yCoord></edgeMap>
    <edgeMap><xCoord>342</xCoord><yCoord>302</yCoord></edgeMap>
    <edgeMap><xCoord>341</xCoord><yCoord>301</yCoord></edgeMap>
    <edgeMap><xCoord>340</xCoord><yCoord>300</yCoord></edgeMap>
    <edgeMap><xCoord>339</xCoord><yCoord>299</yCoord></edgeMap>
    <edgeMap><xCoord>338</xCoord><yCoord>299</yCoord></edgeMap>
    <edgeMap><xCoord>337</xCoord><yCoord>300</yCoord></edgeMap>
    <edgeMap><xCoord>336</xCoord><yCoord>301</yCoord></edgeMap>
    <edgeMap><xCoord>336</xCoord><yCoord>302</yCoord></edgeMap>
    <edgeMap><xCoord>335</xCoord><yCoord>303</yCoord></edgeMap>
    <edgeMap><xCoord>334</xCoord><yCoord>304</yCoord></edgeMap>
    <edgeMap><xCoord>333</xCoord><yCoord>304</yCoord></edgeMap>
    <edgeMap><xCoord>332</xCoord><yCoord>304</yCoord></edgeMap>
    <edgeMap><xCoord>331</xCoord><yCoord>304</yCoord></edgeMap>
    <edgeMap><xCoord>330</xCoord><yCoord>304</yCoord></edgeMap>
    <edgeMap><xCoord>329</xCoord><yCoord>304</yCoord></edgeMap>
    <edgeMap><xCoord>328</xCoord><yCoord>304</yCoord></edgeMap>
    <edgeMap><xCoord>327</xCoord><yCoord>304</yCoord></edgeMap>
    <edgeMap><xCoord>326</xCoord><yCoord>304</yCoord></edgeMap>
    <edgeMap><xCoord>325</xCoord><yCoord>304</yCoord></edgeMap>
    <edgeMap><xCoord>324</xCoord><yCoord>304</yCoord></edgeMap>
    <edgeMap><xCoord>323</xCoord><yCoord>304</yCoord></edgeMap>
    <edgeMap><xCoord>322</xCoord><yCoord>304</yCoord></edgeMap>
    <edgeMap><xCoord>321</xCoord><yCoord>304</yCoord></edgeMap>
    <edgeMap><xCoord>320</xCoord><yCoord>304</yCoord></edgeMap>
    <edgeMap><xCoord>319</xCoord><yCoord>305</yCoord></edgeMap>
    <edgeMap><xCoord>319</xCoord><yCoord>306</yCoord></edgeMap>
    <edgeMap><xCoord>320</xCoord><yCoord>307</yCoord></edgeMap>
    <edgeMap><xCoord>321</xCoord><yCoord>308</yCoord></edgeMap>
    <edgeMap><xCoord>321</xCoord><yCoord>309</yCoord></edgeMap>
    <edgeMap><xCoord>321</xCoord><yCoord>310</yCoord></edgeMap>
    <edgeMap><xCoord>320</xCoord><yCoord>311</yCoord></edgeMap>
    <edgeMap><xCoord>319</xCoord><yCoord>312</yCoord></edgeMap>
    <edgeMap><xCoord>319</xCoord><yCoord>313</yCoord></edgeMap>
    <edgeMap><xCoord>319</xCoord><yCoord>314</yCoord></edgeMap>
    <edgeMap><xCoord>319</xCoord><yCoord>315</yCoord></edgeMap>
    <edgeMap><xCoord>320</xCoord><yCoord>316</yCoord></edgeMap>
    <edgeMap><xCoord>321</xCoord><yCoord>317</yCoord></edgeMap>
    <edgeMap><xCoord>321</xCoord><yCoord>318</yCoord></edgeMap>
    <edgeMap><xCoord>321</xCoord><yCoord>319</yCoord></edgeMap>
    <edgeMap><xCoord>321</xCoord><yCoord>320</yCoord></edgeMap>
    <edgeMap><xCoord>321</xCoord><yCoord>321</yCoord></edgeMap>
    <edgeMap><xCoord>322</xCoord><yCoord>322</yCoord></edgeMap>
    <edgeMap><xCoord>323</xCoord><yCoord>323</yCoord></edgeMap>
    <edgeMap><xCoord>323</xCoord><yCoord>324</yCoord></edgeMap>
    <edgeMap><xCoord>324</xCoord><yCoord>325</yCoord></edgeMap>
    <edgeMap><xCoord>325</xCoord><yCoord>325</yCoord></edgeMap>
    <edgeMap><xCoord>326</xCoord><yCoord>326</yCoord></edgeMap>
    <edgeMap><xCoord>327</xCoord><yCoord>326</yCoord></edgeMap>
    <edgeMap><xCoord>328</xCoord><yCoord>327</yCoord></edgeMap>
    <edgeMap><xCoord>329</xCoord><yCoord>327</yCoord></edgeMap>
    <edgeMap><xCoord>330</xCoord><yCoord>327</yCoord></edgeMap>
    <edgeMap><xCoord>331</xCoord><yCoord>327</yCoord></edgeMap>
   </roi>
   <roi>
    <imageZposition>1478.5</imageZposition>
    <imageSOP_UID>1.3.6.1.4.1.14519.5.2.1.6279.6001.116750164512319948993786980867</imageSOP_UID>
    <inclusion>TRUE</inclusion>
    <edgeMap><xCoord>332</xCoord><yCoord>327</yCoord></edgeMap>
    <edgeMap><xCoord>333</xCoord><yCoord>326</yCoord></edgeMap>
    <edgeMap><xCoord>334</xCoord><yCoord>326</yCoord></edgeMap>
    <edgeMap><xCoord>335</xCoord><yCoord>326</yCoord></edgeMap>
    <edgeMap><xCoord>336</xCoord><yCoord>326</yCoord></edgeMap>
    <edgeMap><xCoord>337</xCoord><yCoord>325</yCoord></edgeMap>
    <edgeMap><xCoord>338</xCoord><yCoord>325</yCoord></edgeMap>
    <edgeMap><xCoord>339</xCoord><yCoord>325</yCoord></edgeMap>
    <edgeMap><xCoord>340</xCoord><yCoord>325</yCoord></edgeMap>
    <edgeMap><xCoord>341</xCoord><yCoord>325</yCoord></edgeMap>
    <edgeMap><xCoord>342</xCoord><yCoord>324</yCoord></edgeMap>
    <edgeMap><xCoord>343</xCoord><yCoord>324</yCoord></edgeMap>
    <edgeMap><xCoord>344</xCoord><yCoord>323</yCoord></edgeMap>
    <edgeMap><xCoord>344</xCoord><yCoord>322</yCoord></edgeMap>
    <edgeMap><xCoord>345</xCoord><yCoord>321</yCoord></edgeMap>
    <edgeMap><xCoord>345</xCoord><yCoord>320</yCoord></edgeMap>
    <edgeMap><xCoord>346</xCoord><yCoord>319</yCoord></edgeMap>
    <edgeMap><xCoord>347</xCoord><yCoord>318</yCoord></edgeMap>
    <edgeMap><xCoord>347</xCoord><yCoord>317</yCoord></edgeMap>
    <edgeMap><xCoord>347</xCoord><yCoord>316</yCoord></edgeMap>
    <edgeMap><xCoord>347</xCoord><yCoord>315</yCoord></edgeMap>
    <edgeMap><xCoord>347</xCoord><yCoord>314</yCoord></edgeMap>
    <edgeMap><xCoord>347</xCoord><yCoord>313</yCoord></edgeMap>
    <edgeMap><xCoord>347</xCoord><yCoord>312</yCoord></edgeMap>
    <edgeMap><xCoord>347</xCoord><yCoord>311</yCoord></edgeMap>
    <edgeMap><xCoord>347</xCoord><yCoord>310</yCoord></edgeMap>
    <edgeMap><xCoord>346</xCoord><yCoord>309</yCoord></edgeMap>
    <edgeMap><xCoord>345</xCoord><yCoord>309</yCoord></edgeMap>
    <edgeMap><xCoord>344</xCoord><yCoord>308</yCoord></edgeMap>
    <edgeMap><xCoord>344</xCoord><yCoord>307</yCoord></edgeMap>
    <edgeMap><xCoord>344</xCoord><yCoord>306</yCoord></edgeMap>
    <edgeMap><xCoord>344</xCoord><yCoord>305</yCoord></edgeMap>
    <edgeMap><xCoord>343</xCoord><yCoord>304</yCoord></edgeMap>
    <edgeMap><xCoord>342</xCoord><yCoord>303</yCoord></edgeMap>
    <edgeMap><xCoord>341</xCoord><yCoord>303</yCoord></edgeMap>
    <edgeMap><xCoord>340</xCoord><yCoord>303</yCoord></edgeMap>
    <edgeMap><xCoord>339</xCoord><yCoord>303</yCoord></edgeMap>
    <edgeMap><xCoord>338</xCoord><yCoord>303</yCoord></edgeMap>
    <edgeMap><xCoord>337</xCoord><yCoord>303</yCoord></edgeMap>
    <edgeMap><xCoord>336</xCoord><yCoord>303</yCoord></edgeMap>
    <edgeMap><xCoord>335</xCoord><yCoord>303</yCoord></edgeMap>
    <edgeMap><xCoord>334</xCoord><yCoord>303</yCoord></edgeMap>
    <edgeMap><xCoord>333</xCoord><yCoord>303</yCoord></edgeMap>
    <edgeMap><xCoord>332</xCoord><yCoord>303</yCoord></edgeMap>
    <edgeMap><xCoord>331</xCoord><yCoord>303</yCoord></edgeMap>
    <edgeMap><xCoord>330</xCoord><yCoord>303</yCoord></edgeMap>
    <edgeMap><xCoord>329</xCoord><yCoord>303</yCoord></edgeMap>
    <edgeMap><xCoord>328</xCoord><yCoord>303</yCoord></edgeMap>
    <edgeMap><xCoord>327</xCoord><yCoord>303</yCoord></edgeMap>
    <edgeMap><xCoord>326</xCoord><yCoord>304</yCoord></edgeMap>
    <edgeMap><xCoord>325</xCoord><yCoord>304</yCoord></edgeMap>
    <edgeMap><xCoord>324</xCoord><yCoord>304</yCoord></edgeMap>
    <edgeMap><xCoord>323</xCoord><yCoord>304</yCoord></edgeMap>
    <edgeMap><xCoord>322</xCoord><yCoord>304</yCoord></edgeMap>
    <edgeMap><xCoord>321</xCoord><yCoord>304</yCoord></edgeMap>
    <edgeMap><xCoord>320</xCoord><yCoord>304</yCoord></edgeMap>
    <edgeMap><xCoord>320</xCoord><yCoord>305</yCoord></edgeMap>
    <edgeMap><xCoord>320</xCoord><yCoord>306</yCoord></edgeMap>
    <edgeMap><xCoord>319</xCoord><yCoord>307</yCoord></edgeMap>
    <edgeMap><xCoord>319</xCoord><yCoord>308</yCoord></edgeMap>
    <edgeMap><xCoord>319</xCoord><yCoord>309</yCoord></edgeMap>
    <edgeMap><xCoord>319</xCoord><yCoord>310</yCoord></edgeMap>
    <edgeMap><xCoord>319</xCoord><yCoord>311</yCoord></edgeMap>
    <edgeMap><xCoord>319</xCoord><yCoord>312</yCoord></edgeMap>
    <edgeMap><xCoord>319</xCoord><yCoord>313</yCoord></edgeMap>
    <edgeMap><xCoord>319</xCoord><yCoord>314</yCoord></edgeMap>
    <edgeMap><xCoord>320</xCoord><yCoord>315</yCoord></edgeMap>
    <edgeMap><xCoord>320</xCoord><yCoord>316</yCoord></edgeMap>
    <edgeMap><xCoord>320</xCoord><yCoord>317</yCoord></edgeMap>
    <edgeMap><xCoord>320</xCoord><yCoord>318</yCoord></edgeMap>
    <edgeMap><xCoord>320</xCoord><yCoord>319</yCoord></edgeMap>
    <edgeMap><xCoord>320</xCoord><yCoord>320</yCoord></edgeMap>
    <edgeMap><xCoord>320</xCoord><yCoord>321</yCoord></edgeMap>
    <edgeMap><xCoord>321</xCoord><yCoord>322</yCoord></edgeMap>
    <edgeMap><xCoord>322</xCoord><yCoord>323</yCoord></edgeMap>
    <edgeMap><xCoord>323</xCoord><yCoord>322</yCoord></edgeMap>
    <edgeMap><xCoord>324</xCoord><yCoord>323</yCoord></edgeMap>
    <edgeMap><xCoord>325</xCoord><yCoord>324</yCoord></edgeMap>
    <edgeMap><xCoord>326</xCoord><yCoord>325</yCoord></edgeMap>
    <edgeMap><xCoord>326</xCoord><yCoord>326</yCoord></edgeMap>
    <edgeMap><xCoord>327</xCoord><yCoord>327</yCoord></edgeMap>
    <edgeMap><xCoord>328</xCoord><yCoord>327</yCoord></edgeMap>
    <edgeMap><xCoord>329</xCoord><yCoord>327</yCoord></edgeMap>
    <edgeMap><xCoord>330</xCoord><yCoord>327</yCoord></edgeMap>
    <edgeMap><xCoord>331</xCoord><yCoord>327</yCoord></edgeMap>
    <edgeMap><xCoord>332</xCoord><yCoord>327</yCoord></edgeMap>
   </roi>
   <roi>
    <imageZposition>1475.5</imageZposition>
    <imageSOP_UID>1.3.6.1.4.1.14519.5.2.1.6279.6001.712805449042008436864494003194</imageSOP_UID>
    <inclusion>TRUE</inclusion>
    <edgeMap><xCoord>335</xCoord><yCoord>325</yCoord></edgeMap>
    <edgeMap><xCoord>336</xCoord><yCoord>324</yCoord></edgeMap>
    <edgeMap><xCoord>337</xCoord><yCoord>323</yCoord></edgeMap>
    <edgeMap><xCoord>338</xCoord><yCoord>323</yCoord></edgeMap>
    <edgeMap><xCoord>339</xCoord><yCoord>323</yCoord></edgeMap>
    <edgeMap><xCoord>340</xCoord><yCoord>323</yCoord></edgeMap>
    <edgeMap><xCoord>341</xCoord><yCoord>323</yCoord></edgeMap>
    <edgeMap><xCoord>342</xCoord><yCoord>323</yCoord></edgeMap>
    <edgeMap><xCoord>343</xCoord><yCoord>322</yCoord></edgeMap>
    <edgeMap><xCoord>344</xCoord><yCoord>322</yCoord></edgeMap>
    <edgeMap><xCoord>345</xCoord><yCoord>321</yCoord></edgeMap>
    <edgeMap><xCoord>345</xCoord><yCoord>320</yCoord></edgeMap>
    <edgeMap><xCoord>345</xCoord><yCoord>319</yCoord></edgeMap>
    <edgeMap><xCoord>345</xCoord><yCoord>318</yCoord></edgeMap>
    <edgeMap><xCoord>345</xCoord><yCoord>317</yCoord></edgeMap>
    <edgeMap><xCoord>345</xCoord><yCoord>316</yCoord></edgeMap>
    <edgeMap><xCoord>345</xCoord><yCoord>315</yCoord></edgeMap>
    <edgeMap><xCoord>345</xCoord><yCoord>314</yCoord></edgeMap>
    <edgeMap><xCoord>345</xCoord><yCoord>313</yCoord></edgeMap>
    <edgeMap><xCoord>345</xCoord><yCoord>312</yCoord></edgeMap>
    <edgeMap><xCoord>345</xCoord><yCoord>311</yCoord></edgeMap>
    <edgeMap><xCoord>345</xCoord><yCoord>310</yCoord></edgeMap>
    <edgeMap><xCoord>344</xCoord><yCoord>309</yCoord></edgeMap>
    <edgeMap><xCoord>343</xCoord><yCoord>308</yCoord></edgeMap>
    <edgeMap><xCoord>342</xCoord><yCoord>307</yCoord></edgeMap>
    <edgeMap><xCoord>342</xCoord><yCoord>306</yCoord></edgeMap>
    <edgeMap><xCoord>341</xCoord><yCoord>305</yCoord></edgeMap>
    <edgeMap><xCoord>340</xCoord><yCoord>304</yCoord></edgeMap>
    <edgeMap><xCoord>339</xCoord><yCoord>304</yCoord></edgeMap>
    <edgeMap><xCoord>338</xCoord><yCoord>303</yCoord></edgeMap>
    <edgeMap><xCoord>337</xCoord><yCoord>303</yCoord></edgeMap>
    <edgeMap><xCoord>336</xCoord><yCoord>303</yCoord></edgeMap>
    <edgeMap><xCoord>335</xCoord><yCoord>303</yCoord></edgeMap>
    <edgeMap><xCoord>334</xCoord><yCoord>303</yCoord></edgeMap>
    <edgeMap><xCoord>333</xCoord><yCoord>303</yCoord></edgeMap>
    <edgeMap><xCoord>332</xCoord><yCoord>303</yCoord></edgeMap>
    <edgeMap><xCoord>331</xCoord><yCoord>303</yCoord></edgeMap>
    <edgeMap><xCoord>330</xCoord><yCoord>303</yCoord></edgeMap>
    <edgeMap><xCoord>329</xCoord><yCoord>303</yCoord></edgeMap>
    <edgeMap><xCoord>328</xCoord><yCoord>303</yCoord></edgeMap>
    <edgeMap><xCoord>327</xCoord><yCoord>303</yCoord></edgeMap>
    <edgeMap><xCoord>326</xCoord><yCoord>304</yCoord></edgeMap>
    <edgeMap><xCoord>325</xCoord><yCoord>304</yCoord></edgeMap>
    <edgeMap><xCoord>324</xCoord><yCoord>304</yCoord></edgeMap>
    <edgeMap><xCoord>323</xCoord><yCoord>304</yCoord></edgeMap>
    <edgeMap><xCoord>322</xCoord><yCoord>304</yCoord></edgeMap>
    <edgeMap><xCoord>321</xCoord><yCoord>305</yCoord></edgeMap>
    <edgeMap><xCoord>321</xCoord><yCoord>306</yCoord></edgeMap>
    <edgeMap><xCoord>321</xCoord><yCoord>307</yCoord></edgeMap>
    <edgeMap><xCoord>322</xCoord><yCoord>308</yCoord></edgeMap>
    <edgeMap><xCoord>322</xCoord><yCoord>309</yCoord></edgeMap>
    <edgeMap><xCoord>322</xCoord><yCoord>310</yCoord></edgeMap>
    <edgeMap><xCoord>322</xCoord><yCoord>311</yCoord></edgeMap>
    <edgeMap><xCoord>322</xCoord><yCoord>312</yCoord></edgeMap>
    <edgeMap><xCoord>321</xCoord><yCoord>313</yCoord></edgeMap>
    <edgeMap><xCoord>321</xCoord><yCoord>314</yCoord></edgeMap>
    <edgeMap><xCoord>321</xCoord><yCoord>315</yCoord></edgeMap>
    <edgeMap><xCoord>321</xCoord><yCoord>316</yCoord></edgeMap>
    <edgeMap><xCoord>322</xCoord><yCoord>317</yCoord></edgeMap>
    <edgeMap><xCoord>322</xCoord><yCoord>318</yCoord></edgeMap>
    <edgeMap><xCoord>323</xCoord><yCoord>319</yCoord></edgeMap>
    <edgeMap><xCoord>324</xCoord><yCoord>319</yCoord></edgeMap>
    <edgeMap><xCoord>325</xCoord><yCoord>320</yCoord></edgeMap>
    <edgeMap><xCoord>325</xCoord><yCoord>321</yCoord></edgeMap>
    <edgeMap><xCoord>325</xCoord><yCoord>322</yCoord></edgeMap>
    <edgeMap><xCoord>326</xCoord><yCoord>323</yCoord></edgeMap>
    <edgeMap><xCoord>327</xCoord><yCoord>324</yCoord></edgeMap>
    <edgeMap><xCoord>328</xCoord><yCoord>324</yCoord></edgeMap>
    <edgeMap><xCoord>329</xCoord><yCoord>325</yCoord></edgeMap>
    <edgeMap><xCoord>330</xCoord><yCoord>325</yCoord></edgeMap>
    <edgeMap><xCoord>331</xCoord><yCoord>325</yCoord></edgeMap>
    <edgeMap><xCoord>332</xCoord><yCoord>325</yCoord></edgeMap>
    <edgeMap><xCoord>333</xCoord><yCoord>325</yCoord></edgeMap>
    <edgeMap><xCoord>334</xCoord><yCoord>325</yCoord></edgeMap>
    <edgeMap><xCoord>335</xCoord><yCoord>325</yCoord></edgeMap>
   </roi>
  </unblindedReadNodule>
  <nonNodule>
   <nonNoduleID>2063</nonNoduleID>
   <imageZposition>1631.5</imageZposition>
   <imageSOP_UID>1.3.6.1.4.1.14519.5.2.1.6279.6001.349696112719071080933041621585</imageSOP_UID>
   <locus><xCoord>199</xCoord><yCoord>321</yCoord>
   </locus>
  </nonNodule>
  <nonNodule>
   <nonNoduleID>2058</nonNoduleID>
   <imageZposition>1628.5</imageZposition>
   <imageSOP_UID>1.3.6.1.4.1.14519.5.2.1.6279.6001.216194661683946632889617404306</imageSOP_UID>
   <locus><xCoord>199</xCoord><yCoord>320</yCoord>
   </locus>
  </nonNodule>
  <nonNodule>
   <nonNoduleID>2068</nonNoduleID>
   <imageZposition>1610.5</imageZposition>
   <imageSOP_UID>1.3.6.1.4.1.14519.5.2.1.6279.6001.117811686099217039613202759527</imageSOP_UID>
   <locus><xCoord>214</xCoord><yCoord>338</yCoord>
   </locus>
  </nonNodule>
  <nonNodule>
   <nonNoduleID>2066</nonNoduleID>
   <imageZposition>1439.5</imageZposition>
   <imageSOP_UID>1.3.6.1.4.1.14519.5.2.1.6279.6001.295688946767964325400423355646</imageSOP_UID>
   <locus><xCoord>123</xCoord><yCoord>144</yCoord>
   </locus>
  </nonNodule>
 </readingSession>
</LidcReadMessage>
