# Supplementary material for: An improved V-Net lung nodule segmentation model based on pixel threshold separation and attention mechanism
Source: Sci Rep. 2024 Feb 27;14:4743. doi: 10.1038/s41598-024-55178-3 (PMC10899216; doi:10.1038/s41598-024-55178-3)
Supplement: Supplementary file 1 — Supplementary Information 1. [file 41598_2024_55178_MOESM1_ESM.zip › lidc-xml-only/tcia-lidc-xml/157/159.xml]

<?xml version="1.0" encoding="UTF-8"?>
<LidcReadMessage uid="1.3.6.1.4.1.14519.5.2.1.6279.6001.1308168927505.0" xmlns="http://www.nih.gov" xmlns:xsi="http://www.w3.org/2001/XMLSchema-instance" xsi:schemaLocation="http://www.nih.gov http://troll.rad.med.umich.edu/lidc/LidcReadMessage.xsd">
  <ResponseHeader>
    <Version>1.7</Version>
    <MessageId>1148851</MessageId>
    <DateRequest>2005-11-03</DateRequest>
    <TimeRequest>12:25:10</TimeRequest>
    <RequestingSite>removed</RequestingSite>
    <ServicingSite>removed</ServicingSite>
    <TaskDescription>Second unblinded read</TaskDescription>
    <CtImageFile>removed</CtImageFile>
    <SeriesInstanceUid>1.3.6.1.4.1.14519.5.2.1.6279.6001.131939324905446238286154504249</SeriesInstanceUid>
    <StudyInstanceUID>1.3.6.1.4.1.14519.5.2.1.6279.6001.303241414168367763244410429787</StudyInstanceUID>
    <DateService>2005-11-03</DateService>
    <TimeService>12:25:40</TimeService>
    <ResponseDescription>1 - Reading complete</ResponseDescription>
    <ResponseComments></ResponseComments>
  </ResponseHeader>
  
  <!--  ############################################################### -->
  
  <readingSession>
    <annotationVersion>3.12</annotationVersion>
    <servicingRadiologistID>anon</servicingRadiologistID>
    <unblindedReadNodule>
      <noduleID>3147</noduleID>
      <characteristics>
        <subtlety>5</subtlety>
        <internalStructure>1</internalStructure>
        <calcification>6</calcification>
        <sphericity>4</sphericity>
        <margin>5</margin>
        <lobulation>5</lobulation>
        <spiculation>4</spiculation>
        <texture>5</texture>
        <malignancy>5</malignancy>
      </characteristics>
      <roi>
        <imageZposition>1460.5</imageZposition>
        <imageSOP_UID>1.3.6.1.4.1.14519.5.2.1.6279.6001.394727744417693017759690897212</imageSOP_UID>
        <inclusion>TRUE</inclusion>
        <edgeMap>
          <xCoord>125</xCoord>
          <yCoord>383</yCoord>
        </edgeMap>
        <edgeMap>
          <xCoord>125</xCoord>
          <yCoord>382</yCoord>
        </edgeMap>
        <edgeMap>
          <xCoord>125</xCoord>
          <yCoord>381</yCoord>
        </edgeMap>
        <edgeMap>
          <xCoord>125</xCoord>
          <yCoord>380</yCoord>
        </edgeMap>
        <edgeMap>
          <xCoord>126</xCoord>
          <yCoord>379</yCoord>
        </edgeMap>
        <edgeMap>
          <xCoord>127</xCoord>
          <yCoord>379</yCoord>
        </edgeMap>
        <edgeMap>
          <xCoord>128</xCoord>
          <yCoord>378</yCoord>
        </edgeMap>
        <edgeMap>
          <xCoord>129</xCoord>
          <yCoord>377</yCoord>
        </edgeMap>
        <edgeMap>
          <xCoord>129</xCoord>
          <yCoord>376</yCoord>
        </edgeMap>
        <edgeMap>
          <xCoord>130</xCoord>
          <yCoord>375</yCoord>
        </edgeMap>
        <edgeMap>
          <xCoord>130</xCoord>
          <yCoord>374</yCoord>
        </edgeMap>
        <edgeMap>
          <xCoord>130</xCoord>
          <yCoord>373</yCoord>
        </edgeMap>
        <edgeMap>
          <xCoord>130</xCoord>
          <yCoord>372</yCoord>
        </edgeMap>
        <edgeMap>
          <xCoord>130</xCoord>
          <yCoord>371</yCoord>
        </edgeMap>
        <edgeMap>
          <xCoord>130</xCoord>
          <yCoord>370</yCoord>
        </edgeMap>
        <edgeMap>
          <xCoord>130</xCoord>
          <yCoord>369</yCoord>
        </edgeMap>
        <edgeMap>
          <xCoord>130</xCoord>
          <yCoord>368</yCoord>
        </edgeMap>
        <edgeMap>
          <xCoord>130</xCoord>
          <yCoord>367</yCoord>
        </edgeMap>
        <edgeMap>
          <xCoord>130</xCoord>
          <yCoord>366</yCoord>
        </edgeMap>
        <edgeMap>
          <xCoord>130</xCoord>
          <yCoord>365</yCoord>
        </edgeMap>
        <edgeMap>
          <xCoord>130</xCoord>
          <yCoord>364</yCoord>
        </edgeMap>
        <edgeMap>
          <xCoord>129</xCoord>
          <yCoord>365</yCoord>
        </edgeMap>
        <edgeMap>
          <xCoord>129</xCoord>
          <yCoord>366</yCoord>
        </edgeMap>
        <edgeMap>
          <xCoord>128</xCoord>
          <yCoord>367</yCoord>
        </edgeMap>
        <edgeMap>
          <xCoord>127</xCoord>
          <yCoord>368</yCoord>
        </edgeMap>
        <edgeMap>
          <xCoord>126</xCoord>
          <yCoord>369</yCoord>
        </edgeMap>
        <edgeMap>
          <xCoord>125</xCoord>
          <yCoord>370</yCoord>
        </edgeMap>
        <edgeMap>
          <xCoord>125</xCoord>
          <yCoord>371</yCoord>
        </edgeMap>
        <edgeMap>
          <xCoord>124</xCoord>
          <yCoord>372</yCoord>
        </edgeMap>
        <edgeMap>
          <xCoord>123</xCoord>
          <yCoord>373</yCoord>
        </edgeMap>
        <edgeMap>
          <xCoord>123</xCoord>
          <yCoord>374</yCoord>
        </edgeMap>
        <edgeMap>
          <xCoord>123</xCoord>
          <yCoord>375</yCoord>
        </edgeMap>
        <edgeMap>
          <xCoord>122</xCoord>
          <yCoord>376</yCoord>
        </edgeMap>
        <edgeMap>
          <xCoord>121</xCoord>
          <yCoord>377</yCoord>
        </edgeMap>
        <edgeMap>
          <xCoord>121</xCoord>
          <yCoord>378</yCoord>
        </edgeMap>
        <edgeMap>
          <xCoord>121</xCoord>
          <yCoord>379</yCoord>
        </edgeMap>
        <edgeMap>
          <xCoord>122</xCoord>
          <yCoord>380</yCoord>
        </edgeMap>
        <edgeMap>
          <xCoord>123</xCoord>
          <yCoord>381</yCoord>
        </edgeMap>
        <edgeMap>
          <xCoord>124</xCoord>
          <yCoord>382</yCoord>
        </edgeMap>
        <edgeMap>
          <xCoord>124</xCoord>
          <yCoord>383</yCoord>
        </edgeMap>
        <edgeMap>
          <xCoord>125</xCoord>
          <yCoord>383</yCoord>
        </edgeMap>
      </roi>
      <roi>
        <imageZposition>1458.5</imageZposition>
        <imageSOP_UID>1.3.6.1.4.1.14519.5.2.1.6279.6001.228869874407031750172786178064</imageSOP_UID>
        <inclusion>TRUE</inclusion>
        <edgeMap>
          <xCoord>124</xCoord>
          <yCoord>383</yCoord>
        </edgeMap>
        <edgeMap>
          <xCoord>124</xCoord>
          <yCoord>382</yCoord>
        </edgeMap>
        <edgeMap>
          <xCoord>125</xCoord>
          <yCoord>381</yCoord>
        </edgeMap>
        <edgeMap>
          <xCoord>125</xCoord>
          <yCoord>380</yCoord>
        </edgeMap>
        <edgeMap>
          <xCoord>126</xCoord>
          <yCoord>379</yCoord>
        </edgeMap>
        <edgeMap>
          <xCoord>127</xCoord>
          <yCoord>378</yCoord>
        </edgeMap>
        <edgeMap>
          <xCoord>128</xCoord>
          <yCoord>377</yCoord>
        </edgeMap>
        <edgeMap>
          <xCoord>129</xCoord>
          <yCoord>376</yCoord>
        </edgeMap>
        <edgeMap>
          <xCoord>130</xCoord>
          <yCoord>375</yCoord>
        </edgeMap>
        <edgeMap>
          <xCoord>131</xCoord>
          <yCoord>374</yCoord>
        </edgeMap>
        <edgeMap>
          <xCoord>131</xCoord>
          <yCoord>373</yCoord>
        </edgeMap>
        <edgeMap>
          <xCoord>132</xCoord>
          <yCoord>372</yCoord>
        </edgeMap>
        <edgeMap>
          <xCoord>132</xCoord>
          <yCoord>371</yCoord>
        </edgeMap>
        <edgeMap>
          <xCoord>132</xCoord>
          <yCoord>370</yCoord>
        </edgeMap>
        <edgeMap>
          <xCoord>132</xCoord>
          <yCoord>369</yCoord>
        </edgeMap>
        <edgeMap>
          <xCoord>133</xCoord>
          <yCoord>368</yCoord>
        </edgeMap>
        <edgeMap>
          <xCoord>133</xCoord>
          <yCoord>367</yCoord>
        </edgeMap>
        <edgeMap>
          <xCoord>133</xCoord>
          <yCoord>366</yCoord>
        </edgeMap>
        <edgeMap>
          <xCoord>133</xCoord>
          <yCoord>365</yCoord>
        </edgeMap>
        <edgeMap>
          <xCoord>132</xCoord>
          <yCoord>364</yCoord>
        </edgeMap>
        <edgeMap>
          <xCoord>132</xCoord>
          <yCoord>363</yCoord>
        </edgeMap>
        <edgeMap>
          <xCoord>131</xCoord>
          <yCoord>363</yCoord>
        </edgeMap>
        <edgeMap>
          <xCoord>130</xCoord>
          <yCoord>362</yCoord>
        </edgeMap>
        <edgeMap>
          <xCoord>129</xCoord>
          <yCoord>362</yCoord>
        </edgeMap>
        <edgeMap>
          <xCoord>128</xCoord>
          <yCoord>362</yCoord>
        </edgeMap>
        <edgeMap>
          <xCoord>127</xCoord>
          <yCoord>362</yCoord>
        </edgeMap>
        <edgeMap>
          <xCoord>126</xCoord>
          <yCoord>362</yCoord>
        </edgeMap>
        <edgeMap>
          <xCoord>125</xCoord>
          <yCoord>363</yCoord>
        </edgeMap>
        <edgeMap>
          <xCoord>124</xCoord>
          <yCoord>363</yCoord>
        </edgeMap>
        <edgeMap>
          <xCoord>124</xCoord>
          <yCoord>364</yCoord>
        </edgeMap>
        <edgeMap>
          <xCoord>123</xCoord>
          <yCoord>365</yCoord>
        </edgeMap>
        <edgeMap>
          <xCoord>122</xCoord>
          <yCoord>366</yCoord>
        </edgeMap>
        <edgeMap>
          <xCoord>121</xCoord>
          <yCoord>367</yCoord>
        </edgeMap>
        <edgeMap>
          <xCoord>121</xCoord>
          <yCoord>368</yCoord>
        </edgeMap>
        <edgeMap>
          <xCoord>121</xCoord>
          <yCoord>369</yCoord>
        </edgeMap>
        <edgeMap>
          <xCoord>120</xCoord>
          <yCoord>370</yCoord>
        </edgeMap>
        <edgeMap>
          <xCoord>120</xCoord>
          <yCoord>371</yCoord>
        </edgeMap>
        <edgeMap>
          <xCoord>120</xCoord>
          <yCoord>372</yCoord>
        </edgeMap>
        <edgeMap>
          <xCoord>120</xCoord>
          <yCoord>373</yCoord>
        </edgeMap>
        <edgeMap>
          <xCoord>120</xCoord>
          <yCoord>374</yCoord>
        </edgeMap>
        <edgeMap>
          <xCoord>120</xCoord>
          <yCoord>375</yCoord>
        </edgeMap>
        <edgeMap>
          <xCoord>120</xCoord>
          <yCoord>376</yCoord>
        </edgeMap>
        <edgeMap>
          <xCoord>121</xCoord>
          <yCoord>377</yCoord>
        </edgeMap>
        <edgeMap>
          <xCoord>121</xCoord>
          <yCoord>378</yCoord>
        </edgeMap>
        <edgeMap>
          <xCoord>122</xCoord>
          <yCoord>379</yCoord>
        </edgeMap>
        <edgeMap>
          <xCoord>123</xCoord>
          <yCoord>380</yCoord>
        </edgeMap>
        <edgeMap>
          <xCoord>123</xCoord>
          <yCoord>381</yCoord>
        </edgeMap>
        <edgeMap>
          <xCoord>123</xCoord>
          <yCoord>382</yCoord>
        </edgeMap>
        <edgeMap>
          <xCoord>124</xCoord>
          <yCoord>383</yCoord>
        </edgeMap>
      </roi>
      <roi>
        <imageZposition>1456.5</imageZposition>
        <imageSOP_UID>1.3.6.1.4.1.14519.5.2.1.6279.6001.235309581324417190518730536584</imageSOP_UID>
        <inclusion>TRUE</inclusion>
        <edgeMap>
          <xCoord>130</xCoord>
          <yCoord>384</yCoord>
        </edgeMap>
        <edgeMap>
          <xCoord>130</xCoord>
          <yCoord>383</yCoord>
        </edgeMap>
        <edgeMap>
          <xCoord>129</xCoord>
          <yCoord>382</yCoord>
        </edgeMap>
        <edgeMap>
          <xCoord>129</xCoord>
          <yCoord>381</yCoord>
        </edgeMap>
        <edgeMap>
          <xCoord>129</xCoord>
          <yCoord>380</yCoord>
        </edgeMap>
        <edgeMap>
          <xCoord>129</xCoord>
          <yCoord>379</yCoord>
        </edgeMap>
        <edgeMap>
          <xCoord>129</xCoord>
          <yCoord>378</yCoord>
        </edgeMap>
        <edgeMap>
          <xCoord>130</xCoord>
          <yCoord>377</yCoord>
        </edgeMap>
        <edgeMap>
          <xCoord>131</xCoord>
          <yCoord>376</yCoord>
        </edgeMap>
        <edgeMap>
          <xCoord>132</xCoord>
          <yCoord>375</yCoord>
        </edgeMap>
        <edgeMap>
          <xCoord>133</xCoord>
          <yCoord>374</yCoord>
        </edgeMap>
        <edgeMap>
          <xCoord>134</xCoord>
          <yCoord>374</yCoord>
        </edgeMap>
        <edgeMap>
          <xCoord>134</xCoord>
          <yCoord>373</yCoord>
        </edgeMap>
        <edgeMap>
          <xCoord>134</xCoord>
          <yCoord>372</yCoord>
        </edgeMap>
        <edgeMap>
          <xCoord>134</xCoord>
          <yCoord>371</yCoord>
        </edgeMap>
        <edgeMap>
          <xCoord>134</xCoord>
          <yCoord>370</yCoord>
        </edgeMap>
        <edgeMap>
          <xCoord>134</xCoord>
          <yCoord>369</yCoord>
        </edgeMap>
        <edgeMap>
          <xCoord>134</xCoord>
          <yCoord>368</yCoord>
        </edgeMap>
        <edgeMap>
          <xCoord>134</xCoord>
          <yCoord>367</yCoord>
        </edgeMap>
        <edgeMap>
          <xCoord>133</xCoord>
          <yCoord>366</yCoord>
        </edgeMap>
        <edgeMap>
          <xCoord>133</xCoord>
          <yCoord>365</yCoord>
        </edgeMap>
        <edgeMap>
          <xCoord>132</xCoord>
          <yCoord>364</yCoord>
        </edgeMap>
        <edgeMap>
          <xCoord>132</xCoord>
          <yCoord>363</yCoord>
        </edgeMap>
        <edgeMap>
          <xCoord>131</xCoord>
          <yCoord>363</yCoord>
        </edgeMap>
        <edgeMap>
          <xCoord>130</xCoord>
          <yCoord>362</yCoord>
        </edgeMap>
        <edgeMap>
          <xCoord>129</xCoord>
          <yCoord>362</yCoord>
        </edgeMap>
        <edgeMap>
          <xCoord>128</xCoord>
          <yCoord>362</yCoord>
        </edgeMap>
        <edgeMap>
          <xCoord>127</xCoord>
          <yCoord>362</yCoord>
        </edgeMap>
        <edgeMap>
          <xCoord>126</xCoord>
          <yCoord>362</yCoord>
        </edgeMap>
        <edgeMap>
          <xCoord>125</xCoord>
          <yCoord>362</yCoord>
        </edgeMap>
        <edgeMap>
          <xCoord>124</xCoord>
          <yCoord>363</yCoord>
        </edgeMap>
        <edgeMap>
          <xCoord>123</xCoord>
          <yCoord>363</yCoord>
        </edgeMap>
        <edgeMap>
          <xCoord>122</xCoord>
          <yCoord>363</yCoord>
        </edgeMap>
        <edgeMap>
          <xCoord>121</xCoord>
          <yCoord>363</yCoord>
        </edgeMap>
        <edgeMap>
          <xCoord>120</xCoord>
          <yCoord>364</yCoord>
        </edgeMap>
        <edgeMap>
          <xCoord>119</xCoord>
          <yCoord>365</yCoord>
        </edgeMap>
        <edgeMap>
          <xCoord>119</xCoord>
          <yCoord>366</yCoord>
        </edgeMap>
        <edgeMap>
          <xCoord>118</xCoord>
          <yCoord>367</yCoord>
        </edgeMap>
        <edgeMap>
          <xCoord>117</xCoord>
          <yCoord>368</yCoord>
        </edgeMap>
        <edgeMap>
          <xCoord>116</xCoord>
          <yCoord>368</yCoord>
        </edgeMap>
        <edgeMap>
          <xCoord>115</xCoord>
          <yCoord>369</yCoord>
        </edgeMap>
        <edgeMap>
          <xCoord>115</xCoord>
          <yCoord>370</yCoord>
        </edgeMap>
        <edgeMap>
          <xCoord>115</xCoord>
          <yCoord>371</yCoord>
        </edgeMap>
        <edgeMap>
          <xCoord>115</xCoord>
          <yCoord>372</yCoord>
        </edgeMap>
        <edgeMap>
          <xCoord>115</xCoord>
          <yCoord>373</yCoord>
        </edgeMap>
        <edgeMap>
          <xCoord>115</xCoord>
          <yCoord>374</yCoord>
        </edgeMap>
        <edgeMap>
          <xCoord>116</xCoord>
          <yCoord>374</yCoord>
        </edgeMap>
        <edgeMap>
          <xCoord>117</xCoord>
          <yCoord>375</yCoord>
        </edgeMap>
        <edgeMap>
          <xCoord>117</xCoord>
          <yCoord>376</yCoord>
        </edgeMap>
        <edgeMap>
          <xCoord>117</xCoord>
          <yCoord>377</yCoord>
        </edgeMap>
        <edgeMap>
          <xCoord>116</xCoord>
          <yCoord>378</yCoord>
        </edgeMap>
        <edgeMap>
          <xCoord>116</xCoord>
          <yCoord>379</yCoord>
        </edgeMap>
        <edgeMap>
          <xCoord>116</xCoord>
          <yCoord>380</yCoord>
        </edgeMap>
        <edgeMap>
          <xCoord>116</xCoord>
          <yCoord>381</yCoord>
        </edgeMap>
        <edgeMap>
          <xCoord>116</xCoord>
          <yCoord>382</yCoord>
        </edgeMap>
        <edgeMap>
          <xCoord>117</xCoord>
          <yCoord>382</yCoord>
        </edgeMap>
        <edgeMap>
          <xCoord>118</xCoord>
          <yCoord>382</yCoord>
        </edgeMap>
        <edgeMap>
          <xCoord>118</xCoord>
          <yCoord>381</yCoord>
        </edgeMap>
        <edgeMap>
          <xCoord>119</xCoord>
          <yCoord>380</yCoord>
        </edgeMap>
        <edgeMap>
          <xCoord>120</xCoord>
          <yCoord>379</yCoord>
        </edgeMap>
        <edgeMap>
          <xCoord>121</xCoord>
          <yCoord>379</yCoord>
        </edgeMap>
        <edgeMap>
          <xCoord>122</xCoord>
          <yCoord>379</yCoord>
        </edgeMap>
        <edgeMap>
          <xCoord>123</xCoord>
          <yCoord>380</yCoord>
        </edgeMap>
        <edgeMap>
          <xCoord>124</xCoord>
          <yCoord>381</yCoord>
        </edgeMap>
        <edgeMap>
          <xCoord>124</xCoord>
          <yCoord>382</yCoord>
        </edgeMap>
        <edgeMap>
          <xCoord>125</xCoord>
          <yCoord>382</yCoord>
        </edgeMap>
        <edgeMap>
          <xCoord>126</xCoord>
          <yCoord>382</yCoord>
        </edgeMap>
        <edgeMap>
          <xCoord>127</xCoord>
          <yCoord>383</yCoord>
        </edgeMap>
        <edgeMap>
          <xCoord>128</xCoord>
          <yCoord>384</yCoord>
        </edgeMap>
        <edgeMap>
          <xCoord>129</xCoord>
          <yCoord>384</yCoord>
        </edgeMap>
        <edgeMap>
          <xCoord>130</xCoord>
          <yCoord>384</yCoord>
        </edgeMap>
      </roi>
      <roi>
        <imageZposition>1454.5</imageZposition>
        <imageSOP_UID>1.3.6.1.4.1.14519.5.2.1.6279.6001.106182568228647805459655646554</imageSOP_UID>
        <inclusion>TRUE</inclusion>
        <edgeMap>
          <xCoord>116</xCoord>
          <yCoord>387</yCoord>
        </edgeMap>
        <edgeMap>
          <xCoord>116</xCoord>
          <yCoord>386</yCoord>
        </edgeMap>
        <edgeMap>
          <xCoord>117</xCoord>
          <yCoord>385</yCoord>
        </edgeMap>
        <edgeMap>
          <xCoord>117</xCoord>
          <yCoord>384</yCoord>
        </edgeMap>
        <edgeMap>
          <xCoord>117</xCoord>
          <yCoord>383</yCoord>
        </edgeMap>
        <edgeMap>
          <xCoord>118</xCoord>
          <yCoord>382</yCoord>
        </edgeMap>
        <edgeMap>
          <xCoord>119</xCoord>
          <yCoord>382</yCoord>
        </edgeMap>
        <edgeMap>
          <xCoord>120</xCoord>
          <yCoord>382</yCoord>
        </edgeMap>
        <edgeMap>
          <xCoord>121</xCoord>
          <yCoord>382</yCoord>
        </edgeMap>
        <edgeMap>
          <xCoord>122</xCoord>
          <yCoord>381</yCoord>
        </edgeMap>
        <edgeMap>
          <xCoord>123</xCoord>
          <yCoord>381</yCoord>
        </edgeMap>
        <edgeMap>
          <xCoord>124</xCoord>
          <yCoord>381</yCoord>
        </edgeMap>
        <edgeMap>
          <xCoord>125</xCoord>
          <yCoord>381</yCoord>
        </edgeMap>
        <edgeMap>
          <xCoord>126</xCoord>
          <yCoord>381</yCoord>
        </edgeMap>
        <edgeMap>
          <xCoord>127</xCoord>
          <yCoord>381</yCoord>
        </edgeMap>
        <edgeMap>
          <xCoord>128</xCoord>
          <yCoord>381</yCoord>
        </edgeMap>
        <edgeMap>
          <xCoord>129</xCoord>
          <yCoord>381</yCoord>
        </edgeMap>
        <edgeMap>
          <xCoord>130</xCoord>
          <yCoord>381</yCoord>
        </edgeMap>
        <edgeMap>
          <xCoord>131</xCoord>
          <yCoord>381</yCoord>
        </edgeMap>
        <edgeMap>
          <xCoord>132</xCoord>
          <yCoord>380</yCoord>
        </edgeMap>
        <edgeMap>
          <xCoord>133</xCoord>
          <yCoord>379</yCoord>
        </edgeMap>
        <edgeMap>
          <xCoord>134</xCoord>
          <yCoord>378</yCoord>
        </edgeMap>
        <edgeMap>
          <xCoord>134</xCoord>
          <yCoord>377</yCoord>
        </edgeMap>
        <edgeMap>
          <xCoord>135</xCoord>
          <yCoord>376</yCoord>
        </edgeMap>
        <edgeMap>
          <xCoord>135</xCoord>
          <yCoord>375</yCoord>
        </edgeMap>
        <edgeMap>
          <xCoord>135</xCoord>
          <yCoord>374</yCoord>
        </edgeMap>
        <edgeMap>
          <xCoord>135</xCoord>
          <yCoord>373</yCoord>
        </edgeMap>
        <edgeMap>
          <xCoord>135</xCoord>
          <yCoord>372</yCoord>
        </edgeMap>
        <edgeMap>
          <xCoord>135</xCoord>
          <yCoord>371</yCoord>
        </edgeMap>
        <edgeMap>
          <xCoord>135</xCoord>
          <yCoord>370</yCoord>
        </edgeMap>
        <edgeMap>
          <xCoord>135</xCoord>
          <yCoord>369</yCoord>
        </edgeMap>
        <edgeMap>
          <xCoord>135</xCoord>
          <yCoord>368</yCoord>
        </edgeMap>
        <edgeMap>
          <xCoord>135</xCoord>
          <yCoord>367</yCoord>
        </edgeMap>
        <edgeMap>
          <xCoord>135</xCoord>
          <yCoord>366</yCoord>
        </edgeMap>
        <edgeMap>
          <xCoord>135</xCoord>
          <yCoord>365</yCoord>
        </edgeMap>
        <edgeMap>
          <xCoord>134</xCoord>
          <yCoord>364</yCoord>
        </edgeMap>
        <edgeMap>
          <xCoord>133</xCoord>
          <yCoord>363</yCoord>
        </edgeMap>
        <edgeMap>
          <xCoord>132</xCoord>
          <yCoord>362</yCoord>
        </edgeMap>
        <edgeMap>
          <xCoord>131</xCoord>
          <yCoord>362</yCoord>
        </edgeMap>
        <edgeMap>
          <xCoord>130</xCoord>
          <yCoord>361</yCoord>
        </edgeMap>
        <edgeMap>
          <xCoord>129</xCoord>
          <yCoord>361</yCoord>
        </edgeMap>
        <edgeMap>
          <xCoord>128</xCoord>
          <yCoord>362</yCoord>
        </edgeMap>
        <edgeMap>
          <xCoord>127</xCoord>
          <yCoord>362</yCoord>
        </edgeMap>
        <edgeMap>
          <xCoord>126</xCoord>
          <yCoord>362</yCoord>
        </edgeMap>
        <edgeMap>
          <xCoord>125</xCoord>
          <yCoord>362</yCoord>
        </edgeMap>
        <edgeMap>
          <xCoord>124</xCoord>
          <yCoord>362</yCoord>
        </edgeMap>
        <edgeMap>
          <xCoord>123</xCoord>
          <yCoord>363</yCoord>
        </edgeMap>
        <edgeMap>
          <xCoord>122</xCoord>
          <yCoord>363</yCoord>
        </edgeMap>
        <edgeMap>
          <xCoord>121</xCoord>
          <yCoord>363</yCoord>
        </edgeMap>
        <edgeMap>
          <xCoord>120</xCoord>
          <yCoord>364</yCoord>
        </edgeMap>
        <edgeMap>
          <xCoord>119</xCoord>
          <yCoord>365</yCoord>
        </edgeMap>
        <edgeMap>
          <xCoord>119</xCoord>
          <yCoord>366</yCoord>
        </edgeMap>
        <edgeMap>
          <xCoord>118</xCoord>
          <yCoord>367</yCoord>
        </edgeMap>
        <edgeMap>
          <xCoord>117</xCoord>
          <yCoord>368</yCoord>
        </edgeMap>
        <edgeMap>
          <xCoord>116</xCoord>
          <yCoord>368</yCoord>
        </edgeMap>
        <edgeMap>
          <xCoord>115</xCoord>
          <yCoord>369</yCoord>
        </edgeMap>
        <edgeMap>
          <xCoord>114</xCoord>
          <yCoord>370</yCoord>
        </edgeMap>
        <edgeMap>
          <xCoord>113</xCoord>
          <yCoord>370</yCoord>
        </edgeMap>
        <edgeMap>
          <xCoord>112</xCoord>
          <yCoord>371</yCoord>
        </edgeMap>
        <edgeMap>
          <xCoord>111</xCoord>
          <yCoord>372</yCoord>
        </edgeMap>
        <edgeMap>
          <xCoord>111</xCoord>
          <yCoord>373</yCoord>
        </edgeMap>
        <edgeMap>
          <xCoord>111</xCoord>
          <yCoord>374</yCoord>
        </edgeMap>
        <edgeMap>
          <xCoord>112</xCoord>
          <yCoord>374</yCoord>
        </edgeMap>
        <edgeMap>
          <xCoord>113</xCoord>
          <yCoord>374</yCoord>
        </edgeMap>
        <edgeMap>
          <xCoord>114</xCoord>
          <yCoord>374</yCoord>
        </edgeMap>
        <edgeMap>
          <xCoord>115</xCoord>
          <yCoord>374</yCoord>
        </edgeMap>
        <edgeMap>
          <xCoord>116</xCoord>
          <yCoord>374</yCoord>
        </edgeMap>
        <edgeMap>
          <xCoord>117</xCoord>
          <yCoord>374</yCoord>
        </edgeMap>
        <edgeMap>
          <xCoord>118</xCoord>
          <yCoord>375</yCoord>
        </edgeMap>
        <edgeMap>
          <xCoord>117</xCoord>
          <yCoord>376</yCoord>
        </edgeMap>
        <edgeMap>
          <xCoord>116</xCoord>
          <yCoord>377</yCoord>
        </edgeMap>
        <edgeMap>
          <xCoord>115</xCoord>
          <yCoord>378</yCoord>
        </edgeMap>
        <edgeMap>
          <xCoord>114</xCoord>
          <yCoord>378</yCoord>
        </edgeMap>
        <edgeMap>
          <xCoord>113</xCoord>
          <yCoord>379</yCoord>
        </edgeMap>
        <edgeMap>
          <xCoord>112</xCoord>
          <yCoord>379</yCoord>
        </edgeMap>
        <edgeMap>
          <xCoord>111</xCoord>
          <yCoord>379</yCoord>
        </edgeMap>
        <edgeMap>
          <xCoord>111</xCoord>
          <yCoord>380</yCoord>
        </edgeMap>
        <edgeMap>
          <xCoord>110</xCoord>
          <yCoord>381</yCoord>
        </edgeMap>
        <edgeMap>
          <xCoord>110</xCoord>
          <yCoord>382</yCoord>
        </edgeMap>
        <edgeMap>
          <xCoord>111</xCoord>
          <yCoord>383</yCoord>
        </edgeMap>
        <edgeMap>
          <xCoord>111</xCoord>
          <yCoord>384</yCoord>
        </edgeMap>
        <edgeMap>
          <xCoord>112</xCoord>
          <yCoord>384</yCoord>
        </edgeMap>
        <edgeMap>
          <xCoord>113</xCoord>
          <yCoord>385</yCoord>
        </edgeMap>
        <edgeMap>
          <xCoord>113</xCoord>
          <yCoord>386</yCoord>
        </edgeMap>
        <edgeMap>
          <xCoord>114</xCoord>
          <yCoord>387</yCoord>
        </edgeMap>
        <edgeMap>
          <xCoord>115</xCoord>
          <yCoord>387</yCoord>
        </edgeMap>
        <edgeMap>
          <xCoord>116</xCoord>
          <yCoord>387</yCoord>
        </edgeMap>
      </roi>
      <roi>
        <imageZposition>1452.5</imageZposition>
        <imageSOP_UID>1.3.6.1.4.1.14519.5.2.1.6279.6001.666152184175543135632457525994</imageSOP_UID>
        <inclusion>TRUE</inclusion>
        <edgeMap>
          <xCoord>120</xCoord>
          <yCoord>383</yCoord>
        </edgeMap>
        <edgeMap>
          <xCoord>121</xCoord>
          <yCoord>382</yCoord>
        </edgeMap>
        <edgeMap>
          <xCoord>122</xCoord>
          <yCoord>381</yCoord>
        </edgeMap>
        <edgeMap>
          <xCoord>123</xCoord>
          <yCoord>381</yCoord>
        </edgeMap>
        <edgeMap>
          <xCoord>124</xCoord>
          <yCoord>380</yCoord>
        </edgeMap>
        <edgeMap>
          <xCoord>125</xCoord>
          <yCoord>380</yCoord>
        </edgeMap>
        <edgeMap>
          <xCoord>126</xCoord>
          <yCoord>380</yCoord>
        </edgeMap>
        <edgeMap>
          <xCoord>127</xCoord>
          <yCoord>379</yCoord>
        </edgeMap>
        <edgeMap>
          <xCoord>128</xCoord>
          <yCoord>379</yCoord>
        </edgeMap>
        <edgeMap>
          <xCoord>129</xCoord>
          <yCoord>378</yCoord>
        </edgeMap>
        <edgeMap>
          <xCoord>130</xCoord>
          <yCoord>378</yCoord>
        </edgeMap>
        <edgeMap>
          <xCoord>131</xCoord>
          <yCoord>377</yCoord>
        </edgeMap>
        <edgeMap>
          <xCoord>132</xCoord>
          <yCoord>377</yCoord>
        </edgeMap>
        <edgeMap>
          <xCoord>133</xCoord>
          <yCoord>376</yCoord>
        </edgeMap>
        <edgeMap>
          <xCoord>134</xCoord>
          <yCoord>375</yCoord>
        </edgeMap>
        <edgeMap>
          <xCoord>134</xCoord>
          <yCoord>374</yCoord>
        </edgeMap>
        <edgeMap>
          <xCoord>135</xCoord>
          <yCoord>373</yCoord>
        </edgeMap>
        <edgeMap>
          <xCoord>135</xCoord>
          <yCoord>372</yCoord>
        </edgeMap>
        <edgeMap>
          <xCoord>136</xCoord>
          <yCoord>371</yCoord>
        </edgeMap>
        <edgeMap>
          <xCoord>137</xCoord>
          <yCoord>370</yCoord>
        </edgeMap>
        <edgeMap>
          <xCoord>138</xCoord>
          <yCoord>369</yCoord>
        </edgeMap>
        <edgeMap>
          <xCoord>138</xCoord>
          <yCoord>368</yCoord>
        </edgeMap>
        <edgeMap>
          <xCoord>137</xCoord>
          <yCoord>368</yCoord>
        </edgeMap>
        <edgeMap>
          <xCoord>136</xCoord>
          <yCoord>368</yCoord>
        </edgeMap>
        <edgeMap>
          <xCoord>135</xCoord>
          <yCoord>368</yCoord>
        </edgeMap>
        <edgeMap>
          <xCoord>134</xCoord>
          <yCoord>367</yCoord>
        </edgeMap>
        <edgeMap>
          <xCoord>133</xCoord>
          <yCoord>366</yCoord>
        </edgeMap>
        <edgeMap>
          <xCoord>132</xCoord>
          <yCoord>365</yCoord>
        </edgeMap>
        <edgeMap>
          <xCoord>131</xCoord>
          <yCoord>364</yCoord>
        </edgeMap>
        <edgeMap>
          <xCoord>130</xCoord>
          <yCoord>363</yCoord>
        </edgeMap>
        <edgeMap>
          <xCoord>129</xCoord>
          <yCoord>362</yCoord>
        </edgeMap>
        <edgeMap>
          <xCoord>129</xCoord>
          <yCoord>361</yCoord>
        </edgeMap>
        <edgeMap>
          <xCoord>128</xCoord>
          <yCoord>361</yCoord>
        </edgeMap>
        <edgeMap>
          <xCoord>127</xCoord>
          <yCoord>362</yCoord>
        </edgeMap>
        <edgeMap>
          <xCoord>126</xCoord>
          <yCoord>362</yCoord>
        </edgeMap>
        <edgeMap>
          <xCoord>125</xCoord>
          <yCoord>362</yCoord>
        </edgeMap>
        <edgeMap>
          <xCoord>124</xCoord>
          <yCoord>362</yCoord>
        </edgeMap>
        <edgeMap>
          <xCoord>123</xCoord>
          <yCoord>363</yCoord>
        </edgeMap>
        <edgeMap>
          <xCoord>122</xCoord>
          <yCoord>364</yCoord>
        </edgeMap>
        <edgeMap>
          <xCoord>121</xCoord>
          <yCoord>364</yCoord>
        </edgeMap>
        <edgeMap>
          <xCoord>120</xCoord>
          <yCoord>365</yCoord>
        </edgeMap>
        <edgeMap>
          <xCoord>119</xCoord>
          <yCoord>366</yCoord>
        </edgeMap>
        <edgeMap>
          <xCoord>118</xCoord>
          <yCoord>367</yCoord>
        </edgeMap>
        <edgeMap>
          <xCoord>117</xCoord>
          <yCoord>367</yCoord>
        </edgeMap>
        <edgeMap>
          <xCoord>116</xCoord>
          <yCoord>368</yCoord>
        </edgeMap>
        <edgeMap>
          <xCoord>115</xCoord>
          <yCoord>369</yCoord>
        </edgeMap>
        <edgeMap>
          <xCoord>114</xCoord>
          <yCoord>370</yCoord>
        </edgeMap>
        <edgeMap>
          <xCoord>113</xCoord>
          <yCoord>371</yCoord>
        </edgeMap>
        <edgeMap>
          <xCoord>112</xCoord>
          <yCoord>372</yCoord>
        </edgeMap>
        <edgeMap>
          <xCoord>111</xCoord>
          <yCoord>373</yCoord>
        </edgeMap>
        <edgeMap>
          <xCoord>111</xCoord>
          <yCoord>374</yCoord>
        </edgeMap>
        <edgeMap>
          <xCoord>110</xCoord>
          <yCoord>375</yCoord>
        </edgeMap>
        <edgeMap>
          <xCoord>111</xCoord>
          <yCoord>375</yCoord>
        </edgeMap>
        <edgeMap>
          <xCoord>112</xCoord>
          <yCoord>375</yCoord>
        </edgeMap>
        <edgeMap>
          <xCoord>113</xCoord>
          <yCoord>374</yCoord>
        </edgeMap>
        <edgeMap>
          <xCoord>114</xCoord>
          <yCoord>374</yCoord>
        </edgeMap>
        <edgeMap>
          <xCoord>115</xCoord>
          <yCoord>373</yCoord>
        </edgeMap>
        <edgeMap>
          <xCoord>116</xCoord>
          <yCoord>373</yCoord>
        </edgeMap>
        <edgeMap>
          <xCoord>117</xCoord>
          <yCoord>373</yCoord>
        </edgeMap>
        <edgeMap>
          <xCoord>118</xCoord>
          <yCoord>374</yCoord>
        </edgeMap>
        <edgeMap>
          <xCoord>119</xCoord>
          <yCoord>375</yCoord>
        </edgeMap>
        <edgeMap>
          <xCoord>119</xCoord>
          <yCoord>376</yCoord>
        </edgeMap>
        <edgeMap>
          <xCoord>118</xCoord>
          <yCoord>377</yCoord>
        </edgeMap>
        <edgeMap>
          <xCoord>117</xCoord>
          <yCoord>378</yCoord>
        </edgeMap>
        <edgeMap>
          <xCoord>116</xCoord>
          <yCoord>379</yCoord>
        </edgeMap>
        <edgeMap>
          <xCoord>117</xCoord>
          <yCoord>380</yCoord>
        </edgeMap>
        <edgeMap>
          <xCoord>117</xCoord>
          <yCoord>381</yCoord>
        </edgeMap>
        <edgeMap>
          <xCoord>117</xCoord>
          <yCoord>382</yCoord>
        </edgeMap>
        <edgeMap>
          <xCoord>118</xCoord>
          <yCoord>383</yCoord>
        </edgeMap>
        <edgeMap>
          <xCoord>119</xCoord>
          <yCoord>383</yCoord>
        </edgeMap>
        <edgeMap>
          <xCoord>120</xCoord>
          <yCoord>383</yCoord>
        </edgeMap>
      </roi>
      <roi>
        <imageZposition>1450.5</imageZposition>
        <imageSOP_UID>1.3.6.1.4.1.14519.5.2.1.6279.6001.330173371952288499765061852482</imageSOP_UID>
        <inclusion>TRUE</inclusion>
        <edgeMap>
          <xCoord>121</xCoord>
          <yCoord>381</yCoord>
        </edgeMap>
        <edgeMap>
          <xCoord>122</xCoord>
          <yCoord>380</yCoord>
        </edgeMap>
        <edgeMap>
          <xCoord>123</xCoord>
          <yCoord>379</yCoord>
        </edgeMap>
        <edgeMap>
          <xCoord>124</xCoord>
          <yCoord>379</yCoord>
        </edgeMap>
        <edgeMap>
          <xCoord>125</xCoord>
          <yCoord>379</yCoord>
        </edgeMap>
        <edgeMap>
          <xCoord>126</xCoord>
          <yCoord>379</yCoord>
        </edgeMap>
        <edgeMap>
          <xCoord>127</xCoord>
          <yCoord>378</yCoord>
        </edgeMap>
        <edgeMap>
          <xCoord>128</xCoord>
          <yCoord>378</yCoord>
        </edgeMap>
        <edgeMap>
          <xCoord>129</xCoord>
          <yCoord>377</yCoord>
        </edgeMap>
        <edgeMap>
          <xCoord>130</xCoord>
          <yCoord>377</yCoord>
        </edgeMap>
        <edgeMap>
          <xCoord>131</xCoord>
          <yCoord>376</yCoord>
        </edgeMap>
        <edgeMap>
          <xCoord>132</xCoord>
          <yCoord>375</yCoord>
        </edgeMap>
        <edgeMap>
          <xCoord>133</xCoord>
          <yCoord>374</yCoord>
        </edgeMap>
        <edgeMap>
          <xCoord>134</xCoord>
          <yCoord>373</yCoord>
        </edgeMap>
        <edgeMap>
          <xCoord>135</xCoord>
          <yCoord>372</yCoord>
        </edgeMap>
        <edgeMap>
          <xCoord>136</xCoord>
          <yCoord>371</yCoord>
        </edgeMap>
        <edgeMap>
          <xCoord>137</xCoord>
          <yCoord>370</yCoord>
        </edgeMap>
        <edgeMap>
          <xCoord>137</xCoord>
          <yCoord>369</yCoord>
        </edgeMap>
        <edgeMap>
          <xCoord>138</xCoord>
          <yCoord>368</yCoord>
        </edgeMap>
        <edgeMap>
          <xCoord>138</xCoord>
          <yCoord>367</yCoord>
        </edgeMap>
        <edgeMap>
          <xCoord>138</xCoord>
          <yCoord>366</yCoord>
        </edgeMap>
        <edgeMap>
          <xCoord>137</xCoord>
          <yCoord>366</yCoord>
        </edgeMap>
        <edgeMap>
          <xCoord>136</xCoord>
          <yCoord>367</yCoord>
        </edgeMap>
        <edgeMap>
          <xCoord>135</xCoord>
          <yCoord>366</yCoord>
        </edgeMap>
        <edgeMap>
          <xCoord>134</xCoord>
          <yCoord>366</yCoord>
        </edgeMap>
        <edgeMap>
          <xCoord>133</xCoord>
          <yCoord>365</yCoord>
        </edgeMap>
        <edgeMap>
          <xCoord>132</xCoord>
          <yCoord>365</yCoord>
        </edgeMap>
        <edgeMap>
          <xCoord>131</xCoord>
          <yCoord>364</yCoord>
        </edgeMap>
        <edgeMap>
          <xCoord>131</xCoord>
          <yCoord>363</yCoord>
        </edgeMap>
        <edgeMap>
          <xCoord>131</xCoord>
          <yCoord>362</yCoord>
        </edgeMap>
        <edgeMap>
          <xCoord>130</xCoord>
          <yCoord>361</yCoord>
        </edgeMap>
        <edgeMap>
          <xCoord>130</xCoord>
          <yCoord>360</yCoord>
        </edgeMap>
        <edgeMap>
          <xCoord>129</xCoord>
          <yCoord>361</yCoord>
        </edgeMap>
        <edgeMap>
          <xCoord>128</xCoord>
          <yCoord>362</yCoord>
        </edgeMap>
        <edgeMap>
          <xCoord>127</xCoord>
          <yCoord>362</yCoord>
        </edgeMap>
        <edgeMap>
          <xCoord>126</xCoord>
          <yCoord>363</yCoord>
        </edgeMap>
        <edgeMap>
          <xCoord>125</xCoord>
          <yCoord>363</yCoord>
        </edgeMap>
        <edgeMap>
          <xCoord>124</xCoord>
          <yCoord>364</yCoord>
        </edgeMap>
        <edgeMap>
          <xCoord>123</xCoord>
          <yCoord>365</yCoord>
        </edgeMap>
        <edgeMap>
          <xCoord>122</xCoord>
          <yCoord>365</yCoord>
        </edgeMap>
        <edgeMap>
          <xCoord>121</xCoord>
          <yCoord>364</yCoord>
        </edgeMap>
        <edgeMap>
          <xCoord>120</xCoord>
          <yCoord>365</yCoord>
        </edgeMap>
        <edgeMap>
          <xCoord>119</xCoord>
          <yCoord>366</yCoord>
        </edgeMap>
        <edgeMap>
          <xCoord>118</xCoord>
          <yCoord>366</yCoord>
        </edgeMap>
        <edgeMap>
          <xCoord>117</xCoord>
          <yCoord>367</yCoord>
        </edgeMap>
        <edgeMap>
          <xCoord>116</xCoord>
          <yCoord>368</yCoord>
        </edgeMap>
        <edgeMap>
          <xCoord>115</xCoord>
          <yCoord>369</yCoord>
        </edgeMap>
        <edgeMap>
          <xCoord>114</xCoord>
          <yCoord>370</yCoord>
        </edgeMap>
        <edgeMap>
          <xCoord>113</xCoord>
          <yCoord>370</yCoord>
        </edgeMap>
        <edgeMap>
          <xCoord>112</xCoord>
          <yCoord>371</yCoord>
        </edgeMap>
        <edgeMap>
          <xCoord>111</xCoord>
          <yCoord>371</yCoord>
        </edgeMap>
        <edgeMap>
          <xCoord>110</xCoord>
          <yCoord>371</yCoord>
        </edgeMap>
        <edgeMap>
          <xCoord>109</xCoord>
          <yCoord>371</yCoord>
        </edgeMap>
        <edgeMap>
          <xCoord>108</xCoord>
          <yCoord>371</yCoord>
        </edgeMap>
        <edgeMap>
          <xCoord>108</xCoord>
          <yCoord>372</yCoord>
        </edgeMap>
        <edgeMap>
          <xCoord>107</xCoord>
          <yCoord>373</yCoord>
        </edgeMap>
        <edgeMap>
          <xCoord>107</xCoord>
          <yCoord>374</yCoord>
        </edgeMap>
        <edgeMap>
          <xCoord>107</xCoord>
          <yCoord>375</yCoord>
        </edgeMap>
        <edgeMap>
          <xCoord>108</xCoord>
          <yCoord>375</yCoord>
        </edgeMap>
        <edgeMap>
          <xCoord>109</xCoord>
          <yCoord>375</yCoord>
        </edgeMap>
        <edgeMap>
          <xCoord>110</xCoord>
          <yCoord>375</yCoord>
        </edgeMap>
        <edgeMap>
          <xCoord>111</xCoord>
          <yCoord>375</yCoord>
        </edgeMap>
        <edgeMap>
          <xCoord>112</xCoord>
          <yCoord>374</yCoord>
        </edgeMap>
        <edgeMap>
          <xCoord>113</xCoord>
          <yCoord>374</yCoord>
        </edgeMap>
        <edgeMap>
          <xCoord>114</xCoord>
          <yCoord>373</yCoord>
        </edgeMap>
        <edgeMap>
          <xCoord>115</xCoord>
          <yCoord>373</yCoord>
        </edgeMap>
        <edgeMap>
          <xCoord>116</xCoord>
          <yCoord>373</yCoord>
        </edgeMap>
        <edgeMap>
          <xCoord>117</xCoord>
          <yCoord>372</yCoord>
        </edgeMap>
        <edgeMap>
          <xCoord>118</xCoord>
          <yCoord>372</yCoord>
        </edgeMap>
        <edgeMap>
          <xCoord>119</xCoord>
          <yCoord>372</yCoord>
        </edgeMap>
        <edgeMap>
          <xCoord>120</xCoord>
          <yCoord>372</yCoord>
        </edgeMap>
        <edgeMap>
          <xCoord>121</xCoord>
          <yCoord>373</yCoord>
        </edgeMap>
        <edgeMap>
          <xCoord>122</xCoord>
          <yCoord>374</yCoord>
        </edgeMap>
        <edgeMap>
          <xCoord>121</xCoord>
          <yCoord>375</yCoord>
        </edgeMap>
        <edgeMap>
          <xCoord>121</xCoord>
          <yCoord>376</yCoord>
        </edgeMap>
        <edgeMap>
          <xCoord>120</xCoord>
          <yCoord>377</yCoord>
        </edgeMap>
        <edgeMap>
          <xCoord>119</xCoord>
          <yCoord>378</yCoord>
        </edgeMap>
        <edgeMap>
          <xCoord>120</xCoord>
          <yCoord>379</yCoord>
        </edgeMap>
        <edgeMap>
          <xCoord>120</xCoord>
          <yCoord>380</yCoord>
        </edgeMap>
        <edgeMap>
          <xCoord>119</xCoord>
          <yCoord>381</yCoord>
        </edgeMap>
        <edgeMap>
          <xCoord>120</xCoord>
          <yCoord>381</yCoord>
        </edgeMap>
        <edgeMap>
          <xCoord>121</xCoord>
          <yCoord>381</yCoord>
        </edgeMap>
      </roi>
      <roi>
        <imageZposition>1448.5</imageZposition>
        <imageSOP_UID>1.3.6.1.4.1.14519.5.2.1.6279.6001.278479167816413512049475715462</imageSOP_UID>
        <inclusion>TRUE</inclusion>
        <edgeMap>
          <xCoord>128</xCoord>
          <yCoord>375</yCoord>
        </edgeMap>
        <edgeMap>
          <xCoord>129</xCoord>
          <yCoord>374</yCoord>
        </edgeMap>
        <edgeMap>
          <xCoord>130</xCoord>
          <yCoord>374</yCoord>
        </edgeMap>
        <edgeMap>
          <xCoord>131</xCoord>
          <yCoord>373</yCoord>
        </edgeMap>
        <edgeMap>
          <xCoord>132</xCoord>
          <yCoord>372</yCoord>
        </edgeMap>
        <edgeMap>
          <xCoord>132</xCoord>
          <yCoord>371</yCoord>
        </edgeMap>
        <edgeMap>
          <xCoord>133</xCoord>
          <yCoord>370</yCoord>
        </edgeMap>
        <edgeMap>
          <xCoord>134</xCoord>
          <yCoord>369</yCoord>
        </edgeMap>
        <edgeMap>
          <xCoord>135</xCoord>
          <yCoord>369</yCoord>
        </edgeMap>
        <edgeMap>
          <xCoord>135</xCoord>
          <yCoord>368</yCoord>
        </edgeMap>
        <edgeMap>
          <xCoord>135</xCoord>
          <yCoord>367</yCoord>
        </edgeMap>
        <edgeMap>
          <xCoord>135</xCoord>
          <yCoord>366</yCoord>
        </edgeMap>
        <edgeMap>
          <xCoord>134</xCoord>
          <yCoord>366</yCoord>
        </edgeMap>
        <edgeMap>
          <xCoord>133</xCoord>
          <yCoord>366</yCoord>
        </edgeMap>
        <edgeMap>
          <xCoord>132</xCoord>
          <yCoord>367</yCoord>
        </edgeMap>
        <edgeMap>
          <xCoord>131</xCoord>
          <yCoord>367</yCoord>
        </edgeMap>
        <edgeMap>
          <xCoord>130</xCoord>
          <yCoord>366</yCoord>
        </edgeMap>
        <edgeMap>
          <xCoord>130</xCoord>
          <yCoord>365</yCoord>
        </edgeMap>
        <edgeMap>
          <xCoord>131</xCoord>
          <yCoord>364</yCoord>
        </edgeMap>
        <edgeMap>
          <xCoord>132</xCoord>
          <yCoord>364</yCoord>
        </edgeMap>
        <edgeMap>
          <xCoord>133</xCoord>
          <yCoord>363</yCoord>
        </edgeMap>
        <edgeMap>
          <xCoord>134</xCoord>
          <yCoord>363</yCoord>
        </edgeMap>
        <edgeMap>
          <xCoord>133</xCoord>
          <yCoord>362</yCoord>
        </edgeMap>
        <edgeMap>
          <xCoord>133</xCoord>
          <yCoord>361</yCoord>
        </edgeMap>
        <edgeMap>
          <xCoord>133</xCoord>
          <yCoord>360</yCoord>
        </edgeMap>
        <edgeMap>
          <xCoord>132</xCoord>
          <yCoord>360</yCoord>
        </edgeMap>
        <edgeMap>
          <xCoord>131</xCoord>
          <yCoord>361</yCoord>
        </edgeMap>
        <edgeMap>
          <xCoord>130</xCoord>
          <yCoord>361</yCoord>
        </edgeMap>
        <edgeMap>
          <xCoord>129</xCoord>
          <yCoord>361</yCoord>
        </edgeMap>
        <edgeMap>
          <xCoord>128</xCoord>
          <yCoord>362</yCoord>
        </edgeMap>
        <edgeMap>
          <xCoord>127</xCoord>
          <yCoord>362</yCoord>
        </edgeMap>
        <edgeMap>
          <xCoord>126</xCoord>
          <yCoord>362</yCoord>
        </edgeMap>
        <edgeMap>
          <xCoord>125</xCoord>
          <yCoord>363</yCoord>
        </edgeMap>
        <edgeMap>
          <xCoord>124</xCoord>
          <yCoord>363</yCoord>
        </edgeMap>
        <edgeMap>
          <xCoord>123</xCoord>
          <yCoord>363</yCoord>
        </edgeMap>
        <edgeMap>
          <xCoord>122</xCoord>
          <yCoord>363</yCoord>
        </edgeMap>
        <edgeMap>
          <xCoord>121</xCoord>
          <yCoord>363</yCoord>
        </edgeMap>
        <edgeMap>
          <xCoord>120</xCoord>
          <yCoord>364</yCoord>
        </edgeMap>
        <edgeMap>
          <xCoord>119</xCoord>
          <yCoord>365</yCoord>
        </edgeMap>
        <edgeMap>
          <xCoord>118</xCoord>
          <yCoord>366</yCoord>
        </edgeMap>
        <edgeMap>
          <xCoord>117</xCoord>
          <yCoord>366</yCoord>
        </edgeMap>
        <edgeMap>
          <xCoord>116</xCoord>
          <yCoord>367</yCoord>
        </edgeMap>
        <edgeMap>
          <xCoord>115</xCoord>
          <yCoord>367</yCoord>
        </edgeMap>
        <edgeMap>
          <xCoord>114</xCoord>
          <yCoord>368</yCoord>
        </edgeMap>
        <edgeMap>
          <xCoord>113</xCoord>
          <yCoord>368</yCoord>
        </edgeMap>
        <edgeMap>
          <xCoord>112</xCoord>
          <yCoord>368</yCoord>
        </edgeMap>
        <edgeMap>
          <xCoord>111</xCoord>
          <yCoord>368</yCoord>
        </edgeMap>
        <edgeMap>
          <xCoord>110</xCoord>
          <yCoord>368</yCoord>
        </edgeMap>
        <edgeMap>
          <xCoord>109</xCoord>
          <yCoord>369</yCoord>
        </edgeMap>
        <edgeMap>
          <xCoord>108</xCoord>
          <yCoord>370</yCoord>
        </edgeMap>
        <edgeMap>
          <xCoord>107</xCoord>
          <yCoord>370</yCoord>
        </edgeMap>
        <edgeMap>
          <xCoord>106</xCoord>
          <yCoord>371</yCoord>
        </edgeMap>
        <edgeMap>
          <xCoord>105</xCoord>
          <yCoord>371</yCoord>
        </edgeMap>
        <edgeMap>
          <xCoord>104</xCoord>
          <yCoord>372</yCoord>
        </edgeMap>
        <edgeMap>
          <xCoord>105</xCoord>
          <yCoord>372</yCoord>
        </edgeMap>
        <edgeMap>
          <xCoord>106</xCoord>
          <yCoord>373</yCoord>
        </edgeMap>
        <edgeMap>
          <xCoord>107</xCoord>
          <yCoord>373</yCoord>
        </edgeMap>
        <edgeMap>
          <xCoord>108</xCoord>
          <yCoord>374</yCoord>
        </edgeMap>
        <edgeMap>
          <xCoord>109</xCoord>
          <yCoord>374</yCoord>
        </edgeMap>
        <edgeMap>
          <xCoord>110</xCoord>
          <yCoord>374</yCoord>
        </edgeMap>
        <edgeMap>
          <xCoord>111</xCoord>
          <yCoord>374</yCoord>
        </edgeMap>
        <edgeMap>
          <xCoord>112</xCoord>
          <yCoord>373</yCoord>
        </edgeMap>
        <edgeMap>
          <xCoord>113</xCoord>
          <yCoord>372</yCoord>
        </edgeMap>
        <edgeMap>
          <xCoord>114</xCoord>
          <yCoord>371</yCoord>
        </edgeMap>
        <edgeMap>
          <xCoord>115</xCoord>
          <yCoord>370</yCoord>
        </edgeMap>
        <edgeMap>
          <xCoord>115</xCoord>
          <yCoord>369</yCoord>
        </edgeMap>
        <edgeMap>
          <xCoord>116</xCoord>
          <yCoord>368</yCoord>
        </edgeMap>
        <edgeMap>
          <xCoord>117</xCoord>
          <yCoord>368</yCoord>
        </edgeMap>
        <edgeMap>
          <xCoord>118</xCoord>
          <yCoord>367</yCoord>
        </edgeMap>
        <edgeMap>
          <xCoord>119</xCoord>
          <yCoord>368</yCoord>
        </edgeMap>
        <edgeMap>
          <xCoord>120</xCoord>
          <yCoord>369</yCoord>
        </edgeMap>
        <edgeMap>
          <xCoord>120</xCoord>
          <yCoord>370</yCoord>
        </edgeMap>
        <edgeMap>
          <xCoord>121</xCoord>
          <yCoord>369</yCoord>
        </edgeMap>
        <edgeMap>
          <xCoord>122</xCoord>
          <yCoord>369</yCoord>
        </edgeMap>
        <edgeMap>
          <xCoord>123</xCoord>
          <yCoord>368</yCoord>
        </edgeMap>
        <edgeMap>
          <xCoord>124</xCoord>
          <yCoord>369</yCoord>
        </edgeMap>
        <edgeMap>
          <xCoord>124</xCoord>
          <yCoord>370</yCoord>
        </edgeMap>
        <edgeMap>
          <xCoord>125</xCoord>
          <yCoord>371</yCoord>
        </edgeMap>
        <edgeMap>
          <xCoord>125</xCoord>
          <yCoord>372</yCoord>
        </edgeMap>
        <edgeMap>
          <xCoord>126</xCoord>
          <yCoord>373</yCoord>
        </edgeMap>
        <edgeMap>
          <xCoord>125</xCoord>
          <yCoord>374</yCoord>
        </edgeMap>
        <edgeMap>
          <xCoord>125</xCoord>
          <yCoord>375</yCoord>
        </edgeMap>
        <edgeMap>
          <xCoord>126</xCoord>
          <yCoord>375</yCoord>
        </edgeMap>
        <edgeMap>
          <xCoord>127</xCoord>
          <yCoord>375</yCoord>
        </edgeMap>
        <edgeMap>
          <xCoord>128</xCoord>
          <yCoord>375</yCoord>
        </edgeMap>
      </roi>
    </unblindedReadNodule>
    <unblindedReadNodule>
      <noduleID>3151</noduleID>
      <characteristics>
        <subtlety>2</subtlety>
        <internalStructure>1</internalStructure>
        <calcification>6</calcification>
        <sphericity>4</sphericity>
        <margin>4</margin>
        <lobulation>5</lobulation>
        <spiculation>5</spiculation>
        <texture>5</texture>
        <malignancy>2</malignancy>
      </characteristics>
      <roi>
        <imageZposition>1392.5</imageZposition>
        <imageSOP_UID>1.3.6.1.4.1.14519.5.2.1.6279.6001.235772959716466226548445061560</imageSOP_UID>
        <inclusion>TRUE</inclusion>
        <edgeMap>
          <xCoord>227</xCoord>
          <yCoord>342</yCoord>
        </edgeMap>
        <edgeMap>
          <xCoord>228</xCoord>
          <yCoord>341</yCoord>
        </edgeMap>
        <edgeMap>
          <xCoord>228</xCoord>
          <yCoord>340</yCoord>
        </edgeMap>
        <edgeMap>
          <xCoord>229</xCoord>
          <yCoord>339</yCoord>
        </edgeMap>
        <edgeMap>
          <xCoord>229</xCoord>
          <yCoord>338</yCoord>
        </edgeMap>
        <edgeMap>
          <xCoord>228</xCoord>
          <yCoord>337</yCoord>
        </edgeMap>
        <edgeMap>
          <xCoord>227</xCoord>
          <yCoord>337</yCoord>
        </edgeMap>
        <edgeMap>
          <xCoord>226</xCoord>
          <yCoord>337</yCoord>
        </edgeMap>
        <edgeMap>
          <xCoord>225</xCoord>
          <yCoord>337</yCoord>
        </edgeMap>
        <edgeMap>
          <xCoord>224</xCoord>
          <yCoord>338</yCoord>
        </edgeMap>
        <edgeMap>
          <xCoord>223</xCoord>
          <yCoord>339</yCoord>
        </edgeMap>
        <edgeMap>
          <xCoord>223</xCoord>
          <yCoord>340</yCoord>
        </edgeMap>
        <edgeMap>
          <xCoord>224</xCoord>
          <yCoord>341</yCoord>
        </edgeMap>
        <edgeMap>
          <xCoord>225</xCoord>
          <yCoord>341</yCoord>
        </edgeMap>
        <edgeMap>
          <xCoord>226</xCoord>
          <yCoord>342</yCoord>
        </edgeMap>
        <edgeMap>
          <xCoord>227</xCoord>
          <yCoord>342</yCoord>
        </edgeMap>
      </roi>
    </unblindedReadNodule>
    <unblindedReadNodule>
      <noduleID>3170</noduleID>
      <roi>
        <imageZposition>1390.5</imageZposition>
        <imageSOP_UID>1.3.6.1.4.1.14519.5.2.1.6279.6001.219207693390410872022191021019</imageSOP_UID>
        <inclusion>TRUE</inclusion>
        <edgeMap>
          <xCoord>329</xCoord>
          <yCoord>420</yCoord>
        </edgeMap>
      </roi>
    </unblindedReadNodule>
    <unblindedReadNodule>
      <noduleID>3177</noduleID>
      <characteristics>
        <subtlety>3</subtlety>
        <internalStructure>1</internalStructure>
        <calcification>6</calcification>
        <sphericity>5</sphericity>
        <margin>5</margin>
        <lobulation>5</lobulation>
        <spiculation>5</spiculation>
        <texture>5</texture>
        <malignancy>5</malignancy>
      </characteristics>
      <roi>
        <imageZposition>1374.5</imageZposition>
        <imageSOP_UID>1.3.6.1.4.1.14519.5.2.1.6279.6001.294778227291059930019689778058</imageSOP_UID>
        <inclusion>TRUE</inclusion>
        <edgeMap>
          <xCoord>171</xCoord>
          <yCoord>376</yCoord>
        </edgeMap>
        <edgeMap>
          <xCoord>172</xCoord>
          <yCoord>375</yCoord>
        </edgeMap>
        <edgeMap>
          <xCoord>173</xCoord>
          <yCoord>374</yCoord>
        </edgeMap>
        <edgeMap>
          <xCoord>173</xCoord>
          <yCoord>373</yCoord>
        </edgeMap>
        <edgeMap>
          <xCoord>174</xCoord>
          <yCoord>372</yCoord>
        </edgeMap>
        <edgeMap>
          <xCoord>174</xCoord>
          <yCoord>371</yCoord>
        </edgeMap>
        <edgeMap>
          <xCoord>174</xCoord>
          <yCoord>370</yCoord>
        </edgeMap>
        <edgeMap>
          <xCoord>174</xCoord>
          <yCoord>369</yCoord>
        </edgeMap>
        <edgeMap>
          <xCoord>173</xCoord>
          <yCoord>368</yCoord>
        </edgeMap>
        <edgeMap>
          <xCoord>173</xCoord>
          <yCoord>367</yCoord>
        </edgeMap>
        <edgeMap>
          <xCoord>172</xCoord>
          <yCoord>366</yCoord>
        </edgeMap>
        <edgeMap>
          <xCoord>172</xCoord>
          <yCoord>365</yCoord>
        </edgeMap>
        <edgeMap>
          <xCoord>172</xCoord>
          <yCoord>364</yCoord>
        </edgeMap>
        <edgeMap>
          <xCoord>172</xCoord>
          <yCoord>363</yCoord>
        </edgeMap>
        <edgeMap>
          <xCoord>172</xCoord>
          <yCoord>362</yCoord>
        </edgeMap>
        <edgeMap>
          <xCoord>172</xCoord>
          <yCoord>361</yCoord>
        </edgeMap>
        <edgeMap>
          <xCoord>171</xCoord>
          <yCoord>360</yCoord>
        </edgeMap>
        <edgeMap>
          <xCoord>170</xCoord>
          <yCoord>359</yCoord>
        </edgeMap>
        <edgeMap>
          <xCoord>169</xCoord>
          <yCoord>359</yCoord>
        </edgeMap>
        <edgeMap>
          <xCoord>168</xCoord>
          <yCoord>360</yCoord>
        </edgeMap>
        <edgeMap>
          <xCoord>167</xCoord>
          <yCoord>361</yCoord>
        </edgeMap>
        <edgeMap>
          <xCoord>166</xCoord>
          <yCoord>362</yCoord>
        </edgeMap>
        <edgeMap>
          <xCoord>166</xCoord>
          <yCoord>363</yCoord>
        </edgeMap>
        <edgeMap>
          <xCoord>166</xCoord>
          <yCoord>364</yCoord>
        </edgeMap>
        <edgeMap>
          <xCoord>165</xCoord>
          <yCoord>365</yCoord>
        </edgeMap>
        <edgeMap>
          <xCoord>165</xCoord>
          <yCoord>366</yCoord>
        </edgeMap>
        <edgeMap>
          <xCoord>164</xCoord>
          <yCoord>367</yCoord>
        </edgeMap>
        <edgeMap>
          <xCoord>164</xCoord>
          <yCoord>368</yCoord>
        </edgeMap>
        <edgeMap>
          <xCoord>163</xCoord>
          <yCoord>369</yCoord>
        </edgeMap>
        <edgeMap>
          <xCoord>164</xCoord>
          <yCoord>370</yCoord>
        </edgeMap>
        <edgeMap>
          <xCoord>164</xCoord>
          <yCoord>371</yCoord>
        </edgeMap>
        <edgeMap>
          <xCoord>165</xCoord>
          <yCoord>372</yCoord>
        </edgeMap>
        <edgeMap>
          <xCoord>166</xCoord>
          <yCoord>373</yCoord>
        </edgeMap>
        <edgeMap>
          <xCoord>167</xCoord>
          <yCoord>374</yCoord>
        </edgeMap>
        <edgeMap>
          <xCoord>168</xCoord>
          <yCoord>374</yCoord>
        </edgeMap>
        <edgeMap>
          <xCoord>169</xCoord>
          <yCoord>375</yCoord>
        </edgeMap>
        <edgeMap>
          <xCoord>170</xCoord>
          <yCoord>376</yCoord>
        </edgeMap>
        <edgeMap>
          <xCoord>171</xCoord>
          <yCoord>376</yCoord>
        </edgeMap>
      </roi>
      <roi>
        <imageZposition>1372.5</imageZposition>
        <imageSOP_UID>1.3.6.1.4.1.14519.5.2.1.6279.6001.466714935625338367452651561817</imageSOP_UID>
        <inclusion>TRUE</inclusion>
        <edgeMap>
          <xCoord>169</xCoord>
          <yCoord>374</yCoord>
        </edgeMap>
        <edgeMap>
          <xCoord>170</xCoord>
          <yCoord>373</yCoord>
        </edgeMap>
        <edgeMap>
          <xCoord>171</xCoord>
          <yCoord>373</yCoord>
        </edgeMap>
        <edgeMap>
          <xCoord>172</xCoord>
          <yCoord>373</yCoord>
        </edgeMap>
        <edgeMap>
          <xCoord>173</xCoord>
          <yCoord>373</yCoord>
        </edgeMap>
        <edgeMap>
          <xCoord>174</xCoord>
          <yCoord>372</yCoord>
        </edgeMap>
        <edgeMap>
          <xCoord>175</xCoord>
          <yCoord>371</yCoord>
        </edgeMap>
        <edgeMap>
          <xCoord>174</xCoord>
          <yCoord>370</yCoord>
        </edgeMap>
        <edgeMap>
          <xCoord>173</xCoord>
          <yCoord>369</yCoord>
        </edgeMap>
        <edgeMap>
          <xCoord>172</xCoord>
          <yCoord>368</yCoord>
        </edgeMap>
        <edgeMap>
          <xCoord>172</xCoord>
          <yCoord>367</yCoord>
        </edgeMap>
        <edgeMap>
          <xCoord>172</xCoord>
          <yCoord>366</yCoord>
        </edgeMap>
        <edgeMap>
          <xCoord>172</xCoord>
          <yCoord>365</yCoord>
        </edgeMap>
        <edgeMap>
          <xCoord>172</xCoord>
          <yCoord>364</yCoord>
        </edgeMap>
        <edgeMap>
          <xCoord>173</xCoord>
          <yCoord>363</yCoord>
        </edgeMap>
        <edgeMap>
          <xCoord>173</xCoord>
          <yCoord>362</yCoord>
        </edgeMap>
        <edgeMap>
          <xCoord>173</xCoord>
          <yCoord>361</yCoord>
        </edgeMap>
        <edgeMap>
          <xCoord>172</xCoord>
          <yCoord>360</yCoord>
        </edgeMap>
        <edgeMap>
          <xCoord>171</xCoord>
          <yCoord>359</yCoord>
        </edgeMap>
        <edgeMap>
          <xCoord>170</xCoord>
          <yCoord>359</yCoord>
        </edgeMap>
        <edgeMap>
          <xCoord>169</xCoord>
          <yCoord>359</yCoord>
        </edgeMap>
        <edgeMap>
          <xCoord>168</xCoord>
          <yCoord>360</yCoord>
        </edgeMap>
        <edgeMap>
          <xCoord>167</xCoord>
          <yCoord>361</yCoord>
        </edgeMap>
        <edgeMap>
          <xCoord>166</xCoord>
          <yCoord>362</yCoord>
        </edgeMap>
        <edgeMap>
          <xCoord>166</xCoord>
          <yCoord>363</yCoord>
        </edgeMap>
        <edgeMap>
          <xCoord>166</xCoord>
          <yCoord>364</yCoord>
        </edgeMap>
        <edgeMap>
          <xCoord>165</xCoord>
          <yCoord>365</yCoord>
        </edgeMap>
        <edgeMap>
          <xCoord>165</xCoord>
          <yCoord>366</yCoord>
        </edgeMap>
        <edgeMap>
          <xCoord>165</xCoord>
          <yCoord>367</yCoord>
        </edgeMap>
        <edgeMap>
          <xCoord>164</xCoord>
          <yCoord>368</yCoord>
        </edgeMap>
        <edgeMap>
          <xCoord>164</xCoord>
          <yCoord>369</yCoord>
        </edgeMap>
        <edgeMap>
          <xCoord>164</xCoord>
          <yCoord>370</yCoord>
        </edgeMap>
        <edgeMap>
          <xCoord>164</xCoord>
          <yCoord>371</yCoord>
        </edgeMap>
        <edgeMap>
          <xCoord>164</xCoord>
          <yCoord>372</yCoord>
        </edgeMap>
        <edgeMap>
          <xCoord>165</xCoord>
          <yCoord>373</yCoord>
        </edgeMap>
        <edgeMap>
          <xCoord>166</xCoord>
          <yCoord>374</yCoord>
        </edgeMap>
        <edgeMap>
          <xCoord>167</xCoord>
          <yCoord>374</yCoord>
        </edgeMap>
        <edgeMap>
          <xCoord>168</xCoord>
          <yCoord>374</yCoord>
        </edgeMap>
        <edgeMap>
          <xCoord>169</xCoord>
          <yCoord>374</yCoord>
        </edgeMap>
      </roi>
      <roi>
        <imageZposition>1370.5</imageZposition>
        <imageSOP_UID>1.3.6.1.4.1.14519.5.2.1.6279.6001.173119160846254256026362143197</imageSOP_UID>
        <inclusion>TRUE</inclusion>
        <edgeMap>
          <xCoord>169</xCoord>
          <yCoord>375</yCoord>
        </edgeMap>
        <edgeMap>
          <xCoord>170</xCoord>
          <yCoord>374</yCoord>
        </edgeMap>
        <edgeMap>
          <xCoord>171</xCoord>
          <yCoord>373</yCoord>
        </edgeMap>
        <edgeMap>
          <xCoord>171</xCoord>
          <yCoord>372</yCoord>
        </edgeMap>
        <edgeMap>
          <xCoord>172</xCoord>
          <yCoord>371</yCoord>
        </edgeMap>
        <edgeMap>
          <xCoord>172</xCoord>
          <yCoord>370</yCoord>
        </edgeMap>
        <edgeMap>
          <xCoord>172</xCoord>
          <yCoord>369</yCoord>
        </edgeMap>
        <edgeMap>
          <xCoord>172</xCoord>
          <yCoord>368</yCoord>
        </edgeMap>
        <edgeMap>
          <xCoord>172</xCoord>
          <yCoord>367</yCoord>
        </edgeMap>
        <edgeMap>
          <xCoord>172</xCoord>
          <yCoord>366</yCoord>
        </edgeMap>
        <edgeMap>
          <xCoord>172</xCoord>
          <yCoord>365</yCoord>
        </edgeMap>
        <edgeMap>
          <xCoord>172</xCoord>
          <yCoord>364</yCoord>
        </edgeMap>
        <edgeMap>
          <xCoord>172</xCoord>
          <yCoord>363</yCoord>
        </edgeMap>
        <edgeMap>
          <xCoord>172</xCoord>
          <yCoord>362</yCoord>
        </edgeMap>
        <edgeMap>
          <xCoord>171</xCoord>
          <yCoord>361</yCoord>
        </edgeMap>
        <edgeMap>
          <xCoord>170</xCoord>
          <yCoord>360</yCoord>
        </edgeMap>
        <edgeMap>
          <xCoord>169</xCoord>
          <yCoord>360</yCoord>
        </edgeMap>
        <edgeMap>
          <xCoord>168</xCoord>
          <yCoord>360</yCoord>
        </edgeMap>
        <edgeMap>
          <xCoord>167</xCoord>
          <yCoord>361</yCoord>
        </edgeMap>
        <edgeMap>
          <xCoord>166</xCoord>
          <yCoord>362</yCoord>
        </edgeMap>
        <edgeMap>
          <xCoord>165</xCoord>
          <yCoord>363</yCoord>
        </edgeMap>
        <edgeMap>
          <xCoord>165</xCoord>
          <yCoord>364</yCoord>
        </edgeMap>
        <edgeMap>
          <xCoord>165</xCoord>
          <yCoord>365</yCoord>
        </edgeMap>
        <edgeMap>
          <xCoord>165</xCoord>
          <yCoord>366</yCoord>
        </edgeMap>
        <edgeMap>
          <xCoord>165</xCoord>
          <yCoord>367</yCoord>
        </edgeMap>
        <edgeMap>
          <xCoord>164</xCoord>
          <yCoord>368</yCoord>
        </edgeMap>
        <edgeMap>
          <xCoord>163</xCoord>
          <yCoord>369</yCoord>
        </edgeMap>
        <edgeMap>
          <xCoord>163</xCoord>
          <yCoord>370</yCoord>
        </edgeMap>
        <edgeMap>
          <xCoord>163</xCoord>
          <yCoord>371</yCoord>
        </edgeMap>
        <edgeMap>
          <xCoord>163</xCoord>
          <yCoord>372</yCoord>
        </edgeMap>
        <edgeMap>
          <xCoord>163</xCoord>
          <yCoord>373</yCoord>
        </edgeMap>
        <edgeMap>
          <xCoord>164</xCoord>
          <yCoord>374</yCoord>
        </edgeMap>
        <edgeMap>
          <xCoord>165</xCoord>
          <yCoord>375</yCoord>
        </edgeMap>
        <edgeMap>
          <xCoord>166</xCoord>
          <yCoord>375</yCoord>
        </edgeMap>
        <edgeMap>
          <xCoord>167</xCoord>
          <yCoord>375</yCoord>
        </edgeMap>
        <edgeMap>
          <xCoord>168</xCoord>
          <yCoord>375</yCoord>
        </edgeMap>
        <edgeMap>
          <xCoord>169</xCoord>
          <yCoord>375</yCoord>
        </edgeMap>
      </roi>
      <roi>
        <imageZposition>1368.5</imageZposition>
        <imageSOP_UID>1.3.6.1.4.1.14519.5.2.1.6279.6001.937670476423073986003198312928</imageSOP_UID>
        <inclusion>TRUE</inclusion>
        <edgeMap>
          <xCoord>170</xCoord>
          <yCoord>375</yCoord>
        </edgeMap>
        <edgeMap>
          <xCoord>171</xCoord>
          <yCoord>374</yCoord>
        </edgeMap>
        <edgeMap>
          <xCoord>172</xCoord>
          <yCoord>374</yCoord>
        </edgeMap>
        <edgeMap>
          <xCoord>172</xCoord>
          <yCoord>373</yCoord>
        </edgeMap>
        <edgeMap>
          <xCoord>173</xCoord>
          <yCoord>372</yCoord>
        </edgeMap>
        <edgeMap>
          <xCoord>173</xCoord>
          <yCoord>371</yCoord>
        </edgeMap>
        <edgeMap>
          <xCoord>174</xCoord>
          <yCoord>370</yCoord>
        </edgeMap>
        <edgeMap>
          <xCoord>174</xCoord>
          <yCoord>369</yCoord>
        </edgeMap>
        <edgeMap>
          <xCoord>174</xCoord>
          <yCoord>368</yCoord>
        </edgeMap>
        <edgeMap>
          <xCoord>174</xCoord>
          <yCoord>367</yCoord>
        </edgeMap>
        <edgeMap>
          <xCoord>173</xCoord>
          <yCoord>366</yCoord>
        </edgeMap>
        <edgeMap>
          <xCoord>172</xCoord>
          <yCoord>365</yCoord>
        </edgeMap>
        <edgeMap>
          <xCoord>171</xCoord>
          <yCoord>364</yCoord>
        </edgeMap>
        <edgeMap>
          <xCoord>171</xCoord>
          <yCoord>363</yCoord>
        </edgeMap>
        <edgeMap>
          <xCoord>170</xCoord>
          <yCoord>362</yCoord>
        </edgeMap>
        <edgeMap>
          <xCoord>169</xCoord>
          <yCoord>361</yCoord>
        </edgeMap>
        <edgeMap>
          <xCoord>168</xCoord>
          <yCoord>361</yCoord>
        </edgeMap>
        <edgeMap>
          <xCoord>167</xCoord>
          <yCoord>361</yCoord>
        </edgeMap>
        <edgeMap>
          <xCoord>166</xCoord>
          <yCoord>362</yCoord>
        </edgeMap>
        <edgeMap>
          <xCoord>165</xCoord>
          <yCoord>363</yCoord>
        </edgeMap>
        <edgeMap>
          <xCoord>165</xCoord>
          <yCoord>364</yCoord>
        </edgeMap>
        <edgeMap>
          <xCoord>164</xCoord>
          <yCoord>365</yCoord>
        </edgeMap>
        <edgeMap>
          <xCoord>163</xCoord>
          <yCoord>366</yCoord>
        </edgeMap>
        <edgeMap>
          <xCoord>162</xCoord>
          <yCoord>367</yCoord>
        </edgeMap>
        <edgeMap>
          <xCoord>162</xCoord>
          <yCoord>368</yCoord>
        </edgeMap>
        <edgeMap>
          <xCoord>162</xCoord>
          <yCoord>369</yCoord>
        </edgeMap>
        <edgeMap>
          <xCoord>162</xCoord>
          <yCoord>370</yCoord>
        </edgeMap>
        <edgeMap>
          <xCoord>162</xCoord>
          <yCoord>371</yCoord>
        </edgeMap>
        <edgeMap>
          <xCoord>163</xCoord>
          <yCoord>372</yCoord>
        </edgeMap>
        <edgeMap>
          <xCoord>164</xCoord>
          <yCoord>373</yCoord>
        </edgeMap>
        <edgeMap>
          <xCoord>165</xCoord>
          <yCoord>374</yCoord>
        </edgeMap>
        <edgeMap>
          <xCoord>166</xCoord>
          <yCoord>375</yCoord>
        </edgeMap>
        <edgeMap>
          <xCoord>167</xCoord>
          <yCoord>375</yCoord>
        </edgeMap>
        <edgeMap>
          <xCoord>168</xCoord>
          <yCoord>374</yCoord>
        </edgeMap>
        <edgeMap>
          <xCoord>169</xCoord>
          <yCoord>375</yCoord>
        </edgeMap>
        <edgeMap>
          <xCoord>170</xCoord>
          <yCoord>375</yCoord>
        </edgeMap>
      </roi>
      <roi>
        <imageZposition>1366.5</imageZposition>
        <imageSOP_UID>1.3.6.1.4.1.14519.5.2.1.6279.6001.196541470853546456225990798143</imageSOP_UID>
        <inclusion>TRUE</inclusion>
        <edgeMap>
          <xCoord>169</xCoord>
          <yCoord>376</yCoord>
        </edgeMap>
        <edgeMap>
          <xCoord>170</xCoord>
          <yCoord>375</yCoord>
        </edgeMap>
        <edgeMap>
          <xCoord>171</xCoord>
          <yCoord>375</yCoord>
        </edgeMap>
        <edgeMap>
          <xCoord>172</xCoord>
          <yCoord>374</yCoord>
        </edgeMap>
        <edgeMap>
          <xCoord>173</xCoord>
          <yCoord>373</yCoord>
        </edgeMap>
        <edgeMap>
          <xCoord>174</xCoord>
          <yCoord>372</yCoord>
        </edgeMap>
        <edgeMap>
          <xCoord>174</xCoord>
          <yCoord>371</yCoord>
        </edgeMap>
        <edgeMap>
          <xCoord>175</xCoord>
          <yCoord>370</yCoord>
        </edgeMap>
        <edgeMap>
          <xCoord>175</xCoord>
          <yCoord>369</yCoord>
        </edgeMap>
        <edgeMap>
          <xCoord>175</xCoord>
          <yCoord>368</yCoord>
        </edgeMap>
        <edgeMap>
          <xCoord>175</xCoord>
          <yCoord>367</yCoord>
        </edgeMap>
        <edgeMap>
          <xCoord>175</xCoord>
          <yCoord>366</yCoord>
        </edgeMap>
        <edgeMap>
          <xCoord>174</xCoord>
          <yCoord>365</yCoord>
        </edgeMap>
        <edgeMap>
          <xCoord>173</xCoord>
          <yCoord>364</yCoord>
        </edgeMap>
        <edgeMap>
          <xCoord>172</xCoord>
          <yCoord>363</yCoord>
        </edgeMap>
        <edgeMap>
          <xCoord>171</xCoord>
          <yCoord>363</yCoord>
        </edgeMap>
        <edgeMap>
          <xCoord>170</xCoord>
          <yCoord>363</yCoord>
        </edgeMap>
        <edgeMap>
          <xCoord>169</xCoord>
          <yCoord>362</yCoord>
        </edgeMap>
        <edgeMap>
          <xCoord>168</xCoord>
          <yCoord>362</yCoord>
        </edgeMap>
        <edgeMap>
          <xCoord>167</xCoord>
          <yCoord>362</yCoord>
        </edgeMap>
        <edgeMap>
          <xCoord>166</xCoord>
          <yCoord>362</yCoord>
        </edgeMap>
        <edgeMap>
          <xCoord>165</xCoord>
          <yCoord>363</yCoord>
        </edgeMap>
        <edgeMap>
          <xCoord>164</xCoord>
          <yCoord>364</yCoord>
        </edgeMap>
        <edgeMap>
          <xCoord>163</xCoord>
          <yCoord>365</yCoord>
        </edgeMap>
        <edgeMap>
          <xCoord>163</xCoord>
          <yCoord>366</yCoord>
        </edgeMap>
        <edgeMap>
          <xCoord>162</xCoord>
          <yCoord>367</yCoord>
        </edgeMap>
        <edgeMap>
          <xCoord>162</xCoord>
          <yCoord>368</yCoord>
        </edgeMap>
        <edgeMap>
          <xCoord>162</xCoord>
          <yCoord>369</yCoord>
        </edgeMap>
        <edgeMap>
          <xCoord>162</xCoord>
          <yCoord>370</yCoord>
        </edgeMap>
        <edgeMap>
          <xCoord>162</xCoord>
          <yCoord>371</yCoord>
        </edgeMap>
        <edgeMap>
          <xCoord>162</xCoord>
          <yCoord>372</yCoord>
        </edgeMap>
        <edgeMap>
          <xCoord>163</xCoord>
          <yCoord>373</yCoord>
        </edgeMap>
        <edgeMap>
          <xCoord>164</xCoord>
          <yCoord>374</yCoord>
        </edgeMap>
        <edgeMap>
          <xCoord>165</xCoord>
          <yCoord>375</yCoord>
        </edgeMap>
        <edgeMap>
          <xCoord>166</xCoord>
          <yCoord>375</yCoord>
        </edgeMap>
        <edgeMap>
          <xCoord>167</xCoord>
          <yCoord>375</yCoord>
        </edgeMap>
        <edgeMap>
          <xCoord>168</xCoord>
          <yCoord>375</yCoord>
        </edgeMap>
        <edgeMap>
          <xCoord>169</xCoord>
          <yCoord>376</yCoord>
        </edgeMap>
      </roi>
      <roi>
        <imageZposition>1364.5</imageZposition>
        <imageSOP_UID>1.3.6.1.4.1.14519.5.2.1.6279.6001.479331497781610889208006089315</imageSOP_UID>
        <inclusion>TRUE</inclusion>
        <edgeMap>
          <xCoord>170</xCoord>
          <yCoord>374</yCoord>
        </edgeMap>
        <edgeMap>
          <xCoord>171</xCoord>
          <yCoord>373</yCoord>
        </edgeMap>
        <edgeMap>
          <xCoord>172</xCoord>
          <yCoord>372</yCoord>
        </edgeMap>
        <edgeMap>
          <xCoord>173</xCoord>
          <yCoord>371</yCoord>
        </edgeMap>
        <edgeMap>
          <xCoord>174</xCoord>
          <yCoord>370</yCoord>
        </edgeMap>
        <edgeMap>
          <xCoord>174</xCoord>
          <yCoord>369</yCoord>
        </edgeMap>
        <edgeMap>
          <xCoord>174</xCoord>
          <yCoord>368</yCoord>
        </edgeMap>
        <edgeMap>
          <xCoord>174</xCoord>
          <yCoord>367</yCoord>
        </edgeMap>
        <edgeMap>
          <xCoord>174</xCoord>
          <yCoord>366</yCoord>
        </edgeMap>
        <edgeMap>
          <xCoord>173</xCoord>
          <yCoord>365</yCoord>
        </edgeMap>
        <edgeMap>
          <xCoord>172</xCoord>
          <yCoord>364</yCoord>
        </edgeMap>
        <edgeMap>
          <xCoord>171</xCoord>
          <yCoord>363</yCoord>
        </edgeMap>
        <edgeMap>
          <xCoord>170</xCoord>
          <yCoord>364</yCoord>
        </edgeMap>
        <edgeMap>
          <xCoord>169</xCoord>
          <yCoord>364</yCoord>
        </edgeMap>
        <edgeMap>
          <xCoord>168</xCoord>
          <yCoord>363</yCoord>
        </edgeMap>
        <edgeMap>
          <xCoord>167</xCoord>
          <yCoord>363</yCoord>
        </edgeMap>
        <edgeMap>
          <xCoord>166</xCoord>
          <yCoord>363</yCoord>
        </edgeMap>
        <edgeMap>
          <xCoord>165</xCoord>
          <yCoord>364</yCoord>
        </edgeMap>
        <edgeMap>
          <xCoord>164</xCoord>
          <yCoord>365</yCoord>
        </edgeMap>
        <edgeMap>
          <xCoord>164</xCoord>
          <yCoord>366</yCoord>
        </edgeMap>
        <edgeMap>
          <xCoord>163</xCoord>
          <yCoord>367</yCoord>
        </edgeMap>
        <edgeMap>
          <xCoord>163</xCoord>
          <yCoord>368</yCoord>
        </edgeMap>
        <edgeMap>
          <xCoord>163</xCoord>
          <yCoord>369</yCoord>
        </edgeMap>
        <edgeMap>
          <xCoord>163</xCoord>
          <yCoord>370</yCoord>
        </edgeMap>
        <edgeMap>
          <xCoord>163</xCoord>
          <yCoord>371</yCoord>
        </edgeMap>
        <edgeMap>
          <xCoord>164</xCoord>
          <yCoord>372</yCoord>
        </edgeMap>
        <edgeMap>
          <xCoord>165</xCoord>
          <yCoord>373</yCoord>
        </edgeMap>
        <edgeMap>
          <xCoord>166</xCoord>
          <yCoord>374</yCoord>
        </edgeMap>
        <edgeMap>
          <xCoord>167</xCoord>
          <yCoord>374</yCoord>
        </edgeMap>
        <edgeMap>
          <xCoord>168</xCoord>
          <yCoord>374</yCoord>
        </edgeMap>
        <edgeMap>
          <xCoord>169</xCoord>
          <yCoord>374</yCoord>
        </edgeMap>
        <edgeMap>
          <xCoord>170</xCoord>
          <yCoord>374</yCoord>
        </edgeMap>
      </roi>
      <roi>
        <imageZposition>1362.5</imageZposition>
        <imageSOP_UID>1.3.6.1.4.1.14519.5.2.1.6279.6001.334477724688367862877634617393</imageSOP_UID>
        <inclusion>TRUE</inclusion>
        <edgeMap>
          <xCoord>166</xCoord>
          <yCoord>373</yCoord>
        </edgeMap>
        <edgeMap>
          <xCoord>167</xCoord>
          <yCoord>372</yCoord>
        </edgeMap>
        <edgeMap>
          <xCoord>168</xCoord>
          <yCoord>371</yCoord>
        </edgeMap>
        <edgeMap>
          <xCoord>169</xCoord>
          <yCoord>370</yCoord>
        </edgeMap>
        <edgeMap>
          <xCoord>170</xCoord>
          <yCoord>369</yCoord>
        </edgeMap>
        <edgeMap>
          <xCoord>169</xCoord>
          <yCoord>368</yCoord>
        </edgeMap>
        <edgeMap>
          <xCoord>168</xCoord>
          <yCoord>367</yCoord>
        </edgeMap>
        <edgeMap>
          <xCoord>167</xCoord>
          <yCoord>366</yCoord>
        </edgeMap>
        <edgeMap>
          <xCoord>166</xCoord>
          <yCoord>366</yCoord>
        </edgeMap>
        <edgeMap>
          <xCoord>165</xCoord>
          <yCoord>367</yCoord>
        </edgeMap>
        <edgeMap>
          <xCoord>164</xCoord>
          <yCoord>368</yCoord>
        </edgeMap>
        <edgeMap>
          <xCoord>164</xCoord>
          <yCoord>369</yCoord>
        </edgeMap>
        <edgeMap>
          <xCoord>164</xCoord>
          <yCoord>370</yCoord>
        </edgeMap>
        <edgeMap>
          <xCoord>164</xCoord>
          <yCoord>371</yCoord>
        </edgeMap>
        <edgeMap>
          <xCoord>165</xCoord>
          <yCoord>372</yCoord>
        </edgeMap>
        <edgeMap>
          <xCoord>166</xCoord>
          <yCoord>373</yCoord>
        </edgeMap>
      </roi>
      <roi>
        <imageZposition>1360.5</imageZposition>
        <imageSOP_UID>1.3.6.1.4.1.14519.5.2.1.6279.6001.230023623742593518462377414682</imageSOP_UID>
        <inclusion>TRUE</inclusion>
        <edgeMap>
          <xCoord>166</xCoord>
          <yCoord>374</yCoord>
        </edgeMap>
        <edgeMap>
          <xCoord>167</xCoord>
          <yCoord>373</yCoord>
        </edgeMap>
        <edgeMap>
          <xCoord>168</xCoord>
          <yCoord>372</yCoord>
        </edgeMap>
        <edgeMap>
          <xCoord>169</xCoord>
          <yCoord>371</yCoord>
        </edgeMap>
        <edgeMap>
          <xCoord>169</xCoord>
          <yCoord>370</yCoord>
        </edgeMap>
        <edgeMap>
          <xCoord>168</xCoord>
          <yCoord>369</yCoord>
        </edgeMap>
        <edgeMap>
          <xCoord>167</xCoord>
          <yCoord>368</yCoord>
        </edgeMap>
        <edgeMap>
          <xCoord>166</xCoord>
          <yCoord>368</yCoord>
        </edgeMap>
        <edgeMap>
          <xCoord>165</xCoord>
          <yCoord>368</yCoord>
        </edgeMap>
        <edgeMap>
          <xCoord>164</xCoord>
          <yCoord>369</yCoord>
        </edgeMap>
        <edgeMap>
          <xCoord>163</xCoord>
          <yCoord>370</yCoord>
        </edgeMap>
        <edgeMap>
          <xCoord>163</xCoord>
          <yCoord>371</yCoord>
        </edgeMap>
        <edgeMap>
          <xCoord>163</xCoord>
          <yCoord>372</yCoord>
        </edgeMap>
        <edgeMap>
          <xCoord>164</xCoord>
          <yCoord>373</yCoord>
        </edgeMap>
        <edgeMap>
          <xCoord>165</xCoord>
          <yCoord>374</yCoord>
        </edgeMap>
        <edgeMap>
          <xCoord>166</xCoord>
          <yCoord>374</yCoord>
        </edgeMap>
      </roi>
    </unblindedReadNodule>
    <nonNodule>
      <nonNoduleID>3171</nonNoduleID>
      <imageZposition>1502.5</imageZposition>
      <imageSOP_UID>1.3.6.1.4.1.14519.5.2.1.6279.6001.982676440284112985867276481449</imageSOP_UID>
      <locus>
        <xCoord>133</xCoord>
        <yCoord>366</yCoord>
      </locus>
    </nonNodule>
    <nonNodule>
      <nonNoduleID>3172</nonNoduleID>
      <imageZposition>1444.5</imageZposition>
      <imageSOP_UID>1.3.6.1.4.1.14519.5.2.1.6279.6001.274625936780151985180522257596</imageSOP_UID>
      <locus>
        <xCoord>401</xCoord>
        <yCoord>359</yCoord>
      </locus>
    </nonNodule>
    <nonNodule>
      <nonNoduleID>3173</nonNoduleID>
      <imageZposition>1436.5</imageZposition>
      <imageSOP_UID>1.3.6.1.4.1.14519.5.2.1.6279.6001.268129318000076439042674117652</imageSOP_UID>
      <locus>
        <xCoord>85</xCoord>
        <yCoord>336</yCoord>
      </locus>
    </nonNodule>
    <nonNodule>
      <nonNoduleID>3161</nonNoduleID>
      <imageZposition>1432.5</imageZposition>
      <imageSOP_UID>1.3.6.1.4.1.14519.5.2.1.6279.6001.607286334222759858000935921388</imageSOP_UID>
      <locus>
        <xCoord>97</xCoord>
        <yCoord>337</yCoord>
      </locus>
    </nonNodule>
    <nonNodule>
      <nonNoduleID>3162</nonNoduleID>
      <imageZposition>1432.5</imageZposition>
      <imageSOP_UID>1.3.6.1.4.1.14519.5.2.1.6279.6001.607286334222759858000935921388</imageSOP_UID>
      <locus>
        <xCoord>147</xCoord>
        <yCoord>405</yCoord>
      </locus>
    </nonNodule>
    <nonNodule>
      <nonNoduleID>3174</nonNoduleID>
      <imageZposition>1428.5</imageZposition>
      <imageSOP_UID>1.3.6.1.4.1.14519.5.2.1.6279.6001.253017479851199503944672491947</imageSOP_UID>
      <locus>
        <xCoord>433</xCoord>
        <yCoord>287</yCoord>
      </locus>
    </nonNodule>
    <nonNodule>
      <nonNoduleID>3175</nonNoduleID>
      <imageZposition>1380.5</imageZposition>
      <imageSOP_UID>1.3.6.1.4.1.14519.5.2.1.6279.6001.227369448269519887456662458404</imageSOP_UID>
      <locus>
        <xCoord>426</xCoord>
        <yCoord>208</yCoord>
      </locus>
    </nonNodule>
  </readingSession>
  
  <!--  ############################################################### -->
  
  	<readingSession>
		<annotationVersion>3.12</annotationVersion>
		<servicingRadiologistID>anon</servicingRadiologistID>
			<unblindedReadNodule>
				<noduleID>0</noduleID>
				<characteristics>
					<subtlety>4</subtlety>
					<internalStructure>1</internalStructure>
					<calcification>6</calcification>
					<sphericity>3</sphericity>
					<margin>3</margin>
					<lobulation>4</lobulation>
					<spiculation>2</spiculation>
					<texture>5</texture>
					<malignancy>3</malignancy>
				</characteristics>
				<roi>
					<imageZposition>1460.5</imageZposition>
					<imageSOP_UID>1.3.6.1.4.1.14519.5.2.1.6279.6001.394727744417693017759690897212</imageSOP_UID>
					<inclusion>TRUE</inclusion>
					<edgeMap>
					<xCoord>127</xCoord>
					<yCoord>378</yCoord>
					</edgeMap>
					<edgeMap>
					<xCoord>128</xCoord>
					<yCoord>377</yCoord>
					</edgeMap>
					<edgeMap>
					<xCoord>128</xCoord>
					<yCoord>376</yCoord>
					</edgeMap>
					<edgeMap>
					<xCoord>129</xCoord>
					<yCoord>375</yCoord>
					</edgeMap>
					<edgeMap>
					<xCoord>130</xCoord>
					<yCoord>374</yCoord>
					</edgeMap>
					<edgeMap>
					<xCoord>130</xCoord>
					<yCoord>373</yCoord>
					</edgeMap>
					<edgeMap>
					<xCoord>131</xCoord>
					<yCoord>372</yCoord>
					</edgeMap>
					<edgeMap>
					<xCoord>130</xCoord>
					<yCoord>371</yCoord>
					</edgeMap>
					<edgeMap>
					<xCoord>130</xCoord>
					<yCoord>370</yCoord>
					</edgeMap>
					<edgeMap>
					<xCoord>129</xCoord>
					<yCoord>369</yCoord>
					</edgeMap>
					<edgeMap>
					<xCoord>128</xCoord>
					<yCoord>368</yCoord>
					</edgeMap>
					<edgeMap>
					<xCoord>127</xCoord>
					<yCoord>369</yCoord>
					</edgeMap>
					<edgeMap>
					<xCoord>126</xCoord>
					<yCoord>370</yCoord>
					</edgeMap>
					<edgeMap>
					<xCoord>125</xCoord>
					<yCoord>371</yCoord>
					</edgeMap>
					<edgeMap>
					<xCoord>125</xCoord>
					<yCoord>372</yCoord>
					</edgeMap>
					<edgeMap>
					<xCoord>124</xCoord>
					<yCoord>373</yCoord>
					</edgeMap>
					<edgeMap>
					<xCoord>123</xCoord>
					<yCoord>374</yCoord>
					</edgeMap>
					<edgeMap>
					<xCoord>124</xCoord>
					<yCoord>375</yCoord>
					</edgeMap>
					<edgeMap>
					<xCoord>125</xCoord>
					<yCoord>376</yCoord>
					</edgeMap>
					<edgeMap>
					<xCoord>126</xCoord>
					<yCoord>377</yCoord>
					</edgeMap>
					<edgeMap>
					<xCoord>127</xCoord>
					<yCoord>378</yCoord>
					</edgeMap>
				</roi>
				<roi>
					<imageZposition>1458.5</imageZposition>
					<imageSOP_UID>1.3.6.1.4.1.14519.5.2.1.6279.6001.228869874407031750172786178064</imageSOP_UID>
					<inclusion>TRUE</inclusion>
					<edgeMap>
					<xCoord>126</xCoord>
					<yCoord>377</yCoord>
					</edgeMap>
					<edgeMap>
					<xCoord>127</xCoord>
					<yCoord>376</yCoord>
					</edgeMap>
					<edgeMap>
					<xCoord>127</xCoord>
					<yCoord>375</yCoord>
					</edgeMap>
					<edgeMap>
					<xCoord>128</xCoord>
					<yCoord>374</yCoord>
					</edgeMap>
					<edgeMap>
					<xCoord>129</xCoord>
					<yCoord>373</yCoord>
					</edgeMap>
					<edgeMap>
					<xCoord>129</xCoord>
					<yCoord>372</yCoord>
					</edgeMap>
					<edgeMap>
					<xCoord>130</xCoord>
					<yCoord>371</yCoord>
					</edgeMap>
					<edgeMap>
					<xCoord>131</xCoord>
					<yCoord>370</yCoord>
					</edgeMap>
					<edgeMap>
					<xCoord>131</xCoord>
					<yCoord>369</yCoord>
					</edgeMap>
					<edgeMap>
					<xCoord>132</xCoord>
					<yCoord>368</yCoord>
					</edgeMap>
					<edgeMap>
					<xCoord>131</xCoord>
					<yCoord>367</yCoord>
					</edgeMap>
					<edgeMap>
					<xCoord>130</xCoord>
					<yCoord>367</yCoord>
					</edgeMap>
					<edgeMap>
					<xCoord>129</xCoord>
					<yCoord>366</yCoord>
					</edgeMap>
					<edgeMap>
					<xCoord>128</xCoord>
					<yCoord>365</yCoord>
					</edgeMap>
					<edgeMap>
					<xCoord>127</xCoord>
					<yCoord>364</yCoord>
					</edgeMap>
					<edgeMap>
					<xCoord>126</xCoord>
					<yCoord>364</yCoord>
					</edgeMap>
					<edgeMap>
					<xCoord>125</xCoord>
					<yCoord>363</yCoord>
					</edgeMap>
					<edgeMap>
					<xCoord>125</xCoord>
					<yCoord>364</yCoord>
					</edgeMap>
					<edgeMap>
					<xCoord>124</xCoord>
					<yCoord>365</yCoord>
					</edgeMap>
					<edgeMap>
					<xCoord>124</xCoord>
					<yCoord>366</yCoord>
					</edgeMap>
					<edgeMap>
					<xCoord>124</xCoord>
					<yCoord>367</yCoord>
					</edgeMap>
					<edgeMap>
					<xCoord>124</xCoord>
					<yCoord>368</yCoord>
					</edgeMap>
					<edgeMap>
					<xCoord>123</xCoord>
					<yCoord>369</yCoord>
					</edgeMap>
					<edgeMap>
					<xCoord>123</xCoord>
					<yCoord>370</yCoord>
					</edgeMap>
					<edgeMap>
					<xCoord>123</xCoord>
					<yCoord>371</yCoord>
					</edgeMap>
					<edgeMap>
					<xCoord>123</xCoord>
					<yCoord>372</yCoord>
					</edgeMap>
					<edgeMap>
					<xCoord>122</xCoord>
					<yCoord>373</yCoord>
					</edgeMap>
					<edgeMap>
					<xCoord>122</xCoord>
					<yCoord>374</yCoord>
					</edgeMap>
					<edgeMap>
					<xCoord>122</xCoord>
					<yCoord>375</yCoord>
					</edgeMap>
					<edgeMap>
					<xCoord>122</xCoord>
					<yCoord>376</yCoord>
					</edgeMap>
					<edgeMap>
					<xCoord>121</xCoord>
					<yCoord>377</yCoord>
					</edgeMap>
					<edgeMap>
					<xCoord>121</xCoord>
					<yCoord>378</yCoord>
					</edgeMap>
					<edgeMap>
					<xCoord>122</xCoord>
					<yCoord>378</yCoord>
					</edgeMap>
					<edgeMap>
					<xCoord>123</xCoord>
					<yCoord>378</yCoord>
					</edgeMap>
					<edgeMap>
					<xCoord>124</xCoord>
					<yCoord>377</yCoord>
					</edgeMap>
					<edgeMap>
					<xCoord>125</xCoord>
					<yCoord>377</yCoord>
					</edgeMap>
					<edgeMap>
					<xCoord>126</xCoord>
					<yCoord>377</yCoord>
					</edgeMap>
				</roi>
				<roi>
					<imageZposition>1456.5</imageZposition>
					<imageSOP_UID>1.3.6.1.4.1.14519.5.2.1.6279.6001.235309581324417190518730536584</imageSOP_UID>
					<inclusion>TRUE</inclusion>
					<edgeMap>
					<xCoord>134</xCoord>
					<yCoord>371</yCoord>
					</edgeMap>
					<edgeMap>
					<xCoord>133</xCoord>
					<yCoord>370</yCoord>
					</edgeMap>
					<edgeMap>
					<xCoord>132</xCoord>
					<yCoord>369</yCoord>
					</edgeMap>
					<edgeMap>
					<xCoord>131</xCoord>
					<yCoord>369</yCoord>
					</edgeMap>
					<edgeMap>
					<xCoord>130</xCoord>
					<yCoord>368</yCoord>
					</edgeMap>
					<edgeMap>
					<xCoord>129</xCoord>
					<yCoord>367</yCoord>
					</edgeMap>
					<edgeMap>
					<xCoord>128</xCoord>
					<yCoord>366</yCoord>
					</edgeMap>
					<edgeMap>
					<xCoord>127</xCoord>
					<yCoord>365</yCoord>
					</edgeMap>
					<edgeMap>
					<xCoord>126</xCoord>
					<yCoord>364</yCoord>
					</edgeMap>
					<edgeMap>
					<xCoord>125</xCoord>
					<yCoord>364</yCoord>
					</edgeMap>
					<edgeMap>
					<xCoord>124</xCoord>
					<yCoord>363</yCoord>
					</edgeMap>
					<edgeMap>
					<xCoord>123</xCoord>
					<yCoord>362</yCoord>
					</edgeMap>
					<edgeMap>
					<xCoord>122</xCoord>
					<yCoord>363</yCoord>
					</edgeMap>
					<edgeMap>
					<xCoord>122</xCoord>
					<yCoord>364</yCoord>
					</edgeMap>
					<edgeMap>
					<xCoord>121</xCoord>
					<yCoord>365</yCoord>
					</edgeMap>
					<edgeMap>
					<xCoord>120</xCoord>
					<yCoord>366</yCoord>
					</edgeMap>
					<edgeMap>
					<xCoord>120</xCoord>
					<yCoord>367</yCoord>
					</edgeMap>
					<edgeMap>
					<xCoord>119</xCoord>
					<yCoord>368</yCoord>
					</edgeMap>
					<edgeMap>
					<xCoord>119</xCoord>
					<yCoord>369</yCoord>
					</edgeMap>
					<edgeMap>
					<xCoord>118</xCoord>
					<yCoord>370</yCoord>
					</edgeMap>
					<edgeMap>
					<xCoord>117</xCoord>
					<yCoord>371</yCoord>
					</edgeMap>
					<edgeMap>
					<xCoord>117</xCoord>
					<yCoord>372</yCoord>
					</edgeMap>
					<edgeMap>
					<xCoord>116</xCoord>
					<yCoord>373</yCoord>
					</edgeMap>
					<edgeMap>
					<xCoord>117</xCoord>
					<yCoord>374</yCoord>
					</edgeMap>
					<edgeMap>
					<xCoord>118</xCoord>
					<yCoord>375</yCoord>
					</edgeMap>
					<edgeMap>
					<xCoord>119</xCoord>
					<yCoord>375</yCoord>
					</edgeMap>
					<edgeMap>
					<xCoord>120</xCoord>
					<yCoord>376</yCoord>
					</edgeMap>
					<edgeMap>
					<xCoord>121</xCoord>
					<yCoord>377</yCoord>
					</edgeMap>
					<edgeMap>
					<xCoord>122</xCoord>
					<yCoord>378</yCoord>
					</edgeMap>
					<edgeMap>
					<xCoord>123</xCoord>
					<yCoord>379</yCoord>
					</edgeMap>
					<edgeMap>
					<xCoord>124</xCoord>
					<yCoord>380</yCoord>
					</edgeMap>
					<edgeMap>
					<xCoord>125</xCoord>
					<yCoord>380</yCoord>
					</edgeMap>
					<edgeMap>
					<xCoord>126</xCoord>
					<yCoord>381</yCoord>
					</edgeMap>
					<edgeMap>
					<xCoord>127</xCoord>
					<yCoord>382</yCoord>
					</edgeMap>
					<edgeMap>
					<xCoord>128</xCoord>
					<yCoord>383</yCoord>
					</edgeMap>
					<edgeMap>
					<xCoord>129</xCoord>
					<yCoord>382</yCoord>
					</edgeMap>
					<edgeMap>
					<xCoord>129</xCoord>
					<yCoord>381</yCoord>
					</edgeMap>
					<edgeMap>
					<xCoord>130</xCoord>
					<yCoord>380</yCoord>
					</edgeMap>
					<edgeMap>
					<xCoord>130</xCoord>
					<yCoord>379</yCoord>
					</edgeMap>
					<edgeMap>
					<xCoord>131</xCoord>
					<yCoord>378</yCoord>
					</edgeMap>
					<edgeMap>
					<xCoord>131</xCoord>
					<yCoord>377</yCoord>
					</edgeMap>
					<edgeMap>
					<xCoord>132</xCoord>
					<yCoord>376</yCoord>
					</edgeMap>
					<edgeMap>
					<xCoord>132</xCoord>
					<yCoord>375</yCoord>
					</edgeMap>
					<edgeMap>
					<xCoord>133</xCoord>
					<yCoord>374</yCoord>
					</edgeMap>
					<edgeMap>
					<xCoord>133</xCoord>
					<yCoord>373</yCoord>
					</edgeMap>
					<edgeMap>
					<xCoord>134</xCoord>
					<yCoord>372</yCoord>
					</edgeMap>
					<edgeMap>
					<xCoord>134</xCoord>
					<yCoord>371</yCoord>
					</edgeMap>
				</roi>
				<roi>
					<imageZposition>1454.5</imageZposition>
					<imageSOP_UID>1.3.6.1.4.1.14519.5.2.1.6279.6001.106182568228647805459655646554</imageSOP_UID>
					<inclusion>TRUE</inclusion>
					<edgeMap>
					<xCoord>128</xCoord>
					<yCoord>381</yCoord>
					</edgeMap>
					<edgeMap>
					<xCoord>129</xCoord>
					<yCoord>380</yCoord>
					</edgeMap>
					<edgeMap>
					<xCoord>129</xCoord>
					<yCoord>379</yCoord>
					</edgeMap>
					<edgeMap>
					<xCoord>130</xCoord>
					<yCoord>378</yCoord>
					</edgeMap>
					<edgeMap>
					<xCoord>130</xCoord>
					<yCoord>377</yCoord>
					</edgeMap>
					<edgeMap>
					<xCoord>131</xCoord>
					<yCoord>376</yCoord>
					</edgeMap>
					<edgeMap>
					<xCoord>132</xCoord>
					<yCoord>375</yCoord>
					</edgeMap>
					<edgeMap>
					<xCoord>132</xCoord>
					<yCoord>374</yCoord>
					</edgeMap>
					<edgeMap>
					<xCoord>133</xCoord>
					<yCoord>373</yCoord>
					</edgeMap>
					<edgeMap>
					<xCoord>134</xCoord>
					<yCoord>372</yCoord>
					</edgeMap>
					<edgeMap>
					<xCoord>134</xCoord>
					<yCoord>371</yCoord>
					</edgeMap>
					<edgeMap>
					<xCoord>135</xCoord>
					<yCoord>370</yCoord>
					</edgeMap>
					<edgeMap>
					<xCoord>135</xCoord>
					<yCoord>369</yCoord>
					</edgeMap>
					<edgeMap>
					<xCoord>136</xCoord>
					<yCoord>368</yCoord>
					</edgeMap>
					<edgeMap>
					<xCoord>135</xCoord>
					<yCoord>367</yCoord>
					</edgeMap>
					<edgeMap>
					<xCoord>134</xCoord>
					<yCoord>367</yCoord>
					</edgeMap>
					<edgeMap>
					<xCoord>133</xCoord>
					<yCoord>366</yCoord>
					</edgeMap>
					<edgeMap>
					<xCoord>132</xCoord>
					<yCoord>366</yCoord>
					</edgeMap>
					<edgeMap>
					<xCoord>131</xCoord>
					<yCoord>365</yCoord>
					</edgeMap>
					<edgeMap>
					<xCoord>130</xCoord>
					<yCoord>365</yCoord>
					</edgeMap>
					<edgeMap>
					<xCoord>129</xCoord>
					<yCoord>364</yCoord>
					</edgeMap>
					<edgeMap>
					<xCoord>128</xCoord>
					<yCoord>364</yCoord>
					</edgeMap>
					<edgeMap>
					<xCoord>127</xCoord>
					<yCoord>363</yCoord>
					</edgeMap>
					<edgeMap>
					<xCoord>126</xCoord>
					<yCoord>363</yCoord>
					</edgeMap>
					<edgeMap>
					<xCoord>125</xCoord>
					<yCoord>362</yCoord>
					</edgeMap>
					<edgeMap>
					<xCoord>124</xCoord>
					<yCoord>362</yCoord>
					</edgeMap>
					<edgeMap>
					<xCoord>123</xCoord>
					<yCoord>361</yCoord>
					</edgeMap>
					<edgeMap>
					<xCoord>122</xCoord>
					<yCoord>362</yCoord>
					</edgeMap>
					<edgeMap>
					<xCoord>121</xCoord>
					<yCoord>363</yCoord>
					</edgeMap>
					<edgeMap>
					<xCoord>120</xCoord>
					<yCoord>364</yCoord>
					</edgeMap>
					<edgeMap>
					<xCoord>120</xCoord>
					<yCoord>365</yCoord>
					</edgeMap>
					<edgeMap>
					<xCoord>119</xCoord>
					<yCoord>366</yCoord>
					</edgeMap>
					<edgeMap>
					<xCoord>118</xCoord>
					<yCoord>367</yCoord>
					</edgeMap>
					<edgeMap>
					<xCoord>117</xCoord>
					<yCoord>368</yCoord>
					</edgeMap>
					<edgeMap>
					<xCoord>116</xCoord>
					<yCoord>369</yCoord>
					</edgeMap>
					<edgeMap>
					<xCoord>115</xCoord>
					<yCoord>370</yCoord>
					</edgeMap>
					<edgeMap>
					<xCoord>114</xCoord>
					<yCoord>371</yCoord>
					</edgeMap>
					<edgeMap>
					<xCoord>114</xCoord>
					<yCoord>372</yCoord>
					</edgeMap>
					<edgeMap>
					<xCoord>113</xCoord>
					<yCoord>373</yCoord>
					</edgeMap>
					<edgeMap>
					<xCoord>112</xCoord>
					<yCoord>374</yCoord>
					</edgeMap>
					<edgeMap>
					<xCoord>111</xCoord>
					<yCoord>375</yCoord>
					</edgeMap>
					<edgeMap>
					<xCoord>112</xCoord>
					<yCoord>375</yCoord>
					</edgeMap>
					<edgeMap>
					<xCoord>113</xCoord>
					<yCoord>375</yCoord>
					</edgeMap>
					<edgeMap>
					<xCoord>114</xCoord>
					<yCoord>375</yCoord>
					</edgeMap>
					<edgeMap>
					<xCoord>115</xCoord>
					<yCoord>375</yCoord>
					</edgeMap>
					<edgeMap>
					<xCoord>116</xCoord>
					<yCoord>375</yCoord>
					</edgeMap>
					<edgeMap>
					<xCoord>117</xCoord>
					<yCoord>375</yCoord>
					</edgeMap>
					<edgeMap>
					<xCoord>116</xCoord>
					<yCoord>376</yCoord>
					</edgeMap>
					<edgeMap>
					<xCoord>115</xCoord>
					<yCoord>377</yCoord>
					</edgeMap>
					<edgeMap>
					<xCoord>114</xCoord>
					<yCoord>378</yCoord>
					</edgeMap>
					<edgeMap>
					<xCoord>113</xCoord>
					<yCoord>379</yCoord>
					</edgeMap>
					<edgeMap>
					<xCoord>114</xCoord>
					<yCoord>379</yCoord>
					</edgeMap>
					<edgeMap>
					<xCoord>115</xCoord>
					<yCoord>380</yCoord>
					</edgeMap>
					<edgeMap>
					<xCoord>116</xCoord>
					<yCoord>380</yCoord>
					</edgeMap>
					<edgeMap>
					<xCoord>117</xCoord>
					<yCoord>381</yCoord>
					</edgeMap>
					<edgeMap>
					<xCoord>118</xCoord>
					<yCoord>381</yCoord>
					</edgeMap>
					<edgeMap>
					<xCoord>119</xCoord>
					<yCoord>382</yCoord>
					</edgeMap>
					<edgeMap>
					<xCoord>120</xCoord>
					<yCoord>382</yCoord>
					</edgeMap>
					<edgeMap>
					<xCoord>121</xCoord>
					<yCoord>383</yCoord>
					</edgeMap>
					<edgeMap>
					<xCoord>122</xCoord>
					<yCoord>382</yCoord>
					</edgeMap>
					<edgeMap>
					<xCoord>123</xCoord>
					<yCoord>382</yCoord>
					</edgeMap>
					<edgeMap>
					<xCoord>122</xCoord>
					<yCoord>381</yCoord>
					</edgeMap>
					<edgeMap>
					<xCoord>123</xCoord>
					<yCoord>381</yCoord>
					</edgeMap>
					<edgeMap>
					<xCoord>124</xCoord>
					<yCoord>381</yCoord>
					</edgeMap>
					<edgeMap>
					<xCoord>125</xCoord>
					<yCoord>381</yCoord>
					</edgeMap>
					<edgeMap>
					<xCoord>126</xCoord>
					<yCoord>381</yCoord>
					</edgeMap>
					<edgeMap>
					<xCoord>127</xCoord>
					<yCoord>381</yCoord>
					</edgeMap>
					<edgeMap>
					<xCoord>128</xCoord>
					<yCoord>381</yCoord>
					</edgeMap>
				</roi>
				<roi>
					<imageZposition>1452.5</imageZposition>
					<imageSOP_UID>1.3.6.1.4.1.14519.5.2.1.6279.6001.666152184175543135632457525994</imageSOP_UID>
					<inclusion>TRUE</inclusion>
					<edgeMap>
					<xCoord>120</xCoord>
					<yCoord>383</yCoord>
					</edgeMap>
					<edgeMap>
					<xCoord>121</xCoord>
					<yCoord>382</yCoord>
					</edgeMap>
					<edgeMap>
					<xCoord>122</xCoord>
					<yCoord>381</yCoord>
					</edgeMap>
					<edgeMap>
					<xCoord>123</xCoord>
					<yCoord>380</yCoord>
					</edgeMap>
					<edgeMap>
					<xCoord>124</xCoord>
					<yCoord>379</yCoord>
					</edgeMap>
					<edgeMap>
					<xCoord>125</xCoord>
					<yCoord>379</yCoord>
					</edgeMap>
					<edgeMap>
					<xCoord>126</xCoord>
					<yCoord>378</yCoord>
					</edgeMap>
					<edgeMap>
					<xCoord>127</xCoord>
					<yCoord>377</yCoord>
					</edgeMap>
					<edgeMap>
					<xCoord>128</xCoord>
					<yCoord>376</yCoord>
					</edgeMap>
					<edgeMap>
					<xCoord>129</xCoord>
					<yCoord>375</yCoord>
					</edgeMap>
					<edgeMap>
					<xCoord>130</xCoord>
					<yCoord>374</yCoord>
					</edgeMap>
					<edgeMap>
					<xCoord>131</xCoord>
					<yCoord>373</yCoord>
					</edgeMap>
					<edgeMap>
					<xCoord>132</xCoord>
					<yCoord>372</yCoord>
					</edgeMap>
					<edgeMap>
					<xCoord>133</xCoord>
					<yCoord>372</yCoord>
					</edgeMap>
					<edgeMap>
					<xCoord>134</xCoord>
					<yCoord>371</yCoord>
					</edgeMap>
					<edgeMap>
					<xCoord>135</xCoord>
					<yCoord>370</yCoord>
					</edgeMap>
					<edgeMap>
					<xCoord>136</xCoord>
					<yCoord>369</yCoord>
					</edgeMap>
					<edgeMap>
					<xCoord>137</xCoord>
					<yCoord>368</yCoord>
					</edgeMap>
					<edgeMap>
					<xCoord>136</xCoord>
					<yCoord>367</yCoord>
					</edgeMap>
					<edgeMap>
					<xCoord>135</xCoord>
					<yCoord>366</yCoord>
					</edgeMap>
					<edgeMap>
					<xCoord>134</xCoord>
					<yCoord>366</yCoord>
					</edgeMap>
					<edgeMap>
					<xCoord>133</xCoord>
					<yCoord>365</yCoord>
					</edgeMap>
					<edgeMap>
					<xCoord>132</xCoord>
					<yCoord>364</yCoord>
					</edgeMap>
					<edgeMap>
					<xCoord>131</xCoord>
					<yCoord>363</yCoord>
					</edgeMap>
					<edgeMap>
					<xCoord>130</xCoord>
					<yCoord>362</yCoord>
					</edgeMap>
					<edgeMap>
					<xCoord>129</xCoord>
					<yCoord>362</yCoord>
					</edgeMap>
					<edgeMap>
					<xCoord>128</xCoord>
					<yCoord>361</yCoord>
					</edgeMap>
					<edgeMap>
					<xCoord>127</xCoord>
					<yCoord>360</yCoord>
					</edgeMap>
					<edgeMap>
					<xCoord>126</xCoord>
					<yCoord>361</yCoord>
					</edgeMap>
					<edgeMap>
					<xCoord>125</xCoord>
					<yCoord>362</yCoord>
					</edgeMap>
					<edgeMap>
					<xCoord>124</xCoord>
					<yCoord>363</yCoord>
					</edgeMap>
					<edgeMap>
					<xCoord>123</xCoord>
					<yCoord>364</yCoord>
					</edgeMap>
					<edgeMap>
					<xCoord>122</xCoord>
					<yCoord>365</yCoord>
					</edgeMap>
					<edgeMap>
					<xCoord>121</xCoord>
					<yCoord>366</yCoord>
					</edgeMap>
					<edgeMap>
					<xCoord>121</xCoord>
					<yCoord>367</yCoord>
					</edgeMap>
					<edgeMap>
					<xCoord>120</xCoord>
					<yCoord>368</yCoord>
					</edgeMap>
					<edgeMap>
					<xCoord>119</xCoord>
					<yCoord>369</yCoord>
					</edgeMap>
					<edgeMap>
					<xCoord>118</xCoord>
					<yCoord>370</yCoord>
					</edgeMap>
					<edgeMap>
					<xCoord>117</xCoord>
					<yCoord>371</yCoord>
					</edgeMap>
					<edgeMap>
					<xCoord>116</xCoord>
					<yCoord>372</yCoord>
					</edgeMap>
					<edgeMap>
					<xCoord>115</xCoord>
					<yCoord>373</yCoord>
					</edgeMap>
					<edgeMap>
					<xCoord>116</xCoord>
					<yCoord>373</yCoord>
					</edgeMap>
					<edgeMap>
					<xCoord>117</xCoord>
					<yCoord>373</yCoord>
					</edgeMap>
					<edgeMap>
					<xCoord>118</xCoord>
					<yCoord>374</yCoord>
					</edgeMap>
					<edgeMap>
					<xCoord>119</xCoord>
					<yCoord>374</yCoord>
					</edgeMap>
					<edgeMap>
					<xCoord>118</xCoord>
					<yCoord>375</yCoord>
					</edgeMap>
					<edgeMap>
					<xCoord>117</xCoord>
					<yCoord>376</yCoord>
					</edgeMap>
					<edgeMap>
					<xCoord>117</xCoord>
					<yCoord>377</yCoord>
					</edgeMap>
					<edgeMap>
					<xCoord>116</xCoord>
					<yCoord>378</yCoord>
					</edgeMap>
					<edgeMap>
					<xCoord>115</xCoord>
					<yCoord>379</yCoord>
					</edgeMap>
					<edgeMap>
					<xCoord>116</xCoord>
					<yCoord>380</yCoord>
					</edgeMap>
					<edgeMap>
					<xCoord>117</xCoord>
					<yCoord>381</yCoord>
					</edgeMap>
					<edgeMap>
					<xCoord>118</xCoord>
					<yCoord>381</yCoord>
					</edgeMap>
					<edgeMap>
					<xCoord>119</xCoord>
					<yCoord>382</yCoord>
					</edgeMap>
					<edgeMap>
					<xCoord>120</xCoord>
					<yCoord>383</yCoord>
					</edgeMap>
				</roi>
				<roi>
					<imageZposition>1450.5</imageZposition>
					<imageSOP_UID>1.3.6.1.4.1.14519.5.2.1.6279.6001.330173371952288499765061852482</imageSOP_UID>
					<inclusion>TRUE</inclusion>
					<edgeMap>
					<xCoord>123</xCoord>
					<yCoord>380</yCoord>
					</edgeMap>
					<edgeMap>
					<xCoord>124</xCoord>
					<yCoord>379</yCoord>
					</edgeMap>
					<edgeMap>
					<xCoord>125</xCoord>
					<yCoord>378</yCoord>
					</edgeMap>
					<edgeMap>
					<xCoord>126</xCoord>
					<yCoord>378</yCoord>
					</edgeMap>
					<edgeMap>
					<xCoord>127</xCoord>
					<yCoord>377</yCoord>
					</edgeMap>
					<edgeMap>
					<xCoord>128</xCoord>
					<yCoord>376</yCoord>
					</edgeMap>
					<edgeMap>
					<xCoord>129</xCoord>
					<yCoord>375</yCoord>
					</edgeMap>
					<edgeMap>
					<xCoord>130</xCoord>
					<yCoord>374</yCoord>
					</edgeMap>
					<edgeMap>
					<xCoord>131</xCoord>
					<yCoord>374</yCoord>
					</edgeMap>
					<edgeMap>
					<xCoord>132</xCoord>
					<yCoord>373</yCoord>
					</edgeMap>
					<edgeMap>
					<xCoord>133</xCoord>
					<yCoord>372</yCoord>
					</edgeMap>
					<edgeMap>
					<xCoord>134</xCoord>
					<yCoord>371</yCoord>
					</edgeMap>
					<edgeMap>
					<xCoord>135</xCoord>
					<yCoord>370</yCoord>
					</edgeMap>
					<edgeMap>
					<xCoord>136</xCoord>
					<yCoord>370</yCoord>
					</edgeMap>
					<edgeMap>
					<xCoord>137</xCoord>
					<yCoord>369</yCoord>
					</edgeMap>
					<edgeMap>
					<xCoord>138</xCoord>
					<yCoord>368</yCoord>
					</edgeMap>
					<edgeMap>
					<xCoord>137</xCoord>
					<yCoord>367</yCoord>
					</edgeMap>
					<edgeMap>
					<xCoord>136</xCoord>
					<yCoord>366</yCoord>
					</edgeMap>
					<edgeMap>
					<xCoord>135</xCoord>
					<yCoord>365</yCoord>
					</edgeMap>
					<edgeMap>
					<xCoord>134</xCoord>
					<yCoord>364</yCoord>
					</edgeMap>
					<edgeMap>
					<xCoord>134</xCoord>
					<yCoord>363</yCoord>
					</edgeMap>
					<edgeMap>
					<xCoord>133</xCoord>
					<yCoord>362</yCoord>
					</edgeMap>
					<edgeMap>
					<xCoord>132</xCoord>
					<yCoord>361</yCoord>
					</edgeMap>
					<edgeMap>
					<xCoord>131</xCoord>
					<yCoord>360</yCoord>
					</edgeMap>
					<edgeMap>
					<xCoord>130</xCoord>
					<yCoord>359</yCoord>
					</edgeMap>
					<edgeMap>
					<xCoord>129</xCoord>
					<yCoord>360</yCoord>
					</edgeMap>
					<edgeMap>
					<xCoord>128</xCoord>
					<yCoord>360</yCoord>
					</edgeMap>
					<edgeMap>
					<xCoord>127</xCoord>
					<yCoord>361</yCoord>
					</edgeMap>
					<edgeMap>
					<xCoord>126</xCoord>
					<yCoord>362</yCoord>
					</edgeMap>
					<edgeMap>
					<xCoord>125</xCoord>
					<yCoord>362</yCoord>
					</edgeMap>
					<edgeMap>
					<xCoord>124</xCoord>
					<yCoord>363</yCoord>
					</edgeMap>
					<edgeMap>
					<xCoord>123</xCoord>
					<yCoord>364</yCoord>
					</edgeMap>
					<edgeMap>
					<xCoord>122</xCoord>
					<yCoord>364</yCoord>
					</edgeMap>
					<edgeMap>
					<xCoord>121</xCoord>
					<yCoord>365</yCoord>
					</edgeMap>
					<edgeMap>
					<xCoord>120</xCoord>
					<yCoord>366</yCoord>
					</edgeMap>
					<edgeMap>
					<xCoord>119</xCoord>
					<yCoord>366</yCoord>
					</edgeMap>
					<edgeMap>
					<xCoord>118</xCoord>
					<yCoord>367</yCoord>
					</edgeMap>
					<edgeMap>
					<xCoord>117</xCoord>
					<yCoord>368</yCoord>
					</edgeMap>
					<edgeMap>
					<xCoord>116</xCoord>
					<yCoord>368</yCoord>
					</edgeMap>
					<edgeMap>
					<xCoord>115</xCoord>
					<yCoord>369</yCoord>
					</edgeMap>
					<edgeMap>
					<xCoord>114</xCoord>
					<yCoord>370</yCoord>
					</edgeMap>
					<edgeMap>
					<xCoord>113</xCoord>
					<yCoord>370</yCoord>
					</edgeMap>
					<edgeMap>
					<xCoord>112</xCoord>
					<yCoord>371</yCoord>
					</edgeMap>
					<edgeMap>
					<xCoord>111</xCoord>
					<yCoord>372</yCoord>
					</edgeMap>
					<edgeMap>
					<xCoord>110</xCoord>
					<yCoord>372</yCoord>
					</edgeMap>
					<edgeMap>
					<xCoord>109</xCoord>
					<yCoord>373</yCoord>
					</edgeMap>
					<edgeMap>
					<xCoord>108</xCoord>
					<yCoord>374</yCoord>
					</edgeMap>
					<edgeMap>
					<xCoord>107</xCoord>
					<yCoord>374</yCoord>
					</edgeMap>
					<edgeMap>
					<xCoord>106</xCoord>
					<yCoord>375</yCoord>
					</edgeMap>
					<edgeMap>
					<xCoord>107</xCoord>
					<yCoord>375</yCoord>
					</edgeMap>
					<edgeMap>
					<xCoord>108</xCoord>
					<yCoord>375</yCoord>
					</edgeMap>
					<edgeMap>
					<xCoord>109</xCoord>
					<yCoord>376</yCoord>
					</edgeMap>
					<edgeMap>
					<xCoord>110</xCoord>
					<yCoord>376</yCoord>
					</edgeMap>
					<edgeMap>
					<xCoord>111</xCoord>
					<yCoord>376</yCoord>
					</edgeMap>
					<edgeMap>
					<xCoord>112</xCoord>
					<yCoord>376</yCoord>
					</edgeMap>
					<edgeMap>
					<xCoord>113</xCoord>
					<yCoord>376</yCoord>
					</edgeMap>
					<edgeMap>
					<xCoord>114</xCoord>
					<yCoord>376</yCoord>
					</edgeMap>
					<edgeMap>
					<xCoord>115</xCoord>
					<yCoord>376</yCoord>
					</edgeMap>
					<edgeMap>
					<xCoord>116</xCoord>
					<yCoord>375</yCoord>
					</edgeMap>
					<edgeMap>
					<xCoord>117</xCoord>
					<yCoord>375</yCoord>
					</edgeMap>
					<edgeMap>
					<xCoord>118</xCoord>
					<yCoord>375</yCoord>
					</edgeMap>
					<edgeMap>
					<xCoord>119</xCoord>
					<yCoord>375</yCoord>
					</edgeMap>
					<edgeMap>
					<xCoord>120</xCoord>
					<yCoord>375</yCoord>
					</edgeMap>
					<edgeMap>
					<xCoord>119</xCoord>
					<yCoord>376</yCoord>
					</edgeMap>
					<edgeMap>
					<xCoord>119</xCoord>
					<yCoord>377</yCoord>
					</edgeMap>
					<edgeMap>
					<xCoord>118</xCoord>
					<yCoord>378</yCoord>
					</edgeMap>
					<edgeMap>
					<xCoord>117</xCoord>
					<yCoord>379</yCoord>
					</edgeMap>
					<edgeMap>
					<xCoord>117</xCoord>
					<yCoord>380</yCoord>
					</edgeMap>
					<edgeMap>
					<xCoord>116</xCoord>
					<yCoord>381</yCoord>
					</edgeMap>
					<edgeMap>
					<xCoord>117</xCoord>
					<yCoord>381</yCoord>
					</edgeMap>
					<edgeMap>
					<xCoord>118</xCoord>
					<yCoord>381</yCoord>
					</edgeMap>
					<edgeMap>
					<xCoord>119</xCoord>
					<yCoord>381</yCoord>
					</edgeMap>
					<edgeMap>
					<xCoord>120</xCoord>
					<yCoord>380</yCoord>
					</edgeMap>
					<edgeMap>
					<xCoord>121</xCoord>
					<yCoord>380</yCoord>
					</edgeMap>
					<edgeMap>
					<xCoord>122</xCoord>
					<yCoord>380</yCoord>
					</edgeMap>
					<edgeMap>
					<xCoord>123</xCoord>
					<yCoord>380</yCoord>
					</edgeMap>
				</roi>
				<roi>
					<imageZposition>1448.5</imageZposition>
					<imageSOP_UID>1.3.6.1.4.1.14519.5.2.1.6279.6001.278479167816413512049475715462</imageSOP_UID>
					<inclusion>TRUE</inclusion>
					<edgeMap>
					<xCoord>104</xCoord>
					<yCoord>373</yCoord>
					</edgeMap>
					<edgeMap>
					<xCoord>105</xCoord>
					<yCoord>373</yCoord>
					</edgeMap>
					<edgeMap>
					<xCoord>106</xCoord>
					<yCoord>372</yCoord>
					</edgeMap>
					<edgeMap>
					<xCoord>107</xCoord>
					<yCoord>372</yCoord>
					</edgeMap>
					<edgeMap>
					<xCoord>108</xCoord>
					<yCoord>371</yCoord>
					</edgeMap>
					<edgeMap>
					<xCoord>109</xCoord>
					<yCoord>371</yCoord>
					</edgeMap>
					<edgeMap>
					<xCoord>110</xCoord>
					<yCoord>371</yCoord>
					</edgeMap>
					<edgeMap>
					<xCoord>111</xCoord>
					<yCoord>370</yCoord>
					</edgeMap>
					<edgeMap>
					<xCoord>112</xCoord>
					<yCoord>370</yCoord>
					</edgeMap>
					<edgeMap>
					<xCoord>113</xCoord>
					<yCoord>369</yCoord>
					</edgeMap>
					<edgeMap>
					<xCoord>114</xCoord>
					<yCoord>369</yCoord>
					</edgeMap>
					<edgeMap>
					<xCoord>115</xCoord>
					<yCoord>369</yCoord>
					</edgeMap>
					<edgeMap>
					<xCoord>116</xCoord>
					<yCoord>368</yCoord>
					</edgeMap>
					<edgeMap>
					<xCoord>117</xCoord>
					<yCoord>368</yCoord>
					</edgeMap>
					<edgeMap>
					<xCoord>118</xCoord>
					<yCoord>367</yCoord>
					</edgeMap>
					<edgeMap>
					<xCoord>119</xCoord>
					<yCoord>367</yCoord>
					</edgeMap>
					<edgeMap>
					<xCoord>120</xCoord>
					<yCoord>366</yCoord>
					</edgeMap>
					<edgeMap>
					<xCoord>121</xCoord>
					<yCoord>366</yCoord>
					</edgeMap>
					<edgeMap>
					<xCoord>122</xCoord>
					<yCoord>366</yCoord>
					</edgeMap>
					<edgeMap>
					<xCoord>123</xCoord>
					<yCoord>365</yCoord>
					</edgeMap>
					<edgeMap>
					<xCoord>124</xCoord>
					<yCoord>365</yCoord>
					</edgeMap>
					<edgeMap>
					<xCoord>125</xCoord>
					<yCoord>364</yCoord>
					</edgeMap>
					<edgeMap>
					<xCoord>126</xCoord>
					<yCoord>364</yCoord>
					</edgeMap>
					<edgeMap>
					<xCoord>127</xCoord>
					<yCoord>364</yCoord>
					</edgeMap>
					<edgeMap>
					<xCoord>128</xCoord>
					<yCoord>363</yCoord>
					</edgeMap>
					<edgeMap>
					<xCoord>129</xCoord>
					<yCoord>363</yCoord>
					</edgeMap>
					<edgeMap>
					<xCoord>130</xCoord>
					<yCoord>362</yCoord>
					</edgeMap>
					<edgeMap>
					<xCoord>131</xCoord>
					<yCoord>362</yCoord>
					</edgeMap>
					<edgeMap>
					<xCoord>132</xCoord>
					<yCoord>362</yCoord>
					</edgeMap>
					<edgeMap>
					<xCoord>133</xCoord>
					<yCoord>363</yCoord>
					</edgeMap>
					<edgeMap>
					<xCoord>133</xCoord>
					<yCoord>364</yCoord>
					</edgeMap>
					<edgeMap>
					<xCoord>132</xCoord>
					<yCoord>365</yCoord>
					</edgeMap>
					<edgeMap>
					<xCoord>132</xCoord>
					<yCoord>366</yCoord>
					</edgeMap>
					<edgeMap>
					<xCoord>132</xCoord>
					<yCoord>367</yCoord>
					</edgeMap>
					<edgeMap>
					<xCoord>131</xCoord>
					<yCoord>368</yCoord>
					</edgeMap>
					<edgeMap>
					<xCoord>131</xCoord>
					<yCoord>369</yCoord>
					</edgeMap>
					<edgeMap>
					<xCoord>131</xCoord>
					<yCoord>370</yCoord>
					</edgeMap>
					<edgeMap>
					<xCoord>130</xCoord>
					<yCoord>371</yCoord>
					</edgeMap>
					<edgeMap>
					<xCoord>130</xCoord>
					<yCoord>372</yCoord>
					</edgeMap>
					<edgeMap>
					<xCoord>130</xCoord>
					<yCoord>373</yCoord>
					</edgeMap>
					<edgeMap>
					<xCoord>129</xCoord>
					<yCoord>374</yCoord>
					</edgeMap>
					<edgeMap>
					<xCoord>129</xCoord>
					<yCoord>375</yCoord>
					</edgeMap>
					<edgeMap>
					<xCoord>128</xCoord>
					<yCoord>374</yCoord>
					</edgeMap>
					<edgeMap>
					<xCoord>127</xCoord>
					<yCoord>373</yCoord>
					</edgeMap>
					<edgeMap>
					<xCoord>127</xCoord>
					<yCoord>372</yCoord>
					</edgeMap>
					<edgeMap>
					<xCoord>126</xCoord>
					<yCoord>371</yCoord>
					</edgeMap>
					<edgeMap>
					<xCoord>125</xCoord>
					<yCoord>370</yCoord>
					</edgeMap>
					<edgeMap>
					<xCoord>124</xCoord>
					<yCoord>369</yCoord>
					</edgeMap>
					<edgeMap>
					<xCoord>123</xCoord>
					<yCoord>369</yCoord>
					</edgeMap>
					<edgeMap>
					<xCoord>122</xCoord>
					<yCoord>369</yCoord>
					</edgeMap>
					<edgeMap>
					<xCoord>121</xCoord>
					<yCoord>370</yCoord>
					</edgeMap>
					<edgeMap>
					<xCoord>120</xCoord>
					<yCoord>370</yCoord>
					</edgeMap>
					<edgeMap>
					<xCoord>119</xCoord>
					<yCoord>369</yCoord>
					</edgeMap>
					<edgeMap>
					<xCoord>118</xCoord>
					<yCoord>368</yCoord>
					</edgeMap>
					<edgeMap>
					<xCoord>116</xCoord>
					<yCoord>369</yCoord>
					</edgeMap>
					<edgeMap>
					<xCoord>113</xCoord>
					<yCoord>370</yCoord>
					</edgeMap>
					<edgeMap>
					<xCoord>111</xCoord>
					<yCoord>371</yCoord>
					</edgeMap>
					<edgeMap>
					<xCoord>108</xCoord>
					<yCoord>372</yCoord>
					</edgeMap>
					<edgeMap>
					<xCoord>104</xCoord>
					<yCoord>373</yCoord>
					</edgeMap>
				</roi>
			</unblindedReadNodule>
			<unblindedReadNodule>
				<noduleID>1</noduleID>
				<roi>
					<imageZposition>1390.5</imageZposition>
					<imageSOP_UID>1.3.6.1.4.1.14519.5.2.1.6279.6001.219207693390410872022191021019</imageSOP_UID>
					<inclusion>TRUE</inclusion>
					<edgeMap>
					<xCoord>329</xCoord>
					<yCoord>422</yCoord>
					</edgeMap>
				</roi>
			</unblindedReadNodule>
			<unblindedReadNodule>
				<noduleID>2</noduleID>
				<roi>
					<imageZposition>1392.5</imageZposition>
					<imageSOP_UID>1.3.6.1.4.1.14519.5.2.1.6279.6001.235772959716466226548445061560</imageSOP_UID>
					<inclusion>TRUE</inclusion>
					<edgeMap>
					<xCoord>226</xCoord>
					<yCoord>339</yCoord>
					</edgeMap>
				</roi>
			</unblindedReadNodule>
			<unblindedReadNodule>
				<noduleID>3</noduleID>
				<characteristics>
					<subtlety>2</subtlety>
					<internalStructure>1</internalStructure>
					<calcification>6</calcification>
					<sphericity>4</sphericity>
					<margin>4</margin>
					<lobulation>2</lobulation>
					<spiculation>1</spiculation>
					<texture>5</texture>
					<malignancy>2</malignancy>
				</characteristics>
				<roi>
					<imageZposition>1370.5</imageZposition>
					<imageSOP_UID>1.3.6.1.4.1.14519.5.2.1.6279.6001.173119160846254256026362143197</imageSOP_UID>
					<inclusion>TRUE</inclusion>
					<edgeMap>
					<xCoord>168</xCoord>
					<yCoord>372</yCoord>
					</edgeMap>
					<edgeMap>
					<xCoord>169</xCoord>
					<yCoord>371</yCoord>
					</edgeMap>
					<edgeMap>
					<xCoord>170</xCoord>
					<yCoord>370</yCoord>
					</edgeMap>
					<edgeMap>
					<xCoord>171</xCoord>
					<yCoord>369</yCoord>
					</edgeMap>
					<edgeMap>
					<xCoord>170</xCoord>
					<yCoord>368</yCoord>
					</edgeMap>
					<edgeMap>
					<xCoord>169</xCoord>
					<yCoord>367</yCoord>
					</edgeMap>
					<edgeMap>
					<xCoord>168</xCoord>
					<yCoord>367</yCoord>
					</edgeMap>
					<edgeMap>
					<xCoord>167</xCoord>
					<yCoord>366</yCoord>
					</edgeMap>
					<edgeMap>
					<xCoord>167</xCoord>
					<yCoord>367</yCoord>
					</edgeMap>
					<edgeMap>
					<xCoord>167</xCoord>
					<yCoord>368</yCoord>
					</edgeMap>
					<edgeMap>
					<xCoord>168</xCoord>
					<yCoord>369</yCoord>
					</edgeMap>
					<edgeMap>
					<xCoord>168</xCoord>
					<yCoord>370</yCoord>
					</edgeMap>
					<edgeMap>
					<xCoord>168</xCoord>
					<yCoord>371</yCoord>
					</edgeMap>
					<edgeMap>
					<xCoord>168</xCoord>
					<yCoord>372</yCoord>
					</edgeMap>
				</roi>
				<roi>
					<imageZposition>1368.5</imageZposition>
					<imageSOP_UID>1.3.6.1.4.1.14519.5.2.1.6279.6001.937670476423073986003198312928</imageSOP_UID>
					<inclusion>TRUE</inclusion>
					<edgeMap>
					<xCoord>169</xCoord>
					<yCoord>375</yCoord>
					</edgeMap>
					<edgeMap>
					<xCoord>170</xCoord>
					<yCoord>374</yCoord>
					</edgeMap>
					<edgeMap>
					<xCoord>171</xCoord>
					<yCoord>373</yCoord>
					</edgeMap>
					<edgeMap>
					<xCoord>171</xCoord>
					<yCoord>372</yCoord>
					</edgeMap>
					<edgeMap>
					<xCoord>172</xCoord>
					<yCoord>371</yCoord>
					</edgeMap>
					<edgeMap>
					<xCoord>173</xCoord>
					<yCoord>370</yCoord>
					</edgeMap>
					<edgeMap>
					<xCoord>172</xCoord>
					<yCoord>369</yCoord>
					</edgeMap>
					<edgeMap>
					<xCoord>172</xCoord>
					<yCoord>368</yCoord>
					</edgeMap>
					<edgeMap>
					<xCoord>171</xCoord>
					<yCoord>367</yCoord>
					</edgeMap>
					<edgeMap>
					<xCoord>171</xCoord>
					<yCoord>366</yCoord>
					</edgeMap>
					<edgeMap>
					<xCoord>170</xCoord>
					<yCoord>365</yCoord>
					</edgeMap>
					<edgeMap>
					<xCoord>170</xCoord>
					<yCoord>364</yCoord>
					</edgeMap>
					<edgeMap>
					<xCoord>169</xCoord>
					<yCoord>363</yCoord>
					</edgeMap>
					<edgeMap>
					<xCoord>169</xCoord>
					<yCoord>362</yCoord>
					</edgeMap>
					<edgeMap>
					<xCoord>168</xCoord>
					<yCoord>361</yCoord>
					</edgeMap>
					<edgeMap>
					<xCoord>167</xCoord>
					<yCoord>362</yCoord>
					</edgeMap>
					<edgeMap>
					<xCoord>166</xCoord>
					<yCoord>363</yCoord>
					</edgeMap>
					<edgeMap>
					<xCoord>165</xCoord>
					<yCoord>364</yCoord>
					</edgeMap>
					<edgeMap>
					<xCoord>165</xCoord>
					<yCoord>365</yCoord>
					</edgeMap>
					<edgeMap>
					<xCoord>164</xCoord>
					<yCoord>366</yCoord>
					</edgeMap>
					<edgeMap>
					<xCoord>163</xCoord>
					<yCoord>367</yCoord>
					</edgeMap>
					<edgeMap>
					<xCoord>162</xCoord>
					<yCoord>368</yCoord>
					</edgeMap>
					<edgeMap>
					<xCoord>163</xCoord>
					<yCoord>369</yCoord>
					</edgeMap>
					<edgeMap>
					<xCoord>164</xCoord>
					<yCoord>370</yCoord>
					</edgeMap>
					<edgeMap>
					<xCoord>165</xCoord>
					<yCoord>371</yCoord>
					</edgeMap>
					<edgeMap>
					<xCoord>166</xCoord>
					<yCoord>372</yCoord>
					</edgeMap>
					<edgeMap>
					<xCoord>167</xCoord>
					<yCoord>373</yCoord>
					</edgeMap>
					<edgeMap>
					<xCoord>168</xCoord>
					<yCoord>374</yCoord>
					</edgeMap>
					<edgeMap>
					<xCoord>169</xCoord>
					<yCoord>375</yCoord>
					</edgeMap>
				</roi>
				<roi>
					<imageZposition>1366.5</imageZposition>
					<imageSOP_UID>1.3.6.1.4.1.14519.5.2.1.6279.6001.196541470853546456225990798143</imageSOP_UID>
					<inclusion>TRUE</inclusion>
					<edgeMap>
					<xCoord>174</xCoord>
					<yCoord>368</yCoord>
					</edgeMap>
					<edgeMap>
					<xCoord>173</xCoord>
					<yCoord>367</yCoord>
					</edgeMap>
					<edgeMap>
					<xCoord>172</xCoord>
					<yCoord>366</yCoord>
					</edgeMap>
					<edgeMap>
					<xCoord>171</xCoord>
					<yCoord>365</yCoord>
					</edgeMap>
					<edgeMap>
					<xCoord>170</xCoord>
					<yCoord>365</yCoord>
					</edgeMap>
					<edgeMap>
					<xCoord>169</xCoord>
					<yCoord>364</yCoord>
					</edgeMap>
					<edgeMap>
					<xCoord>168</xCoord>
					<yCoord>363</yCoord>
					</edgeMap>
					<edgeMap>
					<xCoord>167</xCoord>
					<yCoord>362</yCoord>
					</edgeMap>
					<edgeMap>
					<xCoord>167</xCoord>
					<yCoord>363</yCoord>
					</edgeMap>
					<edgeMap>
					<xCoord>166</xCoord>
					<yCoord>364</yCoord>
					</edgeMap>
					<edgeMap>
					<xCoord>166</xCoord>
					<yCoord>365</yCoord>
					</edgeMap>
					<edgeMap>
					<xCoord>166</xCoord>
					<yCoord>366</yCoord>
					</edgeMap>
					<edgeMap>
					<xCoord>165</xCoord>
					<yCoord>367</yCoord>
					</edgeMap>
					<edgeMap>
					<xCoord>165</xCoord>
					<yCoord>368</yCoord>
					</edgeMap>
					<edgeMap>
					<xCoord>164</xCoord>
					<yCoord>369</yCoord>
					</edgeMap>
					<edgeMap>
					<xCoord>164</xCoord>
					<yCoord>370</yCoord>
					</edgeMap>
					<edgeMap>
					<xCoord>164</xCoord>
					<yCoord>371</yCoord>
					</edgeMap>
					<edgeMap>
					<xCoord>163</xCoord>
					<yCoord>372</yCoord>
					</edgeMap>
					<edgeMap>
					<xCoord>163</xCoord>
					<yCoord>373</yCoord>
					</edgeMap>
					<edgeMap>
					<xCoord>164</xCoord>
					<yCoord>373</yCoord>
					</edgeMap>
					<edgeMap>
					<xCoord>165</xCoord>
					<yCoord>374</yCoord>
					</edgeMap>
					<edgeMap>
					<xCoord>166</xCoord>
					<yCoord>374</yCoord>
					</edgeMap>
					<edgeMap>
					<xCoord>167</xCoord>
					<yCoord>375</yCoord>
					</edgeMap>
					<edgeMap>
					<xCoord>168</xCoord>
					<yCoord>375</yCoord>
					</edgeMap>
					<edgeMap>
					<xCoord>169</xCoord>
					<yCoord>374</yCoord>
					</edgeMap>
					<edgeMap>
					<xCoord>170</xCoord>
					<yCoord>373</yCoord>
					</edgeMap>
					<edgeMap>
					<xCoord>171</xCoord>
					<yCoord>372</yCoord>
					</edgeMap>
					<edgeMap>
					<xCoord>171</xCoord>
					<yCoord>371</yCoord>
					</edgeMap>
					<edgeMap>
					<xCoord>172</xCoord>
					<yCoord>370</yCoord>
					</edgeMap>
					<edgeMap>
					<xCoord>173</xCoord>
					<yCoord>369</yCoord>
					</edgeMap>
					<edgeMap>
					<xCoord>174</xCoord>
					<yCoord>368</yCoord>
					</edgeMap>
				</roi>
				<roi>
					<imageZposition>1364.5</imageZposition>
					<imageSOP_UID>1.3.6.1.4.1.14519.5.2.1.6279.6001.479331497781610889208006089315</imageSOP_UID>
					<inclusion>TRUE</inclusion>
					<edgeMap>
					<xCoord>172</xCoord>
					<yCoord>372</yCoord>
					</edgeMap>
					<edgeMap>
					<xCoord>172</xCoord>
					<yCoord>371</yCoord>
					</edgeMap>
					<edgeMap>
					<xCoord>173</xCoord>
					<yCoord>370</yCoord>
					</edgeMap>
					<edgeMap>
					<xCoord>173</xCoord>
					<yCoord>369</yCoord>
					</edgeMap>
					<edgeMap>
					<xCoord>173</xCoord>
					<yCoord>368</yCoord>
					</edgeMap>
					<edgeMap>
					<xCoord>174</xCoord>
					<yCoord>367</yCoord>
					</edgeMap>
					<edgeMap>
					<xCoord>174</xCoord>
					<yCoord>366</yCoord>
					</edgeMap>
					<edgeMap>
					<xCoord>173</xCoord>
					<yCoord>366</yCoord>
					</edgeMap>
					<edgeMap>
					<xCoord>172</xCoord>
					<yCoord>366</yCoord>
					</edgeMap>
					<edgeMap>
					<xCoord>171</xCoord>
					<yCoord>365</yCoord>
					</edgeMap>
					<edgeMap>
					<xCoord>170</xCoord>
					<yCoord>365</yCoord>
					</edgeMap>
					<edgeMap>
					<xCoord>169</xCoord>
					<yCoord>365</yCoord>
					</edgeMap>
					<edgeMap>
					<xCoord>168</xCoord>
					<yCoord>365</yCoord>
					</edgeMap>
					<edgeMap>
					<xCoord>167</xCoord>
					<yCoord>364</yCoord>
					</edgeMap>
					<edgeMap>
					<xCoord>166</xCoord>
					<yCoord>364</yCoord>
					</edgeMap>
					<edgeMap>
					<xCoord>165</xCoord>
					<yCoord>364</yCoord>
					</edgeMap>
					<edgeMap>
					<xCoord>165</xCoord>
					<yCoord>365</yCoord>
					</edgeMap>
					<edgeMap>
					<xCoord>165</xCoord>
					<yCoord>366</yCoord>
					</edgeMap>
					<edgeMap>
					<xCoord>164</xCoord>
					<yCoord>367</yCoord>
					</edgeMap>
					<edgeMap>
					<xCoord>164</xCoord>
					<yCoord>368</yCoord>
					</edgeMap>
					<edgeMap>
					<xCoord>164</xCoord>
					<yCoord>369</yCoord>
					</edgeMap>
					<edgeMap>
					<xCoord>164</xCoord>
					<yCoord>370</yCoord>
					</edgeMap>
					<edgeMap>
					<xCoord>163</xCoord>
					<yCoord>371</yCoord>
					</edgeMap>
					<edgeMap>
					<xCoord>163</xCoord>
					<yCoord>372</yCoord>
					</edgeMap>
					<edgeMap>
					<xCoord>164</xCoord>
					<yCoord>372</yCoord>
					</edgeMap>
					<edgeMap>
					<xCoord>165</xCoord>
					<yCoord>373</yCoord>
					</edgeMap>
					<edgeMap>
					<xCoord>166</xCoord>
					<yCoord>373</yCoord>
					</edgeMap>
					<edgeMap>
					<xCoord>167</xCoord>
					<yCoord>374</yCoord>
					</edgeMap>
					<edgeMap>
					<xCoord>168</xCoord>
					<yCoord>374</yCoord>
					</edgeMap>
					<edgeMap>
					<xCoord>169</xCoord>
					<yCoord>373</yCoord>
					</edgeMap>
					<edgeMap>
					<xCoord>170</xCoord>
					<yCoord>373</yCoord>
					</edgeMap>
					<edgeMap>
					<xCoord>171</xCoord>
					<yCoord>372</yCoord>
					</edgeMap>
					<edgeMap>
					<xCoord>172</xCoord>
					<yCoord>372</yCoord>
					</edgeMap>
				</roi>
				<roi>
					<imageZposition>1362.5</imageZposition>
					<imageSOP_UID>1.3.6.1.4.1.14519.5.2.1.6279.6001.334477724688367862877634617393</imageSOP_UID>
					<inclusion>TRUE</inclusion>
					<edgeMap>
					<xCoord>168</xCoord>
					<yCoord>366</yCoord>
					</edgeMap>
					<edgeMap>
					<xCoord>167</xCoord>
					<yCoord>367</yCoord>
					</edgeMap>
					<edgeMap>
					<xCoord>166</xCoord>
					<yCoord>368</yCoord>
					</edgeMap>
					<edgeMap>
					<xCoord>166</xCoord>
					<yCoord>369</yCoord>
					</edgeMap>
					<edgeMap>
					<xCoord>165</xCoord>
					<yCoord>370</yCoord>
					</edgeMap>
					<edgeMap>
					<xCoord>164</xCoord>
					<yCoord>371</yCoord>
					</edgeMap>
					<edgeMap>
					<xCoord>165</xCoord>
					<yCoord>371</yCoord>
					</edgeMap>
					<edgeMap>
					<xCoord>166</xCoord>
					<yCoord>372</yCoord>
					</edgeMap>
					<edgeMap>
					<xCoord>167</xCoord>
					<yCoord>372</yCoord>
					</edgeMap>
					<edgeMap>
					<xCoord>168</xCoord>
					<yCoord>371</yCoord>
					</edgeMap>
					<edgeMap>
					<xCoord>169</xCoord>
					<yCoord>370</yCoord>
					</edgeMap>
					<edgeMap>
					<xCoord>169</xCoord>
					<yCoord>369</yCoord>
					</edgeMap>
					<edgeMap>
					<xCoord>169</xCoord>
					<yCoord>368</yCoord>
					</edgeMap>
					<edgeMap>
					<xCoord>168</xCoord>
					<yCoord>367</yCoord>
					</edgeMap>
					<edgeMap>
					<xCoord>168</xCoord>
					<yCoord>366</yCoord>
					</edgeMap>
				</roi>
			</unblindedReadNodule>


			<nonNodule>
				<nonNoduleID>4</nonNoduleID>
				<imageZposition>1384.5</imageZposition>
				<imageSOP_UID>1.3.6.1.4.1.14519.5.2.1.6279.6001.246196061475668746332509824881</imageSOP_UID>
				<locus>
					<xCoord>427</xCoord>
					<yCoord>210</yCoord>
				</locus>
			</nonNodule>


	</readingSession>
	
	<!--  ############################################################### -->
	
	<readingSession>
<annotationVersion>3.12</annotationVersion>
<servicingRadiologistID>anon</servicingRadiologistID>
<unblindedReadNodule>
<noduleID>1196</noduleID>
<characteristics>
<subtlety>5</subtlety>
<internalStructure>1</internalStructure>
<calcification>6</calcification>
<sphericity>4</sphericity>
<margin>3</margin>
<lobulation>5</lobulation>
<spiculation>3</spiculation>
<texture>5</texture>
<malignancy>4</malignancy>
</characteristics>
<roi>
<imageZposition>1466.5</imageZposition>
<imageSOP_UID>1.3.6.1.4.1.14519.5.2.1.6279.6001.109526875669545857953424501167</imageSOP_UID>
<inclusion>TRUE</inclusion>
<edgeMap>
<xCoord>132</xCoord>
<yCoord>386</yCoord>
</edgeMap>
<edgeMap>
<xCoord>133</xCoord>
<yCoord>385</yCoord>
</edgeMap>
<edgeMap>
<xCoord>133</xCoord>
<yCoord>384</yCoord>
</edgeMap>
<edgeMap>
<xCoord>133</xCoord>
<yCoord>383</yCoord>
</edgeMap>
<edgeMap>
<xCoord>132</xCoord>
<yCoord>382</yCoord>
</edgeMap>
<edgeMap>
<xCoord>131</xCoord>
<yCoord>381</yCoord>
</edgeMap>
<edgeMap>
<xCoord>130</xCoord>
<yCoord>380</yCoord>
</edgeMap>
<edgeMap>
<xCoord>129</xCoord>
<yCoord>381</yCoord>
</edgeMap>
<edgeMap>
<xCoord>130</xCoord>
<yCoord>382</yCoord>
</edgeMap>
<edgeMap>
<xCoord>130</xCoord>
<yCoord>383</yCoord>
</edgeMap>
<edgeMap>
<xCoord>130</xCoord>
<yCoord>384</yCoord>
</edgeMap>
<edgeMap>
<xCoord>130</xCoord>
<yCoord>385</yCoord>
</edgeMap>
<edgeMap>
<xCoord>131</xCoord>
<yCoord>386</yCoord>
</edgeMap>
<edgeMap>
<xCoord>132</xCoord>
<yCoord>386</yCoord>
</edgeMap>
</roi>
<roi>
<imageZposition>1464.5</imageZposition>
<imageSOP_UID>1.3.6.1.4.1.14519.5.2.1.6279.6001.183528464417515913721860282378</imageSOP_UID>
<inclusion>TRUE</inclusion>
<edgeMap>
<xCoord>127</xCoord>
<yCoord>386</yCoord>
</edgeMap>
<edgeMap>
<xCoord>128</xCoord>
<yCoord>385</yCoord>
</edgeMap>
<edgeMap>
<xCoord>129</xCoord>
<yCoord>385</yCoord>
</edgeMap>
<edgeMap>
<xCoord>130</xCoord>
<yCoord>384</yCoord>
</edgeMap>
<edgeMap>
<xCoord>131</xCoord>
<yCoord>383</yCoord>
</edgeMap>
<edgeMap>
<xCoord>131</xCoord>
<yCoord>382</yCoord>
</edgeMap>
<edgeMap>
<xCoord>131</xCoord>
<yCoord>381</yCoord>
</edgeMap>
<edgeMap>
<xCoord>131</xCoord>
<yCoord>380</yCoord>
</edgeMap>
<edgeMap>
<xCoord>131</xCoord>
<yCoord>379</yCoord>
</edgeMap>
<edgeMap>
<xCoord>131</xCoord>
<yCoord>378</yCoord>
</edgeMap>
<edgeMap>
<xCoord>131</xCoord>
<yCoord>377</yCoord>
</edgeMap>
<edgeMap>
<xCoord>131</xCoord>
<yCoord>376</yCoord>
</edgeMap>
<edgeMap>
<xCoord>130</xCoord>
<yCoord>375</yCoord>
</edgeMap>
<edgeMap>
<xCoord>129</xCoord>
<yCoord>374</yCoord>
</edgeMap>
<edgeMap>
<xCoord>128</xCoord>
<yCoord>375</yCoord>
</edgeMap>
<edgeMap>
<xCoord>128</xCoord>
<yCoord>376</yCoord>
</edgeMap>
<edgeMap>
<xCoord>128</xCoord>
<yCoord>377</yCoord>
</edgeMap>
<edgeMap>
<xCoord>128</xCoord>
<yCoord>378</yCoord>
</edgeMap>
<edgeMap>
<xCoord>128</xCoord>
<yCoord>379</yCoord>
</edgeMap>
<edgeMap>
<xCoord>128</xCoord>
<yCoord>380</yCoord>
</edgeMap>
<edgeMap>
<xCoord>128</xCoord>
<yCoord>381</yCoord>
</edgeMap>
<edgeMap>
<xCoord>128</xCoord>
<yCoord>382</yCoord>
</edgeMap>
<edgeMap>
<xCoord>127</xCoord>
<yCoord>383</yCoord>
</edgeMap>
<edgeMap>
<xCoord>126</xCoord>
<yCoord>384</yCoord>
</edgeMap>
<edgeMap>
<xCoord>126</xCoord>
<yCoord>385</yCoord>
</edgeMap>
<edgeMap>
<xCoord>127</xCoord>
<yCoord>386</yCoord>
</edgeMap>
</roi>
<roi>
<imageZposition>1462.5</imageZposition>
<imageSOP_UID>1.3.6.1.4.1.14519.5.2.1.6279.6001.299030197242141776510574061149</imageSOP_UID>
<inclusion>TRUE</inclusion>
<edgeMap>
<xCoord>128</xCoord>
<yCoord>385</yCoord>
</edgeMap>
<edgeMap>
<xCoord>129</xCoord>
<yCoord>384</yCoord>
</edgeMap>
<edgeMap>
<xCoord>129</xCoord>
<yCoord>383</yCoord>
</edgeMap>
<edgeMap>
<xCoord>130</xCoord>
<yCoord>382</yCoord>
</edgeMap>
<edgeMap>
<xCoord>130</xCoord>
<yCoord>381</yCoord>
</edgeMap>
<edgeMap>
<xCoord>131</xCoord>
<yCoord>380</yCoord>
</edgeMap>
<edgeMap>
<xCoord>131</xCoord>
<yCoord>379</yCoord>
</edgeMap>
<edgeMap>
<xCoord>131</xCoord>
<yCoord>378</yCoord>
</edgeMap>
<edgeMap>
<xCoord>131</xCoord>
<yCoord>377</yCoord>
</edgeMap>
<edgeMap>
<xCoord>131</xCoord>
<yCoord>376</yCoord>
</edgeMap>
<edgeMap>
<xCoord>131</xCoord>
<yCoord>375</yCoord>
</edgeMap>
<edgeMap>
<xCoord>130</xCoord>
<yCoord>374</yCoord>
</edgeMap>
<edgeMap>
<xCoord>130</xCoord>
<yCoord>373</yCoord>
</edgeMap>
<edgeMap>
<xCoord>129</xCoord>
<yCoord>372</yCoord>
</edgeMap>
<edgeMap>
<xCoord>128</xCoord>
<yCoord>372</yCoord>
</edgeMap>
<edgeMap>
<xCoord>127</xCoord>
<yCoord>372</yCoord>
</edgeMap>
<edgeMap>
<xCoord>126</xCoord>
<yCoord>372</yCoord>
</edgeMap>
<edgeMap>
<xCoord>125</xCoord>
<yCoord>373</yCoord>
</edgeMap>
<edgeMap>
<xCoord>124</xCoord>
<yCoord>374</yCoord>
</edgeMap>
<edgeMap>
<xCoord>124</xCoord>
<yCoord>375</yCoord>
</edgeMap>
<edgeMap>
<xCoord>124</xCoord>
<yCoord>376</yCoord>
</edgeMap>
<edgeMap>
<xCoord>123</xCoord>
<yCoord>377</yCoord>
</edgeMap>
<edgeMap>
<xCoord>123</xCoord>
<yCoord>378</yCoord>
</edgeMap>
<edgeMap>
<xCoord>123</xCoord>
<yCoord>379</yCoord>
</edgeMap>
<edgeMap>
<xCoord>123</xCoord>
<yCoord>380</yCoord>
</edgeMap>
<edgeMap>
<xCoord>123</xCoord>
<yCoord>381</yCoord>
</edgeMap>
<edgeMap>
<xCoord>124</xCoord>
<yCoord>382</yCoord>
</edgeMap>
<edgeMap>
<xCoord>125</xCoord>
<yCoord>382</yCoord>
</edgeMap>
<edgeMap>
<xCoord>126</xCoord>
<yCoord>383</yCoord>
</edgeMap>
<edgeMap>
<xCoord>126</xCoord>
<yCoord>384</yCoord>
</edgeMap>
<edgeMap>
<xCoord>127</xCoord>
<yCoord>385</yCoord>
</edgeMap>
<edgeMap>
<xCoord>128</xCoord>
<yCoord>385</yCoord>
</edgeMap>
</roi>
<roi>
<imageZposition>1460.5</imageZposition>
<imageSOP_UID>1.3.6.1.4.1.14519.5.2.1.6279.6001.394727744417693017759690897212</imageSOP_UID>
<inclusion>TRUE</inclusion>
<edgeMap>
<xCoord>127</xCoord>
<yCoord>384</yCoord>
</edgeMap>
<edgeMap>
<xCoord>128</xCoord>
<yCoord>383</yCoord>
</edgeMap>
<edgeMap>
<xCoord>128</xCoord>
<yCoord>382</yCoord>
</edgeMap>
<edgeMap>
<xCoord>129</xCoord>
<yCoord>381</yCoord>
</edgeMap>
<edgeMap>
<xCoord>129</xCoord>
<yCoord>380</yCoord>
</edgeMap>
<edgeMap>
<xCoord>130</xCoord>
<yCoord>379</yCoord>
</edgeMap>
<edgeMap>
<xCoord>131</xCoord>
<yCoord>378</yCoord>
</edgeMap>
<edgeMap>
<xCoord>131</xCoord>
<yCoord>377</yCoord>
</edgeMap>
<edgeMap>
<xCoord>132</xCoord>
<yCoord>376</yCoord>
</edgeMap>
<edgeMap>
<xCoord>132</xCoord>
<yCoord>375</yCoord>
</edgeMap>
<edgeMap>
<xCoord>133</xCoord>
<yCoord>374</yCoord>
</edgeMap>
<edgeMap>
<xCoord>133</xCoord>
<yCoord>373</yCoord>
</edgeMap>
<edgeMap>
<xCoord>133</xCoord>
<yCoord>372</yCoord>
</edgeMap>
<edgeMap>
<xCoord>133</xCoord>
<yCoord>371</yCoord>
</edgeMap>
<edgeMap>
<xCoord>133</xCoord>
<yCoord>370</yCoord>
</edgeMap>
<edgeMap>
<xCoord>133</xCoord>
<yCoord>369</yCoord>
</edgeMap>
<edgeMap>
<xCoord>133</xCoord>
<yCoord>368</yCoord>
</edgeMap>
<edgeMap>
<xCoord>134</xCoord>
<yCoord>367</yCoord>
</edgeMap>
<edgeMap>
<xCoord>134</xCoord>
<yCoord>366</yCoord>
</edgeMap>
<edgeMap>
<xCoord>133</xCoord>
<yCoord>365</yCoord>
</edgeMap>
<edgeMap>
<xCoord>132</xCoord>
<yCoord>365</yCoord>
</edgeMap>
<edgeMap>
<xCoord>131</xCoord>
<yCoord>365</yCoord>
</edgeMap>
<edgeMap>
<xCoord>130</xCoord>
<yCoord>365</yCoord>
</edgeMap>
<edgeMap>
<xCoord>129</xCoord>
<yCoord>366</yCoord>
</edgeMap>
<edgeMap>
<xCoord>128</xCoord>
<yCoord>367</yCoord>
</edgeMap>
<edgeMap>
<xCoord>127</xCoord>
<yCoord>367</yCoord>
</edgeMap>
<edgeMap>
<xCoord>126</xCoord>
<yCoord>368</yCoord>
</edgeMap>
<edgeMap>
<xCoord>125</xCoord>
<yCoord>369</yCoord>
</edgeMap>
<edgeMap>
<xCoord>124</xCoord>
<yCoord>369</yCoord>
</edgeMap>
<edgeMap>
<xCoord>123</xCoord>
<yCoord>370</yCoord>
</edgeMap>
<edgeMap>
<xCoord>122</xCoord>
<yCoord>371</yCoord>
</edgeMap>
<edgeMap>
<xCoord>122</xCoord>
<yCoord>372</yCoord>
</edgeMap>
<edgeMap>
<xCoord>122</xCoord>
<yCoord>373</yCoord>
</edgeMap>
<edgeMap>
<xCoord>122</xCoord>
<yCoord>374</yCoord>
</edgeMap>
<edgeMap>
<xCoord>122</xCoord>
<yCoord>375</yCoord>
</edgeMap>
<edgeMap>
<xCoord>122</xCoord>
<yCoord>376</yCoord>
</edgeMap>
<edgeMap>
<xCoord>122</xCoord>
<yCoord>377</yCoord>
</edgeMap>
<edgeMap>
<xCoord>122</xCoord>
<yCoord>378</yCoord>
</edgeMap>
<edgeMap>
<xCoord>122</xCoord>
<yCoord>379</yCoord>
</edgeMap>
<edgeMap>
<xCoord>122</xCoord>
<yCoord>380</yCoord>
</edgeMap>
<edgeMap>
<xCoord>122</xCoord>
<yCoord>381</yCoord>
</edgeMap>
<edgeMap>
<xCoord>122</xCoord>
<yCoord>382</yCoord>
</edgeMap>
<edgeMap>
<xCoord>122</xCoord>
<yCoord>383</yCoord>
</edgeMap>
<edgeMap>
<xCoord>123</xCoord>
<yCoord>384</yCoord>
</edgeMap>
<edgeMap>
<xCoord>124</xCoord>
<yCoord>384</yCoord>
</edgeMap>
<edgeMap>
<xCoord>125</xCoord>
<yCoord>384</yCoord>
</edgeMap>
<edgeMap>
<xCoord>126</xCoord>
<yCoord>384</yCoord>
</edgeMap>
<edgeMap>
<xCoord>127</xCoord>
<yCoord>384</yCoord>
</edgeMap>
</roi>
<roi>
<imageZposition>1458.5</imageZposition>
<imageSOP_UID>1.3.6.1.4.1.14519.5.2.1.6279.6001.228869874407031750172786178064</imageSOP_UID>
<inclusion>TRUE</inclusion>
<edgeMap>
<xCoord>126</xCoord>
<yCoord>385</yCoord>
</edgeMap>
<edgeMap>
<xCoord>127</xCoord>
<yCoord>384</yCoord>
</edgeMap>
<edgeMap>
<xCoord>128</xCoord>
<yCoord>383</yCoord>
</edgeMap>
<edgeMap>
<xCoord>128</xCoord>
<yCoord>382</yCoord>
</edgeMap>
<edgeMap>
<xCoord>129</xCoord>
<yCoord>381</yCoord>
</edgeMap>
<edgeMap>
<xCoord>129</xCoord>
<yCoord>380</yCoord>
</edgeMap>
<edgeMap>
<xCoord>130</xCoord>
<yCoord>379</yCoord>
</edgeMap>
<edgeMap>
<xCoord>131</xCoord>
<yCoord>378</yCoord>
</edgeMap>
<edgeMap>
<xCoord>131</xCoord>
<yCoord>377</yCoord>
</edgeMap>
<edgeMap>
<xCoord>132</xCoord>
<yCoord>376</yCoord>
</edgeMap>
<edgeMap>
<xCoord>132</xCoord>
<yCoord>375</yCoord>
</edgeMap>
<edgeMap>
<xCoord>133</xCoord>
<yCoord>374</yCoord>
</edgeMap>
<edgeMap>
<xCoord>134</xCoord>
<yCoord>373</yCoord>
</edgeMap>
<edgeMap>
<xCoord>134</xCoord>
<yCoord>372</yCoord>
</edgeMap>
<edgeMap>
<xCoord>135</xCoord>
<yCoord>371</yCoord>
</edgeMap>
<edgeMap>
<xCoord>135</xCoord>
<yCoord>370</yCoord>
</edgeMap>
<edgeMap>
<xCoord>136</xCoord>
<yCoord>369</yCoord>
</edgeMap>
<edgeMap>
<xCoord>136</xCoord>
<yCoord>368</yCoord>
</edgeMap>
<edgeMap>
<xCoord>135</xCoord>
<yCoord>367</yCoord>
</edgeMap>
<edgeMap>
<xCoord>134</xCoord>
<yCoord>367</yCoord>
</edgeMap>
<edgeMap>
<xCoord>133</xCoord>
<yCoord>366</yCoord>
</edgeMap>
<edgeMap>
<xCoord>133</xCoord>
<yCoord>365</yCoord>
</edgeMap>
<edgeMap>
<xCoord>132</xCoord>
<yCoord>364</yCoord>
</edgeMap>
<edgeMap>
<xCoord>131</xCoord>
<yCoord>364</yCoord>
</edgeMap>
<edgeMap>
<xCoord>130</xCoord>
<yCoord>364</yCoord>
</edgeMap>
<edgeMap>
<xCoord>129</xCoord>
<yCoord>363</yCoord>
</edgeMap>
<edgeMap>
<xCoord>128</xCoord>
<yCoord>363</yCoord>
</edgeMap>
<edgeMap>
<xCoord>127</xCoord>
<yCoord>363</yCoord>
</edgeMap>
<edgeMap>
<xCoord>126</xCoord>
<yCoord>363</yCoord>
</edgeMap>
<edgeMap>
<xCoord>125</xCoord>
<yCoord>364</yCoord>
</edgeMap>
<edgeMap>
<xCoord>124</xCoord>
<yCoord>364</yCoord>
</edgeMap>
<edgeMap>
<xCoord>123</xCoord>
<yCoord>365</yCoord>
</edgeMap>
<edgeMap>
<xCoord>123</xCoord>
<yCoord>366</yCoord>
</edgeMap>
<edgeMap>
<xCoord>122</xCoord>
<yCoord>367</yCoord>
</edgeMap>
<edgeMap>
<xCoord>122</xCoord>
<yCoord>368</yCoord>
</edgeMap>
<edgeMap>
<xCoord>121</xCoord>
<yCoord>369</yCoord>
</edgeMap>
<edgeMap>
<xCoord>120</xCoord>
<yCoord>370</yCoord>
</edgeMap>
<edgeMap>
<xCoord>120</xCoord>
<yCoord>371</yCoord>
</edgeMap>
<edgeMap>
<xCoord>119</xCoord>
<yCoord>372</yCoord>
</edgeMap>
<edgeMap>
<xCoord>119</xCoord>
<yCoord>373</yCoord>
</edgeMap>
<edgeMap>
<xCoord>118</xCoord>
<yCoord>374</yCoord>
</edgeMap>
<edgeMap>
<xCoord>118</xCoord>
<yCoord>375</yCoord>
</edgeMap>
<edgeMap>
<xCoord>118</xCoord>
<yCoord>376</yCoord>
</edgeMap>
<edgeMap>
<xCoord>119</xCoord>
<yCoord>377</yCoord>
</edgeMap>
<edgeMap>
<xCoord>119</xCoord>
<yCoord>378</yCoord>
</edgeMap>
<edgeMap>
<xCoord>119</xCoord>
<yCoord>379</yCoord>
</edgeMap>
<edgeMap>
<xCoord>120</xCoord>
<yCoord>380</yCoord>
</edgeMap>
<edgeMap>
<xCoord>120</xCoord>
<yCoord>381</yCoord>
</edgeMap>
<edgeMap>
<xCoord>120</xCoord>
<yCoord>382</yCoord>
</edgeMap>
<edgeMap>
<xCoord>121</xCoord>
<yCoord>383</yCoord>
</edgeMap>
<edgeMap>
<xCoord>121</xCoord>
<yCoord>384</yCoord>
</edgeMap>
<edgeMap>
<xCoord>122</xCoord>
<yCoord>385</yCoord>
</edgeMap>
<edgeMap>
<xCoord>123</xCoord>
<yCoord>385</yCoord>
</edgeMap>
<edgeMap>
<xCoord>124</xCoord>
<yCoord>385</yCoord>
</edgeMap>
<edgeMap>
<xCoord>125</xCoord>
<yCoord>385</yCoord>
</edgeMap>
<edgeMap>
<xCoord>126</xCoord>
<yCoord>385</yCoord>
</edgeMap>
</roi>
<roi>
<imageZposition>1456.5</imageZposition>
<imageSOP_UID>1.3.6.1.4.1.14519.5.2.1.6279.6001.235309581324417190518730536584</imageSOP_UID>
<inclusion>TRUE</inclusion>
<edgeMap>
<xCoord>128</xCoord>
<yCoord>384</yCoord>
</edgeMap>
<edgeMap>
<xCoord>129</xCoord>
<yCoord>383</yCoord>
</edgeMap>
<edgeMap>
<xCoord>130</xCoord>
<yCoord>383</yCoord>
</edgeMap>
<edgeMap>
<xCoord>131</xCoord>
<yCoord>382</yCoord>
</edgeMap>
<edgeMap>
<xCoord>131</xCoord>
<yCoord>381</yCoord>
</edgeMap>
<edgeMap>
<xCoord>132</xCoord>
<yCoord>380</yCoord>
</edgeMap>
<edgeMap>
<xCoord>133</xCoord>
<yCoord>379</yCoord>
</edgeMap>
<edgeMap>
<xCoord>134</xCoord>
<yCoord>378</yCoord>
</edgeMap>
<edgeMap>
<xCoord>134</xCoord>
<yCoord>377</yCoord>
</edgeMap>
<edgeMap>
<xCoord>135</xCoord>
<yCoord>376</yCoord>
</edgeMap>
<edgeMap>
<xCoord>135</xCoord>
<yCoord>375</yCoord>
</edgeMap>
<edgeMap>
<xCoord>135</xCoord>
<yCoord>374</yCoord>
</edgeMap>
<edgeMap>
<xCoord>135</xCoord>
<yCoord>373</yCoord>
</edgeMap>
<edgeMap>
<xCoord>136</xCoord>
<yCoord>372</yCoord>
</edgeMap>
<edgeMap>
<xCoord>136</xCoord>
<yCoord>371</yCoord>
</edgeMap>
<edgeMap>
<xCoord>136</xCoord>
<yCoord>370</yCoord>
</edgeMap>
<edgeMap>
<xCoord>136</xCoord>
<yCoord>369</yCoord>
</edgeMap>
<edgeMap>
<xCoord>136</xCoord>
<yCoord>368</yCoord>
</edgeMap>
<edgeMap>
<xCoord>135</xCoord>
<yCoord>367</yCoord>
</edgeMap>
<edgeMap>
<xCoord>135</xCoord>
<yCoord>366</yCoord>
</edgeMap>
<edgeMap>
<xCoord>134</xCoord>
<yCoord>365</yCoord>
</edgeMap>
<edgeMap>
<xCoord>133</xCoord>
<yCoord>364</yCoord>
</edgeMap>
<edgeMap>
<xCoord>132</xCoord>
<yCoord>363</yCoord>
</edgeMap>
<edgeMap>
<xCoord>131</xCoord>
<yCoord>363</yCoord>
</edgeMap>
<edgeMap>
<xCoord>130</xCoord>
<yCoord>362</yCoord>
</edgeMap>
<edgeMap>
<xCoord>129</xCoord>
<yCoord>362</yCoord>
</edgeMap>
<edgeMap>
<xCoord>128</xCoord>
<yCoord>362</yCoord>
</edgeMap>
<edgeMap>
<xCoord>127</xCoord>
<yCoord>362</yCoord>
</edgeMap>
<edgeMap>
<xCoord>126</xCoord>
<yCoord>362</yCoord>
</edgeMap>
<edgeMap>
<xCoord>125</xCoord>
<yCoord>362</yCoord>
</edgeMap>
<edgeMap>
<xCoord>124</xCoord>
<yCoord>362</yCoord>
</edgeMap>
<edgeMap>
<xCoord>123</xCoord>
<yCoord>362</yCoord>
</edgeMap>
<edgeMap>
<xCoord>122</xCoord>
<yCoord>362</yCoord>
</edgeMap>
<edgeMap>
<xCoord>121</xCoord>
<yCoord>363</yCoord>
</edgeMap>
<edgeMap>
<xCoord>120</xCoord>
<yCoord>364</yCoord>
</edgeMap>
<edgeMap>
<xCoord>119</xCoord>
<yCoord>365</yCoord>
</edgeMap>
<edgeMap>
<xCoord>119</xCoord>
<yCoord>366</yCoord>
</edgeMap>
<edgeMap>
<xCoord>118</xCoord>
<yCoord>367</yCoord>
</edgeMap>
<edgeMap>
<xCoord>117</xCoord>
<yCoord>368</yCoord>
</edgeMap>
<edgeMap>
<xCoord>116</xCoord>
<yCoord>369</yCoord>
</edgeMap>
<edgeMap>
<xCoord>116</xCoord>
<yCoord>370</yCoord>
</edgeMap>
<edgeMap>
<xCoord>115</xCoord>
<yCoord>371</yCoord>
</edgeMap>
<edgeMap>
<xCoord>115</xCoord>
<yCoord>372</yCoord>
</edgeMap>
<edgeMap>
<xCoord>115</xCoord>
<yCoord>373</yCoord>
</edgeMap>
<edgeMap>
<xCoord>115</xCoord>
<yCoord>374</yCoord>
</edgeMap>
<edgeMap>
<xCoord>115</xCoord>
<yCoord>375</yCoord>
</edgeMap>
<edgeMap>
<xCoord>116</xCoord>
<yCoord>376</yCoord>
</edgeMap>
<edgeMap>
<xCoord>116</xCoord>
<yCoord>377</yCoord>
</edgeMap>
<edgeMap>
<xCoord>116</xCoord>
<yCoord>378</yCoord>
</edgeMap>
<edgeMap>
<xCoord>115</xCoord>
<yCoord>379</yCoord>
</edgeMap>
<edgeMap>
<xCoord>115</xCoord>
<yCoord>380</yCoord>
</edgeMap>
<edgeMap>
<xCoord>115</xCoord>
<yCoord>381</yCoord>
</edgeMap>
<edgeMap>
<xCoord>116</xCoord>
<yCoord>382</yCoord>
</edgeMap>
<edgeMap>
<xCoord>117</xCoord>
<yCoord>383</yCoord>
</edgeMap>
<edgeMap>
<xCoord>118</xCoord>
<yCoord>384</yCoord>
</edgeMap>
<edgeMap>
<xCoord>119</xCoord>
<yCoord>384</yCoord>
</edgeMap>
<edgeMap>
<xCoord>120</xCoord>
<yCoord>383</yCoord>
</edgeMap>
<edgeMap>
<xCoord>121</xCoord>
<yCoord>382</yCoord>
</edgeMap>
<edgeMap>
<xCoord>122</xCoord>
<yCoord>382</yCoord>
</edgeMap>
<edgeMap>
<xCoord>123</xCoord>
<yCoord>382</yCoord>
</edgeMap>
<edgeMap>
<xCoord>124</xCoord>
<yCoord>383</yCoord>
</edgeMap>
<edgeMap>
<xCoord>125</xCoord>
<yCoord>383</yCoord>
</edgeMap>
<edgeMap>
<xCoord>126</xCoord>
<yCoord>384</yCoord>
</edgeMap>
<edgeMap>
<xCoord>127</xCoord>
<yCoord>384</yCoord>
</edgeMap>
<edgeMap>
<xCoord>128</xCoord>
<yCoord>384</yCoord>
</edgeMap>
</roi>
<roi>
<imageZposition>1454.5</imageZposition>
<imageSOP_UID>1.3.6.1.4.1.14519.5.2.1.6279.6001.106182568228647805459655646554</imageSOP_UID>
<inclusion>TRUE</inclusion>
<edgeMap>
<xCoord>117</xCoord>
<yCoord>387</yCoord>
</edgeMap>
<edgeMap>
<xCoord>118</xCoord>
<yCoord>386</yCoord>
</edgeMap>
<edgeMap>
<xCoord>119</xCoord>
<yCoord>385</yCoord>
</edgeMap>
<edgeMap>
<xCoord>120</xCoord>
<yCoord>384</yCoord>
</edgeMap>
<edgeMap>
<xCoord>121</xCoord>
<yCoord>383</yCoord>
</edgeMap>
<edgeMap>
<xCoord>122</xCoord>
<yCoord>383</yCoord>
</edgeMap>
<edgeMap>
<xCoord>123</xCoord>
<yCoord>383</yCoord>
</edgeMap>
<edgeMap>
<xCoord>124</xCoord>
<yCoord>384</yCoord>
</edgeMap>
<edgeMap>
<xCoord>125</xCoord>
<yCoord>384</yCoord>
</edgeMap>
<edgeMap>
<xCoord>126</xCoord>
<yCoord>384</yCoord>
</edgeMap>
<edgeMap>
<xCoord>127</xCoord>
<yCoord>384</yCoord>
</edgeMap>
<edgeMap>
<xCoord>128</xCoord>
<yCoord>383</yCoord>
</edgeMap>
<edgeMap>
<xCoord>129</xCoord>
<yCoord>383</yCoord>
</edgeMap>
<edgeMap>
<xCoord>130</xCoord>
<yCoord>382</yCoord>
</edgeMap>
<edgeMap>
<xCoord>131</xCoord>
<yCoord>381</yCoord>
</edgeMap>
<edgeMap>
<xCoord>132</xCoord>
<yCoord>380</yCoord>
</edgeMap>
<edgeMap>
<xCoord>133</xCoord>
<yCoord>379</yCoord>
</edgeMap>
<edgeMap>
<xCoord>134</xCoord>
<yCoord>379</yCoord>
</edgeMap>
<edgeMap>
<xCoord>135</xCoord>
<yCoord>378</yCoord>
</edgeMap>
<edgeMap>
<xCoord>135</xCoord>
<yCoord>377</yCoord>
</edgeMap>
<edgeMap>
<xCoord>136</xCoord>
<yCoord>376</yCoord>
</edgeMap>
<edgeMap>
<xCoord>136</xCoord>
<yCoord>375</yCoord>
</edgeMap>
<edgeMap>
<xCoord>137</xCoord>
<yCoord>374</yCoord>
</edgeMap>
<edgeMap>
<xCoord>137</xCoord>
<yCoord>373</yCoord>
</edgeMap>
<edgeMap>
<xCoord>137</xCoord>
<yCoord>372</yCoord>
</edgeMap>
<edgeMap>
<xCoord>137</xCoord>
<yCoord>371</yCoord>
</edgeMap>
<edgeMap>
<xCoord>137</xCoord>
<yCoord>370</yCoord>
</edgeMap>
<edgeMap>
<xCoord>137</xCoord>
<yCoord>369</yCoord>
</edgeMap>
<edgeMap>
<xCoord>137</xCoord>
<yCoord>368</yCoord>
</edgeMap>
<edgeMap>
<xCoord>137</xCoord>
<yCoord>367</yCoord>
</edgeMap>
<edgeMap>
<xCoord>136</xCoord>
<yCoord>366</yCoord>
</edgeMap>
<edgeMap>
<xCoord>135</xCoord>
<yCoord>366</yCoord>
</edgeMap>
<edgeMap>
<xCoord>134</xCoord>
<yCoord>365</yCoord>
</edgeMap>
<edgeMap>
<xCoord>133</xCoord>
<yCoord>364</yCoord>
</edgeMap>
<edgeMap>
<xCoord>132</xCoord>
<yCoord>363</yCoord>
</edgeMap>
<edgeMap>
<xCoord>131</xCoord>
<yCoord>363</yCoord>
</edgeMap>
<edgeMap>
<xCoord>130</xCoord>
<yCoord>363</yCoord>
</edgeMap>
<edgeMap>
<xCoord>129</xCoord>
<yCoord>362</yCoord>
</edgeMap>
<edgeMap>
<xCoord>128</xCoord>
<yCoord>362</yCoord>
</edgeMap>
<edgeMap>
<xCoord>127</xCoord>
<yCoord>362</yCoord>
</edgeMap>
<edgeMap>
<xCoord>126</xCoord>
<yCoord>362</yCoord>
</edgeMap>
<edgeMap>
<xCoord>125</xCoord>
<yCoord>362</yCoord>
</edgeMap>
<edgeMap>
<xCoord>124</xCoord>
<yCoord>362</yCoord>
</edgeMap>
<edgeMap>
<xCoord>123</xCoord>
<yCoord>362</yCoord>
</edgeMap>
<edgeMap>
<xCoord>122</xCoord>
<yCoord>362</yCoord>
</edgeMap>
<edgeMap>
<xCoord>121</xCoord>
<yCoord>363</yCoord>
</edgeMap>
<edgeMap>
<xCoord>121</xCoord>
<yCoord>364</yCoord>
</edgeMap>
<edgeMap>
<xCoord>120</xCoord>
<yCoord>365</yCoord>
</edgeMap>
<edgeMap>
<xCoord>119</xCoord>
<yCoord>366</yCoord>
</edgeMap>
<edgeMap>
<xCoord>118</xCoord>
<yCoord>367</yCoord>
</edgeMap>
<edgeMap>
<xCoord>117</xCoord>
<yCoord>368</yCoord>
</edgeMap>
<edgeMap>
<xCoord>116</xCoord>
<yCoord>369</yCoord>
</edgeMap>
<edgeMap>
<xCoord>115</xCoord>
<yCoord>369</yCoord>
</edgeMap>
<edgeMap>
<xCoord>114</xCoord>
<yCoord>370</yCoord>
</edgeMap>
<edgeMap>
<xCoord>113</xCoord>
<yCoord>371</yCoord>
</edgeMap>
<edgeMap>
<xCoord>112</xCoord>
<yCoord>372</yCoord>
</edgeMap>
<edgeMap>
<xCoord>111</xCoord>
<yCoord>373</yCoord>
</edgeMap>
<edgeMap>
<xCoord>111</xCoord>
<yCoord>374</yCoord>
</edgeMap>
<edgeMap>
<xCoord>111</xCoord>
<yCoord>375</yCoord>
</edgeMap>
<edgeMap>
<xCoord>112</xCoord>
<yCoord>376</yCoord>
</edgeMap>
<edgeMap>
<xCoord>113</xCoord>
<yCoord>376</yCoord>
</edgeMap>
<edgeMap>
<xCoord>114</xCoord>
<yCoord>376</yCoord>
</edgeMap>
<edgeMap>
<xCoord>115</xCoord>
<yCoord>376</yCoord>
</edgeMap>
<edgeMap>
<xCoord>116</xCoord>
<yCoord>376</yCoord>
</edgeMap>
<edgeMap>
<xCoord>117</xCoord>
<yCoord>377</yCoord>
</edgeMap>
<edgeMap>
<xCoord>116</xCoord>
<yCoord>378</yCoord>
</edgeMap>
<edgeMap>
<xCoord>115</xCoord>
<yCoord>379</yCoord>
</edgeMap>
<edgeMap>
<xCoord>114</xCoord>
<yCoord>380</yCoord>
</edgeMap>
<edgeMap>
<xCoord>114</xCoord>
<yCoord>381</yCoord>
</edgeMap>
<edgeMap>
<xCoord>114</xCoord>
<yCoord>382</yCoord>
</edgeMap>
<edgeMap>
<xCoord>114</xCoord>
<yCoord>383</yCoord>
</edgeMap>
<edgeMap>
<xCoord>114</xCoord>
<yCoord>384</yCoord>
</edgeMap>
<edgeMap>
<xCoord>114</xCoord>
<yCoord>385</yCoord>
</edgeMap>
<edgeMap>
<xCoord>115</xCoord>
<yCoord>386</yCoord>
</edgeMap>
<edgeMap>
<xCoord>116</xCoord>
<yCoord>387</yCoord>
</edgeMap>
<edgeMap>
<xCoord>117</xCoord>
<yCoord>387</yCoord>
</edgeMap>
</roi>
<roi>
<imageZposition>1452.5</imageZposition>
<imageSOP_UID>1.3.6.1.4.1.14519.5.2.1.6279.6001.666152184175543135632457525994</imageSOP_UID>
<inclusion>TRUE</inclusion>
<edgeMap>
<xCoord>119</xCoord>
<yCoord>386</yCoord>
</edgeMap>
<edgeMap>
<xCoord>120</xCoord>
<yCoord>385</yCoord>
</edgeMap>
<edgeMap>
<xCoord>121</xCoord>
<yCoord>385</yCoord>
</edgeMap>
<edgeMap>
<xCoord>122</xCoord>
<yCoord>384</yCoord>
</edgeMap>
<edgeMap>
<xCoord>123</xCoord>
<yCoord>384</yCoord>
</edgeMap>
<edgeMap>
<xCoord>124</xCoord>
<yCoord>384</yCoord>
</edgeMap>
<edgeMap>
<xCoord>125</xCoord>
<yCoord>383</yCoord>
</edgeMap>
<edgeMap>
<xCoord>126</xCoord>
<yCoord>383</yCoord>
</edgeMap>
<edgeMap>
<xCoord>127</xCoord>
<yCoord>383</yCoord>
</edgeMap>
<edgeMap>
<xCoord>128</xCoord>
<yCoord>383</yCoord>
</edgeMap>
<edgeMap>
<xCoord>129</xCoord>
<yCoord>382</yCoord>
</edgeMap>
<edgeMap>
<xCoord>130</xCoord>
<yCoord>381</yCoord>
</edgeMap>
<edgeMap>
<xCoord>130</xCoord>
<yCoord>380</yCoord>
</edgeMap>
<edgeMap>
<xCoord>131</xCoord>
<yCoord>379</yCoord>
</edgeMap>
<edgeMap>
<xCoord>132</xCoord>
<yCoord>378</yCoord>
</edgeMap>
<edgeMap>
<xCoord>133</xCoord>
<yCoord>379</yCoord>
</edgeMap>
<edgeMap>
<xCoord>134</xCoord>
<yCoord>378</yCoord>
</edgeMap>
<edgeMap>
<xCoord>134</xCoord>
<yCoord>377</yCoord>
</edgeMap>
<edgeMap>
<xCoord>135</xCoord>
<yCoord>376</yCoord>
</edgeMap>
<edgeMap>
<xCoord>136</xCoord>
<yCoord>375</yCoord>
</edgeMap>
<edgeMap>
<xCoord>136</xCoord>
<yCoord>374</yCoord>
</edgeMap>
<edgeMap>
<xCoord>137</xCoord>
<yCoord>373</yCoord>
</edgeMap>
<edgeMap>
<xCoord>137</xCoord>
<yCoord>372</yCoord>
</edgeMap>
<edgeMap>
<xCoord>138</xCoord>
<yCoord>371</yCoord>
</edgeMap>
<edgeMap>
<xCoord>138</xCoord>
<yCoord>370</yCoord>
</edgeMap>
<edgeMap>
<xCoord>138</xCoord>
<yCoord>369</yCoord>
</edgeMap>
<edgeMap>
<xCoord>137</xCoord>
<yCoord>368</yCoord>
</edgeMap>
<edgeMap>
<xCoord>136</xCoord>
<yCoord>367</yCoord>
</edgeMap>
<edgeMap>
<xCoord>135</xCoord>
<yCoord>366</yCoord>
</edgeMap>
<edgeMap>
<xCoord>134</xCoord>
<yCoord>365</yCoord>
</edgeMap>
<edgeMap>
<xCoord>133</xCoord>
<yCoord>364</yCoord>
</edgeMap>
<edgeMap>
<xCoord>132</xCoord>
<yCoord>363</yCoord>
</edgeMap>
<edgeMap>
<xCoord>131</xCoord>
<yCoord>362</yCoord>
</edgeMap>
<edgeMap>
<xCoord>130</xCoord>
<yCoord>361</yCoord>
</edgeMap>
<edgeMap>
<xCoord>129</xCoord>
<yCoord>361</yCoord>
</edgeMap>
<edgeMap>
<xCoord>128</xCoord>
<yCoord>361</yCoord>
</edgeMap>
<edgeMap>
<xCoord>127</xCoord>
<yCoord>361</yCoord>
</edgeMap>
<edgeMap>
<xCoord>126</xCoord>
<yCoord>362</yCoord>
</edgeMap>
<edgeMap>
<xCoord>125</xCoord>
<yCoord>362</yCoord>
</edgeMap>
<edgeMap>
<xCoord>124</xCoord>
<yCoord>362</yCoord>
</edgeMap>
<edgeMap>
<xCoord>123</xCoord>
<yCoord>363</yCoord>
</edgeMap>
<edgeMap>
<xCoord>122</xCoord>
<yCoord>364</yCoord>
</edgeMap>
<edgeMap>
<xCoord>121</xCoord>
<yCoord>364</yCoord>
</edgeMap>
<edgeMap>
<xCoord>120</xCoord>
<yCoord>365</yCoord>
</edgeMap>
<edgeMap>
<xCoord>119</xCoord>
<yCoord>366</yCoord>
</edgeMap>
<edgeMap>
<xCoord>118</xCoord>
<yCoord>367</yCoord>
</edgeMap>
<edgeMap>
<xCoord>117</xCoord>
<yCoord>367</yCoord>
</edgeMap>
<edgeMap>
<xCoord>116</xCoord>
<yCoord>368</yCoord>
</edgeMap>
<edgeMap>
<xCoord>115</xCoord>
<yCoord>369</yCoord>
</edgeMap>
<edgeMap>
<xCoord>114</xCoord>
<yCoord>370</yCoord>
</edgeMap>
<edgeMap>
<xCoord>113</xCoord>
<yCoord>371</yCoord>
</edgeMap>
<edgeMap>
<xCoord>112</xCoord>
<yCoord>371</yCoord>
</edgeMap>
<edgeMap>
<xCoord>111</xCoord>
<yCoord>372</yCoord>
</edgeMap>
<edgeMap>
<xCoord>110</xCoord>
<yCoord>372</yCoord>
</edgeMap>
<edgeMap>
<xCoord>109</xCoord>
<yCoord>373</yCoord>
</edgeMap>
<edgeMap>
<xCoord>108</xCoord>
<yCoord>374</yCoord>
</edgeMap>
<edgeMap>
<xCoord>107</xCoord>
<yCoord>375</yCoord>
</edgeMap>
<edgeMap>
<xCoord>107</xCoord>
<yCoord>376</yCoord>
</edgeMap>
<edgeMap>
<xCoord>108</xCoord>
<yCoord>377</yCoord>
</edgeMap>
<edgeMap>
<xCoord>109</xCoord>
<yCoord>377</yCoord>
</edgeMap>
<edgeMap>
<xCoord>110</xCoord>
<yCoord>377</yCoord>
</edgeMap>
<edgeMap>
<xCoord>111</xCoord>
<yCoord>376</yCoord>
</edgeMap>
<edgeMap>
<xCoord>112</xCoord>
<yCoord>376</yCoord>
</edgeMap>
<edgeMap>
<xCoord>113</xCoord>
<yCoord>376</yCoord>
</edgeMap>
<edgeMap>
<xCoord>114</xCoord>
<yCoord>376</yCoord>
</edgeMap>
<edgeMap>
<xCoord>115</xCoord>
<yCoord>375</yCoord>
</edgeMap>
<edgeMap>
<xCoord>116</xCoord>
<yCoord>375</yCoord>
</edgeMap>
<edgeMap>
<xCoord>117</xCoord>
<yCoord>375</yCoord>
</edgeMap>
<edgeMap>
<xCoord>118</xCoord>
<yCoord>376</yCoord>
</edgeMap>
<edgeMap>
<xCoord>117</xCoord>
<yCoord>377</yCoord>
</edgeMap>
<edgeMap>
<xCoord>117</xCoord>
<yCoord>378</yCoord>
</edgeMap>
<edgeMap>
<xCoord>116</xCoord>
<yCoord>379</yCoord>
</edgeMap>
<edgeMap>
<xCoord>115</xCoord>
<yCoord>380</yCoord>
</edgeMap>
<edgeMap>
<xCoord>114</xCoord>
<yCoord>381</yCoord>
</edgeMap>
<edgeMap>
<xCoord>114</xCoord>
<yCoord>382</yCoord>
</edgeMap>
<edgeMap>
<xCoord>114</xCoord>
<yCoord>383</yCoord>
</edgeMap>
<edgeMap>
<xCoord>115</xCoord>
<yCoord>384</yCoord>
</edgeMap>
<edgeMap>
<xCoord>116</xCoord>
<yCoord>385</yCoord>
</edgeMap>
<edgeMap>
<xCoord>117</xCoord>
<yCoord>385</yCoord>
</edgeMap>
<edgeMap>
<xCoord>118</xCoord>
<yCoord>385</yCoord>
</edgeMap>
<edgeMap>
<xCoord>119</xCoord>
<yCoord>386</yCoord>
</edgeMap>
</roi>
<roi>
<imageZposition>1450.5</imageZposition>
<imageSOP_UID>1.3.6.1.4.1.14519.5.2.1.6279.6001.330173371952288499765061852482</imageSOP_UID>
<inclusion>TRUE</inclusion>
<edgeMap>
<xCoord>120</xCoord>
<yCoord>386</yCoord>
</edgeMap>
<edgeMap>
<xCoord>121</xCoord>
<yCoord>385</yCoord>
</edgeMap>
<edgeMap>
<xCoord>122</xCoord>
<yCoord>384</yCoord>
</edgeMap>
<edgeMap>
<xCoord>123</xCoord>
<yCoord>383</yCoord>
</edgeMap>
<edgeMap>
<xCoord>124</xCoord>
<yCoord>382</yCoord>
</edgeMap>
<edgeMap>
<xCoord>125</xCoord>
<yCoord>381</yCoord>
</edgeMap>
<edgeMap>
<xCoord>126</xCoord>
<yCoord>381</yCoord>
</edgeMap>
<edgeMap>
<xCoord>127</xCoord>
<yCoord>380</yCoord>
</edgeMap>
<edgeMap>
<xCoord>128</xCoord>
<yCoord>380</yCoord>
</edgeMap>
<edgeMap>
<xCoord>129</xCoord>
<yCoord>379</yCoord>
</edgeMap>
<edgeMap>
<xCoord>130</xCoord>
<yCoord>379</yCoord>
</edgeMap>
<edgeMap>
<xCoord>131</xCoord>
<yCoord>378</yCoord>
</edgeMap>
<edgeMap>
<xCoord>132</xCoord>
<yCoord>377</yCoord>
</edgeMap>
<edgeMap>
<xCoord>133</xCoord>
<yCoord>376</yCoord>
</edgeMap>
<edgeMap>
<xCoord>134</xCoord>
<yCoord>376</yCoord>
</edgeMap>
<edgeMap>
<xCoord>135</xCoord>
<yCoord>375</yCoord>
</edgeMap>
<edgeMap>
<xCoord>136</xCoord>
<yCoord>374</yCoord>
</edgeMap>
<edgeMap>
<xCoord>137</xCoord>
<yCoord>373</yCoord>
</edgeMap>
<edgeMap>
<xCoord>137</xCoord>
<yCoord>372</yCoord>
</edgeMap>
<edgeMap>
<xCoord>138</xCoord>
<yCoord>371</yCoord>
</edgeMap>
<edgeMap>
<xCoord>138</xCoord>
<yCoord>370</yCoord>
</edgeMap>
<edgeMap>
<xCoord>138</xCoord>
<yCoord>369</yCoord>
</edgeMap>
<edgeMap>
<xCoord>137</xCoord>
<yCoord>368</yCoord>
</edgeMap>
<edgeMap>
<xCoord>137</xCoord>
<yCoord>367</yCoord>
</edgeMap>
<edgeMap>
<xCoord>136</xCoord>
<yCoord>366</yCoord>
</edgeMap>
<edgeMap>
<xCoord>136</xCoord>
<yCoord>365</yCoord>
</edgeMap>
<edgeMap>
<xCoord>136</xCoord>
<yCoord>364</yCoord>
</edgeMap>
<edgeMap>
<xCoord>137</xCoord>
<yCoord>363</yCoord>
</edgeMap>
<edgeMap>
<xCoord>136</xCoord>
<yCoord>362</yCoord>
</edgeMap>
<edgeMap>
<xCoord>135</xCoord>
<yCoord>362</yCoord>
</edgeMap>
<edgeMap>
<xCoord>134</xCoord>
<yCoord>361</yCoord>
</edgeMap>
<edgeMap>
<xCoord>133</xCoord>
<yCoord>360</yCoord>
</edgeMap>
<edgeMap>
<xCoord>132</xCoord>
<yCoord>360</yCoord>
</edgeMap>
<edgeMap>
<xCoord>131</xCoord>
<yCoord>360</yCoord>
</edgeMap>
<edgeMap>
<xCoord>130</xCoord>
<yCoord>360</yCoord>
</edgeMap>
<edgeMap>
<xCoord>129</xCoord>
<yCoord>361</yCoord>
</edgeMap>
<edgeMap>
<xCoord>128</xCoord>
<yCoord>362</yCoord>
</edgeMap>
<edgeMap>
<xCoord>127</xCoord>
<yCoord>363</yCoord>
</edgeMap>
<edgeMap>
<xCoord>126</xCoord>
<yCoord>363</yCoord>
</edgeMap>
<edgeMap>
<xCoord>125</xCoord>
<yCoord>363</yCoord>
</edgeMap>
<edgeMap>
<xCoord>124</xCoord>
<yCoord>363</yCoord>
</edgeMap>
<edgeMap>
<xCoord>123</xCoord>
<yCoord>364</yCoord>
</edgeMap>
<edgeMap>
<xCoord>122</xCoord>
<yCoord>363</yCoord>
</edgeMap>
<edgeMap>
<xCoord>121</xCoord>
<yCoord>363</yCoord>
</edgeMap>
<edgeMap>
<xCoord>120</xCoord>
<yCoord>364</yCoord>
</edgeMap>
<edgeMap>
<xCoord>119</xCoord>
<yCoord>365</yCoord>
</edgeMap>
<edgeMap>
<xCoord>118</xCoord>
<yCoord>366</yCoord>
</edgeMap>
<edgeMap>
<xCoord>117</xCoord>
<yCoord>367</yCoord>
</edgeMap>
<edgeMap>
<xCoord>116</xCoord>
<yCoord>368</yCoord>
</edgeMap>
<edgeMap>
<xCoord>115</xCoord>
<yCoord>369</yCoord>
</edgeMap>
<edgeMap>
<xCoord>114</xCoord>
<yCoord>369</yCoord>
</edgeMap>
<edgeMap>
<xCoord>113</xCoord>
<yCoord>370</yCoord>
</edgeMap>
<edgeMap>
<xCoord>112</xCoord>
<yCoord>370</yCoord>
</edgeMap>
<edgeMap>
<xCoord>111</xCoord>
<yCoord>370</yCoord>
</edgeMap>
<edgeMap>
<xCoord>110</xCoord>
<yCoord>370</yCoord>
</edgeMap>
<edgeMap>
<xCoord>109</xCoord>
<yCoord>370</yCoord>
</edgeMap>
<edgeMap>
<xCoord>108</xCoord>
<yCoord>371</yCoord>
</edgeMap>
<edgeMap>
<xCoord>107</xCoord>
<yCoord>372</yCoord>
</edgeMap>
<edgeMap>
<xCoord>106</xCoord>
<yCoord>373</yCoord>
</edgeMap>
<edgeMap>
<xCoord>106</xCoord>
<yCoord>374</yCoord>
</edgeMap>
<edgeMap>
<xCoord>107</xCoord>
<yCoord>375</yCoord>
</edgeMap>
<edgeMap>
<xCoord>108</xCoord>
<yCoord>376</yCoord>
</edgeMap>
<edgeMap>
<xCoord>109</xCoord>
<yCoord>377</yCoord>
</edgeMap>
<edgeMap>
<xCoord>110</xCoord>
<yCoord>377</yCoord>
</edgeMap>
<edgeMap>
<xCoord>111</xCoord>
<yCoord>377</yCoord>
</edgeMap>
<edgeMap>
<xCoord>112</xCoord>
<yCoord>377</yCoord>
</edgeMap>
<edgeMap>
<xCoord>113</xCoord>
<yCoord>376</yCoord>
</edgeMap>
<edgeMap>
<xCoord>114</xCoord>
<yCoord>376</yCoord>
</edgeMap>
<edgeMap>
<xCoord>115</xCoord>
<yCoord>375</yCoord>
</edgeMap>
<edgeMap>
<xCoord>116</xCoord>
<yCoord>375</yCoord>
</edgeMap>
<edgeMap>
<xCoord>117</xCoord>
<yCoord>375</yCoord>
</edgeMap>
<edgeMap>
<xCoord>118</xCoord>
<yCoord>376</yCoord>
</edgeMap>
<edgeMap>
<xCoord>118</xCoord>
<yCoord>377</yCoord>
</edgeMap>
<edgeMap>
<xCoord>117</xCoord>
<yCoord>378</yCoord>
</edgeMap>
<edgeMap>
<xCoord>117</xCoord>
<yCoord>379</yCoord>
</edgeMap>
<edgeMap>
<xCoord>117</xCoord>
<yCoord>380</yCoord>
</edgeMap>
<edgeMap>
<xCoord>117</xCoord>
<yCoord>381</yCoord>
</edgeMap>
<edgeMap>
<xCoord>117</xCoord>
<yCoord>382</yCoord>
</edgeMap>
<edgeMap>
<xCoord>117</xCoord>
<yCoord>383</yCoord>
</edgeMap>
<edgeMap>
<xCoord>118</xCoord>
<yCoord>384</yCoord>
</edgeMap>
<edgeMap>
<xCoord>119</xCoord>
<yCoord>385</yCoord>
</edgeMap>
<edgeMap>
<xCoord>120</xCoord>
<yCoord>386</yCoord>
</edgeMap>
</roi>
<roi>
<imageZposition>1450.5</imageZposition>
<imageSOP_UID>1.3.6.1.4.1.14519.5.2.1.6279.6001.330173371952288499765061852482</imageSOP_UID>
<inclusion>FALSE</inclusion>
<edgeMap>
<xCoord>120</xCoord>
<yCoord>373</yCoord>
</edgeMap>
<edgeMap>
<xCoord>121</xCoord>
<yCoord>372</yCoord>
</edgeMap>
<edgeMap>
<xCoord>122</xCoord>
<yCoord>373</yCoord>
</edgeMap>
<edgeMap>
<xCoord>121</xCoord>
<yCoord>374</yCoord>
</edgeMap>
<edgeMap>
<xCoord>120</xCoord>
<yCoord>373</yCoord>
</edgeMap>
</roi>
<roi>
<imageZposition>1448.5</imageZposition>
<imageSOP_UID>1.3.6.1.4.1.14519.5.2.1.6279.6001.278479167816413512049475715462</imageSOP_UID>
<inclusion>TRUE</inclusion>
<edgeMap>
<xCoord>124</xCoord>
<yCoord>381</yCoord>
</edgeMap>
<edgeMap>
<xCoord>125</xCoord>
<yCoord>380</yCoord>
</edgeMap>
<edgeMap>
<xCoord>126</xCoord>
<yCoord>380</yCoord>
</edgeMap>
<edgeMap>
<xCoord>127</xCoord>
<yCoord>379</yCoord>
</edgeMap>
<edgeMap>
<xCoord>128</xCoord>
<yCoord>378</yCoord>
</edgeMap>
<edgeMap>
<xCoord>129</xCoord>
<yCoord>378</yCoord>
</edgeMap>
<edgeMap>
<xCoord>130</xCoord>
<yCoord>377</yCoord>
</edgeMap>
<edgeMap>
<xCoord>131</xCoord>
<yCoord>376</yCoord>
</edgeMap>
<edgeMap>
<xCoord>132</xCoord>
<yCoord>375</yCoord>
</edgeMap>
<edgeMap>
<xCoord>133</xCoord>
<yCoord>374</yCoord>
</edgeMap>
<edgeMap>
<xCoord>134</xCoord>
<yCoord>373</yCoord>
</edgeMap>
<edgeMap>
<xCoord>134</xCoord>
<yCoord>372</yCoord>
</edgeMap>
<edgeMap>
<xCoord>135</xCoord>
<yCoord>371</yCoord>
</edgeMap>
<edgeMap>
<xCoord>136</xCoord>
<yCoord>370</yCoord>
</edgeMap>
<edgeMap>
<xCoord>136</xCoord>
<yCoord>369</yCoord>
</edgeMap>
<edgeMap>
<xCoord>136</xCoord>
<yCoord>368</yCoord>
</edgeMap>
<edgeMap>
<xCoord>136</xCoord>
<yCoord>367</yCoord>
</edgeMap>
<edgeMap>
<xCoord>135</xCoord>
<yCoord>366</yCoord>
</edgeMap>
<edgeMap>
<xCoord>134</xCoord>
<yCoord>365</yCoord>
</edgeMap>
<edgeMap>
<xCoord>133</xCoord>
<yCoord>364</yCoord>
</edgeMap>
<edgeMap>
<xCoord>133</xCoord>
<yCoord>363</yCoord>
</edgeMap>
<edgeMap>
<xCoord>134</xCoord>
<yCoord>362</yCoord>
</edgeMap>
<edgeMap>
<xCoord>134</xCoord>
<yCoord>361</yCoord>
</edgeMap>
<edgeMap>
<xCoord>133</xCoord>
<yCoord>360</yCoord>
</edgeMap>
<edgeMap>
<xCoord>132</xCoord>
<yCoord>360</yCoord>
</edgeMap>
<edgeMap>
<xCoord>131</xCoord>
<yCoord>360</yCoord>
</edgeMap>
<edgeMap>
<xCoord>130</xCoord>
<yCoord>361</yCoord>
</edgeMap>
<edgeMap>
<xCoord>129</xCoord>
<yCoord>361</yCoord>
</edgeMap>
<edgeMap>
<xCoord>128</xCoord>
<yCoord>362</yCoord>
</edgeMap>
<edgeMap>
<xCoord>127</xCoord>
<yCoord>362</yCoord>
</edgeMap>
<edgeMap>
<xCoord>126</xCoord>
<yCoord>362</yCoord>
</edgeMap>
<edgeMap>
<xCoord>125</xCoord>
<yCoord>362</yCoord>
</edgeMap>
<edgeMap>
<xCoord>124</xCoord>
<yCoord>362</yCoord>
</edgeMap>
<edgeMap>
<xCoord>123</xCoord>
<yCoord>362</yCoord>
</edgeMap>
<edgeMap>
<xCoord>122</xCoord>
<yCoord>363</yCoord>
</edgeMap>
<edgeMap>
<xCoord>121</xCoord>
<yCoord>364</yCoord>
</edgeMap>
<edgeMap>
<xCoord>120</xCoord>
<yCoord>364</yCoord>
</edgeMap>
<edgeMap>
<xCoord>119</xCoord>
<yCoord>365</yCoord>
</edgeMap>
<edgeMap>
<xCoord>118</xCoord>
<yCoord>366</yCoord>
</edgeMap>
<edgeMap>
<xCoord>117</xCoord>
<yCoord>366</yCoord>
</edgeMap>
<edgeMap>
<xCoord>116</xCoord>
<yCoord>367</yCoord>
</edgeMap>
<edgeMap>
<xCoord>115</xCoord>
<yCoord>367</yCoord>
</edgeMap>
<edgeMap>
<xCoord>114</xCoord>
<yCoord>368</yCoord>
</edgeMap>
<edgeMap>
<xCoord>113</xCoord>
<yCoord>367</yCoord>
</edgeMap>
<edgeMap>
<xCoord>112</xCoord>
<yCoord>368</yCoord>
</edgeMap>
<edgeMap>
<xCoord>111</xCoord>
<yCoord>368</yCoord>
</edgeMap>
<edgeMap>
<xCoord>110</xCoord>
<yCoord>368</yCoord>
</edgeMap>
<edgeMap>
<xCoord>109</xCoord>
<yCoord>368</yCoord>
</edgeMap>
<edgeMap>
<xCoord>108</xCoord>
<yCoord>369</yCoord>
</edgeMap>
<edgeMap>
<xCoord>107</xCoord>
<yCoord>369</yCoord>
</edgeMap>
<edgeMap>
<xCoord>106</xCoord>
<yCoord>369</yCoord>
</edgeMap>
<edgeMap>
<xCoord>105</xCoord>
<yCoord>370</yCoord>
</edgeMap>
<edgeMap>
<xCoord>105</xCoord>
<yCoord>371</yCoord>
</edgeMap>
<edgeMap>
<xCoord>105</xCoord>
<yCoord>372</yCoord>
</edgeMap>
<edgeMap>
<xCoord>106</xCoord>
<yCoord>373</yCoord>
</edgeMap>
<edgeMap>
<xCoord>107</xCoord>
<yCoord>374</yCoord>
</edgeMap>
<edgeMap>
<xCoord>108</xCoord>
<yCoord>375</yCoord>
</edgeMap>
<edgeMap>
<xCoord>109</xCoord>
<yCoord>375</yCoord>
</edgeMap>
<edgeMap>
<xCoord>110</xCoord>
<yCoord>375</yCoord>
</edgeMap>
<edgeMap>
<xCoord>111</xCoord>
<yCoord>375</yCoord>
</edgeMap>
<edgeMap>
<xCoord>112</xCoord>
<yCoord>374</yCoord>
</edgeMap>
<edgeMap>
<xCoord>113</xCoord>
<yCoord>373</yCoord>
</edgeMap>
<edgeMap>
<xCoord>114</xCoord>
<yCoord>372</yCoord>
</edgeMap>
<edgeMap>
<xCoord>115</xCoord>
<yCoord>371</yCoord>
</edgeMap>
<edgeMap>
<xCoord>116</xCoord>
<yCoord>370</yCoord>
</edgeMap>
<edgeMap>
<xCoord>117</xCoord>
<yCoord>370</yCoord>
</edgeMap>
<edgeMap>
<xCoord>118</xCoord>
<yCoord>369</yCoord>
</edgeMap>
<edgeMap>
<xCoord>119</xCoord>
<yCoord>370</yCoord>
</edgeMap>
<edgeMap>
<xCoord>120</xCoord>
<yCoord>371</yCoord>
</edgeMap>
<edgeMap>
<xCoord>121</xCoord>
<yCoord>371</yCoord>
</edgeMap>
<edgeMap>
<xCoord>122</xCoord>
<yCoord>371</yCoord>
</edgeMap>
<edgeMap>
<xCoord>123</xCoord>
<yCoord>372</yCoord>
</edgeMap>
<edgeMap>
<xCoord>123</xCoord>
<yCoord>373</yCoord>
</edgeMap>
<edgeMap>
<xCoord>123</xCoord>
<yCoord>374</yCoord>
</edgeMap>
<edgeMap>
<xCoord>123</xCoord>
<yCoord>375</yCoord>
</edgeMap>
<edgeMap>
<xCoord>123</xCoord>
<yCoord>376</yCoord>
</edgeMap>
<edgeMap>
<xCoord>122</xCoord>
<yCoord>377</yCoord>
</edgeMap>
<edgeMap>
<xCoord>122</xCoord>
<yCoord>378</yCoord>
</edgeMap>
<edgeMap>
<xCoord>121</xCoord>
<yCoord>379</yCoord>
</edgeMap>
<edgeMap>
<xCoord>122</xCoord>
<yCoord>380</yCoord>
</edgeMap>
<edgeMap>
<xCoord>123</xCoord>
<yCoord>381</yCoord>
</edgeMap>
<edgeMap>
<xCoord>124</xCoord>
<yCoord>381</yCoord>
</edgeMap>
</roi>
<roi>
<imageZposition>1446.5</imageZposition>
<imageSOP_UID>1.3.6.1.4.1.14519.5.2.1.6279.6001.338729625354936946275663500874</imageSOP_UID>
<inclusion>TRUE</inclusion>
<edgeMap>
<xCoord>103</xCoord>
<yCoord>371</yCoord>
</edgeMap>
<edgeMap>
<xCoord>104</xCoord>
<yCoord>370</yCoord>
</edgeMap>
<edgeMap>
<xCoord>105</xCoord>
<yCoord>369</yCoord>
</edgeMap>
<edgeMap>
<xCoord>106</xCoord>
<yCoord>368</yCoord>
</edgeMap>
<edgeMap>
<xCoord>106</xCoord>
<yCoord>367</yCoord>
</edgeMap>
<edgeMap>
<xCoord>106</xCoord>
<yCoord>366</yCoord>
</edgeMap>
<edgeMap>
<xCoord>105</xCoord>
<yCoord>366</yCoord>
</edgeMap>
<edgeMap>
<xCoord>104</xCoord>
<yCoord>366</yCoord>
</edgeMap>
<edgeMap>
<xCoord>103</xCoord>
<yCoord>365</yCoord>
</edgeMap>
<edgeMap>
<xCoord>102</xCoord>
<yCoord>365</yCoord>
</edgeMap>
<edgeMap>
<xCoord>101</xCoord>
<yCoord>365</yCoord>
</edgeMap>
<edgeMap>
<xCoord>100</xCoord>
<yCoord>364</yCoord>
</edgeMap>
<edgeMap>
<xCoord>99</xCoord>
<yCoord>364</yCoord>
</edgeMap>
<edgeMap>
<xCoord>98</xCoord>
<yCoord>365</yCoord>
</edgeMap>
<edgeMap>
<xCoord>97</xCoord>
<yCoord>365</yCoord>
</edgeMap>
<edgeMap>
<xCoord>96</xCoord>
<yCoord>365</yCoord>
</edgeMap>
<edgeMap>
<xCoord>96</xCoord>
<yCoord>366</yCoord>
</edgeMap>
<edgeMap>
<xCoord>97</xCoord>
<yCoord>367</yCoord>
</edgeMap>
<edgeMap>
<xCoord>97</xCoord>
<yCoord>368</yCoord>
</edgeMap>
<edgeMap>
<xCoord>98</xCoord>
<yCoord>369</yCoord>
</edgeMap>
<edgeMap>
<xCoord>99</xCoord>
<yCoord>369</yCoord>
</edgeMap>
<edgeMap>
<xCoord>100</xCoord>
<yCoord>369</yCoord>
</edgeMap>
<edgeMap>
<xCoord>101</xCoord>
<yCoord>370</yCoord>
</edgeMap>
<edgeMap>
<xCoord>102</xCoord>
<yCoord>370</yCoord>
</edgeMap>
<edgeMap>
<xCoord>103</xCoord>
<yCoord>371</yCoord>
</edgeMap>
</roi>
</unblindedReadNodule>
<unblindedReadNodule>
<noduleID>1200</noduleID>

<!-- <characteristics/> -->

<roi>
<imageZposition>1392.5</imageZposition>
<imageSOP_UID>1.3.6.1.4.1.14519.5.2.1.6279.6001.235772959716466226548445061560</imageSOP_UID>
<inclusion>TRUE</inclusion>
<edgeMap>
<xCoord>226</xCoord>
<yCoord>339</yCoord>
</edgeMap>
</roi>
</unblindedReadNodule>
<unblindedReadNodule>
<noduleID>1226</noduleID>
<characteristics>
<subtlety>2</subtlety>
<internalStructure>1</internalStructure>
<calcification>6</calcification>
<sphericity>4</sphericity>
<margin>5</margin>
<lobulation>4</lobulation>
<spiculation>5</spiculation>
<texture>5</texture>
<malignancy>3</malignancy>
</characteristics>
<roi>
<imageZposition>1376.5</imageZposition>
<imageSOP_UID>1.3.6.1.4.1.14519.5.2.1.6279.6001.542377229851951296161420775802</imageSOP_UID>
<inclusion>TRUE</inclusion>
<edgeMap>
<xCoord>171</xCoord>
<yCoord>373</yCoord>
</edgeMap>
<edgeMap>
<xCoord>171</xCoord>
<yCoord>372</yCoord>
</edgeMap>
<edgeMap>
<xCoord>172</xCoord>
<yCoord>371</yCoord>
</edgeMap>
<edgeMap>
<xCoord>172</xCoord>
<yCoord>370</yCoord>
</edgeMap>
<edgeMap>
<xCoord>172</xCoord>
<yCoord>369</yCoord>
</edgeMap>
<edgeMap>
<xCoord>172</xCoord>
<yCoord>368</yCoord>
</edgeMap>
<edgeMap>
<xCoord>172</xCoord>
<yCoord>367</yCoord>
</edgeMap>
<edgeMap>
<xCoord>172</xCoord>
<yCoord>366</yCoord>
</edgeMap>
<edgeMap>
<xCoord>172</xCoord>
<yCoord>365</yCoord>
</edgeMap>
<edgeMap>
<xCoord>172</xCoord>
<yCoord>364</yCoord>
</edgeMap>
<edgeMap>
<xCoord>172</xCoord>
<yCoord>363</yCoord>
</edgeMap>
<edgeMap>
<xCoord>173</xCoord>
<yCoord>362</yCoord>
</edgeMap>
<edgeMap>
<xCoord>173</xCoord>
<yCoord>361</yCoord>
</edgeMap>
<edgeMap>
<xCoord>172</xCoord>
<yCoord>360</yCoord>
</edgeMap>
<edgeMap>
<xCoord>172</xCoord>
<yCoord>359</yCoord>
</edgeMap>
<edgeMap>
<xCoord>171</xCoord>
<yCoord>359</yCoord>
</edgeMap>
<edgeMap>
<xCoord>170</xCoord>
<yCoord>360</yCoord>
</edgeMap>
<edgeMap>
<xCoord>169</xCoord>
<yCoord>361</yCoord>
</edgeMap>
<edgeMap>
<xCoord>168</xCoord>
<yCoord>362</yCoord>
</edgeMap>
<edgeMap>
<xCoord>168</xCoord>
<yCoord>363</yCoord>
</edgeMap>
<edgeMap>
<xCoord>168</xCoord>
<yCoord>364</yCoord>
</edgeMap>
<edgeMap>
<xCoord>168</xCoord>
<yCoord>365</yCoord>
</edgeMap>
<edgeMap>
<xCoord>168</xCoord>
<yCoord>366</yCoord>
</edgeMap>
<edgeMap>
<xCoord>168</xCoord>
<yCoord>367</yCoord>
</edgeMap>
<edgeMap>
<xCoord>168</xCoord>
<yCoord>368</yCoord>
</edgeMap>
<edgeMap>
<xCoord>167</xCoord>
<yCoord>369</yCoord>
</edgeMap>
<edgeMap>
<xCoord>167</xCoord>
<yCoord>370</yCoord>
</edgeMap>
<edgeMap>
<xCoord>167</xCoord>
<yCoord>371</yCoord>
</edgeMap>
<edgeMap>
<xCoord>166</xCoord>
<yCoord>372</yCoord>
</edgeMap>
<edgeMap>
<xCoord>166</xCoord>
<yCoord>373</yCoord>
</edgeMap>
<edgeMap>
<xCoord>167</xCoord>
<yCoord>373</yCoord>
</edgeMap>
<edgeMap>
<xCoord>168</xCoord>
<yCoord>373</yCoord>
</edgeMap>
<edgeMap>
<xCoord>169</xCoord>
<yCoord>373</yCoord>
</edgeMap>
<edgeMap>
<xCoord>170</xCoord>
<yCoord>373</yCoord>
</edgeMap>
<edgeMap>
<xCoord>171</xCoord>
<yCoord>373</yCoord>
</edgeMap>
</roi>
<roi>
<imageZposition>1374.5</imageZposition>
<imageSOP_UID>1.3.6.1.4.1.14519.5.2.1.6279.6001.294778227291059930019689778058</imageSOP_UID>
<inclusion>TRUE</inclusion>
<edgeMap>
<xCoord>171</xCoord>
<yCoord>376</yCoord>
</edgeMap>
<edgeMap>
<xCoord>171</xCoord>
<yCoord>375</yCoord>
</edgeMap>
<edgeMap>
<xCoord>172</xCoord>
<yCoord>374</yCoord>
</edgeMap>
<edgeMap>
<xCoord>172</xCoord>
<yCoord>373</yCoord>
</edgeMap>
<edgeMap>
<xCoord>173</xCoord>
<yCoord>372</yCoord>
</edgeMap>
<edgeMap>
<xCoord>173</xCoord>
<yCoord>371</yCoord>
</edgeMap>
<edgeMap>
<xCoord>173</xCoord>
<yCoord>370</yCoord>
</edgeMap>
<edgeMap>
<xCoord>173</xCoord>
<yCoord>369</yCoord>
</edgeMap>
<edgeMap>
<xCoord>172</xCoord>
<yCoord>368</yCoord>
</edgeMap>
<edgeMap>
<xCoord>172</xCoord>
<yCoord>367</yCoord>
</edgeMap>
<edgeMap>
<xCoord>171</xCoord>
<yCoord>366</yCoord>
</edgeMap>
<edgeMap>
<xCoord>171</xCoord>
<yCoord>365</yCoord>
</edgeMap>
<edgeMap>
<xCoord>171</xCoord>
<yCoord>364</yCoord>
</edgeMap>
<edgeMap>
<xCoord>171</xCoord>
<yCoord>363</yCoord>
</edgeMap>
<edgeMap>
<xCoord>171</xCoord>
<yCoord>362</yCoord>
</edgeMap>
<edgeMap>
<xCoord>171</xCoord>
<yCoord>361</yCoord>
</edgeMap>
<edgeMap>
<xCoord>170</xCoord>
<yCoord>360</yCoord>
</edgeMap>
<edgeMap>
<xCoord>169</xCoord>
<yCoord>360</yCoord>
</edgeMap>
<edgeMap>
<xCoord>168</xCoord>
<yCoord>360</yCoord>
</edgeMap>
<edgeMap>
<xCoord>168</xCoord>
<yCoord>361</yCoord>
</edgeMap>
<edgeMap>
<xCoord>167</xCoord>
<yCoord>362</yCoord>
</edgeMap>
<edgeMap>
<xCoord>167</xCoord>
<yCoord>363</yCoord>
</edgeMap>
<edgeMap>
<xCoord>167</xCoord>
<yCoord>364</yCoord>
</edgeMap>
<edgeMap>
<xCoord>166</xCoord>
<yCoord>365</yCoord>
</edgeMap>
<edgeMap>
<xCoord>166</xCoord>
<yCoord>366</yCoord>
</edgeMap>
<edgeMap>
<xCoord>165</xCoord>
<yCoord>367</yCoord>
</edgeMap>
<edgeMap>
<xCoord>165</xCoord>
<yCoord>368</yCoord>
</edgeMap>
<edgeMap>
<xCoord>164</xCoord>
<yCoord>369</yCoord>
</edgeMap>
<edgeMap>
<xCoord>165</xCoord>
<yCoord>370</yCoord>
</edgeMap>
<edgeMap>
<xCoord>165</xCoord>
<yCoord>371</yCoord>
</edgeMap>
<edgeMap>
<xCoord>166</xCoord>
<yCoord>372</yCoord>
</edgeMap>
<edgeMap>
<xCoord>166</xCoord>
<yCoord>373</yCoord>
</edgeMap>
<edgeMap>
<xCoord>167</xCoord>
<yCoord>373</yCoord>
</edgeMap>
<edgeMap>
<xCoord>168</xCoord>
<yCoord>373</yCoord>
</edgeMap>
<edgeMap>
<xCoord>169</xCoord>
<yCoord>374</yCoord>
</edgeMap>
<edgeMap>
<xCoord>170</xCoord>
<yCoord>375</yCoord>
</edgeMap>
<edgeMap>
<xCoord>171</xCoord>
<yCoord>376</yCoord>
</edgeMap>
</roi>
<roi>
<imageZposition>1372.5</imageZposition>
<imageSOP_UID>1.3.6.1.4.1.14519.5.2.1.6279.6001.466714935625338367452651561817</imageSOP_UID>
<inclusion>TRUE</inclusion>
<edgeMap>
<xCoord>169</xCoord>
<yCoord>374</yCoord>
</edgeMap>
<edgeMap>
<xCoord>169</xCoord>
<yCoord>373</yCoord>
</edgeMap>
<edgeMap>
<xCoord>170</xCoord>
<yCoord>372</yCoord>
</edgeMap>
<edgeMap>
<xCoord>171</xCoord>
<yCoord>372</yCoord>
</edgeMap>
<edgeMap>
<xCoord>172</xCoord>
<yCoord>372</yCoord>
</edgeMap>
<edgeMap>
<xCoord>173</xCoord>
<yCoord>372</yCoord>
</edgeMap>
<edgeMap>
<xCoord>174</xCoord>
<yCoord>372</yCoord>
</edgeMap>
<edgeMap>
<xCoord>174</xCoord>
<yCoord>371</yCoord>
</edgeMap>
<edgeMap>
<xCoord>173</xCoord>
<yCoord>370</yCoord>
</edgeMap>
<edgeMap>
<xCoord>172</xCoord>
<yCoord>369</yCoord>
</edgeMap>
<edgeMap>
<xCoord>171</xCoord>
<yCoord>368</yCoord>
</edgeMap>
<edgeMap>
<xCoord>171</xCoord>
<yCoord>367</yCoord>
</edgeMap>
<edgeMap>
<xCoord>171</xCoord>
<yCoord>366</yCoord>
</edgeMap>
<edgeMap>
<xCoord>171</xCoord>
<yCoord>365</yCoord>
</edgeMap>
<edgeMap>
<xCoord>171</xCoord>
<yCoord>364</yCoord>
</edgeMap>
<edgeMap>
<xCoord>172</xCoord>
<yCoord>363</yCoord>
</edgeMap>
<edgeMap>
<xCoord>172</xCoord>
<yCoord>362</yCoord>
</edgeMap>
<edgeMap>
<xCoord>172</xCoord>
<yCoord>361</yCoord>
</edgeMap>
<edgeMap>
<xCoord>172</xCoord>
<yCoord>360</yCoord>
</edgeMap>
<edgeMap>
<xCoord>171</xCoord>
<yCoord>360</yCoord>
</edgeMap>
<edgeMap>
<xCoord>170</xCoord>
<yCoord>360</yCoord>
</edgeMap>
<edgeMap>
<xCoord>169</xCoord>
<yCoord>360</yCoord>
</edgeMap>
<edgeMap>
<xCoord>168</xCoord>
<yCoord>361</yCoord>
</edgeMap>
<edgeMap>
<xCoord>167</xCoord>
<yCoord>362</yCoord>
</edgeMap>
<edgeMap>
<xCoord>167</xCoord>
<yCoord>363</yCoord>
</edgeMap>
<edgeMap>
<xCoord>167</xCoord>
<yCoord>364</yCoord>
</edgeMap>
<edgeMap>
<xCoord>166</xCoord>
<yCoord>365</yCoord>
</edgeMap>
<edgeMap>
<xCoord>166</xCoord>
<yCoord>366</yCoord>
</edgeMap>
<edgeMap>
<xCoord>166</xCoord>
<yCoord>367</yCoord>
</edgeMap>
<edgeMap>
<xCoord>165</xCoord>
<yCoord>368</yCoord>
</edgeMap>
<edgeMap>
<xCoord>165</xCoord>
<yCoord>369</yCoord>
</edgeMap>
<edgeMap>
<xCoord>165</xCoord>
<yCoord>370</yCoord>
</edgeMap>
<edgeMap>
<xCoord>165</xCoord>
<yCoord>371</yCoord>
</edgeMap>
<edgeMap>
<xCoord>165</xCoord>
<yCoord>372</yCoord>
</edgeMap>
<edgeMap>
<xCoord>165</xCoord>
<yCoord>373</yCoord>
</edgeMap>
<edgeMap>
<xCoord>166</xCoord>
<yCoord>373</yCoord>
</edgeMap>
<edgeMap>
<xCoord>167</xCoord>
<yCoord>373</yCoord>
</edgeMap>
<edgeMap>
<xCoord>168</xCoord>
<yCoord>373</yCoord>
</edgeMap>
<edgeMap>
<xCoord>169</xCoord>
<yCoord>374</yCoord>
</edgeMap>
</roi>
<roi>
<imageZposition>1370.5</imageZposition>
<imageSOP_UID>1.3.6.1.4.1.14519.5.2.1.6279.6001.173119160846254256026362143197</imageSOP_UID>
<inclusion>TRUE</inclusion>
<edgeMap>
<xCoord>169</xCoord>
<yCoord>375</yCoord>
</edgeMap>
<edgeMap>
<xCoord>169</xCoord>
<yCoord>374</yCoord>
</edgeMap>
<edgeMap>
<xCoord>170</xCoord>
<yCoord>373</yCoord>
</edgeMap>
<edgeMap>
<xCoord>170</xCoord>
<yCoord>372</yCoord>
</edgeMap>
<edgeMap>
<xCoord>171</xCoord>
<yCoord>371</yCoord>
</edgeMap>
<edgeMap>
<xCoord>171</xCoord>
<yCoord>370</yCoord>
</edgeMap>
<edgeMap>
<xCoord>171</xCoord>
<yCoord>369</yCoord>
</edgeMap>
<edgeMap>
<xCoord>171</xCoord>
<yCoord>368</yCoord>
</edgeMap>
<edgeMap>
<xCoord>171</xCoord>
<yCoord>367</yCoord>
</edgeMap>
<edgeMap>
<xCoord>171</xCoord>
<yCoord>366</yCoord>
</edgeMap>
<edgeMap>
<xCoord>171</xCoord>
<yCoord>365</yCoord>
</edgeMap>
<edgeMap>
<xCoord>171</xCoord>
<yCoord>364</yCoord>
</edgeMap>
<edgeMap>
<xCoord>171</xCoord>
<yCoord>363</yCoord>
</edgeMap>
<edgeMap>
<xCoord>171</xCoord>
<yCoord>362</yCoord>
</edgeMap>
<edgeMap>
<xCoord>171</xCoord>
<yCoord>361</yCoord>
</edgeMap>
<edgeMap>
<xCoord>170</xCoord>
<yCoord>361</yCoord>
</edgeMap>
<edgeMap>
<xCoord>169</xCoord>
<yCoord>361</yCoord>
</edgeMap>
<edgeMap>
<xCoord>168</xCoord>
<yCoord>361</yCoord>
</edgeMap>
<edgeMap>
<xCoord>167</xCoord>
<yCoord>362</yCoord>
</edgeMap>
<edgeMap>
<xCoord>166</xCoord>
<yCoord>363</yCoord>
</edgeMap>
<edgeMap>
<xCoord>166</xCoord>
<yCoord>364</yCoord>
</edgeMap>
<edgeMap>
<xCoord>166</xCoord>
<yCoord>365</yCoord>
</edgeMap>
<edgeMap>
<xCoord>166</xCoord>
<yCoord>366</yCoord>
</edgeMap>
<edgeMap>
<xCoord>166</xCoord>
<yCoord>367</yCoord>
</edgeMap>
<edgeMap>
<xCoord>165</xCoord>
<yCoord>368</yCoord>
</edgeMap>
<edgeMap>
<xCoord>164</xCoord>
<yCoord>369</yCoord>
</edgeMap>
<edgeMap>
<xCoord>164</xCoord>
<yCoord>370</yCoord>
</edgeMap>
<edgeMap>
<xCoord>164</xCoord>
<yCoord>371</yCoord>
</edgeMap>
<edgeMap>
<xCoord>164</xCoord>
<yCoord>372</yCoord>
</edgeMap>
<edgeMap>
<xCoord>164</xCoord>
<yCoord>373</yCoord>
</edgeMap>
<edgeMap>
<xCoord>164</xCoord>
<yCoord>374</yCoord>
</edgeMap>
<edgeMap>
<xCoord>165</xCoord>
<yCoord>374</yCoord>
</edgeMap>
<edgeMap>
<xCoord>166</xCoord>
<yCoord>374</yCoord>
</edgeMap>
<edgeMap>
<xCoord>167</xCoord>
<yCoord>374</yCoord>
</edgeMap>
<edgeMap>
<xCoord>168</xCoord>
<yCoord>374</yCoord>
</edgeMap>
<edgeMap>
<xCoord>169</xCoord>
<yCoord>375</yCoord>
</edgeMap>
</roi>
<roi>
<imageZposition>1368.5</imageZposition>
<imageSOP_UID>1.3.6.1.4.1.14519.5.2.1.6279.6001.937670476423073986003198312928</imageSOP_UID>
<inclusion>TRUE</inclusion>
<edgeMap>
<xCoord>158</xCoord>
<yCoord>384</yCoord>
</edgeMap>
<edgeMap>
<xCoord>158</xCoord>
<yCoord>383</yCoord>
</edgeMap>
<edgeMap>
<xCoord>159</xCoord>
<yCoord>382</yCoord>
</edgeMap>
<edgeMap>
<xCoord>159</xCoord>
<yCoord>381</yCoord>
</edgeMap>
<edgeMap>
<xCoord>159</xCoord>
<yCoord>380</yCoord>
</edgeMap>
<edgeMap>
<xCoord>160</xCoord>
<yCoord>379</yCoord>
</edgeMap>
<edgeMap>
<xCoord>161</xCoord>
<yCoord>378</yCoord>
</edgeMap>
<edgeMap>
<xCoord>162</xCoord>
<yCoord>377</yCoord>
</edgeMap>
<edgeMap>
<xCoord>162</xCoord>
<yCoord>376</yCoord>
</edgeMap>
<edgeMap>
<xCoord>163</xCoord>
<yCoord>375</yCoord>
</edgeMap>
<edgeMap>
<xCoord>164</xCoord>
<yCoord>374</yCoord>
</edgeMap>
<edgeMap>
<xCoord>165</xCoord>
<yCoord>374</yCoord>
</edgeMap>
<edgeMap>
<xCoord>166</xCoord>
<yCoord>374</yCoord>
</edgeMap>
<edgeMap>
<xCoord>167</xCoord>
<yCoord>374</yCoord>
</edgeMap>
<edgeMap>
<xCoord>168</xCoord>
<yCoord>375</yCoord>
</edgeMap>
<edgeMap>
<xCoord>169</xCoord>
<yCoord>376</yCoord>
</edgeMap>
<edgeMap>
<xCoord>170</xCoord>
<yCoord>377</yCoord>
</edgeMap>
<edgeMap>
<xCoord>170</xCoord>
<yCoord>378</yCoord>
</edgeMap>
<edgeMap>
<xCoord>171</xCoord>
<yCoord>377</yCoord>
</edgeMap>
<edgeMap>
<xCoord>170</xCoord>
<yCoord>376</yCoord>
</edgeMap>
<edgeMap>
<xCoord>170</xCoord>
<yCoord>375</yCoord>
</edgeMap>
<edgeMap>
<xCoord>171</xCoord>
<yCoord>374</yCoord>
</edgeMap>
<edgeMap>
<xCoord>171</xCoord>
<yCoord>373</yCoord>
</edgeMap>
<edgeMap>
<xCoord>172</xCoord>
<yCoord>372</yCoord>
</edgeMap>
<edgeMap>
<xCoord>172</xCoord>
<yCoord>371</yCoord>
</edgeMap>
<edgeMap>
<xCoord>173</xCoord>
<yCoord>370</yCoord>
</edgeMap>
<edgeMap>
<xCoord>173</xCoord>
<yCoord>369</yCoord>
</edgeMap>
<edgeMap>
<xCoord>173</xCoord>
<yCoord>368</yCoord>
</edgeMap>
<edgeMap>
<xCoord>173</xCoord>
<yCoord>367</yCoord>
</edgeMap>
<edgeMap>
<xCoord>172</xCoord>
<yCoord>366</yCoord>
</edgeMap>
<edgeMap>
<xCoord>171</xCoord>
<yCoord>365</yCoord>
</edgeMap>
<edgeMap>
<xCoord>170</xCoord>
<yCoord>364</yCoord>
</edgeMap>
<edgeMap>
<xCoord>170</xCoord>
<yCoord>363</yCoord>
</edgeMap>
<edgeMap>
<xCoord>169</xCoord>
<yCoord>362</yCoord>
</edgeMap>
<edgeMap>
<xCoord>168</xCoord>
<yCoord>362</yCoord>
</edgeMap>
<edgeMap>
<xCoord>167</xCoord>
<yCoord>362</yCoord>
</edgeMap>
<edgeMap>
<xCoord>166</xCoord>
<yCoord>363</yCoord>
</edgeMap>
<edgeMap>
<xCoord>166</xCoord>
<yCoord>364</yCoord>
</edgeMap>
<edgeMap>
<xCoord>165</xCoord>
<yCoord>365</yCoord>
</edgeMap>
<edgeMap>
<xCoord>164</xCoord>
<yCoord>366</yCoord>
</edgeMap>
<edgeMap>
<xCoord>163</xCoord>
<yCoord>367</yCoord>
</edgeMap>
<edgeMap>
<xCoord>163</xCoord>
<yCoord>368</yCoord>
</edgeMap>
<edgeMap>
<xCoord>163</xCoord>
<yCoord>369</yCoord>
</edgeMap>
<edgeMap>
<xCoord>163</xCoord>
<yCoord>370</yCoord>
</edgeMap>
<edgeMap>
<xCoord>163</xCoord>
<yCoord>371</yCoord>
</edgeMap>
<edgeMap>
<xCoord>163</xCoord>
<yCoord>372</yCoord>
</edgeMap>
<edgeMap>
<xCoord>163</xCoord>
<yCoord>373</yCoord>
</edgeMap>
<edgeMap>
<xCoord>163</xCoord>
<yCoord>374</yCoord>
</edgeMap>
<edgeMap>
<xCoord>162</xCoord>
<yCoord>375</yCoord>
</edgeMap>
<edgeMap>
<xCoord>161</xCoord>
<yCoord>376</yCoord>
</edgeMap>
<edgeMap>
<xCoord>160</xCoord>
<yCoord>377</yCoord>
</edgeMap>
<edgeMap>
<xCoord>160</xCoord>
<yCoord>378</yCoord>
</edgeMap>
<edgeMap>
<xCoord>159</xCoord>
<yCoord>379</yCoord>
</edgeMap>
<edgeMap>
<xCoord>159</xCoord>
<yCoord>380</yCoord>
</edgeMap>
<edgeMap>
<xCoord>158</xCoord>
<yCoord>381</yCoord>
</edgeMap>
<edgeMap>
<xCoord>158</xCoord>
<yCoord>382</yCoord>
</edgeMap>
<edgeMap>
<xCoord>158</xCoord>
<yCoord>383</yCoord>
</edgeMap>
<edgeMap>
<xCoord>158</xCoord>
<yCoord>384</yCoord>
</edgeMap>
</roi>
<roi>
<imageZposition>1366.5</imageZposition>
<imageSOP_UID>1.3.6.1.4.1.14519.5.2.1.6279.6001.196541470853546456225990798143</imageSOP_UID>
<inclusion>TRUE</inclusion>
<edgeMap>
<xCoord>169</xCoord>
<yCoord>376</yCoord>
</edgeMap>
<edgeMap>
<xCoord>170</xCoord>
<yCoord>375</yCoord>
</edgeMap>
<edgeMap>
<xCoord>171</xCoord>
<yCoord>375</yCoord>
</edgeMap>
<edgeMap>
<xCoord>172</xCoord>
<yCoord>374</yCoord>
</edgeMap>
<edgeMap>
<xCoord>173</xCoord>
<yCoord>374</yCoord>
</edgeMap>
<edgeMap>
<xCoord>174</xCoord>
<yCoord>373</yCoord>
</edgeMap>
<edgeMap>
<xCoord>175</xCoord>
<yCoord>372</yCoord>
</edgeMap>
<edgeMap>
<xCoord>175</xCoord>
<yCoord>371</yCoord>
</edgeMap>
<edgeMap>
<xCoord>175</xCoord>
<yCoord>370</yCoord>
</edgeMap>
<edgeMap>
<xCoord>175</xCoord>
<yCoord>369</yCoord>
</edgeMap>
<edgeMap>
<xCoord>175</xCoord>
<yCoord>368</yCoord>
</edgeMap>
<edgeMap>
<xCoord>176</xCoord>
<yCoord>367</yCoord>
</edgeMap>
<edgeMap>
<xCoord>175</xCoord>
<yCoord>366</yCoord>
</edgeMap>
<edgeMap>
<xCoord>174</xCoord>
<yCoord>365</yCoord>
</edgeMap>
<edgeMap>
<xCoord>173</xCoord>
<yCoord>364</yCoord>
</edgeMap>
<edgeMap>
<xCoord>172</xCoord>
<yCoord>363</yCoord>
</edgeMap>
<edgeMap>
<xCoord>171</xCoord>
<yCoord>363</yCoord>
</edgeMap>
<edgeMap>
<xCoord>170</xCoord>
<yCoord>363</yCoord>
</edgeMap>
<edgeMap>
<xCoord>169</xCoord>
<yCoord>362</yCoord>
</edgeMap>
<edgeMap>
<xCoord>168</xCoord>
<yCoord>362</yCoord>
</edgeMap>
<edgeMap>
<xCoord>167</xCoord>
<yCoord>362</yCoord>
</edgeMap>
<edgeMap>
<xCoord>166</xCoord>
<yCoord>363</yCoord>
</edgeMap>
<edgeMap>
<xCoord>165</xCoord>
<yCoord>363</yCoord>
</edgeMap>
<edgeMap>
<xCoord>164</xCoord>
<yCoord>364</yCoord>
</edgeMap>
<edgeMap>
<xCoord>164</xCoord>
<yCoord>365</yCoord>
</edgeMap>
<edgeMap>
<xCoord>163</xCoord>
<yCoord>366</yCoord>
</edgeMap>
<edgeMap>
<xCoord>163</xCoord>
<yCoord>367</yCoord>
</edgeMap>
<edgeMap>
<xCoord>162</xCoord>
<yCoord>368</yCoord>
</edgeMap>
<edgeMap>
<xCoord>162</xCoord>
<yCoord>369</yCoord>
</edgeMap>
<edgeMap>
<xCoord>162</xCoord>
<yCoord>370</yCoord>
</edgeMap>
<edgeMap>
<xCoord>162</xCoord>
<yCoord>371</yCoord>
</edgeMap>
<edgeMap>
<xCoord>162</xCoord>
<yCoord>372</yCoord>
</edgeMap>
<edgeMap>
<xCoord>163</xCoord>
<yCoord>373</yCoord>
</edgeMap>
<edgeMap>
<xCoord>164</xCoord>
<yCoord>374</yCoord>
</edgeMap>
<edgeMap>
<xCoord>165</xCoord>
<yCoord>375</yCoord>
</edgeMap>
<edgeMap>
<xCoord>166</xCoord>
<yCoord>376</yCoord>
</edgeMap>
<edgeMap>
<xCoord>167</xCoord>
<yCoord>376</yCoord>
</edgeMap>
<edgeMap>
<xCoord>168</xCoord>
<yCoord>376</yCoord>
</edgeMap>
<edgeMap>
<xCoord>169</xCoord>
<yCoord>376</yCoord>
</edgeMap>
</roi>
<roi>
<imageZposition>1364.5</imageZposition>
<imageSOP_UID>1.3.6.1.4.1.14519.5.2.1.6279.6001.479331497781610889208006089315</imageSOP_UID>
<inclusion>TRUE</inclusion>
<edgeMap>
<xCoord>170</xCoord>
<yCoord>375</yCoord>
</edgeMap>
<edgeMap>
<xCoord>171</xCoord>
<yCoord>374</yCoord>
</edgeMap>
<edgeMap>
<xCoord>172</xCoord>
<yCoord>374</yCoord>
</edgeMap>
<edgeMap>
<xCoord>173</xCoord>
<yCoord>373</yCoord>
</edgeMap>
<edgeMap>
<xCoord>174</xCoord>
<yCoord>372</yCoord>
</edgeMap>
<edgeMap>
<xCoord>174</xCoord>
<yCoord>371</yCoord>
</edgeMap>
<edgeMap>
<xCoord>174</xCoord>
<yCoord>370</yCoord>
</edgeMap>
<edgeMap>
<xCoord>174</xCoord>
<yCoord>369</yCoord>
</edgeMap>
<edgeMap>
<xCoord>174</xCoord>
<yCoord>368</yCoord>
</edgeMap>
<edgeMap>
<xCoord>175</xCoord>
<yCoord>367</yCoord>
</edgeMap>
<edgeMap>
<xCoord>175</xCoord>
<yCoord>366</yCoord>
</edgeMap>
<edgeMap>
<xCoord>174</xCoord>
<yCoord>365</yCoord>
</edgeMap>
<edgeMap>
<xCoord>173</xCoord>
<yCoord>364</yCoord>
</edgeMap>
<edgeMap>
<xCoord>172</xCoord>
<yCoord>364</yCoord>
</edgeMap>
<edgeMap>
<xCoord>171</xCoord>
<yCoord>364</yCoord>
</edgeMap>
<edgeMap>
<xCoord>170</xCoord>
<yCoord>364</yCoord>
</edgeMap>
<edgeMap>
<xCoord>169</xCoord>
<yCoord>364</yCoord>
</edgeMap>
<edgeMap>
<xCoord>168</xCoord>
<yCoord>363</yCoord>
</edgeMap>
<edgeMap>
<xCoord>167</xCoord>
<yCoord>363</yCoord>
</edgeMap>
<edgeMap>
<xCoord>166</xCoord>
<yCoord>363</yCoord>
</edgeMap>
<edgeMap>
<xCoord>165</xCoord>
<yCoord>364</yCoord>
</edgeMap>
<edgeMap>
<xCoord>164</xCoord>
<yCoord>365</yCoord>
</edgeMap>
<edgeMap>
<xCoord>164</xCoord>
<yCoord>366</yCoord>
</edgeMap>
<edgeMap>
<xCoord>164</xCoord>
<yCoord>367</yCoord>
</edgeMap>
<edgeMap>
<xCoord>164</xCoord>
<yCoord>368</yCoord>
</edgeMap>
<edgeMap>
<xCoord>163</xCoord>
<yCoord>369</yCoord>
</edgeMap>
<edgeMap>
<xCoord>163</xCoord>
<yCoord>370</yCoord>
</edgeMap>
<edgeMap>
<xCoord>163</xCoord>
<yCoord>371</yCoord>
</edgeMap>
<edgeMap>
<xCoord>163</xCoord>
<yCoord>372</yCoord>
</edgeMap>
<edgeMap>
<xCoord>164</xCoord>
<yCoord>373</yCoord>
</edgeMap>
<edgeMap>
<xCoord>165</xCoord>
<yCoord>374</yCoord>
</edgeMap>
<edgeMap>
<xCoord>166</xCoord>
<yCoord>375</yCoord>
</edgeMap>
<edgeMap>
<xCoord>167</xCoord>
<yCoord>375</yCoord>
</edgeMap>
<edgeMap>
<xCoord>168</xCoord>
<yCoord>375</yCoord>
</edgeMap>
<edgeMap>
<xCoord>169</xCoord>
<yCoord>375</yCoord>
</edgeMap>
<edgeMap>
<xCoord>170</xCoord>
<yCoord>375</yCoord>
</edgeMap>
</roi>
<roi>
<imageZposition>1362.5</imageZposition>
<imageSOP_UID>1.3.6.1.4.1.14519.5.2.1.6279.6001.334477724688367862877634617393</imageSOP_UID>
<inclusion>TRUE</inclusion>
<edgeMap>
<xCoord>168</xCoord>
<yCoord>373</yCoord>
</edgeMap>
<edgeMap>
<xCoord>169</xCoord>
<yCoord>372</yCoord>
</edgeMap>
<edgeMap>
<xCoord>170</xCoord>
<yCoord>371</yCoord>
</edgeMap>
<edgeMap>
<xCoord>170</xCoord>
<yCoord>370</yCoord>
</edgeMap>
<edgeMap>
<xCoord>170</xCoord>
<yCoord>369</yCoord>
</edgeMap>
<edgeMap>
<xCoord>170</xCoord>
<yCoord>368</yCoord>
</edgeMap>
<edgeMap>
<xCoord>170</xCoord>
<yCoord>367</yCoord>
</edgeMap>
<edgeMap>
<xCoord>169</xCoord>
<yCoord>366</yCoord>
</edgeMap>
<edgeMap>
<xCoord>168</xCoord>
<yCoord>365</yCoord>
</edgeMap>
<edgeMap>
<xCoord>167</xCoord>
<yCoord>365</yCoord>
</edgeMap>
<edgeMap>
<xCoord>166</xCoord>
<yCoord>365</yCoord>
</edgeMap>
<edgeMap>
<xCoord>165</xCoord>
<yCoord>366</yCoord>
</edgeMap>
<edgeMap>
<xCoord>165</xCoord>
<yCoord>367</yCoord>
</edgeMap>
<edgeMap>
<xCoord>164</xCoord>
<yCoord>368</yCoord>
</edgeMap>
<edgeMap>
<xCoord>164</xCoord>
<yCoord>369</yCoord>
</edgeMap>
<edgeMap>
<xCoord>164</xCoord>
<yCoord>370</yCoord>
</edgeMap>
<edgeMap>
<xCoord>164</xCoord>
<yCoord>371</yCoord>
</edgeMap>
<edgeMap>
<xCoord>164</xCoord>
<yCoord>372</yCoord>
</edgeMap>
<edgeMap>
<xCoord>165</xCoord>
<yCoord>373</yCoord>
</edgeMap>
<edgeMap>
<xCoord>166</xCoord>
<yCoord>373</yCoord>
</edgeMap>
<edgeMap>
<xCoord>167</xCoord>
<yCoord>373</yCoord>
</edgeMap>
<edgeMap>
<xCoord>168</xCoord>
<yCoord>373</yCoord>
</edgeMap>
</roi>
<roi>
<imageZposition>1360.5</imageZposition>
<imageSOP_UID>1.3.6.1.4.1.14519.5.2.1.6279.6001.230023623742593518462377414682</imageSOP_UID>
<inclusion>TRUE</inclusion>
<edgeMap>
<xCoord>167</xCoord>
<yCoord>374</yCoord>
</edgeMap>
<edgeMap>
<xCoord>168</xCoord>
<yCoord>373</yCoord>
</edgeMap>
<edgeMap>
<xCoord>169</xCoord>
<yCoord>372</yCoord>
</edgeMap>
<edgeMap>
<xCoord>169</xCoord>
<yCoord>371</yCoord>
</edgeMap>
<edgeMap>
<xCoord>169</xCoord>
<yCoord>370</yCoord>
</edgeMap>
<edgeMap>
<xCoord>169</xCoord>
<yCoord>369</yCoord>
</edgeMap>
<edgeMap>
<xCoord>168</xCoord>
<yCoord>369</yCoord>
</edgeMap>
<edgeMap>
<xCoord>167</xCoord>
<yCoord>369</yCoord>
</edgeMap>
<edgeMap>
<xCoord>166</xCoord>
<yCoord>369</yCoord>
</edgeMap>
<edgeMap>
<xCoord>165</xCoord>
<yCoord>369</yCoord>
</edgeMap>
<edgeMap>
<xCoord>164</xCoord>
<yCoord>370</yCoord>
</edgeMap>
<edgeMap>
<xCoord>164</xCoord>
<yCoord>371</yCoord>
</edgeMap>
<edgeMap>
<xCoord>164</xCoord>
<yCoord>372</yCoord>
</edgeMap>
<edgeMap>
<xCoord>164</xCoord>
<yCoord>373</yCoord>
</edgeMap>
<edgeMap>
<xCoord>165</xCoord>
<yCoord>374</yCoord>
</edgeMap>
<edgeMap>
<xCoord>166</xCoord>
<yCoord>374</yCoord>
</edgeMap>
<edgeMap>
<xCoord>167</xCoord>
<yCoord>374</yCoord>
</edgeMap>
</roi>
</unblindedReadNodule>
<nonNodule>
<nonNoduleID>1220</nonNoduleID>
<imageZposition>1502.5</imageZposition>
<imageSOP_UID>1.3.6.1.4.1.14519.5.2.1.6279.6001.982676440284112985867276481449</imageSOP_UID>
<locus>
<xCoord>133</xCoord>
<yCoord>366</yCoord>
</locus>
</nonNodule>
<nonNodule>
<nonNoduleID>1204</nonNoduleID>
<imageZposition>1496.5</imageZposition>
<imageSOP_UID>1.3.6.1.4.1.14519.5.2.1.6279.6001.282174914961662495349019724525</imageSOP_UID>
<locus>
<xCoord>131</xCoord>
<yCoord>368</yCoord>
</locus>
</nonNodule>
<nonNodule>
<nonNoduleID>1216</nonNoduleID>
<imageZposition>1490.5</imageZposition>
<imageSOP_UID>1.3.6.1.4.1.14519.5.2.1.6279.6001.171539146849075694687206339414</imageSOP_UID>
<locus>
<xCoord>135</xCoord>
<yCoord>365</yCoord>
</locus>
</nonNodule>
<nonNodule>
<nonNoduleID>1205</nonNoduleID>
<imageZposition>1482.5</imageZposition>
<imageSOP_UID>1.3.6.1.4.1.14519.5.2.1.6279.6001.785303488410375362898886910012</imageSOP_UID>
<locus>
<xCoord>123</xCoord>
<yCoord>376</yCoord>
</locus>
</nonNodule>
<nonNodule>
<nonNoduleID>1221</nonNoduleID>
<imageZposition>1444.5</imageZposition>
<imageSOP_UID>1.3.6.1.4.1.14519.5.2.1.6279.6001.274625936780151985180522257596</imageSOP_UID>
<locus>
<xCoord>401</xCoord>
<yCoord>359</yCoord>
</locus>
</nonNodule>
<nonNodule>
<nonNoduleID>1208</nonNoduleID>
<imageZposition>1436.5</imageZposition>
<imageSOP_UID>1.3.6.1.4.1.14519.5.2.1.6279.6001.268129318000076439042674117652</imageSOP_UID>
<locus>
<xCoord>396</xCoord>
<yCoord>371</yCoord>
</locus>
</nonNodule>
<nonNodule>
<nonNoduleID>1222</nonNoduleID>
<imageZposition>1436.5</imageZposition>
<imageSOP_UID>1.3.6.1.4.1.14519.5.2.1.6279.6001.268129318000076439042674117652</imageSOP_UID>
<locus>
<xCoord>85</xCoord>
<yCoord>336</yCoord>
</locus>
</nonNodule>
<nonNodule>
<nonNoduleID>1217</nonNoduleID>
<imageZposition>1434.5</imageZposition>
<imageSOP_UID>1.3.6.1.4.1.14519.5.2.1.6279.6001.101600592930063922053296240103</imageSOP_UID>
<locus>
<xCoord>395</xCoord>
<yCoord>371</yCoord>
</locus>
</nonNodule>
<nonNodule>
<nonNoduleID>1206</nonNoduleID>
<imageZposition>1432.5</imageZposition>
<imageSOP_UID>1.3.6.1.4.1.14519.5.2.1.6279.6001.607286334222759858000935921388</imageSOP_UID>
<locus>
<xCoord>399</xCoord>
<yCoord>375</yCoord>
</locus>
</nonNodule>
<nonNodule>
<nonNoduleID>1210</nonNoduleID>
<imageZposition>1432.5</imageZposition>
<imageSOP_UID>1.3.6.1.4.1.14519.5.2.1.6279.6001.607286334222759858000935921388</imageSOP_UID>
<locus>
<xCoord>97</xCoord>
<yCoord>337</yCoord>
</locus>
</nonNodule>
<nonNodule>
<nonNoduleID>1211</nonNoduleID>
<imageZposition>1432.5</imageZposition>
<imageSOP_UID>1.3.6.1.4.1.14519.5.2.1.6279.6001.607286334222759858000935921388</imageSOP_UID>
<locus>
<xCoord>147</xCoord>
<yCoord>405</yCoord>
</locus>
</nonNodule>
<nonNodule>
<nonNoduleID>1212</nonNoduleID>
<imageZposition>1430.5</imageZposition>
<imageSOP_UID>1.3.6.1.4.1.14519.5.2.1.6279.6001.248044907832314889907425709767</imageSOP_UID>
<locus>
<xCoord>62</xCoord>
<yCoord>278</yCoord>
</locus>
</nonNodule>
<nonNodule>
<nonNoduleID>1213</nonNoduleID>
<imageZposition>1430.5</imageZposition>
<imageSOP_UID>1.3.6.1.4.1.14519.5.2.1.6279.6001.248044907832314889907425709767</imageSOP_UID>
<locus>
<xCoord>441</xCoord>
<yCoord>293</yCoord>
</locus>
</nonNodule>
<nonNodule>
<nonNoduleID>1214</nonNoduleID>
<imageZposition>1430.5</imageZposition>
<imageSOP_UID>1.3.6.1.4.1.14519.5.2.1.6279.6001.248044907832314889907425709767</imageSOP_UID>
<locus>
<xCoord>429</xCoord>
<yCoord>325</yCoord>
</locus>
</nonNodule>
<nonNodule>
<nonNoduleID>1223</nonNoduleID>
<imageZposition>1428.5</imageZposition>
<imageSOP_UID>1.3.6.1.4.1.14519.5.2.1.6279.6001.253017479851199503944672491947</imageSOP_UID>
<locus>
<xCoord>433</xCoord>
<yCoord>287</yCoord>
</locus>
</nonNodule>
<nonNodule>
<nonNoduleID>1209</nonNoduleID>
<imageZposition>1426.5</imageZposition>
<imageSOP_UID>1.3.6.1.4.1.14519.5.2.1.6279.6001.105803002365185602372473517647</imageSOP_UID>
<locus>
<xCoord>413</xCoord>
<yCoord>289</yCoord>
</locus>
</nonNodule>
<nonNodule>
<nonNoduleID>1215</nonNoduleID>
<imageZposition>1424.5</imageZposition>
<imageSOP_UID>1.3.6.1.4.1.14519.5.2.1.6279.6001.305748069331964505034065548729</imageSOP_UID>
<locus>
<xCoord>420</xCoord>
<yCoord>309</yCoord>
</locus>
</nonNodule>
<nonNodule>
<nonNoduleID>1218</nonNoduleID>
<imageZposition>1388.5</imageZposition>
<imageSOP_UID>1.3.6.1.4.1.14519.5.2.1.6279.6001.178222907284041140849344707323</imageSOP_UID>
<locus>
<xCoord>330</xCoord>
<yCoord>421</yCoord>
</locus>
</nonNodule>
<nonNodule>
<nonNoduleID>1225</nonNoduleID>
<imageZposition>1384.5</imageZposition>
<imageSOP_UID>1.3.6.1.4.1.14519.5.2.1.6279.6001.246196061475668746332509824881</imageSOP_UID>
<locus>
<xCoord>427</xCoord>
<yCoord>210</yCoord>
</locus>
</nonNodule>
<nonNodule>
<nonNoduleID>1207</nonNoduleID>
<imageZposition>1382.5</imageZposition>
<imageSOP_UID>1.3.6.1.4.1.14519.5.2.1.6279.6001.152740936518215326497373316844</imageSOP_UID>
<locus>
<xCoord>425</xCoord>
<yCoord>208</yCoord>
</locus>
</nonNodule>
<nonNodule>
<nonNoduleID>1224</nonNoduleID>
<imageZposition>1380.5</imageZposition>
<imageSOP_UID>1.3.6.1.4.1.14519.5.2.1.6279.6001.227369448269519887456662458404</imageSOP_UID>
<locus>
<xCoord>426</xCoord>
<yCoord>208</yCoord>
</locus>
</nonNodule>
</readingSession>

<!--  ############################################################### -->

<readingSession>
<annotationVersion>3.12</annotationVersion>
<servicingRadiologistID>anon</servicingRadiologistID>
<unblindedReadNodule>
<noduleID>5267</noduleID>
<characteristics>
<subtlety>5</subtlety>
<internalStructure>1</internalStructure>
<calcification>6</calcification>
<sphericity>4</sphericity>
<margin>3</margin>
<lobulation>3</lobulation>
<spiculation>5</spiculation>
<texture>4</texture>
<malignancy>2</malignancy>
</characteristics>
<roi>
<imageZposition>1460.5</imageZposition>
<imageSOP_UID>1.3.6.1.4.1.14519.5.2.1.6279.6001.394727744417693017759690897212</imageSOP_UID>
<inclusion>TRUE</inclusion>
<edgeMap>
<xCoord>129</xCoord>
<yCoord>378</yCoord>
</edgeMap>
<edgeMap>
<xCoord>128</xCoord>
<yCoord>377</yCoord>
</edgeMap>
<edgeMap>
<xCoord>129</xCoord>
<yCoord>376</yCoord>
</edgeMap>
<edgeMap>
<xCoord>130</xCoord>
<yCoord>375</yCoord>
</edgeMap>
<edgeMap>
<xCoord>130</xCoord>
<yCoord>374</yCoord>
</edgeMap>
<edgeMap>
<xCoord>130</xCoord>
<yCoord>373</yCoord>
</edgeMap>
<edgeMap>
<xCoord>130</xCoord>
<yCoord>372</yCoord>
</edgeMap>
<edgeMap>
<xCoord>130</xCoord>
<yCoord>371</yCoord>
</edgeMap>
<edgeMap>
<xCoord>131</xCoord>
<yCoord>370</yCoord>
</edgeMap>
<edgeMap>
<xCoord>131</xCoord>
<yCoord>369</yCoord>
</edgeMap>
<edgeMap>
<xCoord>131</xCoord>
<yCoord>368</yCoord>
</edgeMap>
<edgeMap>
<xCoord>131</xCoord>
<yCoord>367</yCoord>
</edgeMap>
<edgeMap>
<xCoord>131</xCoord>
<yCoord>366</yCoord>
</edgeMap>
<edgeMap>
<xCoord>131</xCoord>
<yCoord>365</yCoord>
</edgeMap>
<edgeMap>
<xCoord>130</xCoord>
<yCoord>365</yCoord>
</edgeMap>
<edgeMap>
<xCoord>129</xCoord>
<yCoord>366</yCoord>
</edgeMap>
<edgeMap>
<xCoord>128</xCoord>
<yCoord>367</yCoord>
</edgeMap>
<edgeMap>
<xCoord>127</xCoord>
<yCoord>368</yCoord>
</edgeMap>
<edgeMap>
<xCoord>126</xCoord>
<yCoord>369</yCoord>
</edgeMap>
<edgeMap>
<xCoord>125</xCoord>
<yCoord>369</yCoord>
</edgeMap>
<edgeMap>
<xCoord>125</xCoord>
<yCoord>370</yCoord>
</edgeMap>
<edgeMap>
<xCoord>124</xCoord>
<yCoord>371</yCoord>
</edgeMap>
<edgeMap>
<xCoord>124</xCoord>
<yCoord>372</yCoord>
</edgeMap>
<edgeMap>
<xCoord>123</xCoord>
<yCoord>373</yCoord>
</edgeMap>
<edgeMap>
<xCoord>123</xCoord>
<yCoord>374</yCoord>
</edgeMap>
<edgeMap>
<xCoord>123</xCoord>
<yCoord>375</yCoord>
</edgeMap>
<edgeMap>
<xCoord>123</xCoord>
<yCoord>376</yCoord>
</edgeMap>
<edgeMap>
<xCoord>124</xCoord>
<yCoord>377</yCoord>
</edgeMap>
<edgeMap>
<xCoord>124</xCoord>
<yCoord>378</yCoord>
</edgeMap>
<edgeMap>
<xCoord>125</xCoord>
<yCoord>378</yCoord>
</edgeMap>
<edgeMap>
<xCoord>126</xCoord>
<yCoord>378</yCoord>
</edgeMap>
<edgeMap>
<xCoord>127</xCoord>
<yCoord>378</yCoord>
</edgeMap>
<edgeMap>
<xCoord>128</xCoord>
<yCoord>378</yCoord>
</edgeMap>
<edgeMap>
<xCoord>129</xCoord>
<yCoord>378</yCoord>
</edgeMap>
</roi>
<roi>
<imageZposition>1458.5</imageZposition>
<imageSOP_UID>1.3.6.1.4.1.14519.5.2.1.6279.6001.228869874407031750172786178064</imageSOP_UID>
<inclusion>TRUE</inclusion>
<edgeMap>
<xCoord>125</xCoord>
<yCoord>382</yCoord>
</edgeMap>
<edgeMap>
<xCoord>126</xCoord>
<yCoord>381</yCoord>
</edgeMap>
<edgeMap>
<xCoord>127</xCoord>
<yCoord>381</yCoord>
</edgeMap>
<edgeMap>
<xCoord>128</xCoord>
<yCoord>381</yCoord>
</edgeMap>
<edgeMap>
<xCoord>128</xCoord>
<yCoord>380</yCoord>
</edgeMap>
<edgeMap>
<xCoord>128</xCoord>
<yCoord>379</yCoord>
</edgeMap>
<edgeMap>
<xCoord>128</xCoord>
<yCoord>378</yCoord>
</edgeMap>
<edgeMap>
<xCoord>128</xCoord>
<yCoord>377</yCoord>
</edgeMap>
<edgeMap>
<xCoord>129</xCoord>
<yCoord>376</yCoord>
</edgeMap>
<edgeMap>
<xCoord>130</xCoord>
<yCoord>375</yCoord>
</edgeMap>
<edgeMap>
<xCoord>131</xCoord>
<yCoord>374</yCoord>
</edgeMap>
<edgeMap>
<xCoord>132</xCoord>
<yCoord>373</yCoord>
</edgeMap>
<edgeMap>
<xCoord>132</xCoord>
<yCoord>372</yCoord>
</edgeMap>
<edgeMap>
<xCoord>132</xCoord>
<yCoord>371</yCoord>
</edgeMap>
<edgeMap>
<xCoord>132</xCoord>
<yCoord>370</yCoord>
</edgeMap>
<edgeMap>
<xCoord>132</xCoord>
<yCoord>369</yCoord>
</edgeMap>
<edgeMap>
<xCoord>132</xCoord>
<yCoord>368</yCoord>
</edgeMap>
<edgeMap>
<xCoord>132</xCoord>
<yCoord>367</yCoord>
</edgeMap>
<edgeMap>
<xCoord>132</xCoord>
<yCoord>366</yCoord>
</edgeMap>
<edgeMap>
<xCoord>132</xCoord>
<yCoord>365</yCoord>
</edgeMap>
<edgeMap>
<xCoord>131</xCoord>
<yCoord>364</yCoord>
</edgeMap>
<edgeMap>
<xCoord>130</xCoord>
<yCoord>364</yCoord>
</edgeMap>
<edgeMap>
<xCoord>129</xCoord>
<yCoord>364</yCoord>
</edgeMap>
<edgeMap>
<xCoord>128</xCoord>
<yCoord>364</yCoord>
</edgeMap>
<edgeMap>
<xCoord>127</xCoord>
<yCoord>364</yCoord>
</edgeMap>
<edgeMap>
<xCoord>126</xCoord>
<yCoord>364</yCoord>
</edgeMap>
<edgeMap>
<xCoord>126</xCoord>
<yCoord>365</yCoord>
</edgeMap>
<edgeMap>
<xCoord>125</xCoord>
<yCoord>366</yCoord>
</edgeMap>
<edgeMap>
<xCoord>124</xCoord>
<yCoord>367</yCoord>
</edgeMap>
<edgeMap>
<xCoord>123</xCoord>
<yCoord>368</yCoord>
</edgeMap>
<edgeMap>
<xCoord>122</xCoord>
<yCoord>369</yCoord>
</edgeMap>
<edgeMap>
<xCoord>122</xCoord>
<yCoord>370</yCoord>
</edgeMap>
<edgeMap>
<xCoord>121</xCoord>
<yCoord>371</yCoord>
</edgeMap>
<edgeMap>
<xCoord>121</xCoord>
<yCoord>372</yCoord>
</edgeMap>
<edgeMap>
<xCoord>121</xCoord>
<yCoord>373</yCoord>
</edgeMap>
<edgeMap>
<xCoord>122</xCoord>
<yCoord>374</yCoord>
</edgeMap>
<edgeMap>
<xCoord>122</xCoord>
<yCoord>375</yCoord>
</edgeMap>
<edgeMap>
<xCoord>121</xCoord>
<yCoord>376</yCoord>
</edgeMap>
<edgeMap>
<xCoord>122</xCoord>
<yCoord>377</yCoord>
</edgeMap>
<edgeMap>
<xCoord>122</xCoord>
<yCoord>378</yCoord>
</edgeMap>
<edgeMap>
<xCoord>122</xCoord>
<yCoord>379</yCoord>
</edgeMap>
<edgeMap>
<xCoord>123</xCoord>
<yCoord>379</yCoord>
</edgeMap>
<edgeMap>
<xCoord>124</xCoord>
<yCoord>380</yCoord>
</edgeMap>
<edgeMap>
<xCoord>124</xCoord>
<yCoord>381</yCoord>
</edgeMap>
<edgeMap>
<xCoord>124</xCoord>
<yCoord>382</yCoord>
</edgeMap>
<edgeMap>
<xCoord>125</xCoord>
<yCoord>382</yCoord>
</edgeMap>
</roi>
<roi>
<imageZposition>1456.5</imageZposition>
<imageSOP_UID>1.3.6.1.4.1.14519.5.2.1.6279.6001.235309581324417190518730536584</imageSOP_UID>
<inclusion>TRUE</inclusion>
<edgeMap>
<xCoord>127</xCoord>
<yCoord>383</yCoord>
</edgeMap>
<edgeMap>
<xCoord>128</xCoord>
<yCoord>382</yCoord>
</edgeMap>
<edgeMap>
<xCoord>129</xCoord>
<yCoord>381</yCoord>
</edgeMap>
<edgeMap>
<xCoord>130</xCoord>
<yCoord>380</yCoord>
</edgeMap>
<edgeMap>
<xCoord>130</xCoord>
<yCoord>379</yCoord>
</edgeMap>
<edgeMap>
<xCoord>131</xCoord>
<yCoord>378</yCoord>
</edgeMap>
<edgeMap>
<xCoord>132</xCoord>
<yCoord>377</yCoord>
</edgeMap>
<edgeMap>
<xCoord>133</xCoord>
<yCoord>376</yCoord>
</edgeMap>
<edgeMap>
<xCoord>134</xCoord>
<yCoord>375</yCoord>
</edgeMap>
<edgeMap>
<xCoord>134</xCoord>
<yCoord>374</yCoord>
</edgeMap>
<edgeMap>
<xCoord>135</xCoord>
<yCoord>373</yCoord>
</edgeMap>
<edgeMap>
<xCoord>135</xCoord>
<yCoord>372</yCoord>
</edgeMap>
<edgeMap>
<xCoord>135</xCoord>
<yCoord>371</yCoord>
</edgeMap>
<edgeMap>
<xCoord>135</xCoord>
<yCoord>370</yCoord>
</edgeMap>
<edgeMap>
<xCoord>135</xCoord>
<yCoord>369</yCoord>
</edgeMap>
<edgeMap>
<xCoord>135</xCoord>
<yCoord>368</yCoord>
</edgeMap>
<edgeMap>
<xCoord>134</xCoord>
<yCoord>367</yCoord>
</edgeMap>
<edgeMap>
<xCoord>133</xCoord>
<yCoord>366</yCoord>
</edgeMap>
<edgeMap>
<xCoord>133</xCoord>
<yCoord>365</yCoord>
</edgeMap>
<edgeMap>
<xCoord>132</xCoord>
<yCoord>364</yCoord>
</edgeMap>
<edgeMap>
<xCoord>131</xCoord>
<yCoord>363</yCoord>
</edgeMap>
<edgeMap>
<xCoord>130</xCoord>
<yCoord>362</yCoord>
</edgeMap>
<edgeMap>
<xCoord>129</xCoord>
<yCoord>362</yCoord>
</edgeMap>
<edgeMap>
<xCoord>128</xCoord>
<yCoord>362</yCoord>
</edgeMap>
<edgeMap>
<xCoord>127</xCoord>
<yCoord>362</yCoord>
</edgeMap>
<edgeMap>
<xCoord>126</xCoord>
<yCoord>362</yCoord>
</edgeMap>
<edgeMap>
<xCoord>125</xCoord>
<yCoord>362</yCoord>
</edgeMap>
<edgeMap>
<xCoord>124</xCoord>
<yCoord>362</yCoord>
</edgeMap>
<edgeMap>
<xCoord>123</xCoord>
<yCoord>363</yCoord>
</edgeMap>
<edgeMap>
<xCoord>122</xCoord>
<yCoord>364</yCoord>
</edgeMap>
<edgeMap>
<xCoord>121</xCoord>
<yCoord>365</yCoord>
</edgeMap>
<edgeMap>
<xCoord>120</xCoord>
<yCoord>366</yCoord>
</edgeMap>
<edgeMap>
<xCoord>119</xCoord>
<yCoord>367</yCoord>
</edgeMap>
<edgeMap>
<xCoord>118</xCoord>
<yCoord>368</yCoord>
</edgeMap>
<edgeMap>
<xCoord>117</xCoord>
<yCoord>369</yCoord>
</edgeMap>
<edgeMap>
<xCoord>118</xCoord>
<yCoord>370</yCoord>
</edgeMap>
<edgeMap>
<xCoord>117</xCoord>
<yCoord>371</yCoord>
</edgeMap>
<edgeMap>
<xCoord>117</xCoord>
<yCoord>372</yCoord>
</edgeMap>
<edgeMap>
<xCoord>118</xCoord>
<yCoord>373</yCoord>
</edgeMap>
<edgeMap>
<xCoord>118</xCoord>
<yCoord>374</yCoord>
</edgeMap>
<edgeMap>
<xCoord>118</xCoord>
<yCoord>375</yCoord>
</edgeMap>
<edgeMap>
<xCoord>118</xCoord>
<yCoord>376</yCoord>
</edgeMap>
<edgeMap>
<xCoord>119</xCoord>
<yCoord>377</yCoord>
</edgeMap>
<edgeMap>
<xCoord>120</xCoord>
<yCoord>378</yCoord>
</edgeMap>
<edgeMap>
<xCoord>121</xCoord>
<yCoord>379</yCoord>
</edgeMap>
<edgeMap>
<xCoord>122</xCoord>
<yCoord>380</yCoord>
</edgeMap>
<edgeMap>
<xCoord>123</xCoord>
<yCoord>381</yCoord>
</edgeMap>
<edgeMap>
<xCoord>124</xCoord>
<yCoord>382</yCoord>
</edgeMap>
<edgeMap>
<xCoord>125</xCoord>
<yCoord>382</yCoord>
</edgeMap>
<edgeMap>
<xCoord>126</xCoord>
<yCoord>383</yCoord>
</edgeMap>
<edgeMap>
<xCoord>127</xCoord>
<yCoord>383</yCoord>
</edgeMap>
</roi>
<roi>
<imageZposition>1454.5</imageZposition>
<imageSOP_UID>1.3.6.1.4.1.14519.5.2.1.6279.6001.106182568228647805459655646554</imageSOP_UID>
<inclusion>TRUE</inclusion>
<edgeMap>
<xCoord>119</xCoord>
<yCoord>383</yCoord>
</edgeMap>
<edgeMap>
<xCoord>120</xCoord>
<yCoord>382</yCoord>
</edgeMap>
<edgeMap>
<xCoord>121</xCoord>
<yCoord>381</yCoord>
</edgeMap>
<edgeMap>
<xCoord>122</xCoord>
<yCoord>381</yCoord>
</edgeMap>
<edgeMap>
<xCoord>123</xCoord>
<yCoord>381</yCoord>
</edgeMap>
<edgeMap>
<xCoord>124</xCoord>
<yCoord>381</yCoord>
</edgeMap>
<edgeMap>
<xCoord>125</xCoord>
<yCoord>381</yCoord>
</edgeMap>
<edgeMap>
<xCoord>126</xCoord>
<yCoord>382</yCoord>
</edgeMap>
<edgeMap>
<xCoord>127</xCoord>
<yCoord>382</yCoord>
</edgeMap>
<edgeMap>
<xCoord>128</xCoord>
<yCoord>381</yCoord>
</edgeMap>
<edgeMap>
<xCoord>129</xCoord>
<yCoord>380</yCoord>
</edgeMap>
<edgeMap>
<xCoord>130</xCoord>
<yCoord>379</yCoord>
</edgeMap>
<edgeMap>
<xCoord>131</xCoord>
<yCoord>378</yCoord>
</edgeMap>
<edgeMap>
<xCoord>132</xCoord>
<yCoord>377</yCoord>
</edgeMap>
<edgeMap>
<xCoord>133</xCoord>
<yCoord>376</yCoord>
</edgeMap>
<edgeMap>
<xCoord>134</xCoord>
<yCoord>375</yCoord>
</edgeMap>
<edgeMap>
<xCoord>134</xCoord>
<yCoord>374</yCoord>
</edgeMap>
<edgeMap>
<xCoord>135</xCoord>
<yCoord>373</yCoord>
</edgeMap>
<edgeMap>
<xCoord>135</xCoord>
<yCoord>372</yCoord>
</edgeMap>
<edgeMap>
<xCoord>135</xCoord>
<yCoord>371</yCoord>
</edgeMap>
<edgeMap>
<xCoord>136</xCoord>
<yCoord>370</yCoord>
</edgeMap>
<edgeMap>
<xCoord>135</xCoord>
<yCoord>369</yCoord>
</edgeMap>
<edgeMap>
<xCoord>135</xCoord>
<yCoord>368</yCoord>
</edgeMap>
<edgeMap>
<xCoord>135</xCoord>
<yCoord>367</yCoord>
</edgeMap>
<edgeMap>
<xCoord>134</xCoord>
<yCoord>366</yCoord>
</edgeMap>
<edgeMap>
<xCoord>133</xCoord>
<yCoord>365</yCoord>
</edgeMap>
<edgeMap>
<xCoord>132</xCoord>
<yCoord>364</yCoord>
</edgeMap>
<edgeMap>
<xCoord>131</xCoord>
<yCoord>363</yCoord>
</edgeMap>
<edgeMap>
<xCoord>130</xCoord>
<yCoord>362</yCoord>
</edgeMap>
<edgeMap>
<xCoord>129</xCoord>
<yCoord>362</yCoord>
</edgeMap>
<edgeMap>
<xCoord>128</xCoord>
<yCoord>362</yCoord>
</edgeMap>
<edgeMap>
<xCoord>127</xCoord>
<yCoord>362</yCoord>
</edgeMap>
<edgeMap>
<xCoord>126</xCoord>
<yCoord>362</yCoord>
</edgeMap>
<edgeMap>
<xCoord>125</xCoord>
<yCoord>361</yCoord>
</edgeMap>
<edgeMap>
<xCoord>124</xCoord>
<yCoord>361</yCoord>
</edgeMap>
<edgeMap>
<xCoord>123</xCoord>
<yCoord>362</yCoord>
</edgeMap>
<edgeMap>
<xCoord>122</xCoord>
<yCoord>363</yCoord>
</edgeMap>
<edgeMap>
<xCoord>121</xCoord>
<yCoord>364</yCoord>
</edgeMap>
<edgeMap>
<xCoord>120</xCoord>
<yCoord>365</yCoord>
</edgeMap>
<edgeMap>
<xCoord>119</xCoord>
<yCoord>366</yCoord>
</edgeMap>
<edgeMap>
<xCoord>118</xCoord>
<yCoord>367</yCoord>
</edgeMap>
<edgeMap>
<xCoord>117</xCoord>
<yCoord>368</yCoord>
</edgeMap>
<edgeMap>
<xCoord>116</xCoord>
<yCoord>368</yCoord>
</edgeMap>
<edgeMap>
<xCoord>115</xCoord>
<yCoord>369</yCoord>
</edgeMap>
<edgeMap>
<xCoord>115</xCoord>
<yCoord>370</yCoord>
</edgeMap>
<edgeMap>
<xCoord>114</xCoord>
<yCoord>371</yCoord>
</edgeMap>
<edgeMap>
<xCoord>114</xCoord>
<yCoord>372</yCoord>
</edgeMap>
<edgeMap>
<xCoord>113</xCoord>
<yCoord>373</yCoord>
</edgeMap>
<edgeMap>
<xCoord>114</xCoord>
<yCoord>374</yCoord>
</edgeMap>
<edgeMap>
<xCoord>115</xCoord>
<yCoord>374</yCoord>
</edgeMap>
<edgeMap>
<xCoord>116</xCoord>
<yCoord>374</yCoord>
</edgeMap>
<edgeMap>
<xCoord>117</xCoord>
<yCoord>374</yCoord>
</edgeMap>
<edgeMap>
<xCoord>118</xCoord>
<yCoord>375</yCoord>
</edgeMap>
<edgeMap>
<xCoord>119</xCoord>
<yCoord>376</yCoord>
</edgeMap>
<edgeMap>
<xCoord>118</xCoord>
<yCoord>377</yCoord>
</edgeMap>
<edgeMap>
<xCoord>117</xCoord>
<yCoord>378</yCoord>
</edgeMap>
<edgeMap>
<xCoord>116</xCoord>
<yCoord>378</yCoord>
</edgeMap>
<edgeMap>
<xCoord>115</xCoord>
<yCoord>379</yCoord>
</edgeMap>
<edgeMap>
<xCoord>115</xCoord>
<yCoord>380</yCoord>
</edgeMap>
<edgeMap>
<xCoord>115</xCoord>
<yCoord>381</yCoord>
</edgeMap>
<edgeMap>
<xCoord>115</xCoord>
<yCoord>382</yCoord>
</edgeMap>
<edgeMap>
<xCoord>116</xCoord>
<yCoord>383</yCoord>
</edgeMap>
<edgeMap>
<xCoord>117</xCoord>
<yCoord>383</yCoord>
</edgeMap>
<edgeMap>
<xCoord>118</xCoord>
<yCoord>383</yCoord>
</edgeMap>
<edgeMap>
<xCoord>119</xCoord>
<yCoord>383</yCoord>
</edgeMap>
</roi>
<roi>
<imageZposition>1452.5</imageZposition>
<imageSOP_UID>1.3.6.1.4.1.14519.5.2.1.6279.6001.666152184175543135632457525994</imageSOP_UID>
<inclusion>TRUE</inclusion>
<edgeMap>
<xCoord>120</xCoord>
<yCoord>384</yCoord>
</edgeMap>
<edgeMap>
<xCoord>121</xCoord>
<yCoord>383</yCoord>
</edgeMap>
<edgeMap>
<xCoord>122</xCoord>
<yCoord>382</yCoord>
</edgeMap>
<edgeMap>
<xCoord>123</xCoord>
<yCoord>381</yCoord>
</edgeMap>
<edgeMap>
<xCoord>124</xCoord>
<yCoord>381</yCoord>
</edgeMap>
<edgeMap>
<xCoord>125</xCoord>
<yCoord>380</yCoord>
</edgeMap>
<edgeMap>
<xCoord>126</xCoord>
<yCoord>380</yCoord>
</edgeMap>
<edgeMap>
<xCoord>127</xCoord>
<yCoord>380</yCoord>
</edgeMap>
<edgeMap>
<xCoord>128</xCoord>
<yCoord>379</yCoord>
</edgeMap>
<edgeMap>
<xCoord>129</xCoord>
<yCoord>379</yCoord>
</edgeMap>
<edgeMap>
<xCoord>130</xCoord>
<yCoord>379</yCoord>
</edgeMap>
<edgeMap>
<xCoord>131</xCoord>
<yCoord>378</yCoord>
</edgeMap>
<edgeMap>
<xCoord>132</xCoord>
<yCoord>377</yCoord>
</edgeMap>
<edgeMap>
<xCoord>133</xCoord>
<yCoord>376</yCoord>
</edgeMap>
<edgeMap>
<xCoord>134</xCoord>
<yCoord>375</yCoord>
</edgeMap>
<edgeMap>
<xCoord>135</xCoord>
<yCoord>374</yCoord>
</edgeMap>
<edgeMap>
<xCoord>135</xCoord>
<yCoord>373</yCoord>
</edgeMap>
<edgeMap>
<xCoord>136</xCoord>
<yCoord>372</yCoord>
</edgeMap>
<edgeMap>
<xCoord>137</xCoord>
<yCoord>371</yCoord>
</edgeMap>
<edgeMap>
<xCoord>137</xCoord>
<yCoord>370</yCoord>
</edgeMap>
<edgeMap>
<xCoord>136</xCoord>
<yCoord>369</yCoord>
</edgeMap>
<edgeMap>
<xCoord>136</xCoord>
<yCoord>368</yCoord>
</edgeMap>
<edgeMap>
<xCoord>135</xCoord>
<yCoord>367</yCoord>
</edgeMap>
<edgeMap>
<xCoord>134</xCoord>
<yCoord>366</yCoord>
</edgeMap>
<edgeMap>
<xCoord>133</xCoord>
<yCoord>365</yCoord>
</edgeMap>
<edgeMap>
<xCoord>132</xCoord>
<yCoord>364</yCoord>
</edgeMap>
<edgeMap>
<xCoord>131</xCoord>
<yCoord>363</yCoord>
</edgeMap>
<edgeMap>
<xCoord>131</xCoord>
<yCoord>362</yCoord>
</edgeMap>
<edgeMap>
<xCoord>130</xCoord>
<yCoord>361</yCoord>
</edgeMap>
<edgeMap>
<xCoord>129</xCoord>
<yCoord>361</yCoord>
</edgeMap>
<edgeMap>
<xCoord>128</xCoord>
<yCoord>361</yCoord>
</edgeMap>
<edgeMap>
<xCoord>127</xCoord>
<yCoord>361</yCoord>
</edgeMap>
<edgeMap>
<xCoord>126</xCoord>
<yCoord>361</yCoord>
</edgeMap>
<edgeMap>
<xCoord>125</xCoord>
<yCoord>361</yCoord>
</edgeMap>
<edgeMap>
<xCoord>124</xCoord>
<yCoord>362</yCoord>
</edgeMap>
<edgeMap>
<xCoord>123</xCoord>
<yCoord>363</yCoord>
</edgeMap>
<edgeMap>
<xCoord>122</xCoord>
<yCoord>363</yCoord>
</edgeMap>
<edgeMap>
<xCoord>121</xCoord>
<yCoord>364</yCoord>
</edgeMap>
<edgeMap>
<xCoord>120</xCoord>
<yCoord>364</yCoord>
</edgeMap>
<edgeMap>
<xCoord>119</xCoord>
<yCoord>365</yCoord>
</edgeMap>
<edgeMap>
<xCoord>118</xCoord>
<yCoord>366</yCoord>
</edgeMap>
<edgeMap>
<xCoord>117</xCoord>
<yCoord>366</yCoord>
</edgeMap>
<edgeMap>
<xCoord>116</xCoord>
<yCoord>367</yCoord>
</edgeMap>
<edgeMap>
<xCoord>115</xCoord>
<yCoord>368</yCoord>
</edgeMap>
<edgeMap>
<xCoord>115</xCoord>
<yCoord>369</yCoord>
</edgeMap>
<edgeMap>
<xCoord>114</xCoord>
<yCoord>370</yCoord>
</edgeMap>
<edgeMap>
<xCoord>113</xCoord>
<yCoord>370</yCoord>
</edgeMap>
<edgeMap>
<xCoord>112</xCoord>
<yCoord>371</yCoord>
</edgeMap>
<edgeMap>
<xCoord>111</xCoord>
<yCoord>372</yCoord>
</edgeMap>
<edgeMap>
<xCoord>111</xCoord>
<yCoord>373</yCoord>
</edgeMap>
<edgeMap>
<xCoord>111</xCoord>
<yCoord>374</yCoord>
</edgeMap>
<edgeMap>
<xCoord>110</xCoord>
<yCoord>375</yCoord>
</edgeMap>
<edgeMap>
<xCoord>111</xCoord>
<yCoord>376</yCoord>
</edgeMap>
<edgeMap>
<xCoord>112</xCoord>
<yCoord>375</yCoord>
</edgeMap>
<edgeMap>
<xCoord>113</xCoord>
<yCoord>374</yCoord>
</edgeMap>
<edgeMap>
<xCoord>114</xCoord>
<yCoord>374</yCoord>
</edgeMap>
<edgeMap>
<xCoord>115</xCoord>
<yCoord>374</yCoord>
</edgeMap>
<edgeMap>
<xCoord>116</xCoord>
<yCoord>374</yCoord>
</edgeMap>
<edgeMap>
<xCoord>117</xCoord>
<yCoord>374</yCoord>
</edgeMap>
<edgeMap>
<xCoord>118</xCoord>
<yCoord>374</yCoord>
</edgeMap>
<edgeMap>
<xCoord>119</xCoord>
<yCoord>375</yCoord>
</edgeMap>
<edgeMap>
<xCoord>119</xCoord>
<yCoord>376</yCoord>
</edgeMap>
<edgeMap>
<xCoord>118</xCoord>
<yCoord>377</yCoord>
</edgeMap>
<edgeMap>
<xCoord>117</xCoord>
<yCoord>378</yCoord>
</edgeMap>
<edgeMap>
<xCoord>116</xCoord>
<yCoord>379</yCoord>
</edgeMap>
<edgeMap>
<xCoord>116</xCoord>
<yCoord>380</yCoord>
</edgeMap>
<edgeMap>
<xCoord>116</xCoord>
<yCoord>381</yCoord>
</edgeMap>
<edgeMap>
<xCoord>117</xCoord>
<yCoord>382</yCoord>
</edgeMap>
<edgeMap>
<xCoord>117</xCoord>
<yCoord>383</yCoord>
</edgeMap>
<edgeMap>
<xCoord>118</xCoord>
<yCoord>384</yCoord>
</edgeMap>
<edgeMap>
<xCoord>119</xCoord>
<yCoord>384</yCoord>
</edgeMap>
<edgeMap>
<xCoord>120</xCoord>
<yCoord>384</yCoord>
</edgeMap>
</roi>
<roi>
<imageZposition>1450.5</imageZposition>
<imageSOP_UID>1.3.6.1.4.1.14519.5.2.1.6279.6001.330173371952288499765061852482</imageSOP_UID>
<inclusion>TRUE</inclusion>
<edgeMap>
<xCoord>119</xCoord>
<yCoord>382</yCoord>
</edgeMap>
<edgeMap>
<xCoord>120</xCoord>
<yCoord>381</yCoord>
</edgeMap>
<edgeMap>
<xCoord>121</xCoord>
<yCoord>381</yCoord>
</edgeMap>
<edgeMap>
<xCoord>122</xCoord>
<yCoord>380</yCoord>
</edgeMap>
<edgeMap>
<xCoord>123</xCoord>
<yCoord>379</yCoord>
</edgeMap>
<edgeMap>
<xCoord>124</xCoord>
<yCoord>379</yCoord>
</edgeMap>
<edgeMap>
<xCoord>125</xCoord>
<yCoord>379</yCoord>
</edgeMap>
<edgeMap>
<xCoord>126</xCoord>
<yCoord>379</yCoord>
</edgeMap>
<edgeMap>
<xCoord>127</xCoord>
<yCoord>378</yCoord>
</edgeMap>
<edgeMap>
<xCoord>128</xCoord>
<yCoord>378</yCoord>
</edgeMap>
<edgeMap>
<xCoord>129</xCoord>
<yCoord>377</yCoord>
</edgeMap>
<edgeMap>
<xCoord>130</xCoord>
<yCoord>377</yCoord>
</edgeMap>
<edgeMap>
<xCoord>131</xCoord>
<yCoord>376</yCoord>
</edgeMap>
<edgeMap>
<xCoord>132</xCoord>
<yCoord>375</yCoord>
</edgeMap>
<edgeMap>
<xCoord>133</xCoord>
<yCoord>374</yCoord>
</edgeMap>
<edgeMap>
<xCoord>134</xCoord>
<yCoord>373</yCoord>
</edgeMap>
<edgeMap>
<xCoord>135</xCoord>
<yCoord>372</yCoord>
</edgeMap>
<edgeMap>
<xCoord>136</xCoord>
<yCoord>371</yCoord>
</edgeMap>
<edgeMap>
<xCoord>136</xCoord>
<yCoord>370</yCoord>
</edgeMap>
<edgeMap>
<xCoord>136</xCoord>
<yCoord>369</yCoord>
</edgeMap>
<edgeMap>
<xCoord>136</xCoord>
<yCoord>368</yCoord>
</edgeMap>
<edgeMap>
<xCoord>135</xCoord>
<yCoord>367</yCoord>
</edgeMap>
<edgeMap>
<xCoord>134</xCoord>
<yCoord>366</yCoord>
</edgeMap>
<edgeMap>
<xCoord>133</xCoord>
<yCoord>366</yCoord>
</edgeMap>
<edgeMap>
<xCoord>132</xCoord>
<yCoord>365</yCoord>
</edgeMap>
<edgeMap>
<xCoord>131</xCoord>
<yCoord>364</yCoord>
</edgeMap>
<edgeMap>
<xCoord>131</xCoord>
<yCoord>363</yCoord>
</edgeMap>
<edgeMap>
<xCoord>131</xCoord>
<yCoord>362</yCoord>
</edgeMap>
<edgeMap>
<xCoord>130</xCoord>
<yCoord>361</yCoord>
</edgeMap>
<edgeMap>
<xCoord>130</xCoord>
<yCoord>360</yCoord>
</edgeMap>
<edgeMap>
<xCoord>129</xCoord>
<yCoord>361</yCoord>
</edgeMap>
<edgeMap>
<xCoord>128</xCoord>
<yCoord>362</yCoord>
</edgeMap>
<edgeMap>
<xCoord>127</xCoord>
<yCoord>362</yCoord>
</edgeMap>
<edgeMap>
<xCoord>126</xCoord>
<yCoord>363</yCoord>
</edgeMap>
<edgeMap>
<xCoord>125</xCoord>
<yCoord>363</yCoord>
</edgeMap>
<edgeMap>
<xCoord>124</xCoord>
<yCoord>364</yCoord>
</edgeMap>
<edgeMap>
<xCoord>123</xCoord>
<yCoord>365</yCoord>
</edgeMap>
<edgeMap>
<xCoord>122</xCoord>
<yCoord>364</yCoord>
</edgeMap>
<edgeMap>
<xCoord>121</xCoord>
<yCoord>364</yCoord>
</edgeMap>
<edgeMap>
<xCoord>120</xCoord>
<yCoord>365</yCoord>
</edgeMap>
<edgeMap>
<xCoord>119</xCoord>
<yCoord>365</yCoord>
</edgeMap>
<edgeMap>
<xCoord>118</xCoord>
<yCoord>366</yCoord>
</edgeMap>
<edgeMap>
<xCoord>117</xCoord>
<yCoord>367</yCoord>
</edgeMap>
<edgeMap>
<xCoord>116</xCoord>
<yCoord>368</yCoord>
</edgeMap>
<edgeMap>
<xCoord>115</xCoord>
<yCoord>369</yCoord>
</edgeMap>
<edgeMap>
<xCoord>114</xCoord>
<yCoord>370</yCoord>
</edgeMap>
<edgeMap>
<xCoord>113</xCoord>
<yCoord>370</yCoord>
</edgeMap>
<edgeMap>
<xCoord>112</xCoord>
<yCoord>370</yCoord>
</edgeMap>
<edgeMap>
<xCoord>111</xCoord>
<yCoord>371</yCoord>
</edgeMap>
<edgeMap>
<xCoord>110</xCoord>
<yCoord>371</yCoord>
</edgeMap>
<edgeMap>
<xCoord>109</xCoord>
<yCoord>371</yCoord>
</edgeMap>
<edgeMap>
<xCoord>108</xCoord>
<yCoord>371</yCoord>
</edgeMap>
<edgeMap>
<xCoord>107</xCoord>
<yCoord>372</yCoord>
</edgeMap>
<edgeMap>
<xCoord>107</xCoord>
<yCoord>373</yCoord>
</edgeMap>
<edgeMap>
<xCoord>107</xCoord>
<yCoord>374</yCoord>
</edgeMap>
<edgeMap>
<xCoord>107</xCoord>
<yCoord>375</yCoord>
</edgeMap>
<edgeMap>
<xCoord>108</xCoord>
<yCoord>375</yCoord>
</edgeMap>
<edgeMap>
<xCoord>109</xCoord>
<yCoord>375</yCoord>
</edgeMap>
<edgeMap>
<xCoord>110</xCoord>
<yCoord>375</yCoord>
</edgeMap>
<edgeMap>
<xCoord>111</xCoord>
<yCoord>375</yCoord>
</edgeMap>
<edgeMap>
<xCoord>112</xCoord>
<yCoord>374</yCoord>
</edgeMap>
<edgeMap>
<xCoord>113</xCoord>
<yCoord>374</yCoord>
</edgeMap>
<edgeMap>
<xCoord>114</xCoord>
<yCoord>373</yCoord>
</edgeMap>
<edgeMap>
<xCoord>115</xCoord>
<yCoord>373</yCoord>
</edgeMap>
<edgeMap>
<xCoord>116</xCoord>
<yCoord>373</yCoord>
</edgeMap>
<edgeMap>
<xCoord>117</xCoord>
<yCoord>372</yCoord>
</edgeMap>
<edgeMap>
<xCoord>118</xCoord>
<yCoord>372</yCoord>
</edgeMap>
<edgeMap>
<xCoord>119</xCoord>
<yCoord>372</yCoord>
</edgeMap>
<edgeMap>
<xCoord>120</xCoord>
<yCoord>372</yCoord>
</edgeMap>
<edgeMap>
<xCoord>121</xCoord>
<yCoord>373</yCoord>
</edgeMap>
<edgeMap>
<xCoord>121</xCoord>
<yCoord>374</yCoord>
</edgeMap>
<edgeMap>
<xCoord>121</xCoord>
<yCoord>375</yCoord>
</edgeMap>
<edgeMap>
<xCoord>121</xCoord>
<yCoord>376</yCoord>
</edgeMap>
<edgeMap>
<xCoord>120</xCoord>
<yCoord>377</yCoord>
</edgeMap>
<edgeMap>
<xCoord>119</xCoord>
<yCoord>378</yCoord>
</edgeMap>
<edgeMap>
<xCoord>119</xCoord>
<yCoord>379</yCoord>
</edgeMap>
<edgeMap>
<xCoord>120</xCoord>
<yCoord>380</yCoord>
</edgeMap>
<edgeMap>
<xCoord>119</xCoord>
<yCoord>381</yCoord>
</edgeMap>
<edgeMap>
<xCoord>118</xCoord>
<yCoord>381</yCoord>
</edgeMap>
<edgeMap>
<xCoord>119</xCoord>
<yCoord>382</yCoord>
</edgeMap>
</roi>
<roi>
<imageZposition>1448.5</imageZposition>
<imageSOP_UID>1.3.6.1.4.1.14519.5.2.1.6279.6001.278479167816413512049475715462</imageSOP_UID>
<inclusion>TRUE</inclusion>
<edgeMap>
<xCoord>127</xCoord>
<yCoord>378</yCoord>
</edgeMap>
<edgeMap>
<xCoord>127</xCoord>
<yCoord>377</yCoord>
</edgeMap>
<edgeMap>
<xCoord>128</xCoord>
<yCoord>376</yCoord>
</edgeMap>
<edgeMap>
<xCoord>129</xCoord>
<yCoord>376</yCoord>
</edgeMap>
<edgeMap>
<xCoord>130</xCoord>
<yCoord>376</yCoord>
</edgeMap>
<edgeMap>
<xCoord>130</xCoord>
<yCoord>375</yCoord>
</edgeMap>
<edgeMap>
<xCoord>131</xCoord>
<yCoord>374</yCoord>
</edgeMap>
<edgeMap>
<xCoord>132</xCoord>
<yCoord>373</yCoord>
</edgeMap>
<edgeMap>
<xCoord>133</xCoord>
<yCoord>372</yCoord>
</edgeMap>
<edgeMap>
<xCoord>133</xCoord>
<yCoord>371</yCoord>
</edgeMap>
<edgeMap>
<xCoord>134</xCoord>
<yCoord>370</yCoord>
</edgeMap>
<edgeMap>
<xCoord>135</xCoord>
<yCoord>370</yCoord>
</edgeMap>
<edgeMap>
<xCoord>135</xCoord>
<yCoord>369</yCoord>
</edgeMap>
<edgeMap>
<xCoord>135</xCoord>
<yCoord>368</yCoord>
</edgeMap>
<edgeMap>
<xCoord>135</xCoord>
<yCoord>367</yCoord>
</edgeMap>
<edgeMap>
<xCoord>135</xCoord>
<yCoord>366</yCoord>
</edgeMap>
<edgeMap>
<xCoord>135</xCoord>
<yCoord>365</yCoord>
</edgeMap>
<edgeMap>
<xCoord>135</xCoord>
<yCoord>364</yCoord>
</edgeMap>
<edgeMap>
<xCoord>135</xCoord>
<yCoord>363</yCoord>
</edgeMap>
<edgeMap>
<xCoord>134</xCoord>
<yCoord>362</yCoord>
</edgeMap>
<edgeMap>
<xCoord>134</xCoord>
<yCoord>361</yCoord>
</edgeMap>
<edgeMap>
<xCoord>134</xCoord>
<yCoord>360</yCoord>
</edgeMap>
<edgeMap>
<xCoord>133</xCoord>
<yCoord>360</yCoord>
</edgeMap>
<edgeMap>
<xCoord>132</xCoord>
<yCoord>360</yCoord>
</edgeMap>
<edgeMap>
<xCoord>131</xCoord>
<yCoord>360</yCoord>
</edgeMap>
<edgeMap>
<xCoord>130</xCoord>
<yCoord>360</yCoord>
</edgeMap>
<edgeMap>
<xCoord>129</xCoord>
<yCoord>360</yCoord>
</edgeMap>
<edgeMap>
<xCoord>128</xCoord>
<yCoord>361</yCoord>
</edgeMap>
<edgeMap>
<xCoord>127</xCoord>
<yCoord>361</yCoord>
</edgeMap>
<edgeMap>
<xCoord>126</xCoord>
<yCoord>361</yCoord>
</edgeMap>
<edgeMap>
<xCoord>125</xCoord>
<yCoord>362</yCoord>
</edgeMap>
<edgeMap>
<xCoord>124</xCoord>
<yCoord>362</yCoord>
</edgeMap>
<edgeMap>
<xCoord>123</xCoord>
<yCoord>362</yCoord>
</edgeMap>
<edgeMap>
<xCoord>122</xCoord>
<yCoord>363</yCoord>
</edgeMap>
<edgeMap>
<xCoord>121</xCoord>
<yCoord>363</yCoord>
</edgeMap>
<edgeMap>
<xCoord>120</xCoord>
<yCoord>364</yCoord>
</edgeMap>
<edgeMap>
<xCoord>119</xCoord>
<yCoord>365</yCoord>
</edgeMap>
<edgeMap>
<xCoord>118</xCoord>
<yCoord>365</yCoord>
</edgeMap>
<edgeMap>
<xCoord>117</xCoord>
<yCoord>366</yCoord>
</edgeMap>
<edgeMap>
<xCoord>116</xCoord>
<yCoord>366</yCoord>
</edgeMap>
<edgeMap>
<xCoord>115</xCoord>
<yCoord>366</yCoord>
</edgeMap>
<edgeMap>
<xCoord>114</xCoord>
<yCoord>367</yCoord>
</edgeMap>
<edgeMap>
<xCoord>113</xCoord>
<yCoord>367</yCoord>
</edgeMap>
<edgeMap>
<xCoord>112</xCoord>
<yCoord>367</yCoord>
</edgeMap>
<edgeMap>
<xCoord>111</xCoord>
<yCoord>368</yCoord>
</edgeMap>
<edgeMap>
<xCoord>110</xCoord>
<yCoord>368</yCoord>
</edgeMap>
<edgeMap>
<xCoord>109</xCoord>
<yCoord>368</yCoord>
</edgeMap>
<edgeMap>
<xCoord>108</xCoord>
<yCoord>369</yCoord>
</edgeMap>
<edgeMap>
<xCoord>107</xCoord>
<yCoord>369</yCoord>
</edgeMap>
<edgeMap>
<xCoord>106</xCoord>
<yCoord>369</yCoord>
</edgeMap>
<edgeMap>
<xCoord>105</xCoord>
<yCoord>370</yCoord>
</edgeMap>
<edgeMap>
<xCoord>104</xCoord>
<yCoord>370</yCoord>
</edgeMap>
<edgeMap>
<xCoord>103</xCoord>
<yCoord>370</yCoord>
</edgeMap>
<edgeMap>
<xCoord>103</xCoord>
<yCoord>371</yCoord>
</edgeMap>
<edgeMap>
<xCoord>103</xCoord>
<yCoord>372</yCoord>
</edgeMap>
<edgeMap>
<xCoord>104</xCoord>
<yCoord>372</yCoord>
</edgeMap>
<edgeMap>
<xCoord>105</xCoord>
<yCoord>373</yCoord>
</edgeMap>
<edgeMap>
<xCoord>105</xCoord>
<yCoord>374</yCoord>
</edgeMap>
<edgeMap>
<xCoord>106</xCoord>
<yCoord>374</yCoord>
</edgeMap>
<edgeMap>
<xCoord>107</xCoord>
<yCoord>375</yCoord>
</edgeMap>
<edgeMap>
<xCoord>108</xCoord>
<yCoord>375</yCoord>
</edgeMap>
<edgeMap>
<xCoord>109</xCoord>
<yCoord>375</yCoord>
</edgeMap>
<edgeMap>
<xCoord>110</xCoord>
<yCoord>374</yCoord>
</edgeMap>
<edgeMap>
<xCoord>111</xCoord>
<yCoord>374</yCoord>
</edgeMap>
<edgeMap>
<xCoord>112</xCoord>
<yCoord>374</yCoord>
</edgeMap>
<edgeMap>
<xCoord>113</xCoord>
<yCoord>373</yCoord>
</edgeMap>
<edgeMap>
<xCoord>113</xCoord>
<yCoord>372</yCoord>
</edgeMap>
<edgeMap>
<xCoord>114</xCoord>
<yCoord>371</yCoord>
</edgeMap>
<edgeMap>
<xCoord>115</xCoord>
<yCoord>371</yCoord>
</edgeMap>
<edgeMap>
<xCoord>116</xCoord>
<yCoord>370</yCoord>
</edgeMap>
<edgeMap>
<xCoord>117</xCoord>
<yCoord>369</yCoord>
</edgeMap>
<edgeMap>
<xCoord>118</xCoord>
<yCoord>369</yCoord>
</edgeMap>
<edgeMap>
<xCoord>119</xCoord>
<yCoord>370</yCoord>
</edgeMap>
<edgeMap>
<xCoord>120</xCoord>
<yCoord>371</yCoord>
</edgeMap>
<edgeMap>
<xCoord>121</xCoord>
<yCoord>370</yCoord>
</edgeMap>
<edgeMap>
<xCoord>122</xCoord>
<yCoord>370</yCoord>
</edgeMap>
<edgeMap>
<xCoord>123</xCoord>
<yCoord>370</yCoord>
</edgeMap>
<edgeMap>
<xCoord>124</xCoord>
<yCoord>371</yCoord>
</edgeMap>
<edgeMap>
<xCoord>123</xCoord>
<yCoord>372</yCoord>
</edgeMap>
<edgeMap>
<xCoord>123</xCoord>
<yCoord>373</yCoord>
</edgeMap>
<edgeMap>
<xCoord>124</xCoord>
<yCoord>374</yCoord>
</edgeMap>
<edgeMap>
<xCoord>123</xCoord>
<yCoord>375</yCoord>
</edgeMap>
<edgeMap>
<xCoord>124</xCoord>
<yCoord>376</yCoord>
</edgeMap>
<edgeMap>
<xCoord>124</xCoord>
<yCoord>377</yCoord>
</edgeMap>
<edgeMap>
<xCoord>123</xCoord>
<yCoord>378</yCoord>
</edgeMap>
<edgeMap>
<xCoord>124</xCoord>
<yCoord>378</yCoord>
</edgeMap>
<edgeMap>
<xCoord>125</xCoord>
<yCoord>378</yCoord>
</edgeMap>
<edgeMap>
<xCoord>126</xCoord>
<yCoord>378</yCoord>
</edgeMap>
<edgeMap>
<xCoord>127</xCoord>
<yCoord>378</yCoord>
</edgeMap>
</roi>
</unblindedReadNodule>
<unblindedReadNodule>
<noduleID>5275</noduleID>
<roi>
<imageZposition>1392.5</imageZposition>
<imageSOP_UID>1.3.6.1.4.1.14519.5.2.1.6279.6001.235772959716466226548445061560</imageSOP_UID>
<inclusion>TRUE</inclusion>
<edgeMap>
<xCoord>226</xCoord>
<yCoord>339</yCoord>
</edgeMap>
</roi>
</unblindedReadNodule>
<unblindedReadNodule>
<noduleID>4589</noduleID>
<characteristics>
<subtlety>3</subtlety>
<internalStructure>1</internalStructure>
<calcification>6</calcification>
<sphericity>5</sphericity>
<margin>3</margin>
<lobulation>5</lobulation>
<spiculation>5</spiculation>
<texture>4</texture>
<malignancy>3</malignancy>
</characteristics>
<roi>
<imageZposition>1374.5</imageZposition>
<imageSOP_UID>1.3.6.1.4.1.14519.5.2.1.6279.6001.294778227291059930019689778058</imageSOP_UID>
<inclusion>TRUE</inclusion>
<edgeMap>
<xCoord>173</xCoord>
<yCoord>374</yCoord>
</edgeMap>
<edgeMap>
<xCoord>173</xCoord>
<yCoord>373</yCoord>
</edgeMap>
<edgeMap>
<xCoord>174</xCoord>
<yCoord>372</yCoord>
</edgeMap>
<edgeMap>
<xCoord>174</xCoord>
<yCoord>371</yCoord>
</edgeMap>
<edgeMap>
<xCoord>174</xCoord>
<yCoord>370</yCoord>
</edgeMap>
<edgeMap>
<xCoord>174</xCoord>
<yCoord>369</yCoord>
</edgeMap>
<edgeMap>
<xCoord>174</xCoord>
<yCoord>368</yCoord>
</edgeMap>
<edgeMap>
<xCoord>173</xCoord>
<yCoord>367</yCoord>
</edgeMap>
<edgeMap>
<xCoord>172</xCoord>
<yCoord>366</yCoord>
</edgeMap>
<edgeMap>
<xCoord>171</xCoord>
<yCoord>365</yCoord>
</edgeMap>
<edgeMap>
<xCoord>170</xCoord>
<yCoord>365</yCoord>
</edgeMap>
<edgeMap>
<xCoord>169</xCoord>
<yCoord>365</yCoord>
</edgeMap>
<edgeMap>
<xCoord>168</xCoord>
<yCoord>365</yCoord>
</edgeMap>
<edgeMap>
<xCoord>167</xCoord>
<yCoord>365</yCoord>
</edgeMap>
<edgeMap>
<xCoord>166</xCoord>
<yCoord>365</yCoord>
</edgeMap>
<edgeMap>
<xCoord>165</xCoord>
<yCoord>366</yCoord>
</edgeMap>
<edgeMap>
<xCoord>164</xCoord>
<yCoord>367</yCoord>
</edgeMap>
<edgeMap>
<xCoord>163</xCoord>
<yCoord>368</yCoord>
</edgeMap>
<edgeMap>
<xCoord>163</xCoord>
<yCoord>369</yCoord>
</edgeMap>
<edgeMap>
<xCoord>163</xCoord>
<yCoord>370</yCoord>
</edgeMap>
<edgeMap>
<xCoord>164</xCoord>
<yCoord>371</yCoord>
</edgeMap>
<edgeMap>
<xCoord>164</xCoord>
<yCoord>372</yCoord>
</edgeMap>
<edgeMap>
<xCoord>164</xCoord>
<yCoord>373</yCoord>
</edgeMap>
<edgeMap>
<xCoord>165</xCoord>
<yCoord>374</yCoord>
</edgeMap>
<edgeMap>
<xCoord>166</xCoord>
<yCoord>374</yCoord>
</edgeMap>
<edgeMap>
<xCoord>167</xCoord>
<yCoord>374</yCoord>
</edgeMap>
<edgeMap>
<xCoord>168</xCoord>
<yCoord>374</yCoord>
</edgeMap>
<edgeMap>
<xCoord>169</xCoord>
<yCoord>374</yCoord>
</edgeMap>
<edgeMap>
<xCoord>170</xCoord>
<yCoord>374</yCoord>
</edgeMap>
<edgeMap>
<xCoord>171</xCoord>
<yCoord>374</yCoord>
</edgeMap>
<edgeMap>
<xCoord>172</xCoord>
<yCoord>373</yCoord>
</edgeMap>
<edgeMap>
<xCoord>173</xCoord>
<yCoord>374</yCoord>
</edgeMap>
</roi>
<roi>
<imageZposition>1372.5</imageZposition>
<imageSOP_UID>1.3.6.1.4.1.14519.5.2.1.6279.6001.466714935625338367452651561817</imageSOP_UID>
<inclusion>TRUE</inclusion>
<edgeMap>
<xCoord>169</xCoord>
<yCoord>375</yCoord>
</edgeMap>
<edgeMap>
<xCoord>170</xCoord>
<yCoord>374</yCoord>
</edgeMap>
<edgeMap>
<xCoord>171</xCoord>
<yCoord>373</yCoord>
</edgeMap>
<edgeMap>
<xCoord>172</xCoord>
<yCoord>372</yCoord>
</edgeMap>
<edgeMap>
<xCoord>173</xCoord>
<yCoord>371</yCoord>
</edgeMap>
<edgeMap>
<xCoord>174</xCoord>
<yCoord>370</yCoord>
</edgeMap>
<edgeMap>
<xCoord>174</xCoord>
<yCoord>369</yCoord>
</edgeMap>
<edgeMap>
<xCoord>173</xCoord>
<yCoord>368</yCoord>
</edgeMap>
<edgeMap>
<xCoord>172</xCoord>
<yCoord>367</yCoord>
</edgeMap>
<edgeMap>
<xCoord>171</xCoord>
<yCoord>366</yCoord>
</edgeMap>
<edgeMap>
<xCoord>170</xCoord>
<yCoord>365</yCoord>
</edgeMap>
<edgeMap>
<xCoord>169</xCoord>
<yCoord>365</yCoord>
</edgeMap>
<edgeMap>
<xCoord>168</xCoord>
<yCoord>365</yCoord>
</edgeMap>
<edgeMap>
<xCoord>167</xCoord>
<yCoord>365</yCoord>
</edgeMap>
<edgeMap>
<xCoord>166</xCoord>
<yCoord>366</yCoord>
</edgeMap>
<edgeMap>
<xCoord>165</xCoord>
<yCoord>367</yCoord>
</edgeMap>
<edgeMap>
<xCoord>164</xCoord>
<yCoord>368</yCoord>
</edgeMap>
<edgeMap>
<xCoord>163</xCoord>
<yCoord>369</yCoord>
</edgeMap>
<edgeMap>
<xCoord>163</xCoord>
<yCoord>370</yCoord>
</edgeMap>
<edgeMap>
<xCoord>163</xCoord>
<yCoord>371</yCoord>
</edgeMap>
<edgeMap>
<xCoord>164</xCoord>
<yCoord>372</yCoord>
</edgeMap>
<edgeMap>
<xCoord>165</xCoord>
<yCoord>373</yCoord>
</edgeMap>
<edgeMap>
<xCoord>166</xCoord>
<yCoord>374</yCoord>
</edgeMap>
<edgeMap>
<xCoord>167</xCoord>
<yCoord>375</yCoord>
</edgeMap>
<edgeMap>
<xCoord>168</xCoord>
<yCoord>375</yCoord>
</edgeMap>
<edgeMap>
<xCoord>169</xCoord>
<yCoord>375</yCoord>
</edgeMap>
</roi>
<roi>
<imageZposition>1370.5</imageZposition>
<imageSOP_UID>1.3.6.1.4.1.14519.5.2.1.6279.6001.173119160846254256026362143197</imageSOP_UID>
<inclusion>TRUE</inclusion>
<edgeMap>
<xCoord>169</xCoord>
<yCoord>374</yCoord>
</edgeMap>
<edgeMap>
<xCoord>170</xCoord>
<yCoord>373</yCoord>
</edgeMap>
<edgeMap>
<xCoord>170</xCoord>
<yCoord>372</yCoord>
</edgeMap>
<edgeMap>
<xCoord>169</xCoord>
<yCoord>371</yCoord>
</edgeMap>
<edgeMap>
<xCoord>169</xCoord>
<yCoord>370</yCoord>
</edgeMap>
<edgeMap>
<xCoord>169</xCoord>
<yCoord>369</yCoord>
</edgeMap>
<edgeMap>
<xCoord>169</xCoord>
<yCoord>368</yCoord>
</edgeMap>
<edgeMap>
<xCoord>168</xCoord>
<yCoord>367</yCoord>
</edgeMap>
<edgeMap>
<xCoord>167</xCoord>
<yCoord>367</yCoord>
</edgeMap>
<edgeMap>
<xCoord>166</xCoord>
<yCoord>367</yCoord>
</edgeMap>
<edgeMap>
<xCoord>165</xCoord>
<yCoord>367</yCoord>
</edgeMap>
<edgeMap>
<xCoord>164</xCoord>
<yCoord>368</yCoord>
</edgeMap>
<edgeMap>
<xCoord>163</xCoord>
<yCoord>369</yCoord>
</edgeMap>
<edgeMap>
<xCoord>163</xCoord>
<yCoord>370</yCoord>
</edgeMap>
<edgeMap>
<xCoord>164</xCoord>
<yCoord>371</yCoord>
</edgeMap>
<edgeMap>
<xCoord>164</xCoord>
<yCoord>372</yCoord>
</edgeMap>
<edgeMap>
<xCoord>164</xCoord>
<yCoord>373</yCoord>
</edgeMap>
<edgeMap>
<xCoord>164</xCoord>
<yCoord>374</yCoord>
</edgeMap>
<edgeMap>
<xCoord>165</xCoord>
<yCoord>374</yCoord>
</edgeMap>
<edgeMap>
<xCoord>166</xCoord>
<yCoord>374</yCoord>
</edgeMap>
<edgeMap>
<xCoord>167</xCoord>
<yCoord>374</yCoord>
</edgeMap>
<edgeMap>
<xCoord>168</xCoord>
<yCoord>374</yCoord>
</edgeMap>
<edgeMap>
<xCoord>169</xCoord>
<yCoord>374</yCoord>
</edgeMap>
</roi>
<roi>
<imageZposition>1368.5</imageZposition>
<imageSOP_UID>1.3.6.1.4.1.14519.5.2.1.6279.6001.937670476423073986003198312928</imageSOP_UID>
<inclusion>TRUE</inclusion>
<edgeMap>
<xCoord>171</xCoord>
<yCoord>374</yCoord>
</edgeMap>
<edgeMap>
<xCoord>171</xCoord>
<yCoord>373</yCoord>
</edgeMap>
<edgeMap>
<xCoord>172</xCoord>
<yCoord>372</yCoord>
</edgeMap>
<edgeMap>
<xCoord>172</xCoord>
<yCoord>371</yCoord>
</edgeMap>
<edgeMap>
<xCoord>172</xCoord>
<yCoord>370</yCoord>
</edgeMap>
<edgeMap>
<xCoord>173</xCoord>
<yCoord>369</yCoord>
</edgeMap>
<edgeMap>
<xCoord>173</xCoord>
<yCoord>368</yCoord>
</edgeMap>
<edgeMap>
<xCoord>173</xCoord>
<yCoord>367</yCoord>
</edgeMap>
<edgeMap>
<xCoord>172</xCoord>
<yCoord>366</yCoord>
</edgeMap>
<edgeMap>
<xCoord>171</xCoord>
<yCoord>365</yCoord>
</edgeMap>
<edgeMap>
<xCoord>170</xCoord>
<yCoord>364</yCoord>
</edgeMap>
<edgeMap>
<xCoord>169</xCoord>
<yCoord>364</yCoord>
</edgeMap>
<edgeMap>
<xCoord>168</xCoord>
<yCoord>364</yCoord>
</edgeMap>
<edgeMap>
<xCoord>167</xCoord>
<yCoord>364</yCoord>
</edgeMap>
<edgeMap>
<xCoord>166</xCoord>
<yCoord>364</yCoord>
</edgeMap>
<edgeMap>
<xCoord>165</xCoord>
<yCoord>365</yCoord>
</edgeMap>
<edgeMap>
<xCoord>164</xCoord>
<yCoord>366</yCoord>
</edgeMap>
<edgeMap>
<xCoord>163</xCoord>
<yCoord>367</yCoord>
</edgeMap>
<edgeMap>
<xCoord>163</xCoord>
<yCoord>368</yCoord>
</edgeMap>
<edgeMap>
<xCoord>163</xCoord>
<yCoord>369</yCoord>
</edgeMap>
<edgeMap>
<xCoord>163</xCoord>
<yCoord>370</yCoord>
</edgeMap>
<edgeMap>
<xCoord>163</xCoord>
<yCoord>371</yCoord>
</edgeMap>
<edgeMap>
<xCoord>163</xCoord>
<yCoord>372</yCoord>
</edgeMap>
<edgeMap>
<xCoord>163</xCoord>
<yCoord>373</yCoord>
</edgeMap>
<edgeMap>
<xCoord>164</xCoord>
<yCoord>374</yCoord>
</edgeMap>
<edgeMap>
<xCoord>165</xCoord>
<yCoord>374</yCoord>
</edgeMap>
<edgeMap>
<xCoord>166</xCoord>
<yCoord>374</yCoord>
</edgeMap>
<edgeMap>
<xCoord>167</xCoord>
<yCoord>374</yCoord>
</edgeMap>
<edgeMap>
<xCoord>168</xCoord>
<yCoord>374</yCoord>
</edgeMap>
<edgeMap>
<xCoord>169</xCoord>
<yCoord>374</yCoord>
</edgeMap>
<edgeMap>
<xCoord>170</xCoord>
<yCoord>374</yCoord>
</edgeMap>
<edgeMap>
<xCoord>171</xCoord>
<yCoord>374</yCoord>
</edgeMap>
</roi>
<roi>
<imageZposition>1366.5</imageZposition>
<imageSOP_UID>1.3.6.1.4.1.14519.5.2.1.6279.6001.196541470853546456225990798143</imageSOP_UID>
<inclusion>TRUE</inclusion>
<edgeMap>
<xCoord>171</xCoord>
<yCoord>374</yCoord>
</edgeMap>
<edgeMap>
<xCoord>172</xCoord>
<yCoord>373</yCoord>
</edgeMap>
<edgeMap>
<xCoord>173</xCoord>
<yCoord>372</yCoord>
</edgeMap>
<edgeMap>
<xCoord>173</xCoord>
<yCoord>371</yCoord>
</edgeMap>
<edgeMap>
<xCoord>174</xCoord>
<yCoord>370</yCoord>
</edgeMap>
<edgeMap>
<xCoord>174</xCoord>
<yCoord>369</yCoord>
</edgeMap>
<edgeMap>
<xCoord>174</xCoord>
<yCoord>368</yCoord>
</edgeMap>
<edgeMap>
<xCoord>174</xCoord>
<yCoord>367</yCoord>
</edgeMap>
<edgeMap>
<xCoord>174</xCoord>
<yCoord>366</yCoord>
</edgeMap>
<edgeMap>
<xCoord>173</xCoord>
<yCoord>365</yCoord>
</edgeMap>
<edgeMap>
<xCoord>172</xCoord>
<yCoord>364</yCoord>
</edgeMap>
<edgeMap>
<xCoord>171</xCoord>
<yCoord>364</yCoord>
</edgeMap>
<edgeMap>
<xCoord>170</xCoord>
<yCoord>364</yCoord>
</edgeMap>
<edgeMap>
<xCoord>169</xCoord>
<yCoord>363</yCoord>
</edgeMap>
<edgeMap>
<xCoord>168</xCoord>
<yCoord>363</yCoord>
</edgeMap>
<edgeMap>
<xCoord>167</xCoord>
<yCoord>363</yCoord>
</edgeMap>
<edgeMap>
<xCoord>166</xCoord>
<yCoord>363</yCoord>
</edgeMap>
<edgeMap>
<xCoord>165</xCoord>
<yCoord>364</yCoord>
</edgeMap>
<edgeMap>
<xCoord>165</xCoord>
<yCoord>365</yCoord>
</edgeMap>
<edgeMap>
<xCoord>164</xCoord>
<yCoord>366</yCoord>
</edgeMap>
<edgeMap>
<xCoord>163</xCoord>
<yCoord>367</yCoord>
</edgeMap>
<edgeMap>
<xCoord>163</xCoord>
<yCoord>368</yCoord>
</edgeMap>
<edgeMap>
<xCoord>163</xCoord>
<yCoord>369</yCoord>
</edgeMap>
<edgeMap>
<xCoord>163</xCoord>
<yCoord>370</yCoord>
</edgeMap>
<edgeMap>
<xCoord>163</xCoord>
<yCoord>371</yCoord>
</edgeMap>
<edgeMap>
<xCoord>163</xCoord>
<yCoord>372</yCoord>
</edgeMap>
<edgeMap>
<xCoord>164</xCoord>
<yCoord>373</yCoord>
</edgeMap>
<edgeMap>
<xCoord>165</xCoord>
<yCoord>374</yCoord>
</edgeMap>
<edgeMap>
<xCoord>166</xCoord>
<yCoord>374</yCoord>
</edgeMap>
<edgeMap>
<xCoord>167</xCoord>
<yCoord>374</yCoord>
</edgeMap>
<edgeMap>
<xCoord>168</xCoord>
<yCoord>374</yCoord>
</edgeMap>
<edgeMap>
<xCoord>169</xCoord>
<yCoord>374</yCoord>
</edgeMap>
<edgeMap>
<xCoord>170</xCoord>
<yCoord>374</yCoord>
</edgeMap>
<edgeMap>
<xCoord>171</xCoord>
<yCoord>374</yCoord>
</edgeMap>
</roi>
<roi>
<imageZposition>1364.5</imageZposition>
<imageSOP_UID>1.3.6.1.4.1.14519.5.2.1.6279.6001.479331497781610889208006089315</imageSOP_UID>
<inclusion>TRUE</inclusion>
<edgeMap>
<xCoord>169</xCoord>
<yCoord>373</yCoord>
</edgeMap>
<edgeMap>
<xCoord>170</xCoord>
<yCoord>372</yCoord>
</edgeMap>
<edgeMap>
<xCoord>171</xCoord>
<yCoord>372</yCoord>
</edgeMap>
<edgeMap>
<xCoord>172</xCoord>
<yCoord>371</yCoord>
</edgeMap>
<edgeMap>
<xCoord>172</xCoord>
<yCoord>370</yCoord>
</edgeMap>
<edgeMap>
<xCoord>173</xCoord>
<yCoord>369</yCoord>
</edgeMap>
<edgeMap>
<xCoord>173</xCoord>
<yCoord>368</yCoord>
</edgeMap>
<edgeMap>
<xCoord>173</xCoord>
<yCoord>367</yCoord>
</edgeMap>
<edgeMap>
<xCoord>173</xCoord>
<yCoord>366</yCoord>
</edgeMap>
<edgeMap>
<xCoord>173</xCoord>
<yCoord>365</yCoord>
</edgeMap>
<edgeMap>
<xCoord>172</xCoord>
<yCoord>365</yCoord>
</edgeMap>
<edgeMap>
<xCoord>171</xCoord>
<yCoord>365</yCoord>
</edgeMap>
<edgeMap>
<xCoord>170</xCoord>
<yCoord>365</yCoord>
</edgeMap>
<edgeMap>
<xCoord>169</xCoord>
<yCoord>365</yCoord>
</edgeMap>
<edgeMap>
<xCoord>168</xCoord>
<yCoord>364</yCoord>
</edgeMap>
<edgeMap>
<xCoord>167</xCoord>
<yCoord>364</yCoord>
</edgeMap>
<edgeMap>
<xCoord>166</xCoord>
<yCoord>364</yCoord>
</edgeMap>
<edgeMap>
<xCoord>165</xCoord>
<yCoord>365</yCoord>
</edgeMap>
<edgeMap>
<xCoord>165</xCoord>
<yCoord>366</yCoord>
</edgeMap>
<edgeMap>
<xCoord>164</xCoord>
<yCoord>367</yCoord>
</edgeMap>
<edgeMap>
<xCoord>164</xCoord>
<yCoord>368</yCoord>
</edgeMap>
<edgeMap>
<xCoord>164</xCoord>
<yCoord>369</yCoord>
</edgeMap>
<edgeMap>
<xCoord>164</xCoord>
<yCoord>370</yCoord>
</edgeMap>
<edgeMap>
<xCoord>164</xCoord>
<yCoord>371</yCoord>
</edgeMap>
<edgeMap>
<xCoord>165</xCoord>
<yCoord>372</yCoord>
</edgeMap>
<edgeMap>
<xCoord>166</xCoord>
<yCoord>372</yCoord>
</edgeMap>
<edgeMap>
<xCoord>167</xCoord>
<yCoord>373</yCoord>
</edgeMap>
<edgeMap>
<xCoord>168</xCoord>
<yCoord>373</yCoord>
</edgeMap>
<edgeMap>
<xCoord>169</xCoord>
<yCoord>373</yCoord>
</edgeMap>
</roi>
</unblindedReadNodule>
<nonNodule>
<nonNoduleID>4591</nonNoduleID>
<imageZposition>1496.5</imageZposition>
<imageSOP_UID>1.3.6.1.4.1.14519.5.2.1.6279.6001.282174914961662495349019724525</imageSOP_UID>
<locus>
<xCoord>131</xCoord>
<yCoord>368</yCoord>
</locus>
</nonNodule>
<nonNodule>
<nonNoduleID>4595</nonNoduleID>
<imageZposition>1436.5</imageZposition>
<imageSOP_UID>1.3.6.1.4.1.14519.5.2.1.6279.6001.268129318000076439042674117652</imageSOP_UID>
<locus>
<xCoord>396</xCoord>
<yCoord>371</yCoord>
</locus>
</nonNodule>
<nonNodule>
<nonNoduleID>4609</nonNoduleID>
<imageZposition>1436.5</imageZposition>
<imageSOP_UID>1.3.6.1.4.1.14519.5.2.1.6279.6001.268129318000076439042674117652</imageSOP_UID>
<locus>
<xCoord>85</xCoord>
<yCoord>336</yCoord>
</locus>
</nonNodule>
<nonNodule>
<nonNoduleID>4593</nonNoduleID>
<imageZposition>1432.5</imageZposition>
<imageSOP_UID>1.3.6.1.4.1.14519.5.2.1.6279.6001.607286334222759858000935921388</imageSOP_UID>
<locus>
<xCoord>399</xCoord>
<yCoord>375</yCoord>
</locus>
</nonNodule>
<nonNodule>
<nonNoduleID>4598</nonNoduleID>
<imageZposition>1432.5</imageZposition>
<imageSOP_UID>1.3.6.1.4.1.14519.5.2.1.6279.6001.607286334222759858000935921388</imageSOP_UID>
<locus>
<xCoord>147</xCoord>
<yCoord>405</yCoord>
</locus>
</nonNodule>
<nonNodule>
<nonNoduleID>4596</nonNoduleID>
<imageZposition>1426.5</imageZposition>
<imageSOP_UID>1.3.6.1.4.1.14519.5.2.1.6279.6001.105803002365185602372473517647</imageSOP_UID>
<locus>
<xCoord>413</xCoord>
<yCoord>289</yCoord>
</locus>
</nonNodule>
<nonNodule>
<nonNoduleID>4605</nonNoduleID>
<imageZposition>1388.5</imageZposition>
<imageSOP_UID>1.3.6.1.4.1.14519.5.2.1.6279.6001.178222907284041140849344707323</imageSOP_UID>
<locus>
<xCoord>330</xCoord>
<yCoord>421</yCoord>
</locus>
</nonNodule>
<nonNodule>
<nonNoduleID>4594</nonNoduleID>
<imageZposition>1382.5</imageZposition>
<imageSOP_UID>1.3.6.1.4.1.14519.5.2.1.6279.6001.152740936518215326497373316844</imageSOP_UID>
<locus>
<xCoord>425</xCoord>
<yCoord>208</yCoord>
</locus>
</nonNodule>
</readingSession>

</LidcReadMessage>
