# Supplementary material for: An improved V-Net lung nodule segmentation model based on pixel threshold separation and attention mechanism
Source: Sci Rep. 2024 Feb 27;14:4743. doi: 10.1038/s41598-024-55178-3 (PMC10899216; doi:10.1038/s41598-024-55178-3)
Supplement: Supplementary file 1 — Supplementary Information 1. [file 41598_2024_55178_MOESM1_ESM.zip › lidc-xml-only/tcia-lidc-xml/157/160.xml]

<?xml version="1.0" encoding="UTF-8"?>
<LidcReadMessage uid="1.3.6.1.4.1.14519.5.2.1.6279.6001.1308168928140.0" xmlns="http://www.nih.gov">
 <ResponseHeader>
  <Version>1.7</Version>
  <MessageId>1155007</MessageId>
  <DateRequest>2006-06-05</DateRequest>
  <TimeRequest>17:20:11</TimeRequest>
  <RequestingSite>removed</RequestingSite>
  <ServicingSite>removed</ServicingSite>
  <TaskDescription>Second unblinded read</TaskDescription>
  <CtImageFile>removed</CtImageFile>
  <SeriesInstanceUid>1.3.6.1.4.1.14519.5.2.1.6279.6001.213233719488315954975724605159</SeriesInstanceUid>
  <StudyInstanceUID>1.3.6.1.4.1.14519.5.2.1.6279.6001.303921580531000844896433537490</StudyInstanceUID>
  <DateService>2006-06-05</DateService>
  <TimeService>17:20:11</TimeService>
  <ResponseDescription>1 - Reading complete</ResponseDescription>
  <ResponseComments>Merged, reader anonymized, unblinded responses</ResponseComments>
 </ResponseHeader>
 <readingSession>
  <annotationVersion>3.12</annotationVersion>
  <servicingRadiologistID>anonymous</servicingRadiologistID>
  <unblindedReadNodule>
   <noduleID>1</noduleID>
   <characteristics>
    <subtlety>3</subtlety>
    <internalStructure>1</internalStructure>
    <calcification>6</calcification>
    <sphericity>3</sphericity>
    <margin>3</margin>
    <lobulation>1</lobulation>
    <spiculation>1</spiculation>
    <texture>5</texture>
    <malignancy>3</malignancy>
   </characteristics>
   <roi>
    <imageZposition>1605.0</imageZposition>
    <imageSOP_UID>1.3.6.1.4.1.14519.5.2.1.6279.6001.722998882277210158221849311500</imageSOP_UID>
    <inclusion>TRUE</inclusion>
    <edgeMap><xCoord>359</xCoord><yCoord>376</yCoord></edgeMap>
    <edgeMap><xCoord>358</xCoord><yCoord>377</yCoord></edgeMap>
    <edgeMap><xCoord>357</xCoord><yCoord>378</yCoord></edgeMap>
    <edgeMap><xCoord>358</xCoord><yCoord>379</yCoord></edgeMap>
    <edgeMap><xCoord>359</xCoord><yCoord>380</yCoord></edgeMap>
    <edgeMap><xCoord>360</xCoord><yCoord>380</yCoord></edgeMap>
    <edgeMap><xCoord>361</xCoord><yCoord>379</yCoord></edgeMap>
    <edgeMap><xCoord>361</xCoord><yCoord>378</yCoord></edgeMap>
    <edgeMap><xCoord>361</xCoord><yCoord>377</yCoord></edgeMap>
    <edgeMap><xCoord>361</xCoord><yCoord>376</yCoord></edgeMap>
    <edgeMap><xCoord>361</xCoord><yCoord>375</yCoord></edgeMap>
    <edgeMap><xCoord>360</xCoord><yCoord>375</yCoord></edgeMap>
    <edgeMap><xCoord>359</xCoord><yCoord>376</yCoord></edgeMap>
   </roi>
   <roi>
    <imageZposition>1602.0</imageZposition>
    <imageSOP_UID>1.3.6.1.4.1.14519.5.2.1.6279.6001.170861912642382333711227111841</imageSOP_UID>
    <inclusion>TRUE</inclusion>
    <edgeMap><xCoord>353</xCoord><yCoord>374</yCoord></edgeMap>
    <edgeMap><xCoord>353</xCoord><yCoord>375</yCoord></edgeMap>
    <edgeMap><xCoord>353</xCoord><yCoord>376</yCoord></edgeMap>
    <edgeMap><xCoord>353</xCoord><yCoord>377</yCoord></edgeMap>
    <edgeMap><xCoord>354</xCoord><yCoord>378</yCoord></edgeMap>
    <edgeMap><xCoord>355</xCoord><yCoord>378</yCoord></edgeMap>
    <edgeMap><xCoord>356</xCoord><yCoord>378</yCoord></edgeMap>
    <edgeMap><xCoord>357</xCoord><yCoord>378</yCoord></edgeMap>
    <edgeMap><xCoord>357</xCoord><yCoord>379</yCoord></edgeMap>
    <edgeMap><xCoord>357</xCoord><yCoord>380</yCoord></edgeMap>
    <edgeMap><xCoord>357</xCoord><yCoord>381</yCoord></edgeMap>
    <edgeMap><xCoord>356</xCoord><yCoord>382</yCoord></edgeMap>
    <edgeMap><xCoord>356</xCoord><yCoord>383</yCoord></edgeMap>
    <edgeMap><xCoord>355</xCoord><yCoord>384</yCoord></edgeMap>
    <edgeMap><xCoord>354</xCoord><yCoord>385</yCoord></edgeMap>
    <edgeMap><xCoord>354</xCoord><yCoord>386</yCoord></edgeMap>
    <edgeMap><xCoord>353</xCoord><yCoord>387</yCoord></edgeMap>
    <edgeMap><xCoord>353</xCoord><yCoord>388</yCoord></edgeMap>
    <edgeMap><xCoord>353</xCoord><yCoord>389</yCoord></edgeMap>
    <edgeMap><xCoord>353</xCoord><yCoord>390</yCoord></edgeMap>
    <edgeMap><xCoord>353</xCoord><yCoord>391</yCoord></edgeMap>
    <edgeMap><xCoord>354</xCoord><yCoord>392</yCoord></edgeMap>
    <edgeMap><xCoord>355</xCoord><yCoord>392</yCoord></edgeMap>
    <edgeMap><xCoord>356</xCoord><yCoord>393</yCoord></edgeMap>
    <edgeMap><xCoord>356</xCoord><yCoord>394</yCoord></edgeMap>
    <edgeMap><xCoord>357</xCoord><yCoord>395</yCoord></edgeMap>
    <edgeMap><xCoord>357</xCoord><yCoord>396</yCoord></edgeMap>
    <edgeMap><xCoord>358</xCoord><yCoord>396</yCoord></edgeMap>
    <edgeMap><xCoord>359</xCoord><yCoord>396</yCoord></edgeMap>
    <edgeMap><xCoord>360</xCoord><yCoord>395</yCoord></edgeMap>
    <edgeMap><xCoord>361</xCoord><yCoord>395</yCoord></edgeMap>
    <edgeMap><xCoord>362</xCoord><yCoord>395</yCoord></edgeMap>
    <edgeMap><xCoord>363</xCoord><yCoord>394</yCoord></edgeMap>
    <edgeMap><xCoord>364</xCoord><yCoord>394</yCoord></edgeMap>
    <edgeMap><xCoord>365</xCoord><yCoord>393</yCoord></edgeMap>
    <edgeMap><xCoord>366</xCoord><yCoord>392</yCoord></edgeMap>
    <edgeMap><xCoord>367</xCoord><yCoord>391</yCoord></edgeMap>
    <edgeMap><xCoord>368</xCoord><yCoord>390</yCoord></edgeMap>
    <edgeMap><xCoord>369</xCoord><yCoord>389</yCoord></edgeMap>
    <edgeMap><xCoord>369</xCoord><yCoord>388</yCoord></edgeMap>
    <edgeMap><xCoord>369</xCoord><yCoord>387</yCoord></edgeMap>
    <edgeMap><xCoord>369</xCoord><yCoord>386</yCoord></edgeMap>
    <edgeMap><xCoord>368</xCoord><yCoord>385</yCoord></edgeMap>
    <edgeMap><xCoord>368</xCoord><yCoord>384</yCoord></edgeMap>
    <edgeMap><xCoord>367</xCoord><yCoord>383</yCoord></edgeMap>
    <edgeMap><xCoord>366</xCoord><yCoord>382</yCoord></edgeMap>
    <edgeMap><xCoord>365</xCoord><yCoord>381</yCoord></edgeMap>
    <edgeMap><xCoord>364</xCoord><yCoord>380</yCoord></edgeMap>
    <edgeMap><xCoord>364</xCoord><yCoord>379</yCoord></edgeMap>
    <edgeMap><xCoord>363</xCoord><yCoord>378</yCoord></edgeMap>
    <edgeMap><xCoord>362</xCoord><yCoord>377</yCoord></edgeMap>
    <edgeMap><xCoord>362</xCoord><yCoord>376</yCoord></edgeMap>
    <edgeMap><xCoord>361</xCoord><yCoord>376</yCoord></edgeMap>
    <edgeMap><xCoord>360</xCoord><yCoord>375</yCoord></edgeMap>
    <edgeMap><xCoord>359</xCoord><yCoord>374</yCoord></edgeMap>
    <edgeMap><xCoord>358</xCoord><yCoord>374</yCoord></edgeMap>
    <edgeMap><xCoord>357</xCoord><yCoord>373</yCoord></edgeMap>
    <edgeMap><xCoord>356</xCoord><yCoord>373</yCoord></edgeMap>
    <edgeMap><xCoord>355</xCoord><yCoord>373</yCoord></edgeMap>
    <edgeMap><xCoord>354</xCoord><yCoord>372</yCoord></edgeMap>
    <edgeMap><xCoord>354</xCoord><yCoord>373</yCoord></edgeMap>
    <edgeMap><xCoord>353</xCoord><yCoord>374</yCoord></edgeMap>
   </roi>
   <roi>
    <imageZposition>1599.0</imageZposition>
    <imageSOP_UID>1.3.6.1.4.1.14519.5.2.1.6279.6001.108484705494587327868923570691</imageSOP_UID>
    <inclusion>TRUE</inclusion>
    <edgeMap><xCoord>356</xCoord><yCoord>375</yCoord></edgeMap>
    <edgeMap><xCoord>356</xCoord><yCoord>376</yCoord></edgeMap>
    <edgeMap><xCoord>356</xCoord><yCoord>377</yCoord></edgeMap>
    <edgeMap><xCoord>356</xCoord><yCoord>378</yCoord></edgeMap>
    <edgeMap><xCoord>356</xCoord><yCoord>379</yCoord></edgeMap>
    <edgeMap><xCoord>357</xCoord><yCoord>380</yCoord></edgeMap>
    <edgeMap><xCoord>356</xCoord><yCoord>381</yCoord></edgeMap>
    <edgeMap><xCoord>355</xCoord><yCoord>382</yCoord></edgeMap>
    <edgeMap><xCoord>355</xCoord><yCoord>383</yCoord></edgeMap>
    <edgeMap><xCoord>354</xCoord><yCoord>384</yCoord></edgeMap>
    <edgeMap><xCoord>354</xCoord><yCoord>385</yCoord></edgeMap>
    <edgeMap><xCoord>353</xCoord><yCoord>386</yCoord></edgeMap>
    <edgeMap><xCoord>353</xCoord><yCoord>387</yCoord></edgeMap>
    <edgeMap><xCoord>353</xCoord><yCoord>388</yCoord></edgeMap>
    <edgeMap><xCoord>353</xCoord><yCoord>389</yCoord></edgeMap>
    <edgeMap><xCoord>353</xCoord><yCoord>390</yCoord></edgeMap>
    <edgeMap><xCoord>353</xCoord><yCoord>391</yCoord></edgeMap>
    <edgeMap><xCoord>353</xCoord><yCoord>392</yCoord></edgeMap>
    <edgeMap><xCoord>354</xCoord><yCoord>393</yCoord></edgeMap>
    <edgeMap><xCoord>354</xCoord><yCoord>394</yCoord></edgeMap>
    <edgeMap><xCoord>355</xCoord><yCoord>395</yCoord></edgeMap>
    <edgeMap><xCoord>356</xCoord><yCoord>396</yCoord></edgeMap>
    <edgeMap><xCoord>357</xCoord><yCoord>396</yCoord></edgeMap>
    <edgeMap><xCoord>358</xCoord><yCoord>396</yCoord></edgeMap>
    <edgeMap><xCoord>359</xCoord><yCoord>396</yCoord></edgeMap>
    <edgeMap><xCoord>360</xCoord><yCoord>396</yCoord></edgeMap>
    <edgeMap><xCoord>361</xCoord><yCoord>395</yCoord></edgeMap>
    <edgeMap><xCoord>362</xCoord><yCoord>395</yCoord></edgeMap>
    <edgeMap><xCoord>363</xCoord><yCoord>394</yCoord></edgeMap>
    <edgeMap><xCoord>364</xCoord><yCoord>394</yCoord></edgeMap>
    <edgeMap><xCoord>365</xCoord><yCoord>393</yCoord></edgeMap>
    <edgeMap><xCoord>366</xCoord><yCoord>393</yCoord></edgeMap>
    <edgeMap><xCoord>367</xCoord><yCoord>393</yCoord></edgeMap>
    <edgeMap><xCoord>368</xCoord><yCoord>393</yCoord></edgeMap>
    <edgeMap><xCoord>369</xCoord><yCoord>392</yCoord></edgeMap>
    <edgeMap><xCoord>369</xCoord><yCoord>391</yCoord></edgeMap>
    <edgeMap><xCoord>370</xCoord><yCoord>390</yCoord></edgeMap>
    <edgeMap><xCoord>370</xCoord><yCoord>389</yCoord></edgeMap>
    <edgeMap><xCoord>370</xCoord><yCoord>388</yCoord></edgeMap>
    <edgeMap><xCoord>370</xCoord><yCoord>387</yCoord></edgeMap>
    <edgeMap><xCoord>369</xCoord><yCoord>386</yCoord></edgeMap>
    <edgeMap><xCoord>369</xCoord><yCoord>385</yCoord></edgeMap>
    <edgeMap><xCoord>369</xCoord><yCoord>384</yCoord></edgeMap>
    <edgeMap><xCoord>368</xCoord><yCoord>383</yCoord></edgeMap>
    <edgeMap><xCoord>368</xCoord><yCoord>382</yCoord></edgeMap>
    <edgeMap><xCoord>367</xCoord><yCoord>381</yCoord></edgeMap>
    <edgeMap><xCoord>366</xCoord><yCoord>380</yCoord></edgeMap>
    <edgeMap><xCoord>365</xCoord><yCoord>379</yCoord></edgeMap>
    <edgeMap><xCoord>364</xCoord><yCoord>378</yCoord></edgeMap>
    <edgeMap><xCoord>363</xCoord><yCoord>377</yCoord></edgeMap>
    <edgeMap><xCoord>362</xCoord><yCoord>377</yCoord></edgeMap>
    <edgeMap><xCoord>361</xCoord><yCoord>376</yCoord></edgeMap>
    <edgeMap><xCoord>360</xCoord><yCoord>375</yCoord></edgeMap>
    <edgeMap><xCoord>359</xCoord><yCoord>375</yCoord></edgeMap>
    <edgeMap><xCoord>358</xCoord><yCoord>374</yCoord></edgeMap>
    <edgeMap><xCoord>357</xCoord><yCoord>374</yCoord></edgeMap>
    <edgeMap><xCoord>356</xCoord><yCoord>375</yCoord></edgeMap>
   </roi>
   <roi>
    <imageZposition>1596.0</imageZposition>
    <imageSOP_UID>1.3.6.1.4.1.14519.5.2.1.6279.6001.254272097176595888714095960435</imageSOP_UID>
    <inclusion>TRUE</inclusion>
    <edgeMap><xCoord>357</xCoord><yCoord>378</yCoord></edgeMap>
    <edgeMap><xCoord>357</xCoord><yCoord>379</yCoord></edgeMap>
    <edgeMap><xCoord>356</xCoord><yCoord>380</yCoord></edgeMap>
    <edgeMap><xCoord>356</xCoord><yCoord>381</yCoord></edgeMap>
    <edgeMap><xCoord>356</xCoord><yCoord>382</yCoord></edgeMap>
    <edgeMap><xCoord>355</xCoord><yCoord>383</yCoord></edgeMap>
    <edgeMap><xCoord>355</xCoord><yCoord>384</yCoord></edgeMap>
    <edgeMap><xCoord>354</xCoord><yCoord>384</yCoord></edgeMap>
    <edgeMap><xCoord>353</xCoord><yCoord>385</yCoord></edgeMap>
    <edgeMap><xCoord>353</xCoord><yCoord>386</yCoord></edgeMap>
    <edgeMap><xCoord>353</xCoord><yCoord>387</yCoord></edgeMap>
    <edgeMap><xCoord>353</xCoord><yCoord>388</yCoord></edgeMap>
    <edgeMap><xCoord>353</xCoord><yCoord>389</yCoord></edgeMap>
    <edgeMap><xCoord>353</xCoord><yCoord>390</yCoord></edgeMap>
    <edgeMap><xCoord>353</xCoord><yCoord>391</yCoord></edgeMap>
    <edgeMap><xCoord>354</xCoord><yCoord>392</yCoord></edgeMap>
    <edgeMap><xCoord>355</xCoord><yCoord>393</yCoord></edgeMap>
    <edgeMap><xCoord>356</xCoord><yCoord>394</yCoord></edgeMap>
    <edgeMap><xCoord>357</xCoord><yCoord>395</yCoord></edgeMap>
    <edgeMap><xCoord>358</xCoord><yCoord>396</yCoord></edgeMap>
    <edgeMap><xCoord>359</xCoord><yCoord>396</yCoord></edgeMap>
    <edgeMap><xCoord>360</xCoord><yCoord>396</yCoord></edgeMap>
    <edgeMap><xCoord>361</xCoord><yCoord>396</yCoord></edgeMap>
    <edgeMap><xCoord>362</xCoord><yCoord>396</yCoord></edgeMap>
    <edgeMap><xCoord>363</xCoord><yCoord>396</yCoord></edgeMap>
    <edgeMap><xCoord>364</xCoord><yCoord>395</yCoord></edgeMap>
    <edgeMap><xCoord>365</xCoord><yCoord>394</yCoord></edgeMap>
    <edgeMap><xCoord>366</xCoord><yCoord>394</yCoord></edgeMap>
    <edgeMap><xCoord>367</xCoord><yCoord>393</yCoord></edgeMap>
    <edgeMap><xCoord>368</xCoord><yCoord>393</yCoord></edgeMap>
    <edgeMap><xCoord>369</xCoord><yCoord>392</yCoord></edgeMap>
    <edgeMap><xCoord>369</xCoord><yCoord>391</yCoord></edgeMap>
    <edgeMap><xCoord>369</xCoord><yCoord>390</yCoord></edgeMap>
    <edgeMap><xCoord>369</xCoord><yCoord>389</yCoord></edgeMap>
    <edgeMap><xCoord>370</xCoord><yCoord>388</yCoord></edgeMap>
    <edgeMap><xCoord>369</xCoord><yCoord>387</yCoord></edgeMap>
    <edgeMap><xCoord>369</xCoord><yCoord>386</yCoord></edgeMap>
    <edgeMap><xCoord>368</xCoord><yCoord>385</yCoord></edgeMap>
    <edgeMap><xCoord>368</xCoord><yCoord>384</yCoord></edgeMap>
    <edgeMap><xCoord>367</xCoord><yCoord>383</yCoord></edgeMap>
    <edgeMap><xCoord>366</xCoord><yCoord>382</yCoord></edgeMap>
    <edgeMap><xCoord>366</xCoord><yCoord>381</yCoord></edgeMap>
    <edgeMap><xCoord>365</xCoord><yCoord>381</yCoord></edgeMap>
    <edgeMap><xCoord>364</xCoord><yCoord>380</yCoord></edgeMap>
    <edgeMap><xCoord>363</xCoord><yCoord>380</yCoord></edgeMap>
    <edgeMap><xCoord>362</xCoord><yCoord>379</yCoord></edgeMap>
    <edgeMap><xCoord>361</xCoord><yCoord>378</yCoord></edgeMap>
    <edgeMap><xCoord>360</xCoord><yCoord>378</yCoord></edgeMap>
    <edgeMap><xCoord>360</xCoord><yCoord>377</yCoord></edgeMap>
    <edgeMap><xCoord>359</xCoord><yCoord>378</yCoord></edgeMap>
    <edgeMap><xCoord>358</xCoord><yCoord>378</yCoord></edgeMap>
    <edgeMap><xCoord>358</xCoord><yCoord>377</yCoord></edgeMap>
    <edgeMap><xCoord>359</xCoord><yCoord>377</yCoord></edgeMap>
    <edgeMap><xCoord>359</xCoord><yCoord>377</yCoord></edgeMap>
   </roi>
   <roi>
    <imageZposition>1593.0</imageZposition>
    <imageSOP_UID>1.3.6.1.4.1.14519.5.2.1.6279.6001.123051641138149184999386025698</imageSOP_UID>
    <inclusion>TRUE</inclusion>
    <edgeMap><xCoord>361</xCoord><yCoord>384</yCoord></edgeMap>
    <edgeMap><xCoord>360</xCoord><yCoord>384</yCoord></edgeMap>
    <edgeMap><xCoord>359</xCoord><yCoord>384</yCoord></edgeMap>
    <edgeMap><xCoord>358</xCoord><yCoord>384</yCoord></edgeMap>
    <edgeMap><xCoord>357</xCoord><yCoord>384</yCoord></edgeMap>
    <edgeMap><xCoord>356</xCoord><yCoord>384</yCoord></edgeMap>
    <edgeMap><xCoord>355</xCoord><yCoord>384</yCoord></edgeMap>
    <edgeMap><xCoord>354</xCoord><yCoord>384</yCoord></edgeMap>
    <edgeMap><xCoord>354</xCoord><yCoord>385</yCoord></edgeMap>
    <edgeMap><xCoord>354</xCoord><yCoord>386</yCoord></edgeMap>
    <edgeMap><xCoord>354</xCoord><yCoord>387</yCoord></edgeMap>
    <edgeMap><xCoord>354</xCoord><yCoord>388</yCoord></edgeMap>
    <edgeMap><xCoord>354</xCoord><yCoord>389</yCoord></edgeMap>
    <edgeMap><xCoord>355</xCoord><yCoord>390</yCoord></edgeMap>
    <edgeMap><xCoord>356</xCoord><yCoord>391</yCoord></edgeMap>
    <edgeMap><xCoord>356</xCoord><yCoord>392</yCoord></edgeMap>
    <edgeMap><xCoord>357</xCoord><yCoord>393</yCoord></edgeMap>
    <edgeMap><xCoord>357</xCoord><yCoord>394</yCoord></edgeMap>
    <edgeMap><xCoord>358</xCoord><yCoord>394</yCoord></edgeMap>
    <edgeMap><xCoord>359</xCoord><yCoord>394</yCoord></edgeMap>
    <edgeMap><xCoord>360</xCoord><yCoord>393</yCoord></edgeMap>
    <edgeMap><xCoord>361</xCoord><yCoord>393</yCoord></edgeMap>
    <edgeMap><xCoord>362</xCoord><yCoord>393</yCoord></edgeMap>
    <edgeMap><xCoord>363</xCoord><yCoord>393</yCoord></edgeMap>
    <edgeMap><xCoord>364</xCoord><yCoord>392</yCoord></edgeMap>
    <edgeMap><xCoord>365</xCoord><yCoord>392</yCoord></edgeMap>
    <edgeMap><xCoord>366</xCoord><yCoord>391</yCoord></edgeMap>
    <edgeMap><xCoord>366</xCoord><yCoord>390</yCoord></edgeMap>
    <edgeMap><xCoord>367</xCoord><yCoord>389</yCoord></edgeMap>
    <edgeMap><xCoord>367</xCoord><yCoord>388</yCoord></edgeMap>
    <edgeMap><xCoord>367</xCoord><yCoord>387</yCoord></edgeMap>
    <edgeMap><xCoord>367</xCoord><yCoord>386</yCoord></edgeMap>
    <edgeMap><xCoord>366</xCoord><yCoord>385</yCoord></edgeMap>
    <edgeMap><xCoord>365</xCoord><yCoord>384</yCoord></edgeMap>
    <edgeMap><xCoord>364</xCoord><yCoord>383</yCoord></edgeMap>
    <edgeMap><xCoord>365</xCoord><yCoord>383</yCoord></edgeMap>
    <edgeMap><xCoord>363</xCoord><yCoord>384</yCoord></edgeMap>
    <edgeMap><xCoord>362</xCoord><yCoord>384</yCoord></edgeMap>
    <edgeMap><xCoord>361</xCoord><yCoord>384</yCoord></edgeMap>
   </roi>
  </unblindedReadNodule>
  <unblindedReadNodule>
   <noduleID>5</noduleID>
   <roi>
    <imageZposition>1668.0</imageZposition>
    <imageSOP_UID>1.3.6.1.4.1.14519.5.2.1.6279.6001.369332650459535164981728759588</imageSOP_UID>
    <inclusion>TRUE</inclusion>
    <edgeMap><xCoord>349</xCoord><yCoord>284</yCoord></edgeMap>
   </roi>
  </unblindedReadNodule>
  <unblindedReadNodule>
   <noduleID>6</noduleID>
   <roi>
    <imageZposition>1668.0</imageZposition>
    <imageSOP_UID>1.3.6.1.4.1.14519.5.2.1.6279.6001.369332650459535164981728759588</imageSOP_UID>
    <inclusion>TRUE</inclusion>
    <edgeMap><xCoord>387</xCoord><yCoord>340</yCoord></edgeMap>
   </roi>
  </unblindedReadNodule>
  <nonNodule>
   <nonNoduleID>0</nonNoduleID>
   <imageZposition>1689.0</imageZposition>
   <imageSOP_UID>1.3.6.1.4.1.14519.5.2.1.6279.6001.247162058914251296260745962348</imageSOP_UID>
   <locus><xCoord>132</xCoord><yCoord>306</yCoord>
   </locus>
  </nonNodule>
  <nonNodule>
   <nonNoduleID>2</nonNoduleID>
   <imageZposition>1509.0</imageZposition>
   <imageSOP_UID>1.3.6.1.4.1.14519.5.2.1.6279.6001.171764220886228286496296692359</imageSOP_UID>
   <locus><xCoord>431</xCoord><yCoord>182</yCoord>
   </locus>
  </nonNodule>
  <nonNodule>
   <nonNoduleID>3</nonNoduleID>
   <imageZposition>1698.0</imageZposition>
   <imageSOP_UID>1.3.6.1.4.1.14519.5.2.1.6279.6001.320581961054046814564489892505</imageSOP_UID>
   <locus><xCoord>326</xCoord><yCoord>357</yCoord>
   </locus>
  </nonNodule>
  <nonNodule>
   <nonNoduleID>4</nonNoduleID>
   <imageZposition>1668.0</imageZposition>
   <imageSOP_UID>1.3.6.1.4.1.14519.5.2.1.6279.6001.369332650459535164981728759588</imageSOP_UID>
   <locus><xCoord>324</xCoord><yCoord>226</yCoord>
   </locus>
  </nonNodule>
  <nonNodule>
   <nonNoduleID>7</nonNoduleID>
   <imageZposition>1449.0</imageZposition>
   <imageSOP_UID>1.3.6.1.4.1.14519.5.2.1.6279.6001.154029854000542767517221045365</imageSOP_UID>
   <locus><xCoord>124</xCoord><yCoord>404</yCoord>
   </locus>
  </nonNodule>
 </readingSession>
 <readingSession>
  <annotationVersion>3.12</annotationVersion>
  <servicingRadiologistID>anonymous</servicingRadiologistID>
  <unblindedReadNodule>
   <noduleID>12765</noduleID>
   <roi>
    <imageZposition>1689.0</imageZposition>
    <imageSOP_UID>1.3.6.1.4.1.14519.5.2.1.6279.6001.247162058914251296260745962348</imageSOP_UID>
    <inclusion>TRUE</inclusion>
    <edgeMap><xCoord>130</xCoord><yCoord>309</yCoord></edgeMap>
   </roi>
  </unblindedReadNodule>
  <unblindedReadNodule>
   <noduleID>12767</noduleID>
   <characteristics>
    <subtlety>5</subtlety>
    <internalStructure>1</internalStructure>
    <calcification>6</calcification>
    <sphericity>4</sphericity>
    <margin>4</margin>
    <lobulation>3</lobulation>
    <spiculation>1</spiculation>
    <texture>5</texture>
    <malignancy>3</malignancy>
   </characteristics>
   <roi>
    <imageZposition>1605.0</imageZposition>
    <imageSOP_UID>1.3.6.1.4.1.14519.5.2.1.6279.6001.722998882277210158221849311500</imageSOP_UID>
    <inclusion>TRUE</inclusion>
    <edgeMap><xCoord>362</xCoord><yCoord>393</yCoord></edgeMap>
    <edgeMap><xCoord>363</xCoord><yCoord>392</yCoord></edgeMap>
    <edgeMap><xCoord>364</xCoord><yCoord>392</yCoord></edgeMap>
    <edgeMap><xCoord>365</xCoord><yCoord>391</yCoord></edgeMap>
    <edgeMap><xCoord>366</xCoord><yCoord>390</yCoord></edgeMap>
    <edgeMap><xCoord>367</xCoord><yCoord>389</yCoord></edgeMap>
    <edgeMap><xCoord>367</xCoord><yCoord>388</yCoord></edgeMap>
    <edgeMap><xCoord>367</xCoord><yCoord>387</yCoord></edgeMap>
    <edgeMap><xCoord>367</xCoord><yCoord>386</yCoord></edgeMap>
    <edgeMap><xCoord>367</xCoord><yCoord>385</yCoord></edgeMap>
    <edgeMap><xCoord>367</xCoord><yCoord>384</yCoord></edgeMap>
    <edgeMap><xCoord>367</xCoord><yCoord>383</yCoord></edgeMap>
    <edgeMap><xCoord>366</xCoord><yCoord>382</yCoord></edgeMap>
    <edgeMap><xCoord>365</xCoord><yCoord>382</yCoord></edgeMap>
    <edgeMap><xCoord>364</xCoord><yCoord>382</yCoord></edgeMap>
    <edgeMap><xCoord>363</xCoord><yCoord>382</yCoord></edgeMap>
    <edgeMap><xCoord>362</xCoord><yCoord>381</yCoord></edgeMap>
    <edgeMap><xCoord>362</xCoord><yCoord>380</yCoord></edgeMap>
    <edgeMap><xCoord>362</xCoord><yCoord>379</yCoord></edgeMap>
    <edgeMap><xCoord>361</xCoord><yCoord>378</yCoord></edgeMap>
    <edgeMap><xCoord>361</xCoord><yCoord>377</yCoord></edgeMap>
    <edgeMap><xCoord>360</xCoord><yCoord>376</yCoord></edgeMap>
    <edgeMap><xCoord>359</xCoord><yCoord>376</yCoord></edgeMap>
    <edgeMap><xCoord>359</xCoord><yCoord>377</yCoord></edgeMap>
    <edgeMap><xCoord>359</xCoord><yCoord>378</yCoord></edgeMap>
    <edgeMap><xCoord>359</xCoord><yCoord>379</yCoord></edgeMap>
    <edgeMap><xCoord>358</xCoord><yCoord>380</yCoord></edgeMap>
    <edgeMap><xCoord>358</xCoord><yCoord>381</yCoord></edgeMap>
    <edgeMap><xCoord>358</xCoord><yCoord>382</yCoord></edgeMap>
    <edgeMap><xCoord>358</xCoord><yCoord>383</yCoord></edgeMap>
    <edgeMap><xCoord>358</xCoord><yCoord>384</yCoord></edgeMap>
    <edgeMap><xCoord>358</xCoord><yCoord>385</yCoord></edgeMap>
    <edgeMap><xCoord>357</xCoord><yCoord>386</yCoord></edgeMap>
    <edgeMap><xCoord>357</xCoord><yCoord>387</yCoord></edgeMap>
    <edgeMap><xCoord>357</xCoord><yCoord>388</yCoord></edgeMap>
    <edgeMap><xCoord>357</xCoord><yCoord>389</yCoord></edgeMap>
    <edgeMap><xCoord>357</xCoord><yCoord>390</yCoord></edgeMap>
    <edgeMap><xCoord>357</xCoord><yCoord>391</yCoord></edgeMap>
    <edgeMap><xCoord>357</xCoord><yCoord>392</yCoord></edgeMap>
    <edgeMap><xCoord>357</xCoord><yCoord>393</yCoord></edgeMap>
    <edgeMap><xCoord>358</xCoord><yCoord>393</yCoord></edgeMap>
    <edgeMap><xCoord>359</xCoord><yCoord>393</yCoord></edgeMap>
    <edgeMap><xCoord>360</xCoord><yCoord>393</yCoord></edgeMap>
    <edgeMap><xCoord>361</xCoord><yCoord>393</yCoord></edgeMap>
    <edgeMap><xCoord>362</xCoord><yCoord>393</yCoord></edgeMap>
   </roi>
   <roi>
    <imageZposition>1602.0</imageZposition>
    <imageSOP_UID>1.3.6.1.4.1.14519.5.2.1.6279.6001.170861912642382333711227111841</imageSOP_UID>
    <inclusion>TRUE</inclusion>
    <edgeMap><xCoord>359</xCoord><yCoord>394</yCoord></edgeMap>
    <edgeMap><xCoord>360</xCoord><yCoord>393</yCoord></edgeMap>
    <edgeMap><xCoord>361</xCoord><yCoord>393</yCoord></edgeMap>
    <edgeMap><xCoord>362</xCoord><yCoord>392</yCoord></edgeMap>
    <edgeMap><xCoord>363</xCoord><yCoord>392</yCoord></edgeMap>
    <edgeMap><xCoord>364</xCoord><yCoord>392</yCoord></edgeMap>
    <edgeMap><xCoord>365</xCoord><yCoord>392</yCoord></edgeMap>
    <edgeMap><xCoord>366</xCoord><yCoord>391</yCoord></edgeMap>
    <edgeMap><xCoord>366</xCoord><yCoord>390</yCoord></edgeMap>
    <edgeMap><xCoord>367</xCoord><yCoord>389</yCoord></edgeMap>
    <edgeMap><xCoord>368</xCoord><yCoord>388</yCoord></edgeMap>
    <edgeMap><xCoord>368</xCoord><yCoord>387</yCoord></edgeMap>
    <edgeMap><xCoord>367</xCoord><yCoord>386</yCoord></edgeMap>
    <edgeMap><xCoord>367</xCoord><yCoord>385</yCoord></edgeMap>
    <edgeMap><xCoord>366</xCoord><yCoord>384</yCoord></edgeMap>
    <edgeMap><xCoord>365</xCoord><yCoord>383</yCoord></edgeMap>
    <edgeMap><xCoord>364</xCoord><yCoord>382</yCoord></edgeMap>
    <edgeMap><xCoord>364</xCoord><yCoord>381</yCoord></edgeMap>
    <edgeMap><xCoord>363</xCoord><yCoord>380</yCoord></edgeMap>
    <edgeMap><xCoord>363</xCoord><yCoord>379</yCoord></edgeMap>
    <edgeMap><xCoord>362</xCoord><yCoord>378</yCoord></edgeMap>
    <edgeMap><xCoord>361</xCoord><yCoord>377</yCoord></edgeMap>
    <edgeMap><xCoord>360</xCoord><yCoord>376</yCoord></edgeMap>
    <edgeMap><xCoord>360</xCoord><yCoord>375</yCoord></edgeMap>
    <edgeMap><xCoord>360</xCoord><yCoord>374</yCoord></edgeMap>
    <edgeMap><xCoord>360</xCoord><yCoord>373</yCoord></edgeMap>
    <edgeMap><xCoord>359</xCoord><yCoord>373</yCoord></edgeMap>
    <edgeMap><xCoord>358</xCoord><yCoord>373</yCoord></edgeMap>
    <edgeMap><xCoord>357</xCoord><yCoord>373</yCoord></edgeMap>
    <edgeMap><xCoord>356</xCoord><yCoord>373</yCoord></edgeMap>
    <edgeMap><xCoord>355</xCoord><yCoord>373</yCoord></edgeMap>
    <edgeMap><xCoord>354</xCoord><yCoord>373</yCoord></edgeMap>
    <edgeMap><xCoord>353</xCoord><yCoord>373</yCoord></edgeMap>
    <edgeMap><xCoord>352</xCoord><yCoord>373</yCoord></edgeMap>
    <edgeMap><xCoord>351</xCoord><yCoord>373</yCoord></edgeMap>
    <edgeMap><xCoord>351</xCoord><yCoord>374</yCoord></edgeMap>
    <edgeMap><xCoord>352</xCoord><yCoord>374</yCoord></edgeMap>
    <edgeMap><xCoord>353</xCoord><yCoord>375</yCoord></edgeMap>
    <edgeMap><xCoord>353</xCoord><yCoord>376</yCoord></edgeMap>
    <edgeMap><xCoord>354</xCoord><yCoord>377</yCoord></edgeMap>
    <edgeMap><xCoord>354</xCoord><yCoord>378</yCoord></edgeMap>
    <edgeMap><xCoord>355</xCoord><yCoord>379</yCoord></edgeMap>
    <edgeMap><xCoord>355</xCoord><yCoord>380</yCoord></edgeMap>
    <edgeMap><xCoord>355</xCoord><yCoord>381</yCoord></edgeMap>
    <edgeMap><xCoord>354</xCoord><yCoord>382</yCoord></edgeMap>
    <edgeMap><xCoord>354</xCoord><yCoord>383</yCoord></edgeMap>
    <edgeMap><xCoord>354</xCoord><yCoord>384</yCoord></edgeMap>
    <edgeMap><xCoord>354</xCoord><yCoord>385</yCoord></edgeMap>
    <edgeMap><xCoord>353</xCoord><yCoord>386</yCoord></edgeMap>
    <edgeMap><xCoord>353</xCoord><yCoord>387</yCoord></edgeMap>
    <edgeMap><xCoord>353</xCoord><yCoord>388</yCoord></edgeMap>
    <edgeMap><xCoord>352</xCoord><yCoord>389</yCoord></edgeMap>
    <edgeMap><xCoord>352</xCoord><yCoord>390</yCoord></edgeMap>
    <edgeMap><xCoord>352</xCoord><yCoord>391</yCoord></edgeMap>
    <edgeMap><xCoord>353</xCoord><yCoord>392</yCoord></edgeMap>
    <edgeMap><xCoord>354</xCoord><yCoord>393</yCoord></edgeMap>
    <edgeMap><xCoord>355</xCoord><yCoord>393</yCoord></edgeMap>
    <edgeMap><xCoord>356</xCoord><yCoord>392</yCoord></edgeMap>
    <edgeMap><xCoord>357</xCoord><yCoord>393</yCoord></edgeMap>
    <edgeMap><xCoord>358</xCoord><yCoord>394</yCoord></edgeMap>
    <edgeMap><xCoord>359</xCoord><yCoord>394</yCoord></edgeMap>
   </roi>
   <roi>
    <imageZposition>1599.0</imageZposition>
    <imageSOP_UID>1.3.6.1.4.1.14519.5.2.1.6279.6001.108484705494587327868923570691</imageSOP_UID>
    <inclusion>TRUE</inclusion>
    <edgeMap><xCoord>359</xCoord><yCoord>395</yCoord></edgeMap>
    <edgeMap><xCoord>360</xCoord><yCoord>394</yCoord></edgeMap>
    <edgeMap><xCoord>361</xCoord><yCoord>394</yCoord></edgeMap>
    <edgeMap><xCoord>362</xCoord><yCoord>393</yCoord></edgeMap>
    <edgeMap><xCoord>363</xCoord><yCoord>393</yCoord></edgeMap>
    <edgeMap><xCoord>364</xCoord><yCoord>392</yCoord></edgeMap>
    <edgeMap><xCoord>365</xCoord><yCoord>392</yCoord></edgeMap>
    <edgeMap><xCoord>366</xCoord><yCoord>392</yCoord></edgeMap>
    <edgeMap><xCoord>367</xCoord><yCoord>392</yCoord></edgeMap>
    <edgeMap><xCoord>367</xCoord><yCoord>391</yCoord></edgeMap>
    <edgeMap><xCoord>368</xCoord><yCoord>390</yCoord></edgeMap>
    <edgeMap><xCoord>369</xCoord><yCoord>389</yCoord></edgeMap>
    <edgeMap><xCoord>369</xCoord><yCoord>388</yCoord></edgeMap>
    <edgeMap><xCoord>369</xCoord><yCoord>387</yCoord></edgeMap>
    <edgeMap><xCoord>368</xCoord><yCoord>386</yCoord></edgeMap>
    <edgeMap><xCoord>368</xCoord><yCoord>385</yCoord></edgeMap>
    <edgeMap><xCoord>367</xCoord><yCoord>384</yCoord></edgeMap>
    <edgeMap><xCoord>368</xCoord><yCoord>383</yCoord></edgeMap>
    <edgeMap><xCoord>368</xCoord><yCoord>382</yCoord></edgeMap>
    <edgeMap><xCoord>367</xCoord><yCoord>381</yCoord></edgeMap>
    <edgeMap><xCoord>367</xCoord><yCoord>380</yCoord></edgeMap>
    <edgeMap><xCoord>366</xCoord><yCoord>379</yCoord></edgeMap>
    <edgeMap><xCoord>366</xCoord><yCoord>378</yCoord></edgeMap>
    <edgeMap><xCoord>366</xCoord><yCoord>377</yCoord></edgeMap>
    <edgeMap><xCoord>365</xCoord><yCoord>377</yCoord></edgeMap>
    <edgeMap><xCoord>364</xCoord><yCoord>377</yCoord></edgeMap>
    <edgeMap><xCoord>363</xCoord><yCoord>376</yCoord></edgeMap>
    <edgeMap><xCoord>362</xCoord><yCoord>376</yCoord></edgeMap>
    <edgeMap><xCoord>361</xCoord><yCoord>375</yCoord></edgeMap>
    <edgeMap><xCoord>360</xCoord><yCoord>375</yCoord></edgeMap>
    <edgeMap><xCoord>359</xCoord><yCoord>375</yCoord></edgeMap>
    <edgeMap><xCoord>358</xCoord><yCoord>374</yCoord></edgeMap>
    <edgeMap><xCoord>357</xCoord><yCoord>374</yCoord></edgeMap>
    <edgeMap><xCoord>356</xCoord><yCoord>374</yCoord></edgeMap>
    <edgeMap><xCoord>355</xCoord><yCoord>374</yCoord></edgeMap>
    <edgeMap><xCoord>354</xCoord><yCoord>374</yCoord></edgeMap>
    <edgeMap><xCoord>353</xCoord><yCoord>375</yCoord></edgeMap>
    <edgeMap><xCoord>353</xCoord><yCoord>376</yCoord></edgeMap>
    <edgeMap><xCoord>354</xCoord><yCoord>377</yCoord></edgeMap>
    <edgeMap><xCoord>355</xCoord><yCoord>378</yCoord></edgeMap>
    <edgeMap><xCoord>356</xCoord><yCoord>379</yCoord></edgeMap>
    <edgeMap><xCoord>356</xCoord><yCoord>380</yCoord></edgeMap>
    <edgeMap><xCoord>356</xCoord><yCoord>381</yCoord></edgeMap>
    <edgeMap><xCoord>355</xCoord><yCoord>382</yCoord></edgeMap>
    <edgeMap><xCoord>354</xCoord><yCoord>383</yCoord></edgeMap>
    <edgeMap><xCoord>353</xCoord><yCoord>384</yCoord></edgeMap>
    <edgeMap><xCoord>353</xCoord><yCoord>385</yCoord></edgeMap>
    <edgeMap><xCoord>353</xCoord><yCoord>386</yCoord></edgeMap>
    <edgeMap><xCoord>353</xCoord><yCoord>387</yCoord></edgeMap>
    <edgeMap><xCoord>353</xCoord><yCoord>388</yCoord></edgeMap>
    <edgeMap><xCoord>353</xCoord><yCoord>389</yCoord></edgeMap>
    <edgeMap><xCoord>353</xCoord><yCoord>390</yCoord></edgeMap>
    <edgeMap><xCoord>353</xCoord><yCoord>391</yCoord></edgeMap>
    <edgeMap><xCoord>354</xCoord><yCoord>392</yCoord></edgeMap>
    <edgeMap><xCoord>355</xCoord><yCoord>393</yCoord></edgeMap>
    <edgeMap><xCoord>356</xCoord><yCoord>394</yCoord></edgeMap>
    <edgeMap><xCoord>356</xCoord><yCoord>395</yCoord></edgeMap>
    <edgeMap><xCoord>357</xCoord><yCoord>395</yCoord></edgeMap>
    <edgeMap><xCoord>358</xCoord><yCoord>395</yCoord></edgeMap>
    <edgeMap><xCoord>359</xCoord><yCoord>395</yCoord></edgeMap>
   </roi>
   <roi>
    <imageZposition>1596.0</imageZposition>
    <imageSOP_UID>1.3.6.1.4.1.14519.5.2.1.6279.6001.254272097176595888714095960435</imageSOP_UID>
    <inclusion>TRUE</inclusion>
    <edgeMap><xCoord>364</xCoord><yCoord>394</yCoord></edgeMap>
    <edgeMap><xCoord>365</xCoord><yCoord>393</yCoord></edgeMap>
    <edgeMap><xCoord>366</xCoord><yCoord>392</yCoord></edgeMap>
    <edgeMap><xCoord>367</xCoord><yCoord>391</yCoord></edgeMap>
    <edgeMap><xCoord>367</xCoord><yCoord>390</yCoord></edgeMap>
    <edgeMap><xCoord>367</xCoord><yCoord>389</yCoord></edgeMap>
    <edgeMap><xCoord>368</xCoord><yCoord>388</yCoord></edgeMap>
    <edgeMap><xCoord>368</xCoord><yCoord>387</yCoord></edgeMap>
    <edgeMap><xCoord>368</xCoord><yCoord>386</yCoord></edgeMap>
    <edgeMap><xCoord>368</xCoord><yCoord>385</yCoord></edgeMap>
    <edgeMap><xCoord>368</xCoord><yCoord>384</yCoord></edgeMap>
    <edgeMap><xCoord>367</xCoord><yCoord>383</yCoord></edgeMap>
    <edgeMap><xCoord>367</xCoord><yCoord>382</yCoord></edgeMap>
    <edgeMap><xCoord>366</xCoord><yCoord>382</yCoord></edgeMap>
    <edgeMap><xCoord>365</xCoord><yCoord>381</yCoord></edgeMap>
    <edgeMap><xCoord>364</xCoord><yCoord>380</yCoord></edgeMap>
    <edgeMap><xCoord>363</xCoord><yCoord>379</yCoord></edgeMap>
    <edgeMap><xCoord>363</xCoord><yCoord>378</yCoord></edgeMap>
    <edgeMap><xCoord>362</xCoord><yCoord>378</yCoord></edgeMap>
    <edgeMap><xCoord>361</xCoord><yCoord>378</yCoord></edgeMap>
    <edgeMap><xCoord>360</xCoord><yCoord>378</yCoord></edgeMap>
    <edgeMap><xCoord>359</xCoord><yCoord>378</yCoord></edgeMap>
    <edgeMap><xCoord>358</xCoord><yCoord>379</yCoord></edgeMap>
    <edgeMap><xCoord>357</xCoord><yCoord>380</yCoord></edgeMap>
    <edgeMap><xCoord>356</xCoord><yCoord>381</yCoord></edgeMap>
    <edgeMap><xCoord>356</xCoord><yCoord>382</yCoord></edgeMap>
    <edgeMap><xCoord>355</xCoord><yCoord>383</yCoord></edgeMap>
    <edgeMap><xCoord>354</xCoord><yCoord>384</yCoord></edgeMap>
    <edgeMap><xCoord>354</xCoord><yCoord>385</yCoord></edgeMap>
    <edgeMap><xCoord>353</xCoord><yCoord>386</yCoord></edgeMap>
    <edgeMap><xCoord>353</xCoord><yCoord>387</yCoord></edgeMap>
    <edgeMap><xCoord>353</xCoord><yCoord>388</yCoord></edgeMap>
    <edgeMap><xCoord>353</xCoord><yCoord>389</yCoord></edgeMap>
    <edgeMap><xCoord>353</xCoord><yCoord>390</yCoord></edgeMap>
    <edgeMap><xCoord>353</xCoord><yCoord>391</yCoord></edgeMap>
    <edgeMap><xCoord>354</xCoord><yCoord>391</yCoord></edgeMap>
    <edgeMap><xCoord>355</xCoord><yCoord>392</yCoord></edgeMap>
    <edgeMap><xCoord>356</xCoord><yCoord>393</yCoord></edgeMap>
    <edgeMap><xCoord>357</xCoord><yCoord>393</yCoord></edgeMap>
    <edgeMap><xCoord>358</xCoord><yCoord>393</yCoord></edgeMap>
    <edgeMap><xCoord>359</xCoord><yCoord>393</yCoord></edgeMap>
    <edgeMap><xCoord>360</xCoord><yCoord>394</yCoord></edgeMap>
    <edgeMap><xCoord>361</xCoord><yCoord>394</yCoord></edgeMap>
    <edgeMap><xCoord>362</xCoord><yCoord>394</yCoord></edgeMap>
    <edgeMap><xCoord>363</xCoord><yCoord>394</yCoord></edgeMap>
    <edgeMap><xCoord>364</xCoord><yCoord>394</yCoord></edgeMap>
   </roi>
   <roi>
    <imageZposition>1593.0</imageZposition>
    <imageSOP_UID>1.3.6.1.4.1.14519.5.2.1.6279.6001.123051641138149184999386025698</imageSOP_UID>
    <inclusion>TRUE</inclusion>
    <edgeMap><xCoord>361</xCoord><yCoord>394</yCoord></edgeMap>
    <edgeMap><xCoord>362</xCoord><yCoord>393</yCoord></edgeMap>
    <edgeMap><xCoord>362</xCoord><yCoord>392</yCoord></edgeMap>
    <edgeMap><xCoord>363</xCoord><yCoord>391</yCoord></edgeMap>
    <edgeMap><xCoord>364</xCoord><yCoord>391</yCoord></edgeMap>
    <edgeMap><xCoord>365</xCoord><yCoord>391</yCoord></edgeMap>
    <edgeMap><xCoord>366</xCoord><yCoord>391</yCoord></edgeMap>
    <edgeMap><xCoord>366</xCoord><yCoord>390</yCoord></edgeMap>
    <edgeMap><xCoord>366</xCoord><yCoord>389</yCoord></edgeMap>
    <edgeMap><xCoord>366</xCoord><yCoord>388</yCoord></edgeMap>
    <edgeMap><xCoord>366</xCoord><yCoord>387</yCoord></edgeMap>
    <edgeMap><xCoord>366</xCoord><yCoord>386</yCoord></edgeMap>
    <edgeMap><xCoord>366</xCoord><yCoord>385</yCoord></edgeMap>
    <edgeMap><xCoord>366</xCoord><yCoord>384</yCoord></edgeMap>
    <edgeMap><xCoord>365</xCoord><yCoord>384</yCoord></edgeMap>
    <edgeMap><xCoord>364</xCoord><yCoord>383</yCoord></edgeMap>
    <edgeMap><xCoord>363</xCoord><yCoord>383</yCoord></edgeMap>
    <edgeMap><xCoord>362</xCoord><yCoord>383</yCoord></edgeMap>
    <edgeMap><xCoord>361</xCoord><yCoord>383</yCoord></edgeMap>
    <edgeMap><xCoord>360</xCoord><yCoord>383</yCoord></edgeMap>
    <edgeMap><xCoord>359</xCoord><yCoord>384</yCoord></edgeMap>
    <edgeMap><xCoord>358</xCoord><yCoord>385</yCoord></edgeMap>
    <edgeMap><xCoord>357</xCoord><yCoord>385</yCoord></edgeMap>
    <edgeMap><xCoord>356</xCoord><yCoord>386</yCoord></edgeMap>
    <edgeMap><xCoord>355</xCoord><yCoord>386</yCoord></edgeMap>
    <edgeMap><xCoord>354</xCoord><yCoord>387</yCoord></edgeMap>
    <edgeMap><xCoord>354</xCoord><yCoord>388</yCoord></edgeMap>
    <edgeMap><xCoord>354</xCoord><yCoord>389</yCoord></edgeMap>
    <edgeMap><xCoord>354</xCoord><yCoord>390</yCoord></edgeMap>
    <edgeMap><xCoord>354</xCoord><yCoord>391</yCoord></edgeMap>
    <edgeMap><xCoord>354</xCoord><yCoord>392</yCoord></edgeMap>
    <edgeMap><xCoord>355</xCoord><yCoord>393</yCoord></edgeMap>
    <edgeMap><xCoord>356</xCoord><yCoord>393</yCoord></edgeMap>
    <edgeMap><xCoord>357</xCoord><yCoord>393</yCoord></edgeMap>
    <edgeMap><xCoord>358</xCoord><yCoord>394</yCoord></edgeMap>
    <edgeMap><xCoord>359</xCoord><yCoord>394</yCoord></edgeMap>
    <edgeMap><xCoord>360</xCoord><yCoord>394</yCoord></edgeMap>
    <edgeMap><xCoord>361</xCoord><yCoord>394</yCoord></edgeMap>
   </roi>
  </unblindedReadNodule>
  <nonNodule>
   <nonNoduleID>12772</nonNoduleID>
   <imageZposition>1698.0</imageZposition>
   <imageSOP_UID>1.3.6.1.4.1.14519.5.2.1.6279.6001.320581961054046814564489892505</imageSOP_UID>
   <locus><xCoord>326</xCoord><yCoord>357</yCoord>
   </locus>
  </nonNodule>
  <nonNodule>
   <nonNoduleID>12773</nonNoduleID>
   <imageZposition>1668.0</imageZposition>
   <imageSOP_UID>1.3.6.1.4.1.14519.5.2.1.6279.6001.369332650459535164981728759588</imageSOP_UID>
   <locus><xCoord>324</xCoord><yCoord>226</yCoord>
   </locus>
  </nonNodule>
  <nonNodule>
   <nonNoduleID>12774</nonNoduleID>
   <imageZposition>1668.0</imageZposition>
   <imageSOP_UID>1.3.6.1.4.1.14519.5.2.1.6279.6001.369332650459535164981728759588</imageSOP_UID>
   <locus><xCoord>349</xCoord><yCoord>284</yCoord>
   </locus>
  </nonNodule>
  <nonNodule>
   <nonNoduleID>12775</nonNoduleID>
   <imageZposition>1668.0</imageZposition>
   <imageSOP_UID>1.3.6.1.4.1.14519.5.2.1.6279.6001.369332650459535164981728759588</imageSOP_UID>
   <locus><xCoord>387</xCoord><yCoord>340</yCoord>
   </locus>
  </nonNodule>
  <nonNodule>
   <nonNoduleID>12771</nonNoduleID>
   <imageZposition>1509.0</imageZposition>
   <imageSOP_UID>1.3.6.1.4.1.14519.5.2.1.6279.6001.171764220886228286496296692359</imageSOP_UID>
   <locus><xCoord>430</xCoord><yCoord>187</yCoord>
   </locus>
  </nonNodule>
  <nonNodule>
   <nonNoduleID>12776</nonNoduleID>
   <imageZposition>1449.0</imageZposition>
   <imageSOP_UID>1.3.6.1.4.1.14519.5.2.1.6279.6001.154029854000542767517221045365</imageSOP_UID>
   <locus><xCoord>124</xCoord><yCoord>404</yCoord>
   </locus>
  </nonNodule>
 </readingSession>
 <readingSession>
  <annotationVersion>3.12</annotationVersion>
  <servicingRadiologistID>anonymous</servicingRadiologistID>
  <unblindedReadNodule>
   <noduleID>16819</noduleID>
   <roi>
    <imageZposition>1689.0</imageZposition>
    <imageSOP_UID>1.3.6.1.4.1.14519.5.2.1.6279.6001.247162058914251296260745962348</imageSOP_UID>
    <inclusion>TRUE</inclusion>
    <edgeMap><xCoord>131</xCoord><yCoord>309</yCoord></edgeMap>
   </roi>
  </unblindedReadNodule>
  <unblindedReadNodule>
   <noduleID>16821</noduleID>
   <characteristics>
    <subtlety>5</subtlety>
    <internalStructure>1</internalStructure>
    <calcification>5</calcification>
    <sphericity>4</sphericity>
    <margin>4</margin>
    <lobulation>3</lobulation>
    <spiculation>2</spiculation>
    <texture>5</texture>
    <malignancy>1</malignancy>
   </characteristics>
   <roi>
    <imageZposition>1602.0</imageZposition>
    <imageSOP_UID>1.3.6.1.4.1.14519.5.2.1.6279.6001.170861912642382333711227111841</imageSOP_UID>
    <inclusion>TRUE</inclusion>
    <edgeMap><xCoord>359</xCoord><yCoord>395</yCoord></edgeMap>
    <edgeMap><xCoord>360</xCoord><yCoord>394</yCoord></edgeMap>
    <edgeMap><xCoord>361</xCoord><yCoord>393</yCoord></edgeMap>
    <edgeMap><xCoord>362</xCoord><yCoord>393</yCoord></edgeMap>
    <edgeMap><xCoord>363</xCoord><yCoord>392</yCoord></edgeMap>
    <edgeMap><xCoord>364</xCoord><yCoord>391</yCoord></edgeMap>
    <edgeMap><xCoord>365</xCoord><yCoord>391</yCoord></edgeMap>
    <edgeMap><xCoord>366</xCoord><yCoord>390</yCoord></edgeMap>
    <edgeMap><xCoord>367</xCoord><yCoord>390</yCoord></edgeMap>
    <edgeMap><xCoord>368</xCoord><yCoord>389</yCoord></edgeMap>
    <edgeMap><xCoord>369</xCoord><yCoord>388</yCoord></edgeMap>
    <edgeMap><xCoord>368</xCoord><yCoord>387</yCoord></edgeMap>
    <edgeMap><xCoord>368</xCoord><yCoord>386</yCoord></edgeMap>
    <edgeMap><xCoord>367</xCoord><yCoord>385</yCoord></edgeMap>
    <edgeMap><xCoord>366</xCoord><yCoord>384</yCoord></edgeMap>
    <edgeMap><xCoord>365</xCoord><yCoord>383</yCoord></edgeMap>
    <edgeMap><xCoord>364</xCoord><yCoord>382</yCoord></edgeMap>
    <edgeMap><xCoord>363</xCoord><yCoord>381</yCoord></edgeMap>
    <edgeMap><xCoord>362</xCoord><yCoord>381</yCoord></edgeMap>
    <edgeMap><xCoord>361</xCoord><yCoord>380</yCoord></edgeMap>
    <edgeMap><xCoord>360</xCoord><yCoord>381</yCoord></edgeMap>
    <edgeMap><xCoord>359</xCoord><yCoord>382</yCoord></edgeMap>
    <edgeMap><xCoord>358</xCoord><yCoord>383</yCoord></edgeMap>
    <edgeMap><xCoord>357</xCoord><yCoord>384</yCoord></edgeMap>
    <edgeMap><xCoord>357</xCoord><yCoord>385</yCoord></edgeMap>
    <edgeMap><xCoord>357</xCoord><yCoord>386</yCoord></edgeMap>
    <edgeMap><xCoord>356</xCoord><yCoord>387</yCoord></edgeMap>
    <edgeMap><xCoord>356</xCoord><yCoord>388</yCoord></edgeMap>
    <edgeMap><xCoord>355</xCoord><yCoord>389</yCoord></edgeMap>
    <edgeMap><xCoord>356</xCoord><yCoord>390</yCoord></edgeMap>
    <edgeMap><xCoord>356</xCoord><yCoord>391</yCoord></edgeMap>
    <edgeMap><xCoord>357</xCoord><yCoord>392</yCoord></edgeMap>
    <edgeMap><xCoord>357</xCoord><yCoord>393</yCoord></edgeMap>
    <edgeMap><xCoord>358</xCoord><yCoord>394</yCoord></edgeMap>
    <edgeMap><xCoord>359</xCoord><yCoord>395</yCoord></edgeMap>
   </roi>
   <roi>
    <imageZposition>1599.0</imageZposition>
    <imageSOP_UID>1.3.6.1.4.1.14519.5.2.1.6279.6001.108484705494587327868923570691</imageSOP_UID>
    <inclusion>TRUE</inclusion>
    <edgeMap><xCoord>358</xCoord><yCoord>397</yCoord></edgeMap>
    <edgeMap><xCoord>359</xCoord><yCoord>396</yCoord></edgeMap>
    <edgeMap><xCoord>360</xCoord><yCoord>396</yCoord></edgeMap>
    <edgeMap><xCoord>361</xCoord><yCoord>395</yCoord></edgeMap>
    <edgeMap><xCoord>362</xCoord><yCoord>395</yCoord></edgeMap>
    <edgeMap><xCoord>363</xCoord><yCoord>394</yCoord></edgeMap>
    <edgeMap><xCoord>364</xCoord><yCoord>393</yCoord></edgeMap>
    <edgeMap><xCoord>365</xCoord><yCoord>392</yCoord></edgeMap>
    <edgeMap><xCoord>366</xCoord><yCoord>391</yCoord></edgeMap>
    <edgeMap><xCoord>367</xCoord><yCoord>391</yCoord></edgeMap>
    <edgeMap><xCoord>368</xCoord><yCoord>390</yCoord></edgeMap>
    <edgeMap><xCoord>369</xCoord><yCoord>389</yCoord></edgeMap>
    <edgeMap><xCoord>370</xCoord><yCoord>388</yCoord></edgeMap>
    <edgeMap><xCoord>369</xCoord><yCoord>387</yCoord></edgeMap>
    <edgeMap><xCoord>369</xCoord><yCoord>386</yCoord></edgeMap>
    <edgeMap><xCoord>369</xCoord><yCoord>385</yCoord></edgeMap>
    <edgeMap><xCoord>368</xCoord><yCoord>384</yCoord></edgeMap>
    <edgeMap><xCoord>367</xCoord><yCoord>383</yCoord></edgeMap>
    <edgeMap><xCoord>366</xCoord><yCoord>382</yCoord></edgeMap>
    <edgeMap><xCoord>366</xCoord><yCoord>381</yCoord></edgeMap>
    <edgeMap><xCoord>365</xCoord><yCoord>380</yCoord></edgeMap>
    <edgeMap><xCoord>364</xCoord><yCoord>379</yCoord></edgeMap>
    <edgeMap><xCoord>363</xCoord><yCoord>378</yCoord></edgeMap>
    <edgeMap><xCoord>362</xCoord><yCoord>378</yCoord></edgeMap>
    <edgeMap><xCoord>361</xCoord><yCoord>378</yCoord></edgeMap>
    <edgeMap><xCoord>360</xCoord><yCoord>378</yCoord></edgeMap>
    <edgeMap><xCoord>359</xCoord><yCoord>378</yCoord></edgeMap>
    <edgeMap><xCoord>358</xCoord><yCoord>379</yCoord></edgeMap>
    <edgeMap><xCoord>357</xCoord><yCoord>380</yCoord></edgeMap>
    <edgeMap><xCoord>357</xCoord><yCoord>381</yCoord></edgeMap>
    <edgeMap><xCoord>356</xCoord><yCoord>382</yCoord></edgeMap>
    <edgeMap><xCoord>356</xCoord><yCoord>383</yCoord></edgeMap>
    <edgeMap><xCoord>355</xCoord><yCoord>384</yCoord></edgeMap>
    <edgeMap><xCoord>354</xCoord><yCoord>385</yCoord></edgeMap>
    <edgeMap><xCoord>354</xCoord><yCoord>386</yCoord></edgeMap>
    <edgeMap><xCoord>353</xCoord><yCoord>387</yCoord></edgeMap>
    <edgeMap><xCoord>353</xCoord><yCoord>388</yCoord></edgeMap>
    <edgeMap><xCoord>353</xCoord><yCoord>389</yCoord></edgeMap>
    <edgeMap><xCoord>353</xCoord><yCoord>390</yCoord></edgeMap>
    <edgeMap><xCoord>353</xCoord><yCoord>391</yCoord></edgeMap>
    <edgeMap><xCoord>354</xCoord><yCoord>392</yCoord></edgeMap>
    <edgeMap><xCoord>354</xCoord><yCoord>393</yCoord></edgeMap>
    <edgeMap><xCoord>355</xCoord><yCoord>394</yCoord></edgeMap>
    <edgeMap><xCoord>356</xCoord><yCoord>395</yCoord></edgeMap>
    <edgeMap><xCoord>357</xCoord><yCoord>396</yCoord></edgeMap>
    <edgeMap><xCoord>358</xCoord><yCoord>397</yCoord></edgeMap>
   </roi>
   <roi>
    <imageZposition>1596.0</imageZposition>
    <imageSOP_UID>1.3.6.1.4.1.14519.5.2.1.6279.6001.254272097176595888714095960435</imageSOP_UID>
    <inclusion>TRUE</inclusion>
    <edgeMap><xCoord>361</xCoord><yCoord>397</yCoord></edgeMap>
    <edgeMap><xCoord>362</xCoord><yCoord>396</yCoord></edgeMap>
    <edgeMap><xCoord>363</xCoord><yCoord>396</yCoord></edgeMap>
    <edgeMap><xCoord>364</xCoord><yCoord>395</yCoord></edgeMap>
    <edgeMap><xCoord>365</xCoord><yCoord>395</yCoord></edgeMap>
    <edgeMap><xCoord>366</xCoord><yCoord>394</yCoord></edgeMap>
    <edgeMap><xCoord>367</xCoord><yCoord>394</yCoord></edgeMap>
    <edgeMap><xCoord>368</xCoord><yCoord>393</yCoord></edgeMap>
    <edgeMap><xCoord>369</xCoord><yCoord>392</yCoord></edgeMap>
    <edgeMap><xCoord>369</xCoord><yCoord>391</yCoord></edgeMap>
    <edgeMap><xCoord>369</xCoord><yCoord>390</yCoord></edgeMap>
    <edgeMap><xCoord>369</xCoord><yCoord>389</yCoord></edgeMap>
    <edgeMap><xCoord>369</xCoord><yCoord>388</yCoord></edgeMap>
    <edgeMap><xCoord>368</xCoord><yCoord>387</yCoord></edgeMap>
    <edgeMap><xCoord>368</xCoord><yCoord>386</yCoord></edgeMap>
    <edgeMap><xCoord>367</xCoord><yCoord>385</yCoord></edgeMap>
    <edgeMap><xCoord>367</xCoord><yCoord>384</yCoord></edgeMap>
    <edgeMap><xCoord>367</xCoord><yCoord>383</yCoord></edgeMap>
    <edgeMap><xCoord>367</xCoord><yCoord>382</yCoord></edgeMap>
    <edgeMap><xCoord>366</xCoord><yCoord>381</yCoord></edgeMap>
    <edgeMap><xCoord>366</xCoord><yCoord>380</yCoord></edgeMap>
    <edgeMap><xCoord>365</xCoord><yCoord>381</yCoord></edgeMap>
    <edgeMap><xCoord>364</xCoord><yCoord>381</yCoord></edgeMap>
    <edgeMap><xCoord>363</xCoord><yCoord>380</yCoord></edgeMap>
    <edgeMap><xCoord>363</xCoord><yCoord>379</yCoord></edgeMap>
    <edgeMap><xCoord>362</xCoord><yCoord>378</yCoord></edgeMap>
    <edgeMap><xCoord>361</xCoord><yCoord>378</yCoord></edgeMap>
    <edgeMap><xCoord>360</xCoord><yCoord>378</yCoord></edgeMap>
    <edgeMap><xCoord>359</xCoord><yCoord>378</yCoord></edgeMap>
    <edgeMap><xCoord>358</xCoord><yCoord>378</yCoord></edgeMap>
    <edgeMap><xCoord>357</xCoord><yCoord>379</yCoord></edgeMap>
    <edgeMap><xCoord>357</xCoord><yCoord>380</yCoord></edgeMap>
    <edgeMap><xCoord>356</xCoord><yCoord>381</yCoord></edgeMap>
    <edgeMap><xCoord>356</xCoord><yCoord>382</yCoord></edgeMap>
    <edgeMap><xCoord>356</xCoord><yCoord>383</yCoord></edgeMap>
    <edgeMap><xCoord>356</xCoord><yCoord>384</yCoord></edgeMap>
    <edgeMap><xCoord>355</xCoord><yCoord>385</yCoord></edgeMap>
    <edgeMap><xCoord>354</xCoord><yCoord>386</yCoord></edgeMap>
    <edgeMap><xCoord>354</xCoord><yCoord>387</yCoord></edgeMap>
    <edgeMap><xCoord>354</xCoord><yCoord>388</yCoord></edgeMap>
    <edgeMap><xCoord>353</xCoord><yCoord>389</yCoord></edgeMap>
    <edgeMap><xCoord>353</xCoord><yCoord>390</yCoord></edgeMap>
    <edgeMap><xCoord>354</xCoord><yCoord>391</yCoord></edgeMap>
    <edgeMap><xCoord>354</xCoord><yCoord>392</yCoord></edgeMap>
    <edgeMap><xCoord>355</xCoord><yCoord>393</yCoord></edgeMap>
    <edgeMap><xCoord>356</xCoord><yCoord>394</yCoord></edgeMap>
    <edgeMap><xCoord>357</xCoord><yCoord>395</yCoord></edgeMap>
    <edgeMap><xCoord>358</xCoord><yCoord>395</yCoord></edgeMap>
    <edgeMap><xCoord>359</xCoord><yCoord>396</yCoord></edgeMap>
    <edgeMap><xCoord>360</xCoord><yCoord>397</yCoord></edgeMap>
    <edgeMap><xCoord>361</xCoord><yCoord>397</yCoord></edgeMap>
   </roi>
  </unblindedReadNodule>
  <nonNodule>
   <nonNoduleID>16826</nonNoduleID>
   <imageZposition>1698.0</imageZposition>
   <imageSOP_UID>1.3.6.1.4.1.14519.5.2.1.6279.6001.320581961054046814564489892505</imageSOP_UID>
   <locus><xCoord>326</xCoord><yCoord>357</yCoord>
   </locus>
  </nonNodule>
  <nonNodule>
   <nonNoduleID>16828</nonNoduleID>
   <imageZposition>1668.0</imageZposition>
   <imageSOP_UID>1.3.6.1.4.1.14519.5.2.1.6279.6001.369332650459535164981728759588</imageSOP_UID>
   <locus><xCoord>349</xCoord><yCoord>284</yCoord>
   </locus>
  </nonNodule>
  <nonNodule>
   <nonNoduleID>16825</nonNoduleID>
   <imageZposition>1509.0</imageZposition>
   <imageSOP_UID>1.3.6.1.4.1.14519.5.2.1.6279.6001.171764220886228286496296692359</imageSOP_UID>
   <locus><xCoord>430</xCoord><yCoord>187</yCoord>
   </locus>
  </nonNodule>
  <nonNodule>
   <nonNoduleID>16830</nonNoduleID>
   <imageZposition>1449.0</imageZposition>
   <imageSOP_UID>1.3.6.1.4.1.14519.5.2.1.6279.6001.154029854000542767517221045365</imageSOP_UID>
   <locus><xCoord>124</xCoord><yCoord>404</yCoord>
   </locus>
  </nonNodule>
 </readingSession>
 <readingSession>
  <annotationVersion>3.12</annotationVersion>
  <servicingRadiologistID>anonymous</servicingRadiologistID>
  <unblindedReadNodule>
   <noduleID>2266</noduleID>
   <characteristics>
    <subtlety>5</subtlety>
    <internalStructure>1</internalStructure>
    <calcification>6</calcification>
    <sphericity>4</sphericity>
    <margin>4</margin>
    <lobulation>2</lobulation>
    <spiculation>2</spiculation>
    <texture>4</texture>
    <malignancy>3</malignancy>
   </characteristics>
   <roi>
    <imageZposition>1605.0</imageZposition>
    <imageSOP_UID>1.3.6.1.4.1.14519.5.2.1.6279.6001.722998882277210158221849311500</imageSOP_UID>
    <inclusion>TRUE</inclusion>
    <edgeMap><xCoord>365</xCoord><yCoord>393</yCoord></edgeMap>
    <edgeMap><xCoord>366</xCoord><yCoord>392</yCoord></edgeMap>
    <edgeMap><xCoord>367</xCoord><yCoord>391</yCoord></edgeMap>
    <edgeMap><xCoord>368</xCoord><yCoord>391</yCoord></edgeMap>
    <edgeMap><xCoord>368</xCoord><yCoord>390</yCoord></edgeMap>
    <edgeMap><xCoord>369</xCoord><yCoord>389</yCoord></edgeMap>
    <edgeMap><xCoord>369</xCoord><yCoord>388</yCoord></edgeMap>
    <edgeMap><xCoord>369</xCoord><yCoord>387</yCoord></edgeMap>
    <edgeMap><xCoord>369</xCoord><yCoord>386</yCoord></edgeMap>
    <edgeMap><xCoord>369</xCoord><yCoord>385</yCoord></edgeMap>
    <edgeMap><xCoord>368</xCoord><yCoord>384</yCoord></edgeMap>
    <edgeMap><xCoord>367</xCoord><yCoord>383</yCoord></edgeMap>
    <edgeMap><xCoord>366</xCoord><yCoord>382</yCoord></edgeMap>
    <edgeMap><xCoord>366</xCoord><yCoord>381</yCoord></edgeMap>
    <edgeMap><xCoord>365</xCoord><yCoord>380</yCoord></edgeMap>
    <edgeMap><xCoord>364</xCoord><yCoord>379</yCoord></edgeMap>
    <edgeMap><xCoord>364</xCoord><yCoord>378</yCoord></edgeMap>
    <edgeMap><xCoord>363</xCoord><yCoord>377</yCoord></edgeMap>
    <edgeMap><xCoord>362</xCoord><yCoord>376</yCoord></edgeMap>
    <edgeMap><xCoord>361</xCoord><yCoord>375</yCoord></edgeMap>
    <edgeMap><xCoord>360</xCoord><yCoord>375</yCoord></edgeMap>
    <edgeMap><xCoord>359</xCoord><yCoord>375</yCoord></edgeMap>
    <edgeMap><xCoord>358</xCoord><yCoord>375</yCoord></edgeMap>
    <edgeMap><xCoord>357</xCoord><yCoord>375</yCoord></edgeMap>
    <edgeMap><xCoord>356</xCoord><yCoord>375</yCoord></edgeMap>
    <edgeMap><xCoord>355</xCoord><yCoord>376</yCoord></edgeMap>
    <edgeMap><xCoord>355</xCoord><yCoord>377</yCoord></edgeMap>
    <edgeMap><xCoord>355</xCoord><yCoord>378</yCoord></edgeMap>
    <edgeMap><xCoord>355</xCoord><yCoord>379</yCoord></edgeMap>
    <edgeMap><xCoord>355</xCoord><yCoord>380</yCoord></edgeMap>
    <edgeMap><xCoord>355</xCoord><yCoord>381</yCoord></edgeMap>
    <edgeMap><xCoord>355</xCoord><yCoord>382</yCoord></edgeMap>
    <edgeMap><xCoord>355</xCoord><yCoord>383</yCoord></edgeMap>
    <edgeMap><xCoord>355</xCoord><yCoord>384</yCoord></edgeMap>
    <edgeMap><xCoord>355</xCoord><yCoord>385</yCoord></edgeMap>
    <edgeMap><xCoord>355</xCoord><yCoord>386</yCoord></edgeMap>
    <edgeMap><xCoord>355</xCoord><yCoord>387</yCoord></edgeMap>
    <edgeMap><xCoord>356</xCoord><yCoord>388</yCoord></edgeMap>
    <edgeMap><xCoord>356</xCoord><yCoord>389</yCoord></edgeMap>
    <edgeMap><xCoord>357</xCoord><yCoord>390</yCoord></edgeMap>
    <edgeMap><xCoord>357</xCoord><yCoord>391</yCoord></edgeMap>
    <edgeMap><xCoord>358</xCoord><yCoord>391</yCoord></edgeMap>
    <edgeMap><xCoord>359</xCoord><yCoord>392</yCoord></edgeMap>
    <edgeMap><xCoord>360</xCoord><yCoord>392</yCoord></edgeMap>
    <edgeMap><xCoord>361</xCoord><yCoord>393</yCoord></edgeMap>
    <edgeMap><xCoord>362</xCoord><yCoord>393</yCoord></edgeMap>
    <edgeMap><xCoord>363</xCoord><yCoord>393</yCoord></edgeMap>
    <edgeMap><xCoord>364</xCoord><yCoord>393</yCoord></edgeMap>
    <edgeMap><xCoord>365</xCoord><yCoord>393</yCoord></edgeMap>
   </roi>
   <roi>
    <imageZposition>1602.0</imageZposition>
    <imageSOP_UID>1.3.6.1.4.1.14519.5.2.1.6279.6001.170861912642382333711227111841</imageSOP_UID>
    <inclusion>TRUE</inclusion>
    <edgeMap><xCoord>361</xCoord><yCoord>396</yCoord></edgeMap>
    <edgeMap><xCoord>362</xCoord><yCoord>395</yCoord></edgeMap>
    <edgeMap><xCoord>363</xCoord><yCoord>394</yCoord></edgeMap>
    <edgeMap><xCoord>364</xCoord><yCoord>394</yCoord></edgeMap>
    <edgeMap><xCoord>365</xCoord><yCoord>393</yCoord></edgeMap>
    <edgeMap><xCoord>366</xCoord><yCoord>392</yCoord></edgeMap>
    <edgeMap><xCoord>367</xCoord><yCoord>392</yCoord></edgeMap>
    <edgeMap><xCoord>368</xCoord><yCoord>392</yCoord></edgeMap>
    <edgeMap><xCoord>369</xCoord><yCoord>391</yCoord></edgeMap>
    <edgeMap><xCoord>370</xCoord><yCoord>391</yCoord></edgeMap>
    <edgeMap><xCoord>370</xCoord><yCoord>390</yCoord></edgeMap>
    <edgeMap><xCoord>370</xCoord><yCoord>389</yCoord></edgeMap>
    <edgeMap><xCoord>370</xCoord><yCoord>388</yCoord></edgeMap>
    <edgeMap><xCoord>370</xCoord><yCoord>387</yCoord></edgeMap>
    <edgeMap><xCoord>370</xCoord><yCoord>386</yCoord></edgeMap>
    <edgeMap><xCoord>370</xCoord><yCoord>385</yCoord></edgeMap>
    <edgeMap><xCoord>369</xCoord><yCoord>384</yCoord></edgeMap>
    <edgeMap><xCoord>369</xCoord><yCoord>383</yCoord></edgeMap>
    <edgeMap><xCoord>368</xCoord><yCoord>382</yCoord></edgeMap>
    <edgeMap><xCoord>367</xCoord><yCoord>381</yCoord></edgeMap>
    <edgeMap><xCoord>366</xCoord><yCoord>380</yCoord></edgeMap>
    <edgeMap><xCoord>365</xCoord><yCoord>379</yCoord></edgeMap>
    <edgeMap><xCoord>364</xCoord><yCoord>378</yCoord></edgeMap>
    <edgeMap><xCoord>364</xCoord><yCoord>377</yCoord></edgeMap>
    <edgeMap><xCoord>363</xCoord><yCoord>376</yCoord></edgeMap>
    <edgeMap><xCoord>362</xCoord><yCoord>375</yCoord></edgeMap>
    <edgeMap><xCoord>361</xCoord><yCoord>375</yCoord></edgeMap>
    <edgeMap><xCoord>360</xCoord><yCoord>375</yCoord></edgeMap>
    <edgeMap><xCoord>359</xCoord><yCoord>374</yCoord></edgeMap>
    <edgeMap><xCoord>359</xCoord><yCoord>373</yCoord></edgeMap>
    <edgeMap><xCoord>358</xCoord><yCoord>373</yCoord></edgeMap>
    <edgeMap><xCoord>357</xCoord><yCoord>373</yCoord></edgeMap>
    <edgeMap><xCoord>356</xCoord><yCoord>373</yCoord></edgeMap>
    <edgeMap><xCoord>355</xCoord><yCoord>373</yCoord></edgeMap>
    <edgeMap><xCoord>354</xCoord><yCoord>373</yCoord></edgeMap>
    <edgeMap><xCoord>353</xCoord><yCoord>373</yCoord></edgeMap>
    <edgeMap><xCoord>353</xCoord><yCoord>374</yCoord></edgeMap>
    <edgeMap><xCoord>353</xCoord><yCoord>375</yCoord></edgeMap>
    <edgeMap><xCoord>352</xCoord><yCoord>376</yCoord></edgeMap>
    <edgeMap><xCoord>352</xCoord><yCoord>377</yCoord></edgeMap>
    <edgeMap><xCoord>353</xCoord><yCoord>378</yCoord></edgeMap>
    <edgeMap><xCoord>354</xCoord><yCoord>379</yCoord></edgeMap>
    <edgeMap><xCoord>355</xCoord><yCoord>380</yCoord></edgeMap>
    <edgeMap><xCoord>356</xCoord><yCoord>380</yCoord></edgeMap>
    <edgeMap><xCoord>357</xCoord><yCoord>381</yCoord></edgeMap>
    <edgeMap><xCoord>357</xCoord><yCoord>382</yCoord></edgeMap>
    <edgeMap><xCoord>357</xCoord><yCoord>383</yCoord></edgeMap>
    <edgeMap><xCoord>356</xCoord><yCoord>384</yCoord></edgeMap>
    <edgeMap><xCoord>356</xCoord><yCoord>385</yCoord></edgeMap>
    <edgeMap><xCoord>355</xCoord><yCoord>386</yCoord></edgeMap>
    <edgeMap><xCoord>355</xCoord><yCoord>387</yCoord></edgeMap>
    <edgeMap><xCoord>354</xCoord><yCoord>388</yCoord></edgeMap>
    <edgeMap><xCoord>353</xCoord><yCoord>389</yCoord></edgeMap>
    <edgeMap><xCoord>352</xCoord><yCoord>390</yCoord></edgeMap>
    <edgeMap><xCoord>352</xCoord><yCoord>391</yCoord></edgeMap>
    <edgeMap><xCoord>353</xCoord><yCoord>392</yCoord></edgeMap>
    <edgeMap><xCoord>353</xCoord><yCoord>393</yCoord></edgeMap>
    <edgeMap><xCoord>354</xCoord><yCoord>393</yCoord></edgeMap>
    <edgeMap><xCoord>355</xCoord><yCoord>394</yCoord></edgeMap>
    <edgeMap><xCoord>356</xCoord><yCoord>394</yCoord></edgeMap>
    <edgeMap><xCoord>357</xCoord><yCoord>395</yCoord></edgeMap>
    <edgeMap><xCoord>358</xCoord><yCoord>395</yCoord></edgeMap>
    <edgeMap><xCoord>359</xCoord><yCoord>396</yCoord></edgeMap>
    <edgeMap><xCoord>360</xCoord><yCoord>396</yCoord></edgeMap>
    <edgeMap><xCoord>361</xCoord><yCoord>396</yCoord></edgeMap>
   </roi>
   <roi>
    <imageZposition>1599.0</imageZposition>
    <imageSOP_UID>1.3.6.1.4.1.14519.5.2.1.6279.6001.108484705494587327868923570691</imageSOP_UID>
    <inclusion>TRUE</inclusion>
    <edgeMap><xCoord>360</xCoord><yCoord>397</yCoord></edgeMap>
    <edgeMap><xCoord>361</xCoord><yCoord>396</yCoord></edgeMap>
    <edgeMap><xCoord>362</xCoord><yCoord>396</yCoord></edgeMap>
    <edgeMap><xCoord>363</xCoord><yCoord>395</yCoord></edgeMap>
    <edgeMap><xCoord>364</xCoord><yCoord>395</yCoord></edgeMap>
    <edgeMap><xCoord>365</xCoord><yCoord>394</yCoord></edgeMap>
    <edgeMap><xCoord>366</xCoord><yCoord>394</yCoord></edgeMap>
    <edgeMap><xCoord>367</xCoord><yCoord>393</yCoord></edgeMap>
    <edgeMap><xCoord>368</xCoord><yCoord>392</yCoord></edgeMap>
    <edgeMap><xCoord>369</xCoord><yCoord>392</yCoord></edgeMap>
    <edgeMap><xCoord>370</xCoord><yCoord>391</yCoord></edgeMap>
    <edgeMap><xCoord>371</xCoord><yCoord>391</yCoord></edgeMap>
    <edgeMap><xCoord>371</xCoord><yCoord>390</yCoord></edgeMap>
    <edgeMap><xCoord>371</xCoord><yCoord>389</yCoord></edgeMap>
    <edgeMap><xCoord>371</xCoord><yCoord>388</yCoord></edgeMap>
    <edgeMap><xCoord>371</xCoord><yCoord>387</yCoord></edgeMap>
    <edgeMap><xCoord>371</xCoord><yCoord>386</yCoord></edgeMap>
    <edgeMap><xCoord>371</xCoord><yCoord>385</yCoord></edgeMap>
    <edgeMap><xCoord>370</xCoord><yCoord>384</yCoord></edgeMap>
    <edgeMap><xCoord>370</xCoord><yCoord>383</yCoord></edgeMap>
    <edgeMap><xCoord>369</xCoord><yCoord>382</yCoord></edgeMap>
    <edgeMap><xCoord>368</xCoord><yCoord>381</yCoord></edgeMap>
    <edgeMap><xCoord>368</xCoord><yCoord>380</yCoord></edgeMap>
    <edgeMap><xCoord>367</xCoord><yCoord>380</yCoord></edgeMap>
    <edgeMap><xCoord>366</xCoord><yCoord>379</yCoord></edgeMap>
    <edgeMap><xCoord>365</xCoord><yCoord>378</yCoord></edgeMap>
    <edgeMap><xCoord>364</xCoord><yCoord>377</yCoord></edgeMap>
    <edgeMap><xCoord>363</xCoord><yCoord>376</yCoord></edgeMap>
    <edgeMap><xCoord>362</xCoord><yCoord>375</yCoord></edgeMap>
    <edgeMap><xCoord>361</xCoord><yCoord>375</yCoord></edgeMap>
    <edgeMap><xCoord>360</xCoord><yCoord>374</yCoord></edgeMap>
    <edgeMap><xCoord>359</xCoord><yCoord>373</yCoord></edgeMap>
    <edgeMap><xCoord>358</xCoord><yCoord>373</yCoord></edgeMap>
    <edgeMap><xCoord>357</xCoord><yCoord>373</yCoord></edgeMap>
    <edgeMap><xCoord>356</xCoord><yCoord>373</yCoord></edgeMap>
    <edgeMap><xCoord>355</xCoord><yCoord>373</yCoord></edgeMap>
    <edgeMap><xCoord>354</xCoord><yCoord>373</yCoord></edgeMap>
    <edgeMap><xCoord>353</xCoord><yCoord>374</yCoord></edgeMap>
    <edgeMap><xCoord>353</xCoord><yCoord>375</yCoord></edgeMap>
    <edgeMap><xCoord>353</xCoord><yCoord>376</yCoord></edgeMap>
    <edgeMap><xCoord>353</xCoord><yCoord>377</yCoord></edgeMap>
    <edgeMap><xCoord>353</xCoord><yCoord>378</yCoord></edgeMap>
    <edgeMap><xCoord>354</xCoord><yCoord>379</yCoord></edgeMap>
    <edgeMap><xCoord>355</xCoord><yCoord>380</yCoord></edgeMap>
    <edgeMap><xCoord>356</xCoord><yCoord>380</yCoord></edgeMap>
    <edgeMap><xCoord>357</xCoord><yCoord>381</yCoord></edgeMap>
    <edgeMap><xCoord>356</xCoord><yCoord>382</yCoord></edgeMap>
    <edgeMap><xCoord>355</xCoord><yCoord>383</yCoord></edgeMap>
    <edgeMap><xCoord>354</xCoord><yCoord>383</yCoord></edgeMap>
    <edgeMap><xCoord>354</xCoord><yCoord>384</yCoord></edgeMap>
    <edgeMap><xCoord>353</xCoord><yCoord>385</yCoord></edgeMap>
    <edgeMap><xCoord>352</xCoord><yCoord>385</yCoord></edgeMap>
    <edgeMap><xCoord>352</xCoord><yCoord>386</yCoord></edgeMap>
    <edgeMap><xCoord>352</xCoord><yCoord>387</yCoord></edgeMap>
    <edgeMap><xCoord>352</xCoord><yCoord>388</yCoord></edgeMap>
    <edgeMap><xCoord>352</xCoord><yCoord>389</yCoord></edgeMap>
    <edgeMap><xCoord>352</xCoord><yCoord>390</yCoord></edgeMap>
    <edgeMap><xCoord>352</xCoord><yCoord>391</yCoord></edgeMap>
    <edgeMap><xCoord>352</xCoord><yCoord>392</yCoord></edgeMap>
    <edgeMap><xCoord>353</xCoord><yCoord>393</yCoord></edgeMap>
    <edgeMap><xCoord>354</xCoord><yCoord>394</yCoord></edgeMap>
    <edgeMap><xCoord>355</xCoord><yCoord>395</yCoord></edgeMap>
    <edgeMap><xCoord>355</xCoord><yCoord>396</yCoord></edgeMap>
    <edgeMap><xCoord>356</xCoord><yCoord>396</yCoord></edgeMap>
    <edgeMap><xCoord>357</xCoord><yCoord>397</yCoord></edgeMap>
    <edgeMap><xCoord>358</xCoord><yCoord>397</yCoord></edgeMap>
    <edgeMap><xCoord>359</xCoord><yCoord>397</yCoord></edgeMap>
    <edgeMap><xCoord>360</xCoord><yCoord>397</yCoord></edgeMap>
   </roi>
   <roi>
    <imageZposition>1596.0</imageZposition>
    <imageSOP_UID>1.3.6.1.4.1.14519.5.2.1.6279.6001.254272097176595888714095960435</imageSOP_UID>
    <inclusion>TRUE</inclusion>
    <edgeMap><xCoord>361</xCoord><yCoord>398</yCoord></edgeMap>
    <edgeMap><xCoord>362</xCoord><yCoord>397</yCoord></edgeMap>
    <edgeMap><xCoord>363</xCoord><yCoord>396</yCoord></edgeMap>
    <edgeMap><xCoord>364</xCoord><yCoord>396</yCoord></edgeMap>
    <edgeMap><xCoord>365</xCoord><yCoord>396</yCoord></edgeMap>
    <edgeMap><xCoord>366</xCoord><yCoord>395</yCoord></edgeMap>
    <edgeMap><xCoord>367</xCoord><yCoord>394</yCoord></edgeMap>
    <edgeMap><xCoord>368</xCoord><yCoord>394</yCoord></edgeMap>
    <edgeMap><xCoord>369</xCoord><yCoord>393</yCoord></edgeMap>
    <edgeMap><xCoord>370</xCoord><yCoord>392</yCoord></edgeMap>
    <edgeMap><xCoord>371</xCoord><yCoord>392</yCoord></edgeMap>
    <edgeMap><xCoord>371</xCoord><yCoord>391</yCoord></edgeMap>
    <edgeMap><xCoord>371</xCoord><yCoord>390</yCoord></edgeMap>
    <edgeMap><xCoord>371</xCoord><yCoord>389</yCoord></edgeMap>
    <edgeMap><xCoord>371</xCoord><yCoord>388</yCoord></edgeMap>
    <edgeMap><xCoord>371</xCoord><yCoord>387</yCoord></edgeMap>
    <edgeMap><xCoord>371</xCoord><yCoord>386</yCoord></edgeMap>
    <edgeMap><xCoord>371</xCoord><yCoord>385</yCoord></edgeMap>
    <edgeMap><xCoord>370</xCoord><yCoord>385</yCoord></edgeMap>
    <edgeMap><xCoord>369</xCoord><yCoord>384</yCoord></edgeMap>
    <edgeMap><xCoord>369</xCoord><yCoord>383</yCoord></edgeMap>
    <edgeMap><xCoord>369</xCoord><yCoord>382</yCoord></edgeMap>
    <edgeMap><xCoord>368</xCoord><yCoord>381</yCoord></edgeMap>
    <edgeMap><xCoord>367</xCoord><yCoord>380</yCoord></edgeMap>
    <edgeMap><xCoord>366</xCoord><yCoord>380</yCoord></edgeMap>
    <edgeMap><xCoord>365</xCoord><yCoord>379</yCoord></edgeMap>
    <edgeMap><xCoord>364</xCoord><yCoord>378</yCoord></edgeMap>
    <edgeMap><xCoord>363</xCoord><yCoord>378</yCoord></edgeMap>
    <edgeMap><xCoord>362</xCoord><yCoord>378</yCoord></edgeMap>
    <edgeMap><xCoord>361</xCoord><yCoord>378</yCoord></edgeMap>
    <edgeMap><xCoord>360</xCoord><yCoord>378</yCoord></edgeMap>
    <edgeMap><xCoord>359</xCoord><yCoord>378</yCoord></edgeMap>
    <edgeMap><xCoord>358</xCoord><yCoord>379</yCoord></edgeMap>
    <edgeMap><xCoord>358</xCoord><yCoord>380</yCoord></edgeMap>
    <edgeMap><xCoord>358</xCoord><yCoord>381</yCoord></edgeMap>
    <edgeMap><xCoord>357</xCoord><yCoord>382</yCoord></edgeMap>
    <edgeMap><xCoord>356</xCoord><yCoord>383</yCoord></edgeMap>
    <edgeMap><xCoord>355</xCoord><yCoord>384</yCoord></edgeMap>
    <edgeMap><xCoord>354</xCoord><yCoord>385</yCoord></edgeMap>
    <edgeMap><xCoord>353</xCoord><yCoord>386</yCoord></edgeMap>
    <edgeMap><xCoord>352</xCoord><yCoord>386</yCoord></edgeMap>
    <edgeMap><xCoord>352</xCoord><yCoord>387</yCoord></edgeMap>
    <edgeMap><xCoord>352</xCoord><yCoord>388</yCoord></edgeMap>
    <edgeMap><xCoord>352</xCoord><yCoord>389</yCoord></edgeMap>
    <edgeMap><xCoord>352</xCoord><yCoord>390</yCoord></edgeMap>
    <edgeMap><xCoord>352</xCoord><yCoord>391</yCoord></edgeMap>
    <edgeMap><xCoord>353</xCoord><yCoord>392</yCoord></edgeMap>
    <edgeMap><xCoord>353</xCoord><yCoord>393</yCoord></edgeMap>
    <edgeMap><xCoord>354</xCoord><yCoord>393</yCoord></edgeMap>
    <edgeMap><xCoord>355</xCoord><yCoord>394</yCoord></edgeMap>
    <edgeMap><xCoord>356</xCoord><yCoord>395</yCoord></edgeMap>
    <edgeMap><xCoord>357</xCoord><yCoord>396</yCoord></edgeMap>
    <edgeMap><xCoord>357</xCoord><yCoord>397</yCoord></edgeMap>
    <edgeMap><xCoord>358</xCoord><yCoord>398</yCoord></edgeMap>
    <edgeMap><xCoord>359</xCoord><yCoord>398</yCoord></edgeMap>
    <edgeMap><xCoord>360</xCoord><yCoord>398</yCoord></edgeMap>
    <edgeMap><xCoord>361</xCoord><yCoord>398</yCoord></edgeMap>
   </roi>
   <roi>
    <imageZposition>1593.0</imageZposition>
    <imageSOP_UID>1.3.6.1.4.1.14519.5.2.1.6279.6001.123051641138149184999386025698</imageSOP_UID>
    <inclusion>TRUE</inclusion>
    <edgeMap><xCoord>363</xCoord><yCoord>396</yCoord></edgeMap>
    <edgeMap><xCoord>363</xCoord><yCoord>395</yCoord></edgeMap>
    <edgeMap><xCoord>363</xCoord><yCoord>394</yCoord></edgeMap>
    <edgeMap><xCoord>364</xCoord><yCoord>393</yCoord></edgeMap>
    <edgeMap><xCoord>365</xCoord><yCoord>392</yCoord></edgeMap>
    <edgeMap><xCoord>366</xCoord><yCoord>392</yCoord></edgeMap>
    <edgeMap><xCoord>367</xCoord><yCoord>392</yCoord></edgeMap>
    <edgeMap><xCoord>368</xCoord><yCoord>392</yCoord></edgeMap>
    <edgeMap><xCoord>368</xCoord><yCoord>391</yCoord></edgeMap>
    <edgeMap><xCoord>369</xCoord><yCoord>390</yCoord></edgeMap>
    <edgeMap><xCoord>369</xCoord><yCoord>389</yCoord></edgeMap>
    <edgeMap><xCoord>370</xCoord><yCoord>388</yCoord></edgeMap>
    <edgeMap><xCoord>369</xCoord><yCoord>387</yCoord></edgeMap>
    <edgeMap><xCoord>368</xCoord><yCoord>386</yCoord></edgeMap>
    <edgeMap><xCoord>367</xCoord><yCoord>385</yCoord></edgeMap>
    <edgeMap><xCoord>366</xCoord><yCoord>384</yCoord></edgeMap>
    <edgeMap><xCoord>365</xCoord><yCoord>383</yCoord></edgeMap>
    <edgeMap><xCoord>364</xCoord><yCoord>383</yCoord></edgeMap>
    <edgeMap><xCoord>363</xCoord><yCoord>383</yCoord></edgeMap>
    <edgeMap><xCoord>362</xCoord><yCoord>383</yCoord></edgeMap>
    <edgeMap><xCoord>361</xCoord><yCoord>383</yCoord></edgeMap>
    <edgeMap><xCoord>360</xCoord><yCoord>383</yCoord></edgeMap>
    <edgeMap><xCoord>359</xCoord><yCoord>383</yCoord></edgeMap>
    <edgeMap><xCoord>358</xCoord><yCoord>383</yCoord></edgeMap>
    <edgeMap><xCoord>357</xCoord><yCoord>383</yCoord></edgeMap>
    <edgeMap><xCoord>356</xCoord><yCoord>383</yCoord></edgeMap>
    <edgeMap><xCoord>355</xCoord><yCoord>383</yCoord></edgeMap>
    <edgeMap><xCoord>354</xCoord><yCoord>384</yCoord></edgeMap>
    <edgeMap><xCoord>353</xCoord><yCoord>385</yCoord></edgeMap>
    <edgeMap><xCoord>352</xCoord><yCoord>386</yCoord></edgeMap>
    <edgeMap><xCoord>352</xCoord><yCoord>387</yCoord></edgeMap>
    <edgeMap><xCoord>351</xCoord><yCoord>388</yCoord></edgeMap>
    <edgeMap><xCoord>350</xCoord><yCoord>388</yCoord></edgeMap>
    <edgeMap><xCoord>350</xCoord><yCoord>389</yCoord></edgeMap>
    <edgeMap><xCoord>351</xCoord><yCoord>390</yCoord></edgeMap>
    <edgeMap><xCoord>351</xCoord><yCoord>391</yCoord></edgeMap>
    <edgeMap><xCoord>352</xCoord><yCoord>392</yCoord></edgeMap>
    <edgeMap><xCoord>353</xCoord><yCoord>392</yCoord></edgeMap>
    <edgeMap><xCoord>354</xCoord><yCoord>392</yCoord></edgeMap>
    <edgeMap><xCoord>355</xCoord><yCoord>393</yCoord></edgeMap>
    <edgeMap><xCoord>356</xCoord><yCoord>393</yCoord></edgeMap>
    <edgeMap><xCoord>357</xCoord><yCoord>394</yCoord></edgeMap>
    <edgeMap><xCoord>358</xCoord><yCoord>394</yCoord></edgeMap>
    <edgeMap><xCoord>359</xCoord><yCoord>395</yCoord></edgeMap>
    <edgeMap><xCoord>360</xCoord><yCoord>396</yCoord></edgeMap>
    <edgeMap><xCoord>361</xCoord><yCoord>396</yCoord></edgeMap>
    <edgeMap><xCoord>362</xCoord><yCoord>396</yCoord></edgeMap>
    <edgeMap><xCoord>363</xCoord><yCoord>396</yCoord></edgeMap>
   </roi>
  </unblindedReadNodule>
  <nonNodule>
   <nonNoduleID>2270</nonNoduleID>
   <imageZposition>1509.0</imageZposition>
   <imageSOP_UID>1.3.6.1.4.1.14519.5.2.1.6279.6001.171764220886228286496296692359</imageSOP_UID>
   <locus><xCoord>430</xCoord><yCoord>187</yCoord>
   </locus>
  </nonNodule>
 </readingSession>
</LidcReadMessage>
