# Supplementary material for: An improved V-Net lung nodule segmentation model based on pixel threshold separation and attention mechanism
Source: Sci Rep. 2024 Feb 27;14:4743. doi: 10.1038/s41598-024-55178-3 (PMC10899216; doi:10.1038/s41598-024-55178-3)
Supplement: Supplementary file 1 — Supplementary Information 1. [file 41598_2024_55178_MOESM1_ESM.zip › lidc-xml-only/tcia-lidc-xml/157/161.xml]

<?xml version="1.0" encoding="UTF-8"?>
<LidcReadMessage uid="1.3.6.1.4.1.14519.5.2.1.6279.6001.1308168927148.0" xmlns="http://www.nih.gov">
 <ResponseHeader>
  <Version>1.7</Version>
  <MessageId>1152727</MessageId>
  <DateRequest>2006-06-05</DateRequest>
  <TimeRequest>17:08:37</TimeRequest>
  <RequestingSite>removed</RequestingSite>
  <ServicingSite>removed</ServicingSite>
  <TaskDescription>Second unblinded read</TaskDescription>
  <CtImageFile>removed</CtImageFile>
  <SeriesInstanceUid>1.3.6.1.4.1.14519.5.2.1.6279.6001.340202188094259402036602717327</SeriesInstanceUid>
  <StudyInstanceUID>1.3.6.1.4.1.14519.5.2.1.6279.6001.584233139051825667176600857752</StudyInstanceUID>
  <DateService>2006-06-05</DateService>
  <TimeService>17:08:37</TimeService>
  <ResponseDescription>1 - Reading complete</ResponseDescription>
  <ResponseComments>Merged, reader anonymized, unblinded responses</ResponseComments>
 </ResponseHeader>
 <readingSession>
  <annotationVersion>3.12</annotationVersion>
  <servicingRadiologistID>anonymous</servicingRadiologistID>
  <unblindedReadNodule>
   <noduleID>0</noduleID>
   <roi>
    <imageZposition>-253.0</imageZposition>
    <imageSOP_UID>1.3.6.1.4.1.14519.5.2.1.6279.6001.150739457477763063347777523734</imageSOP_UID>
    <inclusion>TRUE</inclusion>
    <edgeMap><xCoord>49</xCoord><yCoord>310</yCoord></edgeMap>
   </roi>
  </unblindedReadNodule>
  <unblindedReadNodule>
   <noduleID>2</noduleID>
   <characteristics>
    <subtlety>5</subtlety>
    <internalStructure>1</internalStructure>
    <calcification>6</calcification>
    <sphericity>3</sphericity>
    <margin>3</margin>
    <lobulation>3</lobulation>
    <spiculation>1</spiculation>
    <texture>5</texture>
    <malignancy>4</malignancy>
   </characteristics>
   <roi>
    <imageZposition>-154.0</imageZposition>
    <imageSOP_UID>1.3.6.1.4.1.14519.5.2.1.6279.6001.316570888153426424271864349078</imageSOP_UID>
    <inclusion>TRUE</inclusion>
    <edgeMap><xCoord>401</xCoord><yCoord>229</yCoord></edgeMap>
    <edgeMap><xCoord>400</xCoord><yCoord>230</yCoord></edgeMap>
    <edgeMap><xCoord>399</xCoord><yCoord>231</yCoord></edgeMap>
    <edgeMap><xCoord>398</xCoord><yCoord>232</yCoord></edgeMap>
    <edgeMap><xCoord>397</xCoord><yCoord>233</yCoord></edgeMap>
    <edgeMap><xCoord>396</xCoord><yCoord>234</yCoord></edgeMap>
    <edgeMap><xCoord>395</xCoord><yCoord>235</yCoord></edgeMap>
    <edgeMap><xCoord>394</xCoord><yCoord>236</yCoord></edgeMap>
    <edgeMap><xCoord>393</xCoord><yCoord>237</yCoord></edgeMap>
    <edgeMap><xCoord>394</xCoord><yCoord>238</yCoord></edgeMap>
    <edgeMap><xCoord>394</xCoord><yCoord>239</yCoord></edgeMap>
    <edgeMap><xCoord>395</xCoord><yCoord>240</yCoord></edgeMap>
    <edgeMap><xCoord>395</xCoord><yCoord>241</yCoord></edgeMap>
    <edgeMap><xCoord>396</xCoord><yCoord>242</yCoord></edgeMap>
    <edgeMap><xCoord>396</xCoord><yCoord>243</yCoord></edgeMap>
    <edgeMap><xCoord>397</xCoord><yCoord>244</yCoord></edgeMap>
    <edgeMap><xCoord>398</xCoord><yCoord>244</yCoord></edgeMap>
    <edgeMap><xCoord>399</xCoord><yCoord>244</yCoord></edgeMap>
    <edgeMap><xCoord>400</xCoord><yCoord>244</yCoord></edgeMap>
    <edgeMap><xCoord>401</xCoord><yCoord>244</yCoord></edgeMap>
    <edgeMap><xCoord>402</xCoord><yCoord>244</yCoord></edgeMap>
    <edgeMap><xCoord>403</xCoord><yCoord>244</yCoord></edgeMap>
    <edgeMap><xCoord>404</xCoord><yCoord>244</yCoord></edgeMap>
    <edgeMap><xCoord>405</xCoord><yCoord>244</yCoord></edgeMap>
    <edgeMap><xCoord>406</xCoord><yCoord>244</yCoord></edgeMap>
    <edgeMap><xCoord>407</xCoord><yCoord>244</yCoord></edgeMap>
    <edgeMap><xCoord>408</xCoord><yCoord>244</yCoord></edgeMap>
    <edgeMap><xCoord>409</xCoord><yCoord>244</yCoord></edgeMap>
    <edgeMap><xCoord>410</xCoord><yCoord>244</yCoord></edgeMap>
    <edgeMap><xCoord>411</xCoord><yCoord>244</yCoord></edgeMap>
    <edgeMap><xCoord>412</xCoord><yCoord>244</yCoord></edgeMap>
    <edgeMap><xCoord>413</xCoord><yCoord>244</yCoord></edgeMap>
    <edgeMap><xCoord>414</xCoord><yCoord>244</yCoord></edgeMap>
    <edgeMap><xCoord>415</xCoord><yCoord>244</yCoord></edgeMap>
    <edgeMap><xCoord>416</xCoord><yCoord>244</yCoord></edgeMap>
    <edgeMap><xCoord>417</xCoord><yCoord>244</yCoord></edgeMap>
    <edgeMap><xCoord>418</xCoord><yCoord>244</yCoord></edgeMap>
    <edgeMap><xCoord>419</xCoord><yCoord>244</yCoord></edgeMap>
    <edgeMap><xCoord>420</xCoord><yCoord>243</yCoord></edgeMap>
    <edgeMap><xCoord>421</xCoord><yCoord>242</yCoord></edgeMap>
    <edgeMap><xCoord>422</xCoord><yCoord>241</yCoord></edgeMap>
    <edgeMap><xCoord>423</xCoord><yCoord>240</yCoord></edgeMap>
    <edgeMap><xCoord>424</xCoord><yCoord>239</yCoord></edgeMap>
    <edgeMap><xCoord>425</xCoord><yCoord>238</yCoord></edgeMap>
    <edgeMap><xCoord>426</xCoord><yCoord>237</yCoord></edgeMap>
    <edgeMap><xCoord>425</xCoord><yCoord>236</yCoord></edgeMap>
    <edgeMap><xCoord>424</xCoord><yCoord>235</yCoord></edgeMap>
    <edgeMap><xCoord>423</xCoord><yCoord>234</yCoord></edgeMap>
    <edgeMap><xCoord>422</xCoord><yCoord>233</yCoord></edgeMap>
    <edgeMap><xCoord>421</xCoord><yCoord>232</yCoord></edgeMap>
    <edgeMap><xCoord>420</xCoord><yCoord>231</yCoord></edgeMap>
    <edgeMap><xCoord>419</xCoord><yCoord>230</yCoord></edgeMap>
    <edgeMap><xCoord>418</xCoord><yCoord>229</yCoord></edgeMap>
    <edgeMap><xCoord>417</xCoord><yCoord>228</yCoord></edgeMap>
    <edgeMap><xCoord>416</xCoord><yCoord>228</yCoord></edgeMap>
    <edgeMap><xCoord>415</xCoord><yCoord>227</yCoord></edgeMap>
    <edgeMap><xCoord>414</xCoord><yCoord>227</yCoord></edgeMap>
    <edgeMap><xCoord>413</xCoord><yCoord>226</yCoord></edgeMap>
    <edgeMap><xCoord>412</xCoord><yCoord>226</yCoord></edgeMap>
    <edgeMap><xCoord>411</xCoord><yCoord>226</yCoord></edgeMap>
    <edgeMap><xCoord>410</xCoord><yCoord>227</yCoord></edgeMap>
    <edgeMap><xCoord>409</xCoord><yCoord>227</yCoord></edgeMap>
    <edgeMap><xCoord>408</xCoord><yCoord>227</yCoord></edgeMap>
    <edgeMap><xCoord>407</xCoord><yCoord>227</yCoord></edgeMap>
    <edgeMap><xCoord>406</xCoord><yCoord>228</yCoord></edgeMap>
    <edgeMap><xCoord>405</xCoord><yCoord>228</yCoord></edgeMap>
    <edgeMap><xCoord>404</xCoord><yCoord>228</yCoord></edgeMap>
    <edgeMap><xCoord>403</xCoord><yCoord>228</yCoord></edgeMap>
    <edgeMap><xCoord>402</xCoord><yCoord>228</yCoord></edgeMap>
    <edgeMap><xCoord>401</xCoord><yCoord>229</yCoord></edgeMap>
   </roi>
   <roi>
    <imageZposition>-157.0</imageZposition>
    <imageSOP_UID>1.3.6.1.4.1.14519.5.2.1.6279.6001.338157915133391132833264840390</imageSOP_UID>
    <inclusion>TRUE</inclusion>
    <edgeMap><xCoord>383</xCoord><yCoord>237</yCoord></edgeMap>
    <edgeMap><xCoord>384</xCoord><yCoord>236</yCoord></edgeMap>
    <edgeMap><xCoord>385</xCoord><yCoord>236</yCoord></edgeMap>
    <edgeMap><xCoord>386</xCoord><yCoord>235</yCoord></edgeMap>
    <edgeMap><xCoord>387</xCoord><yCoord>235</yCoord></edgeMap>
    <edgeMap><xCoord>388</xCoord><yCoord>234</yCoord></edgeMap>
    <edgeMap><xCoord>389</xCoord><yCoord>234</yCoord></edgeMap>
    <edgeMap><xCoord>390</xCoord><yCoord>233</yCoord></edgeMap>
    <edgeMap><xCoord>391</xCoord><yCoord>233</yCoord></edgeMap>
    <edgeMap><xCoord>392</xCoord><yCoord>232</yCoord></edgeMap>
    <edgeMap><xCoord>393</xCoord><yCoord>231</yCoord></edgeMap>
    <edgeMap><xCoord>394</xCoord><yCoord>231</yCoord></edgeMap>
    <edgeMap><xCoord>395</xCoord><yCoord>230</yCoord></edgeMap>
    <edgeMap><xCoord>396</xCoord><yCoord>230</yCoord></edgeMap>
    <edgeMap><xCoord>397</xCoord><yCoord>229</yCoord></edgeMap>
    <edgeMap><xCoord>398</xCoord><yCoord>229</yCoord></edgeMap>
    <edgeMap><xCoord>399</xCoord><yCoord>228</yCoord></edgeMap>
    <edgeMap><xCoord>400</xCoord><yCoord>228</yCoord></edgeMap>
    <edgeMap><xCoord>401</xCoord><yCoord>227</yCoord></edgeMap>
    <edgeMap><xCoord>402</xCoord><yCoord>227</yCoord></edgeMap>
    <edgeMap><xCoord>403</xCoord><yCoord>226</yCoord></edgeMap>
    <edgeMap><xCoord>404</xCoord><yCoord>226</yCoord></edgeMap>
    <edgeMap><xCoord>405</xCoord><yCoord>226</yCoord></edgeMap>
    <edgeMap><xCoord>406</xCoord><yCoord>226</yCoord></edgeMap>
    <edgeMap><xCoord>407</xCoord><yCoord>225</yCoord></edgeMap>
    <edgeMap><xCoord>408</xCoord><yCoord>225</yCoord></edgeMap>
    <edgeMap><xCoord>409</xCoord><yCoord>225</yCoord></edgeMap>
    <edgeMap><xCoord>410</xCoord><yCoord>225</yCoord></edgeMap>
    <edgeMap><xCoord>411</xCoord><yCoord>224</yCoord></edgeMap>
    <edgeMap><xCoord>412</xCoord><yCoord>224</yCoord></edgeMap>
    <edgeMap><xCoord>413</xCoord><yCoord>225</yCoord></edgeMap>
    <edgeMap><xCoord>414</xCoord><yCoord>225</yCoord></edgeMap>
    <edgeMap><xCoord>415</xCoord><yCoord>226</yCoord></edgeMap>
    <edgeMap><xCoord>416</xCoord><yCoord>227</yCoord></edgeMap>
    <edgeMap><xCoord>417</xCoord><yCoord>227</yCoord></edgeMap>
    <edgeMap><xCoord>418</xCoord><yCoord>228</yCoord></edgeMap>
    <edgeMap><xCoord>419</xCoord><yCoord>229</yCoord></edgeMap>
    <edgeMap><xCoord>420</xCoord><yCoord>229</yCoord></edgeMap>
    <edgeMap><xCoord>421</xCoord><yCoord>230</yCoord></edgeMap>
    <edgeMap><xCoord>422</xCoord><yCoord>231</yCoord></edgeMap>
    <edgeMap><xCoord>423</xCoord><yCoord>231</yCoord></edgeMap>
    <edgeMap><xCoord>424</xCoord><yCoord>232</yCoord></edgeMap>
    <edgeMap><xCoord>424</xCoord><yCoord>233</yCoord></edgeMap>
    <edgeMap><xCoord>425</xCoord><yCoord>234</yCoord></edgeMap>
    <edgeMap><xCoord>425</xCoord><yCoord>235</yCoord></edgeMap>
    <edgeMap><xCoord>425</xCoord><yCoord>236</yCoord></edgeMap>
    <edgeMap><xCoord>425</xCoord><yCoord>237</yCoord></edgeMap>
    <edgeMap><xCoord>426</xCoord><yCoord>238</yCoord></edgeMap>
    <edgeMap><xCoord>426</xCoord><yCoord>239</yCoord></edgeMap>
    <edgeMap><xCoord>426</xCoord><yCoord>240</yCoord></edgeMap>
    <edgeMap><xCoord>426</xCoord><yCoord>241</yCoord></edgeMap>
    <edgeMap><xCoord>427</xCoord><yCoord>242</yCoord></edgeMap>
    <edgeMap><xCoord>427</xCoord><yCoord>243</yCoord></edgeMap>
    <edgeMap><xCoord>426</xCoord><yCoord>244</yCoord></edgeMap>
    <edgeMap><xCoord>425</xCoord><yCoord>245</yCoord></edgeMap>
    <edgeMap><xCoord>425</xCoord><yCoord>246</yCoord></edgeMap>
    <edgeMap><xCoord>424</xCoord><yCoord>247</yCoord></edgeMap>
    <edgeMap><xCoord>423</xCoord><yCoord>248</yCoord></edgeMap>
    <edgeMap><xCoord>422</xCoord><yCoord>249</yCoord></edgeMap>
    <edgeMap><xCoord>422</xCoord><yCoord>250</yCoord></edgeMap>
    <edgeMap><xCoord>421</xCoord><yCoord>251</yCoord></edgeMap>
    <edgeMap><xCoord>420</xCoord><yCoord>252</yCoord></edgeMap>
    <edgeMap><xCoord>419</xCoord><yCoord>253</yCoord></edgeMap>
    <edgeMap><xCoord>418</xCoord><yCoord>254</yCoord></edgeMap>
    <edgeMap><xCoord>418</xCoord><yCoord>255</yCoord></edgeMap>
    <edgeMap><xCoord>417</xCoord><yCoord>256</yCoord></edgeMap>
    <edgeMap><xCoord>416</xCoord><yCoord>257</yCoord></edgeMap>
    <edgeMap><xCoord>415</xCoord><yCoord>258</yCoord></edgeMap>
    <edgeMap><xCoord>415</xCoord><yCoord>259</yCoord></edgeMap>
    <edgeMap><xCoord>414</xCoord><yCoord>260</yCoord></edgeMap>
    <edgeMap><xCoord>413</xCoord><yCoord>261</yCoord></edgeMap>
    <edgeMap><xCoord>412</xCoord><yCoord>261</yCoord></edgeMap>
    <edgeMap><xCoord>411</xCoord><yCoord>262</yCoord></edgeMap>
    <edgeMap><xCoord>410</xCoord><yCoord>262</yCoord></edgeMap>
    <edgeMap><xCoord>409</xCoord><yCoord>263</yCoord></edgeMap>
    <edgeMap><xCoord>408</xCoord><yCoord>263</yCoord></edgeMap>
    <edgeMap><xCoord>407</xCoord><yCoord>263</yCoord></edgeMap>
    <edgeMap><xCoord>406</xCoord><yCoord>264</yCoord></edgeMap>
    <edgeMap><xCoord>405</xCoord><yCoord>264</yCoord></edgeMap>
    <edgeMap><xCoord>404</xCoord><yCoord>264</yCoord></edgeMap>
    <edgeMap><xCoord>403</xCoord><yCoord>265</yCoord></edgeMap>
    <edgeMap><xCoord>402</xCoord><yCoord>265</yCoord></edgeMap>
    <edgeMap><xCoord>401</xCoord><yCoord>266</yCoord></edgeMap>
    <edgeMap><xCoord>400</xCoord><yCoord>266</yCoord></edgeMap>
    <edgeMap><xCoord>399</xCoord><yCoord>265</yCoord></edgeMap>
    <edgeMap><xCoord>398</xCoord><yCoord>265</yCoord></edgeMap>
    <edgeMap><xCoord>397</xCoord><yCoord>264</yCoord></edgeMap>
    <edgeMap><xCoord>396</xCoord><yCoord>263</yCoord></edgeMap>
    <edgeMap><xCoord>395</xCoord><yCoord>262</yCoord></edgeMap>
    <edgeMap><xCoord>394</xCoord><yCoord>262</yCoord></edgeMap>
    <edgeMap><xCoord>393</xCoord><yCoord>261</yCoord></edgeMap>
    <edgeMap><xCoord>392</xCoord><yCoord>260</yCoord></edgeMap>
    <edgeMap><xCoord>391</xCoord><yCoord>260</yCoord></edgeMap>
    <edgeMap><xCoord>390</xCoord><yCoord>259</yCoord></edgeMap>
    <edgeMap><xCoord>389</xCoord><yCoord>258</yCoord></edgeMap>
    <edgeMap><xCoord>388</xCoord><yCoord>258</yCoord></edgeMap>
    <edgeMap><xCoord>387</xCoord><yCoord>257</yCoord></edgeMap>
    <edgeMap><xCoord>386</xCoord><yCoord>256</yCoord></edgeMap>
    <edgeMap><xCoord>385</xCoord><yCoord>255</yCoord></edgeMap>
    <edgeMap><xCoord>384</xCoord><yCoord>255</yCoord></edgeMap>
    <edgeMap><xCoord>383</xCoord><yCoord>254</yCoord></edgeMap>
    <edgeMap><xCoord>383</xCoord><yCoord>253</yCoord></edgeMap>
    <edgeMap><xCoord>382</xCoord><yCoord>252</yCoord></edgeMap>
    <edgeMap><xCoord>382</xCoord><yCoord>251</yCoord></edgeMap>
    <edgeMap><xCoord>382</xCoord><yCoord>250</yCoord></edgeMap>
    <edgeMap><xCoord>382</xCoord><yCoord>249</yCoord></edgeMap>
    <edgeMap><xCoord>381</xCoord><yCoord>248</yCoord></edgeMap>
    <edgeMap><xCoord>381</xCoord><yCoord>247</yCoord></edgeMap>
    <edgeMap><xCoord>381</xCoord><yCoord>246</yCoord></edgeMap>
    <edgeMap><xCoord>380</xCoord><yCoord>245</yCoord></edgeMap>
    <edgeMap><xCoord>380</xCoord><yCoord>244</yCoord></edgeMap>
    <edgeMap><xCoord>380</xCoord><yCoord>243</yCoord></edgeMap>
    <edgeMap><xCoord>381</xCoord><yCoord>242</yCoord></edgeMap>
    <edgeMap><xCoord>381</xCoord><yCoord>241</yCoord></edgeMap>
    <edgeMap><xCoord>382</xCoord><yCoord>240</yCoord></edgeMap>
    <edgeMap><xCoord>382</xCoord><yCoord>239</yCoord></edgeMap>
    <edgeMap><xCoord>383</xCoord><yCoord>238</yCoord></edgeMap>
    <edgeMap><xCoord>383</xCoord><yCoord>237</yCoord></edgeMap>
   </roi>
   <roi>
    <imageZposition>-160.0</imageZposition>
    <imageSOP_UID>1.3.6.1.4.1.14519.5.2.1.6279.6001.269035496931941336220652976101</imageSOP_UID>
    <inclusion>TRUE</inclusion>
    <edgeMap><xCoord>377</xCoord><yCoord>193</yCoord></edgeMap>
    <edgeMap><xCoord>377</xCoord><yCoord>194</yCoord></edgeMap>
    <edgeMap><xCoord>376</xCoord><yCoord>195</yCoord></edgeMap>
    <edgeMap><xCoord>376</xCoord><yCoord>196</yCoord></edgeMap>
    <edgeMap><xCoord>375</xCoord><yCoord>197</yCoord></edgeMap>
    <edgeMap><xCoord>375</xCoord><yCoord>198</yCoord></edgeMap>
    <edgeMap><xCoord>374</xCoord><yCoord>199</yCoord></edgeMap>
    <edgeMap><xCoord>374</xCoord><yCoord>200</yCoord></edgeMap>
    <edgeMap><xCoord>373</xCoord><yCoord>201</yCoord></edgeMap>
    <edgeMap><xCoord>373</xCoord><yCoord>202</yCoord></edgeMap>
    <edgeMap><xCoord>372</xCoord><yCoord>203</yCoord></edgeMap>
    <edgeMap><xCoord>372</xCoord><yCoord>204</yCoord></edgeMap>
    <edgeMap><xCoord>372</xCoord><yCoord>205</yCoord></edgeMap>
    <edgeMap><xCoord>373</xCoord><yCoord>206</yCoord></edgeMap>
    <edgeMap><xCoord>373</xCoord><yCoord>207</yCoord></edgeMap>
    <edgeMap><xCoord>373</xCoord><yCoord>208</yCoord></edgeMap>
    <edgeMap><xCoord>374</xCoord><yCoord>209</yCoord></edgeMap>
    <edgeMap><xCoord>374</xCoord><yCoord>210</yCoord></edgeMap>
    <edgeMap><xCoord>374</xCoord><yCoord>211</yCoord></edgeMap>
    <edgeMap><xCoord>375</xCoord><yCoord>212</yCoord></edgeMap>
    <edgeMap><xCoord>375</xCoord><yCoord>213</yCoord></edgeMap>
    <edgeMap><xCoord>374</xCoord><yCoord>214</yCoord></edgeMap>
    <edgeMap><xCoord>373</xCoord><yCoord>214</yCoord></edgeMap>
    <edgeMap><xCoord>372</xCoord><yCoord>215</yCoord></edgeMap>
    <edgeMap><xCoord>371</xCoord><yCoord>215</yCoord></edgeMap>
    <edgeMap><xCoord>370</xCoord><yCoord>216</yCoord></edgeMap>
    <edgeMap><xCoord>369</xCoord><yCoord>217</yCoord></edgeMap>
    <edgeMap><xCoord>368</xCoord><yCoord>217</yCoord></edgeMap>
    <edgeMap><xCoord>367</xCoord><yCoord>218</yCoord></edgeMap>
    <edgeMap><xCoord>366</xCoord><yCoord>218</yCoord></edgeMap>
    <edgeMap><xCoord>365</xCoord><yCoord>219</yCoord></edgeMap>
    <edgeMap><xCoord>364</xCoord><yCoord>219</yCoord></edgeMap>
    <edgeMap><xCoord>363</xCoord><yCoord>220</yCoord></edgeMap>
    <edgeMap><xCoord>362</xCoord><yCoord>221</yCoord></edgeMap>
    <edgeMap><xCoord>361</xCoord><yCoord>221</yCoord></edgeMap>
    <edgeMap><xCoord>360</xCoord><yCoord>222</yCoord></edgeMap>
    <edgeMap><xCoord>359</xCoord><yCoord>222</yCoord></edgeMap>
    <edgeMap><xCoord>358</xCoord><yCoord>223</yCoord></edgeMap>
    <edgeMap><xCoord>357</xCoord><yCoord>224</yCoord></edgeMap>
    <edgeMap><xCoord>356</xCoord><yCoord>224</yCoord></edgeMap>
    <edgeMap><xCoord>355</xCoord><yCoord>225</yCoord></edgeMap>
    <edgeMap><xCoord>354</xCoord><yCoord>225</yCoord></edgeMap>
    <edgeMap><xCoord>353</xCoord><yCoord>226</yCoord></edgeMap>
    <edgeMap><xCoord>352</xCoord><yCoord>226</yCoord></edgeMap>
    <edgeMap><xCoord>351</xCoord><yCoord>227</yCoord></edgeMap>
    <edgeMap><xCoord>352</xCoord><yCoord>228</yCoord></edgeMap>
    <edgeMap><xCoord>353</xCoord><yCoord>229</yCoord></edgeMap>
    <edgeMap><xCoord>354</xCoord><yCoord>230</yCoord></edgeMap>
    <edgeMap><xCoord>355</xCoord><yCoord>230</yCoord></edgeMap>
    <edgeMap><xCoord>356</xCoord><yCoord>231</yCoord></edgeMap>
    <edgeMap><xCoord>357</xCoord><yCoord>232</yCoord></edgeMap>
    <edgeMap><xCoord>358</xCoord><yCoord>233</yCoord></edgeMap>
    <edgeMap><xCoord>359</xCoord><yCoord>234</yCoord></edgeMap>
    <edgeMap><xCoord>360</xCoord><yCoord>235</yCoord></edgeMap>
    <edgeMap><xCoord>361</xCoord><yCoord>236</yCoord></edgeMap>
    <edgeMap><xCoord>362</xCoord><yCoord>237</yCoord></edgeMap>
    <edgeMap><xCoord>363</xCoord><yCoord>237</yCoord></edgeMap>
    <edgeMap><xCoord>364</xCoord><yCoord>238</yCoord></edgeMap>
    <edgeMap><xCoord>365</xCoord><yCoord>239</yCoord></edgeMap>
    <edgeMap><xCoord>366</xCoord><yCoord>240</yCoord></edgeMap>
    <edgeMap><xCoord>367</xCoord><yCoord>241</yCoord></edgeMap>
    <edgeMap><xCoord>367</xCoord><yCoord>242</yCoord></edgeMap>
    <edgeMap><xCoord>368</xCoord><yCoord>243</yCoord></edgeMap>
    <edgeMap><xCoord>368</xCoord><yCoord>244</yCoord></edgeMap>
    <edgeMap><xCoord>368</xCoord><yCoord>245</yCoord></edgeMap>
    <edgeMap><xCoord>368</xCoord><yCoord>246</yCoord></edgeMap>
    <edgeMap><xCoord>369</xCoord><yCoord>247</yCoord></edgeMap>
    <edgeMap><xCoord>369</xCoord><yCoord>248</yCoord></edgeMap>
    <edgeMap><xCoord>369</xCoord><yCoord>249</yCoord></edgeMap>
    <edgeMap><xCoord>369</xCoord><yCoord>250</yCoord></edgeMap>
    <edgeMap><xCoord>370</xCoord><yCoord>251</yCoord></edgeMap>
    <edgeMap><xCoord>370</xCoord><yCoord>252</yCoord></edgeMap>
    <edgeMap><xCoord>370</xCoord><yCoord>253</yCoord></edgeMap>
    <edgeMap><xCoord>371</xCoord><yCoord>254</yCoord></edgeMap>
    <edgeMap><xCoord>372</xCoord><yCoord>254</yCoord></edgeMap>
    <edgeMap><xCoord>373</xCoord><yCoord>255</yCoord></edgeMap>
    <edgeMap><xCoord>374</xCoord><yCoord>255</yCoord></edgeMap>
    <edgeMap><xCoord>375</xCoord><yCoord>256</yCoord></edgeMap>
    <edgeMap><xCoord>376</xCoord><yCoord>257</yCoord></edgeMap>
    <edgeMap><xCoord>377</xCoord><yCoord>257</yCoord></edgeMap>
    <edgeMap><xCoord>378</xCoord><yCoord>258</yCoord></edgeMap>
    <edgeMap><xCoord>379</xCoord><yCoord>258</yCoord></edgeMap>
    <edgeMap><xCoord>380</xCoord><yCoord>259</yCoord></edgeMap>
    <edgeMap><xCoord>381</xCoord><yCoord>260</yCoord></edgeMap>
    <edgeMap><xCoord>382</xCoord><yCoord>260</yCoord></edgeMap>
    <edgeMap><xCoord>383</xCoord><yCoord>261</yCoord></edgeMap>
    <edgeMap><xCoord>384</xCoord><yCoord>262</yCoord></edgeMap>
    <edgeMap><xCoord>385</xCoord><yCoord>262</yCoord></edgeMap>
    <edgeMap><xCoord>386</xCoord><yCoord>263</yCoord></edgeMap>
    <edgeMap><xCoord>387</xCoord><yCoord>263</yCoord></edgeMap>
    <edgeMap><xCoord>388</xCoord><yCoord>264</yCoord></edgeMap>
    <edgeMap><xCoord>389</xCoord><yCoord>265</yCoord></edgeMap>
    <edgeMap><xCoord>390</xCoord><yCoord>265</yCoord></edgeMap>
    <edgeMap><xCoord>391</xCoord><yCoord>266</yCoord></edgeMap>
    <edgeMap><xCoord>392</xCoord><yCoord>266</yCoord></edgeMap>
    <edgeMap><xCoord>393</xCoord><yCoord>267</yCoord></edgeMap>
    <edgeMap><xCoord>394</xCoord><yCoord>267</yCoord></edgeMap>
    <edgeMap><xCoord>395</xCoord><yCoord>267</yCoord></edgeMap>
    <edgeMap><xCoord>396</xCoord><yCoord>267</yCoord></edgeMap>
    <edgeMap><xCoord>397</xCoord><yCoord>267</yCoord></edgeMap>
    <edgeMap><xCoord>398</xCoord><yCoord>266</yCoord></edgeMap>
    <edgeMap><xCoord>399</xCoord><yCoord>266</yCoord></edgeMap>
    <edgeMap><xCoord>400</xCoord><yCoord>266</yCoord></edgeMap>
    <edgeMap><xCoord>401</xCoord><yCoord>266</yCoord></edgeMap>
    <edgeMap><xCoord>402</xCoord><yCoord>266</yCoord></edgeMap>
    <edgeMap><xCoord>403</xCoord><yCoord>266</yCoord></edgeMap>
    <edgeMap><xCoord>404</xCoord><yCoord>266</yCoord></edgeMap>
    <edgeMap><xCoord>405</xCoord><yCoord>266</yCoord></edgeMap>
    <edgeMap><xCoord>406</xCoord><yCoord>265</yCoord></edgeMap>
    <edgeMap><xCoord>407</xCoord><yCoord>265</yCoord></edgeMap>
    <edgeMap><xCoord>408</xCoord><yCoord>265</yCoord></edgeMap>
    <edgeMap><xCoord>409</xCoord><yCoord>265</yCoord></edgeMap>
    <edgeMap><xCoord>410</xCoord><yCoord>265</yCoord></edgeMap>
    <edgeMap><xCoord>411</xCoord><yCoord>265</yCoord></edgeMap>
    <edgeMap><xCoord>412</xCoord><yCoord>264</yCoord></edgeMap>
    <edgeMap><xCoord>413</xCoord><yCoord>264</yCoord></edgeMap>
    <edgeMap><xCoord>414</xCoord><yCoord>264</yCoord></edgeMap>
    <edgeMap><xCoord>415</xCoord><yCoord>263</yCoord></edgeMap>
    <edgeMap><xCoord>416</xCoord><yCoord>263</yCoord></edgeMap>
    <edgeMap><xCoord>417</xCoord><yCoord>263</yCoord></edgeMap>
    <edgeMap><xCoord>418</xCoord><yCoord>262</yCoord></edgeMap>
    <edgeMap><xCoord>419</xCoord><yCoord>262</yCoord></edgeMap>
    <edgeMap><xCoord>420</xCoord><yCoord>262</yCoord></edgeMap>
    <edgeMap><xCoord>421</xCoord><yCoord>262</yCoord></edgeMap>
    <edgeMap><xCoord>422</xCoord><yCoord>261</yCoord></edgeMap>
    <edgeMap><xCoord>423</xCoord><yCoord>261</yCoord></edgeMap>
    <edgeMap><xCoord>424</xCoord><yCoord>261</yCoord></edgeMap>
    <edgeMap><xCoord>425</xCoord><yCoord>260</yCoord></edgeMap>
    <edgeMap><xCoord>426</xCoord><yCoord>260</yCoord></edgeMap>
    <edgeMap><xCoord>427</xCoord><yCoord>259</yCoord></edgeMap>
    <edgeMap><xCoord>428</xCoord><yCoord>258</yCoord></edgeMap>
    <edgeMap><xCoord>429</xCoord><yCoord>257</yCoord></edgeMap>
    <edgeMap><xCoord>430</xCoord><yCoord>256</yCoord></edgeMap>
    <edgeMap><xCoord>430</xCoord><yCoord>255</yCoord></edgeMap>
    <edgeMap><xCoord>431</xCoord><yCoord>254</yCoord></edgeMap>
    <edgeMap><xCoord>432</xCoord><yCoord>253</yCoord></edgeMap>
    <edgeMap><xCoord>433</xCoord><yCoord>252</yCoord></edgeMap>
    <edgeMap><xCoord>434</xCoord><yCoord>251</yCoord></edgeMap>
    <edgeMap><xCoord>435</xCoord><yCoord>250</yCoord></edgeMap>
    <edgeMap><xCoord>435</xCoord><yCoord>249</yCoord></edgeMap>
    <edgeMap><xCoord>434</xCoord><yCoord>248</yCoord></edgeMap>
    <edgeMap><xCoord>434</xCoord><yCoord>247</yCoord></edgeMap>
    <edgeMap><xCoord>434</xCoord><yCoord>246</yCoord></edgeMap>
    <edgeMap><xCoord>434</xCoord><yCoord>245</yCoord></edgeMap>
    <edgeMap><xCoord>433</xCoord><yCoord>244</yCoord></edgeMap>
    <edgeMap><xCoord>433</xCoord><yCoord>243</yCoord></edgeMap>
    <edgeMap><xCoord>433</xCoord><yCoord>242</yCoord></edgeMap>
    <edgeMap><xCoord>433</xCoord><yCoord>241</yCoord></edgeMap>
    <edgeMap><xCoord>432</xCoord><yCoord>240</yCoord></edgeMap>
    <edgeMap><xCoord>432</xCoord><yCoord>239</yCoord></edgeMap>
    <edgeMap><xCoord>432</xCoord><yCoord>238</yCoord></edgeMap>
    <edgeMap><xCoord>432</xCoord><yCoord>237</yCoord></edgeMap>
    <edgeMap><xCoord>431</xCoord><yCoord>236</yCoord></edgeMap>
    <edgeMap><xCoord>431</xCoord><yCoord>235</yCoord></edgeMap>
    <edgeMap><xCoord>430</xCoord><yCoord>234</yCoord></edgeMap>
    <edgeMap><xCoord>430</xCoord><yCoord>233</yCoord></edgeMap>
    <edgeMap><xCoord>429</xCoord><yCoord>232</yCoord></edgeMap>
    <edgeMap><xCoord>429</xCoord><yCoord>231</yCoord></edgeMap>
    <edgeMap><xCoord>428</xCoord><yCoord>230</yCoord></edgeMap>
    <edgeMap><xCoord>427</xCoord><yCoord>229</yCoord></edgeMap>
    <edgeMap><xCoord>427</xCoord><yCoord>228</yCoord></edgeMap>
    <edgeMap><xCoord>426</xCoord><yCoord>227</yCoord></edgeMap>
    <edgeMap><xCoord>425</xCoord><yCoord>226</yCoord></edgeMap>
    <edgeMap><xCoord>425</xCoord><yCoord>225</yCoord></edgeMap>
    <edgeMap><xCoord>424</xCoord><yCoord>224</yCoord></edgeMap>
    <edgeMap><xCoord>424</xCoord><yCoord>223</yCoord></edgeMap>
    <edgeMap><xCoord>423</xCoord><yCoord>222</yCoord></edgeMap>
    <edgeMap><xCoord>422</xCoord><yCoord>221</yCoord></edgeMap>
    <edgeMap><xCoord>422</xCoord><yCoord>220</yCoord></edgeMap>
    <edgeMap><xCoord>421</xCoord><yCoord>219</yCoord></edgeMap>
    <edgeMap><xCoord>420</xCoord><yCoord>218</yCoord></edgeMap>
    <edgeMap><xCoord>420</xCoord><yCoord>217</yCoord></edgeMap>
    <edgeMap><xCoord>419</xCoord><yCoord>216</yCoord></edgeMap>
    <edgeMap><xCoord>419</xCoord><yCoord>215</yCoord></edgeMap>
    <edgeMap><xCoord>418</xCoord><yCoord>214</yCoord></edgeMap>
    <edgeMap><xCoord>417</xCoord><yCoord>213</yCoord></edgeMap>
    <edgeMap><xCoord>417</xCoord><yCoord>212</yCoord></edgeMap>
    <edgeMap><xCoord>416</xCoord><yCoord>211</yCoord></edgeMap>
    <edgeMap><xCoord>415</xCoord><yCoord>210</yCoord></edgeMap>
    <edgeMap><xCoord>415</xCoord><yCoord>209</yCoord></edgeMap>
    <edgeMap><xCoord>414</xCoord><yCoord>208</yCoord></edgeMap>
    <edgeMap><xCoord>414</xCoord><yCoord>207</yCoord></edgeMap>
    <edgeMap><xCoord>413</xCoord><yCoord>206</yCoord></edgeMap>
    <edgeMap><xCoord>413</xCoord><yCoord>205</yCoord></edgeMap>
    <edgeMap><xCoord>412</xCoord><yCoord>204</yCoord></edgeMap>
    <edgeMap><xCoord>412</xCoord><yCoord>203</yCoord></edgeMap>
    <edgeMap><xCoord>412</xCoord><yCoord>202</yCoord></edgeMap>
    <edgeMap><xCoord>411</xCoord><yCoord>201</yCoord></edgeMap>
    <edgeMap><xCoord>411</xCoord><yCoord>200</yCoord></edgeMap>
    <edgeMap><xCoord>411</xCoord><yCoord>199</yCoord></edgeMap>
    <edgeMap><xCoord>410</xCoord><yCoord>198</yCoord></edgeMap>
    <edgeMap><xCoord>410</xCoord><yCoord>197</yCoord></edgeMap>
    <edgeMap><xCoord>409</xCoord><yCoord>196</yCoord></edgeMap>
    <edgeMap><xCoord>409</xCoord><yCoord>195</yCoord></edgeMap>
    <edgeMap><xCoord>409</xCoord><yCoord>194</yCoord></edgeMap>
    <edgeMap><xCoord>408</xCoord><yCoord>193</yCoord></edgeMap>
    <edgeMap><xCoord>408</xCoord><yCoord>192</yCoord></edgeMap>
    <edgeMap><xCoord>408</xCoord><yCoord>191</yCoord></edgeMap>
    <edgeMap><xCoord>407</xCoord><yCoord>190</yCoord></edgeMap>
    <edgeMap><xCoord>407</xCoord><yCoord>189</yCoord></edgeMap>
    <edgeMap><xCoord>406</xCoord><yCoord>188</yCoord></edgeMap>
    <edgeMap><xCoord>405</xCoord><yCoord>188</yCoord></edgeMap>
    <edgeMap><xCoord>404</xCoord><yCoord>187</yCoord></edgeMap>
    <edgeMap><xCoord>403</xCoord><yCoord>187</yCoord></edgeMap>
    <edgeMap><xCoord>402</xCoord><yCoord>186</yCoord></edgeMap>
    <edgeMap><xCoord>401</xCoord><yCoord>185</yCoord></edgeMap>
    <edgeMap><xCoord>400</xCoord><yCoord>185</yCoord></edgeMap>
    <edgeMap><xCoord>399</xCoord><yCoord>184</yCoord></edgeMap>
    <edgeMap><xCoord>398</xCoord><yCoord>184</yCoord></edgeMap>
    <edgeMap><xCoord>397</xCoord><yCoord>183</yCoord></edgeMap>
    <edgeMap><xCoord>396</xCoord><yCoord>182</yCoord></edgeMap>
    <edgeMap><xCoord>395</xCoord><yCoord>182</yCoord></edgeMap>
    <edgeMap><xCoord>394</xCoord><yCoord>181</yCoord></edgeMap>
    <edgeMap><xCoord>393</xCoord><yCoord>181</yCoord></edgeMap>
    <edgeMap><xCoord>392</xCoord><yCoord>180</yCoord></edgeMap>
    <edgeMap><xCoord>391</xCoord><yCoord>180</yCoord></edgeMap>
    <edgeMap><xCoord>390</xCoord><yCoord>181</yCoord></edgeMap>
    <edgeMap><xCoord>389</xCoord><yCoord>181</yCoord></edgeMap>
    <edgeMap><xCoord>388</xCoord><yCoord>182</yCoord></edgeMap>
    <edgeMap><xCoord>387</xCoord><yCoord>182</yCoord></edgeMap>
    <edgeMap><xCoord>386</xCoord><yCoord>182</yCoord></edgeMap>
    <edgeMap><xCoord>385</xCoord><yCoord>183</yCoord></edgeMap>
    <edgeMap><xCoord>384</xCoord><yCoord>183</yCoord></edgeMap>
    <edgeMap><xCoord>383</xCoord><yCoord>184</yCoord></edgeMap>
    <edgeMap><xCoord>382</xCoord><yCoord>184</yCoord></edgeMap>
    <edgeMap><xCoord>381</xCoord><yCoord>185</yCoord></edgeMap>
    <edgeMap><xCoord>380</xCoord><yCoord>185</yCoord></edgeMap>
    <edgeMap><xCoord>380</xCoord><yCoord>186</yCoord></edgeMap>
    <edgeMap><xCoord>379</xCoord><yCoord>187</yCoord></edgeMap>
    <edgeMap><xCoord>379</xCoord><yCoord>188</yCoord></edgeMap>
    <edgeMap><xCoord>379</xCoord><yCoord>189</yCoord></edgeMap>
    <edgeMap><xCoord>378</xCoord><yCoord>190</yCoord></edgeMap>
    <edgeMap><xCoord>378</xCoord><yCoord>191</yCoord></edgeMap>
    <edgeMap><xCoord>378</xCoord><yCoord>192</yCoord></edgeMap>
    <edgeMap><xCoord>377</xCoord><yCoord>193</yCoord></edgeMap>
   </roi>
   <roi>
    <imageZposition>-163.0</imageZposition>
    <imageSOP_UID>1.3.6.1.4.1.14519.5.2.1.6279.6001.110317331891752951780442767822</imageSOP_UID>
    <inclusion>TRUE</inclusion>
    <edgeMap><xCoord>367</xCoord><yCoord>203</yCoord></edgeMap>
    <edgeMap><xCoord>366</xCoord><yCoord>204</yCoord></edgeMap>
    <edgeMap><xCoord>365</xCoord><yCoord>204</yCoord></edgeMap>
    <edgeMap><xCoord>364</xCoord><yCoord>205</yCoord></edgeMap>
    <edgeMap><xCoord>363</xCoord><yCoord>205</yCoord></edgeMap>
    <edgeMap><xCoord>362</xCoord><yCoord>206</yCoord></edgeMap>
    <edgeMap><xCoord>361</xCoord><yCoord>206</yCoord></edgeMap>
    <edgeMap><xCoord>360</xCoord><yCoord>207</yCoord></edgeMap>
    <edgeMap><xCoord>359</xCoord><yCoord>207</yCoord></edgeMap>
    <edgeMap><xCoord>358</xCoord><yCoord>208</yCoord></edgeMap>
    <edgeMap><xCoord>357</xCoord><yCoord>208</yCoord></edgeMap>
    <edgeMap><xCoord>356</xCoord><yCoord>209</yCoord></edgeMap>
    <edgeMap><xCoord>355</xCoord><yCoord>209</yCoord></edgeMap>
    <edgeMap><xCoord>354</xCoord><yCoord>210</yCoord></edgeMap>
    <edgeMap><xCoord>353</xCoord><yCoord>210</yCoord></edgeMap>
    <edgeMap><xCoord>352</xCoord><yCoord>211</yCoord></edgeMap>
    <edgeMap><xCoord>351</xCoord><yCoord>211</yCoord></edgeMap>
    <edgeMap><xCoord>350</xCoord><yCoord>212</yCoord></edgeMap>
    <edgeMap><xCoord>350</xCoord><yCoord>213</yCoord></edgeMap>
    <edgeMap><xCoord>349</xCoord><yCoord>214</yCoord></edgeMap>
    <edgeMap><xCoord>349</xCoord><yCoord>215</yCoord></edgeMap>
    <edgeMap><xCoord>348</xCoord><yCoord>216</yCoord></edgeMap>
    <edgeMap><xCoord>348</xCoord><yCoord>217</yCoord></edgeMap>
    <edgeMap><xCoord>347</xCoord><yCoord>218</yCoord></edgeMap>
    <edgeMap><xCoord>347</xCoord><yCoord>219</yCoord></edgeMap>
    <edgeMap><xCoord>347</xCoord><yCoord>220</yCoord></edgeMap>
    <edgeMap><xCoord>346</xCoord><yCoord>221</yCoord></edgeMap>
    <edgeMap><xCoord>346</xCoord><yCoord>222</yCoord></edgeMap>
    <edgeMap><xCoord>345</xCoord><yCoord>223</yCoord></edgeMap>
    <edgeMap><xCoord>345</xCoord><yCoord>224</yCoord></edgeMap>
    <edgeMap><xCoord>344</xCoord><yCoord>225</yCoord></edgeMap>
    <edgeMap><xCoord>344</xCoord><yCoord>226</yCoord></edgeMap>
    <edgeMap><xCoord>344</xCoord><yCoord>227</yCoord></edgeMap>
    <edgeMap><xCoord>345</xCoord><yCoord>228</yCoord></edgeMap>
    <edgeMap><xCoord>345</xCoord><yCoord>229</yCoord></edgeMap>
    <edgeMap><xCoord>346</xCoord><yCoord>230</yCoord></edgeMap>
    <edgeMap><xCoord>346</xCoord><yCoord>231</yCoord></edgeMap>
    <edgeMap><xCoord>347</xCoord><yCoord>232</yCoord></edgeMap>
    <edgeMap><xCoord>347</xCoord><yCoord>233</yCoord></edgeMap>
    <edgeMap><xCoord>348</xCoord><yCoord>234</yCoord></edgeMap>
    <edgeMap><xCoord>348</xCoord><yCoord>235</yCoord></edgeMap>
    <edgeMap><xCoord>349</xCoord><yCoord>236</yCoord></edgeMap>
    <edgeMap><xCoord>349</xCoord><yCoord>237</yCoord></edgeMap>
    <edgeMap><xCoord>349</xCoord><yCoord>238</yCoord></edgeMap>
    <edgeMap><xCoord>350</xCoord><yCoord>239</yCoord></edgeMap>
    <edgeMap><xCoord>350</xCoord><yCoord>240</yCoord></edgeMap>
    <edgeMap><xCoord>351</xCoord><yCoord>241</yCoord></edgeMap>
    <edgeMap><xCoord>351</xCoord><yCoord>242</yCoord></edgeMap>
    <edgeMap><xCoord>352</xCoord><yCoord>243</yCoord></edgeMap>
    <edgeMap><xCoord>352</xCoord><yCoord>244</yCoord></edgeMap>
    <edgeMap><xCoord>353</xCoord><yCoord>245</yCoord></edgeMap>
    <edgeMap><xCoord>353</xCoord><yCoord>246</yCoord></edgeMap>
    <edgeMap><xCoord>354</xCoord><yCoord>247</yCoord></edgeMap>
    <edgeMap><xCoord>354</xCoord><yCoord>248</yCoord></edgeMap>
    <edgeMap><xCoord>355</xCoord><yCoord>249</yCoord></edgeMap>
    <edgeMap><xCoord>356</xCoord><yCoord>250</yCoord></edgeMap>
    <edgeMap><xCoord>357</xCoord><yCoord>250</yCoord></edgeMap>
    <edgeMap><xCoord>358</xCoord><yCoord>251</yCoord></edgeMap>
    <edgeMap><xCoord>359</xCoord><yCoord>252</yCoord></edgeMap>
    <edgeMap><xCoord>360</xCoord><yCoord>253</yCoord></edgeMap>
    <edgeMap><xCoord>361</xCoord><yCoord>254</yCoord></edgeMap>
    <edgeMap><xCoord>362</xCoord><yCoord>255</yCoord></edgeMap>
    <edgeMap><xCoord>363</xCoord><yCoord>255</yCoord></edgeMap>
    <edgeMap><xCoord>364</xCoord><yCoord>256</yCoord></edgeMap>
    <edgeMap><xCoord>365</xCoord><yCoord>257</yCoord></edgeMap>
    <edgeMap><xCoord>366</xCoord><yCoord>258</yCoord></edgeMap>
    <edgeMap><xCoord>367</xCoord><yCoord>259</yCoord></edgeMap>
    <edgeMap><xCoord>368</xCoord><yCoord>259</yCoord></edgeMap>
    <edgeMap><xCoord>369</xCoord><yCoord>260</yCoord></edgeMap>
    <edgeMap><xCoord>370</xCoord><yCoord>261</yCoord></edgeMap>
    <edgeMap><xCoord>371</xCoord><yCoord>262</yCoord></edgeMap>
    <edgeMap><xCoord>372</xCoord><yCoord>263</yCoord></edgeMap>
    <edgeMap><xCoord>373</xCoord><yCoord>264</yCoord></edgeMap>
    <edgeMap><xCoord>374</xCoord><yCoord>264</yCoord></edgeMap>
    <edgeMap><xCoord>375</xCoord><yCoord>265</yCoord></edgeMap>
    <edgeMap><xCoord>376</xCoord><yCoord>266</yCoord></edgeMap>
    <edgeMap><xCoord>377</xCoord><yCoord>267</yCoord></edgeMap>
    <edgeMap><xCoord>378</xCoord><yCoord>268</yCoord></edgeMap>
    <edgeMap><xCoord>379</xCoord><yCoord>268</yCoord></edgeMap>
    <edgeMap><xCoord>380</xCoord><yCoord>269</yCoord></edgeMap>
    <edgeMap><xCoord>381</xCoord><yCoord>270</yCoord></edgeMap>
    <edgeMap><xCoord>382</xCoord><yCoord>271</yCoord></edgeMap>
    <edgeMap><xCoord>383</xCoord><yCoord>271</yCoord></edgeMap>
    <edgeMap><xCoord>384</xCoord><yCoord>272</yCoord></edgeMap>
    <edgeMap><xCoord>385</xCoord><yCoord>273</yCoord></edgeMap>
    <edgeMap><xCoord>386</xCoord><yCoord>274</yCoord></edgeMap>
    <edgeMap><xCoord>387</xCoord><yCoord>274</yCoord></edgeMap>
    <edgeMap><xCoord>388</xCoord><yCoord>275</yCoord></edgeMap>
    <edgeMap><xCoord>389</xCoord><yCoord>276</yCoord></edgeMap>
    <edgeMap><xCoord>390</xCoord><yCoord>277</yCoord></edgeMap>
    <edgeMap><xCoord>391</xCoord><yCoord>277</yCoord></edgeMap>
    <edgeMap><xCoord>392</xCoord><yCoord>278</yCoord></edgeMap>
    <edgeMap><xCoord>393</xCoord><yCoord>279</yCoord></edgeMap>
    <edgeMap><xCoord>394</xCoord><yCoord>279</yCoord></edgeMap>
    <edgeMap><xCoord>395</xCoord><yCoord>279</yCoord></edgeMap>
    <edgeMap><xCoord>396</xCoord><yCoord>279</yCoord></edgeMap>
    <edgeMap><xCoord>397</xCoord><yCoord>279</yCoord></edgeMap>
    <edgeMap><xCoord>398</xCoord><yCoord>279</yCoord></edgeMap>
    <edgeMap><xCoord>399</xCoord><yCoord>279</yCoord></edgeMap>
    <edgeMap><xCoord>400</xCoord><yCoord>279</yCoord></edgeMap>
    <edgeMap><xCoord>401</xCoord><yCoord>279</yCoord></edgeMap>
    <edgeMap><xCoord>402</xCoord><yCoord>279</yCoord></edgeMap>
    <edgeMap><xCoord>403</xCoord><yCoord>279</yCoord></edgeMap>
    <edgeMap><xCoord>404</xCoord><yCoord>279</yCoord></edgeMap>
    <edgeMap><xCoord>405</xCoord><yCoord>279</yCoord></edgeMap>
    <edgeMap><xCoord>406</xCoord><yCoord>279</yCoord></edgeMap>
    <edgeMap><xCoord>407</xCoord><yCoord>279</yCoord></edgeMap>
    <edgeMap><xCoord>408</xCoord><yCoord>279</yCoord></edgeMap>
    <edgeMap><xCoord>409</xCoord><yCoord>279</yCoord></edgeMap>
    <edgeMap><xCoord>410</xCoord><yCoord>279</yCoord></edgeMap>
    <edgeMap><xCoord>411</xCoord><yCoord>279</yCoord></edgeMap>
    <edgeMap><xCoord>412</xCoord><yCoord>279</yCoord></edgeMap>
    <edgeMap><xCoord>413</xCoord><yCoord>279</yCoord></edgeMap>
    <edgeMap><xCoord>414</xCoord><yCoord>279</yCoord></edgeMap>
    <edgeMap><xCoord>415</xCoord><yCoord>279</yCoord></edgeMap>
    <edgeMap><xCoord>416</xCoord><yCoord>279</yCoord></edgeMap>
    <edgeMap><xCoord>417</xCoord><yCoord>279</yCoord></edgeMap>
    <edgeMap><xCoord>418</xCoord><yCoord>279</yCoord></edgeMap>
    <edgeMap><xCoord>419</xCoord><yCoord>279</yCoord></edgeMap>
    <edgeMap><xCoord>420</xCoord><yCoord>279</yCoord></edgeMap>
    <edgeMap><xCoord>421</xCoord><yCoord>278</yCoord></edgeMap>
    <edgeMap><xCoord>422</xCoord><yCoord>278</yCoord></edgeMap>
    <edgeMap><xCoord>423</xCoord><yCoord>278</yCoord></edgeMap>
    <edgeMap><xCoord>424</xCoord><yCoord>278</yCoord></edgeMap>
    <edgeMap><xCoord>425</xCoord><yCoord>278</yCoord></edgeMap>
    <edgeMap><xCoord>426</xCoord><yCoord>278</yCoord></edgeMap>
    <edgeMap><xCoord>427</xCoord><yCoord>278</yCoord></edgeMap>
    <edgeMap><xCoord>428</xCoord><yCoord>278</yCoord></edgeMap>
    <edgeMap><xCoord>428</xCoord><yCoord>277</yCoord></edgeMap>
    <edgeMap><xCoord>429</xCoord><yCoord>276</yCoord></edgeMap>
    <edgeMap><xCoord>429</xCoord><yCoord>275</yCoord></edgeMap>
    <edgeMap><xCoord>430</xCoord><yCoord>274</yCoord></edgeMap>
    <edgeMap><xCoord>430</xCoord><yCoord>273</yCoord></edgeMap>
    <edgeMap><xCoord>431</xCoord><yCoord>272</yCoord></edgeMap>
    <edgeMap><xCoord>431</xCoord><yCoord>271</yCoord></edgeMap>
    <edgeMap><xCoord>432</xCoord><yCoord>270</yCoord></edgeMap>
    <edgeMap><xCoord>432</xCoord><yCoord>269</yCoord></edgeMap>
    <edgeMap><xCoord>432</xCoord><yCoord>268</yCoord></edgeMap>
    <edgeMap><xCoord>433</xCoord><yCoord>267</yCoord></edgeMap>
    <edgeMap><xCoord>433</xCoord><yCoord>266</yCoord></edgeMap>
    <edgeMap><xCoord>434</xCoord><yCoord>265</yCoord></edgeMap>
    <edgeMap><xCoord>434</xCoord><yCoord>264</yCoord></edgeMap>
    <edgeMap><xCoord>435</xCoord><yCoord>263</yCoord></edgeMap>
    <edgeMap><xCoord>435</xCoord><yCoord>262</yCoord></edgeMap>
    <edgeMap><xCoord>435</xCoord><yCoord>261</yCoord></edgeMap>
    <edgeMap><xCoord>435</xCoord><yCoord>260</yCoord></edgeMap>
    <edgeMap><xCoord>435</xCoord><yCoord>259</yCoord></edgeMap>
    <edgeMap><xCoord>435</xCoord><yCoord>258</yCoord></edgeMap>
    <edgeMap><xCoord>435</xCoord><yCoord>257</yCoord></edgeMap>
    <edgeMap><xCoord>435</xCoord><yCoord>256</yCoord></edgeMap>
    <edgeMap><xCoord>435</xCoord><yCoord>255</yCoord></edgeMap>
    <edgeMap><xCoord>435</xCoord><yCoord>254</yCoord></edgeMap>
    <edgeMap><xCoord>435</xCoord><yCoord>253</yCoord></edgeMap>
    <edgeMap><xCoord>435</xCoord><yCoord>252</yCoord></edgeMap>
    <edgeMap><xCoord>435</xCoord><yCoord>251</yCoord></edgeMap>
    <edgeMap><xCoord>435</xCoord><yCoord>250</yCoord></edgeMap>
    <edgeMap><xCoord>435</xCoord><yCoord>249</yCoord></edgeMap>
    <edgeMap><xCoord>435</xCoord><yCoord>248</yCoord></edgeMap>
    <edgeMap><xCoord>435</xCoord><yCoord>247</yCoord></edgeMap>
    <edgeMap><xCoord>435</xCoord><yCoord>246</yCoord></edgeMap>
    <edgeMap><xCoord>435</xCoord><yCoord>245</yCoord></edgeMap>
    <edgeMap><xCoord>435</xCoord><yCoord>244</yCoord></edgeMap>
    <edgeMap><xCoord>434</xCoord><yCoord>243</yCoord></edgeMap>
    <edgeMap><xCoord>434</xCoord><yCoord>242</yCoord></edgeMap>
    <edgeMap><xCoord>433</xCoord><yCoord>241</yCoord></edgeMap>
    <edgeMap><xCoord>433</xCoord><yCoord>240</yCoord></edgeMap>
    <edgeMap><xCoord>432</xCoord><yCoord>239</yCoord></edgeMap>
    <edgeMap><xCoord>432</xCoord><yCoord>238</yCoord></edgeMap>
    <edgeMap><xCoord>431</xCoord><yCoord>237</yCoord></edgeMap>
    <edgeMap><xCoord>431</xCoord><yCoord>236</yCoord></edgeMap>
    <edgeMap><xCoord>430</xCoord><yCoord>235</yCoord></edgeMap>
    <edgeMap><xCoord>430</xCoord><yCoord>234</yCoord></edgeMap>
    <edgeMap><xCoord>429</xCoord><yCoord>233</yCoord></edgeMap>
    <edgeMap><xCoord>429</xCoord><yCoord>232</yCoord></edgeMap>
    <edgeMap><xCoord>428</xCoord><yCoord>231</yCoord></edgeMap>
    <edgeMap><xCoord>428</xCoord><yCoord>230</yCoord></edgeMap>
    <edgeMap><xCoord>427</xCoord><yCoord>229</yCoord></edgeMap>
    <edgeMap><xCoord>427</xCoord><yCoord>228</yCoord></edgeMap>
    <edgeMap><xCoord>426</xCoord><yCoord>227</yCoord></edgeMap>
    <edgeMap><xCoord>426</xCoord><yCoord>226</yCoord></edgeMap>
    <edgeMap><xCoord>425</xCoord><yCoord>225</yCoord></edgeMap>
    <edgeMap><xCoord>425</xCoord><yCoord>224</yCoord></edgeMap>
    <edgeMap><xCoord>424</xCoord><yCoord>223</yCoord></edgeMap>
    <edgeMap><xCoord>424</xCoord><yCoord>222</yCoord></edgeMap>
    <edgeMap><xCoord>424</xCoord><yCoord>221</yCoord></edgeMap>
    <edgeMap><xCoord>423</xCoord><yCoord>220</yCoord></edgeMap>
    <edgeMap><xCoord>423</xCoord><yCoord>219</yCoord></edgeMap>
    <edgeMap><xCoord>422</xCoord><yCoord>218</yCoord></edgeMap>
    <edgeMap><xCoord>422</xCoord><yCoord>217</yCoord></edgeMap>
    <edgeMap><xCoord>422</xCoord><yCoord>216</yCoord></edgeMap>
    <edgeMap><xCoord>421</xCoord><yCoord>215</yCoord></edgeMap>
    <edgeMap><xCoord>421</xCoord><yCoord>214</yCoord></edgeMap>
    <edgeMap><xCoord>420</xCoord><yCoord>213</yCoord></edgeMap>
    <edgeMap><xCoord>420</xCoord><yCoord>212</yCoord></edgeMap>
    <edgeMap><xCoord>420</xCoord><yCoord>211</yCoord></edgeMap>
    <edgeMap><xCoord>419</xCoord><yCoord>210</yCoord></edgeMap>
    <edgeMap><xCoord>419</xCoord><yCoord>209</yCoord></edgeMap>
    <edgeMap><xCoord>418</xCoord><yCoord>208</yCoord></edgeMap>
    <edgeMap><xCoord>418</xCoord><yCoord>207</yCoord></edgeMap>
    <edgeMap><xCoord>417</xCoord><yCoord>206</yCoord></edgeMap>
    <edgeMap><xCoord>417</xCoord><yCoord>205</yCoord></edgeMap>
    <edgeMap><xCoord>417</xCoord><yCoord>204</yCoord></edgeMap>
    <edgeMap><xCoord>416</xCoord><yCoord>203</yCoord></edgeMap>
    <edgeMap><xCoord>416</xCoord><yCoord>202</yCoord></edgeMap>
    <edgeMap><xCoord>415</xCoord><yCoord>201</yCoord></edgeMap>
    <edgeMap><xCoord>415</xCoord><yCoord>200</yCoord></edgeMap>
    <edgeMap><xCoord>414</xCoord><yCoord>199</yCoord></edgeMap>
    <edgeMap><xCoord>414</xCoord><yCoord>198</yCoord></edgeMap>
    <edgeMap><xCoord>413</xCoord><yCoord>197</yCoord></edgeMap>
    <edgeMap><xCoord>412</xCoord><yCoord>196</yCoord></edgeMap>
    <edgeMap><xCoord>411</xCoord><yCoord>195</yCoord></edgeMap>
    <edgeMap><xCoord>411</xCoord><yCoord>194</yCoord></edgeMap>
    <edgeMap><xCoord>410</xCoord><yCoord>193</yCoord></edgeMap>
    <edgeMap><xCoord>409</xCoord><yCoord>192</yCoord></edgeMap>
    <edgeMap><xCoord>408</xCoord><yCoord>191</yCoord></edgeMap>
    <edgeMap><xCoord>408</xCoord><yCoord>190</yCoord></edgeMap>
    <edgeMap><xCoord>407</xCoord><yCoord>189</yCoord></edgeMap>
    <edgeMap><xCoord>406</xCoord><yCoord>188</yCoord></edgeMap>
    <edgeMap><xCoord>406</xCoord><yCoord>187</yCoord></edgeMap>
    <edgeMap><xCoord>405</xCoord><yCoord>186</yCoord></edgeMap>
    <edgeMap><xCoord>404</xCoord><yCoord>185</yCoord></edgeMap>
    <edgeMap><xCoord>403</xCoord><yCoord>184</yCoord></edgeMap>
    <edgeMap><xCoord>403</xCoord><yCoord>183</yCoord></edgeMap>
    <edgeMap><xCoord>402</xCoord><yCoord>182</yCoord></edgeMap>
    <edgeMap><xCoord>401</xCoord><yCoord>182</yCoord></edgeMap>
    <edgeMap><xCoord>400</xCoord><yCoord>181</yCoord></edgeMap>
    <edgeMap><xCoord>399</xCoord><yCoord>181</yCoord></edgeMap>
    <edgeMap><xCoord>398</xCoord><yCoord>181</yCoord></edgeMap>
    <edgeMap><xCoord>397</xCoord><yCoord>181</yCoord></edgeMap>
    <edgeMap><xCoord>396</xCoord><yCoord>180</yCoord></edgeMap>
    <edgeMap><xCoord>395</xCoord><yCoord>180</yCoord></edgeMap>
    <edgeMap><xCoord>394</xCoord><yCoord>180</yCoord></edgeMap>
    <edgeMap><xCoord>393</xCoord><yCoord>180</yCoord></edgeMap>
    <edgeMap><xCoord>392</xCoord><yCoord>179</yCoord></edgeMap>
    <edgeMap><xCoord>391</xCoord><yCoord>179</yCoord></edgeMap>
    <edgeMap><xCoord>390</xCoord><yCoord>179</yCoord></edgeMap>
    <edgeMap><xCoord>389</xCoord><yCoord>178</yCoord></edgeMap>
    <edgeMap><xCoord>388</xCoord><yCoord>178</yCoord></edgeMap>
    <edgeMap><xCoord>387</xCoord><yCoord>178</yCoord></edgeMap>
    <edgeMap><xCoord>386</xCoord><yCoord>178</yCoord></edgeMap>
    <edgeMap><xCoord>385</xCoord><yCoord>177</yCoord></edgeMap>
    <edgeMap><xCoord>384</xCoord><yCoord>177</yCoord></edgeMap>
    <edgeMap><xCoord>383</xCoord><yCoord>178</yCoord></edgeMap>
    <edgeMap><xCoord>382</xCoord><yCoord>178</yCoord></edgeMap>
    <edgeMap><xCoord>381</xCoord><yCoord>179</yCoord></edgeMap>
    <edgeMap><xCoord>380</xCoord><yCoord>180</yCoord></edgeMap>
    <edgeMap><xCoord>379</xCoord><yCoord>180</yCoord></edgeMap>
    <edgeMap><xCoord>378</xCoord><yCoord>181</yCoord></edgeMap>
    <edgeMap><xCoord>377</xCoord><yCoord>182</yCoord></edgeMap>
    <edgeMap><xCoord>376</xCoord><yCoord>183</yCoord></edgeMap>
    <edgeMap><xCoord>375</xCoord><yCoord>183</yCoord></edgeMap>
    <edgeMap><xCoord>374</xCoord><yCoord>184</yCoord></edgeMap>
    <edgeMap><xCoord>373</xCoord><yCoord>185</yCoord></edgeMap>
    <edgeMap><xCoord>372</xCoord><yCoord>185</yCoord></edgeMap>
    <edgeMap><xCoord>371</xCoord><yCoord>186</yCoord></edgeMap>
    <edgeMap><xCoord>371</xCoord><yCoord>187</yCoord></edgeMap>
    <edgeMap><xCoord>370</xCoord><yCoord>188</yCoord></edgeMap>
    <edgeMap><xCoord>370</xCoord><yCoord>189</yCoord></edgeMap>
    <edgeMap><xCoord>370</xCoord><yCoord>190</yCoord></edgeMap>
    <edgeMap><xCoord>369</xCoord><yCoord>191</yCoord></edgeMap>
    <edgeMap><xCoord>369</xCoord><yCoord>192</yCoord></edgeMap>
    <edgeMap><xCoord>369</xCoord><yCoord>193</yCoord></edgeMap>
    <edgeMap><xCoord>368</xCoord><yCoord>194</yCoord></edgeMap>
    <edgeMap><xCoord>368</xCoord><yCoord>195</yCoord></edgeMap>
    <edgeMap><xCoord>368</xCoord><yCoord>196</yCoord></edgeMap>
    <edgeMap><xCoord>368</xCoord><yCoord>197</yCoord></edgeMap>
    <edgeMap><xCoord>368</xCoord><yCoord>198</yCoord></edgeMap>
    <edgeMap><xCoord>368</xCoord><yCoord>199</yCoord></edgeMap>
    <edgeMap><xCoord>367</xCoord><yCoord>200</yCoord></edgeMap>
    <edgeMap><xCoord>367</xCoord><yCoord>201</yCoord></edgeMap>
    <edgeMap><xCoord>367</xCoord><yCoord>202</yCoord></edgeMap>
    <edgeMap><xCoord>367</xCoord><yCoord>203</yCoord></edgeMap>
   </roi>
   <roi>
    <imageZposition>-166.0</imageZposition>
    <imageSOP_UID>1.3.6.1.4.1.14519.5.2.1.6279.6001.199528302921440827466094112627</imageSOP_UID>
    <inclusion>TRUE</inclusion>
    <edgeMap><xCoord>361</xCoord><yCoord>199</yCoord></edgeMap>
    <edgeMap><xCoord>360</xCoord><yCoord>200</yCoord></edgeMap>
    <edgeMap><xCoord>359</xCoord><yCoord>201</yCoord></edgeMap>
    <edgeMap><xCoord>358</xCoord><yCoord>202</yCoord></edgeMap>
    <edgeMap><xCoord>357</xCoord><yCoord>203</yCoord></edgeMap>
    <edgeMap><xCoord>356</xCoord><yCoord>204</yCoord></edgeMap>
    <edgeMap><xCoord>355</xCoord><yCoord>205</yCoord></edgeMap>
    <edgeMap><xCoord>355</xCoord><yCoord>206</yCoord></edgeMap>
    <edgeMap><xCoord>354</xCoord><yCoord>207</yCoord></edgeMap>
    <edgeMap><xCoord>353</xCoord><yCoord>208</yCoord></edgeMap>
    <edgeMap><xCoord>352</xCoord><yCoord>209</yCoord></edgeMap>
    <edgeMap><xCoord>351</xCoord><yCoord>210</yCoord></edgeMap>
    <edgeMap><xCoord>350</xCoord><yCoord>211</yCoord></edgeMap>
    <edgeMap><xCoord>349</xCoord><yCoord>212</yCoord></edgeMap>
    <edgeMap><xCoord>349</xCoord><yCoord>213</yCoord></edgeMap>
    <edgeMap><xCoord>348</xCoord><yCoord>214</yCoord></edgeMap>
    <edgeMap><xCoord>348</xCoord><yCoord>215</yCoord></edgeMap>
    <edgeMap><xCoord>347</xCoord><yCoord>216</yCoord></edgeMap>
    <edgeMap><xCoord>347</xCoord><yCoord>217</yCoord></edgeMap>
    <edgeMap><xCoord>346</xCoord><yCoord>218</yCoord></edgeMap>
    <edgeMap><xCoord>346</xCoord><yCoord>219</yCoord></edgeMap>
    <edgeMap><xCoord>346</xCoord><yCoord>220</yCoord></edgeMap>
    <edgeMap><xCoord>345</xCoord><yCoord>221</yCoord></edgeMap>
    <edgeMap><xCoord>345</xCoord><yCoord>222</yCoord></edgeMap>
    <edgeMap><xCoord>344</xCoord><yCoord>223</yCoord></edgeMap>
    <edgeMap><xCoord>344</xCoord><yCoord>224</yCoord></edgeMap>
    <edgeMap><xCoord>343</xCoord><yCoord>225</yCoord></edgeMap>
    <edgeMap><xCoord>343</xCoord><yCoord>226</yCoord></edgeMap>
    <edgeMap><xCoord>342</xCoord><yCoord>227</yCoord></edgeMap>
    <edgeMap><xCoord>342</xCoord><yCoord>228</yCoord></edgeMap>
    <edgeMap><xCoord>342</xCoord><yCoord>229</yCoord></edgeMap>
    <edgeMap><xCoord>343</xCoord><yCoord>230</yCoord></edgeMap>
    <edgeMap><xCoord>343</xCoord><yCoord>231</yCoord></edgeMap>
    <edgeMap><xCoord>344</xCoord><yCoord>232</yCoord></edgeMap>
    <edgeMap><xCoord>344</xCoord><yCoord>233</yCoord></edgeMap>
    <edgeMap><xCoord>344</xCoord><yCoord>234</yCoord></edgeMap>
    <edgeMap><xCoord>345</xCoord><yCoord>235</yCoord></edgeMap>
    <edgeMap><xCoord>345</xCoord><yCoord>236</yCoord></edgeMap>
    <edgeMap><xCoord>346</xCoord><yCoord>237</yCoord></edgeMap>
    <edgeMap><xCoord>346</xCoord><yCoord>238</yCoord></edgeMap>
    <edgeMap><xCoord>346</xCoord><yCoord>239</yCoord></edgeMap>
    <edgeMap><xCoord>347</xCoord><yCoord>240</yCoord></edgeMap>
    <edgeMap><xCoord>347</xCoord><yCoord>241</yCoord></edgeMap>
    <edgeMap><xCoord>348</xCoord><yCoord>242</yCoord></edgeMap>
    <edgeMap><xCoord>348</xCoord><yCoord>243</yCoord></edgeMap>
    <edgeMap><xCoord>349</xCoord><yCoord>244</yCoord></edgeMap>
    <edgeMap><xCoord>350</xCoord><yCoord>245</yCoord></edgeMap>
    <edgeMap><xCoord>350</xCoord><yCoord>246</yCoord></edgeMap>
    <edgeMap><xCoord>351</xCoord><yCoord>247</yCoord></edgeMap>
    <edgeMap><xCoord>352</xCoord><yCoord>248</yCoord></edgeMap>
    <edgeMap><xCoord>353</xCoord><yCoord>249</yCoord></edgeMap>
    <edgeMap><xCoord>353</xCoord><yCoord>250</yCoord></edgeMap>
    <edgeMap><xCoord>354</xCoord><yCoord>251</yCoord></edgeMap>
    <edgeMap><xCoord>355</xCoord><yCoord>252</yCoord></edgeMap>
    <edgeMap><xCoord>356</xCoord><yCoord>253</yCoord></edgeMap>
    <edgeMap><xCoord>356</xCoord><yCoord>254</yCoord></edgeMap>
    <edgeMap><xCoord>357</xCoord><yCoord>255</yCoord></edgeMap>
    <edgeMap><xCoord>358</xCoord><yCoord>256</yCoord></edgeMap>
    <edgeMap><xCoord>359</xCoord><yCoord>257</yCoord></edgeMap>
    <edgeMap><xCoord>359</xCoord><yCoord>258</yCoord></edgeMap>
    <edgeMap><xCoord>360</xCoord><yCoord>259</yCoord></edgeMap>
    <edgeMap><xCoord>361</xCoord><yCoord>260</yCoord></edgeMap>
    <edgeMap><xCoord>362</xCoord><yCoord>261</yCoord></edgeMap>
    <edgeMap><xCoord>362</xCoord><yCoord>262</yCoord></edgeMap>
    <edgeMap><xCoord>363</xCoord><yCoord>263</yCoord></edgeMap>
    <edgeMap><xCoord>364</xCoord><yCoord>264</yCoord></edgeMap>
    <edgeMap><xCoord>365</xCoord><yCoord>264</yCoord></edgeMap>
    <edgeMap><xCoord>366</xCoord><yCoord>265</yCoord></edgeMap>
    <edgeMap><xCoord>367</xCoord><yCoord>265</yCoord></edgeMap>
    <edgeMap><xCoord>368</xCoord><yCoord>266</yCoord></edgeMap>
    <edgeMap><xCoord>369</xCoord><yCoord>266</yCoord></edgeMap>
    <edgeMap><xCoord>370</xCoord><yCoord>267</yCoord></edgeMap>
    <edgeMap><xCoord>371</xCoord><yCoord>268</yCoord></edgeMap>
    <edgeMap><xCoord>372</xCoord><yCoord>268</yCoord></edgeMap>
    <edgeMap><xCoord>373</xCoord><yCoord>269</yCoord></edgeMap>
    <edgeMap><xCoord>374</xCoord><yCoord>269</yCoord></edgeMap>
    <edgeMap><xCoord>375</xCoord><yCoord>270</yCoord></edgeMap>
    <edgeMap><xCoord>376</xCoord><yCoord>270</yCoord></edgeMap>
    <edgeMap><xCoord>377</xCoord><yCoord>271</yCoord></edgeMap>
    <edgeMap><xCoord>378</xCoord><yCoord>272</yCoord></edgeMap>
    <edgeMap><xCoord>379</xCoord><yCoord>272</yCoord></edgeMap>
    <edgeMap><xCoord>380</xCoord><yCoord>273</yCoord></edgeMap>
    <edgeMap><xCoord>381</xCoord><yCoord>273</yCoord></edgeMap>
    <edgeMap><xCoord>382</xCoord><yCoord>274</yCoord></edgeMap>
    <edgeMap><xCoord>383</xCoord><yCoord>274</yCoord></edgeMap>
    <edgeMap><xCoord>384</xCoord><yCoord>275</yCoord></edgeMap>
    <edgeMap><xCoord>385</xCoord><yCoord>275</yCoord></edgeMap>
    <edgeMap><xCoord>386</xCoord><yCoord>275</yCoord></edgeMap>
    <edgeMap><xCoord>387</xCoord><yCoord>276</yCoord></edgeMap>
    <edgeMap><xCoord>388</xCoord><yCoord>276</yCoord></edgeMap>
    <edgeMap><xCoord>389</xCoord><yCoord>276</yCoord></edgeMap>
    <edgeMap><xCoord>390</xCoord><yCoord>276</yCoord></edgeMap>
    <edgeMap><xCoord>391</xCoord><yCoord>276</yCoord></edgeMap>
    <edgeMap><xCoord>392</xCoord><yCoord>277</yCoord></edgeMap>
    <edgeMap><xCoord>393</xCoord><yCoord>277</yCoord></edgeMap>
    <edgeMap><xCoord>394</xCoord><yCoord>277</yCoord></edgeMap>
    <edgeMap><xCoord>395</xCoord><yCoord>277</yCoord></edgeMap>
    <edgeMap><xCoord>396</xCoord><yCoord>277</yCoord></edgeMap>
    <edgeMap><xCoord>397</xCoord><yCoord>278</yCoord></edgeMap>
    <edgeMap><xCoord>398</xCoord><yCoord>278</yCoord></edgeMap>
    <edgeMap><xCoord>399</xCoord><yCoord>278</yCoord></edgeMap>
    <edgeMap><xCoord>400</xCoord><yCoord>278</yCoord></edgeMap>
    <edgeMap><xCoord>401</xCoord><yCoord>278</yCoord></edgeMap>
    <edgeMap><xCoord>402</xCoord><yCoord>278</yCoord></edgeMap>
    <edgeMap><xCoord>403</xCoord><yCoord>278</yCoord></edgeMap>
    <edgeMap><xCoord>404</xCoord><yCoord>278</yCoord></edgeMap>
    <edgeMap><xCoord>405</xCoord><yCoord>278</yCoord></edgeMap>
    <edgeMap><xCoord>406</xCoord><yCoord>278</yCoord></edgeMap>
    <edgeMap><xCoord>407</xCoord><yCoord>278</yCoord></edgeMap>
    <edgeMap><xCoord>408</xCoord><yCoord>279</yCoord></edgeMap>
    <edgeMap><xCoord>409</xCoord><yCoord>279</yCoord></edgeMap>
    <edgeMap><xCoord>410</xCoord><yCoord>279</yCoord></edgeMap>
    <edgeMap><xCoord>411</xCoord><yCoord>279</yCoord></edgeMap>
    <edgeMap><xCoord>412</xCoord><yCoord>279</yCoord></edgeMap>
    <edgeMap><xCoord>413</xCoord><yCoord>279</yCoord></edgeMap>
    <edgeMap><xCoord>414</xCoord><yCoord>279</yCoord></edgeMap>
    <edgeMap><xCoord>415</xCoord><yCoord>279</yCoord></edgeMap>
    <edgeMap><xCoord>416</xCoord><yCoord>279</yCoord></edgeMap>
    <edgeMap><xCoord>417</xCoord><yCoord>278</yCoord></edgeMap>
    <edgeMap><xCoord>418</xCoord><yCoord>278</yCoord></edgeMap>
    <edgeMap><xCoord>419</xCoord><yCoord>278</yCoord></edgeMap>
    <edgeMap><xCoord>420</xCoord><yCoord>277</yCoord></edgeMap>
    <edgeMap><xCoord>421</xCoord><yCoord>277</yCoord></edgeMap>
    <edgeMap><xCoord>422</xCoord><yCoord>277</yCoord></edgeMap>
    <edgeMap><xCoord>423</xCoord><yCoord>276</yCoord></edgeMap>
    <edgeMap><xCoord>424</xCoord><yCoord>276</yCoord></edgeMap>
    <edgeMap><xCoord>425</xCoord><yCoord>276</yCoord></edgeMap>
    <edgeMap><xCoord>426</xCoord><yCoord>275</yCoord></edgeMap>
    <edgeMap><xCoord>427</xCoord><yCoord>275</yCoord></edgeMap>
    <edgeMap><xCoord>428</xCoord><yCoord>275</yCoord></edgeMap>
    <edgeMap><xCoord>429</xCoord><yCoord>274</yCoord></edgeMap>
    <edgeMap><xCoord>430</xCoord><yCoord>274</yCoord></edgeMap>
    <edgeMap><xCoord>430</xCoord><yCoord>273</yCoord></edgeMap>
    <edgeMap><xCoord>430</xCoord><yCoord>272</yCoord></edgeMap>
    <edgeMap><xCoord>431</xCoord><yCoord>271</yCoord></edgeMap>
    <edgeMap><xCoord>431</xCoord><yCoord>270</yCoord></edgeMap>
    <edgeMap><xCoord>431</xCoord><yCoord>269</yCoord></edgeMap>
    <edgeMap><xCoord>431</xCoord><yCoord>268</yCoord></edgeMap>
    <edgeMap><xCoord>432</xCoord><yCoord>267</yCoord></edgeMap>
    <edgeMap><xCoord>432</xCoord><yCoord>266</yCoord></edgeMap>
    <edgeMap><xCoord>432</xCoord><yCoord>265</yCoord></edgeMap>
    <edgeMap><xCoord>432</xCoord><yCoord>264</yCoord></edgeMap>
    <edgeMap><xCoord>432</xCoord><yCoord>263</yCoord></edgeMap>
    <edgeMap><xCoord>433</xCoord><yCoord>262</yCoord></edgeMap>
    <edgeMap><xCoord>433</xCoord><yCoord>261</yCoord></edgeMap>
    <edgeMap><xCoord>433</xCoord><yCoord>260</yCoord></edgeMap>
    <edgeMap><xCoord>433</xCoord><yCoord>259</yCoord></edgeMap>
    <edgeMap><xCoord>434</xCoord><yCoord>258</yCoord></edgeMap>
    <edgeMap><xCoord>434</xCoord><yCoord>257</yCoord></edgeMap>
    <edgeMap><xCoord>434</xCoord><yCoord>256</yCoord></edgeMap>
    <edgeMap><xCoord>434</xCoord><yCoord>255</yCoord></edgeMap>
    <edgeMap><xCoord>434</xCoord><yCoord>254</yCoord></edgeMap>
    <edgeMap><xCoord>433</xCoord><yCoord>253</yCoord></edgeMap>
    <edgeMap><xCoord>433</xCoord><yCoord>252</yCoord></edgeMap>
    <edgeMap><xCoord>433</xCoord><yCoord>251</yCoord></edgeMap>
    <edgeMap><xCoord>433</xCoord><yCoord>250</yCoord></edgeMap>
    <edgeMap><xCoord>433</xCoord><yCoord>249</yCoord></edgeMap>
    <edgeMap><xCoord>433</xCoord><yCoord>248</yCoord></edgeMap>
    <edgeMap><xCoord>432</xCoord><yCoord>247</yCoord></edgeMap>
    <edgeMap><xCoord>432</xCoord><yCoord>246</yCoord></edgeMap>
    <edgeMap><xCoord>432</xCoord><yCoord>245</yCoord></edgeMap>
    <edgeMap><xCoord>432</xCoord><yCoord>244</yCoord></edgeMap>
    <edgeMap><xCoord>432</xCoord><yCoord>243</yCoord></edgeMap>
    <edgeMap><xCoord>432</xCoord><yCoord>242</yCoord></edgeMap>
    <edgeMap><xCoord>431</xCoord><yCoord>241</yCoord></edgeMap>
    <edgeMap><xCoord>431</xCoord><yCoord>240</yCoord></edgeMap>
    <edgeMap><xCoord>431</xCoord><yCoord>239</yCoord></edgeMap>
    <edgeMap><xCoord>431</xCoord><yCoord>238</yCoord></edgeMap>
    <edgeMap><xCoord>431</xCoord><yCoord>237</yCoord></edgeMap>
    <edgeMap><xCoord>431</xCoord><yCoord>236</yCoord></edgeMap>
    <edgeMap><xCoord>430</xCoord><yCoord>235</yCoord></edgeMap>
    <edgeMap><xCoord>430</xCoord><yCoord>234</yCoord></edgeMap>
    <edgeMap><xCoord>430</xCoord><yCoord>233</yCoord></edgeMap>
    <edgeMap><xCoord>430</xCoord><yCoord>232</yCoord></edgeMap>
    <edgeMap><xCoord>429</xCoord><yCoord>231</yCoord></edgeMap>
    <edgeMap><xCoord>429</xCoord><yCoord>230</yCoord></edgeMap>
    <edgeMap><xCoord>428</xCoord><yCoord>229</yCoord></edgeMap>
    <edgeMap><xCoord>428</xCoord><yCoord>228</yCoord></edgeMap>
    <edgeMap><xCoord>427</xCoord><yCoord>227</yCoord></edgeMap>
    <edgeMap><xCoord>427</xCoord><yCoord>226</yCoord></edgeMap>
    <edgeMap><xCoord>426</xCoord><yCoord>225</yCoord></edgeMap>
    <edgeMap><xCoord>426</xCoord><yCoord>224</yCoord></edgeMap>
    <edgeMap><xCoord>426</xCoord><yCoord>223</yCoord></edgeMap>
    <edgeMap><xCoord>425</xCoord><yCoord>222</yCoord></edgeMap>
    <edgeMap><xCoord>425</xCoord><yCoord>221</yCoord></edgeMap>
    <edgeMap><xCoord>424</xCoord><yCoord>220</yCoord></edgeMap>
    <edgeMap><xCoord>424</xCoord><yCoord>219</yCoord></edgeMap>
    <edgeMap><xCoord>423</xCoord><yCoord>218</yCoord></edgeMap>
    <edgeMap><xCoord>423</xCoord><yCoord>217</yCoord></edgeMap>
    <edgeMap><xCoord>422</xCoord><yCoord>216</yCoord></edgeMap>
    <edgeMap><xCoord>422</xCoord><yCoord>215</yCoord></edgeMap>
    <edgeMap><xCoord>421</xCoord><yCoord>214</yCoord></edgeMap>
    <edgeMap><xCoord>421</xCoord><yCoord>213</yCoord></edgeMap>
    <edgeMap><xCoord>421</xCoord><yCoord>212</yCoord></edgeMap>
    <edgeMap><xCoord>420</xCoord><yCoord>211</yCoord></edgeMap>
    <edgeMap><xCoord>420</xCoord><yCoord>210</yCoord></edgeMap>
    <edgeMap><xCoord>419</xCoord><yCoord>209</yCoord></edgeMap>
    <edgeMap><xCoord>419</xCoord><yCoord>208</yCoord></edgeMap>
    <edgeMap><xCoord>418</xCoord><yCoord>207</yCoord></edgeMap>
    <edgeMap><xCoord>418</xCoord><yCoord>206</yCoord></edgeMap>
    <edgeMap><xCoord>417</xCoord><yCoord>205</yCoord></edgeMap>
    <edgeMap><xCoord>417</xCoord><yCoord>204</yCoord></edgeMap>
    <edgeMap><xCoord>416</xCoord><yCoord>203</yCoord></edgeMap>
    <edgeMap><xCoord>416</xCoord><yCoord>202</yCoord></edgeMap>
    <edgeMap><xCoord>415</xCoord><yCoord>201</yCoord></edgeMap>
    <edgeMap><xCoord>415</xCoord><yCoord>200</yCoord></edgeMap>
    <edgeMap><xCoord>414</xCoord><yCoord>199</yCoord></edgeMap>
    <edgeMap><xCoord>414</xCoord><yCoord>198</yCoord></edgeMap>
    <edgeMap><xCoord>413</xCoord><yCoord>197</yCoord></edgeMap>
    <edgeMap><xCoord>413</xCoord><yCoord>196</yCoord></edgeMap>
    <edgeMap><xCoord>412</xCoord><yCoord>195</yCoord></edgeMap>
    <edgeMap><xCoord>412</xCoord><yCoord>194</yCoord></edgeMap>
    <edgeMap><xCoord>411</xCoord><yCoord>193</yCoord></edgeMap>
    <edgeMap><xCoord>411</xCoord><yCoord>192</yCoord></edgeMap>
    <edgeMap><xCoord>410</xCoord><yCoord>191</yCoord></edgeMap>
    <edgeMap><xCoord>410</xCoord><yCoord>190</yCoord></edgeMap>
    <edgeMap><xCoord>409</xCoord><yCoord>189</yCoord></edgeMap>
    <edgeMap><xCoord>409</xCoord><yCoord>188</yCoord></edgeMap>
    <edgeMap><xCoord>408</xCoord><yCoord>187</yCoord></edgeMap>
    <edgeMap><xCoord>407</xCoord><yCoord>186</yCoord></edgeMap>
    <edgeMap><xCoord>406</xCoord><yCoord>185</yCoord></edgeMap>
    <edgeMap><xCoord>405</xCoord><yCoord>184</yCoord></edgeMap>
    <edgeMap><xCoord>404</xCoord><yCoord>183</yCoord></edgeMap>
    <edgeMap><xCoord>403</xCoord><yCoord>183</yCoord></edgeMap>
    <edgeMap><xCoord>402</xCoord><yCoord>182</yCoord></edgeMap>
    <edgeMap><xCoord>401</xCoord><yCoord>181</yCoord></edgeMap>
    <edgeMap><xCoord>400</xCoord><yCoord>180</yCoord></edgeMap>
    <edgeMap><xCoord>399</xCoord><yCoord>179</yCoord></edgeMap>
    <edgeMap><xCoord>398</xCoord><yCoord>178</yCoord></edgeMap>
    <edgeMap><xCoord>397</xCoord><yCoord>177</yCoord></edgeMap>
    <edgeMap><xCoord>396</xCoord><yCoord>176</yCoord></edgeMap>
    <edgeMap><xCoord>395</xCoord><yCoord>176</yCoord></edgeMap>
    <edgeMap><xCoord>394</xCoord><yCoord>175</yCoord></edgeMap>
    <edgeMap><xCoord>393</xCoord><yCoord>174</yCoord></edgeMap>
    <edgeMap><xCoord>392</xCoord><yCoord>173</yCoord></edgeMap>
    <edgeMap><xCoord>391</xCoord><yCoord>173</yCoord></edgeMap>
    <edgeMap><xCoord>390</xCoord><yCoord>173</yCoord></edgeMap>
    <edgeMap><xCoord>389</xCoord><yCoord>173</yCoord></edgeMap>
    <edgeMap><xCoord>388</xCoord><yCoord>173</yCoord></edgeMap>
    <edgeMap><xCoord>387</xCoord><yCoord>173</yCoord></edgeMap>
    <edgeMap><xCoord>386</xCoord><yCoord>173</yCoord></edgeMap>
    <edgeMap><xCoord>385</xCoord><yCoord>173</yCoord></edgeMap>
    <edgeMap><xCoord>384</xCoord><yCoord>173</yCoord></edgeMap>
    <edgeMap><xCoord>383</xCoord><yCoord>173</yCoord></edgeMap>
    <edgeMap><xCoord>382</xCoord><yCoord>173</yCoord></edgeMap>
    <edgeMap><xCoord>381</xCoord><yCoord>173</yCoord></edgeMap>
    <edgeMap><xCoord>380</xCoord><yCoord>173</yCoord></edgeMap>
    <edgeMap><xCoord>379</xCoord><yCoord>173</yCoord></edgeMap>
    <edgeMap><xCoord>378</xCoord><yCoord>174</yCoord></edgeMap>
    <edgeMap><xCoord>377</xCoord><yCoord>175</yCoord></edgeMap>
    <edgeMap><xCoord>376</xCoord><yCoord>176</yCoord></edgeMap>
    <edgeMap><xCoord>375</xCoord><yCoord>177</yCoord></edgeMap>
    <edgeMap><xCoord>374</xCoord><yCoord>178</yCoord></edgeMap>
    <edgeMap><xCoord>373</xCoord><yCoord>179</yCoord></edgeMap>
    <edgeMap><xCoord>372</xCoord><yCoord>180</yCoord></edgeMap>
    <edgeMap><xCoord>371</xCoord><yCoord>181</yCoord></edgeMap>
    <edgeMap><xCoord>370</xCoord><yCoord>182</yCoord></edgeMap>
    <edgeMap><xCoord>369</xCoord><yCoord>183</yCoord></edgeMap>
    <edgeMap><xCoord>368</xCoord><yCoord>184</yCoord></edgeMap>
    <edgeMap><xCoord>368</xCoord><yCoord>185</yCoord></edgeMap>
    <edgeMap><xCoord>367</xCoord><yCoord>186</yCoord></edgeMap>
    <edgeMap><xCoord>367</xCoord><yCoord>187</yCoord></edgeMap>
    <edgeMap><xCoord>366</xCoord><yCoord>188</yCoord></edgeMap>
    <edgeMap><xCoord>366</xCoord><yCoord>189</yCoord></edgeMap>
    <edgeMap><xCoord>365</xCoord><yCoord>190</yCoord></edgeMap>
    <edgeMap><xCoord>365</xCoord><yCoord>191</yCoord></edgeMap>
    <edgeMap><xCoord>364</xCoord><yCoord>192</yCoord></edgeMap>
    <edgeMap><xCoord>364</xCoord><yCoord>193</yCoord></edgeMap>
    <edgeMap><xCoord>363</xCoord><yCoord>194</yCoord></edgeMap>
    <edgeMap><xCoord>363</xCoord><yCoord>195</yCoord></edgeMap>
    <edgeMap><xCoord>362</xCoord><yCoord>196</yCoord></edgeMap>
    <edgeMap><xCoord>362</xCoord><yCoord>197</yCoord></edgeMap>
    <edgeMap><xCoord>362</xCoord><yCoord>198</yCoord></edgeMap>
    <edgeMap><xCoord>361</xCoord><yCoord>199</yCoord></edgeMap>
   </roi>
   <roi>
    <imageZposition>-169.0</imageZposition>
    <imageSOP_UID>1.3.6.1.4.1.14519.5.2.1.6279.6001.635404031568307823451779969919</imageSOP_UID>
    <inclusion>TRUE</inclusion>
    <edgeMap><xCoord>360</xCoord><yCoord>187</yCoord></edgeMap>
    <edgeMap><xCoord>359</xCoord><yCoord>188</yCoord></edgeMap>
    <edgeMap><xCoord>359</xCoord><yCoord>189</yCoord></edgeMap>
    <edgeMap><xCoord>358</xCoord><yCoord>190</yCoord></edgeMap>
    <edgeMap><xCoord>358</xCoord><yCoord>191</yCoord></edgeMap>
    <edgeMap><xCoord>357</xCoord><yCoord>192</yCoord></edgeMap>
    <edgeMap><xCoord>357</xCoord><yCoord>193</yCoord></edgeMap>
    <edgeMap><xCoord>356</xCoord><yCoord>194</yCoord></edgeMap>
    <edgeMap><xCoord>356</xCoord><yCoord>195</yCoord></edgeMap>
    <edgeMap><xCoord>355</xCoord><yCoord>196</yCoord></edgeMap>
    <edgeMap><xCoord>355</xCoord><yCoord>197</yCoord></edgeMap>
    <edgeMap><xCoord>354</xCoord><yCoord>198</yCoord></edgeMap>
    <edgeMap><xCoord>354</xCoord><yCoord>199</yCoord></edgeMap>
    <edgeMap><xCoord>353</xCoord><yCoord>200</yCoord></edgeMap>
    <edgeMap><xCoord>353</xCoord><yCoord>201</yCoord></edgeMap>
    <edgeMap><xCoord>352</xCoord><yCoord>202</yCoord></edgeMap>
    <edgeMap><xCoord>352</xCoord><yCoord>203</yCoord></edgeMap>
    <edgeMap><xCoord>351</xCoord><yCoord>204</yCoord></edgeMap>
    <edgeMap><xCoord>351</xCoord><yCoord>205</yCoord></edgeMap>
    <edgeMap><xCoord>350</xCoord><yCoord>206</yCoord></edgeMap>
    <edgeMap><xCoord>350</xCoord><yCoord>207</yCoord></edgeMap>
    <edgeMap><xCoord>349</xCoord><yCoord>208</yCoord></edgeMap>
    <edgeMap><xCoord>349</xCoord><yCoord>209</yCoord></edgeMap>
    <edgeMap><xCoord>348</xCoord><yCoord>210</yCoord></edgeMap>
    <edgeMap><xCoord>348</xCoord><yCoord>211</yCoord></edgeMap>
    <edgeMap><xCoord>347</xCoord><yCoord>212</yCoord></edgeMap>
    <edgeMap><xCoord>347</xCoord><yCoord>213</yCoord></edgeMap>
    <edgeMap><xCoord>346</xCoord><yCoord>214</yCoord></edgeMap>
    <edgeMap><xCoord>345</xCoord><yCoord>215</yCoord></edgeMap>
    <edgeMap><xCoord>345</xCoord><yCoord>216</yCoord></edgeMap>
    <edgeMap><xCoord>344</xCoord><yCoord>217</yCoord></edgeMap>
    <edgeMap><xCoord>343</xCoord><yCoord>218</yCoord></edgeMap>
    <edgeMap><xCoord>343</xCoord><yCoord>219</yCoord></edgeMap>
    <edgeMap><xCoord>342</xCoord><yCoord>220</yCoord></edgeMap>
    <edgeMap><xCoord>341</xCoord><yCoord>221</yCoord></edgeMap>
    <edgeMap><xCoord>341</xCoord><yCoord>222</yCoord></edgeMap>
    <edgeMap><xCoord>340</xCoord><yCoord>223</yCoord></edgeMap>
    <edgeMap><xCoord>339</xCoord><yCoord>224</yCoord></edgeMap>
    <edgeMap><xCoord>338</xCoord><yCoord>225</yCoord></edgeMap>
    <edgeMap><xCoord>338</xCoord><yCoord>226</yCoord></edgeMap>
    <edgeMap><xCoord>337</xCoord><yCoord>227</yCoord></edgeMap>
    <edgeMap><xCoord>336</xCoord><yCoord>228</yCoord></edgeMap>
    <edgeMap><xCoord>336</xCoord><yCoord>229</yCoord></edgeMap>
    <edgeMap><xCoord>335</xCoord><yCoord>230</yCoord></edgeMap>
    <edgeMap><xCoord>335</xCoord><yCoord>231</yCoord></edgeMap>
    <edgeMap><xCoord>335</xCoord><yCoord>232</yCoord></edgeMap>
    <edgeMap><xCoord>335</xCoord><yCoord>233</yCoord></edgeMap>
    <edgeMap><xCoord>336</xCoord><yCoord>234</yCoord></edgeMap>
    <edgeMap><xCoord>336</xCoord><yCoord>235</yCoord></edgeMap>
    <edgeMap><xCoord>336</xCoord><yCoord>236</yCoord></edgeMap>
    <edgeMap><xCoord>336</xCoord><yCoord>237</yCoord></edgeMap>
    <edgeMap><xCoord>336</xCoord><yCoord>238</yCoord></edgeMap>
    <edgeMap><xCoord>336</xCoord><yCoord>239</yCoord></edgeMap>
    <edgeMap><xCoord>337</xCoord><yCoord>240</yCoord></edgeMap>
    <edgeMap><xCoord>337</xCoord><yCoord>241</yCoord></edgeMap>
    <edgeMap><xCoord>337</xCoord><yCoord>242</yCoord></edgeMap>
    <edgeMap><xCoord>337</xCoord><yCoord>243</yCoord></edgeMap>
    <edgeMap><xCoord>338</xCoord><yCoord>244</yCoord></edgeMap>
    <edgeMap><xCoord>339</xCoord><yCoord>244</yCoord></edgeMap>
    <edgeMap><xCoord>340</xCoord><yCoord>245</yCoord></edgeMap>
    <edgeMap><xCoord>341</xCoord><yCoord>246</yCoord></edgeMap>
    <edgeMap><xCoord>342</xCoord><yCoord>247</yCoord></edgeMap>
    <edgeMap><xCoord>343</xCoord><yCoord>247</yCoord></edgeMap>
    <edgeMap><xCoord>344</xCoord><yCoord>248</yCoord></edgeMap>
    <edgeMap><xCoord>345</xCoord><yCoord>249</yCoord></edgeMap>
    <edgeMap><xCoord>346</xCoord><yCoord>249</yCoord></edgeMap>
    <edgeMap><xCoord>347</xCoord><yCoord>250</yCoord></edgeMap>
    <edgeMap><xCoord>348</xCoord><yCoord>251</yCoord></edgeMap>
    <edgeMap><xCoord>349</xCoord><yCoord>252</yCoord></edgeMap>
    <edgeMap><xCoord>350</xCoord><yCoord>252</yCoord></edgeMap>
    <edgeMap><xCoord>351</xCoord><yCoord>253</yCoord></edgeMap>
    <edgeMap><xCoord>352</xCoord><yCoord>254</yCoord></edgeMap>
    <edgeMap><xCoord>353</xCoord><yCoord>255</yCoord></edgeMap>
    <edgeMap><xCoord>354</xCoord><yCoord>256</yCoord></edgeMap>
    <edgeMap><xCoord>355</xCoord><yCoord>256</yCoord></edgeMap>
    <edgeMap><xCoord>356</xCoord><yCoord>257</yCoord></edgeMap>
    <edgeMap><xCoord>357</xCoord><yCoord>258</yCoord></edgeMap>
    <edgeMap><xCoord>358</xCoord><yCoord>259</yCoord></edgeMap>
    <edgeMap><xCoord>359</xCoord><yCoord>260</yCoord></edgeMap>
    <edgeMap><xCoord>360</xCoord><yCoord>261</yCoord></edgeMap>
    <edgeMap><xCoord>361</xCoord><yCoord>261</yCoord></edgeMap>
    <edgeMap><xCoord>362</xCoord><yCoord>262</yCoord></edgeMap>
    <edgeMap><xCoord>363</xCoord><yCoord>263</yCoord></edgeMap>
    <edgeMap><xCoord>364</xCoord><yCoord>264</yCoord></edgeMap>
    <edgeMap><xCoord>365</xCoord><yCoord>265</yCoord></edgeMap>
    <edgeMap><xCoord>366</xCoord><yCoord>265</yCoord></edgeMap>
    <edgeMap><xCoord>367</xCoord><yCoord>266</yCoord></edgeMap>
    <edgeMap><xCoord>368</xCoord><yCoord>267</yCoord></edgeMap>
    <edgeMap><xCoord>369</xCoord><yCoord>268</yCoord></edgeMap>
    <edgeMap><xCoord>370</xCoord><yCoord>269</yCoord></edgeMap>
    <edgeMap><xCoord>371</xCoord><yCoord>269</yCoord></edgeMap>
    <edgeMap><xCoord>372</xCoord><yCoord>270</yCoord></edgeMap>
    <edgeMap><xCoord>373</xCoord><yCoord>271</yCoord></edgeMap>
    <edgeMap><xCoord>374</xCoord><yCoord>272</yCoord></edgeMap>
    <edgeMap><xCoord>375</xCoord><yCoord>273</yCoord></edgeMap>
    <edgeMap><xCoord>376</xCoord><yCoord>273</yCoord></edgeMap>
    <edgeMap><xCoord>377</xCoord><yCoord>274</yCoord></edgeMap>
    <edgeMap><xCoord>378</xCoord><yCoord>275</yCoord></edgeMap>
    <edgeMap><xCoord>379</xCoord><yCoord>276</yCoord></edgeMap>
    <edgeMap><xCoord>380</xCoord><yCoord>277</yCoord></edgeMap>
    <edgeMap><xCoord>381</xCoord><yCoord>277</yCoord></edgeMap>
    <edgeMap><xCoord>382</xCoord><yCoord>278</yCoord></edgeMap>
    <edgeMap><xCoord>383</xCoord><yCoord>279</yCoord></edgeMap>
    <edgeMap><xCoord>384</xCoord><yCoord>280</yCoord></edgeMap>
    <edgeMap><xCoord>385</xCoord><yCoord>281</yCoord></edgeMap>
    <edgeMap><xCoord>386</xCoord><yCoord>281</yCoord></edgeMap>
    <edgeMap><xCoord>387</xCoord><yCoord>282</yCoord></edgeMap>
    <edgeMap><xCoord>388</xCoord><yCoord>283</yCoord></edgeMap>
    <edgeMap><xCoord>389</xCoord><yCoord>283</yCoord></edgeMap>
    <edgeMap><xCoord>390</xCoord><yCoord>283</yCoord></edgeMap>
    <edgeMap><xCoord>391</xCoord><yCoord>283</yCoord></edgeMap>
    <edgeMap><xCoord>392</xCoord><yCoord>282</yCoord></edgeMap>
    <edgeMap><xCoord>393</xCoord><yCoord>282</yCoord></edgeMap>
    <edgeMap><xCoord>394</xCoord><yCoord>282</yCoord></edgeMap>
    <edgeMap><xCoord>395</xCoord><yCoord>282</yCoord></edgeMap>
    <edgeMap><xCoord>396</xCoord><yCoord>282</yCoord></edgeMap>
    <edgeMap><xCoord>397</xCoord><yCoord>282</yCoord></edgeMap>
    <edgeMap><xCoord>398</xCoord><yCoord>282</yCoord></edgeMap>
    <edgeMap><xCoord>399</xCoord><yCoord>281</yCoord></edgeMap>
    <edgeMap><xCoord>400</xCoord><yCoord>281</yCoord></edgeMap>
    <edgeMap><xCoord>401</xCoord><yCoord>281</yCoord></edgeMap>
    <edgeMap><xCoord>402</xCoord><yCoord>281</yCoord></edgeMap>
    <edgeMap><xCoord>403</xCoord><yCoord>281</yCoord></edgeMap>
    <edgeMap><xCoord>404</xCoord><yCoord>281</yCoord></edgeMap>
    <edgeMap><xCoord>405</xCoord><yCoord>280</yCoord></edgeMap>
    <edgeMap><xCoord>406</xCoord><yCoord>280</yCoord></edgeMap>
    <edgeMap><xCoord>407</xCoord><yCoord>280</yCoord></edgeMap>
    <edgeMap><xCoord>408</xCoord><yCoord>280</yCoord></edgeMap>
    <edgeMap><xCoord>409</xCoord><yCoord>280</yCoord></edgeMap>
    <edgeMap><xCoord>410</xCoord><yCoord>280</yCoord></edgeMap>
    <edgeMap><xCoord>411</xCoord><yCoord>280</yCoord></edgeMap>
    <edgeMap><xCoord>412</xCoord><yCoord>279</yCoord></edgeMap>
    <edgeMap><xCoord>413</xCoord><yCoord>279</yCoord></edgeMap>
    <edgeMap><xCoord>414</xCoord><yCoord>279</yCoord></edgeMap>
    <edgeMap><xCoord>415</xCoord><yCoord>279</yCoord></edgeMap>
    <edgeMap><xCoord>416</xCoord><yCoord>279</yCoord></edgeMap>
    <edgeMap><xCoord>417</xCoord><yCoord>279</yCoord></edgeMap>
    <edgeMap><xCoord>418</xCoord><yCoord>278</yCoord></edgeMap>
    <edgeMap><xCoord>419</xCoord><yCoord>278</yCoord></edgeMap>
    <edgeMap><xCoord>420</xCoord><yCoord>278</yCoord></edgeMap>
    <edgeMap><xCoord>421</xCoord><yCoord>278</yCoord></edgeMap>
    <edgeMap><xCoord>422</xCoord><yCoord>278</yCoord></edgeMap>
    <edgeMap><xCoord>423</xCoord><yCoord>278</yCoord></edgeMap>
    <edgeMap><xCoord>424</xCoord><yCoord>277</yCoord></edgeMap>
    <edgeMap><xCoord>425</xCoord><yCoord>277</yCoord></edgeMap>
    <edgeMap><xCoord>426</xCoord><yCoord>277</yCoord></edgeMap>
    <edgeMap><xCoord>427</xCoord><yCoord>277</yCoord></edgeMap>
    <edgeMap><xCoord>428</xCoord><yCoord>276</yCoord></edgeMap>
    <edgeMap><xCoord>428</xCoord><yCoord>275</yCoord></edgeMap>
    <edgeMap><xCoord>429</xCoord><yCoord>274</yCoord></edgeMap>
    <edgeMap><xCoord>430</xCoord><yCoord>273</yCoord></edgeMap>
    <edgeMap><xCoord>430</xCoord><yCoord>272</yCoord></edgeMap>
    <edgeMap><xCoord>431</xCoord><yCoord>271</yCoord></edgeMap>
    <edgeMap><xCoord>432</xCoord><yCoord>270</yCoord></edgeMap>
    <edgeMap><xCoord>432</xCoord><yCoord>269</yCoord></edgeMap>
    <edgeMap><xCoord>433</xCoord><yCoord>268</yCoord></edgeMap>
    <edgeMap><xCoord>433</xCoord><yCoord>267</yCoord></edgeMap>
    <edgeMap><xCoord>433</xCoord><yCoord>266</yCoord></edgeMap>
    <edgeMap><xCoord>433</xCoord><yCoord>265</yCoord></edgeMap>
    <edgeMap><xCoord>433</xCoord><yCoord>264</yCoord></edgeMap>
    <edgeMap><xCoord>433</xCoord><yCoord>263</yCoord></edgeMap>
    <edgeMap><xCoord>433</xCoord><yCoord>262</yCoord></edgeMap>
    <edgeMap><xCoord>433</xCoord><yCoord>261</yCoord></edgeMap>
    <edgeMap><xCoord>433</xCoord><yCoord>260</yCoord></edgeMap>
    <edgeMap><xCoord>433</xCoord><yCoord>259</yCoord></edgeMap>
    <edgeMap><xCoord>433</xCoord><yCoord>258</yCoord></edgeMap>
    <edgeMap><xCoord>433</xCoord><yCoord>257</yCoord></edgeMap>
    <edgeMap><xCoord>433</xCoord><yCoord>256</yCoord></edgeMap>
    <edgeMap><xCoord>433</xCoord><yCoord>255</yCoord></edgeMap>
    <edgeMap><xCoord>433</xCoord><yCoord>254</yCoord></edgeMap>
    <edgeMap><xCoord>433</xCoord><yCoord>253</yCoord></edgeMap>
    <edgeMap><xCoord>432</xCoord><yCoord>252</yCoord></edgeMap>
    <edgeMap><xCoord>432</xCoord><yCoord>251</yCoord></edgeMap>
    <edgeMap><xCoord>431</xCoord><yCoord>250</yCoord></edgeMap>
    <edgeMap><xCoord>431</xCoord><yCoord>249</yCoord></edgeMap>
    <edgeMap><xCoord>431</xCoord><yCoord>248</yCoord></edgeMap>
    <edgeMap><xCoord>430</xCoord><yCoord>247</yCoord></edgeMap>
    <edgeMap><xCoord>430</xCoord><yCoord>246</yCoord></edgeMap>
    <edgeMap><xCoord>429</xCoord><yCoord>245</yCoord></edgeMap>
    <edgeMap><xCoord>429</xCoord><yCoord>244</yCoord></edgeMap>
    <edgeMap><xCoord>429</xCoord><yCoord>243</yCoord></edgeMap>
    <edgeMap><xCoord>428</xCoord><yCoord>242</yCoord></edgeMap>
    <edgeMap><xCoord>428</xCoord><yCoord>241</yCoord></edgeMap>
    <edgeMap><xCoord>427</xCoord><yCoord>240</yCoord></edgeMap>
    <edgeMap><xCoord>427</xCoord><yCoord>239</yCoord></edgeMap>
    <edgeMap><xCoord>426</xCoord><yCoord>238</yCoord></edgeMap>
    <edgeMap><xCoord>426</xCoord><yCoord>237</yCoord></edgeMap>
    <edgeMap><xCoord>426</xCoord><yCoord>236</yCoord></edgeMap>
    <edgeMap><xCoord>425</xCoord><yCoord>235</yCoord></edgeMap>
    <edgeMap><xCoord>425</xCoord><yCoord>234</yCoord></edgeMap>
    <edgeMap><xCoord>424</xCoord><yCoord>233</yCoord></edgeMap>
    <edgeMap><xCoord>424</xCoord><yCoord>232</yCoord></edgeMap>
    <edgeMap><xCoord>424</xCoord><yCoord>231</yCoord></edgeMap>
    <edgeMap><xCoord>423</xCoord><yCoord>230</yCoord></edgeMap>
    <edgeMap><xCoord>423</xCoord><yCoord>229</yCoord></edgeMap>
    <edgeMap><xCoord>423</xCoord><yCoord>228</yCoord></edgeMap>
    <edgeMap><xCoord>422</xCoord><yCoord>227</yCoord></edgeMap>
    <edgeMap><xCoord>422</xCoord><yCoord>226</yCoord></edgeMap>
    <edgeMap><xCoord>422</xCoord><yCoord>225</yCoord></edgeMap>
    <edgeMap><xCoord>422</xCoord><yCoord>224</yCoord></edgeMap>
    <edgeMap><xCoord>421</xCoord><yCoord>223</yCoord></edgeMap>
    <edgeMap><xCoord>421</xCoord><yCoord>222</yCoord></edgeMap>
    <edgeMap><xCoord>421</xCoord><yCoord>221</yCoord></edgeMap>
    <edgeMap><xCoord>420</xCoord><yCoord>220</yCoord></edgeMap>
    <edgeMap><xCoord>420</xCoord><yCoord>219</yCoord></edgeMap>
    <edgeMap><xCoord>420</xCoord><yCoord>218</yCoord></edgeMap>
    <edgeMap><xCoord>419</xCoord><yCoord>217</yCoord></edgeMap>
    <edgeMap><xCoord>419</xCoord><yCoord>216</yCoord></edgeMap>
    <edgeMap><xCoord>419</xCoord><yCoord>215</yCoord></edgeMap>
    <edgeMap><xCoord>418</xCoord><yCoord>214</yCoord></edgeMap>
    <edgeMap><xCoord>418</xCoord><yCoord>213</yCoord></edgeMap>
    <edgeMap><xCoord>418</xCoord><yCoord>212</yCoord></edgeMap>
    <edgeMap><xCoord>418</xCoord><yCoord>211</yCoord></edgeMap>
    <edgeMap><xCoord>417</xCoord><yCoord>210</yCoord></edgeMap>
    <edgeMap><xCoord>417</xCoord><yCoord>209</yCoord></edgeMap>
    <edgeMap><xCoord>417</xCoord><yCoord>208</yCoord></edgeMap>
    <edgeMap><xCoord>416</xCoord><yCoord>207</yCoord></edgeMap>
    <edgeMap><xCoord>416</xCoord><yCoord>206</yCoord></edgeMap>
    <edgeMap><xCoord>416</xCoord><yCoord>205</yCoord></edgeMap>
    <edgeMap><xCoord>416</xCoord><yCoord>204</yCoord></edgeMap>
    <edgeMap><xCoord>415</xCoord><yCoord>203</yCoord></edgeMap>
    <edgeMap><xCoord>415</xCoord><yCoord>202</yCoord></edgeMap>
    <edgeMap><xCoord>415</xCoord><yCoord>201</yCoord></edgeMap>
    <edgeMap><xCoord>415</xCoord><yCoord>200</yCoord></edgeMap>
    <edgeMap><xCoord>414</xCoord><yCoord>199</yCoord></edgeMap>
    <edgeMap><xCoord>414</xCoord><yCoord>198</yCoord></edgeMap>
    <edgeMap><xCoord>414</xCoord><yCoord>197</yCoord></edgeMap>
    <edgeMap><xCoord>414</xCoord><yCoord>196</yCoord></edgeMap>
    <edgeMap><xCoord>414</xCoord><yCoord>195</yCoord></edgeMap>
    <edgeMap><xCoord>413</xCoord><yCoord>194</yCoord></edgeMap>
    <edgeMap><xCoord>413</xCoord><yCoord>193</yCoord></edgeMap>
    <edgeMap><xCoord>413</xCoord><yCoord>192</yCoord></edgeMap>
    <edgeMap><xCoord>413</xCoord><yCoord>191</yCoord></edgeMap>
    <edgeMap><xCoord>412</xCoord><yCoord>190</yCoord></edgeMap>
    <edgeMap><xCoord>412</xCoord><yCoord>189</yCoord></edgeMap>
    <edgeMap><xCoord>412</xCoord><yCoord>188</yCoord></edgeMap>
    <edgeMap><xCoord>411</xCoord><yCoord>187</yCoord></edgeMap>
    <edgeMap><xCoord>410</xCoord><yCoord>186</yCoord></edgeMap>
    <edgeMap><xCoord>409</xCoord><yCoord>185</yCoord></edgeMap>
    <edgeMap><xCoord>408</xCoord><yCoord>185</yCoord></edgeMap>
    <edgeMap><xCoord>407</xCoord><yCoord>184</yCoord></edgeMap>
    <edgeMap><xCoord>406</xCoord><yCoord>183</yCoord></edgeMap>
    <edgeMap><xCoord>405</xCoord><yCoord>182</yCoord></edgeMap>
    <edgeMap><xCoord>404</xCoord><yCoord>181</yCoord></edgeMap>
    <edgeMap><xCoord>403</xCoord><yCoord>180</yCoord></edgeMap>
    <edgeMap><xCoord>402</xCoord><yCoord>180</yCoord></edgeMap>
    <edgeMap><xCoord>401</xCoord><yCoord>179</yCoord></edgeMap>
    <edgeMap><xCoord>400</xCoord><yCoord>178</yCoord></edgeMap>
    <edgeMap><xCoord>399</xCoord><yCoord>177</yCoord></edgeMap>
    <edgeMap><xCoord>398</xCoord><yCoord>176</yCoord></edgeMap>
    <edgeMap><xCoord>397</xCoord><yCoord>176</yCoord></edgeMap>
    <edgeMap><xCoord>396</xCoord><yCoord>175</yCoord></edgeMap>
    <edgeMap><xCoord>395</xCoord><yCoord>174</yCoord></edgeMap>
    <edgeMap><xCoord>394</xCoord><yCoord>173</yCoord></edgeMap>
    <edgeMap><xCoord>393</xCoord><yCoord>173</yCoord></edgeMap>
    <edgeMap><xCoord>392</xCoord><yCoord>172</yCoord></edgeMap>
    <edgeMap><xCoord>391</xCoord><yCoord>171</yCoord></edgeMap>
    <edgeMap><xCoord>390</xCoord><yCoord>170</yCoord></edgeMap>
    <edgeMap><xCoord>389</xCoord><yCoord>170</yCoord></edgeMap>
    <edgeMap><xCoord>388</xCoord><yCoord>169</yCoord></edgeMap>
    <edgeMap><xCoord>387</xCoord><yCoord>168</yCoord></edgeMap>
    <edgeMap><xCoord>386</xCoord><yCoord>168</yCoord></edgeMap>
    <edgeMap><xCoord>385</xCoord><yCoord>168</yCoord></edgeMap>
    <edgeMap><xCoord>384</xCoord><yCoord>168</yCoord></edgeMap>
    <edgeMap><xCoord>383</xCoord><yCoord>168</yCoord></edgeMap>
    <edgeMap><xCoord>382</xCoord><yCoord>169</yCoord></edgeMap>
    <edgeMap><xCoord>381</xCoord><yCoord>169</yCoord></edgeMap>
    <edgeMap><xCoord>380</xCoord><yCoord>169</yCoord></edgeMap>
    <edgeMap><xCoord>379</xCoord><yCoord>169</yCoord></edgeMap>
    <edgeMap><xCoord>378</xCoord><yCoord>169</yCoord></edgeMap>
    <edgeMap><xCoord>377</xCoord><yCoord>169</yCoord></edgeMap>
    <edgeMap><xCoord>376</xCoord><yCoord>169</yCoord></edgeMap>
    <edgeMap><xCoord>375</xCoord><yCoord>170</yCoord></edgeMap>
    <edgeMap><xCoord>374</xCoord><yCoord>170</yCoord></edgeMap>
    <edgeMap><xCoord>373</xCoord><yCoord>171</yCoord></edgeMap>
    <edgeMap><xCoord>372</xCoord><yCoord>171</yCoord></edgeMap>
    <edgeMap><xCoord>371</xCoord><yCoord>171</yCoord></edgeMap>
    <edgeMap><xCoord>370</xCoord><yCoord>172</yCoord></edgeMap>
    <edgeMap><xCoord>369</xCoord><yCoord>172</yCoord></edgeMap>
    <edgeMap><xCoord>368</xCoord><yCoord>173</yCoord></edgeMap>
    <edgeMap><xCoord>367</xCoord><yCoord>173</yCoord></edgeMap>
    <edgeMap><xCoord>366</xCoord><yCoord>174</yCoord></edgeMap>
    <edgeMap><xCoord>365</xCoord><yCoord>174</yCoord></edgeMap>
    <edgeMap><xCoord>365</xCoord><yCoord>175</yCoord></edgeMap>
    <edgeMap><xCoord>364</xCoord><yCoord>176</yCoord></edgeMap>
    <edgeMap><xCoord>364</xCoord><yCoord>177</yCoord></edgeMap>
    <edgeMap><xCoord>363</xCoord><yCoord>178</yCoord></edgeMap>
    <edgeMap><xCoord>363</xCoord><yCoord>179</yCoord></edgeMap>
    <edgeMap><xCoord>363</xCoord><yCoord>180</yCoord></edgeMap>
    <edgeMap><xCoord>362</xCoord><yCoord>181</yCoord></edgeMap>
    <edgeMap><xCoord>362</xCoord><yCoord>182</yCoord></edgeMap>
    <edgeMap><xCoord>362</xCoord><yCoord>183</yCoord></edgeMap>
    <edgeMap><xCoord>361</xCoord><yCoord>184</yCoord></edgeMap>
    <edgeMap><xCoord>361</xCoord><yCoord>185</yCoord></edgeMap>
    <edgeMap><xCoord>361</xCoord><yCoord>186</yCoord></edgeMap>
    <edgeMap><xCoord>360</xCoord><yCoord>187</yCoord></edgeMap>
   </roi>
   <roi>
    <imageZposition>-172.0</imageZposition>
    <imageSOP_UID>1.3.6.1.4.1.14519.5.2.1.6279.6001.564924352048852345274526134616</imageSOP_UID>
    <inclusion>TRUE</inclusion>
    <edgeMap><xCoord>326</xCoord><yCoord>238</yCoord></edgeMap>
    <edgeMap><xCoord>327</xCoord><yCoord>239</yCoord></edgeMap>
    <edgeMap><xCoord>328</xCoord><yCoord>239</yCoord></edgeMap>
    <edgeMap><xCoord>329</xCoord><yCoord>240</yCoord></edgeMap>
    <edgeMap><xCoord>330</xCoord><yCoord>241</yCoord></edgeMap>
    <edgeMap><xCoord>331</xCoord><yCoord>242</yCoord></edgeMap>
    <edgeMap><xCoord>332</xCoord><yCoord>242</yCoord></edgeMap>
    <edgeMap><xCoord>333</xCoord><yCoord>243</yCoord></edgeMap>
    <edgeMap><xCoord>334</xCoord><yCoord>244</yCoord></edgeMap>
    <edgeMap><xCoord>335</xCoord><yCoord>244</yCoord></edgeMap>
    <edgeMap><xCoord>336</xCoord><yCoord>245</yCoord></edgeMap>
    <edgeMap><xCoord>337</xCoord><yCoord>246</yCoord></edgeMap>
    <edgeMap><xCoord>338</xCoord><yCoord>247</yCoord></edgeMap>
    <edgeMap><xCoord>339</xCoord><yCoord>247</yCoord></edgeMap>
    <edgeMap><xCoord>340</xCoord><yCoord>248</yCoord></edgeMap>
    <edgeMap><xCoord>341</xCoord><yCoord>249</yCoord></edgeMap>
    <edgeMap><xCoord>342</xCoord><yCoord>249</yCoord></edgeMap>
    <edgeMap><xCoord>343</xCoord><yCoord>250</yCoord></edgeMap>
    <edgeMap><xCoord>344</xCoord><yCoord>251</yCoord></edgeMap>
    <edgeMap><xCoord>345</xCoord><yCoord>252</yCoord></edgeMap>
    <edgeMap><xCoord>346</xCoord><yCoord>252</yCoord></edgeMap>
    <edgeMap><xCoord>347</xCoord><yCoord>253</yCoord></edgeMap>
    <edgeMap><xCoord>348</xCoord><yCoord>254</yCoord></edgeMap>
    <edgeMap><xCoord>349</xCoord><yCoord>255</yCoord></edgeMap>
    <edgeMap><xCoord>350</xCoord><yCoord>255</yCoord></edgeMap>
    <edgeMap><xCoord>351</xCoord><yCoord>256</yCoord></edgeMap>
    <edgeMap><xCoord>352</xCoord><yCoord>257</yCoord></edgeMap>
    <edgeMap><xCoord>353</xCoord><yCoord>257</yCoord></edgeMap>
    <edgeMap><xCoord>354</xCoord><yCoord>258</yCoord></edgeMap>
    <edgeMap><xCoord>355</xCoord><yCoord>259</yCoord></edgeMap>
    <edgeMap><xCoord>356</xCoord><yCoord>260</yCoord></edgeMap>
    <edgeMap><xCoord>357</xCoord><yCoord>260</yCoord></edgeMap>
    <edgeMap><xCoord>358</xCoord><yCoord>261</yCoord></edgeMap>
    <edgeMap><xCoord>359</xCoord><yCoord>262</yCoord></edgeMap>
    <edgeMap><xCoord>360</xCoord><yCoord>263</yCoord></edgeMap>
    <edgeMap><xCoord>361</xCoord><yCoord>264</yCoord></edgeMap>
    <edgeMap><xCoord>362</xCoord><yCoord>265</yCoord></edgeMap>
    <edgeMap><xCoord>363</xCoord><yCoord>266</yCoord></edgeMap>
    <edgeMap><xCoord>364</xCoord><yCoord>267</yCoord></edgeMap>
    <edgeMap><xCoord>365</xCoord><yCoord>268</yCoord></edgeMap>
    <edgeMap><xCoord>366</xCoord><yCoord>269</yCoord></edgeMap>
    <edgeMap><xCoord>367</xCoord><yCoord>270</yCoord></edgeMap>
    <edgeMap><xCoord>368</xCoord><yCoord>271</yCoord></edgeMap>
    <edgeMap><xCoord>369</xCoord><yCoord>272</yCoord></edgeMap>
    <edgeMap><xCoord>370</xCoord><yCoord>273</yCoord></edgeMap>
    <edgeMap><xCoord>371</xCoord><yCoord>274</yCoord></edgeMap>
    <edgeMap><xCoord>372</xCoord><yCoord>275</yCoord></edgeMap>
    <edgeMap><xCoord>373</xCoord><yCoord>276</yCoord></edgeMap>
    <edgeMap><xCoord>374</xCoord><yCoord>277</yCoord></edgeMap>
    <edgeMap><xCoord>375</xCoord><yCoord>278</yCoord></edgeMap>
    <edgeMap><xCoord>376</xCoord><yCoord>279</yCoord></edgeMap>
    <edgeMap><xCoord>377</xCoord><yCoord>280</yCoord></edgeMap>
    <edgeMap><xCoord>378</xCoord><yCoord>280</yCoord></edgeMap>
    <edgeMap><xCoord>379</xCoord><yCoord>280</yCoord></edgeMap>
    <edgeMap><xCoord>380</xCoord><yCoord>280</yCoord></edgeMap>
    <edgeMap><xCoord>381</xCoord><yCoord>280</yCoord></edgeMap>
    <edgeMap><xCoord>382</xCoord><yCoord>280</yCoord></edgeMap>
    <edgeMap><xCoord>383</xCoord><yCoord>280</yCoord></edgeMap>
    <edgeMap><xCoord>384</xCoord><yCoord>279</yCoord></edgeMap>
    <edgeMap><xCoord>385</xCoord><yCoord>279</yCoord></edgeMap>
    <edgeMap><xCoord>386</xCoord><yCoord>279</yCoord></edgeMap>
    <edgeMap><xCoord>387</xCoord><yCoord>279</yCoord></edgeMap>
    <edgeMap><xCoord>388</xCoord><yCoord>279</yCoord></edgeMap>
    <edgeMap><xCoord>389</xCoord><yCoord>279</yCoord></edgeMap>
    <edgeMap><xCoord>390</xCoord><yCoord>279</yCoord></edgeMap>
    <edgeMap><xCoord>391</xCoord><yCoord>279</yCoord></edgeMap>
    <edgeMap><xCoord>392</xCoord><yCoord>279</yCoord></edgeMap>
    <edgeMap><xCoord>393</xCoord><yCoord>279</yCoord></edgeMap>
    <edgeMap><xCoord>394</xCoord><yCoord>279</yCoord></edgeMap>
    <edgeMap><xCoord>395</xCoord><yCoord>279</yCoord></edgeMap>
    <edgeMap><xCoord>396</xCoord><yCoord>278</yCoord></edgeMap>
    <edgeMap><xCoord>397</xCoord><yCoord>278</yCoord></edgeMap>
    <edgeMap><xCoord>398</xCoord><yCoord>278</yCoord></edgeMap>
    <edgeMap><xCoord>399</xCoord><yCoord>278</yCoord></edgeMap>
    <edgeMap><xCoord>400</xCoord><yCoord>278</yCoord></edgeMap>
    <edgeMap><xCoord>401</xCoord><yCoord>278</yCoord></edgeMap>
    <edgeMap><xCoord>402</xCoord><yCoord>278</yCoord></edgeMap>
    <edgeMap><xCoord>403</xCoord><yCoord>278</yCoord></edgeMap>
    <edgeMap><xCoord>404</xCoord><yCoord>278</yCoord></edgeMap>
    <edgeMap><xCoord>405</xCoord><yCoord>278</yCoord></edgeMap>
    <edgeMap><xCoord>406</xCoord><yCoord>278</yCoord></edgeMap>
    <edgeMap><xCoord>407</xCoord><yCoord>278</yCoord></edgeMap>
    <edgeMap><xCoord>408</xCoord><yCoord>277</yCoord></edgeMap>
    <edgeMap><xCoord>409</xCoord><yCoord>277</yCoord></edgeMap>
    <edgeMap><xCoord>410</xCoord><yCoord>277</yCoord></edgeMap>
    <edgeMap><xCoord>411</xCoord><yCoord>277</yCoord></edgeMap>
    <edgeMap><xCoord>412</xCoord><yCoord>277</yCoord></edgeMap>
    <edgeMap><xCoord>413</xCoord><yCoord>277</yCoord></edgeMap>
    <edgeMap><xCoord>414</xCoord><yCoord>277</yCoord></edgeMap>
    <edgeMap><xCoord>415</xCoord><yCoord>277</yCoord></edgeMap>
    <edgeMap><xCoord>416</xCoord><yCoord>277</yCoord></edgeMap>
    <edgeMap><xCoord>417</xCoord><yCoord>276</yCoord></edgeMap>
    <edgeMap><xCoord>418</xCoord><yCoord>276</yCoord></edgeMap>
    <edgeMap><xCoord>419</xCoord><yCoord>276</yCoord></edgeMap>
    <edgeMap><xCoord>420</xCoord><yCoord>276</yCoord></edgeMap>
    <edgeMap><xCoord>421</xCoord><yCoord>276</yCoord></edgeMap>
    <edgeMap><xCoord>422</xCoord><yCoord>275</yCoord></edgeMap>
    <edgeMap><xCoord>423</xCoord><yCoord>275</yCoord></edgeMap>
    <edgeMap><xCoord>424</xCoord><yCoord>275</yCoord></edgeMap>
    <edgeMap><xCoord>425</xCoord><yCoord>275</yCoord></edgeMap>
    <edgeMap><xCoord>426</xCoord><yCoord>275</yCoord></edgeMap>
    <edgeMap><xCoord>427</xCoord><yCoord>274</yCoord></edgeMap>
    <edgeMap><xCoord>428</xCoord><yCoord>274</yCoord></edgeMap>
    <edgeMap><xCoord>429</xCoord><yCoord>274</yCoord></edgeMap>
    <edgeMap><xCoord>430</xCoord><yCoord>273</yCoord></edgeMap>
    <edgeMap><xCoord>430</xCoord><yCoord>272</yCoord></edgeMap>
    <edgeMap><xCoord>431</xCoord><yCoord>271</yCoord></edgeMap>
    <edgeMap><xCoord>431</xCoord><yCoord>270</yCoord></edgeMap>
    <edgeMap><xCoord>432</xCoord><yCoord>269</yCoord></edgeMap>
    <edgeMap><xCoord>432</xCoord><yCoord>268</yCoord></edgeMap>
    <edgeMap><xCoord>433</xCoord><yCoord>267</yCoord></edgeMap>
    <edgeMap><xCoord>433</xCoord><yCoord>266</yCoord></edgeMap>
    <edgeMap><xCoord>434</xCoord><yCoord>265</yCoord></edgeMap>
    <edgeMap><xCoord>434</xCoord><yCoord>264</yCoord></edgeMap>
    <edgeMap><xCoord>435</xCoord><yCoord>263</yCoord></edgeMap>
    <edgeMap><xCoord>435</xCoord><yCoord>262</yCoord></edgeMap>
    <edgeMap><xCoord>435</xCoord><yCoord>261</yCoord></edgeMap>
    <edgeMap><xCoord>434</xCoord><yCoord>260</yCoord></edgeMap>
    <edgeMap><xCoord>434</xCoord><yCoord>259</yCoord></edgeMap>
    <edgeMap><xCoord>434</xCoord><yCoord>258</yCoord></edgeMap>
    <edgeMap><xCoord>434</xCoord><yCoord>257</yCoord></edgeMap>
    <edgeMap><xCoord>433</xCoord><yCoord>256</yCoord></edgeMap>
    <edgeMap><xCoord>433</xCoord><yCoord>255</yCoord></edgeMap>
    <edgeMap><xCoord>433</xCoord><yCoord>254</yCoord></edgeMap>
    <edgeMap><xCoord>433</xCoord><yCoord>253</yCoord></edgeMap>
    <edgeMap><xCoord>432</xCoord><yCoord>252</yCoord></edgeMap>
    <edgeMap><xCoord>432</xCoord><yCoord>251</yCoord></edgeMap>
    <edgeMap><xCoord>432</xCoord><yCoord>250</yCoord></edgeMap>
    <edgeMap><xCoord>432</xCoord><yCoord>249</yCoord></edgeMap>
    <edgeMap><xCoord>432</xCoord><yCoord>248</yCoord></edgeMap>
    <edgeMap><xCoord>431</xCoord><yCoord>247</yCoord></edgeMap>
    <edgeMap><xCoord>431</xCoord><yCoord>246</yCoord></edgeMap>
    <edgeMap><xCoord>431</xCoord><yCoord>245</yCoord></edgeMap>
    <edgeMap><xCoord>431</xCoord><yCoord>244</yCoord></edgeMap>
    <edgeMap><xCoord>430</xCoord><yCoord>243</yCoord></edgeMap>
    <edgeMap><xCoord>430</xCoord><yCoord>242</yCoord></edgeMap>
    <edgeMap><xCoord>430</xCoord><yCoord>241</yCoord></edgeMap>
    <edgeMap><xCoord>430</xCoord><yCoord>240</yCoord></edgeMap>
    <edgeMap><xCoord>429</xCoord><yCoord>239</yCoord></edgeMap>
    <edgeMap><xCoord>429</xCoord><yCoord>238</yCoord></edgeMap>
    <edgeMap><xCoord>429</xCoord><yCoord>237</yCoord></edgeMap>
    <edgeMap><xCoord>429</xCoord><yCoord>236</yCoord></edgeMap>
    <edgeMap><xCoord>428</xCoord><yCoord>235</yCoord></edgeMap>
    <edgeMap><xCoord>428</xCoord><yCoord>234</yCoord></edgeMap>
    <edgeMap><xCoord>427</xCoord><yCoord>233</yCoord></edgeMap>
    <edgeMap><xCoord>427</xCoord><yCoord>232</yCoord></edgeMap>
    <edgeMap><xCoord>426</xCoord><yCoord>231</yCoord></edgeMap>
    <edgeMap><xCoord>426</xCoord><yCoord>230</yCoord></edgeMap>
    <edgeMap><xCoord>425</xCoord><yCoord>229</yCoord></edgeMap>
    <edgeMap><xCoord>425</xCoord><yCoord>228</yCoord></edgeMap>
    <edgeMap><xCoord>424</xCoord><yCoord>227</yCoord></edgeMap>
    <edgeMap><xCoord>424</xCoord><yCoord>226</yCoord></edgeMap>
    <edgeMap><xCoord>423</xCoord><yCoord>225</yCoord></edgeMap>
    <edgeMap><xCoord>423</xCoord><yCoord>224</yCoord></edgeMap>
    <edgeMap><xCoord>422</xCoord><yCoord>223</yCoord></edgeMap>
    <edgeMap><xCoord>422</xCoord><yCoord>222</yCoord></edgeMap>
    <edgeMap><xCoord>421</xCoord><yCoord>221</yCoord></edgeMap>
    <edgeMap><xCoord>421</xCoord><yCoord>220</yCoord></edgeMap>
    <edgeMap><xCoord>420</xCoord><yCoord>219</yCoord></edgeMap>
    <edgeMap><xCoord>420</xCoord><yCoord>218</yCoord></edgeMap>
    <edgeMap><xCoord>419</xCoord><yCoord>217</yCoord></edgeMap>
    <edgeMap><xCoord>419</xCoord><yCoord>216</yCoord></edgeMap>
    <edgeMap><xCoord>418</xCoord><yCoord>215</yCoord></edgeMap>
    <edgeMap><xCoord>418</xCoord><yCoord>214</yCoord></edgeMap>
    <edgeMap><xCoord>418</xCoord><yCoord>213</yCoord></edgeMap>
    <edgeMap><xCoord>417</xCoord><yCoord>212</yCoord></edgeMap>
    <edgeMap><xCoord>417</xCoord><yCoord>211</yCoord></edgeMap>
    <edgeMap><xCoord>417</xCoord><yCoord>210</yCoord></edgeMap>
    <edgeMap><xCoord>417</xCoord><yCoord>209</yCoord></edgeMap>
    <edgeMap><xCoord>416</xCoord><yCoord>208</yCoord></edgeMap>
    <edgeMap><xCoord>416</xCoord><yCoord>207</yCoord></edgeMap>
    <edgeMap><xCoord>416</xCoord><yCoord>206</yCoord></edgeMap>
    <edgeMap><xCoord>416</xCoord><yCoord>205</yCoord></edgeMap>
    <edgeMap><xCoord>415</xCoord><yCoord>204</yCoord></edgeMap>
    <edgeMap><xCoord>415</xCoord><yCoord>203</yCoord></edgeMap>
    <edgeMap><xCoord>415</xCoord><yCoord>202</yCoord></edgeMap>
    <edgeMap><xCoord>415</xCoord><yCoord>201</yCoord></edgeMap>
    <edgeMap><xCoord>414</xCoord><yCoord>200</yCoord></edgeMap>
    <edgeMap><xCoord>414</xCoord><yCoord>199</yCoord></edgeMap>
    <edgeMap><xCoord>414</xCoord><yCoord>198</yCoord></edgeMap>
    <edgeMap><xCoord>414</xCoord><yCoord>197</yCoord></edgeMap>
    <edgeMap><xCoord>413</xCoord><yCoord>196</yCoord></edgeMap>
    <edgeMap><xCoord>413</xCoord><yCoord>195</yCoord></edgeMap>
    <edgeMap><xCoord>413</xCoord><yCoord>194</yCoord></edgeMap>
    <edgeMap><xCoord>413</xCoord><yCoord>193</yCoord></edgeMap>
    <edgeMap><xCoord>413</xCoord><yCoord>192</yCoord></edgeMap>
    <edgeMap><xCoord>413</xCoord><yCoord>191</yCoord></edgeMap>
    <edgeMap><xCoord>413</xCoord><yCoord>190</yCoord></edgeMap>
    <edgeMap><xCoord>412</xCoord><yCoord>189</yCoord></edgeMap>
    <edgeMap><xCoord>412</xCoord><yCoord>188</yCoord></edgeMap>
    <edgeMap><xCoord>412</xCoord><yCoord>187</yCoord></edgeMap>
    <edgeMap><xCoord>412</xCoord><yCoord>186</yCoord></edgeMap>
    <edgeMap><xCoord>412</xCoord><yCoord>185</yCoord></edgeMap>
    <edgeMap><xCoord>412</xCoord><yCoord>184</yCoord></edgeMap>
    <edgeMap><xCoord>411</xCoord><yCoord>184</yCoord></edgeMap>
    <edgeMap><xCoord>410</xCoord><yCoord>183</yCoord></edgeMap>
    <edgeMap><xCoord>409</xCoord><yCoord>183</yCoord></edgeMap>
    <edgeMap><xCoord>408</xCoord><yCoord>183</yCoord></edgeMap>
    <edgeMap><xCoord>407</xCoord><yCoord>182</yCoord></edgeMap>
    <edgeMap><xCoord>406</xCoord><yCoord>182</yCoord></edgeMap>
    <edgeMap><xCoord>405</xCoord><yCoord>182</yCoord></edgeMap>
    <edgeMap><xCoord>404</xCoord><yCoord>181</yCoord></edgeMap>
    <edgeMap><xCoord>403</xCoord><yCoord>181</yCoord></edgeMap>
    <edgeMap><xCoord>403</xCoord><yCoord>180</yCoord></edgeMap>
    <edgeMap><xCoord>402</xCoord><yCoord>179</yCoord></edgeMap>
    <edgeMap><xCoord>402</xCoord><yCoord>178</yCoord></edgeMap>
    <edgeMap><xCoord>402</xCoord><yCoord>177</yCoord></edgeMap>
    <edgeMap><xCoord>401</xCoord><yCoord>176</yCoord></edgeMap>
    <edgeMap><xCoord>401</xCoord><yCoord>175</yCoord></edgeMap>
    <edgeMap><xCoord>400</xCoord><yCoord>174</yCoord></edgeMap>
    <edgeMap><xCoord>400</xCoord><yCoord>173</yCoord></edgeMap>
    <edgeMap><xCoord>399</xCoord><yCoord>172</yCoord></edgeMap>
    <edgeMap><xCoord>398</xCoord><yCoord>172</yCoord></edgeMap>
    <edgeMap><xCoord>397</xCoord><yCoord>171</yCoord></edgeMap>
    <edgeMap><xCoord>396</xCoord><yCoord>170</yCoord></edgeMap>
    <edgeMap><xCoord>395</xCoord><yCoord>170</yCoord></edgeMap>
    <edgeMap><xCoord>394</xCoord><yCoord>169</yCoord></edgeMap>
    <edgeMap><xCoord>393</xCoord><yCoord>168</yCoord></edgeMap>
    <edgeMap><xCoord>392</xCoord><yCoord>167</yCoord></edgeMap>
    <edgeMap><xCoord>391</xCoord><yCoord>167</yCoord></edgeMap>
    <edgeMap><xCoord>390</xCoord><yCoord>166</yCoord></edgeMap>
    <edgeMap><xCoord>389</xCoord><yCoord>165</yCoord></edgeMap>
    <edgeMap><xCoord>388</xCoord><yCoord>165</yCoord></edgeMap>
    <edgeMap><xCoord>387</xCoord><yCoord>164</yCoord></edgeMap>
    <edgeMap><xCoord>386</xCoord><yCoord>163</yCoord></edgeMap>
    <edgeMap><xCoord>385</xCoord><yCoord>163</yCoord></edgeMap>
    <edgeMap><xCoord>384</xCoord><yCoord>162</yCoord></edgeMap>
    <edgeMap><xCoord>383</xCoord><yCoord>162</yCoord></edgeMap>
    <edgeMap><xCoord>382</xCoord><yCoord>163</yCoord></edgeMap>
    <edgeMap><xCoord>381</xCoord><yCoord>163</yCoord></edgeMap>
    <edgeMap><xCoord>380</xCoord><yCoord>163</yCoord></edgeMap>
    <edgeMap><xCoord>379</xCoord><yCoord>164</yCoord></edgeMap>
    <edgeMap><xCoord>378</xCoord><yCoord>164</yCoord></edgeMap>
    <edgeMap><xCoord>377</xCoord><yCoord>164</yCoord></edgeMap>
    <edgeMap><xCoord>376</xCoord><yCoord>165</yCoord></edgeMap>
    <edgeMap><xCoord>375</xCoord><yCoord>165</yCoord></edgeMap>
    <edgeMap><xCoord>374</xCoord><yCoord>165</yCoord></edgeMap>
    <edgeMap><xCoord>373</xCoord><yCoord>166</yCoord></edgeMap>
    <edgeMap><xCoord>372</xCoord><yCoord>166</yCoord></edgeMap>
    <edgeMap><xCoord>371</xCoord><yCoord>166</yCoord></edgeMap>
    <edgeMap><xCoord>370</xCoord><yCoord>167</yCoord></edgeMap>
    <edgeMap><xCoord>369</xCoord><yCoord>167</yCoord></edgeMap>
    <edgeMap><xCoord>369</xCoord><yCoord>168</yCoord></edgeMap>
    <edgeMap><xCoord>368</xCoord><yCoord>169</yCoord></edgeMap>
    <edgeMap><xCoord>368</xCoord><yCoord>170</yCoord></edgeMap>
    <edgeMap><xCoord>367</xCoord><yCoord>171</yCoord></edgeMap>
    <edgeMap><xCoord>367</xCoord><yCoord>172</yCoord></edgeMap>
    <edgeMap><xCoord>366</xCoord><yCoord>173</yCoord></edgeMap>
    <edgeMap><xCoord>366</xCoord><yCoord>174</yCoord></edgeMap>
    <edgeMap><xCoord>365</xCoord><yCoord>175</yCoord></edgeMap>
    <edgeMap><xCoord>364</xCoord><yCoord>175</yCoord></edgeMap>
    <edgeMap><xCoord>363</xCoord><yCoord>176</yCoord></edgeMap>
    <edgeMap><xCoord>362</xCoord><yCoord>176</yCoord></edgeMap>
    <edgeMap><xCoord>361</xCoord><yCoord>176</yCoord></edgeMap>
    <edgeMap><xCoord>360</xCoord><yCoord>177</yCoord></edgeMap>
    <edgeMap><xCoord>359</xCoord><yCoord>177</yCoord></edgeMap>
    <edgeMap><xCoord>358</xCoord><yCoord>178</yCoord></edgeMap>
    <edgeMap><xCoord>357</xCoord><yCoord>178</yCoord></edgeMap>
    <edgeMap><xCoord>356</xCoord><yCoord>178</yCoord></edgeMap>
    <edgeMap><xCoord>355</xCoord><yCoord>179</yCoord></edgeMap>
    <edgeMap><xCoord>354</xCoord><yCoord>179</yCoord></edgeMap>
    <edgeMap><xCoord>354</xCoord><yCoord>180</yCoord></edgeMap>
    <edgeMap><xCoord>354</xCoord><yCoord>181</yCoord></edgeMap>
    <edgeMap><xCoord>354</xCoord><yCoord>182</yCoord></edgeMap>
    <edgeMap><xCoord>354</xCoord><yCoord>183</yCoord></edgeMap>
    <edgeMap><xCoord>354</xCoord><yCoord>184</yCoord></edgeMap>
    <edgeMap><xCoord>354</xCoord><yCoord>185</yCoord></edgeMap>
    <edgeMap><xCoord>354</xCoord><yCoord>186</yCoord></edgeMap>
    <edgeMap><xCoord>354</xCoord><yCoord>187</yCoord></edgeMap>
    <edgeMap><xCoord>354</xCoord><yCoord>188</yCoord></edgeMap>
    <edgeMap><xCoord>354</xCoord><yCoord>189</yCoord></edgeMap>
    <edgeMap><xCoord>354</xCoord><yCoord>190</yCoord></edgeMap>
    <edgeMap><xCoord>354</xCoord><yCoord>191</yCoord></edgeMap>
    <edgeMap><xCoord>354</xCoord><yCoord>192</yCoord></edgeMap>
    <edgeMap><xCoord>354</xCoord><yCoord>193</yCoord></edgeMap>
    <edgeMap><xCoord>354</xCoord><yCoord>194</yCoord></edgeMap>
    <edgeMap><xCoord>354</xCoord><yCoord>195</yCoord></edgeMap>
    <edgeMap><xCoord>353</xCoord><yCoord>196</yCoord></edgeMap>
    <edgeMap><xCoord>352</xCoord><yCoord>197</yCoord></edgeMap>
    <edgeMap><xCoord>351</xCoord><yCoord>198</yCoord></edgeMap>
    <edgeMap><xCoord>350</xCoord><yCoord>198</yCoord></edgeMap>
    <edgeMap><xCoord>349</xCoord><yCoord>199</yCoord></edgeMap>
    <edgeMap><xCoord>348</xCoord><yCoord>200</yCoord></edgeMap>
    <edgeMap><xCoord>347</xCoord><yCoord>201</yCoord></edgeMap>
    <edgeMap><xCoord>346</xCoord><yCoord>202</yCoord></edgeMap>
    <edgeMap><xCoord>345</xCoord><yCoord>203</yCoord></edgeMap>
    <edgeMap><xCoord>344</xCoord><yCoord>203</yCoord></edgeMap>
    <edgeMap><xCoord>343</xCoord><yCoord>204</yCoord></edgeMap>
    <edgeMap><xCoord>342</xCoord><yCoord>205</yCoord></edgeMap>
    <edgeMap><xCoord>341</xCoord><yCoord>206</yCoord></edgeMap>
    <edgeMap><xCoord>340</xCoord><yCoord>207</yCoord></edgeMap>
    <edgeMap><xCoord>339</xCoord><yCoord>208</yCoord></edgeMap>
    <edgeMap><xCoord>338</xCoord><yCoord>208</yCoord></edgeMap>
    <edgeMap><xCoord>337</xCoord><yCoord>209</yCoord></edgeMap>
    <edgeMap><xCoord>336</xCoord><yCoord>210</yCoord></edgeMap>
    <edgeMap><xCoord>335</xCoord><yCoord>211</yCoord></edgeMap>
    <edgeMap><xCoord>334</xCoord><yCoord>212</yCoord></edgeMap>
    <edgeMap><xCoord>333</xCoord><yCoord>212</yCoord></edgeMap>
    <edgeMap><xCoord>332</xCoord><yCoord>213</yCoord></edgeMap>
    <edgeMap><xCoord>331</xCoord><yCoord>214</yCoord></edgeMap>
    <edgeMap><xCoord>330</xCoord><yCoord>214</yCoord></edgeMap>
    <edgeMap><xCoord>329</xCoord><yCoord>215</yCoord></edgeMap>
    <edgeMap><xCoord>328</xCoord><yCoord>216</yCoord></edgeMap>
    <edgeMap><xCoord>327</xCoord><yCoord>217</yCoord></edgeMap>
    <edgeMap><xCoord>326</xCoord><yCoord>217</yCoord></edgeMap>
    <edgeMap><xCoord>325</xCoord><yCoord>218</yCoord></edgeMap>
    <edgeMap><xCoord>324</xCoord><yCoord>219</yCoord></edgeMap>
    <edgeMap><xCoord>323</xCoord><yCoord>219</yCoord></edgeMap>
    <edgeMap><xCoord>322</xCoord><yCoord>220</yCoord></edgeMap>
    <edgeMap><xCoord>322</xCoord><yCoord>221</yCoord></edgeMap>
    <edgeMap><xCoord>322</xCoord><yCoord>222</yCoord></edgeMap>
    <edgeMap><xCoord>323</xCoord><yCoord>223</yCoord></edgeMap>
    <edgeMap><xCoord>323</xCoord><yCoord>224</yCoord></edgeMap>
    <edgeMap><xCoord>323</xCoord><yCoord>225</yCoord></edgeMap>
    <edgeMap><xCoord>323</xCoord><yCoord>226</yCoord></edgeMap>
    <edgeMap><xCoord>324</xCoord><yCoord>227</yCoord></edgeMap>
    <edgeMap><xCoord>324</xCoord><yCoord>228</yCoord></edgeMap>
    <edgeMap><xCoord>324</xCoord><yCoord>229</yCoord></edgeMap>
    <edgeMap><xCoord>324</xCoord><yCoord>230</yCoord></edgeMap>
    <edgeMap><xCoord>324</xCoord><yCoord>231</yCoord></edgeMap>
    <edgeMap><xCoord>325</xCoord><yCoord>232</yCoord></edgeMap>
    <edgeMap><xCoord>325</xCoord><yCoord>233</yCoord></edgeMap>
    <edgeMap><xCoord>325</xCoord><yCoord>234</yCoord></edgeMap>
    <edgeMap><xCoord>325</xCoord><yCoord>235</yCoord></edgeMap>
    <edgeMap><xCoord>326</xCoord><yCoord>236</yCoord></edgeMap>
    <edgeMap><xCoord>326</xCoord><yCoord>237</yCoord></edgeMap>
    <edgeMap><xCoord>326</xCoord><yCoord>238</yCoord></edgeMap>
   </roi>
   <roi>
    <imageZposition>-175.0</imageZposition>
    <imageSOP_UID>1.3.6.1.4.1.14519.5.2.1.6279.6001.104450792317474949639191360621</imageSOP_UID>
    <inclusion>TRUE</inclusion>
    <edgeMap><xCoord>337</xCoord><yCoord>250</yCoord></edgeMap>
    <edgeMap><xCoord>338</xCoord><yCoord>251</yCoord></edgeMap>
    <edgeMap><xCoord>339</xCoord><yCoord>252</yCoord></edgeMap>
    <edgeMap><xCoord>340</xCoord><yCoord>253</yCoord></edgeMap>
    <edgeMap><xCoord>341</xCoord><yCoord>254</yCoord></edgeMap>
    <edgeMap><xCoord>342</xCoord><yCoord>255</yCoord></edgeMap>
    <edgeMap><xCoord>342</xCoord><yCoord>256</yCoord></edgeMap>
    <edgeMap><xCoord>343</xCoord><yCoord>257</yCoord></edgeMap>
    <edgeMap><xCoord>344</xCoord><yCoord>258</yCoord></edgeMap>
    <edgeMap><xCoord>345</xCoord><yCoord>259</yCoord></edgeMap>
    <edgeMap><xCoord>346</xCoord><yCoord>260</yCoord></edgeMap>
    <edgeMap><xCoord>347</xCoord><yCoord>261</yCoord></edgeMap>
    <edgeMap><xCoord>348</xCoord><yCoord>262</yCoord></edgeMap>
    <edgeMap><xCoord>349</xCoord><yCoord>262</yCoord></edgeMap>
    <edgeMap><xCoord>350</xCoord><yCoord>263</yCoord></edgeMap>
    <edgeMap><xCoord>351</xCoord><yCoord>263</yCoord></edgeMap>
    <edgeMap><xCoord>352</xCoord><yCoord>264</yCoord></edgeMap>
    <edgeMap><xCoord>353</xCoord><yCoord>264</yCoord></edgeMap>
    <edgeMap><xCoord>354</xCoord><yCoord>265</yCoord></edgeMap>
    <edgeMap><xCoord>355</xCoord><yCoord>265</yCoord></edgeMap>
    <edgeMap><xCoord>356</xCoord><yCoord>265</yCoord></edgeMap>
    <edgeMap><xCoord>357</xCoord><yCoord>266</yCoord></edgeMap>
    <edgeMap><xCoord>358</xCoord><yCoord>266</yCoord></edgeMap>
    <edgeMap><xCoord>359</xCoord><yCoord>267</yCoord></edgeMap>
    <edgeMap><xCoord>360</xCoord><yCoord>267</yCoord></edgeMap>
    <edgeMap><xCoord>361</xCoord><yCoord>267</yCoord></edgeMap>
    <edgeMap><xCoord>362</xCoord><yCoord>268</yCoord></edgeMap>
    <edgeMap><xCoord>363</xCoord><yCoord>268</yCoord></edgeMap>
    <edgeMap><xCoord>364</xCoord><yCoord>269</yCoord></edgeMap>
    <edgeMap><xCoord>365</xCoord><yCoord>269</yCoord></edgeMap>
    <edgeMap><xCoord>366</xCoord><yCoord>270</yCoord></edgeMap>
    <edgeMap><xCoord>367</xCoord><yCoord>270</yCoord></edgeMap>
    <edgeMap><xCoord>368</xCoord><yCoord>271</yCoord></edgeMap>
    <edgeMap><xCoord>368</xCoord><yCoord>272</yCoord></edgeMap>
    <edgeMap><xCoord>369</xCoord><yCoord>273</yCoord></edgeMap>
    <edgeMap><xCoord>370</xCoord><yCoord>274</yCoord></edgeMap>
    <edgeMap><xCoord>371</xCoord><yCoord>275</yCoord></edgeMap>
    <edgeMap><xCoord>371</xCoord><yCoord>276</yCoord></edgeMap>
    <edgeMap><xCoord>372</xCoord><yCoord>277</yCoord></edgeMap>
    <edgeMap><xCoord>373</xCoord><yCoord>278</yCoord></edgeMap>
    <edgeMap><xCoord>373</xCoord><yCoord>279</yCoord></edgeMap>
    <edgeMap><xCoord>374</xCoord><yCoord>280</yCoord></edgeMap>
    <edgeMap><xCoord>375</xCoord><yCoord>280</yCoord></edgeMap>
    <edgeMap><xCoord>376</xCoord><yCoord>280</yCoord></edgeMap>
    <edgeMap><xCoord>377</xCoord><yCoord>279</yCoord></edgeMap>
    <edgeMap><xCoord>378</xCoord><yCoord>279</yCoord></edgeMap>
    <edgeMap><xCoord>379</xCoord><yCoord>279</yCoord></edgeMap>
    <edgeMap><xCoord>380</xCoord><yCoord>279</yCoord></edgeMap>
    <edgeMap><xCoord>381</xCoord><yCoord>278</yCoord></edgeMap>
    <edgeMap><xCoord>382</xCoord><yCoord>278</yCoord></edgeMap>
    <edgeMap><xCoord>383</xCoord><yCoord>278</yCoord></edgeMap>
    <edgeMap><xCoord>384</xCoord><yCoord>278</yCoord></edgeMap>
    <edgeMap><xCoord>385</xCoord><yCoord>278</yCoord></edgeMap>
    <edgeMap><xCoord>386</xCoord><yCoord>278</yCoord></edgeMap>
    <edgeMap><xCoord>387</xCoord><yCoord>278</yCoord></edgeMap>
    <edgeMap><xCoord>388</xCoord><yCoord>278</yCoord></edgeMap>
    <edgeMap><xCoord>389</xCoord><yCoord>278</yCoord></edgeMap>
    <edgeMap><xCoord>390</xCoord><yCoord>278</yCoord></edgeMap>
    <edgeMap><xCoord>391</xCoord><yCoord>278</yCoord></edgeMap>
    <edgeMap><xCoord>392</xCoord><yCoord>278</yCoord></edgeMap>
    <edgeMap><xCoord>393</xCoord><yCoord>279</yCoord></edgeMap>
    <edgeMap><xCoord>394</xCoord><yCoord>279</yCoord></edgeMap>
    <edgeMap><xCoord>395</xCoord><yCoord>279</yCoord></edgeMap>
    <edgeMap><xCoord>396</xCoord><yCoord>279</yCoord></edgeMap>
    <edgeMap><xCoord>397</xCoord><yCoord>279</yCoord></edgeMap>
    <edgeMap><xCoord>398</xCoord><yCoord>279</yCoord></edgeMap>
    <edgeMap><xCoord>399</xCoord><yCoord>279</yCoord></edgeMap>
    <edgeMap><xCoord>400</xCoord><yCoord>279</yCoord></edgeMap>
    <edgeMap><xCoord>401</xCoord><yCoord>279</yCoord></edgeMap>
    <edgeMap><xCoord>402</xCoord><yCoord>279</yCoord></edgeMap>
    <edgeMap><xCoord>403</xCoord><yCoord>279</yCoord></edgeMap>
    <edgeMap><xCoord>404</xCoord><yCoord>278</yCoord></edgeMap>
    <edgeMap><xCoord>405</xCoord><yCoord>278</yCoord></edgeMap>
    <edgeMap><xCoord>406</xCoord><yCoord>277</yCoord></edgeMap>
    <edgeMap><xCoord>407</xCoord><yCoord>277</yCoord></edgeMap>
    <edgeMap><xCoord>408</xCoord><yCoord>276</yCoord></edgeMap>
    <edgeMap><xCoord>409</xCoord><yCoord>276</yCoord></edgeMap>
    <edgeMap><xCoord>410</xCoord><yCoord>275</yCoord></edgeMap>
    <edgeMap><xCoord>411</xCoord><yCoord>275</yCoord></edgeMap>
    <edgeMap><xCoord>412</xCoord><yCoord>275</yCoord></edgeMap>
    <edgeMap><xCoord>413</xCoord><yCoord>274</yCoord></edgeMap>
    <edgeMap><xCoord>414</xCoord><yCoord>274</yCoord></edgeMap>
    <edgeMap><xCoord>415</xCoord><yCoord>273</yCoord></edgeMap>
    <edgeMap><xCoord>416</xCoord><yCoord>273</yCoord></edgeMap>
    <edgeMap><xCoord>417</xCoord><yCoord>272</yCoord></edgeMap>
    <edgeMap><xCoord>418</xCoord><yCoord>272</yCoord></edgeMap>
    <edgeMap><xCoord>419</xCoord><yCoord>272</yCoord></edgeMap>
    <edgeMap><xCoord>420</xCoord><yCoord>271</yCoord></edgeMap>
    <edgeMap><xCoord>421</xCoord><yCoord>271</yCoord></edgeMap>
    <edgeMap><xCoord>422</xCoord><yCoord>271</yCoord></edgeMap>
    <edgeMap><xCoord>423</xCoord><yCoord>270</yCoord></edgeMap>
    <edgeMap><xCoord>424</xCoord><yCoord>270</yCoord></edgeMap>
    <edgeMap><xCoord>425</xCoord><yCoord>270</yCoord></edgeMap>
    <edgeMap><xCoord>426</xCoord><yCoord>269</yCoord></edgeMap>
    <edgeMap><xCoord>427</xCoord><yCoord>269</yCoord></edgeMap>
    <edgeMap><xCoord>428</xCoord><yCoord>269</yCoord></edgeMap>
    <edgeMap><xCoord>429</xCoord><yCoord>268</yCoord></edgeMap>
    <edgeMap><xCoord>430</xCoord><yCoord>268</yCoord></edgeMap>
    <edgeMap><xCoord>430</xCoord><yCoord>267</yCoord></edgeMap>
    <edgeMap><xCoord>430</xCoord><yCoord>266</yCoord></edgeMap>
    <edgeMap><xCoord>430</xCoord><yCoord>265</yCoord></edgeMap>
    <edgeMap><xCoord>431</xCoord><yCoord>264</yCoord></edgeMap>
    <edgeMap><xCoord>431</xCoord><yCoord>263</yCoord></edgeMap>
    <edgeMap><xCoord>431</xCoord><yCoord>262</yCoord></edgeMap>
    <edgeMap><xCoord>431</xCoord><yCoord>261</yCoord></edgeMap>
    <edgeMap><xCoord>431</xCoord><yCoord>260</yCoord></edgeMap>
    <edgeMap><xCoord>431</xCoord><yCoord>259</yCoord></edgeMap>
    <edgeMap><xCoord>431</xCoord><yCoord>258</yCoord></edgeMap>
    <edgeMap><xCoord>431</xCoord><yCoord>257</yCoord></edgeMap>
    <edgeMap><xCoord>432</xCoord><yCoord>256</yCoord></edgeMap>
    <edgeMap><xCoord>432</xCoord><yCoord>255</yCoord></edgeMap>
    <edgeMap><xCoord>432</xCoord><yCoord>254</yCoord></edgeMap>
    <edgeMap><xCoord>432</xCoord><yCoord>253</yCoord></edgeMap>
    <edgeMap><xCoord>432</xCoord><yCoord>252</yCoord></edgeMap>
    <edgeMap><xCoord>431</xCoord><yCoord>251</yCoord></edgeMap>
    <edgeMap><xCoord>431</xCoord><yCoord>250</yCoord></edgeMap>
    <edgeMap><xCoord>430</xCoord><yCoord>249</yCoord></edgeMap>
    <edgeMap><xCoord>430</xCoord><yCoord>248</yCoord></edgeMap>
    <edgeMap><xCoord>430</xCoord><yCoord>247</yCoord></edgeMap>
    <edgeMap><xCoord>429</xCoord><yCoord>246</yCoord></edgeMap>
    <edgeMap><xCoord>429</xCoord><yCoord>245</yCoord></edgeMap>
    <edgeMap><xCoord>429</xCoord><yCoord>244</yCoord></edgeMap>
    <edgeMap><xCoord>428</xCoord><yCoord>243</yCoord></edgeMap>
    <edgeMap><xCoord>428</xCoord><yCoord>242</yCoord></edgeMap>
    <edgeMap><xCoord>427</xCoord><yCoord>241</yCoord></edgeMap>
    <edgeMap><xCoord>427</xCoord><yCoord>240</yCoord></edgeMap>
    <edgeMap><xCoord>427</xCoord><yCoord>239</yCoord></edgeMap>
    <edgeMap><xCoord>426</xCoord><yCoord>238</yCoord></edgeMap>
    <edgeMap><xCoord>426</xCoord><yCoord>237</yCoord></edgeMap>
    <edgeMap><xCoord>426</xCoord><yCoord>236</yCoord></edgeMap>
    <edgeMap><xCoord>425</xCoord><yCoord>235</yCoord></edgeMap>
    <edgeMap><xCoord>425</xCoord><yCoord>234</yCoord></edgeMap>
    <edgeMap><xCoord>424</xCoord><yCoord>233</yCoord></edgeMap>
    <edgeMap><xCoord>424</xCoord><yCoord>232</yCoord></edgeMap>
    <edgeMap><xCoord>424</xCoord><yCoord>231</yCoord></edgeMap>
    <edgeMap><xCoord>423</xCoord><yCoord>230</yCoord></edgeMap>
    <edgeMap><xCoord>423</xCoord><yCoord>229</yCoord></edgeMap>
    <edgeMap><xCoord>423</xCoord><yCoord>228</yCoord></edgeMap>
    <edgeMap><xCoord>423</xCoord><yCoord>227</yCoord></edgeMap>
    <edgeMap><xCoord>422</xCoord><yCoord>226</yCoord></edgeMap>
    <edgeMap><xCoord>422</xCoord><yCoord>225</yCoord></edgeMap>
    <edgeMap><xCoord>422</xCoord><yCoord>224</yCoord></edgeMap>
    <edgeMap><xCoord>422</xCoord><yCoord>223</yCoord></edgeMap>
    <edgeMap><xCoord>421</xCoord><yCoord>222</yCoord></edgeMap>
    <edgeMap><xCoord>421</xCoord><yCoord>221</yCoord></edgeMap>
    <edgeMap><xCoord>421</xCoord><yCoord>220</yCoord></edgeMap>
    <edgeMap><xCoord>421</xCoord><yCoord>219</yCoord></edgeMap>
    <edgeMap><xCoord>420</xCoord><yCoord>218</yCoord></edgeMap>
    <edgeMap><xCoord>420</xCoord><yCoord>217</yCoord></edgeMap>
    <edgeMap><xCoord>419</xCoord><yCoord>216</yCoord></edgeMap>
    <edgeMap><xCoord>419</xCoord><yCoord>215</yCoord></edgeMap>
    <edgeMap><xCoord>418</xCoord><yCoord>214</yCoord></edgeMap>
    <edgeMap><xCoord>418</xCoord><yCoord>213</yCoord></edgeMap>
    <edgeMap><xCoord>417</xCoord><yCoord>212</yCoord></edgeMap>
    <edgeMap><xCoord>417</xCoord><yCoord>211</yCoord></edgeMap>
    <edgeMap><xCoord>416</xCoord><yCoord>210</yCoord></edgeMap>
    <edgeMap><xCoord>416</xCoord><yCoord>209</yCoord></edgeMap>
    <edgeMap><xCoord>415</xCoord><yCoord>208</yCoord></edgeMap>
    <edgeMap><xCoord>414</xCoord><yCoord>207</yCoord></edgeMap>
    <edgeMap><xCoord>414</xCoord><yCoord>206</yCoord></edgeMap>
    <edgeMap><xCoord>413</xCoord><yCoord>205</yCoord></edgeMap>
    <edgeMap><xCoord>413</xCoord><yCoord>204</yCoord></edgeMap>
    <edgeMap><xCoord>412</xCoord><yCoord>203</yCoord></edgeMap>
    <edgeMap><xCoord>412</xCoord><yCoord>202</yCoord></edgeMap>
    <edgeMap><xCoord>411</xCoord><yCoord>201</yCoord></edgeMap>
    <edgeMap><xCoord>411</xCoord><yCoord>200</yCoord></edgeMap>
    <edgeMap><xCoord>410</xCoord><yCoord>199</yCoord></edgeMap>
    <edgeMap><xCoord>410</xCoord><yCoord>198</yCoord></edgeMap>
    <edgeMap><xCoord>410</xCoord><yCoord>197</yCoord></edgeMap>
    <edgeMap><xCoord>410</xCoord><yCoord>196</yCoord></edgeMap>
    <edgeMap><xCoord>410</xCoord><yCoord>195</yCoord></edgeMap>
    <edgeMap><xCoord>410</xCoord><yCoord>194</yCoord></edgeMap>
    <edgeMap><xCoord>410</xCoord><yCoord>193</yCoord></edgeMap>
    <edgeMap><xCoord>410</xCoord><yCoord>192</yCoord></edgeMap>
    <edgeMap><xCoord>410</xCoord><yCoord>191</yCoord></edgeMap>
    <edgeMap><xCoord>410</xCoord><yCoord>190</yCoord></edgeMap>
    <edgeMap><xCoord>410</xCoord><yCoord>189</yCoord></edgeMap>
    <edgeMap><xCoord>410</xCoord><yCoord>188</yCoord></edgeMap>
    <edgeMap><xCoord>409</xCoord><yCoord>187</yCoord></edgeMap>
    <edgeMap><xCoord>409</xCoord><yCoord>186</yCoord></edgeMap>
    <edgeMap><xCoord>409</xCoord><yCoord>185</yCoord></edgeMap>
    <edgeMap><xCoord>409</xCoord><yCoord>184</yCoord></edgeMap>
    <edgeMap><xCoord>409</xCoord><yCoord>183</yCoord></edgeMap>
    <edgeMap><xCoord>409</xCoord><yCoord>182</yCoord></edgeMap>
    <edgeMap><xCoord>409</xCoord><yCoord>181</yCoord></edgeMap>
    <edgeMap><xCoord>409</xCoord><yCoord>180</yCoord></edgeMap>
    <edgeMap><xCoord>409</xCoord><yCoord>179</yCoord></edgeMap>
    <edgeMap><xCoord>409</xCoord><yCoord>178</yCoord></edgeMap>
    <edgeMap><xCoord>409</xCoord><yCoord>177</yCoord></edgeMap>
    <edgeMap><xCoord>408</xCoord><yCoord>177</yCoord></edgeMap>
    <edgeMap><xCoord>407</xCoord><yCoord>178</yCoord></edgeMap>
    <edgeMap><xCoord>406</xCoord><yCoord>178</yCoord></edgeMap>
    <edgeMap><xCoord>405</xCoord><yCoord>179</yCoord></edgeMap>
    <edgeMap><xCoord>404</xCoord><yCoord>179</yCoord></edgeMap>
    <edgeMap><xCoord>403</xCoord><yCoord>178</yCoord></edgeMap>
    <edgeMap><xCoord>403</xCoord><yCoord>177</yCoord></edgeMap>
    <edgeMap><xCoord>402</xCoord><yCoord>176</yCoord></edgeMap>
    <edgeMap><xCoord>402</xCoord><yCoord>175</yCoord></edgeMap>
    <edgeMap><xCoord>401</xCoord><yCoord>174</yCoord></edgeMap>
    <edgeMap><xCoord>401</xCoord><yCoord>173</yCoord></edgeMap>
    <edgeMap><xCoord>400</xCoord><yCoord>172</yCoord></edgeMap>
    <edgeMap><xCoord>400</xCoord><yCoord>171</yCoord></edgeMap>
    <edgeMap><xCoord>399</xCoord><yCoord>170</yCoord></edgeMap>
    <edgeMap><xCoord>399</xCoord><yCoord>169</yCoord></edgeMap>
    <edgeMap><xCoord>398</xCoord><yCoord>168</yCoord></edgeMap>
    <edgeMap><xCoord>397</xCoord><yCoord>168</yCoord></edgeMap>
    <edgeMap><xCoord>396</xCoord><yCoord>167</yCoord></edgeMap>
    <edgeMap><xCoord>395</xCoord><yCoord>167</yCoord></edgeMap>
    <edgeMap><xCoord>394</xCoord><yCoord>166</yCoord></edgeMap>
    <edgeMap><xCoord>393</xCoord><yCoord>166</yCoord></edgeMap>
    <edgeMap><xCoord>392</xCoord><yCoord>165</yCoord></edgeMap>
    <edgeMap><xCoord>391</xCoord><yCoord>165</yCoord></edgeMap>
    <edgeMap><xCoord>390</xCoord><yCoord>164</yCoord></edgeMap>
    <edgeMap><xCoord>389</xCoord><yCoord>164</yCoord></edgeMap>
    <edgeMap><xCoord>388</xCoord><yCoord>163</yCoord></edgeMap>
    <edgeMap><xCoord>387</xCoord><yCoord>163</yCoord></edgeMap>
    <edgeMap><xCoord>386</xCoord><yCoord>162</yCoord></edgeMap>
    <edgeMap><xCoord>385</xCoord><yCoord>162</yCoord></edgeMap>
    <edgeMap><xCoord>384</xCoord><yCoord>161</yCoord></edgeMap>
    <edgeMap><xCoord>383</xCoord><yCoord>161</yCoord></edgeMap>
    <edgeMap><xCoord>382</xCoord><yCoord>160</yCoord></edgeMap>
    <edgeMap><xCoord>381</xCoord><yCoord>160</yCoord></edgeMap>
    <edgeMap><xCoord>380</xCoord><yCoord>159</yCoord></edgeMap>
    <edgeMap><xCoord>379</xCoord><yCoord>159</yCoord></edgeMap>
    <edgeMap><xCoord>378</xCoord><yCoord>158</yCoord></edgeMap>
    <edgeMap><xCoord>377</xCoord><yCoord>158</yCoord></edgeMap>
    <edgeMap><xCoord>376</xCoord><yCoord>158</yCoord></edgeMap>
    <edgeMap><xCoord>375</xCoord><yCoord>159</yCoord></edgeMap>
    <edgeMap><xCoord>374</xCoord><yCoord>159</yCoord></edgeMap>
    <edgeMap><xCoord>373</xCoord><yCoord>160</yCoord></edgeMap>
    <edgeMap><xCoord>372</xCoord><yCoord>160</yCoord></edgeMap>
    <edgeMap><xCoord>371</xCoord><yCoord>161</yCoord></edgeMap>
    <edgeMap><xCoord>370</xCoord><yCoord>161</yCoord></edgeMap>
    <edgeMap><xCoord>369</xCoord><yCoord>162</yCoord></edgeMap>
    <edgeMap><xCoord>369</xCoord><yCoord>163</yCoord></edgeMap>
    <edgeMap><xCoord>368</xCoord><yCoord>164</yCoord></edgeMap>
    <edgeMap><xCoord>368</xCoord><yCoord>165</yCoord></edgeMap>
    <edgeMap><xCoord>367</xCoord><yCoord>166</yCoord></edgeMap>
    <edgeMap><xCoord>367</xCoord><yCoord>167</yCoord></edgeMap>
    <edgeMap><xCoord>366</xCoord><yCoord>168</yCoord></edgeMap>
    <edgeMap><xCoord>365</xCoord><yCoord>169</yCoord></edgeMap>
    <edgeMap><xCoord>364</xCoord><yCoord>170</yCoord></edgeMap>
    <edgeMap><xCoord>363</xCoord><yCoord>171</yCoord></edgeMap>
    <edgeMap><xCoord>362</xCoord><yCoord>172</yCoord></edgeMap>
    <edgeMap><xCoord>362</xCoord><yCoord>173</yCoord></edgeMap>
    <edgeMap><xCoord>361</xCoord><yCoord>174</yCoord></edgeMap>
    <edgeMap><xCoord>360</xCoord><yCoord>175</yCoord></edgeMap>
    <edgeMap><xCoord>359</xCoord><yCoord>176</yCoord></edgeMap>
    <edgeMap><xCoord>358</xCoord><yCoord>177</yCoord></edgeMap>
    <edgeMap><xCoord>357</xCoord><yCoord>177</yCoord></edgeMap>
    <edgeMap><xCoord>356</xCoord><yCoord>178</yCoord></edgeMap>
    <edgeMap><xCoord>355</xCoord><yCoord>178</yCoord></edgeMap>
    <edgeMap><xCoord>354</xCoord><yCoord>179</yCoord></edgeMap>
    <edgeMap><xCoord>353</xCoord><yCoord>179</yCoord></edgeMap>
    <edgeMap><xCoord>352</xCoord><yCoord>179</yCoord></edgeMap>
    <edgeMap><xCoord>351</xCoord><yCoord>180</yCoord></edgeMap>
    <edgeMap><xCoord>350</xCoord><yCoord>180</yCoord></edgeMap>
    <edgeMap><xCoord>349</xCoord><yCoord>180</yCoord></edgeMap>
    <edgeMap><xCoord>348</xCoord><yCoord>181</yCoord></edgeMap>
    <edgeMap><xCoord>347</xCoord><yCoord>181</yCoord></edgeMap>
    <edgeMap><xCoord>346</xCoord><yCoord>182</yCoord></edgeMap>
    <edgeMap><xCoord>345</xCoord><yCoord>182</yCoord></edgeMap>
    <edgeMap><xCoord>345</xCoord><yCoord>183</yCoord></edgeMap>
    <edgeMap><xCoord>345</xCoord><yCoord>184</yCoord></edgeMap>
    <edgeMap><xCoord>345</xCoord><yCoord>185</yCoord></edgeMap>
    <edgeMap><xCoord>344</xCoord><yCoord>186</yCoord></edgeMap>
    <edgeMap><xCoord>344</xCoord><yCoord>187</yCoord></edgeMap>
    <edgeMap><xCoord>344</xCoord><yCoord>188</yCoord></edgeMap>
    <edgeMap><xCoord>344</xCoord><yCoord>189</yCoord></edgeMap>
    <edgeMap><xCoord>344</xCoord><yCoord>190</yCoord></edgeMap>
    <edgeMap><xCoord>344</xCoord><yCoord>191</yCoord></edgeMap>
    <edgeMap><xCoord>344</xCoord><yCoord>192</yCoord></edgeMap>
    <edgeMap><xCoord>343</xCoord><yCoord>193</yCoord></edgeMap>
    <edgeMap><xCoord>343</xCoord><yCoord>194</yCoord></edgeMap>
    <edgeMap><xCoord>343</xCoord><yCoord>195</yCoord></edgeMap>
    <edgeMap><xCoord>343</xCoord><yCoord>196</yCoord></edgeMap>
    <edgeMap><xCoord>343</xCoord><yCoord>197</yCoord></edgeMap>
    <edgeMap><xCoord>342</xCoord><yCoord>198</yCoord></edgeMap>
    <edgeMap><xCoord>342</xCoord><yCoord>199</yCoord></edgeMap>
    <edgeMap><xCoord>341</xCoord><yCoord>200</yCoord></edgeMap>
    <edgeMap><xCoord>341</xCoord><yCoord>201</yCoord></edgeMap>
    <edgeMap><xCoord>340</xCoord><yCoord>202</yCoord></edgeMap>
    <edgeMap><xCoord>340</xCoord><yCoord>203</yCoord></edgeMap>
    <edgeMap><xCoord>339</xCoord><yCoord>204</yCoord></edgeMap>
    <edgeMap><xCoord>339</xCoord><yCoord>205</yCoord></edgeMap>
    <edgeMap><xCoord>338</xCoord><yCoord>206</yCoord></edgeMap>
    <edgeMap><xCoord>338</xCoord><yCoord>207</yCoord></edgeMap>
    <edgeMap><xCoord>337</xCoord><yCoord>208</yCoord></edgeMap>
    <edgeMap><xCoord>336</xCoord><yCoord>209</yCoord></edgeMap>
    <edgeMap><xCoord>335</xCoord><yCoord>209</yCoord></edgeMap>
    <edgeMap><xCoord>334</xCoord><yCoord>210</yCoord></edgeMap>
    <edgeMap><xCoord>333</xCoord><yCoord>211</yCoord></edgeMap>
    <edgeMap><xCoord>332</xCoord><yCoord>212</yCoord></edgeMap>
    <edgeMap><xCoord>331</xCoord><yCoord>212</yCoord></edgeMap>
    <edgeMap><xCoord>330</xCoord><yCoord>213</yCoord></edgeMap>
    <edgeMap><xCoord>329</xCoord><yCoord>214</yCoord></edgeMap>
    <edgeMap><xCoord>328</xCoord><yCoord>215</yCoord></edgeMap>
    <edgeMap><xCoord>327</xCoord><yCoord>215</yCoord></edgeMap>
    <edgeMap><xCoord>326</xCoord><yCoord>216</yCoord></edgeMap>
    <edgeMap><xCoord>325</xCoord><yCoord>216</yCoord></edgeMap>
    <edgeMap><xCoord>324</xCoord><yCoord>216</yCoord></edgeMap>
    <edgeMap><xCoord>323</xCoord><yCoord>216</yCoord></edgeMap>
    <edgeMap><xCoord>322</xCoord><yCoord>216</yCoord></edgeMap>
    <edgeMap><xCoord>321</xCoord><yCoord>217</yCoord></edgeMap>
    <edgeMap><xCoord>320</xCoord><yCoord>217</yCoord></edgeMap>
    <edgeMap><xCoord>319</xCoord><yCoord>217</yCoord></edgeMap>
    <edgeMap><xCoord>318</xCoord><yCoord>217</yCoord></edgeMap>
    <edgeMap><xCoord>317</xCoord><yCoord>217</yCoord></edgeMap>
    <edgeMap><xCoord>316</xCoord><yCoord>217</yCoord></edgeMap>
    <edgeMap><xCoord>316</xCoord><yCoord>218</yCoord></edgeMap>
    <edgeMap><xCoord>316</xCoord><yCoord>219</yCoord></edgeMap>
    <edgeMap><xCoord>316</xCoord><yCoord>220</yCoord></edgeMap>
    <edgeMap><xCoord>316</xCoord><yCoord>221</yCoord></edgeMap>
    <edgeMap><xCoord>316</xCoord><yCoord>222</yCoord></edgeMap>
    <edgeMap><xCoord>316</xCoord><yCoord>223</yCoord></edgeMap>
    <edgeMap><xCoord>317</xCoord><yCoord>224</yCoord></edgeMap>
    <edgeMap><xCoord>317</xCoord><yCoord>225</yCoord></edgeMap>
    <edgeMap><xCoord>317</xCoord><yCoord>226</yCoord></edgeMap>
    <edgeMap><xCoord>317</xCoord><yCoord>227</yCoord></edgeMap>
    <edgeMap><xCoord>317</xCoord><yCoord>228</yCoord></edgeMap>
    <edgeMap><xCoord>317</xCoord><yCoord>229</yCoord></edgeMap>
    <edgeMap><xCoord>317</xCoord><yCoord>230</yCoord></edgeMap>
    <edgeMap><xCoord>317</xCoord><yCoord>231</yCoord></edgeMap>
    <edgeMap><xCoord>317</xCoord><yCoord>232</yCoord></edgeMap>
    <edgeMap><xCoord>316</xCoord><yCoord>233</yCoord></edgeMap>
    <edgeMap><xCoord>316</xCoord><yCoord>234</yCoord></edgeMap>
    <edgeMap><xCoord>315</xCoord><yCoord>235</yCoord></edgeMap>
    <edgeMap><xCoord>315</xCoord><yCoord>236</yCoord></edgeMap>
    <edgeMap><xCoord>314</xCoord><yCoord>237</yCoord></edgeMap>
    <edgeMap><xCoord>314</xCoord><yCoord>238</yCoord></edgeMap>
    <edgeMap><xCoord>313</xCoord><yCoord>239</yCoord></edgeMap>
    <edgeMap><xCoord>313</xCoord><yCoord>240</yCoord></edgeMap>
    <edgeMap><xCoord>312</xCoord><yCoord>241</yCoord></edgeMap>
    <edgeMap><xCoord>312</xCoord><yCoord>242</yCoord></edgeMap>
    <edgeMap><xCoord>311</xCoord><yCoord>243</yCoord></edgeMap>
    <edgeMap><xCoord>311</xCoord><yCoord>244</yCoord></edgeMap>
    <edgeMap><xCoord>310</xCoord><yCoord>245</yCoord></edgeMap>
    <edgeMap><xCoord>310</xCoord><yCoord>246</yCoord></edgeMap>
    <edgeMap><xCoord>309</xCoord><yCoord>247</yCoord></edgeMap>
    <edgeMap><xCoord>309</xCoord><yCoord>248</yCoord></edgeMap>
    <edgeMap><xCoord>308</xCoord><yCoord>249</yCoord></edgeMap>
    <edgeMap><xCoord>308</xCoord><yCoord>250</yCoord></edgeMap>
    <edgeMap><xCoord>309</xCoord><yCoord>251</yCoord></edgeMap>
    <edgeMap><xCoord>309</xCoord><yCoord>252</yCoord></edgeMap>
    <edgeMap><xCoord>309</xCoord><yCoord>253</yCoord></edgeMap>
    <edgeMap><xCoord>310</xCoord><yCoord>253</yCoord></edgeMap>
    <edgeMap><xCoord>311</xCoord><yCoord>253</yCoord></edgeMap>
    <edgeMap><xCoord>312</xCoord><yCoord>253</yCoord></edgeMap>
    <edgeMap><xCoord>313</xCoord><yCoord>253</yCoord></edgeMap>
    <edgeMap><xCoord>314</xCoord><yCoord>252</yCoord></edgeMap>
    <edgeMap><xCoord>315</xCoord><yCoord>252</yCoord></edgeMap>
    <edgeMap><xCoord>316</xCoord><yCoord>252</yCoord></edgeMap>
    <edgeMap><xCoord>317</xCoord><yCoord>252</yCoord></edgeMap>
    <edgeMap><xCoord>318</xCoord><yCoord>252</yCoord></edgeMap>
    <edgeMap><xCoord>319</xCoord><yCoord>252</yCoord></edgeMap>
    <edgeMap><xCoord>320</xCoord><yCoord>252</yCoord></edgeMap>
    <edgeMap><xCoord>321</xCoord><yCoord>252</yCoord></edgeMap>
    <edgeMap><xCoord>322</xCoord><yCoord>252</yCoord></edgeMap>
    <edgeMap><xCoord>323</xCoord><yCoord>251</yCoord></edgeMap>
    <edgeMap><xCoord>324</xCoord><yCoord>251</yCoord></edgeMap>
    <edgeMap><xCoord>325</xCoord><yCoord>251</yCoord></edgeMap>
    <edgeMap><xCoord>326</xCoord><yCoord>251</yCoord></edgeMap>
    <edgeMap><xCoord>327</xCoord><yCoord>251</yCoord></edgeMap>
    <edgeMap><xCoord>328</xCoord><yCoord>251</yCoord></edgeMap>
    <edgeMap><xCoord>329</xCoord><yCoord>251</yCoord></edgeMap>
    <edgeMap><xCoord>330</xCoord><yCoord>251</yCoord></edgeMap>
    <edgeMap><xCoord>331</xCoord><yCoord>251</yCoord></edgeMap>
    <edgeMap><xCoord>332</xCoord><yCoord>251</yCoord></edgeMap>
    <edgeMap><xCoord>333</xCoord><yCoord>250</yCoord></edgeMap>
    <edgeMap><xCoord>334</xCoord><yCoord>250</yCoord></edgeMap>
    <edgeMap><xCoord>335</xCoord><yCoord>250</yCoord></edgeMap>
    <edgeMap><xCoord>336</xCoord><yCoord>250</yCoord></edgeMap>
    <edgeMap><xCoord>337</xCoord><yCoord>250</yCoord></edgeMap>
   </roi>
   <roi>
    <imageZposition>-178.0</imageZposition>
    <imageSOP_UID>1.3.6.1.4.1.14519.5.2.1.6279.6001.336798147305959902741677630018</imageSOP_UID>
    <inclusion>TRUE</inclusion>
    <edgeMap><xCoord>304</xCoord><yCoord>254</yCoord></edgeMap>
    <edgeMap><xCoord>305</xCoord><yCoord>254</yCoord></edgeMap>
    <edgeMap><xCoord>306</xCoord><yCoord>254</yCoord></edgeMap>
    <edgeMap><xCoord>307</xCoord><yCoord>253</yCoord></edgeMap>
    <edgeMap><xCoord>308</xCoord><yCoord>253</yCoord></edgeMap>
    <edgeMap><xCoord>309</xCoord><yCoord>253</yCoord></edgeMap>
    <edgeMap><xCoord>310</xCoord><yCoord>253</yCoord></edgeMap>
    <edgeMap><xCoord>311</xCoord><yCoord>253</yCoord></edgeMap>
    <edgeMap><xCoord>312</xCoord><yCoord>252</yCoord></edgeMap>
    <edgeMap><xCoord>313</xCoord><yCoord>252</yCoord></edgeMap>
    <edgeMap><xCoord>314</xCoord><yCoord>252</yCoord></edgeMap>
    <edgeMap><xCoord>315</xCoord><yCoord>252</yCoord></edgeMap>
    <edgeMap><xCoord>316</xCoord><yCoord>251</yCoord></edgeMap>
    <edgeMap><xCoord>317</xCoord><yCoord>251</yCoord></edgeMap>
    <edgeMap><xCoord>318</xCoord><yCoord>251</yCoord></edgeMap>
    <edgeMap><xCoord>319</xCoord><yCoord>251</yCoord></edgeMap>
    <edgeMap><xCoord>320</xCoord><yCoord>251</yCoord></edgeMap>
    <edgeMap><xCoord>321</xCoord><yCoord>250</yCoord></edgeMap>
    <edgeMap><xCoord>322</xCoord><yCoord>250</yCoord></edgeMap>
    <edgeMap><xCoord>323</xCoord><yCoord>250</yCoord></edgeMap>
    <edgeMap><xCoord>324</xCoord><yCoord>250</yCoord></edgeMap>
    <edgeMap><xCoord>325</xCoord><yCoord>250</yCoord></edgeMap>
    <edgeMap><xCoord>326</xCoord><yCoord>249</yCoord></edgeMap>
    <edgeMap><xCoord>327</xCoord><yCoord>249</yCoord></edgeMap>
    <edgeMap><xCoord>328</xCoord><yCoord>249</yCoord></edgeMap>
    <edgeMap><xCoord>329</xCoord><yCoord>249</yCoord></edgeMap>
    <edgeMap><xCoord>330</xCoord><yCoord>250</yCoord></edgeMap>
    <edgeMap><xCoord>331</xCoord><yCoord>250</yCoord></edgeMap>
    <edgeMap><xCoord>332</xCoord><yCoord>251</yCoord></edgeMap>
    <edgeMap><xCoord>333</xCoord><yCoord>251</yCoord></edgeMap>
    <edgeMap><xCoord>334</xCoord><yCoord>251</yCoord></edgeMap>
    <edgeMap><xCoord>335</xCoord><yCoord>252</yCoord></edgeMap>
    <edgeMap><xCoord>336</xCoord><yCoord>252</yCoord></edgeMap>
    <edgeMap><xCoord>337</xCoord><yCoord>252</yCoord></edgeMap>
    <edgeMap><xCoord>338</xCoord><yCoord>253</yCoord></edgeMap>
    <edgeMap><xCoord>339</xCoord><yCoord>253</yCoord></edgeMap>
    <edgeMap><xCoord>340</xCoord><yCoord>254</yCoord></edgeMap>
    <edgeMap><xCoord>341</xCoord><yCoord>254</yCoord></edgeMap>
    <edgeMap><xCoord>342</xCoord><yCoord>254</yCoord></edgeMap>
    <edgeMap><xCoord>343</xCoord><yCoord>255</yCoord></edgeMap>
    <edgeMap><xCoord>344</xCoord><yCoord>255</yCoord></edgeMap>
    <edgeMap><xCoord>345</xCoord><yCoord>255</yCoord></edgeMap>
    <edgeMap><xCoord>346</xCoord><yCoord>256</yCoord></edgeMap>
    <edgeMap><xCoord>347</xCoord><yCoord>256</yCoord></edgeMap>
    <edgeMap><xCoord>348</xCoord><yCoord>257</yCoord></edgeMap>
    <edgeMap><xCoord>349</xCoord><yCoord>257</yCoord></edgeMap>
    <edgeMap><xCoord>350</xCoord><yCoord>258</yCoord></edgeMap>
    <edgeMap><xCoord>351</xCoord><yCoord>258</yCoord></edgeMap>
    <edgeMap><xCoord>352</xCoord><yCoord>259</yCoord></edgeMap>
    <edgeMap><xCoord>353</xCoord><yCoord>260</yCoord></edgeMap>
    <edgeMap><xCoord>354</xCoord><yCoord>260</yCoord></edgeMap>
    <edgeMap><xCoord>355</xCoord><yCoord>261</yCoord></edgeMap>
    <edgeMap><xCoord>356</xCoord><yCoord>262</yCoord></edgeMap>
    <edgeMap><xCoord>357</xCoord><yCoord>262</yCoord></edgeMap>
    <edgeMap><xCoord>358</xCoord><yCoord>263</yCoord></edgeMap>
    <edgeMap><xCoord>359</xCoord><yCoord>264</yCoord></edgeMap>
    <edgeMap><xCoord>360</xCoord><yCoord>264</yCoord></edgeMap>
    <edgeMap><xCoord>361</xCoord><yCoord>265</yCoord></edgeMap>
    <edgeMap><xCoord>362</xCoord><yCoord>266</yCoord></edgeMap>
    <edgeMap><xCoord>363</xCoord><yCoord>266</yCoord></edgeMap>
    <edgeMap><xCoord>364</xCoord><yCoord>267</yCoord></edgeMap>
    <edgeMap><xCoord>365</xCoord><yCoord>268</yCoord></edgeMap>
    <edgeMap><xCoord>366</xCoord><yCoord>268</yCoord></edgeMap>
    <edgeMap><xCoord>367</xCoord><yCoord>269</yCoord></edgeMap>
    <edgeMap><xCoord>368</xCoord><yCoord>270</yCoord></edgeMap>
    <edgeMap><xCoord>369</xCoord><yCoord>270</yCoord></edgeMap>
    <edgeMap><xCoord>370</xCoord><yCoord>271</yCoord></edgeMap>
    <edgeMap><xCoord>371</xCoord><yCoord>271</yCoord></edgeMap>
    <edgeMap><xCoord>372</xCoord><yCoord>272</yCoord></edgeMap>
    <edgeMap><xCoord>373</xCoord><yCoord>272</yCoord></edgeMap>
    <edgeMap><xCoord>374</xCoord><yCoord>273</yCoord></edgeMap>
    <edgeMap><xCoord>375</xCoord><yCoord>273</yCoord></edgeMap>
    <edgeMap><xCoord>376</xCoord><yCoord>274</yCoord></edgeMap>
    <edgeMap><xCoord>377</xCoord><yCoord>274</yCoord></edgeMap>
    <edgeMap><xCoord>378</xCoord><yCoord>275</yCoord></edgeMap>
    <edgeMap><xCoord>379</xCoord><yCoord>275</yCoord></edgeMap>
    <edgeMap><xCoord>380</xCoord><yCoord>276</yCoord></edgeMap>
    <edgeMap><xCoord>381</xCoord><yCoord>276</yCoord></edgeMap>
    <edgeMap><xCoord>382</xCoord><yCoord>277</yCoord></edgeMap>
    <edgeMap><xCoord>383</xCoord><yCoord>277</yCoord></edgeMap>
    <edgeMap><xCoord>384</xCoord><yCoord>278</yCoord></edgeMap>
    <edgeMap><xCoord>385</xCoord><yCoord>278</yCoord></edgeMap>
    <edgeMap><xCoord>386</xCoord><yCoord>279</yCoord></edgeMap>
    <edgeMap><xCoord>387</xCoord><yCoord>279</yCoord></edgeMap>
    <edgeMap><xCoord>388</xCoord><yCoord>279</yCoord></edgeMap>
    <edgeMap><xCoord>389</xCoord><yCoord>279</yCoord></edgeMap>
    <edgeMap><xCoord>390</xCoord><yCoord>279</yCoord></edgeMap>
    <edgeMap><xCoord>391</xCoord><yCoord>278</yCoord></edgeMap>
    <edgeMap><xCoord>392</xCoord><yCoord>278</yCoord></edgeMap>
    <edgeMap><xCoord>393</xCoord><yCoord>278</yCoord></edgeMap>
    <edgeMap><xCoord>394</xCoord><yCoord>278</yCoord></edgeMap>
    <edgeMap><xCoord>395</xCoord><yCoord>278</yCoord></edgeMap>
    <edgeMap><xCoord>396</xCoord><yCoord>278</yCoord></edgeMap>
    <edgeMap><xCoord>397</xCoord><yCoord>278</yCoord></edgeMap>
    <edgeMap><xCoord>398</xCoord><yCoord>278</yCoord></edgeMap>
    <edgeMap><xCoord>399</xCoord><yCoord>278</yCoord></edgeMap>
    <edgeMap><xCoord>400</xCoord><yCoord>278</yCoord></edgeMap>
    <edgeMap><xCoord>401</xCoord><yCoord>277</yCoord></edgeMap>
    <edgeMap><xCoord>402</xCoord><yCoord>277</yCoord></edgeMap>
    <edgeMap><xCoord>403</xCoord><yCoord>277</yCoord></edgeMap>
    <edgeMap><xCoord>404</xCoord><yCoord>277</yCoord></edgeMap>
    <edgeMap><xCoord>405</xCoord><yCoord>277</yCoord></edgeMap>
    <edgeMap><xCoord>406</xCoord><yCoord>277</yCoord></edgeMap>
    <edgeMap><xCoord>407</xCoord><yCoord>277</yCoord></edgeMap>
    <edgeMap><xCoord>408</xCoord><yCoord>277</yCoord></edgeMap>
    <edgeMap><xCoord>409</xCoord><yCoord>277</yCoord></edgeMap>
    <edgeMap><xCoord>410</xCoord><yCoord>277</yCoord></edgeMap>
    <edgeMap><xCoord>411</xCoord><yCoord>276</yCoord></edgeMap>
    <edgeMap><xCoord>412</xCoord><yCoord>276</yCoord></edgeMap>
    <edgeMap><xCoord>413</xCoord><yCoord>276</yCoord></edgeMap>
    <edgeMap><xCoord>414</xCoord><yCoord>276</yCoord></edgeMap>
    <edgeMap><xCoord>415</xCoord><yCoord>276</yCoord></edgeMap>
    <edgeMap><xCoord>416</xCoord><yCoord>275</yCoord></edgeMap>
    <edgeMap><xCoord>417</xCoord><yCoord>274</yCoord></edgeMap>
    <edgeMap><xCoord>418</xCoord><yCoord>274</yCoord></edgeMap>
    <edgeMap><xCoord>419</xCoord><yCoord>273</yCoord></edgeMap>
    <edgeMap><xCoord>420</xCoord><yCoord>272</yCoord></edgeMap>
    <edgeMap><xCoord>421</xCoord><yCoord>271</yCoord></edgeMap>
    <edgeMap><xCoord>422</xCoord><yCoord>271</yCoord></edgeMap>
    <edgeMap><xCoord>423</xCoord><yCoord>270</yCoord></edgeMap>
    <edgeMap><xCoord>424</xCoord><yCoord>269</yCoord></edgeMap>
    <edgeMap><xCoord>425</xCoord><yCoord>268</yCoord></edgeMap>
    <edgeMap><xCoord>426</xCoord><yCoord>268</yCoord></edgeMap>
    <edgeMap><xCoord>427</xCoord><yCoord>267</yCoord></edgeMap>
    <edgeMap><xCoord>428</xCoord><yCoord>266</yCoord></edgeMap>
    <edgeMap><xCoord>428</xCoord><yCoord>265</yCoord></edgeMap>
    <edgeMap><xCoord>428</xCoord><yCoord>264</yCoord></edgeMap>
    <edgeMap><xCoord>428</xCoord><yCoord>263</yCoord></edgeMap>
    <edgeMap><xCoord>428</xCoord><yCoord>262</yCoord></edgeMap>
    <edgeMap><xCoord>428</xCoord><yCoord>261</yCoord></edgeMap>
    <edgeMap><xCoord>428</xCoord><yCoord>260</yCoord></edgeMap>
    <edgeMap><xCoord>428</xCoord><yCoord>259</yCoord></edgeMap>
    <edgeMap><xCoord>428</xCoord><yCoord>258</yCoord></edgeMap>
    <edgeMap><xCoord>428</xCoord><yCoord>257</yCoord></edgeMap>
    <edgeMap><xCoord>429</xCoord><yCoord>256</yCoord></edgeMap>
    <edgeMap><xCoord>429</xCoord><yCoord>255</yCoord></edgeMap>
    <edgeMap><xCoord>429</xCoord><yCoord>254</yCoord></edgeMap>
    <edgeMap><xCoord>429</xCoord><yCoord>253</yCoord></edgeMap>
    <edgeMap><xCoord>429</xCoord><yCoord>252</yCoord></edgeMap>
    <edgeMap><xCoord>429</xCoord><yCoord>251</yCoord></edgeMap>
    <edgeMap><xCoord>429</xCoord><yCoord>250</yCoord></edgeMap>
    <edgeMap><xCoord>429</xCoord><yCoord>249</yCoord></edgeMap>
    <edgeMap><xCoord>429</xCoord><yCoord>248</yCoord></edgeMap>
    <edgeMap><xCoord>429</xCoord><yCoord>247</yCoord></edgeMap>
    <edgeMap><xCoord>428</xCoord><yCoord>246</yCoord></edgeMap>
    <edgeMap><xCoord>428</xCoord><yCoord>245</yCoord></edgeMap>
    <edgeMap><xCoord>427</xCoord><yCoord>244</yCoord></edgeMap>
    <edgeMap><xCoord>427</xCoord><yCoord>243</yCoord></edgeMap>
    <edgeMap><xCoord>427</xCoord><yCoord>242</yCoord></edgeMap>
    <edgeMap><xCoord>426</xCoord><yCoord>241</yCoord></edgeMap>
    <edgeMap><xCoord>426</xCoord><yCoord>240</yCoord></edgeMap>
    <edgeMap><xCoord>426</xCoord><yCoord>239</yCoord></edgeMap>
    <edgeMap><xCoord>425</xCoord><yCoord>238</yCoord></edgeMap>
    <edgeMap><xCoord>425</xCoord><yCoord>237</yCoord></edgeMap>
    <edgeMap><xCoord>424</xCoord><yCoord>236</yCoord></edgeMap>
    <edgeMap><xCoord>424</xCoord><yCoord>235</yCoord></edgeMap>
    <edgeMap><xCoord>424</xCoord><yCoord>234</yCoord></edgeMap>
    <edgeMap><xCoord>423</xCoord><yCoord>233</yCoord></edgeMap>
    <edgeMap><xCoord>423</xCoord><yCoord>232</yCoord></edgeMap>
    <edgeMap><xCoord>423</xCoord><yCoord>231</yCoord></edgeMap>
    <edgeMap><xCoord>422</xCoord><yCoord>230</yCoord></edgeMap>
    <edgeMap><xCoord>422</xCoord><yCoord>229</yCoord></edgeMap>
    <edgeMap><xCoord>421</xCoord><yCoord>228</yCoord></edgeMap>
    <edgeMap><xCoord>421</xCoord><yCoord>227</yCoord></edgeMap>
    <edgeMap><xCoord>421</xCoord><yCoord>226</yCoord></edgeMap>
    <edgeMap><xCoord>420</xCoord><yCoord>225</yCoord></edgeMap>
    <edgeMap><xCoord>420</xCoord><yCoord>224</yCoord></edgeMap>
    <edgeMap><xCoord>419</xCoord><yCoord>223</yCoord></edgeMap>
    <edgeMap><xCoord>419</xCoord><yCoord>222</yCoord></edgeMap>
    <edgeMap><xCoord>419</xCoord><yCoord>221</yCoord></edgeMap>
    <edgeMap><xCoord>418</xCoord><yCoord>220</yCoord></edgeMap>
    <edgeMap><xCoord>418</xCoord><yCoord>219</yCoord></edgeMap>
    <edgeMap><xCoord>417</xCoord><yCoord>218</yCoord></edgeMap>
    <edgeMap><xCoord>417</xCoord><yCoord>217</yCoord></edgeMap>
    <edgeMap><xCoord>417</xCoord><yCoord>216</yCoord></edgeMap>
    <edgeMap><xCoord>416</xCoord><yCoord>215</yCoord></edgeMap>
    <edgeMap><xCoord>416</xCoord><yCoord>214</yCoord></edgeMap>
    <edgeMap><xCoord>416</xCoord><yCoord>213</yCoord></edgeMap>
    <edgeMap><xCoord>415</xCoord><yCoord>212</yCoord></edgeMap>
    <edgeMap><xCoord>415</xCoord><yCoord>211</yCoord></edgeMap>
    <edgeMap><xCoord>414</xCoord><yCoord>210</yCoord></edgeMap>
    <edgeMap><xCoord>414</xCoord><yCoord>209</yCoord></edgeMap>
    <edgeMap><xCoord>414</xCoord><yCoord>208</yCoord></edgeMap>
    <edgeMap><xCoord>413</xCoord><yCoord>207</yCoord></edgeMap>
    <edgeMap><xCoord>413</xCoord><yCoord>206</yCoord></edgeMap>
    <edgeMap><xCoord>412</xCoord><yCoord>205</yCoord></edgeMap>
    <edgeMap><xCoord>412</xCoord><yCoord>204</yCoord></edgeMap>
    <edgeMap><xCoord>412</xCoord><yCoord>203</yCoord></edgeMap>
    <edgeMap><xCoord>411</xCoord><yCoord>202</yCoord></edgeMap>
    <edgeMap><xCoord>411</xCoord><yCoord>201</yCoord></edgeMap>
    <edgeMap><xCoord>410</xCoord><yCoord>200</yCoord></edgeMap>
    <edgeMap><xCoord>410</xCoord><yCoord>199</yCoord></edgeMap>
    <edgeMap><xCoord>409</xCoord><yCoord>198</yCoord></edgeMap>
    <edgeMap><xCoord>409</xCoord><yCoord>197</yCoord></edgeMap>
    <edgeMap><xCoord>408</xCoord><yCoord>196</yCoord></edgeMap>
    <edgeMap><xCoord>408</xCoord><yCoord>195</yCoord></edgeMap>
    <edgeMap><xCoord>407</xCoord><yCoord>194</yCoord></edgeMap>
    <edgeMap><xCoord>407</xCoord><yCoord>193</yCoord></edgeMap>
    <edgeMap><xCoord>406</xCoord><yCoord>192</yCoord></edgeMap>
    <edgeMap><xCoord>406</xCoord><yCoord>191</yCoord></edgeMap>
    <edgeMap><xCoord>405</xCoord><yCoord>190</yCoord></edgeMap>
    <edgeMap><xCoord>405</xCoord><yCoord>189</yCoord></edgeMap>
    <edgeMap><xCoord>404</xCoord><yCoord>188</yCoord></edgeMap>
    <edgeMap><xCoord>403</xCoord><yCoord>187</yCoord></edgeMap>
    <edgeMap><xCoord>403</xCoord><yCoord>186</yCoord></edgeMap>
    <edgeMap><xCoord>402</xCoord><yCoord>185</yCoord></edgeMap>
    <edgeMap><xCoord>402</xCoord><yCoord>184</yCoord></edgeMap>
    <edgeMap><xCoord>401</xCoord><yCoord>183</yCoord></edgeMap>
    <edgeMap><xCoord>401</xCoord><yCoord>182</yCoord></edgeMap>
    <edgeMap><xCoord>400</xCoord><yCoord>181</yCoord></edgeMap>
    <edgeMap><xCoord>400</xCoord><yCoord>180</yCoord></edgeMap>
    <edgeMap><xCoord>399</xCoord><yCoord>179</yCoord></edgeMap>
    <edgeMap><xCoord>398</xCoord><yCoord>178</yCoord></edgeMap>
    <edgeMap><xCoord>397</xCoord><yCoord>177</yCoord></edgeMap>
    <edgeMap><xCoord>397</xCoord><yCoord>176</yCoord></edgeMap>
    <edgeMap><xCoord>396</xCoord><yCoord>175</yCoord></edgeMap>
    <edgeMap><xCoord>395</xCoord><yCoord>174</yCoord></edgeMap>
    <edgeMap><xCoord>394</xCoord><yCoord>173</yCoord></edgeMap>
    <edgeMap><xCoord>394</xCoord><yCoord>172</yCoord></edgeMap>
    <edgeMap><xCoord>393</xCoord><yCoord>171</yCoord></edgeMap>
    <edgeMap><xCoord>392</xCoord><yCoord>170</yCoord></edgeMap>
    <edgeMap><xCoord>391</xCoord><yCoord>169</yCoord></edgeMap>
    <edgeMap><xCoord>390</xCoord><yCoord>168</yCoord></edgeMap>
    <edgeMap><xCoord>390</xCoord><yCoord>167</yCoord></edgeMap>
    <edgeMap><xCoord>389</xCoord><yCoord>166</yCoord></edgeMap>
    <edgeMap><xCoord>388</xCoord><yCoord>165</yCoord></edgeMap>
    <edgeMap><xCoord>387</xCoord><yCoord>164</yCoord></edgeMap>
    <edgeMap><xCoord>387</xCoord><yCoord>163</yCoord></edgeMap>
    <edgeMap><xCoord>386</xCoord><yCoord>162</yCoord></edgeMap>
    <edgeMap><xCoord>385</xCoord><yCoord>161</yCoord></edgeMap>
    <edgeMap><xCoord>384</xCoord><yCoord>161</yCoord></edgeMap>
    <edgeMap><xCoord>383</xCoord><yCoord>161</yCoord></edgeMap>
    <edgeMap><xCoord>382</xCoord><yCoord>162</yCoord></edgeMap>
    <edgeMap><xCoord>381</xCoord><yCoord>162</yCoord></edgeMap>
    <edgeMap><xCoord>380</xCoord><yCoord>162</yCoord></edgeMap>
    <edgeMap><xCoord>379</xCoord><yCoord>162</yCoord></edgeMap>
    <edgeMap><xCoord>378</xCoord><yCoord>163</yCoord></edgeMap>
    <edgeMap><xCoord>377</xCoord><yCoord>163</yCoord></edgeMap>
    <edgeMap><xCoord>376</xCoord><yCoord>163</yCoord></edgeMap>
    <edgeMap><xCoord>375</xCoord><yCoord>163</yCoord></edgeMap>
    <edgeMap><xCoord>374</xCoord><yCoord>164</yCoord></edgeMap>
    <edgeMap><xCoord>373</xCoord><yCoord>164</yCoord></edgeMap>
    <edgeMap><xCoord>372</xCoord><yCoord>165</yCoord></edgeMap>
    <edgeMap><xCoord>371</xCoord><yCoord>165</yCoord></edgeMap>
    <edgeMap><xCoord>370</xCoord><yCoord>166</yCoord></edgeMap>
    <edgeMap><xCoord>369</xCoord><yCoord>167</yCoord></edgeMap>
    <edgeMap><xCoord>368</xCoord><yCoord>168</yCoord></edgeMap>
    <edgeMap><xCoord>367</xCoord><yCoord>168</yCoord></edgeMap>
    <edgeMap><xCoord>366</xCoord><yCoord>169</yCoord></edgeMap>
    <edgeMap><xCoord>365</xCoord><yCoord>170</yCoord></edgeMap>
    <edgeMap><xCoord>364</xCoord><yCoord>170</yCoord></edgeMap>
    <edgeMap><xCoord>363</xCoord><yCoord>171</yCoord></edgeMap>
    <edgeMap><xCoord>362</xCoord><yCoord>172</yCoord></edgeMap>
    <edgeMap><xCoord>361</xCoord><yCoord>173</yCoord></edgeMap>
    <edgeMap><xCoord>360</xCoord><yCoord>173</yCoord></edgeMap>
    <edgeMap><xCoord>359</xCoord><yCoord>174</yCoord></edgeMap>
    <edgeMap><xCoord>358</xCoord><yCoord>175</yCoord></edgeMap>
    <edgeMap><xCoord>358</xCoord><yCoord>176</yCoord></edgeMap>
    <edgeMap><xCoord>357</xCoord><yCoord>177</yCoord></edgeMap>
    <edgeMap><xCoord>356</xCoord><yCoord>178</yCoord></edgeMap>
    <edgeMap><xCoord>356</xCoord><yCoord>179</yCoord></edgeMap>
    <edgeMap><xCoord>355</xCoord><yCoord>180</yCoord></edgeMap>
    <edgeMap><xCoord>354</xCoord><yCoord>181</yCoord></edgeMap>
    <edgeMap><xCoord>354</xCoord><yCoord>182</yCoord></edgeMap>
    <edgeMap><xCoord>353</xCoord><yCoord>183</yCoord></edgeMap>
    <edgeMap><xCoord>352</xCoord><yCoord>184</yCoord></edgeMap>
    <edgeMap><xCoord>352</xCoord><yCoord>185</yCoord></edgeMap>
    <edgeMap><xCoord>351</xCoord><yCoord>186</yCoord></edgeMap>
    <edgeMap><xCoord>350</xCoord><yCoord>187</yCoord></edgeMap>
    <edgeMap><xCoord>350</xCoord><yCoord>188</yCoord></edgeMap>
    <edgeMap><xCoord>349</xCoord><yCoord>189</yCoord></edgeMap>
    <edgeMap><xCoord>348</xCoord><yCoord>190</yCoord></edgeMap>
    <edgeMap><xCoord>348</xCoord><yCoord>191</yCoord></edgeMap>
    <edgeMap><xCoord>347</xCoord><yCoord>192</yCoord></edgeMap>
    <edgeMap><xCoord>346</xCoord><yCoord>193</yCoord></edgeMap>
    <edgeMap><xCoord>346</xCoord><yCoord>194</yCoord></edgeMap>
    <edgeMap><xCoord>345</xCoord><yCoord>195</yCoord></edgeMap>
    <edgeMap><xCoord>344</xCoord><yCoord>196</yCoord></edgeMap>
    <edgeMap><xCoord>343</xCoord><yCoord>197</yCoord></edgeMap>
    <edgeMap><xCoord>342</xCoord><yCoord>198</yCoord></edgeMap>
    <edgeMap><xCoord>342</xCoord><yCoord>199</yCoord></edgeMap>
    <edgeMap><xCoord>341</xCoord><yCoord>200</yCoord></edgeMap>
    <edgeMap><xCoord>340</xCoord><yCoord>201</yCoord></edgeMap>
    <edgeMap><xCoord>339</xCoord><yCoord>202</yCoord></edgeMap>
    <edgeMap><xCoord>338</xCoord><yCoord>203</yCoord></edgeMap>
    <edgeMap><xCoord>337</xCoord><yCoord>204</yCoord></edgeMap>
    <edgeMap><xCoord>336</xCoord><yCoord>205</yCoord></edgeMap>
    <edgeMap><xCoord>335</xCoord><yCoord>206</yCoord></edgeMap>
    <edgeMap><xCoord>335</xCoord><yCoord>207</yCoord></edgeMap>
    <edgeMap><xCoord>334</xCoord><yCoord>208</yCoord></edgeMap>
    <edgeMap><xCoord>333</xCoord><yCoord>209</yCoord></edgeMap>
    <edgeMap><xCoord>332</xCoord><yCoord>210</yCoord></edgeMap>
    <edgeMap><xCoord>331</xCoord><yCoord>211</yCoord></edgeMap>
    <edgeMap><xCoord>330</xCoord><yCoord>212</yCoord></edgeMap>
    <edgeMap><xCoord>329</xCoord><yCoord>212</yCoord></edgeMap>
    <edgeMap><xCoord>328</xCoord><yCoord>213</yCoord></edgeMap>
    <edgeMap><xCoord>327</xCoord><yCoord>214</yCoord></edgeMap>
    <edgeMap><xCoord>326</xCoord><yCoord>214</yCoord></edgeMap>
    <edgeMap><xCoord>325</xCoord><yCoord>215</yCoord></edgeMap>
    <edgeMap><xCoord>324</xCoord><yCoord>215</yCoord></edgeMap>
    <edgeMap><xCoord>323</xCoord><yCoord>216</yCoord></edgeMap>
    <edgeMap><xCoord>322</xCoord><yCoord>217</yCoord></edgeMap>
    <edgeMap><xCoord>321</xCoord><yCoord>217</yCoord></edgeMap>
    <edgeMap><xCoord>320</xCoord><yCoord>218</yCoord></edgeMap>
    <edgeMap><xCoord>319</xCoord><yCoord>219</yCoord></edgeMap>
    <edgeMap><xCoord>318</xCoord><yCoord>219</yCoord></edgeMap>
    <edgeMap><xCoord>317</xCoord><yCoord>220</yCoord></edgeMap>
    <edgeMap><xCoord>317</xCoord><yCoord>221</yCoord></edgeMap>
    <edgeMap><xCoord>317</xCoord><yCoord>222</yCoord></edgeMap>
    <edgeMap><xCoord>316</xCoord><yCoord>223</yCoord></edgeMap>
    <edgeMap><xCoord>316</xCoord><yCoord>224</yCoord></edgeMap>
    <edgeMap><xCoord>316</xCoord><yCoord>225</yCoord></edgeMap>
    <edgeMap><xCoord>316</xCoord><yCoord>226</yCoord></edgeMap>
    <edgeMap><xCoord>315</xCoord><yCoord>227</yCoord></edgeMap>
    <edgeMap><xCoord>315</xCoord><yCoord>228</yCoord></edgeMap>
    <edgeMap><xCoord>315</xCoord><yCoord>229</yCoord></edgeMap>
    <edgeMap><xCoord>315</xCoord><yCoord>230</yCoord></edgeMap>
    <edgeMap><xCoord>314</xCoord><yCoord>231</yCoord></edgeMap>
    <edgeMap><xCoord>314</xCoord><yCoord>232</yCoord></edgeMap>
    <edgeMap><xCoord>314</xCoord><yCoord>233</yCoord></edgeMap>
    <edgeMap><xCoord>313</xCoord><yCoord>234</yCoord></edgeMap>
    <edgeMap><xCoord>313</xCoord><yCoord>235</yCoord></edgeMap>
    <edgeMap><xCoord>312</xCoord><yCoord>236</yCoord></edgeMap>
    <edgeMap><xCoord>312</xCoord><yCoord>237</yCoord></edgeMap>
    <edgeMap><xCoord>311</xCoord><yCoord>238</yCoord></edgeMap>
    <edgeMap><xCoord>311</xCoord><yCoord>239</yCoord></edgeMap>
    <edgeMap><xCoord>310</xCoord><yCoord>240</yCoord></edgeMap>
    <edgeMap><xCoord>310</xCoord><yCoord>241</yCoord></edgeMap>
    <edgeMap><xCoord>309</xCoord><yCoord>242</yCoord></edgeMap>
    <edgeMap><xCoord>309</xCoord><yCoord>243</yCoord></edgeMap>
    <edgeMap><xCoord>308</xCoord><yCoord>244</yCoord></edgeMap>
    <edgeMap><xCoord>308</xCoord><yCoord>245</yCoord></edgeMap>
    <edgeMap><xCoord>307</xCoord><yCoord>246</yCoord></edgeMap>
    <edgeMap><xCoord>307</xCoord><yCoord>247</yCoord></edgeMap>
    <edgeMap><xCoord>306</xCoord><yCoord>248</yCoord></edgeMap>
    <edgeMap><xCoord>306</xCoord><yCoord>249</yCoord></edgeMap>
    <edgeMap><xCoord>306</xCoord><yCoord>250</yCoord></edgeMap>
    <edgeMap><xCoord>305</xCoord><yCoord>251</yCoord></edgeMap>
    <edgeMap><xCoord>305</xCoord><yCoord>252</yCoord></edgeMap>
    <edgeMap><xCoord>305</xCoord><yCoord>253</yCoord></edgeMap>
    <edgeMap><xCoord>304</xCoord><yCoord>254</yCoord></edgeMap>
   </roi>
   <roi>
    <imageZposition>-181.0</imageZposition>
    <imageSOP_UID>1.3.6.1.4.1.14519.5.2.1.6279.6001.156388264492529846911221229696</imageSOP_UID>
    <inclusion>TRUE</inclusion>
    <edgeMap><xCoord>318</xCoord><yCoord>270</yCoord></edgeMap>
    <edgeMap><xCoord>319</xCoord><yCoord>271</yCoord></edgeMap>
    <edgeMap><xCoord>320</xCoord><yCoord>272</yCoord></edgeMap>
    <edgeMap><xCoord>321</xCoord><yCoord>273</yCoord></edgeMap>
    <edgeMap><xCoord>321</xCoord><yCoord>274</yCoord></edgeMap>
    <edgeMap><xCoord>322</xCoord><yCoord>275</yCoord></edgeMap>
    <edgeMap><xCoord>323</xCoord><yCoord>276</yCoord></edgeMap>
    <edgeMap><xCoord>324</xCoord><yCoord>277</yCoord></edgeMap>
    <edgeMap><xCoord>325</xCoord><yCoord>278</yCoord></edgeMap>
    <edgeMap><xCoord>326</xCoord><yCoord>279</yCoord></edgeMap>
    <edgeMap><xCoord>326</xCoord><yCoord>280</yCoord></edgeMap>
    <edgeMap><xCoord>327</xCoord><yCoord>281</yCoord></edgeMap>
    <edgeMap><xCoord>328</xCoord><yCoord>282</yCoord></edgeMap>
    <edgeMap><xCoord>329</xCoord><yCoord>283</yCoord></edgeMap>
    <edgeMap><xCoord>330</xCoord><yCoord>282</yCoord></edgeMap>
    <edgeMap><xCoord>331</xCoord><yCoord>282</yCoord></edgeMap>
    <edgeMap><xCoord>332</xCoord><yCoord>281</yCoord></edgeMap>
    <edgeMap><xCoord>333</xCoord><yCoord>281</yCoord></edgeMap>
    <edgeMap><xCoord>334</xCoord><yCoord>280</yCoord></edgeMap>
    <edgeMap><xCoord>335</xCoord><yCoord>280</yCoord></edgeMap>
    <edgeMap><xCoord>336</xCoord><yCoord>279</yCoord></edgeMap>
    <edgeMap><xCoord>337</xCoord><yCoord>279</yCoord></edgeMap>
    <edgeMap><xCoord>338</xCoord><yCoord>278</yCoord></edgeMap>
    <edgeMap><xCoord>339</xCoord><yCoord>278</yCoord></edgeMap>
    <edgeMap><xCoord>340</xCoord><yCoord>277</yCoord></edgeMap>
    <edgeMap><xCoord>341</xCoord><yCoord>277</yCoord></edgeMap>
    <edgeMap><xCoord>342</xCoord><yCoord>276</yCoord></edgeMap>
    <edgeMap><xCoord>343</xCoord><yCoord>276</yCoord></edgeMap>
    <edgeMap><xCoord>344</xCoord><yCoord>275</yCoord></edgeMap>
    <edgeMap><xCoord>345</xCoord><yCoord>275</yCoord></edgeMap>
    <edgeMap><xCoord>346</xCoord><yCoord>274</yCoord></edgeMap>
    <edgeMap><xCoord>347</xCoord><yCoord>275</yCoord></edgeMap>
    <edgeMap><xCoord>348</xCoord><yCoord>276</yCoord></edgeMap>
    <edgeMap><xCoord>348</xCoord><yCoord>277</yCoord></edgeMap>
    <edgeMap><xCoord>349</xCoord><yCoord>278</yCoord></edgeMap>
    <edgeMap><xCoord>350</xCoord><yCoord>279</yCoord></edgeMap>
    <edgeMap><xCoord>351</xCoord><yCoord>280</yCoord></edgeMap>
    <edgeMap><xCoord>352</xCoord><yCoord>281</yCoord></edgeMap>
    <edgeMap><xCoord>353</xCoord><yCoord>282</yCoord></edgeMap>
    <edgeMap><xCoord>353</xCoord><yCoord>283</yCoord></edgeMap>
    <edgeMap><xCoord>354</xCoord><yCoord>284</yCoord></edgeMap>
    <edgeMap><xCoord>355</xCoord><yCoord>285</yCoord></edgeMap>
    <edgeMap><xCoord>356</xCoord><yCoord>284</yCoord></edgeMap>
    <edgeMap><xCoord>357</xCoord><yCoord>284</yCoord></edgeMap>
    <edgeMap><xCoord>358</xCoord><yCoord>283</yCoord></edgeMap>
    <edgeMap><xCoord>359</xCoord><yCoord>283</yCoord></edgeMap>
    <edgeMap><xCoord>360</xCoord><yCoord>282</yCoord></edgeMap>
    <edgeMap><xCoord>361</xCoord><yCoord>282</yCoord></edgeMap>
    <edgeMap><xCoord>362</xCoord><yCoord>281</yCoord></edgeMap>
    <edgeMap><xCoord>363</xCoord><yCoord>281</yCoord></edgeMap>
    <edgeMap><xCoord>364</xCoord><yCoord>280</yCoord></edgeMap>
    <edgeMap><xCoord>365</xCoord><yCoord>279</yCoord></edgeMap>
    <edgeMap><xCoord>366</xCoord><yCoord>279</yCoord></edgeMap>
    <edgeMap><xCoord>367</xCoord><yCoord>278</yCoord></edgeMap>
    <edgeMap><xCoord>368</xCoord><yCoord>278</yCoord></edgeMap>
    <edgeMap><xCoord>369</xCoord><yCoord>277</yCoord></edgeMap>
    <edgeMap><xCoord>370</xCoord><yCoord>277</yCoord></edgeMap>
    <edgeMap><xCoord>371</xCoord><yCoord>276</yCoord></edgeMap>
    <edgeMap><xCoord>372</xCoord><yCoord>276</yCoord></edgeMap>
    <edgeMap><xCoord>373</xCoord><yCoord>275</yCoord></edgeMap>
    <edgeMap><xCoord>374</xCoord><yCoord>275</yCoord></edgeMap>
    <edgeMap><xCoord>375</xCoord><yCoord>275</yCoord></edgeMap>
    <edgeMap><xCoord>376</xCoord><yCoord>275</yCoord></edgeMap>
    <edgeMap><xCoord>377</xCoord><yCoord>275</yCoord></edgeMap>
    <edgeMap><xCoord>378</xCoord><yCoord>275</yCoord></edgeMap>
    <edgeMap><xCoord>379</xCoord><yCoord>275</yCoord></edgeMap>
    <edgeMap><xCoord>380</xCoord><yCoord>274</yCoord></edgeMap>
    <edgeMap><xCoord>381</xCoord><yCoord>274</yCoord></edgeMap>
    <edgeMap><xCoord>382</xCoord><yCoord>274</yCoord></edgeMap>
    <edgeMap><xCoord>383</xCoord><yCoord>274</yCoord></edgeMap>
    <edgeMap><xCoord>384</xCoord><yCoord>274</yCoord></edgeMap>
    <edgeMap><xCoord>385</xCoord><yCoord>274</yCoord></edgeMap>
    <edgeMap><xCoord>386</xCoord><yCoord>274</yCoord></edgeMap>
    <edgeMap><xCoord>387</xCoord><yCoord>274</yCoord></edgeMap>
    <edgeMap><xCoord>388</xCoord><yCoord>274</yCoord></edgeMap>
    <edgeMap><xCoord>389</xCoord><yCoord>274</yCoord></edgeMap>
    <edgeMap><xCoord>390</xCoord><yCoord>274</yCoord></edgeMap>
    <edgeMap><xCoord>391</xCoord><yCoord>274</yCoord></edgeMap>
    <edgeMap><xCoord>392</xCoord><yCoord>273</yCoord></edgeMap>
    <edgeMap><xCoord>393</xCoord><yCoord>273</yCoord></edgeMap>
    <edgeMap><xCoord>394</xCoord><yCoord>273</yCoord></edgeMap>
    <edgeMap><xCoord>395</xCoord><yCoord>273</yCoord></edgeMap>
    <edgeMap><xCoord>396</xCoord><yCoord>273</yCoord></edgeMap>
    <edgeMap><xCoord>397</xCoord><yCoord>273</yCoord></edgeMap>
    <edgeMap><xCoord>398</xCoord><yCoord>273</yCoord></edgeMap>
    <edgeMap><xCoord>399</xCoord><yCoord>273</yCoord></edgeMap>
    <edgeMap><xCoord>400</xCoord><yCoord>273</yCoord></edgeMap>
    <edgeMap><xCoord>401</xCoord><yCoord>272</yCoord></edgeMap>
    <edgeMap><xCoord>402</xCoord><yCoord>272</yCoord></edgeMap>
    <edgeMap><xCoord>403</xCoord><yCoord>272</yCoord></edgeMap>
    <edgeMap><xCoord>404</xCoord><yCoord>272</yCoord></edgeMap>
    <edgeMap><xCoord>405</xCoord><yCoord>272</yCoord></edgeMap>
    <edgeMap><xCoord>406</xCoord><yCoord>271</yCoord></edgeMap>
    <edgeMap><xCoord>407</xCoord><yCoord>271</yCoord></edgeMap>
    <edgeMap><xCoord>408</xCoord><yCoord>271</yCoord></edgeMap>
    <edgeMap><xCoord>409</xCoord><yCoord>271</yCoord></edgeMap>
    <edgeMap><xCoord>410</xCoord><yCoord>271</yCoord></edgeMap>
    <edgeMap><xCoord>411</xCoord><yCoord>271</yCoord></edgeMap>
    <edgeMap><xCoord>412</xCoord><yCoord>270</yCoord></edgeMap>
    <edgeMap><xCoord>413</xCoord><yCoord>270</yCoord></edgeMap>
    <edgeMap><xCoord>414</xCoord><yCoord>270</yCoord></edgeMap>
    <edgeMap><xCoord>415</xCoord><yCoord>270</yCoord></edgeMap>
    <edgeMap><xCoord>416</xCoord><yCoord>270</yCoord></edgeMap>
    <edgeMap><xCoord>417</xCoord><yCoord>269</yCoord></edgeMap>
    <edgeMap><xCoord>418</xCoord><yCoord>269</yCoord></edgeMap>
    <edgeMap><xCoord>419</xCoord><yCoord>269</yCoord></edgeMap>
    <edgeMap><xCoord>420</xCoord><yCoord>268</yCoord></edgeMap>
    <edgeMap><xCoord>421</xCoord><yCoord>267</yCoord></edgeMap>
    <edgeMap><xCoord>421</xCoord><yCoord>266</yCoord></edgeMap>
    <edgeMap><xCoord>422</xCoord><yCoord>265</yCoord></edgeMap>
    <edgeMap><xCoord>423</xCoord><yCoord>264</yCoord></edgeMap>
    <edgeMap><xCoord>424</xCoord><yCoord>263</yCoord></edgeMap>
    <edgeMap><xCoord>425</xCoord><yCoord>262</yCoord></edgeMap>
    <edgeMap><xCoord>425</xCoord><yCoord>261</yCoord></edgeMap>
    <edgeMap><xCoord>426</xCoord><yCoord>260</yCoord></edgeMap>
    <edgeMap><xCoord>427</xCoord><yCoord>259</yCoord></edgeMap>
    <edgeMap><xCoord>427</xCoord><yCoord>258</yCoord></edgeMap>
    <edgeMap><xCoord>427</xCoord><yCoord>257</yCoord></edgeMap>
    <edgeMap><xCoord>427</xCoord><yCoord>256</yCoord></edgeMap>
    <edgeMap><xCoord>427</xCoord><yCoord>255</yCoord></edgeMap>
    <edgeMap><xCoord>426</xCoord><yCoord>254</yCoord></edgeMap>
    <edgeMap><xCoord>426</xCoord><yCoord>253</yCoord></edgeMap>
    <edgeMap><xCoord>426</xCoord><yCoord>252</yCoord></edgeMap>
    <edgeMap><xCoord>426</xCoord><yCoord>251</yCoord></edgeMap>
    <edgeMap><xCoord>426</xCoord><yCoord>250</yCoord></edgeMap>
    <edgeMap><xCoord>426</xCoord><yCoord>249</yCoord></edgeMap>
    <edgeMap><xCoord>426</xCoord><yCoord>248</yCoord></edgeMap>
    <edgeMap><xCoord>426</xCoord><yCoord>247</yCoord></edgeMap>
    <edgeMap><xCoord>426</xCoord><yCoord>246</yCoord></edgeMap>
    <edgeMap><xCoord>425</xCoord><yCoord>245</yCoord></edgeMap>
    <edgeMap><xCoord>425</xCoord><yCoord>244</yCoord></edgeMap>
    <edgeMap><xCoord>425</xCoord><yCoord>243</yCoord></edgeMap>
    <edgeMap><xCoord>425</xCoord><yCoord>242</yCoord></edgeMap>
    <edgeMap><xCoord>425</xCoord><yCoord>241</yCoord></edgeMap>
    <edgeMap><xCoord>425</xCoord><yCoord>240</yCoord></edgeMap>
    <edgeMap><xCoord>424</xCoord><yCoord>239</yCoord></edgeMap>
    <edgeMap><xCoord>424</xCoord><yCoord>238</yCoord></edgeMap>
    <edgeMap><xCoord>423</xCoord><yCoord>237</yCoord></edgeMap>
    <edgeMap><xCoord>423</xCoord><yCoord>236</yCoord></edgeMap>
    <edgeMap><xCoord>423</xCoord><yCoord>235</yCoord></edgeMap>
    <edgeMap><xCoord>422</xCoord><yCoord>234</yCoord></edgeMap>
    <edgeMap><xCoord>422</xCoord><yCoord>233</yCoord></edgeMap>
    <edgeMap><xCoord>421</xCoord><yCoord>232</yCoord></edgeMap>
    <edgeMap><xCoord>421</xCoord><yCoord>231</yCoord></edgeMap>
    <edgeMap><xCoord>421</xCoord><yCoord>230</yCoord></edgeMap>
    <edgeMap><xCoord>420</xCoord><yCoord>229</yCoord></edgeMap>
    <edgeMap><xCoord>420</xCoord><yCoord>228</yCoord></edgeMap>
    <edgeMap><xCoord>420</xCoord><yCoord>227</yCoord></edgeMap>
    <edgeMap><xCoord>419</xCoord><yCoord>226</yCoord></edgeMap>
    <edgeMap><xCoord>419</xCoord><yCoord>225</yCoord></edgeMap>
    <edgeMap><xCoord>418</xCoord><yCoord>224</yCoord></edgeMap>
    <edgeMap><xCoord>418</xCoord><yCoord>223</yCoord></edgeMap>
    <edgeMap><xCoord>418</xCoord><yCoord>222</yCoord></edgeMap>
    <edgeMap><xCoord>417</xCoord><yCoord>221</yCoord></edgeMap>
    <edgeMap><xCoord>417</xCoord><yCoord>220</yCoord></edgeMap>
    <edgeMap><xCoord>416</xCoord><yCoord>219</yCoord></edgeMap>
    <edgeMap><xCoord>416</xCoord><yCoord>218</yCoord></edgeMap>
    <edgeMap><xCoord>416</xCoord><yCoord>217</yCoord></edgeMap>
    <edgeMap><xCoord>415</xCoord><yCoord>216</yCoord></edgeMap>
    <edgeMap><xCoord>415</xCoord><yCoord>215</yCoord></edgeMap>
    <edgeMap><xCoord>415</xCoord><yCoord>214</yCoord></edgeMap>
    <edgeMap><xCoord>414</xCoord><yCoord>213</yCoord></edgeMap>
    <edgeMap><xCoord>414</xCoord><yCoord>212</yCoord></edgeMap>
    <edgeMap><xCoord>413</xCoord><yCoord>211</yCoord></edgeMap>
    <edgeMap><xCoord>413</xCoord><yCoord>210</yCoord></edgeMap>
    <edgeMap><xCoord>413</xCoord><yCoord>209</yCoord></edgeMap>
    <edgeMap><xCoord>412</xCoord><yCoord>208</yCoord></edgeMap>
    <edgeMap><xCoord>412</xCoord><yCoord>207</yCoord></edgeMap>
    <edgeMap><xCoord>412</xCoord><yCoord>206</yCoord></edgeMap>
    <edgeMap><xCoord>411</xCoord><yCoord>205</yCoord></edgeMap>
    <edgeMap><xCoord>411</xCoord><yCoord>204</yCoord></edgeMap>
    <edgeMap><xCoord>411</xCoord><yCoord>203</yCoord></edgeMap>
    <edgeMap><xCoord>410</xCoord><yCoord>202</yCoord></edgeMap>
    <edgeMap><xCoord>410</xCoord><yCoord>201</yCoord></edgeMap>
    <edgeMap><xCoord>409</xCoord><yCoord>200</yCoord></edgeMap>
    <edgeMap><xCoord>409</xCoord><yCoord>199</yCoord></edgeMap>
    <edgeMap><xCoord>409</xCoord><yCoord>198</yCoord></edgeMap>
    <edgeMap><xCoord>408</xCoord><yCoord>197</yCoord></edgeMap>
    <edgeMap><xCoord>408</xCoord><yCoord>196</yCoord></edgeMap>
    <edgeMap><xCoord>408</xCoord><yCoord>195</yCoord></edgeMap>
    <edgeMap><xCoord>407</xCoord><yCoord>194</yCoord></edgeMap>
    <edgeMap><xCoord>407</xCoord><yCoord>193</yCoord></edgeMap>
    <edgeMap><xCoord>407</xCoord><yCoord>192</yCoord></edgeMap>
    <edgeMap><xCoord>406</xCoord><yCoord>191</yCoord></edgeMap>
    <edgeMap><xCoord>406</xCoord><yCoord>190</yCoord></edgeMap>
    <edgeMap><xCoord>405</xCoord><yCoord>189</yCoord></edgeMap>
    <edgeMap><xCoord>405</xCoord><yCoord>188</yCoord></edgeMap>
    <edgeMap><xCoord>405</xCoord><yCoord>187</yCoord></edgeMap>
    <edgeMap><xCoord>404</xCoord><yCoord>186</yCoord></edgeMap>
    <edgeMap><xCoord>404</xCoord><yCoord>185</yCoord></edgeMap>
    <edgeMap><xCoord>403</xCoord><yCoord>184</yCoord></edgeMap>
    <edgeMap><xCoord>403</xCoord><yCoord>183</yCoord></edgeMap>
    <edgeMap><xCoord>402</xCoord><yCoord>182</yCoord></edgeMap>
    <edgeMap><xCoord>401</xCoord><yCoord>181</yCoord></edgeMap>
    <edgeMap><xCoord>401</xCoord><yCoord>180</yCoord></edgeMap>
    <edgeMap><xCoord>400</xCoord><yCoord>179</yCoord></edgeMap>
    <edgeMap><xCoord>399</xCoord><yCoord>178</yCoord></edgeMap>
    <edgeMap><xCoord>399</xCoord><yCoord>177</yCoord></edgeMap>
    <edgeMap><xCoord>398</xCoord><yCoord>176</yCoord></edgeMap>
    <edgeMap><xCoord>397</xCoord><yCoord>175</yCoord></edgeMap>
    <edgeMap><xCoord>397</xCoord><yCoord>174</yCoord></edgeMap>
    <edgeMap><xCoord>396</xCoord><yCoord>173</yCoord></edgeMap>
    <edgeMap><xCoord>395</xCoord><yCoord>172</yCoord></edgeMap>
    <edgeMap><xCoord>395</xCoord><yCoord>171</yCoord></edgeMap>
    <edgeMap><xCoord>394</xCoord><yCoord>170</yCoord></edgeMap>
    <edgeMap><xCoord>393</xCoord><yCoord>169</yCoord></edgeMap>
    <edgeMap><xCoord>392</xCoord><yCoord>169</yCoord></edgeMap>
    <edgeMap><xCoord>391</xCoord><yCoord>168</yCoord></edgeMap>
    <edgeMap><xCoord>390</xCoord><yCoord>167</yCoord></edgeMap>
    <edgeMap><xCoord>389</xCoord><yCoord>167</yCoord></edgeMap>
    <edgeMap><xCoord>388</xCoord><yCoord>166</yCoord></edgeMap>
    <edgeMap><xCoord>387</xCoord><yCoord>165</yCoord></edgeMap>
    <edgeMap><xCoord>386</xCoord><yCoord>165</yCoord></edgeMap>
    <edgeMap><xCoord>385</xCoord><yCoord>164</yCoord></edgeMap>
    <edgeMap><xCoord>384</xCoord><yCoord>163</yCoord></edgeMap>
    <edgeMap><xCoord>383</xCoord><yCoord>163</yCoord></edgeMap>
    <edgeMap><xCoord>382</xCoord><yCoord>162</yCoord></edgeMap>
    <edgeMap><xCoord>381</xCoord><yCoord>161</yCoord></edgeMap>
    <edgeMap><xCoord>380</xCoord><yCoord>161</yCoord></edgeMap>
    <edgeMap><xCoord>379</xCoord><yCoord>160</yCoord></edgeMap>
    <edgeMap><xCoord>378</xCoord><yCoord>160</yCoord></edgeMap>
    <edgeMap><xCoord>377</xCoord><yCoord>161</yCoord></edgeMap>
    <edgeMap><xCoord>376</xCoord><yCoord>161</yCoord></edgeMap>
    <edgeMap><xCoord>375</xCoord><yCoord>162</yCoord></edgeMap>
    <edgeMap><xCoord>374</xCoord><yCoord>162</yCoord></edgeMap>
    <edgeMap><xCoord>373</xCoord><yCoord>163</yCoord></edgeMap>
    <edgeMap><xCoord>372</xCoord><yCoord>163</yCoord></edgeMap>
    <edgeMap><xCoord>371</xCoord><yCoord>164</yCoord></edgeMap>
    <edgeMap><xCoord>370</xCoord><yCoord>164</yCoord></edgeMap>
    <edgeMap><xCoord>369</xCoord><yCoord>165</yCoord></edgeMap>
    <edgeMap><xCoord>368</xCoord><yCoord>165</yCoord></edgeMap>
    <edgeMap><xCoord>367</xCoord><yCoord>166</yCoord></edgeMap>
    <edgeMap><xCoord>366</xCoord><yCoord>166</yCoord></edgeMap>
    <edgeMap><xCoord>365</xCoord><yCoord>167</yCoord></edgeMap>
    <edgeMap><xCoord>364</xCoord><yCoord>167</yCoord></edgeMap>
    <edgeMap><xCoord>363</xCoord><yCoord>168</yCoord></edgeMap>
    <edgeMap><xCoord>362</xCoord><yCoord>168</yCoord></edgeMap>
    <edgeMap><xCoord>361</xCoord><yCoord>169</yCoord></edgeMap>
    <edgeMap><xCoord>360</xCoord><yCoord>169</yCoord></edgeMap>
    <edgeMap><xCoord>359</xCoord><yCoord>170</yCoord></edgeMap>
    <edgeMap><xCoord>359</xCoord><yCoord>171</yCoord></edgeMap>
    <edgeMap><xCoord>358</xCoord><yCoord>172</yCoord></edgeMap>
    <edgeMap><xCoord>357</xCoord><yCoord>173</yCoord></edgeMap>
    <edgeMap><xCoord>357</xCoord><yCoord>174</yCoord></edgeMap>
    <edgeMap><xCoord>356</xCoord><yCoord>175</yCoord></edgeMap>
    <edgeMap><xCoord>356</xCoord><yCoord>176</yCoord></edgeMap>
    <edgeMap><xCoord>355</xCoord><yCoord>177</yCoord></edgeMap>
    <edgeMap><xCoord>354</xCoord><yCoord>178</yCoord></edgeMap>
    <edgeMap><xCoord>354</xCoord><yCoord>179</yCoord></edgeMap>
    <edgeMap><xCoord>353</xCoord><yCoord>180</yCoord></edgeMap>
    <edgeMap><xCoord>352</xCoord><yCoord>181</yCoord></edgeMap>
    <edgeMap><xCoord>352</xCoord><yCoord>182</yCoord></edgeMap>
    <edgeMap><xCoord>351</xCoord><yCoord>183</yCoord></edgeMap>
    <edgeMap><xCoord>350</xCoord><yCoord>184</yCoord></edgeMap>
    <edgeMap><xCoord>350</xCoord><yCoord>185</yCoord></edgeMap>
    <edgeMap><xCoord>349</xCoord><yCoord>186</yCoord></edgeMap>
    <edgeMap><xCoord>349</xCoord><yCoord>187</yCoord></edgeMap>
    <edgeMap><xCoord>348</xCoord><yCoord>188</yCoord></edgeMap>
    <edgeMap><xCoord>347</xCoord><yCoord>189</yCoord></edgeMap>
    <edgeMap><xCoord>347</xCoord><yCoord>190</yCoord></edgeMap>
    <edgeMap><xCoord>346</xCoord><yCoord>191</yCoord></edgeMap>
    <edgeMap><xCoord>345</xCoord><yCoord>192</yCoord></edgeMap>
    <edgeMap><xCoord>344</xCoord><yCoord>193</yCoord></edgeMap>
    <edgeMap><xCoord>344</xCoord><yCoord>194</yCoord></edgeMap>
    <edgeMap><xCoord>343</xCoord><yCoord>195</yCoord></edgeMap>
    <edgeMap><xCoord>342</xCoord><yCoord>196</yCoord></edgeMap>
    <edgeMap><xCoord>341</xCoord><yCoord>197</yCoord></edgeMap>
    <edgeMap><xCoord>341</xCoord><yCoord>198</yCoord></edgeMap>
    <edgeMap><xCoord>340</xCoord><yCoord>199</yCoord></edgeMap>
    <edgeMap><xCoord>339</xCoord><yCoord>200</yCoord></edgeMap>
    <edgeMap><xCoord>338</xCoord><yCoord>201</yCoord></edgeMap>
    <edgeMap><xCoord>338</xCoord><yCoord>202</yCoord></edgeMap>
    <edgeMap><xCoord>337</xCoord><yCoord>203</yCoord></edgeMap>
    <edgeMap><xCoord>336</xCoord><yCoord>204</yCoord></edgeMap>
    <edgeMap><xCoord>335</xCoord><yCoord>205</yCoord></edgeMap>
    <edgeMap><xCoord>335</xCoord><yCoord>206</yCoord></edgeMap>
    <edgeMap><xCoord>334</xCoord><yCoord>207</yCoord></edgeMap>
    <edgeMap><xCoord>333</xCoord><yCoord>208</yCoord></edgeMap>
    <edgeMap><xCoord>333</xCoord><yCoord>209</yCoord></edgeMap>
    <edgeMap><xCoord>332</xCoord><yCoord>210</yCoord></edgeMap>
    <edgeMap><xCoord>332</xCoord><yCoord>211</yCoord></edgeMap>
    <edgeMap><xCoord>331</xCoord><yCoord>212</yCoord></edgeMap>
    <edgeMap><xCoord>331</xCoord><yCoord>213</yCoord></edgeMap>
    <edgeMap><xCoord>330</xCoord><yCoord>214</yCoord></edgeMap>
    <edgeMap><xCoord>330</xCoord><yCoord>215</yCoord></edgeMap>
    <edgeMap><xCoord>329</xCoord><yCoord>216</yCoord></edgeMap>
    <edgeMap><xCoord>329</xCoord><yCoord>217</yCoord></edgeMap>
    <edgeMap><xCoord>328</xCoord><yCoord>218</yCoord></edgeMap>
    <edgeMap><xCoord>328</xCoord><yCoord>219</yCoord></edgeMap>
    <edgeMap><xCoord>328</xCoord><yCoord>220</yCoord></edgeMap>
    <edgeMap><xCoord>327</xCoord><yCoord>221</yCoord></edgeMap>
    <edgeMap><xCoord>327</xCoord><yCoord>222</yCoord></edgeMap>
    <edgeMap><xCoord>326</xCoord><yCoord>223</yCoord></edgeMap>
    <edgeMap><xCoord>326</xCoord><yCoord>224</yCoord></edgeMap>
    <edgeMap><xCoord>325</xCoord><yCoord>225</yCoord></edgeMap>
    <edgeMap><xCoord>325</xCoord><yCoord>226</yCoord></edgeMap>
    <edgeMap><xCoord>324</xCoord><yCoord>227</yCoord></edgeMap>
    <edgeMap><xCoord>324</xCoord><yCoord>228</yCoord></edgeMap>
    <edgeMap><xCoord>324</xCoord><yCoord>229</yCoord></edgeMap>
    <edgeMap><xCoord>324</xCoord><yCoord>230</yCoord></edgeMap>
    <edgeMap><xCoord>324</xCoord><yCoord>231</yCoord></edgeMap>
    <edgeMap><xCoord>324</xCoord><yCoord>232</yCoord></edgeMap>
    <edgeMap><xCoord>324</xCoord><yCoord>233</yCoord></edgeMap>
    <edgeMap><xCoord>324</xCoord><yCoord>234</yCoord></edgeMap>
    <edgeMap><xCoord>324</xCoord><yCoord>235</yCoord></edgeMap>
    <edgeMap><xCoord>324</xCoord><yCoord>236</yCoord></edgeMap>
    <edgeMap><xCoord>324</xCoord><yCoord>237</yCoord></edgeMap>
    <edgeMap><xCoord>324</xCoord><yCoord>238</yCoord></edgeMap>
    <edgeMap><xCoord>324</xCoord><yCoord>239</yCoord></edgeMap>
    <edgeMap><xCoord>324</xCoord><yCoord>240</yCoord></edgeMap>
    <edgeMap><xCoord>324</xCoord><yCoord>241</yCoord></edgeMap>
    <edgeMap><xCoord>324</xCoord><yCoord>242</yCoord></edgeMap>
    <edgeMap><xCoord>324</xCoord><yCoord>243</yCoord></edgeMap>
    <edgeMap><xCoord>324</xCoord><yCoord>244</yCoord></edgeMap>
    <edgeMap><xCoord>324</xCoord><yCoord>245</yCoord></edgeMap>
    <edgeMap><xCoord>323</xCoord><yCoord>246</yCoord></edgeMap>
    <edgeMap><xCoord>323</xCoord><yCoord>247</yCoord></edgeMap>
    <edgeMap><xCoord>323</xCoord><yCoord>248</yCoord></edgeMap>
    <edgeMap><xCoord>323</xCoord><yCoord>249</yCoord></edgeMap>
    <edgeMap><xCoord>322</xCoord><yCoord>250</yCoord></edgeMap>
    <edgeMap><xCoord>322</xCoord><yCoord>251</yCoord></edgeMap>
    <edgeMap><xCoord>322</xCoord><yCoord>252</yCoord></edgeMap>
    <edgeMap><xCoord>322</xCoord><yCoord>253</yCoord></edgeMap>
    <edgeMap><xCoord>322</xCoord><yCoord>254</yCoord></edgeMap>
    <edgeMap><xCoord>321</xCoord><yCoord>255</yCoord></edgeMap>
    <edgeMap><xCoord>321</xCoord><yCoord>256</yCoord></edgeMap>
    <edgeMap><xCoord>321</xCoord><yCoord>257</yCoord></edgeMap>
    <edgeMap><xCoord>321</xCoord><yCoord>258</yCoord></edgeMap>
    <edgeMap><xCoord>320</xCoord><yCoord>259</yCoord></edgeMap>
    <edgeMap><xCoord>320</xCoord><yCoord>260</yCoord></edgeMap>
    <edgeMap><xCoord>320</xCoord><yCoord>261</yCoord></edgeMap>
    <edgeMap><xCoord>320</xCoord><yCoord>262</yCoord></edgeMap>
    <edgeMap><xCoord>320</xCoord><yCoord>263</yCoord></edgeMap>
    <edgeMap><xCoord>319</xCoord><yCoord>264</yCoord></edgeMap>
    <edgeMap><xCoord>319</xCoord><yCoord>265</yCoord></edgeMap>
    <edgeMap><xCoord>319</xCoord><yCoord>266</yCoord></edgeMap>
    <edgeMap><xCoord>319</xCoord><yCoord>267</yCoord></edgeMap>
    <edgeMap><xCoord>318</xCoord><yCoord>268</yCoord></edgeMap>
    <edgeMap><xCoord>318</xCoord><yCoord>269</yCoord></edgeMap>
    <edgeMap><xCoord>318</xCoord><yCoord>270</yCoord></edgeMap>
   </roi>
   <roi>
    <imageZposition>-184.0</imageZposition>
    <imageSOP_UID>1.3.6.1.4.1.14519.5.2.1.6279.6001.243949855615221048851904023127</imageSOP_UID>
    <inclusion>TRUE</inclusion>
    <edgeMap><xCoord>337</xCoord><yCoord>197</yCoord></edgeMap>
    <edgeMap><xCoord>336</xCoord><yCoord>198</yCoord></edgeMap>
    <edgeMap><xCoord>336</xCoord><yCoord>199</yCoord></edgeMap>
    <edgeMap><xCoord>335</xCoord><yCoord>200</yCoord></edgeMap>
    <edgeMap><xCoord>335</xCoord><yCoord>201</yCoord></edgeMap>
    <edgeMap><xCoord>334</xCoord><yCoord>202</yCoord></edgeMap>
    <edgeMap><xCoord>333</xCoord><yCoord>203</yCoord></edgeMap>
    <edgeMap><xCoord>333</xCoord><yCoord>204</yCoord></edgeMap>
    <edgeMap><xCoord>332</xCoord><yCoord>205</yCoord></edgeMap>
    <edgeMap><xCoord>332</xCoord><yCoord>206</yCoord></edgeMap>
    <edgeMap><xCoord>331</xCoord><yCoord>207</yCoord></edgeMap>
    <edgeMap><xCoord>331</xCoord><yCoord>208</yCoord></edgeMap>
    <edgeMap><xCoord>330</xCoord><yCoord>209</yCoord></edgeMap>
    <edgeMap><xCoord>330</xCoord><yCoord>210</yCoord></edgeMap>
    <edgeMap><xCoord>329</xCoord><yCoord>211</yCoord></edgeMap>
    <edgeMap><xCoord>329</xCoord><yCoord>212</yCoord></edgeMap>
    <edgeMap><xCoord>328</xCoord><yCoord>213</yCoord></edgeMap>
    <edgeMap><xCoord>328</xCoord><yCoord>214</yCoord></edgeMap>
    <edgeMap><xCoord>328</xCoord><yCoord>215</yCoord></edgeMap>
    <edgeMap><xCoord>327</xCoord><yCoord>216</yCoord></edgeMap>
    <edgeMap><xCoord>327</xCoord><yCoord>217</yCoord></edgeMap>
    <edgeMap><xCoord>327</xCoord><yCoord>218</yCoord></edgeMap>
    <edgeMap><xCoord>326</xCoord><yCoord>219</yCoord></edgeMap>
    <edgeMap><xCoord>326</xCoord><yCoord>220</yCoord></edgeMap>
    <edgeMap><xCoord>325</xCoord><yCoord>221</yCoord></edgeMap>
    <edgeMap><xCoord>325</xCoord><yCoord>222</yCoord></edgeMap>
    <edgeMap><xCoord>325</xCoord><yCoord>223</yCoord></edgeMap>
    <edgeMap><xCoord>324</xCoord><yCoord>224</yCoord></edgeMap>
    <edgeMap><xCoord>324</xCoord><yCoord>225</yCoord></edgeMap>
    <edgeMap><xCoord>323</xCoord><yCoord>226</yCoord></edgeMap>
    <edgeMap><xCoord>323</xCoord><yCoord>227</yCoord></edgeMap>
    <edgeMap><xCoord>323</xCoord><yCoord>228</yCoord></edgeMap>
    <edgeMap><xCoord>323</xCoord><yCoord>229</yCoord></edgeMap>
    <edgeMap><xCoord>323</xCoord><yCoord>230</yCoord></edgeMap>
    <edgeMap><xCoord>323</xCoord><yCoord>231</yCoord></edgeMap>
    <edgeMap><xCoord>322</xCoord><yCoord>232</yCoord></edgeMap>
    <edgeMap><xCoord>322</xCoord><yCoord>233</yCoord></edgeMap>
    <edgeMap><xCoord>322</xCoord><yCoord>234</yCoord></edgeMap>
    <edgeMap><xCoord>322</xCoord><yCoord>235</yCoord></edgeMap>
    <edgeMap><xCoord>322</xCoord><yCoord>236</yCoord></edgeMap>
    <edgeMap><xCoord>322</xCoord><yCoord>237</yCoord></edgeMap>
    <edgeMap><xCoord>322</xCoord><yCoord>238</yCoord></edgeMap>
    <edgeMap><xCoord>321</xCoord><yCoord>239</yCoord></edgeMap>
    <edgeMap><xCoord>321</xCoord><yCoord>240</yCoord></edgeMap>
    <edgeMap><xCoord>320</xCoord><yCoord>241</yCoord></edgeMap>
    <edgeMap><xCoord>320</xCoord><yCoord>242</yCoord></edgeMap>
    <edgeMap><xCoord>319</xCoord><yCoord>243</yCoord></edgeMap>
    <edgeMap><xCoord>319</xCoord><yCoord>244</yCoord></edgeMap>
    <edgeMap><xCoord>318</xCoord><yCoord>245</yCoord></edgeMap>
    <edgeMap><xCoord>318</xCoord><yCoord>246</yCoord></edgeMap>
    <edgeMap><xCoord>317</xCoord><yCoord>247</yCoord></edgeMap>
    <edgeMap><xCoord>317</xCoord><yCoord>248</yCoord></edgeMap>
    <edgeMap><xCoord>317</xCoord><yCoord>249</yCoord></edgeMap>
    <edgeMap><xCoord>316</xCoord><yCoord>250</yCoord></edgeMap>
    <edgeMap><xCoord>316</xCoord><yCoord>251</yCoord></edgeMap>
    <edgeMap><xCoord>316</xCoord><yCoord>252</yCoord></edgeMap>
    <edgeMap><xCoord>316</xCoord><yCoord>253</yCoord></edgeMap>
    <edgeMap><xCoord>315</xCoord><yCoord>254</yCoord></edgeMap>
    <edgeMap><xCoord>315</xCoord><yCoord>255</yCoord></edgeMap>
    <edgeMap><xCoord>315</xCoord><yCoord>256</yCoord></edgeMap>
    <edgeMap><xCoord>314</xCoord><yCoord>257</yCoord></edgeMap>
    <edgeMap><xCoord>314</xCoord><yCoord>258</yCoord></edgeMap>
    <edgeMap><xCoord>315</xCoord><yCoord>259</yCoord></edgeMap>
    <edgeMap><xCoord>316</xCoord><yCoord>260</yCoord></edgeMap>
    <edgeMap><xCoord>317</xCoord><yCoord>261</yCoord></edgeMap>
    <edgeMap><xCoord>318</xCoord><yCoord>262</yCoord></edgeMap>
    <edgeMap><xCoord>318</xCoord><yCoord>263</yCoord></edgeMap>
    <edgeMap><xCoord>319</xCoord><yCoord>264</yCoord></edgeMap>
    <edgeMap><xCoord>320</xCoord><yCoord>265</yCoord></edgeMap>
    <edgeMap><xCoord>321</xCoord><yCoord>266</yCoord></edgeMap>
    <edgeMap><xCoord>322</xCoord><yCoord>267</yCoord></edgeMap>
    <edgeMap><xCoord>323</xCoord><yCoord>268</yCoord></edgeMap>
    <edgeMap><xCoord>324</xCoord><yCoord>269</yCoord></edgeMap>
    <edgeMap><xCoord>325</xCoord><yCoord>270</yCoord></edgeMap>
    <edgeMap><xCoord>326</xCoord><yCoord>271</yCoord></edgeMap>
    <edgeMap><xCoord>327</xCoord><yCoord>272</yCoord></edgeMap>
    <edgeMap><xCoord>327</xCoord><yCoord>273</yCoord></edgeMap>
    <edgeMap><xCoord>328</xCoord><yCoord>274</yCoord></edgeMap>
    <edgeMap><xCoord>329</xCoord><yCoord>275</yCoord></edgeMap>
    <edgeMap><xCoord>330</xCoord><yCoord>276</yCoord></edgeMap>
    <edgeMap><xCoord>331</xCoord><yCoord>277</yCoord></edgeMap>
    <edgeMap><xCoord>332</xCoord><yCoord>277</yCoord></edgeMap>
    <edgeMap><xCoord>333</xCoord><yCoord>277</yCoord></edgeMap>
    <edgeMap><xCoord>334</xCoord><yCoord>277</yCoord></edgeMap>
    <edgeMap><xCoord>335</xCoord><yCoord>277</yCoord></edgeMap>
    <edgeMap><xCoord>336</xCoord><yCoord>277</yCoord></edgeMap>
    <edgeMap><xCoord>337</xCoord><yCoord>277</yCoord></edgeMap>
    <edgeMap><xCoord>338</xCoord><yCoord>277</yCoord></edgeMap>
    <edgeMap><xCoord>339</xCoord><yCoord>277</yCoord></edgeMap>
    <edgeMap><xCoord>340</xCoord><yCoord>277</yCoord></edgeMap>
    <edgeMap><xCoord>341</xCoord><yCoord>277</yCoord></edgeMap>
    <edgeMap><xCoord>342</xCoord><yCoord>277</yCoord></edgeMap>
    <edgeMap><xCoord>343</xCoord><yCoord>277</yCoord></edgeMap>
    <edgeMap><xCoord>344</xCoord><yCoord>277</yCoord></edgeMap>
    <edgeMap><xCoord>345</xCoord><yCoord>277</yCoord></edgeMap>
    <edgeMap><xCoord>346</xCoord><yCoord>277</yCoord></edgeMap>
    <edgeMap><xCoord>347</xCoord><yCoord>277</yCoord></edgeMap>
    <edgeMap><xCoord>348</xCoord><yCoord>277</yCoord></edgeMap>
    <edgeMap><xCoord>349</xCoord><yCoord>277</yCoord></edgeMap>
    <edgeMap><xCoord>350</xCoord><yCoord>277</yCoord></edgeMap>
    <edgeMap><xCoord>351</xCoord><yCoord>277</yCoord></edgeMap>
    <edgeMap><xCoord>352</xCoord><yCoord>277</yCoord></edgeMap>
    <edgeMap><xCoord>353</xCoord><yCoord>277</yCoord></edgeMap>
    <edgeMap><xCoord>354</xCoord><yCoord>277</yCoord></edgeMap>
    <edgeMap><xCoord>355</xCoord><yCoord>278</yCoord></edgeMap>
    <edgeMap><xCoord>356</xCoord><yCoord>278</yCoord></edgeMap>
    <edgeMap><xCoord>357</xCoord><yCoord>278</yCoord></edgeMap>
    <edgeMap><xCoord>358</xCoord><yCoord>278</yCoord></edgeMap>
    <edgeMap><xCoord>359</xCoord><yCoord>278</yCoord></edgeMap>
    <edgeMap><xCoord>360</xCoord><yCoord>277</yCoord></edgeMap>
    <edgeMap><xCoord>361</xCoord><yCoord>277</yCoord></edgeMap>
    <edgeMap><xCoord>362</xCoord><yCoord>276</yCoord></edgeMap>
    <edgeMap><xCoord>363</xCoord><yCoord>276</yCoord></edgeMap>
    <edgeMap><xCoord>364</xCoord><yCoord>275</yCoord></edgeMap>
    <edgeMap><xCoord>365</xCoord><yCoord>275</yCoord></edgeMap>
    <edgeMap><xCoord>366</xCoord><yCoord>274</yCoord></edgeMap>
    <edgeMap><xCoord>367</xCoord><yCoord>274</yCoord></edgeMap>
    <edgeMap><xCoord>368</xCoord><yCoord>273</yCoord></edgeMap>
    <edgeMap><xCoord>369</xCoord><yCoord>273</yCoord></edgeMap>
    <edgeMap><xCoord>370</xCoord><yCoord>272</yCoord></edgeMap>
    <edgeMap><xCoord>371</xCoord><yCoord>272</yCoord></edgeMap>
    <edgeMap><xCoord>372</xCoord><yCoord>271</yCoord></edgeMap>
    <edgeMap><xCoord>373</xCoord><yCoord>271</yCoord></edgeMap>
    <edgeMap><xCoord>374</xCoord><yCoord>270</yCoord></edgeMap>
    <edgeMap><xCoord>375</xCoord><yCoord>270</yCoord></edgeMap>
    <edgeMap><xCoord>376</xCoord><yCoord>269</yCoord></edgeMap>
    <edgeMap><xCoord>377</xCoord><yCoord>269</yCoord></edgeMap>
    <edgeMap><xCoord>378</xCoord><yCoord>269</yCoord></edgeMap>
    <edgeMap><xCoord>379</xCoord><yCoord>269</yCoord></edgeMap>
    <edgeMap><xCoord>380</xCoord><yCoord>269</yCoord></edgeMap>
    <edgeMap><xCoord>381</xCoord><yCoord>269</yCoord></edgeMap>
    <edgeMap><xCoord>382</xCoord><yCoord>269</yCoord></edgeMap>
    <edgeMap><xCoord>383</xCoord><yCoord>269</yCoord></edgeMap>
    <edgeMap><xCoord>384</xCoord><yCoord>269</yCoord></edgeMap>
    <edgeMap><xCoord>385</xCoord><yCoord>269</yCoord></edgeMap>
    <edgeMap><xCoord>386</xCoord><yCoord>269</yCoord></edgeMap>
    <edgeMap><xCoord>387</xCoord><yCoord>269</yCoord></edgeMap>
    <edgeMap><xCoord>388</xCoord><yCoord>269</yCoord></edgeMap>
    <edgeMap><xCoord>389</xCoord><yCoord>269</yCoord></edgeMap>
    <edgeMap><xCoord>390</xCoord><yCoord>269</yCoord></edgeMap>
    <edgeMap><xCoord>391</xCoord><yCoord>269</yCoord></edgeMap>
    <edgeMap><xCoord>392</xCoord><yCoord>269</yCoord></edgeMap>
    <edgeMap><xCoord>393</xCoord><yCoord>269</yCoord></edgeMap>
    <edgeMap><xCoord>394</xCoord><yCoord>269</yCoord></edgeMap>
    <edgeMap><xCoord>395</xCoord><yCoord>269</yCoord></edgeMap>
    <edgeMap><xCoord>396</xCoord><yCoord>269</yCoord></edgeMap>
    <edgeMap><xCoord>397</xCoord><yCoord>269</yCoord></edgeMap>
    <edgeMap><xCoord>398</xCoord><yCoord>269</yCoord></edgeMap>
    <edgeMap><xCoord>399</xCoord><yCoord>269</yCoord></edgeMap>
    <edgeMap><xCoord>400</xCoord><yCoord>269</yCoord></edgeMap>
    <edgeMap><xCoord>401</xCoord><yCoord>269</yCoord></edgeMap>
    <edgeMap><xCoord>402</xCoord><yCoord>268</yCoord></edgeMap>
    <edgeMap><xCoord>403</xCoord><yCoord>268</yCoord></edgeMap>
    <edgeMap><xCoord>404</xCoord><yCoord>267</yCoord></edgeMap>
    <edgeMap><xCoord>405</xCoord><yCoord>267</yCoord></edgeMap>
    <edgeMap><xCoord>406</xCoord><yCoord>266</yCoord></edgeMap>
    <edgeMap><xCoord>407</xCoord><yCoord>266</yCoord></edgeMap>
    <edgeMap><xCoord>408</xCoord><yCoord>265</yCoord></edgeMap>
    <edgeMap><xCoord>409</xCoord><yCoord>265</yCoord></edgeMap>
    <edgeMap><xCoord>410</xCoord><yCoord>264</yCoord></edgeMap>
    <edgeMap><xCoord>411</xCoord><yCoord>264</yCoord></edgeMap>
    <edgeMap><xCoord>412</xCoord><yCoord>263</yCoord></edgeMap>
    <edgeMap><xCoord>413</xCoord><yCoord>263</yCoord></edgeMap>
    <edgeMap><xCoord>414</xCoord><yCoord>262</yCoord></edgeMap>
    <edgeMap><xCoord>415</xCoord><yCoord>262</yCoord></edgeMap>
    <edgeMap><xCoord>416</xCoord><yCoord>261</yCoord></edgeMap>
    <edgeMap><xCoord>417</xCoord><yCoord>261</yCoord></edgeMap>
    <edgeMap><xCoord>418</xCoord><yCoord>260</yCoord></edgeMap>
    <edgeMap><xCoord>418</xCoord><yCoord>259</yCoord></edgeMap>
    <edgeMap><xCoord>419</xCoord><yCoord>258</yCoord></edgeMap>
    <edgeMap><xCoord>419</xCoord><yCoord>257</yCoord></edgeMap>
    <edgeMap><xCoord>420</xCoord><yCoord>256</yCoord></edgeMap>
    <edgeMap><xCoord>420</xCoord><yCoord>255</yCoord></edgeMap>
    <edgeMap><xCoord>421</xCoord><yCoord>254</yCoord></edgeMap>
    <edgeMap><xCoord>421</xCoord><yCoord>253</yCoord></edgeMap>
    <edgeMap><xCoord>422</xCoord><yCoord>252</yCoord></edgeMap>
    <edgeMap><xCoord>422</xCoord><yCoord>251</yCoord></edgeMap>
    <edgeMap><xCoord>423</xCoord><yCoord>250</yCoord></edgeMap>
    <edgeMap><xCoord>423</xCoord><yCoord>249</yCoord></edgeMap>
    <edgeMap><xCoord>424</xCoord><yCoord>248</yCoord></edgeMap>
    <edgeMap><xCoord>424</xCoord><yCoord>247</yCoord></edgeMap>
    <edgeMap><xCoord>425</xCoord><yCoord>246</yCoord></edgeMap>
    <edgeMap><xCoord>425</xCoord><yCoord>245</yCoord></edgeMap>
    <edgeMap><xCoord>425</xCoord><yCoord>244</yCoord></edgeMap>
    <edgeMap><xCoord>424</xCoord><yCoord>243</yCoord></edgeMap>
    <edgeMap><xCoord>424</xCoord><yCoord>242</yCoord></edgeMap>
    <edgeMap><xCoord>423</xCoord><yCoord>241</yCoord></edgeMap>
    <edgeMap><xCoord>423</xCoord><yCoord>240</yCoord></edgeMap>
    <edgeMap><xCoord>422</xCoord><yCoord>239</yCoord></edgeMap>
    <edgeMap><xCoord>422</xCoord><yCoord>238</yCoord></edgeMap>
    <edgeMap><xCoord>421</xCoord><yCoord>237</yCoord></edgeMap>
    <edgeMap><xCoord>421</xCoord><yCoord>236</yCoord></edgeMap>
    <edgeMap><xCoord>420</xCoord><yCoord>235</yCoord></edgeMap>
    <edgeMap><xCoord>420</xCoord><yCoord>234</yCoord></edgeMap>
    <edgeMap><xCoord>419</xCoord><yCoord>233</yCoord></edgeMap>
    <edgeMap><xCoord>419</xCoord><yCoord>232</yCoord></edgeMap>
    <edgeMap><xCoord>418</xCoord><yCoord>231</yCoord></edgeMap>
    <edgeMap><xCoord>418</xCoord><yCoord>230</yCoord></edgeMap>
    <edgeMap><xCoord>417</xCoord><yCoord>229</yCoord></edgeMap>
    <edgeMap><xCoord>417</xCoord><yCoord>228</yCoord></edgeMap>
    <edgeMap><xCoord>416</xCoord><yCoord>227</yCoord></edgeMap>
    <edgeMap><xCoord>416</xCoord><yCoord>226</yCoord></edgeMap>
    <edgeMap><xCoord>415</xCoord><yCoord>225</yCoord></edgeMap>
    <edgeMap><xCoord>415</xCoord><yCoord>224</yCoord></edgeMap>
    <edgeMap><xCoord>414</xCoord><yCoord>223</yCoord></edgeMap>
    <edgeMap><xCoord>414</xCoord><yCoord>222</yCoord></edgeMap>
    <edgeMap><xCoord>414</xCoord><yCoord>221</yCoord></edgeMap>
    <edgeMap><xCoord>414</xCoord><yCoord>220</yCoord></edgeMap>
    <edgeMap><xCoord>413</xCoord><yCoord>219</yCoord></edgeMap>
    <edgeMap><xCoord>413</xCoord><yCoord>218</yCoord></edgeMap>
    <edgeMap><xCoord>413</xCoord><yCoord>217</yCoord></edgeMap>
    <edgeMap><xCoord>413</xCoord><yCoord>216</yCoord></edgeMap>
    <edgeMap><xCoord>412</xCoord><yCoord>215</yCoord></edgeMap>
    <edgeMap><xCoord>412</xCoord><yCoord>214</yCoord></edgeMap>
    <edgeMap><xCoord>412</xCoord><yCoord>213</yCoord></edgeMap>
    <edgeMap><xCoord>412</xCoord><yCoord>212</yCoord></edgeMap>
    <edgeMap><xCoord>412</xCoord><yCoord>211</yCoord></edgeMap>
    <edgeMap><xCoord>411</xCoord><yCoord>210</yCoord></edgeMap>
    <edgeMap><xCoord>411</xCoord><yCoord>209</yCoord></edgeMap>
    <edgeMap><xCoord>411</xCoord><yCoord>208</yCoord></edgeMap>
    <edgeMap><xCoord>411</xCoord><yCoord>207</yCoord></edgeMap>
    <edgeMap><xCoord>410</xCoord><yCoord>206</yCoord></edgeMap>
    <edgeMap><xCoord>410</xCoord><yCoord>205</yCoord></edgeMap>
    <edgeMap><xCoord>410</xCoord><yCoord>204</yCoord></edgeMap>
    <edgeMap><xCoord>410</xCoord><yCoord>203</yCoord></edgeMap>
    <edgeMap><xCoord>409</xCoord><yCoord>202</yCoord></edgeMap>
    <edgeMap><xCoord>409</xCoord><yCoord>201</yCoord></edgeMap>
    <edgeMap><xCoord>409</xCoord><yCoord>200</yCoord></edgeMap>
    <edgeMap><xCoord>408</xCoord><yCoord>199</yCoord></edgeMap>
    <edgeMap><xCoord>408</xCoord><yCoord>198</yCoord></edgeMap>
    <edgeMap><xCoord>407</xCoord><yCoord>197</yCoord></edgeMap>
    <edgeMap><xCoord>407</xCoord><yCoord>196</yCoord></edgeMap>
    <edgeMap><xCoord>406</xCoord><yCoord>195</yCoord></edgeMap>
    <edgeMap><xCoord>406</xCoord><yCoord>194</yCoord></edgeMap>
    <edgeMap><xCoord>405</xCoord><yCoord>193</yCoord></edgeMap>
    <edgeMap><xCoord>405</xCoord><yCoord>192</yCoord></edgeMap>
    <edgeMap><xCoord>404</xCoord><yCoord>191</yCoord></edgeMap>
    <edgeMap><xCoord>403</xCoord><yCoord>190</yCoord></edgeMap>
    <edgeMap><xCoord>403</xCoord><yCoord>189</yCoord></edgeMap>
    <edgeMap><xCoord>402</xCoord><yCoord>188</yCoord></edgeMap>
    <edgeMap><xCoord>402</xCoord><yCoord>187</yCoord></edgeMap>
    <edgeMap><xCoord>401</xCoord><yCoord>186</yCoord></edgeMap>
    <edgeMap><xCoord>401</xCoord><yCoord>185</yCoord></edgeMap>
    <edgeMap><xCoord>400</xCoord><yCoord>184</yCoord></edgeMap>
    <edgeMap><xCoord>400</xCoord><yCoord>183</yCoord></edgeMap>
    <edgeMap><xCoord>399</xCoord><yCoord>182</yCoord></edgeMap>
    <edgeMap><xCoord>398</xCoord><yCoord>181</yCoord></edgeMap>
    <edgeMap><xCoord>398</xCoord><yCoord>180</yCoord></edgeMap>
    <edgeMap><xCoord>397</xCoord><yCoord>179</yCoord></edgeMap>
    <edgeMap><xCoord>397</xCoord><yCoord>178</yCoord></edgeMap>
    <edgeMap><xCoord>396</xCoord><yCoord>177</yCoord></edgeMap>
    <edgeMap><xCoord>395</xCoord><yCoord>176</yCoord></edgeMap>
    <edgeMap><xCoord>395</xCoord><yCoord>175</yCoord></edgeMap>
    <edgeMap><xCoord>394</xCoord><yCoord>174</yCoord></edgeMap>
    <edgeMap><xCoord>393</xCoord><yCoord>173</yCoord></edgeMap>
    <edgeMap><xCoord>393</xCoord><yCoord>172</yCoord></edgeMap>
    <edgeMap><xCoord>392</xCoord><yCoord>171</yCoord></edgeMap>
    <edgeMap><xCoord>392</xCoord><yCoord>170</yCoord></edgeMap>
    <edgeMap><xCoord>391</xCoord><yCoord>169</yCoord></edgeMap>
    <edgeMap><xCoord>390</xCoord><yCoord>168</yCoord></edgeMap>
    <edgeMap><xCoord>390</xCoord><yCoord>167</yCoord></edgeMap>
    <edgeMap><xCoord>389</xCoord><yCoord>166</yCoord></edgeMap>
    <edgeMap><xCoord>388</xCoord><yCoord>165</yCoord></edgeMap>
    <edgeMap><xCoord>387</xCoord><yCoord>165</yCoord></edgeMap>
    <edgeMap><xCoord>386</xCoord><yCoord>164</yCoord></edgeMap>
    <edgeMap><xCoord>385</xCoord><yCoord>164</yCoord></edgeMap>
    <edgeMap><xCoord>384</xCoord><yCoord>163</yCoord></edgeMap>
    <edgeMap><xCoord>383</xCoord><yCoord>162</yCoord></edgeMap>
    <edgeMap><xCoord>382</xCoord><yCoord>162</yCoord></edgeMap>
    <edgeMap><xCoord>381</xCoord><yCoord>161</yCoord></edgeMap>
    <edgeMap><xCoord>380</xCoord><yCoord>160</yCoord></edgeMap>
    <edgeMap><xCoord>379</xCoord><yCoord>160</yCoord></edgeMap>
    <edgeMap><xCoord>378</xCoord><yCoord>159</yCoord></edgeMap>
    <edgeMap><xCoord>377</xCoord><yCoord>159</yCoord></edgeMap>
    <edgeMap><xCoord>376</xCoord><yCoord>158</yCoord></edgeMap>
    <edgeMap><xCoord>375</xCoord><yCoord>159</yCoord></edgeMap>
    <edgeMap><xCoord>374</xCoord><yCoord>160</yCoord></edgeMap>
    <edgeMap><xCoord>373</xCoord><yCoord>160</yCoord></edgeMap>
    <edgeMap><xCoord>372</xCoord><yCoord>161</yCoord></edgeMap>
    <edgeMap><xCoord>371</xCoord><yCoord>162</yCoord></edgeMap>
    <edgeMap><xCoord>370</xCoord><yCoord>163</yCoord></edgeMap>
    <edgeMap><xCoord>369</xCoord><yCoord>164</yCoord></edgeMap>
    <edgeMap><xCoord>368</xCoord><yCoord>164</yCoord></edgeMap>
    <edgeMap><xCoord>367</xCoord><yCoord>165</yCoord></edgeMap>
    <edgeMap><xCoord>366</xCoord><yCoord>166</yCoord></edgeMap>
    <edgeMap><xCoord>365</xCoord><yCoord>166</yCoord></edgeMap>
    <edgeMap><xCoord>364</xCoord><yCoord>167</yCoord></edgeMap>
    <edgeMap><xCoord>363</xCoord><yCoord>167</yCoord></edgeMap>
    <edgeMap><xCoord>362</xCoord><yCoord>168</yCoord></edgeMap>
    <edgeMap><xCoord>361</xCoord><yCoord>168</yCoord></edgeMap>
    <edgeMap><xCoord>360</xCoord><yCoord>169</yCoord></edgeMap>
    <edgeMap><xCoord>359</xCoord><yCoord>169</yCoord></edgeMap>
    <edgeMap><xCoord>358</xCoord><yCoord>170</yCoord></edgeMap>
    <edgeMap><xCoord>357</xCoord><yCoord>170</yCoord></edgeMap>
    <edgeMap><xCoord>356</xCoord><yCoord>171</yCoord></edgeMap>
    <edgeMap><xCoord>356</xCoord><yCoord>172</yCoord></edgeMap>
    <edgeMap><xCoord>355</xCoord><yCoord>173</yCoord></edgeMap>
    <edgeMap><xCoord>355</xCoord><yCoord>174</yCoord></edgeMap>
    <edgeMap><xCoord>354</xCoord><yCoord>175</yCoord></edgeMap>
    <edgeMap><xCoord>353</xCoord><yCoord>176</yCoord></edgeMap>
    <edgeMap><xCoord>353</xCoord><yCoord>177</yCoord></edgeMap>
    <edgeMap><xCoord>352</xCoord><yCoord>178</yCoord></edgeMap>
    <edgeMap><xCoord>352</xCoord><yCoord>179</yCoord></edgeMap>
    <edgeMap><xCoord>351</xCoord><yCoord>180</yCoord></edgeMap>
    <edgeMap><xCoord>350</xCoord><yCoord>181</yCoord></edgeMap>
    <edgeMap><xCoord>350</xCoord><yCoord>182</yCoord></edgeMap>
    <edgeMap><xCoord>349</xCoord><yCoord>183</yCoord></edgeMap>
    <edgeMap><xCoord>348</xCoord><yCoord>184</yCoord></edgeMap>
    <edgeMap><xCoord>347</xCoord><yCoord>185</yCoord></edgeMap>
    <edgeMap><xCoord>347</xCoord><yCoord>186</yCoord></edgeMap>
    <edgeMap><xCoord>346</xCoord><yCoord>187</yCoord></edgeMap>
    <edgeMap><xCoord>345</xCoord><yCoord>188</yCoord></edgeMap>
    <edgeMap><xCoord>345</xCoord><yCoord>189</yCoord></edgeMap>
    <edgeMap><xCoord>344</xCoord><yCoord>190</yCoord></edgeMap>
    <edgeMap><xCoord>343</xCoord><yCoord>191</yCoord></edgeMap>
    <edgeMap><xCoord>342</xCoord><yCoord>192</yCoord></edgeMap>
    <edgeMap><xCoord>341</xCoord><yCoord>193</yCoord></edgeMap>
    <edgeMap><xCoord>340</xCoord><yCoord>194</yCoord></edgeMap>
    <edgeMap><xCoord>339</xCoord><yCoord>195</yCoord></edgeMap>
    <edgeMap><xCoord>338</xCoord><yCoord>196</yCoord></edgeMap>
    <edgeMap><xCoord>337</xCoord><yCoord>197</yCoord></edgeMap>
   </roi>
   <roi>
    <imageZposition>-187.0</imageZposition>
    <imageSOP_UID>1.3.6.1.4.1.14519.5.2.1.6279.6001.270634182491671360557327079123</imageSOP_UID>
    <inclusion>TRUE</inclusion>
    <edgeMap><xCoord>340</xCoord><yCoord>188</yCoord></edgeMap>
    <edgeMap><xCoord>339</xCoord><yCoord>189</yCoord></edgeMap>
    <edgeMap><xCoord>339</xCoord><yCoord>190</yCoord></edgeMap>
    <edgeMap><xCoord>338</xCoord><yCoord>191</yCoord></edgeMap>
    <edgeMap><xCoord>337</xCoord><yCoord>192</yCoord></edgeMap>
    <edgeMap><xCoord>337</xCoord><yCoord>193</yCoord></edgeMap>
    <edgeMap><xCoord>336</xCoord><yCoord>194</yCoord></edgeMap>
    <edgeMap><xCoord>335</xCoord><yCoord>195</yCoord></edgeMap>
    <edgeMap><xCoord>334</xCoord><yCoord>196</yCoord></edgeMap>
    <edgeMap><xCoord>334</xCoord><yCoord>197</yCoord></edgeMap>
    <edgeMap><xCoord>333</xCoord><yCoord>198</yCoord></edgeMap>
    <edgeMap><xCoord>332</xCoord><yCoord>199</yCoord></edgeMap>
    <edgeMap><xCoord>332</xCoord><yCoord>200</yCoord></edgeMap>
    <edgeMap><xCoord>331</xCoord><yCoord>201</yCoord></edgeMap>
    <edgeMap><xCoord>330</xCoord><yCoord>202</yCoord></edgeMap>
    <edgeMap><xCoord>329</xCoord><yCoord>203</yCoord></edgeMap>
    <edgeMap><xCoord>329</xCoord><yCoord>204</yCoord></edgeMap>
    <edgeMap><xCoord>328</xCoord><yCoord>205</yCoord></edgeMap>
    <edgeMap><xCoord>327</xCoord><yCoord>206</yCoord></edgeMap>
    <edgeMap><xCoord>326</xCoord><yCoord>207</yCoord></edgeMap>
    <edgeMap><xCoord>325</xCoord><yCoord>208</yCoord></edgeMap>
    <edgeMap><xCoord>325</xCoord><yCoord>209</yCoord></edgeMap>
    <edgeMap><xCoord>324</xCoord><yCoord>210</yCoord></edgeMap>
    <edgeMap><xCoord>323</xCoord><yCoord>211</yCoord></edgeMap>
    <edgeMap><xCoord>323</xCoord><yCoord>212</yCoord></edgeMap>
    <edgeMap><xCoord>323</xCoord><yCoord>213</yCoord></edgeMap>
    <edgeMap><xCoord>323</xCoord><yCoord>214</yCoord></edgeMap>
    <edgeMap><xCoord>323</xCoord><yCoord>215</yCoord></edgeMap>
    <edgeMap><xCoord>323</xCoord><yCoord>216</yCoord></edgeMap>
    <edgeMap><xCoord>323</xCoord><yCoord>217</yCoord></edgeMap>
    <edgeMap><xCoord>323</xCoord><yCoord>218</yCoord></edgeMap>
    <edgeMap><xCoord>324</xCoord><yCoord>219</yCoord></edgeMap>
    <edgeMap><xCoord>324</xCoord><yCoord>220</yCoord></edgeMap>
    <edgeMap><xCoord>324</xCoord><yCoord>221</yCoord></edgeMap>
    <edgeMap><xCoord>324</xCoord><yCoord>222</yCoord></edgeMap>
    <edgeMap><xCoord>324</xCoord><yCoord>223</yCoord></edgeMap>
    <edgeMap><xCoord>324</xCoord><yCoord>224</yCoord></edgeMap>
    <edgeMap><xCoord>324</xCoord><yCoord>225</yCoord></edgeMap>
    <edgeMap><xCoord>324</xCoord><yCoord>226</yCoord></edgeMap>
    <edgeMap><xCoord>324</xCoord><yCoord>227</yCoord></edgeMap>
    <edgeMap><xCoord>324</xCoord><yCoord>228</yCoord></edgeMap>
    <edgeMap><xCoord>323</xCoord><yCoord>229</yCoord></edgeMap>
    <edgeMap><xCoord>323</xCoord><yCoord>230</yCoord></edgeMap>
    <edgeMap><xCoord>323</xCoord><yCoord>231</yCoord></edgeMap>
    <edgeMap><xCoord>322</xCoord><yCoord>232</yCoord></edgeMap>
    <edgeMap><xCoord>322</xCoord><yCoord>233</yCoord></edgeMap>
    <edgeMap><xCoord>321</xCoord><yCoord>234</yCoord></edgeMap>
    <edgeMap><xCoord>321</xCoord><yCoord>235</yCoord></edgeMap>
    <edgeMap><xCoord>321</xCoord><yCoord>236</yCoord></edgeMap>
    <edgeMap><xCoord>320</xCoord><yCoord>237</yCoord></edgeMap>
    <edgeMap><xCoord>320</xCoord><yCoord>238</yCoord></edgeMap>
    <edgeMap><xCoord>320</xCoord><yCoord>239</yCoord></edgeMap>
    <edgeMap><xCoord>319</xCoord><yCoord>240</yCoord></edgeMap>
    <edgeMap><xCoord>319</xCoord><yCoord>241</yCoord></edgeMap>
    <edgeMap><xCoord>319</xCoord><yCoord>242</yCoord></edgeMap>
    <edgeMap><xCoord>318</xCoord><yCoord>243</yCoord></edgeMap>
    <edgeMap><xCoord>318</xCoord><yCoord>244</yCoord></edgeMap>
    <edgeMap><xCoord>317</xCoord><yCoord>245</yCoord></edgeMap>
    <edgeMap><xCoord>317</xCoord><yCoord>246</yCoord></edgeMap>
    <edgeMap><xCoord>317</xCoord><yCoord>247</yCoord></edgeMap>
    <edgeMap><xCoord>316</xCoord><yCoord>248</yCoord></edgeMap>
    <edgeMap><xCoord>316</xCoord><yCoord>249</yCoord></edgeMap>
    <edgeMap><xCoord>316</xCoord><yCoord>250</yCoord></edgeMap>
    <edgeMap><xCoord>315</xCoord><yCoord>251</yCoord></edgeMap>
    <edgeMap><xCoord>315</xCoord><yCoord>252</yCoord></edgeMap>
    <edgeMap><xCoord>314</xCoord><yCoord>253</yCoord></edgeMap>
    <edgeMap><xCoord>314</xCoord><yCoord>254</yCoord></edgeMap>
    <edgeMap><xCoord>314</xCoord><yCoord>255</yCoord></edgeMap>
    <edgeMap><xCoord>314</xCoord><yCoord>256</yCoord></edgeMap>
    <edgeMap><xCoord>313</xCoord><yCoord>257</yCoord></edgeMap>
    <edgeMap><xCoord>313</xCoord><yCoord>258</yCoord></edgeMap>
    <edgeMap><xCoord>313</xCoord><yCoord>259</yCoord></edgeMap>
    <edgeMap><xCoord>313</xCoord><yCoord>260</yCoord></edgeMap>
    <edgeMap><xCoord>312</xCoord><yCoord>261</yCoord></edgeMap>
    <edgeMap><xCoord>312</xCoord><yCoord>262</yCoord></edgeMap>
    <edgeMap><xCoord>312</xCoord><yCoord>263</yCoord></edgeMap>
    <edgeMap><xCoord>312</xCoord><yCoord>264</yCoord></edgeMap>
    <edgeMap><xCoord>311</xCoord><yCoord>265</yCoord></edgeMap>
    <edgeMap><xCoord>311</xCoord><yCoord>266</yCoord></edgeMap>
    <edgeMap><xCoord>312</xCoord><yCoord>267</yCoord></edgeMap>
    <edgeMap><xCoord>313</xCoord><yCoord>268</yCoord></edgeMap>
    <edgeMap><xCoord>314</xCoord><yCoord>268</yCoord></edgeMap>
    <edgeMap><xCoord>315</xCoord><yCoord>269</yCoord></edgeMap>
    <edgeMap><xCoord>316</xCoord><yCoord>270</yCoord></edgeMap>
    <edgeMap><xCoord>317</xCoord><yCoord>271</yCoord></edgeMap>
    <edgeMap><xCoord>318</xCoord><yCoord>271</yCoord></edgeMap>
    <edgeMap><xCoord>319</xCoord><yCoord>272</yCoord></edgeMap>
    <edgeMap><xCoord>320</xCoord><yCoord>273</yCoord></edgeMap>
    <edgeMap><xCoord>321</xCoord><yCoord>274</yCoord></edgeMap>
    <edgeMap><xCoord>322</xCoord><yCoord>274</yCoord></edgeMap>
    <edgeMap><xCoord>323</xCoord><yCoord>275</yCoord></edgeMap>
    <edgeMap><xCoord>324</xCoord><yCoord>276</yCoord></edgeMap>
    <edgeMap><xCoord>325</xCoord><yCoord>277</yCoord></edgeMap>
    <edgeMap><xCoord>326</xCoord><yCoord>277</yCoord></edgeMap>
    <edgeMap><xCoord>327</xCoord><yCoord>278</yCoord></edgeMap>
    <edgeMap><xCoord>328</xCoord><yCoord>279</yCoord></edgeMap>
    <edgeMap><xCoord>329</xCoord><yCoord>280</yCoord></edgeMap>
    <edgeMap><xCoord>330</xCoord><yCoord>280</yCoord></edgeMap>
    <edgeMap><xCoord>331</xCoord><yCoord>281</yCoord></edgeMap>
    <edgeMap><xCoord>332</xCoord><yCoord>282</yCoord></edgeMap>
    <edgeMap><xCoord>333</xCoord><yCoord>282</yCoord></edgeMap>
    <edgeMap><xCoord>334</xCoord><yCoord>282</yCoord></edgeMap>
    <edgeMap><xCoord>335</xCoord><yCoord>282</yCoord></edgeMap>
    <edgeMap><xCoord>336</xCoord><yCoord>282</yCoord></edgeMap>
    <edgeMap><xCoord>337</xCoord><yCoord>282</yCoord></edgeMap>
    <edgeMap><xCoord>338</xCoord><yCoord>282</yCoord></edgeMap>
    <edgeMap><xCoord>339</xCoord><yCoord>282</yCoord></edgeMap>
    <edgeMap><xCoord>340</xCoord><yCoord>282</yCoord></edgeMap>
    <edgeMap><xCoord>341</xCoord><yCoord>281</yCoord></edgeMap>
    <edgeMap><xCoord>342</xCoord><yCoord>281</yCoord></edgeMap>
    <edgeMap><xCoord>343</xCoord><yCoord>281</yCoord></edgeMap>
    <edgeMap><xCoord>344</xCoord><yCoord>281</yCoord></edgeMap>
    <edgeMap><xCoord>345</xCoord><yCoord>281</yCoord></edgeMap>
    <edgeMap><xCoord>346</xCoord><yCoord>281</yCoord></edgeMap>
    <edgeMap><xCoord>347</xCoord><yCoord>281</yCoord></edgeMap>
    <edgeMap><xCoord>348</xCoord><yCoord>281</yCoord></edgeMap>
    <edgeMap><xCoord>349</xCoord><yCoord>281</yCoord></edgeMap>
    <edgeMap><xCoord>350</xCoord><yCoord>281</yCoord></edgeMap>
    <edgeMap><xCoord>351</xCoord><yCoord>281</yCoord></edgeMap>
    <edgeMap><xCoord>352</xCoord><yCoord>281</yCoord></edgeMap>
    <edgeMap><xCoord>353</xCoord><yCoord>281</yCoord></edgeMap>
    <edgeMap><xCoord>354</xCoord><yCoord>281</yCoord></edgeMap>
    <edgeMap><xCoord>355</xCoord><yCoord>281</yCoord></edgeMap>
    <edgeMap><xCoord>356</xCoord><yCoord>281</yCoord></edgeMap>
    <edgeMap><xCoord>357</xCoord><yCoord>281</yCoord></edgeMap>
    <edgeMap><xCoord>358</xCoord><yCoord>281</yCoord></edgeMap>
    <edgeMap><xCoord>359</xCoord><yCoord>281</yCoord></edgeMap>
    <edgeMap><xCoord>360</xCoord><yCoord>281</yCoord></edgeMap>
    <edgeMap><xCoord>361</xCoord><yCoord>281</yCoord></edgeMap>
    <edgeMap><xCoord>362</xCoord><yCoord>281</yCoord></edgeMap>
    <edgeMap><xCoord>363</xCoord><yCoord>281</yCoord></edgeMap>
    <edgeMap><xCoord>364</xCoord><yCoord>280</yCoord></edgeMap>
    <edgeMap><xCoord>365</xCoord><yCoord>279</yCoord></edgeMap>
    <edgeMap><xCoord>365</xCoord><yCoord>278</yCoord></edgeMap>
    <edgeMap><xCoord>366</xCoord><yCoord>277</yCoord></edgeMap>
    <edgeMap><xCoord>367</xCoord><yCoord>276</yCoord></edgeMap>
    <edgeMap><xCoord>368</xCoord><yCoord>275</yCoord></edgeMap>
    <edgeMap><xCoord>369</xCoord><yCoord>274</yCoord></edgeMap>
    <edgeMap><xCoord>369</xCoord><yCoord>273</yCoord></edgeMap>
    <edgeMap><xCoord>370</xCoord><yCoord>272</yCoord></edgeMap>
    <edgeMap><xCoord>371</xCoord><yCoord>271</yCoord></edgeMap>
    <edgeMap><xCoord>372</xCoord><yCoord>271</yCoord></edgeMap>
    <edgeMap><xCoord>373</xCoord><yCoord>271</yCoord></edgeMap>
    <edgeMap><xCoord>374</xCoord><yCoord>271</yCoord></edgeMap>
    <edgeMap><xCoord>375</xCoord><yCoord>271</yCoord></edgeMap>
    <edgeMap><xCoord>376</xCoord><yCoord>271</yCoord></edgeMap>
    <edgeMap><xCoord>377</xCoord><yCoord>271</yCoord></edgeMap>
    <edgeMap><xCoord>378</xCoord><yCoord>270</yCoord></edgeMap>
    <edgeMap><xCoord>379</xCoord><yCoord>270</yCoord></edgeMap>
    <edgeMap><xCoord>380</xCoord><yCoord>270</yCoord></edgeMap>
    <edgeMap><xCoord>381</xCoord><yCoord>270</yCoord></edgeMap>
    <edgeMap><xCoord>382</xCoord><yCoord>270</yCoord></edgeMap>
    <edgeMap><xCoord>383</xCoord><yCoord>270</yCoord></edgeMap>
    <edgeMap><xCoord>384</xCoord><yCoord>270</yCoord></edgeMap>
    <edgeMap><xCoord>385</xCoord><yCoord>270</yCoord></edgeMap>
    <edgeMap><xCoord>386</xCoord><yCoord>270</yCoord></edgeMap>
    <edgeMap><xCoord>387</xCoord><yCoord>270</yCoord></edgeMap>
    <edgeMap><xCoord>388</xCoord><yCoord>270</yCoord></edgeMap>
    <edgeMap><xCoord>389</xCoord><yCoord>270</yCoord></edgeMap>
    <edgeMap><xCoord>390</xCoord><yCoord>270</yCoord></edgeMap>
    <edgeMap><xCoord>391</xCoord><yCoord>269</yCoord></edgeMap>
    <edgeMap><xCoord>392</xCoord><yCoord>269</yCoord></edgeMap>
    <edgeMap><xCoord>393</xCoord><yCoord>269</yCoord></edgeMap>
    <edgeMap><xCoord>394</xCoord><yCoord>269</yCoord></edgeMap>
    <edgeMap><xCoord>395</xCoord><yCoord>269</yCoord></edgeMap>
    <edgeMap><xCoord>396</xCoord><yCoord>269</yCoord></edgeMap>
    <edgeMap><xCoord>397</xCoord><yCoord>269</yCoord></edgeMap>
    <edgeMap><xCoord>398</xCoord><yCoord>268</yCoord></edgeMap>
    <edgeMap><xCoord>399</xCoord><yCoord>268</yCoord></edgeMap>
    <edgeMap><xCoord>400</xCoord><yCoord>267</yCoord></edgeMap>
    <edgeMap><xCoord>401</xCoord><yCoord>266</yCoord></edgeMap>
    <edgeMap><xCoord>402</xCoord><yCoord>265</yCoord></edgeMap>
    <edgeMap><xCoord>403</xCoord><yCoord>265</yCoord></edgeMap>
    <edgeMap><xCoord>404</xCoord><yCoord>264</yCoord></edgeMap>
    <edgeMap><xCoord>405</xCoord><yCoord>263</yCoord></edgeMap>
    <edgeMap><xCoord>406</xCoord><yCoord>262</yCoord></edgeMap>
    <edgeMap><xCoord>407</xCoord><yCoord>262</yCoord></edgeMap>
    <edgeMap><xCoord>408</xCoord><yCoord>261</yCoord></edgeMap>
    <edgeMap><xCoord>409</xCoord><yCoord>260</yCoord></edgeMap>
    <edgeMap><xCoord>410</xCoord><yCoord>260</yCoord></edgeMap>
    <edgeMap><xCoord>411</xCoord><yCoord>259</yCoord></edgeMap>
    <edgeMap><xCoord>412</xCoord><yCoord>258</yCoord></edgeMap>
    <edgeMap><xCoord>413</xCoord><yCoord>257</yCoord></edgeMap>
    <edgeMap><xCoord>414</xCoord><yCoord>257</yCoord></edgeMap>
    <edgeMap><xCoord>415</xCoord><yCoord>256</yCoord></edgeMap>
    <edgeMap><xCoord>415</xCoord><yCoord>255</yCoord></edgeMap>
    <edgeMap><xCoord>416</xCoord><yCoord>254</yCoord></edgeMap>
    <edgeMap><xCoord>416</xCoord><yCoord>253</yCoord></edgeMap>
    <edgeMap><xCoord>417</xCoord><yCoord>252</yCoord></edgeMap>
    <edgeMap><xCoord>417</xCoord><yCoord>251</yCoord></edgeMap>
    <edgeMap><xCoord>418</xCoord><yCoord>250</yCoord></edgeMap>
    <edgeMap><xCoord>418</xCoord><yCoord>249</yCoord></edgeMap>
    <edgeMap><xCoord>418</xCoord><yCoord>248</yCoord></edgeMap>
    <edgeMap><xCoord>419</xCoord><yCoord>247</yCoord></edgeMap>
    <edgeMap><xCoord>419</xCoord><yCoord>246</yCoord></edgeMap>
    <edgeMap><xCoord>420</xCoord><yCoord>245</yCoord></edgeMap>
    <edgeMap><xCoord>420</xCoord><yCoord>244</yCoord></edgeMap>
    <edgeMap><xCoord>421</xCoord><yCoord>243</yCoord></edgeMap>
    <edgeMap><xCoord>421</xCoord><yCoord>242</yCoord></edgeMap>
    <edgeMap><xCoord>421</xCoord><yCoord>241</yCoord></edgeMap>
    <edgeMap><xCoord>421</xCoord><yCoord>240</yCoord></edgeMap>
    <edgeMap><xCoord>420</xCoord><yCoord>239</yCoord></edgeMap>
    <edgeMap><xCoord>420</xCoord><yCoord>238</yCoord></edgeMap>
    <edgeMap><xCoord>420</xCoord><yCoord>237</yCoord></edgeMap>
    <edgeMap><xCoord>420</xCoord><yCoord>236</yCoord></edgeMap>
    <edgeMap><xCoord>419</xCoord><yCoord>235</yCoord></edgeMap>
    <edgeMap><xCoord>419</xCoord><yCoord>234</yCoord></edgeMap>
    <edgeMap><xCoord>419</xCoord><yCoord>233</yCoord></edgeMap>
    <edgeMap><xCoord>419</xCoord><yCoord>232</yCoord></edgeMap>
    <edgeMap><xCoord>419</xCoord><yCoord>231</yCoord></edgeMap>
    <edgeMap><xCoord>418</xCoord><yCoord>230</yCoord></edgeMap>
    <edgeMap><xCoord>418</xCoord><yCoord>229</yCoord></edgeMap>
    <edgeMap><xCoord>418</xCoord><yCoord>228</yCoord></edgeMap>
    <edgeMap><xCoord>418</xCoord><yCoord>227</yCoord></edgeMap>
    <edgeMap><xCoord>417</xCoord><yCoord>226</yCoord></edgeMap>
    <edgeMap><xCoord>417</xCoord><yCoord>225</yCoord></edgeMap>
    <edgeMap><xCoord>417</xCoord><yCoord>224</yCoord></edgeMap>
    <edgeMap><xCoord>417</xCoord><yCoord>223</yCoord></edgeMap>
    <edgeMap><xCoord>416</xCoord><yCoord>222</yCoord></edgeMap>
    <edgeMap><xCoord>416</xCoord><yCoord>221</yCoord></edgeMap>
    <edgeMap><xCoord>416</xCoord><yCoord>220</yCoord></edgeMap>
    <edgeMap><xCoord>416</xCoord><yCoord>219</yCoord></edgeMap>
    <edgeMap><xCoord>415</xCoord><yCoord>218</yCoord></edgeMap>
    <edgeMap><xCoord>415</xCoord><yCoord>217</yCoord></edgeMap>
    <edgeMap><xCoord>414</xCoord><yCoord>216</yCoord></edgeMap>
    <edgeMap><xCoord>414</xCoord><yCoord>215</yCoord></edgeMap>
    <edgeMap><xCoord>413</xCoord><yCoord>214</yCoord></edgeMap>
    <edgeMap><xCoord>413</xCoord><yCoord>213</yCoord></edgeMap>
    <edgeMap><xCoord>412</xCoord><yCoord>212</yCoord></edgeMap>
    <edgeMap><xCoord>412</xCoord><yCoord>211</yCoord></edgeMap>
    <edgeMap><xCoord>411</xCoord><yCoord>210</yCoord></edgeMap>
    <edgeMap><xCoord>411</xCoord><yCoord>209</yCoord></edgeMap>
    <edgeMap><xCoord>411</xCoord><yCoord>208</yCoord></edgeMap>
    <edgeMap><xCoord>410</xCoord><yCoord>207</yCoord></edgeMap>
    <edgeMap><xCoord>410</xCoord><yCoord>206</yCoord></edgeMap>
    <edgeMap><xCoord>409</xCoord><yCoord>205</yCoord></edgeMap>
    <edgeMap><xCoord>409</xCoord><yCoord>204</yCoord></edgeMap>
    <edgeMap><xCoord>408</xCoord><yCoord>203</yCoord></edgeMap>
    <edgeMap><xCoord>408</xCoord><yCoord>202</yCoord></edgeMap>
    <edgeMap><xCoord>407</xCoord><yCoord>201</yCoord></edgeMap>
    <edgeMap><xCoord>407</xCoord><yCoord>200</yCoord></edgeMap>
    <edgeMap><xCoord>407</xCoord><yCoord>199</yCoord></edgeMap>
    <edgeMap><xCoord>406</xCoord><yCoord>198</yCoord></edgeMap>
    <edgeMap><xCoord>406</xCoord><yCoord>197</yCoord></edgeMap>
    <edgeMap><xCoord>405</xCoord><yCoord>196</yCoord></edgeMap>
    <edgeMap><xCoord>405</xCoord><yCoord>195</yCoord></edgeMap>
    <edgeMap><xCoord>404</xCoord><yCoord>194</yCoord></edgeMap>
    <edgeMap><xCoord>404</xCoord><yCoord>193</yCoord></edgeMap>
    <edgeMap><xCoord>403</xCoord><yCoord>192</yCoord></edgeMap>
    <edgeMap><xCoord>403</xCoord><yCoord>191</yCoord></edgeMap>
    <edgeMap><xCoord>402</xCoord><yCoord>190</yCoord></edgeMap>
    <edgeMap><xCoord>402</xCoord><yCoord>189</yCoord></edgeMap>
    <edgeMap><xCoord>401</xCoord><yCoord>188</yCoord></edgeMap>
    <edgeMap><xCoord>401</xCoord><yCoord>187</yCoord></edgeMap>
    <edgeMap><xCoord>400</xCoord><yCoord>186</yCoord></edgeMap>
    <edgeMap><xCoord>400</xCoord><yCoord>185</yCoord></edgeMap>
    <edgeMap><xCoord>399</xCoord><yCoord>184</yCoord></edgeMap>
    <edgeMap><xCoord>399</xCoord><yCoord>183</yCoord></edgeMap>
    <edgeMap><xCoord>399</xCoord><yCoord>182</yCoord></edgeMap>
    <edgeMap><xCoord>398</xCoord><yCoord>181</yCoord></edgeMap>
    <edgeMap><xCoord>398</xCoord><yCoord>180</yCoord></edgeMap>
    <edgeMap><xCoord>398</xCoord><yCoord>179</yCoord></edgeMap>
    <edgeMap><xCoord>398</xCoord><yCoord>178</yCoord></edgeMap>
    <edgeMap><xCoord>397</xCoord><yCoord>177</yCoord></edgeMap>
    <edgeMap><xCoord>397</xCoord><yCoord>176</yCoord></edgeMap>
    <edgeMap><xCoord>397</xCoord><yCoord>175</yCoord></edgeMap>
    <edgeMap><xCoord>396</xCoord><yCoord>174</yCoord></edgeMap>
    <edgeMap><xCoord>396</xCoord><yCoord>173</yCoord></edgeMap>
    <edgeMap><xCoord>396</xCoord><yCoord>172</yCoord></edgeMap>
    <edgeMap><xCoord>396</xCoord><yCoord>171</yCoord></edgeMap>
    <edgeMap><xCoord>395</xCoord><yCoord>170</yCoord></edgeMap>
    <edgeMap><xCoord>395</xCoord><yCoord>169</yCoord></edgeMap>
    <edgeMap><xCoord>394</xCoord><yCoord>168</yCoord></edgeMap>
    <edgeMap><xCoord>393</xCoord><yCoord>167</yCoord></edgeMap>
    <edgeMap><xCoord>392</xCoord><yCoord>167</yCoord></edgeMap>
    <edgeMap><xCoord>391</xCoord><yCoord>166</yCoord></edgeMap>
    <edgeMap><xCoord>390</xCoord><yCoord>165</yCoord></edgeMap>
    <edgeMap><xCoord>389</xCoord><yCoord>164</yCoord></edgeMap>
    <edgeMap><xCoord>388</xCoord><yCoord>164</yCoord></edgeMap>
    <edgeMap><xCoord>387</xCoord><yCoord>163</yCoord></edgeMap>
    <edgeMap><xCoord>386</xCoord><yCoord>162</yCoord></edgeMap>
    <edgeMap><xCoord>385</xCoord><yCoord>161</yCoord></edgeMap>
    <edgeMap><xCoord>384</xCoord><yCoord>160</yCoord></edgeMap>
    <edgeMap><xCoord>383</xCoord><yCoord>160</yCoord></edgeMap>
    <edgeMap><xCoord>382</xCoord><yCoord>159</yCoord></edgeMap>
    <edgeMap><xCoord>381</xCoord><yCoord>158</yCoord></edgeMap>
    <edgeMap><xCoord>380</xCoord><yCoord>158</yCoord></edgeMap>
    <edgeMap><xCoord>379</xCoord><yCoord>158</yCoord></edgeMap>
    <edgeMap><xCoord>378</xCoord><yCoord>158</yCoord></edgeMap>
    <edgeMap><xCoord>377</xCoord><yCoord>158</yCoord></edgeMap>
    <edgeMap><xCoord>376</xCoord><yCoord>158</yCoord></edgeMap>
    <edgeMap><xCoord>375</xCoord><yCoord>158</yCoord></edgeMap>
    <edgeMap><xCoord>374</xCoord><yCoord>158</yCoord></edgeMap>
    <edgeMap><xCoord>373</xCoord><yCoord>158</yCoord></edgeMap>
    <edgeMap><xCoord>372</xCoord><yCoord>158</yCoord></edgeMap>
    <edgeMap><xCoord>371</xCoord><yCoord>158</yCoord></edgeMap>
    <edgeMap><xCoord>370</xCoord><yCoord>158</yCoord></edgeMap>
    <edgeMap><xCoord>369</xCoord><yCoord>159</yCoord></edgeMap>
    <edgeMap><xCoord>368</xCoord><yCoord>159</yCoord></edgeMap>
    <edgeMap><xCoord>367</xCoord><yCoord>160</yCoord></edgeMap>
    <edgeMap><xCoord>366</xCoord><yCoord>160</yCoord></edgeMap>
    <edgeMap><xCoord>365</xCoord><yCoord>161</yCoord></edgeMap>
    <edgeMap><xCoord>364</xCoord><yCoord>162</yCoord></edgeMap>
    <edgeMap><xCoord>363</xCoord><yCoord>162</yCoord></edgeMap>
    <edgeMap><xCoord>362</xCoord><yCoord>163</yCoord></edgeMap>
    <edgeMap><xCoord>361</xCoord><yCoord>163</yCoord></edgeMap>
    <edgeMap><xCoord>360</xCoord><yCoord>164</yCoord></edgeMap>
    <edgeMap><xCoord>359</xCoord><yCoord>164</yCoord></edgeMap>
    <edgeMap><xCoord>358</xCoord><yCoord>165</yCoord></edgeMap>
    <edgeMap><xCoord>357</xCoord><yCoord>166</yCoord></edgeMap>
    <edgeMap><xCoord>357</xCoord><yCoord>167</yCoord></edgeMap>
    <edgeMap><xCoord>356</xCoord><yCoord>168</yCoord></edgeMap>
    <edgeMap><xCoord>355</xCoord><yCoord>169</yCoord></edgeMap>
    <edgeMap><xCoord>355</xCoord><yCoord>170</yCoord></edgeMap>
    <edgeMap><xCoord>354</xCoord><yCoord>171</yCoord></edgeMap>
    <edgeMap><xCoord>353</xCoord><yCoord>172</yCoord></edgeMap>
    <edgeMap><xCoord>353</xCoord><yCoord>173</yCoord></edgeMap>
    <edgeMap><xCoord>352</xCoord><yCoord>174</yCoord></edgeMap>
    <edgeMap><xCoord>352</xCoord><yCoord>175</yCoord></edgeMap>
    <edgeMap><xCoord>351</xCoord><yCoord>176</yCoord></edgeMap>
    <edgeMap><xCoord>350</xCoord><yCoord>177</yCoord></edgeMap>
    <edgeMap><xCoord>350</xCoord><yCoord>178</yCoord></edgeMap>
    <edgeMap><xCoord>349</xCoord><yCoord>179</yCoord></edgeMap>
    <edgeMap><xCoord>348</xCoord><yCoord>180</yCoord></edgeMap>
    <edgeMap><xCoord>348</xCoord><yCoord>181</yCoord></edgeMap>
    <edgeMap><xCoord>347</xCoord><yCoord>182</yCoord></edgeMap>
    <edgeMap><xCoord>346</xCoord><yCoord>183</yCoord></edgeMap>
    <edgeMap><xCoord>345</xCoord><yCoord>184</yCoord></edgeMap>
    <edgeMap><xCoord>344</xCoord><yCoord>185</yCoord></edgeMap>
    <edgeMap><xCoord>343</xCoord><yCoord>185</yCoord></edgeMap>
    <edgeMap><xCoord>342</xCoord><yCoord>186</yCoord></edgeMap>
    <edgeMap><xCoord>341</xCoord><yCoord>187</yCoord></edgeMap>
    <edgeMap><xCoord>340</xCoord><yCoord>188</yCoord></edgeMap>
   </roi>
   <roi>
    <imageZposition>-190.0</imageZposition>
    <imageSOP_UID>1.3.6.1.4.1.14519.5.2.1.6279.6001.171060482254325599527259335629</imageSOP_UID>
    <inclusion>TRUE</inclusion>
    <edgeMap><xCoord>338</xCoord><yCoord>189</yCoord></edgeMap>
    <edgeMap><xCoord>337</xCoord><yCoord>190</yCoord></edgeMap>
    <edgeMap><xCoord>337</xCoord><yCoord>191</yCoord></edgeMap>
    <edgeMap><xCoord>336</xCoord><yCoord>192</yCoord></edgeMap>
    <edgeMap><xCoord>336</xCoord><yCoord>193</yCoord></edgeMap>
    <edgeMap><xCoord>335</xCoord><yCoord>194</yCoord></edgeMap>
    <edgeMap><xCoord>334</xCoord><yCoord>195</yCoord></edgeMap>
    <edgeMap><xCoord>334</xCoord><yCoord>196</yCoord></edgeMap>
    <edgeMap><xCoord>333</xCoord><yCoord>197</yCoord></edgeMap>
    <edgeMap><xCoord>333</xCoord><yCoord>198</yCoord></edgeMap>
    <edgeMap><xCoord>332</xCoord><yCoord>199</yCoord></edgeMap>
    <edgeMap><xCoord>331</xCoord><yCoord>200</yCoord></edgeMap>
    <edgeMap><xCoord>331</xCoord><yCoord>201</yCoord></edgeMap>
    <edgeMap><xCoord>330</xCoord><yCoord>202</yCoord></edgeMap>
    <edgeMap><xCoord>330</xCoord><yCoord>203</yCoord></edgeMap>
    <edgeMap><xCoord>329</xCoord><yCoord>204</yCoord></edgeMap>
    <edgeMap><xCoord>329</xCoord><yCoord>205</yCoord></edgeMap>
    <edgeMap><xCoord>328</xCoord><yCoord>206</yCoord></edgeMap>
    <edgeMap><xCoord>328</xCoord><yCoord>207</yCoord></edgeMap>
    <edgeMap><xCoord>328</xCoord><yCoord>208</yCoord></edgeMap>
    <edgeMap><xCoord>327</xCoord><yCoord>209</yCoord></edgeMap>
    <edgeMap><xCoord>327</xCoord><yCoord>210</yCoord></edgeMap>
    <edgeMap><xCoord>327</xCoord><yCoord>211</yCoord></edgeMap>
    <edgeMap><xCoord>326</xCoord><yCoord>212</yCoord></edgeMap>
    <edgeMap><xCoord>326</xCoord><yCoord>213</yCoord></edgeMap>
    <edgeMap><xCoord>326</xCoord><yCoord>214</yCoord></edgeMap>
    <edgeMap><xCoord>326</xCoord><yCoord>215</yCoord></edgeMap>
    <edgeMap><xCoord>325</xCoord><yCoord>216</yCoord></edgeMap>
    <edgeMap><xCoord>325</xCoord><yCoord>217</yCoord></edgeMap>
    <edgeMap><xCoord>325</xCoord><yCoord>218</yCoord></edgeMap>
    <edgeMap><xCoord>324</xCoord><yCoord>219</yCoord></edgeMap>
    <edgeMap><xCoord>324</xCoord><yCoord>220</yCoord></edgeMap>
    <edgeMap><xCoord>324</xCoord><yCoord>221</yCoord></edgeMap>
    <edgeMap><xCoord>323</xCoord><yCoord>222</yCoord></edgeMap>
    <edgeMap><xCoord>323</xCoord><yCoord>223</yCoord></edgeMap>
    <edgeMap><xCoord>323</xCoord><yCoord>224</yCoord></edgeMap>
    <edgeMap><xCoord>322</xCoord><yCoord>225</yCoord></edgeMap>
    <edgeMap><xCoord>322</xCoord><yCoord>226</yCoord></edgeMap>
    <edgeMap><xCoord>322</xCoord><yCoord>227</yCoord></edgeMap>
    <edgeMap><xCoord>322</xCoord><yCoord>228</yCoord></edgeMap>
    <edgeMap><xCoord>322</xCoord><yCoord>229</yCoord></edgeMap>
    <edgeMap><xCoord>322</xCoord><yCoord>230</yCoord></edgeMap>
    <edgeMap><xCoord>322</xCoord><yCoord>231</yCoord></edgeMap>
    <edgeMap><xCoord>322</xCoord><yCoord>232</yCoord></edgeMap>
    <edgeMap><xCoord>322</xCoord><yCoord>233</yCoord></edgeMap>
    <edgeMap><xCoord>322</xCoord><yCoord>234</yCoord></edgeMap>
    <edgeMap><xCoord>321</xCoord><yCoord>235</yCoord></edgeMap>
    <edgeMap><xCoord>321</xCoord><yCoord>236</yCoord></edgeMap>
    <edgeMap><xCoord>321</xCoord><yCoord>237</yCoord></edgeMap>
    <edgeMap><xCoord>321</xCoord><yCoord>238</yCoord></edgeMap>
    <edgeMap><xCoord>321</xCoord><yCoord>239</yCoord></edgeMap>
    <edgeMap><xCoord>321</xCoord><yCoord>240</yCoord></edgeMap>
    <edgeMap><xCoord>321</xCoord><yCoord>241</yCoord></edgeMap>
    <edgeMap><xCoord>321</xCoord><yCoord>242</yCoord></edgeMap>
    <edgeMap><xCoord>320</xCoord><yCoord>243</yCoord></edgeMap>
    <edgeMap><xCoord>319</xCoord><yCoord>244</yCoord></edgeMap>
    <edgeMap><xCoord>318</xCoord><yCoord>245</yCoord></edgeMap>
    <edgeMap><xCoord>317</xCoord><yCoord>246</yCoord></edgeMap>
    <edgeMap><xCoord>316</xCoord><yCoord>247</yCoord></edgeMap>
    <edgeMap><xCoord>315</xCoord><yCoord>248</yCoord></edgeMap>
    <edgeMap><xCoord>314</xCoord><yCoord>249</yCoord></edgeMap>
    <edgeMap><xCoord>313</xCoord><yCoord>249</yCoord></edgeMap>
    <edgeMap><xCoord>312</xCoord><yCoord>250</yCoord></edgeMap>
    <edgeMap><xCoord>311</xCoord><yCoord>251</yCoord></edgeMap>
    <edgeMap><xCoord>310</xCoord><yCoord>252</yCoord></edgeMap>
    <edgeMap><xCoord>309</xCoord><yCoord>253</yCoord></edgeMap>
    <edgeMap><xCoord>308</xCoord><yCoord>254</yCoord></edgeMap>
    <edgeMap><xCoord>307</xCoord><yCoord>255</yCoord></edgeMap>
    <edgeMap><xCoord>306</xCoord><yCoord>256</yCoord></edgeMap>
    <edgeMap><xCoord>305</xCoord><yCoord>257</yCoord></edgeMap>
    <edgeMap><xCoord>305</xCoord><yCoord>258</yCoord></edgeMap>
    <edgeMap><xCoord>304</xCoord><yCoord>259</yCoord></edgeMap>
    <edgeMap><xCoord>304</xCoord><yCoord>260</yCoord></edgeMap>
    <edgeMap><xCoord>303</xCoord><yCoord>261</yCoord></edgeMap>
    <edgeMap><xCoord>303</xCoord><yCoord>262</yCoord></edgeMap>
    <edgeMap><xCoord>302</xCoord><yCoord>263</yCoord></edgeMap>
    <edgeMap><xCoord>302</xCoord><yCoord>264</yCoord></edgeMap>
    <edgeMap><xCoord>302</xCoord><yCoord>265</yCoord></edgeMap>
    <edgeMap><xCoord>301</xCoord><yCoord>266</yCoord></edgeMap>
    <edgeMap><xCoord>301</xCoord><yCoord>267</yCoord></edgeMap>
    <edgeMap><xCoord>300</xCoord><yCoord>268</yCoord></edgeMap>
    <edgeMap><xCoord>300</xCoord><yCoord>269</yCoord></edgeMap>
    <edgeMap><xCoord>300</xCoord><yCoord>270</yCoord></edgeMap>
    <edgeMap><xCoord>299</xCoord><yCoord>271</yCoord></edgeMap>
    <edgeMap><xCoord>299</xCoord><yCoord>272</yCoord></edgeMap>
    <edgeMap><xCoord>298</xCoord><yCoord>273</yCoord></edgeMap>
    <edgeMap><xCoord>298</xCoord><yCoord>274</yCoord></edgeMap>
    <edgeMap><xCoord>297</xCoord><yCoord>275</yCoord></edgeMap>
    <edgeMap><xCoord>297</xCoord><yCoord>276</yCoord></edgeMap>
    <edgeMap><xCoord>298</xCoord><yCoord>276</yCoord></edgeMap>
    <edgeMap><xCoord>299</xCoord><yCoord>276</yCoord></edgeMap>
    <edgeMap><xCoord>300</xCoord><yCoord>276</yCoord></edgeMap>
    <edgeMap><xCoord>301</xCoord><yCoord>276</yCoord></edgeMap>
    <edgeMap><xCoord>302</xCoord><yCoord>276</yCoord></edgeMap>
    <edgeMap><xCoord>303</xCoord><yCoord>276</yCoord></edgeMap>
    <edgeMap><xCoord>304</xCoord><yCoord>276</yCoord></edgeMap>
    <edgeMap><xCoord>305</xCoord><yCoord>276</yCoord></edgeMap>
    <edgeMap><xCoord>306</xCoord><yCoord>276</yCoord></edgeMap>
    <edgeMap><xCoord>307</xCoord><yCoord>276</yCoord></edgeMap>
    <edgeMap><xCoord>308</xCoord><yCoord>276</yCoord></edgeMap>
    <edgeMap><xCoord>309</xCoord><yCoord>276</yCoord></edgeMap>
    <edgeMap><xCoord>310</xCoord><yCoord>276</yCoord></edgeMap>
    <edgeMap><xCoord>311</xCoord><yCoord>276</yCoord></edgeMap>
    <edgeMap><xCoord>312</xCoord><yCoord>276</yCoord></edgeMap>
    <edgeMap><xCoord>313</xCoord><yCoord>276</yCoord></edgeMap>
    <edgeMap><xCoord>314</xCoord><yCoord>276</yCoord></edgeMap>
    <edgeMap><xCoord>315</xCoord><yCoord>276</yCoord></edgeMap>
    <edgeMap><xCoord>316</xCoord><yCoord>276</yCoord></edgeMap>
    <edgeMap><xCoord>317</xCoord><yCoord>276</yCoord></edgeMap>
    <edgeMap><xCoord>318</xCoord><yCoord>276</yCoord></edgeMap>
    <edgeMap><xCoord>319</xCoord><yCoord>276</yCoord></edgeMap>
    <edgeMap><xCoord>320</xCoord><yCoord>276</yCoord></edgeMap>
    <edgeMap><xCoord>321</xCoord><yCoord>276</yCoord></edgeMap>
    <edgeMap><xCoord>322</xCoord><yCoord>277</yCoord></edgeMap>
    <edgeMap><xCoord>323</xCoord><yCoord>277</yCoord></edgeMap>
    <edgeMap><xCoord>324</xCoord><yCoord>277</yCoord></edgeMap>
    <edgeMap><xCoord>325</xCoord><yCoord>277</yCoord></edgeMap>
    <edgeMap><xCoord>326</xCoord><yCoord>277</yCoord></edgeMap>
    <edgeMap><xCoord>327</xCoord><yCoord>277</yCoord></edgeMap>
    <edgeMap><xCoord>328</xCoord><yCoord>278</yCoord></edgeMap>
    <edgeMap><xCoord>329</xCoord><yCoord>278</yCoord></edgeMap>
    <edgeMap><xCoord>330</xCoord><yCoord>278</yCoord></edgeMap>
    <edgeMap><xCoord>331</xCoord><yCoord>278</yCoord></edgeMap>
    <edgeMap><xCoord>332</xCoord><yCoord>278</yCoord></edgeMap>
    <edgeMap><xCoord>333</xCoord><yCoord>279</yCoord></edgeMap>
    <edgeMap><xCoord>334</xCoord><yCoord>279</yCoord></edgeMap>
    <edgeMap><xCoord>335</xCoord><yCoord>279</yCoord></edgeMap>
    <edgeMap><xCoord>336</xCoord><yCoord>279</yCoord></edgeMap>
    <edgeMap><xCoord>337</xCoord><yCoord>280</yCoord></edgeMap>
    <edgeMap><xCoord>338</xCoord><yCoord>280</yCoord></edgeMap>
    <edgeMap><xCoord>339</xCoord><yCoord>281</yCoord></edgeMap>
    <edgeMap><xCoord>340</xCoord><yCoord>281</yCoord></edgeMap>
    <edgeMap><xCoord>341</xCoord><yCoord>282</yCoord></edgeMap>
    <edgeMap><xCoord>342</xCoord><yCoord>282</yCoord></edgeMap>
    <edgeMap><xCoord>343</xCoord><yCoord>282</yCoord></edgeMap>
    <edgeMap><xCoord>344</xCoord><yCoord>283</yCoord></edgeMap>
    <edgeMap><xCoord>345</xCoord><yCoord>283</yCoord></edgeMap>
    <edgeMap><xCoord>346</xCoord><yCoord>284</yCoord></edgeMap>
    <edgeMap><xCoord>347</xCoord><yCoord>284</yCoord></edgeMap>
    <edgeMap><xCoord>348</xCoord><yCoord>284</yCoord></edgeMap>
    <edgeMap><xCoord>349</xCoord><yCoord>284</yCoord></edgeMap>
    <edgeMap><xCoord>350</xCoord><yCoord>284</yCoord></edgeMap>
    <edgeMap><xCoord>351</xCoord><yCoord>284</yCoord></edgeMap>
    <edgeMap><xCoord>352</xCoord><yCoord>283</yCoord></edgeMap>
    <edgeMap><xCoord>353</xCoord><yCoord>283</yCoord></edgeMap>
    <edgeMap><xCoord>354</xCoord><yCoord>283</yCoord></edgeMap>
    <edgeMap><xCoord>355</xCoord><yCoord>283</yCoord></edgeMap>
    <edgeMap><xCoord>356</xCoord><yCoord>283</yCoord></edgeMap>
    <edgeMap><xCoord>357</xCoord><yCoord>283</yCoord></edgeMap>
    <edgeMap><xCoord>358</xCoord><yCoord>283</yCoord></edgeMap>
    <edgeMap><xCoord>359</xCoord><yCoord>283</yCoord></edgeMap>
    <edgeMap><xCoord>360</xCoord><yCoord>283</yCoord></edgeMap>
    <edgeMap><xCoord>361</xCoord><yCoord>282</yCoord></edgeMap>
    <edgeMap><xCoord>362</xCoord><yCoord>282</yCoord></edgeMap>
    <edgeMap><xCoord>363</xCoord><yCoord>282</yCoord></edgeMap>
    <edgeMap><xCoord>364</xCoord><yCoord>282</yCoord></edgeMap>
    <edgeMap><xCoord>365</xCoord><yCoord>282</yCoord></edgeMap>
    <edgeMap><xCoord>365</xCoord><yCoord>281</yCoord></edgeMap>
    <edgeMap><xCoord>366</xCoord><yCoord>280</yCoord></edgeMap>
    <edgeMap><xCoord>366</xCoord><yCoord>279</yCoord></edgeMap>
    <edgeMap><xCoord>366</xCoord><yCoord>278</yCoord></edgeMap>
    <edgeMap><xCoord>367</xCoord><yCoord>277</yCoord></edgeMap>
    <edgeMap><xCoord>367</xCoord><yCoord>276</yCoord></edgeMap>
    <edgeMap><xCoord>367</xCoord><yCoord>275</yCoord></edgeMap>
    <edgeMap><xCoord>368</xCoord><yCoord>274</yCoord></edgeMap>
    <edgeMap><xCoord>368</xCoord><yCoord>273</yCoord></edgeMap>
    <edgeMap><xCoord>368</xCoord><yCoord>272</yCoord></edgeMap>
    <edgeMap><xCoord>369</xCoord><yCoord>271</yCoord></edgeMap>
    <edgeMap><xCoord>369</xCoord><yCoord>270</yCoord></edgeMap>
    <edgeMap><xCoord>370</xCoord><yCoord>270</yCoord></edgeMap>
    <edgeMap><xCoord>371</xCoord><yCoord>269</yCoord></edgeMap>
    <edgeMap><xCoord>372</xCoord><yCoord>269</yCoord></edgeMap>
    <edgeMap><xCoord>373</xCoord><yCoord>268</yCoord></edgeMap>
    <edgeMap><xCoord>374</xCoord><yCoord>268</yCoord></edgeMap>
    <edgeMap><xCoord>375</xCoord><yCoord>268</yCoord></edgeMap>
    <edgeMap><xCoord>376</xCoord><yCoord>267</yCoord></edgeMap>
    <edgeMap><xCoord>377</xCoord><yCoord>267</yCoord></edgeMap>
    <edgeMap><xCoord>378</xCoord><yCoord>267</yCoord></edgeMap>
    <edgeMap><xCoord>379</xCoord><yCoord>266</yCoord></edgeMap>
    <edgeMap><xCoord>380</xCoord><yCoord>266</yCoord></edgeMap>
    <edgeMap><xCoord>381</xCoord><yCoord>265</yCoord></edgeMap>
    <edgeMap><xCoord>382</xCoord><yCoord>265</yCoord></edgeMap>
    <edgeMap><xCoord>383</xCoord><yCoord>265</yCoord></edgeMap>
    <edgeMap><xCoord>384</xCoord><yCoord>265</yCoord></edgeMap>
    <edgeMap><xCoord>385</xCoord><yCoord>265</yCoord></edgeMap>
    <edgeMap><xCoord>386</xCoord><yCoord>265</yCoord></edgeMap>
    <edgeMap><xCoord>387</xCoord><yCoord>265</yCoord></edgeMap>
    <edgeMap><xCoord>388</xCoord><yCoord>265</yCoord></edgeMap>
    <edgeMap><xCoord>389</xCoord><yCoord>265</yCoord></edgeMap>
    <edgeMap><xCoord>390</xCoord><yCoord>264</yCoord></edgeMap>
    <edgeMap><xCoord>391</xCoord><yCoord>264</yCoord></edgeMap>
    <edgeMap><xCoord>392</xCoord><yCoord>264</yCoord></edgeMap>
    <edgeMap><xCoord>393</xCoord><yCoord>264</yCoord></edgeMap>
    <edgeMap><xCoord>394</xCoord><yCoord>264</yCoord></edgeMap>
    <edgeMap><xCoord>395</xCoord><yCoord>264</yCoord></edgeMap>
    <edgeMap><xCoord>396</xCoord><yCoord>264</yCoord></edgeMap>
    <edgeMap><xCoord>397</xCoord><yCoord>264</yCoord></edgeMap>
    <edgeMap><xCoord>398</xCoord><yCoord>264</yCoord></edgeMap>
    <edgeMap><xCoord>399</xCoord><yCoord>263</yCoord></edgeMap>
    <edgeMap><xCoord>400</xCoord><yCoord>263</yCoord></edgeMap>
    <edgeMap><xCoord>401</xCoord><yCoord>262</yCoord></edgeMap>
    <edgeMap><xCoord>402</xCoord><yCoord>262</yCoord></edgeMap>
    <edgeMap><xCoord>403</xCoord><yCoord>261</yCoord></edgeMap>
    <edgeMap><xCoord>404</xCoord><yCoord>261</yCoord></edgeMap>
    <edgeMap><xCoord>405</xCoord><yCoord>260</yCoord></edgeMap>
    <edgeMap><xCoord>406</xCoord><yCoord>260</yCoord></edgeMap>
    <edgeMap><xCoord>407</xCoord><yCoord>260</yCoord></edgeMap>
    <edgeMap><xCoord>408</xCoord><yCoord>259</yCoord></edgeMap>
    <edgeMap><xCoord>409</xCoord><yCoord>259</yCoord></edgeMap>
    <edgeMap><xCoord>410</xCoord><yCoord>258</yCoord></edgeMap>
    <edgeMap><xCoord>411</xCoord><yCoord>258</yCoord></edgeMap>
    <edgeMap><xCoord>412</xCoord><yCoord>257</yCoord></edgeMap>
    <edgeMap><xCoord>413</xCoord><yCoord>257</yCoord></edgeMap>
    <edgeMap><xCoord>413</xCoord><yCoord>256</yCoord></edgeMap>
    <edgeMap><xCoord>414</xCoord><yCoord>255</yCoord></edgeMap>
    <edgeMap><xCoord>414</xCoord><yCoord>254</yCoord></edgeMap>
    <edgeMap><xCoord>415</xCoord><yCoord>253</yCoord></edgeMap>
    <edgeMap><xCoord>415</xCoord><yCoord>252</yCoord></edgeMap>
    <edgeMap><xCoord>415</xCoord><yCoord>251</yCoord></edgeMap>
    <edgeMap><xCoord>416</xCoord><yCoord>250</yCoord></edgeMap>
    <edgeMap><xCoord>416</xCoord><yCoord>249</yCoord></edgeMap>
    <edgeMap><xCoord>416</xCoord><yCoord>248</yCoord></edgeMap>
    <edgeMap><xCoord>417</xCoord><yCoord>247</yCoord></edgeMap>
    <edgeMap><xCoord>417</xCoord><yCoord>246</yCoord></edgeMap>
    <edgeMap><xCoord>418</xCoord><yCoord>245</yCoord></edgeMap>
    <edgeMap><xCoord>418</xCoord><yCoord>244</yCoord></edgeMap>
    <edgeMap><xCoord>418</xCoord><yCoord>243</yCoord></edgeMap>
    <edgeMap><xCoord>418</xCoord><yCoord>242</yCoord></edgeMap>
    <edgeMap><xCoord>418</xCoord><yCoord>241</yCoord></edgeMap>
    <edgeMap><xCoord>418</xCoord><yCoord>240</yCoord></edgeMap>
    <edgeMap><xCoord>418</xCoord><yCoord>239</yCoord></edgeMap>
    <edgeMap><xCoord>418</xCoord><yCoord>238</yCoord></edgeMap>
    <edgeMap><xCoord>418</xCoord><yCoord>237</yCoord></edgeMap>
    <edgeMap><xCoord>418</xCoord><yCoord>236</yCoord></edgeMap>
    <edgeMap><xCoord>418</xCoord><yCoord>235</yCoord></edgeMap>
    <edgeMap><xCoord>418</xCoord><yCoord>234</yCoord></edgeMap>
    <edgeMap><xCoord>418</xCoord><yCoord>233</yCoord></edgeMap>
    <edgeMap><xCoord>418</xCoord><yCoord>232</yCoord></edgeMap>
    <edgeMap><xCoord>418</xCoord><yCoord>231</yCoord></edgeMap>
    <edgeMap><xCoord>418</xCoord><yCoord>230</yCoord></edgeMap>
    <edgeMap><xCoord>418</xCoord><yCoord>229</yCoord></edgeMap>
    <edgeMap><xCoord>418</xCoord><yCoord>228</yCoord></edgeMap>
    <edgeMap><xCoord>418</xCoord><yCoord>227</yCoord></edgeMap>
    <edgeMap><xCoord>418</xCoord><yCoord>226</yCoord></edgeMap>
    <edgeMap><xCoord>418</xCoord><yCoord>225</yCoord></edgeMap>
    <edgeMap><xCoord>418</xCoord><yCoord>224</yCoord></edgeMap>
    <edgeMap><xCoord>418</xCoord><yCoord>223</yCoord></edgeMap>
    <edgeMap><xCoord>417</xCoord><yCoord>222</yCoord></edgeMap>
    <edgeMap><xCoord>417</xCoord><yCoord>221</yCoord></edgeMap>
    <edgeMap><xCoord>417</xCoord><yCoord>220</yCoord></edgeMap>
    <edgeMap><xCoord>417</xCoord><yCoord>219</yCoord></edgeMap>
    <edgeMap><xCoord>416</xCoord><yCoord>218</yCoord></edgeMap>
    <edgeMap><xCoord>416</xCoord><yCoord>217</yCoord></edgeMap>
    <edgeMap><xCoord>416</xCoord><yCoord>216</yCoord></edgeMap>
    <edgeMap><xCoord>416</xCoord><yCoord>215</yCoord></edgeMap>
    <edgeMap><xCoord>415</xCoord><yCoord>214</yCoord></edgeMap>
    <edgeMap><xCoord>415</xCoord><yCoord>213</yCoord></edgeMap>
    <edgeMap><xCoord>415</xCoord><yCoord>212</yCoord></edgeMap>
    <edgeMap><xCoord>415</xCoord><yCoord>211</yCoord></edgeMap>
    <edgeMap><xCoord>414</xCoord><yCoord>210</yCoord></edgeMap>
    <edgeMap><xCoord>414</xCoord><yCoord>209</yCoord></edgeMap>
    <edgeMap><xCoord>414</xCoord><yCoord>208</yCoord></edgeMap>
    <edgeMap><xCoord>413</xCoord><yCoord>207</yCoord></edgeMap>
    <edgeMap><xCoord>413</xCoord><yCoord>206</yCoord></edgeMap>
    <edgeMap><xCoord>412</xCoord><yCoord>205</yCoord></edgeMap>
    <edgeMap><xCoord>412</xCoord><yCoord>204</yCoord></edgeMap>
    <edgeMap><xCoord>411</xCoord><yCoord>203</yCoord></edgeMap>
    <edgeMap><xCoord>410</xCoord><yCoord>202</yCoord></edgeMap>
    <edgeMap><xCoord>410</xCoord><yCoord>201</yCoord></edgeMap>
    <edgeMap><xCoord>409</xCoord><yCoord>200</yCoord></edgeMap>
    <edgeMap><xCoord>408</xCoord><yCoord>199</yCoord></edgeMap>
    <edgeMap><xCoord>408</xCoord><yCoord>198</yCoord></edgeMap>
    <edgeMap><xCoord>407</xCoord><yCoord>197</yCoord></edgeMap>
    <edgeMap><xCoord>407</xCoord><yCoord>196</yCoord></edgeMap>
    <edgeMap><xCoord>406</xCoord><yCoord>195</yCoord></edgeMap>
    <edgeMap><xCoord>405</xCoord><yCoord>194</yCoord></edgeMap>
    <edgeMap><xCoord>404</xCoord><yCoord>193</yCoord></edgeMap>
    <edgeMap><xCoord>403</xCoord><yCoord>192</yCoord></edgeMap>
    <edgeMap><xCoord>402</xCoord><yCoord>191</yCoord></edgeMap>
    <edgeMap><xCoord>401</xCoord><yCoord>190</yCoord></edgeMap>
    <edgeMap><xCoord>400</xCoord><yCoord>190</yCoord></edgeMap>
    <edgeMap><xCoord>399</xCoord><yCoord>189</yCoord></edgeMap>
    <edgeMap><xCoord>398</xCoord><yCoord>188</yCoord></edgeMap>
    <edgeMap><xCoord>397</xCoord><yCoord>187</yCoord></edgeMap>
    <edgeMap><xCoord>396</xCoord><yCoord>186</yCoord></edgeMap>
    <edgeMap><xCoord>395</xCoord><yCoord>185</yCoord></edgeMap>
    <edgeMap><xCoord>395</xCoord><yCoord>184</yCoord></edgeMap>
    <edgeMap><xCoord>395</xCoord><yCoord>183</yCoord></edgeMap>
    <edgeMap><xCoord>395</xCoord><yCoord>182</yCoord></edgeMap>
    <edgeMap><xCoord>395</xCoord><yCoord>181</yCoord></edgeMap>
    <edgeMap><xCoord>395</xCoord><yCoord>180</yCoord></edgeMap>
    <edgeMap><xCoord>395</xCoord><yCoord>179</yCoord></edgeMap>
    <edgeMap><xCoord>395</xCoord><yCoord>178</yCoord></edgeMap>
    <edgeMap><xCoord>395</xCoord><yCoord>177</yCoord></edgeMap>
    <edgeMap><xCoord>395</xCoord><yCoord>176</yCoord></edgeMap>
    <edgeMap><xCoord>395</xCoord><yCoord>175</yCoord></edgeMap>
    <edgeMap><xCoord>395</xCoord><yCoord>174</yCoord></edgeMap>
    <edgeMap><xCoord>395</xCoord><yCoord>173</yCoord></edgeMap>
    <edgeMap><xCoord>394</xCoord><yCoord>172</yCoord></edgeMap>
    <edgeMap><xCoord>393</xCoord><yCoord>171</yCoord></edgeMap>
    <edgeMap><xCoord>392</xCoord><yCoord>170</yCoord></edgeMap>
    <edgeMap><xCoord>391</xCoord><yCoord>169</yCoord></edgeMap>
    <edgeMap><xCoord>390</xCoord><yCoord>168</yCoord></edgeMap>
    <edgeMap><xCoord>389</xCoord><yCoord>168</yCoord></edgeMap>
    <edgeMap><xCoord>388</xCoord><yCoord>167</yCoord></edgeMap>
    <edgeMap><xCoord>387</xCoord><yCoord>166</yCoord></edgeMap>
    <edgeMap><xCoord>386</xCoord><yCoord>165</yCoord></edgeMap>
    <edgeMap><xCoord>385</xCoord><yCoord>164</yCoord></edgeMap>
    <edgeMap><xCoord>384</xCoord><yCoord>163</yCoord></edgeMap>
    <edgeMap><xCoord>383</xCoord><yCoord>163</yCoord></edgeMap>
    <edgeMap><xCoord>382</xCoord><yCoord>163</yCoord></edgeMap>
    <edgeMap><xCoord>381</xCoord><yCoord>163</yCoord></edgeMap>
    <edgeMap><xCoord>380</xCoord><yCoord>163</yCoord></edgeMap>
    <edgeMap><xCoord>379</xCoord><yCoord>163</yCoord></edgeMap>
    <edgeMap><xCoord>378</xCoord><yCoord>163</yCoord></edgeMap>
    <edgeMap><xCoord>377</xCoord><yCoord>163</yCoord></edgeMap>
    <edgeMap><xCoord>376</xCoord><yCoord>163</yCoord></edgeMap>
    <edgeMap><xCoord>375</xCoord><yCoord>163</yCoord></edgeMap>
    <edgeMap><xCoord>374</xCoord><yCoord>163</yCoord></edgeMap>
    <edgeMap><xCoord>373</xCoord><yCoord>163</yCoord></edgeMap>
    <edgeMap><xCoord>372</xCoord><yCoord>163</yCoord></edgeMap>
    <edgeMap><xCoord>371</xCoord><yCoord>163</yCoord></edgeMap>
    <edgeMap><xCoord>370</xCoord><yCoord>164</yCoord></edgeMap>
    <edgeMap><xCoord>369</xCoord><yCoord>164</yCoord></edgeMap>
    <edgeMap><xCoord>368</xCoord><yCoord>164</yCoord></edgeMap>
    <edgeMap><xCoord>367</xCoord><yCoord>164</yCoord></edgeMap>
    <edgeMap><xCoord>366</xCoord><yCoord>164</yCoord></edgeMap>
    <edgeMap><xCoord>365</xCoord><yCoord>164</yCoord></edgeMap>
    <edgeMap><xCoord>364</xCoord><yCoord>165</yCoord></edgeMap>
    <edgeMap><xCoord>363</xCoord><yCoord>165</yCoord></edgeMap>
    <edgeMap><xCoord>362</xCoord><yCoord>165</yCoord></edgeMap>
    <edgeMap><xCoord>361</xCoord><yCoord>166</yCoord></edgeMap>
    <edgeMap><xCoord>360</xCoord><yCoord>167</yCoord></edgeMap>
    <edgeMap><xCoord>360</xCoord><yCoord>168</yCoord></edgeMap>
    <edgeMap><xCoord>359</xCoord><yCoord>169</yCoord></edgeMap>
    <edgeMap><xCoord>358</xCoord><yCoord>170</yCoord></edgeMap>
    <edgeMap><xCoord>357</xCoord><yCoord>171</yCoord></edgeMap>
    <edgeMap><xCoord>356</xCoord><yCoord>172</yCoord></edgeMap>
    <edgeMap><xCoord>356</xCoord><yCoord>173</yCoord></edgeMap>
    <edgeMap><xCoord>355</xCoord><yCoord>174</yCoord></edgeMap>
    <edgeMap><xCoord>354</xCoord><yCoord>175</yCoord></edgeMap>
    <edgeMap><xCoord>353</xCoord><yCoord>176</yCoord></edgeMap>
    <edgeMap><xCoord>352</xCoord><yCoord>177</yCoord></edgeMap>
    <edgeMap><xCoord>351</xCoord><yCoord>178</yCoord></edgeMap>
    <edgeMap><xCoord>351</xCoord><yCoord>179</yCoord></edgeMap>
    <edgeMap><xCoord>350</xCoord><yCoord>180</yCoord></edgeMap>
    <edgeMap><xCoord>349</xCoord><yCoord>181</yCoord></edgeMap>
    <edgeMap><xCoord>348</xCoord><yCoord>182</yCoord></edgeMap>
    <edgeMap><xCoord>347</xCoord><yCoord>183</yCoord></edgeMap>
    <edgeMap><xCoord>346</xCoord><yCoord>184</yCoord></edgeMap>
    <edgeMap><xCoord>346</xCoord><yCoord>185</yCoord></edgeMap>
    <edgeMap><xCoord>345</xCoord><yCoord>186</yCoord></edgeMap>
    <edgeMap><xCoord>344</xCoord><yCoord>187</yCoord></edgeMap>
    <edgeMap><xCoord>343</xCoord><yCoord>188</yCoord></edgeMap>
    <edgeMap><xCoord>342</xCoord><yCoord>188</yCoord></edgeMap>
    <edgeMap><xCoord>341</xCoord><yCoord>188</yCoord></edgeMap>
    <edgeMap><xCoord>340</xCoord><yCoord>189</yCoord></edgeMap>
    <edgeMap><xCoord>339</xCoord><yCoord>189</yCoord></edgeMap>
    <edgeMap><xCoord>338</xCoord><yCoord>189</yCoord></edgeMap>
   </roi>
   <roi>
    <imageZposition>-193.0</imageZposition>
    <imageSOP_UID>1.3.6.1.4.1.14519.5.2.1.6279.6001.247670304266904261113801980749</imageSOP_UID>
    <inclusion>TRUE</inclusion>
    <edgeMap><xCoord>346</xCoord><yCoord>192</yCoord></edgeMap>
    <edgeMap><xCoord>346</xCoord><yCoord>193</yCoord></edgeMap>
    <edgeMap><xCoord>346</xCoord><yCoord>194</yCoord></edgeMap>
    <edgeMap><xCoord>345</xCoord><yCoord>195</yCoord></edgeMap>
    <edgeMap><xCoord>345</xCoord><yCoord>196</yCoord></edgeMap>
    <edgeMap><xCoord>345</xCoord><yCoord>197</yCoord></edgeMap>
    <edgeMap><xCoord>345</xCoord><yCoord>198</yCoord></edgeMap>
    <edgeMap><xCoord>344</xCoord><yCoord>199</yCoord></edgeMap>
    <edgeMap><xCoord>344</xCoord><yCoord>200</yCoord></edgeMap>
    <edgeMap><xCoord>344</xCoord><yCoord>201</yCoord></edgeMap>
    <edgeMap><xCoord>344</xCoord><yCoord>202</yCoord></edgeMap>
    <edgeMap><xCoord>343</xCoord><yCoord>203</yCoord></edgeMap>
    <edgeMap><xCoord>343</xCoord><yCoord>204</yCoord></edgeMap>
    <edgeMap><xCoord>343</xCoord><yCoord>205</yCoord></edgeMap>
    <edgeMap><xCoord>343</xCoord><yCoord>206</yCoord></edgeMap>
    <edgeMap><xCoord>342</xCoord><yCoord>207</yCoord></edgeMap>
    <edgeMap><xCoord>342</xCoord><yCoord>208</yCoord></edgeMap>
    <edgeMap><xCoord>342</xCoord><yCoord>209</yCoord></edgeMap>
    <edgeMap><xCoord>342</xCoord><yCoord>210</yCoord></edgeMap>
    <edgeMap><xCoord>341</xCoord><yCoord>211</yCoord></edgeMap>
    <edgeMap><xCoord>341</xCoord><yCoord>212</yCoord></edgeMap>
    <edgeMap><xCoord>341</xCoord><yCoord>213</yCoord></edgeMap>
    <edgeMap><xCoord>340</xCoord><yCoord>214</yCoord></edgeMap>
    <edgeMap><xCoord>339</xCoord><yCoord>215</yCoord></edgeMap>
    <edgeMap><xCoord>338</xCoord><yCoord>215</yCoord></edgeMap>
    <edgeMap><xCoord>337</xCoord><yCoord>216</yCoord></edgeMap>
    <edgeMap><xCoord>336</xCoord><yCoord>217</yCoord></edgeMap>
    <edgeMap><xCoord>335</xCoord><yCoord>218</yCoord></edgeMap>
    <edgeMap><xCoord>334</xCoord><yCoord>219</yCoord></edgeMap>
    <edgeMap><xCoord>333</xCoord><yCoord>219</yCoord></edgeMap>
    <edgeMap><xCoord>332</xCoord><yCoord>220</yCoord></edgeMap>
    <edgeMap><xCoord>331</xCoord><yCoord>221</yCoord></edgeMap>
    <edgeMap><xCoord>330</xCoord><yCoord>222</yCoord></edgeMap>
    <edgeMap><xCoord>329</xCoord><yCoord>223</yCoord></edgeMap>
    <edgeMap><xCoord>328</xCoord><yCoord>223</yCoord></edgeMap>
    <edgeMap><xCoord>327</xCoord><yCoord>224</yCoord></edgeMap>
    <edgeMap><xCoord>326</xCoord><yCoord>225</yCoord></edgeMap>
    <edgeMap><xCoord>325</xCoord><yCoord>226</yCoord></edgeMap>
    <edgeMap><xCoord>324</xCoord><yCoord>227</yCoord></edgeMap>
    <edgeMap><xCoord>323</xCoord><yCoord>227</yCoord></edgeMap>
    <edgeMap><xCoord>322</xCoord><yCoord>228</yCoord></edgeMap>
    <edgeMap><xCoord>321</xCoord><yCoord>229</yCoord></edgeMap>
    <edgeMap><xCoord>320</xCoord><yCoord>230</yCoord></edgeMap>
    <edgeMap><xCoord>319</xCoord><yCoord>231</yCoord></edgeMap>
    <edgeMap><xCoord>318</xCoord><yCoord>232</yCoord></edgeMap>
    <edgeMap><xCoord>317</xCoord><yCoord>233</yCoord></edgeMap>
    <edgeMap><xCoord>316</xCoord><yCoord>234</yCoord></edgeMap>
    <edgeMap><xCoord>315</xCoord><yCoord>235</yCoord></edgeMap>
    <edgeMap><xCoord>315</xCoord><yCoord>236</yCoord></edgeMap>
    <edgeMap><xCoord>314</xCoord><yCoord>237</yCoord></edgeMap>
    <edgeMap><xCoord>313</xCoord><yCoord>238</yCoord></edgeMap>
    <edgeMap><xCoord>312</xCoord><yCoord>239</yCoord></edgeMap>
    <edgeMap><xCoord>311</xCoord><yCoord>240</yCoord></edgeMap>
    <edgeMap><xCoord>310</xCoord><yCoord>241</yCoord></edgeMap>
    <edgeMap><xCoord>309</xCoord><yCoord>242</yCoord></edgeMap>
    <edgeMap><xCoord>308</xCoord><yCoord>243</yCoord></edgeMap>
    <edgeMap><xCoord>308</xCoord><yCoord>244</yCoord></edgeMap>
    <edgeMap><xCoord>307</xCoord><yCoord>245</yCoord></edgeMap>
    <edgeMap><xCoord>307</xCoord><yCoord>246</yCoord></edgeMap>
    <edgeMap><xCoord>306</xCoord><yCoord>247</yCoord></edgeMap>
    <edgeMap><xCoord>306</xCoord><yCoord>248</yCoord></edgeMap>
    <edgeMap><xCoord>305</xCoord><yCoord>249</yCoord></edgeMap>
    <edgeMap><xCoord>305</xCoord><yCoord>250</yCoord></edgeMap>
    <edgeMap><xCoord>304</xCoord><yCoord>251</yCoord></edgeMap>
    <edgeMap><xCoord>304</xCoord><yCoord>252</yCoord></edgeMap>
    <edgeMap><xCoord>303</xCoord><yCoord>253</yCoord></edgeMap>
    <edgeMap><xCoord>303</xCoord><yCoord>254</yCoord></edgeMap>
    <edgeMap><xCoord>302</xCoord><yCoord>255</yCoord></edgeMap>
    <edgeMap><xCoord>302</xCoord><yCoord>256</yCoord></edgeMap>
    <edgeMap><xCoord>301</xCoord><yCoord>257</yCoord></edgeMap>
    <edgeMap><xCoord>301</xCoord><yCoord>258</yCoord></edgeMap>
    <edgeMap><xCoord>300</xCoord><yCoord>259</yCoord></edgeMap>
    <edgeMap><xCoord>300</xCoord><yCoord>260</yCoord></edgeMap>
    <edgeMap><xCoord>299</xCoord><yCoord>261</yCoord></edgeMap>
    <edgeMap><xCoord>299</xCoord><yCoord>262</yCoord></edgeMap>
    <edgeMap><xCoord>298</xCoord><yCoord>263</yCoord></edgeMap>
    <edgeMap><xCoord>298</xCoord><yCoord>264</yCoord></edgeMap>
    <edgeMap><xCoord>297</xCoord><yCoord>265</yCoord></edgeMap>
    <edgeMap><xCoord>298</xCoord><yCoord>266</yCoord></edgeMap>
    <edgeMap><xCoord>299</xCoord><yCoord>267</yCoord></edgeMap>
    <edgeMap><xCoord>300</xCoord><yCoord>268</yCoord></edgeMap>
    <edgeMap><xCoord>301</xCoord><yCoord>269</yCoord></edgeMap>
    <edgeMap><xCoord>302</xCoord><yCoord>270</yCoord></edgeMap>
    <edgeMap><xCoord>303</xCoord><yCoord>271</yCoord></edgeMap>
    <edgeMap><xCoord>304</xCoord><yCoord>272</yCoord></edgeMap>
    <edgeMap><xCoord>304</xCoord><yCoord>273</yCoord></edgeMap>
    <edgeMap><xCoord>305</xCoord><yCoord>274</yCoord></edgeMap>
    <edgeMap><xCoord>306</xCoord><yCoord>275</yCoord></edgeMap>
    <edgeMap><xCoord>307</xCoord><yCoord>276</yCoord></edgeMap>
    <edgeMap><xCoord>308</xCoord><yCoord>277</yCoord></edgeMap>
    <edgeMap><xCoord>309</xCoord><yCoord>278</yCoord></edgeMap>
    <edgeMap><xCoord>310</xCoord><yCoord>279</yCoord></edgeMap>
    <edgeMap><xCoord>311</xCoord><yCoord>280</yCoord></edgeMap>
    <edgeMap><xCoord>312</xCoord><yCoord>280</yCoord></edgeMap>
    <edgeMap><xCoord>313</xCoord><yCoord>280</yCoord></edgeMap>
    <edgeMap><xCoord>314</xCoord><yCoord>280</yCoord></edgeMap>
    <edgeMap><xCoord>315</xCoord><yCoord>280</yCoord></edgeMap>
    <edgeMap><xCoord>316</xCoord><yCoord>281</yCoord></edgeMap>
    <edgeMap><xCoord>317</xCoord><yCoord>281</yCoord></edgeMap>
    <edgeMap><xCoord>318</xCoord><yCoord>281</yCoord></edgeMap>
    <edgeMap><xCoord>319</xCoord><yCoord>281</yCoord></edgeMap>
    <edgeMap><xCoord>320</xCoord><yCoord>281</yCoord></edgeMap>
    <edgeMap><xCoord>321</xCoord><yCoord>281</yCoord></edgeMap>
    <edgeMap><xCoord>322</xCoord><yCoord>281</yCoord></edgeMap>
    <edgeMap><xCoord>323</xCoord><yCoord>281</yCoord></edgeMap>
    <edgeMap><xCoord>324</xCoord><yCoord>281</yCoord></edgeMap>
    <edgeMap><xCoord>325</xCoord><yCoord>282</yCoord></edgeMap>
    <edgeMap><xCoord>326</xCoord><yCoord>282</yCoord></edgeMap>
    <edgeMap><xCoord>327</xCoord><yCoord>282</yCoord></edgeMap>
    <edgeMap><xCoord>328</xCoord><yCoord>282</yCoord></edgeMap>
    <edgeMap><xCoord>329</xCoord><yCoord>282</yCoord></edgeMap>
    <edgeMap><xCoord>330</xCoord><yCoord>282</yCoord></edgeMap>
    <edgeMap><xCoord>331</xCoord><yCoord>282</yCoord></edgeMap>
    <edgeMap><xCoord>332</xCoord><yCoord>282</yCoord></edgeMap>
    <edgeMap><xCoord>333</xCoord><yCoord>282</yCoord></edgeMap>
    <edgeMap><xCoord>334</xCoord><yCoord>282</yCoord></edgeMap>
    <edgeMap><xCoord>335</xCoord><yCoord>283</yCoord></edgeMap>
    <edgeMap><xCoord>336</xCoord><yCoord>283</yCoord></edgeMap>
    <edgeMap><xCoord>337</xCoord><yCoord>283</yCoord></edgeMap>
    <edgeMap><xCoord>338</xCoord><yCoord>283</yCoord></edgeMap>
    <edgeMap><xCoord>339</xCoord><yCoord>283</yCoord></edgeMap>
    <edgeMap><xCoord>340</xCoord><yCoord>283</yCoord></edgeMap>
    <edgeMap><xCoord>341</xCoord><yCoord>283</yCoord></edgeMap>
    <edgeMap><xCoord>342</xCoord><yCoord>283</yCoord></edgeMap>
    <edgeMap><xCoord>343</xCoord><yCoord>283</yCoord></edgeMap>
    <edgeMap><xCoord>344</xCoord><yCoord>283</yCoord></edgeMap>
    <edgeMap><xCoord>345</xCoord><yCoord>283</yCoord></edgeMap>
    <edgeMap><xCoord>346</xCoord><yCoord>283</yCoord></edgeMap>
    <edgeMap><xCoord>347</xCoord><yCoord>283</yCoord></edgeMap>
    <edgeMap><xCoord>348</xCoord><yCoord>283</yCoord></edgeMap>
    <edgeMap><xCoord>349</xCoord><yCoord>283</yCoord></edgeMap>
    <edgeMap><xCoord>350</xCoord><yCoord>283</yCoord></edgeMap>
    <edgeMap><xCoord>351</xCoord><yCoord>283</yCoord></edgeMap>
    <edgeMap><xCoord>352</xCoord><yCoord>283</yCoord></edgeMap>
    <edgeMap><xCoord>353</xCoord><yCoord>283</yCoord></edgeMap>
    <edgeMap><xCoord>354</xCoord><yCoord>282</yCoord></edgeMap>
    <edgeMap><xCoord>355</xCoord><yCoord>282</yCoord></edgeMap>
    <edgeMap><xCoord>356</xCoord><yCoord>281</yCoord></edgeMap>
    <edgeMap><xCoord>357</xCoord><yCoord>281</yCoord></edgeMap>
    <edgeMap><xCoord>358</xCoord><yCoord>280</yCoord></edgeMap>
    <edgeMap><xCoord>359</xCoord><yCoord>280</yCoord></edgeMap>
    <edgeMap><xCoord>360</xCoord><yCoord>279</yCoord></edgeMap>
    <edgeMap><xCoord>361</xCoord><yCoord>279</yCoord></edgeMap>
    <edgeMap><xCoord>362</xCoord><yCoord>278</yCoord></edgeMap>
    <edgeMap><xCoord>363</xCoord><yCoord>278</yCoord></edgeMap>
    <edgeMap><xCoord>364</xCoord><yCoord>277</yCoord></edgeMap>
    <edgeMap><xCoord>365</xCoord><yCoord>277</yCoord></edgeMap>
    <edgeMap><xCoord>366</xCoord><yCoord>276</yCoord></edgeMap>
    <edgeMap><xCoord>367</xCoord><yCoord>276</yCoord></edgeMap>
    <edgeMap><xCoord>368</xCoord><yCoord>275</yCoord></edgeMap>
    <edgeMap><xCoord>369</xCoord><yCoord>275</yCoord></edgeMap>
    <edgeMap><xCoord>370</xCoord><yCoord>274</yCoord></edgeMap>
    <edgeMap><xCoord>371</xCoord><yCoord>274</yCoord></edgeMap>
    <edgeMap><xCoord>372</xCoord><yCoord>273</yCoord></edgeMap>
    <edgeMap><xCoord>373</xCoord><yCoord>272</yCoord></edgeMap>
    <edgeMap><xCoord>374</xCoord><yCoord>271</yCoord></edgeMap>
    <edgeMap><xCoord>375</xCoord><yCoord>270</yCoord></edgeMap>
    <edgeMap><xCoord>376</xCoord><yCoord>269</yCoord></edgeMap>
    <edgeMap><xCoord>377</xCoord><yCoord>269</yCoord></edgeMap>
    <edgeMap><xCoord>378</xCoord><yCoord>268</yCoord></edgeMap>
    <edgeMap><xCoord>379</xCoord><yCoord>267</yCoord></edgeMap>
    <edgeMap><xCoord>380</xCoord><yCoord>266</yCoord></edgeMap>
    <edgeMap><xCoord>381</xCoord><yCoord>265</yCoord></edgeMap>
    <edgeMap><xCoord>382</xCoord><yCoord>264</yCoord></edgeMap>
    <edgeMap><xCoord>383</xCoord><yCoord>264</yCoord></edgeMap>
    <edgeMap><xCoord>384</xCoord><yCoord>264</yCoord></edgeMap>
    <edgeMap><xCoord>385</xCoord><yCoord>264</yCoord></edgeMap>
    <edgeMap><xCoord>386</xCoord><yCoord>264</yCoord></edgeMap>
    <edgeMap><xCoord>387</xCoord><yCoord>264</yCoord></edgeMap>
    <edgeMap><xCoord>388</xCoord><yCoord>264</yCoord></edgeMap>
    <edgeMap><xCoord>389</xCoord><yCoord>264</yCoord></edgeMap>
    <edgeMap><xCoord>390</xCoord><yCoord>264</yCoord></edgeMap>
    <edgeMap><xCoord>391</xCoord><yCoord>264</yCoord></edgeMap>
    <edgeMap><xCoord>392</xCoord><yCoord>264</yCoord></edgeMap>
    <edgeMap><xCoord>393</xCoord><yCoord>264</yCoord></edgeMap>
    <edgeMap><xCoord>394</xCoord><yCoord>264</yCoord></edgeMap>
    <edgeMap><xCoord>395</xCoord><yCoord>264</yCoord></edgeMap>
    <edgeMap><xCoord>396</xCoord><yCoord>264</yCoord></edgeMap>
    <edgeMap><xCoord>397</xCoord><yCoord>264</yCoord></edgeMap>
    <edgeMap><xCoord>398</xCoord><yCoord>264</yCoord></edgeMap>
    <edgeMap><xCoord>399</xCoord><yCoord>264</yCoord></edgeMap>
    <edgeMap><xCoord>400</xCoord><yCoord>264</yCoord></edgeMap>
    <edgeMap><xCoord>401</xCoord><yCoord>264</yCoord></edgeMap>
    <edgeMap><xCoord>402</xCoord><yCoord>264</yCoord></edgeMap>
    <edgeMap><xCoord>403</xCoord><yCoord>263</yCoord></edgeMap>
    <edgeMap><xCoord>404</xCoord><yCoord>262</yCoord></edgeMap>
    <edgeMap><xCoord>405</xCoord><yCoord>261</yCoord></edgeMap>
    <edgeMap><xCoord>406</xCoord><yCoord>260</yCoord></edgeMap>
    <edgeMap><xCoord>407</xCoord><yCoord>259</yCoord></edgeMap>
    <edgeMap><xCoord>408</xCoord><yCoord>258</yCoord></edgeMap>
    <edgeMap><xCoord>409</xCoord><yCoord>257</yCoord></edgeMap>
    <edgeMap><xCoord>410</xCoord><yCoord>256</yCoord></edgeMap>
    <edgeMap><xCoord>411</xCoord><yCoord>255</yCoord></edgeMap>
    <edgeMap><xCoord>412</xCoord><yCoord>254</yCoord></edgeMap>
    <edgeMap><xCoord>413</xCoord><yCoord>253</yCoord></edgeMap>
    <edgeMap><xCoord>414</xCoord><yCoord>252</yCoord></edgeMap>
    <edgeMap><xCoord>415</xCoord><yCoord>251</yCoord></edgeMap>
    <edgeMap><xCoord>416</xCoord><yCoord>250</yCoord></edgeMap>
    <edgeMap><xCoord>416</xCoord><yCoord>249</yCoord></edgeMap>
    <edgeMap><xCoord>416</xCoord><yCoord>248</yCoord></edgeMap>
    <edgeMap><xCoord>416</xCoord><yCoord>247</yCoord></edgeMap>
    <edgeMap><xCoord>416</xCoord><yCoord>246</yCoord></edgeMap>
    <edgeMap><xCoord>416</xCoord><yCoord>245</yCoord></edgeMap>
    <edgeMap><xCoord>416</xCoord><yCoord>244</yCoord></edgeMap>
    <edgeMap><xCoord>416</xCoord><yCoord>243</yCoord></edgeMap>
    <edgeMap><xCoord>416</xCoord><yCoord>242</yCoord></edgeMap>
    <edgeMap><xCoord>417</xCoord><yCoord>241</yCoord></edgeMap>
    <edgeMap><xCoord>417</xCoord><yCoord>240</yCoord></edgeMap>
    <edgeMap><xCoord>417</xCoord><yCoord>239</yCoord></edgeMap>
    <edgeMap><xCoord>417</xCoord><yCoord>238</yCoord></edgeMap>
    <edgeMap><xCoord>417</xCoord><yCoord>237</yCoord></edgeMap>
    <edgeMap><xCoord>417</xCoord><yCoord>236</yCoord></edgeMap>
    <edgeMap><xCoord>417</xCoord><yCoord>235</yCoord></edgeMap>
    <edgeMap><xCoord>417</xCoord><yCoord>234</yCoord></edgeMap>
    <edgeMap><xCoord>417</xCoord><yCoord>233</yCoord></edgeMap>
    <edgeMap><xCoord>417</xCoord><yCoord>232</yCoord></edgeMap>
    <edgeMap><xCoord>417</xCoord><yCoord>231</yCoord></edgeMap>
    <edgeMap><xCoord>417</xCoord><yCoord>230</yCoord></edgeMap>
    <edgeMap><xCoord>417</xCoord><yCoord>229</yCoord></edgeMap>
    <edgeMap><xCoord>417</xCoord><yCoord>228</yCoord></edgeMap>
    <edgeMap><xCoord>417</xCoord><yCoord>227</yCoord></edgeMap>
    <edgeMap><xCoord>417</xCoord><yCoord>226</yCoord></edgeMap>
    <edgeMap><xCoord>417</xCoord><yCoord>225</yCoord></edgeMap>
    <edgeMap><xCoord>417</xCoord><yCoord>224</yCoord></edgeMap>
    <edgeMap><xCoord>417</xCoord><yCoord>223</yCoord></edgeMap>
    <edgeMap><xCoord>417</xCoord><yCoord>222</yCoord></edgeMap>
    <edgeMap><xCoord>417</xCoord><yCoord>221</yCoord></edgeMap>
    <edgeMap><xCoord>417</xCoord><yCoord>220</yCoord></edgeMap>
    <edgeMap><xCoord>417</xCoord><yCoord>219</yCoord></edgeMap>
    <edgeMap><xCoord>417</xCoord><yCoord>218</yCoord></edgeMap>
    <edgeMap><xCoord>417</xCoord><yCoord>217</yCoord></edgeMap>
    <edgeMap><xCoord>417</xCoord><yCoord>216</yCoord></edgeMap>
    <edgeMap><xCoord>417</xCoord><yCoord>215</yCoord></edgeMap>
    <edgeMap><xCoord>417</xCoord><yCoord>214</yCoord></edgeMap>
    <edgeMap><xCoord>417</xCoord><yCoord>213</yCoord></edgeMap>
    <edgeMap><xCoord>417</xCoord><yCoord>212</yCoord></edgeMap>
    <edgeMap><xCoord>417</xCoord><yCoord>211</yCoord></edgeMap>
    <edgeMap><xCoord>417</xCoord><yCoord>210</yCoord></edgeMap>
    <edgeMap><xCoord>417</xCoord><yCoord>209</yCoord></edgeMap>
    <edgeMap><xCoord>416</xCoord><yCoord>208</yCoord></edgeMap>
    <edgeMap><xCoord>416</xCoord><yCoord>207</yCoord></edgeMap>
    <edgeMap><xCoord>415</xCoord><yCoord>206</yCoord></edgeMap>
    <edgeMap><xCoord>415</xCoord><yCoord>205</yCoord></edgeMap>
    <edgeMap><xCoord>414</xCoord><yCoord>204</yCoord></edgeMap>
    <edgeMap><xCoord>413</xCoord><yCoord>203</yCoord></edgeMap>
    <edgeMap><xCoord>413</xCoord><yCoord>202</yCoord></edgeMap>
    <edgeMap><xCoord>412</xCoord><yCoord>201</yCoord></edgeMap>
    <edgeMap><xCoord>411</xCoord><yCoord>200</yCoord></edgeMap>
    <edgeMap><xCoord>411</xCoord><yCoord>199</yCoord></edgeMap>
    <edgeMap><xCoord>410</xCoord><yCoord>198</yCoord></edgeMap>
    <edgeMap><xCoord>410</xCoord><yCoord>197</yCoord></edgeMap>
    <edgeMap><xCoord>409</xCoord><yCoord>196</yCoord></edgeMap>
    <edgeMap><xCoord>408</xCoord><yCoord>195</yCoord></edgeMap>
    <edgeMap><xCoord>408</xCoord><yCoord>194</yCoord></edgeMap>
    <edgeMap><xCoord>407</xCoord><yCoord>193</yCoord></edgeMap>
    <edgeMap><xCoord>406</xCoord><yCoord>192</yCoord></edgeMap>
    <edgeMap><xCoord>405</xCoord><yCoord>192</yCoord></edgeMap>
    <edgeMap><xCoord>404</xCoord><yCoord>191</yCoord></edgeMap>
    <edgeMap><xCoord>403</xCoord><yCoord>190</yCoord></edgeMap>
    <edgeMap><xCoord>402</xCoord><yCoord>190</yCoord></edgeMap>
    <edgeMap><xCoord>401</xCoord><yCoord>189</yCoord></edgeMap>
    <edgeMap><xCoord>400</xCoord><yCoord>188</yCoord></edgeMap>
    <edgeMap><xCoord>399</xCoord><yCoord>188</yCoord></edgeMap>
    <edgeMap><xCoord>398</xCoord><yCoord>187</yCoord></edgeMap>
    <edgeMap><xCoord>398</xCoord><yCoord>186</yCoord></edgeMap>
    <edgeMap><xCoord>398</xCoord><yCoord>185</yCoord></edgeMap>
    <edgeMap><xCoord>398</xCoord><yCoord>184</yCoord></edgeMap>
    <edgeMap><xCoord>398</xCoord><yCoord>183</yCoord></edgeMap>
    <edgeMap><xCoord>398</xCoord><yCoord>182</yCoord></edgeMap>
    <edgeMap><xCoord>398</xCoord><yCoord>181</yCoord></edgeMap>
    <edgeMap><xCoord>398</xCoord><yCoord>180</yCoord></edgeMap>
    <edgeMap><xCoord>398</xCoord><yCoord>179</yCoord></edgeMap>
    <edgeMap><xCoord>398</xCoord><yCoord>178</yCoord></edgeMap>
    <edgeMap><xCoord>398</xCoord><yCoord>177</yCoord></edgeMap>
    <edgeMap><xCoord>398</xCoord><yCoord>176</yCoord></edgeMap>
    <edgeMap><xCoord>398</xCoord><yCoord>175</yCoord></edgeMap>
    <edgeMap><xCoord>398</xCoord><yCoord>174</yCoord></edgeMap>
    <edgeMap><xCoord>398</xCoord><yCoord>173</yCoord></edgeMap>
    <edgeMap><xCoord>397</xCoord><yCoord>172</yCoord></edgeMap>
    <edgeMap><xCoord>396</xCoord><yCoord>172</yCoord></edgeMap>
    <edgeMap><xCoord>395</xCoord><yCoord>171</yCoord></edgeMap>
    <edgeMap><xCoord>394</xCoord><yCoord>170</yCoord></edgeMap>
    <edgeMap><xCoord>393</xCoord><yCoord>170</yCoord></edgeMap>
    <edgeMap><xCoord>392</xCoord><yCoord>169</yCoord></edgeMap>
    <edgeMap><xCoord>391</xCoord><yCoord>168</yCoord></edgeMap>
    <edgeMap><xCoord>390</xCoord><yCoord>167</yCoord></edgeMap>
    <edgeMap><xCoord>389</xCoord><yCoord>167</yCoord></edgeMap>
    <edgeMap><xCoord>388</xCoord><yCoord>166</yCoord></edgeMap>
    <edgeMap><xCoord>387</xCoord><yCoord>165</yCoord></edgeMap>
    <edgeMap><xCoord>386</xCoord><yCoord>165</yCoord></edgeMap>
    <edgeMap><xCoord>385</xCoord><yCoord>164</yCoord></edgeMap>
    <edgeMap><xCoord>384</xCoord><yCoord>164</yCoord></edgeMap>
    <edgeMap><xCoord>383</xCoord><yCoord>164</yCoord></edgeMap>
    <edgeMap><xCoord>382</xCoord><yCoord>164</yCoord></edgeMap>
    <edgeMap><xCoord>381</xCoord><yCoord>164</yCoord></edgeMap>
    <edgeMap><xCoord>380</xCoord><yCoord>165</yCoord></edgeMap>
    <edgeMap><xCoord>379</xCoord><yCoord>165</yCoord></edgeMap>
    <edgeMap><xCoord>378</xCoord><yCoord>165</yCoord></edgeMap>
    <edgeMap><xCoord>377</xCoord><yCoord>165</yCoord></edgeMap>
    <edgeMap><xCoord>376</xCoord><yCoord>165</yCoord></edgeMap>
    <edgeMap><xCoord>375</xCoord><yCoord>165</yCoord></edgeMap>
    <edgeMap><xCoord>374</xCoord><yCoord>165</yCoord></edgeMap>
    <edgeMap><xCoord>373</xCoord><yCoord>164</yCoord></edgeMap>
    <edgeMap><xCoord>372</xCoord><yCoord>164</yCoord></edgeMap>
    <edgeMap><xCoord>371</xCoord><yCoord>163</yCoord></edgeMap>
    <edgeMap><xCoord>370</xCoord><yCoord>163</yCoord></edgeMap>
    <edgeMap><xCoord>369</xCoord><yCoord>163</yCoord></edgeMap>
    <edgeMap><xCoord>368</xCoord><yCoord>162</yCoord></edgeMap>
    <edgeMap><xCoord>367</xCoord><yCoord>162</yCoord></edgeMap>
    <edgeMap><xCoord>366</xCoord><yCoord>163</yCoord></edgeMap>
    <edgeMap><xCoord>365</xCoord><yCoord>164</yCoord></edgeMap>
    <edgeMap><xCoord>364</xCoord><yCoord>164</yCoord></edgeMap>
    <edgeMap><xCoord>363</xCoord><yCoord>165</yCoord></edgeMap>
    <edgeMap><xCoord>362</xCoord><yCoord>166</yCoord></edgeMap>
    <edgeMap><xCoord>361</xCoord><yCoord>167</yCoord></edgeMap>
    <edgeMap><xCoord>360</xCoord><yCoord>168</yCoord></edgeMap>
    <edgeMap><xCoord>359</xCoord><yCoord>169</yCoord></edgeMap>
    <edgeMap><xCoord>358</xCoord><yCoord>169</yCoord></edgeMap>
    <edgeMap><xCoord>357</xCoord><yCoord>170</yCoord></edgeMap>
    <edgeMap><xCoord>356</xCoord><yCoord>171</yCoord></edgeMap>
    <edgeMap><xCoord>356</xCoord><yCoord>172</yCoord></edgeMap>
    <edgeMap><xCoord>355</xCoord><yCoord>173</yCoord></edgeMap>
    <edgeMap><xCoord>355</xCoord><yCoord>174</yCoord></edgeMap>
    <edgeMap><xCoord>354</xCoord><yCoord>175</yCoord></edgeMap>
    <edgeMap><xCoord>354</xCoord><yCoord>176</yCoord></edgeMap>
    <edgeMap><xCoord>354</xCoord><yCoord>177</yCoord></edgeMap>
    <edgeMap><xCoord>353</xCoord><yCoord>178</yCoord></edgeMap>
    <edgeMap><xCoord>353</xCoord><yCoord>179</yCoord></edgeMap>
    <edgeMap><xCoord>352</xCoord><yCoord>180</yCoord></edgeMap>
    <edgeMap><xCoord>352</xCoord><yCoord>181</yCoord></edgeMap>
    <edgeMap><xCoord>351</xCoord><yCoord>182</yCoord></edgeMap>
    <edgeMap><xCoord>351</xCoord><yCoord>183</yCoord></edgeMap>
    <edgeMap><xCoord>350</xCoord><yCoord>184</yCoord></edgeMap>
    <edgeMap><xCoord>350</xCoord><yCoord>185</yCoord></edgeMap>
    <edgeMap><xCoord>349</xCoord><yCoord>186</yCoord></edgeMap>
    <edgeMap><xCoord>349</xCoord><yCoord>187</yCoord></edgeMap>
    <edgeMap><xCoord>348</xCoord><yCoord>188</yCoord></edgeMap>
    <edgeMap><xCoord>348</xCoord><yCoord>189</yCoord></edgeMap>
    <edgeMap><xCoord>347</xCoord><yCoord>190</yCoord></edgeMap>
    <edgeMap><xCoord>347</xCoord><yCoord>191</yCoord></edgeMap>
    <edgeMap><xCoord>346</xCoord><yCoord>192</yCoord></edgeMap>
   </roi>
   <roi>
    <imageZposition>-196.0</imageZposition>
    <imageSOP_UID>1.3.6.1.4.1.14519.5.2.1.6279.6001.115246176634190739588715507265</imageSOP_UID>
    <inclusion>TRUE</inclusion>
    <edgeMap><xCoord>299</xCoord><yCoord>262</yCoord></edgeMap>
    <edgeMap><xCoord>300</xCoord><yCoord>263</yCoord></edgeMap>
    <edgeMap><xCoord>301</xCoord><yCoord>264</yCoord></edgeMap>
    <edgeMap><xCoord>302</xCoord><yCoord>265</yCoord></edgeMap>
    <edgeMap><xCoord>303</xCoord><yCoord>266</yCoord></edgeMap>
    <edgeMap><xCoord>303</xCoord><yCoord>267</yCoord></edgeMap>
    <edgeMap><xCoord>304</xCoord><yCoord>268</yCoord></edgeMap>
    <edgeMap><xCoord>305</xCoord><yCoord>269</yCoord></edgeMap>
    <edgeMap><xCoord>306</xCoord><yCoord>270</yCoord></edgeMap>
    <edgeMap><xCoord>307</xCoord><yCoord>271</yCoord></edgeMap>
    <edgeMap><xCoord>308</xCoord><yCoord>272</yCoord></edgeMap>
    <edgeMap><xCoord>309</xCoord><yCoord>273</yCoord></edgeMap>
    <edgeMap><xCoord>310</xCoord><yCoord>274</yCoord></edgeMap>
    <edgeMap><xCoord>310</xCoord><yCoord>275</yCoord></edgeMap>
    <edgeMap><xCoord>311</xCoord><yCoord>276</yCoord></edgeMap>
    <edgeMap><xCoord>312</xCoord><yCoord>277</yCoord></edgeMap>
    <edgeMap><xCoord>313</xCoord><yCoord>278</yCoord></edgeMap>
    <edgeMap><xCoord>314</xCoord><yCoord>279</yCoord></edgeMap>
    <edgeMap><xCoord>315</xCoord><yCoord>279</yCoord></edgeMap>
    <edgeMap><xCoord>316</xCoord><yCoord>279</yCoord></edgeMap>
    <edgeMap><xCoord>317</xCoord><yCoord>280</yCoord></edgeMap>
    <edgeMap><xCoord>318</xCoord><yCoord>280</yCoord></edgeMap>
    <edgeMap><xCoord>319</xCoord><yCoord>280</yCoord></edgeMap>
    <edgeMap><xCoord>320</xCoord><yCoord>280</yCoord></edgeMap>
    <edgeMap><xCoord>321</xCoord><yCoord>281</yCoord></edgeMap>
    <edgeMap><xCoord>322</xCoord><yCoord>281</yCoord></edgeMap>
    <edgeMap><xCoord>323</xCoord><yCoord>281</yCoord></edgeMap>
    <edgeMap><xCoord>324</xCoord><yCoord>281</yCoord></edgeMap>
    <edgeMap><xCoord>325</xCoord><yCoord>282</yCoord></edgeMap>
    <edgeMap><xCoord>326</xCoord><yCoord>282</yCoord></edgeMap>
    <edgeMap><xCoord>327</xCoord><yCoord>282</yCoord></edgeMap>
    <edgeMap><xCoord>328</xCoord><yCoord>282</yCoord></edgeMap>
    <edgeMap><xCoord>329</xCoord><yCoord>283</yCoord></edgeMap>
    <edgeMap><xCoord>330</xCoord><yCoord>283</yCoord></edgeMap>
    <edgeMap><xCoord>331</xCoord><yCoord>283</yCoord></edgeMap>
    <edgeMap><xCoord>332</xCoord><yCoord>283</yCoord></edgeMap>
    <edgeMap><xCoord>333</xCoord><yCoord>284</yCoord></edgeMap>
    <edgeMap><xCoord>334</xCoord><yCoord>284</yCoord></edgeMap>
    <edgeMap><xCoord>335</xCoord><yCoord>284</yCoord></edgeMap>
    <edgeMap><xCoord>336</xCoord><yCoord>284</yCoord></edgeMap>
    <edgeMap><xCoord>337</xCoord><yCoord>284</yCoord></edgeMap>
    <edgeMap><xCoord>338</xCoord><yCoord>284</yCoord></edgeMap>
    <edgeMap><xCoord>339</xCoord><yCoord>284</yCoord></edgeMap>
    <edgeMap><xCoord>340</xCoord><yCoord>284</yCoord></edgeMap>
    <edgeMap><xCoord>341</xCoord><yCoord>284</yCoord></edgeMap>
    <edgeMap><xCoord>342</xCoord><yCoord>284</yCoord></edgeMap>
    <edgeMap><xCoord>343</xCoord><yCoord>284</yCoord></edgeMap>
    <edgeMap><xCoord>344</xCoord><yCoord>284</yCoord></edgeMap>
    <edgeMap><xCoord>345</xCoord><yCoord>284</yCoord></edgeMap>
    <edgeMap><xCoord>346</xCoord><yCoord>284</yCoord></edgeMap>
    <edgeMap><xCoord>347</xCoord><yCoord>284</yCoord></edgeMap>
    <edgeMap><xCoord>348</xCoord><yCoord>283</yCoord></edgeMap>
    <edgeMap><xCoord>349</xCoord><yCoord>283</yCoord></edgeMap>
    <edgeMap><xCoord>350</xCoord><yCoord>283</yCoord></edgeMap>
    <edgeMap><xCoord>351</xCoord><yCoord>283</yCoord></edgeMap>
    <edgeMap><xCoord>352</xCoord><yCoord>283</yCoord></edgeMap>
    <edgeMap><xCoord>353</xCoord><yCoord>283</yCoord></edgeMap>
    <edgeMap><xCoord>354</xCoord><yCoord>283</yCoord></edgeMap>
    <edgeMap><xCoord>355</xCoord><yCoord>283</yCoord></edgeMap>
    <edgeMap><xCoord>356</xCoord><yCoord>283</yCoord></edgeMap>
    <edgeMap><xCoord>357</xCoord><yCoord>283</yCoord></edgeMap>
    <edgeMap><xCoord>358</xCoord><yCoord>283</yCoord></edgeMap>
    <edgeMap><xCoord>359</xCoord><yCoord>283</yCoord></edgeMap>
    <edgeMap><xCoord>360</xCoord><yCoord>283</yCoord></edgeMap>
    <edgeMap><xCoord>361</xCoord><yCoord>283</yCoord></edgeMap>
    <edgeMap><xCoord>362</xCoord><yCoord>282</yCoord></edgeMap>
    <edgeMap><xCoord>363</xCoord><yCoord>282</yCoord></edgeMap>
    <edgeMap><xCoord>364</xCoord><yCoord>281</yCoord></edgeMap>
    <edgeMap><xCoord>365</xCoord><yCoord>280</yCoord></edgeMap>
    <edgeMap><xCoord>366</xCoord><yCoord>280</yCoord></edgeMap>
    <edgeMap><xCoord>367</xCoord><yCoord>279</yCoord></edgeMap>
    <edgeMap><xCoord>368</xCoord><yCoord>278</yCoord></edgeMap>
    <edgeMap><xCoord>369</xCoord><yCoord>278</yCoord></edgeMap>
    <edgeMap><xCoord>370</xCoord><yCoord>277</yCoord></edgeMap>
    <edgeMap><xCoord>370</xCoord><yCoord>276</yCoord></edgeMap>
    <edgeMap><xCoord>369</xCoord><yCoord>275</yCoord></edgeMap>
    <edgeMap><xCoord>369</xCoord><yCoord>274</yCoord></edgeMap>
    <edgeMap><xCoord>368</xCoord><yCoord>273</yCoord></edgeMap>
    <edgeMap><xCoord>368</xCoord><yCoord>272</yCoord></edgeMap>
    <edgeMap><xCoord>367</xCoord><yCoord>271</yCoord></edgeMap>
    <edgeMap><xCoord>367</xCoord><yCoord>270</yCoord></edgeMap>
    <edgeMap><xCoord>366</xCoord><yCoord>269</yCoord></edgeMap>
    <edgeMap><xCoord>366</xCoord><yCoord>268</yCoord></edgeMap>
    <edgeMap><xCoord>365</xCoord><yCoord>267</yCoord></edgeMap>
    <edgeMap><xCoord>366</xCoord><yCoord>267</yCoord></edgeMap>
    <edgeMap><xCoord>367</xCoord><yCoord>266</yCoord></edgeMap>
    <edgeMap><xCoord>368</xCoord><yCoord>266</yCoord></edgeMap>
    <edgeMap><xCoord>369</xCoord><yCoord>266</yCoord></edgeMap>
    <edgeMap><xCoord>370</xCoord><yCoord>265</yCoord></edgeMap>
    <edgeMap><xCoord>371</xCoord><yCoord>265</yCoord></edgeMap>
    <edgeMap><xCoord>372</xCoord><yCoord>264</yCoord></edgeMap>
    <edgeMap><xCoord>373</xCoord><yCoord>264</yCoord></edgeMap>
    <edgeMap><xCoord>374</xCoord><yCoord>264</yCoord></edgeMap>
    <edgeMap><xCoord>375</xCoord><yCoord>263</yCoord></edgeMap>
    <edgeMap><xCoord>376</xCoord><yCoord>263</yCoord></edgeMap>
    <edgeMap><xCoord>377</xCoord><yCoord>263</yCoord></edgeMap>
    <edgeMap><xCoord>378</xCoord><yCoord>262</yCoord></edgeMap>
    <edgeMap><xCoord>379</xCoord><yCoord>262</yCoord></edgeMap>
    <edgeMap><xCoord>380</xCoord><yCoord>262</yCoord></edgeMap>
    <edgeMap><xCoord>381</xCoord><yCoord>261</yCoord></edgeMap>
    <edgeMap><xCoord>382</xCoord><yCoord>261</yCoord></edgeMap>
    <edgeMap><xCoord>383</xCoord><yCoord>260</yCoord></edgeMap>
    <edgeMap><xCoord>384</xCoord><yCoord>260</yCoord></edgeMap>
    <edgeMap><xCoord>385</xCoord><yCoord>260</yCoord></edgeMap>
    <edgeMap><xCoord>386</xCoord><yCoord>259</yCoord></edgeMap>
    <edgeMap><xCoord>387</xCoord><yCoord>259</yCoord></edgeMap>
    <edgeMap><xCoord>388</xCoord><yCoord>259</yCoord></edgeMap>
    <edgeMap><xCoord>389</xCoord><yCoord>258</yCoord></edgeMap>
    <edgeMap><xCoord>390</xCoord><yCoord>258</yCoord></edgeMap>
    <edgeMap><xCoord>391</xCoord><yCoord>257</yCoord></edgeMap>
    <edgeMap><xCoord>392</xCoord><yCoord>257</yCoord></edgeMap>
    <edgeMap><xCoord>393</xCoord><yCoord>257</yCoord></edgeMap>
    <edgeMap><xCoord>394</xCoord><yCoord>256</yCoord></edgeMap>
    <edgeMap><xCoord>395</xCoord><yCoord>256</yCoord></edgeMap>
    <edgeMap><xCoord>396</xCoord><yCoord>255</yCoord></edgeMap>
    <edgeMap><xCoord>397</xCoord><yCoord>255</yCoord></edgeMap>
    <edgeMap><xCoord>398</xCoord><yCoord>255</yCoord></edgeMap>
    <edgeMap><xCoord>399</xCoord><yCoord>254</yCoord></edgeMap>
    <edgeMap><xCoord>400</xCoord><yCoord>254</yCoord></edgeMap>
    <edgeMap><xCoord>401</xCoord><yCoord>253</yCoord></edgeMap>
    <edgeMap><xCoord>402</xCoord><yCoord>253</yCoord></edgeMap>
    <edgeMap><xCoord>403</xCoord><yCoord>253</yCoord></edgeMap>
    <edgeMap><xCoord>404</xCoord><yCoord>252</yCoord></edgeMap>
    <edgeMap><xCoord>405</xCoord><yCoord>252</yCoord></edgeMap>
    <edgeMap><xCoord>406</xCoord><yCoord>251</yCoord></edgeMap>
    <edgeMap><xCoord>407</xCoord><yCoord>251</yCoord></edgeMap>
    <edgeMap><xCoord>408</xCoord><yCoord>251</yCoord></edgeMap>
    <edgeMap><xCoord>409</xCoord><yCoord>250</yCoord></edgeMap>
    <edgeMap><xCoord>410</xCoord><yCoord>250</yCoord></edgeMap>
    <edgeMap><xCoord>411</xCoord><yCoord>249</yCoord></edgeMap>
    <edgeMap><xCoord>412</xCoord><yCoord>249</yCoord></edgeMap>
    <edgeMap><xCoord>412</xCoord><yCoord>248</yCoord></edgeMap>
    <edgeMap><xCoord>413</xCoord><yCoord>247</yCoord></edgeMap>
    <edgeMap><xCoord>413</xCoord><yCoord>246</yCoord></edgeMap>
    <edgeMap><xCoord>414</xCoord><yCoord>245</yCoord></edgeMap>
    <edgeMap><xCoord>414</xCoord><yCoord>244</yCoord></edgeMap>
    <edgeMap><xCoord>414</xCoord><yCoord>243</yCoord></edgeMap>
    <edgeMap><xCoord>415</xCoord><yCoord>242</yCoord></edgeMap>
    <edgeMap><xCoord>415</xCoord><yCoord>241</yCoord></edgeMap>
    <edgeMap><xCoord>415</xCoord><yCoord>240</yCoord></edgeMap>
    <edgeMap><xCoord>416</xCoord><yCoord>239</yCoord></edgeMap>
    <edgeMap><xCoord>416</xCoord><yCoord>238</yCoord></edgeMap>
    <edgeMap><xCoord>417</xCoord><yCoord>237</yCoord></edgeMap>
    <edgeMap><xCoord>417</xCoord><yCoord>236</yCoord></edgeMap>
    <edgeMap><xCoord>417</xCoord><yCoord>235</yCoord></edgeMap>
    <edgeMap><xCoord>418</xCoord><yCoord>234</yCoord></edgeMap>
    <edgeMap><xCoord>418</xCoord><yCoord>233</yCoord></edgeMap>
    <edgeMap><xCoord>419</xCoord><yCoord>232</yCoord></edgeMap>
    <edgeMap><xCoord>419</xCoord><yCoord>231</yCoord></edgeMap>
    <edgeMap><xCoord>419</xCoord><yCoord>230</yCoord></edgeMap>
    <edgeMap><xCoord>420</xCoord><yCoord>229</yCoord></edgeMap>
    <edgeMap><xCoord>420</xCoord><yCoord>228</yCoord></edgeMap>
    <edgeMap><xCoord>420</xCoord><yCoord>227</yCoord></edgeMap>
    <edgeMap><xCoord>421</xCoord><yCoord>226</yCoord></edgeMap>
    <edgeMap><xCoord>421</xCoord><yCoord>225</yCoord></edgeMap>
    <edgeMap><xCoord>422</xCoord><yCoord>224</yCoord></edgeMap>
    <edgeMap><xCoord>422</xCoord><yCoord>223</yCoord></edgeMap>
    <edgeMap><xCoord>422</xCoord><yCoord>222</yCoord></edgeMap>
    <edgeMap><xCoord>422</xCoord><yCoord>221</yCoord></edgeMap>
    <edgeMap><xCoord>421</xCoord><yCoord>220</yCoord></edgeMap>
    <edgeMap><xCoord>421</xCoord><yCoord>219</yCoord></edgeMap>
    <edgeMap><xCoord>421</xCoord><yCoord>218</yCoord></edgeMap>
    <edgeMap><xCoord>421</xCoord><yCoord>217</yCoord></edgeMap>
    <edgeMap><xCoord>421</xCoord><yCoord>216</yCoord></edgeMap>
    <edgeMap><xCoord>421</xCoord><yCoord>215</yCoord></edgeMap>
    <edgeMap><xCoord>420</xCoord><yCoord>214</yCoord></edgeMap>
    <edgeMap><xCoord>420</xCoord><yCoord>213</yCoord></edgeMap>
    <edgeMap><xCoord>420</xCoord><yCoord>212</yCoord></edgeMap>
    <edgeMap><xCoord>420</xCoord><yCoord>211</yCoord></edgeMap>
    <edgeMap><xCoord>420</xCoord><yCoord>210</yCoord></edgeMap>
    <edgeMap><xCoord>420</xCoord><yCoord>209</yCoord></edgeMap>
    <edgeMap><xCoord>419</xCoord><yCoord>208</yCoord></edgeMap>
    <edgeMap><xCoord>419</xCoord><yCoord>207</yCoord></edgeMap>
    <edgeMap><xCoord>419</xCoord><yCoord>206</yCoord></edgeMap>
    <edgeMap><xCoord>418</xCoord><yCoord>205</yCoord></edgeMap>
    <edgeMap><xCoord>417</xCoord><yCoord>204</yCoord></edgeMap>
    <edgeMap><xCoord>417</xCoord><yCoord>203</yCoord></edgeMap>
    <edgeMap><xCoord>416</xCoord><yCoord>202</yCoord></edgeMap>
    <edgeMap><xCoord>415</xCoord><yCoord>201</yCoord></edgeMap>
    <edgeMap><xCoord>414</xCoord><yCoord>200</yCoord></edgeMap>
    <edgeMap><xCoord>414</xCoord><yCoord>199</yCoord></edgeMap>
    <edgeMap><xCoord>413</xCoord><yCoord>198</yCoord></edgeMap>
    <edgeMap><xCoord>412</xCoord><yCoord>197</yCoord></edgeMap>
    <edgeMap><xCoord>411</xCoord><yCoord>196</yCoord></edgeMap>
    <edgeMap><xCoord>411</xCoord><yCoord>195</yCoord></edgeMap>
    <edgeMap><xCoord>410</xCoord><yCoord>194</yCoord></edgeMap>
    <edgeMap><xCoord>409</xCoord><yCoord>193</yCoord></edgeMap>
    <edgeMap><xCoord>408</xCoord><yCoord>192</yCoord></edgeMap>
    <edgeMap><xCoord>407</xCoord><yCoord>192</yCoord></edgeMap>
    <edgeMap><xCoord>406</xCoord><yCoord>191</yCoord></edgeMap>
    <edgeMap><xCoord>405</xCoord><yCoord>190</yCoord></edgeMap>
    <edgeMap><xCoord>404</xCoord><yCoord>189</yCoord></edgeMap>
    <edgeMap><xCoord>403</xCoord><yCoord>189</yCoord></edgeMap>
    <edgeMap><xCoord>402</xCoord><yCoord>188</yCoord></edgeMap>
    <edgeMap><xCoord>401</xCoord><yCoord>187</yCoord></edgeMap>
    <edgeMap><xCoord>400</xCoord><yCoord>186</yCoord></edgeMap>
    <edgeMap><xCoord>399</xCoord><yCoord>186</yCoord></edgeMap>
    <edgeMap><xCoord>398</xCoord><yCoord>185</yCoord></edgeMap>
    <edgeMap><xCoord>397</xCoord><yCoord>184</yCoord></edgeMap>
    <edgeMap><xCoord>396</xCoord><yCoord>183</yCoord></edgeMap>
    <edgeMap><xCoord>395</xCoord><yCoord>183</yCoord></edgeMap>
    <edgeMap><xCoord>394</xCoord><yCoord>182</yCoord></edgeMap>
    <edgeMap><xCoord>394</xCoord><yCoord>181</yCoord></edgeMap>
    <edgeMap><xCoord>395</xCoord><yCoord>180</yCoord></edgeMap>
    <edgeMap><xCoord>395</xCoord><yCoord>179</yCoord></edgeMap>
    <edgeMap><xCoord>395</xCoord><yCoord>178</yCoord></edgeMap>
    <edgeMap><xCoord>396</xCoord><yCoord>177</yCoord></edgeMap>
    <edgeMap><xCoord>396</xCoord><yCoord>176</yCoord></edgeMap>
    <edgeMap><xCoord>396</xCoord><yCoord>175</yCoord></edgeMap>
    <edgeMap><xCoord>397</xCoord><yCoord>174</yCoord></edgeMap>
    <edgeMap><xCoord>397</xCoord><yCoord>173</yCoord></edgeMap>
    <edgeMap><xCoord>397</xCoord><yCoord>172</yCoord></edgeMap>
    <edgeMap><xCoord>398</xCoord><yCoord>171</yCoord></edgeMap>
    <edgeMap><xCoord>398</xCoord><yCoord>170</yCoord></edgeMap>
    <edgeMap><xCoord>397</xCoord><yCoord>170</yCoord></edgeMap>
    <edgeMap><xCoord>396</xCoord><yCoord>170</yCoord></edgeMap>
    <edgeMap><xCoord>395</xCoord><yCoord>170</yCoord></edgeMap>
    <edgeMap><xCoord>394</xCoord><yCoord>170</yCoord></edgeMap>
    <edgeMap><xCoord>393</xCoord><yCoord>170</yCoord></edgeMap>
    <edgeMap><xCoord>392</xCoord><yCoord>170</yCoord></edgeMap>
    <edgeMap><xCoord>391</xCoord><yCoord>170</yCoord></edgeMap>
    <edgeMap><xCoord>390</xCoord><yCoord>170</yCoord></edgeMap>
    <edgeMap><xCoord>389</xCoord><yCoord>169</yCoord></edgeMap>
    <edgeMap><xCoord>388</xCoord><yCoord>169</yCoord></edgeMap>
    <edgeMap><xCoord>387</xCoord><yCoord>169</yCoord></edgeMap>
    <edgeMap><xCoord>386</xCoord><yCoord>169</yCoord></edgeMap>
    <edgeMap><xCoord>385</xCoord><yCoord>169</yCoord></edgeMap>
    <edgeMap><xCoord>384</xCoord><yCoord>169</yCoord></edgeMap>
    <edgeMap><xCoord>383</xCoord><yCoord>169</yCoord></edgeMap>
    <edgeMap><xCoord>382</xCoord><yCoord>169</yCoord></edgeMap>
    <edgeMap><xCoord>381</xCoord><yCoord>169</yCoord></edgeMap>
    <edgeMap><xCoord>380</xCoord><yCoord>169</yCoord></edgeMap>
    <edgeMap><xCoord>379</xCoord><yCoord>169</yCoord></edgeMap>
    <edgeMap><xCoord>378</xCoord><yCoord>169</yCoord></edgeMap>
    <edgeMap><xCoord>377</xCoord><yCoord>169</yCoord></edgeMap>
    <edgeMap><xCoord>376</xCoord><yCoord>169</yCoord></edgeMap>
    <edgeMap><xCoord>375</xCoord><yCoord>169</yCoord></edgeMap>
    <edgeMap><xCoord>374</xCoord><yCoord>169</yCoord></edgeMap>
    <edgeMap><xCoord>373</xCoord><yCoord>169</yCoord></edgeMap>
    <edgeMap><xCoord>372</xCoord><yCoord>169</yCoord></edgeMap>
    <edgeMap><xCoord>371</xCoord><yCoord>169</yCoord></edgeMap>
    <edgeMap><xCoord>370</xCoord><yCoord>170</yCoord></edgeMap>
    <edgeMap><xCoord>369</xCoord><yCoord>170</yCoord></edgeMap>
    <edgeMap><xCoord>368</xCoord><yCoord>170</yCoord></edgeMap>
    <edgeMap><xCoord>367</xCoord><yCoord>170</yCoord></edgeMap>
    <edgeMap><xCoord>366</xCoord><yCoord>170</yCoord></edgeMap>
    <edgeMap><xCoord>365</xCoord><yCoord>170</yCoord></edgeMap>
    <edgeMap><xCoord>364</xCoord><yCoord>170</yCoord></edgeMap>
    <edgeMap><xCoord>363</xCoord><yCoord>170</yCoord></edgeMap>
    <edgeMap><xCoord>362</xCoord><yCoord>170</yCoord></edgeMap>
    <edgeMap><xCoord>361</xCoord><yCoord>170</yCoord></edgeMap>
    <edgeMap><xCoord>361</xCoord><yCoord>171</yCoord></edgeMap>
    <edgeMap><xCoord>360</xCoord><yCoord>172</yCoord></edgeMap>
    <edgeMap><xCoord>360</xCoord><yCoord>173</yCoord></edgeMap>
    <edgeMap><xCoord>359</xCoord><yCoord>174</yCoord></edgeMap>
    <edgeMap><xCoord>359</xCoord><yCoord>175</yCoord></edgeMap>
    <edgeMap><xCoord>358</xCoord><yCoord>176</yCoord></edgeMap>
    <edgeMap><xCoord>358</xCoord><yCoord>177</yCoord></edgeMap>
    <edgeMap><xCoord>357</xCoord><yCoord>178</yCoord></edgeMap>
    <edgeMap><xCoord>357</xCoord><yCoord>179</yCoord></edgeMap>
    <edgeMap><xCoord>356</xCoord><yCoord>180</yCoord></edgeMap>
    <edgeMap><xCoord>356</xCoord><yCoord>181</yCoord></edgeMap>
    <edgeMap><xCoord>355</xCoord><yCoord>182</yCoord></edgeMap>
    <edgeMap><xCoord>355</xCoord><yCoord>183</yCoord></edgeMap>
    <edgeMap><xCoord>354</xCoord><yCoord>184</yCoord></edgeMap>
    <edgeMap><xCoord>353</xCoord><yCoord>185</yCoord></edgeMap>
    <edgeMap><xCoord>353</xCoord><yCoord>186</yCoord></edgeMap>
    <edgeMap><xCoord>352</xCoord><yCoord>187</yCoord></edgeMap>
    <edgeMap><xCoord>352</xCoord><yCoord>188</yCoord></edgeMap>
    <edgeMap><xCoord>351</xCoord><yCoord>189</yCoord></edgeMap>
    <edgeMap><xCoord>350</xCoord><yCoord>190</yCoord></edgeMap>
    <edgeMap><xCoord>350</xCoord><yCoord>191</yCoord></edgeMap>
    <edgeMap><xCoord>349</xCoord><yCoord>192</yCoord></edgeMap>
    <edgeMap><xCoord>348</xCoord><yCoord>193</yCoord></edgeMap>
    <edgeMap><xCoord>348</xCoord><yCoord>194</yCoord></edgeMap>
    <edgeMap><xCoord>347</xCoord><yCoord>195</yCoord></edgeMap>
    <edgeMap><xCoord>347</xCoord><yCoord>196</yCoord></edgeMap>
    <edgeMap><xCoord>346</xCoord><yCoord>197</yCoord></edgeMap>
    <edgeMap><xCoord>345</xCoord><yCoord>198</yCoord></edgeMap>
    <edgeMap><xCoord>344</xCoord><yCoord>199</yCoord></edgeMap>
    <edgeMap><xCoord>343</xCoord><yCoord>200</yCoord></edgeMap>
    <edgeMap><xCoord>342</xCoord><yCoord>201</yCoord></edgeMap>
    <edgeMap><xCoord>341</xCoord><yCoord>202</yCoord></edgeMap>
    <edgeMap><xCoord>340</xCoord><yCoord>203</yCoord></edgeMap>
    <edgeMap><xCoord>339</xCoord><yCoord>204</yCoord></edgeMap>
    <edgeMap><xCoord>338</xCoord><yCoord>205</yCoord></edgeMap>
    <edgeMap><xCoord>337</xCoord><yCoord>206</yCoord></edgeMap>
    <edgeMap><xCoord>336</xCoord><yCoord>207</yCoord></edgeMap>
    <edgeMap><xCoord>335</xCoord><yCoord>208</yCoord></edgeMap>
    <edgeMap><xCoord>334</xCoord><yCoord>209</yCoord></edgeMap>
    <edgeMap><xCoord>333</xCoord><yCoord>210</yCoord></edgeMap>
    <edgeMap><xCoord>332</xCoord><yCoord>211</yCoord></edgeMap>
    <edgeMap><xCoord>331</xCoord><yCoord>212</yCoord></edgeMap>
    <edgeMap><xCoord>331</xCoord><yCoord>213</yCoord></edgeMap>
    <edgeMap><xCoord>330</xCoord><yCoord>214</yCoord></edgeMap>
    <edgeMap><xCoord>330</xCoord><yCoord>215</yCoord></edgeMap>
    <edgeMap><xCoord>329</xCoord><yCoord>216</yCoord></edgeMap>
    <edgeMap><xCoord>329</xCoord><yCoord>217</yCoord></edgeMap>
    <edgeMap><xCoord>328</xCoord><yCoord>218</yCoord></edgeMap>
    <edgeMap><xCoord>328</xCoord><yCoord>219</yCoord></edgeMap>
    <edgeMap><xCoord>327</xCoord><yCoord>220</yCoord></edgeMap>
    <edgeMap><xCoord>327</xCoord><yCoord>221</yCoord></edgeMap>
    <edgeMap><xCoord>326</xCoord><yCoord>222</yCoord></edgeMap>
    <edgeMap><xCoord>326</xCoord><yCoord>223</yCoord></edgeMap>
    <edgeMap><xCoord>325</xCoord><yCoord>224</yCoord></edgeMap>
    <edgeMap><xCoord>325</xCoord><yCoord>225</yCoord></edgeMap>
    <edgeMap><xCoord>324</xCoord><yCoord>226</yCoord></edgeMap>
    <edgeMap><xCoord>323</xCoord><yCoord>227</yCoord></edgeMap>
    <edgeMap><xCoord>322</xCoord><yCoord>228</yCoord></edgeMap>
    <edgeMap><xCoord>322</xCoord><yCoord>229</yCoord></edgeMap>
    <edgeMap><xCoord>321</xCoord><yCoord>230</yCoord></edgeMap>
    <edgeMap><xCoord>320</xCoord><yCoord>231</yCoord></edgeMap>
    <edgeMap><xCoord>319</xCoord><yCoord>232</yCoord></edgeMap>
    <edgeMap><xCoord>319</xCoord><yCoord>233</yCoord></edgeMap>
    <edgeMap><xCoord>318</xCoord><yCoord>234</yCoord></edgeMap>
    <edgeMap><xCoord>317</xCoord><yCoord>235</yCoord></edgeMap>
    <edgeMap><xCoord>317</xCoord><yCoord>236</yCoord></edgeMap>
    <edgeMap><xCoord>316</xCoord><yCoord>237</yCoord></edgeMap>
    <edgeMap><xCoord>315</xCoord><yCoord>238</yCoord></edgeMap>
    <edgeMap><xCoord>314</xCoord><yCoord>239</yCoord></edgeMap>
    <edgeMap><xCoord>314</xCoord><yCoord>240</yCoord></edgeMap>
    <edgeMap><xCoord>313</xCoord><yCoord>241</yCoord></edgeMap>
    <edgeMap><xCoord>312</xCoord><yCoord>242</yCoord></edgeMap>
    <edgeMap><xCoord>312</xCoord><yCoord>243</yCoord></edgeMap>
    <edgeMap><xCoord>311</xCoord><yCoord>244</yCoord></edgeMap>
    <edgeMap><xCoord>310</xCoord><yCoord>245</yCoord></edgeMap>
    <edgeMap><xCoord>310</xCoord><yCoord>246</yCoord></edgeMap>
    <edgeMap><xCoord>309</xCoord><yCoord>247</yCoord></edgeMap>
    <edgeMap><xCoord>308</xCoord><yCoord>248</yCoord></edgeMap>
    <edgeMap><xCoord>307</xCoord><yCoord>249</yCoord></edgeMap>
    <edgeMap><xCoord>307</xCoord><yCoord>250</yCoord></edgeMap>
    <edgeMap><xCoord>306</xCoord><yCoord>251</yCoord></edgeMap>
    <edgeMap><xCoord>305</xCoord><yCoord>252</yCoord></edgeMap>
    <edgeMap><xCoord>305</xCoord><yCoord>253</yCoord></edgeMap>
    <edgeMap><xCoord>304</xCoord><yCoord>254</yCoord></edgeMap>
    <edgeMap><xCoord>303</xCoord><yCoord>255</yCoord></edgeMap>
    <edgeMap><xCoord>303</xCoord><yCoord>256</yCoord></edgeMap>
    <edgeMap><xCoord>302</xCoord><yCoord>257</yCoord></edgeMap>
    <edgeMap><xCoord>302</xCoord><yCoord>258</yCoord></edgeMap>
    <edgeMap><xCoord>301</xCoord><yCoord>259</yCoord></edgeMap>
    <edgeMap><xCoord>300</xCoord><yCoord>260</yCoord></edgeMap>
    <edgeMap><xCoord>300</xCoord><yCoord>261</yCoord></edgeMap>
    <edgeMap><xCoord>299</xCoord><yCoord>262</yCoord></edgeMap>
   </roi>
   <roi>
    <imageZposition>-199.0</imageZposition>
    <imageSOP_UID>1.3.6.1.4.1.14519.5.2.1.6279.6001.267363953457812811093234965009</imageSOP_UID>
    <inclusion>TRUE</inclusion>
    <edgeMap><xCoord>298</xCoord><yCoord>262</yCoord></edgeMap>
    <edgeMap><xCoord>299</xCoord><yCoord>263</yCoord></edgeMap>
    <edgeMap><xCoord>299</xCoord><yCoord>264</yCoord></edgeMap>
    <edgeMap><xCoord>300</xCoord><yCoord>265</yCoord></edgeMap>
    <edgeMap><xCoord>300</xCoord><yCoord>266</yCoord></edgeMap>
    <edgeMap><xCoord>301</xCoord><yCoord>267</yCoord></edgeMap>
    <edgeMap><xCoord>301</xCoord><yCoord>268</yCoord></edgeMap>
    <edgeMap><xCoord>302</xCoord><yCoord>269</yCoord></edgeMap>
    <edgeMap><xCoord>302</xCoord><yCoord>270</yCoord></edgeMap>
    <edgeMap><xCoord>303</xCoord><yCoord>271</yCoord></edgeMap>
    <edgeMap><xCoord>303</xCoord><yCoord>272</yCoord></edgeMap>
    <edgeMap><xCoord>304</xCoord><yCoord>273</yCoord></edgeMap>
    <edgeMap><xCoord>304</xCoord><yCoord>274</yCoord></edgeMap>
    <edgeMap><xCoord>305</xCoord><yCoord>275</yCoord></edgeMap>
    <edgeMap><xCoord>305</xCoord><yCoord>276</yCoord></edgeMap>
    <edgeMap><xCoord>306</xCoord><yCoord>277</yCoord></edgeMap>
    <edgeMap><xCoord>306</xCoord><yCoord>278</yCoord></edgeMap>
    <edgeMap><xCoord>307</xCoord><yCoord>279</yCoord></edgeMap>
    <edgeMap><xCoord>308</xCoord><yCoord>279</yCoord></edgeMap>
    <edgeMap><xCoord>309</xCoord><yCoord>280</yCoord></edgeMap>
    <edgeMap><xCoord>310</xCoord><yCoord>280</yCoord></edgeMap>
    <edgeMap><xCoord>311</xCoord><yCoord>280</yCoord></edgeMap>
    <edgeMap><xCoord>312</xCoord><yCoord>281</yCoord></edgeMap>
    <edgeMap><xCoord>313</xCoord><yCoord>281</yCoord></edgeMap>
    <edgeMap><xCoord>314</xCoord><yCoord>281</yCoord></edgeMap>
    <edgeMap><xCoord>315</xCoord><yCoord>281</yCoord></edgeMap>
    <edgeMap><xCoord>316</xCoord><yCoord>282</yCoord></edgeMap>
    <edgeMap><xCoord>317</xCoord><yCoord>282</yCoord></edgeMap>
    <edgeMap><xCoord>318</xCoord><yCoord>282</yCoord></edgeMap>
    <edgeMap><xCoord>319</xCoord><yCoord>283</yCoord></edgeMap>
    <edgeMap><xCoord>320</xCoord><yCoord>283</yCoord></edgeMap>
    <edgeMap><xCoord>321</xCoord><yCoord>283</yCoord></edgeMap>
    <edgeMap><xCoord>322</xCoord><yCoord>284</yCoord></edgeMap>
    <edgeMap><xCoord>323</xCoord><yCoord>284</yCoord></edgeMap>
    <edgeMap><xCoord>324</xCoord><yCoord>284</yCoord></edgeMap>
    <edgeMap><xCoord>325</xCoord><yCoord>284</yCoord></edgeMap>
    <edgeMap><xCoord>326</xCoord><yCoord>285</yCoord></edgeMap>
    <edgeMap><xCoord>327</xCoord><yCoord>285</yCoord></edgeMap>
    <edgeMap><xCoord>328</xCoord><yCoord>285</yCoord></edgeMap>
    <edgeMap><xCoord>329</xCoord><yCoord>285</yCoord></edgeMap>
    <edgeMap><xCoord>330</xCoord><yCoord>285</yCoord></edgeMap>
    <edgeMap><xCoord>331</xCoord><yCoord>285</yCoord></edgeMap>
    <edgeMap><xCoord>332</xCoord><yCoord>285</yCoord></edgeMap>
    <edgeMap><xCoord>333</xCoord><yCoord>285</yCoord></edgeMap>
    <edgeMap><xCoord>334</xCoord><yCoord>285</yCoord></edgeMap>
    <edgeMap><xCoord>335</xCoord><yCoord>285</yCoord></edgeMap>
    <edgeMap><xCoord>336</xCoord><yCoord>285</yCoord></edgeMap>
    <edgeMap><xCoord>337</xCoord><yCoord>285</yCoord></edgeMap>
    <edgeMap><xCoord>338</xCoord><yCoord>285</yCoord></edgeMap>
    <edgeMap><xCoord>339</xCoord><yCoord>285</yCoord></edgeMap>
    <edgeMap><xCoord>340</xCoord><yCoord>285</yCoord></edgeMap>
    <edgeMap><xCoord>341</xCoord><yCoord>285</yCoord></edgeMap>
    <edgeMap><xCoord>342</xCoord><yCoord>285</yCoord></edgeMap>
    <edgeMap><xCoord>343</xCoord><yCoord>285</yCoord></edgeMap>
    <edgeMap><xCoord>344</xCoord><yCoord>285</yCoord></edgeMap>
    <edgeMap><xCoord>345</xCoord><yCoord>285</yCoord></edgeMap>
    <edgeMap><xCoord>346</xCoord><yCoord>285</yCoord></edgeMap>
    <edgeMap><xCoord>347</xCoord><yCoord>285</yCoord></edgeMap>
    <edgeMap><xCoord>348</xCoord><yCoord>285</yCoord></edgeMap>
    <edgeMap><xCoord>349</xCoord><yCoord>285</yCoord></edgeMap>
    <edgeMap><xCoord>350</xCoord><yCoord>285</yCoord></edgeMap>
    <edgeMap><xCoord>351</xCoord><yCoord>285</yCoord></edgeMap>
    <edgeMap><xCoord>352</xCoord><yCoord>285</yCoord></edgeMap>
    <edgeMap><xCoord>353</xCoord><yCoord>285</yCoord></edgeMap>
    <edgeMap><xCoord>354</xCoord><yCoord>285</yCoord></edgeMap>
    <edgeMap><xCoord>355</xCoord><yCoord>285</yCoord></edgeMap>
    <edgeMap><xCoord>356</xCoord><yCoord>285</yCoord></edgeMap>
    <edgeMap><xCoord>357</xCoord><yCoord>285</yCoord></edgeMap>
    <edgeMap><xCoord>358</xCoord><yCoord>285</yCoord></edgeMap>
    <edgeMap><xCoord>359</xCoord><yCoord>285</yCoord></edgeMap>
    <edgeMap><xCoord>360</xCoord><yCoord>285</yCoord></edgeMap>
    <edgeMap><xCoord>361</xCoord><yCoord>285</yCoord></edgeMap>
    <edgeMap><xCoord>362</xCoord><yCoord>284</yCoord></edgeMap>
    <edgeMap><xCoord>363</xCoord><yCoord>284</yCoord></edgeMap>
    <edgeMap><xCoord>364</xCoord><yCoord>284</yCoord></edgeMap>
    <edgeMap><xCoord>365</xCoord><yCoord>284</yCoord></edgeMap>
    <edgeMap><xCoord>366</xCoord><yCoord>284</yCoord></edgeMap>
    <edgeMap><xCoord>367</xCoord><yCoord>284</yCoord></edgeMap>
    <edgeMap><xCoord>368</xCoord><yCoord>284</yCoord></edgeMap>
    <edgeMap><xCoord>369</xCoord><yCoord>284</yCoord></edgeMap>
    <edgeMap><xCoord>369</xCoord><yCoord>283</yCoord></edgeMap>
    <edgeMap><xCoord>369</xCoord><yCoord>282</yCoord></edgeMap>
    <edgeMap><xCoord>369</xCoord><yCoord>281</yCoord></edgeMap>
    <edgeMap><xCoord>369</xCoord><yCoord>280</yCoord></edgeMap>
    <edgeMap><xCoord>369</xCoord><yCoord>279</yCoord></edgeMap>
    <edgeMap><xCoord>369</xCoord><yCoord>278</yCoord></edgeMap>
    <edgeMap><xCoord>369</xCoord><yCoord>277</yCoord></edgeMap>
    <edgeMap><xCoord>369</xCoord><yCoord>276</yCoord></edgeMap>
    <edgeMap><xCoord>369</xCoord><yCoord>275</yCoord></edgeMap>
    <edgeMap><xCoord>369</xCoord><yCoord>274</yCoord></edgeMap>
    <edgeMap><xCoord>369</xCoord><yCoord>273</yCoord></edgeMap>
    <edgeMap><xCoord>369</xCoord><yCoord>272</yCoord></edgeMap>
    <edgeMap><xCoord>370</xCoord><yCoord>271</yCoord></edgeMap>
    <edgeMap><xCoord>370</xCoord><yCoord>270</yCoord></edgeMap>
    <edgeMap><xCoord>370</xCoord><yCoord>269</yCoord></edgeMap>
    <edgeMap><xCoord>370</xCoord><yCoord>268</yCoord></edgeMap>
    <edgeMap><xCoord>370</xCoord><yCoord>267</yCoord></edgeMap>
    <edgeMap><xCoord>370</xCoord><yCoord>266</yCoord></edgeMap>
    <edgeMap><xCoord>371</xCoord><yCoord>265</yCoord></edgeMap>
    <edgeMap><xCoord>371</xCoord><yCoord>264</yCoord></edgeMap>
    <edgeMap><xCoord>371</xCoord><yCoord>263</yCoord></edgeMap>
    <edgeMap><xCoord>372</xCoord><yCoord>263</yCoord></edgeMap>
    <edgeMap><xCoord>373</xCoord><yCoord>262</yCoord></edgeMap>
    <edgeMap><xCoord>374</xCoord><yCoord>262</yCoord></edgeMap>
    <edgeMap><xCoord>375</xCoord><yCoord>262</yCoord></edgeMap>
    <edgeMap><xCoord>376</xCoord><yCoord>262</yCoord></edgeMap>
    <edgeMap><xCoord>377</xCoord><yCoord>261</yCoord></edgeMap>
    <edgeMap><xCoord>378</xCoord><yCoord>261</yCoord></edgeMap>
    <edgeMap><xCoord>379</xCoord><yCoord>261</yCoord></edgeMap>
    <edgeMap><xCoord>380</xCoord><yCoord>260</yCoord></edgeMap>
    <edgeMap><xCoord>381</xCoord><yCoord>260</yCoord></edgeMap>
    <edgeMap><xCoord>382</xCoord><yCoord>260</yCoord></edgeMap>
    <edgeMap><xCoord>383</xCoord><yCoord>260</yCoord></edgeMap>
    <edgeMap><xCoord>384</xCoord><yCoord>259</yCoord></edgeMap>
    <edgeMap><xCoord>385</xCoord><yCoord>259</yCoord></edgeMap>
    <edgeMap><xCoord>386</xCoord><yCoord>259</yCoord></edgeMap>
    <edgeMap><xCoord>387</xCoord><yCoord>258</yCoord></edgeMap>
    <edgeMap><xCoord>388</xCoord><yCoord>258</yCoord></edgeMap>
    <edgeMap><xCoord>389</xCoord><yCoord>258</yCoord></edgeMap>
    <edgeMap><xCoord>390</xCoord><yCoord>258</yCoord></edgeMap>
    <edgeMap><xCoord>391</xCoord><yCoord>257</yCoord></edgeMap>
    <edgeMap><xCoord>392</xCoord><yCoord>257</yCoord></edgeMap>
    <edgeMap><xCoord>393</xCoord><yCoord>256</yCoord></edgeMap>
    <edgeMap><xCoord>394</xCoord><yCoord>256</yCoord></edgeMap>
    <edgeMap><xCoord>395</xCoord><yCoord>255</yCoord></edgeMap>
    <edgeMap><xCoord>396</xCoord><yCoord>254</yCoord></edgeMap>
    <edgeMap><xCoord>397</xCoord><yCoord>254</yCoord></edgeMap>
    <edgeMap><xCoord>398</xCoord><yCoord>253</yCoord></edgeMap>
    <edgeMap><xCoord>399</xCoord><yCoord>252</yCoord></edgeMap>
    <edgeMap><xCoord>400</xCoord><yCoord>252</yCoord></edgeMap>
    <edgeMap><xCoord>401</xCoord><yCoord>251</yCoord></edgeMap>
    <edgeMap><xCoord>402</xCoord><yCoord>251</yCoord></edgeMap>
    <edgeMap><xCoord>403</xCoord><yCoord>250</yCoord></edgeMap>
    <edgeMap><xCoord>404</xCoord><yCoord>249</yCoord></edgeMap>
    <edgeMap><xCoord>405</xCoord><yCoord>249</yCoord></edgeMap>
    <edgeMap><xCoord>406</xCoord><yCoord>248</yCoord></edgeMap>
    <edgeMap><xCoord>407</xCoord><yCoord>247</yCoord></edgeMap>
    <edgeMap><xCoord>408</xCoord><yCoord>247</yCoord></edgeMap>
    <edgeMap><xCoord>409</xCoord><yCoord>246</yCoord></edgeMap>
    <edgeMap><xCoord>410</xCoord><yCoord>245</yCoord></edgeMap>
    <edgeMap><xCoord>411</xCoord><yCoord>245</yCoord></edgeMap>
    <edgeMap><xCoord>412</xCoord><yCoord>244</yCoord></edgeMap>
    <edgeMap><xCoord>413</xCoord><yCoord>243</yCoord></edgeMap>
    <edgeMap><xCoord>413</xCoord><yCoord>242</yCoord></edgeMap>
    <edgeMap><xCoord>414</xCoord><yCoord>241</yCoord></edgeMap>
    <edgeMap><xCoord>414</xCoord><yCoord>240</yCoord></edgeMap>
    <edgeMap><xCoord>415</xCoord><yCoord>239</yCoord></edgeMap>
    <edgeMap><xCoord>415</xCoord><yCoord>238</yCoord></edgeMap>
    <edgeMap><xCoord>416</xCoord><yCoord>237</yCoord></edgeMap>
    <edgeMap><xCoord>416</xCoord><yCoord>236</yCoord></edgeMap>
    <edgeMap><xCoord>417</xCoord><yCoord>235</yCoord></edgeMap>
    <edgeMap><xCoord>417</xCoord><yCoord>234</yCoord></edgeMap>
    <edgeMap><xCoord>418</xCoord><yCoord>233</yCoord></edgeMap>
    <edgeMap><xCoord>418</xCoord><yCoord>232</yCoord></edgeMap>
    <edgeMap><xCoord>419</xCoord><yCoord>231</yCoord></edgeMap>
    <edgeMap><xCoord>419</xCoord><yCoord>230</yCoord></edgeMap>
    <edgeMap><xCoord>420</xCoord><yCoord>229</yCoord></edgeMap>
    <edgeMap><xCoord>420</xCoord><yCoord>228</yCoord></edgeMap>
    <edgeMap><xCoord>421</xCoord><yCoord>227</yCoord></edgeMap>
    <edgeMap><xCoord>421</xCoord><yCoord>226</yCoord></edgeMap>
    <edgeMap><xCoord>421</xCoord><yCoord>225</yCoord></edgeMap>
    <edgeMap><xCoord>421</xCoord><yCoord>224</yCoord></edgeMap>
    <edgeMap><xCoord>421</xCoord><yCoord>223</yCoord></edgeMap>
    <edgeMap><xCoord>421</xCoord><yCoord>222</yCoord></edgeMap>
    <edgeMap><xCoord>421</xCoord><yCoord>221</yCoord></edgeMap>
    <edgeMap><xCoord>421</xCoord><yCoord>220</yCoord></edgeMap>
    <edgeMap><xCoord>421</xCoord><yCoord>219</yCoord></edgeMap>
    <edgeMap><xCoord>421</xCoord><yCoord>218</yCoord></edgeMap>
    <edgeMap><xCoord>421</xCoord><yCoord>217</yCoord></edgeMap>
    <edgeMap><xCoord>422</xCoord><yCoord>216</yCoord></edgeMap>
    <edgeMap><xCoord>422</xCoord><yCoord>215</yCoord></edgeMap>
    <edgeMap><xCoord>422</xCoord><yCoord>214</yCoord></edgeMap>
    <edgeMap><xCoord>422</xCoord><yCoord>213</yCoord></edgeMap>
    <edgeMap><xCoord>422</xCoord><yCoord>212</yCoord></edgeMap>
    <edgeMap><xCoord>422</xCoord><yCoord>211</yCoord></edgeMap>
    <edgeMap><xCoord>422</xCoord><yCoord>210</yCoord></edgeMap>
    <edgeMap><xCoord>422</xCoord><yCoord>209</yCoord></edgeMap>
    <edgeMap><xCoord>422</xCoord><yCoord>208</yCoord></edgeMap>
    <edgeMap><xCoord>422</xCoord><yCoord>207</yCoord></edgeMap>
    <edgeMap><xCoord>422</xCoord><yCoord>206</yCoord></edgeMap>
    <edgeMap><xCoord>421</xCoord><yCoord>205</yCoord></edgeMap>
    <edgeMap><xCoord>420</xCoord><yCoord>204</yCoord></edgeMap>
    <edgeMap><xCoord>420</xCoord><yCoord>203</yCoord></edgeMap>
    <edgeMap><xCoord>419</xCoord><yCoord>202</yCoord></edgeMap>
    <edgeMap><xCoord>418</xCoord><yCoord>201</yCoord></edgeMap>
    <edgeMap><xCoord>417</xCoord><yCoord>200</yCoord></edgeMap>
    <edgeMap><xCoord>416</xCoord><yCoord>199</yCoord></edgeMap>
    <edgeMap><xCoord>416</xCoord><yCoord>198</yCoord></edgeMap>
    <edgeMap><xCoord>415</xCoord><yCoord>197</yCoord></edgeMap>
    <edgeMap><xCoord>414</xCoord><yCoord>196</yCoord></edgeMap>
    <edgeMap><xCoord>413</xCoord><yCoord>195</yCoord></edgeMap>
    <edgeMap><xCoord>412</xCoord><yCoord>194</yCoord></edgeMap>
    <edgeMap><xCoord>412</xCoord><yCoord>193</yCoord></edgeMap>
    <edgeMap><xCoord>411</xCoord><yCoord>192</yCoord></edgeMap>
    <edgeMap><xCoord>410</xCoord><yCoord>191</yCoord></edgeMap>
    <edgeMap><xCoord>409</xCoord><yCoord>190</yCoord></edgeMap>
    <edgeMap><xCoord>409</xCoord><yCoord>189</yCoord></edgeMap>
    <edgeMap><xCoord>408</xCoord><yCoord>188</yCoord></edgeMap>
    <edgeMap><xCoord>408</xCoord><yCoord>187</yCoord></edgeMap>
    <edgeMap><xCoord>407</xCoord><yCoord>186</yCoord></edgeMap>
    <edgeMap><xCoord>407</xCoord><yCoord>185</yCoord></edgeMap>
    <edgeMap><xCoord>406</xCoord><yCoord>184</yCoord></edgeMap>
    <edgeMap><xCoord>406</xCoord><yCoord>183</yCoord></edgeMap>
    <edgeMap><xCoord>405</xCoord><yCoord>182</yCoord></edgeMap>
    <edgeMap><xCoord>405</xCoord><yCoord>181</yCoord></edgeMap>
    <edgeMap><xCoord>404</xCoord><yCoord>180</yCoord></edgeMap>
    <edgeMap><xCoord>404</xCoord><yCoord>179</yCoord></edgeMap>
    <edgeMap><xCoord>403</xCoord><yCoord>178</yCoord></edgeMap>
    <edgeMap><xCoord>402</xCoord><yCoord>177</yCoord></edgeMap>
    <edgeMap><xCoord>402</xCoord><yCoord>176</yCoord></edgeMap>
    <edgeMap><xCoord>401</xCoord><yCoord>175</yCoord></edgeMap>
    <edgeMap><xCoord>400</xCoord><yCoord>174</yCoord></edgeMap>
    <edgeMap><xCoord>400</xCoord><yCoord>173</yCoord></edgeMap>
    <edgeMap><xCoord>399</xCoord><yCoord>172</yCoord></edgeMap>
    <edgeMap><xCoord>398</xCoord><yCoord>171</yCoord></edgeMap>
    <edgeMap><xCoord>398</xCoord><yCoord>170</yCoord></edgeMap>
    <edgeMap><xCoord>397</xCoord><yCoord>169</yCoord></edgeMap>
    <edgeMap><xCoord>396</xCoord><yCoord>168</yCoord></edgeMap>
    <edgeMap><xCoord>396</xCoord><yCoord>167</yCoord></edgeMap>
    <edgeMap><xCoord>395</xCoord><yCoord>166</yCoord></edgeMap>
    <edgeMap><xCoord>394</xCoord><yCoord>166</yCoord></edgeMap>
    <edgeMap><xCoord>393</xCoord><yCoord>166</yCoord></edgeMap>
    <edgeMap><xCoord>392</xCoord><yCoord>167</yCoord></edgeMap>
    <edgeMap><xCoord>391</xCoord><yCoord>167</yCoord></edgeMap>
    <edgeMap><xCoord>390</xCoord><yCoord>167</yCoord></edgeMap>
    <edgeMap><xCoord>389</xCoord><yCoord>167</yCoord></edgeMap>
    <edgeMap><xCoord>388</xCoord><yCoord>167</yCoord></edgeMap>
    <edgeMap><xCoord>387</xCoord><yCoord>168</yCoord></edgeMap>
    <edgeMap><xCoord>386</xCoord><yCoord>168</yCoord></edgeMap>
    <edgeMap><xCoord>385</xCoord><yCoord>168</yCoord></edgeMap>
    <edgeMap><xCoord>384</xCoord><yCoord>168</yCoord></edgeMap>
    <edgeMap><xCoord>383</xCoord><yCoord>168</yCoord></edgeMap>
    <edgeMap><xCoord>382</xCoord><yCoord>169</yCoord></edgeMap>
    <edgeMap><xCoord>381</xCoord><yCoord>169</yCoord></edgeMap>
    <edgeMap><xCoord>380</xCoord><yCoord>169</yCoord></edgeMap>
    <edgeMap><xCoord>379</xCoord><yCoord>169</yCoord></edgeMap>
    <edgeMap><xCoord>378</xCoord><yCoord>169</yCoord></edgeMap>
    <edgeMap><xCoord>377</xCoord><yCoord>170</yCoord></edgeMap>
    <edgeMap><xCoord>376</xCoord><yCoord>170</yCoord></edgeMap>
    <edgeMap><xCoord>375</xCoord><yCoord>170</yCoord></edgeMap>
    <edgeMap><xCoord>374</xCoord><yCoord>170</yCoord></edgeMap>
    <edgeMap><xCoord>373</xCoord><yCoord>171</yCoord></edgeMap>
    <edgeMap><xCoord>372</xCoord><yCoord>171</yCoord></edgeMap>
    <edgeMap><xCoord>371</xCoord><yCoord>172</yCoord></edgeMap>
    <edgeMap><xCoord>370</xCoord><yCoord>172</yCoord></edgeMap>
    <edgeMap><xCoord>369</xCoord><yCoord>173</yCoord></edgeMap>
    <edgeMap><xCoord>368</xCoord><yCoord>173</yCoord></edgeMap>
    <edgeMap><xCoord>367</xCoord><yCoord>174</yCoord></edgeMap>
    <edgeMap><xCoord>366</xCoord><yCoord>174</yCoord></edgeMap>
    <edgeMap><xCoord>365</xCoord><yCoord>174</yCoord></edgeMap>
    <edgeMap><xCoord>364</xCoord><yCoord>175</yCoord></edgeMap>
    <edgeMap><xCoord>363</xCoord><yCoord>175</yCoord></edgeMap>
    <edgeMap><xCoord>362</xCoord><yCoord>176</yCoord></edgeMap>
    <edgeMap><xCoord>361</xCoord><yCoord>176</yCoord></edgeMap>
    <edgeMap><xCoord>360</xCoord><yCoord>177</yCoord></edgeMap>
    <edgeMap><xCoord>359</xCoord><yCoord>177</yCoord></edgeMap>
    <edgeMap><xCoord>358</xCoord><yCoord>178</yCoord></edgeMap>
    <edgeMap><xCoord>357</xCoord><yCoord>178</yCoord></edgeMap>
    <edgeMap><xCoord>357</xCoord><yCoord>179</yCoord></edgeMap>
    <edgeMap><xCoord>356</xCoord><yCoord>180</yCoord></edgeMap>
    <edgeMap><xCoord>356</xCoord><yCoord>181</yCoord></edgeMap>
    <edgeMap><xCoord>356</xCoord><yCoord>182</yCoord></edgeMap>
    <edgeMap><xCoord>355</xCoord><yCoord>183</yCoord></edgeMap>
    <edgeMap><xCoord>355</xCoord><yCoord>184</yCoord></edgeMap>
    <edgeMap><xCoord>355</xCoord><yCoord>185</yCoord></edgeMap>
    <edgeMap><xCoord>354</xCoord><yCoord>186</yCoord></edgeMap>
    <edgeMap><xCoord>354</xCoord><yCoord>187</yCoord></edgeMap>
    <edgeMap><xCoord>354</xCoord><yCoord>188</yCoord></edgeMap>
    <edgeMap><xCoord>354</xCoord><yCoord>189</yCoord></edgeMap>
    <edgeMap><xCoord>353</xCoord><yCoord>190</yCoord></edgeMap>
    <edgeMap><xCoord>353</xCoord><yCoord>191</yCoord></edgeMap>
    <edgeMap><xCoord>353</xCoord><yCoord>192</yCoord></edgeMap>
    <edgeMap><xCoord>352</xCoord><yCoord>193</yCoord></edgeMap>
    <edgeMap><xCoord>352</xCoord><yCoord>194</yCoord></edgeMap>
    <edgeMap><xCoord>352</xCoord><yCoord>195</yCoord></edgeMap>
    <edgeMap><xCoord>351</xCoord><yCoord>196</yCoord></edgeMap>
    <edgeMap><xCoord>351</xCoord><yCoord>197</yCoord></edgeMap>
    <edgeMap><xCoord>350</xCoord><yCoord>198</yCoord></edgeMap>
    <edgeMap><xCoord>349</xCoord><yCoord>199</yCoord></edgeMap>
    <edgeMap><xCoord>348</xCoord><yCoord>200</yCoord></edgeMap>
    <edgeMap><xCoord>348</xCoord><yCoord>201</yCoord></edgeMap>
    <edgeMap><xCoord>347</xCoord><yCoord>202</yCoord></edgeMap>
    <edgeMap><xCoord>346</xCoord><yCoord>203</yCoord></edgeMap>
    <edgeMap><xCoord>345</xCoord><yCoord>204</yCoord></edgeMap>
    <edgeMap><xCoord>344</xCoord><yCoord>205</yCoord></edgeMap>
    <edgeMap><xCoord>343</xCoord><yCoord>206</yCoord></edgeMap>
    <edgeMap><xCoord>342</xCoord><yCoord>207</yCoord></edgeMap>
    <edgeMap><xCoord>341</xCoord><yCoord>208</yCoord></edgeMap>
    <edgeMap><xCoord>341</xCoord><yCoord>209</yCoord></edgeMap>
    <edgeMap><xCoord>340</xCoord><yCoord>210</yCoord></edgeMap>
    <edgeMap><xCoord>339</xCoord><yCoord>211</yCoord></edgeMap>
    <edgeMap><xCoord>338</xCoord><yCoord>212</yCoord></edgeMap>
    <edgeMap><xCoord>337</xCoord><yCoord>213</yCoord></edgeMap>
    <edgeMap><xCoord>336</xCoord><yCoord>214</yCoord></edgeMap>
    <edgeMap><xCoord>335</xCoord><yCoord>215</yCoord></edgeMap>
    <edgeMap><xCoord>335</xCoord><yCoord>216</yCoord></edgeMap>
    <edgeMap><xCoord>334</xCoord><yCoord>217</yCoord></edgeMap>
    <edgeMap><xCoord>333</xCoord><yCoord>218</yCoord></edgeMap>
    <edgeMap><xCoord>332</xCoord><yCoord>219</yCoord></edgeMap>
    <edgeMap><xCoord>331</xCoord><yCoord>220</yCoord></edgeMap>
    <edgeMap><xCoord>330</xCoord><yCoord>221</yCoord></edgeMap>
    <edgeMap><xCoord>330</xCoord><yCoord>222</yCoord></edgeMap>
    <edgeMap><xCoord>329</xCoord><yCoord>223</yCoord></edgeMap>
    <edgeMap><xCoord>328</xCoord><yCoord>224</yCoord></edgeMap>
    <edgeMap><xCoord>327</xCoord><yCoord>225</yCoord></edgeMap>
    <edgeMap><xCoord>326</xCoord><yCoord>226</yCoord></edgeMap>
    <edgeMap><xCoord>325</xCoord><yCoord>227</yCoord></edgeMap>
    <edgeMap><xCoord>325</xCoord><yCoord>228</yCoord></edgeMap>
    <edgeMap><xCoord>324</xCoord><yCoord>229</yCoord></edgeMap>
    <edgeMap><xCoord>323</xCoord><yCoord>230</yCoord></edgeMap>
    <edgeMap><xCoord>322</xCoord><yCoord>231</yCoord></edgeMap>
    <edgeMap><xCoord>321</xCoord><yCoord>231</yCoord></edgeMap>
    <edgeMap><xCoord>320</xCoord><yCoord>232</yCoord></edgeMap>
    <edgeMap><xCoord>319</xCoord><yCoord>232</yCoord></edgeMap>
    <edgeMap><xCoord>318</xCoord><yCoord>233</yCoord></edgeMap>
    <edgeMap><xCoord>317</xCoord><yCoord>234</yCoord></edgeMap>
    <edgeMap><xCoord>316</xCoord><yCoord>234</yCoord></edgeMap>
    <edgeMap><xCoord>315</xCoord><yCoord>235</yCoord></edgeMap>
    <edgeMap><xCoord>314</xCoord><yCoord>235</yCoord></edgeMap>
    <edgeMap><xCoord>313</xCoord><yCoord>236</yCoord></edgeMap>
    <edgeMap><xCoord>312</xCoord><yCoord>236</yCoord></edgeMap>
    <edgeMap><xCoord>311</xCoord><yCoord>237</yCoord></edgeMap>
    <edgeMap><xCoord>310</xCoord><yCoord>238</yCoord></edgeMap>
    <edgeMap><xCoord>309</xCoord><yCoord>238</yCoord></edgeMap>
    <edgeMap><xCoord>308</xCoord><yCoord>239</yCoord></edgeMap>
    <edgeMap><xCoord>307</xCoord><yCoord>239</yCoord></edgeMap>
    <edgeMap><xCoord>306</xCoord><yCoord>240</yCoord></edgeMap>
    <edgeMap><xCoord>306</xCoord><yCoord>241</yCoord></edgeMap>
    <edgeMap><xCoord>306</xCoord><yCoord>242</yCoord></edgeMap>
    <edgeMap><xCoord>306</xCoord><yCoord>243</yCoord></edgeMap>
    <edgeMap><xCoord>305</xCoord><yCoord>244</yCoord></edgeMap>
    <edgeMap><xCoord>305</xCoord><yCoord>245</yCoord></edgeMap>
    <edgeMap><xCoord>305</xCoord><yCoord>246</yCoord></edgeMap>
    <edgeMap><xCoord>305</xCoord><yCoord>247</yCoord></edgeMap>
    <edgeMap><xCoord>305</xCoord><yCoord>248</yCoord></edgeMap>
    <edgeMap><xCoord>305</xCoord><yCoord>249</yCoord></edgeMap>
    <edgeMap><xCoord>305</xCoord><yCoord>250</yCoord></edgeMap>
    <edgeMap><xCoord>305</xCoord><yCoord>251</yCoord></edgeMap>
    <edgeMap><xCoord>304</xCoord><yCoord>252</yCoord></edgeMap>
    <edgeMap><xCoord>304</xCoord><yCoord>253</yCoord></edgeMap>
    <edgeMap><xCoord>304</xCoord><yCoord>254</yCoord></edgeMap>
    <edgeMap><xCoord>304</xCoord><yCoord>255</yCoord></edgeMap>
    <edgeMap><xCoord>304</xCoord><yCoord>256</yCoord></edgeMap>
    <edgeMap><xCoord>304</xCoord><yCoord>257</yCoord></edgeMap>
    <edgeMap><xCoord>304</xCoord><yCoord>258</yCoord></edgeMap>
    <edgeMap><xCoord>303</xCoord><yCoord>259</yCoord></edgeMap>
    <edgeMap><xCoord>303</xCoord><yCoord>260</yCoord></edgeMap>
    <edgeMap><xCoord>303</xCoord><yCoord>261</yCoord></edgeMap>
    <edgeMap><xCoord>303</xCoord><yCoord>262</yCoord></edgeMap>
    <edgeMap><xCoord>302</xCoord><yCoord>262</yCoord></edgeMap>
    <edgeMap><xCoord>301</xCoord><yCoord>262</yCoord></edgeMap>
    <edgeMap><xCoord>300</xCoord><yCoord>262</yCoord></edgeMap>
    <edgeMap><xCoord>299</xCoord><yCoord>262</yCoord></edgeMap>
    <edgeMap><xCoord>303</xCoord><yCoord>262</yCoord></edgeMap>
   </roi>
   <roi>
    <imageZposition>-202.0</imageZposition>
    <imageSOP_UID>1.3.6.1.4.1.14519.5.2.1.6279.6001.844801307605392918786982522976</imageSOP_UID>
    <inclusion>TRUE</inclusion>
    <edgeMap><xCoord>300</xCoord><yCoord>258</yCoord></edgeMap>
    <edgeMap><xCoord>300</xCoord><yCoord>259</yCoord></edgeMap>
    <edgeMap><xCoord>301</xCoord><yCoord>260</yCoord></edgeMap>
    <edgeMap><xCoord>301</xCoord><yCoord>261</yCoord></edgeMap>
    <edgeMap><xCoord>301</xCoord><yCoord>262</yCoord></edgeMap>
    <edgeMap><xCoord>302</xCoord><yCoord>263</yCoord></edgeMap>
    <edgeMap><xCoord>302</xCoord><yCoord>264</yCoord></edgeMap>
    <edgeMap><xCoord>302</xCoord><yCoord>265</yCoord></edgeMap>
    <edgeMap><xCoord>303</xCoord><yCoord>266</yCoord></edgeMap>
    <edgeMap><xCoord>303</xCoord><yCoord>267</yCoord></edgeMap>
    <edgeMap><xCoord>303</xCoord><yCoord>268</yCoord></edgeMap>
    <edgeMap><xCoord>303</xCoord><yCoord>269</yCoord></edgeMap>
    <edgeMap><xCoord>304</xCoord><yCoord>270</yCoord></edgeMap>
    <edgeMap><xCoord>304</xCoord><yCoord>271</yCoord></edgeMap>
    <edgeMap><xCoord>304</xCoord><yCoord>272</yCoord></edgeMap>
    <edgeMap><xCoord>305</xCoord><yCoord>273</yCoord></edgeMap>
    <edgeMap><xCoord>305</xCoord><yCoord>274</yCoord></edgeMap>
    <edgeMap><xCoord>305</xCoord><yCoord>275</yCoord></edgeMap>
    <edgeMap><xCoord>306</xCoord><yCoord>276</yCoord></edgeMap>
    <edgeMap><xCoord>306</xCoord><yCoord>277</yCoord></edgeMap>
    <edgeMap><xCoord>307</xCoord><yCoord>277</yCoord></edgeMap>
    <edgeMap><xCoord>308</xCoord><yCoord>278</yCoord></edgeMap>
    <edgeMap><xCoord>309</xCoord><yCoord>278</yCoord></edgeMap>
    <edgeMap><xCoord>310</xCoord><yCoord>279</yCoord></edgeMap>
    <edgeMap><xCoord>311</xCoord><yCoord>279</yCoord></edgeMap>
    <edgeMap><xCoord>312</xCoord><yCoord>279</yCoord></edgeMap>
    <edgeMap><xCoord>313</xCoord><yCoord>280</yCoord></edgeMap>
    <edgeMap><xCoord>314</xCoord><yCoord>280</yCoord></edgeMap>
    <edgeMap><xCoord>315</xCoord><yCoord>281</yCoord></edgeMap>
    <edgeMap><xCoord>316</xCoord><yCoord>281</yCoord></edgeMap>
    <edgeMap><xCoord>317</xCoord><yCoord>282</yCoord></edgeMap>
    <edgeMap><xCoord>318</xCoord><yCoord>282</yCoord></edgeMap>
    <edgeMap><xCoord>319</xCoord><yCoord>282</yCoord></edgeMap>
    <edgeMap><xCoord>320</xCoord><yCoord>283</yCoord></edgeMap>
    <edgeMap><xCoord>321</xCoord><yCoord>283</yCoord></edgeMap>
    <edgeMap><xCoord>322</xCoord><yCoord>284</yCoord></edgeMap>
    <edgeMap><xCoord>323</xCoord><yCoord>284</yCoord></edgeMap>
    <edgeMap><xCoord>324</xCoord><yCoord>284</yCoord></edgeMap>
    <edgeMap><xCoord>325</xCoord><yCoord>284</yCoord></edgeMap>
    <edgeMap><xCoord>326</xCoord><yCoord>284</yCoord></edgeMap>
    <edgeMap><xCoord>327</xCoord><yCoord>284</yCoord></edgeMap>
    <edgeMap><xCoord>328</xCoord><yCoord>284</yCoord></edgeMap>
    <edgeMap><xCoord>329</xCoord><yCoord>284</yCoord></edgeMap>
    <edgeMap><xCoord>330</xCoord><yCoord>284</yCoord></edgeMap>
    <edgeMap><xCoord>331</xCoord><yCoord>283</yCoord></edgeMap>
    <edgeMap><xCoord>332</xCoord><yCoord>283</yCoord></edgeMap>
    <edgeMap><xCoord>333</xCoord><yCoord>283</yCoord></edgeMap>
    <edgeMap><xCoord>334</xCoord><yCoord>283</yCoord></edgeMap>
    <edgeMap><xCoord>335</xCoord><yCoord>283</yCoord></edgeMap>
    <edgeMap><xCoord>336</xCoord><yCoord>283</yCoord></edgeMap>
    <edgeMap><xCoord>337</xCoord><yCoord>283</yCoord></edgeMap>
    <edgeMap><xCoord>338</xCoord><yCoord>283</yCoord></edgeMap>
    <edgeMap><xCoord>339</xCoord><yCoord>283</yCoord></edgeMap>
    <edgeMap><xCoord>340</xCoord><yCoord>282</yCoord></edgeMap>
    <edgeMap><xCoord>341</xCoord><yCoord>282</yCoord></edgeMap>
    <edgeMap><xCoord>342</xCoord><yCoord>282</yCoord></edgeMap>
    <edgeMap><xCoord>343</xCoord><yCoord>282</yCoord></edgeMap>
    <edgeMap><xCoord>344</xCoord><yCoord>281</yCoord></edgeMap>
    <edgeMap><xCoord>345</xCoord><yCoord>281</yCoord></edgeMap>
    <edgeMap><xCoord>346</xCoord><yCoord>281</yCoord></edgeMap>
    <edgeMap><xCoord>347</xCoord><yCoord>281</yCoord></edgeMap>
    <edgeMap><xCoord>348</xCoord><yCoord>280</yCoord></edgeMap>
    <edgeMap><xCoord>349</xCoord><yCoord>280</yCoord></edgeMap>
    <edgeMap><xCoord>350</xCoord><yCoord>280</yCoord></edgeMap>
    <edgeMap><xCoord>351</xCoord><yCoord>280</yCoord></edgeMap>
    <edgeMap><xCoord>352</xCoord><yCoord>279</yCoord></edgeMap>
    <edgeMap><xCoord>353</xCoord><yCoord>279</yCoord></edgeMap>
    <edgeMap><xCoord>354</xCoord><yCoord>279</yCoord></edgeMap>
    <edgeMap><xCoord>355</xCoord><yCoord>279</yCoord></edgeMap>
    <edgeMap><xCoord>356</xCoord><yCoord>278</yCoord></edgeMap>
    <edgeMap><xCoord>357</xCoord><yCoord>278</yCoord></edgeMap>
    <edgeMap><xCoord>358</xCoord><yCoord>278</yCoord></edgeMap>
    <edgeMap><xCoord>359</xCoord><yCoord>277</yCoord></edgeMap>
    <edgeMap><xCoord>360</xCoord><yCoord>277</yCoord></edgeMap>
    <edgeMap><xCoord>361</xCoord><yCoord>276</yCoord></edgeMap>
    <edgeMap><xCoord>362</xCoord><yCoord>276</yCoord></edgeMap>
    <edgeMap><xCoord>363</xCoord><yCoord>275</yCoord></edgeMap>
    <edgeMap><xCoord>364</xCoord><yCoord>275</yCoord></edgeMap>
    <edgeMap><xCoord>365</xCoord><yCoord>274</yCoord></edgeMap>
    <edgeMap><xCoord>366</xCoord><yCoord>274</yCoord></edgeMap>
    <edgeMap><xCoord>367</xCoord><yCoord>273</yCoord></edgeMap>
    <edgeMap><xCoord>368</xCoord><yCoord>273</yCoord></edgeMap>
    <edgeMap><xCoord>368</xCoord><yCoord>272</yCoord></edgeMap>
    <edgeMap><xCoord>368</xCoord><yCoord>271</yCoord></edgeMap>
    <edgeMap><xCoord>368</xCoord><yCoord>270</yCoord></edgeMap>
    <edgeMap><xCoord>368</xCoord><yCoord>269</yCoord></edgeMap>
    <edgeMap><xCoord>368</xCoord><yCoord>268</yCoord></edgeMap>
    <edgeMap><xCoord>368</xCoord><yCoord>267</yCoord></edgeMap>
    <edgeMap><xCoord>368</xCoord><yCoord>266</yCoord></edgeMap>
    <edgeMap><xCoord>368</xCoord><yCoord>265</yCoord></edgeMap>
    <edgeMap><xCoord>368</xCoord><yCoord>264</yCoord></edgeMap>
    <edgeMap><xCoord>368</xCoord><yCoord>263</yCoord></edgeMap>
    <edgeMap><xCoord>368</xCoord><yCoord>262</yCoord></edgeMap>
    <edgeMap><xCoord>369</xCoord><yCoord>262</yCoord></edgeMap>
    <edgeMap><xCoord>370</xCoord><yCoord>261</yCoord></edgeMap>
    <edgeMap><xCoord>371</xCoord><yCoord>261</yCoord></edgeMap>
    <edgeMap><xCoord>372</xCoord><yCoord>261</yCoord></edgeMap>
    <edgeMap><xCoord>373</xCoord><yCoord>260</yCoord></edgeMap>
    <edgeMap><xCoord>374</xCoord><yCoord>260</yCoord></edgeMap>
    <edgeMap><xCoord>375</xCoord><yCoord>260</yCoord></edgeMap>
    <edgeMap><xCoord>376</xCoord><yCoord>259</yCoord></edgeMap>
    <edgeMap><xCoord>377</xCoord><yCoord>259</yCoord></edgeMap>
    <edgeMap><xCoord>378</xCoord><yCoord>258</yCoord></edgeMap>
    <edgeMap><xCoord>379</xCoord><yCoord>258</yCoord></edgeMap>
    <edgeMap><xCoord>380</xCoord><yCoord>258</yCoord></edgeMap>
    <edgeMap><xCoord>381</xCoord><yCoord>257</yCoord></edgeMap>
    <edgeMap><xCoord>382</xCoord><yCoord>257</yCoord></edgeMap>
    <edgeMap><xCoord>383</xCoord><yCoord>257</yCoord></edgeMap>
    <edgeMap><xCoord>384</xCoord><yCoord>256</yCoord></edgeMap>
    <edgeMap><xCoord>385</xCoord><yCoord>256</yCoord></edgeMap>
    <edgeMap><xCoord>386</xCoord><yCoord>255</yCoord></edgeMap>
    <edgeMap><xCoord>387</xCoord><yCoord>255</yCoord></edgeMap>
    <edgeMap><xCoord>388</xCoord><yCoord>254</yCoord></edgeMap>
    <edgeMap><xCoord>389</xCoord><yCoord>254</yCoord></edgeMap>
    <edgeMap><xCoord>390</xCoord><yCoord>253</yCoord></edgeMap>
    <edgeMap><xCoord>391</xCoord><yCoord>253</yCoord></edgeMap>
    <edgeMap><xCoord>392</xCoord><yCoord>252</yCoord></edgeMap>
    <edgeMap><xCoord>393</xCoord><yCoord>251</yCoord></edgeMap>
    <edgeMap><xCoord>394</xCoord><yCoord>251</yCoord></edgeMap>
    <edgeMap><xCoord>395</xCoord><yCoord>250</yCoord></edgeMap>
    <edgeMap><xCoord>396</xCoord><yCoord>250</yCoord></edgeMap>
    <edgeMap><xCoord>397</xCoord><yCoord>249</yCoord></edgeMap>
    <edgeMap><xCoord>398</xCoord><yCoord>249</yCoord></edgeMap>
    <edgeMap><xCoord>399</xCoord><yCoord>248</yCoord></edgeMap>
    <edgeMap><xCoord>400</xCoord><yCoord>247</yCoord></edgeMap>
    <edgeMap><xCoord>401</xCoord><yCoord>246</yCoord></edgeMap>
    <edgeMap><xCoord>402</xCoord><yCoord>245</yCoord></edgeMap>
    <edgeMap><xCoord>403</xCoord><yCoord>244</yCoord></edgeMap>
    <edgeMap><xCoord>404</xCoord><yCoord>243</yCoord></edgeMap>
    <edgeMap><xCoord>405</xCoord><yCoord>242</yCoord></edgeMap>
    <edgeMap><xCoord>406</xCoord><yCoord>241</yCoord></edgeMap>
    <edgeMap><xCoord>407</xCoord><yCoord>240</yCoord></edgeMap>
    <edgeMap><xCoord>408</xCoord><yCoord>239</yCoord></edgeMap>
    <edgeMap><xCoord>409</xCoord><yCoord>238</yCoord></edgeMap>
    <edgeMap><xCoord>410</xCoord><yCoord>237</yCoord></edgeMap>
    <edgeMap><xCoord>411</xCoord><yCoord>236</yCoord></edgeMap>
    <edgeMap><xCoord>412</xCoord><yCoord>235</yCoord></edgeMap>
    <edgeMap><xCoord>413</xCoord><yCoord>234</yCoord></edgeMap>
    <edgeMap><xCoord>414</xCoord><yCoord>233</yCoord></edgeMap>
    <edgeMap><xCoord>415</xCoord><yCoord>232</yCoord></edgeMap>
    <edgeMap><xCoord>416</xCoord><yCoord>231</yCoord></edgeMap>
    <edgeMap><xCoord>416</xCoord><yCoord>230</yCoord></edgeMap>
    <edgeMap><xCoord>417</xCoord><yCoord>229</yCoord></edgeMap>
    <edgeMap><xCoord>417</xCoord><yCoord>228</yCoord></edgeMap>
    <edgeMap><xCoord>418</xCoord><yCoord>227</yCoord></edgeMap>
    <edgeMap><xCoord>418</xCoord><yCoord>226</yCoord></edgeMap>
    <edgeMap><xCoord>419</xCoord><yCoord>225</yCoord></edgeMap>
    <edgeMap><xCoord>419</xCoord><yCoord>224</yCoord></edgeMap>
    <edgeMap><xCoord>420</xCoord><yCoord>223</yCoord></edgeMap>
    <edgeMap><xCoord>420</xCoord><yCoord>222</yCoord></edgeMap>
    <edgeMap><xCoord>421</xCoord><yCoord>221</yCoord></edgeMap>
    <edgeMap><xCoord>421</xCoord><yCoord>220</yCoord></edgeMap>
    <edgeMap><xCoord>422</xCoord><yCoord>219</yCoord></edgeMap>
    <edgeMap><xCoord>422</xCoord><yCoord>218</yCoord></edgeMap>
    <edgeMap><xCoord>423</xCoord><yCoord>217</yCoord></edgeMap>
    <edgeMap><xCoord>423</xCoord><yCoord>216</yCoord></edgeMap>
    <edgeMap><xCoord>424</xCoord><yCoord>215</yCoord></edgeMap>
    <edgeMap><xCoord>424</xCoord><yCoord>214</yCoord></edgeMap>
    <edgeMap><xCoord>425</xCoord><yCoord>213</yCoord></edgeMap>
    <edgeMap><xCoord>424</xCoord><yCoord>212</yCoord></edgeMap>
    <edgeMap><xCoord>423</xCoord><yCoord>211</yCoord></edgeMap>
    <edgeMap><xCoord>423</xCoord><yCoord>210</yCoord></edgeMap>
    <edgeMap><xCoord>422</xCoord><yCoord>209</yCoord></edgeMap>
    <edgeMap><xCoord>421</xCoord><yCoord>208</yCoord></edgeMap>
    <edgeMap><xCoord>420</xCoord><yCoord>207</yCoord></edgeMap>
    <edgeMap><xCoord>420</xCoord><yCoord>206</yCoord></edgeMap>
    <edgeMap><xCoord>419</xCoord><yCoord>205</yCoord></edgeMap>
    <edgeMap><xCoord>418</xCoord><yCoord>204</yCoord></edgeMap>
    <edgeMap><xCoord>417</xCoord><yCoord>203</yCoord></edgeMap>
    <edgeMap><xCoord>416</xCoord><yCoord>202</yCoord></edgeMap>
    <edgeMap><xCoord>416</xCoord><yCoord>201</yCoord></edgeMap>
    <edgeMap><xCoord>415</xCoord><yCoord>200</yCoord></edgeMap>
    <edgeMap><xCoord>414</xCoord><yCoord>199</yCoord></edgeMap>
    <edgeMap><xCoord>413</xCoord><yCoord>198</yCoord></edgeMap>
    <edgeMap><xCoord>412</xCoord><yCoord>198</yCoord></edgeMap>
    <edgeMap><xCoord>411</xCoord><yCoord>197</yCoord></edgeMap>
    <edgeMap><xCoord>410</xCoord><yCoord>196</yCoord></edgeMap>
    <edgeMap><xCoord>409</xCoord><yCoord>195</yCoord></edgeMap>
    <edgeMap><xCoord>408</xCoord><yCoord>195</yCoord></edgeMap>
    <edgeMap><xCoord>407</xCoord><yCoord>194</yCoord></edgeMap>
    <edgeMap><xCoord>406</xCoord><yCoord>193</yCoord></edgeMap>
    <edgeMap><xCoord>405</xCoord><yCoord>192</yCoord></edgeMap>
    <edgeMap><xCoord>404</xCoord><yCoord>192</yCoord></edgeMap>
    <edgeMap><xCoord>403</xCoord><yCoord>191</yCoord></edgeMap>
    <edgeMap><xCoord>402</xCoord><yCoord>191</yCoord></edgeMap>
    <edgeMap><xCoord>401</xCoord><yCoord>190</yCoord></edgeMap>
    <edgeMap><xCoord>400</xCoord><yCoord>190</yCoord></edgeMap>
    <edgeMap><xCoord>399</xCoord><yCoord>189</yCoord></edgeMap>
    <edgeMap><xCoord>398</xCoord><yCoord>189</yCoord></edgeMap>
    <edgeMap><xCoord>397</xCoord><yCoord>189</yCoord></edgeMap>
    <edgeMap><xCoord>396</xCoord><yCoord>188</yCoord></edgeMap>
    <edgeMap><xCoord>395</xCoord><yCoord>188</yCoord></edgeMap>
    <edgeMap><xCoord>394</xCoord><yCoord>187</yCoord></edgeMap>
    <edgeMap><xCoord>393</xCoord><yCoord>187</yCoord></edgeMap>
    <edgeMap><xCoord>392</xCoord><yCoord>187</yCoord></edgeMap>
    <edgeMap><xCoord>391</xCoord><yCoord>186</yCoord></edgeMap>
    <edgeMap><xCoord>390</xCoord><yCoord>186</yCoord></edgeMap>
    <edgeMap><xCoord>389</xCoord><yCoord>185</yCoord></edgeMap>
    <edgeMap><xCoord>388</xCoord><yCoord>185</yCoord></edgeMap>
    <edgeMap><xCoord>388</xCoord><yCoord>184</yCoord></edgeMap>
    <edgeMap><xCoord>389</xCoord><yCoord>183</yCoord></edgeMap>
    <edgeMap><xCoord>389</xCoord><yCoord>182</yCoord></edgeMap>
    <edgeMap><xCoord>389</xCoord><yCoord>181</yCoord></edgeMap>
    <edgeMap><xCoord>390</xCoord><yCoord>180</yCoord></edgeMap>
    <edgeMap><xCoord>390</xCoord><yCoord>179</yCoord></edgeMap>
    <edgeMap><xCoord>391</xCoord><yCoord>178</yCoord></edgeMap>
    <edgeMap><xCoord>391</xCoord><yCoord>177</yCoord></edgeMap>
    <edgeMap><xCoord>391</xCoord><yCoord>176</yCoord></edgeMap>
    <edgeMap><xCoord>392</xCoord><yCoord>175</yCoord></edgeMap>
    <edgeMap><xCoord>392</xCoord><yCoord>174</yCoord></edgeMap>
    <edgeMap><xCoord>392</xCoord><yCoord>173</yCoord></edgeMap>
    <edgeMap><xCoord>393</xCoord><yCoord>172</yCoord></edgeMap>
    <edgeMap><xCoord>393</xCoord><yCoord>171</yCoord></edgeMap>
    <edgeMap><xCoord>392</xCoord><yCoord>171</yCoord></edgeMap>
    <edgeMap><xCoord>391</xCoord><yCoord>171</yCoord></edgeMap>
    <edgeMap><xCoord>390</xCoord><yCoord>170</yCoord></edgeMap>
    <edgeMap><xCoord>389</xCoord><yCoord>170</yCoord></edgeMap>
    <edgeMap><xCoord>388</xCoord><yCoord>170</yCoord></edgeMap>
    <edgeMap><xCoord>387</xCoord><yCoord>170</yCoord></edgeMap>
    <edgeMap><xCoord>386</xCoord><yCoord>170</yCoord></edgeMap>
    <edgeMap><xCoord>385</xCoord><yCoord>169</yCoord></edgeMap>
    <edgeMap><xCoord>384</xCoord><yCoord>169</yCoord></edgeMap>
    <edgeMap><xCoord>383</xCoord><yCoord>169</yCoord></edgeMap>
    <edgeMap><xCoord>382</xCoord><yCoord>169</yCoord></edgeMap>
    <edgeMap><xCoord>381</xCoord><yCoord>169</yCoord></edgeMap>
    <edgeMap><xCoord>380</xCoord><yCoord>170</yCoord></edgeMap>
    <edgeMap><xCoord>379</xCoord><yCoord>170</yCoord></edgeMap>
    <edgeMap><xCoord>378</xCoord><yCoord>170</yCoord></edgeMap>
    <edgeMap><xCoord>377</xCoord><yCoord>170</yCoord></edgeMap>
    <edgeMap><xCoord>376</xCoord><yCoord>171</yCoord></edgeMap>
    <edgeMap><xCoord>375</xCoord><yCoord>171</yCoord></edgeMap>
    <edgeMap><xCoord>374</xCoord><yCoord>171</yCoord></edgeMap>
    <edgeMap><xCoord>373</xCoord><yCoord>171</yCoord></edgeMap>
    <edgeMap><xCoord>372</xCoord><yCoord>172</yCoord></edgeMap>
    <edgeMap><xCoord>371</xCoord><yCoord>172</yCoord></edgeMap>
    <edgeMap><xCoord>370</xCoord><yCoord>172</yCoord></edgeMap>
    <edgeMap><xCoord>369</xCoord><yCoord>172</yCoord></edgeMap>
    <edgeMap><xCoord>368</xCoord><yCoord>173</yCoord></edgeMap>
    <edgeMap><xCoord>367</xCoord><yCoord>173</yCoord></edgeMap>
    <edgeMap><xCoord>366</xCoord><yCoord>173</yCoord></edgeMap>
    <edgeMap><xCoord>365</xCoord><yCoord>173</yCoord></edgeMap>
    <edgeMap><xCoord>364</xCoord><yCoord>174</yCoord></edgeMap>
    <edgeMap><xCoord>363</xCoord><yCoord>174</yCoord></edgeMap>
    <edgeMap><xCoord>362</xCoord><yCoord>174</yCoord></edgeMap>
    <edgeMap><xCoord>361</xCoord><yCoord>175</yCoord></edgeMap>
    <edgeMap><xCoord>361</xCoord><yCoord>176</yCoord></edgeMap>
    <edgeMap><xCoord>360</xCoord><yCoord>177</yCoord></edgeMap>
    <edgeMap><xCoord>359</xCoord><yCoord>178</yCoord></edgeMap>
    <edgeMap><xCoord>359</xCoord><yCoord>179</yCoord></edgeMap>
    <edgeMap><xCoord>358</xCoord><yCoord>180</yCoord></edgeMap>
    <edgeMap><xCoord>357</xCoord><yCoord>181</yCoord></edgeMap>
    <edgeMap><xCoord>357</xCoord><yCoord>182</yCoord></edgeMap>
    <edgeMap><xCoord>356</xCoord><yCoord>183</yCoord></edgeMap>
    <edgeMap><xCoord>356</xCoord><yCoord>184</yCoord></edgeMap>
    <edgeMap><xCoord>356</xCoord><yCoord>185</yCoord></edgeMap>
    <edgeMap><xCoord>356</xCoord><yCoord>186</yCoord></edgeMap>
    <edgeMap><xCoord>356</xCoord><yCoord>187</yCoord></edgeMap>
    <edgeMap><xCoord>356</xCoord><yCoord>188</yCoord></edgeMap>
    <edgeMap><xCoord>356</xCoord><yCoord>189</yCoord></edgeMap>
    <edgeMap><xCoord>356</xCoord><yCoord>190</yCoord></edgeMap>
    <edgeMap><xCoord>356</xCoord><yCoord>191</yCoord></edgeMap>
    <edgeMap><xCoord>356</xCoord><yCoord>192</yCoord></edgeMap>
    <edgeMap><xCoord>356</xCoord><yCoord>193</yCoord></edgeMap>
    <edgeMap><xCoord>356</xCoord><yCoord>194</yCoord></edgeMap>
    <edgeMap><xCoord>356</xCoord><yCoord>195</yCoord></edgeMap>
    <edgeMap><xCoord>356</xCoord><yCoord>196</yCoord></edgeMap>
    <edgeMap><xCoord>356</xCoord><yCoord>197</yCoord></edgeMap>
    <edgeMap><xCoord>356</xCoord><yCoord>198</yCoord></edgeMap>
    <edgeMap><xCoord>356</xCoord><yCoord>199</yCoord></edgeMap>
    <edgeMap><xCoord>356</xCoord><yCoord>200</yCoord></edgeMap>
    <edgeMap><xCoord>356</xCoord><yCoord>201</yCoord></edgeMap>
    <edgeMap><xCoord>356</xCoord><yCoord>202</yCoord></edgeMap>
    <edgeMap><xCoord>356</xCoord><yCoord>203</yCoord></edgeMap>
    <edgeMap><xCoord>356</xCoord><yCoord>204</yCoord></edgeMap>
    <edgeMap><xCoord>356</xCoord><yCoord>205</yCoord></edgeMap>
    <edgeMap><xCoord>356</xCoord><yCoord>206</yCoord></edgeMap>
    <edgeMap><xCoord>356</xCoord><yCoord>207</yCoord></edgeMap>
    <edgeMap><xCoord>356</xCoord><yCoord>208</yCoord></edgeMap>
    <edgeMap><xCoord>356</xCoord><yCoord>209</yCoord></edgeMap>
    <edgeMap><xCoord>356</xCoord><yCoord>210</yCoord></edgeMap>
    <edgeMap><xCoord>356</xCoord><yCoord>211</yCoord></edgeMap>
    <edgeMap><xCoord>356</xCoord><yCoord>212</yCoord></edgeMap>
    <edgeMap><xCoord>356</xCoord><yCoord>213</yCoord></edgeMap>
    <edgeMap><xCoord>356</xCoord><yCoord>214</yCoord></edgeMap>
    <edgeMap><xCoord>356</xCoord><yCoord>215</yCoord></edgeMap>
    <edgeMap><xCoord>355</xCoord><yCoord>216</yCoord></edgeMap>
    <edgeMap><xCoord>354</xCoord><yCoord>216</yCoord></edgeMap>
    <edgeMap><xCoord>353</xCoord><yCoord>217</yCoord></edgeMap>
    <edgeMap><xCoord>352</xCoord><yCoord>218</yCoord></edgeMap>
    <edgeMap><xCoord>351</xCoord><yCoord>219</yCoord></edgeMap>
    <edgeMap><xCoord>350</xCoord><yCoord>219</yCoord></edgeMap>
    <edgeMap><xCoord>349</xCoord><yCoord>220</yCoord></edgeMap>
    <edgeMap><xCoord>348</xCoord><yCoord>221</yCoord></edgeMap>
    <edgeMap><xCoord>347</xCoord><yCoord>222</yCoord></edgeMap>
    <edgeMap><xCoord>346</xCoord><yCoord>222</yCoord></edgeMap>
    <edgeMap><xCoord>345</xCoord><yCoord>223</yCoord></edgeMap>
    <edgeMap><xCoord>344</xCoord><yCoord>224</yCoord></edgeMap>
    <edgeMap><xCoord>343</xCoord><yCoord>224</yCoord></edgeMap>
    <edgeMap><xCoord>342</xCoord><yCoord>225</yCoord></edgeMap>
    <edgeMap><xCoord>341</xCoord><yCoord>226</yCoord></edgeMap>
    <edgeMap><xCoord>340</xCoord><yCoord>227</yCoord></edgeMap>
    <edgeMap><xCoord>339</xCoord><yCoord>227</yCoord></edgeMap>
    <edgeMap><xCoord>338</xCoord><yCoord>228</yCoord></edgeMap>
    <edgeMap><xCoord>337</xCoord><yCoord>229</yCoord></edgeMap>
    <edgeMap><xCoord>336</xCoord><yCoord>230</yCoord></edgeMap>
    <edgeMap><xCoord>335</xCoord><yCoord>230</yCoord></edgeMap>
    <edgeMap><xCoord>334</xCoord><yCoord>231</yCoord></edgeMap>
    <edgeMap><xCoord>333</xCoord><yCoord>231</yCoord></edgeMap>
    <edgeMap><xCoord>332</xCoord><yCoord>232</yCoord></edgeMap>
    <edgeMap><xCoord>331</xCoord><yCoord>232</yCoord></edgeMap>
    <edgeMap><xCoord>330</xCoord><yCoord>233</yCoord></edgeMap>
    <edgeMap><xCoord>329</xCoord><yCoord>233</yCoord></edgeMap>
    <edgeMap><xCoord>328</xCoord><yCoord>233</yCoord></edgeMap>
    <edgeMap><xCoord>327</xCoord><yCoord>234</yCoord></edgeMap>
    <edgeMap><xCoord>326</xCoord><yCoord>234</yCoord></edgeMap>
    <edgeMap><xCoord>325</xCoord><yCoord>235</yCoord></edgeMap>
    <edgeMap><xCoord>324</xCoord><yCoord>235</yCoord></edgeMap>
    <edgeMap><xCoord>323</xCoord><yCoord>235</yCoord></edgeMap>
    <edgeMap><xCoord>322</xCoord><yCoord>236</yCoord></edgeMap>
    <edgeMap><xCoord>321</xCoord><yCoord>236</yCoord></edgeMap>
    <edgeMap><xCoord>320</xCoord><yCoord>237</yCoord></edgeMap>
    <edgeMap><xCoord>319</xCoord><yCoord>237</yCoord></edgeMap>
    <edgeMap><xCoord>318</xCoord><yCoord>237</yCoord></edgeMap>
    <edgeMap><xCoord>317</xCoord><yCoord>238</yCoord></edgeMap>
    <edgeMap><xCoord>316</xCoord><yCoord>238</yCoord></edgeMap>
    <edgeMap><xCoord>315</xCoord><yCoord>239</yCoord></edgeMap>
    <edgeMap><xCoord>314</xCoord><yCoord>239</yCoord></edgeMap>
    <edgeMap><xCoord>313</xCoord><yCoord>239</yCoord></edgeMap>
    <edgeMap><xCoord>312</xCoord><yCoord>240</yCoord></edgeMap>
    <edgeMap><xCoord>311</xCoord><yCoord>240</yCoord></edgeMap>
    <edgeMap><xCoord>310</xCoord><yCoord>241</yCoord></edgeMap>
    <edgeMap><xCoord>309</xCoord><yCoord>241</yCoord></edgeMap>
    <edgeMap><xCoord>308</xCoord><yCoord>242</yCoord></edgeMap>
    <edgeMap><xCoord>307</xCoord><yCoord>243</yCoord></edgeMap>
    <edgeMap><xCoord>306</xCoord><yCoord>244</yCoord></edgeMap>
    <edgeMap><xCoord>305</xCoord><yCoord>245</yCoord></edgeMap>
    <edgeMap><xCoord>304</xCoord><yCoord>246</yCoord></edgeMap>
    <edgeMap><xCoord>303</xCoord><yCoord>246</yCoord></edgeMap>
    <edgeMap><xCoord>302</xCoord><yCoord>247</yCoord></edgeMap>
    <edgeMap><xCoord>301</xCoord><yCoord>248</yCoord></edgeMap>
    <edgeMap><xCoord>300</xCoord><yCoord>249</yCoord></edgeMap>
    <edgeMap><xCoord>299</xCoord><yCoord>250</yCoord></edgeMap>
    <edgeMap><xCoord>298</xCoord><yCoord>251</yCoord></edgeMap>
    <edgeMap><xCoord>298</xCoord><yCoord>252</yCoord></edgeMap>
    <edgeMap><xCoord>299</xCoord><yCoord>253</yCoord></edgeMap>
    <edgeMap><xCoord>299</xCoord><yCoord>254</yCoord></edgeMap>
    <edgeMap><xCoord>299</xCoord><yCoord>255</yCoord></edgeMap>
    <edgeMap><xCoord>299</xCoord><yCoord>256</yCoord></edgeMap>
    <edgeMap><xCoord>300</xCoord><yCoord>257</yCoord></edgeMap>
    <edgeMap><xCoord>300</xCoord><yCoord>258</yCoord></edgeMap>
   </roi>
   <roi>
    <imageZposition>-205.0</imageZposition>
    <imageSOP_UID>1.3.6.1.4.1.14519.5.2.1.6279.6001.320293722522906987181470451853</imageSOP_UID>
    <inclusion>TRUE</inclusion>
    <edgeMap><xCoord>294</xCoord><yCoord>259</yCoord></edgeMap>
    <edgeMap><xCoord>295</xCoord><yCoord>260</yCoord></edgeMap>
    <edgeMap><xCoord>296</xCoord><yCoord>261</yCoord></edgeMap>
    <edgeMap><xCoord>297</xCoord><yCoord>262</yCoord></edgeMap>
    <edgeMap><xCoord>298</xCoord><yCoord>263</yCoord></edgeMap>
    <edgeMap><xCoord>299</xCoord><yCoord>264</yCoord></edgeMap>
    <edgeMap><xCoord>300</xCoord><yCoord>265</yCoord></edgeMap>
    <edgeMap><xCoord>301</xCoord><yCoord>266</yCoord></edgeMap>
    <edgeMap><xCoord>302</xCoord><yCoord>266</yCoord></edgeMap>
    <edgeMap><xCoord>303</xCoord><yCoord>267</yCoord></edgeMap>
    <edgeMap><xCoord>304</xCoord><yCoord>268</yCoord></edgeMap>
    <edgeMap><xCoord>305</xCoord><yCoord>269</yCoord></edgeMap>
    <edgeMap><xCoord>306</xCoord><yCoord>270</yCoord></edgeMap>
    <edgeMap><xCoord>307</xCoord><yCoord>271</yCoord></edgeMap>
    <edgeMap><xCoord>308</xCoord><yCoord>272</yCoord></edgeMap>
    <edgeMap><xCoord>309</xCoord><yCoord>273</yCoord></edgeMap>
    <edgeMap><xCoord>310</xCoord><yCoord>274</yCoord></edgeMap>
    <edgeMap><xCoord>311</xCoord><yCoord>275</yCoord></edgeMap>
    <edgeMap><xCoord>312</xCoord><yCoord>275</yCoord></edgeMap>
    <edgeMap><xCoord>313</xCoord><yCoord>276</yCoord></edgeMap>
    <edgeMap><xCoord>314</xCoord><yCoord>276</yCoord></edgeMap>
    <edgeMap><xCoord>315</xCoord><yCoord>277</yCoord></edgeMap>
    <edgeMap><xCoord>316</xCoord><yCoord>277</yCoord></edgeMap>
    <edgeMap><xCoord>317</xCoord><yCoord>278</yCoord></edgeMap>
    <edgeMap><xCoord>318</xCoord><yCoord>278</yCoord></edgeMap>
    <edgeMap><xCoord>319</xCoord><yCoord>279</yCoord></edgeMap>
    <edgeMap><xCoord>320</xCoord><yCoord>280</yCoord></edgeMap>
    <edgeMap><xCoord>321</xCoord><yCoord>280</yCoord></edgeMap>
    <edgeMap><xCoord>322</xCoord><yCoord>281</yCoord></edgeMap>
    <edgeMap><xCoord>323</xCoord><yCoord>281</yCoord></edgeMap>
    <edgeMap><xCoord>324</xCoord><yCoord>282</yCoord></edgeMap>
    <edgeMap><xCoord>325</xCoord><yCoord>282</yCoord></edgeMap>
    <edgeMap><xCoord>326</xCoord><yCoord>283</yCoord></edgeMap>
    <edgeMap><xCoord>327</xCoord><yCoord>284</yCoord></edgeMap>
    <edgeMap><xCoord>328</xCoord><yCoord>284</yCoord></edgeMap>
    <edgeMap><xCoord>329</xCoord><yCoord>285</yCoord></edgeMap>
    <edgeMap><xCoord>330</xCoord><yCoord>285</yCoord></edgeMap>
    <edgeMap><xCoord>331</xCoord><yCoord>286</yCoord></edgeMap>
    <edgeMap><xCoord>332</xCoord><yCoord>286</yCoord></edgeMap>
    <edgeMap><xCoord>333</xCoord><yCoord>287</yCoord></edgeMap>
    <edgeMap><xCoord>334</xCoord><yCoord>287</yCoord></edgeMap>
    <edgeMap><xCoord>335</xCoord><yCoord>288</yCoord></edgeMap>
    <edgeMap><xCoord>336</xCoord><yCoord>288</yCoord></edgeMap>
    <edgeMap><xCoord>337</xCoord><yCoord>287</yCoord></edgeMap>
    <edgeMap><xCoord>338</xCoord><yCoord>287</yCoord></edgeMap>
    <edgeMap><xCoord>339</xCoord><yCoord>286</yCoord></edgeMap>
    <edgeMap><xCoord>340</xCoord><yCoord>286</yCoord></edgeMap>
    <edgeMap><xCoord>341</xCoord><yCoord>286</yCoord></edgeMap>
    <edgeMap><xCoord>342</xCoord><yCoord>285</yCoord></edgeMap>
    <edgeMap><xCoord>343</xCoord><yCoord>285</yCoord></edgeMap>
    <edgeMap><xCoord>344</xCoord><yCoord>284</yCoord></edgeMap>
    <edgeMap><xCoord>345</xCoord><yCoord>284</yCoord></edgeMap>
    <edgeMap><xCoord>346</xCoord><yCoord>284</yCoord></edgeMap>
    <edgeMap><xCoord>347</xCoord><yCoord>283</yCoord></edgeMap>
    <edgeMap><xCoord>348</xCoord><yCoord>283</yCoord></edgeMap>
    <edgeMap><xCoord>349</xCoord><yCoord>282</yCoord></edgeMap>
    <edgeMap><xCoord>350</xCoord><yCoord>282</yCoord></edgeMap>
    <edgeMap><xCoord>351</xCoord><yCoord>281</yCoord></edgeMap>
    <edgeMap><xCoord>352</xCoord><yCoord>280</yCoord></edgeMap>
    <edgeMap><xCoord>352</xCoord><yCoord>279</yCoord></edgeMap>
    <edgeMap><xCoord>353</xCoord><yCoord>278</yCoord></edgeMap>
    <edgeMap><xCoord>354</xCoord><yCoord>277</yCoord></edgeMap>
    <edgeMap><xCoord>355</xCoord><yCoord>276</yCoord></edgeMap>
    <edgeMap><xCoord>355</xCoord><yCoord>275</yCoord></edgeMap>
    <edgeMap><xCoord>356</xCoord><yCoord>274</yCoord></edgeMap>
    <edgeMap><xCoord>357</xCoord><yCoord>273</yCoord></edgeMap>
    <edgeMap><xCoord>358</xCoord><yCoord>272</yCoord></edgeMap>
    <edgeMap><xCoord>358</xCoord><yCoord>271</yCoord></edgeMap>
    <edgeMap><xCoord>359</xCoord><yCoord>270</yCoord></edgeMap>
    <edgeMap><xCoord>360</xCoord><yCoord>269</yCoord></edgeMap>
    <edgeMap><xCoord>361</xCoord><yCoord>268</yCoord></edgeMap>
    <edgeMap><xCoord>362</xCoord><yCoord>267</yCoord></edgeMap>
    <edgeMap><xCoord>363</xCoord><yCoord>266</yCoord></edgeMap>
    <edgeMap><xCoord>364</xCoord><yCoord>265</yCoord></edgeMap>
    <edgeMap><xCoord>364</xCoord><yCoord>264</yCoord></edgeMap>
    <edgeMap><xCoord>365</xCoord><yCoord>263</yCoord></edgeMap>
    <edgeMap><xCoord>366</xCoord><yCoord>262</yCoord></edgeMap>
    <edgeMap><xCoord>367</xCoord><yCoord>261</yCoord></edgeMap>
    <edgeMap><xCoord>368</xCoord><yCoord>260</yCoord></edgeMap>
    <edgeMap><xCoord>369</xCoord><yCoord>259</yCoord></edgeMap>
    <edgeMap><xCoord>370</xCoord><yCoord>258</yCoord></edgeMap>
    <edgeMap><xCoord>371</xCoord><yCoord>257</yCoord></edgeMap>
    <edgeMap><xCoord>372</xCoord><yCoord>256</yCoord></edgeMap>
    <edgeMap><xCoord>373</xCoord><yCoord>256</yCoord></edgeMap>
    <edgeMap><xCoord>374</xCoord><yCoord>255</yCoord></edgeMap>
    <edgeMap><xCoord>375</xCoord><yCoord>254</yCoord></edgeMap>
    <edgeMap><xCoord>376</xCoord><yCoord>253</yCoord></edgeMap>
    <edgeMap><xCoord>377</xCoord><yCoord>252</yCoord></edgeMap>
    <edgeMap><xCoord>378</xCoord><yCoord>251</yCoord></edgeMap>
    <edgeMap><xCoord>379</xCoord><yCoord>251</yCoord></edgeMap>
    <edgeMap><xCoord>380</xCoord><yCoord>250</yCoord></edgeMap>
    <edgeMap><xCoord>381</xCoord><yCoord>249</yCoord></edgeMap>
    <edgeMap><xCoord>382</xCoord><yCoord>248</yCoord></edgeMap>
    <edgeMap><xCoord>383</xCoord><yCoord>247</yCoord></edgeMap>
    <edgeMap><xCoord>384</xCoord><yCoord>246</yCoord></edgeMap>
    <edgeMap><xCoord>385</xCoord><yCoord>246</yCoord></edgeMap>
    <edgeMap><xCoord>386</xCoord><yCoord>245</yCoord></edgeMap>
    <edgeMap><xCoord>387</xCoord><yCoord>244</yCoord></edgeMap>
    <edgeMap><xCoord>388</xCoord><yCoord>243</yCoord></edgeMap>
    <edgeMap><xCoord>389</xCoord><yCoord>243</yCoord></edgeMap>
    <edgeMap><xCoord>390</xCoord><yCoord>243</yCoord></edgeMap>
    <edgeMap><xCoord>391</xCoord><yCoord>243</yCoord></edgeMap>
    <edgeMap><xCoord>392</xCoord><yCoord>243</yCoord></edgeMap>
    <edgeMap><xCoord>393</xCoord><yCoord>243</yCoord></edgeMap>
    <edgeMap><xCoord>394</xCoord><yCoord>243</yCoord></edgeMap>
    <edgeMap><xCoord>395</xCoord><yCoord>243</yCoord></edgeMap>
    <edgeMap><xCoord>396</xCoord><yCoord>243</yCoord></edgeMap>
    <edgeMap><xCoord>397</xCoord><yCoord>243</yCoord></edgeMap>
    <edgeMap><xCoord>398</xCoord><yCoord>243</yCoord></edgeMap>
    <edgeMap><xCoord>399</xCoord><yCoord>243</yCoord></edgeMap>
    <edgeMap><xCoord>400</xCoord><yCoord>243</yCoord></edgeMap>
    <edgeMap><xCoord>401</xCoord><yCoord>243</yCoord></edgeMap>
    <edgeMap><xCoord>402</xCoord><yCoord>243</yCoord></edgeMap>
    <edgeMap><xCoord>403</xCoord><yCoord>243</yCoord></edgeMap>
    <edgeMap><xCoord>404</xCoord><yCoord>242</yCoord></edgeMap>
    <edgeMap><xCoord>405</xCoord><yCoord>241</yCoord></edgeMap>
    <edgeMap><xCoord>406</xCoord><yCoord>240</yCoord></edgeMap>
    <edgeMap><xCoord>407</xCoord><yCoord>239</yCoord></edgeMap>
    <edgeMap><xCoord>408</xCoord><yCoord>238</yCoord></edgeMap>
    <edgeMap><xCoord>409</xCoord><yCoord>237</yCoord></edgeMap>
    <edgeMap><xCoord>410</xCoord><yCoord>236</yCoord></edgeMap>
    <edgeMap><xCoord>411</xCoord><yCoord>235</yCoord></edgeMap>
    <edgeMap><xCoord>412</xCoord><yCoord>234</yCoord></edgeMap>
    <edgeMap><xCoord>412</xCoord><yCoord>233</yCoord></edgeMap>
    <edgeMap><xCoord>413</xCoord><yCoord>232</yCoord></edgeMap>
    <edgeMap><xCoord>414</xCoord><yCoord>231</yCoord></edgeMap>
    <edgeMap><xCoord>415</xCoord><yCoord>230</yCoord></edgeMap>
    <edgeMap><xCoord>416</xCoord><yCoord>229</yCoord></edgeMap>
    <edgeMap><xCoord>417</xCoord><yCoord>228</yCoord></edgeMap>
    <edgeMap><xCoord>418</xCoord><yCoord>227</yCoord></edgeMap>
    <edgeMap><xCoord>419</xCoord><yCoord>226</yCoord></edgeMap>
    <edgeMap><xCoord>420</xCoord><yCoord>225</yCoord></edgeMap>
    <edgeMap><xCoord>421</xCoord><yCoord>224</yCoord></edgeMap>
    <edgeMap><xCoord>421</xCoord><yCoord>223</yCoord></edgeMap>
    <edgeMap><xCoord>421</xCoord><yCoord>222</yCoord></edgeMap>
    <edgeMap><xCoord>421</xCoord><yCoord>221</yCoord></edgeMap>
    <edgeMap><xCoord>421</xCoord><yCoord>220</yCoord></edgeMap>
    <edgeMap><xCoord>421</xCoord><yCoord>219</yCoord></edgeMap>
    <edgeMap><xCoord>421</xCoord><yCoord>218</yCoord></edgeMap>
    <edgeMap><xCoord>421</xCoord><yCoord>217</yCoord></edgeMap>
    <edgeMap><xCoord>421</xCoord><yCoord>216</yCoord></edgeMap>
    <edgeMap><xCoord>421</xCoord><yCoord>215</yCoord></edgeMap>
    <edgeMap><xCoord>421</xCoord><yCoord>214</yCoord></edgeMap>
    <edgeMap><xCoord>421</xCoord><yCoord>213</yCoord></edgeMap>
    <edgeMap><xCoord>421</xCoord><yCoord>212</yCoord></edgeMap>
    <edgeMap><xCoord>421</xCoord><yCoord>211</yCoord></edgeMap>
    <edgeMap><xCoord>421</xCoord><yCoord>210</yCoord></edgeMap>
    <edgeMap><xCoord>421</xCoord><yCoord>209</yCoord></edgeMap>
    <edgeMap><xCoord>421</xCoord><yCoord>208</yCoord></edgeMap>
    <edgeMap><xCoord>420</xCoord><yCoord>207</yCoord></edgeMap>
    <edgeMap><xCoord>419</xCoord><yCoord>206</yCoord></edgeMap>
    <edgeMap><xCoord>418</xCoord><yCoord>206</yCoord></edgeMap>
    <edgeMap><xCoord>417</xCoord><yCoord>205</yCoord></edgeMap>
    <edgeMap><xCoord>416</xCoord><yCoord>204</yCoord></edgeMap>
    <edgeMap><xCoord>415</xCoord><yCoord>203</yCoord></edgeMap>
    <edgeMap><xCoord>414</xCoord><yCoord>203</yCoord></edgeMap>
    <edgeMap><xCoord>413</xCoord><yCoord>202</yCoord></edgeMap>
    <edgeMap><xCoord>412</xCoord><yCoord>201</yCoord></edgeMap>
    <edgeMap><xCoord>411</xCoord><yCoord>200</yCoord></edgeMap>
    <edgeMap><xCoord>410</xCoord><yCoord>200</yCoord></edgeMap>
    <edgeMap><xCoord>409</xCoord><yCoord>199</yCoord></edgeMap>
    <edgeMap><xCoord>408</xCoord><yCoord>198</yCoord></edgeMap>
    <edgeMap><xCoord>407</xCoord><yCoord>197</yCoord></edgeMap>
    <edgeMap><xCoord>406</xCoord><yCoord>197</yCoord></edgeMap>
    <edgeMap><xCoord>405</xCoord><yCoord>196</yCoord></edgeMap>
    <edgeMap><xCoord>404</xCoord><yCoord>195</yCoord></edgeMap>
    <edgeMap><xCoord>403</xCoord><yCoord>194</yCoord></edgeMap>
    <edgeMap><xCoord>402</xCoord><yCoord>194</yCoord></edgeMap>
    <edgeMap><xCoord>401</xCoord><yCoord>193</yCoord></edgeMap>
    <edgeMap><xCoord>400</xCoord><yCoord>192</yCoord></edgeMap>
    <edgeMap><xCoord>400</xCoord><yCoord>191</yCoord></edgeMap>
    <edgeMap><xCoord>399</xCoord><yCoord>190</yCoord></edgeMap>
    <edgeMap><xCoord>399</xCoord><yCoord>189</yCoord></edgeMap>
    <edgeMap><xCoord>398</xCoord><yCoord>188</yCoord></edgeMap>
    <edgeMap><xCoord>398</xCoord><yCoord>187</yCoord></edgeMap>
    <edgeMap><xCoord>397</xCoord><yCoord>186</yCoord></edgeMap>
    <edgeMap><xCoord>397</xCoord><yCoord>185</yCoord></edgeMap>
    <edgeMap><xCoord>396</xCoord><yCoord>184</yCoord></edgeMap>
    <edgeMap><xCoord>396</xCoord><yCoord>183</yCoord></edgeMap>
    <edgeMap><xCoord>395</xCoord><yCoord>182</yCoord></edgeMap>
    <edgeMap><xCoord>395</xCoord><yCoord>181</yCoord></edgeMap>
    <edgeMap><xCoord>394</xCoord><yCoord>180</yCoord></edgeMap>
    <edgeMap><xCoord>394</xCoord><yCoord>179</yCoord></edgeMap>
    <edgeMap><xCoord>393</xCoord><yCoord>178</yCoord></edgeMap>
    <edgeMap><xCoord>392</xCoord><yCoord>177</yCoord></edgeMap>
    <edgeMap><xCoord>391</xCoord><yCoord>176</yCoord></edgeMap>
    <edgeMap><xCoord>390</xCoord><yCoord>175</yCoord></edgeMap>
    <edgeMap><xCoord>389</xCoord><yCoord>174</yCoord></edgeMap>
    <edgeMap><xCoord>388</xCoord><yCoord>174</yCoord></edgeMap>
    <edgeMap><xCoord>387</xCoord><yCoord>173</yCoord></edgeMap>
    <edgeMap><xCoord>386</xCoord><yCoord>172</yCoord></edgeMap>
    <edgeMap><xCoord>385</xCoord><yCoord>171</yCoord></edgeMap>
    <edgeMap><xCoord>384</xCoord><yCoord>170</yCoord></edgeMap>
    <edgeMap><xCoord>383</xCoord><yCoord>169</yCoord></edgeMap>
    <edgeMap><xCoord>382</xCoord><yCoord>169</yCoord></edgeMap>
    <edgeMap><xCoord>381</xCoord><yCoord>169</yCoord></edgeMap>
    <edgeMap><xCoord>380</xCoord><yCoord>169</yCoord></edgeMap>
    <edgeMap><xCoord>379</xCoord><yCoord>169</yCoord></edgeMap>
    <edgeMap><xCoord>378</xCoord><yCoord>169</yCoord></edgeMap>
    <edgeMap><xCoord>377</xCoord><yCoord>169</yCoord></edgeMap>
    <edgeMap><xCoord>376</xCoord><yCoord>170</yCoord></edgeMap>
    <edgeMap><xCoord>375</xCoord><yCoord>170</yCoord></edgeMap>
    <edgeMap><xCoord>374</xCoord><yCoord>170</yCoord></edgeMap>
    <edgeMap><xCoord>373</xCoord><yCoord>170</yCoord></edgeMap>
    <edgeMap><xCoord>372</xCoord><yCoord>170</yCoord></edgeMap>
    <edgeMap><xCoord>371</xCoord><yCoord>170</yCoord></edgeMap>
    <edgeMap><xCoord>370</xCoord><yCoord>170</yCoord></edgeMap>
    <edgeMap><xCoord>369</xCoord><yCoord>170</yCoord></edgeMap>
    <edgeMap><xCoord>369</xCoord><yCoord>171</yCoord></edgeMap>
    <edgeMap><xCoord>368</xCoord><yCoord>172</yCoord></edgeMap>
    <edgeMap><xCoord>368</xCoord><yCoord>173</yCoord></edgeMap>
    <edgeMap><xCoord>368</xCoord><yCoord>174</yCoord></edgeMap>
    <edgeMap><xCoord>368</xCoord><yCoord>175</yCoord></edgeMap>
    <edgeMap><xCoord>367</xCoord><yCoord>176</yCoord></edgeMap>
    <edgeMap><xCoord>367</xCoord><yCoord>177</yCoord></edgeMap>
    <edgeMap><xCoord>367</xCoord><yCoord>178</yCoord></edgeMap>
    <edgeMap><xCoord>367</xCoord><yCoord>179</yCoord></edgeMap>
    <edgeMap><xCoord>366</xCoord><yCoord>180</yCoord></edgeMap>
    <edgeMap><xCoord>366</xCoord><yCoord>181</yCoord></edgeMap>
    <edgeMap><xCoord>366</xCoord><yCoord>182</yCoord></edgeMap>
    <edgeMap><xCoord>366</xCoord><yCoord>183</yCoord></edgeMap>
    <edgeMap><xCoord>365</xCoord><yCoord>184</yCoord></edgeMap>
    <edgeMap><xCoord>365</xCoord><yCoord>185</yCoord></edgeMap>
    <edgeMap><xCoord>365</xCoord><yCoord>186</yCoord></edgeMap>
    <edgeMap><xCoord>365</xCoord><yCoord>187</yCoord></edgeMap>
    <edgeMap><xCoord>365</xCoord><yCoord>188</yCoord></edgeMap>
    <edgeMap><xCoord>364</xCoord><yCoord>189</yCoord></edgeMap>
    <edgeMap><xCoord>364</xCoord><yCoord>190</yCoord></edgeMap>
    <edgeMap><xCoord>364</xCoord><yCoord>191</yCoord></edgeMap>
    <edgeMap><xCoord>364</xCoord><yCoord>192</yCoord></edgeMap>
    <edgeMap><xCoord>364</xCoord><yCoord>193</yCoord></edgeMap>
    <edgeMap><xCoord>364</xCoord><yCoord>194</yCoord></edgeMap>
    <edgeMap><xCoord>363</xCoord><yCoord>195</yCoord></edgeMap>
    <edgeMap><xCoord>363</xCoord><yCoord>196</yCoord></edgeMap>
    <edgeMap><xCoord>363</xCoord><yCoord>197</yCoord></edgeMap>
    <edgeMap><xCoord>363</xCoord><yCoord>198</yCoord></edgeMap>
    <edgeMap><xCoord>363</xCoord><yCoord>199</yCoord></edgeMap>
    <edgeMap><xCoord>362</xCoord><yCoord>200</yCoord></edgeMap>
    <edgeMap><xCoord>362</xCoord><yCoord>201</yCoord></edgeMap>
    <edgeMap><xCoord>362</xCoord><yCoord>202</yCoord></edgeMap>
    <edgeMap><xCoord>361</xCoord><yCoord>203</yCoord></edgeMap>
    <edgeMap><xCoord>361</xCoord><yCoord>204</yCoord></edgeMap>
    <edgeMap><xCoord>360</xCoord><yCoord>205</yCoord></edgeMap>
    <edgeMap><xCoord>359</xCoord><yCoord>206</yCoord></edgeMap>
    <edgeMap><xCoord>359</xCoord><yCoord>207</yCoord></edgeMap>
    <edgeMap><xCoord>358</xCoord><yCoord>208</yCoord></edgeMap>
    <edgeMap><xCoord>357</xCoord><yCoord>209</yCoord></edgeMap>
    <edgeMap><xCoord>357</xCoord><yCoord>210</yCoord></edgeMap>
    <edgeMap><xCoord>356</xCoord><yCoord>211</yCoord></edgeMap>
    <edgeMap><xCoord>355</xCoord><yCoord>212</yCoord></edgeMap>
    <edgeMap><xCoord>355</xCoord><yCoord>213</yCoord></edgeMap>
    <edgeMap><xCoord>354</xCoord><yCoord>214</yCoord></edgeMap>
    <edgeMap><xCoord>353</xCoord><yCoord>215</yCoord></edgeMap>
    <edgeMap><xCoord>353</xCoord><yCoord>216</yCoord></edgeMap>
    <edgeMap><xCoord>352</xCoord><yCoord>217</yCoord></edgeMap>
    <edgeMap><xCoord>351</xCoord><yCoord>218</yCoord></edgeMap>
    <edgeMap><xCoord>351</xCoord><yCoord>219</yCoord></edgeMap>
    <edgeMap><xCoord>350</xCoord><yCoord>220</yCoord></edgeMap>
    <edgeMap><xCoord>349</xCoord><yCoord>221</yCoord></edgeMap>
    <edgeMap><xCoord>349</xCoord><yCoord>222</yCoord></edgeMap>
    <edgeMap><xCoord>348</xCoord><yCoord>223</yCoord></edgeMap>
    <edgeMap><xCoord>347</xCoord><yCoord>224</yCoord></edgeMap>
    <edgeMap><xCoord>346</xCoord><yCoord>225</yCoord></edgeMap>
    <edgeMap><xCoord>345</xCoord><yCoord>226</yCoord></edgeMap>
    <edgeMap><xCoord>344</xCoord><yCoord>227</yCoord></edgeMap>
    <edgeMap><xCoord>343</xCoord><yCoord>228</yCoord></edgeMap>
    <edgeMap><xCoord>342</xCoord><yCoord>229</yCoord></edgeMap>
    <edgeMap><xCoord>341</xCoord><yCoord>230</yCoord></edgeMap>
    <edgeMap><xCoord>340</xCoord><yCoord>231</yCoord></edgeMap>
    <edgeMap><xCoord>339</xCoord><yCoord>232</yCoord></edgeMap>
    <edgeMap><xCoord>339</xCoord><yCoord>233</yCoord></edgeMap>
    <edgeMap><xCoord>338</xCoord><yCoord>234</yCoord></edgeMap>
    <edgeMap><xCoord>337</xCoord><yCoord>235</yCoord></edgeMap>
    <edgeMap><xCoord>336</xCoord><yCoord>236</yCoord></edgeMap>
    <edgeMap><xCoord>335</xCoord><yCoord>237</yCoord></edgeMap>
    <edgeMap><xCoord>334</xCoord><yCoord>238</yCoord></edgeMap>
    <edgeMap><xCoord>333</xCoord><yCoord>239</yCoord></edgeMap>
    <edgeMap><xCoord>332</xCoord><yCoord>240</yCoord></edgeMap>
    <edgeMap><xCoord>331</xCoord><yCoord>241</yCoord></edgeMap>
    <edgeMap><xCoord>330</xCoord><yCoord>241</yCoord></edgeMap>
    <edgeMap><xCoord>329</xCoord><yCoord>241</yCoord></edgeMap>
    <edgeMap><xCoord>328</xCoord><yCoord>242</yCoord></edgeMap>
    <edgeMap><xCoord>327</xCoord><yCoord>242</yCoord></edgeMap>
    <edgeMap><xCoord>326</xCoord><yCoord>242</yCoord></edgeMap>
    <edgeMap><xCoord>325</xCoord><yCoord>242</yCoord></edgeMap>
    <edgeMap><xCoord>324</xCoord><yCoord>243</yCoord></edgeMap>
    <edgeMap><xCoord>323</xCoord><yCoord>243</yCoord></edgeMap>
    <edgeMap><xCoord>322</xCoord><yCoord>243</yCoord></edgeMap>
    <edgeMap><xCoord>321</xCoord><yCoord>243</yCoord></edgeMap>
    <edgeMap><xCoord>320</xCoord><yCoord>243</yCoord></edgeMap>
    <edgeMap><xCoord>319</xCoord><yCoord>244</yCoord></edgeMap>
    <edgeMap><xCoord>318</xCoord><yCoord>244</yCoord></edgeMap>
    <edgeMap><xCoord>317</xCoord><yCoord>244</yCoord></edgeMap>
    <edgeMap><xCoord>316</xCoord><yCoord>244</yCoord></edgeMap>
    <edgeMap><xCoord>315</xCoord><yCoord>245</yCoord></edgeMap>
    <edgeMap><xCoord>314</xCoord><yCoord>245</yCoord></edgeMap>
    <edgeMap><xCoord>313</xCoord><yCoord>245</yCoord></edgeMap>
    <edgeMap><xCoord>312</xCoord><yCoord>246</yCoord></edgeMap>
    <edgeMap><xCoord>311</xCoord><yCoord>246</yCoord></edgeMap>
    <edgeMap><xCoord>310</xCoord><yCoord>247</yCoord></edgeMap>
    <edgeMap><xCoord>309</xCoord><yCoord>247</yCoord></edgeMap>
    <edgeMap><xCoord>308</xCoord><yCoord>248</yCoord></edgeMap>
    <edgeMap><xCoord>307</xCoord><yCoord>248</yCoord></edgeMap>
    <edgeMap><xCoord>306</xCoord><yCoord>249</yCoord></edgeMap>
    <edgeMap><xCoord>305</xCoord><yCoord>249</yCoord></edgeMap>
    <edgeMap><xCoord>304</xCoord><yCoord>250</yCoord></edgeMap>
    <edgeMap><xCoord>303</xCoord><yCoord>250</yCoord></edgeMap>
    <edgeMap><xCoord>302</xCoord><yCoord>251</yCoord></edgeMap>
    <edgeMap><xCoord>301</xCoord><yCoord>251</yCoord></edgeMap>
    <edgeMap><xCoord>300</xCoord><yCoord>252</yCoord></edgeMap>
    <edgeMap><xCoord>299</xCoord><yCoord>252</yCoord></edgeMap>
    <edgeMap><xCoord>298</xCoord><yCoord>253</yCoord></edgeMap>
    <edgeMap><xCoord>297</xCoord><yCoord>253</yCoord></edgeMap>
    <edgeMap><xCoord>296</xCoord><yCoord>254</yCoord></edgeMap>
    <edgeMap><xCoord>296</xCoord><yCoord>255</yCoord></edgeMap>
    <edgeMap><xCoord>295</xCoord><yCoord>256</yCoord></edgeMap>
    <edgeMap><xCoord>295</xCoord><yCoord>257</yCoord></edgeMap>
    <edgeMap><xCoord>295</xCoord><yCoord>258</yCoord></edgeMap>
    <edgeMap><xCoord>294</xCoord><yCoord>259</yCoord></edgeMap>
   </roi>
   <roi>
    <imageZposition>-208.0</imageZposition>
    <imageSOP_UID>1.3.6.1.4.1.14519.5.2.1.6279.6001.224432221436939349620981649668</imageSOP_UID>
    <inclusion>TRUE</inclusion>
    <edgeMap><xCoord>299</xCoord><yCoord>262</yCoord></edgeMap>
    <edgeMap><xCoord>300</xCoord><yCoord>263</yCoord></edgeMap>
    <edgeMap><xCoord>300</xCoord><yCoord>264</yCoord></edgeMap>
    <edgeMap><xCoord>301</xCoord><yCoord>265</yCoord></edgeMap>
    <edgeMap><xCoord>301</xCoord><yCoord>266</yCoord></edgeMap>
    <edgeMap><xCoord>302</xCoord><yCoord>267</yCoord></edgeMap>
    <edgeMap><xCoord>303</xCoord><yCoord>268</yCoord></edgeMap>
    <edgeMap><xCoord>303</xCoord><yCoord>269</yCoord></edgeMap>
    <edgeMap><xCoord>304</xCoord><yCoord>270</yCoord></edgeMap>
    <edgeMap><xCoord>305</xCoord><yCoord>271</yCoord></edgeMap>
    <edgeMap><xCoord>305</xCoord><yCoord>272</yCoord></edgeMap>
    <edgeMap><xCoord>306</xCoord><yCoord>273</yCoord></edgeMap>
    <edgeMap><xCoord>306</xCoord><yCoord>274</yCoord></edgeMap>
    <edgeMap><xCoord>307</xCoord><yCoord>275</yCoord></edgeMap>
    <edgeMap><xCoord>308</xCoord><yCoord>276</yCoord></edgeMap>
    <edgeMap><xCoord>308</xCoord><yCoord>277</yCoord></edgeMap>
    <edgeMap><xCoord>309</xCoord><yCoord>278</yCoord></edgeMap>
    <edgeMap><xCoord>310</xCoord><yCoord>279</yCoord></edgeMap>
    <edgeMap><xCoord>310</xCoord><yCoord>280</yCoord></edgeMap>
    <edgeMap><xCoord>311</xCoord><yCoord>281</yCoord></edgeMap>
    <edgeMap><xCoord>311</xCoord><yCoord>282</yCoord></edgeMap>
    <edgeMap><xCoord>312</xCoord><yCoord>283</yCoord></edgeMap>
    <edgeMap><xCoord>313</xCoord><yCoord>283</yCoord></edgeMap>
    <edgeMap><xCoord>314</xCoord><yCoord>283</yCoord></edgeMap>
    <edgeMap><xCoord>315</xCoord><yCoord>283</yCoord></edgeMap>
    <edgeMap><xCoord>316</xCoord><yCoord>283</yCoord></edgeMap>
    <edgeMap><xCoord>317</xCoord><yCoord>283</yCoord></edgeMap>
    <edgeMap><xCoord>318</xCoord><yCoord>283</yCoord></edgeMap>
    <edgeMap><xCoord>319</xCoord><yCoord>283</yCoord></edgeMap>
    <edgeMap><xCoord>320</xCoord><yCoord>283</yCoord></edgeMap>
    <edgeMap><xCoord>321</xCoord><yCoord>283</yCoord></edgeMap>
    <edgeMap><xCoord>322</xCoord><yCoord>283</yCoord></edgeMap>
    <edgeMap><xCoord>323</xCoord><yCoord>283</yCoord></edgeMap>
    <edgeMap><xCoord>324</xCoord><yCoord>283</yCoord></edgeMap>
    <edgeMap><xCoord>325</xCoord><yCoord>283</yCoord></edgeMap>
    <edgeMap><xCoord>326</xCoord><yCoord>283</yCoord></edgeMap>
    <edgeMap><xCoord>327</xCoord><yCoord>283</yCoord></edgeMap>
    <edgeMap><xCoord>328</xCoord><yCoord>283</yCoord></edgeMap>
    <edgeMap><xCoord>329</xCoord><yCoord>283</yCoord></edgeMap>
    <edgeMap><xCoord>330</xCoord><yCoord>283</yCoord></edgeMap>
    <edgeMap><xCoord>331</xCoord><yCoord>284</yCoord></edgeMap>
    <edgeMap><xCoord>332</xCoord><yCoord>284</yCoord></edgeMap>
    <edgeMap><xCoord>333</xCoord><yCoord>284</yCoord></edgeMap>
    <edgeMap><xCoord>334</xCoord><yCoord>284</yCoord></edgeMap>
    <edgeMap><xCoord>335</xCoord><yCoord>284</yCoord></edgeMap>
    <edgeMap><xCoord>336</xCoord><yCoord>285</yCoord></edgeMap>
    <edgeMap><xCoord>337</xCoord><yCoord>285</yCoord></edgeMap>
    <edgeMap><xCoord>338</xCoord><yCoord>285</yCoord></edgeMap>
    <edgeMap><xCoord>339</xCoord><yCoord>285</yCoord></edgeMap>
    <edgeMap><xCoord>340</xCoord><yCoord>285</yCoord></edgeMap>
    <edgeMap><xCoord>341</xCoord><yCoord>286</yCoord></edgeMap>
    <edgeMap><xCoord>342</xCoord><yCoord>286</yCoord></edgeMap>
    <edgeMap><xCoord>343</xCoord><yCoord>286</yCoord></edgeMap>
    <edgeMap><xCoord>344</xCoord><yCoord>285</yCoord></edgeMap>
    <edgeMap><xCoord>345</xCoord><yCoord>284</yCoord></edgeMap>
    <edgeMap><xCoord>346</xCoord><yCoord>283</yCoord></edgeMap>
    <edgeMap><xCoord>347</xCoord><yCoord>282</yCoord></edgeMap>
    <edgeMap><xCoord>348</xCoord><yCoord>281</yCoord></edgeMap>
    <edgeMap><xCoord>349</xCoord><yCoord>280</yCoord></edgeMap>
    <edgeMap><xCoord>350</xCoord><yCoord>279</yCoord></edgeMap>
    <edgeMap><xCoord>351</xCoord><yCoord>278</yCoord></edgeMap>
    <edgeMap><xCoord>352</xCoord><yCoord>277</yCoord></edgeMap>
    <edgeMap><xCoord>353</xCoord><yCoord>276</yCoord></edgeMap>
    <edgeMap><xCoord>354</xCoord><yCoord>275</yCoord></edgeMap>
    <edgeMap><xCoord>355</xCoord><yCoord>274</yCoord></edgeMap>
    <edgeMap><xCoord>356</xCoord><yCoord>273</yCoord></edgeMap>
    <edgeMap><xCoord>356</xCoord><yCoord>272</yCoord></edgeMap>
    <edgeMap><xCoord>357</xCoord><yCoord>271</yCoord></edgeMap>
    <edgeMap><xCoord>358</xCoord><yCoord>270</yCoord></edgeMap>
    <edgeMap><xCoord>358</xCoord><yCoord>269</yCoord></edgeMap>
    <edgeMap><xCoord>359</xCoord><yCoord>268</yCoord></edgeMap>
    <edgeMap><xCoord>360</xCoord><yCoord>267</yCoord></edgeMap>
    <edgeMap><xCoord>360</xCoord><yCoord>266</yCoord></edgeMap>
    <edgeMap><xCoord>361</xCoord><yCoord>265</yCoord></edgeMap>
    <edgeMap><xCoord>362</xCoord><yCoord>264</yCoord></edgeMap>
    <edgeMap><xCoord>362</xCoord><yCoord>263</yCoord></edgeMap>
    <edgeMap><xCoord>363</xCoord><yCoord>262</yCoord></edgeMap>
    <edgeMap><xCoord>364</xCoord><yCoord>261</yCoord></edgeMap>
    <edgeMap><xCoord>364</xCoord><yCoord>260</yCoord></edgeMap>
    <edgeMap><xCoord>365</xCoord><yCoord>259</yCoord></edgeMap>
    <edgeMap><xCoord>366</xCoord><yCoord>258</yCoord></edgeMap>
    <edgeMap><xCoord>366</xCoord><yCoord>257</yCoord></edgeMap>
    <edgeMap><xCoord>367</xCoord><yCoord>256</yCoord></edgeMap>
    <edgeMap><xCoord>368</xCoord><yCoord>255</yCoord></edgeMap>
    <edgeMap><xCoord>369</xCoord><yCoord>254</yCoord></edgeMap>
    <edgeMap><xCoord>370</xCoord><yCoord>253</yCoord></edgeMap>
    <edgeMap><xCoord>371</xCoord><yCoord>252</yCoord></edgeMap>
    <edgeMap><xCoord>372</xCoord><yCoord>251</yCoord></edgeMap>
    <edgeMap><xCoord>372</xCoord><yCoord>250</yCoord></edgeMap>
    <edgeMap><xCoord>373</xCoord><yCoord>249</yCoord></edgeMap>
    <edgeMap><xCoord>374</xCoord><yCoord>248</yCoord></edgeMap>
    <edgeMap><xCoord>375</xCoord><yCoord>247</yCoord></edgeMap>
    <edgeMap><xCoord>376</xCoord><yCoord>246</yCoord></edgeMap>
    <edgeMap><xCoord>377</xCoord><yCoord>245</yCoord></edgeMap>
    <edgeMap><xCoord>378</xCoord><yCoord>245</yCoord></edgeMap>
    <edgeMap><xCoord>379</xCoord><yCoord>244</yCoord></edgeMap>
    <edgeMap><xCoord>380</xCoord><yCoord>244</yCoord></edgeMap>
    <edgeMap><xCoord>381</xCoord><yCoord>244</yCoord></edgeMap>
    <edgeMap><xCoord>382</xCoord><yCoord>243</yCoord></edgeMap>
    <edgeMap><xCoord>383</xCoord><yCoord>243</yCoord></edgeMap>
    <edgeMap><xCoord>384</xCoord><yCoord>243</yCoord></edgeMap>
    <edgeMap><xCoord>385</xCoord><yCoord>242</yCoord></edgeMap>
    <edgeMap><xCoord>386</xCoord><yCoord>242</yCoord></edgeMap>
    <edgeMap><xCoord>387</xCoord><yCoord>241</yCoord></edgeMap>
    <edgeMap><xCoord>388</xCoord><yCoord>241</yCoord></edgeMap>
    <edgeMap><xCoord>389</xCoord><yCoord>241</yCoord></edgeMap>
    <edgeMap><xCoord>390</xCoord><yCoord>240</yCoord></edgeMap>
    <edgeMap><xCoord>391</xCoord><yCoord>240</yCoord></edgeMap>
    <edgeMap><xCoord>392</xCoord><yCoord>240</yCoord></edgeMap>
    <edgeMap><xCoord>393</xCoord><yCoord>239</yCoord></edgeMap>
    <edgeMap><xCoord>394</xCoord><yCoord>239</yCoord></edgeMap>
    <edgeMap><xCoord>395</xCoord><yCoord>239</yCoord></edgeMap>
    <edgeMap><xCoord>396</xCoord><yCoord>238</yCoord></edgeMap>
    <edgeMap><xCoord>397</xCoord><yCoord>238</yCoord></edgeMap>
    <edgeMap><xCoord>398</xCoord><yCoord>238</yCoord></edgeMap>
    <edgeMap><xCoord>399</xCoord><yCoord>237</yCoord></edgeMap>
    <edgeMap><xCoord>400</xCoord><yCoord>237</yCoord></edgeMap>
    <edgeMap><xCoord>401</xCoord><yCoord>236</yCoord></edgeMap>
    <edgeMap><xCoord>402</xCoord><yCoord>236</yCoord></edgeMap>
    <edgeMap><xCoord>403</xCoord><yCoord>235</yCoord></edgeMap>
    <edgeMap><xCoord>404</xCoord><yCoord>235</yCoord></edgeMap>
    <edgeMap><xCoord>405</xCoord><yCoord>234</yCoord></edgeMap>
    <edgeMap><xCoord>406</xCoord><yCoord>234</yCoord></edgeMap>
    <edgeMap><xCoord>407</xCoord><yCoord>233</yCoord></edgeMap>
    <edgeMap><xCoord>408</xCoord><yCoord>233</yCoord></edgeMap>
    <edgeMap><xCoord>409</xCoord><yCoord>232</yCoord></edgeMap>
    <edgeMap><xCoord>410</xCoord><yCoord>232</yCoord></edgeMap>
    <edgeMap><xCoord>411</xCoord><yCoord>231</yCoord></edgeMap>
    <edgeMap><xCoord>412</xCoord><yCoord>231</yCoord></edgeMap>
    <edgeMap><xCoord>413</xCoord><yCoord>230</yCoord></edgeMap>
    <edgeMap><xCoord>414</xCoord><yCoord>230</yCoord></edgeMap>
    <edgeMap><xCoord>415</xCoord><yCoord>229</yCoord></edgeMap>
    <edgeMap><xCoord>416</xCoord><yCoord>229</yCoord></edgeMap>
    <edgeMap><xCoord>416</xCoord><yCoord>228</yCoord></edgeMap>
    <edgeMap><xCoord>416</xCoord><yCoord>227</yCoord></edgeMap>
    <edgeMap><xCoord>416</xCoord><yCoord>226</yCoord></edgeMap>
    <edgeMap><xCoord>416</xCoord><yCoord>225</yCoord></edgeMap>
    <edgeMap><xCoord>416</xCoord><yCoord>224</yCoord></edgeMap>
    <edgeMap><xCoord>416</xCoord><yCoord>223</yCoord></edgeMap>
    <edgeMap><xCoord>416</xCoord><yCoord>222</yCoord></edgeMap>
    <edgeMap><xCoord>417</xCoord><yCoord>221</yCoord></edgeMap>
    <edgeMap><xCoord>417</xCoord><yCoord>220</yCoord></edgeMap>
    <edgeMap><xCoord>417</xCoord><yCoord>219</yCoord></edgeMap>
    <edgeMap><xCoord>417</xCoord><yCoord>218</yCoord></edgeMap>
    <edgeMap><xCoord>417</xCoord><yCoord>217</yCoord></edgeMap>
    <edgeMap><xCoord>417</xCoord><yCoord>216</yCoord></edgeMap>
    <edgeMap><xCoord>417</xCoord><yCoord>215</yCoord></edgeMap>
    <edgeMap><xCoord>417</xCoord><yCoord>214</yCoord></edgeMap>
    <edgeMap><xCoord>416</xCoord><yCoord>213</yCoord></edgeMap>
    <edgeMap><xCoord>416</xCoord><yCoord>212</yCoord></edgeMap>
    <edgeMap><xCoord>415</xCoord><yCoord>211</yCoord></edgeMap>
    <edgeMap><xCoord>414</xCoord><yCoord>210</yCoord></edgeMap>
    <edgeMap><xCoord>413</xCoord><yCoord>209</yCoord></edgeMap>
    <edgeMap><xCoord>413</xCoord><yCoord>208</yCoord></edgeMap>
    <edgeMap><xCoord>412</xCoord><yCoord>207</yCoord></edgeMap>
    <edgeMap><xCoord>411</xCoord><yCoord>206</yCoord></edgeMap>
    <edgeMap><xCoord>411</xCoord><yCoord>205</yCoord></edgeMap>
    <edgeMap><xCoord>410</xCoord><yCoord>204</yCoord></edgeMap>
    <edgeMap><xCoord>409</xCoord><yCoord>203</yCoord></edgeMap>
    <edgeMap><xCoord>408</xCoord><yCoord>202</yCoord></edgeMap>
    <edgeMap><xCoord>408</xCoord><yCoord>201</yCoord></edgeMap>
    <edgeMap><xCoord>407</xCoord><yCoord>200</yCoord></edgeMap>
    <edgeMap><xCoord>406</xCoord><yCoord>199</yCoord></edgeMap>
    <edgeMap><xCoord>405</xCoord><yCoord>198</yCoord></edgeMap>
    <edgeMap><xCoord>405</xCoord><yCoord>197</yCoord></edgeMap>
    <edgeMap><xCoord>404</xCoord><yCoord>196</yCoord></edgeMap>
    <edgeMap><xCoord>403</xCoord><yCoord>195</yCoord></edgeMap>
    <edgeMap><xCoord>402</xCoord><yCoord>194</yCoord></edgeMap>
    <edgeMap><xCoord>401</xCoord><yCoord>193</yCoord></edgeMap>
    <edgeMap><xCoord>401</xCoord><yCoord>192</yCoord></edgeMap>
    <edgeMap><xCoord>400</xCoord><yCoord>191</yCoord></edgeMap>
    <edgeMap><xCoord>399</xCoord><yCoord>190</yCoord></edgeMap>
    <edgeMap><xCoord>398</xCoord><yCoord>189</yCoord></edgeMap>
    <edgeMap><xCoord>397</xCoord><yCoord>188</yCoord></edgeMap>
    <edgeMap><xCoord>397</xCoord><yCoord>187</yCoord></edgeMap>
    <edgeMap><xCoord>396</xCoord><yCoord>186</yCoord></edgeMap>
    <edgeMap><xCoord>395</xCoord><yCoord>185</yCoord></edgeMap>
    <edgeMap><xCoord>395</xCoord><yCoord>184</yCoord></edgeMap>
    <edgeMap><xCoord>395</xCoord><yCoord>183</yCoord></edgeMap>
    <edgeMap><xCoord>395</xCoord><yCoord>182</yCoord></edgeMap>
    <edgeMap><xCoord>395</xCoord><yCoord>181</yCoord></edgeMap>
    <edgeMap><xCoord>395</xCoord><yCoord>180</yCoord></edgeMap>
    <edgeMap><xCoord>394</xCoord><yCoord>179</yCoord></edgeMap>
    <edgeMap><xCoord>394</xCoord><yCoord>178</yCoord></edgeMap>
    <edgeMap><xCoord>394</xCoord><yCoord>177</yCoord></edgeMap>
    <edgeMap><xCoord>394</xCoord><yCoord>176</yCoord></edgeMap>
    <edgeMap><xCoord>394</xCoord><yCoord>175</yCoord></edgeMap>
    <edgeMap><xCoord>394</xCoord><yCoord>174</yCoord></edgeMap>
    <edgeMap><xCoord>394</xCoord><yCoord>173</yCoord></edgeMap>
    <edgeMap><xCoord>393</xCoord><yCoord>173</yCoord></edgeMap>
    <edgeMap><xCoord>392</xCoord><yCoord>173</yCoord></edgeMap>
    <edgeMap><xCoord>391</xCoord><yCoord>173</yCoord></edgeMap>
    <edgeMap><xCoord>390</xCoord><yCoord>173</yCoord></edgeMap>
    <edgeMap><xCoord>389</xCoord><yCoord>173</yCoord></edgeMap>
    <edgeMap><xCoord>388</xCoord><yCoord>173</yCoord></edgeMap>
    <edgeMap><xCoord>387</xCoord><yCoord>173</yCoord></edgeMap>
    <edgeMap><xCoord>386</xCoord><yCoord>173</yCoord></edgeMap>
    <edgeMap><xCoord>385</xCoord><yCoord>173</yCoord></edgeMap>
    <edgeMap><xCoord>384</xCoord><yCoord>173</yCoord></edgeMap>
    <edgeMap><xCoord>383</xCoord><yCoord>173</yCoord></edgeMap>
    <edgeMap><xCoord>382</xCoord><yCoord>173</yCoord></edgeMap>
    <edgeMap><xCoord>381</xCoord><yCoord>173</yCoord></edgeMap>
    <edgeMap><xCoord>380</xCoord><yCoord>173</yCoord></edgeMap>
    <edgeMap><xCoord>379</xCoord><yCoord>173</yCoord></edgeMap>
    <edgeMap><xCoord>378</xCoord><yCoord>173</yCoord></edgeMap>
    <edgeMap><xCoord>377</xCoord><yCoord>173</yCoord></edgeMap>
    <edgeMap><xCoord>376</xCoord><yCoord>173</yCoord></edgeMap>
    <edgeMap><xCoord>375</xCoord><yCoord>173</yCoord></edgeMap>
    <edgeMap><xCoord>374</xCoord><yCoord>174</yCoord></edgeMap>
    <edgeMap><xCoord>373</xCoord><yCoord>174</yCoord></edgeMap>
    <edgeMap><xCoord>372</xCoord><yCoord>174</yCoord></edgeMap>
    <edgeMap><xCoord>371</xCoord><yCoord>174</yCoord></edgeMap>
    <edgeMap><xCoord>370</xCoord><yCoord>175</yCoord></edgeMap>
    <edgeMap><xCoord>369</xCoord><yCoord>175</yCoord></edgeMap>
    <edgeMap><xCoord>368</xCoord><yCoord>175</yCoord></edgeMap>
    <edgeMap><xCoord>367</xCoord><yCoord>175</yCoord></edgeMap>
    <edgeMap><xCoord>366</xCoord><yCoord>176</yCoord></edgeMap>
    <edgeMap><xCoord>365</xCoord><yCoord>176</yCoord></edgeMap>
    <edgeMap><xCoord>365</xCoord><yCoord>177</yCoord></edgeMap>
    <edgeMap><xCoord>365</xCoord><yCoord>178</yCoord></edgeMap>
    <edgeMap><xCoord>365</xCoord><yCoord>179</yCoord></edgeMap>
    <edgeMap><xCoord>365</xCoord><yCoord>180</yCoord></edgeMap>
    <edgeMap><xCoord>364</xCoord><yCoord>181</yCoord></edgeMap>
    <edgeMap><xCoord>364</xCoord><yCoord>182</yCoord></edgeMap>
    <edgeMap><xCoord>364</xCoord><yCoord>183</yCoord></edgeMap>
    <edgeMap><xCoord>364</xCoord><yCoord>184</yCoord></edgeMap>
    <edgeMap><xCoord>364</xCoord><yCoord>185</yCoord></edgeMap>
    <edgeMap><xCoord>364</xCoord><yCoord>186</yCoord></edgeMap>
    <edgeMap><xCoord>364</xCoord><yCoord>187</yCoord></edgeMap>
    <edgeMap><xCoord>364</xCoord><yCoord>188</yCoord></edgeMap>
    <edgeMap><xCoord>363</xCoord><yCoord>189</yCoord></edgeMap>
    <edgeMap><xCoord>363</xCoord><yCoord>190</yCoord></edgeMap>
    <edgeMap><xCoord>363</xCoord><yCoord>191</yCoord></edgeMap>
    <edgeMap><xCoord>363</xCoord><yCoord>192</yCoord></edgeMap>
    <edgeMap><xCoord>363</xCoord><yCoord>193</yCoord></edgeMap>
    <edgeMap><xCoord>362</xCoord><yCoord>194</yCoord></edgeMap>
    <edgeMap><xCoord>362</xCoord><yCoord>195</yCoord></edgeMap>
    <edgeMap><xCoord>362</xCoord><yCoord>196</yCoord></edgeMap>
    <edgeMap><xCoord>361</xCoord><yCoord>197</yCoord></edgeMap>
    <edgeMap><xCoord>361</xCoord><yCoord>198</yCoord></edgeMap>
    <edgeMap><xCoord>361</xCoord><yCoord>199</yCoord></edgeMap>
    <edgeMap><xCoord>361</xCoord><yCoord>200</yCoord></edgeMap>
    <edgeMap><xCoord>360</xCoord><yCoord>201</yCoord></edgeMap>
    <edgeMap><xCoord>360</xCoord><yCoord>202</yCoord></edgeMap>
    <edgeMap><xCoord>360</xCoord><yCoord>203</yCoord></edgeMap>
    <edgeMap><xCoord>359</xCoord><yCoord>204</yCoord></edgeMap>
    <edgeMap><xCoord>359</xCoord><yCoord>205</yCoord></edgeMap>
    <edgeMap><xCoord>359</xCoord><yCoord>206</yCoord></edgeMap>
    <edgeMap><xCoord>358</xCoord><yCoord>207</yCoord></edgeMap>
    <edgeMap><xCoord>358</xCoord><yCoord>208</yCoord></edgeMap>
    <edgeMap><xCoord>357</xCoord><yCoord>209</yCoord></edgeMap>
    <edgeMap><xCoord>357</xCoord><yCoord>210</yCoord></edgeMap>
    <edgeMap><xCoord>356</xCoord><yCoord>211</yCoord></edgeMap>
    <edgeMap><xCoord>356</xCoord><yCoord>212</yCoord></edgeMap>
    <edgeMap><xCoord>355</xCoord><yCoord>213</yCoord></edgeMap>
    <edgeMap><xCoord>354</xCoord><yCoord>214</yCoord></edgeMap>
    <edgeMap><xCoord>354</xCoord><yCoord>215</yCoord></edgeMap>
    <edgeMap><xCoord>353</xCoord><yCoord>216</yCoord></edgeMap>
    <edgeMap><xCoord>353</xCoord><yCoord>217</yCoord></edgeMap>
    <edgeMap><xCoord>352</xCoord><yCoord>218</yCoord></edgeMap>
    <edgeMap><xCoord>351</xCoord><yCoord>219</yCoord></edgeMap>
    <edgeMap><xCoord>351</xCoord><yCoord>220</yCoord></edgeMap>
    <edgeMap><xCoord>350</xCoord><yCoord>221</yCoord></edgeMap>
    <edgeMap><xCoord>350</xCoord><yCoord>222</yCoord></edgeMap>
    <edgeMap><xCoord>349</xCoord><yCoord>223</yCoord></edgeMap>
    <edgeMap><xCoord>349</xCoord><yCoord>224</yCoord></edgeMap>
    <edgeMap><xCoord>348</xCoord><yCoord>225</yCoord></edgeMap>
    <edgeMap><xCoord>347</xCoord><yCoord>226</yCoord></edgeMap>
    <edgeMap><xCoord>347</xCoord><yCoord>227</yCoord></edgeMap>
    <edgeMap><xCoord>346</xCoord><yCoord>228</yCoord></edgeMap>
    <edgeMap><xCoord>346</xCoord><yCoord>229</yCoord></edgeMap>
    <edgeMap><xCoord>345</xCoord><yCoord>230</yCoord></edgeMap>
    <edgeMap><xCoord>344</xCoord><yCoord>230</yCoord></edgeMap>
    <edgeMap><xCoord>343</xCoord><yCoord>231</yCoord></edgeMap>
    <edgeMap><xCoord>342</xCoord><yCoord>231</yCoord></edgeMap>
    <edgeMap><xCoord>341</xCoord><yCoord>232</yCoord></edgeMap>
    <edgeMap><xCoord>340</xCoord><yCoord>232</yCoord></edgeMap>
    <edgeMap><xCoord>339</xCoord><yCoord>233</yCoord></edgeMap>
    <edgeMap><xCoord>338</xCoord><yCoord>233</yCoord></edgeMap>
    <edgeMap><xCoord>337</xCoord><yCoord>233</yCoord></edgeMap>
    <edgeMap><xCoord>336</xCoord><yCoord>234</yCoord></edgeMap>
    <edgeMap><xCoord>335</xCoord><yCoord>234</yCoord></edgeMap>
    <edgeMap><xCoord>334</xCoord><yCoord>235</yCoord></edgeMap>
    <edgeMap><xCoord>333</xCoord><yCoord>235</yCoord></edgeMap>
    <edgeMap><xCoord>332</xCoord><yCoord>235</yCoord></edgeMap>
    <edgeMap><xCoord>331</xCoord><yCoord>236</yCoord></edgeMap>
    <edgeMap><xCoord>330</xCoord><yCoord>236</yCoord></edgeMap>
    <edgeMap><xCoord>329</xCoord><yCoord>237</yCoord></edgeMap>
    <edgeMap><xCoord>328</xCoord><yCoord>237</yCoord></edgeMap>
    <edgeMap><xCoord>327</xCoord><yCoord>238</yCoord></edgeMap>
    <edgeMap><xCoord>326</xCoord><yCoord>238</yCoord></edgeMap>
    <edgeMap><xCoord>325</xCoord><yCoord>239</yCoord></edgeMap>
    <edgeMap><xCoord>324</xCoord><yCoord>239</yCoord></edgeMap>
    <edgeMap><xCoord>323</xCoord><yCoord>240</yCoord></edgeMap>
    <edgeMap><xCoord>322</xCoord><yCoord>240</yCoord></edgeMap>
    <edgeMap><xCoord>321</xCoord><yCoord>241</yCoord></edgeMap>
    <edgeMap><xCoord>320</xCoord><yCoord>241</yCoord></edgeMap>
    <edgeMap><xCoord>319</xCoord><yCoord>242</yCoord></edgeMap>
    <edgeMap><xCoord>318</xCoord><yCoord>242</yCoord></edgeMap>
    <edgeMap><xCoord>317</xCoord><yCoord>243</yCoord></edgeMap>
    <edgeMap><xCoord>316</xCoord><yCoord>243</yCoord></edgeMap>
    <edgeMap><xCoord>315</xCoord><yCoord>244</yCoord></edgeMap>
    <edgeMap><xCoord>314</xCoord><yCoord>244</yCoord></edgeMap>
    <edgeMap><xCoord>313</xCoord><yCoord>245</yCoord></edgeMap>
    <edgeMap><xCoord>312</xCoord><yCoord>245</yCoord></edgeMap>
    <edgeMap><xCoord>311</xCoord><yCoord>246</yCoord></edgeMap>
    <edgeMap><xCoord>310</xCoord><yCoord>246</yCoord></edgeMap>
    <edgeMap><xCoord>309</xCoord><yCoord>247</yCoord></edgeMap>
    <edgeMap><xCoord>308</xCoord><yCoord>248</yCoord></edgeMap>
    <edgeMap><xCoord>308</xCoord><yCoord>249</yCoord></edgeMap>
    <edgeMap><xCoord>307</xCoord><yCoord>250</yCoord></edgeMap>
    <edgeMap><xCoord>306</xCoord><yCoord>251</yCoord></edgeMap>
    <edgeMap><xCoord>306</xCoord><yCoord>252</yCoord></edgeMap>
    <edgeMap><xCoord>305</xCoord><yCoord>253</yCoord></edgeMap>
    <edgeMap><xCoord>304</xCoord><yCoord>254</yCoord></edgeMap>
    <edgeMap><xCoord>304</xCoord><yCoord>255</yCoord></edgeMap>
    <edgeMap><xCoord>303</xCoord><yCoord>256</yCoord></edgeMap>
    <edgeMap><xCoord>302</xCoord><yCoord>257</yCoord></edgeMap>
    <edgeMap><xCoord>302</xCoord><yCoord>258</yCoord></edgeMap>
    <edgeMap><xCoord>301</xCoord><yCoord>259</yCoord></edgeMap>
    <edgeMap><xCoord>300</xCoord><yCoord>260</yCoord></edgeMap>
    <edgeMap><xCoord>300</xCoord><yCoord>261</yCoord></edgeMap>
    <edgeMap><xCoord>299</xCoord><yCoord>262</yCoord></edgeMap>
   </roi>
   <roi>
    <imageZposition>-211.0</imageZposition>
    <imageSOP_UID>1.3.6.1.4.1.14519.5.2.1.6279.6001.274467727298776376022947720408</imageSOP_UID>
    <inclusion>TRUE</inclusion>
    <edgeMap><xCoord>300</xCoord><yCoord>262</yCoord></edgeMap>
    <edgeMap><xCoord>301</xCoord><yCoord>263</yCoord></edgeMap>
    <edgeMap><xCoord>302</xCoord><yCoord>264</yCoord></edgeMap>
    <edgeMap><xCoord>303</xCoord><yCoord>265</yCoord></edgeMap>
    <edgeMap><xCoord>304</xCoord><yCoord>265</yCoord></edgeMap>
    <edgeMap><xCoord>305</xCoord><yCoord>266</yCoord></edgeMap>
    <edgeMap><xCoord>306</xCoord><yCoord>267</yCoord></edgeMap>
    <edgeMap><xCoord>307</xCoord><yCoord>268</yCoord></edgeMap>
    <edgeMap><xCoord>308</xCoord><yCoord>269</yCoord></edgeMap>
    <edgeMap><xCoord>309</xCoord><yCoord>270</yCoord></edgeMap>
    <edgeMap><xCoord>310</xCoord><yCoord>271</yCoord></edgeMap>
    <edgeMap><xCoord>311</xCoord><yCoord>272</yCoord></edgeMap>
    <edgeMap><xCoord>312</xCoord><yCoord>272</yCoord></edgeMap>
    <edgeMap><xCoord>313</xCoord><yCoord>273</yCoord></edgeMap>
    <edgeMap><xCoord>314</xCoord><yCoord>274</yCoord></edgeMap>
    <edgeMap><xCoord>315</xCoord><yCoord>275</yCoord></edgeMap>
    <edgeMap><xCoord>316</xCoord><yCoord>276</yCoord></edgeMap>
    <edgeMap><xCoord>317</xCoord><yCoord>277</yCoord></edgeMap>
    <edgeMap><xCoord>318</xCoord><yCoord>278</yCoord></edgeMap>
    <edgeMap><xCoord>319</xCoord><yCoord>279</yCoord></edgeMap>
    <edgeMap><xCoord>320</xCoord><yCoord>279</yCoord></edgeMap>
    <edgeMap><xCoord>321</xCoord><yCoord>280</yCoord></edgeMap>
    <edgeMap><xCoord>322</xCoord><yCoord>281</yCoord></edgeMap>
    <edgeMap><xCoord>323</xCoord><yCoord>282</yCoord></edgeMap>
    <edgeMap><xCoord>324</xCoord><yCoord>282</yCoord></edgeMap>
    <edgeMap><xCoord>325</xCoord><yCoord>282</yCoord></edgeMap>
    <edgeMap><xCoord>326</xCoord><yCoord>283</yCoord></edgeMap>
    <edgeMap><xCoord>327</xCoord><yCoord>283</yCoord></edgeMap>
    <edgeMap><xCoord>328</xCoord><yCoord>283</yCoord></edgeMap>
    <edgeMap><xCoord>329</xCoord><yCoord>283</yCoord></edgeMap>
    <edgeMap><xCoord>330</xCoord><yCoord>283</yCoord></edgeMap>
    <edgeMap><xCoord>331</xCoord><yCoord>284</yCoord></edgeMap>
    <edgeMap><xCoord>332</xCoord><yCoord>284</yCoord></edgeMap>
    <edgeMap><xCoord>333</xCoord><yCoord>284</yCoord></edgeMap>
    <edgeMap><xCoord>334</xCoord><yCoord>284</yCoord></edgeMap>
    <edgeMap><xCoord>335</xCoord><yCoord>285</yCoord></edgeMap>
    <edgeMap><xCoord>336</xCoord><yCoord>285</yCoord></edgeMap>
    <edgeMap><xCoord>337</xCoord><yCoord>285</yCoord></edgeMap>
    <edgeMap><xCoord>338</xCoord><yCoord>285</yCoord></edgeMap>
    <edgeMap><xCoord>339</xCoord><yCoord>285</yCoord></edgeMap>
    <edgeMap><xCoord>340</xCoord><yCoord>286</yCoord></edgeMap>
    <edgeMap><xCoord>341</xCoord><yCoord>286</yCoord></edgeMap>
    <edgeMap><xCoord>342</xCoord><yCoord>286</yCoord></edgeMap>
    <edgeMap><xCoord>343</xCoord><yCoord>286</yCoord></edgeMap>
    <edgeMap><xCoord>344</xCoord><yCoord>286</yCoord></edgeMap>
    <edgeMap><xCoord>345</xCoord><yCoord>285</yCoord></edgeMap>
    <edgeMap><xCoord>346</xCoord><yCoord>285</yCoord></edgeMap>
    <edgeMap><xCoord>347</xCoord><yCoord>285</yCoord></edgeMap>
    <edgeMap><xCoord>348</xCoord><yCoord>285</yCoord></edgeMap>
    <edgeMap><xCoord>349</xCoord><yCoord>285</yCoord></edgeMap>
    <edgeMap><xCoord>350</xCoord><yCoord>284</yCoord></edgeMap>
    <edgeMap><xCoord>351</xCoord><yCoord>284</yCoord></edgeMap>
    <edgeMap><xCoord>352</xCoord><yCoord>284</yCoord></edgeMap>
    <edgeMap><xCoord>352</xCoord><yCoord>283</yCoord></edgeMap>
    <edgeMap><xCoord>353</xCoord><yCoord>282</yCoord></edgeMap>
    <edgeMap><xCoord>353</xCoord><yCoord>281</yCoord></edgeMap>
    <edgeMap><xCoord>354</xCoord><yCoord>280</yCoord></edgeMap>
    <edgeMap><xCoord>354</xCoord><yCoord>279</yCoord></edgeMap>
    <edgeMap><xCoord>355</xCoord><yCoord>278</yCoord></edgeMap>
    <edgeMap><xCoord>355</xCoord><yCoord>277</yCoord></edgeMap>
    <edgeMap><xCoord>356</xCoord><yCoord>276</yCoord></edgeMap>
    <edgeMap><xCoord>356</xCoord><yCoord>275</yCoord></edgeMap>
    <edgeMap><xCoord>357</xCoord><yCoord>274</yCoord></edgeMap>
    <edgeMap><xCoord>357</xCoord><yCoord>273</yCoord></edgeMap>
    <edgeMap><xCoord>358</xCoord><yCoord>272</yCoord></edgeMap>
    <edgeMap><xCoord>358</xCoord><yCoord>271</yCoord></edgeMap>
    <edgeMap><xCoord>359</xCoord><yCoord>270</yCoord></edgeMap>
    <edgeMap><xCoord>359</xCoord><yCoord>269</yCoord></edgeMap>
    <edgeMap><xCoord>359</xCoord><yCoord>268</yCoord></edgeMap>
    <edgeMap><xCoord>360</xCoord><yCoord>267</yCoord></edgeMap>
    <edgeMap><xCoord>360</xCoord><yCoord>266</yCoord></edgeMap>
    <edgeMap><xCoord>361</xCoord><yCoord>265</yCoord></edgeMap>
    <edgeMap><xCoord>361</xCoord><yCoord>264</yCoord></edgeMap>
    <edgeMap><xCoord>362</xCoord><yCoord>263</yCoord></edgeMap>
    <edgeMap><xCoord>362</xCoord><yCoord>262</yCoord></edgeMap>
    <edgeMap><xCoord>363</xCoord><yCoord>261</yCoord></edgeMap>
    <edgeMap><xCoord>363</xCoord><yCoord>260</yCoord></edgeMap>
    <edgeMap><xCoord>364</xCoord><yCoord>259</yCoord></edgeMap>
    <edgeMap><xCoord>364</xCoord><yCoord>258</yCoord></edgeMap>
    <edgeMap><xCoord>364</xCoord><yCoord>257</yCoord></edgeMap>
    <edgeMap><xCoord>365</xCoord><yCoord>256</yCoord></edgeMap>
    <edgeMap><xCoord>365</xCoord><yCoord>255</yCoord></edgeMap>
    <edgeMap><xCoord>366</xCoord><yCoord>254</yCoord></edgeMap>
    <edgeMap><xCoord>366</xCoord><yCoord>253</yCoord></edgeMap>
    <edgeMap><xCoord>367</xCoord><yCoord>252</yCoord></edgeMap>
    <edgeMap><xCoord>367</xCoord><yCoord>251</yCoord></edgeMap>
    <edgeMap><xCoord>368</xCoord><yCoord>250</yCoord></edgeMap>
    <edgeMap><xCoord>368</xCoord><yCoord>249</yCoord></edgeMap>
    <edgeMap><xCoord>369</xCoord><yCoord>248</yCoord></edgeMap>
    <edgeMap><xCoord>369</xCoord><yCoord>247</yCoord></edgeMap>
    <edgeMap><xCoord>370</xCoord><yCoord>246</yCoord></edgeMap>
    <edgeMap><xCoord>370</xCoord><yCoord>245</yCoord></edgeMap>
    <edgeMap><xCoord>371</xCoord><yCoord>244</yCoord></edgeMap>
    <edgeMap><xCoord>372</xCoord><yCoord>243</yCoord></edgeMap>
    <edgeMap><xCoord>373</xCoord><yCoord>242</yCoord></edgeMap>
    <edgeMap><xCoord>373</xCoord><yCoord>241</yCoord></edgeMap>
    <edgeMap><xCoord>374</xCoord><yCoord>240</yCoord></edgeMap>
    <edgeMap><xCoord>375</xCoord><yCoord>239</yCoord></edgeMap>
    <edgeMap><xCoord>375</xCoord><yCoord>238</yCoord></edgeMap>
    <edgeMap><xCoord>376</xCoord><yCoord>237</yCoord></edgeMap>
    <edgeMap><xCoord>377</xCoord><yCoord>237</yCoord></edgeMap>
    <edgeMap><xCoord>378</xCoord><yCoord>237</yCoord></edgeMap>
    <edgeMap><xCoord>379</xCoord><yCoord>237</yCoord></edgeMap>
    <edgeMap><xCoord>380</xCoord><yCoord>237</yCoord></edgeMap>
    <edgeMap><xCoord>381</xCoord><yCoord>237</yCoord></edgeMap>
    <edgeMap><xCoord>382</xCoord><yCoord>237</yCoord></edgeMap>
    <edgeMap><xCoord>383</xCoord><yCoord>237</yCoord></edgeMap>
    <edgeMap><xCoord>384</xCoord><yCoord>237</yCoord></edgeMap>
    <edgeMap><xCoord>385</xCoord><yCoord>237</yCoord></edgeMap>
    <edgeMap><xCoord>386</xCoord><yCoord>237</yCoord></edgeMap>
    <edgeMap><xCoord>387</xCoord><yCoord>237</yCoord></edgeMap>
    <edgeMap><xCoord>388</xCoord><yCoord>237</yCoord></edgeMap>
    <edgeMap><xCoord>389</xCoord><yCoord>237</yCoord></edgeMap>
    <edgeMap><xCoord>390</xCoord><yCoord>237</yCoord></edgeMap>
    <edgeMap><xCoord>391</xCoord><yCoord>237</yCoord></edgeMap>
    <edgeMap><xCoord>392</xCoord><yCoord>237</yCoord></edgeMap>
    <edgeMap><xCoord>393</xCoord><yCoord>237</yCoord></edgeMap>
    <edgeMap><xCoord>394</xCoord><yCoord>236</yCoord></edgeMap>
    <edgeMap><xCoord>395</xCoord><yCoord>236</yCoord></edgeMap>
    <edgeMap><xCoord>396</xCoord><yCoord>235</yCoord></edgeMap>
    <edgeMap><xCoord>397</xCoord><yCoord>235</yCoord></edgeMap>
    <edgeMap><xCoord>398</xCoord><yCoord>234</yCoord></edgeMap>
    <edgeMap><xCoord>399</xCoord><yCoord>234</yCoord></edgeMap>
    <edgeMap><xCoord>400</xCoord><yCoord>233</yCoord></edgeMap>
    <edgeMap><xCoord>401</xCoord><yCoord>233</yCoord></edgeMap>
    <edgeMap><xCoord>402</xCoord><yCoord>232</yCoord></edgeMap>
    <edgeMap><xCoord>403</xCoord><yCoord>232</yCoord></edgeMap>
    <edgeMap><xCoord>404</xCoord><yCoord>231</yCoord></edgeMap>
    <edgeMap><xCoord>405</xCoord><yCoord>231</yCoord></edgeMap>
    <edgeMap><xCoord>406</xCoord><yCoord>230</yCoord></edgeMap>
    <edgeMap><xCoord>407</xCoord><yCoord>230</yCoord></edgeMap>
    <edgeMap><xCoord>408</xCoord><yCoord>229</yCoord></edgeMap>
    <edgeMap><xCoord>409</xCoord><yCoord>229</yCoord></edgeMap>
    <edgeMap><xCoord>410</xCoord><yCoord>228</yCoord></edgeMap>
    <edgeMap><xCoord>411</xCoord><yCoord>228</yCoord></edgeMap>
    <edgeMap><xCoord>412</xCoord><yCoord>227</yCoord></edgeMap>
    <edgeMap><xCoord>412</xCoord><yCoord>226</yCoord></edgeMap>
    <edgeMap><xCoord>412</xCoord><yCoord>225</yCoord></edgeMap>
    <edgeMap><xCoord>412</xCoord><yCoord>224</yCoord></edgeMap>
    <edgeMap><xCoord>412</xCoord><yCoord>223</yCoord></edgeMap>
    <edgeMap><xCoord>412</xCoord><yCoord>222</yCoord></edgeMap>
    <edgeMap><xCoord>412</xCoord><yCoord>221</yCoord></edgeMap>
    <edgeMap><xCoord>412</xCoord><yCoord>220</yCoord></edgeMap>
    <edgeMap><xCoord>412</xCoord><yCoord>219</yCoord></edgeMap>
    <edgeMap><xCoord>412</xCoord><yCoord>218</yCoord></edgeMap>
    <edgeMap><xCoord>412</xCoord><yCoord>217</yCoord></edgeMap>
    <edgeMap><xCoord>412</xCoord><yCoord>216</yCoord></edgeMap>
    <edgeMap><xCoord>412</xCoord><yCoord>215</yCoord></edgeMap>
    <edgeMap><xCoord>411</xCoord><yCoord>214</yCoord></edgeMap>
    <edgeMap><xCoord>411</xCoord><yCoord>213</yCoord></edgeMap>
    <edgeMap><xCoord>410</xCoord><yCoord>212</yCoord></edgeMap>
    <edgeMap><xCoord>409</xCoord><yCoord>211</yCoord></edgeMap>
    <edgeMap><xCoord>408</xCoord><yCoord>210</yCoord></edgeMap>
    <edgeMap><xCoord>408</xCoord><yCoord>209</yCoord></edgeMap>
    <edgeMap><xCoord>407</xCoord><yCoord>208</yCoord></edgeMap>
    <edgeMap><xCoord>406</xCoord><yCoord>207</yCoord></edgeMap>
    <edgeMap><xCoord>405</xCoord><yCoord>206</yCoord></edgeMap>
    <edgeMap><xCoord>405</xCoord><yCoord>205</yCoord></edgeMap>
    <edgeMap><xCoord>404</xCoord><yCoord>204</yCoord></edgeMap>
    <edgeMap><xCoord>403</xCoord><yCoord>203</yCoord></edgeMap>
    <edgeMap><xCoord>402</xCoord><yCoord>202</yCoord></edgeMap>
    <edgeMap><xCoord>401</xCoord><yCoord>201</yCoord></edgeMap>
    <edgeMap><xCoord>400</xCoord><yCoord>201</yCoord></edgeMap>
    <edgeMap><xCoord>399</xCoord><yCoord>200</yCoord></edgeMap>
    <edgeMap><xCoord>398</xCoord><yCoord>199</yCoord></edgeMap>
    <edgeMap><xCoord>397</xCoord><yCoord>198</yCoord></edgeMap>
    <edgeMap><xCoord>396</xCoord><yCoord>198</yCoord></edgeMap>
    <edgeMap><xCoord>395</xCoord><yCoord>197</yCoord></edgeMap>
    <edgeMap><xCoord>394</xCoord><yCoord>196</yCoord></edgeMap>
    <edgeMap><xCoord>393</xCoord><yCoord>195</yCoord></edgeMap>
    <edgeMap><xCoord>392</xCoord><yCoord>195</yCoord></edgeMap>
    <edgeMap><xCoord>391</xCoord><yCoord>194</yCoord></edgeMap>
    <edgeMap><xCoord>390</xCoord><yCoord>193</yCoord></edgeMap>
    <edgeMap><xCoord>390</xCoord><yCoord>192</yCoord></edgeMap>
    <edgeMap><xCoord>390</xCoord><yCoord>191</yCoord></edgeMap>
    <edgeMap><xCoord>390</xCoord><yCoord>190</yCoord></edgeMap>
    <edgeMap><xCoord>390</xCoord><yCoord>189</yCoord></edgeMap>
    <edgeMap><xCoord>390</xCoord><yCoord>188</yCoord></edgeMap>
    <edgeMap><xCoord>390</xCoord><yCoord>187</yCoord></edgeMap>
    <edgeMap><xCoord>389</xCoord><yCoord>186</yCoord></edgeMap>
    <edgeMap><xCoord>389</xCoord><yCoord>185</yCoord></edgeMap>
    <edgeMap><xCoord>389</xCoord><yCoord>184</yCoord></edgeMap>
    <edgeMap><xCoord>389</xCoord><yCoord>183</yCoord></edgeMap>
    <edgeMap><xCoord>389</xCoord><yCoord>182</yCoord></edgeMap>
    <edgeMap><xCoord>389</xCoord><yCoord>181</yCoord></edgeMap>
    <edgeMap><xCoord>389</xCoord><yCoord>180</yCoord></edgeMap>
    <edgeMap><xCoord>389</xCoord><yCoord>179</yCoord></edgeMap>
    <edgeMap><xCoord>388</xCoord><yCoord>178</yCoord></edgeMap>
    <edgeMap><xCoord>387</xCoord><yCoord>178</yCoord></edgeMap>
    <edgeMap><xCoord>386</xCoord><yCoord>177</yCoord></edgeMap>
    <edgeMap><xCoord>385</xCoord><yCoord>176</yCoord></edgeMap>
    <edgeMap><xCoord>384</xCoord><yCoord>175</yCoord></edgeMap>
    <edgeMap><xCoord>383</xCoord><yCoord>175</yCoord></edgeMap>
    <edgeMap><xCoord>382</xCoord><yCoord>174</yCoord></edgeMap>
    <edgeMap><xCoord>381</xCoord><yCoord>173</yCoord></edgeMap>
    <edgeMap><xCoord>380</xCoord><yCoord>173</yCoord></edgeMap>
    <edgeMap><xCoord>379</xCoord><yCoord>172</yCoord></edgeMap>
    <edgeMap><xCoord>378</xCoord><yCoord>171</yCoord></edgeMap>
    <edgeMap><xCoord>377</xCoord><yCoord>171</yCoord></edgeMap>
    <edgeMap><xCoord>376</xCoord><yCoord>170</yCoord></edgeMap>
    <edgeMap><xCoord>375</xCoord><yCoord>169</yCoord></edgeMap>
    <edgeMap><xCoord>374</xCoord><yCoord>168</yCoord></edgeMap>
    <edgeMap><xCoord>373</xCoord><yCoord>168</yCoord></edgeMap>
    <edgeMap><xCoord>372</xCoord><yCoord>167</yCoord></edgeMap>
    <edgeMap><xCoord>372</xCoord><yCoord>168</yCoord></edgeMap>
    <edgeMap><xCoord>371</xCoord><yCoord>169</yCoord></edgeMap>
    <edgeMap><xCoord>371</xCoord><yCoord>170</yCoord></edgeMap>
    <edgeMap><xCoord>370</xCoord><yCoord>171</yCoord></edgeMap>
    <edgeMap><xCoord>370</xCoord><yCoord>172</yCoord></edgeMap>
    <edgeMap><xCoord>369</xCoord><yCoord>173</yCoord></edgeMap>
    <edgeMap><xCoord>369</xCoord><yCoord>174</yCoord></edgeMap>
    <edgeMap><xCoord>368</xCoord><yCoord>175</yCoord></edgeMap>
    <edgeMap><xCoord>368</xCoord><yCoord>176</yCoord></edgeMap>
    <edgeMap><xCoord>367</xCoord><yCoord>177</yCoord></edgeMap>
    <edgeMap><xCoord>367</xCoord><yCoord>178</yCoord></edgeMap>
    <edgeMap><xCoord>367</xCoord><yCoord>179</yCoord></edgeMap>
    <edgeMap><xCoord>367</xCoord><yCoord>180</yCoord></edgeMap>
    <edgeMap><xCoord>366</xCoord><yCoord>181</yCoord></edgeMap>
    <edgeMap><xCoord>366</xCoord><yCoord>182</yCoord></edgeMap>
    <edgeMap><xCoord>366</xCoord><yCoord>183</yCoord></edgeMap>
    <edgeMap><xCoord>366</xCoord><yCoord>184</yCoord></edgeMap>
    <edgeMap><xCoord>366</xCoord><yCoord>185</yCoord></edgeMap>
    <edgeMap><xCoord>366</xCoord><yCoord>186</yCoord></edgeMap>
    <edgeMap><xCoord>366</xCoord><yCoord>187</yCoord></edgeMap>
    <edgeMap><xCoord>365</xCoord><yCoord>188</yCoord></edgeMap>
    <edgeMap><xCoord>365</xCoord><yCoord>189</yCoord></edgeMap>
    <edgeMap><xCoord>365</xCoord><yCoord>190</yCoord></edgeMap>
    <edgeMap><xCoord>365</xCoord><yCoord>191</yCoord></edgeMap>
    <edgeMap><xCoord>365</xCoord><yCoord>192</yCoord></edgeMap>
    <edgeMap><xCoord>365</xCoord><yCoord>193</yCoord></edgeMap>
    <edgeMap><xCoord>364</xCoord><yCoord>194</yCoord></edgeMap>
    <edgeMap><xCoord>364</xCoord><yCoord>195</yCoord></edgeMap>
    <edgeMap><xCoord>364</xCoord><yCoord>196</yCoord></edgeMap>
    <edgeMap><xCoord>364</xCoord><yCoord>197</yCoord></edgeMap>
    <edgeMap><xCoord>364</xCoord><yCoord>198</yCoord></edgeMap>
    <edgeMap><xCoord>363</xCoord><yCoord>199</yCoord></edgeMap>
    <edgeMap><xCoord>363</xCoord><yCoord>200</yCoord></edgeMap>
    <edgeMap><xCoord>363</xCoord><yCoord>201</yCoord></edgeMap>
    <edgeMap><xCoord>363</xCoord><yCoord>202</yCoord></edgeMap>
    <edgeMap><xCoord>363</xCoord><yCoord>203</yCoord></edgeMap>
    <edgeMap><xCoord>362</xCoord><yCoord>204</yCoord></edgeMap>
    <edgeMap><xCoord>362</xCoord><yCoord>205</yCoord></edgeMap>
    <edgeMap><xCoord>362</xCoord><yCoord>206</yCoord></edgeMap>
    <edgeMap><xCoord>362</xCoord><yCoord>207</yCoord></edgeMap>
    <edgeMap><xCoord>362</xCoord><yCoord>208</yCoord></edgeMap>
    <edgeMap><xCoord>361</xCoord><yCoord>209</yCoord></edgeMap>
    <edgeMap><xCoord>361</xCoord><yCoord>210</yCoord></edgeMap>
    <edgeMap><xCoord>361</xCoord><yCoord>211</yCoord></edgeMap>
    <edgeMap><xCoord>360</xCoord><yCoord>212</yCoord></edgeMap>
    <edgeMap><xCoord>359</xCoord><yCoord>213</yCoord></edgeMap>
    <edgeMap><xCoord>358</xCoord><yCoord>214</yCoord></edgeMap>
    <edgeMap><xCoord>357</xCoord><yCoord>215</yCoord></edgeMap>
    <edgeMap><xCoord>357</xCoord><yCoord>216</yCoord></edgeMap>
    <edgeMap><xCoord>356</xCoord><yCoord>217</yCoord></edgeMap>
    <edgeMap><xCoord>355</xCoord><yCoord>218</yCoord></edgeMap>
    <edgeMap><xCoord>354</xCoord><yCoord>219</yCoord></edgeMap>
    <edgeMap><xCoord>353</xCoord><yCoord>220</yCoord></edgeMap>
    <edgeMap><xCoord>352</xCoord><yCoord>221</yCoord></edgeMap>
    <edgeMap><xCoord>351</xCoord><yCoord>222</yCoord></edgeMap>
    <edgeMap><xCoord>350</xCoord><yCoord>223</yCoord></edgeMap>
    <edgeMap><xCoord>349</xCoord><yCoord>224</yCoord></edgeMap>
    <edgeMap><xCoord>348</xCoord><yCoord>225</yCoord></edgeMap>
    <edgeMap><xCoord>348</xCoord><yCoord>226</yCoord></edgeMap>
    <edgeMap><xCoord>347</xCoord><yCoord>227</yCoord></edgeMap>
    <edgeMap><xCoord>346</xCoord><yCoord>228</yCoord></edgeMap>
    <edgeMap><xCoord>345</xCoord><yCoord>229</yCoord></edgeMap>
    <edgeMap><xCoord>344</xCoord><yCoord>230</yCoord></edgeMap>
    <edgeMap><xCoord>343</xCoord><yCoord>231</yCoord></edgeMap>
    <edgeMap><xCoord>342</xCoord><yCoord>231</yCoord></edgeMap>
    <edgeMap><xCoord>341</xCoord><yCoord>232</yCoord></edgeMap>
    <edgeMap><xCoord>340</xCoord><yCoord>233</yCoord></edgeMap>
    <edgeMap><xCoord>339</xCoord><yCoord>234</yCoord></edgeMap>
    <edgeMap><xCoord>338</xCoord><yCoord>234</yCoord></edgeMap>
    <edgeMap><xCoord>337</xCoord><yCoord>235</yCoord></edgeMap>
    <edgeMap><xCoord>336</xCoord><yCoord>236</yCoord></edgeMap>
    <edgeMap><xCoord>335</xCoord><yCoord>237</yCoord></edgeMap>
    <edgeMap><xCoord>334</xCoord><yCoord>237</yCoord></edgeMap>
    <edgeMap><xCoord>333</xCoord><yCoord>238</yCoord></edgeMap>
    <edgeMap><xCoord>332</xCoord><yCoord>239</yCoord></edgeMap>
    <edgeMap><xCoord>331</xCoord><yCoord>239</yCoord></edgeMap>
    <edgeMap><xCoord>330</xCoord><yCoord>240</yCoord></edgeMap>
    <edgeMap><xCoord>329</xCoord><yCoord>241</yCoord></edgeMap>
    <edgeMap><xCoord>328</xCoord><yCoord>242</yCoord></edgeMap>
    <edgeMap><xCoord>327</xCoord><yCoord>242</yCoord></edgeMap>
    <edgeMap><xCoord>326</xCoord><yCoord>243</yCoord></edgeMap>
    <edgeMap><xCoord>325</xCoord><yCoord>243</yCoord></edgeMap>
    <edgeMap><xCoord>324</xCoord><yCoord>244</yCoord></edgeMap>
    <edgeMap><xCoord>323</xCoord><yCoord>244</yCoord></edgeMap>
    <edgeMap><xCoord>322</xCoord><yCoord>245</yCoord></edgeMap>
    <edgeMap><xCoord>321</xCoord><yCoord>245</yCoord></edgeMap>
    <edgeMap><xCoord>320</xCoord><yCoord>246</yCoord></edgeMap>
    <edgeMap><xCoord>319</xCoord><yCoord>246</yCoord></edgeMap>
    <edgeMap><xCoord>318</xCoord><yCoord>247</yCoord></edgeMap>
    <edgeMap><xCoord>317</xCoord><yCoord>247</yCoord></edgeMap>
    <edgeMap><xCoord>316</xCoord><yCoord>248</yCoord></edgeMap>
    <edgeMap><xCoord>315</xCoord><yCoord>248</yCoord></edgeMap>
    <edgeMap><xCoord>314</xCoord><yCoord>249</yCoord></edgeMap>
    <edgeMap><xCoord>313</xCoord><yCoord>249</yCoord></edgeMap>
    <edgeMap><xCoord>312</xCoord><yCoord>250</yCoord></edgeMap>
    <edgeMap><xCoord>311</xCoord><yCoord>250</yCoord></edgeMap>
    <edgeMap><xCoord>310</xCoord><yCoord>251</yCoord></edgeMap>
    <edgeMap><xCoord>309</xCoord><yCoord>252</yCoord></edgeMap>
    <edgeMap><xCoord>308</xCoord><yCoord>253</yCoord></edgeMap>
    <edgeMap><xCoord>307</xCoord><yCoord>254</yCoord></edgeMap>
    <edgeMap><xCoord>306</xCoord><yCoord>255</yCoord></edgeMap>
    <edgeMap><xCoord>306</xCoord><yCoord>256</yCoord></edgeMap>
    <edgeMap><xCoord>305</xCoord><yCoord>257</yCoord></edgeMap>
    <edgeMap><xCoord>304</xCoord><yCoord>258</yCoord></edgeMap>
    <edgeMap><xCoord>303</xCoord><yCoord>259</yCoord></edgeMap>
    <edgeMap><xCoord>302</xCoord><yCoord>260</yCoord></edgeMap>
    <edgeMap><xCoord>301</xCoord><yCoord>261</yCoord></edgeMap>
    <edgeMap><xCoord>300</xCoord><yCoord>262</yCoord></edgeMap>
   </roi>
   <roi>
    <imageZposition>-214.0</imageZposition>
    <imageSOP_UID>1.3.6.1.4.1.14519.5.2.1.6279.6001.703066240698584013098432067611</imageSOP_UID>
    <inclusion>TRUE</inclusion>
    <edgeMap><xCoord>299</xCoord><yCoord>266</yCoord></edgeMap>
    <edgeMap><xCoord>300</xCoord><yCoord>267</yCoord></edgeMap>
    <edgeMap><xCoord>301</xCoord><yCoord>267</yCoord></edgeMap>
    <edgeMap><xCoord>302</xCoord><yCoord>268</yCoord></edgeMap>
    <edgeMap><xCoord>303</xCoord><yCoord>268</yCoord></edgeMap>
    <edgeMap><xCoord>304</xCoord><yCoord>269</yCoord></edgeMap>
    <edgeMap><xCoord>305</xCoord><yCoord>270</yCoord></edgeMap>
    <edgeMap><xCoord>306</xCoord><yCoord>270</yCoord></edgeMap>
    <edgeMap><xCoord>307</xCoord><yCoord>271</yCoord></edgeMap>
    <edgeMap><xCoord>308</xCoord><yCoord>271</yCoord></edgeMap>
    <edgeMap><xCoord>309</xCoord><yCoord>272</yCoord></edgeMap>
    <edgeMap><xCoord>310</xCoord><yCoord>273</yCoord></edgeMap>
    <edgeMap><xCoord>311</xCoord><yCoord>273</yCoord></edgeMap>
    <edgeMap><xCoord>312</xCoord><yCoord>274</yCoord></edgeMap>
    <edgeMap><xCoord>313</xCoord><yCoord>274</yCoord></edgeMap>
    <edgeMap><xCoord>314</xCoord><yCoord>275</yCoord></edgeMap>
    <edgeMap><xCoord>315</xCoord><yCoord>275</yCoord></edgeMap>
    <edgeMap><xCoord>316</xCoord><yCoord>276</yCoord></edgeMap>
    <edgeMap><xCoord>317</xCoord><yCoord>277</yCoord></edgeMap>
    <edgeMap><xCoord>318</xCoord><yCoord>277</yCoord></edgeMap>
    <edgeMap><xCoord>319</xCoord><yCoord>278</yCoord></edgeMap>
    <edgeMap><xCoord>320</xCoord><yCoord>278</yCoord></edgeMap>
    <edgeMap><xCoord>321</xCoord><yCoord>279</yCoord></edgeMap>
    <edgeMap><xCoord>322</xCoord><yCoord>279</yCoord></edgeMap>
    <edgeMap><xCoord>323</xCoord><yCoord>279</yCoord></edgeMap>
    <edgeMap><xCoord>324</xCoord><yCoord>279</yCoord></edgeMap>
    <edgeMap><xCoord>325</xCoord><yCoord>280</yCoord></edgeMap>
    <edgeMap><xCoord>326</xCoord><yCoord>280</yCoord></edgeMap>
    <edgeMap><xCoord>327</xCoord><yCoord>280</yCoord></edgeMap>
    <edgeMap><xCoord>328</xCoord><yCoord>280</yCoord></edgeMap>
    <edgeMap><xCoord>329</xCoord><yCoord>280</yCoord></edgeMap>
    <edgeMap><xCoord>330</xCoord><yCoord>280</yCoord></edgeMap>
    <edgeMap><xCoord>331</xCoord><yCoord>280</yCoord></edgeMap>
    <edgeMap><xCoord>332</xCoord><yCoord>281</yCoord></edgeMap>
    <edgeMap><xCoord>333</xCoord><yCoord>281</yCoord></edgeMap>
    <edgeMap><xCoord>334</xCoord><yCoord>281</yCoord></edgeMap>
    <edgeMap><xCoord>335</xCoord><yCoord>281</yCoord></edgeMap>
    <edgeMap><xCoord>336</xCoord><yCoord>281</yCoord></edgeMap>
    <edgeMap><xCoord>337</xCoord><yCoord>281</yCoord></edgeMap>
    <edgeMap><xCoord>338</xCoord><yCoord>281</yCoord></edgeMap>
    <edgeMap><xCoord>339</xCoord><yCoord>282</yCoord></edgeMap>
    <edgeMap><xCoord>340</xCoord><yCoord>282</yCoord></edgeMap>
    <edgeMap><xCoord>341</xCoord><yCoord>282</yCoord></edgeMap>
    <edgeMap><xCoord>342</xCoord><yCoord>282</yCoord></edgeMap>
    <edgeMap><xCoord>343</xCoord><yCoord>281</yCoord></edgeMap>
    <edgeMap><xCoord>344</xCoord><yCoord>280</yCoord></edgeMap>
    <edgeMap><xCoord>345</xCoord><yCoord>279</yCoord></edgeMap>
    <edgeMap><xCoord>346</xCoord><yCoord>278</yCoord></edgeMap>
    <edgeMap><xCoord>347</xCoord><yCoord>277</yCoord></edgeMap>
    <edgeMap><xCoord>347</xCoord><yCoord>276</yCoord></edgeMap>
    <edgeMap><xCoord>348</xCoord><yCoord>275</yCoord></edgeMap>
    <edgeMap><xCoord>349</xCoord><yCoord>274</yCoord></edgeMap>
    <edgeMap><xCoord>350</xCoord><yCoord>273</yCoord></edgeMap>
    <edgeMap><xCoord>351</xCoord><yCoord>272</yCoord></edgeMap>
    <edgeMap><xCoord>352</xCoord><yCoord>271</yCoord></edgeMap>
    <edgeMap><xCoord>353</xCoord><yCoord>270</yCoord></edgeMap>
    <edgeMap><xCoord>353</xCoord><yCoord>269</yCoord></edgeMap>
    <edgeMap><xCoord>354</xCoord><yCoord>268</yCoord></edgeMap>
    <edgeMap><xCoord>354</xCoord><yCoord>267</yCoord></edgeMap>
    <edgeMap><xCoord>355</xCoord><yCoord>266</yCoord></edgeMap>
    <edgeMap><xCoord>356</xCoord><yCoord>265</yCoord></edgeMap>
    <edgeMap><xCoord>356</xCoord><yCoord>264</yCoord></edgeMap>
    <edgeMap><xCoord>357</xCoord><yCoord>263</yCoord></edgeMap>
    <edgeMap><xCoord>357</xCoord><yCoord>262</yCoord></edgeMap>
    <edgeMap><xCoord>358</xCoord><yCoord>261</yCoord></edgeMap>
    <edgeMap><xCoord>359</xCoord><yCoord>260</yCoord></edgeMap>
    <edgeMap><xCoord>359</xCoord><yCoord>259</yCoord></edgeMap>
    <edgeMap><xCoord>360</xCoord><yCoord>258</yCoord></edgeMap>
    <edgeMap><xCoord>360</xCoord><yCoord>257</yCoord></edgeMap>
    <edgeMap><xCoord>361</xCoord><yCoord>256</yCoord></edgeMap>
    <edgeMap><xCoord>362</xCoord><yCoord>255</yCoord></edgeMap>
    <edgeMap><xCoord>362</xCoord><yCoord>254</yCoord></edgeMap>
    <edgeMap><xCoord>363</xCoord><yCoord>253</yCoord></edgeMap>
    <edgeMap><xCoord>363</xCoord><yCoord>252</yCoord></edgeMap>
    <edgeMap><xCoord>364</xCoord><yCoord>251</yCoord></edgeMap>
    <edgeMap><xCoord>364</xCoord><yCoord>250</yCoord></edgeMap>
    <edgeMap><xCoord>365</xCoord><yCoord>249</yCoord></edgeMap>
    <edgeMap><xCoord>365</xCoord><yCoord>248</yCoord></edgeMap>
    <edgeMap><xCoord>366</xCoord><yCoord>247</yCoord></edgeMap>
    <edgeMap><xCoord>366</xCoord><yCoord>246</yCoord></edgeMap>
    <edgeMap><xCoord>367</xCoord><yCoord>245</yCoord></edgeMap>
    <edgeMap><xCoord>367</xCoord><yCoord>244</yCoord></edgeMap>
    <edgeMap><xCoord>368</xCoord><yCoord>243</yCoord></edgeMap>
    <edgeMap><xCoord>368</xCoord><yCoord>242</yCoord></edgeMap>
    <edgeMap><xCoord>369</xCoord><yCoord>241</yCoord></edgeMap>
    <edgeMap><xCoord>369</xCoord><yCoord>240</yCoord></edgeMap>
    <edgeMap><xCoord>370</xCoord><yCoord>239</yCoord></edgeMap>
    <edgeMap><xCoord>370</xCoord><yCoord>238</yCoord></edgeMap>
    <edgeMap><xCoord>371</xCoord><yCoord>237</yCoord></edgeMap>
    <edgeMap><xCoord>371</xCoord><yCoord>236</yCoord></edgeMap>
    <edgeMap><xCoord>372</xCoord><yCoord>235</yCoord></edgeMap>
    <edgeMap><xCoord>372</xCoord><yCoord>234</yCoord></edgeMap>
    <edgeMap><xCoord>373</xCoord><yCoord>233</yCoord></edgeMap>
    <edgeMap><xCoord>373</xCoord><yCoord>232</yCoord></edgeMap>
    <edgeMap><xCoord>374</xCoord><yCoord>231</yCoord></edgeMap>
    <edgeMap><xCoord>374</xCoord><yCoord>230</yCoord></edgeMap>
    <edgeMap><xCoord>375</xCoord><yCoord>229</yCoord></edgeMap>
    <edgeMap><xCoord>375</xCoord><yCoord>228</yCoord></edgeMap>
    <edgeMap><xCoord>376</xCoord><yCoord>227</yCoord></edgeMap>
    <edgeMap><xCoord>377</xCoord><yCoord>226</yCoord></edgeMap>
    <edgeMap><xCoord>378</xCoord><yCoord>226</yCoord></edgeMap>
    <edgeMap><xCoord>379</xCoord><yCoord>225</yCoord></edgeMap>
    <edgeMap><xCoord>380</xCoord><yCoord>224</yCoord></edgeMap>
    <edgeMap><xCoord>381</xCoord><yCoord>223</yCoord></edgeMap>
    <edgeMap><xCoord>382</xCoord><yCoord>223</yCoord></edgeMap>
    <edgeMap><xCoord>383</xCoord><yCoord>222</yCoord></edgeMap>
    <edgeMap><xCoord>384</xCoord><yCoord>221</yCoord></edgeMap>
    <edgeMap><xCoord>385</xCoord><yCoord>220</yCoord></edgeMap>
    <edgeMap><xCoord>386</xCoord><yCoord>220</yCoord></edgeMap>
    <edgeMap><xCoord>387</xCoord><yCoord>219</yCoord></edgeMap>
    <edgeMap><xCoord>388</xCoord><yCoord>219</yCoord></edgeMap>
    <edgeMap><xCoord>389</xCoord><yCoord>220</yCoord></edgeMap>
    <edgeMap><xCoord>390</xCoord><yCoord>220</yCoord></edgeMap>
    <edgeMap><xCoord>391</xCoord><yCoord>220</yCoord></edgeMap>
    <edgeMap><xCoord>392</xCoord><yCoord>221</yCoord></edgeMap>
    <edgeMap><xCoord>393</xCoord><yCoord>221</yCoord></edgeMap>
    <edgeMap><xCoord>394</xCoord><yCoord>222</yCoord></edgeMap>
    <edgeMap><xCoord>395</xCoord><yCoord>222</yCoord></edgeMap>
    <edgeMap><xCoord>395</xCoord><yCoord>221</yCoord></edgeMap>
    <edgeMap><xCoord>396</xCoord><yCoord>220</yCoord></edgeMap>
    <edgeMap><xCoord>396</xCoord><yCoord>219</yCoord></edgeMap>
    <edgeMap><xCoord>396</xCoord><yCoord>218</yCoord></edgeMap>
    <edgeMap><xCoord>397</xCoord><yCoord>217</yCoord></edgeMap>
    <edgeMap><xCoord>397</xCoord><yCoord>216</yCoord></edgeMap>
    <edgeMap><xCoord>398</xCoord><yCoord>215</yCoord></edgeMap>
    <edgeMap><xCoord>398</xCoord><yCoord>214</yCoord></edgeMap>
    <edgeMap><xCoord>398</xCoord><yCoord>213</yCoord></edgeMap>
    <edgeMap><xCoord>399</xCoord><yCoord>212</yCoord></edgeMap>
    <edgeMap><xCoord>399</xCoord><yCoord>211</yCoord></edgeMap>
    <edgeMap><xCoord>399</xCoord><yCoord>210</yCoord></edgeMap>
    <edgeMap><xCoord>400</xCoord><yCoord>209</yCoord></edgeMap>
    <edgeMap><xCoord>400</xCoord><yCoord>208</yCoord></edgeMap>
    <edgeMap><xCoord>401</xCoord><yCoord>207</yCoord></edgeMap>
    <edgeMap><xCoord>401</xCoord><yCoord>206</yCoord></edgeMap>
    <edgeMap><xCoord>401</xCoord><yCoord>205</yCoord></edgeMap>
    <edgeMap><xCoord>402</xCoord><yCoord>204</yCoord></edgeMap>
    <edgeMap><xCoord>402</xCoord><yCoord>203</yCoord></edgeMap>
    <edgeMap><xCoord>401</xCoord><yCoord>202</yCoord></edgeMap>
    <edgeMap><xCoord>401</xCoord><yCoord>201</yCoord></edgeMap>
    <edgeMap><xCoord>400</xCoord><yCoord>200</yCoord></edgeMap>
    <edgeMap><xCoord>399</xCoord><yCoord>199</yCoord></edgeMap>
    <edgeMap><xCoord>398</xCoord><yCoord>198</yCoord></edgeMap>
    <edgeMap><xCoord>398</xCoord><yCoord>197</yCoord></edgeMap>
    <edgeMap><xCoord>397</xCoord><yCoord>196</yCoord></edgeMap>
    <edgeMap><xCoord>396</xCoord><yCoord>195</yCoord></edgeMap>
    <edgeMap><xCoord>395</xCoord><yCoord>194</yCoord></edgeMap>
    <edgeMap><xCoord>395</xCoord><yCoord>193</yCoord></edgeMap>
    <edgeMap><xCoord>394</xCoord><yCoord>192</yCoord></edgeMap>
    <edgeMap><xCoord>393</xCoord><yCoord>191</yCoord></edgeMap>
    <edgeMap><xCoord>393</xCoord><yCoord>190</yCoord></edgeMap>
    <edgeMap><xCoord>392</xCoord><yCoord>189</yCoord></edgeMap>
    <edgeMap><xCoord>391</xCoord><yCoord>188</yCoord></edgeMap>
    <edgeMap><xCoord>390</xCoord><yCoord>187</yCoord></edgeMap>
    <edgeMap><xCoord>390</xCoord><yCoord>186</yCoord></edgeMap>
    <edgeMap><xCoord>389</xCoord><yCoord>185</yCoord></edgeMap>
    <edgeMap><xCoord>388</xCoord><yCoord>184</yCoord></edgeMap>
    <edgeMap><xCoord>387</xCoord><yCoord>183</yCoord></edgeMap>
    <edgeMap><xCoord>387</xCoord><yCoord>182</yCoord></edgeMap>
[truncated: 52,442 more chars]
