# Supplementary material for: An improved V-Net lung nodule segmentation model based on pixel threshold separation and attention mechanism
Source: Sci Rep. 2024 Feb 27;14:4743. doi: 10.1038/s41598-024-55178-3 (PMC10899216; doi:10.1038/s41598-024-55178-3)
Supplement: Supplementary file 1 — Supplementary Information 1. [file 41598_2024_55178_MOESM1_ESM.zip › lidc-xml-only/tcia-lidc-xml/157/162.xml]

<?xml version="1.0" encoding="UTF-8"?>
<LidcReadMessage uid="1.3.6.1.4.1.14519.5.2.1.6279.6001.1308168927425.0" xmlns="http://www.nih.gov">
 <ResponseHeader>
  <Version>1.7</Version>
  <MessageId>1164588</MessageId>
  <DateRequest>2006-06-05</DateRequest>
  <TimeRequest>17:22:43</TimeRequest>
  <RequestingSite>removed</RequestingSite>
  <ServicingSite>removed</ServicingSite>
  <TaskDescription>Second unblinded read</TaskDescription>
  <CtImageFile>removed</CtImageFile>
  <SeriesInstanceUid>1.3.6.1.4.1.14519.5.2.1.6279.6001.311102747717834916358933873912</SeriesInstanceUid>
  <StudyInstanceUID>1.3.6.1.4.1.14519.5.2.1.6279.6001.924939006160714533549353726515</StudyInstanceUID>
  <DateService>2006-06-05</DateService>
  <TimeService>17:22:43</TimeService>
  <ResponseDescription>1 - Reading complete</ResponseDescription>
  <ResponseComments>Merged, reader anonymized, unblinded responses</ResponseComments>
 </ResponseHeader>
 <readingSession>
  <annotationVersion>3.12</annotationVersion>
  <servicingRadiologistID>anonymous</servicingRadiologistID>
  <unblindedReadNodule>
   <noduleID>12788</noduleID>
   <roi>
    <imageZposition>-207.0</imageZposition>
    <imageSOP_UID>1.3.6.1.4.1.14519.5.2.1.6279.6001.226013134192287332663661791776</imageSOP_UID>
    <inclusion>TRUE</inclusion>
    <edgeMap><xCoord>190</xCoord><yCoord>396</yCoord></edgeMap>
   </roi>
  </unblindedReadNodule>
  <unblindedReadNodule>
   <noduleID>12785</noduleID>
   <roi>
    <imageZposition>-219.0</imageZposition>
    <imageSOP_UID>1.3.6.1.4.1.14519.5.2.1.6279.6001.194025269042365183810751989450</imageSOP_UID>
    <inclusion>TRUE</inclusion>
    <edgeMap><xCoord>154</xCoord><yCoord>194</yCoord></edgeMap>
   </roi>
  </unblindedReadNodule>
  <unblindedReadNodule>
   <noduleID>12777</noduleID>
   <characteristics>
    <subtlety>5</subtlety>
    <internalStructure>1</internalStructure>
    <calcification>6</calcification>
    <sphericity>3</sphericity>
    <margin>4</margin>
    <lobulation>1</lobulation>
    <spiculation>1</spiculation>
    <texture>5</texture>
    <malignancy>2</malignancy>
   </characteristics>
   <roi>
    <imageZposition>-288.0</imageZposition>
    <imageSOP_UID>1.3.6.1.4.1.14519.5.2.1.6279.6001.323951464939326206462330962054</imageSOP_UID>
    <inclusion>TRUE</inclusion>
    <edgeMap><xCoord>97</xCoord><yCoord>383</yCoord></edgeMap>
    <edgeMap><xCoord>98</xCoord><yCoord>382</yCoord></edgeMap>
    <edgeMap><xCoord>99</xCoord><yCoord>381</yCoord></edgeMap>
    <edgeMap><xCoord>99</xCoord><yCoord>380</yCoord></edgeMap>
    <edgeMap><xCoord>99</xCoord><yCoord>379</yCoord></edgeMap>
    <edgeMap><xCoord>98</xCoord><yCoord>378</yCoord></edgeMap>
    <edgeMap><xCoord>98</xCoord><yCoord>377</yCoord></edgeMap>
    <edgeMap><xCoord>98</xCoord><yCoord>376</yCoord></edgeMap>
    <edgeMap><xCoord>97</xCoord><yCoord>375</yCoord></edgeMap>
    <edgeMap><xCoord>97</xCoord><yCoord>374</yCoord></edgeMap>
    <edgeMap><xCoord>96</xCoord><yCoord>373</yCoord></edgeMap>
    <edgeMap><xCoord>95</xCoord><yCoord>373</yCoord></edgeMap>
    <edgeMap><xCoord>94</xCoord><yCoord>373</yCoord></edgeMap>
    <edgeMap><xCoord>93</xCoord><yCoord>373</yCoord></edgeMap>
    <edgeMap><xCoord>92</xCoord><yCoord>374</yCoord></edgeMap>
    <edgeMap><xCoord>91</xCoord><yCoord>374</yCoord></edgeMap>
    <edgeMap><xCoord>91</xCoord><yCoord>375</yCoord></edgeMap>
    <edgeMap><xCoord>91</xCoord><yCoord>376</yCoord></edgeMap>
    <edgeMap><xCoord>91</xCoord><yCoord>377</yCoord></edgeMap>
    <edgeMap><xCoord>91</xCoord><yCoord>378</yCoord></edgeMap>
    <edgeMap><xCoord>92</xCoord><yCoord>379</yCoord></edgeMap>
    <edgeMap><xCoord>93</xCoord><yCoord>380</yCoord></edgeMap>
    <edgeMap><xCoord>93</xCoord><yCoord>381</yCoord></edgeMap>
    <edgeMap><xCoord>94</xCoord><yCoord>382</yCoord></edgeMap>
    <edgeMap><xCoord>95</xCoord><yCoord>382</yCoord></edgeMap>
    <edgeMap><xCoord>96</xCoord><yCoord>383</yCoord></edgeMap>
    <edgeMap><xCoord>97</xCoord><yCoord>383</yCoord></edgeMap>
   </roi>
   <roi>
    <imageZposition>-291.0</imageZposition>
    <imageSOP_UID>1.3.6.1.4.1.14519.5.2.1.6279.6001.290031872380218048818807243513</imageSOP_UID>
    <inclusion>TRUE</inclusion>
    <edgeMap><xCoord>97</xCoord><yCoord>383</yCoord></edgeMap>
    <edgeMap><xCoord>98</xCoord><yCoord>382</yCoord></edgeMap>
    <edgeMap><xCoord>99</xCoord><yCoord>382</yCoord></edgeMap>
    <edgeMap><xCoord>99</xCoord><yCoord>381</yCoord></edgeMap>
    <edgeMap><xCoord>99</xCoord><yCoord>380</yCoord></edgeMap>
    <edgeMap><xCoord>99</xCoord><yCoord>379</yCoord></edgeMap>
    <edgeMap><xCoord>98</xCoord><yCoord>378</yCoord></edgeMap>
    <edgeMap><xCoord>98</xCoord><yCoord>377</yCoord></edgeMap>
    <edgeMap><xCoord>97</xCoord><yCoord>376</yCoord></edgeMap>
    <edgeMap><xCoord>97</xCoord><yCoord>375</yCoord></edgeMap>
    <edgeMap><xCoord>96</xCoord><yCoord>375</yCoord></edgeMap>
    <edgeMap><xCoord>95</xCoord><yCoord>374</yCoord></edgeMap>
    <edgeMap><xCoord>94</xCoord><yCoord>374</yCoord></edgeMap>
    <edgeMap><xCoord>93</xCoord><yCoord>374</yCoord></edgeMap>
    <edgeMap><xCoord>92</xCoord><yCoord>374</yCoord></edgeMap>
    <edgeMap><xCoord>91</xCoord><yCoord>375</yCoord></edgeMap>
    <edgeMap><xCoord>91</xCoord><yCoord>376</yCoord></edgeMap>
    <edgeMap><xCoord>91</xCoord><yCoord>377</yCoord></edgeMap>
    <edgeMap><xCoord>91</xCoord><yCoord>378</yCoord></edgeMap>
    <edgeMap><xCoord>91</xCoord><yCoord>379</yCoord></edgeMap>
    <edgeMap><xCoord>91</xCoord><yCoord>380</yCoord></edgeMap>
    <edgeMap><xCoord>92</xCoord><yCoord>381</yCoord></edgeMap>
    <edgeMap><xCoord>92</xCoord><yCoord>382</yCoord></edgeMap>
    <edgeMap><xCoord>93</xCoord><yCoord>383</yCoord></edgeMap>
    <edgeMap><xCoord>94</xCoord><yCoord>383</yCoord></edgeMap>
    <edgeMap><xCoord>95</xCoord><yCoord>383</yCoord></edgeMap>
    <edgeMap><xCoord>96</xCoord><yCoord>383</yCoord></edgeMap>
    <edgeMap><xCoord>97</xCoord><yCoord>383</yCoord></edgeMap>
   </roi>
  </unblindedReadNodule>
  <unblindedReadNodule>
   <noduleID>12790</noduleID>
   <roi>
    <imageZposition>-294.0</imageZposition>
    <imageSOP_UID>1.3.6.1.4.1.14519.5.2.1.6279.6001.339058544234798872400268777174</imageSOP_UID>
    <inclusion>TRUE</inclusion>
    <edgeMap><xCoord>459</xCoord><yCoord>268</yCoord></edgeMap>
   </roi>
  </unblindedReadNodule>
  <unblindedReadNodule>
   <noduleID>12781</noduleID>
   <characteristics>
    <subtlety>5</subtlety>
    <internalStructure>1</internalStructure>
    <calcification>6</calcification>
    <sphericity>5</sphericity>
    <margin>3</margin>
    <lobulation>1</lobulation>
    <spiculation>1</spiculation>
    <texture>5</texture>
    <malignancy>3</malignancy>
   </characteristics>
   <roi>
    <imageZposition>-297.0</imageZposition>
    <imageSOP_UID>1.3.6.1.4.1.14519.5.2.1.6279.6001.358590247754886260264727900740</imageSOP_UID>
    <inclusion>TRUE</inclusion>
    <edgeMap><xCoord>197</xCoord><yCoord>376</yCoord></edgeMap>
    <edgeMap><xCoord>198</xCoord><yCoord>375</yCoord></edgeMap>
    <edgeMap><xCoord>199</xCoord><yCoord>374</yCoord></edgeMap>
    <edgeMap><xCoord>200</xCoord><yCoord>374</yCoord></edgeMap>
    <edgeMap><xCoord>201</xCoord><yCoord>373</yCoord></edgeMap>
    <edgeMap><xCoord>202</xCoord><yCoord>372</yCoord></edgeMap>
    <edgeMap><xCoord>203</xCoord><yCoord>371</yCoord></edgeMap>
    <edgeMap><xCoord>203</xCoord><yCoord>370</yCoord></edgeMap>
    <edgeMap><xCoord>204</xCoord><yCoord>369</yCoord></edgeMap>
    <edgeMap><xCoord>204</xCoord><yCoord>368</yCoord></edgeMap>
    <edgeMap><xCoord>204</xCoord><yCoord>367</yCoord></edgeMap>
    <edgeMap><xCoord>204</xCoord><yCoord>366</yCoord></edgeMap>
    <edgeMap><xCoord>204</xCoord><yCoord>365</yCoord></edgeMap>
    <edgeMap><xCoord>203</xCoord><yCoord>364</yCoord></edgeMap>
    <edgeMap><xCoord>202</xCoord><yCoord>363</yCoord></edgeMap>
    <edgeMap><xCoord>201</xCoord><yCoord>362</yCoord></edgeMap>
    <edgeMap><xCoord>200</xCoord><yCoord>362</yCoord></edgeMap>
    <edgeMap><xCoord>199</xCoord><yCoord>361</yCoord></edgeMap>
    <edgeMap><xCoord>198</xCoord><yCoord>361</yCoord></edgeMap>
    <edgeMap><xCoord>197</xCoord><yCoord>362</yCoord></edgeMap>
    <edgeMap><xCoord>196</xCoord><yCoord>362</yCoord></edgeMap>
    <edgeMap><xCoord>195</xCoord><yCoord>362</yCoord></edgeMap>
    <edgeMap><xCoord>194</xCoord><yCoord>361</yCoord></edgeMap>
    <edgeMap><xCoord>193</xCoord><yCoord>361</yCoord></edgeMap>
    <edgeMap><xCoord>192</xCoord><yCoord>362</yCoord></edgeMap>
    <edgeMap><xCoord>191</xCoord><yCoord>362</yCoord></edgeMap>
    <edgeMap><xCoord>190</xCoord><yCoord>363</yCoord></edgeMap>
    <edgeMap><xCoord>189</xCoord><yCoord>364</yCoord></edgeMap>
    <edgeMap><xCoord>189</xCoord><yCoord>365</yCoord></edgeMap>
    <edgeMap><xCoord>189</xCoord><yCoord>366</yCoord></edgeMap>
    <edgeMap><xCoord>189</xCoord><yCoord>367</yCoord></edgeMap>
    <edgeMap><xCoord>190</xCoord><yCoord>368</yCoord></edgeMap>
    <edgeMap><xCoord>191</xCoord><yCoord>369</yCoord></edgeMap>
    <edgeMap><xCoord>191</xCoord><yCoord>370</yCoord></edgeMap>
    <edgeMap><xCoord>192</xCoord><yCoord>371</yCoord></edgeMap>
    <edgeMap><xCoord>192</xCoord><yCoord>372</yCoord></edgeMap>
    <edgeMap><xCoord>193</xCoord><yCoord>373</yCoord></edgeMap>
    <edgeMap><xCoord>193</xCoord><yCoord>374</yCoord></edgeMap>
    <edgeMap><xCoord>194</xCoord><yCoord>375</yCoord></edgeMap>
    <edgeMap><xCoord>195</xCoord><yCoord>376</yCoord></edgeMap>
    <edgeMap><xCoord>196</xCoord><yCoord>376</yCoord></edgeMap>
    <edgeMap><xCoord>197</xCoord><yCoord>376</yCoord></edgeMap>
   </roi>
   <roi>
    <imageZposition>-300.0</imageZposition>
    <imageSOP_UID>1.3.6.1.4.1.14519.5.2.1.6279.6001.167952621991573695533678430369</imageSOP_UID>
    <inclusion>TRUE</inclusion>
    <edgeMap><xCoord>197</xCoord><yCoord>373</yCoord></edgeMap>
    <edgeMap><xCoord>198</xCoord><yCoord>372</yCoord></edgeMap>
    <edgeMap><xCoord>199</xCoord><yCoord>371</yCoord></edgeMap>
    <edgeMap><xCoord>200</xCoord><yCoord>371</yCoord></edgeMap>
    <edgeMap><xCoord>201</xCoord><yCoord>370</yCoord></edgeMap>
    <edgeMap><xCoord>202</xCoord><yCoord>370</yCoord></edgeMap>
    <edgeMap><xCoord>203</xCoord><yCoord>369</yCoord></edgeMap>
    <edgeMap><xCoord>204</xCoord><yCoord>368</yCoord></edgeMap>
    <edgeMap><xCoord>204</xCoord><yCoord>367</yCoord></edgeMap>
    <edgeMap><xCoord>204</xCoord><yCoord>366</yCoord></edgeMap>
    <edgeMap><xCoord>204</xCoord><yCoord>365</yCoord></edgeMap>
    <edgeMap><xCoord>204</xCoord><yCoord>364</yCoord></edgeMap>
    <edgeMap><xCoord>203</xCoord><yCoord>363</yCoord></edgeMap>
    <edgeMap><xCoord>202</xCoord><yCoord>362</yCoord></edgeMap>
    <edgeMap><xCoord>201</xCoord><yCoord>361</yCoord></edgeMap>
    <edgeMap><xCoord>200</xCoord><yCoord>361</yCoord></edgeMap>
    <edgeMap><xCoord>199</xCoord><yCoord>360</yCoord></edgeMap>
    <edgeMap><xCoord>198</xCoord><yCoord>360</yCoord></edgeMap>
    <edgeMap><xCoord>197</xCoord><yCoord>361</yCoord></edgeMap>
    <edgeMap><xCoord>196</xCoord><yCoord>361</yCoord></edgeMap>
    <edgeMap><xCoord>195</xCoord><yCoord>362</yCoord></edgeMap>
    <edgeMap><xCoord>194</xCoord><yCoord>362</yCoord></edgeMap>
    <edgeMap><xCoord>193</xCoord><yCoord>362</yCoord></edgeMap>
    <edgeMap><xCoord>192</xCoord><yCoord>363</yCoord></edgeMap>
    <edgeMap><xCoord>191</xCoord><yCoord>363</yCoord></edgeMap>
    <edgeMap><xCoord>190</xCoord><yCoord>364</yCoord></edgeMap>
    <edgeMap><xCoord>189</xCoord><yCoord>365</yCoord></edgeMap>
    <edgeMap><xCoord>189</xCoord><yCoord>366</yCoord></edgeMap>
    <edgeMap><xCoord>189</xCoord><yCoord>367</yCoord></edgeMap>
    <edgeMap><xCoord>190</xCoord><yCoord>368</yCoord></edgeMap>
    <edgeMap><xCoord>190</xCoord><yCoord>369</yCoord></edgeMap>
    <edgeMap><xCoord>191</xCoord><yCoord>370</yCoord></edgeMap>
    <edgeMap><xCoord>192</xCoord><yCoord>371</yCoord></edgeMap>
    <edgeMap><xCoord>193</xCoord><yCoord>372</yCoord></edgeMap>
    <edgeMap><xCoord>194</xCoord><yCoord>372</yCoord></edgeMap>
    <edgeMap><xCoord>195</xCoord><yCoord>373</yCoord></edgeMap>
    <edgeMap><xCoord>196</xCoord><yCoord>373</yCoord></edgeMap>
    <edgeMap><xCoord>197</xCoord><yCoord>373</yCoord></edgeMap>
   </roi>
  </unblindedReadNodule>
  <nonNodule>
   <nonNoduleID>12797</nonNoduleID>
   <imageZposition>-144.0</imageZposition>
   <imageSOP_UID>1.3.6.1.4.1.14519.5.2.1.6279.6001.203118380156342066184925761405</imageSOP_UID>
   <locus><xCoord>236</xCoord><yCoord>345</yCoord>
   </locus>
  </nonNodule>
  <nonNodule>
   <nonNoduleID>12798</nonNoduleID>
   <imageZposition>-183.0</imageZposition>
   <imageSOP_UID>1.3.6.1.4.1.14519.5.2.1.6279.6001.326452329652581954591141879746</imageSOP_UID>
   <locus><xCoord>127</xCoord><yCoord>381</yCoord>
   </locus>
  </nonNodule>
  <nonNodule>
   <nonNoduleID>12796</nonNoduleID>
   <imageZposition>-306.0</imageZposition>
   <imageSOP_UID>1.3.6.1.4.1.14519.5.2.1.6279.6001.184779246634085236692476220756</imageSOP_UID>
   <locus><xCoord>446</xCoord><yCoord>211</yCoord>
   </locus>
  </nonNodule>
  <nonNodule>
   <nonNoduleID>12793</nonNoduleID>
   <imageZposition>-357.0</imageZposition>
   <imageSOP_UID>1.3.6.1.4.1.14519.5.2.1.6279.6001.152700686595834024043672989317</imageSOP_UID>
   <locus><xCoord>327</xCoord><yCoord>400</yCoord>
   </locus>
  </nonNodule>
 </readingSession>
 <readingSession>
  <annotationVersion>3.12</annotationVersion>
  <servicingRadiologistID>anonymous</servicingRadiologistID>
  <unblindedReadNodule>
   <noduleID>16842</noduleID>
   <roi>
    <imageZposition>-207.0</imageZposition>
    <imageSOP_UID>1.3.6.1.4.1.14519.5.2.1.6279.6001.226013134192287332663661791776</imageSOP_UID>
    <inclusion>TRUE</inclusion>
    <edgeMap><xCoord>191</xCoord><yCoord>395</yCoord></edgeMap>
   </roi>
  </unblindedReadNodule>
  <unblindedReadNodule>
   <noduleID>16839</noduleID>
   <roi>
    <imageZposition>-219.0</imageZposition>
    <imageSOP_UID>1.3.6.1.4.1.14519.5.2.1.6279.6001.194025269042365183810751989450</imageSOP_UID>
    <inclusion>TRUE</inclusion>
    <edgeMap><xCoord>155</xCoord><yCoord>195</yCoord></edgeMap>
   </roi>
  </unblindedReadNodule>
  <unblindedReadNodule>
   <noduleID>16831</noduleID>
   <characteristics>
    <subtlety>4</subtlety>
    <internalStructure>1</internalStructure>
    <calcification>6</calcification>
    <sphericity>3</sphericity>
    <margin>3</margin>
    <lobulation>3</lobulation>
    <spiculation>2</spiculation>
    <texture>5</texture>
    <malignancy>3</malignancy>
   </characteristics>
   <roi>
    <imageZposition>-288.0</imageZposition>
    <imageSOP_UID>1.3.6.1.4.1.14519.5.2.1.6279.6001.323951464939326206462330962054</imageSOP_UID>
    <inclusion>TRUE</inclusion>
    <edgeMap><xCoord>97</xCoord><yCoord>383</yCoord></edgeMap>
    <edgeMap><xCoord>98</xCoord><yCoord>382</yCoord></edgeMap>
    <edgeMap><xCoord>99</xCoord><yCoord>381</yCoord></edgeMap>
    <edgeMap><xCoord>99</xCoord><yCoord>380</yCoord></edgeMap>
    <edgeMap><xCoord>99</xCoord><yCoord>379</yCoord></edgeMap>
    <edgeMap><xCoord>98</xCoord><yCoord>378</yCoord></edgeMap>
    <edgeMap><xCoord>98</xCoord><yCoord>377</yCoord></edgeMap>
    <edgeMap><xCoord>98</xCoord><yCoord>376</yCoord></edgeMap>
    <edgeMap><xCoord>97</xCoord><yCoord>375</yCoord></edgeMap>
    <edgeMap><xCoord>97</xCoord><yCoord>374</yCoord></edgeMap>
    <edgeMap><xCoord>96</xCoord><yCoord>373</yCoord></edgeMap>
    <edgeMap><xCoord>95</xCoord><yCoord>373</yCoord></edgeMap>
    <edgeMap><xCoord>94</xCoord><yCoord>373</yCoord></edgeMap>
    <edgeMap><xCoord>93</xCoord><yCoord>373</yCoord></edgeMap>
    <edgeMap><xCoord>92</xCoord><yCoord>374</yCoord></edgeMap>
    <edgeMap><xCoord>91</xCoord><yCoord>374</yCoord></edgeMap>
    <edgeMap><xCoord>91</xCoord><yCoord>375</yCoord></edgeMap>
    <edgeMap><xCoord>91</xCoord><yCoord>376</yCoord></edgeMap>
    <edgeMap><xCoord>91</xCoord><yCoord>377</yCoord></edgeMap>
    <edgeMap><xCoord>91</xCoord><yCoord>378</yCoord></edgeMap>
    <edgeMap><xCoord>92</xCoord><yCoord>379</yCoord></edgeMap>
    <edgeMap><xCoord>93</xCoord><yCoord>380</yCoord></edgeMap>
    <edgeMap><xCoord>93</xCoord><yCoord>381</yCoord></edgeMap>
    <edgeMap><xCoord>94</xCoord><yCoord>382</yCoord></edgeMap>
    <edgeMap><xCoord>95</xCoord><yCoord>382</yCoord></edgeMap>
    <edgeMap><xCoord>96</xCoord><yCoord>383</yCoord></edgeMap>
    <edgeMap><xCoord>97</xCoord><yCoord>383</yCoord></edgeMap>
   </roi>
   <roi>
    <imageZposition>-291.0</imageZposition>
    <imageSOP_UID>1.3.6.1.4.1.14519.5.2.1.6279.6001.290031872380218048818807243513</imageSOP_UID>
    <inclusion>TRUE</inclusion>
    <edgeMap><xCoord>97</xCoord><yCoord>383</yCoord></edgeMap>
    <edgeMap><xCoord>98</xCoord><yCoord>382</yCoord></edgeMap>
    <edgeMap><xCoord>99</xCoord><yCoord>382</yCoord></edgeMap>
    <edgeMap><xCoord>99</xCoord><yCoord>381</yCoord></edgeMap>
    <edgeMap><xCoord>99</xCoord><yCoord>380</yCoord></edgeMap>
    <edgeMap><xCoord>99</xCoord><yCoord>379</yCoord></edgeMap>
    <edgeMap><xCoord>98</xCoord><yCoord>378</yCoord></edgeMap>
    <edgeMap><xCoord>98</xCoord><yCoord>377</yCoord></edgeMap>
    <edgeMap><xCoord>97</xCoord><yCoord>376</yCoord></edgeMap>
    <edgeMap><xCoord>97</xCoord><yCoord>375</yCoord></edgeMap>
    <edgeMap><xCoord>96</xCoord><yCoord>375</yCoord></edgeMap>
    <edgeMap><xCoord>95</xCoord><yCoord>374</yCoord></edgeMap>
    <edgeMap><xCoord>94</xCoord><yCoord>374</yCoord></edgeMap>
    <edgeMap><xCoord>93</xCoord><yCoord>374</yCoord></edgeMap>
    <edgeMap><xCoord>92</xCoord><yCoord>374</yCoord></edgeMap>
    <edgeMap><xCoord>91</xCoord><yCoord>375</yCoord></edgeMap>
    <edgeMap><xCoord>91</xCoord><yCoord>376</yCoord></edgeMap>
    <edgeMap><xCoord>91</xCoord><yCoord>377</yCoord></edgeMap>
    <edgeMap><xCoord>91</xCoord><yCoord>378</yCoord></edgeMap>
    <edgeMap><xCoord>91</xCoord><yCoord>379</yCoord></edgeMap>
    <edgeMap><xCoord>91</xCoord><yCoord>380</yCoord></edgeMap>
    <edgeMap><xCoord>92</xCoord><yCoord>381</yCoord></edgeMap>
    <edgeMap><xCoord>92</xCoord><yCoord>382</yCoord></edgeMap>
    <edgeMap><xCoord>93</xCoord><yCoord>383</yCoord></edgeMap>
    <edgeMap><xCoord>94</xCoord><yCoord>383</yCoord></edgeMap>
    <edgeMap><xCoord>95</xCoord><yCoord>383</yCoord></edgeMap>
    <edgeMap><xCoord>96</xCoord><yCoord>383</yCoord></edgeMap>
    <edgeMap><xCoord>97</xCoord><yCoord>383</yCoord></edgeMap>
   </roi>
  </unblindedReadNodule>
  <unblindedReadNodule>
   <noduleID>16835</noduleID>
   <characteristics>
    <subtlety>4</subtlety>
    <internalStructure>1</internalStructure>
    <calcification>6</calcification>
    <sphericity>5</sphericity>
    <margin>2</margin>
    <lobulation>4</lobulation>
    <spiculation>3</spiculation>
    <texture>3</texture>
    <malignancy>4</malignancy>
   </characteristics>
   <roi>
    <imageZposition>-297.0</imageZposition>
    <imageSOP_UID>1.3.6.1.4.1.14519.5.2.1.6279.6001.358590247754886260264727900740</imageSOP_UID>
    <inclusion>TRUE</inclusion>
    <edgeMap><xCoord>197</xCoord><yCoord>374</yCoord></edgeMap>
    <edgeMap><xCoord>198</xCoord><yCoord>373</yCoord></edgeMap>
    <edgeMap><xCoord>199</xCoord><yCoord>373</yCoord></edgeMap>
    <edgeMap><xCoord>200</xCoord><yCoord>373</yCoord></edgeMap>
    <edgeMap><xCoord>201</xCoord><yCoord>372</yCoord></edgeMap>
    <edgeMap><xCoord>202</xCoord><yCoord>371</yCoord></edgeMap>
    <edgeMap><xCoord>202</xCoord><yCoord>370</yCoord></edgeMap>
    <edgeMap><xCoord>202</xCoord><yCoord>369</yCoord></edgeMap>
    <edgeMap><xCoord>203</xCoord><yCoord>368</yCoord></edgeMap>
    <edgeMap><xCoord>203</xCoord><yCoord>367</yCoord></edgeMap>
    <edgeMap><xCoord>202</xCoord><yCoord>366</yCoord></edgeMap>
    <edgeMap><xCoord>201</xCoord><yCoord>365</yCoord></edgeMap>
    <edgeMap><xCoord>200</xCoord><yCoord>365</yCoord></edgeMap>
    <edgeMap><xCoord>199</xCoord><yCoord>364</yCoord></edgeMap>
    <edgeMap><xCoord>198</xCoord><yCoord>363</yCoord></edgeMap>
    <edgeMap><xCoord>197</xCoord><yCoord>363</yCoord></edgeMap>
    <edgeMap><xCoord>196</xCoord><yCoord>363</yCoord></edgeMap>
    <edgeMap><xCoord>195</xCoord><yCoord>362</yCoord></edgeMap>
    <edgeMap><xCoord>194</xCoord><yCoord>361</yCoord></edgeMap>
    <edgeMap><xCoord>193</xCoord><yCoord>362</yCoord></edgeMap>
    <edgeMap><xCoord>193</xCoord><yCoord>363</yCoord></edgeMap>
    <edgeMap><xCoord>192</xCoord><yCoord>364</yCoord></edgeMap>
    <edgeMap><xCoord>191</xCoord><yCoord>365</yCoord></edgeMap>
    <edgeMap><xCoord>191</xCoord><yCoord>366</yCoord></edgeMap>
    <edgeMap><xCoord>191</xCoord><yCoord>367</yCoord></edgeMap>
    <edgeMap><xCoord>191</xCoord><yCoord>368</yCoord></edgeMap>
    <edgeMap><xCoord>191</xCoord><yCoord>369</yCoord></edgeMap>
    <edgeMap><xCoord>192</xCoord><yCoord>370</yCoord></edgeMap>
    <edgeMap><xCoord>192</xCoord><yCoord>371</yCoord></edgeMap>
    <edgeMap><xCoord>193</xCoord><yCoord>372</yCoord></edgeMap>
    <edgeMap><xCoord>194</xCoord><yCoord>373</yCoord></edgeMap>
    <edgeMap><xCoord>195</xCoord><yCoord>373</yCoord></edgeMap>
    <edgeMap><xCoord>196</xCoord><yCoord>373</yCoord></edgeMap>
    <edgeMap><xCoord>197</xCoord><yCoord>374</yCoord></edgeMap>
   </roi>
   <roi>
    <imageZposition>-300.0</imageZposition>
    <imageSOP_UID>1.3.6.1.4.1.14519.5.2.1.6279.6001.167952621991573695533678430369</imageSOP_UID>
    <inclusion>TRUE</inclusion>
    <edgeMap><xCoord>197</xCoord><yCoord>373</yCoord></edgeMap>
    <edgeMap><xCoord>198</xCoord><yCoord>372</yCoord></edgeMap>
    <edgeMap><xCoord>199</xCoord><yCoord>372</yCoord></edgeMap>
    <edgeMap><xCoord>199</xCoord><yCoord>371</yCoord></edgeMap>
    <edgeMap><xCoord>200</xCoord><yCoord>370</yCoord></edgeMap>
    <edgeMap><xCoord>201</xCoord><yCoord>370</yCoord></edgeMap>
    <edgeMap><xCoord>202</xCoord><yCoord>369</yCoord></edgeMap>
    <edgeMap><xCoord>202</xCoord><yCoord>368</yCoord></edgeMap>
    <edgeMap><xCoord>202</xCoord><yCoord>367</yCoord></edgeMap>
    <edgeMap><xCoord>202</xCoord><yCoord>366</yCoord></edgeMap>
    <edgeMap><xCoord>201</xCoord><yCoord>365</yCoord></edgeMap>
    <edgeMap><xCoord>201</xCoord><yCoord>364</yCoord></edgeMap>
    <edgeMap><xCoord>200</xCoord><yCoord>364</yCoord></edgeMap>
    <edgeMap><xCoord>199</xCoord><yCoord>363</yCoord></edgeMap>
    <edgeMap><xCoord>198</xCoord><yCoord>362</yCoord></edgeMap>
    <edgeMap><xCoord>199</xCoord><yCoord>361</yCoord></edgeMap>
    <edgeMap><xCoord>199</xCoord><yCoord>360</yCoord></edgeMap>
    <edgeMap><xCoord>198</xCoord><yCoord>361</yCoord></edgeMap>
    <edgeMap><xCoord>197</xCoord><yCoord>362</yCoord></edgeMap>
    <edgeMap><xCoord>196</xCoord><yCoord>362</yCoord></edgeMap>
    <edgeMap><xCoord>195</xCoord><yCoord>362</yCoord></edgeMap>
    <edgeMap><xCoord>194</xCoord><yCoord>362</yCoord></edgeMap>
    <edgeMap><xCoord>193</xCoord><yCoord>362</yCoord></edgeMap>
    <edgeMap><xCoord>193</xCoord><yCoord>363</yCoord></edgeMap>
    <edgeMap><xCoord>192</xCoord><yCoord>364</yCoord></edgeMap>
    <edgeMap><xCoord>191</xCoord><yCoord>365</yCoord></edgeMap>
    <edgeMap><xCoord>191</xCoord><yCoord>366</yCoord></edgeMap>
    <edgeMap><xCoord>191</xCoord><yCoord>367</yCoord></edgeMap>
    <edgeMap><xCoord>191</xCoord><yCoord>368</yCoord></edgeMap>
    <edgeMap><xCoord>192</xCoord><yCoord>369</yCoord></edgeMap>
    <edgeMap><xCoord>192</xCoord><yCoord>370</yCoord></edgeMap>
    <edgeMap><xCoord>193</xCoord><yCoord>371</yCoord></edgeMap>
    <edgeMap><xCoord>193</xCoord><yCoord>372</yCoord></edgeMap>
    <edgeMap><xCoord>194</xCoord><yCoord>373</yCoord></edgeMap>
    <edgeMap><xCoord>195</xCoord><yCoord>373</yCoord></edgeMap>
    <edgeMap><xCoord>196</xCoord><yCoord>373</yCoord></edgeMap>
    <edgeMap><xCoord>197</xCoord><yCoord>373</yCoord></edgeMap>
   </roi>
  </unblindedReadNodule>
  <nonNodule>
   <nonNoduleID>16848</nonNoduleID>
   <imageZposition>-93.0</imageZposition>
   <imageSOP_UID>1.3.6.1.4.1.14519.5.2.1.6279.6001.114513088989581437518666075166</imageSOP_UID>
   <locus><xCoord>190</xCoord><yCoord>369</yCoord>
   </locus>
  </nonNodule>
  <nonNodule>
   <nonNoduleID>16849</nonNoduleID>
   <imageZposition>-93.0</imageZposition>
   <imageSOP_UID>1.3.6.1.4.1.14519.5.2.1.6279.6001.114513088989581437518666075166</imageSOP_UID>
   <locus><xCoord>312</xCoord><yCoord>363</yCoord>
   </locus>
  </nonNodule>
  <nonNodule>
   <nonNoduleID>16851</nonNoduleID>
   <imageZposition>-144.0</imageZposition>
   <imageSOP_UID>1.3.6.1.4.1.14519.5.2.1.6279.6001.203118380156342066184925761405</imageSOP_UID>
   <locus><xCoord>236</xCoord><yCoord>345</yCoord>
   </locus>
  </nonNodule>
  <nonNodule>
   <nonNoduleID>16852</nonNoduleID>
   <imageZposition>-183.0</imageZposition>
   <imageSOP_UID>1.3.6.1.4.1.14519.5.2.1.6279.6001.326452329652581954591141879746</imageSOP_UID>
   <locus><xCoord>127</xCoord><yCoord>381</yCoord>
   </locus>
  </nonNodule>
  <nonNodule>
   <nonNoduleID>16850</nonNoduleID>
   <imageZposition>-306.0</imageZposition>
   <imageSOP_UID>1.3.6.1.4.1.14519.5.2.1.6279.6001.184779246634085236692476220756</imageSOP_UID>
   <locus><xCoord>446</xCoord><yCoord>211</yCoord>
   </locus>
  </nonNodule>
  <nonNodule>
   <nonNoduleID>16847</nonNoduleID>
   <imageZposition>-357.0</imageZposition>
   <imageSOP_UID>1.3.6.1.4.1.14519.5.2.1.6279.6001.152700686595834024043672989317</imageSOP_UID>
   <locus><xCoord>327</xCoord><yCoord>400</yCoord>
   </locus>
  </nonNodule>
 </readingSession>
 <readingSession>
  <annotationVersion>3.12</annotationVersion>
  <servicingRadiologistID>anonymous</servicingRadiologistID>
  <unblindedReadNodule>
   <noduleID>2287</noduleID>
   <roi>
    <imageZposition>-207.0</imageZposition>
    <imageSOP_UID>1.3.6.1.4.1.14519.5.2.1.6279.6001.226013134192287332663661791776</imageSOP_UID>
    <inclusion>TRUE</inclusion>
    <edgeMap><xCoord>191</xCoord><yCoord>395</yCoord></edgeMap>
   </roi>
  </unblindedReadNodule>
  <unblindedReadNodule>
   <noduleID>2286</noduleID>
   <roi>
    <imageZposition>-219.0</imageZposition>
    <imageSOP_UID>1.3.6.1.4.1.14519.5.2.1.6279.6001.194025269042365183810751989450</imageSOP_UID>
    <inclusion>TRUE</inclusion>
    <edgeMap><xCoord>154</xCoord><yCoord>193</yCoord></edgeMap>
   </roi>
  </unblindedReadNodule>
  <unblindedReadNodule>
   <noduleID>2276</noduleID>
   <characteristics>
    <subtlety>4</subtlety>
    <internalStructure>1</internalStructure>
    <calcification>6</calcification>
    <sphericity>4</sphericity>
    <margin>3</margin>
    <lobulation>2</lobulation>
    <spiculation>2</spiculation>
    <texture>4</texture>
    <malignancy>3</malignancy>
   </characteristics>
   <roi>
    <imageZposition>-288.0</imageZposition>
    <imageSOP_UID>1.3.6.1.4.1.14519.5.2.1.6279.6001.323951464939326206462330962054</imageSOP_UID>
    <inclusion>TRUE</inclusion>
    <edgeMap><xCoord>98</xCoord><yCoord>384</yCoord></edgeMap>
    <edgeMap><xCoord>99</xCoord><yCoord>383</yCoord></edgeMap>
    <edgeMap><xCoord>100</xCoord><yCoord>382</yCoord></edgeMap>
    <edgeMap><xCoord>100</xCoord><yCoord>381</yCoord></edgeMap>
    <edgeMap><xCoord>100</xCoord><yCoord>380</yCoord></edgeMap>
    <edgeMap><xCoord>100</xCoord><yCoord>379</yCoord></edgeMap>
    <edgeMap><xCoord>100</xCoord><yCoord>378</yCoord></edgeMap>
    <edgeMap><xCoord>100</xCoord><yCoord>377</yCoord></edgeMap>
    <edgeMap><xCoord>100</xCoord><yCoord>376</yCoord></edgeMap>
    <edgeMap><xCoord>99</xCoord><yCoord>375</yCoord></edgeMap>
    <edgeMap><xCoord>98</xCoord><yCoord>374</yCoord></edgeMap>
    <edgeMap><xCoord>98</xCoord><yCoord>373</yCoord></edgeMap>
    <edgeMap><xCoord>97</xCoord><yCoord>372</yCoord></edgeMap>
    <edgeMap><xCoord>96</xCoord><yCoord>372</yCoord></edgeMap>
    <edgeMap><xCoord>95</xCoord><yCoord>372</yCoord></edgeMap>
    <edgeMap><xCoord>94</xCoord><yCoord>372</yCoord></edgeMap>
    <edgeMap><xCoord>93</xCoord><yCoord>372</yCoord></edgeMap>
    <edgeMap><xCoord>92</xCoord><yCoord>372</yCoord></edgeMap>
    <edgeMap><xCoord>91</xCoord><yCoord>373</yCoord></edgeMap>
    <edgeMap><xCoord>90</xCoord><yCoord>373</yCoord></edgeMap>
    <edgeMap><xCoord>90</xCoord><yCoord>374</yCoord></edgeMap>
    <edgeMap><xCoord>90</xCoord><yCoord>375</yCoord></edgeMap>
    <edgeMap><xCoord>90</xCoord><yCoord>376</yCoord></edgeMap>
    <edgeMap><xCoord>90</xCoord><yCoord>377</yCoord></edgeMap>
    <edgeMap><xCoord>90</xCoord><yCoord>378</yCoord></edgeMap>
    <edgeMap><xCoord>91</xCoord><yCoord>379</yCoord></edgeMap>
    <edgeMap><xCoord>91</xCoord><yCoord>380</yCoord></edgeMap>
    <edgeMap><xCoord>92</xCoord><yCoord>381</yCoord></edgeMap>
    <edgeMap><xCoord>93</xCoord><yCoord>382</yCoord></edgeMap>
    <edgeMap><xCoord>94</xCoord><yCoord>382</yCoord></edgeMap>
    <edgeMap><xCoord>95</xCoord><yCoord>383</yCoord></edgeMap>
    <edgeMap><xCoord>96</xCoord><yCoord>384</yCoord></edgeMap>
    <edgeMap><xCoord>97</xCoord><yCoord>384</yCoord></edgeMap>
    <edgeMap><xCoord>98</xCoord><yCoord>384</yCoord></edgeMap>
   </roi>
   <roi>
    <imageZposition>-291.0</imageZposition>
    <imageSOP_UID>1.3.6.1.4.1.14519.5.2.1.6279.6001.290031872380218048818807243513</imageSOP_UID>
    <inclusion>TRUE</inclusion>
    <edgeMap><xCoord>100</xCoord><yCoord>385</yCoord></edgeMap>
    <edgeMap><xCoord>101</xCoord><yCoord>384</yCoord></edgeMap>
    <edgeMap><xCoord>101</xCoord><yCoord>383</yCoord></edgeMap>
    <edgeMap><xCoord>101</xCoord><yCoord>382</yCoord></edgeMap>
    <edgeMap><xCoord>101</xCoord><yCoord>381</yCoord></edgeMap>
    <edgeMap><xCoord>101</xCoord><yCoord>380</yCoord></edgeMap>
    <edgeMap><xCoord>101</xCoord><yCoord>379</yCoord></edgeMap>
    <edgeMap><xCoord>101</xCoord><yCoord>378</yCoord></edgeMap>
    <edgeMap><xCoord>100</xCoord><yCoord>377</yCoord></edgeMap>
    <edgeMap><xCoord>99</xCoord><yCoord>376</yCoord></edgeMap>
    <edgeMap><xCoord>98</xCoord><yCoord>375</yCoord></edgeMap>
    <edgeMap><xCoord>98</xCoord><yCoord>374</yCoord></edgeMap>
    <edgeMap><xCoord>97</xCoord><yCoord>373</yCoord></edgeMap>
    <edgeMap><xCoord>96</xCoord><yCoord>373</yCoord></edgeMap>
    <edgeMap><xCoord>95</xCoord><yCoord>373</yCoord></edgeMap>
    <edgeMap><xCoord>94</xCoord><yCoord>373</yCoord></edgeMap>
    <edgeMap><xCoord>93</xCoord><yCoord>373</yCoord></edgeMap>
    <edgeMap><xCoord>92</xCoord><yCoord>373</yCoord></edgeMap>
    <edgeMap><xCoord>91</xCoord><yCoord>373</yCoord></edgeMap>
    <edgeMap><xCoord>90</xCoord><yCoord>374</yCoord></edgeMap>
    <edgeMap><xCoord>90</xCoord><yCoord>375</yCoord></edgeMap>
    <edgeMap><xCoord>90</xCoord><yCoord>376</yCoord></edgeMap>
    <edgeMap><xCoord>90</xCoord><yCoord>377</yCoord></edgeMap>
    <edgeMap><xCoord>90</xCoord><yCoord>378</yCoord></edgeMap>
    <edgeMap><xCoord>90</xCoord><yCoord>379</yCoord></edgeMap>
    <edgeMap><xCoord>90</xCoord><yCoord>380</yCoord></edgeMap>
    <edgeMap><xCoord>90</xCoord><yCoord>381</yCoord></edgeMap>
    <edgeMap><xCoord>91</xCoord><yCoord>382</yCoord></edgeMap>
    <edgeMap><xCoord>92</xCoord><yCoord>383</yCoord></edgeMap>
    <edgeMap><xCoord>92</xCoord><yCoord>384</yCoord></edgeMap>
    <edgeMap><xCoord>93</xCoord><yCoord>385</yCoord></edgeMap>
    <edgeMap><xCoord>94</xCoord><yCoord>385</yCoord></edgeMap>
    <edgeMap><xCoord>95</xCoord><yCoord>385</yCoord></edgeMap>
    <edgeMap><xCoord>96</xCoord><yCoord>385</yCoord></edgeMap>
    <edgeMap><xCoord>97</xCoord><yCoord>385</yCoord></edgeMap>
    <edgeMap><xCoord>98</xCoord><yCoord>385</yCoord></edgeMap>
    <edgeMap><xCoord>99</xCoord><yCoord>385</yCoord></edgeMap>
    <edgeMap><xCoord>100</xCoord><yCoord>385</yCoord></edgeMap>
   </roi>
   <roi>
    <imageZposition>-294.0</imageZposition>
    <imageSOP_UID>1.3.6.1.4.1.14519.5.2.1.6279.6001.339058544234798872400268777174</imageSOP_UID>
    <inclusion>TRUE</inclusion>
    <edgeMap><xCoord>95</xCoord><yCoord>384</yCoord></edgeMap>
    <edgeMap><xCoord>96</xCoord><yCoord>383</yCoord></edgeMap>
    <edgeMap><xCoord>97</xCoord><yCoord>382</yCoord></edgeMap>
    <edgeMap><xCoord>98</xCoord><yCoord>381</yCoord></edgeMap>
    <edgeMap><xCoord>99</xCoord><yCoord>380</yCoord></edgeMap>
    <edgeMap><xCoord>99</xCoord><yCoord>379</yCoord></edgeMap>
    <edgeMap><xCoord>99</xCoord><yCoord>378</yCoord></edgeMap>
    <edgeMap><xCoord>99</xCoord><yCoord>377</yCoord></edgeMap>
    <edgeMap><xCoord>98</xCoord><yCoord>376</yCoord></edgeMap>
    <edgeMap><xCoord>98</xCoord><yCoord>375</yCoord></edgeMap>
    <edgeMap><xCoord>97</xCoord><yCoord>375</yCoord></edgeMap>
    <edgeMap><xCoord>96</xCoord><yCoord>374</yCoord></edgeMap>
    <edgeMap><xCoord>95</xCoord><yCoord>374</yCoord></edgeMap>
    <edgeMap><xCoord>94</xCoord><yCoord>374</yCoord></edgeMap>
    <edgeMap><xCoord>94</xCoord><yCoord>375</yCoord></edgeMap>
    <edgeMap><xCoord>93</xCoord><yCoord>376</yCoord></edgeMap>
    <edgeMap><xCoord>92</xCoord><yCoord>377</yCoord></edgeMap>
    <edgeMap><xCoord>91</xCoord><yCoord>377</yCoord></edgeMap>
    <edgeMap><xCoord>90</xCoord><yCoord>378</yCoord></edgeMap>
    <edgeMap><xCoord>89</xCoord><yCoord>378</yCoord></edgeMap>
    <edgeMap><xCoord>89</xCoord><yCoord>379</yCoord></edgeMap>
    <edgeMap><xCoord>89</xCoord><yCoord>380</yCoord></edgeMap>
    <edgeMap><xCoord>89</xCoord><yCoord>381</yCoord></edgeMap>
    <edgeMap><xCoord>90</xCoord><yCoord>382</yCoord></edgeMap>
    <edgeMap><xCoord>91</xCoord><yCoord>383</yCoord></edgeMap>
    <edgeMap><xCoord>92</xCoord><yCoord>383</yCoord></edgeMap>
    <edgeMap><xCoord>93</xCoord><yCoord>384</yCoord></edgeMap>
    <edgeMap><xCoord>94</xCoord><yCoord>384</yCoord></edgeMap>
    <edgeMap><xCoord>95</xCoord><yCoord>384</yCoord></edgeMap>
   </roi>
  </unblindedReadNodule>
  <unblindedReadNodule>
   <noduleID>2289</noduleID>
   <roi>
    <imageZposition>-294.0</imageZposition>
    <imageSOP_UID>1.3.6.1.4.1.14519.5.2.1.6279.6001.339058544234798872400268777174</imageSOP_UID>
    <inclusion>TRUE</inclusion>
    <edgeMap><xCoord>459</xCoord><yCoord>269</yCoord></edgeMap>
   </roi>
  </unblindedReadNodule>
  <unblindedReadNodule>
   <noduleID>2280</noduleID>
   <characteristics>
    <subtlety>3</subtlety>
    <internalStructure>1</internalStructure>
    <calcification>6</calcification>
    <sphericity>4</sphericity>
    <margin>2</margin>
    <lobulation>3</lobulation>
    <spiculation>2</spiculation>
    <texture>2</texture>
    <malignancy>3</malignancy>
   </characteristics>
   <roi>
    <imageZposition>-294.0</imageZposition>
    <imageSOP_UID>1.3.6.1.4.1.14519.5.2.1.6279.6001.339058544234798872400268777174</imageSOP_UID>
    <inclusion>TRUE</inclusion>
    <edgeMap><xCoord>198</xCoord><yCoord>373</yCoord></edgeMap>
    <edgeMap><xCoord>199</xCoord><yCoord>372</yCoord></edgeMap>
    <edgeMap><xCoord>200</xCoord><yCoord>371</yCoord></edgeMap>
    <edgeMap><xCoord>201</xCoord><yCoord>370</yCoord></edgeMap>
    <edgeMap><xCoord>201</xCoord><yCoord>369</yCoord></edgeMap>
    <edgeMap><xCoord>201</xCoord><yCoord>368</yCoord></edgeMap>
    <edgeMap><xCoord>201</xCoord><yCoord>367</yCoord></edgeMap>
    <edgeMap><xCoord>201</xCoord><yCoord>366</yCoord></edgeMap>
    <edgeMap><xCoord>201</xCoord><yCoord>365</yCoord></edgeMap>
    <edgeMap><xCoord>200</xCoord><yCoord>364</yCoord></edgeMap>
    <edgeMap><xCoord>199</xCoord><yCoord>364</yCoord></edgeMap>
    <edgeMap><xCoord>198</xCoord><yCoord>364</yCoord></edgeMap>
    <edgeMap><xCoord>197</xCoord><yCoord>364</yCoord></edgeMap>
    <edgeMap><xCoord>196</xCoord><yCoord>364</yCoord></edgeMap>
    <edgeMap><xCoord>195</xCoord><yCoord>365</yCoord></edgeMap>
    <edgeMap><xCoord>194</xCoord><yCoord>365</yCoord></edgeMap>
    <edgeMap><xCoord>193</xCoord><yCoord>366</yCoord></edgeMap>
    <edgeMap><xCoord>192</xCoord><yCoord>367</yCoord></edgeMap>
    <edgeMap><xCoord>192</xCoord><yCoord>368</yCoord></edgeMap>
    <edgeMap><xCoord>192</xCoord><yCoord>369</yCoord></edgeMap>
    <edgeMap><xCoord>192</xCoord><yCoord>370</yCoord></edgeMap>
    <edgeMap><xCoord>193</xCoord><yCoord>371</yCoord></edgeMap>
    <edgeMap><xCoord>194</xCoord><yCoord>372</yCoord></edgeMap>
    <edgeMap><xCoord>195</xCoord><yCoord>372</yCoord></edgeMap>
    <edgeMap><xCoord>196</xCoord><yCoord>372</yCoord></edgeMap>
    <edgeMap><xCoord>197</xCoord><yCoord>373</yCoord></edgeMap>
    <edgeMap><xCoord>198</xCoord><yCoord>373</yCoord></edgeMap>
   </roi>
   <roi>
    <imageZposition>-297.0</imageZposition>
    <imageSOP_UID>1.3.6.1.4.1.14519.5.2.1.6279.6001.358590247754886260264727900740</imageSOP_UID>
    <inclusion>TRUE</inclusion>
    <edgeMap><xCoord>199</xCoord><yCoord>376</yCoord></edgeMap>
    <edgeMap><xCoord>200</xCoord><yCoord>375</yCoord></edgeMap>
    <edgeMap><xCoord>201</xCoord><yCoord>374</yCoord></edgeMap>
    <edgeMap><xCoord>202</xCoord><yCoord>374</yCoord></edgeMap>
    <edgeMap><xCoord>203</xCoord><yCoord>373</yCoord></edgeMap>
    <edgeMap><xCoord>204</xCoord><yCoord>373</yCoord></edgeMap>
    <edgeMap><xCoord>205</xCoord><yCoord>372</yCoord></edgeMap>
    <edgeMap><xCoord>205</xCoord><yCoord>371</yCoord></edgeMap>
    <edgeMap><xCoord>205</xCoord><yCoord>370</yCoord></edgeMap>
    <edgeMap><xCoord>205</xCoord><yCoord>369</yCoord></edgeMap>
    <edgeMap><xCoord>205</xCoord><yCoord>368</yCoord></edgeMap>
    <edgeMap><xCoord>205</xCoord><yCoord>367</yCoord></edgeMap>
    <edgeMap><xCoord>204</xCoord><yCoord>367</yCoord></edgeMap>
    <edgeMap><xCoord>203</xCoord><yCoord>366</yCoord></edgeMap>
    <edgeMap><xCoord>203</xCoord><yCoord>365</yCoord></edgeMap>
    <edgeMap><xCoord>202</xCoord><yCoord>364</yCoord></edgeMap>
    <edgeMap><xCoord>202</xCoord><yCoord>363</yCoord></edgeMap>
    <edgeMap><xCoord>202</xCoord><yCoord>362</yCoord></edgeMap>
    <edgeMap><xCoord>201</xCoord><yCoord>361</yCoord></edgeMap>
    <edgeMap><xCoord>200</xCoord><yCoord>360</yCoord></edgeMap>
    <edgeMap><xCoord>199</xCoord><yCoord>361</yCoord></edgeMap>
    <edgeMap><xCoord>198</xCoord><yCoord>362</yCoord></edgeMap>
    <edgeMap><xCoord>197</xCoord><yCoord>361</yCoord></edgeMap>
    <edgeMap><xCoord>196</xCoord><yCoord>361</yCoord></edgeMap>
    <edgeMap><xCoord>195</xCoord><yCoord>360</yCoord></edgeMap>
    <edgeMap><xCoord>194</xCoord><yCoord>360</yCoord></edgeMap>
    <edgeMap><xCoord>193</xCoord><yCoord>360</yCoord></edgeMap>
    <edgeMap><xCoord>192</xCoord><yCoord>361</yCoord></edgeMap>
    <edgeMap><xCoord>192</xCoord><yCoord>362</yCoord></edgeMap>
    <edgeMap><xCoord>191</xCoord><yCoord>363</yCoord></edgeMap>
    <edgeMap><xCoord>191</xCoord><yCoord>364</yCoord></edgeMap>
    <edgeMap><xCoord>190</xCoord><yCoord>365</yCoord></edgeMap>
    <edgeMap><xCoord>190</xCoord><yCoord>366</yCoord></edgeMap>
    <edgeMap><xCoord>190</xCoord><yCoord>367</yCoord></edgeMap>
    <edgeMap><xCoord>190</xCoord><yCoord>368</yCoord></edgeMap>
    <edgeMap><xCoord>190</xCoord><yCoord>369</yCoord></edgeMap>
    <edgeMap><xCoord>190</xCoord><yCoord>370</yCoord></edgeMap>
    <edgeMap><xCoord>191</xCoord><yCoord>371</yCoord></edgeMap>
    <edgeMap><xCoord>191</xCoord><yCoord>372</yCoord></edgeMap>
    <edgeMap><xCoord>191</xCoord><yCoord>373</yCoord></edgeMap>
    <edgeMap><xCoord>192</xCoord><yCoord>374</yCoord></edgeMap>
    <edgeMap><xCoord>192</xCoord><yCoord>375</yCoord></edgeMap>
    <edgeMap><xCoord>193</xCoord><yCoord>375</yCoord></edgeMap>
    <edgeMap><xCoord>194</xCoord><yCoord>375</yCoord></edgeMap>
    <edgeMap><xCoord>195</xCoord><yCoord>376</yCoord></edgeMap>
    <edgeMap><xCoord>196</xCoord><yCoord>376</yCoord></edgeMap>
    <edgeMap><xCoord>197</xCoord><yCoord>376</yCoord></edgeMap>
    <edgeMap><xCoord>198</xCoord><yCoord>376</yCoord></edgeMap>
    <edgeMap><xCoord>199</xCoord><yCoord>376</yCoord></edgeMap>
   </roi>
   <roi>
    <imageZposition>-300.0</imageZposition>
    <imageSOP_UID>1.3.6.1.4.1.14519.5.2.1.6279.6001.167952621991573695533678430369</imageSOP_UID>
    <inclusion>TRUE</inclusion>
    <edgeMap><xCoord>200</xCoord><yCoord>374</yCoord></edgeMap>
    <edgeMap><xCoord>200</xCoord><yCoord>373</yCoord></edgeMap>
    <edgeMap><xCoord>201</xCoord><yCoord>372</yCoord></edgeMap>
    <edgeMap><xCoord>202</xCoord><yCoord>371</yCoord></edgeMap>
    <edgeMap><xCoord>203</xCoord><yCoord>370</yCoord></edgeMap>
    <edgeMap><xCoord>203</xCoord><yCoord>369</yCoord></edgeMap>
    <edgeMap><xCoord>203</xCoord><yCoord>368</yCoord></edgeMap>
    <edgeMap><xCoord>203</xCoord><yCoord>367</yCoord></edgeMap>
    <edgeMap><xCoord>203</xCoord><yCoord>366</yCoord></edgeMap>
    <edgeMap><xCoord>203</xCoord><yCoord>365</yCoord></edgeMap>
    <edgeMap><xCoord>203</xCoord><yCoord>364</yCoord></edgeMap>
    <edgeMap><xCoord>203</xCoord><yCoord>363</yCoord></edgeMap>
    <edgeMap><xCoord>203</xCoord><yCoord>362</yCoord></edgeMap>
    <edgeMap><xCoord>202</xCoord><yCoord>361</yCoord></edgeMap>
    <edgeMap><xCoord>201</xCoord><yCoord>360</yCoord></edgeMap>
    <edgeMap><xCoord>200</xCoord><yCoord>360</yCoord></edgeMap>
    <edgeMap><xCoord>199</xCoord><yCoord>360</yCoord></edgeMap>
    <edgeMap><xCoord>198</xCoord><yCoord>361</yCoord></edgeMap>
    <edgeMap><xCoord>197</xCoord><yCoord>362</yCoord></edgeMap>
    <edgeMap><xCoord>196</xCoord><yCoord>362</yCoord></edgeMap>
    <edgeMap><xCoord>195</xCoord><yCoord>362</yCoord></edgeMap>
    <edgeMap><xCoord>194</xCoord><yCoord>361</yCoord></edgeMap>
    <edgeMap><xCoord>193</xCoord><yCoord>362</yCoord></edgeMap>
    <edgeMap><xCoord>192</xCoord><yCoord>362</yCoord></edgeMap>
    <edgeMap><xCoord>191</xCoord><yCoord>362</yCoord></edgeMap>
    <edgeMap><xCoord>190</xCoord><yCoord>363</yCoord></edgeMap>
    <edgeMap><xCoord>190</xCoord><yCoord>364</yCoord></edgeMap>
    <edgeMap><xCoord>190</xCoord><yCoord>365</yCoord></edgeMap>
    <edgeMap><xCoord>190</xCoord><yCoord>366</yCoord></edgeMap>
    <edgeMap><xCoord>191</xCoord><yCoord>367</yCoord></edgeMap>
    <edgeMap><xCoord>191</xCoord><yCoord>368</yCoord></edgeMap>
    <edgeMap><xCoord>191</xCoord><yCoord>369</yCoord></edgeMap>
    <edgeMap><xCoord>191</xCoord><yCoord>370</yCoord></edgeMap>
    <edgeMap><xCoord>192</xCoord><yCoord>371</yCoord></edgeMap>
    <edgeMap><xCoord>192</xCoord><yCoord>372</yCoord></edgeMap>
    <edgeMap><xCoord>193</xCoord><yCoord>373</yCoord></edgeMap>
    <edgeMap><xCoord>194</xCoord><yCoord>374</yCoord></edgeMap>
    <edgeMap><xCoord>195</xCoord><yCoord>374</yCoord></edgeMap>
    <edgeMap><xCoord>196</xCoord><yCoord>374</yCoord></edgeMap>
    <edgeMap><xCoord>197</xCoord><yCoord>374</yCoord></edgeMap>
    <edgeMap><xCoord>198</xCoord><yCoord>374</yCoord></edgeMap>
    <edgeMap><xCoord>199</xCoord><yCoord>374</yCoord></edgeMap>
    <edgeMap><xCoord>200</xCoord><yCoord>374</yCoord></edgeMap>
   </roi>
   <roi>
    <imageZposition>-303.0</imageZposition>
    <imageSOP_UID>1.3.6.1.4.1.14519.5.2.1.6279.6001.267360271227987615386531278592</imageSOP_UID>
    <inclusion>TRUE</inclusion>
    <edgeMap><xCoord>199</xCoord><yCoord>371</yCoord></edgeMap>
    <edgeMap><xCoord>200</xCoord><yCoord>370</yCoord></edgeMap>
    <edgeMap><xCoord>201</xCoord><yCoord>370</yCoord></edgeMap>
    <edgeMap><xCoord>201</xCoord><yCoord>369</yCoord></edgeMap>
    <edgeMap><xCoord>201</xCoord><yCoord>368</yCoord></edgeMap>
    <edgeMap><xCoord>201</xCoord><yCoord>367</yCoord></edgeMap>
    <edgeMap><xCoord>201</xCoord><yCoord>366</yCoord></edgeMap>
    <edgeMap><xCoord>201</xCoord><yCoord>365</yCoord></edgeMap>
    <edgeMap><xCoord>200</xCoord><yCoord>364</yCoord></edgeMap>
    <edgeMap><xCoord>199</xCoord><yCoord>363</yCoord></edgeMap>
    <edgeMap><xCoord>198</xCoord><yCoord>363</yCoord></edgeMap>
    <edgeMap><xCoord>197</xCoord><yCoord>363</yCoord></edgeMap>
    <edgeMap><xCoord>196</xCoord><yCoord>362</yCoord></edgeMap>
    <edgeMap><xCoord>195</xCoord><yCoord>362</yCoord></edgeMap>
    <edgeMap><xCoord>194</xCoord><yCoord>362</yCoord></edgeMap>
    <edgeMap><xCoord>193</xCoord><yCoord>362</yCoord></edgeMap>
    <edgeMap><xCoord>193</xCoord><yCoord>363</yCoord></edgeMap>
    <edgeMap><xCoord>192</xCoord><yCoord>364</yCoord></edgeMap>
    <edgeMap><xCoord>191</xCoord><yCoord>365</yCoord></edgeMap>
    <edgeMap><xCoord>191</xCoord><yCoord>366</yCoord></edgeMap>
    <edgeMap><xCoord>190</xCoord><yCoord>367</yCoord></edgeMap>
    <edgeMap><xCoord>190</xCoord><yCoord>368</yCoord></edgeMap>
    <edgeMap><xCoord>191</xCoord><yCoord>369</yCoord></edgeMap>
    <edgeMap><xCoord>192</xCoord><yCoord>370</yCoord></edgeMap>
    <edgeMap><xCoord>193</xCoord><yCoord>370</yCoord></edgeMap>
    <edgeMap><xCoord>194</xCoord><yCoord>371</yCoord></edgeMap>
    <edgeMap><xCoord>195</xCoord><yCoord>371</yCoord></edgeMap>
    <edgeMap><xCoord>196</xCoord><yCoord>371</yCoord></edgeMap>
    <edgeMap><xCoord>197</xCoord><yCoord>371</yCoord></edgeMap>
    <edgeMap><xCoord>198</xCoord><yCoord>371</yCoord></edgeMap>
    <edgeMap><xCoord>199</xCoord><yCoord>371</yCoord></edgeMap>
   </roi>
  </unblindedReadNodule>
  <nonNodule>
   <nonNoduleID>2293</nonNoduleID>
   <imageZposition>-93.0</imageZposition>
   <imageSOP_UID>1.3.6.1.4.1.14519.5.2.1.6279.6001.114513088989581437518666075166</imageSOP_UID>
   <locus><xCoord>190</xCoord><yCoord>369</yCoord>
   </locus>
  </nonNodule>
  <nonNodule>
   <nonNoduleID>2294</nonNoduleID>
   <imageZposition>-93.0</imageZposition>
   <imageSOP_UID>1.3.6.1.4.1.14519.5.2.1.6279.6001.114513088989581437518666075166</imageSOP_UID>
   <locus><xCoord>312</xCoord><yCoord>363</yCoord>
   </locus>
  </nonNodule>
  <nonNodule>
   <nonNoduleID>2296</nonNoduleID>
   <imageZposition>-144.0</imageZposition>
   <imageSOP_UID>1.3.6.1.4.1.14519.5.2.1.6279.6001.203118380156342066184925761405</imageSOP_UID>
   <locus><xCoord>236</xCoord><yCoord>345</yCoord>
   </locus>
  </nonNodule>
 </readingSession>
 <readingSession>
  <annotationVersion>3.12</annotationVersion>
  <servicingRadiologistID>anonymous</servicingRadiologistID>
  <unblindedReadNodule>
   <noduleID>0</noduleID>
   <roi>
    <imageZposition>-291.0</imageZposition>
    <imageSOP_UID>1.3.6.1.4.1.14519.5.2.1.6279.6001.290031872380218048818807243513</imageSOP_UID>
    <inclusion>TRUE</inclusion>
    <edgeMap><xCoord>95</xCoord><yCoord>379</yCoord></edgeMap>
   </roi>
  </unblindedReadNodule>
  <unblindedReadNodule>
   <noduleID>1</noduleID>
   <roi>
    <imageZposition>-297.0</imageZposition>
    <imageSOP_UID>1.3.6.1.4.1.14519.5.2.1.6279.6001.358590247754886260264727900740</imageSOP_UID>
    <inclusion>TRUE</inclusion>
    <edgeMap><xCoord>197</xCoord><yCoord>368</yCoord></edgeMap>
   </roi>
  </unblindedReadNodule>
  <unblindedReadNodule>
   <noduleID>2</noduleID>
   <roi>
    <imageZposition>-219.0</imageZposition>
    <imageSOP_UID>1.3.6.1.4.1.14519.5.2.1.6279.6001.194025269042365183810751989450</imageSOP_UID>
    <inclusion>TRUE</inclusion>
    <edgeMap><xCoord>154</xCoord><yCoord>194</yCoord></edgeMap>
   </roi>
  </unblindedReadNodule>
  <unblindedReadNodule>
   <noduleID>3</noduleID>
   <roi>
    <imageZposition>-207.0</imageZposition>
    <imageSOP_UID>1.3.6.1.4.1.14519.5.2.1.6279.6001.226013134192287332663661791776</imageSOP_UID>
    <inclusion>TRUE</inclusion>
    <edgeMap><xCoord>191</xCoord><yCoord>395</yCoord></edgeMap>
   </roi>
  </unblindedReadNodule>
  <unblindedReadNodule>
   <noduleID>4</noduleID>
   <roi>
    <imageZposition>-294.0</imageZposition>
    <imageSOP_UID>1.3.6.1.4.1.14519.5.2.1.6279.6001.339058544234798872400268777174</imageSOP_UID>
    <inclusion>TRUE</inclusion>
    <edgeMap><xCoord>458</xCoord><yCoord>269</yCoord></edgeMap>
   </roi>
  </unblindedReadNodule>
  <unblindedReadNodule>
   <noduleID>8</noduleID>
   <roi>
    <imageZposition>-306.0</imageZposition>
    <imageSOP_UID>1.3.6.1.4.1.14519.5.2.1.6279.6001.184779246634085236692476220756</imageSOP_UID>
    <inclusion>TRUE</inclusion>
    <edgeMap><xCoord>445</xCoord><yCoord>212</yCoord></edgeMap>
   </roi>
  </unblindedReadNodule>
  <nonNodule>
   <nonNoduleID>5</nonNoduleID>
   <imageZposition>-357.0</imageZposition>
   <imageSOP_UID>1.3.6.1.4.1.14519.5.2.1.6279.6001.152700686595834024043672989317</imageSOP_UID>
   <locus><xCoord>327</xCoord><yCoord>400</yCoord>
   </locus>
  </nonNodule>
  <nonNodule>
   <nonNoduleID>6</nonNoduleID>
   <imageZposition>-93.0</imageZposition>
   <imageSOP_UID>1.3.6.1.4.1.14519.5.2.1.6279.6001.114513088989581437518666075166</imageSOP_UID>
   <locus><xCoord>190</xCoord><yCoord>369</yCoord>
   </locus>
  </nonNodule>
  <nonNodule>
   <nonNoduleID>7</nonNoduleID>
   <imageZposition>-93.0</imageZposition>
   <imageSOP_UID>1.3.6.1.4.1.14519.5.2.1.6279.6001.114513088989581437518666075166</imageSOP_UID>
   <locus><xCoord>312</xCoord><yCoord>363</yCoord>
   </locus>
  </nonNodule>
 </readingSession>
</LidcReadMessage>
