# Supplementary material for: An improved V-Net lung nodule segmentation model based on pixel threshold separation and attention mechanism
Source: Sci Rep. 2024 Feb 27;14:4743. doi: 10.1038/s41598-024-55178-3 (PMC10899216; doi:10.1038/s41598-024-55178-3)
Supplement: Supplementary file 1 — Supplementary Information 1. [file 41598_2024_55178_MOESM1_ESM.zip › lidc-xml-only/tcia-lidc-xml/157/163.xml]

<?xml version="1.0" encoding="UTF-8"?>
<LidcReadMessage uid="1.3.6.1.4.1.14519.5.2.1.6279.6001.1308168926779.0" xmlns="http://www.nih.gov">
 <ResponseHeader>
  <Version>1.7</Version>
  <MessageId>1154148</MessageId>
  <DateRequest>2006-06-05</DateRequest>
  <TimeRequest>17:17:37</TimeRequest>
  <RequestingSite>removed</RequestingSite>
  <ServicingSite>removed</ServicingSite>
  <TaskDescription>Second unblinded read</TaskDescription>
  <CtImageFile>removed</CtImageFile>
  <SeriesInstanceUid>1.3.6.1.4.1.14519.5.2.1.6279.6001.166112018536246672777968137997</SeriesInstanceUid>
  <StudyInstanceUID>1.3.6.1.4.1.14519.5.2.1.6279.6001.140071422310372235469229806680</StudyInstanceUID>
  <DateService>2006-06-05</DateService>
  <TimeService>17:17:37</TimeService>
  <ResponseDescription>1 - Reading complete</ResponseDescription>
  <ResponseComments>Merged, reader anonymized, unblinded responses</ResponseComments>
 </ResponseHeader>
 <readingSession>
  <annotationVersion>3.12</annotationVersion>
  <servicingRadiologistID>anonymous</servicingRadiologistID>
  <unblindedReadNodule>
   <noduleID>12760</noduleID>
   <characteristics>
    <subtlety>5</subtlety>
    <internalStructure>1</internalStructure>
    <calcification>6</calcification>
    <sphericity>5</sphericity>
    <margin>5</margin>
    <lobulation>1</lobulation>
    <spiculation>1</spiculation>
    <texture>5</texture>
    <malignancy>3</malignancy>
   </characteristics>
   <roi>
    <imageZposition>1584.0</imageZposition>
    <imageSOP_UID>1.3.6.1.4.1.14519.5.2.1.6279.6001.105178659140377492576952099562</imageSOP_UID>
    <inclusion>TRUE</inclusion>
    <edgeMap><xCoord>133</xCoord><yCoord>294</yCoord></edgeMap>
    <edgeMap><xCoord>134</xCoord><yCoord>293</yCoord></edgeMap>
    <edgeMap><xCoord>134</xCoord><yCoord>292</yCoord></edgeMap>
    <edgeMap><xCoord>134</xCoord><yCoord>291</yCoord></edgeMap>
    <edgeMap><xCoord>135</xCoord><yCoord>290</yCoord></edgeMap>
    <edgeMap><xCoord>136</xCoord><yCoord>290</yCoord></edgeMap>
    <edgeMap><xCoord>137</xCoord><yCoord>290</yCoord></edgeMap>
    <edgeMap><xCoord>138</xCoord><yCoord>290</yCoord></edgeMap>
    <edgeMap><xCoord>139</xCoord><yCoord>290</yCoord></edgeMap>
    <edgeMap><xCoord>140</xCoord><yCoord>291</yCoord></edgeMap>
    <edgeMap><xCoord>141</xCoord><yCoord>290</yCoord></edgeMap>
    <edgeMap><xCoord>142</xCoord><yCoord>289</yCoord></edgeMap>
    <edgeMap><xCoord>142</xCoord><yCoord>288</yCoord></edgeMap>
    <edgeMap><xCoord>142</xCoord><yCoord>287</yCoord></edgeMap>
    <edgeMap><xCoord>141</xCoord><yCoord>286</yCoord></edgeMap>
    <edgeMap><xCoord>140</xCoord><yCoord>285</yCoord></edgeMap>
    <edgeMap><xCoord>139</xCoord><yCoord>284</yCoord></edgeMap>
    <edgeMap><xCoord>138</xCoord><yCoord>283</yCoord></edgeMap>
    <edgeMap><xCoord>137</xCoord><yCoord>283</yCoord></edgeMap>
    <edgeMap><xCoord>136</xCoord><yCoord>284</yCoord></edgeMap>
    <edgeMap><xCoord>135</xCoord><yCoord>284</yCoord></edgeMap>
    <edgeMap><xCoord>134</xCoord><yCoord>285</yCoord></edgeMap>
    <edgeMap><xCoord>133</xCoord><yCoord>285</yCoord></edgeMap>
    <edgeMap><xCoord>132</xCoord><yCoord>285</yCoord></edgeMap>
    <edgeMap><xCoord>131</xCoord><yCoord>286</yCoord></edgeMap>
    <edgeMap><xCoord>130</xCoord><yCoord>286</yCoord></edgeMap>
    <edgeMap><xCoord>129</xCoord><yCoord>287</yCoord></edgeMap>
    <edgeMap><xCoord>128</xCoord><yCoord>288</yCoord></edgeMap>
    <edgeMap><xCoord>128</xCoord><yCoord>289</yCoord></edgeMap>
    <edgeMap><xCoord>129</xCoord><yCoord>290</yCoord></edgeMap>
    <edgeMap><xCoord>130</xCoord><yCoord>291</yCoord></edgeMap>
    <edgeMap><xCoord>131</xCoord><yCoord>292</yCoord></edgeMap>
    <edgeMap><xCoord>132</xCoord><yCoord>293</yCoord></edgeMap>
    <edgeMap><xCoord>133</xCoord><yCoord>294</yCoord></edgeMap>
   </roi>
   <roi>
    <imageZposition>1581.0</imageZposition>
    <imageSOP_UID>1.3.6.1.4.1.14519.5.2.1.6279.6001.230443666082475449583371451263</imageSOP_UID>
    <inclusion>TRUE</inclusion>
    <edgeMap><xCoord>135</xCoord><yCoord>302</yCoord></edgeMap>
    <edgeMap><xCoord>135</xCoord><yCoord>301</yCoord></edgeMap>
    <edgeMap><xCoord>136</xCoord><yCoord>300</yCoord></edgeMap>
    <edgeMap><xCoord>137</xCoord><yCoord>299</yCoord></edgeMap>
    <edgeMap><xCoord>138</xCoord><yCoord>299</yCoord></edgeMap>
    <edgeMap><xCoord>139</xCoord><yCoord>298</yCoord></edgeMap>
    <edgeMap><xCoord>139</xCoord><yCoord>297</yCoord></edgeMap>
    <edgeMap><xCoord>139</xCoord><yCoord>296</yCoord></edgeMap>
    <edgeMap><xCoord>140</xCoord><yCoord>295</yCoord></edgeMap>
    <edgeMap><xCoord>141</xCoord><yCoord>294</yCoord></edgeMap>
    <edgeMap><xCoord>142</xCoord><yCoord>293</yCoord></edgeMap>
    <edgeMap><xCoord>142</xCoord><yCoord>292</yCoord></edgeMap>
    <edgeMap><xCoord>143</xCoord><yCoord>291</yCoord></edgeMap>
    <edgeMap><xCoord>144</xCoord><yCoord>290</yCoord></edgeMap>
    <edgeMap><xCoord>144</xCoord><yCoord>289</yCoord></edgeMap>
    <edgeMap><xCoord>144</xCoord><yCoord>288</yCoord></edgeMap>
    <edgeMap><xCoord>145</xCoord><yCoord>287</yCoord></edgeMap>
    <edgeMap><xCoord>145</xCoord><yCoord>286</yCoord></edgeMap>
    <edgeMap><xCoord>145</xCoord><yCoord>285</yCoord></edgeMap>
    <edgeMap><xCoord>145</xCoord><yCoord>284</yCoord></edgeMap>
    <edgeMap><xCoord>144</xCoord><yCoord>283</yCoord></edgeMap>
    <edgeMap><xCoord>144</xCoord><yCoord>282</yCoord></edgeMap>
    <edgeMap><xCoord>143</xCoord><yCoord>281</yCoord></edgeMap>
    <edgeMap><xCoord>142</xCoord><yCoord>280</yCoord></edgeMap>
    <edgeMap><xCoord>141</xCoord><yCoord>279</yCoord></edgeMap>
    <edgeMap><xCoord>140</xCoord><yCoord>279</yCoord></edgeMap>
    <edgeMap><xCoord>139</xCoord><yCoord>278</yCoord></edgeMap>
    <edgeMap><xCoord>139</xCoord><yCoord>277</yCoord></edgeMap>
    <edgeMap><xCoord>139</xCoord><yCoord>276</yCoord></edgeMap>
    <edgeMap><xCoord>138</xCoord><yCoord>275</yCoord></edgeMap>
    <edgeMap><xCoord>137</xCoord><yCoord>276</yCoord></edgeMap>
    <edgeMap><xCoord>137</xCoord><yCoord>277</yCoord></edgeMap>
    <edgeMap><xCoord>136</xCoord><yCoord>278</yCoord></edgeMap>
    <edgeMap><xCoord>135</xCoord><yCoord>278</yCoord></edgeMap>
    <edgeMap><xCoord>134</xCoord><yCoord>278</yCoord></edgeMap>
    <edgeMap><xCoord>133</xCoord><yCoord>278</yCoord></edgeMap>
    <edgeMap><xCoord>132</xCoord><yCoord>278</yCoord></edgeMap>
    <edgeMap><xCoord>131</xCoord><yCoord>278</yCoord></edgeMap>
    <edgeMap><xCoord>130</xCoord><yCoord>279</yCoord></edgeMap>
    <edgeMap><xCoord>129</xCoord><yCoord>280</yCoord></edgeMap>
    <edgeMap><xCoord>128</xCoord><yCoord>281</yCoord></edgeMap>
    <edgeMap><xCoord>127</xCoord><yCoord>282</yCoord></edgeMap>
    <edgeMap><xCoord>126</xCoord><yCoord>283</yCoord></edgeMap>
    <edgeMap><xCoord>126</xCoord><yCoord>284</yCoord></edgeMap>
    <edgeMap><xCoord>126</xCoord><yCoord>285</yCoord></edgeMap>
    <edgeMap><xCoord>126</xCoord><yCoord>286</yCoord></edgeMap>
    <edgeMap><xCoord>126</xCoord><yCoord>287</yCoord></edgeMap>
    <edgeMap><xCoord>126</xCoord><yCoord>288</yCoord></edgeMap>
    <edgeMap><xCoord>126</xCoord><yCoord>289</yCoord></edgeMap>
    <edgeMap><xCoord>126</xCoord><yCoord>290</yCoord></edgeMap>
    <edgeMap><xCoord>126</xCoord><yCoord>291</yCoord></edgeMap>
    <edgeMap><xCoord>127</xCoord><yCoord>292</yCoord></edgeMap>
    <edgeMap><xCoord>127</xCoord><yCoord>293</yCoord></edgeMap>
    <edgeMap><xCoord>128</xCoord><yCoord>294</yCoord></edgeMap>
    <edgeMap><xCoord>129</xCoord><yCoord>294</yCoord></edgeMap>
    <edgeMap><xCoord>130</xCoord><yCoord>295</yCoord></edgeMap>
    <edgeMap><xCoord>131</xCoord><yCoord>296</yCoord></edgeMap>
    <edgeMap><xCoord>132</xCoord><yCoord>297</yCoord></edgeMap>
    <edgeMap><xCoord>133</xCoord><yCoord>298</yCoord></edgeMap>
    <edgeMap><xCoord>133</xCoord><yCoord>299</yCoord></edgeMap>
    <edgeMap><xCoord>134</xCoord><yCoord>300</yCoord></edgeMap>
    <edgeMap><xCoord>135</xCoord><yCoord>301</yCoord></edgeMap>
    <edgeMap><xCoord>135</xCoord><yCoord>302</yCoord></edgeMap>
   </roi>
   <roi>
    <imageZposition>1578.0</imageZposition>
    <imageSOP_UID>1.3.6.1.4.1.14519.5.2.1.6279.6001.904555317254730965923095681562</imageSOP_UID>
    <inclusion>TRUE</inclusion>
    <edgeMap><xCoord>137</xCoord><yCoord>299</yCoord></edgeMap>
    <edgeMap><xCoord>138</xCoord><yCoord>298</yCoord></edgeMap>
    <edgeMap><xCoord>139</xCoord><yCoord>298</yCoord></edgeMap>
    <edgeMap><xCoord>140</xCoord><yCoord>298</yCoord></edgeMap>
    <edgeMap><xCoord>141</xCoord><yCoord>297</yCoord></edgeMap>
    <edgeMap><xCoord>142</xCoord><yCoord>296</yCoord></edgeMap>
    <edgeMap><xCoord>143</xCoord><yCoord>295</yCoord></edgeMap>
    <edgeMap><xCoord>144</xCoord><yCoord>294</yCoord></edgeMap>
    <edgeMap><xCoord>145</xCoord><yCoord>293</yCoord></edgeMap>
    <edgeMap><xCoord>145</xCoord><yCoord>292</yCoord></edgeMap>
    <edgeMap><xCoord>146</xCoord><yCoord>291</yCoord></edgeMap>
    <edgeMap><xCoord>146</xCoord><yCoord>290</yCoord></edgeMap>
    <edgeMap><xCoord>146</xCoord><yCoord>289</yCoord></edgeMap>
    <edgeMap><xCoord>146</xCoord><yCoord>288</yCoord></edgeMap>
    <edgeMap><xCoord>146</xCoord><yCoord>287</yCoord></edgeMap>
    <edgeMap><xCoord>146</xCoord><yCoord>286</yCoord></edgeMap>
    <edgeMap><xCoord>146</xCoord><yCoord>285</yCoord></edgeMap>
    <edgeMap><xCoord>145</xCoord><yCoord>284</yCoord></edgeMap>
    <edgeMap><xCoord>145</xCoord><yCoord>283</yCoord></edgeMap>
    <edgeMap><xCoord>145</xCoord><yCoord>282</yCoord></edgeMap>
    <edgeMap><xCoord>144</xCoord><yCoord>281</yCoord></edgeMap>
    <edgeMap><xCoord>144</xCoord><yCoord>280</yCoord></edgeMap>
    <edgeMap><xCoord>143</xCoord><yCoord>279</yCoord></edgeMap>
    <edgeMap><xCoord>142</xCoord><yCoord>278</yCoord></edgeMap>
    <edgeMap><xCoord>141</xCoord><yCoord>277</yCoord></edgeMap>
    <edgeMap><xCoord>140</xCoord><yCoord>276</yCoord></edgeMap>
    <edgeMap><xCoord>139</xCoord><yCoord>276</yCoord></edgeMap>
    <edgeMap><xCoord>138</xCoord><yCoord>276</yCoord></edgeMap>
    <edgeMap><xCoord>137</xCoord><yCoord>275</yCoord></edgeMap>
    <edgeMap><xCoord>136</xCoord><yCoord>275</yCoord></edgeMap>
    <edgeMap><xCoord>135</xCoord><yCoord>275</yCoord></edgeMap>
    <edgeMap><xCoord>134</xCoord><yCoord>275</yCoord></edgeMap>
    <edgeMap><xCoord>133</xCoord><yCoord>275</yCoord></edgeMap>
    <edgeMap><xCoord>132</xCoord><yCoord>276</yCoord></edgeMap>
    <edgeMap><xCoord>131</xCoord><yCoord>276</yCoord></edgeMap>
    <edgeMap><xCoord>130</xCoord><yCoord>276</yCoord></edgeMap>
    <edgeMap><xCoord>129</xCoord><yCoord>277</yCoord></edgeMap>
    <edgeMap><xCoord>128</xCoord><yCoord>277</yCoord></edgeMap>
    <edgeMap><xCoord>127</xCoord><yCoord>278</yCoord></edgeMap>
    <edgeMap><xCoord>126</xCoord><yCoord>279</yCoord></edgeMap>
    <edgeMap><xCoord>126</xCoord><yCoord>280</yCoord></edgeMap>
    <edgeMap><xCoord>125</xCoord><yCoord>281</yCoord></edgeMap>
    <edgeMap><xCoord>125</xCoord><yCoord>282</yCoord></edgeMap>
    <edgeMap><xCoord>125</xCoord><yCoord>283</yCoord></edgeMap>
    <edgeMap><xCoord>125</xCoord><yCoord>284</yCoord></edgeMap>
    <edgeMap><xCoord>125</xCoord><yCoord>285</yCoord></edgeMap>
    <edgeMap><xCoord>125</xCoord><yCoord>286</yCoord></edgeMap>
    <edgeMap><xCoord>125</xCoord><yCoord>287</yCoord></edgeMap>
    <edgeMap><xCoord>126</xCoord><yCoord>288</yCoord></edgeMap>
    <edgeMap><xCoord>126</xCoord><yCoord>289</yCoord></edgeMap>
    <edgeMap><xCoord>126</xCoord><yCoord>290</yCoord></edgeMap>
    <edgeMap><xCoord>126</xCoord><yCoord>291</yCoord></edgeMap>
    <edgeMap><xCoord>126</xCoord><yCoord>292</yCoord></edgeMap>
    <edgeMap><xCoord>126</xCoord><yCoord>293</yCoord></edgeMap>
    <edgeMap><xCoord>126</xCoord><yCoord>294</yCoord></edgeMap>
    <edgeMap><xCoord>125</xCoord><yCoord>295</yCoord></edgeMap>
    <edgeMap><xCoord>124</xCoord><yCoord>294</yCoord></edgeMap>
    <edgeMap><xCoord>125</xCoord><yCoord>295</yCoord></edgeMap>
    <edgeMap><xCoord>126</xCoord><yCoord>296</yCoord></edgeMap>
    <edgeMap><xCoord>127</xCoord><yCoord>297</yCoord></edgeMap>
    <edgeMap><xCoord>128</xCoord><yCoord>296</yCoord></edgeMap>
    <edgeMap><xCoord>129</xCoord><yCoord>297</yCoord></edgeMap>
    <edgeMap><xCoord>130</xCoord><yCoord>298</yCoord></edgeMap>
    <edgeMap><xCoord>131</xCoord><yCoord>298</yCoord></edgeMap>
    <edgeMap><xCoord>132</xCoord><yCoord>298</yCoord></edgeMap>
    <edgeMap><xCoord>133</xCoord><yCoord>299</yCoord></edgeMap>
    <edgeMap><xCoord>134</xCoord><yCoord>299</yCoord></edgeMap>
    <edgeMap><xCoord>135</xCoord><yCoord>299</yCoord></edgeMap>
    <edgeMap><xCoord>136</xCoord><yCoord>299</yCoord></edgeMap>
    <edgeMap><xCoord>137</xCoord><yCoord>299</yCoord></edgeMap>
   </roi>
   <roi>
    <imageZposition>1575.0</imageZposition>
    <imageSOP_UID>1.3.6.1.4.1.14519.5.2.1.6279.6001.973563986859676973471619453149</imageSOP_UID>
    <inclusion>TRUE</inclusion>
    <edgeMap><xCoord>143</xCoord><yCoord>299</yCoord></edgeMap>
    <edgeMap><xCoord>144</xCoord><yCoord>298</yCoord></edgeMap>
    <edgeMap><xCoord>145</xCoord><yCoord>298</yCoord></edgeMap>
    <edgeMap><xCoord>146</xCoord><yCoord>297</yCoord></edgeMap>
    <edgeMap><xCoord>146</xCoord><yCoord>296</yCoord></edgeMap>
    <edgeMap><xCoord>146</xCoord><yCoord>295</yCoord></edgeMap>
    <edgeMap><xCoord>147</xCoord><yCoord>294</yCoord></edgeMap>
    <edgeMap><xCoord>147</xCoord><yCoord>293</yCoord></edgeMap>
    <edgeMap><xCoord>147</xCoord><yCoord>292</yCoord></edgeMap>
    <edgeMap><xCoord>147</xCoord><yCoord>291</yCoord></edgeMap>
    <edgeMap><xCoord>147</xCoord><yCoord>290</yCoord></edgeMap>
    <edgeMap><xCoord>147</xCoord><yCoord>289</yCoord></edgeMap>
    <edgeMap><xCoord>147</xCoord><yCoord>288</yCoord></edgeMap>
    <edgeMap><xCoord>147</xCoord><yCoord>287</yCoord></edgeMap>
    <edgeMap><xCoord>147</xCoord><yCoord>286</yCoord></edgeMap>
    <edgeMap><xCoord>147</xCoord><yCoord>285</yCoord></edgeMap>
    <edgeMap><xCoord>147</xCoord><yCoord>284</yCoord></edgeMap>
    <edgeMap><xCoord>146</xCoord><yCoord>283</yCoord></edgeMap>
    <edgeMap><xCoord>146</xCoord><yCoord>282</yCoord></edgeMap>
    <edgeMap><xCoord>146</xCoord><yCoord>281</yCoord></edgeMap>
    <edgeMap><xCoord>145</xCoord><yCoord>280</yCoord></edgeMap>
    <edgeMap><xCoord>145</xCoord><yCoord>279</yCoord></edgeMap>
    <edgeMap><xCoord>144</xCoord><yCoord>278</yCoord></edgeMap>
    <edgeMap><xCoord>144</xCoord><yCoord>277</yCoord></edgeMap>
    <edgeMap><xCoord>143</xCoord><yCoord>276</yCoord></edgeMap>
    <edgeMap><xCoord>142</xCoord><yCoord>276</yCoord></edgeMap>
    <edgeMap><xCoord>141</xCoord><yCoord>275</yCoord></edgeMap>
    <edgeMap><xCoord>140</xCoord><yCoord>274</yCoord></edgeMap>
    <edgeMap><xCoord>139</xCoord><yCoord>274</yCoord></edgeMap>
    <edgeMap><xCoord>138</xCoord><yCoord>274</yCoord></edgeMap>
    <edgeMap><xCoord>137</xCoord><yCoord>273</yCoord></edgeMap>
    <edgeMap><xCoord>136</xCoord><yCoord>273</yCoord></edgeMap>
    <edgeMap><xCoord>135</xCoord><yCoord>273</yCoord></edgeMap>
    <edgeMap><xCoord>134</xCoord><yCoord>273</yCoord></edgeMap>
    <edgeMap><xCoord>133</xCoord><yCoord>273</yCoord></edgeMap>
    <edgeMap><xCoord>132</xCoord><yCoord>273</yCoord></edgeMap>
    <edgeMap><xCoord>131</xCoord><yCoord>274</yCoord></edgeMap>
    <edgeMap><xCoord>130</xCoord><yCoord>274</yCoord></edgeMap>
    <edgeMap><xCoord>129</xCoord><yCoord>275</yCoord></edgeMap>
    <edgeMap><xCoord>128</xCoord><yCoord>275</yCoord></edgeMap>
    <edgeMap><xCoord>127</xCoord><yCoord>276</yCoord></edgeMap>
    <edgeMap><xCoord>126</xCoord><yCoord>277</yCoord></edgeMap>
    <edgeMap><xCoord>125</xCoord><yCoord>278</yCoord></edgeMap>
    <edgeMap><xCoord>125</xCoord><yCoord>279</yCoord></edgeMap>
    <edgeMap><xCoord>124</xCoord><yCoord>280</yCoord></edgeMap>
    <edgeMap><xCoord>124</xCoord><yCoord>281</yCoord></edgeMap>
    <edgeMap><xCoord>125</xCoord><yCoord>282</yCoord></edgeMap>
    <edgeMap><xCoord>125</xCoord><yCoord>283</yCoord></edgeMap>
    <edgeMap><xCoord>125</xCoord><yCoord>284</yCoord></edgeMap>
    <edgeMap><xCoord>125</xCoord><yCoord>285</yCoord></edgeMap>
    <edgeMap><xCoord>125</xCoord><yCoord>286</yCoord></edgeMap>
    <edgeMap><xCoord>125</xCoord><yCoord>287</yCoord></edgeMap>
    <edgeMap><xCoord>126</xCoord><yCoord>288</yCoord></edgeMap>
    <edgeMap><xCoord>126</xCoord><yCoord>289</yCoord></edgeMap>
    <edgeMap><xCoord>126</xCoord><yCoord>290</yCoord></edgeMap>
    <edgeMap><xCoord>127</xCoord><yCoord>291</yCoord></edgeMap>
    <edgeMap><xCoord>127</xCoord><yCoord>292</yCoord></edgeMap>
    <edgeMap><xCoord>127</xCoord><yCoord>293</yCoord></edgeMap>
    <edgeMap><xCoord>127</xCoord><yCoord>294</yCoord></edgeMap>
    <edgeMap><xCoord>128</xCoord><yCoord>294</yCoord></edgeMap>
    <edgeMap><xCoord>129</xCoord><yCoord>295</yCoord></edgeMap>
    <edgeMap><xCoord>130</xCoord><yCoord>296</yCoord></edgeMap>
    <edgeMap><xCoord>131</xCoord><yCoord>297</yCoord></edgeMap>
    <edgeMap><xCoord>132</xCoord><yCoord>298</yCoord></edgeMap>
    <edgeMap><xCoord>133</xCoord><yCoord>299</yCoord></edgeMap>
    <edgeMap><xCoord>134</xCoord><yCoord>299</yCoord></edgeMap>
    <edgeMap><xCoord>135</xCoord><yCoord>299</yCoord></edgeMap>
    <edgeMap><xCoord>136</xCoord><yCoord>299</yCoord></edgeMap>
    <edgeMap><xCoord>137</xCoord><yCoord>299</yCoord></edgeMap>
    <edgeMap><xCoord>138</xCoord><yCoord>299</yCoord></edgeMap>
    <edgeMap><xCoord>139</xCoord><yCoord>299</yCoord></edgeMap>
    <edgeMap><xCoord>140</xCoord><yCoord>299</yCoord></edgeMap>
    <edgeMap><xCoord>141</xCoord><yCoord>299</yCoord></edgeMap>
    <edgeMap><xCoord>142</xCoord><yCoord>299</yCoord></edgeMap>
    <edgeMap><xCoord>143</xCoord><yCoord>299</yCoord></edgeMap>
   </roi>
   <roi>
    <imageZposition>1572.0</imageZposition>
    <imageSOP_UID>1.3.6.1.4.1.14519.5.2.1.6279.6001.222175043691362213451903598231</imageSOP_UID>
    <inclusion>TRUE</inclusion>
    <edgeMap><xCoord>140</xCoord><yCoord>300</yCoord></edgeMap>
    <edgeMap><xCoord>141</xCoord><yCoord>299</yCoord></edgeMap>
    <edgeMap><xCoord>142</xCoord><yCoord>299</yCoord></edgeMap>
    <edgeMap><xCoord>143</xCoord><yCoord>299</yCoord></edgeMap>
    <edgeMap><xCoord>144</xCoord><yCoord>299</yCoord></edgeMap>
    <edgeMap><xCoord>145</xCoord><yCoord>299</yCoord></edgeMap>
    <edgeMap><xCoord>145</xCoord><yCoord>298</yCoord></edgeMap>
    <edgeMap><xCoord>146</xCoord><yCoord>297</yCoord></edgeMap>
    <edgeMap><xCoord>146</xCoord><yCoord>296</yCoord></edgeMap>
    <edgeMap><xCoord>147</xCoord><yCoord>295</yCoord></edgeMap>
    <edgeMap><xCoord>148</xCoord><yCoord>294</yCoord></edgeMap>
    <edgeMap><xCoord>148</xCoord><yCoord>293</yCoord></edgeMap>
    <edgeMap><xCoord>148</xCoord><yCoord>292</yCoord></edgeMap>
    <edgeMap><xCoord>148</xCoord><yCoord>291</yCoord></edgeMap>
    <edgeMap><xCoord>149</xCoord><yCoord>290</yCoord></edgeMap>
    <edgeMap><xCoord>149</xCoord><yCoord>289</yCoord></edgeMap>
    <edgeMap><xCoord>149</xCoord><yCoord>288</yCoord></edgeMap>
    <edgeMap><xCoord>150</xCoord><yCoord>287</yCoord></edgeMap>
    <edgeMap><xCoord>149</xCoord><yCoord>286</yCoord></edgeMap>
    <edgeMap><xCoord>148</xCoord><yCoord>285</yCoord></edgeMap>
    <edgeMap><xCoord>148</xCoord><yCoord>284</yCoord></edgeMap>
    <edgeMap><xCoord>147</xCoord><yCoord>283</yCoord></edgeMap>
    <edgeMap><xCoord>147</xCoord><yCoord>282</yCoord></edgeMap>
    <edgeMap><xCoord>147</xCoord><yCoord>281</yCoord></edgeMap>
    <edgeMap><xCoord>146</xCoord><yCoord>280</yCoord></edgeMap>
    <edgeMap><xCoord>146</xCoord><yCoord>279</yCoord></edgeMap>
    <edgeMap><xCoord>145</xCoord><yCoord>278</yCoord></edgeMap>
    <edgeMap><xCoord>144</xCoord><yCoord>277</yCoord></edgeMap>
    <edgeMap><xCoord>143</xCoord><yCoord>276</yCoord></edgeMap>
    <edgeMap><xCoord>142</xCoord><yCoord>275</yCoord></edgeMap>
    <edgeMap><xCoord>141</xCoord><yCoord>274</yCoord></edgeMap>
    <edgeMap><xCoord>140</xCoord><yCoord>274</yCoord></edgeMap>
    <edgeMap><xCoord>139</xCoord><yCoord>273</yCoord></edgeMap>
    <edgeMap><xCoord>138</xCoord><yCoord>273</yCoord></edgeMap>
    <edgeMap><xCoord>137</xCoord><yCoord>273</yCoord></edgeMap>
    <edgeMap><xCoord>136</xCoord><yCoord>273</yCoord></edgeMap>
    <edgeMap><xCoord>135</xCoord><yCoord>273</yCoord></edgeMap>
    <edgeMap><xCoord>134</xCoord><yCoord>273</yCoord></edgeMap>
    <edgeMap><xCoord>133</xCoord><yCoord>273</yCoord></edgeMap>
    <edgeMap><xCoord>132</xCoord><yCoord>274</yCoord></edgeMap>
    <edgeMap><xCoord>131</xCoord><yCoord>274</yCoord></edgeMap>
    <edgeMap><xCoord>130</xCoord><yCoord>275</yCoord></edgeMap>
    <edgeMap><xCoord>129</xCoord><yCoord>276</yCoord></edgeMap>
    <edgeMap><xCoord>128</xCoord><yCoord>277</yCoord></edgeMap>
    <edgeMap><xCoord>127</xCoord><yCoord>278</yCoord></edgeMap>
    <edgeMap><xCoord>126</xCoord><yCoord>278</yCoord></edgeMap>
    <edgeMap><xCoord>126</xCoord><yCoord>279</yCoord></edgeMap>
    <edgeMap><xCoord>125</xCoord><yCoord>280</yCoord></edgeMap>
    <edgeMap><xCoord>125</xCoord><yCoord>281</yCoord></edgeMap>
    <edgeMap><xCoord>125</xCoord><yCoord>282</yCoord></edgeMap>
    <edgeMap><xCoord>125</xCoord><yCoord>283</yCoord></edgeMap>
    <edgeMap><xCoord>125</xCoord><yCoord>284</yCoord></edgeMap>
    <edgeMap><xCoord>126</xCoord><yCoord>285</yCoord></edgeMap>
    <edgeMap><xCoord>126</xCoord><yCoord>286</yCoord></edgeMap>
    <edgeMap><xCoord>126</xCoord><yCoord>287</yCoord></edgeMap>
    <edgeMap><xCoord>126</xCoord><yCoord>288</yCoord></edgeMap>
    <edgeMap><xCoord>127</xCoord><yCoord>289</yCoord></edgeMap>
    <edgeMap><xCoord>127</xCoord><yCoord>290</yCoord></edgeMap>
    <edgeMap><xCoord>127</xCoord><yCoord>291</yCoord></edgeMap>
    <edgeMap><xCoord>127</xCoord><yCoord>292</yCoord></edgeMap>
    <edgeMap><xCoord>128</xCoord><yCoord>293</yCoord></edgeMap>
    <edgeMap><xCoord>129</xCoord><yCoord>294</yCoord></edgeMap>
    <edgeMap><xCoord>129</xCoord><yCoord>295</yCoord></edgeMap>
    <edgeMap><xCoord>130</xCoord><yCoord>296</yCoord></edgeMap>
    <edgeMap><xCoord>131</xCoord><yCoord>297</yCoord></edgeMap>
    <edgeMap><xCoord>131</xCoord><yCoord>298</yCoord></edgeMap>
    <edgeMap><xCoord>132</xCoord><yCoord>299</yCoord></edgeMap>
    <edgeMap><xCoord>133</xCoord><yCoord>300</yCoord></edgeMap>
    <edgeMap><xCoord>134</xCoord><yCoord>300</yCoord></edgeMap>
    <edgeMap><xCoord>135</xCoord><yCoord>300</yCoord></edgeMap>
    <edgeMap><xCoord>136</xCoord><yCoord>300</yCoord></edgeMap>
    <edgeMap><xCoord>137</xCoord><yCoord>300</yCoord></edgeMap>
    <edgeMap><xCoord>138</xCoord><yCoord>300</yCoord></edgeMap>
    <edgeMap><xCoord>139</xCoord><yCoord>300</yCoord></edgeMap>
    <edgeMap><xCoord>140</xCoord><yCoord>300</yCoord></edgeMap>
   </roi>
   <roi>
    <imageZposition>1569.0</imageZposition>
    <imageSOP_UID>1.3.6.1.4.1.14519.5.2.1.6279.6001.119862152053313114373281965943</imageSOP_UID>
    <inclusion>TRUE</inclusion>
    <edgeMap><xCoord>143</xCoord><yCoord>299</yCoord></edgeMap>
    <edgeMap><xCoord>144</xCoord><yCoord>298</yCoord></edgeMap>
    <edgeMap><xCoord>145</xCoord><yCoord>297</yCoord></edgeMap>
    <edgeMap><xCoord>145</xCoord><yCoord>296</yCoord></edgeMap>
    <edgeMap><xCoord>146</xCoord><yCoord>295</yCoord></edgeMap>
    <edgeMap><xCoord>146</xCoord><yCoord>294</yCoord></edgeMap>
    <edgeMap><xCoord>147</xCoord><yCoord>293</yCoord></edgeMap>
    <edgeMap><xCoord>147</xCoord><yCoord>292</yCoord></edgeMap>
    <edgeMap><xCoord>147</xCoord><yCoord>291</yCoord></edgeMap>
    <edgeMap><xCoord>147</xCoord><yCoord>290</yCoord></edgeMap>
    <edgeMap><xCoord>147</xCoord><yCoord>289</yCoord></edgeMap>
    <edgeMap><xCoord>147</xCoord><yCoord>288</yCoord></edgeMap>
    <edgeMap><xCoord>147</xCoord><yCoord>287</yCoord></edgeMap>
    <edgeMap><xCoord>147</xCoord><yCoord>286</yCoord></edgeMap>
    <edgeMap><xCoord>147</xCoord><yCoord>285</yCoord></edgeMap>
    <edgeMap><xCoord>147</xCoord><yCoord>284</yCoord></edgeMap>
    <edgeMap><xCoord>147</xCoord><yCoord>283</yCoord></edgeMap>
    <edgeMap><xCoord>147</xCoord><yCoord>282</yCoord></edgeMap>
    <edgeMap><xCoord>146</xCoord><yCoord>281</yCoord></edgeMap>
    <edgeMap><xCoord>146</xCoord><yCoord>280</yCoord></edgeMap>
    <edgeMap><xCoord>145</xCoord><yCoord>279</yCoord></edgeMap>
    <edgeMap><xCoord>145</xCoord><yCoord>278</yCoord></edgeMap>
    <edgeMap><xCoord>144</xCoord><yCoord>277</yCoord></edgeMap>
    <edgeMap><xCoord>144</xCoord><yCoord>276</yCoord></edgeMap>
    <edgeMap><xCoord>144</xCoord><yCoord>275</yCoord></edgeMap>
    <edgeMap><xCoord>144</xCoord><yCoord>274</yCoord></edgeMap>
    <edgeMap><xCoord>143</xCoord><yCoord>274</yCoord></edgeMap>
    <edgeMap><xCoord>142</xCoord><yCoord>274</yCoord></edgeMap>
    <edgeMap><xCoord>141</xCoord><yCoord>273</yCoord></edgeMap>
    <edgeMap><xCoord>140</xCoord><yCoord>273</yCoord></edgeMap>
    <edgeMap><xCoord>139</xCoord><yCoord>273</yCoord></edgeMap>
    <edgeMap><xCoord>138</xCoord><yCoord>273</yCoord></edgeMap>
    <edgeMap><xCoord>137</xCoord><yCoord>273</yCoord></edgeMap>
    <edgeMap><xCoord>136</xCoord><yCoord>273</yCoord></edgeMap>
    <edgeMap><xCoord>135</xCoord><yCoord>273</yCoord></edgeMap>
    <edgeMap><xCoord>134</xCoord><yCoord>274</yCoord></edgeMap>
    <edgeMap><xCoord>133</xCoord><yCoord>274</yCoord></edgeMap>
    <edgeMap><xCoord>132</xCoord><yCoord>274</yCoord></edgeMap>
    <edgeMap><xCoord>131</xCoord><yCoord>274</yCoord></edgeMap>
    <edgeMap><xCoord>130</xCoord><yCoord>274</yCoord></edgeMap>
    <edgeMap><xCoord>129</xCoord><yCoord>275</yCoord></edgeMap>
    <edgeMap><xCoord>129</xCoord><yCoord>276</yCoord></edgeMap>
    <edgeMap><xCoord>128</xCoord><yCoord>277</yCoord></edgeMap>
    <edgeMap><xCoord>128</xCoord><yCoord>278</yCoord></edgeMap>
    <edgeMap><xCoord>127</xCoord><yCoord>279</yCoord></edgeMap>
    <edgeMap><xCoord>126</xCoord><yCoord>280</yCoord></edgeMap>
    <edgeMap><xCoord>125</xCoord><yCoord>281</yCoord></edgeMap>
    <edgeMap><xCoord>125</xCoord><yCoord>282</yCoord></edgeMap>
    <edgeMap><xCoord>125</xCoord><yCoord>283</yCoord></edgeMap>
    <edgeMap><xCoord>125</xCoord><yCoord>284</yCoord></edgeMap>
    <edgeMap><xCoord>125</xCoord><yCoord>285</yCoord></edgeMap>
    <edgeMap><xCoord>125</xCoord><yCoord>286</yCoord></edgeMap>
    <edgeMap><xCoord>125</xCoord><yCoord>287</yCoord></edgeMap>
    <edgeMap><xCoord>125</xCoord><yCoord>288</yCoord></edgeMap>
    <edgeMap><xCoord>125</xCoord><yCoord>289</yCoord></edgeMap>
    <edgeMap><xCoord>126</xCoord><yCoord>288</yCoord></edgeMap>
    <edgeMap><xCoord>127</xCoord><yCoord>288</yCoord></edgeMap>
    <edgeMap><xCoord>128</xCoord><yCoord>289</yCoord></edgeMap>
    <edgeMap><xCoord>128</xCoord><yCoord>290</yCoord></edgeMap>
    <edgeMap><xCoord>128</xCoord><yCoord>291</yCoord></edgeMap>
    <edgeMap><xCoord>128</xCoord><yCoord>292</yCoord></edgeMap>
    <edgeMap><xCoord>129</xCoord><yCoord>293</yCoord></edgeMap>
    <edgeMap><xCoord>129</xCoord><yCoord>294</yCoord></edgeMap>
    <edgeMap><xCoord>130</xCoord><yCoord>295</yCoord></edgeMap>
    <edgeMap><xCoord>130</xCoord><yCoord>296</yCoord></edgeMap>
    <edgeMap><xCoord>131</xCoord><yCoord>297</yCoord></edgeMap>
    <edgeMap><xCoord>132</xCoord><yCoord>298</yCoord></edgeMap>
    <edgeMap><xCoord>132</xCoord><yCoord>299</yCoord></edgeMap>
    <edgeMap><xCoord>133</xCoord><yCoord>299</yCoord></edgeMap>
    <edgeMap><xCoord>134</xCoord><yCoord>299</yCoord></edgeMap>
    <edgeMap><xCoord>135</xCoord><yCoord>299</yCoord></edgeMap>
    <edgeMap><xCoord>136</xCoord><yCoord>299</yCoord></edgeMap>
    <edgeMap><xCoord>137</xCoord><yCoord>299</yCoord></edgeMap>
    <edgeMap><xCoord>138</xCoord><yCoord>299</yCoord></edgeMap>
    <edgeMap><xCoord>139</xCoord><yCoord>299</yCoord></edgeMap>
    <edgeMap><xCoord>140</xCoord><yCoord>299</yCoord></edgeMap>
    <edgeMap><xCoord>141</xCoord><yCoord>299</yCoord></edgeMap>
    <edgeMap><xCoord>142</xCoord><yCoord>299</yCoord></edgeMap>
    <edgeMap><xCoord>143</xCoord><yCoord>299</yCoord></edgeMap>
   </roi>
   <roi>
    <imageZposition>1566.0</imageZposition>
    <imageSOP_UID>1.3.6.1.4.1.14519.5.2.1.6279.6001.315764403868869430628158530098</imageSOP_UID>
    <inclusion>TRUE</inclusion>
    <edgeMap><xCoord>137</xCoord><yCoord>298</yCoord></edgeMap>
    <edgeMap><xCoord>138</xCoord><yCoord>297</yCoord></edgeMap>
    <edgeMap><xCoord>139</xCoord><yCoord>297</yCoord></edgeMap>
    <edgeMap><xCoord>140</xCoord><yCoord>297</yCoord></edgeMap>
    <edgeMap><xCoord>141</xCoord><yCoord>296</yCoord></edgeMap>
    <edgeMap><xCoord>142</xCoord><yCoord>295</yCoord></edgeMap>
    <edgeMap><xCoord>143</xCoord><yCoord>295</yCoord></edgeMap>
    <edgeMap><xCoord>143</xCoord><yCoord>294</yCoord></edgeMap>
    <edgeMap><xCoord>143</xCoord><yCoord>293</yCoord></edgeMap>
    <edgeMap><xCoord>144</xCoord><yCoord>292</yCoord></edgeMap>
    <edgeMap><xCoord>144</xCoord><yCoord>291</yCoord></edgeMap>
    <edgeMap><xCoord>145</xCoord><yCoord>290</yCoord></edgeMap>
    <edgeMap><xCoord>146</xCoord><yCoord>289</yCoord></edgeMap>
    <edgeMap><xCoord>147</xCoord><yCoord>288</yCoord></edgeMap>
    <edgeMap><xCoord>147</xCoord><yCoord>287</yCoord></edgeMap>
    <edgeMap><xCoord>147</xCoord><yCoord>286</yCoord></edgeMap>
    <edgeMap><xCoord>147</xCoord><yCoord>285</yCoord></edgeMap>
    <edgeMap><xCoord>147</xCoord><yCoord>284</yCoord></edgeMap>
    <edgeMap><xCoord>147</xCoord><yCoord>283</yCoord></edgeMap>
    <edgeMap><xCoord>146</xCoord><yCoord>282</yCoord></edgeMap>
    <edgeMap><xCoord>145</xCoord><yCoord>281</yCoord></edgeMap>
    <edgeMap><xCoord>144</xCoord><yCoord>280</yCoord></edgeMap>
    <edgeMap><xCoord>143</xCoord><yCoord>279</yCoord></edgeMap>
    <edgeMap><xCoord>143</xCoord><yCoord>278</yCoord></edgeMap>
    <edgeMap><xCoord>142</xCoord><yCoord>277</yCoord></edgeMap>
    <edgeMap><xCoord>142</xCoord><yCoord>276</yCoord></edgeMap>
    <edgeMap><xCoord>141</xCoord><yCoord>275</yCoord></edgeMap>
    <edgeMap><xCoord>140</xCoord><yCoord>275</yCoord></edgeMap>
    <edgeMap><xCoord>139</xCoord><yCoord>275</yCoord></edgeMap>
    <edgeMap><xCoord>138</xCoord><yCoord>275</yCoord></edgeMap>
    <edgeMap><xCoord>137</xCoord><yCoord>275</yCoord></edgeMap>
    <edgeMap><xCoord>136</xCoord><yCoord>275</yCoord></edgeMap>
    <edgeMap><xCoord>135</xCoord><yCoord>276</yCoord></edgeMap>
    <edgeMap><xCoord>134</xCoord><yCoord>276</yCoord></edgeMap>
    <edgeMap><xCoord>133</xCoord><yCoord>277</yCoord></edgeMap>
    <edgeMap><xCoord>132</xCoord><yCoord>277</yCoord></edgeMap>
    <edgeMap><xCoord>132</xCoord><yCoord>278</yCoord></edgeMap>
    <edgeMap><xCoord>132</xCoord><yCoord>279</yCoord></edgeMap>
    <edgeMap><xCoord>132</xCoord><yCoord>280</yCoord></edgeMap>
    <edgeMap><xCoord>131</xCoord><yCoord>281</yCoord></edgeMap>
    <edgeMap><xCoord>130</xCoord><yCoord>282</yCoord></edgeMap>
    <edgeMap><xCoord>129</xCoord><yCoord>283</yCoord></edgeMap>
    <edgeMap><xCoord>128</xCoord><yCoord>284</yCoord></edgeMap>
    <edgeMap><xCoord>128</xCoord><yCoord>285</yCoord></edgeMap>
    <edgeMap><xCoord>128</xCoord><yCoord>286</yCoord></edgeMap>
    <edgeMap><xCoord>128</xCoord><yCoord>287</yCoord></edgeMap>
    <edgeMap><xCoord>128</xCoord><yCoord>288</yCoord></edgeMap>
    <edgeMap><xCoord>128</xCoord><yCoord>289</yCoord></edgeMap>
    <edgeMap><xCoord>128</xCoord><yCoord>290</yCoord></edgeMap>
    <edgeMap><xCoord>129</xCoord><yCoord>291</yCoord></edgeMap>
    <edgeMap><xCoord>129</xCoord><yCoord>292</yCoord></edgeMap>
    <edgeMap><xCoord>129</xCoord><yCoord>293</yCoord></edgeMap>
    <edgeMap><xCoord>130</xCoord><yCoord>294</yCoord></edgeMap>
    <edgeMap><xCoord>130</xCoord><yCoord>295</yCoord></edgeMap>
    <edgeMap><xCoord>131</xCoord><yCoord>296</yCoord></edgeMap>
    <edgeMap><xCoord>132</xCoord><yCoord>297</yCoord></edgeMap>
    <edgeMap><xCoord>133</xCoord><yCoord>298</yCoord></edgeMap>
    <edgeMap><xCoord>134</xCoord><yCoord>298</yCoord></edgeMap>
    <edgeMap><xCoord>135</xCoord><yCoord>298</yCoord></edgeMap>
    <edgeMap><xCoord>136</xCoord><yCoord>298</yCoord></edgeMap>
    <edgeMap><xCoord>137</xCoord><yCoord>298</yCoord></edgeMap>
   </roi>
   <roi>
    <imageZposition>1563.0</imageZposition>
    <imageSOP_UID>1.3.6.1.4.1.14519.5.2.1.6279.6001.178402951566705210021388399609</imageSOP_UID>
    <inclusion>TRUE</inclusion>
    <edgeMap><xCoord>136</xCoord><yCoord>296</yCoord></edgeMap>
    <edgeMap><xCoord>136</xCoord><yCoord>295</yCoord></edgeMap>
    <edgeMap><xCoord>137</xCoord><yCoord>294</yCoord></edgeMap>
    <edgeMap><xCoord>137</xCoord><yCoord>293</yCoord></edgeMap>
    <edgeMap><xCoord>137</xCoord><yCoord>292</yCoord></edgeMap>
    <edgeMap><xCoord>137</xCoord><yCoord>291</yCoord></edgeMap>
    <edgeMap><xCoord>138</xCoord><yCoord>290</yCoord></edgeMap>
    <edgeMap><xCoord>138</xCoord><yCoord>289</yCoord></edgeMap>
    <edgeMap><xCoord>138</xCoord><yCoord>288</yCoord></edgeMap>
    <edgeMap><xCoord>138</xCoord><yCoord>287</yCoord></edgeMap>
    <edgeMap><xCoord>138</xCoord><yCoord>286</yCoord></edgeMap>
    <edgeMap><xCoord>137</xCoord><yCoord>286</yCoord></edgeMap>
    <edgeMap><xCoord>136</xCoord><yCoord>285</yCoord></edgeMap>
    <edgeMap><xCoord>135</xCoord><yCoord>285</yCoord></edgeMap>
    <edgeMap><xCoord>134</xCoord><yCoord>285</yCoord></edgeMap>
    <edgeMap><xCoord>133</xCoord><yCoord>285</yCoord></edgeMap>
    <edgeMap><xCoord>132</xCoord><yCoord>286</yCoord></edgeMap>
    <edgeMap><xCoord>131</xCoord><yCoord>286</yCoord></edgeMap>
    <edgeMap><xCoord>130</xCoord><yCoord>287</yCoord></edgeMap>
    <edgeMap><xCoord>130</xCoord><yCoord>288</yCoord></edgeMap>
    <edgeMap><xCoord>130</xCoord><yCoord>289</yCoord></edgeMap>
    <edgeMap><xCoord>130</xCoord><yCoord>290</yCoord></edgeMap>
    <edgeMap><xCoord>130</xCoord><yCoord>291</yCoord></edgeMap>
    <edgeMap><xCoord>130</xCoord><yCoord>292</yCoord></edgeMap>
    <edgeMap><xCoord>130</xCoord><yCoord>293</yCoord></edgeMap>
    <edgeMap><xCoord>130</xCoord><yCoord>294</yCoord></edgeMap>
    <edgeMap><xCoord>131</xCoord><yCoord>294</yCoord></edgeMap>
    <edgeMap><xCoord>132</xCoord><yCoord>294</yCoord></edgeMap>
    <edgeMap><xCoord>133</xCoord><yCoord>295</yCoord></edgeMap>
    <edgeMap><xCoord>133</xCoord><yCoord>296</yCoord></edgeMap>
    <edgeMap><xCoord>134</xCoord><yCoord>296</yCoord></edgeMap>
    <edgeMap><xCoord>135</xCoord><yCoord>296</yCoord></edgeMap>
    <edgeMap><xCoord>136</xCoord><yCoord>296</yCoord></edgeMap>
   </roi>
  </unblindedReadNodule>
  <nonNodule>
   <nonNoduleID>12764</nonNoduleID>
   <imageZposition>1413.0</imageZposition>
   <imageSOP_UID>1.3.6.1.4.1.14519.5.2.1.6279.6001.554027966427706947465902206116</imageSOP_UID>
   <locus><xCoord>157</xCoord><yCoord>142</yCoord>
   </locus>
  </nonNodule>
 </readingSession>
 <readingSession>
  <annotationVersion>3.12</annotationVersion>
  <servicingRadiologistID>anonymous</servicingRadiologistID>
  <unblindedReadNodule>
   <noduleID>16814</noduleID>
   <characteristics>
    <subtlety>5</subtlety>
    <internalStructure>1</internalStructure>
    <calcification>6</calcification>
    <sphericity>4</sphericity>
    <margin>4</margin>
    <lobulation>2</lobulation>
    <spiculation>2</spiculation>
    <texture>5</texture>
    <malignancy>5</malignancy>
   </characteristics>
   <roi>
    <imageZposition>1584.0</imageZposition>
    <imageSOP_UID>1.3.6.1.4.1.14519.5.2.1.6279.6001.105178659140377492576952099562</imageSOP_UID>
    <inclusion>TRUE</inclusion>
    <edgeMap><xCoord>132</xCoord><yCoord>294</yCoord></edgeMap>
    <edgeMap><xCoord>133</xCoord><yCoord>293</yCoord></edgeMap>
    <edgeMap><xCoord>133</xCoord><yCoord>292</yCoord></edgeMap>
    <edgeMap><xCoord>134</xCoord><yCoord>291</yCoord></edgeMap>
    <edgeMap><xCoord>135</xCoord><yCoord>290</yCoord></edgeMap>
    <edgeMap><xCoord>136</xCoord><yCoord>290</yCoord></edgeMap>
    <edgeMap><xCoord>137</xCoord><yCoord>290</yCoord></edgeMap>
    <edgeMap><xCoord>138</xCoord><yCoord>290</yCoord></edgeMap>
    <edgeMap><xCoord>139</xCoord><yCoord>290</yCoord></edgeMap>
    <edgeMap><xCoord>140</xCoord><yCoord>291</yCoord></edgeMap>
    <edgeMap><xCoord>141</xCoord><yCoord>290</yCoord></edgeMap>
    <edgeMap><xCoord>142</xCoord><yCoord>289</yCoord></edgeMap>
    <edgeMap><xCoord>141</xCoord><yCoord>288</yCoord></edgeMap>
    <edgeMap><xCoord>141</xCoord><yCoord>287</yCoord></edgeMap>
    <edgeMap><xCoord>141</xCoord><yCoord>286</yCoord></edgeMap>
    <edgeMap><xCoord>140</xCoord><yCoord>285</yCoord></edgeMap>
    <edgeMap><xCoord>139</xCoord><yCoord>284</yCoord></edgeMap>
    <edgeMap><xCoord>138</xCoord><yCoord>283</yCoord></edgeMap>
    <edgeMap><xCoord>137</xCoord><yCoord>283</yCoord></edgeMap>
    <edgeMap><xCoord>136</xCoord><yCoord>284</yCoord></edgeMap>
    <edgeMap><xCoord>135</xCoord><yCoord>284</yCoord></edgeMap>
    <edgeMap><xCoord>134</xCoord><yCoord>285</yCoord></edgeMap>
    <edgeMap><xCoord>133</xCoord><yCoord>285</yCoord></edgeMap>
    <edgeMap><xCoord>132</xCoord><yCoord>286</yCoord></edgeMap>
    <edgeMap><xCoord>131</xCoord><yCoord>286</yCoord></edgeMap>
    <edgeMap><xCoord>130</xCoord><yCoord>287</yCoord></edgeMap>
    <edgeMap><xCoord>129</xCoord><yCoord>287</yCoord></edgeMap>
    <edgeMap><xCoord>128</xCoord><yCoord>288</yCoord></edgeMap>
    <edgeMap><xCoord>127</xCoord><yCoord>289</yCoord></edgeMap>
    <edgeMap><xCoord>128</xCoord><yCoord>290</yCoord></edgeMap>
    <edgeMap><xCoord>129</xCoord><yCoord>291</yCoord></edgeMap>
    <edgeMap><xCoord>130</xCoord><yCoord>292</yCoord></edgeMap>
    <edgeMap><xCoord>131</xCoord><yCoord>293</yCoord></edgeMap>
    <edgeMap><xCoord>132</xCoord><yCoord>294</yCoord></edgeMap>
   </roi>
   <roi>
    <imageZposition>1581.0</imageZposition>
    <imageSOP_UID>1.3.6.1.4.1.14519.5.2.1.6279.6001.230443666082475449583371451263</imageSOP_UID>
    <inclusion>TRUE</inclusion>
    <edgeMap><xCoord>135</xCoord><yCoord>301</yCoord></edgeMap>
    <edgeMap><xCoord>136</xCoord><yCoord>300</yCoord></edgeMap>
    <edgeMap><xCoord>137</xCoord><yCoord>299</yCoord></edgeMap>
    <edgeMap><xCoord>138</xCoord><yCoord>299</yCoord></edgeMap>
    <edgeMap><xCoord>139</xCoord><yCoord>298</yCoord></edgeMap>
    <edgeMap><xCoord>139</xCoord><yCoord>297</yCoord></edgeMap>
    <edgeMap><xCoord>139</xCoord><yCoord>296</yCoord></edgeMap>
    <edgeMap><xCoord>140</xCoord><yCoord>295</yCoord></edgeMap>
    <edgeMap><xCoord>141</xCoord><yCoord>294</yCoord></edgeMap>
    <edgeMap><xCoord>141</xCoord><yCoord>293</yCoord></edgeMap>
    <edgeMap><xCoord>142</xCoord><yCoord>292</yCoord></edgeMap>
    <edgeMap><xCoord>143</xCoord><yCoord>291</yCoord></edgeMap>
    <edgeMap><xCoord>143</xCoord><yCoord>290</yCoord></edgeMap>
    <edgeMap><xCoord>144</xCoord><yCoord>289</yCoord></edgeMap>
    <edgeMap><xCoord>144</xCoord><yCoord>288</yCoord></edgeMap>
    <edgeMap><xCoord>145</xCoord><yCoord>287</yCoord></edgeMap>
    <edgeMap><xCoord>145</xCoord><yCoord>286</yCoord></edgeMap>
    <edgeMap><xCoord>145</xCoord><yCoord>285</yCoord></edgeMap>
    <edgeMap><xCoord>145</xCoord><yCoord>284</yCoord></edgeMap>
    <edgeMap><xCoord>144</xCoord><yCoord>283</yCoord></edgeMap>
    <edgeMap><xCoord>144</xCoord><yCoord>282</yCoord></edgeMap>
    <edgeMap><xCoord>143</xCoord><yCoord>281</yCoord></edgeMap>
    <edgeMap><xCoord>142</xCoord><yCoord>280</yCoord></edgeMap>
    <edgeMap><xCoord>141</xCoord><yCoord>279</yCoord></edgeMap>
    <edgeMap><xCoord>140</xCoord><yCoord>279</yCoord></edgeMap>
    <edgeMap><xCoord>139</xCoord><yCoord>278</yCoord></edgeMap>
    <edgeMap><xCoord>139</xCoord><yCoord>277</yCoord></edgeMap>
    <edgeMap><xCoord>139</xCoord><yCoord>276</yCoord></edgeMap>
    <edgeMap><xCoord>138</xCoord><yCoord>276</yCoord></edgeMap>
    <edgeMap><xCoord>137</xCoord><yCoord>276</yCoord></edgeMap>
    <edgeMap><xCoord>137</xCoord><yCoord>277</yCoord></edgeMap>
    <edgeMap><xCoord>136</xCoord><yCoord>278</yCoord></edgeMap>
    <edgeMap><xCoord>135</xCoord><yCoord>279</yCoord></edgeMap>
    <edgeMap><xCoord>134</xCoord><yCoord>278</yCoord></edgeMap>
    <edgeMap><xCoord>133</xCoord><yCoord>278</yCoord></edgeMap>
    <edgeMap><xCoord>132</xCoord><yCoord>278</yCoord></edgeMap>
    <edgeMap><xCoord>131</xCoord><yCoord>279</yCoord></edgeMap>
    <edgeMap><xCoord>130</xCoord><yCoord>280</yCoord></edgeMap>
    <edgeMap><xCoord>129</xCoord><yCoord>281</yCoord></edgeMap>
    <edgeMap><xCoord>128</xCoord><yCoord>282</yCoord></edgeMap>
    <edgeMap><xCoord>127</xCoord><yCoord>283</yCoord></edgeMap>
    <edgeMap><xCoord>126</xCoord><yCoord>284</yCoord></edgeMap>
    <edgeMap><xCoord>126</xCoord><yCoord>285</yCoord></edgeMap>
    <edgeMap><xCoord>126</xCoord><yCoord>286</yCoord></edgeMap>
    <edgeMap><xCoord>126</xCoord><yCoord>287</yCoord></edgeMap>
    <edgeMap><xCoord>126</xCoord><yCoord>288</yCoord></edgeMap>
    <edgeMap><xCoord>126</xCoord><yCoord>289</yCoord></edgeMap>
    <edgeMap><xCoord>126</xCoord><yCoord>290</yCoord></edgeMap>
    <edgeMap><xCoord>125</xCoord><yCoord>291</yCoord></edgeMap>
    <edgeMap><xCoord>124</xCoord><yCoord>291</yCoord></edgeMap>
    <edgeMap><xCoord>124</xCoord><yCoord>292</yCoord></edgeMap>
    <edgeMap><xCoord>125</xCoord><yCoord>293</yCoord></edgeMap>
    <edgeMap><xCoord>126</xCoord><yCoord>294</yCoord></edgeMap>
    <edgeMap><xCoord>127</xCoord><yCoord>295</yCoord></edgeMap>
    <edgeMap><xCoord>128</xCoord><yCoord>295</yCoord></edgeMap>
    <edgeMap><xCoord>129</xCoord><yCoord>296</yCoord></edgeMap>
    <edgeMap><xCoord>130</xCoord><yCoord>297</yCoord></edgeMap>
    <edgeMap><xCoord>131</xCoord><yCoord>298</yCoord></edgeMap>
    <edgeMap><xCoord>131</xCoord><yCoord>299</yCoord></edgeMap>
    <edgeMap><xCoord>132</xCoord><yCoord>300</yCoord></edgeMap>
    <edgeMap><xCoord>133</xCoord><yCoord>301</yCoord></edgeMap>
    <edgeMap><xCoord>134</xCoord><yCoord>301</yCoord></edgeMap>
    <edgeMap><xCoord>135</xCoord><yCoord>301</yCoord></edgeMap>
   </roi>
   <roi>
    <imageZposition>1578.0</imageZposition>
    <imageSOP_UID>1.3.6.1.4.1.14519.5.2.1.6279.6001.904555317254730965923095681562</imageSOP_UID>
    <inclusion>TRUE</inclusion>
    <edgeMap><xCoord>136</xCoord><yCoord>299</yCoord></edgeMap>
    <edgeMap><xCoord>137</xCoord><yCoord>298</yCoord></edgeMap>
    <edgeMap><xCoord>138</xCoord><yCoord>298</yCoord></edgeMap>
    <edgeMap><xCoord>139</xCoord><yCoord>298</yCoord></edgeMap>
    <edgeMap><xCoord>140</xCoord><yCoord>297</yCoord></edgeMap>
    <edgeMap><xCoord>141</xCoord><yCoord>296</yCoord></edgeMap>
    <edgeMap><xCoord>142</xCoord><yCoord>295</yCoord></edgeMap>
    <edgeMap><xCoord>143</xCoord><yCoord>294</yCoord></edgeMap>
    <edgeMap><xCoord>144</xCoord><yCoord>293</yCoord></edgeMap>
    <edgeMap><xCoord>145</xCoord><yCoord>292</yCoord></edgeMap>
    <edgeMap><xCoord>145</xCoord><yCoord>291</yCoord></edgeMap>
    <edgeMap><xCoord>145</xCoord><yCoord>290</yCoord></edgeMap>
    <edgeMap><xCoord>146</xCoord><yCoord>289</yCoord></edgeMap>
    <edgeMap><xCoord>146</xCoord><yCoord>288</yCoord></edgeMap>
    <edgeMap><xCoord>146</xCoord><yCoord>287</yCoord></edgeMap>
    <edgeMap><xCoord>146</xCoord><yCoord>286</yCoord></edgeMap>
    <edgeMap><xCoord>146</xCoord><yCoord>285</yCoord></edgeMap>
    <edgeMap><xCoord>145</xCoord><yCoord>284</yCoord></edgeMap>
    <edgeMap><xCoord>145</xCoord><yCoord>283</yCoord></edgeMap>
    <edgeMap><xCoord>145</xCoord><yCoord>282</yCoord></edgeMap>
    <edgeMap><xCoord>144</xCoord><yCoord>281</yCoord></edgeMap>
    <edgeMap><xCoord>144</xCoord><yCoord>280</yCoord></edgeMap>
    <edgeMap><xCoord>143</xCoord><yCoord>279</yCoord></edgeMap>
    <edgeMap><xCoord>142</xCoord><yCoord>278</yCoord></edgeMap>
    <edgeMap><xCoord>141</xCoord><yCoord>277</yCoord></edgeMap>
    <edgeMap><xCoord>140</xCoord><yCoord>276</yCoord></edgeMap>
    <edgeMap><xCoord>139</xCoord><yCoord>276</yCoord></edgeMap>
    <edgeMap><xCoord>138</xCoord><yCoord>276</yCoord></edgeMap>
    <edgeMap><xCoord>137</xCoord><yCoord>275</yCoord></edgeMap>
    <edgeMap><xCoord>136</xCoord><yCoord>275</yCoord></edgeMap>
    <edgeMap><xCoord>135</xCoord><yCoord>275</yCoord></edgeMap>
    <edgeMap><xCoord>134</xCoord><yCoord>275</yCoord></edgeMap>
    <edgeMap><xCoord>133</xCoord><yCoord>275</yCoord></edgeMap>
    <edgeMap><xCoord>132</xCoord><yCoord>276</yCoord></edgeMap>
    <edgeMap><xCoord>131</xCoord><yCoord>276</yCoord></edgeMap>
    <edgeMap><xCoord>130</xCoord><yCoord>276</yCoord></edgeMap>
    <edgeMap><xCoord>129</xCoord><yCoord>277</yCoord></edgeMap>
    <edgeMap><xCoord>128</xCoord><yCoord>278</yCoord></edgeMap>
    <edgeMap><xCoord>127</xCoord><yCoord>279</yCoord></edgeMap>
    <edgeMap><xCoord>126</xCoord><yCoord>280</yCoord></edgeMap>
    <edgeMap><xCoord>126</xCoord><yCoord>281</yCoord></edgeMap>
    <edgeMap><xCoord>126</xCoord><yCoord>282</yCoord></edgeMap>
    <edgeMap><xCoord>125</xCoord><yCoord>283</yCoord></edgeMap>
    <edgeMap><xCoord>125</xCoord><yCoord>284</yCoord></edgeMap>
    <edgeMap><xCoord>125</xCoord><yCoord>285</yCoord></edgeMap>
    <edgeMap><xCoord>125</xCoord><yCoord>286</yCoord></edgeMap>
    <edgeMap><xCoord>126</xCoord><yCoord>287</yCoord></edgeMap>
    <edgeMap><xCoord>126</xCoord><yCoord>288</yCoord></edgeMap>
    <edgeMap><xCoord>126</xCoord><yCoord>289</yCoord></edgeMap>
    <edgeMap><xCoord>126</xCoord><yCoord>290</yCoord></edgeMap>
    <edgeMap><xCoord>126</xCoord><yCoord>291</yCoord></edgeMap>
    <edgeMap><xCoord>126</xCoord><yCoord>292</yCoord></edgeMap>
    <edgeMap><xCoord>127</xCoord><yCoord>293</yCoord></edgeMap>
    <edgeMap><xCoord>127</xCoord><yCoord>294</yCoord></edgeMap>
    <edgeMap><xCoord>127</xCoord><yCoord>295</yCoord></edgeMap>
    <edgeMap><xCoord>128</xCoord><yCoord>296</yCoord></edgeMap>
    <edgeMap><xCoord>129</xCoord><yCoord>297</yCoord></edgeMap>
    <edgeMap><xCoord>130</xCoord><yCoord>298</yCoord></edgeMap>
    <edgeMap><xCoord>131</xCoord><yCoord>298</yCoord></edgeMap>
    <edgeMap><xCoord>132</xCoord><yCoord>298</yCoord></edgeMap>
    <edgeMap><xCoord>133</xCoord><yCoord>299</yCoord></edgeMap>
    <edgeMap><xCoord>134</xCoord><yCoord>299</yCoord></edgeMap>
    <edgeMap><xCoord>135</xCoord><yCoord>299</yCoord></edgeMap>
    <edgeMap><xCoord>136</xCoord><yCoord>299</yCoord></edgeMap>
   </roi>
   <roi>
    <imageZposition>1575.0</imageZposition>
    <imageSOP_UID>1.3.6.1.4.1.14519.5.2.1.6279.6001.973563986859676973471619453149</imageSOP_UID>
    <inclusion>TRUE</inclusion>
    <edgeMap><xCoord>143</xCoord><yCoord>299</yCoord></edgeMap>
    <edgeMap><xCoord>144</xCoord><yCoord>298</yCoord></edgeMap>
    <edgeMap><xCoord>145</xCoord><yCoord>297</yCoord></edgeMap>
    <edgeMap><xCoord>146</xCoord><yCoord>297</yCoord></edgeMap>
    <edgeMap><xCoord>146</xCoord><yCoord>296</yCoord></edgeMap>
    <edgeMap><xCoord>146</xCoord><yCoord>295</yCoord></edgeMap>
    <edgeMap><xCoord>146</xCoord><yCoord>294</yCoord></edgeMap>
    <edgeMap><xCoord>147</xCoord><yCoord>293</yCoord></edgeMap>
    <edgeMap><xCoord>147</xCoord><yCoord>292</yCoord></edgeMap>
    <edgeMap><xCoord>147</xCoord><yCoord>291</yCoord></edgeMap>
    <edgeMap><xCoord>147</xCoord><yCoord>290</yCoord></edgeMap>
    <edgeMap><xCoord>147</xCoord><yCoord>289</yCoord></edgeMap>
    <edgeMap><xCoord>147</xCoord><yCoord>288</yCoord></edgeMap>
    <edgeMap><xCoord>147</xCoord><yCoord>287</yCoord></edgeMap>
    <edgeMap><xCoord>147</xCoord><yCoord>286</yCoord></edgeMap>
    <edgeMap><xCoord>147</xCoord><yCoord>285</yCoord></edgeMap>
    <edgeMap><xCoord>147</xCoord><yCoord>284</yCoord></edgeMap>
    <edgeMap><xCoord>146</xCoord><yCoord>283</yCoord></edgeMap>
    <edgeMap><xCoord>146</xCoord><yCoord>282</yCoord></edgeMap>
    <edgeMap><xCoord>146</xCoord><yCoord>281</yCoord></edgeMap>
    <edgeMap><xCoord>145</xCoord><yCoord>280</yCoord></edgeMap>
    <edgeMap><xCoord>145</xCoord><yCoord>279</yCoord></edgeMap>
    <edgeMap><xCoord>144</xCoord><yCoord>278</yCoord></edgeMap>
    <edgeMap><xCoord>144</xCoord><yCoord>277</yCoord></edgeMap>
    <edgeMap><xCoord>143</xCoord><yCoord>276</yCoord></edgeMap>
    <edgeMap><xCoord>142</xCoord><yCoord>276</yCoord></edgeMap>
    <edgeMap><xCoord>141</xCoord><yCoord>275</yCoord></edgeMap>
    <edgeMap><xCoord>140</xCoord><yCoord>274</yCoord></edgeMap>
    <edgeMap><xCoord>139</xCoord><yCoord>274</yCoord></edgeMap>
    <edgeMap><xCoord>138</xCoord><yCoord>274</yCoord></edgeMap>
    <edgeMap><xCoord>137</xCoord><yCoord>273</yCoord></edgeMap>
    <edgeMap><xCoord>136</xCoord><yCoord>273</yCoord></edgeMap>
    <edgeMap><xCoord>135</xCoord><yCoord>273</yCoord></edgeMap>
    <edgeMap><xCoord>134</xCoord><yCoord>273</yCoord></edgeMap>
    <edgeMap><xCoord>133</xCoord><yCoord>273</yCoord></edgeMap>
    <edgeMap><xCoord>132</xCoord><yCoord>273</yCoord></edgeMap>
    <edgeMap><xCoord>131</xCoord><yCoord>274</yCoord></edgeMap>
    <edgeMap><xCoord>130</xCoord><yCoord>274</yCoord></edgeMap>
    <edgeMap><xCoord>129</xCoord><yCoord>275</yCoord></edgeMap>
    <edgeMap><xCoord>128</xCoord><yCoord>275</yCoord></edgeMap>
    <edgeMap><xCoord>127</xCoord><yCoord>276</yCoord></edgeMap>
    <edgeMap><xCoord>126</xCoord><yCoord>277</yCoord></edgeMap>
    <edgeMap><xCoord>125</xCoord><yCoord>278</yCoord></edgeMap>
    <edgeMap><xCoord>125</xCoord><yCoord>279</yCoord></edgeMap>
    <edgeMap><xCoord>124</xCoord><yCoord>280</yCoord></edgeMap>
    <edgeMap><xCoord>125</xCoord><yCoord>281</yCoord></edgeMap>
    <edgeMap><xCoord>125</xCoord><yCoord>282</yCoord></edgeMap>
    <edgeMap><xCoord>125</xCoord><yCoord>283</yCoord></edgeMap>
    <edgeMap><xCoord>125</xCoord><yCoord>284</yCoord></edgeMap>
    <edgeMap><xCoord>125</xCoord><yCoord>285</yCoord></edgeMap>
    <edgeMap><xCoord>125</xCoord><yCoord>286</yCoord></edgeMap>
    <edgeMap><xCoord>125</xCoord><yCoord>287</yCoord></edgeMap>
    <edgeMap><xCoord>126</xCoord><yCoord>288</yCoord></edgeMap>
    <edgeMap><xCoord>126</xCoord><yCoord>289</yCoord></edgeMap>
    <edgeMap><xCoord>126</xCoord><yCoord>290</yCoord></edgeMap>
    <edgeMap><xCoord>127</xCoord><yCoord>291</yCoord></edgeMap>
    <edgeMap><xCoord>127</xCoord><yCoord>292</yCoord></edgeMap>
    <edgeMap><xCoord>127</xCoord><yCoord>293</yCoord></edgeMap>
    <edgeMap><xCoord>128</xCoord><yCoord>294</yCoord></edgeMap>
    <edgeMap><xCoord>129</xCoord><yCoord>295</yCoord></edgeMap>
    <edgeMap><xCoord>130</xCoord><yCoord>296</yCoord></edgeMap>
    <edgeMap><xCoord>131</xCoord><yCoord>297</yCoord></edgeMap>
    <edgeMap><xCoord>132</xCoord><yCoord>298</yCoord></edgeMap>
    <edgeMap><xCoord>133</xCoord><yCoord>299</yCoord></edgeMap>
    <edgeMap><xCoord>134</xCoord><yCoord>299</yCoord></edgeMap>
    <edgeMap><xCoord>135</xCoord><yCoord>299</yCoord></edgeMap>
    <edgeMap><xCoord>136</xCoord><yCoord>299</yCoord></edgeMap>
    <edgeMap><xCoord>137</xCoord><yCoord>299</yCoord></edgeMap>
    <edgeMap><xCoord>138</xCoord><yCoord>299</yCoord></edgeMap>
    <edgeMap><xCoord>139</xCoord><yCoord>299</yCoord></edgeMap>
    <edgeMap><xCoord>140</xCoord><yCoord>299</yCoord></edgeMap>
    <edgeMap><xCoord>141</xCoord><yCoord>299</yCoord></edgeMap>
    <edgeMap><xCoord>142</xCoord><yCoord>299</yCoord></edgeMap>
    <edgeMap><xCoord>143</xCoord><yCoord>299</yCoord></edgeMap>
   </roi>
   <roi>
    <imageZposition>1572.0</imageZposition>
    <imageSOP_UID>1.3.6.1.4.1.14519.5.2.1.6279.6001.222175043691362213451903598231</imageSOP_UID>
    <inclusion>TRUE</inclusion>
    <edgeMap><xCoord>140</xCoord><yCoord>300</yCoord></edgeMap>
    <edgeMap><xCoord>141</xCoord><yCoord>299</yCoord></edgeMap>
    <edgeMap><xCoord>142</xCoord><yCoord>299</yCoord></edgeMap>
    <edgeMap><xCoord>143</xCoord><yCoord>299</yCoord></edgeMap>
    <edgeMap><xCoord>144</xCoord><yCoord>299</yCoord></edgeMap>
    <edgeMap><xCoord>145</xCoord><yCoord>299</yCoord></edgeMap>
    <edgeMap><xCoord>145</xCoord><yCoord>298</yCoord></edgeMap>
    <edgeMap><xCoord>146</xCoord><yCoord>297</yCoord></edgeMap>
    <edgeMap><xCoord>146</xCoord><yCoord>296</yCoord></edgeMap>
    <edgeMap><xCoord>147</xCoord><yCoord>295</yCoord></edgeMap>
    <edgeMap><xCoord>148</xCoord><yCoord>294</yCoord></edgeMap>
    <edgeMap><xCoord>148</xCoord><yCoord>293</yCoord></edgeMap>
    <edgeMap><xCoord>148</xCoord><yCoord>292</yCoord></edgeMap>
    <edgeMap><xCoord>148</xCoord><yCoord>291</yCoord></edgeMap>
    <edgeMap><xCoord>149</xCoord><yCoord>290</yCoord></edgeMap>
    <edgeMap><xCoord>149</xCoord><yCoord>289</yCoord></edgeMap>
    <edgeMap><xCoord>149</xCoord><yCoord>288</yCoord></edgeMap>
    <edgeMap><xCoord>150</xCoord><yCoord>287</yCoord></edgeMap>
    <edgeMap><xCoord>149</xCoord><yCoord>287</yCoord></edgeMap>
    <edgeMap><xCoord>148</xCoord><yCoord>286</yCoord></edgeMap>
    <edgeMap><xCoord>148</xCoord><yCoord>285</yCoord></edgeMap>
    <edgeMap><xCoord>148</xCoord><yCoord>284</yCoord></edgeMap>
    <edgeMap><xCoord>147</xCoord><yCoord>283</yCoord></edgeMap>
    <edgeMap><xCoord>147</xCoord><yCoord>282</yCoord></edgeMap>
    <edgeMap><xCoord>147</xCoord><yCoord>281</yCoord></edgeMap>
    <edgeMap><xCoord>146</xCoord><yCoord>280</yCoord></edgeMap>
    <edgeMap><xCoord>146</xCoord><yCoord>279</yCoord></edgeMap>
    <edgeMap><xCoord>145</xCoord><yCoord>278</yCoord></edgeMap>
    <edgeMap><xCoord>144</xCoord><yCoord>277</yCoord></edgeMap>
    <edgeMap><xCoord>143</xCoord><yCoord>276</yCoord></edgeMap>
    <edgeMap><xCoord>142</xCoord><yCoord>275</yCoord></edgeMap>
    <edgeMap><xCoord>141</xCoord><yCoord>275</yCoord></edgeMap>
    <edgeMap><xCoord>140</xCoord><yCoord>274</yCoord></edgeMap>
    <edgeMap><xCoord>139</xCoord><yCoord>273</yCoord></edgeMap>
    <edgeMap><xCoord>138</xCoord><yCoord>273</yCoord></edgeMap>
    <edgeMap><xCoord>137</xCoord><yCoord>273</yCoord></edgeMap>
    <edgeMap><xCoord>136</xCoord><yCoord>273</yCoord></edgeMap>
    <edgeMap><xCoord>135</xCoord><yCoord>273</yCoord></edgeMap>
    <edgeMap><xCoord>134</xCoord><yCoord>273</yCoord></edgeMap>
    <edgeMap><xCoord>133</xCoord><yCoord>273</yCoord></edgeMap>
    <edgeMap><xCoord>132</xCoord><yCoord>274</yCoord></edgeMap>
    <edgeMap><xCoord>131</xCoord><yCoord>274</yCoord></edgeMap>
    <edgeMap><xCoord>130</xCoord><yCoord>275</yCoord></edgeMap>
    <edgeMap><xCoord>129</xCoord><yCoord>276</yCoord></edgeMap>
    <edgeMap><xCoord>128</xCoord><yCoord>277</yCoord></edgeMap>
    <edgeMap><xCoord>127</xCoord><yCoord>278</yCoord></edgeMap>
    <edgeMap><xCoord>126</xCoord><yCoord>279</yCoord></edgeMap>
    <edgeMap><xCoord>125</xCoord><yCoord>280</yCoord></edgeMap>
    <edgeMap><xCoord>125</xCoord><yCoord>281</yCoord></edgeMap>
    <edgeMap><xCoord>125</xCoord><yCoord>282</yCoord></edgeMap>
    <edgeMap><xCoord>125</xCoord><yCoord>283</yCoord></edgeMap>
    <edgeMap><xCoord>125</xCoord><yCoord>284</yCoord></edgeMap>
    <edgeMap><xCoord>126</xCoord><yCoord>285</yCoord></edgeMap>
    <edgeMap><xCoord>126</xCoord><yCoord>286</yCoord></edgeMap>
    <edgeMap><xCoord>126</xCoord><yCoord>287</yCoord></edgeMap>
    <edgeMap><xCoord>126</xCoord><yCoord>288</yCoord></edgeMap>
    <edgeMap><xCoord>127</xCoord><yCoord>289</yCoord></edgeMap>
    <edgeMap><xCoord>127</xCoord><yCoord>290</yCoord></edgeMap>
    <edgeMap><xCoord>127</xCoord><yCoord>291</yCoord></edgeMap>
    <edgeMap><xCoord>128</xCoord><yCoord>292</yCoord></edgeMap>
    <edgeMap><xCoord>128</xCoord><yCoord>293</yCoord></edgeMap>
    <edgeMap><xCoord>129</xCoord><yCoord>294</yCoord></edgeMap>
    <edgeMap><xCoord>129</xCoord><yCoord>295</yCoord></edgeMap>
    <edgeMap><xCoord>130</xCoord><yCoord>296</yCoord></edgeMap>
    <edgeMap><xCoord>131</xCoord><yCoord>297</yCoord></edgeMap>
    <edgeMap><xCoord>131</xCoord><yCoord>298</yCoord></edgeMap>
    <edgeMap><xCoord>132</xCoord><yCoord>299</yCoord></edgeMap>
    <edgeMap><xCoord>133</xCoord><yCoord>299</yCoord></edgeMap>
    <edgeMap><xCoord>134</xCoord><yCoord>300</yCoord></edgeMap>
    <edgeMap><xCoord>135</xCoord><yCoord>300</yCoord></edgeMap>
    <edgeMap><xCoord>136</xCoord><yCoord>300</yCoord></edgeMap>
    <edgeMap><xCoord>137</xCoord><yCoord>300</yCoord></edgeMap>
    <edgeMap><xCoord>138</xCoord><yCoord>300</yCoord></edgeMap>
    <edgeMap><xCoord>139</xCoord><yCoord>300</yCoord></edgeMap>
    <edgeMap><xCoord>140</xCoord><yCoord>300</yCoord></edgeMap>
   </roi>
   <roi>
    <imageZposition>1569.0</imageZposition>
    <imageSOP_UID>1.3.6.1.4.1.14519.5.2.1.6279.6001.119862152053313114373281965943</imageSOP_UID>
    <inclusion>TRUE</inclusion>
    <edgeMap><xCoord>143</xCoord><yCoord>299</yCoord></edgeMap>
    <edgeMap><xCoord>144</xCoord><yCoord>298</yCoord></edgeMap>
    <edgeMap><xCoord>145</xCoord><yCoord>297</yCoord></edgeMap>
    <edgeMap><xCoord>145</xCoord><yCoord>296</yCoord></edgeMap>
    <edgeMap><xCoord>146</xCoord><yCoord>295</yCoord></edgeMap>
    <edgeMap><xCoord>146</xCoord><yCoord>294</yCoord></edgeMap>
    <edgeMap><xCoord>147</xCoord><yCoord>293</yCoord></edgeMap>
    <edgeMap><xCoord>147</xCoord><yCoord>292</yCoord></edgeMap>
    <edgeMap><xCoord>147</xCoord><yCoord>291</yCoord></edgeMap>
    <edgeMap><xCoord>147</xCoord><yCoord>290</yCoord></edgeMap>
    <edgeMap><xCoord>147</xCoord><yCoord>289</yCoord></edgeMap>
    <edgeMap><xCoord>147</xCoord><yCoord>288</yCoord></edgeMap>
    <edgeMap><xCoord>147</xCoord><yCoord>287</yCoord></edgeMap>
    <edgeMap><xCoord>147</xCoord><yCoord>286</yCoord></edgeMap>
    <edgeMap><xCoord>147</xCoord><yCoord>285</yCoord></edgeMap>
    <edgeMap><xCoord>147</xCoord><yCoord>284</yCoord></edgeMap>
    <edgeMap><xCoord>147</xCoord><yCoord>283</yCoord></edgeMap>
    <edgeMap><xCoord>147</xCoord><yCoord>282</yCoord></edgeMap>
    <edgeMap><xCoord>146</xCoord><yCoord>281</yCoord></edgeMap>
    <edgeMap><xCoord>146</xCoord><yCoord>280</yCoord></edgeMap>
    <edgeMap><xCoord>145</xCoord><yCoord>279</yCoord></edgeMap>
    <edgeMap><xCoord>145</xCoord><yCoord>278</yCoord></edgeMap>
    <edgeMap><xCoord>144</xCoord><yCoord>277</yCoord></edgeMap>
    <edgeMap><xCoord>143</xCoord><yCoord>276</yCoord></edgeMap>
    <edgeMap><xCoord>142</xCoord><yCoord>276</yCoord></edgeMap>
    <edgeMap><xCoord>141</xCoord><yCoord>275</yCoord></edgeMap>
    <edgeMap><xCoord>140</xCoord><yCoord>275</yCoord></edgeMap>
    <edgeMap><xCoord>139</xCoord><yCoord>274</yCoord></edgeMap>
    <edgeMap><xCoord>138</xCoord><yCoord>274</yCoord></edgeMap>
    <edgeMap><xCoord>137</xCoord><yCoord>274</yCoord></edgeMap>
    <edgeMap><xCoord>136</xCoord><yCoord>274</yCoord></edgeMap>
    <edgeMap><xCoord>135</xCoord><yCoord>274</yCoord></edgeMap>
    <edgeMap><xCoord>134</xCoord><yCoord>275</yCoord></edgeMap>
    <edgeMap><xCoord>133</xCoord><yCoord>275</yCoord></edgeMap>
    <edgeMap><xCoord>132</xCoord><yCoord>276</yCoord></edgeMap>
    <edgeMap><xCoord>131</xCoord><yCoord>276</yCoord></edgeMap>
    <edgeMap><xCoord>131</xCoord><yCoord>277</yCoord></edgeMap>
    <edgeMap><xCoord>130</xCoord><yCoord>278</yCoord></edgeMap>
    <edgeMap><xCoord>129</xCoord><yCoord>279</yCoord></edgeMap>
    <edgeMap><xCoord>128</xCoord><yCoord>280</yCoord></edgeMap>
    <edgeMap><xCoord>127</xCoord><yCoord>281</yCoord></edgeMap>
    <edgeMap><xCoord>127</xCoord><yCoord>282</yCoord></edgeMap>
    <edgeMap><xCoord>127</xCoord><yCoord>283</yCoord></edgeMap>
    <edgeMap><xCoord>127</xCoord><yCoord>284</yCoord></edgeMap>
    <edgeMap><xCoord>127</xCoord><yCoord>285</yCoord></edgeMap>
    <edgeMap><xCoord>127</xCoord><yCoord>286</yCoord></edgeMap>
    <edgeMap><xCoord>127</xCoord><yCoord>287</yCoord></edgeMap>
    <edgeMap><xCoord>127</xCoord><yCoord>288</yCoord></edgeMap>
    <edgeMap><xCoord>128</xCoord><yCoord>289</yCoord></edgeMap>
    <edgeMap><xCoord>128</xCoord><yCoord>290</yCoord></edgeMap>
    <edgeMap><xCoord>128</xCoord><yCoord>291</yCoord></edgeMap>
    <edgeMap><xCoord>128</xCoord><yCoord>292</yCoord></edgeMap>
    <edgeMap><xCoord>129</xCoord><yCoord>293</yCoord></edgeMap>
    <edgeMap><xCoord>129</xCoord><yCoord>294</yCoord></edgeMap>
    <edgeMap><xCoord>130</xCoord><yCoord>295</yCoord></edgeMap>
    <edgeMap><xCoord>131</xCoord><yCoord>296</yCoord></edgeMap>
    <edgeMap><xCoord>131</xCoord><yCoord>297</yCoord></edgeMap>
    <edgeMap><xCoord>132</xCoord><yCoord>298</yCoord></edgeMap>
    <edgeMap><xCoord>132</xCoord><yCoord>299</yCoord></edgeMap>
    <edgeMap><xCoord>133</xCoord><yCoord>299</yCoord></edgeMap>
    <edgeMap><xCoord>134</xCoord><yCoord>299</yCoord></edgeMap>
    <edgeMap><xCoord>135</xCoord><yCoord>299</yCoord></edgeMap>
    <edgeMap><xCoord>136</xCoord><yCoord>299</yCoord></edgeMap>
    <edgeMap><xCoord>137</xCoord><yCoord>299</yCoord></edgeMap>
    <edgeMap><xCoord>138</xCoord><yCoord>299</yCoord></edgeMap>
    <edgeMap><xCoord>139</xCoord><yCoord>299</yCoord></edgeMap>
    <edgeMap><xCoord>140</xCoord><yCoord>299</yCoord></edgeMap>
    <edgeMap><xCoord>141</xCoord><yCoord>299</yCoord></edgeMap>
    <edgeMap><xCoord>142</xCoord><yCoord>299</yCoord></edgeMap>
    <edgeMap><xCoord>143</xCoord><yCoord>299</yCoord></edgeMap>
   </roi>
   <roi>
    <imageZposition>1566.0</imageZposition>
    <imageSOP_UID>1.3.6.1.4.1.14519.5.2.1.6279.6001.315764403868869430628158530098</imageSOP_UID>
    <inclusion>TRUE</inclusion>
    <edgeMap><xCoord>137</xCoord><yCoord>298</yCoord></edgeMap>
    <edgeMap><xCoord>137</xCoord><yCoord>297</yCoord></edgeMap>
    <edgeMap><xCoord>138</xCoord><yCoord>296</yCoord></edgeMap>
    <edgeMap><xCoord>139</xCoord><yCoord>296</yCoord></edgeMap>
    <edgeMap><xCoord>140</xCoord><yCoord>295</yCoord></edgeMap>
    <edgeMap><xCoord>141</xCoord><yCoord>295</yCoord></edgeMap>
    <edgeMap><xCoord>142</xCoord><yCoord>294</yCoord></edgeMap>
    <edgeMap><xCoord>143</xCoord><yCoord>293</yCoord></edgeMap>
    <edgeMap><xCoord>144</xCoord><yCoord>292</yCoord></edgeMap>
    <edgeMap><xCoord>144</xCoord><yCoord>291</yCoord></edgeMap>
    <edgeMap><xCoord>144</xCoord><yCoord>290</yCoord></edgeMap>
    <edgeMap><xCoord>145</xCoord><yCoord>289</yCoord></edgeMap>
    <edgeMap><xCoord>146</xCoord><yCoord>288</yCoord></edgeMap>
    <edgeMap><xCoord>146</xCoord><yCoord>287</yCoord></edgeMap>
    <edgeMap><xCoord>145</xCoord><yCoord>286</yCoord></edgeMap>
    <edgeMap><xCoord>145</xCoord><yCoord>285</yCoord></edgeMap>
    <edgeMap><xCoord>145</xCoord><yCoord>284</yCoord></edgeMap>
    <edgeMap><xCoord>144</xCoord><yCoord>283</yCoord></edgeMap>
    <edgeMap><xCoord>144</xCoord><yCoord>282</yCoord></edgeMap>
    <edgeMap><xCoord>144</xCoord><yCoord>281</yCoord></edgeMap>
    <edgeMap><xCoord>143</xCoord><yCoord>280</yCoord></edgeMap>
    <edgeMap><xCoord>142</xCoord><yCoord>280</yCoord></edgeMap>
    <edgeMap><xCoord>141</xCoord><yCoord>279</yCoord></edgeMap>
    <edgeMap><xCoord>140</xCoord><yCoord>278</yCoord></edgeMap>
    <edgeMap><xCoord>139</xCoord><yCoord>277</yCoord></edgeMap>
    <edgeMap><xCoord>138</xCoord><yCoord>277</yCoord></edgeMap>
    <edgeMap><xCoord>137</xCoord><yCoord>277</yCoord></edgeMap>
    <edgeMap><xCoord>136</xCoord><yCoord>278</yCoord></edgeMap>
    <edgeMap><xCoord>135</xCoord><yCoord>279</yCoord></edgeMap>
    <edgeMap><xCoord>134</xCoord><yCoord>280</yCoord></edgeMap>
    <edgeMap><xCoord>133</xCoord><yCoord>280</yCoord></edgeMap>
    <edgeMap><xCoord>132</xCoord><yCoord>281</yCoord></edgeMap>
    <edgeMap><xCoord>132</xCoord><yCoord>282</yCoord></edgeMap>
    <edgeMap><xCoord>131</xCoord><yCoord>283</yCoord></edgeMap>
    <edgeMap><xCoord>131</xCoord><yCoord>284</yCoord></edgeMap>
    <edgeMap><xCoord>130</xCoord><yCoord>285</yCoord></edgeMap>
    <edgeMap><xCoord>130</xCoord><yCoord>286</yCoord></edgeMap>
    <edgeMap><xCoord>130</xCoord><yCoord>287</yCoord></edgeMap>
    <edgeMap><xCoord>130</xCoord><yCoord>288</yCoord></edgeMap>
    <edgeMap><xCoord>130</xCoord><yCoord>289</yCoord></edgeMap>
    <edgeMap><xCoord>130</xCoord><yCoord>290</yCoord></edgeMap>
    <edgeMap><xCoord>130</xCoord><yCoord>291</yCoord></edgeMap>
    <edgeMap><xCoord>130</xCoord><yCoord>292</yCoord></edgeMap>
    <edgeMap><xCoord>130</xCoord><yCoord>293</yCoord></edgeMap>
    <edgeMap><xCoord>131</xCoord><yCoord>294</yCoord></edgeMap>
    <edgeMap><xCoord>131</xCoord><yCoord>295</yCoord></edgeMap>
    <edgeMap><xCoord>132</xCoord><yCoord>295</yCoord></edgeMap>
    <edgeMap><xCoord>133</xCoord><yCoord>296</yCoord></edgeMap>
    <edgeMap><xCoord>134</xCoord><yCoord>297</yCoord></edgeMap>
    <edgeMap><xCoord>135</xCoord><yCoord>298</yCoord></edgeMap>
    <edgeMap><xCoord>136</xCoord><yCoord>298</yCoord></edgeMap>
    <edgeMap><xCoord>137</xCoord><yCoord>298</yCoord></edgeMap>
   </roi>
   <roi>
    <imageZposition>1563.0</imageZposition>
    <imageSOP_UID>1.3.6.1.4.1.14519.5.2.1.6279.6001.178402951566705210021388399609</imageSOP_UID>
    <inclusion>TRUE</inclusion>
    <edgeMap><xCoord>136</xCoord><yCoord>296</yCoord></edgeMap>
    <edgeMap><xCoord>136</xCoord><yCoord>295</yCoord></edgeMap>
    <edgeMap><xCoord>137</xCoord><yCoord>294</yCoord></edgeMap>
    <edgeMap><xCoord>138</xCoord><yCoord>293</yCoord></edgeMap>
    <edgeMap><xCoord>138</xCoord><yCoord>292</yCoord></edgeMap>
    <edgeMap><xCoord>138</xCoord><yCoord>291</yCoord></edgeMap>
    <edgeMap><xCoord>138</xCoord><yCoord>290</yCoord></edgeMap>
    <edgeMap><xCoord>138</xCoord><yCoord>289</yCoord></edgeMap>
    <edgeMap><xCoord>138</xCoord><yCoord>288</yCoord></edgeMap>
    <edgeMap><xCoord>137</xCoord><yCoord>287</yCoord></edgeMap>
    <edgeMap><xCoord>136</xCoord><yCoord>287</yCoord></edgeMap>
    <edgeMap><xCoord>135</xCoord><yCoord>287</yCoord></edgeMap>
    <edgeMap><xCoord>134</xCoord><yCoord>287</yCoord></edgeMap>
    <edgeMap><xCoord>133</xCoord><yCoord>287</yCoord></edgeMap>
    <edgeMap><xCoord>132</xCoord><yCoord>288</yCoord></edgeMap>
    <edgeMap><xCoord>131</xCoord><yCoord>288</yCoord></edgeMap>
    <edgeMap><xCoord>131</xCoord><yCoord>289</yCoord></edgeMap>
    <edgeMap><xCoord>131</xCoord><yCoord>290</yCoord></edgeMap>
    <edgeMap><xCoord>130</xCoord><yCoord>291</yCoord></edgeMap>
    <edgeMap><xCoord>130</xCoord><yCoord>292</yCoord></edgeMap>
    <edgeMap><xCoord>131</xCoord><yCoord>293</yCoord></edgeMap>
    <edgeMap><xCoord>131</xCoord><yCoord>294</yCoord></edgeMap>
    <edgeMap><xCoord>132</xCoord><yCoord>295</yCoord></edgeMap>
    <edgeMap><xCoord>133</xCoord><yCoord>296</yCoord></edgeMap>
    <edgeMap><xCoord>134</xCoord><yCoord>296</yCoord></edgeMap>
    <edgeMap><xCoord>135</xCoord><yCoord>296</yCoord></edgeMap>
    <edgeMap><xCoord>136</xCoord><yCoord>296</yCoord></edgeMap>
   </roi>
  </unblindedReadNodule>
  <nonNodule>
   <nonNoduleID>16818</nonNoduleID>
   <imageZposition>1413.0</imageZposition>
   <imageSOP_UID>1.3.6.1.4.1.14519.5.2.1.6279.6001.554027966427706947465902206116</imageSOP_UID>
   <locus><xCoord>157</xCoord><yCoord>142</yCoord>
   </locus>
  </nonNodule>
 </readingSession>
 <readingSession>
  <annotationVersion>3.12</annotationVersion>
  <servicingRadiologistID>anonymous</servicingRadiologistID>
  <unblindedReadNodule>
   <noduleID>2259</noduleID>
   <characteristics>
    <subtlety>5</subtlety>
    <internalStructure>1</internalStructure>
    <calcification>6</calcification>
    <sphericity>4</sphericity>
    <margin>4</margin>
    <lobulation>2</lobulation>
    <spiculation>2</spiculation>
    <texture>5</texture>
    <malignancy>3</malignancy>
   </characteristics>
   <roi>
    <imageZposition>1584.0</imageZposition>
    <imageSOP_UID>1.3.6.1.4.1.14519.5.2.1.6279.6001.105178659140377492576952099562</imageSOP_UID>
    <inclusion>TRUE</inclusion>
    <edgeMap><xCoord>142</xCoord><yCoord>295</yCoord></edgeMap>
    <edgeMap><xCoord>143</xCoord><yCoord>294</yCoord></edgeMap>
    <edgeMap><xCoord>144</xCoord><yCoord>294</yCoord></edgeMap>
    <edgeMap><xCoord>145</xCoord><yCoord>294</yCoord></edgeMap>
    <edgeMap><xCoord>146</xCoord><yCoord>293</yCoord></edgeMap>
    <edgeMap><xCoord>147</xCoord><yCoord>293</yCoord></edgeMap>
    <edgeMap><xCoord>148</xCoord><yCoord>293</yCoord></edgeMap>
    <edgeMap><xCoord>149</xCoord><yCoord>293</yCoord></edgeMap>
    <edgeMap><xCoord>150</xCoord><yCoord>293</yCoord></edgeMap>
    <edgeMap><xCoord>151</xCoord><yCoord>293</yCoord></edgeMap>
    <edgeMap><xCoord>152</xCoord><yCoord>292</yCoord></edgeMap>
    <edgeMap><xCoord>151</xCoord><yCoord>291</yCoord></edgeMap>
    <edgeMap><xCoord>150</xCoord><yCoord>291</yCoord></edgeMap>
    <edgeMap><xCoord>149</xCoord><yCoord>291</yCoord></edgeMap>
    <edgeMap><xCoord>148</xCoord><yCoord>291</yCoord></edgeMap>
    <edgeMap><xCoord>147</xCoord><yCoord>291</yCoord></edgeMap>
    <edgeMap><xCoord>146</xCoord><yCoord>291</yCoord></edgeMap>
    <edgeMap><xCoord>145</xCoord><yCoord>292</yCoord></edgeMap>
    <edgeMap><xCoord>144</xCoord><yCoord>291</yCoord></edgeMap>
    <edgeMap><xCoord>144</xCoord><yCoord>290</yCoord></edgeMap>
    <edgeMap><xCoord>145</xCoord><yCoord>289</yCoord></edgeMap>
    <edgeMap><xCoord>145</xCoord><yCoord>288</yCoord></edgeMap>
    <edgeMap><xCoord>145</xCoord><yCoord>287</yCoord></edgeMap>
    <edgeMap><xCoord>145</xCoord><yCoord>286</yCoord></edgeMap>
    <edgeMap><xCoord>145</xCoord><yCoord>285</yCoord></edgeMap>
    <edgeMap><xCoord>144</xCoord><yCoord>284</yCoord></edgeMap>
    <edgeMap><xCoord>144</xCoord><yCoord>283</yCoord></edgeMap>
    <edgeMap><xCoord>143</xCoord><yCoord>282</yCoord></edgeMap>
    <edgeMap><xCoord>142</xCoord><yCoord>281</yCoord></edgeMap>
    <edgeMap><xCoord>142</xCoord><yCoord>280</yCoord></edgeMap>
    <edgeMap><xCoord>141</xCoord><yCoord>279</yCoord></edgeMap>
    <edgeMap><xCoord>140</xCoord><yCoord>279</yCoord></edgeMap>
    <edgeMap><xCoord>139</xCoord><yCoord>279</yCoord></edgeMap>
    <edgeMap><xCoord>138</xCoord><yCoord>279</yCoord></edgeMap>
    <edgeMap><xCoord>137</xCoord><yCoord>280</yCoord></edgeMap>
    <edgeMap><xCoord>136</xCoord><yCoord>281</yCoord></edgeMap>
    <edgeMap><xCoord>135</xCoord><yCoord>282</yCoord></edgeMap>
    <edgeMap><xCoord>134</xCoord><yCoord>282</yCoord></edgeMap>
    <edgeMap><xCoord>133</xCoord><yCoord>283</yCoord></edgeMap>
    <edgeMap><xCoord>133</xCoord><yCoord>284</yCoord></edgeMap>
    <edgeMap><xCoord>132</xCoord><yCoord>285</yCoord></edgeMap>
    <edgeMap><xCoord>131</xCoord><yCoord>285</yCoord></edgeMap>
    <edgeMap><xCoord>130</xCoord><yCoord>286</yCoord></edgeMap>
    <edgeMap><xCoord>129</xCoord><yCoord>287</yCoord></edgeMap>
    <edgeMap><xCoord>128</xCoord><yCoord>288</yCoord></edgeMap>
    <edgeMap><xCoord>127</xCoord><yCoord>289</yCoord></edgeMap>
    <edgeMap><xCoord>127</xCoord><yCoord>290</yCoord></edgeMap>
    <edgeMap><xCoord>127</xCoord><yCoord>291</yCoord></edgeMap>
    <edgeMap><xCoord>128</xCoord><yCoord>292</yCoord></edgeMap>
    <edgeMap><xCoord>129</xCoord><yCoord>293</yCoord></edgeMap>
    <edgeMap><xCoord>130</xCoord><yCoord>294</yCoord></edgeMap>
    <edgeMap><xCoord>131</xCoord><yCoord>295</yCoord></edgeMap>
    <edgeMap><xCoord>132</xCoord><yCoord>295</yCoord></edgeMap>
    <edgeMap><xCoord>133</xCoord><yCoord>295</yCoord></edgeMap>
    <edgeMap><xCoord>134</xCoord><yCoord>295</yCoord></edgeMap>
    <edgeMap><xCoord>135</xCoord><yCoord>295</yCoord></edgeMap>
    <edgeMap><xCoord>136</xCoord><yCoord>294</yCoord></edgeMap>
    <edgeMap><xCoord>137</xCoord><yCoord>294</yCoord></edgeMap>
    <edgeMap><xCoord>138</xCoord><yCoord>294</yCoord></edgeMap>
    <edgeMap><xCoord>139</xCoord><yCoord>294</yCoord></edgeMap>
    <edgeMap><xCoord>140</xCoord><yCoord>294</yCoord></edgeMap>
    <edgeMap><xCoord>141</xCoord><yCoord>295</yCoord></edgeMap>
    <edgeMap><xCoord>142</xCoord><yCoord>295</yCoord></edgeMap>
   </roi>
   <roi>
    <imageZposition>1581.0</imageZposition>
    <imageSOP_UID>1.3.6.1.4.1.14519.5.2.1.6279.6001.230443666082475449583371451263</imageSOP_UID>
    <inclusion>TRUE</inclusion>
    <edgeMap><xCoord>137</xCoord><yCoord>301</yCoord></edgeMap>
    <edgeMap><xCoord>138</xCoord><yCoord>300</yCoord></edgeMap>
    <edgeMap><xCoord>139</xCoord><yCoord>300</yCoord></edgeMap>
    <edgeMap><xCoord>140</xCoord><yCoord>300</yCoord></edgeMap>
    <edgeMap><xCoord>141</xCoord><yCoord>299</yCoord></edgeMap>
    <edgeMap><xCoord>141</xCoord><yCoord>298</yCoord></edgeMap>
    <edgeMap><xCoord>142</xCoord><yCoord>297</yCoord></edgeMap>
    <edgeMap><xCoord>142</xCoord><yCoord>296</yCoord></edgeMap>
    <edgeMap><xCoord>143</xCoord><yCoord>295</yCoord></edgeMap>
    <edgeMap><xCoord>143</xCoord><yCoord>294</yCoord></edgeMap>
    <edgeMap><xCoord>144</xCoord><yCoord>293</yCoord></edgeMap>
    <edgeMap><xCoord>145</xCoord><yCoord>292</yCoord></edgeMap>
    <edgeMap><xCoord>146</xCoord><yCoord>291</yCoord></edgeMap>
    <edgeMap><xCoord>146</xCoord><yCoord>290</yCoord></edgeMap>
    <edgeMap><xCoord>147</xCoord><yCoord>289</yCoord></edgeMap>
    <edgeMap><xCoord>147</xCoord><yCoord>288</yCoord></edgeMap>
    <edgeMap><xCoord>147</xCoord><yCoord>287</yCoord></edgeMap>
    <edgeMap><xCoord>147</xCoord><yCoord>286</yCoord></edgeMap>
    <edgeMap><xCoord>147</xCoord><yCoord>285</yCoord></edgeMap>
    <edgeMap><xCoord>147</xCoord><yCoord>284</yCoord></edgeMap>
    <edgeMap><xCoord>147</xCoord><yCoord>283</yCoord></edgeMap>
    <edgeMap><xCoord>146</xCoord><yCoord>282</yCoord></edgeMap>
    <edgeMap><xCoord>146</xCoord><yCoord>281</yCoord></edgeMap>
    <edgeMap><xCoord>145</xCoord><yCoord>280</yCoord></edgeMap>
    <edgeMap><xCoord>144</xCoord><yCoord>279</yCoord></edgeMap>
    <edgeMap><xCoord>143</xCoord><yCoord>278</yCoord></edgeMap>
    <edgeMap><xCoord>142</xCoord><yCoord>277</yCoord></edgeMap>
    <edgeMap><xCoord>141</xCoord><yCoord>276</yCoord></edgeMap>
    <edgeMap><xCoord>140</xCoord><yCoord>276</yCoord></edgeMap>
    <edgeMap><xCoord>139</xCoord><yCoord>276</yCoord></edgeMap>
    <edgeMap><xCoord>138</xCoord><yCoord>276</yCoord></edgeMap>
    <edgeMap><xCoord>137</xCoord><yCoord>276</yCoord></edgeMap>
    <edgeMap><xCoord>136</xCoord><yCoord>276</yCoord></edgeMap>
    <edgeMap><xCoord>135</xCoord><yCoord>276</yCoord></edgeMap>
    <edgeMap><xCoord>134</xCoord><yCoord>276</yCoord></edgeMap>
    <edgeMap><xCoord>133</xCoord><yCoord>276</yCoord></edgeMap>
    <edgeMap><xCoord>132</xCoord><yCoord>276</yCoord></edgeMap>
    <edgeMap><xCoord>131</xCoord><yCoord>277</yCoord></edgeMap>
    <edgeMap><xCoord>130</xCoord><yCoord>277</yCoord></edgeMap>
    <edgeMap><xCoord>129</xCoord><yCoord>277</yCoord></edgeMap>
    <edgeMap><xCoord>128</xCoord><yCoord>278</yCoord></edgeMap>
    <edgeMap><xCoord>127</xCoord><yCoord>279</yCoord></edgeMap>
    <edgeMap><xCoord>126</xCoord><yCoord>280</yCoord></edgeMap>
    <edgeMap><xCoord>125</xCoord><yCoord>281</yCoord></edgeMap>
    <edgeMap><xCoord>125</xCoord><yCoord>282</yCoord></edgeMap>
    <edgeMap><xCoord>125</xCoord><yCoord>283</yCoord></edgeMap>
    <edgeMap><xCoord>125</xCoord><yCoord>284</yCoord></edgeMap>
    <edgeMap><xCoord>125</xCoord><yCoord>285</yCoord></edgeMap>
    <edgeMap><xCoord>125</xCoord><yCoord>286</yCoord></edgeMap>
    <edgeMap><xCoord>125</xCoord><yCoord>287</yCoord></edgeMap>
    <edgeMap><xCoord>125</xCoord><yCoord>288</yCoord></edgeMap>
    <edgeMap><xCoord>125</xCoord><yCoord>289</yCoord></edgeMap>
    <edgeMap><xCoord>126</xCoord><yCoord>290</yCoord></edgeMap>
    <edgeMap><xCoord>126</xCoord><yCoord>291</yCoord></edgeMap>
    <edgeMap><xCoord>126</xCoord><yCoord>292</yCoord></edgeMap>
    <edgeMap><xCoord>126</xCoord><yCoord>293</yCoord></edgeMap>
    <edgeMap><xCoord>126</xCoord><yCoord>294</yCoord></edgeMap>
    <edgeMap><xCoord>126</xCoord><yCoord>295</yCoord></edgeMap>
    <edgeMap><xCoord>127</xCoord><yCoord>296</yCoord></edgeMap>
    <edgeMap><xCoord>128</xCoord><yCoord>296</yCoord></edgeMap>
    <edgeMap><xCoord>129</xCoord><yCoord>297</yCoord></edgeMap>
    <edgeMap><xCoord>130</xCoord><yCoord>298</yCoord></edgeMap>
    <edgeMap><xCoord>130</xCoord><yCoord>299</yCoord></edgeMap>
    <edgeMap><xCoord>131</xCoord><yCoord>299</yCoord></edgeMap>
    <edgeMap><xCoord>132</xCoord><yCoord>300</yCoord></edgeMap>
    <edgeMap><xCoord>133</xCoord><yCoord>300</yCoord></edgeMap>
    <edgeMap><xCoord>134</xCoord><yCoord>301</yCoord></edgeMap>
    <edgeMap><xCoord>135</xCoord><yCoord>301</yCoord></edgeMap>
    <edgeMap><xCoord>136</xCoord><yCoord>301</yCoord></edgeMap>
    <edgeMap><xCoord>137</xCoord><yCoord>301</yCoord></edgeMap>
   </roi>
   <roi>
    <imageZposition>1578.0</imageZposition>
    <imageSOP_UID>1.3.6.1.4.1.14519.5.2.1.6279.6001.904555317254730965923095681562</imageSOP_UID>
    <inclusion>TRUE</inclusion>
    <edgeMap><xCoord>141</xCoord><yCoord>301</yCoord></edgeMap>
    <edgeMap><xCoord>141</xCoord><yCoord>300</yCoord></edgeMap>
    <edgeMap><xCoord>142</xCoord><yCoord>299</yCoord></edgeMap>
    <edgeMap><xCoord>142</xCoord><yCoord>298</yCoord></edgeMap>
    <edgeMap><xCoord>142</xCoord><yCoord>297</yCoord></edgeMap>
    <edgeMap><xCoord>143</xCoord><yCoord>296</yCoord></edgeMap>
    <edgeMap><xCoord>144</xCoord><yCoord>296</yCoord></edgeMap>
    <edgeMap><xCoord>145</xCoord><yCoord>295</yCoord></edgeMap>
    <edgeMap><xCoord>146</xCoord><yCoord>294</yCoord></edgeMap>
    <edgeMap><xCoord>147</xCoord><yCoord>293</yCoord></edgeMap>
    <edgeMap><xCoord>148</xCoord><yCoord>292</yCoord></edgeMap>
    <edgeMap><xCoord>149</xCoord><yCoord>291</yCoord></edgeMap>
    <edgeMap><xCoord>149</xCoord><yCoord>290</yCoord></edgeMap>
    <edgeMap><xCoord>149</xCoord><yCoord>289</yCoord></edgeMap>
    <edgeMap><xCoord>149</xCoord><yCoord>288</yCoord></edgeMap>
    <edgeMap><xCoord>149</xCoord><yCoord>287</yCoord></edgeMap>
    <edgeMap><xCoord>149</xCoord><yCoord>286</yCoord></edgeMap>
    <edgeMap><xCoord>149</xCoord><yCoord>285</yCoord></edgeMap>
    <edgeMap><xCoord>149</xCoord><yCoord>284</yCoord></edgeMap>
    <edgeMap><xCoord>148</xCoord><yCoord>283</yCoord></edgeMap>
    <edgeMap><xCoord>147</xCoord><yCoord>282</yCoord></edgeMap>
    <edgeMap><xCoord>146</xCoord><yCoord>281</yCoord></edgeMap>
    <edgeMap><xCoord>146</xCoord><yCoord>280</yCoord></edgeMap>
    <edgeMap><xCoord>145</xCoord><yCoord>279</yCoord></edgeMap>
    <edgeMap><xCoord>144</xCoord><yCoord>278</yCoord></edgeMap>
    <edgeMap><xCoord>143</xCoord><yCoord>277</yCoord></edgeMap>
    <edgeMap><xCoord>143</xCoord><yCoord>276</yCoord></edgeMap>
    <edgeMap><xCoord>142</xCoord><yCoord>275</yCoord></edgeMap>
    <edgeMap><xCoord>141</xCoord><yCoord>274</yCoord></edgeMap>
    <edgeMap><xCoord>140</xCoord><yCoord>273</yCoord></edgeMap>
    <edgeMap><xCoord>139</xCoord><yCoord>273</yCoord></edgeMap>
    <edgeMap><xCoord>138</xCoord><yCoord>274</yCoord></edgeMap>
    <edgeMap><xCoord>137</xCoord><yCoord>274</yCoord></edgeMap>
    <edgeMap><xCoord>136</xCoord><yCoord>274</yCoord></edgeMap>
    <edgeMap><xCoord>135</xCoord><yCoord>274</yCoord></edgeMap>
    <edgeMap><xCoord>134</xCoord><yCoord>274</yCoord></edgeMap>
    <edgeMap><xCoord>133</xCoord><yCoord>274</yCoord></edgeMap>
    <edgeMap><xCoord>132</xCoord><yCoord>274</yCoord></edgeMap>
    <edgeMap><xCoord>131</xCoord><yCoord>274</yCoord></edgeMap>
    <edgeMap><xCoord>130</xCoord><yCoord>274</yCoord></edgeMap>
    <edgeMap><xCoord>129</xCoord><yCoord>275</yCoord></edgeMap>
    <edgeMap><xCoord>129</xCoord><yCoord>276</yCoord></edgeMap>
    <edgeMap><xCoord>128</xCoord><yCoord>277</yCoord></edgeMap>
    <edgeMap><xCoord>127</xCoord><yCoord>278</yCoord></edgeMap>
    <edgeMap><xCoord>126</xCoord><yCoord>279</yCoord></edgeMap>
    <edgeMap><xCoord>125</xCoord><yCoord>280</yCoord></edgeMap>
    <edgeMap><xCoord>124</xCoord><yCoord>281</yCoord></edgeMap>
    <edgeMap><xCoord>124</xCoord><yCoord>282</yCoord></edgeMap>
    <edgeMap><xCoord>124</xCoord><yCoord>283</yCoord></edgeMap>
    <edgeMap><xCoord>124</xCoord><yCoord>284</yCoord></edgeMap>
    <edgeMap><xCoord>124</xCoord><yCoord>285</yCoord></edgeMap>
    <edgeMap><xCoord>124</xCoord><yCoord>286</yCoord></edgeMap>
    <edgeMap><xCoord>124</xCoord><yCoord>287</yCoord></edgeMap>
    <edgeMap><xCoord>124</xCoord><yCoord>288</yCoord></edgeMap>
    <edgeMap><xCoord>124</xCoord><yCoord>289</yCoord></edgeMap>
    <edgeMap><xCoord>124</xCoord><yCoord>290</yCoord></edgeMap>
    <edgeMap><xCoord>124</xCoord><yCoord>291</yCoord></edgeMap>
    <edgeMap><xCoord>124</xCoord><yCoord>292</yCoord></edgeMap>
    <edgeMap><xCoord>124</xCoord><yCoord>293</yCoord></edgeMap>
    <edgeMap><xCoord>125</xCoord><yCoord>294</yCoord></edgeMap>
    <edgeMap><xCoord>126</xCoord><yCoord>295</yCoord></edgeMap>
    <edgeMap><xCoord>126</xCoord><yCoord>296</yCoord></edgeMap>
    <edgeMap><xCoord>127</xCoord><yCoord>297</yCoord></edgeMap>
    <edgeMap><xCoord>128</xCoord><yCoord>297</yCoord></edgeMap>
    <edgeMap><xCoord>129</xCoord><yCoord>298</yCoord></edgeMap>
    <edgeMap><xCoord>130</xCoord><yCoord>299</yCoord></edgeMap>
    <edgeMap><xCoord>131</xCoord><yCoord>299</yCoord></edgeMap>
    <edgeMap><xCoord>132</xCoord><yCoord>299</yCoord></edgeMap>
    <edgeMap><xCoord>133</xCoord><yCoord>300</yCoord></edgeMap>
    <edgeMap><xCoord>134</xCoord><yCoord>301</yCoord></edgeMap>
    <edgeMap><xCoord>135</xCoord><yCoord>301</yCoord></edgeMap>
    <edgeMap><xCoord>136</xCoord><yCoord>301</yCoord></edgeMap>
    <edgeMap><xCoord>137</xCoord><yCoord>301</yCoord></edgeMap>
    <edgeMap><xCoord>138</xCoord><yCoord>301</yCoord></edgeMap>
    <edgeMap><xCoord>139</xCoord><yCoord>301</yCoord></edgeMap>
    <edgeMap><xCoord>140</xCoord><yCoord>301</yCoord></edgeMap>
    <edgeMap><xCoord>141</xCoord><yCoord>301</yCoord></edgeMap>
   </roi>
   <roi>
    <imageZposition>1575.0</imageZposition>
    <imageSOP_UID>1.3.6.1.4.1.14519.5.2.1.6279.6001.973563986859676973471619453149</imageSOP_UID>
    <inclusion>TRUE</inclusion>
    <edgeMap><xCoord>144</xCoord><yCoord>302</yCoord></edgeMap>
    <edgeMap><xCoord>145</xCoord><yCoord>301</yCoord></edgeMap>
    <edgeMap><xCoord>146</xCoord><yCoord>301</yCoord></edgeMap>
    <edgeMap><xCoord>147</xCoord><yCoord>300</yCoord></edgeMap>
    <edgeMap><xCoord>147</xCoord><yCoord>299</yCoord></edgeMap>
    <edgeMap><xCoord>148</xCoord><yCoord>298</yCoord></edgeMap>
    <edgeMap><xCoord>148</xCoord><yCoord>297</yCoord></edgeMap>
    <edgeMap><xCoord>148</xCoord><yCoord>296</yCoord></edgeMap>
    <edgeMap><xCoord>148</xCoord><yCoord>295</yCoord></edgeMap>
    <edgeMap><xCoord>149</xCoord><yCoord>294</yCoord></edgeMap>
    <edgeMap><xCoord>149</xCoord><yCoord>293</yCoord></edgeMap>
    <edgeMap><xCoord>149</xCoord><yCoord>292</yCoord></edgeMap>
    <edgeMap><xCoord>149</xCoord><yCoord>291</yCoord></edgeMap>
    <edgeMap><xCoord>149</xCoord><yCoord>290</yCoord></edgeMap>
    <edgeMap><xCoord>149</xCoord><yCoord>289</yCoord></edgeMap>
    <edgeMap><xCoord>149</xCoord><yCoord>288</yCoord></edgeMap>
    <edgeMap><xCoord>149</xCoord><yCoord>287</yCoord></edgeMap>
    <edgeMap><xCoord>149</xCoord><yCoord>286</yCoord></edgeMap>
    <edgeMap><xCoord>149</xCoord><yCoord>285</yCoord></edgeMap>
    <edgeMap><xCoord>149</xCoord><yCoord>284</yCoord></edgeMap>
    <edgeMap><xCoord>149</xCoord><yCoord>283</yCoord></edgeMap>
    <edgeMap><xCoord>149</xCoord><yCoord>282</yCoord></edgeMap>
    <edgeMap><xCoord>149</xCoord><yCoord>281</yCoord></edgeMap>
    <edgeMap><xCoord>148</xCoord><yCoord>280</yCoord></edgeMap>
    <edgeMap><xCoord>147</xCoord><yCoord>279</yCoord></edgeMap>
    <edgeMap><xCoord>146</xCoord><yCoord>278</yCoord></edgeMap>
    <edgeMap><xCoord>145</xCoord><yCoord>277</yCoord></edgeMap>
    <edgeMap><xCoord>144</xCoord><yCoord>276</yCoord></edgeMap>
    <edgeMap><xCoord>144</xCoord><yCoord>275</yCoord></edgeMap>
    <edgeMap><xCoord>143</xCoord><yCoord>274</yCoord></edgeMap>
    <edgeMap><xCoord>142</xCoord><yCoord>274</yCoord></edgeMap>
    <edgeMap><xCoord>141</xCoord><yCoord>273</yCoord></edgeMap>
    <edgeMap><xCoord>140</xCoord><yCoord>272</yCoord></edgeMap>
    <edgeMap><xCoord>139</xCoord><yCoord>272</yCoord></edgeMap>
    <edgeMap><xCoord>138</xCoord><yCoord>272</yCoord></edgeMap>
    <edgeMap><xCoord>137</xCoord><yCoord>272</yCoord></edgeMap>
    <edgeMap><xCoord>136</xCoord><yCoord>272</yCoord></edgeMap>
    <edgeMap><xCoord>135</xCoord><yCoord>272</yCoord></edgeMap>
    <edgeMap><xCoord>134</xCoord><yCoord>272</yCoord></edgeMap>
    <edgeMap><xCoord>133</xCoord><yCoord>272</yCoord></edgeMap>
    <edgeMap><xCoord>132</xCoord><yCoord>272</yCoord></edgeMap>
    <edgeMap><xCoord>131</xCoord><yCoord>272</yCoord></edgeMap>
    <edgeMap><xCoord>130</xCoord><yCoord>272</yCoord></edgeMap>
    <edgeMap><xCoord>129</xCoord><yCoord>273</yCoord></edgeMap>
    <edgeMap><xCoord>128</xCoord><yCoord>274</yCoord></edgeMap>
    <edgeMap><xCoord>127</xCoord><yCoord>275</yCoord></edgeMap>
    <edgeMap><xCoord>127</xCoord><yCoord>276</yCoord></edgeMap>
    <edgeMap><xCoord>126</xCoord><yCoord>277</yCoord></edgeMap>
    <edgeMap><xCoord>125</xCoord><yCoord>278</yCoord></edgeMap>
    <edgeMap><xCoord>124</xCoord><yCoord>278</yCoord></edgeMap>
    <edgeMap><xCoord>123</xCoord><yCoord>279</yCoord></edgeMap>
    <edgeMap><xCoord>123</xCoord><yCoord>280</yCoord></edgeMap>
    <edgeMap><xCoord>123</xCoord><yCoord>281</yCoord></edgeMap>
    <edgeMap><xCoord>123</xCoord><yCoord>282</yCoord></edgeMap>
    <edgeMap><xCoord>124</xCoord><yCoord>283</yCoord></edgeMap>
    <edgeMap><xCoord>124</xCoord><yCoord>284</yCoord></edgeMap>
    <edgeMap><xCoord>124</xCoord><yCoord>285</yCoord></edgeMap>
    <edgeMap><xCoord>124</xCoord><yCoord>286</yCoord></edgeMap>
    <edgeMap><xCoord>124</xCoord><yCoord>287</yCoord></edgeMap>
    <edgeMap><xCoord>125</xCoord><yCoord>288</yCoord></edgeMap>
    <edgeMap><xCoord>125</xCoord><yCoord>289</yCoord></edgeMap>
    <edgeMap><xCoord>125</xCoord><yCoord>290</yCoord></edgeMap>
    <edgeMap><xCoord>126</xCoord><yCoord>291</yCoord></edgeMap>
    <edgeMap><xCoord>126</xCoord><yCoord>292</yCoord></edgeMap>
    <edgeMap><xCoord>126</xCoord><yCoord>293</yCoord></edgeMap>
    <edgeMap><xCoord>126</xCoord><yCoord>294</yCoord></edgeMap>
    <edgeMap><xCoord>126</xCoord><yCoord>295</yCoord></edgeMap>
    <edgeMap><xCoord>127</xCoord><yCoord>296</yCoord></edgeMap>
    <edgeMap><xCoord>128</xCoord><yCoord>296</yCoord></edgeMap>
    <edgeMap><xCoord>129</xCoord><yCoord>297</yCoord></edgeMap>
    <edgeMap><xCoord>130</xCoord><yCoord>298</yCoord></edgeMap>
    <edgeMap><xCoord>131</xCoord><yCoord>299</yCoord></edgeMap>
    <edgeMap><xCoord>131</xCoord><yCoord>300</yCoord></edgeMap>
    <edgeMap><xCoord>132</xCoord><yCoord>301</yCoord></edgeMap>
    <edgeMap><xCoord>133</xCoord><yCoord>302</yCoord></edgeMap>
    <edgeMap><xCoord>134</xCoord><yCoord>302</yCoord></edgeMap>
    <edgeMap><xCoord>135</xCoord><yCoord>302</yCoord></edgeMap>
    <edgeMap><xCoord>136</xCoord><yCoord>302</yCoord></edgeMap>
    <edgeMap><xCoord>137</xCoord><yCoord>302</yCoord></edgeMap>
    <edgeMap><xCoord>138</xCoord><yCoord>302</yCoord></edgeMap>
    <edgeMap><xCoord>139</xCoord><yCoord>302</yCoord></edgeMap>
    <edgeMap><xCoord>140</xCoord><yCoord>302</yCoord></edgeMap>
    <edgeMap><xCoord>141</xCoord><yCoord>302</yCoord></edgeMap>
    <edgeMap><xCoord>142</xCoord><yCoord>302</yCoord></edgeMap>
    <edgeMap><xCoord>143</xCoord><yCoord>302</yCoord></edgeMap>
    <edgeMap><xCoord>144</xCoord><yCoord>302</yCoord></edgeMap>
   </roi>
   <roi>
    <imageZposition>1572.0</imageZposition>
    <imageSOP_UID>1.3.6.1.4.1.14519.5.2.1.6279.6001.222175043691362213451903598231</imageSOP_UID>
    <inclusion>TRUE</inclusion>
    <edgeMap><xCoord>144</xCoord><yCoord>302</yCoord></edgeMap>
    <edgeMap><xCoord>145</xCoord><yCoord>301</yCoord></edgeMap>
    <edgeMap><xCoord>146</xCoord><yCoord>301</yCoord></edgeMap>
    <edgeMap><xCoord>147</xCoord><yCoord>301</yCoord></edgeMap>
    <edgeMap><xCoord>148</xCoord><yCoord>300</yCoord></edgeMap>
    <edgeMap><xCoord>148</xCoord><yCoord>299</yCoord></edgeMap>
    <edgeMap><xCoord>148</xCoord><yCoord>298</yCoord></edgeMap>
    <edgeMap><xCoord>149</xCoord><yCoord>297</yCoord></edgeMap>
    <edgeMap><xCoord>150</xCoord><yCoord>296</yCoord></edgeMap>
    <edgeMap><xCoord>150</xCoord><yCoord>295</yCoord></edgeMap>
    <edgeMap><xCoord>150</xCoord><yCoord>294</yCoord></edgeMap>
    <edgeMap><xCoord>150</xCoord><yCoord>293</yCoord></edgeMap>
    <edgeMap><xCoord>150</xCoord><yCoord>292</yCoord></edgeMap>
    <edgeMap><xCoord>150</xCoord><yCoord>291</yCoord></edgeMap>
    <edgeMap><xCoord>150</xCoord><yCoord>290</yCoord></edgeMap>
    <edgeMap><xCoord>149</xCoord><yCoord>289</yCoord></edgeMap>
    <edgeMap><xCoord>149</xCoord><yCoord>288</yCoord></edgeMap>
    <edgeMap><xCoord>149</xCoord><yCoord>287</yCoord></edgeMap>
    <edgeMap><xCoord>149</xCoord><yCoord>286</yCoord></edgeMap>
    <edgeMap><xCoord>149</xCoord><yCoord>285</yCoord></edgeMap>
    <edgeMap><xCoord>149</xCoord><yCoord>284</yCoord></edgeMap>
    <edgeMap><xCoord>149</xCoord><yCoord>283</yCoord></edgeMap>
    <edgeMap><xCoord>149</xCoord><yCoord>282</yCoord></edgeMap>
    <edgeMap><xCoord>149</xCoord><yCoord>281</yCoord></edgeMap>
    <edgeMap><xCoord>149</xCoord><yCoord>280</yCoord></edgeMap>
    <edgeMap><xCoord>148</xCoord><yCoord>279</yCoord></edgeMap>
    <edgeMap><xCoord>147</xCoord><yCoord>278</yCoord></edgeMap>
    <edgeMap><xCoord>146</xCoord><yCoord>277</yCoord></edgeMap>
    <edgeMap><xCoord>145</xCoord><yCoord>276</yCoord></edgeMap>
    <edgeMap><xCoord>145</xCoord><yCoord>275</yCoord></edgeMap>
    <edgeMap><xCoord>144</xCoord><yCoord>274</yCoord></edgeMap>
    <edgeMap><xCoord>143</xCoord><yCoord>273</yCoord></edgeMap>
    <edgeMap><xCoord>142</xCoord><yCoord>273</yCoord></edgeMap>
    <edgeMap><xCoord>141</xCoord><yCoord>273</yCoord></edgeMap>
    <edgeMap><xCoord>140</xCoord><yCoord>273</yCoord></edgeMap>
    <edgeMap><xCoord>139</xCoord><yCoord>273</yCoord></edgeMap>
    <edgeMap><xCoord>138</xCoord><yCoord>273</yCoord></edgeMap>
    <edgeMap><xCoord>137</xCoord><yCoord>273</yCoord></edgeMap>
    <edgeMap><xCoord>136</xCoord><yCoord>272</yCoord></edgeMap>
    <edgeMap><xCoord>135</xCoord><yCoord>272</yCoord></edgeMap>
    <edgeMap><xCoord>134</xCoord><yCoord>272</yCoord></edgeMap>
    <edgeMap><xCoord>133</xCoord><yCoord>272</yCoord></edgeMap>
    <edgeMap><xCoord>132</xCoord><yCoord>273</yCoord></edgeMap>
    <edgeMap><xCoord>131</xCoord><yCoord>273</yCoord></edgeMap>
    <edgeMap><xCoord>130</xCoord><yCoord>273</yCoord></edgeMap>
    <edgeMap><xCoord>129</xCoord><yCoord>274</yCoord></edgeMap>
    <edgeMap><xCoord>129</xCoord><yCoord>275</yCoord></edgeMap>
    <edgeMap><xCoord>128</xCoord><yCoord>276</yCoord></edgeMap>
    <edgeMap><xCoord>127</xCoord><yCoord>277</yCoord></edgeMap>
    <edgeMap><xCoord>126</xCoord><yCoord>278</yCoord></edgeMap>
    <edgeMap><xCoord>125</xCoord><yCoord>279</yCoord></edgeMap>
    <edgeMap><xCoord>124</xCoord><yCoord>280</yCoord></edgeMap>
    <edgeMap><xCoord>124</xCoord><yCoord>281</yCoord></edgeMap>
    <edgeMap><xCoord>124</xCoord><yCoord>282</yCoord></edgeMap>
    <edgeMap><xCoord>124</xCoord><yCoord>283</yCoord></edgeMap>
    <edgeMap><xCoord>124</xCoord><yCoord>284</yCoord></edgeMap>
    <edgeMap><xCoord>124</xCoord><yCoord>285</yCoord></edgeMap>
    <edgeMap><xCoord>124</xCoord><yCoord>286</yCoord></edgeMap>
    <edgeMap><xCoord>124</xCoord><yCoord>287</yCoord></edgeMap>
    <edgeMap><xCoord>125</xCoord><yCoord>288</yCoord></edgeMap>
    <edgeMap><xCoord>125</xCoord><yCoord>289</yCoord></edgeMap>
    <edgeMap><xCoord>125</xCoord><yCoord>290</yCoord></edgeMap>
    <edgeMap><xCoord>125</xCoord><yCoord>291</yCoord></edgeMap>
    <edgeMap><xCoord>125</xCoord><yCoord>292</yCoord></edgeMap>
    <edgeMap><xCoord>125</xCoord><yCoord>293</yCoord></edgeMap>
    <edgeMap><xCoord>126</xCoord><yCoord>294</yCoord></edgeMap>
    <edgeMap><xCoord>127</xCoord><yCoord>294</yCoord></edgeMap>
    <edgeMap><xCoord>128</xCoord><yCoord>295</yCoord></edgeMap>
    <edgeMap><xCoord>129</xCoord><yCoord>296</yCoord></edgeMap>
    <edgeMap><xCoord>130</xCoord><yCoord>297</yCoord></edgeMap>
    <edgeMap><xCoord>130</xCoord><yCoord>298</yCoord></edgeMap>
    <edgeMap><xCoord>131</xCoord><yCoord>299</yCoord></edgeMap>
    <edgeMap><xCoord>131</xCoord><yCoord>300</yCoord></edgeMap>
    <edgeMap><xCoord>132</xCoord><yCoord>301</yCoord></edgeMap>
    <edgeMap><xCoord>133</xCoord><yCoord>302</yCoord></edgeMap>
    <edgeMap><xCoord>134</xCoord><yCoord>302</yCoord></edgeMap>
    <edgeMap><xCoord>135</xCoord><yCoord>302</yCoord></edgeMap>
    <edgeMap><xCoord>136</xCoord><yCoord>302</yCoord></edgeMap>
    <edgeMap><xCoord>137</xCoord><yCoord>302</yCoord></edgeMap>
    <edgeMap><xCoord>138</xCoord><yCoord>302</yCoord></edgeMap>
    <edgeMap><xCoord>139</xCoord><yCoord>302</yCoord></edgeMap>
    <edgeMap><xCoord>140</xCoord><yCoord>302</yCoord></edgeMap>
    <edgeMap><xCoord>141</xCoord><yCoord>302</yCoord></edgeMap>
    <edgeMap><xCoord>142</xCoord><yCoord>302</yCoord></edgeMap>
    <edgeMap><xCoord>143</xCoord><yCoord>302</yCoord></edgeMap>
    <edgeMap><xCoord>144</xCoord><yCoord>302</yCoord></edgeMap>
   </roi>
   <roi>
    <imageZposition>1569.0</imageZposition>
    <imageSOP_UID>1.3.6.1.4.1.14519.5.2.1.6279.6001.119862152053313114373281965943</imageSOP_UID>
    <inclusion>TRUE</inclusion>
    <edgeMap><xCoord>146</xCoord><yCoord>301</yCoord></edgeMap>
    <edgeMap><xCoord>147</xCoord><yCoord>300</yCoord></edgeMap>
    <edgeMap><xCoord>147</xCoord><yCoord>299</yCoord></edgeMap>
    <edgeMap><xCoord>147</xCoord><yCoord>298</yCoord></edgeMap>
    <edgeMap><xCoord>147</xCoord><yCoord>297</yCoord></edgeMap>
    <edgeMap><xCoord>147</xCoord><yCoord>296</yCoord></edgeMap>
    <edgeMap><xCoord>148</xCoord><yCoord>295</yCoord></edgeMap>
    <edgeMap><xCoord>149</xCoord><yCoord>294</yCoord></edgeMap>
    <edgeMap><xCoord>150</xCoord><yCoord>293</yCoord></edgeMap>
    <edgeMap><xCoord>150</xCoord><yCoord>292</yCoord></edgeMap>
    <edgeMap><xCoord>150</xCoord><yCoord>291</yCoord></edgeMap>
    <edgeMap><xCoord>150</xCoord><yCoord>290</yCoord></edgeMap>
    <edgeMap><xCoord>149</xCoord><yCoord>289</yCoord></edgeMap>
    <edgeMap><xCoord>149</xCoord><yCoord>288</yCoord></edgeMap>
    <edgeMap><xCoord>149</xCoord><yCoord>287</yCoord></edgeMap>
    <edgeMap><xCoord>149</xCoord><yCoord>286</yCoord></edgeMap>
    <edgeMap><xCoord>149</xCoord><yCoord>285</yCoord></edgeMap>
    <edgeMap><xCoord>149</xCoord><yCoord>284</yCoord></edgeMap>
    <edgeMap><xCoord>149</xCoord><yCoord>283</yCoord></edgeMap>
    <edgeMap><xCoord>149</xCoord><yCoord>282</yCoord></edgeMap>
    <edgeMap><xCoord>149</xCoord><yCoord>281</yCoord></edgeMap>
    <edgeMap><xCoord>149</xCoord><yCoord>280</yCoord></edgeMap>
    <edgeMap><xCoord>149</xCoord><yCoord>279</yCoord></edgeMap>
    <edgeMap><xCoord>148</xCoord><yCoord>278</yCoord></edgeMap>
    <edgeMap><xCoord>147</xCoord><yCoord>277</yCoord></edgeMap>
    <edgeMap><xCoord>146</xCoord><yCoord>276</yCoord></edgeMap>
    <edgeMap><xCoord>145</xCoord><yCoord>275</yCoord></edgeMap>
    <edgeMap><xCoord>144</xCoord><yCoord>274</yCoord></edgeMap>
    <edgeMap><xCoord>143</xCoord><yCoord>273</yCoord></edgeMap>
    <edgeMap><xCoord>142</xCoord><yCoord>273</yCoord></edgeMap>
    <edgeMap><xCoord>141</xCoord><yCoord>273</yCoord></edgeMap>
    <edgeMap><xCoord>140</xCoord><yCoord>273</yCoord></edgeMap>
    <edgeMap><xCoord>139</xCoord><yCoord>273</yCoord></edgeMap>
    <edgeMap><xCoord>138</xCoord><yCoord>273</yCoord></edgeMap>
    <edgeMap><xCoord>137</xCoord><yCoord>273</yCoord></edgeMap>
    <edgeMap><xCoord>136</xCoord><yCoord>273</yCoord></edgeMap>
    <edgeMap><xCoord>135</xCoord><yCoord>273</yCoord></edgeMap>
    <edgeMap><xCoord>134</xCoord><yCoord>273</yCoord></edgeMap>
    <edgeMap><xCoord>133</xCoord><yCoord>273</yCoord></edgeMap>
    <edgeMap><xCoord>132</xCoord><yCoord>274</yCoord></edgeMap>
    <edgeMap><xCoord>131</xCoord><yCoord>275</yCoord></edgeMap>
    <edgeMap><xCoord>130</xCoord><yCoord>276</yCoord></edgeMap>
    <edgeMap><xCoord>129</xCoord><yCoord>276</yCoord></edgeMap>
    <edgeMap><xCoord>128</xCoord><yCoord>277</yCoord></edgeMap>
    <edgeMap><xCoord>128</xCoord><yCoord>278</yCoord></edgeMap>
    <edgeMap><xCoord>127</xCoord><yCoord>279</yCoord></edgeMap>
    <edgeMap><xCoord>126</xCoord><yCoord>280</yCoord></edgeMap>
    <edgeMap><xCoord>126</xCoord><yCoord>281</yCoord></edgeMap>
    <edgeMap><xCoord>126</xCoord><yCoord>282</yCoord></edgeMap>
    <edgeMap><xCoord>126</xCoord><yCoord>283</yCoord></edgeMap>
    <edgeMap><xCoord>126</xCoord><yCoord>284</yCoord></edgeMap>
    <edgeMap><xCoord>126</xCoord><yCoord>285</yCoord></edgeMap>
    <edgeMap><xCoord>126</xCoord><yCoord>286</yCoord></edgeMap>
    <edgeMap><xCoord>126</xCoord><yCoord>287</yCoord></edgeMap>
    <edgeMap><xCoord>126</xCoord><yCoord>288</yCoord></edgeMap>
    <edgeMap><xCoord>126</xCoord><yCoord>289</yCoord></edgeMap>
    <edgeMap><xCoord>126</xCoord><yCoord>290</yCoord></edgeMap>
    <edgeMap><xCoord>126</xCoord><yCoord>291</yCoord></edgeMap>
    <edgeMap><xCoord>126</xCoord><yCoord>292</yCoord></edgeMap>
    <edgeMap><xCoord>126</xCoord><yCoord>293</yCoord></edgeMap>
    <edgeMap><xCoord>127</xCoord><yCoord>294</yCoord></edgeMap>
    <edgeMap><xCoord>128</xCoord><yCoord>295</yCoord></edgeMap>
    <edgeMap><xCoord>129</xCoord><yCoord>295</yCoord></edgeMap>
    <edgeMap><xCoord>130</xCoord><yCoord>296</yCoord></edgeMap>
    <edgeMap><xCoord>130</xCoord><yCoord>297</yCoord></edgeMap>
    <edgeMap><xCoord>131</xCoord><yCoord>298</yCoord></edgeMap>
    <edgeMap><xCoord>131</xCoord><yCoord>299</yCoord></edgeMap>
    <edgeMap><xCoord>131</xCoord><yCoord>300</yCoord></edgeMap>
    <edgeMap><xCoord>132</xCoord><yCoord>301</yCoord></edgeMap>
    <edgeMap><xCoord>133</xCoord><yCoord>301</yCoord></edgeMap>
    <edgeMap><xCoord>134</xCoord><yCoord>301</yCoord></edgeMap>
    <edgeMap><xCoord>135</xCoord><yCoord>301</yCoord></edgeMap>
    <edgeMap><xCoord>136</xCoord><yCoord>301</yCoord></edgeMap>
    <edgeMap><xCoord>137</xCoord><yCoord>301</yCoord></edgeMap>
    <edgeMap><xCoord>138</xCoord><yCoord>301</yCoord></edgeMap>
    <edgeMap><xCoord>139</xCoord><yCoord>301</yCoord></edgeMap>
    <edgeMap><xCoord>140</xCoord><yCoord>301</yCoord></edgeMap>
    <edgeMap><xCoord>141</xCoord><yCoord>301</yCoord></edgeMap>
    <edgeMap><xCoord>142</xCoord><yCoord>301</yCoord></edgeMap>
    <edgeMap><xCoord>143</xCoord><yCoord>301</yCoord></edgeMap>
    <edgeMap><xCoord>144</xCoord><yCoord>301</yCoord></edgeMap>
    <edgeMap><xCoord>145</xCoord><yCoord>301</yCoord></edgeMap>
    <edgeMap><xCoord>146</xCoord><yCoord>301</yCoord></edgeMap>
   </roi>
   <roi>
    <imageZposition>1566.0</imageZposition>
    <imageSOP_UID>1.3.6.1.4.1.14519.5.2.1.6279.6001.315764403868869430628158530098</imageSOP_UID>
    <inclusion>TRUE</inclusion>
    <edgeMap><xCoord>143</xCoord><yCoord>300</yCoord></edgeMap>
    <edgeMap><xCoord>144</xCoord><yCoord>299</yCoord></edgeMap>
    <edgeMap><xCoord>145</xCoord><yCoord>298</yCoord></edgeMap>
    <edgeMap><xCoord>145</xCoord><yCoord>297</yCoord></edgeMap>
    <edgeMap><xCoord>145</xCoord><yCoord>296</yCoord></edgeMap>
    <edgeMap><xCoord>146</xCoord><yCoord>295</yCoord></edgeMap>
    <edgeMap><xCoord>146</xCoord><yCoord>294</yCoord></edgeMap>
    <edgeMap><xCoord>147</xCoord><yCoord>293</yCoord></edgeMap>
    <edgeMap><xCoord>147</xCoord><yCoord>292</yCoord></edgeMap>
    <edgeMap><xCoord>148</xCoord><yCoord>291</yCoord></edgeMap>
    <edgeMap><xCoord>148</xCoord><yCoord>290</yCoord></edgeMap>
    <edgeMap><xCoord>148</xCoord><yCoord>289</yCoord></edgeMap>
    <edgeMap><xCoord>148</xCoord><yCoord>288</yCoord></edgeMap>
    <edgeMap><xCoord>149</xCoord><yCoord>287</yCoord></edgeMap>
    <edgeMap><xCoord>150</xCoord><yCoord>286</yCoord></edgeMap>
    <edgeMap><xCoord>150</xCoord><yCoord>285</yCoord></edgeMap>
    <edgeMap><xCoord>149</xCoord><yCoord>284</yCoord></edgeMap>
    <edgeMap><xCoord>148</xCoord><yCoord>283</yCoord></edgeMap>
    <edgeMap><xCoord>147</xCoord><yCoord>282</yCoord></edgeMap>
    <edgeMap><xCoord>147</xCoord><yCoord>281</yCoord></edgeMap>
    <edgeMap><xCoord>146</xCoord><yCoord>280</yCoord></edgeMap>
    <edgeMap><xCoord>146</xCoord><yCoord>279</yCoord></edgeMap>
    <edgeMap><xCoord>145</xCoord><yCoord>278</yCoord></edgeMap>
    <edgeMap><xCoord>145</xCoord><yCoord>277</yCoord></edgeMap>
    <edgeMap><xCoord>144</xCoord><yCoord>276</yCoord></edgeMap>
    <edgeMap><xCoord>143</xCoord><yCoord>275</yCoord></edgeMap>
    <edgeMap><xCoord>142</xCoord><yCoord>275</yCoord></edgeMap>
    <edgeMap><xCoord>141</xCoord><yCoord>274</yCoord></edgeMap>
    <edgeMap><xCoord>140</xCoord><yCoord>274</yCoord></edgeMap>
    <edgeMap><xCoord>139</xCoord><yCoord>274</yCoord></edgeMap>
    <edgeMap><xCoord>138</xCoord><yCoord>274</yCoord></edgeMap>
    <edgeMap><xCoord>137</xCoord><yCoord>274</yCoord></edgeMap>
    <edgeMap><xCoord>136</xCoord><yCoord>274</yCoord></edgeMap>
    <edgeMap><xCoord>135</xCoord><yCoord>275</yCoord></edgeMap>
    <edgeMap><xCoord>134</xCoord><yCoord>276</yCoord></edgeMap>
    <edgeMap><xCoord>133</xCoord><yCoord>277</yCoord></edgeMap>
    <edgeMap><xCoord>132</xCoord><yCoord>278</yCoord></edgeMap>
    <edgeMap><xCoord>131</xCoord><yCoord>278</yCoord></edgeMap>
    <edgeMap><xCoord>130</xCoord><yCoord>279</yCoord></edgeMap>
    <edgeMap><xCoord>129</xCoord><yCoord>279</yCoord></edgeMap>
    <edgeMap><xCoord>128</xCoord><yCoord>280</yCoord></edgeMap>
    <edgeMap><xCoord>128</xCoord><yCoord>281</yCoord></edgeMap>
    <edgeMap><xCoord>128</xCoord><yCoord>282</yCoord></edgeMap>
    <edgeMap><xCoord>128</xCoord><yCoord>283</yCoord></edgeMap>
    <edgeMap><xCoord>128</xCoord><yCoord>284</yCoord></edgeMap>
    <edgeMap><xCoord>128</xCoord><yCoord>285</yCoord></edgeMap>
    <edgeMap><xCoord>128</xCoord><yCoord>286</yCoord></edgeMap>
    <edgeMap><xCoord>128</xCoord><yCoord>287</yCoord></edgeMap>
    <edgeMap><xCoord>128</xCoord><yCoord>288</yCoord></edgeMap>
    <edgeMap><xCoord>128</xCoord><yCoord>289</yCoord></edgeMap>
    <edgeMap><xCoord>128</xCoord><yCoord>290</yCoord></edgeMap>
    <edgeMap><xCoord>128</xCoord><yCoord>291</yCoord></edgeMap>
    <edgeMap><xCoord>128</xCoord><yCoord>292</yCoord></edgeMap>
    <edgeMap><xCoord>128</xCoord><yCoord>293</yCoord></edgeMap>
    <edgeMap><xCoord>128</xCoord><yCoord>294</yCoord></edgeMap>
    <edgeMap><xCoord>129</xCoord><yCoord>295</yCoord></edgeMap>
    <edgeMap><xCoord>130</xCoord><yCoord>295</yCoord></edgeMap>
    <edgeMap><xCoord>131</xCoord><yCoord>296</yCoord></edgeMap>
    <edgeMap><xCoord>132</xCoord><yCoord>297</yCoord></edgeMap>
    <edgeMap><xCoord>133</xCoord><yCoord>298</yCoord></edgeMap>
    <edgeMap><xCoord>133</xCoord><yCoord>299</yCoord></edgeMap>
    <edgeMap><xCoord>134</xCoord><yCoord>300</yCoord></edgeMap>
    <edgeMap><xCoord>135</xCoord><yCoord>300</yCoord></edgeMap>
    <edgeMap><xCoord>136</xCoord><yCoord>300</yCoord></edgeMap>
    <edgeMap><xCoord>137</xCoord><yCoord>300</yCoord></edgeMap>
    <edgeMap><xCoord>138</xCoord><yCoord>300</yCoord></edgeMap>
    <edgeMap><xCoord>139</xCoord><yCoord>300</yCoord></edgeMap>
    <edgeMap><xCoord>140</xCoord><yCoord>300</yCoord></edgeMap>
    <edgeMap><xCoord>141</xCoord><yCoord>300</yCoord></edgeMap>
    <edgeMap><xCoord>142</xCoord><yCoord>300</yCoord></edgeMap>
    <edgeMap><xCoord>143</xCoord><yCoord>300</yCoord></edgeMap>
   </roi>
   <roi>
    <imageZposition>1563.0</imageZposition>
    <imageSOP_UID>1.3.6.1.4.1.14519.5.2.1.6279.6001.178402951566705210021388399609</imageSOP_UID>
    <inclusion>TRUE</inclusion>
    <edgeMap><xCoord>135</xCoord><yCoord>298</yCoord></edgeMap>
    <edgeMap><xCoord>136</xCoord><yCoord>297</yCoord></edgeMap>
    <edgeMap><xCoord>137</xCoord><yCoord>297</yCoord></edgeMap>
    <edgeMap><xCoord>138</xCoord><yCoord>296</yCoord></edgeMap>
    <edgeMap><xCoord>139</xCoord><yCoord>295</yCoord></edgeMap>
    <edgeMap><xCoord>140</xCoord><yCoord>294</yCoord></edgeMap>
    <edgeMap><xCoord>140</xCoord><yCoord>293</yCoord></edgeMap>
    <edgeMap><xCoord>140</xCoord><yCoord>292</yCoord></edgeMap>
    <edgeMap><xCoord>140</xCoord><yCoord>291</yCoord></edgeMap>
    <edgeMap><xCoord>140</xCoord><yCoord>290</yCoord></edgeMap>
    <edgeMap><xCoord>140</xCoord><yCoord>289</yCoord></edgeMap>
    <edgeMap><xCoord>139</xCoord><yCoord>288</yCoord></edgeMap>
    <edgeMap><xCoord>139</xCoord><yCoord>287</yCoord></edgeMap>
    <edgeMap><xCoord>138</xCoord><yCoord>286</yCoord></edgeMap>
    <edgeMap><xCoord>137</xCoord><yCoord>286</yCoord></edgeMap>
    <edgeMap><xCoord>136</xCoord><yCoord>285</yCoord></edgeMap>
    <edgeMap><xCoord>135</xCoord><yCoord>284</yCoord></edgeMap>
    <edgeMap><xCoord>134</xCoord><yCoord>285</yCoord></edgeMap>
    <edgeMap><xCoord>133</xCoord><yCoord>284</yCoord></edgeMap>
    <edgeMap><xCoord>132</xCoord><yCoord>285</yCoord></edgeMap>
    <edgeMap><xCoord>132</xCoord><yCoord>286</yCoord></edgeMap>
    <edgeMap><xCoord>131</xCoord><yCoord>287</yCoord></edgeMap>
    <edgeMap><xCoord>131</xCoord><yCoord>288</yCoord></edgeMap>
    <edgeMap><xCoord>131</xCoord><yCoord>289</yCoord></edgeMap>
    <edgeMap><xCoord>131</xCoord><yCoord>290</yCoord></edgeMap>
    <edgeMap><xCoord>131</xCoord><yCoord>291</yCoord></edgeMap>
    <edgeMap><xCoord>131</xCoord><yCoord>292</yCoord></edgeMap>
    <edgeMap><xCoord>131</xCoord><yCoord>293</yCoord></edgeMap>
    <edgeMap><xCoord>131</xCoord><yCoord>294</yCoord></edgeMap>
    <edgeMap><xCoord>131</xCoord><yCoord>295</yCoord></edgeMap>
    <edgeMap><xCoord>132</xCoord><yCoord>296</yCoord></edgeMap>
    <edgeMap><xCoord>133</xCoord><yCoord>297</yCoord></edgeMap>
    <edgeMap><xCoord>134</xCoord><yCoord>298</yCoord></edgeMap>
    <edgeMap><xCoord>135</xCoord><yCoord>298</yCoord></edgeMap>
   </roi>
  </unblindedReadNodule>
  <nonNodule>
   <nonNoduleID>2263</nonNoduleID>
   <imageZposition>1413.0</imageZposition>
   <imageSOP_UID>1.3.6.1.4.1.14519.5.2.1.6279.6001.554027966427706947465902206116</imageSOP_UID>
   <locus><xCoord>157</xCoord><yCoord>142</yCoord>
   </locus>
  </nonNodule>
 </readingSession>
 <readingSession>
  <annotationVersion>3.12</annotationVersion>
  <servicingRadiologistID>anonymous</servicingRadiologistID>
  <unblindedReadNodule>
   <noduleID>0</noduleID>
   <characteristics>
    <subtlety>5</subtlety>
    <internalStructure>1</internalStructure>
    <calcification>6</calcification>
    <sphericity>5</sphericity>
    <margin>5</margin>
    <lobulation>2</lobulation>
    <spiculation>1</spiculation>
    <texture>5</texture>
    <malignancy>3</malignancy>
   </characteristics>
   <roi>
    <imageZposition>1584.0</imageZposition>
    <imageSOP_UID>1.3.6.1.4.1.14519.5.2.1.6279.6001.105178659140377492576952099562</imageSOP_UID>
    <inclusion>TRUE</inclusion>
    <edgeMap><xCoord>137</xCoord><yCoord>282</yCoord></edgeMap>
    <edgeMap><xCoord>136</xCoord><yCoord>282</yCoord></edgeMap>
    <edgeMap><xCoord>135</xCoord><yCoord>283</yCoord></edgeMap>
    <edgeMap><xCoord>134</xCoord><yCoord>283</yCoord></edgeMap>
    <edgeMap><xCoord>133</xCoord><yCoord>283</yCoord></edgeMap>
    <edgeMap><xCoord>132</xCoord><yCoord>284</yCoord></edgeMap>
    <edgeMap><xCoord>131</xCoord><yCoord>284</yCoord></edgeMap>
    <edgeMap><xCoord>130</xCoord><yCoord>284</yCoord></edgeMap>
    <edgeMap><xCoord>130</xCoord><yCoord>285</yCoord></edgeMap>
    <edgeMap><xCoord>129</xCoord><yCoord>286</yCoord></edgeMap>
    <edgeMap><xCoord>128</xCoord><yCoord>287</yCoord></edgeMap>
    <edgeMap><xCoord>128</xCoord><yCoord>288</yCoord></edgeMap>
    <edgeMap><xCoord>127</xCoord><yCoord>289</yCoord></edgeMap>
    <edgeMap><xCoord>128</xCoord><yCoord>290</yCoord></edgeMap>
    <edgeMap><xCoord>129</xCoord><yCoord>291</yCoord></edgeMap>
    <edgeMap><xCoord>130</xCoord><yCoord>292</yCoord></edgeMap>
    <edgeMap><xCoord>130</xCoord><yCoord>293</yCoord></edgeMap>
    <edgeMap><xCoord>131</xCoord><yCoord>293</yCoord></edgeMap>
    <edgeMap><xCoord>132</xCoord><yCoord>293</yCoord></edgeMap>
    <edgeMap><xCoord>133</xCoord><yCoord>293</yCoord></edgeMap>
    <edgeMap><xCoord>134</xCoord><yCoord>292</yCoord></edgeMap>
    <edgeMap><xCoord>135</xCoord><yCoord>292</yCoord></edgeMap>
    <edgeMap><xCoord>136</xCoord><yCoord>291</yCoord></edgeMap>
    <edgeMap><xCoord>137</xCoord><yCoord>291</yCoord></edgeMap>
    <edgeMap><xCoord>138</xCoord><yCoord>291</yCoord></edgeMap>
    <edgeMap><xCoord>139</xCoord><yCoord>291</yCoord></edgeMap>
    <edgeMap><xCoord>140</xCoord><yCoord>291</yCoord></edgeMap>
    <edgeMap><xCoord>140</xCoord><yCoord>290</yCoord></edgeMap>
    <edgeMap><xCoord>141</xCoord><yCoord>290</yCoord></edgeMap>
    <edgeMap><xCoord>142</xCoord><yCoord>290</yCoord></edgeMap>
    <edgeMap><xCoord>143</xCoord><yCoord>290</yCoord></edgeMap>
    <edgeMap><xCoord>143</xCoord><yCoord>289</yCoord></edgeMap>
    <edgeMap><xCoord>144</xCoord><yCoord>288</yCoord></edgeMap>
    <edgeMap><xCoord>145</xCoord><yCoord>287</yCoord></edgeMap>
    <edgeMap><xCoord>144</xCoord><yCoord>286</yCoord></edgeMap>
    <edgeMap><xCoord>144</xCoord><yCoord>285</yCoord></edgeMap>
    <edgeMap><xCoord>144</xCoord><yCoord>284</yCoord></edgeMap>
    <edgeMap><xCoord>144</xCoord><yCoord>283</yCoord></edgeMap>
    <edgeMap><xCoord>143</xCoord><yCoord>283</yCoord></edgeMap>
    <edgeMap><xCoord>142</xCoord><yCoord>282</yCoord></edgeMap>
    <edgeMap><xCoord>141</xCoord><yCoord>281</yCoord></edgeMap>
    <edgeMap><xCoord>140</xCoord><yCoord>281</yCoord></edgeMap>
    <edgeMap><xCoord>139</xCoord><yCoord>281</yCoord></edgeMap>
    <edgeMap><xCoord>138</xCoord><yCoord>281</yCoord></edgeMap>
    <edgeMap><xCoord>137</xCoord><yCoord>282</yCoord></edgeMap>
   </roi>
   <roi>
    <imageZposition>1581.0</imageZposition>
    <imageSOP_UID>1.3.6.1.4.1.14519.5.2.1.6279.6001.230443666082475449583371451263</imageSOP_UID>
    <inclusion>TRUE</inclusion>
    <edgeMap><xCoord>125</xCoord><yCoord>282</yCoord></edgeMap>
    <edgeMap><xCoord>125</xCoord><yCoord>283</yCoord></edgeMap>
    <edgeMap><xCoord>125</xCoord><yCoord>284</yCoord></edgeMap>
    <edgeMap><xCoord>126</xCoord><yCoord>285</yCoord></edgeMap>
    <edgeMap><xCoord>126</xCoord><yCoord>286</yCoord></edgeMap>
    <edgeMap><xCoord>126</xCoord><yCoord>287</yCoord></edgeMap>
    <edgeMap><xCoord>126</xCoord><yCoord>288</yCoord></edgeMap>
    <edgeMap><xCoord>126</xCoord><yCoord>289</yCoord></edgeMap>
    <edgeMap><xCoord>126</xCoord><yCoord>290</yCoord></edgeMap>
    <edgeMap><xCoord>126</xCoord><yCoord>291</yCoord></edgeMap>
    <edgeMap><xCoord>126</xCoord><yCoord>292</yCoord></edgeMap>
    <edgeMap><xCoord>126</xCoord><yCoord>293</yCoord></edgeMap>
    <edgeMap><xCoord>126</xCoord><yCoord>294</yCoord></edgeMap>
    <edgeMap><xCoord>127</xCoord><yCoord>295</yCoord></edgeMap>
    <edgeMap><xCoord>128</xCoord><yCoord>296</yCoord></edgeMap>
    <edgeMap><xCoord>129</xCoord><yCoord>297</yCoord></edgeMap>
    <edgeMap><xCoord>130</xCoord><yCoord>298</yCoord></edgeMap>
    <edgeMap><xCoord>131</xCoord><yCoord>299</yCoord></edgeMap>
    <edgeMap><xCoord>132</xCoord><yCoord>299</yCoord></edgeMap>
    <edgeMap><xCoord>133</xCoord><yCoord>299</yCoord></edgeMap>
    <edgeMap><xCoord>134</xCoord><yCoord>300</yCoord></edgeMap>
    <edgeMap><xCoord>135</xCoord><yCoord>299</yCoord></edgeMap>
    <edgeMap><xCoord>136</xCoord><yCoord>298</yCoord></edgeMap>
    <edgeMap><xCoord>137</xCoord><yCoord>298</yCoord></edgeMap>
    <edgeMap><xCoord>138</xCoord><yCoord>297</yCoord></edgeMap>
    <edgeMap><xCoord>138</xCoord><yCoord>296</yCoord></edgeMap>
    <edgeMap><xCoord>139</xCoord><yCoord>295</yCoord></edgeMap>
    <edgeMap><xCoord>140</xCoord><yCoord>294</yCoord></edgeMap>
    <edgeMap><xCoord>141</xCoord><yCoord>293</yCoord></edgeMap>
    <edgeMap><xCoord>141</xCoord><yCoord>292</yCoord></edgeMap>
    <edgeMap><xCoord>142</xCoord><yCoord>291</yCoord></edgeMap>
    <edgeMap><xCoord>143</xCoord><yCoord>290</yCoord></edgeMap>
    <edgeMap><xCoord>144</xCoord><yCoord>289</yCoord></edgeMap>
    <edgeMap><xCoord>144</xCoord><yCoord>288</yCoord></edgeMap>
    <edgeMap><xCoord>144</xCoord><yCoord>287</yCoord></edgeMap>
    <edgeMap><xCoord>145</xCoord><yCoord>286</yCoord></edgeMap>
    <edgeMap><xCoord>145</xCoord><yCoord>285</yCoord></edgeMap>
    <edgeMap><xCoord>146</xCoord><yCoord>284</yCoord></edgeMap>
    <edgeMap><xCoord>145</xCoord><yCoord>283</yCoord></edgeMap>
    <edgeMap><xCoord>144</xCoord><yCoord>282</yCoord></edgeMap>
    <edgeMap><xCoord>144</xCoord><yCoord>281</yCoord></edgeMap>
    <edgeMap><xCoord>143</xCoord><yCoord>280</yCoord></edgeMap>
    <edgeMap><xCoord>143</xCoord><yCoord>279</yCoord></edgeMap>
    <edgeMap><xCoord>142</xCoord><yCoord>279</yCoord></edgeMap>
    <edgeMap><xCoord>141</xCoord><yCoord>278</yCoord></edgeMap>
    <edgeMap><xCoord>140</xCoord><yCoord>277</yCoord></edgeMap>
    <edgeMap><xCoord>139</xCoord><yCoord>277</yCoord></edgeMap>
    <edgeMap><xCoord>139</xCoord><yCoord>276</yCoord></edgeMap>
    <edgeMap><xCoord>138</xCoord><yCoord>275</yCoord></edgeMap>
    <edgeMap><xCoord>137</xCoord><yCoord>275</yCoord></edgeMap>
    <edgeMap><xCoord>136</xCoord><yCoord>275</yCoord></edgeMap>
    <edgeMap><xCoord>135</xCoord><yCoord>275</yCoord></edgeMap>
    <edgeMap><xCoord>134</xCoord><yCoord>275</yCoord></edgeMap>
    <edgeMap><xCoord>133</xCoord><yCoord>275</yCoord></edgeMap>
    <edgeMap><xCoord>132</xCoord><yCoord>276</yCoord></edgeMap>
    <edgeMap><xCoord>131</xCoord><yCoord>276</yCoord></edgeMap>
    <edgeMap><xCoord>130</xCoord><yCoord>277</yCoord></edgeMap>
    <edgeMap><xCoord>129</xCoord><yCoord>277</yCoord></edgeMap>
    <edgeMap><xCoord>128</xCoord><yCoord>278</yCoord></edgeMap>
    <edgeMap><xCoord>127</xCoord><yCoord>279</yCoord></edgeMap>
    <edgeMap><xCoord>127</xCoord><yCoord>280</yCoord></edgeMap>
    <edgeMap><xCoord>126</xCoord><yCoord>281</yCoord></edgeMap>
    <edgeMap><xCoord>125</xCoord><yCoord>282</yCoord></edgeMap>
   </roi>
   <roi>
    <imageZposition>1578.0</imageZposition>
    <imageSOP_UID>1.3.6.1.4.1.14519.5.2.1.6279.6001.904555317254730965923095681562</imageSOP_UID>
    <inclusion>TRUE</inclusion>
    <edgeMap><xCoord>125</xCoord><yCoord>281</yCoord></edgeMap>
    <edgeMap><xCoord>125</xCoord><yCoord>282</yCoord></edgeMap>
    <edgeMap><xCoord>125</xCoord><yCoord>283</yCoord></edgeMap>
    <edgeMap><xCoord>125</xCoord><yCoord>284</yCoord></edgeMap>
    <edgeMap><xCoord>125</xCoord><yCoord>285</yCoord></edgeMap>
    <edgeMap><xCoord>125</xCoord><yCoord>286</yCoord></edgeMap>
    <edgeMap><xCoord>125</xCoord><yCoord>287</yCoord></edgeMap>
    <edgeMap><xCoord>125</xCoord><yCoord>288</yCoord></edgeMap>
    <edgeMap><xCoord>125</xCoord><yCoord>289</yCoord></edgeMap>
    <edgeMap><xCoord>125</xCoord><yCoord>290</yCoord></edgeMap>
    <edgeMap><xCoord>125</xCoord><yCoord>291</yCoord></edgeMap>
    <edgeMap><xCoord>125</xCoord><yCoord>292</yCoord></edgeMap>
    <edgeMap><xCoord>125</xCoord><yCoord>293</yCoord></edgeMap>
    <edgeMap><xCoord>126</xCoord><yCoord>294</yCoord></edgeMap>
    <edgeMap><xCoord>127</xCoord><yCoord>295</yCoord></edgeMap>
    <edgeMap><xCoord>127</xCoord><yCoord>296</yCoord></edgeMap>
    <edgeMap><xCoord>128</xCoord><yCoord>296</yCoord></edgeMap>
    <edgeMap><xCoord>129</xCoord><yCoord>297</yCoord></edgeMap>
    <edgeMap><xCoord>130</xCoord><yCoord>297</yCoord></edgeMap>
    <edgeMap><xCoord>131</xCoord><yCoord>298</yCoord></edgeMap>
    <edgeMap><xCoord>132</xCoord><yCoord>298</yCoord></edgeMap>
    <edgeMap><xCoord>133</xCoord><yCoord>299</yCoord></edgeMap>
    <edgeMap><xCoord>134</xCoord><yCoord>299</yCoord></edgeMap>
    <edgeMap><xCoord>135</xCoord><yCoord>299</yCoord></edgeMap>
    <edgeMap><xCoord>136</xCoord><yCoord>299</yCoord></edgeMap>
    <edgeMap><xCoord>137</xCoord><yCoord>299</yCoord></edgeMap>
    <edgeMap><xCoord>138</xCoord><yCoord>299</yCoord></edgeMap>
    <edgeMap><xCoord>139</xCoord><yCoord>299</yCoord></edgeMap>
    <edgeMap><xCoord>139</xCoord><yCoord>298</yCoord></edgeMap>
    <edgeMap><xCoord>140</xCoord><yCoord>297</yCoord></edgeMap>
    <edgeMap><xCoord>141</xCoord><yCoord>296</yCoord></edgeMap>
    <edgeMap><xCoord>142</xCoord><yCoord>295</yCoord></edgeMap>
    <edgeMap><xCoord>143</xCoord><yCoord>295</yCoord></edgeMap>
    <edgeMap><xCoord>143</xCoord><yCoord>294</yCoord></edgeMap>
    <edgeMap><xCoord>144</xCoord><yCoord>293</yCoord></edgeMap>
    <edgeMap><xCoord>145</xCoord><yCoord>292</yCoord></edgeMap>
    <edgeMap><xCoord>146</xCoord><yCoord>291</yCoord></edgeMap>
    <edgeMap><xCoord>146</xCoord><yCoord>290</yCoord></edgeMap>
    <edgeMap><xCoord>146</xCoord><yCoord>289</yCoord></edgeMap>
    <edgeMap><xCoord>146</xCoord><yCoord>288</yCoord></edgeMap>
    <edgeMap><xCoord>146</xCoord><yCoord>287</yCoord></edgeMap>
    <edgeMap><xCoord>146</xCoord><yCoord>286</yCoord></edgeMap>
    <edgeMap><xCoord>146</xCoord><yCoord>285</yCoord></edgeMap>
    <edgeMap><xCoord>146</xCoord><yCoord>284</yCoord></edgeMap>
    <edgeMap><xCoord>145</xCoord><yCoord>283</yCoord></edgeMap>
    <edgeMap><xCoord>145</xCoord><yCoord>282</yCoord></edgeMap>
    <edgeMap><xCoord>145</xCoord><yCoord>281</yCoord></edgeMap>
    <edgeMap><xCoord>144</xCoord><yCoord>280</yCoord></edgeMap>
    <edgeMap><xCoord>144</xCoord><yCoord>279</yCoord></edgeMap>
    <edgeMap><xCoord>143</xCoord><yCoord>278</yCoord></edgeMap>
    <edgeMap><xCoord>142</xCoord><yCoord>277</yCoord></edgeMap>
    <edgeMap><xCoord>141</xCoord><yCoord>276</yCoord></edgeMap>
    <edgeMap><xCoord>140</xCoord><yCoord>275</yCoord></edgeMap>
    <edgeMap><xCoord>139</xCoord><yCoord>275</yCoord></edgeMap>
    <edgeMap><xCoord>138</xCoord><yCoord>275</yCoord></edgeMap>
    <edgeMap><xCoord>137</xCoord><yCoord>275</yCoord></edgeMap>
    <edgeMap><xCoord>136</xCoord><yCoord>275</yCoord></edgeMap>
    <edgeMap><xCoord>135</xCoord><yCoord>275</yCoord></edgeMap>
    <edgeMap><xCoord>134</xCoord><yCoord>275</yCoord></edgeMap>
    <edgeMap><xCoord>133</xCoord><yCoord>275</yCoord></edgeMap>
    <edgeMap><xCoord>132</xCoord><yCoord>275</yCoord></edgeMap>
    <edgeMap><xCoord>131</xCoord><yCoord>275</yCoord></edgeMap>
    <edgeMap><xCoord>130</xCoord><yCoord>275</yCoord></edgeMap>
    <edgeMap><xCoord>129</xCoord><yCoord>276</yCoord></edgeMap>
    <edgeMap><xCoord>128</xCoord><yCoord>277</yCoord></edgeMap>
    <edgeMap><xCoord>127</xCoord><yCoord>278</yCoord></edgeMap>
    <edgeMap><xCoord>126</xCoord><yCoord>279</yCoord></edgeMap>
    <edgeMap><xCoord>126</xCoord><yCoord>280</yCoord></edgeMap>
    <edgeMap><xCoord>125</xCoord><yCoord>281</yCoord></edgeMap>
   </roi>
   <roi>
    <imageZposition>1575.0</imageZposition>
    <imageSOP_UID>1.3.6.1.4.1.14519.5.2.1.6279.6001.973563986859676973471619453149</imageSOP_UID>
    <inclusion>TRUE</inclusion>
    <edgeMap><xCoord>124</xCoord><yCoord>279</yCoord></edgeMap>
    <edgeMap><xCoord>124</xCoord><yCoord>280</yCoord></edgeMap>
    <edgeMap><xCoord>124</xCoord><yCoord>281</yCoord></edgeMap>
    <edgeMap><xCoord>124</xCoord><yCoord>282</yCoord></edgeMap>
    <edgeMap><xCoord>125</xCoord><yCoord>283</yCoord></edgeMap>
    <edgeMap><xCoord>125</xCoord><yCoord>284</yCoord></edgeMap>
    <edgeMap><xCoord>125</xCoord><yCoord>285</yCoord></edgeMap>
    <edgeMap><xCoord>125</xCoord><yCoord>286</yCoord></edgeMap>
    <edgeMap><xCoord>125</xCoord><yCoord>287</yCoord></edgeMap>
    <edgeMap><xCoord>125</xCoord><yCoord>288</yCoord></edgeMap>
    <edgeMap><xCoord>126</xCoord><yCoord>289</yCoord></edgeMap>
    <edgeMap><xCoord>126</xCoord><yCoord>290</yCoord></edgeMap>
    <edgeMap><xCoord>126</xCoord><yCoord>291</yCoord></edgeMap>
    <edgeMap><xCoord>127</xCoord><yCoord>292</yCoord></edgeMap>
    <edgeMap><xCoord>127</xCoord><yCoord>293</yCoord></edgeMap>
    <edgeMap><xCoord>127</xCoord><yCoord>294</yCoord></edgeMap>
    <edgeMap><xCoord>128</xCoord><yCoord>295</yCoord></edgeMap>
    <edgeMap><xCoord>128</xCoord><yCoord>296</yCoord></edgeMap>
    <edgeMap><xCoord>129</xCoord><yCoord>296</yCoord></edgeMap>
    <edgeMap><xCoord>130</xCoord><yCoord>297</yCoord></edgeMap>
    <edgeMap><xCoord>131</xCoord><yCoord>297</yCoord></edgeMap>
    <edgeMap><xCoord>132</xCoord><yCoord>297</yCoord></edgeMap>
    <edgeMap><xCoord>133</xCoord><yCoord>298</yCoord></edgeMap>
    <edgeMap><xCoord>134</xCoord><yCoord>298</yCoord></edgeMap>
    <edgeMap><xCoord>135</xCoord><yCoord>299</yCoord></edgeMap>
    <edgeMap><xCoord>136</xCoord><yCoord>299</yCoord></edgeMap>
    <edgeMap><xCoord>137</xCoord><yCoord>299</yCoord></edgeMap>
    <edgeMap><xCoord>138</xCoord><yCoord>298</yCoord></edgeMap>
    <edgeMap><xCoord>139</xCoord><yCoord>298</yCoord></edgeMap>
    <edgeMap><xCoord>140</xCoord><yCoord>298</yCoord></edgeMap>
    <edgeMap><xCoord>141</xCoord><yCoord>298</yCoord></edgeMap>
    <edgeMap><xCoord>142</xCoord><yCoord>297</yCoord></edgeMap>
    <edgeMap><xCoord>143</xCoord><yCoord>296</yCoord></edgeMap>
    <edgeMap><xCoord>144</xCoord><yCoord>296</yCoord></edgeMap>
    <edgeMap><xCoord>145</xCoord><yCoord>295</yCoord></edgeMap>
    <edgeMap><xCoord>146</xCoord><yCoord>295</yCoord></edgeMap>
    <edgeMap><xCoord>146</xCoord><yCoord>294</yCoord></edgeMap>
    <edgeMap><xCoord>146</xCoord><yCoord>293</yCoord></edgeMap>
    <edgeMap><xCoord>146</xCoord><yCoord>292</yCoord></edgeMap>
    <edgeMap><xCoord>147</xCoord><yCoord>291</yCoord></edgeMap>
    <edgeMap><xCoord>147</xCoord><yCoord>290</yCoord></edgeMap>
    <edgeMap><xCoord>147</xCoord><yCoord>289</yCoord></edgeMap>
    <edgeMap><xCoord>147</xCoord><yCoord>288</yCoord></edgeMap>
    <edgeMap><xCoord>147</xCoord><yCoord>287</yCoord></edgeMap>
    <edgeMap><xCoord>148</xCoord><yCoord>286</yCoord></edgeMap>
    <edgeMap><xCoord>147</xCoord><yCoord>285</yCoord></edgeMap>
    <edgeMap><xCoord>147</xCoord><yCoord>284</yCoord></edgeMap>
    <edgeMap><xCoord>147</xCoord><yCoord>283</yCoord></edgeMap>
    <edgeMap><xCoord>146</xCoord><yCoord>282</yCoord></edgeMap>
    <edgeMap><xCoord>146</xCoord><yCoord>281</yCoord></edgeMap>
    <edgeMap><xCoord>146</xCoord><yCoord>280</yCoord></edgeMap>
    <edgeMap><xCoord>145</xCoord><yCoord>279</yCoord></edgeMap>
    <edgeMap><xCoord>145</xCoord><yCoord>278</yCoord></edgeMap>
    <edgeMap><xCoord>144</xCoord><yCoord>277</yCoord></edgeMap>
    <edgeMap><xCoord>143</xCoord><yCoord>276</yCoord></edgeMap>
    <edgeMap><xCoord>142</xCoord><yCoord>275</yCoord></edgeMap>
    <edgeMap><xCoord>141</xCoord><yCoord>274</yCoord></edgeMap>
    <edgeMap><xCoord>140</xCoord><yCoord>274</yCoord></edgeMap>
    <edgeMap><xCoord>139</xCoord><yCoord>273</yCoord></edgeMap>
    <edgeMap><xCoord>138</xCoord><yCoord>273</yCoord></edgeMap>
    <edgeMap><xCoord>137</xCoord><yCoord>273</yCoord></edgeMap>
    <edgeMap><xCoord>136</xCoord><yCoord>273</yCoord></edgeMap>
    <edgeMap><xCoord>135</xCoord><yCoord>272</yCoord></edgeMap>
    <edgeMap><xCoord>134</xCoord><yCoord>272</yCoord></edgeMap>
    <edgeMap><xCoord>133</xCoord><yCoord>272</yCoord></edgeMap>
    <edgeMap><xCoord>132</xCoord><yCoord>273</yCoord></edgeMap>
    <edgeMap><xCoord>131</xCoord><yCoord>273</yCoord></edgeMap>
    <edgeMap><xCoord>130</xCoord><yCoord>273</yCoord></edgeMap>
    <edgeMap><xCoord>129</xCoord><yCoord>274</yCoord></edgeMap>
    <edgeMap><xCoord>128</xCoord><yCoord>275</yCoord></edgeMap>
    <edgeMap><xCoord>127</xCoord><yCoord>276</yCoord></edgeMap>
    <edgeMap><xCoord>126</xCoord><yCoord>277</yCoord></edgeMap>
    <edgeMap><xCoord>125</xCoord><yCoord>278</yCoord></edgeMap>
    <edgeMap><xCoord>124</xCoord><yCoord>279</yCoord></edgeMap>
   </roi>
   <roi>
    <imageZposition>1572.0</imageZposition>
    <imageSOP_UID>1.3.6.1.4.1.14519.5.2.1.6279.6001.222175043691362213451903598231</imageSOP_UID>
    <inclusion>TRUE</inclusion>
    <edgeMap><xCoord>124</xCoord><yCoord>281</yCoord></edgeMap>
    <edgeMap><xCoord>124</xCoord><yCoord>282</yCoord></edgeMap>
    <edgeMap><xCoord>124</xCoord><yCoord>283</yCoord></edgeMap>
    <edgeMap><xCoord>124</xCoord><yCoord>284</yCoord></edgeMap>
    <edgeMap><xCoord>125</xCoord><yCoord>285</yCoord></edgeMap>
    <edgeMap><xCoord>125</xCoord><yCoord>286</yCoord></edgeMap>
    <edgeMap><xCoord>125</xCoord><yCoord>287</yCoord></edgeMap>
    <edgeMap><xCoord>126</xCoord><yCoord>288</yCoord></edgeMap>
    <edgeMap><xCoord>126</xCoord><yCoord>289</yCoord></edgeMap>
    <edgeMap><xCoord>126</xCoord><yCoord>290</yCoord></edgeMap>
    <edgeMap><xCoord>127</xCoord><yCoord>291</yCoord></edgeMap>
    <edgeMap><xCoord>127</xCoord><yCoord>292</yCoord></edgeMap>
    <edgeMap><xCoord>127</xCoord><yCoord>293</yCoord></edgeMap>
    <edgeMap><xCoord>128</xCoord><yCoord>294</yCoord></edgeMap>
    <edgeMap><xCoord>129</xCoord><yCoord>295</yCoord></edgeMap>
    <edgeMap><xCoord>129</xCoord><yCoord>296</yCoord></edgeMap>
    <edgeMap><xCoord>130</xCoord><yCoord>297</yCoord></edgeMap>
    <edgeMap><xCoord>130</xCoord><yCoord>298</yCoord></edgeMap>
    <edgeMap><xCoord>131</xCoord><yCoord>298</yCoord></edgeMap>
    <edgeMap><xCoord>132</xCoord><yCoord>299</yCoord></edgeMap>
    <edgeMap><xCoord>133</xCoord><yCoord>299</yCoord></edgeMap>
    <edgeMap><xCoord>134</xCoord><yCoord>299</yCoord></edgeMap>
    <edgeMap><xCoord>135</xCoord><yCoord>300</yCoord></edgeMap>
    <edgeMap><xCoord>136</xCoord><yCoord>300</yCoord></edgeMap>
    <edgeMap><xCoord>137</xCoord><yCoord>300</yCoord></edgeMap>
    <edgeMap><xCoord>138</xCoord><yCoord>300</yCoord></edgeMap>
    <edgeMap><xCoord>139</xCoord><yCoord>300</yCoord></edgeMap>
    <edgeMap><xCoord>140</xCoord><yCoord>300</yCoord></edgeMap>
    <edgeMap><xCoord>141</xCoord><yCoord>300</yCoord></edgeMap>
    <edgeMap><xCoord>142</xCoord><yCoord>300</yCoord></edgeMap>
    <edgeMap><xCoord>143</xCoord><yCoord>299</yCoord></edgeMap>
    <edgeMap><xCoord>144</xCoord><yCoord>299</yCoord></edgeMap>
    <edgeMap><xCoord>145</xCoord><yCoord>299</yCoord></edgeMap>
    <edgeMap><xCoord>145</xCoord><yCoord>298</yCoord></edgeMap>
    <edgeMap><xCoord>146</xCoord><yCoord>297</yCoord></edgeMap>
    <edgeMap><xCoord>146</xCoord><yCoord>296</yCoord></edgeMap>
    <edgeMap><xCoord>147</xCoord><yCoord>295</yCoord></edgeMap>
    <edgeMap><xCoord>147</xCoord><yCoord>294</yCoord></edgeMap>
    <edgeMap><xCoord>148</xCoord><yCoord>293</yCoord></edgeMap>
    <edgeMap><xCoord>148</xCoord><yCoord>292</yCoord></edgeMap>
    <edgeMap><xCoord>149</xCoord><yCoord>291</yCoord></edgeMap>
    <edgeMap><xCoord>149</xCoord><yCoord>290</yCoord></edgeMap>
    <edgeMap><xCoord>149</xCoord><yCoord>289</yCoord></edgeMap>
    <edgeMap><xCoord>149</xCoord><yCoord>288</yCoord></edgeMap>
    <edgeMap><xCoord>149</xCoord><yCoord>287</yCoord></edgeMap>
    <edgeMap><xCoord>149</xCoord><yCoord>286</yCoord></edgeMap>
    <edgeMap><xCoord>149</xCoord><yCoord>285</yCoord></edgeMap>
    <edgeMap><xCoord>149</xCoord><yCoord>284</yCoord></edgeMap>
    <edgeMap><xCoord>149</xCoord><yCoord>283</yCoord></edgeMap>
    <edgeMap><xCoord>148</xCoord><yCoord>282</yCoord></edgeMap>
    <edgeMap><xCoord>147</xCoord><yCoord>281</yCoord></edgeMap>
    <edgeMap><xCoord>147</xCoord><yCoord>280</yCoord></edgeMap>
    <edgeMap><xCoord>146</xCoord><yCoord>279</yCoord></edgeMap>
    <edgeMap><xCoord>145</xCoord><yCoord>278</yCoord></edgeMap>
    <edgeMap><xCoord>145</xCoord><yCoord>277</yCoord></edgeMap>
    <edgeMap><xCoord>144</xCoord><yCoord>276</yCoord></edgeMap>
    <edgeMap><xCoord>143</xCoord><yCoord>275</yCoord></edgeMap>
    <edgeMap><xCoord>142</xCoord><yCoord>274</yCoord></edgeMap>
    <edgeMap><xCoord>141</xCoord><yCoord>273</yCoord></edgeMap>
    <edgeMap><xCoord>140</xCoord><yCoord>273</yCoord></edgeMap>
    <edgeMap><xCoord>139</xCoord><yCoord>273</yCoord></edgeMap>
    <edgeMap><xCoord>138</xCoord><yCoord>273</yCoord></edgeMap>
    <edgeMap><xCoord>137</xCoord><yCoord>273</yCoord></edgeMap>
    <edgeMap><xCoord>136</xCoord><yCoord>273</yCoord></edgeMap>
    <edgeMap><xCoord>135</xCoord><yCoord>273</yCoord></edgeMap>
    <edgeMap><xCoord>134</xCoord><yCoord>273</yCoord></edgeMap>
    <edgeMap><xCoord>133</xCoord><yCoord>273</yCoord></edgeMap>
    <edgeMap><xCoord>132</xCoord><yCoord>274</yCoord></edgeMap>
    <edgeMap><xCoord>131</xCoord><yCoord>274</yCoord></edgeMap>
    <edgeMap><xCoord>130</xCoord><yCoord>274</yCoord></edgeMap>
    <edgeMap><xCoord>129</xCoord><yCoord>274</yCoord></edgeMap>
    <edgeMap><xCoord>128</xCoord><yCoord>275</yCoord></edgeMap>
    <edgeMap><xCoord>127</xCoord><yCoord>276</yCoord></edgeMap>
    <edgeMap><xCoord>127</xCoord><yCoord>277</yCoord></edgeMap>
    <edgeMap><xCoord>126</xCoord><yCoord>278</yCoord></edgeMap>
    <edgeMap><xCoord>125</xCoord><yCoord>279</yCoord></edgeMap>
    <edgeMap><xCoord>125</xCoord><yCoord>280</yCoord></edgeMap>
    <edgeMap><xCoord>124</xCoord><yCoord>281</yCoord></edgeMap>
   </roi>
   <roi>
    <imageZposition>1569.0</imageZposition>
    <imageSOP_UID>1.3.6.1.4.1.14519.5.2.1.6279.6001.119862152053313114373281965943</imageSOP_UID>
    <inclusion>TRUE</inclusion>
    <edgeMap><xCoord>125</xCoord><yCoord>283</yCoord></edgeMap>
    <edgeMap><xCoord>126</xCoord><yCoord>284</yCoord></edgeMap>
    <edgeMap><xCoord>126</xCoord><yCoord>285</yCoord></edgeMap>
    <edgeMap><xCoord>126</xCoord><yCoord>286</yCoord></edgeMap>
    <edgeMap><xCoord>126</xCoord><yCoord>287</yCoord></edgeMap>
    <edgeMap><xCoord>127</xCoord><yCoord>288</yCoord></edgeMap>
    <edgeMap><xCoord>127</xCoord><yCoord>289</yCoord></edgeMap>
    <edgeMap><xCoord>127</xCoord><yCoord>290</yCoord></edgeMap>
    <edgeMap><xCoord>127</xCoord><yCoord>291</yCoord></edgeMap>
    <edgeMap><xCoord>128</xCoord><yCoord>292</yCoord></edgeMap>
    <edgeMap><xCoord>128</xCoord><yCoord>293</yCoord></edgeMap>
    <edgeMap><xCoord>129</xCoord><yCoord>294</yCoord></edgeMap>
    <edgeMap><xCoord>129</xCoord><yCoord>295</yCoord></edgeMap>
    <edgeMap><xCoord>130</xCoord><yCoord>296</yCoord></edgeMap>
    <edgeMap><xCoord>130</xCoord><yCoord>297</yCoord></edgeMap>
    <edgeMap><xCoord>131</xCoord><yCoord>298</yCoord></edgeMap>
    <edgeMap><xCoord>131</xCoord><yCoord>299</yCoord></edgeMap>
    <edgeMap><xCoord>132</xCoord><yCoord>299</yCoord></edgeMap>
    <edgeMap><xCoord>133</xCoord><yCoord>299</yCoord></edgeMap>
    <edgeMap><xCoord>134</xCoord><yCoord>299</yCoord></edgeMap>
    <edgeMap><xCoord>135</xCoord><yCoord>299</yCoord></edgeMap>
    <edgeMap><xCoord>136</xCoord><yCoord>299</yCoord></edgeMap>
    <edgeMap><xCoord>137</xCoord><yCoord>299</yCoord></edgeMap>
    <edgeMap><xCoord>138</xCoord><yCoord>299</yCoord></edgeMap>
    <edgeMap><xCoord>139</xCoord><yCoord>299</yCoord></edgeMap>
    <edgeMap><xCoord>140</xCoord><yCoord>299</yCoord></edgeMap>
    <edgeMap><xCoord>141</xCoord><yCoord>299</yCoord></edgeMap>
    <edgeMap><xCoord>142</xCoord><yCoord>299</yCoord></edgeMap>
    <edgeMap><xCoord>143</xCoord><yCoord>299</yCoord></edgeMap>
    <edgeMap><xCoord>143</xCoord><yCoord>298</yCoord></edgeMap>
    <edgeMap><xCoord>144</xCoord><yCoord>297</yCoord></edgeMap>
    <edgeMap><xCoord>144</xCoord><yCoord>296</yCoord></edgeMap>
    <edgeMap><xCoord>145</xCoord><yCoord>295</yCoord></edgeMap>
    <edgeMap><xCoord>146</xCoord><yCoord>294</yCoord></edgeMap>
    <edgeMap><xCoord>146</xCoord><yCoord>293</yCoord></edgeMap>
    <edgeMap><xCoord>147</xCoord><yCoord>293</yCoord></edgeMap>
    <edgeMap><xCoord>147</xCoord><yCoord>292</yCoord></edgeMap>
    <edgeMap><xCoord>147</xCoord><yCoord>291</yCoord></edgeMap>
    <edgeMap><xCoord>147</xCoord><yCoord>290</yCoord></edgeMap>
    <edgeMap><xCoord>147</xCoord><yCoord>289</yCoord></edgeMap>
    <edgeMap><xCoord>147</xCoord><yCoord>288</yCoord></edgeMap>
    <edgeMap><xCoord>147</xCoord><yCoord>287</yCoord></edgeMap>
    <edgeMap><xCoord>147</xCoord><yCoord>286</yCoord></edgeMap>
    <edgeMap><xCoord>148</xCoord><yCoord>286</yCoord></edgeMap>
    <edgeMap><xCoord>147</xCoord><yCoord>285</yCoord></edgeMap>
    <edgeMap><xCoord>147</xCoord><yCoord>284</yCoord></edgeMap>
    <edgeMap><xCoord>147</xCoord><yCoord>283</yCoord></edgeMap>
    <edgeMap><xCoord>147</xCoord><yCoord>282</yCoord></edgeMap>
    <edgeMap><xCoord>147</xCoord><yCoord>281</yCoord></edgeMap>
    <edgeMap><xCoord>147</xCoord><yCoord>280</yCoord></edgeMap>
    <edgeMap><xCoord>147</xCoord><yCoord>279</yCoord></edgeMap>
    <edgeMap><xCoord>146</xCoord><yCoord>278</yCoord></edgeMap>
    <edgeMap><xCoord>146</xCoord><yCoord>277</yCoord></edgeMap>
    <edgeMap><xCoord>145</xCoord><yCoord>276</yCoord></edgeMap>
    <edgeMap><xCoord>144</xCoord><yCoord>275</yCoord></edgeMap>
    <edgeMap><xCoord>143</xCoord><yCoord>274</yCoord></edgeMap>
    <edgeMap><xCoord>142</xCoord><yCoord>274</yCoord></edgeMap>
    <edgeMap><xCoord>141</xCoord><yCoord>273</yCoord></edgeMap>
    <edgeMap><xCoord>140</xCoord><yCoord>273</yCoord></edgeMap>
    <edgeMap><xCoord>139</xCoord><yCoord>273</yCoord></edgeMap>
    <edgeMap><xCoord>138</xCoord><yCoord>273</yCoord></edgeMap>
    <edgeMap><xCoord>137</xCoord><yCoord>272</yCoord></edgeMap>
    <edgeMap><xCoord>136</xCoord><yCoord>272</yCoord></edgeMap>
    <edgeMap><xCoord>135</xCoord><yCoord>273</yCoord></edgeMap>
    <edgeMap><xCoord>134</xCoord><yCoord>273</yCoord></edgeMap>
    <edgeMap><xCoord>133</xCoord><yCoord>274</yCoord></edgeMap>
    <edgeMap><xCoord>132</xCoord><yCoord>274</yCoord></edgeMap>
    <edgeMap><xCoord>131</xCoord><yCoord>275</yCoord></edgeMap>
    <edgeMap><xCoord>130</xCoord><yCoord>275</yCoord></edgeMap>
    <edgeMap><xCoord>129</xCoord><yCoord>276</yCoord></edgeMap>
    <edgeMap><xCoord>129</xCoord><yCoord>277</yCoord></edgeMap>
    <edgeMap><xCoord>128</xCoord><yCoord>278</yCoord></edgeMap>
    <edgeMap><xCoord>128</xCoord><yCoord>279</yCoord></edgeMap>
    <edgeMap><xCoord>127</xCoord><yCoord>280</yCoord></edgeMap>
    <edgeMap><xCoord>126</xCoord><yCoord>281</yCoord></edgeMap>
    <edgeMap><xCoord>126</xCoord><yCoord>282</yCoord></edgeMap>
    <edgeMap><xCoord>125</xCoord><yCoord>283</yCoord></edgeMap>
   </roi>
   <roi>
    <imageZposition>1566.0</imageZposition>
    <imageSOP_UID>1.3.6.1.4.1.14519.5.2.1.6279.6001.315764403868869430628158530098</imageSOP_UID>
    <inclusion>TRUE</inclusion>
    <edgeMap><xCoord>129</xCoord><yCoord>292</yCoord></edgeMap>
    <edgeMap><xCoord>130</xCoord><yCoord>293</yCoord></edgeMap>
    <edgeMap><xCoord>130</xCoord><yCoord>294</yCoord></edgeMap>
    <edgeMap><xCoord>131</xCoord><yCoord>295</yCoord></edgeMap>
    <edgeMap><xCoord>131</xCoord><yCoord>296</yCoord></edgeMap>
    <edgeMap><xCoord>132</xCoord><yCoord>297</yCoord></edgeMap>
    <edgeMap><xCoord>133</xCoord><yCoord>297</yCoord></edgeMap>
    <edgeMap><xCoord>134</xCoord><yCoord>297</yCoord></edgeMap>
    <edgeMap><xCoord>135</xCoord><yCoord>297</yCoord></edgeMap>
    <edgeMap><xCoord>136</xCoord><yCoord>297</yCoord></edgeMap>
    <edgeMap><xCoord>137</xCoord><yCoord>297</yCoord></edgeMap>
    <edgeMap><xCoord>138</xCoord><yCoord>297</yCoord></edgeMap>
    <edgeMap><xCoord>139</xCoord><yCoord>297</yCoord></edgeMap>
    <edgeMap><xCoord>140</xCoord><yCoord>297</yCoord></edgeMap>
    <edgeMap><xCoord>141</xCoord><yCoord>296</yCoord></edgeMap>
    <edgeMap><xCoord>142</xCoord><yCoord>295</yCoord></edgeMap>
    <edgeMap><xCoord>143</xCoord><yCoord>295</yCoord></edgeMap>
    <edgeMap><xCoord>144</xCoord><yCoord>294</yCoord></edgeMap>
    <edgeMap><xCoord>144</xCoord><yCoord>293</yCoord></edgeMap>
    <edgeMap><xCoord>145</xCoord><yCoord>292</yCoord></edgeMap>
    <edgeMap><xCoord>145</xCoord><yCoord>291</yCoord></edgeMap>
    <edgeMap><xCoord>145</xCoord><yCoord>290</yCoord></edgeMap>
    <edgeMap><xCoord>146</xCoord><yCoord>289</yCoord></edgeMap>
    <edgeMap><xCoord>146</xCoord><yCoord>288</yCoord></edgeMap>
    <edgeMap><xCoord>146</xCoord><yCoord>287</yCoord></edgeMap>
    <edgeMap><xCoord>146</xCoord><yCoord>286</yCoord></edgeMap>
    <edgeMap><xCoord>146</xCoord><yCoord>285</yCoord></edgeMap>
    <edgeMap><xCoord>147</xCoord><yCoord>284</yCoord></edgeMap>
    <edgeMap><xCoord>147</xCoord><yCoord>283</yCoord></edgeMap>
    <edgeMap><xCoord>146</xCoord><yCoord>282</yCoord></edgeMap>
    <edgeMap><xCoord>146</xCoord><yCoord>281</yCoord></edgeMap>
    <edgeMap><xCoord>145</xCoord><yCoord>280</yCoord></edgeMap>
    <edgeMap><xCoord>144</xCoord><yCoord>279</yCoord></edgeMap>
    <edgeMap><xCoord>144</xCoord><yCoord>278</yCoord></edgeMap>
    <edgeMap><xCoord>143</xCoord><yCoord>277</yCoord></edgeMap>
    <edgeMap><xCoord>142</xCoord><yCoord>277</yCoord></edgeMap>
    <edgeMap><xCoord>141</xCoord><yCoord>276</yCoord></edgeMap>
    <edgeMap><xCoord>140</xCoord><yCoord>275</yCoord></edgeMap>
    <edgeMap><xCoord>139</xCoord><yCoord>275</yCoord></edgeMap>
    <edgeMap><xCoord>138</xCoord><yCoord>275</yCoord></edgeMap>
    <edgeMap><xCoord>137</xCoord><yCoord>275</yCoord></edgeMap>
    <edgeMap><xCoord>136</xCoord><yCoord>275</yCoord></edgeMap>
    <edgeMap><xCoord>135</xCoord><yCoord>275</yCoord></edgeMap>
    <edgeMap><xCoord>134</xCoord><yCoord>276</yCoord></edgeMap>
    <edgeMap><xCoord>134</xCoord><yCoord>277</yCoord></edgeMap>
    <edgeMap><xCoord>133</xCoord><yCoord>278</yCoord></edgeMap>
    <edgeMap><xCoord>132</xCoord><yCoord>279</yCoord></edgeMap>
    <edgeMap><xCoord>132</xCoord><yCoord>280</yCoord></edgeMap>
    <edgeMap><xCoord>131</xCoord><yCoord>281</yCoord></edgeMap>
    <edgeMap><xCoord>131</xCoord><yCoord>282</yCoord></edgeMap>
    <edgeMap><xCoord>131</xCoord><yCoord>283</yCoord></edgeMap>
    <edgeMap><xCoord>130</xCoord><yCoord>284</yCoord></edgeMap>
    <edgeMap><xCoord>130</xCoord><yCoord>285</yCoord></edgeMap>
    <edgeMap><xCoord>130</xCoord><yCoord>286</yCoord></edgeMap>
    <edgeMap><xCoord>130</xCoord><yCoord>287</yCoord></edgeMap>
    <edgeMap><xCoord>129</xCoord><yCoord>288</yCoord></edgeMap>
    <edgeMap><xCoord>129</xCoord><yCoord>289</yCoord></edgeMap>
    <edgeMap><xCoord>129</xCoord><yCoord>290</yCoord></edgeMap>
    <edgeMap><xCoord>129</xCoord><yCoord>291</yCoord></edgeMap>
    <edgeMap><xCoord>129</xCoord><yCoord>292</yCoord></edgeMap>
   </roi>
   <roi>
    <imageZposition>1563.0</imageZposition>
    <imageSOP_UID>1.3.6.1.4.1.14519.5.2.1.6279.6001.178402951566705210021388399609</imageSOP_UID>
    <inclusion>TRUE</inclusion>
    <edgeMap><xCoord>132</xCoord><yCoord>286</yCoord></edgeMap>
    <edgeMap><xCoord>132</xCoord><yCoord>287</yCoord></edgeMap>
    <edgeMap><xCoord>132</xCoord><yCoord>288</yCoord></edgeMap>
    <edgeMap><xCoord>132</xCoord><yCoord>289</yCoord></edgeMap>
    <edgeMap><xCoord>132</xCoord><yCoord>290</yCoord></edgeMap>
    <edgeMap><xCoord>132</xCoord><yCoord>291</yCoord></edgeMap>
    <edgeMap><xCoord>132</xCoord><yCoord>292</yCoord></edgeMap>
    <edgeMap><xCoord>132</xCoord><yCoord>293</yCoord></edgeMap>
    <edgeMap><xCoord>133</xCoord><yCoord>294</yCoord></edgeMap>
    <edgeMap><xCoord>134</xCoord><yCoord>294</yCoord></edgeMap>
    <edgeMap><xCoord>135</xCoord><yCoord>295</yCoord></edgeMap>
    <edgeMap><xCoord>136</xCoord><yCoord>295</yCoord></edgeMap>
    <edgeMap><xCoord>137</xCoord><yCoord>295</yCoord></edgeMap>
    <edgeMap><xCoord>137</xCoord><yCoord>294</yCoord></edgeMap>
    <edgeMap><xCoord>138</xCoord><yCoord>293</yCoord></edgeMap>
    <edgeMap><xCoord>138</xCoord><yCoord>292</yCoord></edgeMap>
    <edgeMap><xCoord>139</xCoord><yCoord>291</yCoord></edgeMap>
    <edgeMap><xCoord>138</xCoord><yCoord>290</yCoord></edgeMap>
    <edgeMap><xCoord>138</xCoord><yCoord>289</yCoord></edgeMap>
    <edgeMap><xCoord>138</xCoord><yCoord>288</yCoord></edgeMap>
    <edgeMap><xCoord>138</xCoord><yCoord>287</yCoord></edgeMap>
    <edgeMap><xCoord>137</xCoord><yCoord>287</yCoord></edgeMap>
    <edgeMap><xCoord>136</xCoord><yCoord>287</yCoord></edgeMap>
    <edgeMap><xCoord>135</xCoord><yCoord>287</yCoord></edgeMap>
    <edgeMap><xCoord>134</xCoord><yCoord>287</yCoord></edgeMap>
    <edgeMap><xCoord>133</xCoord><yCoord>286</yCoord></edgeMap>
    <edgeMap><xCoord>132</xCoord><yCoord>286</yCoord></edgeMap>
   </roi>
  </unblindedReadNodule>
  <nonNodule>
   <nonNoduleID>1</nonNoduleID>
   <imageZposition>1413.0</imageZposition>
   <imageSOP_UID>1.3.6.1.4.1.14519.5.2.1.6279.6001.554027966427706947465902206116</imageSOP_UID>
   <locus><xCoord>157</xCoord><yCoord>142</yCoord>
   </locus>
  </nonNodule>
 </readingSession>
</LidcReadMessage>
