# Supplementary material for: An improved V-Net lung nodule segmentation model based on pixel threshold separation and attention mechanism
Source: Sci Rep. 2024 Feb 27;14:4743. doi: 10.1038/s41598-024-55178-3 (PMC10899216; doi:10.1038/s41598-024-55178-3)
Supplement: Supplementary file 1 — Supplementary Information 1. [file 41598_2024_55178_MOESM1_ESM.zip › lidc-xml-only/tcia-lidc-xml/157/164.xml]

<?xml version="1.0" encoding="UTF-8"?>
<LidcReadMessage uid="1.3.6.1.4.1.14519.5.2.1.6279.6001.1308168928261.0" xmlns="http://www.nih.gov">
 <ResponseHeader>
  <Version>1.7</Version>
  <MessageId>1151288</MessageId>
  <DateRequest>2006-06-05</DateRequest>
  <TimeRequest>17:04:12</TimeRequest>
  <RequestingSite>removed</RequestingSite>
  <ServicingSite>removed</ServicingSite>
  <TaskDescription>Second unblinded read</TaskDescription>
  <CtImageFile>removed</CtImageFile>
  <SeriesInstanceUid>1.3.6.1.4.1.14519.5.2.1.6279.6001.151647338241909635299641922057</SeriesInstanceUid>
  <StudyInstanceUID>1.3.6.1.4.1.14519.5.2.1.6279.6001.218658642102832118810712329678</StudyInstanceUID>
  <DateService>2006-06-05</DateService>
  <TimeService>17:04:12</TimeService>
  <ResponseDescription>1 - Reading complete</ResponseDescription>
  <ResponseComments>Merged, reader anonymized, unblinded responses</ResponseComments>
 </ResponseHeader>
 <readingSession>
  <annotationVersion>3.12</annotationVersion>
  <servicingRadiologistID>anonymous</servicingRadiologistID>
  <unblindedReadNodule>
   <noduleID>0</noduleID>
   <roi>
    <imageZposition>421.5</imageZposition>
    <imageSOP_UID>1.3.6.1.4.1.14519.5.2.1.6279.6001.243629767671689386588654683327</imageSOP_UID>
    <inclusion>TRUE</inclusion>
    <edgeMap><xCoord>309</xCoord><yCoord>354</yCoord></edgeMap>
   </roi>
  </unblindedReadNodule>
  <unblindedReadNodule>
   <noduleID>2</noduleID>
   <roi>
    <imageZposition>421.5</imageZposition>
    <imageSOP_UID>1.3.6.1.4.1.14519.5.2.1.6279.6001.243629767671689386588654683327</imageSOP_UID>
    <inclusion>TRUE</inclusion>
    <edgeMap><xCoord>158</xCoord><yCoord>366</yCoord></edgeMap>
   </roi>
  </unblindedReadNodule>
  <unblindedReadNodule>
   <noduleID>9</noduleID>
   <roi>
    <imageZposition>349.5</imageZposition>
    <imageSOP_UID>1.3.6.1.4.1.14519.5.2.1.6279.6001.148840610679547380464401780794</imageSOP_UID>
    <inclusion>TRUE</inclusion>
    <edgeMap><xCoord>438</xCoord><yCoord>320</yCoord></edgeMap>
   </roi>
  </unblindedReadNodule>
  <unblindedReadNodule>
   <noduleID>11</noduleID>
   <roi>
    <imageZposition>424.5</imageZposition>
    <imageSOP_UID>1.3.6.1.4.1.14519.5.2.1.6279.6001.246815755661607803857059998615</imageSOP_UID>
    <inclusion>TRUE</inclusion>
    <edgeMap><xCoord>380</xCoord><yCoord>371</yCoord></edgeMap>
   </roi>
  </unblindedReadNodule>
  <unblindedReadNodule>
   <noduleID>16</noduleID>
   <roi>
    <imageZposition>352.5</imageZposition>
    <imageSOP_UID>1.3.6.1.4.1.14519.5.2.1.6279.6001.814467485131742315696779667955</imageSOP_UID>
    <inclusion>TRUE</inclusion>
    <edgeMap><xCoord>176</xCoord><yCoord>369</yCoord></edgeMap>
   </roi>
  </unblindedReadNodule>
  <unblindedReadNodule>
   <noduleID>21</noduleID>
   <characteristics>
    <subtlety>5</subtlety>
    <internalStructure>1</internalStructure>
    <calcification>6</calcification>
    <sphericity>4</sphericity>
    <margin>5</margin>
    <lobulation>2</lobulation>
    <spiculation>1</spiculation>
    <texture>5</texture>
    <malignancy>4</malignancy>
   </characteristics>
   <roi>
    <imageZposition>388.5</imageZposition>
    <imageSOP_UID>1.3.6.1.4.1.14519.5.2.1.6279.6001.269878493606652389476351434699</imageSOP_UID>
    <inclusion>TRUE</inclusion>
    <edgeMap><xCoord>401</xCoord><yCoord>357</yCoord></edgeMap>
    <edgeMap><xCoord>401</xCoord><yCoord>358</yCoord></edgeMap>
    <edgeMap><xCoord>401</xCoord><yCoord>359</yCoord></edgeMap>
    <edgeMap><xCoord>401</xCoord><yCoord>360</yCoord></edgeMap>
    <edgeMap><xCoord>401</xCoord><yCoord>361</yCoord></edgeMap>
    <edgeMap><xCoord>401</xCoord><yCoord>362</yCoord></edgeMap>
    <edgeMap><xCoord>401</xCoord><yCoord>363</yCoord></edgeMap>
    <edgeMap><xCoord>401</xCoord><yCoord>364</yCoord></edgeMap>
    <edgeMap><xCoord>401</xCoord><yCoord>365</yCoord></edgeMap>
    <edgeMap><xCoord>401</xCoord><yCoord>366</yCoord></edgeMap>
    <edgeMap><xCoord>401</xCoord><yCoord>367</yCoord></edgeMap>
    <edgeMap><xCoord>401</xCoord><yCoord>368</yCoord></edgeMap>
    <edgeMap><xCoord>401</xCoord><yCoord>369</yCoord></edgeMap>
    <edgeMap><xCoord>401</xCoord><yCoord>370</yCoord></edgeMap>
    <edgeMap><xCoord>402</xCoord><yCoord>371</yCoord></edgeMap>
    <edgeMap><xCoord>402</xCoord><yCoord>372</yCoord></edgeMap>
    <edgeMap><xCoord>402</xCoord><yCoord>373</yCoord></edgeMap>
    <edgeMap><xCoord>403</xCoord><yCoord>374</yCoord></edgeMap>
    <edgeMap><xCoord>404</xCoord><yCoord>374</yCoord></edgeMap>
    <edgeMap><xCoord>405</xCoord><yCoord>374</yCoord></edgeMap>
    <edgeMap><xCoord>406</xCoord><yCoord>374</yCoord></edgeMap>
    <edgeMap><xCoord>407</xCoord><yCoord>374</yCoord></edgeMap>
    <edgeMap><xCoord>408</xCoord><yCoord>374</yCoord></edgeMap>
    <edgeMap><xCoord>409</xCoord><yCoord>374</yCoord></edgeMap>
    <edgeMap><xCoord>410</xCoord><yCoord>374</yCoord></edgeMap>
    <edgeMap><xCoord>411</xCoord><yCoord>374</yCoord></edgeMap>
    <edgeMap><xCoord>412</xCoord><yCoord>374</yCoord></edgeMap>
    <edgeMap><xCoord>413</xCoord><yCoord>374</yCoord></edgeMap>
    <edgeMap><xCoord>414</xCoord><yCoord>374</yCoord></edgeMap>
    <edgeMap><xCoord>415</xCoord><yCoord>374</yCoord></edgeMap>
    <edgeMap><xCoord>416</xCoord><yCoord>374</yCoord></edgeMap>
    <edgeMap><xCoord>416</xCoord><yCoord>373</yCoord></edgeMap>
    <edgeMap><xCoord>417</xCoord><yCoord>372</yCoord></edgeMap>
    <edgeMap><xCoord>417</xCoord><yCoord>371</yCoord></edgeMap>
    <edgeMap><xCoord>418</xCoord><yCoord>370</yCoord></edgeMap>
    <edgeMap><xCoord>418</xCoord><yCoord>369</yCoord></edgeMap>
    <edgeMap><xCoord>419</xCoord><yCoord>368</yCoord></edgeMap>
    <edgeMap><xCoord>419</xCoord><yCoord>367</yCoord></edgeMap>
    <edgeMap><xCoord>419</xCoord><yCoord>366</yCoord></edgeMap>
    <edgeMap><xCoord>420</xCoord><yCoord>365</yCoord></edgeMap>
    <edgeMap><xCoord>420</xCoord><yCoord>364</yCoord></edgeMap>
    <edgeMap><xCoord>421</xCoord><yCoord>363</yCoord></edgeMap>
    <edgeMap><xCoord>420</xCoord><yCoord>362</yCoord></edgeMap>
    <edgeMap><xCoord>420</xCoord><yCoord>361</yCoord></edgeMap>
    <edgeMap><xCoord>419</xCoord><yCoord>360</yCoord></edgeMap>
    <edgeMap><xCoord>419</xCoord><yCoord>359</yCoord></edgeMap>
    <edgeMap><xCoord>419</xCoord><yCoord>358</yCoord></edgeMap>
    <edgeMap><xCoord>418</xCoord><yCoord>358</yCoord></edgeMap>
    <edgeMap><xCoord>417</xCoord><yCoord>357</yCoord></edgeMap>
    <edgeMap><xCoord>416</xCoord><yCoord>357</yCoord></edgeMap>
    <edgeMap><xCoord>415</xCoord><yCoord>356</yCoord></edgeMap>
    <edgeMap><xCoord>414</xCoord><yCoord>355</yCoord></edgeMap>
    <edgeMap><xCoord>413</xCoord><yCoord>355</yCoord></edgeMap>
    <edgeMap><xCoord>412</xCoord><yCoord>355</yCoord></edgeMap>
    <edgeMap><xCoord>411</xCoord><yCoord>355</yCoord></edgeMap>
    <edgeMap><xCoord>410</xCoord><yCoord>355</yCoord></edgeMap>
    <edgeMap><xCoord>409</xCoord><yCoord>355</yCoord></edgeMap>
    <edgeMap><xCoord>408</xCoord><yCoord>355</yCoord></edgeMap>
    <edgeMap><xCoord>407</xCoord><yCoord>355</yCoord></edgeMap>
    <edgeMap><xCoord>406</xCoord><yCoord>355</yCoord></edgeMap>
    <edgeMap><xCoord>405</xCoord><yCoord>355</yCoord></edgeMap>
    <edgeMap><xCoord>404</xCoord><yCoord>355</yCoord></edgeMap>
    <edgeMap><xCoord>403</xCoord><yCoord>356</yCoord></edgeMap>
    <edgeMap><xCoord>402</xCoord><yCoord>356</yCoord></edgeMap>
    <edgeMap><xCoord>401</xCoord><yCoord>357</yCoord></edgeMap>
   </roi>
   <roi>
    <imageZposition>385.5</imageZposition>
    <imageSOP_UID>1.3.6.1.4.1.14519.5.2.1.6279.6001.356050981416892813755246737955</imageSOP_UID>
    <inclusion>TRUE</inclusion>
    <edgeMap><xCoord>399</xCoord><yCoord>353</yCoord></edgeMap>
    <edgeMap><xCoord>399</xCoord><yCoord>354</yCoord></edgeMap>
    <edgeMap><xCoord>399</xCoord><yCoord>355</yCoord></edgeMap>
    <edgeMap><xCoord>399</xCoord><yCoord>356</yCoord></edgeMap>
    <edgeMap><xCoord>399</xCoord><yCoord>357</yCoord></edgeMap>
    <edgeMap><xCoord>399</xCoord><yCoord>358</yCoord></edgeMap>
    <edgeMap><xCoord>398</xCoord><yCoord>359</yCoord></edgeMap>
    <edgeMap><xCoord>398</xCoord><yCoord>360</yCoord></edgeMap>
    <edgeMap><xCoord>397</xCoord><yCoord>361</yCoord></edgeMap>
    <edgeMap><xCoord>397</xCoord><yCoord>362</yCoord></edgeMap>
    <edgeMap><xCoord>397</xCoord><yCoord>363</yCoord></edgeMap>
    <edgeMap><xCoord>397</xCoord><yCoord>364</yCoord></edgeMap>
    <edgeMap><xCoord>397</xCoord><yCoord>365</yCoord></edgeMap>
    <edgeMap><xCoord>397</xCoord><yCoord>366</yCoord></edgeMap>
    <edgeMap><xCoord>397</xCoord><yCoord>367</yCoord></edgeMap>
    <edgeMap><xCoord>397</xCoord><yCoord>368</yCoord></edgeMap>
    <edgeMap><xCoord>397</xCoord><yCoord>369</yCoord></edgeMap>
    <edgeMap><xCoord>398</xCoord><yCoord>370</yCoord></edgeMap>
    <edgeMap><xCoord>398</xCoord><yCoord>371</yCoord></edgeMap>
    <edgeMap><xCoord>399</xCoord><yCoord>372</yCoord></edgeMap>
    <edgeMap><xCoord>399</xCoord><yCoord>373</yCoord></edgeMap>
    <edgeMap><xCoord>400</xCoord><yCoord>374</yCoord></edgeMap>
    <edgeMap><xCoord>401</xCoord><yCoord>375</yCoord></edgeMap>
    <edgeMap><xCoord>402</xCoord><yCoord>375</yCoord></edgeMap>
    <edgeMap><xCoord>403</xCoord><yCoord>376</yCoord></edgeMap>
    <edgeMap><xCoord>404</xCoord><yCoord>377</yCoord></edgeMap>
    <edgeMap><xCoord>405</xCoord><yCoord>378</yCoord></edgeMap>
    <edgeMap><xCoord>406</xCoord><yCoord>379</yCoord></edgeMap>
    <edgeMap><xCoord>407</xCoord><yCoord>380</yCoord></edgeMap>
    <edgeMap><xCoord>408</xCoord><yCoord>381</yCoord></edgeMap>
    <edgeMap><xCoord>409</xCoord><yCoord>382</yCoord></edgeMap>
    <edgeMap><xCoord>410</xCoord><yCoord>382</yCoord></edgeMap>
    <edgeMap><xCoord>411</xCoord><yCoord>383</yCoord></edgeMap>
    <edgeMap><xCoord>412</xCoord><yCoord>383</yCoord></edgeMap>
    <edgeMap><xCoord>413</xCoord><yCoord>383</yCoord></edgeMap>
    <edgeMap><xCoord>414</xCoord><yCoord>383</yCoord></edgeMap>
    <edgeMap><xCoord>415</xCoord><yCoord>383</yCoord></edgeMap>
    <edgeMap><xCoord>416</xCoord><yCoord>383</yCoord></edgeMap>
    <edgeMap><xCoord>417</xCoord><yCoord>383</yCoord></edgeMap>
    <edgeMap><xCoord>418</xCoord><yCoord>382</yCoord></edgeMap>
    <edgeMap><xCoord>418</xCoord><yCoord>381</yCoord></edgeMap>
    <edgeMap><xCoord>419</xCoord><yCoord>380</yCoord></edgeMap>
    <edgeMap><xCoord>419</xCoord><yCoord>379</yCoord></edgeMap>
    <edgeMap><xCoord>418</xCoord><yCoord>378</yCoord></edgeMap>
    <edgeMap><xCoord>418</xCoord><yCoord>377</yCoord></edgeMap>
    <edgeMap><xCoord>418</xCoord><yCoord>376</yCoord></edgeMap>
    <edgeMap><xCoord>418</xCoord><yCoord>375</yCoord></edgeMap>
    <edgeMap><xCoord>418</xCoord><yCoord>374</yCoord></edgeMap>
    <edgeMap><xCoord>418</xCoord><yCoord>373</yCoord></edgeMap>
    <edgeMap><xCoord>418</xCoord><yCoord>372</yCoord></edgeMap>
    <edgeMap><xCoord>419</xCoord><yCoord>372</yCoord></edgeMap>
    <edgeMap><xCoord>420</xCoord><yCoord>372</yCoord></edgeMap>
    <edgeMap><xCoord>421</xCoord><yCoord>371</yCoord></edgeMap>
    <edgeMap><xCoord>422</xCoord><yCoord>370</yCoord></edgeMap>
    <edgeMap><xCoord>423</xCoord><yCoord>369</yCoord></edgeMap>
    <edgeMap><xCoord>424</xCoord><yCoord>368</yCoord></edgeMap>
    <edgeMap><xCoord>425</xCoord><yCoord>367</yCoord></edgeMap>
    <edgeMap><xCoord>425</xCoord><yCoord>366</yCoord></edgeMap>
    <edgeMap><xCoord>425</xCoord><yCoord>365</yCoord></edgeMap>
    <edgeMap><xCoord>425</xCoord><yCoord>364</yCoord></edgeMap>
    <edgeMap><xCoord>425</xCoord><yCoord>363</yCoord></edgeMap>
    <edgeMap><xCoord>424</xCoord><yCoord>362</yCoord></edgeMap>
    <edgeMap><xCoord>423</xCoord><yCoord>361</yCoord></edgeMap>
    <edgeMap><xCoord>423</xCoord><yCoord>360</yCoord></edgeMap>
    <edgeMap><xCoord>422</xCoord><yCoord>359</yCoord></edgeMap>
    <edgeMap><xCoord>421</xCoord><yCoord>358</yCoord></edgeMap>
    <edgeMap><xCoord>420</xCoord><yCoord>357</yCoord></edgeMap>
    <edgeMap><xCoord>419</xCoord><yCoord>356</yCoord></edgeMap>
    <edgeMap><xCoord>418</xCoord><yCoord>355</yCoord></edgeMap>
    <edgeMap><xCoord>417</xCoord><yCoord>354</yCoord></edgeMap>
    <edgeMap><xCoord>416</xCoord><yCoord>354</yCoord></edgeMap>
    <edgeMap><xCoord>415</xCoord><yCoord>353</yCoord></edgeMap>
    <edgeMap><xCoord>414</xCoord><yCoord>352</yCoord></edgeMap>
    <edgeMap><xCoord>413</xCoord><yCoord>352</yCoord></edgeMap>
    <edgeMap><xCoord>412</xCoord><yCoord>352</yCoord></edgeMap>
    <edgeMap><xCoord>411</xCoord><yCoord>351</yCoord></edgeMap>
    <edgeMap><xCoord>410</xCoord><yCoord>351</yCoord></edgeMap>
    <edgeMap><xCoord>409</xCoord><yCoord>351</yCoord></edgeMap>
    <edgeMap><xCoord>408</xCoord><yCoord>351</yCoord></edgeMap>
    <edgeMap><xCoord>407</xCoord><yCoord>351</yCoord></edgeMap>
    <edgeMap><xCoord>406</xCoord><yCoord>351</yCoord></edgeMap>
    <edgeMap><xCoord>405</xCoord><yCoord>351</yCoord></edgeMap>
    <edgeMap><xCoord>404</xCoord><yCoord>351</yCoord></edgeMap>
    <edgeMap><xCoord>403</xCoord><yCoord>351</yCoord></edgeMap>
    <edgeMap><xCoord>402</xCoord><yCoord>351</yCoord></edgeMap>
    <edgeMap><xCoord>401</xCoord><yCoord>352</yCoord></edgeMap>
    <edgeMap><xCoord>400</xCoord><yCoord>352</yCoord></edgeMap>
    <edgeMap><xCoord>399</xCoord><yCoord>353</yCoord></edgeMap>
   </roi>
   <roi>
    <imageZposition>382.5</imageZposition>
    <imageSOP_UID>1.3.6.1.4.1.14519.5.2.1.6279.6001.267008324884944305688092914710</imageSOP_UID>
    <inclusion>TRUE</inclusion>
    <edgeMap><xCoord>398</xCoord><yCoord>355</yCoord></edgeMap>
    <edgeMap><xCoord>398</xCoord><yCoord>356</yCoord></edgeMap>
    <edgeMap><xCoord>398</xCoord><yCoord>357</yCoord></edgeMap>
    <edgeMap><xCoord>398</xCoord><yCoord>358</yCoord></edgeMap>
    <edgeMap><xCoord>398</xCoord><yCoord>359</yCoord></edgeMap>
    <edgeMap><xCoord>397</xCoord><yCoord>360</yCoord></edgeMap>
    <edgeMap><xCoord>397</xCoord><yCoord>361</yCoord></edgeMap>
    <edgeMap><xCoord>396</xCoord><yCoord>362</yCoord></edgeMap>
    <edgeMap><xCoord>396</xCoord><yCoord>363</yCoord></edgeMap>
    <edgeMap><xCoord>396</xCoord><yCoord>364</yCoord></edgeMap>
    <edgeMap><xCoord>396</xCoord><yCoord>365</yCoord></edgeMap>
    <edgeMap><xCoord>395</xCoord><yCoord>366</yCoord></edgeMap>
    <edgeMap><xCoord>396</xCoord><yCoord>367</yCoord></edgeMap>
    <edgeMap><xCoord>396</xCoord><yCoord>368</yCoord></edgeMap>
    <edgeMap><xCoord>396</xCoord><yCoord>369</yCoord></edgeMap>
    <edgeMap><xCoord>397</xCoord><yCoord>370</yCoord></edgeMap>
    <edgeMap><xCoord>397</xCoord><yCoord>371</yCoord></edgeMap>
    <edgeMap><xCoord>398</xCoord><yCoord>372</yCoord></edgeMap>
    <edgeMap><xCoord>398</xCoord><yCoord>373</yCoord></edgeMap>
    <edgeMap><xCoord>399</xCoord><yCoord>374</yCoord></edgeMap>
    <edgeMap><xCoord>400</xCoord><yCoord>375</yCoord></edgeMap>
    <edgeMap><xCoord>401</xCoord><yCoord>375</yCoord></edgeMap>
    <edgeMap><xCoord>402</xCoord><yCoord>376</yCoord></edgeMap>
    <edgeMap><xCoord>403</xCoord><yCoord>377</yCoord></edgeMap>
    <edgeMap><xCoord>404</xCoord><yCoord>377</yCoord></edgeMap>
    <edgeMap><xCoord>405</xCoord><yCoord>378</yCoord></edgeMap>
    <edgeMap><xCoord>406</xCoord><yCoord>379</yCoord></edgeMap>
    <edgeMap><xCoord>407</xCoord><yCoord>379</yCoord></edgeMap>
    <edgeMap><xCoord>407</xCoord><yCoord>380</yCoord></edgeMap>
    <edgeMap><xCoord>408</xCoord><yCoord>381</yCoord></edgeMap>
    <edgeMap><xCoord>409</xCoord><yCoord>382</yCoord></edgeMap>
    <edgeMap><xCoord>410</xCoord><yCoord>383</yCoord></edgeMap>
    <edgeMap><xCoord>411</xCoord><yCoord>384</yCoord></edgeMap>
    <edgeMap><xCoord>412</xCoord><yCoord>384</yCoord></edgeMap>
    <edgeMap><xCoord>413</xCoord><yCoord>385</yCoord></edgeMap>
    <edgeMap><xCoord>414</xCoord><yCoord>385</yCoord></edgeMap>
    <edgeMap><xCoord>415</xCoord><yCoord>385</yCoord></edgeMap>
    <edgeMap><xCoord>416</xCoord><yCoord>385</yCoord></edgeMap>
    <edgeMap><xCoord>417</xCoord><yCoord>385</yCoord></edgeMap>
    <edgeMap><xCoord>418</xCoord><yCoord>384</yCoord></edgeMap>
    <edgeMap><xCoord>419</xCoord><yCoord>383</yCoord></edgeMap>
    <edgeMap><xCoord>420</xCoord><yCoord>382</yCoord></edgeMap>
    <edgeMap><xCoord>421</xCoord><yCoord>381</yCoord></edgeMap>
    <edgeMap><xCoord>421</xCoord><yCoord>380</yCoord></edgeMap>
    <edgeMap><xCoord>422</xCoord><yCoord>379</yCoord></edgeMap>
    <edgeMap><xCoord>423</xCoord><yCoord>378</yCoord></edgeMap>
    <edgeMap><xCoord>424</xCoord><yCoord>377</yCoord></edgeMap>
    <edgeMap><xCoord>424</xCoord><yCoord>376</yCoord></edgeMap>
    <edgeMap><xCoord>425</xCoord><yCoord>375</yCoord></edgeMap>
    <edgeMap><xCoord>425</xCoord><yCoord>374</yCoord></edgeMap>
    <edgeMap><xCoord>425</xCoord><yCoord>373</yCoord></edgeMap>
    <edgeMap><xCoord>425</xCoord><yCoord>372</yCoord></edgeMap>
    <edgeMap><xCoord>426</xCoord><yCoord>371</yCoord></edgeMap>
    <edgeMap><xCoord>427</xCoord><yCoord>370</yCoord></edgeMap>
    <edgeMap><xCoord>428</xCoord><yCoord>369</yCoord></edgeMap>
    <edgeMap><xCoord>429</xCoord><yCoord>369</yCoord></edgeMap>
    <edgeMap><xCoord>429</xCoord><yCoord>368</yCoord></edgeMap>
    <edgeMap><xCoord>430</xCoord><yCoord>367</yCoord></edgeMap>
    <edgeMap><xCoord>430</xCoord><yCoord>366</yCoord></edgeMap>
    <edgeMap><xCoord>431</xCoord><yCoord>366</yCoord></edgeMap>
    <edgeMap><xCoord>430</xCoord><yCoord>365</yCoord></edgeMap>
    <edgeMap><xCoord>429</xCoord><yCoord>364</yCoord></edgeMap>
    <edgeMap><xCoord>429</xCoord><yCoord>363</yCoord></edgeMap>
    <edgeMap><xCoord>428</xCoord><yCoord>362</yCoord></edgeMap>
    <edgeMap><xCoord>427</xCoord><yCoord>362</yCoord></edgeMap>
    <edgeMap><xCoord>426</xCoord><yCoord>362</yCoord></edgeMap>
    <edgeMap><xCoord>425</xCoord><yCoord>361</yCoord></edgeMap>
    <edgeMap><xCoord>424</xCoord><yCoord>360</yCoord></edgeMap>
    <edgeMap><xCoord>423</xCoord><yCoord>359</yCoord></edgeMap>
    <edgeMap><xCoord>422</xCoord><yCoord>359</yCoord></edgeMap>
    <edgeMap><xCoord>422</xCoord><yCoord>358</yCoord></edgeMap>
    <edgeMap><xCoord>421</xCoord><yCoord>357</yCoord></edgeMap>
    <edgeMap><xCoord>420</xCoord><yCoord>356</yCoord></edgeMap>
    <edgeMap><xCoord>419</xCoord><yCoord>355</yCoord></edgeMap>
    <edgeMap><xCoord>418</xCoord><yCoord>354</yCoord></edgeMap>
    <edgeMap><xCoord>417</xCoord><yCoord>353</yCoord></edgeMap>
    <edgeMap><xCoord>416</xCoord><yCoord>353</yCoord></edgeMap>
    <edgeMap><xCoord>415</xCoord><yCoord>352</yCoord></edgeMap>
    <edgeMap><xCoord>414</xCoord><yCoord>352</yCoord></edgeMap>
    <edgeMap><xCoord>413</xCoord><yCoord>351</yCoord></edgeMap>
    <edgeMap><xCoord>412</xCoord><yCoord>351</yCoord></edgeMap>
    <edgeMap><xCoord>411</xCoord><yCoord>351</yCoord></edgeMap>
    <edgeMap><xCoord>410</xCoord><yCoord>351</yCoord></edgeMap>
    <edgeMap><xCoord>409</xCoord><yCoord>351</yCoord></edgeMap>
    <edgeMap><xCoord>408</xCoord><yCoord>350</yCoord></edgeMap>
    <edgeMap><xCoord>407</xCoord><yCoord>351</yCoord></edgeMap>
    <edgeMap><xCoord>406</xCoord><yCoord>351</yCoord></edgeMap>
    <edgeMap><xCoord>405</xCoord><yCoord>351</yCoord></edgeMap>
    <edgeMap><xCoord>404</xCoord><yCoord>352</yCoord></edgeMap>
    <edgeMap><xCoord>403</xCoord><yCoord>352</yCoord></edgeMap>
    <edgeMap><xCoord>402</xCoord><yCoord>352</yCoord></edgeMap>
    <edgeMap><xCoord>401</xCoord><yCoord>353</yCoord></edgeMap>
    <edgeMap><xCoord>400</xCoord><yCoord>354</yCoord></edgeMap>
    <edgeMap><xCoord>399</xCoord><yCoord>354</yCoord></edgeMap>
    <edgeMap><xCoord>398</xCoord><yCoord>355</yCoord></edgeMap>
   </roi>
   <roi>
    <imageZposition>379.5</imageZposition>
    <imageSOP_UID>1.3.6.1.4.1.14519.5.2.1.6279.6001.216387465483106113986768887302</imageSOP_UID>
    <inclusion>TRUE</inclusion>
    <edgeMap><xCoord>421</xCoord><yCoord>359</yCoord></edgeMap>
    <edgeMap><xCoord>420</xCoord><yCoord>358</yCoord></edgeMap>
    <edgeMap><xCoord>419</xCoord><yCoord>357</yCoord></edgeMap>
    <edgeMap><xCoord>418</xCoord><yCoord>356</yCoord></edgeMap>
    <edgeMap><xCoord>417</xCoord><yCoord>355</yCoord></edgeMap>
    <edgeMap><xCoord>417</xCoord><yCoord>354</yCoord></edgeMap>
    <edgeMap><xCoord>416</xCoord><yCoord>354</yCoord></edgeMap>
    <edgeMap><xCoord>415</xCoord><yCoord>353</yCoord></edgeMap>
    <edgeMap><xCoord>414</xCoord><yCoord>352</yCoord></edgeMap>
    <edgeMap><xCoord>413</xCoord><yCoord>352</yCoord></edgeMap>
    <edgeMap><xCoord>412</xCoord><yCoord>351</yCoord></edgeMap>
    <edgeMap><xCoord>411</xCoord><yCoord>351</yCoord></edgeMap>
    <edgeMap><xCoord>410</xCoord><yCoord>351</yCoord></edgeMap>
    <edgeMap><xCoord>409</xCoord><yCoord>351</yCoord></edgeMap>
    <edgeMap><xCoord>408</xCoord><yCoord>351</yCoord></edgeMap>
    <edgeMap><xCoord>407</xCoord><yCoord>351</yCoord></edgeMap>
    <edgeMap><xCoord>406</xCoord><yCoord>352</yCoord></edgeMap>
    <edgeMap><xCoord>405</xCoord><yCoord>352</yCoord></edgeMap>
    <edgeMap><xCoord>404</xCoord><yCoord>353</yCoord></edgeMap>
    <edgeMap><xCoord>403</xCoord><yCoord>353</yCoord></edgeMap>
    <edgeMap><xCoord>402</xCoord><yCoord>353</yCoord></edgeMap>
    <edgeMap><xCoord>401</xCoord><yCoord>354</yCoord></edgeMap>
    <edgeMap><xCoord>400</xCoord><yCoord>355</yCoord></edgeMap>
    <edgeMap><xCoord>399</xCoord><yCoord>356</yCoord></edgeMap>
    <edgeMap><xCoord>398</xCoord><yCoord>357</yCoord></edgeMap>
    <edgeMap><xCoord>398</xCoord><yCoord>358</yCoord></edgeMap>
    <edgeMap><xCoord>397</xCoord><yCoord>359</yCoord></edgeMap>
    <edgeMap><xCoord>397</xCoord><yCoord>360</yCoord></edgeMap>
    <edgeMap><xCoord>397</xCoord><yCoord>361</yCoord></edgeMap>
    <edgeMap><xCoord>397</xCoord><yCoord>362</yCoord></edgeMap>
    <edgeMap><xCoord>397</xCoord><yCoord>363</yCoord></edgeMap>
    <edgeMap><xCoord>397</xCoord><yCoord>364</yCoord></edgeMap>
    <edgeMap><xCoord>397</xCoord><yCoord>365</yCoord></edgeMap>
    <edgeMap><xCoord>397</xCoord><yCoord>366</yCoord></edgeMap>
    <edgeMap><xCoord>397</xCoord><yCoord>367</yCoord></edgeMap>
    <edgeMap><xCoord>397</xCoord><yCoord>368</yCoord></edgeMap>
    <edgeMap><xCoord>397</xCoord><yCoord>369</yCoord></edgeMap>
    <edgeMap><xCoord>397</xCoord><yCoord>370</yCoord></edgeMap>
    <edgeMap><xCoord>398</xCoord><yCoord>371</yCoord></edgeMap>
    <edgeMap><xCoord>398</xCoord><yCoord>372</yCoord></edgeMap>
    <edgeMap><xCoord>398</xCoord><yCoord>373</yCoord></edgeMap>
    <edgeMap><xCoord>398</xCoord><yCoord>374</yCoord></edgeMap>
    <edgeMap><xCoord>399</xCoord><yCoord>375</yCoord></edgeMap>
    <edgeMap><xCoord>400</xCoord><yCoord>376</yCoord></edgeMap>
    <edgeMap><xCoord>401</xCoord><yCoord>377</yCoord></edgeMap>
    <edgeMap><xCoord>402</xCoord><yCoord>377</yCoord></edgeMap>
    <edgeMap><xCoord>403</xCoord><yCoord>378</yCoord></edgeMap>
    <edgeMap><xCoord>404</xCoord><yCoord>379</yCoord></edgeMap>
    <edgeMap><xCoord>405</xCoord><yCoord>379</yCoord></edgeMap>
    <edgeMap><xCoord>406</xCoord><yCoord>379</yCoord></edgeMap>
    <edgeMap><xCoord>407</xCoord><yCoord>379</yCoord></edgeMap>
    <edgeMap><xCoord>408</xCoord><yCoord>379</yCoord></edgeMap>
    <edgeMap><xCoord>409</xCoord><yCoord>379</yCoord></edgeMap>
    <edgeMap><xCoord>410</xCoord><yCoord>379</yCoord></edgeMap>
    <edgeMap><xCoord>411</xCoord><yCoord>379</yCoord></edgeMap>
    <edgeMap><xCoord>412</xCoord><yCoord>379</yCoord></edgeMap>
    <edgeMap><xCoord>413</xCoord><yCoord>380</yCoord></edgeMap>
    <edgeMap><xCoord>413</xCoord><yCoord>381</yCoord></edgeMap>
    <edgeMap><xCoord>413</xCoord><yCoord>382</yCoord></edgeMap>
    <edgeMap><xCoord>414</xCoord><yCoord>382</yCoord></edgeMap>
    <edgeMap><xCoord>415</xCoord><yCoord>382</yCoord></edgeMap>
    <edgeMap><xCoord>416</xCoord><yCoord>382</yCoord></edgeMap>
    <edgeMap><xCoord>417</xCoord><yCoord>382</yCoord></edgeMap>
    <edgeMap><xCoord>418</xCoord><yCoord>382</yCoord></edgeMap>
    <edgeMap><xCoord>419</xCoord><yCoord>382</yCoord></edgeMap>
    <edgeMap><xCoord>420</xCoord><yCoord>382</yCoord></edgeMap>
    <edgeMap><xCoord>421</xCoord><yCoord>382</yCoord></edgeMap>
    <edgeMap><xCoord>422</xCoord><yCoord>381</yCoord></edgeMap>
    <edgeMap><xCoord>423</xCoord><yCoord>380</yCoord></edgeMap>
    <edgeMap><xCoord>424</xCoord><yCoord>380</yCoord></edgeMap>
    <edgeMap><xCoord>425</xCoord><yCoord>379</yCoord></edgeMap>
    <edgeMap><xCoord>426</xCoord><yCoord>379</yCoord></edgeMap>
    <edgeMap><xCoord>427</xCoord><yCoord>378</yCoord></edgeMap>
    <edgeMap><xCoord>428</xCoord><yCoord>378</yCoord></edgeMap>
    <edgeMap><xCoord>429</xCoord><yCoord>378</yCoord></edgeMap>
    <edgeMap><xCoord>430</xCoord><yCoord>377</yCoord></edgeMap>
    <edgeMap><xCoord>431</xCoord><yCoord>377</yCoord></edgeMap>
    <edgeMap><xCoord>432</xCoord><yCoord>377</yCoord></edgeMap>
    <edgeMap><xCoord>433</xCoord><yCoord>377</yCoord></edgeMap>
    <edgeMap><xCoord>433</xCoord><yCoord>378</yCoord></edgeMap>
    <edgeMap><xCoord>432</xCoord><yCoord>379</yCoord></edgeMap>
    <edgeMap><xCoord>432</xCoord><yCoord>380</yCoord></edgeMap>
    <edgeMap><xCoord>432</xCoord><yCoord>381</yCoord></edgeMap>
    <edgeMap><xCoord>433</xCoord><yCoord>382</yCoord></edgeMap>
    <edgeMap><xCoord>434</xCoord><yCoord>382</yCoord></edgeMap>
    <edgeMap><xCoord>435</xCoord><yCoord>382</yCoord></edgeMap>
    <edgeMap><xCoord>436</xCoord><yCoord>382</yCoord></edgeMap>
    <edgeMap><xCoord>437</xCoord><yCoord>382</yCoord></edgeMap>
    <edgeMap><xCoord>437</xCoord><yCoord>381</yCoord></edgeMap>
    <edgeMap><xCoord>438</xCoord><yCoord>380</yCoord></edgeMap>
    <edgeMap><xCoord>438</xCoord><yCoord>379</yCoord></edgeMap>
    <edgeMap><xCoord>439</xCoord><yCoord>378</yCoord></edgeMap>
    <edgeMap><xCoord>439</xCoord><yCoord>377</yCoord></edgeMap>
    <edgeMap><xCoord>440</xCoord><yCoord>376</yCoord></edgeMap>
    <edgeMap><xCoord>441</xCoord><yCoord>375</yCoord></edgeMap>
    <edgeMap><xCoord>441</xCoord><yCoord>374</yCoord></edgeMap>
    <edgeMap><xCoord>442</xCoord><yCoord>373</yCoord></edgeMap>
    <edgeMap><xCoord>441</xCoord><yCoord>372</yCoord></edgeMap>
    <edgeMap><xCoord>440</xCoord><yCoord>371</yCoord></edgeMap>
    <edgeMap><xCoord>440</xCoord><yCoord>370</yCoord></edgeMap>
    <edgeMap><xCoord>441</xCoord><yCoord>369</yCoord></edgeMap>
    <edgeMap><xCoord>442</xCoord><yCoord>368</yCoord></edgeMap>
    <edgeMap><xCoord>443</xCoord><yCoord>367</yCoord></edgeMap>
    <edgeMap><xCoord>443</xCoord><yCoord>366</yCoord></edgeMap>
    <edgeMap><xCoord>443</xCoord><yCoord>365</yCoord></edgeMap>
    <edgeMap><xCoord>444</xCoord><yCoord>365</yCoord></edgeMap>
    <edgeMap><xCoord>444</xCoord><yCoord>364</yCoord></edgeMap>
    <edgeMap><xCoord>444</xCoord><yCoord>363</yCoord></edgeMap>
    <edgeMap><xCoord>444</xCoord><yCoord>362</yCoord></edgeMap>
    <edgeMap><xCoord>443</xCoord><yCoord>361</yCoord></edgeMap>
    <edgeMap><xCoord>442</xCoord><yCoord>361</yCoord></edgeMap>
    <edgeMap><xCoord>441</xCoord><yCoord>362</yCoord></edgeMap>
    <edgeMap><xCoord>440</xCoord><yCoord>362</yCoord></edgeMap>
    <edgeMap><xCoord>439</xCoord><yCoord>363</yCoord></edgeMap>
    <edgeMap><xCoord>439</xCoord><yCoord>364</yCoord></edgeMap>
    <edgeMap><xCoord>438</xCoord><yCoord>364</yCoord></edgeMap>
    <edgeMap><xCoord>438</xCoord><yCoord>365</yCoord></edgeMap>
    <edgeMap><xCoord>437</xCoord><yCoord>366</yCoord></edgeMap>
    <edgeMap><xCoord>437</xCoord><yCoord>367</yCoord></edgeMap>
    <edgeMap><xCoord>437</xCoord><yCoord>368</yCoord></edgeMap>
    <edgeMap><xCoord>437</xCoord><yCoord>369</yCoord></edgeMap>
    <edgeMap><xCoord>436</xCoord><yCoord>369</yCoord></edgeMap>
    <edgeMap><xCoord>435</xCoord><yCoord>369</yCoord></edgeMap>
    <edgeMap><xCoord>434</xCoord><yCoord>368</yCoord></edgeMap>
    <edgeMap><xCoord>433</xCoord><yCoord>367</yCoord></edgeMap>
    <edgeMap><xCoord>432</xCoord><yCoord>366</yCoord></edgeMap>
    <edgeMap><xCoord>432</xCoord><yCoord>365</yCoord></edgeMap>
    <edgeMap><xCoord>431</xCoord><yCoord>365</yCoord></edgeMap>
    <edgeMap><xCoord>430</xCoord><yCoord>364</yCoord></edgeMap>
    <edgeMap><xCoord>429</xCoord><yCoord>363</yCoord></edgeMap>
    <edgeMap><xCoord>429</xCoord><yCoord>362</yCoord></edgeMap>
    <edgeMap><xCoord>429</xCoord><yCoord>361</yCoord></edgeMap>
    <edgeMap><xCoord>430</xCoord><yCoord>360</yCoord></edgeMap>
    <edgeMap><xCoord>431</xCoord><yCoord>359</yCoord></edgeMap>
    <edgeMap><xCoord>430</xCoord><yCoord>359</yCoord></edgeMap>
    <edgeMap><xCoord>429</xCoord><yCoord>358</yCoord></edgeMap>
    <edgeMap><xCoord>428</xCoord><yCoord>358</yCoord></edgeMap>
    <edgeMap><xCoord>427</xCoord><yCoord>359</yCoord></edgeMap>
    <edgeMap><xCoord>426</xCoord><yCoord>359</yCoord></edgeMap>
    <edgeMap><xCoord>425</xCoord><yCoord>359</yCoord></edgeMap>
    <edgeMap><xCoord>424</xCoord><yCoord>359</yCoord></edgeMap>
    <edgeMap><xCoord>423</xCoord><yCoord>359</yCoord></edgeMap>
    <edgeMap><xCoord>422</xCoord><yCoord>359</yCoord></edgeMap>
    <edgeMap><xCoord>421</xCoord><yCoord>359</yCoord></edgeMap>
   </roi>
   <roi>
    <imageZposition>376.5</imageZposition>
    <imageSOP_UID>1.3.6.1.4.1.14519.5.2.1.6279.6001.824541020350067790376636439223</imageSOP_UID>
    <inclusion>TRUE</inclusion>
    <edgeMap><xCoord>433</xCoord><yCoord>365</yCoord></edgeMap>
    <edgeMap><xCoord>432</xCoord><yCoord>365</yCoord></edgeMap>
    <edgeMap><xCoord>431</xCoord><yCoord>365</yCoord></edgeMap>
    <edgeMap><xCoord>430</xCoord><yCoord>365</yCoord></edgeMap>
    <edgeMap><xCoord>429</xCoord><yCoord>365</yCoord></edgeMap>
    <edgeMap><xCoord>428</xCoord><yCoord>365</yCoord></edgeMap>
    <edgeMap><xCoord>427</xCoord><yCoord>365</yCoord></edgeMap>
    <edgeMap><xCoord>426</xCoord><yCoord>365</yCoord></edgeMap>
    <edgeMap><xCoord>425</xCoord><yCoord>364</yCoord></edgeMap>
    <edgeMap><xCoord>424</xCoord><yCoord>364</yCoord></edgeMap>
    <edgeMap><xCoord>423</xCoord><yCoord>363</yCoord></edgeMap>
    <edgeMap><xCoord>422</xCoord><yCoord>362</yCoord></edgeMap>
    <edgeMap><xCoord>422</xCoord><yCoord>361</yCoord></edgeMap>
    <edgeMap><xCoord>421</xCoord><yCoord>360</yCoord></edgeMap>
    <edgeMap><xCoord>420</xCoord><yCoord>359</yCoord></edgeMap>
    <edgeMap><xCoord>419</xCoord><yCoord>359</yCoord></edgeMap>
    <edgeMap><xCoord>418</xCoord><yCoord>358</yCoord></edgeMap>
    <edgeMap><xCoord>417</xCoord><yCoord>357</yCoord></edgeMap>
    <edgeMap><xCoord>416</xCoord><yCoord>356</yCoord></edgeMap>
    <edgeMap><xCoord>415</xCoord><yCoord>356</yCoord></edgeMap>
    <edgeMap><xCoord>414</xCoord><yCoord>355</yCoord></edgeMap>
    <edgeMap><xCoord>413</xCoord><yCoord>355</yCoord></edgeMap>
    <edgeMap><xCoord>412</xCoord><yCoord>355</yCoord></edgeMap>
    <edgeMap><xCoord>411</xCoord><yCoord>354</yCoord></edgeMap>
    <edgeMap><xCoord>410</xCoord><yCoord>354</yCoord></edgeMap>
    <edgeMap><xCoord>409</xCoord><yCoord>354</yCoord></edgeMap>
    <edgeMap><xCoord>408</xCoord><yCoord>355</yCoord></edgeMap>
    <edgeMap><xCoord>407</xCoord><yCoord>355</yCoord></edgeMap>
    <edgeMap><xCoord>406</xCoord><yCoord>355</yCoord></edgeMap>
    <edgeMap><xCoord>405</xCoord><yCoord>356</yCoord></edgeMap>
    <edgeMap><xCoord>404</xCoord><yCoord>356</yCoord></edgeMap>
    <edgeMap><xCoord>403</xCoord><yCoord>357</yCoord></edgeMap>
    <edgeMap><xCoord>402</xCoord><yCoord>357</yCoord></edgeMap>
    <edgeMap><xCoord>401</xCoord><yCoord>358</yCoord></edgeMap>
    <edgeMap><xCoord>400</xCoord><yCoord>358</yCoord></edgeMap>
    <edgeMap><xCoord>399</xCoord><yCoord>359</yCoord></edgeMap>
    <edgeMap><xCoord>399</xCoord><yCoord>360</yCoord></edgeMap>
    <edgeMap><xCoord>398</xCoord><yCoord>361</yCoord></edgeMap>
    <edgeMap><xCoord>399</xCoord><yCoord>362</yCoord></edgeMap>
    <edgeMap><xCoord>399</xCoord><yCoord>363</yCoord></edgeMap>
    <edgeMap><xCoord>400</xCoord><yCoord>364</yCoord></edgeMap>
    <edgeMap><xCoord>400</xCoord><yCoord>365</yCoord></edgeMap>
    <edgeMap><xCoord>400</xCoord><yCoord>366</yCoord></edgeMap>
    <edgeMap><xCoord>400</xCoord><yCoord>367</yCoord></edgeMap>
    <edgeMap><xCoord>400</xCoord><yCoord>368</yCoord></edgeMap>
    <edgeMap><xCoord>400</xCoord><yCoord>369</yCoord></edgeMap>
    <edgeMap><xCoord>400</xCoord><yCoord>370</yCoord></edgeMap>
    <edgeMap><xCoord>400</xCoord><yCoord>371</yCoord></edgeMap>
    <edgeMap><xCoord>400</xCoord><yCoord>372</yCoord></edgeMap>
    <edgeMap><xCoord>400</xCoord><yCoord>373</yCoord></edgeMap>
    <edgeMap><xCoord>400</xCoord><yCoord>374</yCoord></edgeMap>
    <edgeMap><xCoord>399</xCoord><yCoord>375</yCoord></edgeMap>
    <edgeMap><xCoord>398</xCoord><yCoord>376</yCoord></edgeMap>
    <edgeMap><xCoord>397</xCoord><yCoord>376</yCoord></edgeMap>
    <edgeMap><xCoord>397</xCoord><yCoord>377</yCoord></edgeMap>
    <edgeMap><xCoord>398</xCoord><yCoord>378</yCoord></edgeMap>
    <edgeMap><xCoord>399</xCoord><yCoord>378</yCoord></edgeMap>
    <edgeMap><xCoord>400</xCoord><yCoord>379</yCoord></edgeMap>
    <edgeMap><xCoord>401</xCoord><yCoord>379</yCoord></edgeMap>
    <edgeMap><xCoord>402</xCoord><yCoord>379</yCoord></edgeMap>
    <edgeMap><xCoord>403</xCoord><yCoord>379</yCoord></edgeMap>
    <edgeMap><xCoord>404</xCoord><yCoord>380</yCoord></edgeMap>
    <edgeMap><xCoord>404</xCoord><yCoord>381</yCoord></edgeMap>
    <edgeMap><xCoord>405</xCoord><yCoord>382</yCoord></edgeMap>
    <edgeMap><xCoord>405</xCoord><yCoord>383</yCoord></edgeMap>
    <edgeMap><xCoord>406</xCoord><yCoord>384</yCoord></edgeMap>
    <edgeMap><xCoord>406</xCoord><yCoord>385</yCoord></edgeMap>
    <edgeMap><xCoord>407</xCoord><yCoord>385</yCoord></edgeMap>
    <edgeMap><xCoord>408</xCoord><yCoord>384</yCoord></edgeMap>
    <edgeMap><xCoord>407</xCoord><yCoord>383</yCoord></edgeMap>
    <edgeMap><xCoord>407</xCoord><yCoord>382</yCoord></edgeMap>
    <edgeMap><xCoord>407</xCoord><yCoord>381</yCoord></edgeMap>
    <edgeMap><xCoord>407</xCoord><yCoord>380</yCoord></edgeMap>
    <edgeMap><xCoord>407</xCoord><yCoord>379</yCoord></edgeMap>
    <edgeMap><xCoord>407</xCoord><yCoord>378</yCoord></edgeMap>
    <edgeMap><xCoord>407</xCoord><yCoord>377</yCoord></edgeMap>
    <edgeMap><xCoord>408</xCoord><yCoord>376</yCoord></edgeMap>
    <edgeMap><xCoord>409</xCoord><yCoord>376</yCoord></edgeMap>
    <edgeMap><xCoord>410</xCoord><yCoord>376</yCoord></edgeMap>
    <edgeMap><xCoord>410</xCoord><yCoord>377</yCoord></edgeMap>
    <edgeMap><xCoord>411</xCoord><yCoord>378</yCoord></edgeMap>
    <edgeMap><xCoord>411</xCoord><yCoord>379</yCoord></edgeMap>
    <edgeMap><xCoord>412</xCoord><yCoord>380</yCoord></edgeMap>
    <edgeMap><xCoord>413</xCoord><yCoord>380</yCoord></edgeMap>
    <edgeMap><xCoord>414</xCoord><yCoord>380</yCoord></edgeMap>
    <edgeMap><xCoord>415</xCoord><yCoord>379</yCoord></edgeMap>
    <edgeMap><xCoord>415</xCoord><yCoord>378</yCoord></edgeMap>
    <edgeMap><xCoord>416</xCoord><yCoord>377</yCoord></edgeMap>
    <edgeMap><xCoord>417</xCoord><yCoord>376</yCoord></edgeMap>
    <edgeMap><xCoord>417</xCoord><yCoord>375</yCoord></edgeMap>
    <edgeMap><xCoord>418</xCoord><yCoord>375</yCoord></edgeMap>
    <edgeMap><xCoord>419</xCoord><yCoord>375</yCoord></edgeMap>
    <edgeMap><xCoord>420</xCoord><yCoord>374</yCoord></edgeMap>
    <edgeMap><xCoord>421</xCoord><yCoord>374</yCoord></edgeMap>
    <edgeMap><xCoord>422</xCoord><yCoord>375</yCoord></edgeMap>
    <edgeMap><xCoord>423</xCoord><yCoord>375</yCoord></edgeMap>
    <edgeMap><xCoord>424</xCoord><yCoord>376</yCoord></edgeMap>
    <edgeMap><xCoord>425</xCoord><yCoord>376</yCoord></edgeMap>
    <edgeMap><xCoord>426</xCoord><yCoord>376</yCoord></edgeMap>
    <edgeMap><xCoord>426</xCoord><yCoord>377</yCoord></edgeMap>
    <edgeMap><xCoord>426</xCoord><yCoord>378</yCoord></edgeMap>
    <edgeMap><xCoord>427</xCoord><yCoord>378</yCoord></edgeMap>
    <edgeMap><xCoord>428</xCoord><yCoord>378</yCoord></edgeMap>
    <edgeMap><xCoord>429</xCoord><yCoord>378</yCoord></edgeMap>
    <edgeMap><xCoord>430</xCoord><yCoord>378</yCoord></edgeMap>
    <edgeMap><xCoord>431</xCoord><yCoord>378</yCoord></edgeMap>
    <edgeMap><xCoord>432</xCoord><yCoord>378</yCoord></edgeMap>
    <edgeMap><xCoord>433</xCoord><yCoord>378</yCoord></edgeMap>
    <edgeMap><xCoord>434</xCoord><yCoord>378</yCoord></edgeMap>
    <edgeMap><xCoord>435</xCoord><yCoord>379</yCoord></edgeMap>
    <edgeMap><xCoord>436</xCoord><yCoord>379</yCoord></edgeMap>
    <edgeMap><xCoord>437</xCoord><yCoord>379</yCoord></edgeMap>
    <edgeMap><xCoord>438</xCoord><yCoord>380</yCoord></edgeMap>
    <edgeMap><xCoord>439</xCoord><yCoord>380</yCoord></edgeMap>
    <edgeMap><xCoord>440</xCoord><yCoord>380</yCoord></edgeMap>
    <edgeMap><xCoord>441</xCoord><yCoord>380</yCoord></edgeMap>
    <edgeMap><xCoord>442</xCoord><yCoord>380</yCoord></edgeMap>
    <edgeMap><xCoord>442</xCoord><yCoord>379</yCoord></edgeMap>
    <edgeMap><xCoord>441</xCoord><yCoord>378</yCoord></edgeMap>
    <edgeMap><xCoord>441</xCoord><yCoord>377</yCoord></edgeMap>
    <edgeMap><xCoord>440</xCoord><yCoord>376</yCoord></edgeMap>
    <edgeMap><xCoord>440</xCoord><yCoord>375</yCoord></edgeMap>
    <edgeMap><xCoord>441</xCoord><yCoord>374</yCoord></edgeMap>
    <edgeMap><xCoord>440</xCoord><yCoord>373</yCoord></edgeMap>
    <edgeMap><xCoord>439</xCoord><yCoord>372</yCoord></edgeMap>
    <edgeMap><xCoord>438</xCoord><yCoord>371</yCoord></edgeMap>
    <edgeMap><xCoord>438</xCoord><yCoord>370</yCoord></edgeMap>
    <edgeMap><xCoord>438</xCoord><yCoord>369</yCoord></edgeMap>
    <edgeMap><xCoord>438</xCoord><yCoord>368</yCoord></edgeMap>
    <edgeMap><xCoord>439</xCoord><yCoord>368</yCoord></edgeMap>
    <edgeMap><xCoord>440</xCoord><yCoord>367</yCoord></edgeMap>
    <edgeMap><xCoord>441</xCoord><yCoord>367</yCoord></edgeMap>
    <edgeMap><xCoord>442</xCoord><yCoord>366</yCoord></edgeMap>
    <edgeMap><xCoord>442</xCoord><yCoord>365</yCoord></edgeMap>
    <edgeMap><xCoord>442</xCoord><yCoord>364</yCoord></edgeMap>
    <edgeMap><xCoord>442</xCoord><yCoord>363</yCoord></edgeMap>
    <edgeMap><xCoord>443</xCoord><yCoord>362</yCoord></edgeMap>
    <edgeMap><xCoord>442</xCoord><yCoord>362</yCoord></edgeMap>
    <edgeMap><xCoord>441</xCoord><yCoord>363</yCoord></edgeMap>
    <edgeMap><xCoord>440</xCoord><yCoord>363</yCoord></edgeMap>
    <edgeMap><xCoord>439</xCoord><yCoord>363</yCoord></edgeMap>
    <edgeMap><xCoord>438</xCoord><yCoord>363</yCoord></edgeMap>
    <edgeMap><xCoord>437</xCoord><yCoord>363</yCoord></edgeMap>
    <edgeMap><xCoord>436</xCoord><yCoord>363</yCoord></edgeMap>
    <edgeMap><xCoord>435</xCoord><yCoord>363</yCoord></edgeMap>
    <edgeMap><xCoord>434</xCoord><yCoord>362</yCoord></edgeMap>
    <edgeMap><xCoord>433</xCoord><yCoord>363</yCoord></edgeMap>
    <edgeMap><xCoord>433</xCoord><yCoord>364</yCoord></edgeMap>
    <edgeMap><xCoord>433</xCoord><yCoord>365</yCoord></edgeMap>
   </roi>
   <roi>
    <imageZposition>373.5</imageZposition>
    <imageSOP_UID>1.3.6.1.4.1.14519.5.2.1.6279.6001.215648494496502799564120719179</imageSOP_UID>
    <inclusion>TRUE</inclusion>
    <edgeMap><xCoord>413</xCoord><yCoord>376</yCoord></edgeMap>
    <edgeMap><xCoord>413</xCoord><yCoord>377</yCoord></edgeMap>
    <edgeMap><xCoord>413</xCoord><yCoord>378</yCoord></edgeMap>
    <edgeMap><xCoord>413</xCoord><yCoord>379</yCoord></edgeMap>
    <edgeMap><xCoord>413</xCoord><yCoord>380</yCoord></edgeMap>
    <edgeMap><xCoord>413</xCoord><yCoord>381</yCoord></edgeMap>
    <edgeMap><xCoord>413</xCoord><yCoord>382</yCoord></edgeMap>
    <edgeMap><xCoord>413</xCoord><yCoord>383</yCoord></edgeMap>
    <edgeMap><xCoord>413</xCoord><yCoord>384</yCoord></edgeMap>
    <edgeMap><xCoord>413</xCoord><yCoord>385</yCoord></edgeMap>
    <edgeMap><xCoord>413</xCoord><yCoord>386</yCoord></edgeMap>
    <edgeMap><xCoord>413</xCoord><yCoord>387</yCoord></edgeMap>
    <edgeMap><xCoord>412</xCoord><yCoord>387</yCoord></edgeMap>
    <edgeMap><xCoord>411</xCoord><yCoord>386</yCoord></edgeMap>
    <edgeMap><xCoord>410</xCoord><yCoord>385</yCoord></edgeMap>
    <edgeMap><xCoord>410</xCoord><yCoord>384</yCoord></edgeMap>
    <edgeMap><xCoord>409</xCoord><yCoord>383</yCoord></edgeMap>
    <edgeMap><xCoord>408</xCoord><yCoord>383</yCoord></edgeMap>
    <edgeMap><xCoord>407</xCoord><yCoord>383</yCoord></edgeMap>
    <edgeMap><xCoord>406</xCoord><yCoord>383</yCoord></edgeMap>
    <edgeMap><xCoord>405</xCoord><yCoord>383</yCoord></edgeMap>
    <edgeMap><xCoord>404</xCoord><yCoord>384</yCoord></edgeMap>
    <edgeMap><xCoord>403</xCoord><yCoord>384</yCoord></edgeMap>
    <edgeMap><xCoord>402</xCoord><yCoord>385</yCoord></edgeMap>
    <edgeMap><xCoord>402</xCoord><yCoord>384</yCoord></edgeMap>
    <edgeMap><xCoord>403</xCoord><yCoord>383</yCoord></edgeMap>
    <edgeMap><xCoord>403</xCoord><yCoord>382</yCoord></edgeMap>
    <edgeMap><xCoord>404</xCoord><yCoord>381</yCoord></edgeMap>
    <edgeMap><xCoord>404</xCoord><yCoord>380</yCoord></edgeMap>
    <edgeMap><xCoord>403</xCoord><yCoord>379</yCoord></edgeMap>
    <edgeMap><xCoord>403</xCoord><yCoord>378</yCoord></edgeMap>
    <edgeMap><xCoord>403</xCoord><yCoord>377</yCoord></edgeMap>
    <edgeMap><xCoord>403</xCoord><yCoord>376</yCoord></edgeMap>
    <edgeMap><xCoord>403</xCoord><yCoord>375</yCoord></edgeMap>
    <edgeMap><xCoord>403</xCoord><yCoord>374</yCoord></edgeMap>
    <edgeMap><xCoord>404</xCoord><yCoord>373</yCoord></edgeMap>
    <edgeMap><xCoord>405</xCoord><yCoord>372</yCoord></edgeMap>
    <edgeMap><xCoord>406</xCoord><yCoord>373</yCoord></edgeMap>
    <edgeMap><xCoord>406</xCoord><yCoord>374</yCoord></edgeMap>
    <edgeMap><xCoord>407</xCoord><yCoord>374</yCoord></edgeMap>
    <edgeMap><xCoord>407</xCoord><yCoord>375</yCoord></edgeMap>
    <edgeMap><xCoord>407</xCoord><yCoord>376</yCoord></edgeMap>
    <edgeMap><xCoord>408</xCoord><yCoord>377</yCoord></edgeMap>
    <edgeMap><xCoord>409</xCoord><yCoord>377</yCoord></edgeMap>
    <edgeMap><xCoord>410</xCoord><yCoord>377</yCoord></edgeMap>
    <edgeMap><xCoord>410</xCoord><yCoord>376</yCoord></edgeMap>
    <edgeMap><xCoord>411</xCoord><yCoord>375</yCoord></edgeMap>
    <edgeMap><xCoord>412</xCoord><yCoord>375</yCoord></edgeMap>
    <edgeMap><xCoord>413</xCoord><yCoord>376</yCoord></edgeMap>
   </roi>
  </unblindedReadNodule>
  <unblindedReadNodule>
   <noduleID>22</noduleID>
   <roi>
    <imageZposition>286.5</imageZposition>
    <imageSOP_UID>1.3.6.1.4.1.14519.5.2.1.6279.6001.275813551410417044764754780092</imageSOP_UID>
    <inclusion>TRUE</inclusion>
    <edgeMap><xCoord>106</xCoord><yCoord>304</yCoord></edgeMap>
   </roi>
  </unblindedReadNodule>
  <unblindedReadNodule>
   <noduleID>23</noduleID>
   <roi>
    <imageZposition>286.5</imageZposition>
    <imageSOP_UID>1.3.6.1.4.1.14519.5.2.1.6279.6001.275813551410417044764754780092</imageSOP_UID>
    <inclusion>TRUE</inclusion>
    <edgeMap><xCoord>69</xCoord><yCoord>288</yCoord></edgeMap>
   </roi>
  </unblindedReadNodule>
  <unblindedReadNodule>
   <noduleID>24</noduleID>
   <roi>
    <imageZposition>364.5</imageZposition>
    <imageSOP_UID>1.3.6.1.4.1.14519.5.2.1.6279.6001.217284626165142325298799787183</imageSOP_UID>
    <inclusion>TRUE</inclusion>
    <edgeMap><xCoord>135</xCoord><yCoord>415</yCoord></edgeMap>
   </roi>
  </unblindedReadNodule>
  <nonNodule>
   <nonNoduleID>1</nonNoduleID>
   <imageZposition>370.5</imageZposition>
   <imageSOP_UID>1.3.6.1.4.1.14519.5.2.1.6279.6001.846038575352057586881872754334</imageSOP_UID>
   <locus><xCoord>138</xCoord><yCoord>340</yCoord>
   </locus>
  </nonNodule>
  <nonNodule>
   <nonNoduleID>3</nonNoduleID>
   <imageZposition>424.5</imageZposition>
   <imageSOP_UID>1.3.6.1.4.1.14519.5.2.1.6279.6001.246815755661607803857059998615</imageSOP_UID>
   <locus><xCoord>331</xCoord><yCoord>392</yCoord>
   </locus>
  </nonNodule>
  <nonNodule>
   <nonNoduleID>4</nonNoduleID>
   <imageZposition>355.5</imageZposition>
   <imageSOP_UID>1.3.6.1.4.1.14519.5.2.1.6279.6001.138289421446516305066653116376</imageSOP_UID>
   <locus><xCoord>320</xCoord><yCoord>165</yCoord>
   </locus>
  </nonNodule>
  <nonNodule>
   <nonNoduleID>5</nonNoduleID>
   <imageZposition>373.5</imageZposition>
   <imageSOP_UID>1.3.6.1.4.1.14519.5.2.1.6279.6001.215648494496502799564120719179</imageSOP_UID>
   <locus><xCoord>170</xCoord><yCoord>416</yCoord>
   </locus>
  </nonNodule>
  <nonNodule>
   <nonNoduleID>6</nonNoduleID>
   <imageZposition>370.5</imageZposition>
   <imageSOP_UID>1.3.6.1.4.1.14519.5.2.1.6279.6001.846038575352057586881872754334</imageSOP_UID>
   <locus><xCoord>118</xCoord><yCoord>423</yCoord>
   </locus>
  </nonNodule>
  <nonNodule>
   <nonNoduleID>7</nonNoduleID>
   <imageZposition>430.5</imageZposition>
   <imageSOP_UID>1.3.6.1.4.1.14519.5.2.1.6279.6001.681762735817478453500578344637</imageSOP_UID>
   <locus><xCoord>191</xCoord><yCoord>391</yCoord>
   </locus>
  </nonNodule>
  <nonNodule>
   <nonNoduleID>8</nonNoduleID>
   <imageZposition>385.5</imageZposition>
   <imageSOP_UID>1.3.6.1.4.1.14519.5.2.1.6279.6001.356050981416892813755246737955</imageSOP_UID>
   <locus><xCoord>142</xCoord><yCoord>379</yCoord>
   </locus>
  </nonNodule>
  <nonNodule>
   <nonNoduleID>10</nonNoduleID>
   <imageZposition>433.5</imageZposition>
   <imageSOP_UID>1.3.6.1.4.1.14519.5.2.1.6279.6001.118151158548883339190406173526</imageSOP_UID>
   <locus><xCoord>178</xCoord><yCoord>386</yCoord>
   </locus>
  </nonNodule>
  <nonNodule>
   <nonNoduleID>12</nonNoduleID>
   <imageZposition>406.5</imageZposition>
   <imageSOP_UID>1.3.6.1.4.1.14519.5.2.1.6279.6001.291210163872010078001661728343</imageSOP_UID>
   <locus><xCoord>115</xCoord><yCoord>346</yCoord>
   </locus>
  </nonNodule>
  <nonNodule>
   <nonNoduleID>13</nonNoduleID>
   <imageZposition>391.5</imageZposition>
   <imageSOP_UID>1.3.6.1.4.1.14519.5.2.1.6279.6001.182505645684341101311774941513</imageSOP_UID>
   <locus><xCoord>190</xCoord><yCoord>287</yCoord>
   </locus>
  </nonNodule>
  <nonNodule>
   <nonNoduleID>14</nonNoduleID>
   <imageZposition>391.5</imageZposition>
   <imageSOP_UID>1.3.6.1.4.1.14519.5.2.1.6279.6001.182505645684341101311774941513</imageSOP_UID>
   <locus><xCoord>99</xCoord><yCoord>358</yCoord>
   </locus>
  </nonNodule>
  <nonNodule>
   <nonNoduleID>15</nonNoduleID>
   <imageZposition>283.5</imageZposition>
   <imageSOP_UID>1.3.6.1.4.1.14519.5.2.1.6279.6001.114110873102281699293100746260</imageSOP_UID>
   <locus><xCoord>89</xCoord><yCoord>301</yCoord>
   </locus>
  </nonNodule>
  <nonNodule>
   <nonNoduleID>17</nonNoduleID>
   <imageZposition>433.5</imageZposition>
   <imageSOP_UID>1.3.6.1.4.1.14519.5.2.1.6279.6001.118151158548883339190406173526</imageSOP_UID>
   <locus><xCoord>347</xCoord><yCoord>365</yCoord>
   </locus>
  </nonNodule>
  <nonNodule>
   <nonNoduleID>18</nonNoduleID>
   <imageZposition>355.5</imageZposition>
   <imageSOP_UID>1.3.6.1.4.1.14519.5.2.1.6279.6001.138289421446516305066653116376</imageSOP_UID>
   <locus><xCoord>319</xCoord><yCoord>182</yCoord>
   </locus>
  </nonNodule>
  <nonNodule>
   <nonNoduleID>19</nonNoduleID>
   <imageZposition>268.5</imageZposition>
   <imageSOP_UID>1.3.6.1.4.1.14519.5.2.1.6279.6001.984800846301920041041448068014</imageSOP_UID>
   <locus><xCoord>380</xCoord><yCoord>218</yCoord>
   </locus>
  </nonNodule>
  <nonNodule>
   <nonNoduleID>20</nonNoduleID>
   <imageZposition>394.5</imageZposition>
   <imageSOP_UID>1.3.6.1.4.1.14519.5.2.1.6279.6001.157384053206823565048935109686</imageSOP_UID>
   <locus><xCoord>171</xCoord><yCoord>378</yCoord>
   </locus>
  </nonNodule>
 </readingSession>
 <readingSession>
  <annotationVersion>3.12</annotationVersion>
  <servicingRadiologistID>anonymous</servicingRadiologistID>
  <unblindedReadNodule>
   <noduleID>12271</noduleID>
   <characteristics>
    <subtlety>5</subtlety>
    <internalStructure>1</internalStructure>
    <calcification>6</calcification>
    <sphericity>3</sphericity>
    <margin>4</margin>
    <lobulation>1</lobulation>
    <spiculation>2</spiculation>
    <texture>5</texture>
    <malignancy>2</malignancy>
   </characteristics>
   <roi>
    <imageZposition>388.5</imageZposition>
    <imageSOP_UID>1.3.6.1.4.1.14519.5.2.1.6279.6001.269878493606652389476351434699</imageSOP_UID>
    <inclusion>TRUE</inclusion>
    <edgeMap><xCoord>413</xCoord><yCoord>379</yCoord></edgeMap>
    <edgeMap><xCoord>413</xCoord><yCoord>378</yCoord></edgeMap>
    <edgeMap><xCoord>414</xCoord><yCoord>377</yCoord></edgeMap>
    <edgeMap><xCoord>413</xCoord><yCoord>376</yCoord></edgeMap>
    <edgeMap><xCoord>413</xCoord><yCoord>375</yCoord></edgeMap>
    <edgeMap><xCoord>414</xCoord><yCoord>374</yCoord></edgeMap>
    <edgeMap><xCoord>415</xCoord><yCoord>373</yCoord></edgeMap>
    <edgeMap><xCoord>416</xCoord><yCoord>373</yCoord></edgeMap>
    <edgeMap><xCoord>417</xCoord><yCoord>372</yCoord></edgeMap>
    <edgeMap><xCoord>418</xCoord><yCoord>371</yCoord></edgeMap>
    <edgeMap><xCoord>419</xCoord><yCoord>371</yCoord></edgeMap>
    <edgeMap><xCoord>420</xCoord><yCoord>370</yCoord></edgeMap>
    <edgeMap><xCoord>420</xCoord><yCoord>369</yCoord></edgeMap>
    <edgeMap><xCoord>421</xCoord><yCoord>368</yCoord></edgeMap>
    <edgeMap><xCoord>421</xCoord><yCoord>367</yCoord></edgeMap>
    <edgeMap><xCoord>421</xCoord><yCoord>366</yCoord></edgeMap>
    <edgeMap><xCoord>422</xCoord><yCoord>365</yCoord></edgeMap>
    <edgeMap><xCoord>422</xCoord><yCoord>364</yCoord></edgeMap>
    <edgeMap><xCoord>422</xCoord><yCoord>363</yCoord></edgeMap>
    <edgeMap><xCoord>422</xCoord><yCoord>362</yCoord></edgeMap>
    <edgeMap><xCoord>422</xCoord><yCoord>361</yCoord></edgeMap>
    <edgeMap><xCoord>422</xCoord><yCoord>360</yCoord></edgeMap>
    <edgeMap><xCoord>421</xCoord><yCoord>359</yCoord></edgeMap>
    <edgeMap><xCoord>420</xCoord><yCoord>358</yCoord></edgeMap>
    <edgeMap><xCoord>420</xCoord><yCoord>357</yCoord></edgeMap>
    <edgeMap><xCoord>420</xCoord><yCoord>356</yCoord></edgeMap>
    <edgeMap><xCoord>419</xCoord><yCoord>356</yCoord></edgeMap>
    <edgeMap><xCoord>418</xCoord><yCoord>355</yCoord></edgeMap>
    <edgeMap><xCoord>418</xCoord><yCoord>354</yCoord></edgeMap>
    <edgeMap><xCoord>417</xCoord><yCoord>354</yCoord></edgeMap>
    <edgeMap><xCoord>416</xCoord><yCoord>354</yCoord></edgeMap>
    <edgeMap><xCoord>415</xCoord><yCoord>354</yCoord></edgeMap>
    <edgeMap><xCoord>414</xCoord><yCoord>354</yCoord></edgeMap>
    <edgeMap><xCoord>413</xCoord><yCoord>354</yCoord></edgeMap>
    <edgeMap><xCoord>412</xCoord><yCoord>354</yCoord></edgeMap>
    <edgeMap><xCoord>411</xCoord><yCoord>353</yCoord></edgeMap>
    <edgeMap><xCoord>410</xCoord><yCoord>353</yCoord></edgeMap>
    <edgeMap><xCoord>409</xCoord><yCoord>353</yCoord></edgeMap>
    <edgeMap><xCoord>408</xCoord><yCoord>353</yCoord></edgeMap>
    <edgeMap><xCoord>407</xCoord><yCoord>353</yCoord></edgeMap>
    <edgeMap><xCoord>406</xCoord><yCoord>354</yCoord></edgeMap>
    <edgeMap><xCoord>405</xCoord><yCoord>354</yCoord></edgeMap>
    <edgeMap><xCoord>404</xCoord><yCoord>355</yCoord></edgeMap>
    <edgeMap><xCoord>403</xCoord><yCoord>355</yCoord></edgeMap>
    <edgeMap><xCoord>402</xCoord><yCoord>356</yCoord></edgeMap>
    <edgeMap><xCoord>401</xCoord><yCoord>357</yCoord></edgeMap>
    <edgeMap><xCoord>401</xCoord><yCoord>358</yCoord></edgeMap>
    <edgeMap><xCoord>400</xCoord><yCoord>359</yCoord></edgeMap>
    <edgeMap><xCoord>400</xCoord><yCoord>360</yCoord></edgeMap>
    <edgeMap><xCoord>399</xCoord><yCoord>361</yCoord></edgeMap>
    <edgeMap><xCoord>399</xCoord><yCoord>362</yCoord></edgeMap>
    <edgeMap><xCoord>398</xCoord><yCoord>363</yCoord></edgeMap>
    <edgeMap><xCoord>399</xCoord><yCoord>364</yCoord></edgeMap>
    <edgeMap><xCoord>399</xCoord><yCoord>365</yCoord></edgeMap>
    <edgeMap><xCoord>400</xCoord><yCoord>366</yCoord></edgeMap>
    <edgeMap><xCoord>400</xCoord><yCoord>367</yCoord></edgeMap>
    <edgeMap><xCoord>400</xCoord><yCoord>368</yCoord></edgeMap>
    <edgeMap><xCoord>400</xCoord><yCoord>369</yCoord></edgeMap>
    <edgeMap><xCoord>400</xCoord><yCoord>370</yCoord></edgeMap>
    <edgeMap><xCoord>400</xCoord><yCoord>371</yCoord></edgeMap>
    <edgeMap><xCoord>400</xCoord><yCoord>372</yCoord></edgeMap>
    <edgeMap><xCoord>401</xCoord><yCoord>372</yCoord></edgeMap>
    <edgeMap><xCoord>402</xCoord><yCoord>372</yCoord></edgeMap>
    <edgeMap><xCoord>403</xCoord><yCoord>373</yCoord></edgeMap>
    <edgeMap><xCoord>403</xCoord><yCoord>374</yCoord></edgeMap>
    <edgeMap><xCoord>403</xCoord><yCoord>375</yCoord></edgeMap>
    <edgeMap><xCoord>404</xCoord><yCoord>375</yCoord></edgeMap>
    <edgeMap><xCoord>405</xCoord><yCoord>376</yCoord></edgeMap>
    <edgeMap><xCoord>406</xCoord><yCoord>377</yCoord></edgeMap>
    <edgeMap><xCoord>407</xCoord><yCoord>378</yCoord></edgeMap>
    <edgeMap><xCoord>408</xCoord><yCoord>378</yCoord></edgeMap>
    <edgeMap><xCoord>409</xCoord><yCoord>378</yCoord></edgeMap>
    <edgeMap><xCoord>410</xCoord><yCoord>379</yCoord></edgeMap>
    <edgeMap><xCoord>411</xCoord><yCoord>379</yCoord></edgeMap>
    <edgeMap><xCoord>412</xCoord><yCoord>379</yCoord></edgeMap>
    <edgeMap><xCoord>413</xCoord><yCoord>379</yCoord></edgeMap>
   </roi>
   <roi>
    <imageZposition>385.5</imageZposition>
    <imageSOP_UID>1.3.6.1.4.1.14519.5.2.1.6279.6001.356050981416892813755246737955</imageSOP_UID>
    <inclusion>TRUE</inclusion>
    <edgeMap><xCoord>417</xCoord><yCoord>381</yCoord></edgeMap>
    <edgeMap><xCoord>418</xCoord><yCoord>380</yCoord></edgeMap>
    <edgeMap><xCoord>418</xCoord><yCoord>379</yCoord></edgeMap>
    <edgeMap><xCoord>418</xCoord><yCoord>378</yCoord></edgeMap>
    <edgeMap><xCoord>417</xCoord><yCoord>377</yCoord></edgeMap>
    <edgeMap><xCoord>417</xCoord><yCoord>376</yCoord></edgeMap>
    <edgeMap><xCoord>417</xCoord><yCoord>375</yCoord></edgeMap>
    <edgeMap><xCoord>418</xCoord><yCoord>374</yCoord></edgeMap>
    <edgeMap><xCoord>419</xCoord><yCoord>373</yCoord></edgeMap>
    <edgeMap><xCoord>420</xCoord><yCoord>372</yCoord></edgeMap>
    <edgeMap><xCoord>421</xCoord><yCoord>372</yCoord></edgeMap>
    <edgeMap><xCoord>422</xCoord><yCoord>371</yCoord></edgeMap>
    <edgeMap><xCoord>422</xCoord><yCoord>370</yCoord></edgeMap>
    <edgeMap><xCoord>423</xCoord><yCoord>369</yCoord></edgeMap>
    <edgeMap><xCoord>424</xCoord><yCoord>368</yCoord></edgeMap>
    <edgeMap><xCoord>424</xCoord><yCoord>367</yCoord></edgeMap>
    <edgeMap><xCoord>424</xCoord><yCoord>366</yCoord></edgeMap>
    <edgeMap><xCoord>424</xCoord><yCoord>365</yCoord></edgeMap>
    <edgeMap><xCoord>423</xCoord><yCoord>364</yCoord></edgeMap>
    <edgeMap><xCoord>423</xCoord><yCoord>363</yCoord></edgeMap>
    <edgeMap><xCoord>422</xCoord><yCoord>362</yCoord></edgeMap>
    <edgeMap><xCoord>422</xCoord><yCoord>361</yCoord></edgeMap>
    <edgeMap><xCoord>422</xCoord><yCoord>360</yCoord></edgeMap>
    <edgeMap><xCoord>422</xCoord><yCoord>359</yCoord></edgeMap>
    <edgeMap><xCoord>421</xCoord><yCoord>359</yCoord></edgeMap>
    <edgeMap><xCoord>420</xCoord><yCoord>358</yCoord></edgeMap>
    <edgeMap><xCoord>419</xCoord><yCoord>357</yCoord></edgeMap>
    <edgeMap><xCoord>418</xCoord><yCoord>356</yCoord></edgeMap>
    <edgeMap><xCoord>417</xCoord><yCoord>355</yCoord></edgeMap>
    <edgeMap><xCoord>416</xCoord><yCoord>355</yCoord></edgeMap>
    <edgeMap><xCoord>415</xCoord><yCoord>354</yCoord></edgeMap>
    <edgeMap><xCoord>414</xCoord><yCoord>354</yCoord></edgeMap>
    <edgeMap><xCoord>413</xCoord><yCoord>354</yCoord></edgeMap>
    <edgeMap><xCoord>412</xCoord><yCoord>353</yCoord></edgeMap>
    <edgeMap><xCoord>411</xCoord><yCoord>353</yCoord></edgeMap>
    <edgeMap><xCoord>410</xCoord><yCoord>353</yCoord></edgeMap>
    <edgeMap><xCoord>409</xCoord><yCoord>353</yCoord></edgeMap>
    <edgeMap><xCoord>408</xCoord><yCoord>353</yCoord></edgeMap>
    <edgeMap><xCoord>407</xCoord><yCoord>353</yCoord></edgeMap>
    <edgeMap><xCoord>406</xCoord><yCoord>353</yCoord></edgeMap>
    <edgeMap><xCoord>405</xCoord><yCoord>353</yCoord></edgeMap>
    <edgeMap><xCoord>404</xCoord><yCoord>353</yCoord></edgeMap>
    <edgeMap><xCoord>403</xCoord><yCoord>352</yCoord></edgeMap>
    <edgeMap><xCoord>402</xCoord><yCoord>352</yCoord></edgeMap>
    <edgeMap><xCoord>401</xCoord><yCoord>353</yCoord></edgeMap>
    <edgeMap><xCoord>401</xCoord><yCoord>354</yCoord></edgeMap>
    <edgeMap><xCoord>400</xCoord><yCoord>355</yCoord></edgeMap>
    <edgeMap><xCoord>400</xCoord><yCoord>356</yCoord></edgeMap>
    <edgeMap><xCoord>400</xCoord><yCoord>357</yCoord></edgeMap>
    <edgeMap><xCoord>399</xCoord><yCoord>358</yCoord></edgeMap>
    <edgeMap><xCoord>399</xCoord><yCoord>359</yCoord></edgeMap>
    <edgeMap><xCoord>399</xCoord><yCoord>360</yCoord></edgeMap>
    <edgeMap><xCoord>399</xCoord><yCoord>361</yCoord></edgeMap>
    <edgeMap><xCoord>399</xCoord><yCoord>362</yCoord></edgeMap>
    <edgeMap><xCoord>399</xCoord><yCoord>363</yCoord></edgeMap>
    <edgeMap><xCoord>398</xCoord><yCoord>364</yCoord></edgeMap>
    <edgeMap><xCoord>398</xCoord><yCoord>365</yCoord></edgeMap>
    <edgeMap><xCoord>398</xCoord><yCoord>366</yCoord></edgeMap>
    <edgeMap><xCoord>398</xCoord><yCoord>367</yCoord></edgeMap>
    <edgeMap><xCoord>399</xCoord><yCoord>368</yCoord></edgeMap>
    <edgeMap><xCoord>399</xCoord><yCoord>369</yCoord></edgeMap>
    <edgeMap><xCoord>400</xCoord><yCoord>370</yCoord></edgeMap>
    <edgeMap><xCoord>400</xCoord><yCoord>371</yCoord></edgeMap>
    <edgeMap><xCoord>401</xCoord><yCoord>372</yCoord></edgeMap>
    <edgeMap><xCoord>401</xCoord><yCoord>373</yCoord></edgeMap>
    <edgeMap><xCoord>402</xCoord><yCoord>374</yCoord></edgeMap>
    <edgeMap><xCoord>403</xCoord><yCoord>375</yCoord></edgeMap>
    <edgeMap><xCoord>404</xCoord><yCoord>375</yCoord></edgeMap>
    <edgeMap><xCoord>405</xCoord><yCoord>376</yCoord></edgeMap>
    <edgeMap><xCoord>406</xCoord><yCoord>377</yCoord></edgeMap>
    <edgeMap><xCoord>407</xCoord><yCoord>378</yCoord></edgeMap>
    <edgeMap><xCoord>408</xCoord><yCoord>379</yCoord></edgeMap>
    <edgeMap><xCoord>409</xCoord><yCoord>380</yCoord></edgeMap>
    <edgeMap><xCoord>410</xCoord><yCoord>380</yCoord></edgeMap>
    <edgeMap><xCoord>411</xCoord><yCoord>381</yCoord></edgeMap>
    <edgeMap><xCoord>412</xCoord><yCoord>381</yCoord></edgeMap>
    <edgeMap><xCoord>413</xCoord><yCoord>381</yCoord></edgeMap>
    <edgeMap><xCoord>414</xCoord><yCoord>381</yCoord></edgeMap>
    <edgeMap><xCoord>415</xCoord><yCoord>381</yCoord></edgeMap>
    <edgeMap><xCoord>416</xCoord><yCoord>381</yCoord></edgeMap>
    <edgeMap><xCoord>417</xCoord><yCoord>381</yCoord></edgeMap>
   </roi>
   <roi>
    <imageZposition>382.5</imageZposition>
    <imageSOP_UID>1.3.6.1.4.1.14519.5.2.1.6279.6001.267008324884944305688092914710</imageSOP_UID>
    <inclusion>TRUE</inclusion>
    <edgeMap><xCoord>415</xCoord><yCoord>386</yCoord></edgeMap>
    <edgeMap><xCoord>416</xCoord><yCoord>385</yCoord></edgeMap>
    <edgeMap><xCoord>417</xCoord><yCoord>385</yCoord></edgeMap>
    <edgeMap><xCoord>418</xCoord><yCoord>384</yCoord></edgeMap>
    <edgeMap><xCoord>419</xCoord><yCoord>383</yCoord></edgeMap>
    <edgeMap><xCoord>420</xCoord><yCoord>383</yCoord></edgeMap>
    <edgeMap><xCoord>421</xCoord><yCoord>382</yCoord></edgeMap>
    <edgeMap><xCoord>422</xCoord><yCoord>381</yCoord></edgeMap>
    <edgeMap><xCoord>422</xCoord><yCoord>380</yCoord></edgeMap>
    <edgeMap><xCoord>423</xCoord><yCoord>379</yCoord></edgeMap>
    <edgeMap><xCoord>423</xCoord><yCoord>378</yCoord></edgeMap>
    <edgeMap><xCoord>424</xCoord><yCoord>377</yCoord></edgeMap>
    <edgeMap><xCoord>425</xCoord><yCoord>376</yCoord></edgeMap>
    <edgeMap><xCoord>426</xCoord><yCoord>375</yCoord></edgeMap>
    <edgeMap><xCoord>427</xCoord><yCoord>374</yCoord></edgeMap>
    <edgeMap><xCoord>428</xCoord><yCoord>373</yCoord></edgeMap>
    <edgeMap><xCoord>429</xCoord><yCoord>372</yCoord></edgeMap>
    <edgeMap><xCoord>430</xCoord><yCoord>371</yCoord></edgeMap>
    <edgeMap><xCoord>430</xCoord><yCoord>370</yCoord></edgeMap>
    <edgeMap><xCoord>431</xCoord><yCoord>369</yCoord></edgeMap>
    <edgeMap><xCoord>431</xCoord><yCoord>368</yCoord></edgeMap>
    <edgeMap><xCoord>432</xCoord><yCoord>367</yCoord></edgeMap>
    <edgeMap><xCoord>432</xCoord><yCoord>366</yCoord></edgeMap>
    <edgeMap><xCoord>432</xCoord><yCoord>365</yCoord></edgeMap>
    <edgeMap><xCoord>431</xCoord><yCoord>364</yCoord></edgeMap>
    <edgeMap><xCoord>431</xCoord><yCoord>363</yCoord></edgeMap>
    <edgeMap><xCoord>431</xCoord><yCoord>362</yCoord></edgeMap>
    <edgeMap><xCoord>431</xCoord><yCoord>361</yCoord></edgeMap>
    <edgeMap><xCoord>430</xCoord><yCoord>360</yCoord></edgeMap>
    <edgeMap><xCoord>429</xCoord><yCoord>361</yCoord></edgeMap>
    <edgeMap><xCoord>428</xCoord><yCoord>361</yCoord></edgeMap>
    <edgeMap><xCoord>427</xCoord><yCoord>361</yCoord></edgeMap>
    <edgeMap><xCoord>426</xCoord><yCoord>361</yCoord></edgeMap>
    <edgeMap><xCoord>425</xCoord><yCoord>360</yCoord></edgeMap>
    <edgeMap><xCoord>424</xCoord><yCoord>359</yCoord></edgeMap>
    <edgeMap><xCoord>423</xCoord><yCoord>358</yCoord></edgeMap>
    <edgeMap><xCoord>422</xCoord><yCoord>357</yCoord></edgeMap>
    <edgeMap><xCoord>421</xCoord><yCoord>356</yCoord></edgeMap>
    <edgeMap><xCoord>420</xCoord><yCoord>355</yCoord></edgeMap>
    <edgeMap><xCoord>419</xCoord><yCoord>355</yCoord></edgeMap>
    <edgeMap><xCoord>418</xCoord><yCoord>354</yCoord></edgeMap>
    <edgeMap><xCoord>417</xCoord><yCoord>353</yCoord></edgeMap>
    <edgeMap><xCoord>416</xCoord><yCoord>353</yCoord></edgeMap>
    <edgeMap><xCoord>415</xCoord><yCoord>352</yCoord></edgeMap>
    <edgeMap><xCoord>414</xCoord><yCoord>352</yCoord></edgeMap>
    <edgeMap><xCoord>413</xCoord><yCoord>351</yCoord></edgeMap>
    <edgeMap><xCoord>412</xCoord><yCoord>351</yCoord></edgeMap>
    <edgeMap><xCoord>411</xCoord><yCoord>350</yCoord></edgeMap>
    <edgeMap><xCoord>410</xCoord><yCoord>350</yCoord></edgeMap>
    <edgeMap><xCoord>409</xCoord><yCoord>350</yCoord></edgeMap>
    <edgeMap><xCoord>408</xCoord><yCoord>350</yCoord></edgeMap>
    <edgeMap><xCoord>407</xCoord><yCoord>351</yCoord></edgeMap>
    <edgeMap><xCoord>406</xCoord><yCoord>351</yCoord></edgeMap>
    <edgeMap><xCoord>405</xCoord><yCoord>351</yCoord></edgeMap>
    <edgeMap><xCoord>404</xCoord><yCoord>351</yCoord></edgeMap>
    <edgeMap><xCoord>403</xCoord><yCoord>351</yCoord></edgeMap>
    <edgeMap><xCoord>402</xCoord><yCoord>352</yCoord></edgeMap>
    <edgeMap><xCoord>401</xCoord><yCoord>352</yCoord></edgeMap>
    <edgeMap><xCoord>400</xCoord><yCoord>353</yCoord></edgeMap>
    <edgeMap><xCoord>399</xCoord><yCoord>354</yCoord></edgeMap>
    <edgeMap><xCoord>399</xCoord><yCoord>355</yCoord></edgeMap>
    <edgeMap><xCoord>398</xCoord><yCoord>356</yCoord></edgeMap>
    <edgeMap><xCoord>398</xCoord><yCoord>357</yCoord></edgeMap>
    <edgeMap><xCoord>397</xCoord><yCoord>358</yCoord></edgeMap>
    <edgeMap><xCoord>397</xCoord><yCoord>359</yCoord></edgeMap>
    <edgeMap><xCoord>397</xCoord><yCoord>360</yCoord></edgeMap>
    <edgeMap><xCoord>396</xCoord><yCoord>361</yCoord></edgeMap>
    <edgeMap><xCoord>396</xCoord><yCoord>362</yCoord></edgeMap>
    <edgeMap><xCoord>396</xCoord><yCoord>363</yCoord></edgeMap>
    <edgeMap><xCoord>395</xCoord><yCoord>364</yCoord></edgeMap>
    <edgeMap><xCoord>395</xCoord><yCoord>365</yCoord></edgeMap>
    <edgeMap><xCoord>395</xCoord><yCoord>366</yCoord></edgeMap>
    <edgeMap><xCoord>395</xCoord><yCoord>367</yCoord></edgeMap>
    <edgeMap><xCoord>396</xCoord><yCoord>368</yCoord></edgeMap>
    <edgeMap><xCoord>396</xCoord><yCoord>369</yCoord></edgeMap>
    <edgeMap><xCoord>396</xCoord><yCoord>370</yCoord></edgeMap>
    <edgeMap><xCoord>397</xCoord><yCoord>371</yCoord></edgeMap>
    <edgeMap><xCoord>398</xCoord><yCoord>372</yCoord></edgeMap>
    <edgeMap><xCoord>398</xCoord><yCoord>373</yCoord></edgeMap>
    <edgeMap><xCoord>399</xCoord><yCoord>374</yCoord></edgeMap>
    <edgeMap><xCoord>400</xCoord><yCoord>375</yCoord></edgeMap>
    <edgeMap><xCoord>401</xCoord><yCoord>376</yCoord></edgeMap>
    <edgeMap><xCoord>402</xCoord><yCoord>377</yCoord></edgeMap>
    <edgeMap><xCoord>403</xCoord><yCoord>378</yCoord></edgeMap>
    <edgeMap><xCoord>404</xCoord><yCoord>378</yCoord></edgeMap>
    <edgeMap><xCoord>405</xCoord><yCoord>379</yCoord></edgeMap>
    <edgeMap><xCoord>406</xCoord><yCoord>379</yCoord></edgeMap>
    <edgeMap><xCoord>407</xCoord><yCoord>380</yCoord></edgeMap>
    <edgeMap><xCoord>408</xCoord><yCoord>381</yCoord></edgeMap>
    <edgeMap><xCoord>408</xCoord><yCoord>382</yCoord></edgeMap>
    <edgeMap><xCoord>409</xCoord><yCoord>383</yCoord></edgeMap>
    <edgeMap><xCoord>410</xCoord><yCoord>384</yCoord></edgeMap>
    <edgeMap><xCoord>411</xCoord><yCoord>385</yCoord></edgeMap>
    <edgeMap><xCoord>412</xCoord><yCoord>385</yCoord></edgeMap>
    <edgeMap><xCoord>413</xCoord><yCoord>386</yCoord></edgeMap>
    <edgeMap><xCoord>414</xCoord><yCoord>386</yCoord></edgeMap>
    <edgeMap><xCoord>415</xCoord><yCoord>386</yCoord></edgeMap>
   </roi>
   <roi>
    <imageZposition>379.5</imageZposition>
    <imageSOP_UID>1.3.6.1.4.1.14519.5.2.1.6279.6001.216387465483106113986768887302</imageSOP_UID>
    <inclusion>TRUE</inclusion>
    <edgeMap><xCoord>408</xCoord><yCoord>386</yCoord></edgeMap>
    <edgeMap><xCoord>409</xCoord><yCoord>385</yCoord></edgeMap>
    <edgeMap><xCoord>410</xCoord><yCoord>384</yCoord></edgeMap>
    <edgeMap><xCoord>411</xCoord><yCoord>383</yCoord></edgeMap>
    <edgeMap><xCoord>412</xCoord><yCoord>383</yCoord></edgeMap>
    <edgeMap><xCoord>413</xCoord><yCoord>383</yCoord></edgeMap>
    <edgeMap><xCoord>414</xCoord><yCoord>384</yCoord></edgeMap>
    <edgeMap><xCoord>415</xCoord><yCoord>384</yCoord></edgeMap>
    <edgeMap><xCoord>416</xCoord><yCoord>384</yCoord></edgeMap>
    <edgeMap><xCoord>417</xCoord><yCoord>384</yCoord></edgeMap>
    <edgeMap><xCoord>418</xCoord><yCoord>383</yCoord></edgeMap>
    <edgeMap><xCoord>419</xCoord><yCoord>383</yCoord></edgeMap>
    <edgeMap><xCoord>420</xCoord><yCoord>383</yCoord></edgeMap>
    <edgeMap><xCoord>421</xCoord><yCoord>384</yCoord></edgeMap>
    <edgeMap><xCoord>422</xCoord><yCoord>384</yCoord></edgeMap>
    <edgeMap><xCoord>423</xCoord><yCoord>383</yCoord></edgeMap>
    <edgeMap><xCoord>424</xCoord><yCoord>382</yCoord></edgeMap>
    <edgeMap><xCoord>425</xCoord><yCoord>381</yCoord></edgeMap>
    <edgeMap><xCoord>426</xCoord><yCoord>380</yCoord></edgeMap>
    <edgeMap><xCoord>427</xCoord><yCoord>380</yCoord></edgeMap>
    <edgeMap><xCoord>428</xCoord><yCoord>380</yCoord></edgeMap>
    <edgeMap><xCoord>429</xCoord><yCoord>380</yCoord></edgeMap>
    <edgeMap><xCoord>430</xCoord><yCoord>381</yCoord></edgeMap>
    <edgeMap><xCoord>431</xCoord><yCoord>382</yCoord></edgeMap>
    <edgeMap><xCoord>432</xCoord><yCoord>383</yCoord></edgeMap>
    <edgeMap><xCoord>433</xCoord><yCoord>383</yCoord></edgeMap>
    <edgeMap><xCoord>434</xCoord><yCoord>384</yCoord></edgeMap>
    <edgeMap><xCoord>435</xCoord><yCoord>383</yCoord></edgeMap>
    <edgeMap><xCoord>436</xCoord><yCoord>382</yCoord></edgeMap>
    <edgeMap><xCoord>437</xCoord><yCoord>381</yCoord></edgeMap>
    <edgeMap><xCoord>438</xCoord><yCoord>380</yCoord></edgeMap>
    <edgeMap><xCoord>439</xCoord><yCoord>379</yCoord></edgeMap>
    <edgeMap><xCoord>440</xCoord><yCoord>378</yCoord></edgeMap>
    <edgeMap><xCoord>440</xCoord><yCoord>377</yCoord></edgeMap>
    <edgeMap><xCoord>441</xCoord><yCoord>376</yCoord></edgeMap>
    <edgeMap><xCoord>442</xCoord><yCoord>375</yCoord></edgeMap>
    <edgeMap><xCoord>442</xCoord><yCoord>374</yCoord></edgeMap>
    <edgeMap><xCoord>442</xCoord><yCoord>373</yCoord></edgeMap>
    <edgeMap><xCoord>442</xCoord><yCoord>372</yCoord></edgeMap>
    <edgeMap><xCoord>441</xCoord><yCoord>371</yCoord></edgeMap>
    <edgeMap><xCoord>440</xCoord><yCoord>370</yCoord></edgeMap>
    <edgeMap><xCoord>440</xCoord><yCoord>369</yCoord></edgeMap>
    <edgeMap><xCoord>439</xCoord><yCoord>368</yCoord></edgeMap>
    <edgeMap><xCoord>438</xCoord><yCoord>367</yCoord></edgeMap>
    <edgeMap><xCoord>437</xCoord><yCoord>367</yCoord></edgeMap>
    <edgeMap><xCoord>436</xCoord><yCoord>367</yCoord></edgeMap>
    <edgeMap><xCoord>435</xCoord><yCoord>366</yCoord></edgeMap>
    <edgeMap><xCoord>434</xCoord><yCoord>365</yCoord></edgeMap>
    <edgeMap><xCoord>433</xCoord><yCoord>364</yCoord></edgeMap>
    <edgeMap><xCoord>432</xCoord><yCoord>363</yCoord></edgeMap>
    <edgeMap><xCoord>431</xCoord><yCoord>362</yCoord></edgeMap>
    <edgeMap><xCoord>431</xCoord><yCoord>361</yCoord></edgeMap>
    <edgeMap><xCoord>430</xCoord><yCoord>360</yCoord></edgeMap>
    <edgeMap><xCoord>429</xCoord><yCoord>359</yCoord></edgeMap>
    <edgeMap><xCoord>428</xCoord><yCoord>359</yCoord></edgeMap>
    <edgeMap><xCoord>427</xCoord><yCoord>358</yCoord></edgeMap>
    <edgeMap><xCoord>426</xCoord><yCoord>358</yCoord></edgeMap>
    <edgeMap><xCoord>425</xCoord><yCoord>358</yCoord></edgeMap>
    <edgeMap><xCoord>424</xCoord><yCoord>358</yCoord></edgeMap>
    <edgeMap><xCoord>423</xCoord><yCoord>358</yCoord></edgeMap>
    <edgeMap><xCoord>422</xCoord><yCoord>358</yCoord></edgeMap>
    <edgeMap><xCoord>421</xCoord><yCoord>357</yCoord></edgeMap>
    <edgeMap><xCoord>420</xCoord><yCoord>356</yCoord></edgeMap>
    <edgeMap><xCoord>419</xCoord><yCoord>355</yCoord></edgeMap>
    <edgeMap><xCoord>418</xCoord><yCoord>354</yCoord></edgeMap>
    <edgeMap><xCoord>417</xCoord><yCoord>353</yCoord></edgeMap>
    <edgeMap><xCoord>416</xCoord><yCoord>352</yCoord></edgeMap>
    <edgeMap><xCoord>415</xCoord><yCoord>352</yCoord></edgeMap>
    <edgeMap><xCoord>414</xCoord><yCoord>351</yCoord></edgeMap>
    <edgeMap><xCoord>413</xCoord><yCoord>351</yCoord></edgeMap>
    <edgeMap><xCoord>412</xCoord><yCoord>351</yCoord></edgeMap>
    <edgeMap><xCoord>411</xCoord><yCoord>351</yCoord></edgeMap>
    <edgeMap><xCoord>410</xCoord><yCoord>351</yCoord></edgeMap>
    <edgeMap><xCoord>409</xCoord><yCoord>351</yCoord></edgeMap>
    <edgeMap><xCoord>408</xCoord><yCoord>351</yCoord></edgeMap>
    <edgeMap><xCoord>407</xCoord><yCoord>351</yCoord></edgeMap>
    <edgeMap><xCoord>406</xCoord><yCoord>352</yCoord></edgeMap>
    <edgeMap><xCoord>405</xCoord><yCoord>352</yCoord></edgeMap>
    <edgeMap><xCoord>404</xCoord><yCoord>352</yCoord></edgeMap>
    <edgeMap><xCoord>403</xCoord><yCoord>353</yCoord></edgeMap>
    <edgeMap><xCoord>402</xCoord><yCoord>353</yCoord></edgeMap>
    <edgeMap><xCoord>401</xCoord><yCoord>353</yCoord></edgeMap>
    <edgeMap><xCoord>400</xCoord><yCoord>354</yCoord></edgeMap>
    <edgeMap><xCoord>399</xCoord><yCoord>355</yCoord></edgeMap>
    <edgeMap><xCoord>398</xCoord><yCoord>356</yCoord></edgeMap>
    <edgeMap><xCoord>398</xCoord><yCoord>357</yCoord></edgeMap>
    <edgeMap><xCoord>397</xCoord><yCoord>358</yCoord></edgeMap>
    <edgeMap><xCoord>397</xCoord><yCoord>359</yCoord></edgeMap>
    <edgeMap><xCoord>397</xCoord><yCoord>360</yCoord></edgeMap>
    <edgeMap><xCoord>396</xCoord><yCoord>361</yCoord></edgeMap>
    <edgeMap><xCoord>396</xCoord><yCoord>362</yCoord></edgeMap>
    <edgeMap><xCoord>395</xCoord><yCoord>363</yCoord></edgeMap>
    <edgeMap><xCoord>395</xCoord><yCoord>364</yCoord></edgeMap>
    <edgeMap><xCoord>395</xCoord><yCoord>365</yCoord></edgeMap>
    <edgeMap><xCoord>395</xCoord><yCoord>366</yCoord></edgeMap>
    <edgeMap><xCoord>395</xCoord><yCoord>367</yCoord></edgeMap>
    <edgeMap><xCoord>395</xCoord><yCoord>368</yCoord></edgeMap>
    <edgeMap><xCoord>396</xCoord><yCoord>369</yCoord></edgeMap>
    <edgeMap><xCoord>396</xCoord><yCoord>370</yCoord></edgeMap>
    <edgeMap><xCoord>396</xCoord><yCoord>371</yCoord></edgeMap>
    <edgeMap><xCoord>397</xCoord><yCoord>372</yCoord></edgeMap>
    <edgeMap><xCoord>397</xCoord><yCoord>373</yCoord></edgeMap>
    <edgeMap><xCoord>398</xCoord><yCoord>374</yCoord></edgeMap>
    <edgeMap><xCoord>399</xCoord><yCoord>375</yCoord></edgeMap>
    <edgeMap><xCoord>399</xCoord><yCoord>376</yCoord></edgeMap>
    <edgeMap><xCoord>400</xCoord><yCoord>377</yCoord></edgeMap>
    <edgeMap><xCoord>401</xCoord><yCoord>378</yCoord></edgeMap>
    <edgeMap><xCoord>402</xCoord><yCoord>379</yCoord></edgeMap>
    <edgeMap><xCoord>403</xCoord><yCoord>380</yCoord></edgeMap>
    <edgeMap><xCoord>403</xCoord><yCoord>381</yCoord></edgeMap>
    <edgeMap><xCoord>404</xCoord><yCoord>382</yCoord></edgeMap>
    <edgeMap><xCoord>405</xCoord><yCoord>383</yCoord></edgeMap>
    <edgeMap><xCoord>405</xCoord><yCoord>384</yCoord></edgeMap>
    <edgeMap><xCoord>406</xCoord><yCoord>385</yCoord></edgeMap>
    <edgeMap><xCoord>407</xCoord><yCoord>386</yCoord></edgeMap>
    <edgeMap><xCoord>408</xCoord><yCoord>386</yCoord></edgeMap>
   </roi>
   <roi>
    <imageZposition>376.5</imageZposition>
    <imageSOP_UID>1.3.6.1.4.1.14519.5.2.1.6279.6001.824541020350067790376636439223</imageSOP_UID>
    <inclusion>TRUE</inclusion>
    <edgeMap><xCoord>405</xCoord><yCoord>384</yCoord></edgeMap>
    <edgeMap><xCoord>406</xCoord><yCoord>383</yCoord></edgeMap>
    <edgeMap><xCoord>407</xCoord><yCoord>382</yCoord></edgeMap>
    <edgeMap><xCoord>408</xCoord><yCoord>381</yCoord></edgeMap>
    <edgeMap><xCoord>408</xCoord><yCoord>380</yCoord></edgeMap>
    <edgeMap><xCoord>409</xCoord><yCoord>379</yCoord></edgeMap>
    <edgeMap><xCoord>410</xCoord><yCoord>378</yCoord></edgeMap>
    <edgeMap><xCoord>411</xCoord><yCoord>379</yCoord></edgeMap>
    <edgeMap><xCoord>412</xCoord><yCoord>380</yCoord></edgeMap>
    <edgeMap><xCoord>413</xCoord><yCoord>380</yCoord></edgeMap>
    <edgeMap><xCoord>414</xCoord><yCoord>379</yCoord></edgeMap>
    <edgeMap><xCoord>415</xCoord><yCoord>378</yCoord></edgeMap>
    <edgeMap><xCoord>416</xCoord><yCoord>377</yCoord></edgeMap>
    <edgeMap><xCoord>417</xCoord><yCoord>376</yCoord></edgeMap>
    <edgeMap><xCoord>418</xCoord><yCoord>376</yCoord></edgeMap>
    <edgeMap><xCoord>419</xCoord><yCoord>375</yCoord></edgeMap>
    <edgeMap><xCoord>420</xCoord><yCoord>375</yCoord></edgeMap>
    <edgeMap><xCoord>421</xCoord><yCoord>376</yCoord></edgeMap>
    <edgeMap><xCoord>422</xCoord><yCoord>376</yCoord></edgeMap>
    <edgeMap><xCoord>423</xCoord><yCoord>377</yCoord></edgeMap>
    <edgeMap><xCoord>424</xCoord><yCoord>378</yCoord></edgeMap>
    <edgeMap><xCoord>425</xCoord><yCoord>379</yCoord></edgeMap>
    <edgeMap><xCoord>426</xCoord><yCoord>380</yCoord></edgeMap>
    <edgeMap><xCoord>427</xCoord><yCoord>381</yCoord></edgeMap>
    <edgeMap><xCoord>428</xCoord><yCoord>380</yCoord></edgeMap>
    <edgeMap><xCoord>429</xCoord><yCoord>380</yCoord></edgeMap>
    <edgeMap><xCoord>430</xCoord><yCoord>380</yCoord></edgeMap>
    <edgeMap><xCoord>431</xCoord><yCoord>379</yCoord></edgeMap>
    <edgeMap><xCoord>432</xCoord><yCoord>379</yCoord></edgeMap>
    <edgeMap><xCoord>433</xCoord><yCoord>380</yCoord></edgeMap>
    <edgeMap><xCoord>434</xCoord><yCoord>380</yCoord></edgeMap>
    <edgeMap><xCoord>435</xCoord><yCoord>380</yCoord></edgeMap>
    <edgeMap><xCoord>436</xCoord><yCoord>380</yCoord></edgeMap>
    <edgeMap><xCoord>437</xCoord><yCoord>380</yCoord></edgeMap>
    <edgeMap><xCoord>438</xCoord><yCoord>379</yCoord></edgeMap>
    <edgeMap><xCoord>439</xCoord><yCoord>378</yCoord></edgeMap>
    <edgeMap><xCoord>440</xCoord><yCoord>377</yCoord></edgeMap>
    <edgeMap><xCoord>440</xCoord><yCoord>376</yCoord></edgeMap>
    <edgeMap><xCoord>441</xCoord><yCoord>375</yCoord></edgeMap>
    <edgeMap><xCoord>442</xCoord><yCoord>374</yCoord></edgeMap>
    <edgeMap><xCoord>442</xCoord><yCoord>373</yCoord></edgeMap>
    <edgeMap><xCoord>441</xCoord><yCoord>372</yCoord></edgeMap>
    <edgeMap><xCoord>441</xCoord><yCoord>371</yCoord></edgeMap>
    <edgeMap><xCoord>440</xCoord><yCoord>370</yCoord></edgeMap>
    <edgeMap><xCoord>441</xCoord><yCoord>369</yCoord></edgeMap>
    <edgeMap><xCoord>442</xCoord><yCoord>368</yCoord></edgeMap>
    <edgeMap><xCoord>442</xCoord><yCoord>367</yCoord></edgeMap>
    <edgeMap><xCoord>443</xCoord><yCoord>366</yCoord></edgeMap>
    <edgeMap><xCoord>443</xCoord><yCoord>365</yCoord></edgeMap>
    <edgeMap><xCoord>442</xCoord><yCoord>364</yCoord></edgeMap>
    <edgeMap><xCoord>441</xCoord><yCoord>363</yCoord></edgeMap>
    <edgeMap><xCoord>440</xCoord><yCoord>362</yCoord></edgeMap>
    <edgeMap><xCoord>439</xCoord><yCoord>362</yCoord></edgeMap>
    <edgeMap><xCoord>438</xCoord><yCoord>362</yCoord></edgeMap>
    <edgeMap><xCoord>437</xCoord><yCoord>362</yCoord></edgeMap>
    <edgeMap><xCoord>436</xCoord><yCoord>361</yCoord></edgeMap>
    <edgeMap><xCoord>435</xCoord><yCoord>361</yCoord></edgeMap>
    <edgeMap><xCoord>434</xCoord><yCoord>362</yCoord></edgeMap>
    <edgeMap><xCoord>433</xCoord><yCoord>362</yCoord></edgeMap>
    <edgeMap><xCoord>432</xCoord><yCoord>363</yCoord></edgeMap>
    <edgeMap><xCoord>431</xCoord><yCoord>364</yCoord></edgeMap>
    <edgeMap><xCoord>430</xCoord><yCoord>364</yCoord></edgeMap>
    <edgeMap><xCoord>429</xCoord><yCoord>364</yCoord></edgeMap>
    <edgeMap><xCoord>428</xCoord><yCoord>364</yCoord></edgeMap>
    <edgeMap><xCoord>427</xCoord><yCoord>364</yCoord></edgeMap>
    <edgeMap><xCoord>426</xCoord><yCoord>364</yCoord></edgeMap>
    <edgeMap><xCoord>425</xCoord><yCoord>363</yCoord></edgeMap>
    <edgeMap><xCoord>424</xCoord><yCoord>362</yCoord></edgeMap>
    <edgeMap><xCoord>423</xCoord><yCoord>361</yCoord></edgeMap>
    <edgeMap><xCoord>423</xCoord><yCoord>360</yCoord></edgeMap>
    <edgeMap><xCoord>422</xCoord><yCoord>359</yCoord></edgeMap>
    <edgeMap><xCoord>421</xCoord><yCoord>358</yCoord></edgeMap>
    <edgeMap><xCoord>420</xCoord><yCoord>357</yCoord></edgeMap>
    <edgeMap><xCoord>419</xCoord><yCoord>357</yCoord></edgeMap>
    <edgeMap><xCoord>418</xCoord><yCoord>357</yCoord></edgeMap>
    <edgeMap><xCoord>417</xCoord><yCoord>356</yCoord></edgeMap>
    <edgeMap><xCoord>416</xCoord><yCoord>356</yCoord></edgeMap>
    <edgeMap><xCoord>415</xCoord><yCoord>355</yCoord></edgeMap>
    <edgeMap><xCoord>414</xCoord><yCoord>355</yCoord></edgeMap>
    <edgeMap><xCoord>413</xCoord><yCoord>355</yCoord></edgeMap>
    <edgeMap><xCoord>412</xCoord><yCoord>354</yCoord></edgeMap>
    <edgeMap><xCoord>411</xCoord><yCoord>354</yCoord></edgeMap>
    <edgeMap><xCoord>410</xCoord><yCoord>354</yCoord></edgeMap>
    <edgeMap><xCoord>409</xCoord><yCoord>354</yCoord></edgeMap>
    <edgeMap><xCoord>408</xCoord><yCoord>354</yCoord></edgeMap>
    <edgeMap><xCoord>407</xCoord><yCoord>355</yCoord></edgeMap>
    <edgeMap><xCoord>406</xCoord><yCoord>355</yCoord></edgeMap>
    <edgeMap><xCoord>405</xCoord><yCoord>355</yCoord></edgeMap>
    <edgeMap><xCoord>404</xCoord><yCoord>356</yCoord></edgeMap>
    <edgeMap><xCoord>403</xCoord><yCoord>357</yCoord></edgeMap>
    <edgeMap><xCoord>402</xCoord><yCoord>358</yCoord></edgeMap>
    <edgeMap><xCoord>401</xCoord><yCoord>359</yCoord></edgeMap>
    <edgeMap><xCoord>400</xCoord><yCoord>360</yCoord></edgeMap>
    <edgeMap><xCoord>399</xCoord><yCoord>361</yCoord></edgeMap>
    <edgeMap><xCoord>399</xCoord><yCoord>362</yCoord></edgeMap>
    <edgeMap><xCoord>399</xCoord><yCoord>363</yCoord></edgeMap>
    <edgeMap><xCoord>399</xCoord><yCoord>364</yCoord></edgeMap>
    <edgeMap><xCoord>399</xCoord><yCoord>365</yCoord></edgeMap>
    <edgeMap><xCoord>399</xCoord><yCoord>366</yCoord></edgeMap>
    <edgeMap><xCoord>399</xCoord><yCoord>367</yCoord></edgeMap>
    <edgeMap><xCoord>399</xCoord><yCoord>368</yCoord></edgeMap>
    <edgeMap><xCoord>399</xCoord><yCoord>369</yCoord></edgeMap>
    <edgeMap><xCoord>399</xCoord><yCoord>370</yCoord></edgeMap>
    <edgeMap><xCoord>398</xCoord><yCoord>371</yCoord></edgeMap>
    <edgeMap><xCoord>398</xCoord><yCoord>372</yCoord></edgeMap>
    <edgeMap><xCoord>398</xCoord><yCoord>373</yCoord></edgeMap>
    <edgeMap><xCoord>398</xCoord><yCoord>374</yCoord></edgeMap>
    <edgeMap><xCoord>398</xCoord><yCoord>375</yCoord></edgeMap>
    <edgeMap><xCoord>397</xCoord><yCoord>376</yCoord></edgeMap>
    <edgeMap><xCoord>396</xCoord><yCoord>377</yCoord></edgeMap>
    <edgeMap><xCoord>397</xCoord><yCoord>378</yCoord></edgeMap>
    <edgeMap><xCoord>398</xCoord><yCoord>379</yCoord></edgeMap>
    <edgeMap><xCoord>399</xCoord><yCoord>380</yCoord></edgeMap>
    <edgeMap><xCoord>400</xCoord><yCoord>380</yCoord></edgeMap>
    <edgeMap><xCoord>401</xCoord><yCoord>381</yCoord></edgeMap>
    <edgeMap><xCoord>402</xCoord><yCoord>381</yCoord></edgeMap>
    <edgeMap><xCoord>403</xCoord><yCoord>382</yCoord></edgeMap>
    <edgeMap><xCoord>404</xCoord><yCoord>383</yCoord></edgeMap>
    <edgeMap><xCoord>405</xCoord><yCoord>384</yCoord></edgeMap>
   </roi>
   <roi>
    <imageZposition>373.5</imageZposition>
    <imageSOP_UID>1.3.6.1.4.1.14519.5.2.1.6279.6001.215648494496502799564120719179</imageSOP_UID>
    <inclusion>TRUE</inclusion>
    <edgeMap><xCoord>396</xCoord><yCoord>389</yCoord></edgeMap>
    <edgeMap><xCoord>397</xCoord><yCoord>388</yCoord></edgeMap>
    <edgeMap><xCoord>398</xCoord><yCoord>388</yCoord></edgeMap>
    <edgeMap><xCoord>399</xCoord><yCoord>388</yCoord></edgeMap>
    <edgeMap><xCoord>400</xCoord><yCoord>388</yCoord></edgeMap>
    <edgeMap><xCoord>401</xCoord><yCoord>387</yCoord></edgeMap>
    <edgeMap><xCoord>401</xCoord><yCoord>386</yCoord></edgeMap>
    <edgeMap><xCoord>402</xCoord><yCoord>385</yCoord></edgeMap>
    <edgeMap><xCoord>403</xCoord><yCoord>385</yCoord></edgeMap>
    <edgeMap><xCoord>404</xCoord><yCoord>385</yCoord></edgeMap>
    <edgeMap><xCoord>405</xCoord><yCoord>384</yCoord></edgeMap>
    <edgeMap><xCoord>406</xCoord><yCoord>384</yCoord></edgeMap>
    <edgeMap><xCoord>407</xCoord><yCoord>383</yCoord></edgeMap>
    <edgeMap><xCoord>408</xCoord><yCoord>383</yCoord></edgeMap>
    <edgeMap><xCoord>409</xCoord><yCoord>384</yCoord></edgeMap>
    <edgeMap><xCoord>410</xCoord><yCoord>385</yCoord></edgeMap>
    <edgeMap><xCoord>410</xCoord><yCoord>386</yCoord></edgeMap>
    <edgeMap><xCoord>410</xCoord><yCoord>387</yCoord></edgeMap>
    <edgeMap><xCoord>411</xCoord><yCoord>387</yCoord></edgeMap>
    <edgeMap><xCoord>412</xCoord><yCoord>387</yCoord></edgeMap>
    <edgeMap><xCoord>413</xCoord><yCoord>387</yCoord></edgeMap>
    <edgeMap><xCoord>413</xCoord><yCoord>386</yCoord></edgeMap>
    <edgeMap><xCoord>413</xCoord><yCoord>385</yCoord></edgeMap>
    <edgeMap><xCoord>413</xCoord><yCoord>384</yCoord></edgeMap>
    <edgeMap><xCoord>413</xCoord><yCoord>383</yCoord></edgeMap>
    <edgeMap><xCoord>413</xCoord><yCoord>382</yCoord></edgeMap>
    <edgeMap><xCoord>414</xCoord><yCoord>381</yCoord></edgeMap>
    <edgeMap><xCoord>414</xCoord><yCoord>380</yCoord></edgeMap>
    <edgeMap><xCoord>414</xCoord><yCoord>379</yCoord></edgeMap>
    <edgeMap><xCoord>414</xCoord><yCoord>378</yCoord></edgeMap>
    <edgeMap><xCoord>414</xCoord><yCoord>377</yCoord></edgeMap>
    <edgeMap><xCoord>414</xCoord><yCoord>376</yCoord></edgeMap>
    <edgeMap><xCoord>414</xCoord><yCoord>375</yCoord></edgeMap>
    <edgeMap><xCoord>413</xCoord><yCoord>375</yCoord></edgeMap>
    <edgeMap><xCoord>412</xCoord><yCoord>375</yCoord></edgeMap>
    <edgeMap><xCoord>411</xCoord><yCoord>375</yCoord></edgeMap>
    <edgeMap><xCoord>410</xCoord><yCoord>375</yCoord></edgeMap>
    <edgeMap><xCoord>409</xCoord><yCoord>374</yCoord></edgeMap>
    <edgeMap><xCoord>408</xCoord><yCoord>373</yCoord></edgeMap>
    <edgeMap><xCoord>407</xCoord><yCoord>372</yCoord></edgeMap>
    <edgeMap><xCoord>407</xCoord><yCoord>371</yCoord></edgeMap>
    <edgeMap><xCoord>407</xCoord><yCoord>370</yCoord></edgeMap>
    <edgeMap><xCoord>408</xCoord><yCoord>369</yCoord></edgeMap>
    <edgeMap><xCoord>409</xCoord><yCoord>369</yCoord></edgeMap>
    <edgeMap><xCoord>410</xCoord><yCoord>369</yCoord></edgeMap>
    <edgeMap><xCoord>411</xCoord><yCoord>370</yCoord></edgeMap>
    <edgeMap><xCoord>412</xCoord><yCoord>369</yCoord></edgeMap>
    <edgeMap><xCoord>413</xCoord><yCoord>369</yCoord></edgeMap>
    <edgeMap><xCoord>414</xCoord><yCoord>369</yCoord></edgeMap>
    <edgeMap><xCoord>415</xCoord><yCoord>369</yCoord></edgeMap>
    <edgeMap><xCoord>416</xCoord><yCoord>370</yCoord></edgeMap>
    <edgeMap><xCoord>417</xCoord><yCoord>370</yCoord></edgeMap>
    <edgeMap><xCoord>418</xCoord><yCoord>370</yCoord></edgeMap>
    <edgeMap><xCoord>419</xCoord><yCoord>370</yCoord></edgeMap>
    <edgeMap><xCoord>420</xCoord><yCoord>370</yCoord></edgeMap>
    <edgeMap><xCoord>421</xCoord><yCoord>369</yCoord></edgeMap>
    <edgeMap><xCoord>421</xCoord><yCoord>368</yCoord></edgeMap>
    <edgeMap><xCoord>422</xCoord><yCoord>367</yCoord></edgeMap>
    <edgeMap><xCoord>423</xCoord><yCoord>367</yCoord></edgeMap>
    <edgeMap><xCoord>424</xCoord><yCoord>367</yCoord></edgeMap>
    <edgeMap><xCoord>425</xCoord><yCoord>367</yCoord></edgeMap>
    <edgeMap><xCoord>426</xCoord><yCoord>367</yCoord></edgeMap>
    <edgeMap><xCoord>427</xCoord><yCoord>368</yCoord></edgeMap>
    <edgeMap><xCoord>426</xCoord><yCoord>369</yCoord></edgeMap>
    <edgeMap><xCoord>425</xCoord><yCoord>370</yCoord></edgeMap>
    <edgeMap><xCoord>424</xCoord><yCoord>370</yCoord></edgeMap>
    <edgeMap><xCoord>424</xCoord><yCoord>371</yCoord></edgeMap>
    <edgeMap><xCoord>423</xCoord><yCoord>372</yCoord></edgeMap>
    <edgeMap><xCoord>423</xCoord><yCoord>373</yCoord></edgeMap>
    <edgeMap><xCoord>423</xCoord><yCoord>374</yCoord></edgeMap>
    <edgeMap><xCoord>424</xCoord><yCoord>375</yCoord></edgeMap>
    <edgeMap><xCoord>425</xCoord><yCoord>374</yCoord></edgeMap>
    <edgeMap><xCoord>426</xCoord><yCoord>375</yCoord></edgeMap>
    <edgeMap><xCoord>426</xCoord><yCoord>376</yCoord></edgeMap>
    <edgeMap><xCoord>427</xCoord><yCoord>377</yCoord></edgeMap>
    <edgeMap><xCoord>428</xCoord><yCoord>377</yCoord></edgeMap>
    <edgeMap><xCoord>429</xCoord><yCoord>377</yCoord></edgeMap>
    <edgeMap><xCoord>430</xCoord><yCoord>377</yCoord></edgeMap>
    <edgeMap><xCoord>431</xCoord><yCoord>377</yCoord></edgeMap>
    <edgeMap><xCoord>432</xCoord><yCoord>377</yCoord></edgeMap>
    <edgeMap><xCoord>433</xCoord><yCoord>377</yCoord></edgeMap>
    <edgeMap><xCoord>434</xCoord><yCoord>377</yCoord></edgeMap>
    <edgeMap><xCoord>435</xCoord><yCoord>377</yCoord></edgeMap>
    <edgeMap><xCoord>436</xCoord><yCoord>376</yCoord></edgeMap>
    <edgeMap><xCoord>435</xCoord><yCoord>375</yCoord></edgeMap>
    <edgeMap><xCoord>434</xCoord><yCoord>374</yCoord></edgeMap>
    <edgeMap><xCoord>433</xCoord><yCoord>373</yCoord></edgeMap>
    <edgeMap><xCoord>434</xCoord><yCoord>372</yCoord></edgeMap>
    <edgeMap><xCoord>435</xCoord><yCoord>372</yCoord></edgeMap>
    <edgeMap><xCoord>436</xCoord><yCoord>373</yCoord></edgeMap>
    <edgeMap><xCoord>437</xCoord><yCoord>373</yCoord></edgeMap>
    <edgeMap><xCoord>438</xCoord><yCoord>373</yCoord></edgeMap>
    <edgeMap><xCoord>438</xCoord><yCoord>372</yCoord></edgeMap>
    <edgeMap><xCoord>437</xCoord><yCoord>371</yCoord></edgeMap>
    <edgeMap><xCoord>437</xCoord><yCoord>370</yCoord></edgeMap>
    <edgeMap><xCoord>437</xCoord><yCoord>369</yCoord></edgeMap>
    <edgeMap><xCoord>438</xCoord><yCoord>368</yCoord></edgeMap>
    <edgeMap><xCoord>439</xCoord><yCoord>368</yCoord></edgeMap>
    <edgeMap><xCoord>440</xCoord><yCoord>367</yCoord></edgeMap>
    <edgeMap><xCoord>441</xCoord><yCoord>367</yCoord></edgeMap>
    <edgeMap><xCoord>442</xCoord><yCoord>366</yCoord></edgeMap>
    <edgeMap><xCoord>442</xCoord><yCoord>365</yCoord></edgeMap>
    <edgeMap><xCoord>443</xCoord><yCoord>364</yCoord></edgeMap>
    <edgeMap><xCoord>442</xCoord><yCoord>364</yCoord></edgeMap>
    <edgeMap><xCoord>441</xCoord><yCoord>364</yCoord></edgeMap>
    <edgeMap><xCoord>440</xCoord><yCoord>364</yCoord></edgeMap>
    <edgeMap><xCoord>439</xCoord><yCoord>365</yCoord></edgeMap>
    <edgeMap><xCoord>438</xCoord><yCoord>365</yCoord></edgeMap>
    <edgeMap><xCoord>437</xCoord><yCoord>364</yCoord></edgeMap>
    <edgeMap><xCoord>436</xCoord><yCoord>363</yCoord></edgeMap>
    <edgeMap><xCoord>435</xCoord><yCoord>363</yCoord></edgeMap>
    <edgeMap><xCoord>434</xCoord><yCoord>363</yCoord></edgeMap>
    <edgeMap><xCoord>433</xCoord><yCoord>364</yCoord></edgeMap>
    <edgeMap><xCoord>432</xCoord><yCoord>364</yCoord></edgeMap>
    <edgeMap><xCoord>431</xCoord><yCoord>365</yCoord></edgeMap>
    <edgeMap><xCoord>430</xCoord><yCoord>365</yCoord></edgeMap>
    <edgeMap><xCoord>429</xCoord><yCoord>366</yCoord></edgeMap>
    <edgeMap><xCoord>428</xCoord><yCoord>366</yCoord></edgeMap>
    <edgeMap><xCoord>427</xCoord><yCoord>366</yCoord></edgeMap>
    <edgeMap><xCoord>426</xCoord><yCoord>366</yCoord></edgeMap>
    <edgeMap><xCoord>425</xCoord><yCoord>365</yCoord></edgeMap>
    <edgeMap><xCoord>424</xCoord><yCoord>364</yCoord></edgeMap>
    <edgeMap><xCoord>423</xCoord><yCoord>363</yCoord></edgeMap>
    <edgeMap><xCoord>422</xCoord><yCoord>363</yCoord></edgeMap>
    <edgeMap><xCoord>421</xCoord><yCoord>362</yCoord></edgeMap>
    <edgeMap><xCoord>421</xCoord><yCoord>361</yCoord></edgeMap>
    <edgeMap><xCoord>422</xCoord><yCoord>360</yCoord></edgeMap>
    <edgeMap><xCoord>423</xCoord><yCoord>359</yCoord></edgeMap>
    <edgeMap><xCoord>424</xCoord><yCoord>359</yCoord></edgeMap>
    <edgeMap><xCoord>425</xCoord><yCoord>359</yCoord></edgeMap>
    <edgeMap><xCoord>426</xCoord><yCoord>359</yCoord></edgeMap>
    <edgeMap><xCoord>426</xCoord><yCoord>358</yCoord></edgeMap>
    <edgeMap><xCoord>425</xCoord><yCoord>357</yCoord></edgeMap>
    <edgeMap><xCoord>424</xCoord><yCoord>357</yCoord></edgeMap>
    <edgeMap><xCoord>423</xCoord><yCoord>356</yCoord></edgeMap>
    <edgeMap><xCoord>422</xCoord><yCoord>356</yCoord></edgeMap>
    <edgeMap><xCoord>421</xCoord><yCoord>356</yCoord></edgeMap>
    <edgeMap><xCoord>420</xCoord><yCoord>357</yCoord></edgeMap>
    <edgeMap><xCoord>420</xCoord><yCoord>358</yCoord></edgeMap>
    <edgeMap><xCoord>420</xCoord><yCoord>359</yCoord></edgeMap>
    <edgeMap><xCoord>419</xCoord><yCoord>360</yCoord></edgeMap>
    <edgeMap><xCoord>418</xCoord><yCoord>361</yCoord></edgeMap>
    <edgeMap><xCoord>417</xCoord><yCoord>361</yCoord></edgeMap>
    <edgeMap><xCoord>416</xCoord><yCoord>361</yCoord></edgeMap>
    <edgeMap><xCoord>415</xCoord><yCoord>361</yCoord></edgeMap>
    <edgeMap><xCoord>414</xCoord><yCoord>361</yCoord></edgeMap>
    <edgeMap><xCoord>413</xCoord><yCoord>361</yCoord></edgeMap>
    <edgeMap><xCoord>412</xCoord><yCoord>361</yCoord></edgeMap>
    <edgeMap><xCoord>411</xCoord><yCoord>361</yCoord></edgeMap>
    <edgeMap><xCoord>410</xCoord><yCoord>361</yCoord></edgeMap>
    <edgeMap><xCoord>409</xCoord><yCoord>361</yCoord></edgeMap>
    <edgeMap><xCoord>408</xCoord><yCoord>361</yCoord></edgeMap>
    <edgeMap><xCoord>407</xCoord><yCoord>360</yCoord></edgeMap>
    <edgeMap><xCoord>406</xCoord><yCoord>360</yCoord></edgeMap>
    <edgeMap><xCoord>405</xCoord><yCoord>359</yCoord></edgeMap>
    <edgeMap><xCoord>405</xCoord><yCoord>360</yCoord></edgeMap>
    <edgeMap><xCoord>405</xCoord><yCoord>361</yCoord></edgeMap>
    <edgeMap><xCoord>405</xCoord><yCoord>362</yCoord></edgeMap>
    <edgeMap><xCoord>405</xCoord><yCoord>363</yCoord></edgeMap>
    <edgeMap><xCoord>405</xCoord><yCoord>364</yCoord></edgeMap>
    <edgeMap><xCoord>405</xCoord><yCoord>365</yCoord></edgeMap>
    <edgeMap><xCoord>405</xCoord><yCoord>366</yCoord></edgeMap>
    <edgeMap><xCoord>406</xCoord><yCoord>367</yCoord></edgeMap>
    <edgeMap><xCoord>406</xCoord><yCoord>368</yCoord></edgeMap>
    <edgeMap><xCoord>407</xCoord><yCoord>369</yCoord></edgeMap>
    <edgeMap><xCoord>407</xCoord><yCoord>370</yCoord></edgeMap>
    <edgeMap><xCoord>406</xCoord><yCoord>371</yCoord></edgeMap>
    <edgeMap><xCoord>405</xCoord><yCoord>371</yCoord></edgeMap>
    <edgeMap><xCoord>404</xCoord><yCoord>371</yCoord></edgeMap>
    <edgeMap><xCoord>403</xCoord><yCoord>371</yCoord></edgeMap>
    <edgeMap><xCoord>402</xCoord><yCoord>372</yCoord></edgeMap>
    <edgeMap><xCoord>401</xCoord><yCoord>372</yCoord></edgeMap>
    <edgeMap><xCoord>400</xCoord><yCoord>371</yCoord></edgeMap>
    <edgeMap><xCoord>399</xCoord><yCoord>371</yCoord></edgeMap>
    <edgeMap><xCoord>398</xCoord><yCoord>370</yCoord></edgeMap>
    <edgeMap><xCoord>397</xCoord><yCoord>370</yCoord></edgeMap>
    <edgeMap><xCoord>396</xCoord><yCoord>371</yCoord></edgeMap>
    <edgeMap><xCoord>395</xCoord><yCoord>371</yCoord></edgeMap>
    <edgeMap><xCoord>394</xCoord><yCoord>372</yCoord></edgeMap>
    <edgeMap><xCoord>393</xCoord><yCoord>372</yCoord></edgeMap>
    <edgeMap><xCoord>392</xCoord><yCoord>373</yCoord></edgeMap>
    <edgeMap><xCoord>392</xCoord><yCoord>374</yCoord></edgeMap>
    <edgeMap><xCoord>392</xCoord><yCoord>375</yCoord></edgeMap>
    <edgeMap><xCoord>391</xCoord><yCoord>376</yCoord></edgeMap>
    <edgeMap><xCoord>390</xCoord><yCoord>377</yCoord></edgeMap>
    <edgeMap><xCoord>389</xCoord><yCoord>377</yCoord></edgeMap>
    <edgeMap><xCoord>388</xCoord><yCoord>377</yCoord></edgeMap>
    <edgeMap><xCoord>387</xCoord><yCoord>376</yCoord></edgeMap>
    <edgeMap><xCoord>387</xCoord><yCoord>375</yCoord></edgeMap>
    <edgeMap><xCoord>386</xCoord><yCoord>374</yCoord></edgeMap>
    <edgeMap><xCoord>385</xCoord><yCoord>375</yCoord></edgeMap>
    <edgeMap><xCoord>385</xCoord><yCoord>376</yCoord></edgeMap>
    <edgeMap><xCoord>384</xCoord><yCoord>377</yCoord></edgeMap>
    <edgeMap><xCoord>384</xCoord><yCoord>378</yCoord></edgeMap>
    <edgeMap><xCoord>383</xCoord><yCoord>379</yCoord></edgeMap>
    <edgeMap><xCoord>382</xCoord><yCoord>380</yCoord></edgeMap>
    <edgeMap><xCoord>382</xCoord><yCoord>381</yCoord></edgeMap>
    <edgeMap><xCoord>382</xCoord><yCoord>382</yCoord></edgeMap>
    <edgeMap><xCoord>382</xCoord><yCoord>383</yCoord></edgeMap>
    <edgeMap><xCoord>383</xCoord><yCoord>384</yCoord></edgeMap>
    <edgeMap><xCoord>384</xCoord><yCoord>385</yCoord></edgeMap>
    <edgeMap><xCoord>384</xCoord><yCoord>386</yCoord></edgeMap>
    <edgeMap><xCoord>385</xCoord><yCoord>387</yCoord></edgeMap>
    <edgeMap><xCoord>386</xCoord><yCoord>387</yCoord></edgeMap>
    <edgeMap><xCoord>387</xCoord><yCoord>386</yCoord></edgeMap>
    <edgeMap><xCoord>387</xCoord><yCoord>385</yCoord></edgeMap>
    <edgeMap><xCoord>387</xCoord><yCoord>384</yCoord></edgeMap>
    <edgeMap><xCoord>387</xCoord><yCoord>383</yCoord></edgeMap>
    <edgeMap><xCoord>387</xCoord><yCoord>382</yCoord></edgeMap>
    <edgeMap><xCoord>388</xCoord><yCoord>381</yCoord></edgeMap>
    <edgeMap><xCoord>389</xCoord><yCoord>380</yCoord></edgeMap>
    <edgeMap><xCoord>390</xCoord><yCoord>380</yCoord></edgeMap>
    <edgeMap><xCoord>391</xCoord><yCoord>380</yCoord></edgeMap>
    <edgeMap><xCoord>392</xCoord><yCoord>380</yCoord></edgeMap>
    <edgeMap><xCoord>393</xCoord><yCoord>380</yCoord></edgeMap>
    <edgeMap><xCoord>394</xCoord><yCoord>380</yCoord></edgeMap>
    <edgeMap><xCoord>395</xCoord><yCoord>379</yCoord></edgeMap>
    <edgeMap><xCoord>396</xCoord><yCoord>378</yCoord></edgeMap>
    <edgeMap><xCoord>396</xCoord><yCoord>377</yCoord></edgeMap>
    <edgeMap><xCoord>397</xCoord><yCoord>376</yCoord></edgeMap>
    <edgeMap><xCoord>398</xCoord><yCoord>375</yCoord></edgeMap>
    <edgeMap><xCoord>399</xCoord><yCoord>375</yCoord></edgeMap>
    <edgeMap><xCoord>400</xCoord><yCoord>375</yCoord></edgeMap>
    <edgeMap><xCoord>401</xCoord><yCoord>376</yCoord></edgeMap>
    <edgeMap><xCoord>402</xCoord><yCoord>377</yCoord></edgeMap>
    <edgeMap><xCoord>402</xCoord><yCoord>378</yCoord></edgeMap>
    <edgeMap><xCoord>402</xCoord><yCoord>379</yCoord></edgeMap>
    <edgeMap><xCoord>403</xCoord><yCoord>380</yCoord></edgeMap>
    <edgeMap><xCoord>402</xCoord><yCoord>381</yCoord></edgeMap>
    <edgeMap><xCoord>402</xCoord><yCoord>382</yCoord></edgeMap>
    <edgeMap><xCoord>402</xCoord><yCoord>383</yCoord></edgeMap>
    <edgeMap><xCoord>401</xCoord><yCoord>384</yCoord></edgeMap>
    <edgeMap><xCoord>400</xCoord><yCoord>385</yCoord></edgeMap>
    <edgeMap><xCoord>399</xCoord><yCoord>386</yCoord></edgeMap>
    <edgeMap><xCoord>398</xCoord><yCoord>386</yCoord></edgeMap>
    <edgeMap><xCoord>397</xCoord><yCoord>386</yCoord></edgeMap>
    <edgeMap><xCoord>396</xCoord><yCoord>386</yCoord></edgeMap>
    <edgeMap><xCoord>395</xCoord><yCoord>385</yCoord></edgeMap>
    <edgeMap><xCoord>395</xCoord><yCoord>384</yCoord></edgeMap>
    <edgeMap><xCoord>396</xCoord><yCoord>383</yCoord></edgeMap>
    <edgeMap><xCoord>395</xCoord><yCoord>383</yCoord></edgeMap>
    <edgeMap><xCoord>394</xCoord><yCoord>383</yCoord></edgeMap>
    <edgeMap><xCoord>393</xCoord><yCoord>383</yCoord></edgeMap>
    <edgeMap><xCoord>392</xCoord><yCoord>384</yCoord></edgeMap>
    <edgeMap><xCoord>393</xCoord><yCoord>385</yCoord></edgeMap>
    <edgeMap><xCoord>394</xCoord><yCoord>385</yCoord></edgeMap>
    <edgeMap><xCoord>395</xCoord><yCoord>386</yCoord></edgeMap>
    <edgeMap><xCoord>394</xCoord><yCoord>387</yCoord></edgeMap>
    <edgeMap><xCoord>394</xCoord><yCoord>388</yCoord></edgeMap>
    <edgeMap><xCoord>394</xCoord><yCoord>389</yCoord></edgeMap>
    <edgeMap><xCoord>395</xCoord><yCoord>389</yCoord></edgeMap>
    <edgeMap><xCoord>396</xCoord><yCoord>389</yCoord></edgeMap>
   </roi>
  </unblindedReadNodule>
  <unblindedReadNodule>
   <noduleID>13004</noduleID>
   <characteristics>
    <subtlety>4</subtlety>
    <internalStructure>1</internalStructure>
    <calcification>6</calcification>
    <sphericity>3</sphericity>
    <margin>5</margin>
    <lobulation>1</lobulation>
    <spiculation>1</spiculation>
    <texture>5</texture>
    <malignancy>1</malignancy>
   </characteristics>
   <roi>
    <imageZposition>367.5</imageZposition>
    <imageSOP_UID>1.3.6.1.4.1.14519.5.2.1.6279.6001.196174774106237077544714810883</imageSOP_UID>
    <inclusion>TRUE</inclusion>
    <edgeMap><xCoord>137</xCoord><yCoord>418</yCoord></edgeMap>
    <edgeMap><xCoord>138</xCoord><yCoord>417</yCoord></edgeMap>
    <edgeMap><xCoord>138</xCoord><yCoord>416</yCoord></edgeMap>
    <edgeMap><xCoord>137</xCoord><yCoord>415</yCoord></edgeMap>
    <edgeMap><xCoord>136</xCoord><yCoord>414</yCoord></edgeMap>
    <edgeMap><xCoord>135</xCoord><yCoord>414</yCoord></edgeMap>
    <edgeMap><xCoord>134</xCoord><yCoord>413</yCoord></edgeMap>
    <edgeMap><xCoord>133</xCoord><yCoord>412</yCoord></edgeMap>
    <edgeMap><xCoord>132</xCoord><yCoord>413</yCoord></edgeMap>
    <edgeMap><xCoord>131</xCoord><yCoord>414</yCoord></edgeMap>
    <edgeMap><xCoord>131</xCoord><yCoord>415</yCoord></edgeMap>
    <edgeMap><xCoord>131</xCoord><yCoord>416</yCoord></edgeMap>
    <edgeMap><xCoord>132</xCoord><yCoord>417</yCoord></edgeMap>
    <edgeMap><xCoord>133</xCoord><yCoord>417</yCoord></edgeMap>
    <edgeMap><xCoord>134</xCoord><yCoord>417</yCoord></edgeMap>
    <edgeMap><xCoord>135</xCoord><yCoord>418</yCoord></edgeMap>
    <edgeMap><xCoord>136</xCoord><yCoord>418</yCoord></edgeMap>
    <edgeMap><xCoord>137</xCoord><yCoord>418</yCoord></edgeMap>
   </roi>
   <roi>
    <imageZposition>364.5</imageZposition>
    <imageSOP_UID>1.3.6.1.4.1.14519.5.2.1.6279.6001.217284626165142325298799787183</imageSOP_UID>
    <inclusion>TRUE</inclusion>
    <edgeMap><xCoord>137</xCoord><yCoord>420</yCoord></edgeMap>
    <edgeMap><xCoord>138</xCoord><yCoord>419</yCoord></edgeMap>
    <edgeMap><xCoord>139</xCoord><yCoord>418</yCoord></edgeMap>
    <edgeMap><xCoord>140</xCoord><yCoord>417</yCoord></edgeMap>
    <edgeMap><xCoord>141</xCoord><yCoord>416</yCoord></edgeMap>
    <edgeMap><xCoord>141</xCoord><yCoord>415</yCoord></edgeMap>
    <edgeMap><xCoord>141</xCoord><yCoord>414</yCoord></edgeMap>
    <edgeMap><xCoord>141</xCoord><yCoord>413</yCoord></edgeMap>
    <edgeMap><xCoord>140</xCoord><yCoord>412</yCoord></edgeMap>
    <edgeMap><xCoord>139</xCoord><yCoord>411</yCoord></edgeMap>
    <edgeMap><xCoord>138</xCoord><yCoord>410</yCoord></edgeMap>
    <edgeMap><xCoord>137</xCoord><yCoord>410</yCoord></edgeMap>
    <edgeMap><xCoord>136</xCoord><yCoord>410</yCoord></edgeMap>
    <edgeMap><xCoord>135</xCoord><yCoord>410</yCoord></edgeMap>
    <edgeMap><xCoord>134</xCoord><yCoord>410</yCoord></edgeMap>
    <edgeMap><xCoord>133</xCoord><yCoord>411</yCoord></edgeMap>
    <edgeMap><xCoord>132</xCoord><yCoord>412</yCoord></edgeMap>
    <edgeMap><xCoord>131</xCoord><yCoord>413</yCoord></edgeMap>
    <edgeMap><xCoord>130</xCoord><yCoord>414</yCoord></edgeMap>
    <edgeMap><xCoord>130</xCoord><yCoord>415</yCoord></edgeMap>
    <edgeMap><xCoord>129</xCoord><yCoord>416</yCoord></edgeMap>
    <edgeMap><xCoord>130</xCoord><yCoord>417</yCoord></edgeMap>
    <edgeMap><xCoord>131</xCoord><yCoord>418</yCoord></edgeMap>
    <edgeMap><xCoord>132</xCoord><yCoord>419</yCoord></edgeMap>
    <edgeMap><xCoord>133</xCoord><yCoord>419</yCoord></edgeMap>
    <edgeMap><xCoord>134</xCoord><yCoord>419</yCoord></edgeMap>
    <edgeMap><xCoord>135</xCoord><yCoord>419</yCoord></edgeMap>
    <edgeMap><xCoord>136</xCoord><yCoord>419</yCoord></edgeMap>
    <edgeMap><xCoord>137</xCoord><yCoord>420</yCoord></edgeMap>
   </roi>
   <roi>
    <imageZposition>361.5</imageZposition>
    <imageSOP_UID>1.3.6.1.4.1.14519.5.2.1.6279.6001.294735727978675901462332888270</imageSOP_UID>
    <inclusion>TRUE</inclusion>
    <edgeMap><xCoord>132</xCoord><yCoord>418</yCoord></edgeMap>
    <edgeMap><xCoord>133</xCoord><yCoord>417</yCoord></edgeMap>
    <edgeMap><xCoord>134</xCoord><yCoord>417</yCoord></edgeMap>
    <edgeMap><xCoord>135</xCoord><yCoord>417</yCoord></edgeMap>
    <edgeMap><xCoord>136</xCoord><yCoord>416</yCoord></edgeMap>
    <edgeMap><xCoord>137</xCoord><yCoord>416</yCoord></edgeMap>
    <edgeMap><xCoord>138</xCoord><yCoord>416</yCoord></edgeMap>
    <edgeMap><xCoord>139</xCoord><yCoord>415</yCoord></edgeMap>
    <edgeMap><xCoord>139</xCoord><yCoord>414</yCoord></edgeMap>
    <edgeMap><xCoord>140</xCoord><yCoord>413</yCoord></edgeMap>
    <edgeMap><xCoord>140</xCoord><yCoord>412</yCoord></edgeMap>
    <edgeMap><xCoord>139</xCoord><yCoord>411</yCoord></edgeMap>
    <edgeMap><xCoord>138</xCoord><yCoord>411</yCoord></edgeMap>
    <edgeMap><xCoord>137</xCoord><yCoord>411</yCoord></edgeMap>
    <edgeMap><xCoord>136</xCoord><yCoord>412</yCoord></edgeMap>
    <edgeMap><xCoord>135</xCoord><yCoord>413</yCoord></edgeMap>
    <edgeMap><xCoord>134</xCoord><yCoord>413</yCoord></edgeMap>
    <edgeMap><xCoord>133</xCoord><yCoord>413</yCoord></edgeMap>
    <edgeMap><xCoord>132</xCoord><yCoord>414</yCoord></edgeMap>
    <edgeMap><xCoord>131</xCoord><yCoord>414</yCoord></edgeMap>
    <edgeMap><xCoord>130</xCoord><yCoord>415</yCoord></edgeMap>
    <edgeMap><xCoord>130</xCoord><yCoord>416</yCoord></edgeMap>
    <edgeMap><xCoord>131</xCoord><yCoord>417</yCoord></edgeMap>
    <edgeMap><xCoord>132</xCoord><yCoord>418</yCoord></edgeMap>
   </roi>
  </unblindedReadNodule>
  <unblindedReadNodule>
   <noduleID>13006</noduleID>
   <characteristics>
    <subtlety>3</subtlety>
    <internalStructure>1</internalStructure>
    <calcification>6</calcification>
    <sphericity>4</sphericity>
    <margin>5</margin>
    <lobulation>1</lobulation>
    <spiculation>1</spiculation>
    <texture>5</texture>
    <malignancy>1</malignancy>
   </characteristics>
   <roi>
    <imageZposition>310.5</imageZposition>
    <imageSOP_UID>1.3.6.1.4.1.14519.5.2.1.6279.6001.248799754121039475586721315687</imageSOP_UID>
    <inclusion>TRUE</inclusion>
    <edgeMap><xCoord>128</xCoord><yCoord>407</yCoord></edgeMap>
    <edgeMap><xCoord>129</xCoord><yCoord>406</yCoord></edgeMap>
    <edgeMap><xCoord>130</xCoord><yCoord>405</yCoord></edgeMap>
    <edgeMap><xCoord>130</xCoord><yCoord>404</yCoord></edgeMap>
    <edgeMap><xCoord>130</xCoord><yCoord>403</yCoord></edgeMap>
    <edgeMap><xCoord>130</xCoord><yCoord>402</yCoord></edgeMap>
    <edgeMap><xCoord>129</xCoord><yCoord>401</yCoord></edgeMap>
    <edgeMap><xCoord>128</xCoord><yCoord>400</yCoord></edgeMap>
    <edgeMap><xCoord>128</xCoord><yCoord>399</yCoord></edgeMap>
    <edgeMap><xCoord>127</xCoord><yCoord>398</yCoord></edgeMap>
    <edgeMap><xCoord>126</xCoord><yCoord>398</yCoord></edgeMap>
    <edgeMap><xCoord>125</xCoord><yCoord>398</yCoord></edgeMap>
    <edgeMap><xCoord>124</xCoord><yCoord>398</yCoord></edgeMap>
    <edgeMap><xCoord>123</xCoord><yCoord>399</yCoord></edgeMap>
    <edgeMap><xCoord>122</xCoord><yCoord>400</yCoord></edgeMap>
    <edgeMap><xCoord>122</xCoord><yCoord>401</yCoord></edgeMap>
    <edgeMap><xCoord>122</xCoord><yCoord>402</yCoord></edgeMap>
    <edgeMap><xCoord>122</xCoord><yCoord>403</yCoord></edgeMap>
    <edgeMap><xCoord>122</xCoord><yCoord>404</yCoord></edgeMap>
    <edgeMap><xCoord>123</xCoord><yCoord>405</yCoord></edgeMap>
    <edgeMap><xCoord>124</xCoord><yCoord>406</yCoord></edgeMap>
    <edgeMap><xCoord>125</xCoord><yCoord>407</yCoord></edgeMap>
    <edgeMap><xCoord>126</xCoord><yCoord>407</yCoord></edgeMap>
    <edgeMap><xCoord>127</xCoord><yCoord>407</yCoord></edgeMap>
    <edgeMap><xCoord>128</xCoord><yCoord>407</yCoord></edgeMap>
   </roi>
   <roi>
    <imageZposition>307.5</imageZposition>
    <imageSOP_UID>1.3.6.1.4.1.14519.5.2.1.6279.6001.236909366511307131618988101866</imageSOP_UID>
    <inclusion>TRUE</inclusion>
    <edgeMap><xCoord>127</xCoord><yCoord>408</yCoord></edgeMap>
    <edgeMap><xCoord>128</xCoord><yCoord>407</yCoord></edgeMap>
    <edgeMap><xCoord>129</xCoord><yCoord>407</yCoord></edgeMap>
    <edgeMap><xCoord>130</xCoord><yCoord>407</yCoord></edgeMap>
    <edgeMap><xCoord>131</xCoord><yCoord>406</yCoord></edgeMap>
    <edgeMap><xCoord>132</xCoord><yCoord>405</yCoord></edgeMap>
    <edgeMap><xCoord>132</xCoord><yCoord>404</yCoord></edgeMap>
    <edgeMap><xCoord>132</xCoord><yCoord>403</yCoord></edgeMap>
    <edgeMap><xCoord>131</xCoord><yCoord>402</yCoord></edgeMap>
    <edgeMap><xCoord>130</xCoord><yCoord>401</yCoord></edgeMap>
    <edgeMap><xCoord>129</xCoord><yCoord>400</yCoord></edgeMap>
    <edgeMap><xCoord>128</xCoord><yCoord>399</yCoord></edgeMap>
    <edgeMap><xCoord>127</xCoord><yCoord>398</yCoord></edgeMap>
    <edgeMap><xCoord>126</xCoord><yCoord>398</yCoord></edgeMap>
    <edgeMap><xCoord>125</xCoord><yCoord>398</yCoord></edgeMap>
    <edgeMap><xCoord>124</xCoord><yCoord>399</yCoord></edgeMap>
    <edgeMap><xCoord>123</xCoord><yCoord>400</yCoord></edgeMap>
    <edgeMap><xCoord>123</xCoord><yCoord>401</yCoord></edgeMap>
    <edgeMap><xCoord>122</xCoord><yCoord>402</yCoord></edgeMap>
    <edgeMap><xCoord>122</xCoord><yCoord>403</yCoord></edgeMap>
    <edgeMap><xCoord>123</xCoord><yCoord>404</yCoord></edgeMap>
    <edgeMap><xCoord>123</xCoord><yCoord>405</yCoord></edgeMap>
    <edgeMap><xCoord>123</xCoord><yCoord>406</yCoord></edgeMap>
    <edgeMap><xCoord>124</xCoord><yCoord>407</yCoord></edgeMap>
    <edgeMap><xCoord>125</xCoord><yCoord>408</yCoord></edgeMap>
    <edgeMap><xCoord>126</xCoord><yCoord>408</yCoord></edgeMap>
    <edgeMap><xCoord>127</xCoord><yCoord>408</yCoord></edgeMap>
   </roi>
   <roi>
    <imageZposition>304.5</imageZposition>
    <imageSOP_UID>1.3.6.1.4.1.14519.5.2.1.6279.6001.119776997835898674717764374327</imageSOP_UID>
    <inclusion>TRUE</inclusion>
    <edgeMap><xCoord>125</xCoord><yCoord>407</yCoord></edgeMap>
    <edgeMap><xCoord>126</xCoord><yCoord>406</yCoord></edgeMap>
    <edgeMap><xCoord>127</xCoord><yCoord>405</yCoord></edgeMap>
    <edgeMap><xCoord>128</xCoord><yCoord>404</yCoord></edgeMap>
    <edgeMap><xCoord>128</xCoord><yCoord>403</yCoord></edgeMap>
    <edgeMap><xCoord>128</xCoord><yCoord>402</yCoord></edgeMap>
    <edgeMap><xCoord>128</xCoord><yCoord>401</yCoord></edgeMap>
    <edgeMap><xCoord>127</xCoord><yCoord>400</yCoord></edgeMap>
    <edgeMap><xCoord>126</xCoord><yCoord>400</yCoord></edgeMap>
    <edgeMap><xCoord>125</xCoord><yCoord>401</yCoord></edgeMap>
    <edgeMap><xCoord>124</xCoord><yCoord>402</yCoord></edgeMap>
    <edgeMap><xCoord>124</xCoord><yCoord>403</yCoord></edgeMap>
    <edgeMap><xCoord>123</xCoord><yCoord>404</yCoord></edgeMap>
    <edgeMap><xCoord>123</xCoord><yCoord>405</yCoord></edgeMap>
    <edgeMap><xCoord>123</xCoord><yCoord>406</yCoord></edgeMap>
    <edgeMap><xCoord>124</xCoord><yCoord>407</yCoord></edgeMap>
    <edgeMap><xCoord>125</xCoord><yCoord>407</yCoord></edgeMap>
   </roi>
  </unblindedReadNodule>
  <unblindedReadNodule>
   <noduleID>12276</noduleID>
   <roi>
    <imageZposition>184.5</imageZposition>
    <imageSOP_UID>1.3.6.1.4.1.14519.5.2.1.6279.6001.471022192107865482027623588082</imageSOP_UID>
    <inclusion>TRUE</inclusion>
    <edgeMap><xCoord>161</xCoord><yCoord>395</yCoord></edgeMap>
   </roi>
  </unblindedReadNodule>
  <nonNodule>
   <nonNoduleID>12310</nonNoduleID>
   <imageZposition>433.5</imageZposition>
   <imageSOP_UID>1.3.6.1.4.1.14519.5.2.1.6279.6001.118151158548883339190406173526</imageSOP_UID>
   <locus><xCoord>181</xCoord><yCoord>383</yCoord>
   </locus>
  </nonNodule>
  <nonNodule>
   <nonNoduleID>12311</nonNoduleID>
   <imageZposition>433.5</imageZposition>
   <imageSOP_UID>1.3.6.1.4.1.14519.5.2.1.6279.6001.118151158548883339190406173526</imageSOP_UID>
   <locus><xCoord>346</xCoord><yCoord>364</yCoord>
   </locus>
  </nonNodule>
  <nonNodule>
   <nonNoduleID>12312</nonNoduleID>
   <imageZposition>388.5</imageZposition>
   <imageSOP_UID>1.3.6.1.4.1.14519.5.2.1.6279.6001.269878493606652389476351434699</imageSOP_UID>
   <locus><xCoord>195</xCoord><yCoord>286</yCoord>
   </locus>
  </nonNodule>
  <nonNodule>
   <nonNoduleID>12290</nonNoduleID>
   <imageZposition>385.5</imageZposition>
   <imageSOP_UID>1.3.6.1.4.1.14519.5.2.1.6279.6001.356050981416892813755246737955</imageSOP_UID>
   <locus><xCoord>142</xCoord><yCoord>381</yCoord>
   </locus>
  </nonNodule>
  <nonNodule>
   <nonNoduleID>13005</nonNoduleID>
   <imageZposition>367.5</imageZposition>
   <imageSOP_UID>1.3.6.1.4.1.14519.5.2.1.6279.6001.196174774106237077544714810883</imageSOP_UID>
   <locus><xCoord>141</xCoord><yCoord>337</yCoord>
   </locus>
  </nonNodule>
  <nonNodule>
   <nonNoduleID>12314</nonNoduleID>
   <imageZposition>358.5</imageZposition>
   <imageSOP_UID>1.3.6.1.4.1.14519.5.2.1.6279.6001.185193637773379350485111995522</imageSOP_UID>
   <locus><xCoord>402</xCoord><yCoord>325</yCoord>
   </locus>
  </nonNodule>
  <nonNodule>
   <nonNoduleID>12300</nonNoduleID>
   <imageZposition>352.5</imageZposition>
   <imageSOP_UID>1.3.6.1.4.1.14519.5.2.1.6279.6001.814467485131742315696779667955</imageSOP_UID>
   <locus><xCoord>177</xCoord><yCoord>370</yCoord>
   </locus>
  </nonNodule>
  <nonNodule>
   <nonNoduleID>12315</nonNoduleID>
   <imageZposition>349.5</imageZposition>
   <imageSOP_UID>1.3.6.1.4.1.14519.5.2.1.6279.6001.148840610679547380464401780794</imageSOP_UID>
   <locus><xCoord>315</xCoord><yCoord>160</yCoord>
   </locus>
  </nonNodule>
  <nonNodule>
   <nonNoduleID>12316</nonNoduleID>
   <imageZposition>286.5</imageZposition>
   <imageSOP_UID>1.3.6.1.4.1.14519.5.2.1.6279.6001.275813551410417044764754780092</imageSOP_UID>
   <locus><xCoord>106</xCoord><yCoord>304</yCoord>
   </locus>
  </nonNodule>
  <nonNodule>
   <nonNoduleID>12305</nonNoduleID>
   <imageZposition>268.5</imageZposition>
   <imageSOP_UID>1.3.6.1.4.1.14519.5.2.1.6279.6001.984800846301920041041448068014</imageSOP_UID>
   <locus><xCoord>380</xCoord><yCoord>218</yCoord>
   </locus>
  </nonNodule>
 </readingSession>
 <readingSession>
  <annotationVersion>3.12</annotationVersion>
  <servicingRadiologistID>anonymous</servicingRadiologistID>
  <unblindedReadNodule>
   <noduleID>18365</noduleID>
   <roi>
    <imageZposition>424.5</imageZposition>
    <imageSOP_UID>1.3.6.1.4.1.14519.5.2.1.6279.6001.246815755661607803857059998615</imageSOP_UID>
    <inclusion>TRUE</inclusion>
    <edgeMap><xCoord>380</xCoord><yCoord>371</yCoord></edgeMap>
   </roi>
  </unblindedReadNodule>
  <unblindedReadNodule>
   <noduleID>18364</noduleID>
   <roi>
    <imageZposition>421.5</imageZposition>
    <imageSOP_UID>1.3.6.1.4.1.14519.5.2.1.6279.6001.243629767671689386588654683327</imageSOP_UID>
    <inclusion>TRUE</inclusion>
    <edgeMap><xCoord>309</xCoord><yCoord>354</yCoord></edgeMap>
   </roi>
  </unblindedReadNodule>
  <unblindedReadNodule>
   <noduleID>18377</noduleID>
   <characteristics>
    <subtlety>4</subtlety>
    <internalStructure>1</internalStructure>
    <calcification>6</calcification>
    <sphericity>2</sphericity>
    <margin>3</margin>
    <lobulation>3</lobulation>
    <spiculation>3</spiculation>
    <texture>5</texture>
    <malignancy>3</malignancy>
   </characteristics>
   <roi>
    <imageZposition>424.5</imageZposition>
    <imageSOP_UID>1.3.6.1.4.1.14519.5.2.1.6279.6001.246815755661607803857059998615</imageSOP_UID>
    <inclusion>TRUE</inclusion>
    <edgeMap><xCoord>154</xCoord><yCoord>369</yCoord></edgeMap>
    <edgeMap><xCoord>155</xCoord><yCoord>368</yCoord></edgeMap>
    <edgeMap><xCoord>155</xCoord><yCoord>367</yCoord></edgeMap>
    <edgeMap><xCoord>155</xCoord><yCoord>366</yCoord></edgeMap>
    <edgeMap><xCoord>155</xCoord><yCoord>365</yCoord></edgeMap>
    <edgeMap><xCoord>155</xCoord><yCoord>364</yCoord></edgeMap>
    <edgeMap><xCoord>156</xCoord><yCoord>363</yCoord></edgeMap>
    <edgeMap><xCoord>157</xCoord><yCoord>362</yCoord></edgeMap>
    <edgeMap><xCoord>158</xCoord><yCoord>363</yCoord></edgeMap>
    <edgeMap><xCoord>159</xCoord><yCoord>363</yCoord></edgeMap>
    <edgeMap><xCoord>160</xCoord><yCoord>363</yCoord></edgeMap>
    <edgeMap><xCoord>161</xCoord><yCoord>362</yCoord></edgeMap>
    <edgeMap><xCoord>161</xCoord><yCoord>361</yCoord></edgeMap>
    <edgeMap><xCoord>161</xCoord><yCoord>360</yCoord></edgeMap>
    <edgeMap><xCoord>160</xCoord><yCoord>360</yCoord></edgeMap>
    <edgeMap><xCoord>159</xCoord><yCoord>360</yCoord></edgeMap>
    <edgeMap><xCoord>158</xCoord><yCoord>360</yCoord></edgeMap>
    <edgeMap><xCoord>157</xCoord><yCoord>359</yCoord></edgeMap>
    <edgeMap><xCoord>156</xCoord><yCoord>359</yCoord></edgeMap>
    <edgeMap><xCoord>155</xCoord><yCoord>359</yCoord></edgeMap>
    <edgeMap><xCoord>154</xCoord><yCoord>359</yCoord></edgeMap>
    <edgeMap><xCoord>153</xCoord><yCoord>359</yCoord></edgeMap>
    <edgeMap><xCoord>152</xCoord><yCoord>360</yCoord></edgeMap>
    <edgeMap><xCoord>151</xCoord><yCoord>360</yCoord></edgeMap>
    <edgeMap><xCoord>151</xCoord><yCoord>361</yCoord></edgeMap>
    <edgeMap><xCoord>151</xCoord><yCoord>362</yCoord></edgeMap>
    <edgeMap><xCoord>151</xCoord><yCoord>363</yCoord></edgeMap>
    <edgeMap><xCoord>151</xCoord><yCoord>364</yCoord></edgeMap>
    <edgeMap><xCoord>151</xCoord><yCoord>365</yCoord></edgeMap>
    <edgeMap><xCoord>151</xCoord><yCoord>366</yCoord></edgeMap>
    <edgeMap><xCoord>151</xCoord><yCoord>367</yCoord></edgeMap>
    <edgeMap><xCoord>152</xCoord><yCoord>368</yCoord></edgeMap>
    <edgeMap><xCoord>153</xCoord><yCoord>369</yCoord></edgeMap>
    <edgeMap><xCoord>154</xCoord><yCoord>369</yCoord></edgeMap>
   </roi>
   <roi>
    <imageZposition>421.5</imageZposition>
    <imageSOP_UID>1.3.6.1.4.1.14519.5.2.1.6279.6001.243629767671689386588654683327</imageSOP_UID>
    <inclusion>TRUE</inclusion>
    <edgeMap><xCoord>162</xCoord><yCoord>374</yCoord></edgeMap>
    <edgeMap><xCoord>163</xCoord><yCoord>373</yCoord></edgeMap>
    <edgeMap><xCoord>164</xCoord><yCoord>372</yCoord></edgeMap>
    <edgeMap><xCoord>164</xCoord><yCoord>371</yCoord></edgeMap>
    <edgeMap><xCoord>163</xCoord><yCoord>370</yCoord></edgeMap>
    <edgeMap><xCoord>163</xCoord><yCoord>369</yCoord></edgeMap>
    <edgeMap><xCoord>162</xCoord><yCoord>368</yCoord></edgeMap>
    <edgeMap><xCoord>162</xCoord><yCoord>367</yCoord></edgeMap>
    <edgeMap><xCoord>162</xCoord><yCoord>366</yCoord></edgeMap>
    <edgeMap><xCoord>162</xCoord><yCoord>365</yCoord></edgeMap>
    <edgeMap><xCoord>162</xCoord><yCoord>364</yCoord></edgeMap>
    <edgeMap><xCoord>162</xCoord><yCoord>363</yCoord></edgeMap>
    <edgeMap><xCoord>162</xCoord><yCoord>362</yCoord></edgeMap>
    <edgeMap><xCoord>161</xCoord><yCoord>361</yCoord></edgeMap>
    <edgeMap><xCoord>160</xCoord><yCoord>360</yCoord></edgeMap>
    <edgeMap><xCoord>159</xCoord><yCoord>359</yCoord></edgeMap>
    <edgeMap><xCoord>158</xCoord><yCoord>359</yCoord></edgeMap>
    <edgeMap><xCoord>157</xCoord><yCoord>359</yCoord></edgeMap>
    <edgeMap><xCoord>156</xCoord><yCoord>359</yCoord></edgeMap>
    <edgeMap><xCoord>155</xCoord><yCoord>360</yCoord></edgeMap>
    <edgeMap><xCoord>154</xCoord><yCoord>361</yCoord></edgeMap>
    <edgeMap><xCoord>153</xCoord><yCoord>362</yCoord></edgeMap>
    <edgeMap><xCoord>153</xCoord><yCoord>363</yCoord></edgeMap>
    <edgeMap><xCoord>153</xCoord><yCoord>364</yCoord></edgeMap>
    <edgeMap><xCoord>153</xCoord><yCoord>365</yCoord></edgeMap>
    <edgeMap><xCoord>152</xCoord><yCoord>366</yCoord></edgeMap>
    <edgeMap><xCoord>151</xCoord><yCoord>367</yCoord></edgeMap>
    <edgeMap><xCoord>150</xCoord><yCoord>368</yCoord></edgeMap>
    <edgeMap><xCoord>151</xCoord><yCoord>369</yCoord></edgeMap>
    <edgeMap><xCoord>152</xCoord><yCoord>370</yCoord></edgeMap>
    <edgeMap><xCoord>153</xCoord><yCoord>370</yCoord></edgeMap>
    <edgeMap><xCoord>154</xCoord><yCoord>370</yCoord></edgeMap>
    <edgeMap><xCoord>155</xCoord><yCoord>370</yCoord></edgeMap>
    <edgeMap><xCoord>156</xCoord><yCoord>370</yCoord></edgeMap>
    <edgeMap><xCoord>157</xCoord><yCoord>370</yCoord></edgeMap>
    <edgeMap><xCoord>158</xCoord><yCoord>371</yCoord></edgeMap>
    <edgeMap><xCoord>159</xCoord><yCoord>371</yCoord></edgeMap>
    <edgeMap><xCoord>160</xCoord><yCoord>372</yCoord></edgeMap>
    <edgeMap><xCoord>161</xCoord><yCoord>373</yCoord></edgeMap>
    <edgeMap><xCoord>162</xCoord><yCoord>374</yCoord></edgeMap>
   </roi>
  </unblindedReadNodule>
  <unblindedReadNodule>
   <noduleID>18375</noduleID>
   <characteristics>
    <subtlety>4</subtlety>
    <internalStructure>1</internalStructure>
    <calcification>6</calcification>
    <sphericity>3</sphericity>
    <margin>1</margin>
    <lobulation>3</lobulation>
    <spiculation>3</spiculation>
    <texture>2</texture>
    <malignancy>4</malignancy>
   </characteristics>
   <roi>
    <imageZposition>418.5</imageZposition>
    <imageSOP_UID>1.3.6.1.4.1.14519.5.2.1.6279.6001.323044440744616735332952619327</imageSOP_UID>
    <inclusion>TRUE</inclusion>
    <edgeMap><xCoord>230</xCoord><yCoord>350</yCoord></edgeMap>
    <edgeMap><xCoord>231</xCoord><yCoord>349</yCoord></edgeMap>
    <edgeMap><xCoord>232</xCoord><yCoord>348</yCoord></edgeMap>
    <edgeMap><xCoord>232</xCoord><yCoord>347</yCoord></edgeMap>
    <edgeMap><xCoord>233</xCoord><yCoord>346</yCoord></edgeMap>
    <edgeMap><xCoord>234</xCoord><yCoord>345</yCoord></edgeMap>
    <edgeMap><xCoord>234</xCoord><yCoord>344</yCoord></edgeMap>
    <edgeMap><xCoord>235</xCoord><yCoord>343</yCoord></edgeMap>
    <edgeMap><xCoord>235</xCoord><yCoord>342</yCoord></edgeMap>
    <edgeMap><xCoord>235</xCoord><yCoord>341</yCoord></edgeMap>
    <edgeMap><xCoord>235</xCoord><yCoord>340</yCoord></edgeMap>
    <edgeMap><xCoord>236</xCoord><yCoord>339</yCoord></edgeMap>
    <edgeMap><xCoord>236</xCoord><yCoord>338</yCoord></edgeMap>
    <edgeMap><xCoord>236</xCoord><yCoord>337</yCoord></edgeMap>
    <edgeMap><xCoord>236</xCoord><yCoord>336</yCoord></edgeMap>
    <edgeMap><xCoord>236</xCoord><yCoord>335</yCoord></edgeMap>
    <edgeMap><xCoord>235</xCoord><yCoord>334</yCoord></edgeMap>
    <edgeMap><xCoord>234</xCoord><yCoord>333</yCoord></edgeMap>
    <edgeMap><xCoord>233</xCoord><yCoord>334</yCoord></edgeMap>
    <edgeMap><xCoord>232</xCoord><yCoord>334</yCoord></edgeMap>
    <edgeMap><xCoord>231</xCoord><yCoord>334</yCoord></edgeMap>
    <edgeMap><xCoord>230</xCoord><yCoord>334</yCoord></edgeMap>
    <edgeMap><xCoord>229</xCoord><yCoord>335</yCoord></edgeMap>
    <edgeMap><xCoord>228</xCoord><yCoord>335</yCoord></edgeMap>
    <edgeMap><xCoord>227</xCoord><yCoord>335</yCoord></edgeMap>
    <edgeMap><xCoord>226</xCoord><yCoord>336</yCoord></edgeMap>
    <edgeMap><xCoord>225</xCoord><yCoord>337</yCoord></edgeMap>
    <edgeMap><xCoord>224</xCoord><yCoord>338</yCoord></edgeMap>
    <edgeMap><xCoord>223</xCoord><yCoord>339</yCoord></edgeMap>
    <edgeMap><xCoord>223</xCoord><yCoord>340</yCoord></edgeMap>
    <edgeMap><xCoord>223</xCoord><yCoord>341</yCoord></edgeMap>
    <edgeMap><xCoord>224</xCoord><yCoord>342</yCoord></edgeMap>
    <edgeMap><xCoord>224</xCoord><yCoord>343</yCoord></edgeMap>
    <edgeMap><xCoord>224</xCoord><yCoord>344</yCoord></edgeMap>
    <edgeMap><xCoord>224</xCoord><yCoord>345</yCoord></edgeMap>
    <edgeMap><xCoord>224</xCoord><yCoord>346</yCoord></edgeMap>
    <edgeMap><xCoord>225</xCoord><yCoord>347</yCoord></edgeMap>
    <edgeMap><xCoord>226</xCoord><yCoord>348</yCoord></edgeMap>
    <edgeMap><xCoord>227</xCoord><yCoord>349</yCoord></edgeMap>
    <edgeMap><xCoord>228</xCoord><yCoord>350</yCoord></edgeMap>
    <edgeMap><xCoord>229</xCoord><yCoord>350</yCoord></edgeMap>
    <edgeMap><xCoord>230</xCoord><yCoord>350</yCoord></edgeMap>
   </roi>
  </unblindedReadNodule>
  <unblindedReadNodule>
   <noduleID>18366</noduleID>
   <characteristics>
    <subtlety>4</subtlety>
    <internalStructure>1</internalStructure>
    <calcification>6</calcification>
    <sphericity>4</sphericity>
    <margin>2</margin>
    <lobulation>4</lobulation>
    <spiculation>3</spiculation>
    <texture>5</texture>
    <malignancy>5</malignancy>
   </characteristics>
   <roi>
    <imageZposition>388.5</imageZposition>
    <imageSOP_UID>1.3.6.1.4.1.14519.5.2.1.6279.6001.269878493606652389476351434699</imageSOP_UID>
    <inclusion>TRUE</inclusion>
    <edgeMap><xCoord>412</xCoord><yCoord>371</yCoord></edgeMap>
    <edgeMap><xCoord>413</xCoord><yCoord>370</yCoord></edgeMap>
    <edgeMap><xCoord>414</xCoord><yCoord>369</yCoord></edgeMap>
    <edgeMap><xCoord>415</xCoord><yCoord>369</yCoord></edgeMap>
    <edgeMap><xCoord>416</xCoord><yCoord>368</yCoord></edgeMap>
    <edgeMap><xCoord>417</xCoord><yCoord>367</yCoord></edgeMap>
    <edgeMap><xCoord>418</xCoord><yCoord>367</yCoord></edgeMap>
    <edgeMap><xCoord>417</xCoord><yCoord>366</yCoord></edgeMap>
    <edgeMap><xCoord>416</xCoord><yCoord>366</yCoord></edgeMap>
    <edgeMap><xCoord>415</xCoord><yCoord>365</yCoord></edgeMap>
    <edgeMap><xCoord>415</xCoord><yCoord>364</yCoord></edgeMap>
    <edgeMap><xCoord>415</xCoord><yCoord>363</yCoord></edgeMap>
    <edgeMap><xCoord>415</xCoord><yCoord>362</yCoord></edgeMap>
    <edgeMap><xCoord>414</xCoord><yCoord>361</yCoord></edgeMap>
    <edgeMap><xCoord>413</xCoord><yCoord>360</yCoord></edgeMap>
    <edgeMap><xCoord>413</xCoord><yCoord>359</yCoord></edgeMap>
    <edgeMap><xCoord>412</xCoord><yCoord>359</yCoord></edgeMap>
    <edgeMap><xCoord>411</xCoord><yCoord>358</yCoord></edgeMap>
    <edgeMap><xCoord>410</xCoord><yCoord>357</yCoord></edgeMap>
    <edgeMap><xCoord>409</xCoord><yCoord>357</yCoord></edgeMap>
    <edgeMap><xCoord>408</xCoord><yCoord>357</yCoord></edgeMap>
    <edgeMap><xCoord>407</xCoord><yCoord>356</yCoord></edgeMap>
    <edgeMap><xCoord>406</xCoord><yCoord>356</yCoord></edgeMap>
    <edgeMap><xCoord>405</xCoord><yCoord>356</yCoord></edgeMap>
    <edgeMap><xCoord>404</xCoord><yCoord>356</yCoord></edgeMap>
    <edgeMap><xCoord>403</xCoord><yCoord>355</yCoord></edgeMap>
    <edgeMap><xCoord>402</xCoord><yCoord>354</yCoord></edgeMap>
    <edgeMap><xCoord>401</xCoord><yCoord>353</yCoord></edgeMap>
    <edgeMap><xCoord>400</xCoord><yCoord>352</yCoord></edgeMap>
    <edgeMap><xCoord>399</xCoord><yCoord>351</yCoord></edgeMap>
    <edgeMap><xCoord>398</xCoord><yCoord>351</yCoord></edgeMap>
    <edgeMap><xCoord>397</xCoord><yCoord>350</yCoord></edgeMap>
    <edgeMap><xCoord>396</xCoord><yCoord>350</yCoord></edgeMap>
    <edgeMap><xCoord>395</xCoord><yCoord>350</yCoord></edgeMap>
    <edgeMap><xCoord>394</xCoord><yCoord>350</yCoord></edgeMap>
    <edgeMap><xCoord>395</xCoord><yCoord>350</yCoord></edgeMap>
    <edgeMap><xCoord>396</xCoord><yCoord>351</yCoord></edgeMap>
    <edgeMap><xCoord>397</xCoord><yCoord>351</yCoord></edgeMap>
    <edgeMap><xCoord>398</xCoord><yCoord>352</yCoord></edgeMap>
    <edgeMap><xCoord>399</xCoord><yCoord>353</yCoord></edgeMap>
    <edgeMap><xCoord>400</xCoord><yCoord>354</yCoord></edgeMap>
    <edgeMap><xCoord>401</xCoord><yCoord>355</yCoord></edgeMap>
    <edgeMap><xCoord>401</xCoord><yCoord>356</yCoord></edgeMap>
    <edgeMap><xCoord>402</xCoord><yCoord>357</yCoord></edgeMap>
    <edgeMap><xCoord>403</xCoord><yCoord>358</yCoord></edgeMap>
    <edgeMap><xCoord>403</xCoord><yCoord>359</yCoord></edgeMap>
    <edgeMap><xCoord>403</xCoord><yCoord>360</yCoord></edgeMap>
    <edgeMap><xCoord>403</xCoord><yCoord>361</yCoord></edgeMap>
    <edgeMap><xCoord>403</xCoord><yCoord>362</yCoord></edgeMap>
    <edgeMap><xCoord>403</xCoord><yCoord>363</yCoord></edgeMap>
    <edgeMap><xCoord>403</xCoord><yCoord>364</yCoord></edgeMap>
    <edgeMap><xCoord>404</xCoord><yCoord>365</yCoord></edgeMap>
    <edgeMap><xCoord>404</xCoord><yCoord>366</yCoord></edgeMap>
    <edgeMap><xCoord>405</xCoord><yCoord>367</yCoord></edgeMap>
    <edgeMap><xCoord>406</xCoord><yCoord>368</yCoord></edgeMap>
    <edgeMap><xCoord>406</xCoord><yCoord>369</yCoord></edgeMap>
    <edgeMap><xCoord>407</xCoord><yCoord>370</yCoord></edgeMap>
    <edgeMap><xCoord>408</xCoord><yCoord>371</yCoord></edgeMap>
    <edgeMap><xCoord>409</xCoord><yCoord>371</yCoord></edgeMap>
    <edgeMap><xCoord>410</xCoord><yCoord>371</yCoord></edgeMap>
    <edgeMap><xCoord>411</xCoord><yCoord>371</yCoord></edgeMap>
    <edgeMap><xCoord>412</xCoord><yCoord>371</yCoord></edgeMap>
   </roi>
   <roi>
    <imageZposition>385.5</imageZposition>
    <imageSOP_UID>1.3.6.1.4.1.14519.5.2.1.6279.6001.356050981416892813755246737955</imageSOP_UID>
    <inclusion>TRUE</inclusion>
    <edgeMap><xCoord>416</xCoord><yCoord>382</yCoord></edgeMap>
    <edgeMap><xCoord>417</xCoord><yCoord>381</yCoord></edgeMap>
    <edgeMap><xCoord>418</xCoord><yCoord>380</yCoord></edgeMap>
    <edgeMap><xCoord>418</xCoord><yCoord>379</yCoord></edgeMap>
    <edgeMap><xCoord>418</xCoord><yCoord>378</yCoord></edgeMap>
    <edgeMap><xCoord>418</xCoord><yCoord>377</yCoord></edgeMap>
    <edgeMap><xCoord>417</xCoord><yCoord>376</yCoord></edgeMap>
    <edgeMap><xCoord>418</xCoord><yCoord>375</yCoord></edgeMap>
    <edgeMap><xCoord>418</xCoord><yCoord>374</yCoord></edgeMap>
    <edgeMap><xCoord>419</xCoord><yCoord>373</yCoord></edgeMap>
    <edgeMap><xCoord>420</xCoord><yCoord>373</yCoord></edgeMap>
    <edgeMap><xCoord>421</xCoord><yCoord>372</yCoord></edgeMap>
    <edgeMap><xCoord>422</xCoord><yCoord>371</yCoord></edgeMap>
    <edgeMap><xCoord>423</xCoord><yCoord>370</yCoord></edgeMap>
    <edgeMap><xCoord>424</xCoord><yCoord>369</yCoord></edgeMap>
    <edgeMap><xCoord>424</xCoord><yCoord>368</yCoord></edgeMap>
    <edgeMap><xCoord>425</xCoord><yCoord>367</yCoord></edgeMap>
    <edgeMap><xCoord>424</xCoord><yCoord>366</yCoord></edgeMap>
    <edgeMap><xCoord>424</xCoord><yCoord>365</yCoord></edgeMap>
    <edgeMap><xCoord>423</xCoord><yCoord>364</yCoord></edgeMap>
    <edgeMap><xCoord>423</xCoord><yCoord>363</yCoord></edgeMap>
    <edgeMap><xCoord>423</xCoord><yCoord>362</yCoord></edgeMap>
    <edgeMap><xCoord>422</xCoord><yCoord>361</yCoord></edgeMap>
    <edgeMap><xCoord>422</xCoord><yCoord>360</yCoord></edgeMap>
    <edgeMap><xCoord>422</xCoord><yCoord>359</yCoord></edgeMap>
    <edgeMap><xCoord>421</xCoord><yCoord>359</yCoord></edgeMap>
    <edgeMap><xCoord>420</xCoord><yCoord>358</yCoord></edgeMap>
    <edgeMap><xCoord>419</xCoord><yCoord>357</yCoord></edgeMap>
    <edgeMap><xCoord>418</xCoord><yCoord>356</yCoord></edgeMap>
    <edgeMap><xCoord>417</xCoord><yCoord>355</yCoord></edgeMap>
    <edgeMap><xCoord>416</xCoord><yCoord>355</yCoord></edgeMap>
    <edgeMap><xCoord>415</xCoord><yCoord>354</yCoord></edgeMap>
    <edgeMap><xCoord>414</xCoord><yCoord>354</yCoord></edgeMap>
    <edgeMap><xCoord>413</xCoord><yCoord>353</yCoord></edgeMap>
    <edgeMap><xCoord>412</xCoord><yCoord>353</yCoord></edgeMap>
    <edgeMap><xCoord>411</xCoord><yCoord>353</yCoord></edgeMap>
    <edgeMap><xCoord>410</xCoord><yCoord>353</yCoord></edgeMap>
    <edgeMap><xCoord>409</xCoord><yCoord>353</yCoord></edgeMap>
    <edgeMap><xCoord>408</xCoord><yCoord>353</yCoord></edgeMap>
    <edgeMap><xCoord>407</xCoord><yCoord>353</yCoord></edgeMap>
    <edgeMap><xCoord>406</xCoord><yCoord>353</yCoord></edgeMap>
    <edgeMap><xCoord>405</xCoord><yCoord>353</yCoord></edgeMap>
    <edgeMap><xCoord>404</xCoord><yCoord>352</yCoord></edgeMap>
    <edgeMap><xCoord>403</xCoord><yCoord>352</yCoord></edgeMap>
    <edgeMap><xCoord>402</xCoord><yCoord>352</yCoord></edgeMap>
    <edgeMap><xCoord>401</xCoord><yCoord>352</yCoord></edgeMap>
    <edgeMap><xCoord>400</xCoord><yCoord>353</yCoord></edgeMap>
    <edgeMap><xCoord>400</xCoord><yCoord>354</yCoord></edgeMap>
    <edgeMap><xCoord>400</xCoord><yCoord>355</yCoord></edgeMap>
    <edgeMap><xCoord>400</xCoord><yCoord>356</yCoord></edgeMap>
    <edgeMap><xCoord>399</xCoord><yCoord>357</yCoord></edgeMap>
    <edgeMap><xCoord>399</xCoord><yCoord>358</yCoord></edgeMap>
    <edgeMap><xCoord>399</xCoord><yCoord>359</yCoord></edgeMap>
    <edgeMap><xCoord>399</xCoord><yCoord>360</yCoord></edgeMap>
    <edgeMap><xCoord>399</xCoord><yCoord>361</yCoord></edgeMap>
    <edgeMap><xCoord>399</xCoord><yCoord>362</yCoord></edgeMap>
    <edgeMap><xCoord>398</xCoord><yCoord>363</yCoord></edgeMap>
    <edgeMap><xCoord>398</xCoord><yCoord>364</yCoord></edgeMap>
    <edgeMap><xCoord>398</xCoord><yCoord>365</yCoord></edgeMap>
    <edgeMap><xCoord>398</xCoord><yCoord>366</yCoord></edgeMap>
    <edgeMap><xCoord>398</xCoord><yCoord>367</yCoord></edgeMap>
    <edgeMap><xCoord>398</xCoord><yCoord>368</yCoord></edgeMap>
    <edgeMap><xCoord>399</xCoord><yCoord>369</yCoord></edgeMap>
    <edgeMap><xCoord>399</xCoord><yCoord>370</yCoord></edgeMap>
    <edgeMap><xCoord>400</xCoord><yCoord>371</yCoord></edgeMap>
    <edgeMap><xCoord>401</xCoord><yCoord>372</yCoord></edgeMap>
    <edgeMap><xCoord>401</xCoord><yCoord>373</yCoord></edgeMap>
    <edgeMap><xCoord>402</xCoord><yCoord>374</yCoord></edgeMap>
    <edgeMap><xCoord>403</xCoord><yCoord>375</yCoord></edgeMap>
    <edgeMap><xCoord>404</xCoord><yCoord>375</yCoord></edgeMap>
    <edgeMap><xCoord>405</xCoord><yCoord>376</yCoord></edgeMap>
    <edgeMap><xCoord>406</xCoord><yCoord>377</yCoord></edgeMap>
    <edgeMap><xCoord>407</xCoord><yCoord>378</yCoord></edgeMap>
    <edgeMap><xCoord>408</xCoord><yCoord>379</yCoord></edgeMap>
    <edgeMap><xCoord>409</xCoord><yCoord>380</yCoord></edgeMap>
    <edgeMap><xCoord>410</xCoord><yCoord>381</yCoord></edgeMap>
    <edgeMap><xCoord>411</xCoord><yCoord>381</yCoord></edgeMap>
    <edgeMap><xCoord>412</xCoord><yCoord>381</yCoord></edgeMap>
    <edgeMap><xCoord>413</xCoord><yCoord>382</yCoord></edgeMap>
    <edgeMap><xCoord>414</xCoord><yCoord>382</yCoord></edgeMap>
    <edgeMap><xCoord>415</xCoord><yCoord>382</yCoord></edgeMap>
    <edgeMap><xCoord>416</xCoord><yCoord>382</yCoord></edgeMap>
   </roi>
   <roi>
    <imageZposition>382.5</imageZposition>
    <imageSOP_UID>1.3.6.1.4.1.14519.5.2.1.6279.6001.267008324884944305688092914710</imageSOP_UID>
    <inclusion>TRUE</inclusion>
    <edgeMap><xCoord>415</xCoord><yCoord>385</yCoord></edgeMap>
    <edgeMap><xCoord>416</xCoord><yCoord>384</yCoord></edgeMap>
    <edgeMap><xCoord>417</xCoord><yCoord>384</yCoord></edgeMap>
    <edgeMap><xCoord>418</xCoord><yCoord>383</yCoord></edgeMap>
    <edgeMap><xCoord>419</xCoord><yCoord>382</yCoord></edgeMap>
    <edgeMap><xCoord>420</xCoord><yCoord>382</yCoord></edgeMap>
    <edgeMap><xCoord>421</xCoord><yCoord>381</yCoord></edgeMap>
    <edgeMap><xCoord>421</xCoord><yCoord>380</yCoord></edgeMap>
    <edgeMap><xCoord>422</xCoord><yCoord>379</yCoord></edgeMap>
    <edgeMap><xCoord>423</xCoord><yCoord>378</yCoord></edgeMap>
    <edgeMap><xCoord>423</xCoord><yCoord>377</yCoord></edgeMap>
    <edgeMap><xCoord>424</xCoord><yCoord>376</yCoord></edgeMap>
    <edgeMap><xCoord>425</xCoord><yCoord>375</yCoord></edgeMap>
    <edgeMap><xCoord>426</xCoord><yCoord>374</yCoord></edgeMap>
    <edgeMap><xCoord>427</xCoord><yCoord>373</yCoord></edgeMap>
    <edgeMap><xCoord>428</xCoord><yCoord>372</yCoord></edgeMap>
    <edgeMap><xCoord>429</xCoord><yCoord>371</yCoord></edgeMap>
    <edgeMap><xCoord>429</xCoord><yCoord>370</yCoord></edgeMap>
    <edgeMap><xCoord>430</xCoord><yCoord>369</yCoord></edgeMap>
    <edgeMap><xCoord>431</xCoord><yCoord>368</yCoord></edgeMap>
    <edgeMap><xCoord>431</xCoord><yCoord>367</yCoord></edgeMap>
    <edgeMap><xCoord>431</xCoord><yCoord>366</yCoord></edgeMap>
    <edgeMap><xCoord>431</xCoord><yCoord>365</yCoord></edgeMap>
    <edgeMap><xCoord>430</xCoord><yCoord>364</yCoord></edgeMap>
    <edgeMap><xCoord>430</xCoord><yCoord>363</yCoord></edgeMap>
    <edgeMap><xCoord>430</xCoord><yCoord>362</yCoord></edgeMap>
    <edgeMap><xCoord>430</xCoord><yCoord>361</yCoord></edgeMap>
    <edgeMap><xCoord>429</xCoord><yCoord>361</yCoord></edgeMap>
    <edgeMap><xCoord>428</xCoord><yCoord>362</yCoord></edgeMap>
    <edgeMap><xCoord>427</xCoord><yCoord>362</yCoord></edgeMap>
    <edgeMap><xCoord>426</xCoord><yCoord>362</yCoord></edgeMap>
    <edgeMap><xCoord>425</xCoord><yCoord>361</yCoord></edgeMap>
    <edgeMap><xCoord>424</xCoord><yCoord>360</yCoord></edgeMap>
    <edgeMap><xCoord>423</xCoord><yCoord>359</yCoord></edgeMap>
    <edgeMap><xCoord>422</xCoord><yCoord>358</yCoord></edgeMap>
    <edgeMap><xCoord>421</xCoord><yCoord>357</yCoord></edgeMap>
    <edgeMap><xCoord>420</xCoord><yCoord>356</yCoord></edgeMap>
    <edgeMap><xCoord>419</xCoord><yCoord>356</yCoord></edgeMap>
    <edgeMap><xCoord>418</xCoord><yCoord>355</yCoord></edgeMap>
    <edgeMap><xCoord>417</xCoord><yCoord>354</yCoord></edgeMap>
    <edgeMap><xCoord>416</xCoord><yCoord>353</yCoord></edgeMap>
    <edgeMap><xCoord>415</xCoord><yCoord>353</yCoord></edgeMap>
    <edgeMap><xCoord>414</xCoord><yCoord>352</yCoord></edgeMap>
    <edgeMap><xCoord>413</xCoord><yCoord>352</yCoord></edgeMap>
    <edgeMap><xCoord>412</xCoord><yCoord>351</yCoord></edgeMap>
    <edgeMap><xCoord>411</xCoord><yCoord>351</yCoord></edgeMap>
    <edgeMap><xCoord>410</xCoord><yCoord>351</yCoord></edgeMap>
    <edgeMap><xCoord>409</xCoord><yCoord>351</yCoord></edgeMap>
    <edgeMap><xCoord>408</xCoord><yCoord>351</yCoord></edgeMap>
    <edgeMap><xCoord>407</xCoord><yCoord>351</yCoord></edgeMap>
    <edgeMap><xCoord>406</xCoord><yCoord>352</yCoord></edgeMap>
    <edgeMap><xCoord>405</xCoord><yCoord>352</yCoord></edgeMap>
    <edgeMap><xCoord>404</xCoord><yCoord>351</yCoord></edgeMap>
    <edgeMap><xCoord>403</xCoord><yCoord>352</yCoord></edgeMap>
    <edgeMap><xCoord>402</xCoord><yCoord>352</yCoord></edgeMap>
    <edgeMap><xCoord>401</xCoord><yCoord>353</yCoord></edgeMap>
    <edgeMap><xCoord>400</xCoord><yCoord>354</yCoord></edgeMap>
    <edgeMap><xCoord>400</xCoord><yCoord>355</yCoord></edgeMap>
    <edgeMap><xCoord>399</xCoord><yCoord>356</yCoord></edgeMap>
    <edgeMap><xCoord>398</xCoord><yCoord>357</yCoord></edgeMap>
    <edgeMap><xCoord>398</xCoord><yCoord>358</yCoord></edgeMap>
    <edgeMap><xCoord>398</xCoord><yCoord>359</yCoord></edgeMap>
    <edgeMap><xCoord>398</xCoord><yCoord>360</yCoord></edgeMap>
    <edgeMap><xCoord>397</xCoord><yCoord>361</yCoord></edgeMap>
    <edgeMap><xCoord>397</xCoord><yCoord>362</yCoord></edgeMap>
    <edgeMap><xCoord>397</xCoord><yCoord>363</yCoord></edgeMap>
    <edgeMap><xCoord>396</xCoord><yCoord>364</yCoord></edgeMap>
    <edgeMap><xCoord>396</xCoord><yCoord>365</yCoord></edgeMap>
    <edgeMap><xCoord>396</xCoord><yCoord>366</yCoord></edgeMap>
    <edgeMap><xCoord>396</xCoord><yCoord>367</yCoord></edgeMap>
    <edgeMap><xCoord>397</xCoord><yCoord>368</yCoord></edgeMap>
    <edgeMap><xCoord>397</xCoord><yCoord>369</yCoord></edgeMap>
    <edgeMap><xCoord>397</xCoord><yCoord>370</yCoord></edgeMap>
    <edgeMap><xCoord>398</xCoord><yCoord>371</yCoord></edgeMap>
    <edgeMap><xCoord>398</xCoord><yCoord>372</yCoord></edgeMap>
    <edgeMap><xCoord>399</xCoord><yCoord>373</yCoord></edgeMap>
    <edgeMap><xCoord>400</xCoord><yCoord>374</yCoord></edgeMap>
    <edgeMap><xCoord>401</xCoord><yCoord>375</yCoord></edgeMap>
    <edgeMap><xCoord>402</xCoord><yCoord>376</yCoord></edgeMap>
    <edgeMap><xCoord>403</xCoord><yCoord>377</yCoord></edgeMap>
    <edgeMap><xCoord>404</xCoord><yCoord>377</yCoord></edgeMap>
    <edgeMap><xCoord>405</xCoord><yCoord>378</yCoord></edgeMap>
    <edgeMap><xCoord>406</xCoord><yCoord>378</yCoord></edgeMap>
    <edgeMap><xCoord>407</xCoord><yCoord>379</yCoord></edgeMap>
    <edgeMap><xCoord>408</xCoord><yCoord>380</yCoord></edgeMap>
    <edgeMap><xCoord>409</xCoord><yCoord>381</yCoord></edgeMap>
    <edgeMap><xCoord>409</xCoord><yCoord>382</yCoord></edgeMap>
    <edgeMap><xCoord>410</xCoord><yCoord>383</yCoord></edgeMap>
    <edgeMap><xCoord>411</xCoord><yCoord>384</yCoord></edgeMap>
    <edgeMap><xCoord>412</xCoord><yCoord>384</yCoord></edgeMap>
    <edgeMap><xCoord>413</xCoord><yCoord>385</yCoord></edgeMap>
    <edgeMap><xCoord>414</xCoord><yCoord>385</yCoord></edgeMap>
    <edgeMap><xCoord>415</xCoord><yCoord>385</yCoord></edgeMap>
   </roi>
   <roi>
    <imageZposition>379.5</imageZposition>
    <imageSOP_UID>1.3.6.1.4.1.14519.5.2.1.6279.6001.216387465483106113986768887302</imageSOP_UID>
    <inclusion>TRUE</inclusion>
    <edgeMap><xCoord>408</xCoord><yCoord>385</yCoord></edgeMap>
    <edgeMap><xCoord>408</xCoord><yCoord>384</yCoord></edgeMap>
    <edgeMap><xCoord>408</xCoord><yCoord>383</yCoord></edgeMap>
    <edgeMap><xCoord>407</xCoord><yCoord>382</yCoord></edgeMap>
    <edgeMap><xCoord>406</xCoord><yCoord>381</yCoord></edgeMap>
    <edgeMap><xCoord>406</xCoord><yCoord>380</yCoord></edgeMap>
    <edgeMap><xCoord>407</xCoord><yCoord>379</yCoord></edgeMap>
    <edgeMap><xCoord>408</xCoord><yCoord>379</yCoord></edgeMap>
    <edgeMap><xCoord>409</xCoord><yCoord>379</yCoord></edgeMap>
    <edgeMap><xCoord>410</xCoord><yCoord>379</yCoord></edgeMap>
    <edgeMap><xCoord>411</xCoord><yCoord>380</yCoord></edgeMap>
    <edgeMap><xCoord>412</xCoord><yCoord>381</yCoord></edgeMap>
    <edgeMap><xCoord>413</xCoord><yCoord>382</yCoord></edgeMap>
    <edgeMap><xCoord>414</xCoord><yCoord>382</yCoord></edgeMap>
    <edgeMap><xCoord>415</xCoord><yCoord>382</yCoord></edgeMap>
    <edgeMap><xCoord>416</xCoord><yCoord>382</yCoord></edgeMap>
    <edgeMap><xCoord>417</xCoord><yCoord>382</yCoord></edgeMap>
    <edgeMap><xCoord>418</xCoord><yCoord>382</yCoord></edgeMap>
    <edgeMap><xCoord>419</xCoord><yCoord>381</yCoord></edgeMap>
    <edgeMap><xCoord>420</xCoord><yCoord>382</yCoord></edgeMap>
    <edgeMap><xCoord>421</xCoord><yCoord>382</yCoord></edgeMap>
    <edgeMap><xCoord>422</xCoord><yCoord>382</yCoord></edgeMap>
    <edgeMap><xCoord>422</xCoord><yCoord>381</yCoord></edgeMap>
    <edgeMap><xCoord>422</xCoord><yCoord>380</yCoord></edgeMap>
    <edgeMap><xCoord>423</xCoord><yCoord>379</yCoord></edgeMap>
    <edgeMap><xCoord>424</xCoord><yCoord>379</yCoord></edgeMap>
    <edgeMap><xCoord>425</xCoord><yCoord>379</yCoord></edgeMap>
    <edgeMap><xCoord>426</xCoord><yCoord>379</yCoord></edgeMap>
    <edgeMap><xCoord>427</xCoord><yCoord>378</yCoord></edgeMap>
    <edgeMap><xCoord>428</xCoord><yCoord>378</yCoord></edgeMap>
    <edgeMap><xCoord>429</xCoord><yCoord>378</yCoord></edgeMap>
    <edgeMap><xCoord>430</xCoord><yCoord>378</yCoord></edgeMap>
    <edgeMap><xCoord>431</xCoord><yCoord>379</yCoord></edgeMap>
    <edgeMap><xCoord>432</xCoord><yCoord>380</yCoord></edgeMap>
    <edgeMap><xCoord>432</xCoord><yCoord>381</yCoord></edgeMap>
    <edgeMap><xCoord>433</xCoord><yCoord>382</yCoord></edgeMap>
    <edgeMap><xCoord>434</xCoord><yCoord>382</yCoord></edgeMap>
    <edgeMap><xCoord>435</xCoord><yCoord>381</yCoord></edgeMap>
    <edgeMap><xCoord>436</xCoord><yCoord>380</yCoord></edgeMap>
    <edgeMap><xCoord>437</xCoord><yCoord>379</yCoord></edgeMap>
    <edgeMap><xCoord>438</xCoord><yCoord>378</yCoord></edgeMap>
    <edgeMap><xCoord>439</xCoord><yCoord>377</yCoord></edgeMap>
    <edgeMap><xCoord>440</xCoord><yCoord>376</yCoord></edgeMap>
    <edgeMap><xCoord>440</xCoord><yCoord>375</yCoord></edgeMap>
    <edgeMap><xCoord>441</xCoord><yCoord>374</yCoord></edgeMap>
    <edgeMap><xCoord>440</xCoord><yCoord>373</yCoord></edgeMap>
    <edgeMap><xCoord>440</xCoord><yCoord>372</yCoord></edgeMap>
    <edgeMap><xCoord>440</xCoord><yCoord>371</yCoord></edgeMap>
    <edgeMap><xCoord>439</xCoord><yCoord>370</yCoord></edgeMap>
    <edgeMap><xCoord>438</xCoord><yCoord>369</yCoord></edgeMap>
    <edgeMap><xCoord>437</xCoord><yCoord>369</yCoord></edgeMap>
    <edgeMap><xCoord>436</xCoord><yCoord>368</yCoord></edgeMap>
    <edgeMap><xCoord>435</xCoord><yCoord>367</yCoord></edgeMap>
    <edgeMap><xCoord>434</xCoord><yCoord>367</yCoord></edgeMap>
    <edgeMap><xCoord>433</xCoord><yCoord>366</yCoord></edgeMap>
    <edgeMap><xCoord>433</xCoord><yCoord>365</yCoord></edgeMap>
    <edgeMap><xCoord>432</xCoord><yCoord>365</yCoord></edgeMap>
    <edgeMap><xCoord>431</xCoord><yCoord>364</yCoord></edgeMap>
    <edgeMap><xCoord>430</xCoord><yCoord>363</yCoord></edgeMap>
    <edgeMap><xCoord>429</xCoord><yCoord>362</yCoord></edgeMap>
    <edgeMap><xCoord>429</xCoord><yCoord>361</yCoord></edgeMap>
    <edgeMap><xCoord>428</xCoord><yCoord>360</yCoord></edgeMap>
    <edgeMap><xCoord>427</xCoord><yCoord>360</yCoord></edgeMap>
    <edgeMap><xCoord>426</xCoord><yCoord>360</yCoord></edgeMap>
    <edgeMap><xCoord>425</xCoord><yCoord>360</yCoord></edgeMap>
    <edgeMap><xCoord>424</xCoord><yCoord>360</yCoord></edgeMap>
    <edgeMap><xCoord>423</xCoord><yCoord>360</yCoord></edgeMap>
    <edgeMap><xCoord>422</xCoord><yCoord>359</yCoord></edgeMap>
    <edgeMap><xCoord>421</xCoord><yCoord>359</yCoord></edgeMap>
    <edgeMap><xCoord>420</xCoord><yCoord>358</yCoord></edgeMap>
    <edgeMap><xCoord>419</xCoord><yCoord>357</yCoord></edgeMap>
    <edgeMap><xCoord>418</xCoord><yCoord>356</yCoord></edgeMap>
    <edgeMap><xCoord>417</xCoord><yCoord>355</yCoord></edgeMap>
    <edgeMap><xCoord>416</xCoord><yCoord>354</yCoord></edgeMap>
    <edgeMap><xCoord>415</xCoord><yCoord>353</yCoord></edgeMap>
    <edgeMap><xCoord>414</xCoord><yCoord>353</yCoord></edgeMap>
    <edgeMap><xCoord>413</xCoord><yCoord>353</yCoord></edgeMap>
    <edgeMap><xCoord>412</xCoord><yCoord>353</yCoord></edgeMap>
    <edgeMap><xCoord>411</xCoord><yCoord>353</yCoord></edgeMap>
    <edgeMap><xCoord>410</xCoord><yCoord>353</yCoord></edgeMap>
    <edgeMap><xCoord>409</xCoord><yCoord>353</yCoord></edgeMap>
    <edgeMap><xCoord>408</xCoord><yCoord>353</yCoord></edgeMap>
    <edgeMap><xCoord>407</xCoord><yCoord>353</yCoord></edgeMap>
    <edgeMap><xCoord>406</xCoord><yCoord>353</yCoord></edgeMap>
    <edgeMap><xCoord>405</xCoord><yCoord>354</yCoord></edgeMap>
    <edgeMap><xCoord>404</xCoord><yCoord>354</yCoord></edgeMap>
    <edgeMap><xCoord>403</xCoord><yCoord>355</yCoord></edgeMap>
    <edgeMap><xCoord>402</xCoord><yCoord>355</yCoord></edgeMap>
    <edgeMap><xCoord>401</xCoord><yCoord>355</yCoord></edgeMap>
    <edgeMap><xCoord>400</xCoord><yCoord>356</yCoord></edgeMap>
    <edgeMap><xCoord>400</xCoord><yCoord>357</yCoord></edgeMap>
    <edgeMap><xCoord>399</xCoord><yCoord>358</yCoord></edgeMap>
    <edgeMap><xCoord>399</xCoord><yCoord>359</yCoord></edgeMap>
    <edgeMap><xCoord>398</xCoord><yCoord>360</yCoord></edgeMap>
    <edgeMap><xCoord>398</xCoord><yCoord>361</yCoord></edgeMap>
    <edgeMap><xCoord>397</xCoord><yCoord>362</yCoord></edgeMap>
    <edgeMap><xCoord>397</xCoord><yCoord>363</yCoord></edgeMap>
    <edgeMap><xCoord>397</xCoord><yCoord>364</yCoord></edgeMap>
    <edgeMap><xCoord>397</xCoord><yCoord>365</yCoord></edgeMap>
    <edgeMap><xCoord>397</xCoord><yCoord>366</yCoord></edgeMap>
    <edgeMap><xCoord>397</xCoord><yCoord>367</yCoord></edgeMap>
    <edgeMap><xCoord>397</xCoord><yCoord>368</yCoord></edgeMap>
    <edgeMap><xCoord>397</xCoord><yCoord>369</yCoord></edgeMap>
    <edgeMap><xCoord>397</xCoord><yCoord>370</yCoord></edgeMap>
    <edgeMap><xCoord>398</xCoord><yCoord>371</yCoord></edgeMap>
    <edgeMap><xCoord>399</xCoord><yCoord>372</yCoord></edgeMap>
    <edgeMap><xCoord>399</xCoord><yCoord>373</yCoord></edgeMap>
    <edgeMap><xCoord>400</xCoord><yCoord>374</yCoord></edgeMap>
    <edgeMap><xCoord>401</xCoord><yCoord>375</yCoord></edgeMap>
    <edgeMap><xCoord>401</xCoord><yCoord>376</yCoord></edgeMap>
    <edgeMap><xCoord>402</xCoord><yCoord>377</yCoord></edgeMap>
    <edgeMap><xCoord>403</xCoord><yCoord>378</yCoord></edgeMap>
    <edgeMap><xCoord>404</xCoord><yCoord>379</yCoord></edgeMap>
    <edgeMap><xCoord>405</xCoord><yCoord>380</yCoord></edgeMap>
    <edgeMap><xCoord>405</xCoord><yCoord>381</yCoord></edgeMap>
    <edgeMap><xCoord>406</xCoord><yCoord>382</yCoord></edgeMap>
    <edgeMap><xCoord>406</xCoord><yCoord>383</yCoord></edgeMap>
    <edgeMap><xCoord>407</xCoord><yCoord>384</yCoord></edgeMap>
    <edgeMap><xCoord>408</xCoord><yCoord>385</yCoord></edgeMap>
   </roi>
   <roi>
    <imageZposition>376.5</imageZposition>
    <imageSOP_UID>1.3.6.1.4.1.14519.5.2.1.6279.6001.824541020350067790376636439223</imageSOP_UID>
    <inclusion>TRUE</inclusion>
    <edgeMap><xCoord>406</xCoord><yCoord>382</yCoord></edgeMap>
    <edgeMap><xCoord>406</xCoord><yCoord>381</yCoord></edgeMap>
    <edgeMap><xCoord>406</xCoord><yCoord>380</yCoord></edgeMap>
    <edgeMap><xCoord>406</xCoord><yCoord>379</yCoord></edgeMap>
    <edgeMap><xCoord>407</xCoord><yCoord>378</yCoord></edgeMap>
    <edgeMap><xCoord>408</xCoord><yCoord>377</yCoord></edgeMap>
    <edgeMap><xCoord>409</xCoord><yCoord>376</yCoord></edgeMap>
    <edgeMap><xCoord>410</xCoord><yCoord>377</yCoord></edgeMap>
    <edgeMap><xCoord>411</xCoord><yCoord>378</yCoord></edgeMap>
    <edgeMap><xCoord>412</xCoord><yCoord>379</yCoord></edgeMap>
    <edgeMap><xCoord>413</xCoord><yCoord>378</yCoord></edgeMap>
    <edgeMap><xCoord>414</xCoord><yCoord>377</yCoord></edgeMap>
    <edgeMap><xCoord>415</xCoord><yCoord>376</yCoord></edgeMap>
    <edgeMap><xCoord>416</xCoord><yCoord>375</yCoord></edgeMap>
    <edgeMap><xCoord>417</xCoord><yCoord>375</yCoord></edgeMap>
    <edgeMap><xCoord>418</xCoord><yCoord>374</yCoord></edgeMap>
    <edgeMap><xCoord>419</xCoord><yCoord>374</yCoord></edgeMap>
    <edgeMap><xCoord>420</xCoord><yCoord>374</yCoord></edgeMap>
    <edgeMap><xCoord>421</xCoord><yCoord>374</yCoord></edgeMap>
    <edgeMap><xCoord>422</xCoord><yCoord>374</yCoord></edgeMap>
    <edgeMap><xCoord>423</xCoord><yCoord>375</yCoord></edgeMap>
    <edgeMap><xCoord>424</xCoord><yCoord>376</yCoord></edgeMap>
    <edgeMap><xCoord>425</xCoord><yCoord>377</yCoord></edgeMap>
    <edgeMap><xCoord>426</xCoord><yCoord>378</yCoord></edgeMap>
    <edgeMap><xCoord>427</xCoord><yCoord>379</yCoord></edgeMap>
    <edgeMap><xCoord>428</xCoord><yCoord>379</yCoord></edgeMap>
    <edgeMap><xCoord>429</xCoord><yCoord>378</yCoord></edgeMap>
    <edgeMap><xCoord>430</xCoord><yCoord>378</yCoord></edgeMap>
    <edgeMap><xCoord>431</xCoord><yCoord>378</yCoord></edgeMap>
    <edgeMap><xCoord>432</xCoord><yCoord>378</yCoord></edgeMap>
    <edgeMap><xCoord>433</xCoord><yCoord>378</yCoord></edgeMap>
    <edgeMap><xCoord>434</xCoord><yCoord>378</yCoord></edgeMap>
    <edgeMap><xCoord>435</xCoord><yCoord>378</yCoord></edgeMap>
    <edgeMap><xCoord>436</xCoord><yCoord>378</yCoord></edgeMap>
    <edgeMap><xCoord>437</xCoord><yCoord>379</yCoord></edgeMap>
    <edgeMap><xCoord>438</xCoord><yCoord>379</yCoord></edgeMap>
    <edgeMap><xCoord>439</xCoord><yCoord>379</yCoord></edgeMap>
    <edgeMap><xCoord>439</xCoord><yCoord>378</yCoord></edgeMap>
    <edgeMap><xCoord>438</xCoord><yCoord>377</yCoord></edgeMap>
    <edgeMap><xCoord>438</xCoord><yCoord>376</yCoord></edgeMap>
    <edgeMap><xCoord>439</xCoord><yCoord>375</yCoord></edgeMap>
    <edgeMap><xCoord>440</xCoord><yCoord>374</yCoord></edgeMap>
    <edgeMap><xCoord>440</xCoord><yCoord>373</yCoord></edgeMap>
    <edgeMap><xCoord>439</xCoord><yCoord>372</yCoord></edgeMap>
    <edgeMap><xCoord>439</xCoord><yCoord>371</yCoord></edgeMap>
    <edgeMap><xCoord>438</xCoord><yCoord>370</yCoord></edgeMap>
    <edgeMap><xCoord>439</xCoord><yCoord>369</yCoord></edgeMap>
    <edgeMap><xCoord>440</xCoord><yCoord>368</yCoord></edgeMap>
    <edgeMap><xCoord>441</xCoord><yCoord>367</yCoord></edgeMap>
    <edgeMap><xCoord>441</xCoord><yCoord>366</yCoord></edgeMap>
    <edgeMap><xCoord>441</xCoord><yCoord>365</yCoord></edgeMap>
    <edgeMap><xCoord>441</xCoord><yCoord>364</yCoord></edgeMap>
    <edgeMap><xCoord>440</xCoord><yCoord>364</yCoord></edgeMap>
    <edgeMap><xCoord>439</xCoord><yCoord>364</yCoord></edgeMap>
    <edgeMap><xCoord>438</xCoord><yCoord>364</yCoord></edgeMap>
    <edgeMap><xCoord>437</xCoord><yCoord>364</yCoord></edgeMap>
    <edgeMap><xCoord>436</xCoord><yCoord>363</yCoord></edgeMap>
    <edgeMap><xCoord>435</xCoord><yCoord>363</yCoord></edgeMap>
    <edgeMap><xCoord>434</xCoord><yCoord>363</yCoord></edgeMap>
    <edgeMap><xCoord>433</xCoord><yCoord>364</yCoord></edgeMap>
    <edgeMap><xCoord>432</xCoord><yCoord>365</yCoord></edgeMap>
    <edgeMap><xCoord>431</xCoord><yCoord>365</yCoord></edgeMap>
    <edgeMap><xCoord>430</xCoord><yCoord>366</yCoord></edgeMap>
    <edgeMap><xCoord>429</xCoord><yCoord>366</yCoord></edgeMap>
    <edgeMap><xCoord>428</xCoord><yCoord>366</yCoord></edgeMap>
    <edgeMap><xCoord>427</xCoord><yCoord>365</yCoord></edgeMap>
    <edgeMap><xCoord>426</xCoord><yCoord>366</yCoord></edgeMap>
    <edgeMap><xCoord>425</xCoord><yCoord>365</yCoord></edgeMap>
    <edgeMap><xCoord>424</xCoord><yCoord>365</yCoord></edgeMap>
    <edgeMap><xCoord>423</xCoord><yCoord>364</yCoord></edgeMap>
    <edgeMap><xCoord>422</xCoord><yCoord>363</yCoord></edgeMap>
    <edgeMap><xCoord>422</xCoord><yCoord>362</yCoord></edgeMap>
    <edgeMap><xCoord>421</xCoord><yCoord>361</yCoord></edgeMap>
    <edgeMap><xCoord>421</xCoord><yCoord>360</yCoord></edgeMap>
    <edgeMap><xCoord>420</xCoord><yCoord>359</yCoord></edgeMap>
    <edgeMap><xCoord>419</xCoord><yCoord>359</yCoord></edgeMap>
    <edgeMap><xCoord>418</xCoord><yCoord>359</yCoord></edgeMap>
    <edgeMap><xCoord>417</xCoord><yCoord>358</yCoord></edgeMap>
    <edgeMap><xCoord>416</xCoord><yCoord>358</yCoord></edgeMap>
    <edgeMap><xCoord>415</xCoord><yCoord>357</yCoord></edgeMap>
    <edgeMap><xCoord>414</xCoord><yCoord>357</yCoord></edgeMap>
    <edgeMap><xCoord>413</xCoord><yCoord>356</yCoord></edgeMap>
    <edgeMap><xCoord>412</xCoord><yCoord>356</yCoord></edgeMap>
    <edgeMap><xCoord>411</xCoord><yCoord>356</yCoord></edgeMap>
    <edgeMap><xCoord>410</xCoord><yCoord>356</yCoord></edgeMap>
    <edgeMap><xCoord>409</xCoord><yCoord>356</yCoord></edgeMap>
    <edgeMap><xCoord>408</xCoord><yCoord>356</yCoord></edgeMap>
    <edgeMap><xCoord>407</xCoord><yCoord>356</yCoord></edgeMap>
    <edgeMap><xCoord>406</xCoord><yCoord>357</yCoord></edgeMap>
    <edgeMap><xCoord>405</xCoord><yCoord>357</yCoord></edgeMap>
    <edgeMap><xCoord>404</xCoord><yCoord>358</yCoord></edgeMap>
    <edgeMap><xCoord>403</xCoord><yCoord>358</yCoord></edgeMap>
    <edgeMap><xCoord>402</xCoord><yCoord>359</yCoord></edgeMap>
    <edgeMap><xCoord>402</xCoord><yCoord>360</yCoord></edgeMap>
    <edgeMap><xCoord>401</xCoord><yCoord>361</yCoord></edgeMap>
    <edgeMap><xCoord>400</xCoord><yCoord>362</yCoord></edgeMap>
    <edgeMap><xCoord>401</xCoord><yCoord>363</yCoord></edgeMap>
    <edgeMap><xCoord>401</xCoord><yCoord>364</yCoord></edgeMap>
    <edgeMap><xCoord>401</xCoord><yCoord>365</yCoord></edgeMap>
    <edgeMap><xCoord>401</xCoord><yCoord>366</yCoord></edgeMap>
    <edgeMap><xCoord>401</xCoord><yCoord>367</yCoord></edgeMap>
    <edgeMap><xCoord>401</xCoord><yCoord>368</yCoord></edgeMap>
    <edgeMap><xCoord>401</xCoord><yCoord>369</yCoord></edgeMap>
    <edgeMap><xCoord>400</xCoord><yCoord>370</yCoord></edgeMap>
    <edgeMap><xCoord>400</xCoord><yCoord>371</yCoord></edgeMap>
    <edgeMap><xCoord>400</xCoord><yCoord>372</yCoord></edgeMap>
    <edgeMap><xCoord>400</xCoord><yCoord>373</yCoord></edgeMap>
    <edgeMap><xCoord>400</xCoord><yCoord>374</yCoord></edgeMap>
    <edgeMap><xCoord>399</xCoord><yCoord>375</yCoord></edgeMap>
    <edgeMap><xCoord>398</xCoord><yCoord>376</yCoord></edgeMap>
    <edgeMap><xCoord>397</xCoord><yCoord>377</yCoord></edgeMap>
    <edgeMap><xCoord>396</xCoord><yCoord>378</yCoord></edgeMap>
    <edgeMap><xCoord>397</xCoord><yCoord>378</yCoord></edgeMap>
    <edgeMap><xCoord>398</xCoord><yCoord>378</yCoord></edgeMap>
    <edgeMap><xCoord>399</xCoord><yCoord>378</yCoord></edgeMap>
    <edgeMap><xCoord>400</xCoord><yCoord>378</yCoord></edgeMap>
    <edgeMap><xCoord>401</xCoord><yCoord>379</yCoord></edgeMap>
    <edgeMap><xCoord>402</xCoord><yCoord>379</yCoord></edgeMap>
    <edgeMap><xCoord>403</xCoord><yCoord>380</yCoord></edgeMap>
    <edgeMap><xCoord>404</xCoord><yCoord>381</yCoord></edgeMap>
    <edgeMap><xCoord>405</xCoord><yCoord>382</yCoord></edgeMap>
    <edgeMap><xCoord>406</xCoord><yCoord>382</yCoord></edgeMap>
   </roi>
  </unblindedReadNodule>
  <unblindedReadNodule>
   <noduleID>18376</noduleID>
   <characteristics>
    <subtlety>4</subtlety>
    <internalStructure>1</internalStructure>
    <calcification>6</calcification>
    <sphericity>3</sphericity>
    <margin>2</margin>
    <lobulation>4</lobulation>
    <spiculation>3</spiculation>
    <texture>5</texture>
    <malignancy>3</malignancy>
   </characteristics>
   <roi>
    <imageZposition>367.5</imageZposition>
    <imageSOP_UID>1.3.6.1.4.1.14519.5.2.1.6279.6001.196174774106237077544714810883</imageSOP_UID>
    <inclusion>TRUE</inclusion>
    <edgeMap><xCoord>145</xCoord><yCoord>346</yCoord></edgeMap>
    <edgeMap><xCoord>145</xCoord><yCoord>345</yCoord></edgeMap>
    <edgeMap><xCoord>146</xCoord><yCoord>344</yCoord></edgeMap>
    <edgeMap><xCoord>147</xCoord><yCoord>344</yCoord></edgeMap>
    <edgeMap><xCoord>147</xCoord><yCoord>343</yCoord></edgeMap>
    <edgeMap><xCoord>148</xCoord><yCoord>342</yCoord></edgeMap>
    <edgeMap><xCoord>149</xCoord><yCoord>341</yCoord></edgeMap>
    <edgeMap><xCoord>149</xCoord><yCoord>340</yCoord></edgeMap>
    <edgeMap><xCoord>149</xCoord><yCoord>339</yCoord></edgeMap>
    <edgeMap><xCoord>149</xCoord><yCoord>338</yCoord></edgeMap>
    <edgeMap><xCoord>149</xCoord><yCoord>337</yCoord></edgeMap>
    <edgeMap><xCoord>148</xCoord><yCoord>336</yCoord></edgeMap>
    <edgeMap><xCoord>147</xCoord><yCoord>335</yCoord></edgeMap>
    <edgeMap><xCoord>146</xCoord><yCoord>335</yCoord></edgeMap>
    <edgeMap><xCoord>145</xCoord><yCoord>334</yCoord></edgeMap>
    <edgeMap><xCoord>144</xCoord><yCoord>333</yCoord></edgeMap>
    <edgeMap><xCoord>144</xCoord><yCoord>332</yCoord></edgeMap>
    <edgeMap><xCoord>144</xCoord><yCoord>331</yCoord></edgeMap>
    <edgeMap><xCoord>144</xCoord><yCoord>330</yCoord></edgeMap>
    <edgeMap><xCoord>143</xCoord><yCoord>329</yCoord></edgeMap>
    <edgeMap><xCoord>143</xCoord><yCoord>328</yCoord></edgeMap>
    <edgeMap><xCoord>142</xCoord><yCoord>327</yCoord></edgeMap>
    <edgeMap><xCoord>141</xCoord><yCoord>326</yCoord></edgeMap>
    <edgeMap><xCoord>140</xCoord><yCoord>326</yCoord></edgeMap>
    <edgeMap><xCoord>139</xCoord><yCoord>326</yCoord></edgeMap>
    <edgeMap><xCoord>138</xCoord><yCoord>326</yCoord></edgeMap>
    <edgeMap><xCoord>138</xCoord><yCoord>327</yCoord></edgeMap>
    <edgeMap><xCoord>138</xCoord><yCoord>328</yCoord></edgeMap>
    <edgeMap><xCoord>137</xCoord><yCoord>329</yCoord></edgeMap>
    <edgeMap><xCoord>137</xCoord><yCoord>330</yCoord></edgeMap>
    <edgeMap><xCoord>137</xCoord><yCoord>331</yCoord></edgeMap>
    <edgeMap><xCoord>137</xCoord><yCoord>332</yCoord></edgeMap>
    <edgeMap><xCoord>137</xCoord><yCoord>333</yCoord></edgeMap>
    <edgeMap><xCoord>136</xCoord><yCoord>334</yCoord></edgeMap>
    <edgeMap><xCoord>135</xCoord><yCoord>335</yCoord></edgeMap>
    <edgeMap><xCoord>135</xCoord><yCoord>336</yCoord></edgeMap>
    <edgeMap><xCoord>135</xCoord><yCoord>337</yCoord></edgeMap>
    <edgeMap><xCoord>136</xCoord><yCoord>338</yCoord></edgeMap>
    <edgeMap><xCoord>136</xCoord><yCoord>339</yCoord></edgeMap>
    <edgeMap><xCoord>136</xCoord><yCoord>340</yCoord></edgeMap>
    <edgeMap><xCoord>136</xCoord><yCoord>341</yCoord></edgeMap>
    <edgeMap><xCoord>136</xCoord><yCoord>342</yCoord></edgeMap>
    <edgeMap><xCoord>137</xCoord><yCoord>343</yCoord></edgeMap>
    <edgeMap><xCoord>138</xCoord><yCoord>343</yCoord></edgeMap>
    <edgeMap><xCoord>139</xCoord><yCoord>343</yCoord></edgeMap>
    <edgeMap><xCoord>140</xCoord><yCoord>343</yCoord></edgeMap>
    <edgeMap><xCoord>141</xCoord><yCoord>344</yCoord></edgeMap>
    <edgeMap><xCoord>142</xCoord><yCoord>345</yCoord></edgeMap>
    <edgeMap><xCoord>142</xCoord><yCoord>346</yCoord></edgeMap>
    <edgeMap><xCoord>143</xCoord><yCoord>346</yCoord></edgeMap>
    <edgeMap><xCoord>144</xCoord><yCoord>346</yCoord></edgeMap>
    <edgeMap><xCoord>145</xCoord><yCoord>346</yCoord></edgeMap>
   </roi>
  </unblindedReadNodule>
  <unblindedReadNodule>
   <noduleID>18374</noduleID>
   <characteristics>
    <subtlety>4</subtlety>
    <internalStructure>1</internalStructure>
    <calcification>6</calcification>
    <sphericity>3</sphericity>
    <margin>4</margin>
    <lobulation>2</lobulation>
    <spiculation>1</spiculation>
    <texture>5</texture>
    <malignancy>3</malignancy>
   </characteristics>
   <roi>
    <imageZposition>367.5</imageZposition>
    <imageSOP_UID>1.3.6.1.4.1.14519.5.2.1.6279.6001.196174774106237077544714810883</imageSOP_UID>
    <inclusion>TRUE</inclusion>
    <edgeMap><xCoord>137</xCoord><yCoord>418</yCoord></edgeMap>
    <edgeMap><xCoord>138</xCoord><yCoord>417</yCoord></edgeMap>
    <edgeMap><xCoord>138</xCoord><yCoord>416</yCoord></edgeMap>
    <edgeMap><xCoord>137</xCoord><yCoord>415</yCoord></edgeMap>
    <edgeMap><xCoord>136</xCoord><yCoord>414</yCoord></edgeMap>
    <edgeMap><xCoord>135</xCoord><yCoord>414</yCoord></edgeMap>
    <edgeMap><xCoord>134</xCoord><yCoord>413</yCoord></edgeMap>
    <edgeMap><xCoord>133</xCoord><yCoord>412</yCoord></edgeMap>
    <edgeMap><xCoord>132</xCoord><yCoord>413</yCoord></edgeMap>
    <edgeMap><xCoord>131</xCoord><yCoord>414</yCoord></edgeMap>
    <edgeMap><xCoord>131</xCoord><yCoord>415</yCoord></edgeMap>
    <edgeMap><xCoord>131</xCoord><yCoord>416</yCoord></edgeMap>
    <edgeMap><xCoord>132</xCoord><yCoord>417</yCoord></edgeMap>
    <edgeMap><xCoord>133</xCoord><yCoord>417</yCoord></edgeMap>
    <edgeMap><xCoord>134</xCoord><yCoord>417</yCoord></edgeMap>
    <edgeMap><xCoord>135</xCoord><yCoord>418</yCoord></edgeMap>
    <edgeMap><xCoord>136</xCoord><yCoord>418</yCoord></edgeMap>
    <edgeMap><xCoord>137</xCoord><yCoord>418</yCoord></edgeMap>
   </roi>
   <roi>
    <imageZposition>364.5</imageZposition>
    <imageSOP_UID>1.3.6.1.4.1.14519.5.2.1.6279.6001.217284626165142325298799787183</imageSOP_UID>
    <inclusion>TRUE</inclusion>
    <edgeMap><xCoord>137</xCoord><yCoord>420</yCoord></edgeMap>
    <edgeMap><xCoord>138</xCoord><yCoord>419</yCoord></edgeMap>
    <edgeMap><xCoord>139</xCoord><yCoord>418</yCoord></edgeMap>
    <edgeMap><xCoord>140</xCoord><yCoord>417</yCoord></edgeMap>
    <edgeMap><xCoord>141</xCoord><yCoord>416</yCoord></edgeMap>
    <edgeMap><xCoord>141</xCoord><yCoord>415</yCoord></edgeMap>
    <edgeMap><xCoord>141</xCoord><yCoord>414</yCoord></edgeMap>
    <edgeMap><xCoord>141</xCoord><yCoord>413</yCoord></edgeMap>
    <edgeMap><xCoord>140</xCoord><yCoord>412</yCoord></edgeMap>
    <edgeMap><xCoord>139</xCoord><yCoord>411</yCoord></edgeMap>
    <edgeMap><xCoord>138</xCoord><yCoord>410</yCoord></edgeMap>
    <edgeMap><xCoord>137</xCoord><yCoord>410</yCoord></edgeMap>
    <edgeMap><xCoord>136</xCoord><yCoord>410</yCoord></edgeMap>
    <edgeMap><xCoord>135</xCoord><yCoord>410</yCoord></edgeMap>
    <edgeMap><xCoord>134</xCoord><yCoord>410</yCoord></edgeMap>
    <edgeMap><xCoord>133</xCoord><yCoord>411</yCoord></edgeMap>
    <edgeMap><xCoord>132</xCoord><yCoord>412</yCoord></edgeMap>
    <edgeMap><xCoord>131</xCoord><yCoord>413</yCoord></edgeMap>
    <edgeMap><xCoord>130</xCoord><yCoord>414</yCoord></edgeMap>
    <edgeMap><xCoord>130</xCoord><yCoord>415</yCoord></edgeMap>
    <edgeMap><xCoord>129</xCoord><yCoord>416</yCoord></edgeMap>
    <edgeMap><xCoord>129</xCoord><yCoord>417</yCoord></edgeMap>
    <edgeMap><xCoord>130</xCoord><yCoord>418</yCoord></edgeMap>
    <edgeMap><xCoord>131</xCoord><yCoord>418</yCoord></edgeMap>
    <edgeMap><xCoord>132</xCoord><yCoord>419</yCoord></edgeMap>
    <edgeMap><xCoord>133</xCoord><yCoord>419</yCoord></edgeMap>
    <edgeMap><xCoord>134</xCoord><yCoord>419</yCoord></edgeMap>
    <edgeMap><xCoord>135</xCoord><yCoord>419</yCoord></edgeMap>
    <edgeMap><xCoord>136</xCoord><yCoord>419</yCoord></edgeMap>
    <edgeMap><xCoord>137</xCoord><yCoord>420</yCoord></edgeMap>
   </roi>
   <roi>
    <imageZposition>361.5</imageZposition>
    <imageSOP_UID>1.3.6.1.4.1.14519.5.2.1.6279.6001.294735727978675901462332888270</imageSOP_UID>
    <inclusion>TRUE</inclusion>
    <edgeMap><xCoord>132</xCoord><yCoord>418</yCoord></edgeMap>
    <edgeMap><xCoord>133</xCoord><yCoord>417</yCoord></edgeMap>
    <edgeMap><xCoord>134</xCoord><yCoord>417</yCoord></edgeMap>
    <edgeMap><xCoord>135</xCoord><yCoord>417</yCoord></edgeMap>
    <edgeMap><xCoord>136</xCoord><yCoord>416</yCoord></edgeMap>
    <edgeMap><xCoord>137</xCoord><yCoord>416</yCoord></edgeMap>
    <edgeMap><xCoord>138</xCoord><yCoord>416</yCoord></edgeMap>
    <edgeMap><xCoord>139</xCoord><yCoord>415</yCoord></edgeMap>
    <edgeMap><xCoord>139</xCoord><yCoord>414</yCoord></edgeMap>
    <edgeMap><xCoord>140</xCoord><yCoord>413</yCoord></edgeMap>
    <edgeMap><xCoord>140</xCoord><yCoord>412</yCoord></edgeMap>
    <edgeMap><xCoord>139</xCoord><yCoord>411</yCoord></edgeMap>
    <edgeMap><xCoord>138</xCoord><yCoord>411</yCoord></edgeMap>
    <edgeMap><xCoord>137</xCoord><yCoord>411</yCoord></edgeMap>
    <edgeMap><xCoord>136</xCoord><yCoord>412</yCoord></edgeMap>
    <edgeMap><xCoord>135</xCoord><yCoord>413</yCoord></edgeMap>
    <edgeMap><xCoord>134</xCoord><yCoord>413</yCoord></edgeMap>
    <edgeMap><xCoord>133</xCoord><yCoord>413</yCoord></edgeMap>
    <edgeMap><xCoord>132</xCoord><yCoord>414</yCoord></edgeMap>
    <edgeMap><xCoord>131</xCoord><yCoord>414</yCoord></edgeMap>
    <edgeMap><xCoord>130</xCoord><yCoord>415</yCoord></edgeMap>
    <edgeMap><xCoord>130</xCoord><yCoord>416</yCoord></edgeMap>
    <edgeMap><xCoord>131</xCoord><yCoord>417</yCoord></edgeMap>
    <edgeMap><xCoord>132</xCoord><yCoord>418</yCoord></edgeMap>
   </roi>
  </unblindedReadNodule>
  <unblindedReadNodule>
   <noduleID>18388</noduleID>
   <roi>
    <imageZposition>349.5</imageZposition>
    <imageSOP_UID>1.3.6.1.4.1.14519.5.2.1.6279.6001.148840610679547380464401780794</imageSOP_UID>
    <inclusion>TRUE</inclusion>
    <edgeMap><xCoord>438</xCoord><yCoord>320</yCoord></edgeMap>
   </roi>
  </unblindedReadNodule>
  <unblindedReadNodule>
   <noduleID>18370</noduleID>
   <roi>
    <imageZposition>337.5</imageZposition>
    <imageSOP_UID>1.3.6.1.4.1.14519.5.2.1.6279.6001.303847760687255250880253571524</imageSOP_UID>
    <inclusion>TRUE</inclusion>
    <edgeMap><xCoord>407</xCoord><yCoord>290</yCoord></edgeMap>
   </roi>
  </unblindedReadNodule>
  <unblindedReadNodule>
   <noduleID>18373</noduleID>
   <characteristics>
    <subtlety>4</subtlety>
    <internalStructure>1</internalStructure>
    <calcification>6</calcification>
    <sphericity>4</sphericity>
    <margin>3</margin>
    <lobulation>3</lobulation>
    <spiculation>2</spiculation>
    <texture>5</texture>
    <malignancy>3</malignancy>
   </characteristics>
   <roi>
    <imageZposition>310.5</imageZposition>
    <imageSOP_UID>1.3.6.1.4.1.14519.5.2.1.6279.6001.248799754121039475586721315687</imageSOP_UID>
    <inclusion>TRUE</inclusion>
    <edgeMap><xCoord>127</xCoord><yCoord>407</yCoord></edgeMap>
    <edgeMap><xCoord>128</xCoord><yCoord>406</yCoord></edgeMap>
    <edgeMap><xCoord>129</xCoord><yCoord>406</yCoord></edgeMap>
    <edgeMap><xCoord>130</xCoord><yCoord>405</yCoord></edgeMap>
    <edgeMap><xCoord>130</xCoord><yCoord>404</yCoord></edgeMap>
    <edgeMap><xCoord>130</xCoord><yCoord>403</yCoord></edgeMap>
    <edgeMap><xCoord>129</xCoord><yCoord>402</yCoord></edgeMap>
    <edgeMap><xCoord>129</xCoord><yCoord>401</yCoord></edgeMap>
    <edgeMap><xCoord>128</xCoord><yCoord>400</yCoord></edgeMap>
    <edgeMap><xCoord>127</xCoord><yCoord>399</yCoord></edgeMap>
    <edgeMap><xCoord>127</xCoord><yCoord>398</yCoord></edgeMap>
    <edgeMap><xCoord>128</xCoord><yCoord>397</yCoord></edgeMap>
    <edgeMap><xCoord>127</xCoord><yCoord>396</yCoord></edgeMap>
    <edgeMap><xCoord>126</xCoord><yCoord>397</yCoord></edgeMap>
    <edgeMap><xCoord>125</xCoord><yCoord>398</yCoord></edgeMap>
    <edgeMap><xCoord>124</xCoord><yCoord>399</yCoord></edgeMap>
    <edgeMap><xCoord>123</xCoord><yCoord>399</yCoord></edgeMap>
    <edgeMap><xCoord>122</xCoord><yCoord>400</yCoord></edgeMap>
    <edgeMap><xCoord>122</xCoord><yCoord>401</yCoord></edgeMap>
    <edgeMap><xCoord>122</xCoord><yCoord>402</yCoord></edgeMap>
    <edgeMap><xCoord>122</xCoord><yCoord>403</yCoord></edgeMap>
    <edgeMap><xCoord>123</xCoord><yCoord>404</yCoord></edgeMap>
    <edgeMap><xCoord>123</xCoord><yCoord>405</yCoord></edgeMap>
    <edgeMap><xCoord>124</xCoord><yCoord>406</yCoord></edgeMap>
    <edgeMap><xCoord>125</xCoord><yCoord>406</yCoord></edgeMap>
    <edgeMap><xCoord>126</xCoord><yCoord>407</yCoord></edgeMap>
    <edgeMap><xCoord>127</xCoord><yCoord>407</yCoord></edgeMap>
   </roi>
   <roi>
    <imageZposition>307.5</imageZposition>
    <imageSOP_UID>1.3.6.1.4.1.14519.5.2.1.6279.6001.236909366511307131618988101866</imageSOP_UID>
    <inclusion>TRUE</inclusion>
    <edgeMap><xCoord>126</xCoord><yCoord>408</yCoord></edgeMap>
    <edgeMap><xCoord>127</xCoord><yCoord>407</yCoord></edgeMap>
    <edgeMap><xCoord>128</xCoord><yCoord>407</yCoord></edgeMap>
    <edgeMap><xCoord>129</xCoord><yCoord>407</yCoord></edgeMap>
    <edgeMap><xCoord>130</xCoord><yCoord>406</yCoord></edgeMap>
    <edgeMap><xCoord>131</xCoord><yCoord>406</yCoord></edgeMap>
    <edgeMap><xCoord>131</xCoord><yCoord>405</yCoord></edgeMap>
    <edgeMap><xCoord>132</xCoord><yCoord>404</yCoord></edgeMap>
    <edgeMap><xCoord>131</xCoord><yCoord>403</yCoord></edgeMap>
    <edgeMap><xCoord>131</xCoord><yCoord>402</yCoord></edgeMap>
    <edgeMap><xCoord>130</xCoord><yCoord>401</yCoord></edgeMap>
    <edgeMap><xCoord>129</xCoord><yCoord>400</yCoord></edgeMap>
    <edgeMap><xCoord>128</xCoord><yCoord>399</yCoord></edgeMap>
    <edgeMap><xCoord>127</xCoord><yCoord>399</yCoord></edgeMap>
    <edgeMap><xCoord>126</xCoord><yCoord>399</yCoord></edgeMap>
    <edgeMap><xCoord>125</xCoord><yCoord>399</yCoord></edgeMap>
    <edgeMap><xCoord>124</xCoord><yCoord>400</yCoord></edgeMap>
    <edgeMap><xCoord>123</xCoord><yCoord>401</yCoord></edgeMap>
    <edgeMap><xCoord>123</xCoord><yCoord>402</yCoord></edgeMap>
    <edgeMap><xCoord>123</xCoord><yCoord>403</yCoord></edgeMap>
    <edgeMap><xCoord>123</xCoord><yCoord>404</yCoord></edgeMap>
    <edgeMap><xCoord>123</xCoord><yCoord>405</yCoord></edgeMap>
    <edgeMap><xCoord>124</xCoord><yCoord>406</yCoord></edgeMap>
    <edgeMap><xCoord>124</xCoord><yCoord>407</yCoord></edgeMap>
    <edgeMap><xCoord>125</xCoord><yCoord>408</yCoord></edgeMap>
    <edgeMap><xCoord>126</xCoord><yCoord>408</yCoord></edgeMap>
   </roi>
   <roi>
    <imageZposition>304.5</imageZposition>
    <imageSOP_UID>1.3.6.1.4.1.14519.5.2.1.6279.6001.119776997835898674717764374327</imageSOP_UID>
    <inclusion>TRUE</inclusion>
    <edgeMap><xCoord>125</xCoord><yCoord>407</yCoord></edgeMap>
    <edgeMap><xCoord>126</xCoord><yCoord>406</yCoord></edgeMap>
    <edgeMap><xCoord>127</xCoord><yCoord>405</yCoord></edgeMap>
    <edgeMap><xCoord>128</xCoord><yCoord>404</yCoord></edgeMap>
    <edgeMap><xCoord>128</xCoord><yCoord>403</yCoord></edgeMap>
    <edgeMap><xCoord>128</xCoord><yCoord>402</yCoord></edgeMap>
    <edgeMap><xCoord>128</xCoord><yCoord>401</yCoord></edgeMap>
    <edgeMap><xCoord>127</xCoord><yCoord>400</yCoord></edgeMap>
    <edgeMap><xCoord>126</xCoord><yCoord>400</yCoord></edgeMap>
    <edgeMap><xCoord>125</xCoord><yCoord>401</yCoord></edgeMap>
    <edgeMap><xCoord>125</xCoord><yCoord>402</yCoord></edgeMap>
    <edgeMap><xCoord>124</xCoord><yCoord>403</yCoord></edgeMap>
    <edgeMap><xCoord>124</xCoord><yCoord>404</yCoord></edgeMap>
    <edgeMap><xCoord>123</xCoord><yCoord>405</yCoord></edgeMap>
    <edgeMap><xCoord>123</xCoord><yCoord>406</yCoord></edgeMap>
    <edgeMap><xCoord>124</xCoord><yCoord>407</yCoord></edgeMap>
    <edgeMap><xCoord>125</xCoord><yCoord>407</yCoord></edgeMap>
   </roi>
  </unblindedReadNodule>
  <unblindedReadNodule>
   <noduleID>18372</noduleID>
   <roi>
    <imageZposition>286.5</imageZposition>
    <imageSOP_UID>1.3.6.1.4.1.14519.5.2.1.6279.6001.275813551410417044764754780092</imageSOP_UID>
    <inclusion>TRUE</inclusion>
    <edgeMap><xCoord>69</xCoord><yCoord>288</yCoord></edgeMap>
   </roi>
  </unblindedReadNodule>
  <unblindedReadNodule>
   <noduleID>18371</noduleID>
   <roi>
    <imageZposition>184.5</imageZposition>
    <imageSOP_UID>1.3.6.1.4.1.14519.5.2.1.6279.6001.471022192107865482027623588082</imageSOP_UID>
    <inclusion>TRUE</inclusion>
    <edgeMap><xCoord>161</xCoord><yCoord>395</yCoord></edgeMap>
   </roi>
  </unblindedReadNodule>
  <nonNodule>
   <nonNoduleID>18384</nonNoduleID>
   <imageZposition>430.5</imageZposition>
   <imageSOP_UID>1.3.6.1.4.1.14519.5.2.1.6279.6001.681762735817478453500578344637</imageSOP_UID>
   <locus><xCoord>191</xCoord><yCoord>391</yCoord>
   </locus>
  </nonNodule>
  <nonNodule>
   <nonNoduleID>18379</nonNoduleID>
   <imageZposition>424.5</imageZposition>
   <imageSOP_UID>1.3.6.1.4.1.14519.5.2.1.6279.6001.246815755661607803857059998615</imageSOP_UID>
   <locus><xCoord>331</xCoord><yCoord>392</yCoord>
   </locus>
  </nonNodule>
  <nonNodule>
   <nonNoduleID>18391</nonNoduleID>
   <imageZposition>406.5</imageZposition>
   <imageSOP_UID>1.3.6.1.4.1.14519.5.2.1.6279.6001.291210163872010078001661728343</imageSOP_UID>
   <locus><xCoord>115</xCoord><yCoord>346</yCoord>
   </locus>
  </nonNodule>
  <nonNodule>
   <nonNoduleID>18403</nonNoduleID>
   <imageZposition>397.5</imageZposition>
   <imageSOP_UID>1.3.6.1.4.1.14519.5.2.1.6279.6001.326057777552386899107498531235</imageSOP_UID>
   <locus><xCoord>171</xCoord><yCoord>378</yCoord>
   </locus>
  </nonNodule>
  <nonNodule>
   <nonNoduleID>18404</nonNoduleID>
   <imageZposition>394.5</imageZposition>
   <imageSOP_UID>1.3.6.1.4.1.14519.5.2.1.6279.6001.157384053206823565048935109686</imageSOP_UID>
   <locus><xCoord>186</xCoord><yCoord>283</yCoord>
   </locus>
  </nonNodule>
  <nonNodule>
   <nonNoduleID>18392</nonNoduleID>
   <imageZposition>391.5</imageZposition>
   <imageSOP_UID>1.3.6.1.4.1.14519.5.2.1.6279.6001.182505645684341101311774941513</imageSOP_UID>
   <locus><xCoord>192</xCoord><yCoord>290</yCoord>
   </locus>
  </nonNodule>
  <nonNodule>
   <nonNoduleID>18393</nonNoduleID>
   <imageZposition>391.5</imageZposition>
   <imageSOP_UID>1.3.6.1.4.1.14519.5.2.1.6279.6001.182505645684341101311774941513</imageSOP_UID>
   <locus><xCoord>97</xCoord><yCoord>360</yCoord>
   </locus>
  </nonNodule>
  <nonNodule>
   <nonNoduleID>18402</nonNoduleID>
   <imageZposition>388.5</imageZposition>
   <imageSOP_UID>1.3.6.1.4.1.14519.5.2.1.6279.6001.269878493606652389476351434699</imageSOP_UID>
   <locus><xCoord>101</xCoord><yCoord>355</yCoord>
   </locus>
  </nonNodule>
  <nonNodule>
   <nonNoduleID>18385</nonNoduleID>
   <imageZposition>385.5</imageZposition>
   <imageSOP_UID>1.3.6.1.4.1.14519.5.2.1.6279.6001.356050981416892813755246737955</imageSOP_UID>
   <locus><xCoord>141</xCoord><yCoord>377</yCoord>
   </locus>
  </nonNodule>
  <nonNodule>
   <nonNoduleID>18382</nonNoduleID>
   <imageZposition>370.5</imageZposition>
   <imageSOP_UID>1.3.6.1.4.1.14519.5.2.1.6279.6001.846038575352057586881872754334</imageSOP_UID>
   <locus><xCoord>174</xCoord><yCoord>413</yCoord>
   </locus>
  </nonNodule>
  <nonNodule>
   <nonNoduleID>18383</nonNoduleID>
   <imageZposition>370.5</imageZposition>
   <imageSOP_UID>1.3.6.1.4.1.14519.5.2.1.6279.6001.846038575352057586881872754334</imageSOP_UID>
   <locus><xCoord>118</xCoord><yCoord>423</yCoord>
   </locus>
  </nonNodule>
  <nonNodule>
   <nonNoduleID>18408</nonNoduleID>
   <imageZposition>358.5</imageZposition>
   <imageSOP_UID>1.3.6.1.4.1.14519.5.2.1.6279.6001.185193637773379350485111995522</imageSOP_UID>
   <locus><xCoord>318</xCoord><yCoord>170</yCoord>
   </locus>
  </nonNodule>
  <nonNodule>
   <nonNoduleID>18409</nonNoduleID>
   <imageZposition>358.5</imageZposition>
   <imageSOP_UID>1.3.6.1.4.1.14519.5.2.1.6279.6001.185193637773379350485111995522</imageSOP_UID>
   <locus><xCoord>402</xCoord><yCoord>325</yCoord>
   </locus>
  </nonNodule>
  <nonNodule>
   <nonNoduleID>18399</nonNoduleID>
   <imageZposition>355.5</imageZposition>
   <imageSOP_UID>1.3.6.1.4.1.14519.5.2.1.6279.6001.138289421446516305066653116376</imageSOP_UID>
   <locus><xCoord>401</xCoord><yCoord>313</yCoord>
   </locus>
  </nonNodule>
  <nonNodule>
   <nonNoduleID>18395</nonNoduleID>
   <imageZposition>352.5</imageZposition>
   <imageSOP_UID>1.3.6.1.4.1.14519.5.2.1.6279.6001.814467485131742315696779667955</imageSOP_UID>
   <locus><xCoord>177</xCoord><yCoord>370</yCoord>
   </locus>
  </nonNodule>
  <nonNodule>
   <nonNoduleID>18410</nonNoduleID>
   <imageZposition>349.5</imageZposition>
   <imageSOP_UID>1.3.6.1.4.1.14519.5.2.1.6279.6001.148840610679547380464401780794</imageSOP_UID>
   <locus><xCoord>315</xCoord><yCoord>160</yCoord>
   </locus>
  </nonNodule>
  <nonNodule>
   <nonNoduleID>18411</nonNoduleID>
   <imageZposition>286.5</imageZposition>
   <imageSOP_UID>1.3.6.1.4.1.14519.5.2.1.6279.6001.275813551410417044764754780092</imageSOP_UID>
   <locus><xCoord>106</xCoord><yCoord>304</yCoord>
   </locus>
  </nonNodule>
  <nonNodule>
   <nonNoduleID>18400</nonNoduleID>
   <imageZposition>268.5</imageZposition>
   <imageSOP_UID>1.3.6.1.4.1.14519.5.2.1.6279.6001.984800846301920041041448068014</imageSOP_UID>
   <locus><xCoord>380</xCoord><yCoord>218</yCoord>
   </locus>
  </nonNodule>
 </readingSession>
 <readingSession>
  <annotationVersion>3.12</annotationVersion>
  <servicingRadiologistID>anonymous</servicingRadiologistID>
  <unblindedReadNodule>
   <noduleID>1994</noduleID>
   <roi>
    <imageZposition>424.5</imageZposition>
    <imageSOP_UID>1.3.6.1.4.1.14519.5.2.1.6279.6001.246815755661607803857059998615</imageSOP_UID>
    <inclusion>TRUE</inclusion>
    <edgeMap><xCoord>380</xCoord><yCoord>371</yCoord></edgeMap>
   </roi>
  </unblindedReadNodule>
  <unblindedReadNodule>
   <noduleID>1995</noduleID>
   <characteristics>
    <subtlety>5</subtlety>
    <internalStructure>1</internalStructure>
    <calcification>6</calcification>
    <sphericity>4</sphericity>
    <margin>3</margin>
    <lobulation>2</lobulation>
    <spiculation>4</spiculation>
    <texture>4</texture>
    <malignancy>3</malignancy>
   </characteristics>
   <roi>
    <imageZposition>388.5</imageZposition>
    <imageSOP_UID>1.3.6.1.4.1.14519.5.2.1.6279.6001.269878493606652389476351434699</imageSOP_UID>
    <inclusion>TRUE</inclusion>
    <edgeMap><xCoord>416</xCoord><yCoord>373</yCoord></edgeMap>
    <edgeMap><xCoord>417</xCoord><yCoord>372</yCoord></edgeMap>
    <edgeMap><xCoord>418</xCoord><yCoord>371</yCoord></edgeMap>
    <edgeMap><xCoord>419</xCoord><yCoord>371</yCoord></edgeMap>
    <edgeMap><xCoord>420</xCoord><yCoord>370</yCoord></edgeMap>
    <edgeMap><xCoord>420</xCoord><yCoord>369</yCoord></edgeMap>
    <edgeMap><xCoord>421</xCoord><yCoord>368</yCoord></edgeMap>
    <edgeMap><xCoord>422</xCoord><yCoord>367</yCoord></edgeMap>
    <edgeMap><xCoord>423</xCoord><yCoord>366</yCoord></edgeMap>
    <edgeMap><xCoord>423</xCoord><yCoord>365</yCoord></edgeMap>
    <edgeMap><xCoord>422</xCoord><yCoord>364</yCoord></edgeMap>
    <edgeMap><xCoord>421</xCoord><yCoord>363</yCoord></edgeMap>
    <edgeMap><xCoord>420</xCoord><yCoord>362</yCoord></edgeMap>
    <edgeMap><xCoord>420</xCoord><yCoord>361</yCoord></edgeMap>
    <edgeMap><xCoord>419</xCoord><yCoord>360</yCoord></edgeMap>
    <edgeMap><xCoord>418</xCoord><yCoord>360</yCoord></edgeMap>
    <edgeMap><xCoord>417</xCoord><yCoord>359</yCoord></edgeMap>
    <edgeMap><xCoord>417</xCoord><yCoord>358</yCoord></edgeMap>
    <edgeMap><xCoord>416</xCoord><yCoord>357</yCoord></edgeMap>
    <edgeMap><xCoord>415</xCoord><yCoord>357</yCoord></edgeMap>
    <edgeMap><xCoord>414</xCoord><yCoord>356</yCoord></edgeMap>
    <edgeMap><xCoord>413</xCoord><yCoord>356</yCoord></edgeMap>
    <edgeMap><xCoord>412</xCoord><yCoord>356</yCoord></edgeMap>
    <edgeMap><xCoord>411</xCoord><yCoord>356</yCoord></edgeMap>
    <edgeMap><xCoord>410</xCoord><yCoord>355</yCoord></edgeMap>
    <edgeMap><xCoord>409</xCoord><yCoord>355</yCoord></edgeMap>
    <edgeMap><xCoord>408</xCoord><yCoord>355</yCoord></edgeMap>
    <edgeMap><xCoord>407</xCoord><yCoord>355</yCoord></edgeMap>
    <edgeMap><xCoord>406</xCoord><yCoord>355</yCoord></edgeMap>
    <edgeMap><xCoord>405</xCoord><yCoord>355</yCoord></edgeMap>
    <edgeMap><xCoord>404</xCoord><yCoord>355</yCoord></edgeMap>
    <edgeMap><xCoord>403</xCoord><yCoord>356</yCoord></edgeMap>
    <edgeMap><xCoord>402</xCoord><yCoord>356</yCoord></edgeMap>
    <edgeMap><xCoord>402</xCoord><yCoord>357</yCoord></edgeMap>
    <edgeMap><xCoord>402</xCoord><yCoord>358</yCoord></edgeMap>
    <edgeMap><xCoord>402</xCoord><yCoord>359</yCoord></edgeMap>
    <edgeMap><xCoord>403</xCoord><yCoord>360</yCoord></edgeMap>
    <edgeMap><xCoord>402</xCoord><yCoord>361</yCoord></edgeMap>
    <edgeMap><xCoord>401</xCoord><yCoord>361</yCoord></edgeMap>
    <edgeMap><xCoord>401</xCoord><yCoord>362</yCoord></edgeMap>
    <edgeMap><xCoord>401</xCoord><yCoord>363</yCoord></edgeMap>
    <edgeMap><xCoord>401</xCoord><yCoord>364</yCoord></edgeMap>
    <edgeMap><xCoord>401</xCoord><yCoord>365</yCoord></edgeMap>
    <edgeMap><xCoord>401</xCoord><yCoord>366</yCoord></edgeMap>
    <edgeMap><xCoord>401</xCoord><yCoord>367</yCoord></edgeMap>
    <edgeMap><xCoord>401</xCoord><yCoord>368</yCoord></edgeMap>
    <edgeMap><xCoord>401</xCoord><yCoord>369</yCoord></edgeMap>
    <edgeMap><xCoord>402</xCoord><yCoord>370</yCoord></edgeMap>
    <edgeMap><xCoord>403</xCoord><yCoord>371</yCoord></edgeMap>
    <edgeMap><xCoord>404</xCoord><yCoord>371</yCoord></edgeMap>
    <edgeMap><xCoord>405</xCoord><yCoord>371</yCoord></edgeMap>
    <edgeMap><xCoord>406</xCoord><yCoord>372</yCoord></edgeMap>
    <edgeMap><xCoord>407</xCoord><yCoord>372</yCoord></edgeMap>
    <edgeMap><xCoord>408</xCoord><yCoord>372</yCoord></edgeMap>
    <edgeMap><xCoord>409</xCoord><yCoord>373</yCoord></edgeMap>
    <edgeMap><xCoord>410</xCoord><yCoord>373</yCoord></edgeMap>
    <edgeMap><xCoord>411</xCoord><yCoord>373</yCoord></edgeMap>
    <edgeMap><xCoord>412</xCoord><yCoord>373</yCoord></edgeMap>
    <edgeMap><xCoord>413</xCoord><yCoord>373</yCoord></edgeMap>
    <edgeMap><xCoord>414</xCoord><yCoord>373</yCoord></edgeMap>
    <edgeMap><xCoord>415</xCoord><yCoord>373</yCoord></edgeMap>
    <edgeMap><xCoord>416</xCoord><yCoord>373</yCoord></edgeMap>
   </roi>
   <roi>
    <imageZposition>385.5</imageZposition>
    <imageSOP_UID>1.3.6.1.4.1.14519.5.2.1.6279.6001.356050981416892813755246737955</imageSOP_UID>
    <inclusion>TRUE</inclusion>
    <edgeMap><xCoord>420</xCoord><yCoord>383</yCoord></edgeMap>
    <edgeMap><xCoord>420</xCoord><yCoord>382</yCoord></edgeMap>
    <edgeMap><xCoord>420</xCoord><yCoord>381</yCoord></edgeMap>
    <edgeMap><xCoord>420</xCoord><yCoord>380</yCoord></edgeMap>
    <edgeMap><xCoord>420</xCoord><yCoord>379</yCoord></edgeMap>
    <edgeMap><xCoord>420</xCoord><yCoord>378</yCoord></edgeMap>
    <edgeMap><xCoord>420</xCoord><yCoord>377</yCoord></edgeMap>
    <edgeMap><xCoord>420</xCoord><yCoord>376</yCoord></edgeMap>
    <edgeMap><xCoord>420</xCoord><yCoord>375</yCoord></edgeMap>
    <edgeMap><xCoord>421</xCoord><yCoord>374</yCoord></edgeMap>
    <edgeMap><xCoord>422</xCoord><yCoord>373</yCoord></edgeMap>
    <edgeMap><xCoord>423</xCoord><yCoord>372</yCoord></edgeMap>
    <edgeMap><xCoord>424</xCoord><yCoord>371</yCoord></edgeMap>
    <edgeMap><xCoord>424</xCoord><yCoord>370</yCoord></edgeMap>
    <edgeMap><xCoord>425</xCoord><yCoord>369</yCoord></edgeMap>
    <edgeMap><xCoord>425</xCoord><yCoord>368</yCoord></edgeMap>
    <edgeMap><xCoord>426</xCoord><yCoord>367</yCoord></edgeMap>
    <edgeMap><xCoord>425</xCoord><yCoord>366</yCoord></edgeMap>
    <edgeMap><xCoord>425</xCoord><yCoord>365</yCoord></edgeMap>
    <edgeMap><xCoord>425</xCoord><yCoord>364</yCoord></edgeMap>
    <edgeMap><xCoord>425</xCoord><yCoord>363</yCoord></edgeMap>
    <edgeMap><xCoord>425</xCoord><yCoord>362</yCoord></edgeMap>
    <edgeMap><xCoord>425</xCoord><yCoord>361</yCoord></edgeMap>
    <edgeMap><xCoord>425</xCoord><yCoord>360</yCoord></edgeMap>
    <edgeMap><xCoord>425</xCoord><yCoord>359</yCoord></edgeMap>
    <edgeMap><xCoord>424</xCoord><yCoord>358</yCoord></edgeMap>
    <edgeMap><xCoord>423</xCoord><yCoord>358</yCoord></edgeMap>
    <edgeMap><xCoord>422</xCoord><yCoord>358</yCoord></edgeMap>
    <edgeMap><xCoord>421</xCoord><yCoord>357</yCoord></edgeMap>
    <edgeMap><xCoord>420</xCoord><yCoord>357</yCoord></edgeMap>
    <edgeMap><xCoord>419</xCoord><yCoord>356</yCoord></edgeMap>
    <edgeMap><xCoord>419</xCoord><yCoord>355</yCoord></edgeMap>
    <edgeMap><xCoord>418</xCoord><yCoord>354</yCoord></edgeMap>
    <edgeMap><xCoord>417</xCoord><yCoord>354</yCoord></edgeMap>
    <edgeMap><xCoord>416</xCoord><yCoord>353</yCoord></edgeMap>
    <edgeMap><xCoord>415</xCoord><yCoord>353</yCoord></edgeMap>
    <edgeMap><xCoord>414</xCoord><yCoord>352</yCoord></edgeMap>
    <edgeMap><xCoord>413</xCoord><yCoord>351</yCoord></edgeMap>
    <edgeMap><xCoord>412</xCoord><yCoord>351</yCoord></edgeMap>
    <edgeMap><xCoord>411</xCoord><yCoord>351</yCoord></edgeMap>
    <edgeMap><xCoord>410</xCoord><yCoord>351</yCoord></edgeMap>
    <edgeMap><xCoord>409</xCoord><yCoord>351</yCoord></edgeMap>
    <edgeMap><xCoord>408</xCoord><yCoord>351</yCoord></edgeMap>
    <edgeMap><xCoord>407</xCoord><yCoord>352</yCoord></edgeMap>
    <edgeMap><xCoord>406</xCoord><yCoord>351</yCoord></edgeMap>
    <edgeMap><xCoord>405</xCoord><yCoord>351</yCoord></edgeMap>
    <edgeMap><xCoord>404</xCoord><yCoord>351</yCoord></edgeMap>
    <edgeMap><xCoord>403</xCoord><yCoord>351</yCoord></edgeMap>
    <edgeMap><xCoord>402</xCoord><yCoord>351</yCoord></edgeMap>
    <edgeMap><xCoord>401</xCoord><yCoord>351</yCoord></edgeMap>
    <edgeMap><xCoord>400</xCoord><yCoord>352</yCoord></edgeMap>
    <edgeMap><xCoord>399</xCoord><yCoord>353</yCoord></edgeMap>
    <edgeMap><xCoord>399</xCoord><yCoord>354</yCoord></edgeMap>
    <edgeMap><xCoord>399</xCoord><yCoord>355</yCoord></edgeMap>
    <edgeMap><xCoord>399</xCoord><yCoord>356</yCoord></edgeMap>
    <edgeMap><xCoord>398</xCoord><yCoord>357</yCoord></edgeMap>
    <edgeMap><xCoord>398</xCoord><yCoord>358</yCoord></edgeMap>
    <edgeMap><xCoord>398</xCoord><yCoord>359</yCoord></edgeMap>
    <edgeMap><xCoord>398</xCoord><yCoord>360</yCoord></edgeMap>
    <edgeMap><xCoord>397</xCoord><yCoord>361</yCoord></edgeMap>
    <edgeMap><xCoord>397</xCoord><yCoord>362</yCoord></edgeMap>
    <edgeMap><xCoord>397</xCoord><yCoord>363</yCoord></edgeMap>
    <edgeMap><xCoord>397</xCoord><yCoord>364</yCoord></edgeMap>
    <edgeMap><xCoord>397</xCoord><yCoord>365</yCoord></edgeMap>
    <edgeMap><xCoord>397</xCoord><yCoord>366</yCoord></edgeMap>
    <edgeMap><xCoord>397</xCoord><yCoord>367</yCoord></edgeMap>
    <edgeMap><xCoord>397</xCoord><yCoord>368</yCoord></edgeMap>
    <edgeMap><xCoord>397</xCoord><yCoord>369</yCoord></edgeMap>
    <edgeMap><xCoord>397</xCoord><yCoord>370</yCoord></edgeMap>
    <edgeMap><xCoord>398</xCoord><yCoord>371</yCoord></edgeMap>
    <edgeMap><xCoord>399</xCoord><yCoord>372</yCoord></edgeMap>
    <edgeMap><xCoord>400</xCoord><yCoord>373</yCoord></edgeMap>
    <edgeMap><xCoord>400</xCoord><yCoord>374</yCoord></edgeMap>
    <edgeMap><xCoord>400</xCoord><yCoord>375</yCoord></edgeMap>
    <edgeMap><xCoord>401</xCoord><yCoord>376</yCoord></edgeMap>
    <edgeMap><xCoord>402</xCoord><yCoord>376</yCoord></edgeMap>
    <edgeMap><xCoord>403</xCoord><yCoord>377</yCoord></edgeMap>
    <edgeMap><xCoord>404</xCoord><yCoord>377</yCoord></edgeMap>
    <edgeMap><xCoord>405</xCoord><yCoord>378</yCoord></edgeMap>
    <edgeMap><xCoord>406</xCoord><yCoord>379</yCoord></edgeMap>
    <edgeMap><xCoord>407</xCoord><yCoord>380</yCoord></edgeMap>
    <edgeMap><xCoord>408</xCoord><yCoord>381</yCoord></edgeMap>
    <edgeMap><xCoord>409</xCoord><yCoord>382</yCoord></edgeMap>
    <edgeMap><xCoord>410</xCoord><yCoord>383</yCoord></edgeMap>
    <edgeMap><xCoord>411</xCoord><yCoord>383</yCoord></edgeMap>
    <edgeMap><xCoord>412</xCoord><yCoord>383</yCoord></edgeMap>
    <edgeMap><xCoord>413</xCoord><yCoord>383</yCoord></edgeMap>
    <edgeMap><xCoord>414</xCoord><yCoord>383</yCoord></edgeMap>
    <edgeMap><xCoord>415</xCoord><yCoord>383</yCoord></edgeMap>
    <edgeMap><xCoord>416</xCoord><yCoord>383</yCoord></edgeMap>
    <edgeMap><xCoord>417</xCoord><yCoord>383</yCoord></edgeMap>
    <edgeMap><xCoord>418</xCoord><yCoord>383</yCoord></edgeMap>
    <edgeMap><xCoord>419</xCoord><yCoord>383</yCoord></edgeMap>
    <edgeMap><xCoord>420</xCoord><yCoord>383</yCoord></edgeMap>
   </roi>
   <roi>
    <imageZposition>382.5</imageZposition>
    <imageSOP_UID>1.3.6.1.4.1.14519.5.2.1.6279.6001.267008324884944305688092914710</imageSOP_UID>
    <inclusion>TRUE</inclusion>
    <edgeMap><xCoord>417</xCoord><yCoord>386</yCoord></edgeMap>
    <edgeMap><xCoord>418</xCoord><yCoord>385</yCoord></edgeMap>
    <edgeMap><xCoord>419</xCoord><yCoord>384</yCoord></edgeMap>
    <edgeMap><xCoord>420</xCoord><yCoord>383</yCoord></edgeMap>
    <edgeMap><xCoord>421</xCoord><yCoord>382</yCoord></edgeMap>
    <edgeMap><xCoord>422</xCoord><yCoord>381</yCoord></edgeMap>
    <edgeMap><xCoord>423</xCoord><yCoord>380</yCoord></edgeMap>
    <edgeMap><xCoord>424</xCoord><yCoord>379</yCoord></edgeMap>
    <edgeMap><xCoord>424</xCoord><yCoord>378</yCoord></edgeMap>
    <edgeMap><xCoord>424</xCoord><yCoord>377</yCoord></edgeMap>
    <edgeMap><xCoord>425</xCoord><yCoord>376</yCoord></edgeMap>
    <edgeMap><xCoord>426</xCoord><yCoord>375</yCoord></edgeMap>
    <edgeMap><xCoord>427</xCoord><yCoord>374</yCoord></edgeMap>
    <edgeMap><xCoord>428</xCoord><yCoord>373</yCoord></edgeMap>
    <edgeMap><xCoord>429</xCoord><yCoord>372</yCoord></edgeMap>
    <edgeMap><xCoord>430</xCoord><yCoord>372</yCoord></edgeMap>
    <edgeMap><xCoord>430</xCoord><yCoord>371</yCoord></edgeMap>
    <edgeMap><xCoord>431</xCoord><yCoord>370</yCoord></edgeMap>
    <edgeMap><xCoord>432</xCoord><yCoord>370</yCoord></edgeMap>
    <edgeMap><xCoord>432</xCoord><yCoord>369</yCoord></edgeMap>
    <edgeMap><xCoord>432</xCoord><yCoord>368</yCoord></edgeMap>
    <edgeMap><xCoord>432</xCoord><yCoord>367</yCoord></edgeMap>
    <edgeMap><xCoord>432</xCoord><yCoord>366</yCoord></edgeMap>
    <edgeMap><xCoord>432</xCoord><yCoord>365</yCoord></edgeMap>
    <edgeMap><xCoord>432</xCoord><yCoord>364</yCoord></edgeMap>
    <edgeMap><xCoord>432</xCoord><yCoord>363</yCoord></edgeMap>
    <edgeMap><xCoord>432</xCoord><yCoord>362</yCoord></edgeMap>
    <edgeMap><xCoord>432</xCoord><yCoord>361</yCoord></edgeMap>
    <edgeMap><xCoord>431</xCoord><yCoord>360</yCoord></edgeMap>
    <edgeMap><xCoord>431</xCoord><yCoord>359</yCoord></edgeMap>
    <edgeMap><xCoord>430</xCoord><yCoord>359</yCoord></edgeMap>
    <edgeMap><xCoord>429</xCoord><yCoord>359</yCoord></edgeMap>
    <edgeMap><xCoord>428</xCoord><yCoord>359</yCoord></edgeMap>
    <edgeMap><xCoord>427</xCoord><yCoord>359</yCoord></edgeMap>
    <edgeMap><xCoord>426</xCoord><yCoord>359</yCoord></edgeMap>
    <edgeMap><xCoord>425</xCoord><yCoord>359</yCoord></edgeMap>
    <edgeMap><xCoord>424</xCoord><yCoord>358</yCoord></edgeMap>
    <edgeMap><xCoord>423</xCoord><yCoord>358</yCoord></edgeMap>
    <edgeMap><xCoord>422</xCoord><yCoord>357</yCoord></edgeMap>
    <edgeMap><xCoord>421</xCoord><yCoord>356</yCoord></edgeMap>
    <edgeMap><xCoord>421</xCoord><yCoord>355</yCoord></edgeMap>
    <edgeMap><xCoord>420</xCoord><yCoord>354</yCoord></edgeMap>
    <edgeMap><xCoord>419</xCoord><yCoord>354</yCoord></edgeMap>
    <edgeMap><xCoord>418</xCoord><yCoord>353</yCoord></edgeMap>
    <edgeMap><xCoord>417</xCoord><yCoord>353</yCoord></edgeMap>
    <edgeMap><xCoord>416</xCoord><yCoord>352</yCoord></edgeMap>
    <edgeMap><xCoord>415</xCoord><yCoord>351</yCoord></edgeMap>
    <edgeMap><xCoord>414</xCoord><yCoord>351</yCoord></edgeMap>
    <edgeMap><xCoord>413</xCoord><yCoord>351</yCoord></edgeMap>
    <edgeMap><xCoord>412</xCoord><yCoord>351</yCoord></edgeMap>
    <edgeMap><xCoord>411</xCoord><yCoord>351</yCoord></edgeMap>
    <edgeMap><xCoord>410</xCoord><yCoord>351</yCoord></edgeMap>
    <edgeMap><xCoord>409</xCoord><yCoord>351</yCoord></edgeMap>
    <edgeMap><xCoord>408</xCoord><yCoord>351</yCoord></edgeMap>
    <edgeMap><xCoord>407</xCoord><yCoord>351</yCoord></edgeMap>
    <edgeMap><xCoord>406</xCoord><yCoord>351</yCoord></edgeMap>
    <edgeMap><xCoord>405</xCoord><yCoord>351</yCoord></edgeMap>
    <edgeMap><xCoord>404</xCoord><yCoord>351</yCoord></edgeMap>
    <edgeMap><xCoord>403</xCoord><yCoord>351</yCoord></edgeMap>
    <edgeMap><xCoord>402</xCoord><yCoord>351</yCoord></edgeMap>
    <edgeMap><xCoord>401</xCoord><yCoord>352</yCoord></edgeMap>
    <edgeMap><xCoord>400</xCoord><yCoord>353</yCoord></edgeMap>
    <edgeMap><xCoord>399</xCoord><yCoord>354</yCoord></edgeMap>
    <edgeMap><xCoord>398</xCoord><yCoord>355</yCoord></edgeMap>
    <edgeMap><xCoord>398</xCoord><yCoord>356</yCoord></edgeMap>
    <edgeMap><xCoord>397</xCoord><yCoord>357</yCoord></edgeMap>
    <edgeMap><xCoord>397</xCoord><yCoord>358</yCoord></edgeMap>
    <edgeMap><xCoord>396</xCoord><yCoord>359</yCoord></edgeMap>
    <edgeMap><xCoord>396</xCoord><yCoord>360</yCoord></edgeMap>
    <edgeMap><xCoord>396</xCoord><yCoord>361</yCoord></edgeMap>
    <edgeMap><xCoord>396</xCoord><yCoord>362</yCoord></edgeMap>
    <edgeMap><xCoord>396</xCoord><yCoord>363</yCoord></edgeMap>
    <edgeMap><xCoord>396</xCoord><yCoord>364</yCoord></edgeMap>
    <edgeMap><xCoord>396</xCoord><yCoord>365</yCoord></edgeMap>
    <edgeMap><xCoord>396</xCoord><yCoord>366</yCoord></edgeMap>
    <edgeMap><xCoord>396</xCoord><yCoord>367</yCoord></edgeMap>
    <edgeMap><xCoord>396</xCoord><yCoord>368</yCoord></edgeMap>
    <edgeMap><xCoord>396</xCoord><yCoord>369</yCoord></edgeMap>
    <edgeMap><xCoord>396</xCoord><yCoord>370</yCoord></edgeMap>
    <edgeMap><xCoord>397</xCoord><yCoord>371</yCoord></edgeMap>
    <edgeMap><xCoord>397</xCoord><yCoord>372</yCoord></edgeMap>
    <edgeMap><xCoord>397</xCoord><yCoord>373</yCoord></edgeMap>
    <edgeMap><xCoord>398</xCoord><yCoord>373</yCoord></edgeMap>
    <edgeMap><xCoord>399</xCoord><yCoord>374</yCoord></edgeMap>
    <edgeMap><xCoord>399</xCoord><yCoord>375</yCoord></edgeMap>
    <edgeMap><xCoord>400</xCoord><yCoord>376</yCoord></edgeMap>
    <edgeMap><xCoord>401</xCoord><yCoord>376</yCoord></edgeMap>
    <edgeMap><xCoord>402</xCoord><yCoord>377</yCoord></edgeMap>
    <edgeMap><xCoord>403</xCoord><yCoord>377</yCoord></edgeMap>
    <edgeMap><xCoord>404</xCoord><yCoord>378</yCoord></edgeMap>
    <edgeMap><xCoord>405</xCoord><yCoord>378</yCoord></edgeMap>
    <edgeMap><xCoord>406</xCoord><yCoord>378</yCoord></edgeMap>
    <edgeMap><xCoord>407</xCoord><yCoord>379</yCoord></edgeMap>
    <edgeMap><xCoord>407</xCoord><yCoord>380</yCoord></edgeMap>
    <edgeMap><xCoord>408</xCoord><yCoord>381</yCoord></edgeMap>
    <edgeMap><xCoord>408</xCoord><yCoord>382</yCoord></edgeMap>
    <edgeMap><xCoord>408</xCoord><yCoord>383</yCoord></edgeMap>
    <edgeMap><xCoord>409</xCoord><yCoord>384</yCoord></edgeMap>
    <edgeMap><xCoord>409</xCoord><yCoord>385</yCoord></edgeMap>
    <edgeMap><xCoord>410</xCoord><yCoord>385</yCoord></edgeMap>
    <edgeMap><xCoord>411</xCoord><yCoord>385</yCoord></edgeMap>
    <edgeMap><xCoord>412</xCoord><yCoord>385</yCoord></edgeMap>
    <edgeMap><xCoord>413</xCoord><yCoord>385</yCoord></edgeMap>
    <edgeMap><xCoord>414</xCoord><yCoord>386</yCoord></edgeMap>
    <edgeMap><xCoord>415</xCoord><yCoord>386</yCoord></edgeMap>
    <edgeMap><xCoord>416</xCoord><yCoord>386</yCoord></edgeMap>
    <edgeMap><xCoord>417</xCoord><yCoord>386</yCoord></edgeMap>
   </roi>
   <roi>
    <imageZposition>379.5</imageZposition>
    <imageSOP_UID>1.3.6.1.4.1.14519.5.2.1.6279.6001.216387465483106113986768887302</imageSOP_UID>
    <inclusion>TRUE</inclusion>
    <edgeMap><xCoord>436</xCoord><yCoord>384</yCoord></edgeMap>
    <edgeMap><xCoord>437</xCoord><yCoord>383</yCoord></edgeMap>
    <edgeMap><xCoord>438</xCoord><yCoord>382</yCoord></edgeMap>
    <edgeMap><xCoord>438</xCoord><yCoord>381</yCoord></edgeMap>
    <edgeMap><xCoord>438</xCoord><yCoord>380</yCoord></edgeMap>
    <edgeMap><xCoord>439</xCoord><yCoord>379</yCoord></edgeMap>
    <edgeMap><xCoord>439</xCoord><yCoord>378</yCoord></edgeMap>
    <edgeMap><xCoord>440</xCoord><yCoord>377</yCoord></edgeMap>
    <edgeMap><xCoord>441</xCoord><yCoord>376</yCoord></edgeMap>
    <edgeMap><xCoord>442</xCoord><yCoord>376</yCoord></edgeMap>
    <edgeMap><xCoord>442</xCoord><yCoord>375</yCoord></edgeMap>
    <edgeMap><xCoord>442</xCoord><yCoord>374</yCoord></edgeMap>
    <edgeMap><xCoord>441</xCoord><yCoord>373</yCoord></edgeMap>
    <edgeMap><xCoord>440</xCoord><yCoord>372</yCoord></edgeMap>
    <edgeMap><xCoord>439</xCoord><yCoord>371</yCoord></edgeMap>
    <edgeMap><xCoord>438</xCoord><yCoord>370</yCoord></edgeMap>
    <edgeMap><xCoord>437</xCoord><yCoord>369</yCoord></edgeMap>
    <edgeMap><xCoord>436</xCoord><yCoord>368</yCoord></edgeMap>
    <edgeMap><xCoord>435</xCoord><yCoord>367</yCoord></edgeMap>
    <edgeMap><xCoord>434</xCoord><yCoord>366</yCoord></edgeMap>
    <edgeMap><xCoord>433</xCoord><yCoord>366</yCoord></edgeMap>
    <edgeMap><xCoord>432</xCoord><yCoord>365</yCoord></edgeMap>
    <edgeMap><xCoord>432</xCoord><yCoord>364</yCoord></edgeMap>
    <edgeMap><xCoord>431</xCoord><yCoord>363</yCoord></edgeMap>
    <edgeMap><xCoord>430</xCoord><yCoord>362</yCoord></edgeMap>
    <edgeMap><xCoord>429</xCoord><yCoord>361</yCoord></edgeMap>
    <edgeMap><xCoord>428</xCoord><yCoord>360</yCoord></edgeMap>
    <edgeMap><xCoord>427</xCoord><yCoord>360</yCoord></edgeMap>
    <edgeMap><xCoord>426</xCoord><yCoord>360</yCoord></edgeMap>
    <edgeMap><xCoord>425</xCoord><yCoord>360</yCoord></edgeMap>
    <edgeMap><xCoord>424</xCoord><yCoord>360</yCoord></edgeMap>
    <edgeMap><xCoord>423</xCoord><yCoord>359</yCoord></edgeMap>
    <edgeMap><xCoord>422</xCoord><yCoord>358</yCoord></edgeMap>
    <edgeMap><xCoord>421</xCoord><yCoord>358</yCoord></edgeMap>
    <edgeMap><xCoord>420</xCoord><yCoord>357</yCoord></edgeMap>
    <edgeMap><xCoord>419</xCoord><yCoord>356</yCoord></edgeMap>
    <edgeMap><xCoord>418</xCoord><yCoord>355</yCoord></edgeMap>
    <edgeMap><xCoord>417</xCoord><yCoord>354</yCoord></edgeMap>
    <edgeMap><xCoord>416</xCoord><yCoord>353</yCoord></edgeMap>
    <edgeMap><xCoord>415</xCoord><yCoord>352</yCoord></edgeMap>
    <edgeMap><xCoord>414</xCoord><yCoord>352</yCoord></edgeMap>
    <edgeMap><xCoord>413</xCoord><yCoord>352</yCoord></edgeMap>
    <edgeMap><xCoord>412</xCoord><yCoord>352</yCoord></edgeMap>
    <edgeMap><xCoord>411</xCoord><yCoord>352</yCoord></edgeMap>
    <edgeMap><xCoord>410</xCoord><yCoord>352</yCoord></edgeMap>
    <edgeMap><xCoord>409</xCoord><yCoord>352</yCoord></edgeMap>
    <edgeMap><xCoord>408</xCoord><yCoord>352</yCoord></edgeMap>
    <edgeMap><xCoord>407</xCoord><yCoord>352</yCoord></edgeMap>
    <edgeMap><xCoord>406</xCoord><yCoord>352</yCoord></edgeMap>
    <edgeMap><xCoord>405</xCoord><yCoord>352</yCoord></edgeMap>
    <edgeMap><xCoord>404</xCoord><yCoord>352</yCoord></edgeMap>
    <edgeMap><xCoord>403</xCoord><yCoord>352</yCoord></edgeMap>
    <edgeMap><xCoord>402</xCoord><yCoord>353</yCoord></edgeMap>
    <edgeMap><xCoord>401</xCoord><yCoord>353</yCoord></edgeMap>
    <edgeMap><xCoord>400</xCoord><yCoord>354</yCoord></edgeMap>
    <edgeMap><xCoord>399</xCoord><yCoord>355</yCoord></edgeMap>
    <edgeMap><xCoord>398</xCoord><yCoord>356</yCoord></edgeMap>
    <edgeMap><xCoord>397</xCoord><yCoord>357</yCoord></edgeMap>
    <edgeMap><xCoord>397</xCoord><yCoord>358</yCoord></edgeMap>
    <edgeMap><xCoord>397</xCoord><yCoord>359</yCoord></edgeMap>
    <edgeMap><xCoord>397</xCoord><yCoord>360</yCoord></edgeMap>
    <edgeMap><xCoord>397</xCoord><yCoord>361</yCoord></edgeMap>
    <edgeMap><xCoord>397</xCoord><yCoord>362</yCoord></edgeMap>
    <edgeMap><xCoord>397</xCoord><yCoord>363</yCoord></edgeMap>
    <edgeMap><xCoord>397</xCoord><yCoord>364</yCoord></edgeMap>
    <edgeMap><xCoord>397</xCoord><yCoord>365</yCoord></edgeMap>
    <edgeMap><xCoord>397</xCoord><yCoord>366</yCoord></edgeMap>
    <edgeMap><xCoord>397</xCoord><yCoord>367</yCoord></edgeMap>
    <edgeMap><xCoord>397</xCoord><yCoord>368</yCoord></edgeMap>
    <edgeMap><xCoord>397</xCoord><yCoord>369</yCoord></edgeMap>
    <edgeMap><xCoord>397</xCoord><yCoord>370</yCoord></edgeMap>
    <edgeMap><xCoord>397</xCoord><yCoord>371</yCoord></edgeMap>
    <edgeMap><xCoord>397</xCoord><yCoord>372</yCoord></edgeMap>
    <edgeMap><xCoord>398</xCoord><yCoord>373</yCoord></edgeMap>
    <edgeMap><xCoord>399</xCoord><yCoord>374</yCoord></edgeMap>
    <edgeMap><xCoord>399</xCoord><yCoord>375</yCoord></edgeMap>
    <edgeMap><xCoord>400</xCoord><yCoord>376</yCoord></edgeMap>
    <edgeMap><xCoord>400</xCoord><yCoord>377</yCoord></edgeMap>
    <edgeMap><xCoord>401</xCoord><yCoord>378</yCoord></edgeMap>
    <edgeMap><xCoord>402</xCoord><yCoord>379</yCoord></edgeMap>
    <edgeMap><xCoord>403</xCoord><yCoord>379</yCoord></edgeMap>
    <edgeMap><xCoord>404</xCoord><yCoord>380</yCoord></edgeMap>
    <edgeMap><xCoord>405</xCoord><yCoord>380</yCoord></edgeMap>
    <edgeMap><xCoord>406</xCoord><yCoord>380</yCoord></edgeMap>
    <edgeMap><xCoord>407</xCoord><yCoord>380</yCoord></edgeMap>
    <edgeMap><xCoord>408</xCoord><yCoord>380</yCoord></edgeMap>
    <edgeMap><xCoord>409</xCoord><yCoord>380</yCoord></edgeMap>
    <edgeMap><xCoord>410</xCoord><yCoord>380</yCoord></edgeMap>
    <edgeMap><xCoord>411</xCoord><yCoord>381</yCoord></edgeMap>
    <edgeMap><xCoord>412</xCoord><yCoord>382</yCoord></edgeMap>
    <edgeMap><xCoord>413</xCoord><yCoord>383</yCoord></edgeMap>
    <edgeMap><xCoord>414</xCoord><yCoord>383</yCoord></edgeMap>
    <edgeMap><xCoord>415</xCoord><yCoord>383</yCoord></edgeMap>
    <edgeMap><xCoord>416</xCoord><yCoord>384</yCoord></edgeMap>
    <edgeMap><xCoord>417</xCoord><yCoord>384</yCoord></edgeMap>
    <edgeMap><xCoord>418</xCoord><yCoord>383</yCoord></edgeMap>
    <edgeMap><xCoord>419</xCoord><yCoord>384</yCoord></edgeMap>
    <edgeMap><xCoord>420</xCoord><yCoord>384</yCoord></edgeMap>
    <edgeMap><xCoord>421</xCoord><yCoord>384</yCoord></edgeMap>
    <edgeMap><xCoord>422</xCoord><yCoord>384</yCoord></edgeMap>
    <edgeMap><xCoord>423</xCoord><yCoord>384</yCoord></edgeMap>
    <edgeMap><xCoord>424</xCoord><yCoord>384</yCoord></edgeMap>
    <edgeMap><xCoord>424</xCoord><yCoord>383</yCoord></edgeMap>
    <edgeMap><xCoord>424</xCoord><yCoord>382</yCoord></edgeMap>
    <edgeMap><xCoord>424</xCoord><yCoord>381</yCoord></edgeMap>
    <edgeMap><xCoord>425</xCoord><yCoord>380</yCoord></edgeMap>
    <edgeMap><xCoord>426</xCoord><yCoord>380</yCoord></edgeMap>
    <edgeMap><xCoord>427</xCoord><yCoord>379</yCoord></edgeMap>
    <edgeMap><xCoord>428</xCoord><yCoord>379</yCoord></edgeMap>
    <edgeMap><xCoord>429</xCoord><yCoord>378</yCoord></edgeMap>
    <edgeMap><xCoord>430</xCoord><yCoord>378</yCoord></edgeMap>
    <edgeMap><xCoord>431</xCoord><yCoord>379</yCoord></edgeMap>
    <edgeMap><xCoord>431</xCoord><yCoord>380</yCoord></edgeMap>
    <edgeMap><xCoord>431</xCoord><yCoord>381</yCoord></edgeMap>
    <edgeMap><xCoord>431</xCoord><yCoord>382</yCoord></edgeMap>
    <edgeMap><xCoord>432</xCoord><yCoord>383</yCoord></edgeMap>
    <edgeMap><xCoord>433</xCoord><yCoord>383</yCoord></edgeMap>
    <edgeMap><xCoord>434</xCoord><yCoord>384</yCoord></edgeMap>
    <edgeMap><xCoord>435</xCoord><yCoord>384</yCoord></edgeMap>
    <edgeMap><xCoord>436</xCoord><yCoord>384</yCoord></edgeMap>
   </roi>
   <roi>
    <imageZposition>376.5</imageZposition>
    <imageSOP_UID>1.3.6.1.4.1.14519.5.2.1.6279.6001.824541020350067790376636439223</imageSOP_UID>
    <inclusion>TRUE</inclusion>
    <edgeMap><xCoord>441</xCoord><yCoord>382</yCoord></edgeMap>
    <edgeMap><xCoord>442</xCoord><yCoord>381</yCoord></edgeMap>
    <edgeMap><xCoord>442</xCoord><yCoord>380</yCoord></edgeMap>
    <edgeMap><xCoord>442</xCoord><yCoord>379</yCoord></edgeMap>
    <edgeMap><xCoord>442</xCoord><yCoord>378</yCoord></edgeMap>
    <edgeMap><xCoord>442</xCoord><yCoord>377</yCoord></edgeMap>
    <edgeMap><xCoord>442</xCoord><yCoord>376</yCoord></edgeMap>
    <edgeMap><xCoord>442</xCoord><yCoord>375</yCoord></edgeMap>
    <edgeMap><xCoord>442</xCoord><yCoord>374</yCoord></edgeMap>
    <edgeMap><xCoord>442</xCoord><yCoord>373</yCoord></edgeMap>
    <edgeMap><xCoord>442</xCoord><yCoord>372</yCoord></edgeMap>
    <edgeMap><xCoord>441</xCoord><yCoord>371</yCoord></edgeMap>
    <edgeMap><xCoord>440</xCoord><yCoord>370</yCoord></edgeMap>
    <edgeMap><xCoord>441</xCoord><yCoord>369</yCoord></edgeMap>
    <edgeMap><xCoord>442</xCoord><yCoord>369</yCoord></edgeMap>
    <edgeMap><xCoord>443</xCoord><yCoord>368</yCoord></edgeMap>
    <edgeMap><xCoord>444</xCoord><yCoord>368</yCoord></edgeMap>
    <edgeMap><xCoord>444</xCoord><yCoord>367</yCoord></edgeMap>
    <edgeMap><xCoord>444</xCoord><yCoord>366</yCoord></edgeMap>
    <edgeMap><xCoord>444</xCoord><yCoord>365</yCoord></edgeMap>
    <edgeMap><xCoord>444</xCoord><yCoord>364</yCoord></edgeMap>
    <edgeMap><xCoord>443</xCoord><yCoord>363</yCoord></edgeMap>
    <edgeMap><xCoord>443</xCoord><yCoord>362</yCoord></edgeMap>
    <edgeMap><xCoord>442</xCoord><yCoord>362</yCoord></edgeMap>
    <edgeMap><xCoord>441</xCoord><yCoord>362</yCoord></edgeMap>
    <edgeMap><xCoord>440</xCoord><yCoord>362</yCoord></edgeMap>
    <edgeMap><xCoord>439</xCoord><yCoord>362</yCoord></edgeMap>
    <edgeMap><xCoord>438</xCoord><yCoord>362</yCoord></edgeMap>
    <edgeMap><xCoord>437</xCoord><yCoord>362</yCoord></edgeMap>
    <edgeMap><xCoord>436</xCoord><yCoord>362</yCoord></edgeMap>
    <edgeMap><xCoord>435</xCoord><yCoord>363</yCoord></edgeMap>
    <edgeMap><xCoord>434</xCoord><yCoord>364</yCoord></edgeMap>
    <edgeMap><xCoord>433</xCoord><yCoord>365</yCoord></edgeMap>
    <edgeMap><xCoord>432</xCoord><yCoord>365</yCoord></edgeMap>
    <edgeMap><xCoord>431</xCoord><yCoord>365</yCoord></edgeMap>
    <edgeMap><xCoord>430</xCoord><yCoord>365</yCoord></edgeMap>
    <edgeMap><xCoord>429</xCoord><yCoord>365</yCoord></edgeMap>
    <edgeMap><xCoord>428</xCoord><yCoord>365</yCoord></edgeMap>
    <edgeMap><xCoord>427</xCoord><yCoord>365</yCoord></edgeMap>
    <edgeMap><xCoord>426</xCoord><yCoord>365</yCoord></edgeMap>
    <edgeMap><xCoord>425</xCoord><yCoord>364</yCoord></edgeMap>
    <edgeMap><xCoord>424</xCoord><yCoord>364</yCoord></edgeMap>
    <edgeMap><xCoord>423</xCoord><yCoord>363</yCoord></edgeMap>
    <edgeMap><xCoord>422</xCoord><yCoord>362</yCoord></edgeMap>
    <edgeMap><xCoord>422</xCoord><yCoord>361</yCoord></edgeMap>
    <edgeMap><xCoord>422</xCoord><yCoord>360</yCoord></edgeMap>
    <edgeMap><xCoord>421</xCoord><yCoord>359</yCoord></edgeMap>
    <edgeMap><xCoord>420</xCoord><yCoord>359</yCoord></edgeMap>
    <edgeMap><xCoord>419</xCoord><yCoord>358</yCoord></edgeMap>
    <edgeMap><xCoord>418</xCoord><yCoord>357</yCoord></edgeMap>
    <edgeMap><xCoord>417</xCoord><yCoord>356</yCoord></edgeMap>
    <edgeMap><xCoord>416</xCoord><yCoord>356</yCoord></edgeMap>
    <edgeMap><xCoord>415</xCoord><yCoord>355</yCoord></edgeMap>
    <edgeMap><xCoord>414</xCoord><yCoord>354</yCoord></edgeMap>
    <edgeMap><xCoord>413</xCoord><yCoord>354</yCoord></edgeMap>
    <edgeMap><xCoord>412</xCoord><yCoord>354</yCoord></edgeMap>
    <edgeMap><xCoord>411</xCoord><yCoord>354</yCoord></edgeMap>
    <edgeMap><xCoord>410</xCoord><yCoord>354</yCoord></edgeMap>
    <edgeMap><xCoord>409</xCoord><yCoord>354</yCoord></edgeMap>
    <edgeMap><xCoord>408</xCoord><yCoord>354</yCoord></edgeMap>
    <edgeMap><xCoord>407</xCoord><yCoord>354</yCoord></edgeMap>
    <edgeMap><xCoord>406</xCoord><yCoord>354</yCoord></edgeMap>
    <edgeMap><xCoord>405</xCoord><yCoord>354</yCoord></edgeMap>
    <edgeMap><xCoord>404</xCoord><yCoord>354</yCoord></edgeMap>
    <edgeMap><xCoord>403</xCoord><yCoord>355</yCoord></edgeMap>
    <edgeMap><xCoord>402</xCoord><yCoord>355</yCoord></edgeMap>
    <edgeMap><xCoord>401</xCoord><yCoord>355</yCoord></edgeMap>
    <edgeMap><xCoord>400</xCoord><yCoord>356</yCoord></edgeMap>
    <edgeMap><xCoord>399</xCoord><yCoord>357</yCoord></edgeMap>
    <edgeMap><xCoord>398</xCoord><yCoord>358</yCoord></edgeMap>
    <edgeMap><xCoord>398</xCoord><yCoord>359</yCoord></edgeMap>
    <edgeMap><xCoord>397</xCoord><yCoord>360</yCoord></edgeMap>
    <edgeMap><xCoord>397</xCoord><yCoord>361</yCoord></edgeMap>
    <edgeMap><xCoord>397</xCoord><yCoord>362</yCoord></edgeMap>
    <edgeMap><xCoord>397</xCoord><yCoord>363</yCoord></edgeMap>
    <edgeMap><xCoord>397</xCoord><yCoord>364</yCoord></edgeMap>
    <edgeMap><xCoord>397</xCoord><yCoord>365</yCoord></edgeMap>
    <edgeMap><xCoord>397</xCoord><yCoord>366</yCoord></edgeMap>
    <edgeMap><xCoord>397</xCoord><yCoord>367</yCoord></edgeMap>
    <edgeMap><xCoord>397</xCoord><yCoord>368</yCoord></edgeMap>
    <edgeMap><xCoord>398</xCoord><yCoord>368</yCoord></edgeMap>
    <edgeMap><xCoord>399</xCoord><yCoord>369</yCoord></edgeMap>
    <edgeMap><xCoord>399</xCoord><yCoord>370</yCoord></edgeMap>
    <edgeMap><xCoord>399</xCoord><yCoord>371</yCoord></edgeMap>
    <edgeMap><xCoord>400</xCoord><yCoord>372</yCoord></edgeMap>
    <edgeMap><xCoord>400</xCoord><yCoord>373</yCoord></edgeMap>
    <edgeMap><xCoord>401</xCoord><yCoord>374</yCoord></edgeMap>
    <edgeMap><xCoord>401</xCoord><yCoord>375</yCoord></edgeMap>
    <edgeMap><xCoord>401</xCoord><yCoord>376</yCoord></edgeMap>
    <edgeMap><xCoord>401</xCoord><yCoord>377</yCoord></edgeMap>
    <edgeMap><xCoord>401</xCoord><yCoord>378</yCoord></edgeMap>
    <edgeMap><xCoord>402</xCoord><yCoord>379</yCoord></edgeMap>
    <edgeMap><xCoord>403</xCoord><yCoord>379</yCoord></edgeMap>
    <edgeMap><xCoord>404</xCoord><yCoord>380</yCoord></edgeMap>
    <edgeMap><xCoord>405</xCoord><yCoord>380</yCoord></edgeMap>
    <edgeMap><xCoord>406</xCoord><yCoord>379</yCoord></edgeMap>
    <edgeMap><xCoord>407</xCoord><yCoord>379</yCoord></edgeMap>
    <edgeMap><xCoord>408</xCoord><yCoord>378</yCoord></edgeMap>
    <edgeMap><xCoord>409</xCoord><yCoord>378</yCoord></edgeMap>
    <edgeMap><xCoord>410</xCoord><yCoord>379</yCoord></edgeMap>
    <edgeMap><xCoord>411</xCoord><yCoord>380</yCoord></edgeMap>
    <edgeMap><xCoord>412</xCoord><yCoord>381</yCoord></edgeMap>
    <edgeMap><xCoord>413</xCoord><yCoord>382</yCoord></edgeMap>
    <edgeMap><xCoord>414</xCoord><yCoord>382</yCoord></edgeMap>
    <edgeMap><xCoord>415</xCoord><yCoord>381</yCoord></edgeMap>
    <edgeMap><xCoord>416</xCoord><yCoord>380</yCoord></edgeMap>
    <edgeMap><xCoord>417</xCoord><yCoord>379</yCoord></edgeMap>
    <edgeMap><xCoord>417</xCoord><yCoord>378</yCoord></edgeMap>
    <edgeMap><xCoord>417</xCoord><yCoord>377</yCoord></edgeMap>
    <edgeMap><xCoord>418</xCoord><yCoord>376</yCoord></edgeMap>
    <edgeMap><xCoord>419</xCoord><yCoord>375</yCoord></edgeMap>
    <edgeMap><xCoord>420</xCoord><yCoord>375</yCoord></edgeMap>
    <edgeMap><xCoord>421</xCoord><yCoord>375</yCoord></edgeMap>
    <edgeMap><xCoord>422</xCoord><yCoord>375</yCoord></edgeMap>
    <edgeMap><xCoord>423</xCoord><yCoord>375</yCoord></edgeMap>
    <edgeMap><xCoord>424</xCoord><yCoord>375</yCoord></edgeMap>
    <edgeMap><xCoord>425</xCoord><yCoord>376</yCoord></edgeMap>
    <edgeMap><xCoord>425</xCoord><yCoord>377</yCoord></edgeMap>
    <edgeMap><xCoord>425</xCoord><yCoord>378</yCoord></edgeMap>
    <edgeMap><xCoord>425</xCoord><yCoord>379</yCoord></edgeMap>
    <edgeMap><xCoord>425</xCoord><yCoord>380</yCoord></edgeMap>
    <edgeMap><xCoord>426</xCoord><yCoord>381</yCoord></edgeMap>
    <edgeMap><xCoord>427</xCoord><yCoord>381</yCoord></edgeMap>
    <edgeMap><xCoord>428</xCoord><yCoord>381</yCoord></edgeMap>
    <edgeMap><xCoord>429</xCoord><yCoord>380</yCoord></edgeMap>
    <edgeMap><xCoord>430</xCoord><yCoord>380</yCoord></edgeMap>
    <edgeMap><xCoord>431</xCoord><yCoord>380</yCoord></edgeMap>
    <edgeMap><xCoord>432</xCoord><yCoord>380</yCoord></edgeMap>
    <edgeMap><xCoord>433</xCoord><yCoord>380</yCoord></edgeMap>
    <edgeMap><xCoord>434</xCoord><yCoord>380</yCoord></edgeMap>
    <edgeMap><xCoord>435</xCoord><yCoord>380</yCoord></edgeMap>
    <edgeMap><xCoord>436</xCoord><yCoord>380</yCoord></edgeMap>
    <edgeMap><xCoord>437</xCoord><yCoord>381</yCoord></edgeMap>
    <edgeMap><xCoord>438</xCoord><yCoord>382</yCoord></edgeMap>
    <edgeMap><xCoord>439</xCoord><yCoord>382</yCoord></edgeMap>
    <edgeMap><xCoord>440</xCoord><yCoord>382</yCoord></edgeMap>
    <edgeMap><xCoord>441</xCoord><yCoord>382</yCoord></edgeMap>
   </roi>
   <roi>
    <imageZposition>373.5</imageZposition>
    <imageSOP_UID>1.3.6.1.4.1.14519.5.2.1.6279.6001.215648494496502799564120719179</imageSOP_UID>
    <inclusion>TRUE</inclusion>
    <edgeMap><xCoord>444</xCoord><yCoord>363</yCoord></edgeMap>
   </roi>
  </unblindedReadNodule>
  <unblindedReadNodule>
   <noduleID>2017</noduleID>
   <roi>
    <imageZposition>349.5</imageZposition>
    <imageSOP_UID>1.3.6.1.4.1.14519.5.2.1.6279.6001.148840610679547380464401780794</imageSOP_UID>
    <inclusion>TRUE</inclusion>
    <edgeMap><xCoord>438</xCoord><yCoord>320</yCoord></edgeMap>
   </roi>
  </unblindedReadNodule>
  <unblindedReadNodule>
   <noduleID>1999</noduleID>
   <roi>
    <imageZposition>337.5</imageZposition>
    <imageSOP_UID>1.3.6.1.4.1.14519.5.2.1.6279.6001.303847760687255250880253571524</imageSOP_UID>
    <inclusion>TRUE</inclusion>
    <edgeMap><xCoord>407</xCoord><yCoord>290</yCoord></edgeMap>
   </roi>
  </unblindedReadNodule>
  <unblindedReadNodule>
   <noduleID>2041</noduleID>
   <characteristics>
    <subtlety>2</subtlety>
    <internalStructure>1</internalStructure>
    <calcification>6</calcification>
    <sphericity>4</sphericity>
    <margin>3</margin>
    <lobulation>2</lobulation>
    <spiculation>2</spiculation>
    <texture>4</texture>
    <malignancy>3</malignancy>
   </characteristics>
   <roi>
    <imageZposition>310.5</imageZposition>
    <imageSOP_UID>1.3.6.1.4.1.14519.5.2.1.6279.6001.248799754121039475586721315687</imageSOP_UID>
    <inclusion>TRUE</inclusion>
    <edgeMap><xCoord>129</xCoord><yCoord>408</yCoord></edgeMap>
    <edgeMap><xCoord>130</xCoord><yCoord>407</yCoord></edgeMap>
    <edgeMap><xCoord>130</xCoord><yCoord>406</yCoord></edgeMap>
    <edgeMap><xCoord>131</xCoord><yCoord>405</yCoord></edgeMap>
    <edgeMap><xCoord>131</xCoord><yCoord>404</yCoord></edgeMap>
    <edgeMap><xCoord>131</xCoord><yCoord>403</yCoord></edgeMap>
    <edgeMap><xCoord>131</xCoord><yCoord>402</yCoord></edgeMap>
    <edgeMap><xCoord>130</xCoord><yCoord>401</yCoord></edgeMap>
    <edgeMap><xCoord>129</xCoord><yCoord>400</yCoord></edgeMap>
    <edgeMap><xCoord>128</xCoord><yCoord>400</yCoord></edgeMap>
    <edgeMap><xCoord>127</xCoord><yCoord>399</yCoord></edgeMap>
    <edgeMap><xCoord>127</xCoord><yCoord>398</yCoord></edgeMap>
    <edgeMap><xCoord>126</xCoord><yCoord>397</yCoord></edgeMap>
    <edgeMap><xCoord>125</xCoord><yCoord>397</yCoord></edgeMap>
    <edgeMap><xCoord>124</xCoord><yCoord>397</yCoord></edgeMap>
    <edgeMap><xCoord>123</xCoord><yCoord>398</yCoord></edgeMap>
    <edgeMap><xCoord>122</xCoord><yCoord>399</yCoord></edgeMap>
    <edgeMap><xCoord>122</xCoord><yCoord>400</yCoord></edgeMap>
    <edgeMap><xCoord>122</xCoord><yCoord>401</yCoord></edgeMap>
    <edgeMap><xCoord>122</xCoord><yCoord>402</yCoord></edgeMap>
    <edgeMap><xCoord>121</xCoord><yCoord>403</yCoord></edgeMap>
    <edgeMap><xCoord>121</xCoord><yCoord>404</yCoord></edgeMap>
    <edgeMap><xCoord>122</xCoord><yCoord>405</yCoord></edgeMap>
    <edgeMap><xCoord>123</xCoord><yCoord>406</yCoord></edgeMap>
    <edgeMap><xCoord>124</xCoord><yCoord>407</yCoord></edgeMap>
    <edgeMap><xCoord>125</xCoord><yCoord>407</yCoord></edgeMap>
    <edgeMap><xCoord>126</xCoord><yCoord>408</yCoord></edgeMap>
    <edgeMap><xCoord>127</xCoord><yCoord>408</yCoord></edgeMap>
    <edgeMap><xCoord>128</xCoord><yCoord>408</yCoord></edgeMap>
    <edgeMap><xCoord>129</xCoord><yCoord>408</yCoord></edgeMap>
   </roi>
   <roi>
    <imageZposition>307.5</imageZposition>
    <imageSOP_UID>1.3.6.1.4.1.14519.5.2.1.6279.6001.236909366511307131618988101866</imageSOP_UID>
    <inclusion>TRUE</inclusion>
    <edgeMap><xCoord>129</xCoord><yCoord>410</yCoord></edgeMap>
    <edgeMap><xCoord>130</xCoord><yCoord>409</yCoord></edgeMap>
    <edgeMap><xCoord>131</xCoord><yCoord>408</yCoord></edgeMap>
    <edgeMap><xCoord>132</xCoord><yCoord>407</yCoord></edgeMap>
    <edgeMap><xCoord>133</xCoord><yCoord>407</yCoord></edgeMap>
    <edgeMap><xCoord>134</xCoord><yCoord>406</yCoord></edgeMap>
    <edgeMap><xCoord>133</xCoord><yCoord>405</yCoord></edgeMap>
    <edgeMap><xCoord>133</xCoord><yCoord>404</yCoord></edgeMap>
    <edgeMap><xCoord>133</xCoord><yCoord>403</yCoord></edgeMap>
    <edgeMap><xCoord>132</xCoord><yCoord>402</yCoord></edgeMap>
    <edgeMap><xCoord>131</xCoord><yCoord>401</yCoord></edgeMap>
    <edgeMap><xCoord>130</xCoord><yCoord>400</yCoord></edgeMap>
    <edgeMap><xCoord>129</xCoord><yCoord>399</yCoord></edgeMap>
    <edgeMap><xCoord>128</xCoord><yCoord>398</yCoord></edgeMap>
    <edgeMap><xCoord>127</xCoord><yCoord>398</yCoord></edgeMap>
    <edgeMap><xCoord>126</xCoord><yCoord>398</yCoord></edgeMap>
    <edgeMap><xCoord>125</xCoord><yCoord>398</yCoord></edgeMap>
    <edgeMap><xCoord>124</xCoord><yCoord>399</yCoord></edgeMap>
    <edgeMap><xCoord>123</xCoord><yCoord>400</yCoord></edgeMap>
    <edgeMap><xCoord>122</xCoord><yCoord>401</yCoord></edgeMap>
    <edgeMap><xCoord>121</xCoord><yCoord>402</yCoord></edgeMap>
    <edgeMap><xCoord>121</xCoord><yCoord>403</yCoord></edgeMap>
    <edgeMap><xCoord>121</xCoord><yCoord>404</yCoord></edgeMap>
    <edgeMap><xCoord>122</xCoord><yCoord>405</yCoord></edgeMap>
    <edgeMap><xCoord>122</xCoord><yCoord>406</yCoord></edgeMap>
    <edgeMap><xCoord>123</xCoord><yCoord>407</yCoord></edgeMap>
    <edgeMap><xCoord>124</xCoord><yCoord>408</yCoord></edgeMap>
    <edgeMap><xCoord>124</xCoord><yCoord>409</yCoord></edgeMap>
    <edgeMap><xCoord>125</xCoord><yCoord>410</yCoord></edgeMap>
    <edgeMap><xCoord>126</xCoord><yCoord>410</yCoord></edgeMap>
    <edgeMap><xCoord>127</xCoord><yCoord>410</yCoord></edgeMap>
    <edgeMap><xCoord>128</xCoord><yCoord>410</yCoord></edgeMap>
    <edgeMap><xCoord>129</xCoord><yCoord>410</yCoord></edgeMap>
   </roi>
   <roi>
    <imageZposition>304.5</imageZposition>
    <imageSOP_UID>1.3.6.1.4.1.14519.5.2.1.6279.6001.119776997835898674717764374327</imageSOP_UID>
    <inclusion>TRUE</inclusion>
    <edgeMap><xCoord>125</xCoord><yCoord>409</yCoord></edgeMap>
    <edgeMap><xCoord>126</xCoord><yCoord>408</yCoord></edgeMap>
    <edgeMap><xCoord>127</xCoord><yCoord>407</yCoord></edgeMap>
    <edgeMap><xCoord>128</xCoord><yCoord>406</yCoord></edgeMap>
    <edgeMap><xCoord>128</xCoord><yCoord>405</yCoord></edgeMap>
    <edgeMap><xCoord>129</xCoord><yCoord>404</yCoord></edgeMap>
    <edgeMap><xCoord>129</xCoord><yCoord>403</yCoord></edgeMap>
    <edgeMap><xCoord>129</xCoord><yCoord>402</yCoord></edgeMap>
    <edgeMap><xCoord>129</xCoord><yCoord>401</yCoord></edgeMap>
    <edgeMap><xCoord>128</xCoord><yCoord>400</yCoord></edgeMap>
    <edgeMap><xCoord>127</xCoord><yCoord>400</yCoord></edgeMap>
    <edgeMap><xCoord>126</xCoord><yCoord>399</yCoord></edgeMap>
    <edgeMap><xCoord>125</xCoord><yCoord>399</yCoord></edgeMap>
    <edgeMap><xCoord>124</xCoord><yCoord>400</yCoord></edgeMap>
    <edgeMap><xCoord>124</xCoord><yCoord>401</yCoord></edgeMap>
    <edgeMap><xCoord>123</xCoord><yCoord>402</yCoord></edgeMap>
    <edgeMap><xCoord>123</xCoord><yCoord>403</yCoord></edgeMap>
    <edgeMap><xCoord>123</xCoord><yCoord>404</yCoord></edgeMap>
    <edgeMap><xCoord>123</xCoord><yCoord>405</yCoord></edgeMap>
    <edgeMap><xCoord>123</xCoord><yCoord>406</yCoord></edgeMap>
    <edgeMap><xCoord>123</xCoord><yCoord>407</yCoord></edgeMap>
    <edgeMap><xCoord>124</xCoord><yCoord>408</yCoord></edgeMap>
    <edgeMap><xCoord>125</xCoord><yCoord>409</yCoord></edgeMap>
   </roi>
  </unblindedReadNodule>
  <nonNodule>
   <nonNoduleID>2034</nonNoduleID>
   <imageZposition>433.5</imageZposition>
   <imageSOP_UID>1.3.6.1.4.1.14519.5.2.1.6279.6001.118151158548883339190406173526</imageSOP_UID>
   <locus><xCoord>181</xCoord><yCoord>383</yCoord>
   </locus>
  </nonNodule>
  <nonNodule>
   <nonNoduleID>2035</nonNoduleID>
   <imageZposition>433.5</imageZposition>
   <imageSOP_UID>1.3.6.1.4.1.14519.5.2.1.6279.6001.118151158548883339190406173526</imageSOP_UID>
   <locus><xCoord>346</xCoord><yCoord>364</yCoord>
   </locus>
  </nonNodule>
  <nonNodule>
   <nonNoduleID>2013</nonNoduleID>
   <imageZposition>430.5</imageZposition>
   <imageSOP_UID>1.3.6.1.4.1.14519.5.2.1.6279.6001.681762735817478453500578344637</imageSOP_UID>
   <locus><xCoord>191</xCoord><yCoord>391</yCoord>
   </locus>
  </nonNodule>
  <nonNodule>
   <nonNoduleID>2018</nonNoduleID>
   <imageZposition>430.5</imageZposition>
   <imageSOP_UID>1.3.6.1.4.1.14519.5.2.1.6279.6001.681762735817478453500578344637</imageSOP_UID>
   <locus><xCoord>178</xCoord><yCoord>388</yCoord>
   </locus>
  </nonNodule>
  <nonNodule>
   <nonNoduleID>2025</nonNoduleID>
   <imageZposition>430.5</imageZposition>
   <imageSOP_UID>1.3.6.1.4.1.14519.5.2.1.6279.6001.681762735817478453500578344637</imageSOP_UID>
   <locus><xCoord>348</xCoord><yCoord>364</yCoord>
   </locus>
  </nonNodule>
  <nonNodule>
   <nonNoduleID>2009</nonNoduleID>
   <imageZposition>424.5</imageZposition>
   <imageSOP_UID>1.3.6.1.4.1.14519.5.2.1.6279.6001.246815755661607803857059998615</imageSOP_UID>
   <locus><xCoord>331</xCoord><yCoord>391</yCoord>
   </locus>
  </nonNodule>
  <nonNodule>
   <nonNoduleID>2006</nonNoduleID>
   <imageZposition>421.5</imageZposition>
   <imageSOP_UID>1.3.6.1.4.1.14519.5.2.1.6279.6001.243629767671689386588654683327</imageSOP_UID>
   <locus><xCoord>158</xCoord><yCoord>364</yCoord>
   </locus>
  </nonNodule>
  <nonNodule>
   <nonNoduleID>2020</nonNoduleID>
   <imageZposition>406.5</imageZposition>
   <imageSOP_UID>1.3.6.1.4.1.14519.5.2.1.6279.6001.291210163872010078001661728343</imageSOP_UID>
   <locus><xCoord>115</xCoord><yCoord>346</yCoord>
   </locus>
  </nonNodule>
  <nonNodule>
   <nonNoduleID>2032</nonNoduleID>
   <imageZposition>397.5</imageZposition>
   <imageSOP_UID>1.3.6.1.4.1.14519.5.2.1.6279.6001.326057777552386899107498531235</imageSOP_UID>
   <locus><xCoord>171</xCoord><yCoord>378</yCoord>
   </locus>
  </nonNodule>
  <nonNodule>
   <nonNoduleID>2033</nonNoduleID>
   <imageZposition>394.5</imageZposition>
   <imageSOP_UID>1.3.6.1.4.1.14519.5.2.1.6279.6001.157384053206823565048935109686</imageSOP_UID>
   <locus><xCoord>186</xCoord><yCoord>283</yCoord>
   </locus>
  </nonNodule>
  <nonNodule>
   <nonNoduleID>2021</nonNoduleID>
   <imageZposition>391.5</imageZposition>
   <imageSOP_UID>1.3.6.1.4.1.14519.5.2.1.6279.6001.182505645684341101311774941513</imageSOP_UID>
   <locus><xCoord>192</xCoord><yCoord>290</yCoord>
   </locus>
  </nonNodule>
  <nonNodule>
   <nonNoduleID>2022</nonNoduleID>
   <imageZposition>391.5</imageZposition>
   <imageSOP_UID>1.3.6.1.4.1.14519.5.2.1.6279.6001.182505645684341101311774941513</imageSOP_UID>
   <locus><xCoord>97</xCoord><yCoord>360</yCoord>
   </locus>
  </nonNodule>
  <nonNodule>
   <nonNoduleID>2031</nonNoduleID>
   <imageZposition>388.5</imageZposition>
   <imageSOP_UID>1.3.6.1.4.1.14519.5.2.1.6279.6001.269878493606652389476351434699</imageSOP_UID>
   <locus><xCoord>101</xCoord><yCoord>355</yCoord>
   </locus>
  </nonNodule>
  <nonNodule>
   <nonNoduleID>2036</nonNoduleID>
   <imageZposition>388.5</imageZposition>
   <imageSOP_UID>1.3.6.1.4.1.14519.5.2.1.6279.6001.269878493606652389476351434699</imageSOP_UID>
   <locus><xCoord>195</xCoord><yCoord>286</yCoord>
   </locus>
  </nonNodule>
  <nonNodule>
   <nonNoduleID>2014</nonNoduleID>
   <imageZposition>385.5</imageZposition>
   <imageSOP_UID>1.3.6.1.4.1.14519.5.2.1.6279.6001.356050981416892813755246737955</imageSOP_UID>
   <locus><xCoord>143</xCoord><yCoord>381</yCoord>
   </locus>
  </nonNodule>
  <nonNodule>
   <nonNoduleID>2030</nonNoduleID>
   <imageZposition>373.5</imageZposition>
   <imageSOP_UID>1.3.6.1.4.1.14519.5.2.1.6279.6001.215648494496502799564120719179</imageSOP_UID>
   <locus><xCoord>167</xCoord><yCoord>418</yCoord>
   </locus>
  </nonNodule>
  <nonNodule>
   <nonNoduleID>2011</nonNoduleID>
   <imageZposition>370.5</imageZposition>
   <imageSOP_UID>1.3.6.1.4.1.14519.5.2.1.6279.6001.846038575352057586881872754334</imageSOP_UID>
   <locus><xCoord>174</xCoord><yCoord>413</yCoord>
   </locus>
  </nonNodule>
  <nonNodule>
   <nonNoduleID>2012</nonNoduleID>
   <imageZposition>370.5</imageZposition>
   <imageSOP_UID>1.3.6.1.4.1.14519.5.2.1.6279.6001.846038575352057586881872754334</imageSOP_UID>
   <locus><xCoord>118</xCoord><yCoord>423</yCoord>
   </locus>
  </nonNodule>
  <nonNodule>
   <nonNoduleID>2037</nonNoduleID>
   <imageZposition>358.5</imageZposition>
   <imageSOP_UID>1.3.6.1.4.1.14519.5.2.1.6279.6001.185193637773379350485111995522</imageSOP_UID>
   <locus><xCoord>318</xCoord><yCoord>170</yCoord>
   </locus>
  </nonNodule>
  <nonNodule>
   <nonNoduleID>2038</nonNoduleID>
   <imageZposition>358.5</imageZposition>
   <imageSOP_UID>1.3.6.1.4.1.14519.5.2.1.6279.6001.185193637773379350485111995522</imageSOP_UID>
   <locus><xCoord>402</xCoord><yCoord>325</yCoord>
   </locus>
  </nonNodule>
  <nonNodule>
   <nonNoduleID>2027</nonNoduleID>
   <imageZposition>355.5</imageZposition>
   <imageSOP_UID>1.3.6.1.4.1.14519.5.2.1.6279.6001.138289421446516305066653116376</imageSOP_UID>
   <locus><xCoord>319</xCoord><yCoord>182</yCoord>
   </locus>
  </nonNodule>
  <nonNodule>
   <nonNoduleID>2028</nonNoduleID>
   <imageZposition>355.5</imageZposition>
   <imageSOP_UID>1.3.6.1.4.1.14519.5.2.1.6279.6001.138289421446516305066653116376</imageSOP_UID>
   <locus><xCoord>401</xCoord><yCoord>313</yCoord>
   </locus>
  </nonNodule>
  <nonNodule>
   <nonNoduleID>2010</nonNoduleID>
   <imageZposition>352.5</imageZposition>
   <imageSOP_UID>1.3.6.1.4.1.14519.5.2.1.6279.6001.814467485131742315696779667955</imageSOP_UID>
   <locus><xCoord>326</xCoord><yCoord>160</yCoord>
   </locus>
  </nonNodule>
  <nonNodule>
   <nonNoduleID>2024</nonNoduleID>
   <imageZposition>352.5</imageZposition>
   <imageSOP_UID>1.3.6.1.4.1.14519.5.2.1.6279.6001.814467485131742315696779667955</imageSOP_UID>
   <locus><xCoord>177</xCoord><yCoord>370</yCoord>
   </locus>
  </nonNodule>
  <nonNodule>
   <nonNoduleID>2039</nonNoduleID>
   <imageZposition>349.5</imageZposition>
   <imageSOP_UID>1.3.6.1.4.1.14519.5.2.1.6279.6001.148840610679547380464401780794</imageSOP_UID>
   <locus><xCoord>315</xCoord><yCoord>160</yCoord>
   </locus>
  </nonNodule>
  <nonNodule>
   <nonNoduleID>2040</nonNoduleID>
   <imageZposition>286.5</imageZposition>
   <imageSOP_UID>1.3.6.1.4.1.14519.5.2.1.6279.6001.275813551410417044764754780092</imageSOP_UID>
   <locus><xCoord>106</xCoord><yCoord>304</yCoord>
   </locus>
  </nonNodule>
  <nonNodule>
   <nonNoduleID>2023</nonNoduleID>
   <imageZposition>283.5</imageZposition>
   <imageSOP_UID>1.3.6.1.4.1.14519.5.2.1.6279.6001.114110873102281699293100746260</imageSOP_UID>
   <locus><xCoord>89</xCoord><yCoord>301</yCoord>
   </locus>
  </nonNodule>
  <nonNodule>
   <nonNoduleID>2029</nonNoduleID>
   <imageZposition>268.5</imageZposition>
   <imageSOP_UID>1.3.6.1.4.1.14519.5.2.1.6279.6001.984800846301920041041448068014</imageSOP_UID>
   <locus><xCoord>380</xCoord><yCoord>218</yCoord>
   </locus>
  </nonNodule>
 </readingSession>
</LidcReadMessage>
