# Supplementary material for: An improved V-Net lung nodule segmentation model based on pixel threshold separation and attention mechanism
Source: Sci Rep. 2024 Feb 27;14:4743. doi: 10.1038/s41598-024-55178-3 (PMC10899216; doi:10.1038/s41598-024-55178-3)
Supplement: Supplementary file 1 — Supplementary Information 1. [file 41598_2024_55178_MOESM1_ESM.zip › lidc-xml-only/tcia-lidc-xml/157/165.xml]

<?xml version="1.0" encoding="UTF-8"?>
<LidcReadMessage uid="1.3.6.1.4.1.14519.5.2.1.6279.6001.1308168928478.0" xmlns="http://www.nih.gov">
 <ResponseHeader>
  <Version>1.7</Version>
  <MessageId>1149881</MessageId>
  <DateRequest>2006-06-05</DateRequest>
  <TimeRequest>17:00:06</TimeRequest>
  <RequestingSite>removed</RequestingSite>
  <ServicingSite>removed</ServicingSite>
  <TaskDescription>Second unblinded read</TaskDescription>
  <CtImageFile>removed</CtImageFile>
  <SeriesInstanceUid>1.3.6.1.4.1.14519.5.2.1.6279.6001.207201727479884428632451006739</SeriesInstanceUid>
  <StudyInstanceUID>1.3.6.1.4.1.14519.5.2.1.6279.6001.338445093314190310902086699869</StudyInstanceUID>
  <DateService>2006-06-05</DateService>
  <TimeService>17:00:06</TimeService>
  <ResponseDescription>1 - Reading complete</ResponseDescription>
  <ResponseComments>Merged, reader anonymized, unblinded responses</ResponseComments>
 </ResponseHeader>
 <readingSession>
  <annotationVersion>3.12</annotationVersion>
  <servicingRadiologistID>anonymous</servicingRadiologistID>
  <unblindedReadNodule>
   <noduleID>0</noduleID>
   <roi>
    <imageZposition>-26.5</imageZposition>
    <imageSOP_UID>1.3.6.1.4.1.14519.5.2.1.6279.6001.201689565635214545282802963409</imageSOP_UID>
    <inclusion>TRUE</inclusion>
    <edgeMap><xCoord>306</xCoord><yCoord>255</yCoord></edgeMap>
   </roi>
  </unblindedReadNodule>
  <unblindedReadNodule>
   <noduleID>2</noduleID>
   <roi>
    <imageZposition>-206.5</imageZposition>
    <imageSOP_UID>1.3.6.1.4.1.14519.5.2.1.6279.6001.319828605774642018405361170164</imageSOP_UID>
    <inclusion>TRUE</inclusion>
    <edgeMap><xCoord>415</xCoord><yCoord>317</yCoord></edgeMap>
   </roi>
  </unblindedReadNodule>
  <unblindedReadNodule>
   <noduleID>4</noduleID>
   <roi>
    <imageZposition>-194.5</imageZposition>
    <imageSOP_UID>1.3.6.1.4.1.14519.5.2.1.6279.6001.139612509649134291441361132895</imageSOP_UID>
    <inclusion>TRUE</inclusion>
    <edgeMap><xCoord>168</xCoord><yCoord>349</yCoord></edgeMap>
   </roi>
  </unblindedReadNodule>
  <unblindedReadNodule>
   <noduleID>5</noduleID>
   <roi>
    <imageZposition>-170.5</imageZposition>
    <imageSOP_UID>1.3.6.1.4.1.14519.5.2.1.6279.6001.362919233323160463788859785105</imageSOP_UID>
    <inclusion>TRUE</inclusion>
    <edgeMap><xCoord>196</xCoord><yCoord>331</yCoord></edgeMap>
   </roi>
  </unblindedReadNodule>
  <unblindedReadNodule>
   <noduleID>7</noduleID>
   <roi>
    <imageZposition>-74.5</imageZposition>
    <imageSOP_UID>1.3.6.1.4.1.14519.5.2.1.6279.6001.194017403576878155979270011328</imageSOP_UID>
    <inclusion>TRUE</inclusion>
    <edgeMap><xCoord>149</xCoord><yCoord>167</yCoord></edgeMap>
   </roi>
  </unblindedReadNodule>
  <unblindedReadNodule>
   <noduleID>10</noduleID>
   <roi>
    <imageZposition>-65.5</imageZposition>
    <imageSOP_UID>1.3.6.1.4.1.14519.5.2.1.6279.6001.635238554315916657195566636513</imageSOP_UID>
    <inclusion>TRUE</inclusion>
    <edgeMap><xCoord>350</xCoord><yCoord>197</yCoord></edgeMap>
   </roi>
  </unblindedReadNodule>
  <unblindedReadNodule>
   <noduleID>12</noduleID>
   <roi>
    <imageZposition>-65.5</imageZposition>
    <imageSOP_UID>1.3.6.1.4.1.14519.5.2.1.6279.6001.635238554315916657195566636513</imageSOP_UID>
    <inclusion>TRUE</inclusion>
    <edgeMap><xCoord>323</xCoord><yCoord>197</yCoord></edgeMap>
   </roi>
  </unblindedReadNodule>
  <unblindedReadNodule>
   <noduleID>15</noduleID>
   <roi>
    <imageZposition>-149.5</imageZposition>
    <imageSOP_UID>1.3.6.1.4.1.14519.5.2.1.6279.6001.145060893649236948148943408919</imageSOP_UID>
    <inclusion>TRUE</inclusion>
    <edgeMap><xCoord>377</xCoord><yCoord>348</yCoord></edgeMap>
   </roi>
  </unblindedReadNodule>
  <unblindedReadNodule>
   <noduleID>16</noduleID>
   <roi>
    <imageZposition>-59.5</imageZposition>
    <imageSOP_UID>1.3.6.1.4.1.14519.5.2.1.6279.6001.203642006217870278674611455008</imageSOP_UID>
    <inclusion>TRUE</inclusion>
    <edgeMap><xCoord>364</xCoord><yCoord>301</yCoord></edgeMap>
   </roi>
  </unblindedReadNodule>
  <unblindedReadNodule>
   <noduleID>17</noduleID>
   <roi>
    <imageZposition>-95.5</imageZposition>
    <imageSOP_UID>1.3.6.1.4.1.14519.5.2.1.6279.6001.440670580453269475032223554490</imageSOP_UID>
    <inclusion>TRUE</inclusion>
    <edgeMap><xCoord>318</xCoord><yCoord>349</yCoord></edgeMap>
   </roi>
  </unblindedReadNodule>
  <unblindedReadNodule>
   <noduleID>25</noduleID>
   <roi>
    <imageZposition>-92.5</imageZposition>
    <imageSOP_UID>1.3.6.1.4.1.14519.5.2.1.6279.6001.245247542358840826400984977375</imageSOP_UID>
    <inclusion>TRUE</inclusion>
    <edgeMap><xCoord>329</xCoord><yCoord>361</yCoord></edgeMap>
   </roi>
  </unblindedReadNodule>
  <nonNodule>
   <nonNoduleID>1</nonNoduleID>
   <imageZposition>-131.5</imageZposition>
   <imageSOP_UID>1.3.6.1.4.1.14519.5.2.1.6279.6001.417930855895929217915682970640</imageSOP_UID>
   <locus><xCoord>313</xCoord><yCoord>325</yCoord>
   </locus>
  </nonNodule>
  <nonNodule>
   <nonNoduleID>3</nonNoduleID>
   <imageZposition>-47.5</imageZposition>
   <imageSOP_UID>1.3.6.1.4.1.14519.5.2.1.6279.6001.303043549870470253105493144054</imageSOP_UID>
   <locus><xCoord>288</xCoord><yCoord>317</yCoord>
   </locus>
  </nonNodule>
  <nonNodule>
   <nonNoduleID>6</nonNoduleID>
   <imageZposition>-134.5</imageZposition>
   <imageSOP_UID>1.3.6.1.4.1.14519.5.2.1.6279.6001.710249211038006817853667198437</imageSOP_UID>
   <locus><xCoord>182</xCoord><yCoord>326</yCoord>
   </locus>
  </nonNodule>
  <nonNodule>
   <nonNoduleID>8</nonNoduleID>
   <imageZposition>-53.5</imageZposition>
   <imageSOP_UID>1.3.6.1.4.1.14519.5.2.1.6279.6001.140109364536854482799511224812</imageSOP_UID>
   <locus><xCoord>154</xCoord><yCoord>234</yCoord>
   </locus>
  </nonNodule>
  <nonNodule>
   <nonNoduleID>9</nonNoduleID>
   <imageZposition>-35.5</imageZposition>
   <imageSOP_UID>1.3.6.1.4.1.14519.5.2.1.6279.6001.298239647455159260930322372112</imageSOP_UID>
   <locus><xCoord>186</xCoord><yCoord>289</yCoord>
   </locus>
  </nonNodule>
  <nonNodule>
   <nonNoduleID>11</nonNoduleID>
   <imageZposition>-26.5</imageZposition>
   <imageSOP_UID>1.3.6.1.4.1.14519.5.2.1.6279.6001.201689565635214545282802963409</imageSOP_UID>
   <locus><xCoord>163</xCoord><yCoord>288</yCoord>
   </locus>
  </nonNodule>
  <nonNodule>
   <nonNoduleID>13</nonNoduleID>
   <imageZposition>-95.5</imageZposition>
   <imageSOP_UID>1.3.6.1.4.1.14519.5.2.1.6279.6001.440670580453269475032223554490</imageSOP_UID>
   <locus><xCoord>367</xCoord><yCoord>319</yCoord>
   </locus>
  </nonNodule>
  <nonNodule>
   <nonNoduleID>14</nonNoduleID>
   <imageZposition>-56.5</imageZposition>
   <imageSOP_UID>1.3.6.1.4.1.14519.5.2.1.6279.6001.991972335414377235183235685384</imageSOP_UID>
   <locus><xCoord>345</xCoord><yCoord>293</yCoord>
   </locus>
  </nonNodule>
  <nonNodule>
   <nonNoduleID>18</nonNoduleID>
   <imageZposition>-44.5</imageZposition>
   <imageSOP_UID>1.3.6.1.4.1.14519.5.2.1.6279.6001.829324308609846189861463307815</imageSOP_UID>
   <locus><xCoord>174</xCoord><yCoord>290</yCoord>
   </locus>
  </nonNodule>
  <nonNodule>
   <nonNoduleID>19</nonNoduleID>
   <imageZposition>-155.5</imageZposition>
   <imageSOP_UID>1.3.6.1.4.1.14519.5.2.1.6279.6001.987116594494553586616557105899</imageSOP_UID>
   <locus><xCoord>371</xCoord><yCoord>164</yCoord>
   </locus>
  </nonNodule>
  <nonNodule>
   <nonNoduleID>20</nonNoduleID>
   <imageZposition>-164.5</imageZposition>
   <imageSOP_UID>1.3.6.1.4.1.14519.5.2.1.6279.6001.304994632226493065156588812065</imageSOP_UID>
   <locus><xCoord>376</xCoord><yCoord>172</yCoord>
   </locus>
  </nonNodule>
  <nonNodule>
   <nonNoduleID>21</nonNoduleID>
   <imageZposition>-2.5</imageZposition>
   <imageSOP_UID>1.3.6.1.4.1.14519.5.2.1.6279.6001.106664660908814527924348477816</imageSOP_UID>
   <locus><xCoord>322</xCoord><yCoord>283</yCoord>
   </locus>
  </nonNodule>
  <nonNodule>
   <nonNoduleID>22</nonNoduleID>
   <imageZposition>-2.5</imageZposition>
   <imageSOP_UID>1.3.6.1.4.1.14519.5.2.1.6279.6001.106664660908814527924348477816</imageSOP_UID>
   <locus><xCoord>306</xCoord><yCoord>294</yCoord>
   </locus>
  </nonNodule>
  <nonNodule>
   <nonNoduleID>23</nonNoduleID>
   <imageZposition>-50.5</imageZposition>
   <imageSOP_UID>1.3.6.1.4.1.14519.5.2.1.6279.6001.329179875340072948022798919490</imageSOP_UID>
   <locus><xCoord>125</xCoord><yCoord>290</yCoord>
   </locus>
  </nonNodule>
  <nonNodule>
   <nonNoduleID>24</nonNoduleID>
   <imageZposition>-62.5</imageZposition>
   <imageSOP_UID>1.3.6.1.4.1.14519.5.2.1.6279.6001.871585334438560457955868519818</imageSOP_UID>
   <locus><xCoord>203</xCoord><yCoord>209</yCoord>
   </locus>
  </nonNodule>
  <nonNodule>
   <nonNoduleID>26</nonNoduleID>
   <imageZposition>-71.5</imageZposition>
   <imageSOP_UID>1.3.6.1.4.1.14519.5.2.1.6279.6001.245945221298995616622851195121</imageSOP_UID>
   <locus><xCoord>207</xCoord><yCoord>241</yCoord>
   </locus>
  </nonNodule>
  <nonNodule>
   <nonNoduleID>27</nonNoduleID>
   <imageZposition>-74.5</imageZposition>
   <imageSOP_UID>1.3.6.1.4.1.14519.5.2.1.6279.6001.194017403576878155979270011328</imageSOP_UID>
   <locus><xCoord>121</xCoord><yCoord>231</yCoord>
   </locus>
  </nonNodule>
  <nonNodule>
   <nonNoduleID>28</nonNoduleID>
   <imageZposition>-113.5</imageZposition>
   <imageSOP_UID>1.3.6.1.4.1.14519.5.2.1.6279.6001.389390505907808165101061069029</imageSOP_UID>
   <locus><xCoord>180</xCoord><yCoord>340</yCoord>
   </locus>
  </nonNodule>
  <nonNodule>
   <nonNoduleID>29</nonNoduleID>
   <imageZposition>-131.5</imageZposition>
   <imageSOP_UID>1.3.6.1.4.1.14519.5.2.1.6279.6001.417930855895929217915682970640</imageSOP_UID>
   <locus><xCoord>187</xCoord><yCoord>322</yCoord>
   </locus>
  </nonNodule>
  <nonNodule>
   <nonNoduleID>30</nonNoduleID>
   <imageZposition>-5.5</imageZposition>
   <imageSOP_UID>1.3.6.1.4.1.14519.5.2.1.6279.6001.208298359904813351522553818458</imageSOP_UID>
   <locus><xCoord>315</xCoord><yCoord>295</yCoord>
   </locus>
  </nonNodule>
  <nonNodule>
   <nonNoduleID>31</nonNoduleID>
   <imageZposition>-2.5</imageZposition>
   <imageSOP_UID>1.3.6.1.4.1.14519.5.2.1.6279.6001.106664660908814527924348477816</imageSOP_UID>
   <locus><xCoord>312</xCoord><yCoord>276</yCoord>
   </locus>
  </nonNodule>
  <nonNodule>
   <nonNoduleID>32</nonNoduleID>
   <imageZposition>-146.5</imageZposition>
   <imageSOP_UID>1.3.6.1.4.1.14519.5.2.1.6279.6001.284239842243251310642517483748</imageSOP_UID>
   <locus><xCoord>317</xCoord><yCoord>315</yCoord>
   </locus>
  </nonNodule>
  <nonNodule>
   <nonNoduleID>33</nonNoduleID>
   <imageZposition>-149.5</imageZposition>
   <imageSOP_UID>1.3.6.1.4.1.14519.5.2.1.6279.6001.145060893649236948148943408919</imageSOP_UID>
   <locus><xCoord>308</xCoord><yCoord>316</yCoord>
   </locus>
  </nonNodule>
  <nonNodule>
   <nonNoduleID>34</nonNoduleID>
   <imageZposition>-158.5</imageZposition>
   <imageSOP_UID>1.3.6.1.4.1.14519.5.2.1.6279.6001.265874395783965895457582526658</imageSOP_UID>
   <locus><xCoord>294</xCoord><yCoord>338</yCoord>
   </locus>
  </nonNodule>
  <nonNodule>
   <nonNoduleID>35</nonNoduleID>
   <imageZposition>-41.5</imageZposition>
   <imageSOP_UID>1.3.6.1.4.1.14519.5.2.1.6279.6001.569064153055786525509585249649</imageSOP_UID>
   <locus><xCoord>134</xCoord><yCoord>284</yCoord>
   </locus>
  </nonNodule>
  <nonNodule>
   <nonNoduleID>36</nonNoduleID>
   <imageZposition>-38.5</imageZposition>
   <imageSOP_UID>1.3.6.1.4.1.14519.5.2.1.6279.6001.214323883270467961238009764568</imageSOP_UID>
   <locus><xCoord>167</xCoord><yCoord>282</yCoord>
   </locus>
  </nonNodule>
  <nonNodule>
   <nonNoduleID>37</nonNoduleID>
   <imageZposition>-95.5</imageZposition>
   <imageSOP_UID>1.3.6.1.4.1.14519.5.2.1.6279.6001.440670580453269475032223554490</imageSOP_UID>
   <locus><xCoord>363</xCoord><yCoord>318</yCoord>
   </locus>
  </nonNodule>
 </readingSession>
 <readingSession>
  <annotationVersion>3.12</annotationVersion>
  <servicingRadiologistID>anonymous</servicingRadiologistID>
  <unblindedReadNodule>
   <noduleID>CA006_12117</noduleID>
   <characteristics>
    <subtlety>3</subtlety>
    <internalStructure>1</internalStructure>
    <calcification>6</calcification>
    <sphericity>5</sphericity>
    <margin>5</margin>
    <lobulation>1</lobulation>
    <spiculation>1</spiculation>
    <texture>5</texture>
    <malignancy>1</malignancy>
   </characteristics>
   <roi>
    <imageZposition>-23.5</imageZposition>
    <imageSOP_UID>1.3.6.1.4.1.14519.5.2.1.6279.6001.963876161078755686654841221479</imageSOP_UID>
    <inclusion>TRUE</inclusion>
    <edgeMap><xCoord>307</xCoord><yCoord>259</yCoord></edgeMap>
    <edgeMap><xCoord>308</xCoord><yCoord>258</yCoord></edgeMap>
    <edgeMap><xCoord>308</xCoord><yCoord>257</yCoord></edgeMap>
    <edgeMap><xCoord>308</xCoord><yCoord>256</yCoord></edgeMap>
    <edgeMap><xCoord>309</xCoord><yCoord>255</yCoord></edgeMap>
    <edgeMap><xCoord>309</xCoord><yCoord>254</yCoord></edgeMap>
    <edgeMap><xCoord>308</xCoord><yCoord>254</yCoord></edgeMap>
    <edgeMap><xCoord>307</xCoord><yCoord>253</yCoord></edgeMap>
    <edgeMap><xCoord>306</xCoord><yCoord>254</yCoord></edgeMap>
    <edgeMap><xCoord>305</xCoord><yCoord>254</yCoord></edgeMap>
    <edgeMap><xCoord>304</xCoord><yCoord>255</yCoord></edgeMap>
    <edgeMap><xCoord>304</xCoord><yCoord>256</yCoord></edgeMap>
    <edgeMap><xCoord>304</xCoord><yCoord>257</yCoord></edgeMap>
    <edgeMap><xCoord>304</xCoord><yCoord>258</yCoord></edgeMap>
    <edgeMap><xCoord>305</xCoord><yCoord>259</yCoord></edgeMap>
    <edgeMap><xCoord>306</xCoord><yCoord>259</yCoord></edgeMap>
    <edgeMap><xCoord>307</xCoord><yCoord>259</yCoord></edgeMap>
   </roi>
   <roi>
    <imageZposition>-26.5</imageZposition>
    <imageSOP_UID>1.3.6.1.4.1.14519.5.2.1.6279.6001.201689565635214545282802963409</imageSOP_UID>
    <inclusion>TRUE</inclusion>
    <edgeMap><xCoord>308</xCoord><yCoord>258</yCoord></edgeMap>
    <edgeMap><xCoord>309</xCoord><yCoord>257</yCoord></edgeMap>
    <edgeMap><xCoord>309</xCoord><yCoord>256</yCoord></edgeMap>
    <edgeMap><xCoord>309</xCoord><yCoord>255</yCoord></edgeMap>
    <edgeMap><xCoord>309</xCoord><yCoord>254</yCoord></edgeMap>
    <edgeMap><xCoord>309</xCoord><yCoord>253</yCoord></edgeMap>
    <edgeMap><xCoord>308</xCoord><yCoord>252</yCoord></edgeMap>
    <edgeMap><xCoord>307</xCoord><yCoord>252</yCoord></edgeMap>
    <edgeMap><xCoord>306</xCoord><yCoord>252</yCoord></edgeMap>
    <edgeMap><xCoord>305</xCoord><yCoord>253</yCoord></edgeMap>
    <edgeMap><xCoord>304</xCoord><yCoord>254</yCoord></edgeMap>
    <edgeMap><xCoord>304</xCoord><yCoord>255</yCoord></edgeMap>
    <edgeMap><xCoord>304</xCoord><yCoord>256</yCoord></edgeMap>
    <edgeMap><xCoord>304</xCoord><yCoord>257</yCoord></edgeMap>
    <edgeMap><xCoord>304</xCoord><yCoord>258</yCoord></edgeMap>
    <edgeMap><xCoord>305</xCoord><yCoord>258</yCoord></edgeMap>
    <edgeMap><xCoord>306</xCoord><yCoord>258</yCoord></edgeMap>
    <edgeMap><xCoord>307</xCoord><yCoord>258</yCoord></edgeMap>
    <edgeMap><xCoord>308</xCoord><yCoord>258</yCoord></edgeMap>
   </roi>
  </unblindedReadNodule>
  <unblindedReadNodule>
   <noduleID>CA006_12120</noduleID>
   <characteristics>
    <subtlety>4</subtlety>
    <internalStructure>1</internalStructure>
    <calcification>6</calcification>
    <sphericity>2</sphericity>
    <margin>3</margin>
    <lobulation>3</lobulation>
    <spiculation>2</spiculation>
    <texture>5</texture>
    <malignancy>2</malignancy>
   </characteristics>
   <roi>
    <imageZposition>-53.5</imageZposition>
    <imageSOP_UID>1.3.6.1.4.1.14519.5.2.1.6279.6001.140109364536854482799511224812</imageSOP_UID>
    <inclusion>TRUE</inclusion>
    <edgeMap><xCoord>351</xCoord><yCoord>194</yCoord></edgeMap>
    <edgeMap><xCoord>352</xCoord><yCoord>193</yCoord></edgeMap>
    <edgeMap><xCoord>352</xCoord><yCoord>192</yCoord></edgeMap>
    <edgeMap><xCoord>351</xCoord><yCoord>191</yCoord></edgeMap>
    <edgeMap><xCoord>350</xCoord><yCoord>190</yCoord></edgeMap>
    <edgeMap><xCoord>349</xCoord><yCoord>189</yCoord></edgeMap>
    <edgeMap><xCoord>348</xCoord><yCoord>188</yCoord></edgeMap>
    <edgeMap><xCoord>348</xCoord><yCoord>187</yCoord></edgeMap>
    <edgeMap><xCoord>347</xCoord><yCoord>186</yCoord></edgeMap>
    <edgeMap><xCoord>346</xCoord><yCoord>187</yCoord></edgeMap>
    <edgeMap><xCoord>346</xCoord><yCoord>188</yCoord></edgeMap>
    <edgeMap><xCoord>346</xCoord><yCoord>189</yCoord></edgeMap>
    <edgeMap><xCoord>346</xCoord><yCoord>190</yCoord></edgeMap>
    <edgeMap><xCoord>346</xCoord><yCoord>191</yCoord></edgeMap>
    <edgeMap><xCoord>347</xCoord><yCoord>192</yCoord></edgeMap>
    <edgeMap><xCoord>348</xCoord><yCoord>193</yCoord></edgeMap>
    <edgeMap><xCoord>349</xCoord><yCoord>194</yCoord></edgeMap>
    <edgeMap><xCoord>350</xCoord><yCoord>194</yCoord></edgeMap>
    <edgeMap><xCoord>351</xCoord><yCoord>194</yCoord></edgeMap>
   </roi>
   <roi>
    <imageZposition>-56.5</imageZposition>
    <imageSOP_UID>1.3.6.1.4.1.14519.5.2.1.6279.6001.991972335414377235183235685384</imageSOP_UID>
    <inclusion>TRUE</inclusion>
    <edgeMap><xCoord>352</xCoord><yCoord>197</yCoord></edgeMap>
    <edgeMap><xCoord>353</xCoord><yCoord>196</yCoord></edgeMap>
    <edgeMap><xCoord>353</xCoord><yCoord>195</yCoord></edgeMap>
    <edgeMap><xCoord>354</xCoord><yCoord>194</yCoord></edgeMap>
    <edgeMap><xCoord>353</xCoord><yCoord>193</yCoord></edgeMap>
    <edgeMap><xCoord>353</xCoord><yCoord>192</yCoord></edgeMap>
    <edgeMap><xCoord>352</xCoord><yCoord>191</yCoord></edgeMap>
    <edgeMap><xCoord>352</xCoord><yCoord>190</yCoord></edgeMap>
    <edgeMap><xCoord>351</xCoord><yCoord>189</yCoord></edgeMap>
    <edgeMap><xCoord>350</xCoord><yCoord>188</yCoord></edgeMap>
    <edgeMap><xCoord>350</xCoord><yCoord>187</yCoord></edgeMap>
    <edgeMap><xCoord>349</xCoord><yCoord>186</yCoord></edgeMap>
    <edgeMap><xCoord>348</xCoord><yCoord>185</yCoord></edgeMap>
    <edgeMap><xCoord>348</xCoord><yCoord>184</yCoord></edgeMap>
    <edgeMap><xCoord>347</xCoord><yCoord>183</yCoord></edgeMap>
    <edgeMap><xCoord>346</xCoord><yCoord>183</yCoord></edgeMap>
    <edgeMap><xCoord>345</xCoord><yCoord>183</yCoord></edgeMap>
    <edgeMap><xCoord>345</xCoord><yCoord>184</yCoord></edgeMap>
    <edgeMap><xCoord>345</xCoord><yCoord>185</yCoord></edgeMap>
    <edgeMap><xCoord>345</xCoord><yCoord>186</yCoord></edgeMap>
    <edgeMap><xCoord>345</xCoord><yCoord>187</yCoord></edgeMap>
    <edgeMap><xCoord>346</xCoord><yCoord>188</yCoord></edgeMap>
    <edgeMap><xCoord>346</xCoord><yCoord>189</yCoord></edgeMap>
    <edgeMap><xCoord>346</xCoord><yCoord>190</yCoord></edgeMap>
    <edgeMap><xCoord>346</xCoord><yCoord>191</yCoord></edgeMap>
    <edgeMap><xCoord>347</xCoord><yCoord>192</yCoord></edgeMap>
    <edgeMap><xCoord>348</xCoord><yCoord>192</yCoord></edgeMap>
    <edgeMap><xCoord>349</xCoord><yCoord>193</yCoord></edgeMap>
    <edgeMap><xCoord>349</xCoord><yCoord>194</yCoord></edgeMap>
    <edgeMap><xCoord>350</xCoord><yCoord>195</yCoord></edgeMap>
    <edgeMap><xCoord>350</xCoord><yCoord>196</yCoord></edgeMap>
    <edgeMap><xCoord>351</xCoord><yCoord>196</yCoord></edgeMap>
    <edgeMap><xCoord>352</xCoord><yCoord>197</yCoord></edgeMap>
   </roi>
   <roi>
    <imageZposition>-59.5</imageZposition>
    <imageSOP_UID>1.3.6.1.4.1.14519.5.2.1.6279.6001.203642006217870278674611455008</imageSOP_UID>
    <inclusion>TRUE</inclusion>
    <edgeMap><xCoord>353</xCoord><yCoord>204</yCoord></edgeMap>
    <edgeMap><xCoord>354</xCoord><yCoord>203</yCoord></edgeMap>
    <edgeMap><xCoord>355</xCoord><yCoord>202</yCoord></edgeMap>
    <edgeMap><xCoord>356</xCoord><yCoord>201</yCoord></edgeMap>
    <edgeMap><xCoord>356</xCoord><yCoord>200</yCoord></edgeMap>
    <edgeMap><xCoord>356</xCoord><yCoord>199</yCoord></edgeMap>
    <edgeMap><xCoord>356</xCoord><yCoord>198</yCoord></edgeMap>
    <edgeMap><xCoord>356</xCoord><yCoord>197</yCoord></edgeMap>
    <edgeMap><xCoord>355</xCoord><yCoord>196</yCoord></edgeMap>
    <edgeMap><xCoord>355</xCoord><yCoord>195</yCoord></edgeMap>
    <edgeMap><xCoord>355</xCoord><yCoord>194</yCoord></edgeMap>
    <edgeMap><xCoord>355</xCoord><yCoord>193</yCoord></edgeMap>
    <edgeMap><xCoord>355</xCoord><yCoord>192</yCoord></edgeMap>
    <edgeMap><xCoord>354</xCoord><yCoord>191</yCoord></edgeMap>
    <edgeMap><xCoord>353</xCoord><yCoord>190</yCoord></edgeMap>
    <edgeMap><xCoord>353</xCoord><yCoord>189</yCoord></edgeMap>
    <edgeMap><xCoord>352</xCoord><yCoord>188</yCoord></edgeMap>
    <edgeMap><xCoord>351</xCoord><yCoord>187</yCoord></edgeMap>
    <edgeMap><xCoord>351</xCoord><yCoord>186</yCoord></edgeMap>
    <edgeMap><xCoord>350</xCoord><yCoord>185</yCoord></edgeMap>
    <edgeMap><xCoord>349</xCoord><yCoord>184</yCoord></edgeMap>
    <edgeMap><xCoord>348</xCoord><yCoord>183</yCoord></edgeMap>
    <edgeMap><xCoord>347</xCoord><yCoord>182</yCoord></edgeMap>
    <edgeMap><xCoord>346</xCoord><yCoord>183</yCoord></edgeMap>
    <edgeMap><xCoord>345</xCoord><yCoord>184</yCoord></edgeMap>
    <edgeMap><xCoord>345</xCoord><yCoord>185</yCoord></edgeMap>
    <edgeMap><xCoord>344</xCoord><yCoord>186</yCoord></edgeMap>
    <edgeMap><xCoord>343</xCoord><yCoord>187</yCoord></edgeMap>
    <edgeMap><xCoord>342</xCoord><yCoord>188</yCoord></edgeMap>
    <edgeMap><xCoord>341</xCoord><yCoord>189</yCoord></edgeMap>
    <edgeMap><xCoord>341</xCoord><yCoord>190</yCoord></edgeMap>
    <edgeMap><xCoord>342</xCoord><yCoord>191</yCoord></edgeMap>
    <edgeMap><xCoord>343</xCoord><yCoord>191</yCoord></edgeMap>
    <edgeMap><xCoord>344</xCoord><yCoord>191</yCoord></edgeMap>
    <edgeMap><xCoord>345</xCoord><yCoord>191</yCoord></edgeMap>
    <edgeMap><xCoord>346</xCoord><yCoord>192</yCoord></edgeMap>
    <edgeMap><xCoord>347</xCoord><yCoord>193</yCoord></edgeMap>
    <edgeMap><xCoord>347</xCoord><yCoord>194</yCoord></edgeMap>
    <edgeMap><xCoord>348</xCoord><yCoord>195</yCoord></edgeMap>
    <edgeMap><xCoord>348</xCoord><yCoord>196</yCoord></edgeMap>
    <edgeMap><xCoord>348</xCoord><yCoord>197</yCoord></edgeMap>
    <edgeMap><xCoord>348</xCoord><yCoord>198</yCoord></edgeMap>
    <edgeMap><xCoord>347</xCoord><yCoord>199</yCoord></edgeMap>
    <edgeMap><xCoord>347</xCoord><yCoord>200</yCoord></edgeMap>
    <edgeMap><xCoord>347</xCoord><yCoord>201</yCoord></edgeMap>
    <edgeMap><xCoord>347</xCoord><yCoord>202</yCoord></edgeMap>
    <edgeMap><xCoord>348</xCoord><yCoord>203</yCoord></edgeMap>
    <edgeMap><xCoord>349</xCoord><yCoord>203</yCoord></edgeMap>
    <edgeMap><xCoord>350</xCoord><yCoord>204</yCoord></edgeMap>
    <edgeMap><xCoord>351</xCoord><yCoord>204</yCoord></edgeMap>
    <edgeMap><xCoord>352</xCoord><yCoord>204</yCoord></edgeMap>
    <edgeMap><xCoord>353</xCoord><yCoord>204</yCoord></edgeMap>
   </roi>
   <roi>
    <imageZposition>-62.5</imageZposition>
    <imageSOP_UID>1.3.6.1.4.1.14519.5.2.1.6279.6001.871585334438560457955868519818</imageSOP_UID>
    <inclusion>TRUE</inclusion>
    <edgeMap><xCoord>348</xCoord><yCoord>209</yCoord></edgeMap>
    <edgeMap><xCoord>349</xCoord><yCoord>208</yCoord></edgeMap>
    <edgeMap><xCoord>349</xCoord><yCoord>207</yCoord></edgeMap>
    <edgeMap><xCoord>349</xCoord><yCoord>206</yCoord></edgeMap>
    <edgeMap><xCoord>350</xCoord><yCoord>205</yCoord></edgeMap>
    <edgeMap><xCoord>351</xCoord><yCoord>204</yCoord></edgeMap>
    <edgeMap><xCoord>352</xCoord><yCoord>204</yCoord></edgeMap>
    <edgeMap><xCoord>353</xCoord><yCoord>203</yCoord></edgeMap>
    <edgeMap><xCoord>354</xCoord><yCoord>203</yCoord></edgeMap>
    <edgeMap><xCoord>355</xCoord><yCoord>203</yCoord></edgeMap>
    <edgeMap><xCoord>356</xCoord><yCoord>202</yCoord></edgeMap>
    <edgeMap><xCoord>356</xCoord><yCoord>201</yCoord></edgeMap>
    <edgeMap><xCoord>356</xCoord><yCoord>200</yCoord></edgeMap>
    <edgeMap><xCoord>355</xCoord><yCoord>199</yCoord></edgeMap>
    <edgeMap><xCoord>355</xCoord><yCoord>198</yCoord></edgeMap>
    <edgeMap><xCoord>355</xCoord><yCoord>197</yCoord></edgeMap>
    <edgeMap><xCoord>354</xCoord><yCoord>196</yCoord></edgeMap>
    <edgeMap><xCoord>354</xCoord><yCoord>195</yCoord></edgeMap>
    <edgeMap><xCoord>354</xCoord><yCoord>194</yCoord></edgeMap>
    <edgeMap><xCoord>354</xCoord><yCoord>193</yCoord></edgeMap>
    <edgeMap><xCoord>354</xCoord><yCoord>192</yCoord></edgeMap>
    <edgeMap><xCoord>355</xCoord><yCoord>191</yCoord></edgeMap>
    <edgeMap><xCoord>356</xCoord><yCoord>190</yCoord></edgeMap>
    <edgeMap><xCoord>357</xCoord><yCoord>191</yCoord></edgeMap>
    <edgeMap><xCoord>356</xCoord><yCoord>190</yCoord></edgeMap>
    <edgeMap><xCoord>356</xCoord><yCoord>189</yCoord></edgeMap>
    <edgeMap><xCoord>355</xCoord><yCoord>188</yCoord></edgeMap>
    <edgeMap><xCoord>354</xCoord><yCoord>188</yCoord></edgeMap>
    <edgeMap><xCoord>353</xCoord><yCoord>189</yCoord></edgeMap>
    <edgeMap><xCoord>352</xCoord><yCoord>190</yCoord></edgeMap>
    <edgeMap><xCoord>351</xCoord><yCoord>191</yCoord></edgeMap>
    <edgeMap><xCoord>350</xCoord><yCoord>191</yCoord></edgeMap>
    <edgeMap><xCoord>349</xCoord><yCoord>192</yCoord></edgeMap>
    <edgeMap><xCoord>348</xCoord><yCoord>192</yCoord></edgeMap>
    <edgeMap><xCoord>347</xCoord><yCoord>192</yCoord></edgeMap>
    <edgeMap><xCoord>346</xCoord><yCoord>193</yCoord></edgeMap>
    <edgeMap><xCoord>347</xCoord><yCoord>194</yCoord></edgeMap>
    <edgeMap><xCoord>348</xCoord><yCoord>195</yCoord></edgeMap>
    <edgeMap><xCoord>348</xCoord><yCoord>196</yCoord></edgeMap>
    <edgeMap><xCoord>348</xCoord><yCoord>197</yCoord></edgeMap>
    <edgeMap><xCoord>348</xCoord><yCoord>198</yCoord></edgeMap>
    <edgeMap><xCoord>348</xCoord><yCoord>199</yCoord></edgeMap>
    <edgeMap><xCoord>348</xCoord><yCoord>200</yCoord></edgeMap>
    <edgeMap><xCoord>348</xCoord><yCoord>201</yCoord></edgeMap>
    <edgeMap><xCoord>348</xCoord><yCoord>202</yCoord></edgeMap>
    <edgeMap><xCoord>349</xCoord><yCoord>203</yCoord></edgeMap>
    <edgeMap><xCoord>349</xCoord><yCoord>204</yCoord></edgeMap>
    <edgeMap><xCoord>349</xCoord><yCoord>205</yCoord></edgeMap>
    <edgeMap><xCoord>349</xCoord><yCoord>206</yCoord></edgeMap>
    <edgeMap><xCoord>348</xCoord><yCoord>207</yCoord></edgeMap>
    <edgeMap><xCoord>348</xCoord><yCoord>208</yCoord></edgeMap>
    <edgeMap><xCoord>348</xCoord><yCoord>209</yCoord></edgeMap>
   </roi>
   <roi>
    <imageZposition>-65.5</imageZposition>
    <imageSOP_UID>1.3.6.1.4.1.14519.5.2.1.6279.6001.635238554315916657195566636513</imageSOP_UID>
    <inclusion>TRUE</inclusion>
    <edgeMap><xCoord>347</xCoord><yCoord>212</yCoord></edgeMap>
    <edgeMap><xCoord>348</xCoord><yCoord>211</yCoord></edgeMap>
    <edgeMap><xCoord>349</xCoord><yCoord>211</yCoord></edgeMap>
    <edgeMap><xCoord>350</xCoord><yCoord>211</yCoord></edgeMap>
    <edgeMap><xCoord>351</xCoord><yCoord>211</yCoord></edgeMap>
    <edgeMap><xCoord>352</xCoord><yCoord>210</yCoord></edgeMap>
    <edgeMap><xCoord>352</xCoord><yCoord>209</yCoord></edgeMap>
    <edgeMap><xCoord>353</xCoord><yCoord>208</yCoord></edgeMap>
    <edgeMap><xCoord>353</xCoord><yCoord>207</yCoord></edgeMap>
    <edgeMap><xCoord>352</xCoord><yCoord>206</yCoord></edgeMap>
    <edgeMap><xCoord>353</xCoord><yCoord>205</yCoord></edgeMap>
    <edgeMap><xCoord>354</xCoord><yCoord>204</yCoord></edgeMap>
    <edgeMap><xCoord>355</xCoord><yCoord>204</yCoord></edgeMap>
    <edgeMap><xCoord>356</xCoord><yCoord>203</yCoord></edgeMap>
    <edgeMap><xCoord>357</xCoord><yCoord>202</yCoord></edgeMap>
    <edgeMap><xCoord>357</xCoord><yCoord>201</yCoord></edgeMap>
    <edgeMap><xCoord>356</xCoord><yCoord>200</yCoord></edgeMap>
    <edgeMap><xCoord>356</xCoord><yCoord>199</yCoord></edgeMap>
    <edgeMap><xCoord>356</xCoord><yCoord>198</yCoord></edgeMap>
    <edgeMap><xCoord>355</xCoord><yCoord>197</yCoord></edgeMap>
    <edgeMap><xCoord>355</xCoord><yCoord>196</yCoord></edgeMap>
    <edgeMap><xCoord>355</xCoord><yCoord>195</yCoord></edgeMap>
    <edgeMap><xCoord>355</xCoord><yCoord>194</yCoord></edgeMap>
    <edgeMap><xCoord>356</xCoord><yCoord>193</yCoord></edgeMap>
    <edgeMap><xCoord>357</xCoord><yCoord>192</yCoord></edgeMap>
    <edgeMap><xCoord>358</xCoord><yCoord>192</yCoord></edgeMap>
    <edgeMap><xCoord>359</xCoord><yCoord>191</yCoord></edgeMap>
    <edgeMap><xCoord>359</xCoord><yCoord>190</yCoord></edgeMap>
    <edgeMap><xCoord>359</xCoord><yCoord>189</yCoord></edgeMap>
    <edgeMap><xCoord>360</xCoord><yCoord>188</yCoord></edgeMap>
    <edgeMap><xCoord>359</xCoord><yCoord>187</yCoord></edgeMap>
    <edgeMap><xCoord>358</xCoord><yCoord>186</yCoord></edgeMap>
    <edgeMap><xCoord>357</xCoord><yCoord>186</yCoord></edgeMap>
    <edgeMap><xCoord>356</xCoord><yCoord>187</yCoord></edgeMap>
    <edgeMap><xCoord>355</xCoord><yCoord>188</yCoord></edgeMap>
    <edgeMap><xCoord>354</xCoord><yCoord>189</yCoord></edgeMap>
    <edgeMap><xCoord>353</xCoord><yCoord>190</yCoord></edgeMap>
    <edgeMap><xCoord>353</xCoord><yCoord>191</yCoord></edgeMap>
    <edgeMap><xCoord>352</xCoord><yCoord>192</yCoord></edgeMap>
    <edgeMap><xCoord>351</xCoord><yCoord>193</yCoord></edgeMap>
    <edgeMap><xCoord>350</xCoord><yCoord>192</yCoord></edgeMap>
    <edgeMap><xCoord>349</xCoord><yCoord>193</yCoord></edgeMap>
    <edgeMap><xCoord>348</xCoord><yCoord>194</yCoord></edgeMap>
    <edgeMap><xCoord>348</xCoord><yCoord>195</yCoord></edgeMap>
    <edgeMap><xCoord>348</xCoord><yCoord>196</yCoord></edgeMap>
    <edgeMap><xCoord>348</xCoord><yCoord>197</yCoord></edgeMap>
    <edgeMap><xCoord>347</xCoord><yCoord>198</yCoord></edgeMap>
    <edgeMap><xCoord>347</xCoord><yCoord>199</yCoord></edgeMap>
    <edgeMap><xCoord>347</xCoord><yCoord>200</yCoord></edgeMap>
    <edgeMap><xCoord>348</xCoord><yCoord>201</yCoord></edgeMap>
    <edgeMap><xCoord>348</xCoord><yCoord>202</yCoord></edgeMap>
    <edgeMap><xCoord>349</xCoord><yCoord>203</yCoord></edgeMap>
    <edgeMap><xCoord>349</xCoord><yCoord>204</yCoord></edgeMap>
    <edgeMap><xCoord>349</xCoord><yCoord>205</yCoord></edgeMap>
    <edgeMap><xCoord>349</xCoord><yCoord>206</yCoord></edgeMap>
    <edgeMap><xCoord>348</xCoord><yCoord>207</yCoord></edgeMap>
    <edgeMap><xCoord>348</xCoord><yCoord>208</yCoord></edgeMap>
    <edgeMap><xCoord>347</xCoord><yCoord>209</yCoord></edgeMap>
    <edgeMap><xCoord>346</xCoord><yCoord>210</yCoord></edgeMap>
    <edgeMap><xCoord>346</xCoord><yCoord>211</yCoord></edgeMap>
    <edgeMap><xCoord>347</xCoord><yCoord>212</yCoord></edgeMap>
   </roi>
   <roi>
    <imageZposition>-68.5</imageZposition>
    <imageSOP_UID>1.3.6.1.4.1.14519.5.2.1.6279.6001.151243912338447641769153411528</imageSOP_UID>
    <inclusion>TRUE</inclusion>
    <edgeMap><xCoord>351</xCoord><yCoord>204</yCoord></edgeMap>
    <edgeMap><xCoord>352</xCoord><yCoord>203</yCoord></edgeMap>
    <edgeMap><xCoord>353</xCoord><yCoord>202</yCoord></edgeMap>
    <edgeMap><xCoord>354</xCoord><yCoord>201</yCoord></edgeMap>
    <edgeMap><xCoord>354</xCoord><yCoord>200</yCoord></edgeMap>
    <edgeMap><xCoord>354</xCoord><yCoord>199</yCoord></edgeMap>
    <edgeMap><xCoord>354</xCoord><yCoord>198</yCoord></edgeMap>
    <edgeMap><xCoord>354</xCoord><yCoord>197</yCoord></edgeMap>
    <edgeMap><xCoord>353</xCoord><yCoord>196</yCoord></edgeMap>
    <edgeMap><xCoord>352</xCoord><yCoord>195</yCoord></edgeMap>
    <edgeMap><xCoord>351</xCoord><yCoord>195</yCoord></edgeMap>
    <edgeMap><xCoord>350</xCoord><yCoord>196</yCoord></edgeMap>
    <edgeMap><xCoord>350</xCoord><yCoord>197</yCoord></edgeMap>
    <edgeMap><xCoord>349</xCoord><yCoord>198</yCoord></edgeMap>
    <edgeMap><xCoord>348</xCoord><yCoord>199</yCoord></edgeMap>
    <edgeMap><xCoord>348</xCoord><yCoord>200</yCoord></edgeMap>
    <edgeMap><xCoord>349</xCoord><yCoord>201</yCoord></edgeMap>
    <edgeMap><xCoord>349</xCoord><yCoord>202</yCoord></edgeMap>
    <edgeMap><xCoord>350</xCoord><yCoord>203</yCoord></edgeMap>
    <edgeMap><xCoord>351</xCoord><yCoord>204</yCoord></edgeMap>
   </roi>
   <roi>
    <imageZposition>-68.5</imageZposition>
    <imageSOP_UID>1.3.6.1.4.1.14519.5.2.1.6279.6001.151243912338447641769153411528</imageSOP_UID>
    <inclusion>TRUE</inclusion>
    <edgeMap><xCoord>357</xCoord><yCoord>192</yCoord></edgeMap>
    <edgeMap><xCoord>358</xCoord><yCoord>191</yCoord></edgeMap>
    <edgeMap><xCoord>359</xCoord><yCoord>191</yCoord></edgeMap>
    <edgeMap><xCoord>360</xCoord><yCoord>190</yCoord></edgeMap>
    <edgeMap><xCoord>360</xCoord><yCoord>189</yCoord></edgeMap>
    <edgeMap><xCoord>359</xCoord><yCoord>188</yCoord></edgeMap>
    <edgeMap><xCoord>358</xCoord><yCoord>187</yCoord></edgeMap>
    <edgeMap><xCoord>357</xCoord><yCoord>187</yCoord></edgeMap>
    <edgeMap><xCoord>356</xCoord><yCoord>187</yCoord></edgeMap>
    <edgeMap><xCoord>355</xCoord><yCoord>187</yCoord></edgeMap>
    <edgeMap><xCoord>354</xCoord><yCoord>188</yCoord></edgeMap>
    <edgeMap><xCoord>354</xCoord><yCoord>189</yCoord></edgeMap>
    <edgeMap><xCoord>354</xCoord><yCoord>190</yCoord></edgeMap>
    <edgeMap><xCoord>355</xCoord><yCoord>190</yCoord></edgeMap>
    <edgeMap><xCoord>356</xCoord><yCoord>191</yCoord></edgeMap>
    <edgeMap><xCoord>357</xCoord><yCoord>192</yCoord></edgeMap>
   </roi>
  </unblindedReadNodule>
  <unblindedReadNodule>
   <noduleID>CA006_12125</noduleID>
   <characteristics>
    <subtlety>3</subtlety>
    <internalStructure>1</internalStructure>
    <calcification>6</calcification>
    <sphericity>5</sphericity>
    <margin>5</margin>
    <lobulation>1</lobulation>
    <spiculation>1</spiculation>
    <texture>5</texture>
    <malignancy>1</malignancy>
   </characteristics>
   <roi>
    <imageZposition>-62.5</imageZposition>
    <imageSOP_UID>1.3.6.1.4.1.14519.5.2.1.6279.6001.871585334438560457955868519818</imageSOP_UID>
    <inclusion>TRUE</inclusion>
    <edgeMap><xCoord>326</xCoord><yCoord>200</yCoord></edgeMap>
    <edgeMap><xCoord>327</xCoord><yCoord>199</yCoord></edgeMap>
    <edgeMap><xCoord>328</xCoord><yCoord>198</yCoord></edgeMap>
    <edgeMap><xCoord>328</xCoord><yCoord>197</yCoord></edgeMap>
    <edgeMap><xCoord>328</xCoord><yCoord>196</yCoord></edgeMap>
    <edgeMap><xCoord>327</xCoord><yCoord>195</yCoord></edgeMap>
    <edgeMap><xCoord>327</xCoord><yCoord>194</yCoord></edgeMap>
    <edgeMap><xCoord>326</xCoord><yCoord>193</yCoord></edgeMap>
    <edgeMap><xCoord>325</xCoord><yCoord>193</yCoord></edgeMap>
    <edgeMap><xCoord>324</xCoord><yCoord>193</yCoord></edgeMap>
    <edgeMap><xCoord>323</xCoord><yCoord>193</yCoord></edgeMap>
    <edgeMap><xCoord>322</xCoord><yCoord>194</yCoord></edgeMap>
    <edgeMap><xCoord>321</xCoord><yCoord>194</yCoord></edgeMap>
    <edgeMap><xCoord>320</xCoord><yCoord>195</yCoord></edgeMap>
    <edgeMap><xCoord>320</xCoord><yCoord>196</yCoord></edgeMap>
    <edgeMap><xCoord>320</xCoord><yCoord>197</yCoord></edgeMap>
    <edgeMap><xCoord>320</xCoord><yCoord>198</yCoord></edgeMap>
    <edgeMap><xCoord>321</xCoord><yCoord>199</yCoord></edgeMap>
    <edgeMap><xCoord>322</xCoord><yCoord>200</yCoord></edgeMap>
    <edgeMap><xCoord>323</xCoord><yCoord>200</yCoord></edgeMap>
    <edgeMap><xCoord>324</xCoord><yCoord>200</yCoord></edgeMap>
    <edgeMap><xCoord>325</xCoord><yCoord>200</yCoord></edgeMap>
    <edgeMap><xCoord>326</xCoord><yCoord>200</yCoord></edgeMap>
   </roi>
   <roi>
    <imageZposition>-65.5</imageZposition>
    <imageSOP_UID>1.3.6.1.4.1.14519.5.2.1.6279.6001.635238554315916657195566636513</imageSOP_UID>
    <inclusion>TRUE</inclusion>
    <edgeMap><xCoord>325</xCoord><yCoord>201</yCoord></edgeMap>
    <edgeMap><xCoord>326</xCoord><yCoord>200</yCoord></edgeMap>
    <edgeMap><xCoord>327</xCoord><yCoord>200</yCoord></edgeMap>
    <edgeMap><xCoord>328</xCoord><yCoord>199</yCoord></edgeMap>
    <edgeMap><xCoord>328</xCoord><yCoord>198</yCoord></edgeMap>
    <edgeMap><xCoord>328</xCoord><yCoord>197</yCoord></edgeMap>
    <edgeMap><xCoord>328</xCoord><yCoord>196</yCoord></edgeMap>
    <edgeMap><xCoord>328</xCoord><yCoord>195</yCoord></edgeMap>
    <edgeMap><xCoord>327</xCoord><yCoord>194</yCoord></edgeMap>
    <edgeMap><xCoord>326</xCoord><yCoord>193</yCoord></edgeMap>
    <edgeMap><xCoord>325</xCoord><yCoord>193</yCoord></edgeMap>
    <edgeMap><xCoord>324</xCoord><yCoord>193</yCoord></edgeMap>
    <edgeMap><xCoord>323</xCoord><yCoord>193</yCoord></edgeMap>
    <edgeMap><xCoord>322</xCoord><yCoord>193</yCoord></edgeMap>
    <edgeMap><xCoord>321</xCoord><yCoord>193</yCoord></edgeMap>
    <edgeMap><xCoord>320</xCoord><yCoord>194</yCoord></edgeMap>
    <edgeMap><xCoord>319</xCoord><yCoord>195</yCoord></edgeMap>
    <edgeMap><xCoord>319</xCoord><yCoord>196</yCoord></edgeMap>
    <edgeMap><xCoord>319</xCoord><yCoord>197</yCoord></edgeMap>
    <edgeMap><xCoord>319</xCoord><yCoord>198</yCoord></edgeMap>
    <edgeMap><xCoord>320</xCoord><yCoord>199</yCoord></edgeMap>
    <edgeMap><xCoord>321</xCoord><yCoord>200</yCoord></edgeMap>
    <edgeMap><xCoord>322</xCoord><yCoord>201</yCoord></edgeMap>
    <edgeMap><xCoord>323</xCoord><yCoord>201</yCoord></edgeMap>
    <edgeMap><xCoord>324</xCoord><yCoord>201</yCoord></edgeMap>
    <edgeMap><xCoord>325</xCoord><yCoord>201</yCoord></edgeMap>
   </roi>
  </unblindedReadNodule>
  <unblindedReadNodule>
   <noduleID>CA006_12133</noduleID>
   <roi>
    <imageZposition>-95.5</imageZposition>
    <imageSOP_UID>1.3.6.1.4.1.14519.5.2.1.6279.6001.440670580453269475032223554490</imageSOP_UID>
    <inclusion>TRUE</inclusion>
    <edgeMap><xCoord>319</xCoord><yCoord>350</yCoord></edgeMap>
   </roi>
  </unblindedReadNodule>
  <unblindedReadNodule>
   <noduleID>CA006_12136</noduleID>
   <roi>
    <imageZposition>-92.5</imageZposition>
    <imageSOP_UID>1.3.6.1.4.1.14519.5.2.1.6279.6001.245247542358840826400984977375</imageSOP_UID>
    <inclusion>TRUE</inclusion>
    <edgeMap><xCoord>329</xCoord><yCoord>360</yCoord></edgeMap>
   </roi>
  </unblindedReadNodule>
  <unblindedReadNodule>
   <noduleID>CA006_12138</noduleID>
   <roi>
    <imageZposition>-89.5</imageZposition>
    <imageSOP_UID>1.3.6.1.4.1.14519.5.2.1.6279.6001.142051881064460703146932241448</imageSOP_UID>
    <inclusion>TRUE</inclusion>
    <edgeMap><xCoord>305</xCoord><yCoord>359</yCoord></edgeMap>
   </roi>
  </unblindedReadNodule>
  <unblindedReadNodule>
   <noduleID>CA006_12148</noduleID>
   <characteristics>
    <subtlety>5</subtlety>
    <internalStructure>1</internalStructure>
    <calcification>6</calcification>
    <sphericity>2</sphericity>
    <margin>3</margin>
    <lobulation>3</lobulation>
    <spiculation>2</spiculation>
    <texture>5</texture>
    <malignancy>2</malignancy>
   </characteristics>
   <roi>
    <imageZposition>-206.5</imageZposition>
    <imageSOP_UID>1.3.6.1.4.1.14519.5.2.1.6279.6001.319828605774642018405361170164</imageSOP_UID>
    <inclusion>TRUE</inclusion>
    <edgeMap><xCoord>414</xCoord><yCoord>320</yCoord></edgeMap>
    <edgeMap><xCoord>415</xCoord><yCoord>319</yCoord></edgeMap>
    <edgeMap><xCoord>416</xCoord><yCoord>318</yCoord></edgeMap>
    <edgeMap><xCoord>417</xCoord><yCoord>317</yCoord></edgeMap>
    <edgeMap><xCoord>417</xCoord><yCoord>316</yCoord></edgeMap>
    <edgeMap><xCoord>417</xCoord><yCoord>315</yCoord></edgeMap>
    <edgeMap><xCoord>416</xCoord><yCoord>314</yCoord></edgeMap>
    <edgeMap><xCoord>415</xCoord><yCoord>313</yCoord></edgeMap>
    <edgeMap><xCoord>414</xCoord><yCoord>313</yCoord></edgeMap>
    <edgeMap><xCoord>413</xCoord><yCoord>314</yCoord></edgeMap>
    <edgeMap><xCoord>412</xCoord><yCoord>315</yCoord></edgeMap>
    <edgeMap><xCoord>412</xCoord><yCoord>316</yCoord></edgeMap>
    <edgeMap><xCoord>412</xCoord><yCoord>317</yCoord></edgeMap>
    <edgeMap><xCoord>412</xCoord><yCoord>318</yCoord></edgeMap>
    <edgeMap><xCoord>412</xCoord><yCoord>319</yCoord></edgeMap>
    <edgeMap><xCoord>413</xCoord><yCoord>320</yCoord></edgeMap>
    <edgeMap><xCoord>414</xCoord><yCoord>320</yCoord></edgeMap>
   </roi>
  </unblindedReadNodule>
  <unblindedReadNodule>
   <noduleID>CA006_12154</noduleID>
   <characteristics>
    <subtlety>3</subtlety>
    <internalStructure>1</internalStructure>
    <calcification>6</calcification>
    <sphericity>3</sphericity>
    <margin>4</margin>
    <lobulation>1</lobulation>
    <spiculation>3</spiculation>
    <texture>5</texture>
    <malignancy>1</malignancy>
   </characteristics>
   <roi>
    <imageZposition>-191.5</imageZposition>
    <imageSOP_UID>1.3.6.1.4.1.14519.5.2.1.6279.6001.770337651361202951882325842198</imageSOP_UID>
    <inclusion>TRUE</inclusion>
    <edgeMap><xCoord>167</xCoord><yCoord>353</yCoord></edgeMap>
    <edgeMap><xCoord>168</xCoord><yCoord>352</yCoord></edgeMap>
    <edgeMap><xCoord>169</xCoord><yCoord>351</yCoord></edgeMap>
    <edgeMap><xCoord>170</xCoord><yCoord>350</yCoord></edgeMap>
    <edgeMap><xCoord>170</xCoord><yCoord>349</yCoord></edgeMap>
    <edgeMap><xCoord>170</xCoord><yCoord>348</yCoord></edgeMap>
    <edgeMap><xCoord>169</xCoord><yCoord>347</yCoord></edgeMap>
    <edgeMap><xCoord>168</xCoord><yCoord>347</yCoord></edgeMap>
    <edgeMap><xCoord>167</xCoord><yCoord>347</yCoord></edgeMap>
    <edgeMap><xCoord>166</xCoord><yCoord>347</yCoord></edgeMap>
    <edgeMap><xCoord>165</xCoord><yCoord>348</yCoord></edgeMap>
    <edgeMap><xCoord>165</xCoord><yCoord>349</yCoord></edgeMap>
    <edgeMap><xCoord>165</xCoord><yCoord>350</yCoord></edgeMap>
    <edgeMap><xCoord>166</xCoord><yCoord>351</yCoord></edgeMap>
    <edgeMap><xCoord>166</xCoord><yCoord>352</yCoord></edgeMap>
    <edgeMap><xCoord>167</xCoord><yCoord>353</yCoord></edgeMap>
   </roi>
   <roi>
    <imageZposition>-194.5</imageZposition>
    <imageSOP_UID>1.3.6.1.4.1.14519.5.2.1.6279.6001.139612509649134291441361132895</imageSOP_UID>
    <inclusion>TRUE</inclusion>
    <edgeMap><xCoord>166</xCoord><yCoord>354</yCoord></edgeMap>
    <edgeMap><xCoord>167</xCoord><yCoord>353</yCoord></edgeMap>
    <edgeMap><xCoord>168</xCoord><yCoord>352</yCoord></edgeMap>
    <edgeMap><xCoord>169</xCoord><yCoord>352</yCoord></edgeMap>
    <edgeMap><xCoord>170</xCoord><yCoord>351</yCoord></edgeMap>
    <edgeMap><xCoord>171</xCoord><yCoord>351</yCoord></edgeMap>
    <edgeMap><xCoord>172</xCoord><yCoord>351</yCoord></edgeMap>
    <edgeMap><xCoord>173</xCoord><yCoord>350</yCoord></edgeMap>
    <edgeMap><xCoord>174</xCoord><yCoord>349</yCoord></edgeMap>
    <edgeMap><xCoord>175</xCoord><yCoord>349</yCoord></edgeMap>
    <edgeMap><xCoord>174</xCoord><yCoord>349</yCoord></edgeMap>
    <edgeMap><xCoord>173</xCoord><yCoord>348</yCoord></edgeMap>
    <edgeMap><xCoord>172</xCoord><yCoord>348</yCoord></edgeMap>
    <edgeMap><xCoord>171</xCoord><yCoord>347</yCoord></edgeMap>
    <edgeMap><xCoord>170</xCoord><yCoord>347</yCoord></edgeMap>
    <edgeMap><xCoord>169</xCoord><yCoord>346</yCoord></edgeMap>
    <edgeMap><xCoord>168</xCoord><yCoord>346</yCoord></edgeMap>
    <edgeMap><xCoord>167</xCoord><yCoord>345</yCoord></edgeMap>
    <edgeMap><xCoord>166</xCoord><yCoord>346</yCoord></edgeMap>
    <edgeMap><xCoord>166</xCoord><yCoord>347</yCoord></edgeMap>
    <edgeMap><xCoord>165</xCoord><yCoord>348</yCoord></edgeMap>
    <edgeMap><xCoord>164</xCoord><yCoord>349</yCoord></edgeMap>
    <edgeMap><xCoord>164</xCoord><yCoord>350</yCoord></edgeMap>
    <edgeMap><xCoord>164</xCoord><yCoord>351</yCoord></edgeMap>
    <edgeMap><xCoord>164</xCoord><yCoord>352</yCoord></edgeMap>
    <edgeMap><xCoord>165</xCoord><yCoord>353</yCoord></edgeMap>
    <edgeMap><xCoord>166</xCoord><yCoord>354</yCoord></edgeMap>
   </roi>
  </unblindedReadNodule>
  <unblindedReadNodule>
   <noduleID>CA006_12158</noduleID>
   <characteristics>
    <subtlety>2</subtlety>
    <internalStructure>1</internalStructure>
    <calcification>6</calcification>
    <sphericity>3</sphericity>
    <margin>3</margin>
    <lobulation>1</lobulation>
    <spiculation>1</spiculation>
    <texture>5</texture>
    <malignancy>1</malignancy>
   </characteristics>
   <roi>
    <imageZposition>-167.5</imageZposition>
    <imageSOP_UID>1.3.6.1.4.1.14519.5.2.1.6279.6001.121944967721987112460851499419</imageSOP_UID>
    <inclusion>TRUE</inclusion>
    <edgeMap><xCoord>195</xCoord><yCoord>335</yCoord></edgeMap>
    <edgeMap><xCoord>196</xCoord><yCoord>334</yCoord></edgeMap>
    <edgeMap><xCoord>197</xCoord><yCoord>333</yCoord></edgeMap>
    <edgeMap><xCoord>197</xCoord><yCoord>332</yCoord></edgeMap>
    <edgeMap><xCoord>197</xCoord><yCoord>331</yCoord></edgeMap>
    <edgeMap><xCoord>197</xCoord><yCoord>330</yCoord></edgeMap>
    <edgeMap><xCoord>196</xCoord><yCoord>329</yCoord></edgeMap>
    <edgeMap><xCoord>195</xCoord><yCoord>329</yCoord></edgeMap>
    <edgeMap><xCoord>194</xCoord><yCoord>330</yCoord></edgeMap>
    <edgeMap><xCoord>193</xCoord><yCoord>331</yCoord></edgeMap>
    <edgeMap><xCoord>193</xCoord><yCoord>332</yCoord></edgeMap>
    <edgeMap><xCoord>194</xCoord><yCoord>333</yCoord></edgeMap>
    <edgeMap><xCoord>194</xCoord><yCoord>334</yCoord></edgeMap>
    <edgeMap><xCoord>195</xCoord><yCoord>335</yCoord></edgeMap>
   </roi>
   <roi>
    <imageZposition>-170.5</imageZposition>
    <imageSOP_UID>1.3.6.1.4.1.14519.5.2.1.6279.6001.362919233323160463788859785105</imageSOP_UID>
    <inclusion>TRUE</inclusion>
    <edgeMap><xCoord>195</xCoord><yCoord>335</yCoord></edgeMap>
    <edgeMap><xCoord>196</xCoord><yCoord>334</yCoord></edgeMap>
    <edgeMap><xCoord>197</xCoord><yCoord>333</yCoord></edgeMap>
    <edgeMap><xCoord>198</xCoord><yCoord>332</yCoord></edgeMap>
    <edgeMap><xCoord>199</xCoord><yCoord>331</yCoord></edgeMap>
    <edgeMap><xCoord>199</xCoord><yCoord>330</yCoord></edgeMap>
    <edgeMap><xCoord>199</xCoord><yCoord>329</yCoord></edgeMap>
    <edgeMap><xCoord>198</xCoord><yCoord>328</yCoord></edgeMap>
    <edgeMap><xCoord>197</xCoord><yCoord>328</yCoord></edgeMap>
    <edgeMap><xCoord>196</xCoord><yCoord>328</yCoord></edgeMap>
    <edgeMap><xCoord>195</xCoord><yCoord>328</yCoord></edgeMap>
    <edgeMap><xCoord>194</xCoord><yCoord>328</yCoord></edgeMap>
    <edgeMap><xCoord>194</xCoord><yCoord>329</yCoord></edgeMap>
    <edgeMap><xCoord>194</xCoord><yCoord>330</yCoord></edgeMap>
    <edgeMap><xCoord>193</xCoord><yCoord>331</yCoord></edgeMap>
    <edgeMap><xCoord>193</xCoord><yCoord>332</yCoord></edgeMap>
    <edgeMap><xCoord>194</xCoord><yCoord>333</yCoord></edgeMap>
    <edgeMap><xCoord>194</xCoord><yCoord>334</yCoord></edgeMap>
    <edgeMap><xCoord>195</xCoord><yCoord>335</yCoord></edgeMap>
   </roi>
  </unblindedReadNodule>
  <unblindedReadNodule>
   <noduleID>CA006_12161</noduleID>
   <characteristics>
    <subtlety>4</subtlety>
    <internalStructure>1</internalStructure>
    <calcification>6</calcification>
    <sphericity>3</sphericity>
    <margin>4</margin>
    <lobulation>1</lobulation>
    <spiculation>1</spiculation>
    <texture>5</texture>
    <malignancy>1</malignancy>
   </characteristics>
   <roi>
    <imageZposition>-131.5</imageZposition>
    <imageSOP_UID>1.3.6.1.4.1.14519.5.2.1.6279.6001.417930855895929217915682970640</imageSOP_UID>
    <inclusion>TRUE</inclusion>
    <edgeMap><xCoord>183</xCoord><yCoord>328</yCoord></edgeMap>
    <edgeMap><xCoord>184</xCoord><yCoord>327</yCoord></edgeMap>
    <edgeMap><xCoord>185</xCoord><yCoord>326</yCoord></edgeMap>
    <edgeMap><xCoord>186</xCoord><yCoord>325</yCoord></edgeMap>
    <edgeMap><xCoord>185</xCoord><yCoord>324</yCoord></edgeMap>
    <edgeMap><xCoord>184</xCoord><yCoord>323</yCoord></edgeMap>
    <edgeMap><xCoord>184</xCoord><yCoord>322</yCoord></edgeMap>
    <edgeMap><xCoord>183</xCoord><yCoord>322</yCoord></edgeMap>
    <edgeMap><xCoord>182</xCoord><yCoord>322</yCoord></edgeMap>
    <edgeMap><xCoord>181</xCoord><yCoord>322</yCoord></edgeMap>
    <edgeMap><xCoord>180</xCoord><yCoord>322</yCoord></edgeMap>
    <edgeMap><xCoord>179</xCoord><yCoord>323</yCoord></edgeMap>
    <edgeMap><xCoord>179</xCoord><yCoord>324</yCoord></edgeMap>
    <edgeMap><xCoord>178</xCoord><yCoord>325</yCoord></edgeMap>
    <edgeMap><xCoord>178</xCoord><yCoord>326</yCoord></edgeMap>
    <edgeMap><xCoord>179</xCoord><yCoord>327</yCoord></edgeMap>
    <edgeMap><xCoord>180</xCoord><yCoord>328</yCoord></edgeMap>
    <edgeMap><xCoord>181</xCoord><yCoord>328</yCoord></edgeMap>
    <edgeMap><xCoord>182</xCoord><yCoord>328</yCoord></edgeMap>
    <edgeMap><xCoord>183</xCoord><yCoord>328</yCoord></edgeMap>
   </roi>
   <roi>
    <imageZposition>-134.5</imageZposition>
    <imageSOP_UID>1.3.6.1.4.1.14519.5.2.1.6279.6001.710249211038006817853667198437</imageSOP_UID>
    <inclusion>TRUE</inclusion>
    <edgeMap><xCoord>183</xCoord><yCoord>332</yCoord></edgeMap>
    <edgeMap><xCoord>184</xCoord><yCoord>331</yCoord></edgeMap>
    <edgeMap><xCoord>185</xCoord><yCoord>330</yCoord></edgeMap>
    <edgeMap><xCoord>185</xCoord><yCoord>329</yCoord></edgeMap>
    <edgeMap><xCoord>186</xCoord><yCoord>328</yCoord></edgeMap>
    <edgeMap><xCoord>186</xCoord><yCoord>327</yCoord></edgeMap>
    <edgeMap><xCoord>186</xCoord><yCoord>326</yCoord></edgeMap>
    <edgeMap><xCoord>186</xCoord><yCoord>325</yCoord></edgeMap>
    <edgeMap><xCoord>186</xCoord><yCoord>324</yCoord></edgeMap>
    <edgeMap><xCoord>186</xCoord><yCoord>323</yCoord></edgeMap>
    <edgeMap><xCoord>186</xCoord><yCoord>322</yCoord></edgeMap>
    <edgeMap><xCoord>185</xCoord><yCoord>321</yCoord></edgeMap>
    <edgeMap><xCoord>185</xCoord><yCoord>320</yCoord></edgeMap>
    <edgeMap><xCoord>184</xCoord><yCoord>320</yCoord></edgeMap>
    <edgeMap><xCoord>183</xCoord><yCoord>320</yCoord></edgeMap>
    <edgeMap><xCoord>182</xCoord><yCoord>320</yCoord></edgeMap>
    <edgeMap><xCoord>181</xCoord><yCoord>320</yCoord></edgeMap>
    <edgeMap><xCoord>180</xCoord><yCoord>320</yCoord></edgeMap>
    <edgeMap><xCoord>179</xCoord><yCoord>321</yCoord></edgeMap>
    <edgeMap><xCoord>178</xCoord><yCoord>322</yCoord></edgeMap>
    <edgeMap><xCoord>178</xCoord><yCoord>323</yCoord></edgeMap>
    <edgeMap><xCoord>177</xCoord><yCoord>324</yCoord></edgeMap>
    <edgeMap><xCoord>177</xCoord><yCoord>325</yCoord></edgeMap>
    <edgeMap><xCoord>177</xCoord><yCoord>326</yCoord></edgeMap>
    <edgeMap><xCoord>176</xCoord><yCoord>327</yCoord></edgeMap>
    <edgeMap><xCoord>176</xCoord><yCoord>328</yCoord></edgeMap>
    <edgeMap><xCoord>176</xCoord><yCoord>329</yCoord></edgeMap>
    <edgeMap><xCoord>176</xCoord><yCoord>330</yCoord></edgeMap>
    <edgeMap><xCoord>177</xCoord><yCoord>331</yCoord></edgeMap>
    <edgeMap><xCoord>178</xCoord><yCoord>332</yCoord></edgeMap>
    <edgeMap><xCoord>179</xCoord><yCoord>332</yCoord></edgeMap>
    <edgeMap><xCoord>180</xCoord><yCoord>332</yCoord></edgeMap>
    <edgeMap><xCoord>181</xCoord><yCoord>332</yCoord></edgeMap>
    <edgeMap><xCoord>182</xCoord><yCoord>332</yCoord></edgeMap>
    <edgeMap><xCoord>183</xCoord><yCoord>332</yCoord></edgeMap>
   </roi>
   <roi>
    <imageZposition>-137.5</imageZposition>
    <imageSOP_UID>1.3.6.1.4.1.14519.5.2.1.6279.6001.237930278703777834424610457721</imageSOP_UID>
    <inclusion>TRUE</inclusion>
    <edgeMap><xCoord>180</xCoord><yCoord>333</yCoord></edgeMap>
    <edgeMap><xCoord>181</xCoord><yCoord>332</yCoord></edgeMap>
    <edgeMap><xCoord>182</xCoord><yCoord>331</yCoord></edgeMap>
    <edgeMap><xCoord>183</xCoord><yCoord>330</yCoord></edgeMap>
    <edgeMap><xCoord>184</xCoord><yCoord>329</yCoord></edgeMap>
    <edgeMap><xCoord>184</xCoord><yCoord>328</yCoord></edgeMap>
    <edgeMap><xCoord>184</xCoord><yCoord>327</yCoord></edgeMap>
    <edgeMap><xCoord>184</xCoord><yCoord>326</yCoord></edgeMap>
    <edgeMap><xCoord>184</xCoord><yCoord>325</yCoord></edgeMap>
    <edgeMap><xCoord>184</xCoord><yCoord>324</yCoord></edgeMap>
    <edgeMap><xCoord>183</xCoord><yCoord>323</yCoord></edgeMap>
    <edgeMap><xCoord>182</xCoord><yCoord>322</yCoord></edgeMap>
    <edgeMap><xCoord>181</xCoord><yCoord>322</yCoord></edgeMap>
    <edgeMap><xCoord>180</xCoord><yCoord>322</yCoord></edgeMap>
    <edgeMap><xCoord>179</xCoord><yCoord>323</yCoord></edgeMap>
    <edgeMap><xCoord>179</xCoord><yCoord>324</yCoord></edgeMap>
    <edgeMap><xCoord>178</xCoord><yCoord>325</yCoord></edgeMap>
    <edgeMap><xCoord>177</xCoord><yCoord>326</yCoord></edgeMap>
    <edgeMap><xCoord>177</xCoord><yCoord>327</yCoord></edgeMap>
    <edgeMap><xCoord>176</xCoord><yCoord>328</yCoord></edgeMap>
    <edgeMap><xCoord>176</xCoord><yCoord>329</yCoord></edgeMap>
    <edgeMap><xCoord>176</xCoord><yCoord>330</yCoord></edgeMap>
    <edgeMap><xCoord>177</xCoord><yCoord>331</yCoord></edgeMap>
    <edgeMap><xCoord>178</xCoord><yCoord>332</yCoord></edgeMap>
    <edgeMap><xCoord>179</xCoord><yCoord>333</yCoord></edgeMap>
    <edgeMap><xCoord>180</xCoord><yCoord>333</yCoord></edgeMap>
   </roi>
  </unblindedReadNodule>
  <unblindedReadNodule>
   <noduleID>CA006_12183</noduleID>
   <roi>
    <imageZposition>-74.5</imageZposition>
    <imageSOP_UID>1.3.6.1.4.1.14519.5.2.1.6279.6001.194017403576878155979270011328</imageSOP_UID>
    <inclusion>TRUE</inclusion>
    <edgeMap><xCoord>149</xCoord><yCoord>166</yCoord></edgeMap>
   </roi>
  </unblindedReadNodule>
  <unblindedReadNodule>
   <noduleID>CA006_12185</noduleID>
   <roi>
    <imageZposition>-134.5</imageZposition>
    <imageSOP_UID>1.3.6.1.4.1.14519.5.2.1.6279.6001.710249211038006817853667198437</imageSOP_UID>
    <inclusion>TRUE</inclusion>
    <edgeMap><xCoord>161</xCoord><yCoord>200</yCoord></edgeMap>
   </roi>
  </unblindedReadNodule>
  <unblindedReadNodule>
   <noduleID>CA006_12189</noduleID>
   <roi>
    <imageZposition>-53.5</imageZposition>
    <imageSOP_UID>1.3.6.1.4.1.14519.5.2.1.6279.6001.140109364536854482799511224812</imageSOP_UID>
    <inclusion>TRUE</inclusion>
    <edgeMap><xCoord>363</xCoord><yCoord>240</yCoord></edgeMap>
   </roi>
  </unblindedReadNodule>
  <unblindedReadNodule>
   <noduleID>CA006_12190</noduleID>
   <roi>
    <imageZposition>-35.5</imageZposition>
    <imageSOP_UID>1.3.6.1.4.1.14519.5.2.1.6279.6001.298239647455159260930322372112</imageSOP_UID>
    <inclusion>TRUE</inclusion>
    <edgeMap><xCoord>286</xCoord><yCoord>255</yCoord></edgeMap>
   </roi>
  </unblindedReadNodule>
  <unblindedReadNodule>
   <noduleID>CA006_12191</noduleID>
   <roi>
    <imageZposition>-71.5</imageZposition>
    <imageSOP_UID>1.3.6.1.4.1.14519.5.2.1.6279.6001.245945221298995616622851195121</imageSOP_UID>
    <inclusion>TRUE</inclusion>
    <edgeMap><xCoord>333</xCoord><yCoord>199</yCoord></edgeMap>
   </roi>
  </unblindedReadNodule>
  <unblindedReadNodule>
   <noduleID>CA006_12193</noduleID>
   <roi>
    <imageZposition>-122.5</imageZposition>
    <imageSOP_UID>1.3.6.1.4.1.14519.5.2.1.6279.6001.210133161940093006520530728743</imageSOP_UID>
    <inclusion>TRUE</inclusion>
    <edgeMap><xCoord>396</xCoord><yCoord>202</yCoord></edgeMap>
   </roi>
  </unblindedReadNodule>
  <unblindedReadNodule>
   <noduleID>CA006_12195</noduleID>
   <roi>
    <imageZposition>-83.5</imageZposition>
    <imageSOP_UID>1.3.6.1.4.1.14519.5.2.1.6279.6001.151083502128655565095001321755</imageSOP_UID>
    <inclusion>TRUE</inclusion>
    <edgeMap><xCoord>309</xCoord><yCoord>330</yCoord></edgeMap>
   </roi>
  </unblindedReadNodule>
  <unblindedReadNodule>
   <noduleID>CA006_12199</noduleID>
   <roi>
    <imageZposition>-95.5</imageZposition>
    <imageSOP_UID>1.3.6.1.4.1.14519.5.2.1.6279.6001.440670580453269475032223554490</imageSOP_UID>
    <inclusion>TRUE</inclusion>
    <edgeMap><xCoord>371</xCoord><yCoord>277</yCoord></edgeMap>
   </roi>
  </unblindedReadNodule>
  <unblindedReadNodule>
   <noduleID>CA006_12200</noduleID>
   <roi>
    <imageZposition>-128.5</imageZposition>
    <imageSOP_UID>1.3.6.1.4.1.14519.5.2.1.6279.6001.378753787917719610041533524360</imageSOP_UID>
    <inclusion>TRUE</inclusion>
    <edgeMap><xCoord>373</xCoord><yCoord>292</yCoord></edgeMap>
   </roi>
  </unblindedReadNodule>
  <unblindedReadNodule>
   <noduleID>CA006_12204</noduleID>
   <roi>
    <imageZposition>-128.5</imageZposition>
    <imageSOP_UID>1.3.6.1.4.1.14519.5.2.1.6279.6001.378753787917719610041533524360</imageSOP_UID>
    <inclusion>TRUE</inclusion>
    <edgeMap><xCoord>363</xCoord><yCoord>344</yCoord></edgeMap>
   </roi>
  </unblindedReadNodule>
  <unblindedReadNodule>
   <noduleID>CA006_12206</noduleID>
   <roi>
    <imageZposition>-110.5</imageZposition>
    <imageSOP_UID>1.3.6.1.4.1.14519.5.2.1.6279.6001.294043702476212645610224622049</imageSOP_UID>
    <inclusion>TRUE</inclusion>
    <edgeMap><xCoord>306</xCoord><yCoord>336</yCoord></edgeMap>
   </roi>
  </unblindedReadNodule>
  <unblindedReadNodule>
   <noduleID>CA006_12209</noduleID>
   <roi>
    <imageZposition>-104.5</imageZposition>
    <imageSOP_UID>1.3.6.1.4.1.14519.5.2.1.6279.6001.193436252964162729773532946277</imageSOP_UID>
    <inclusion>TRUE</inclusion>
    <edgeMap><xCoord>352</xCoord><yCoord>312</yCoord></edgeMap>
   </roi>
  </unblindedReadNodule>
  <unblindedReadNodule>
   <noduleID>CA006_12215</noduleID>
   <roi>
    <imageZposition>-140.5</imageZposition>
    <imageSOP_UID>1.3.6.1.4.1.14519.5.2.1.6279.6001.192371205387286846238486210653</imageSOP_UID>
    <inclusion>TRUE</inclusion>
    <edgeMap><xCoord>328</xCoord><yCoord>338</yCoord></edgeMap>
   </roi>
  </unblindedReadNodule>
  <unblindedReadNodule>
   <noduleID>CA006_12216</noduleID>
   <roi>
    <imageZposition>-119.5</imageZposition>
    <imageSOP_UID>1.3.6.1.4.1.14519.5.2.1.6279.6001.205412585132076207786744778235</imageSOP_UID>
    <inclusion>TRUE</inclusion>
    <edgeMap><xCoord>300</xCoord><yCoord>330</yCoord></edgeMap>
   </roi>
  </unblindedReadNodule>
  <unblindedReadNodule>
   <noduleID>CA006_12217</noduleID>
   <roi>
    <imageZposition>-104.5</imageZposition>
    <imageSOP_UID>1.3.6.1.4.1.14519.5.2.1.6279.6001.193436252964162729773532946277</imageSOP_UID>
    <inclusion>TRUE</inclusion>
    <edgeMap><xCoord>375</xCoord><yCoord>302</yCoord></edgeMap>
   </roi>
  </unblindedReadNodule>
  <unblindedReadNodule>
   <noduleID>CA006_12218</noduleID>
   <roi>
    <imageZposition>-128.5</imageZposition>
    <imageSOP_UID>1.3.6.1.4.1.14519.5.2.1.6279.6001.378753787917719610041533524360</imageSOP_UID>
    <inclusion>TRUE</inclusion>
    <edgeMap><xCoord>403</xCoord><yCoord>239</yCoord></edgeMap>
   </roi>
  </unblindedReadNodule>
  <unblindedReadNodule>
   <noduleID>CA006_12219</noduleID>
   <roi>
    <imageZposition>-167.5</imageZposition>
    <imageSOP_UID>1.3.6.1.4.1.14519.5.2.1.6279.6001.121944967721987112460851499419</imageSOP_UID>
    <inclusion>TRUE</inclusion>
    <edgeMap><xCoord>426</xCoord><yCoord>246</yCoord></edgeMap>
   </roi>
  </unblindedReadNodule>
  <unblindedReadNodule>
   <noduleID>CA006_12227</noduleID>
   <roi>
    <imageZposition>-134.5</imageZposition>
    <imageSOP_UID>1.3.6.1.4.1.14519.5.2.1.6279.6001.710249211038006817853667198437</imageSOP_UID>
    <inclusion>TRUE</inclusion>
    <edgeMap><xCoord>275</xCoord><yCoord>347</yCoord></edgeMap>
   </roi>
  </unblindedReadNodule>
  <unblindedReadNodule>
   <noduleID>CA006_12228</noduleID>
   <roi>
    <imageZposition>-119.5</imageZposition>
    <imageSOP_UID>1.3.6.1.4.1.14519.5.2.1.6279.6001.205412585132076207786744778235</imageSOP_UID>
    <inclusion>TRUE</inclusion>
    <edgeMap><xCoord>334</xCoord><yCoord>323</yCoord></edgeMap>
   </roi>
  </unblindedReadNodule>
  <unblindedReadNodule>
   <noduleID>CA006_12229</noduleID>
   <roi>
    <imageZposition>-119.5</imageZposition>
    <imageSOP_UID>1.3.6.1.4.1.14519.5.2.1.6279.6001.205412585132076207786744778235</imageSOP_UID>
    <inclusion>TRUE</inclusion>
    <edgeMap><xCoord>342</xCoord><yCoord>324</yCoord></edgeMap>
   </roi>
  </unblindedReadNodule>
  <unblindedReadNodule>
   <noduleID>CA006_13240</noduleID>
   <characteristics>
    <subtlety>4</subtlety>
    <internalStructure>1</internalStructure>
    <calcification>6</calcification>
    <sphericity>3</sphericity>
    <margin>4</margin>
    <lobulation>1</lobulation>
    <spiculation>2</spiculation>
    <texture>5</texture>
    <malignancy>1</malignancy>
   </characteristics>
   <roi>
    <imageZposition>-56.5</imageZposition>
    <imageSOP_UID>1.3.6.1.4.1.14519.5.2.1.6279.6001.991972335414377235183235685384</imageSOP_UID>
    <inclusion>TRUE</inclusion>
    <edgeMap><xCoord>343</xCoord><yCoord>298</yCoord></edgeMap>
    <edgeMap><xCoord>344</xCoord><yCoord>297</yCoord></edgeMap>
    <edgeMap><xCoord>345</xCoord><yCoord>296</yCoord></edgeMap>
    <edgeMap><xCoord>346</xCoord><yCoord>295</yCoord></edgeMap>
    <edgeMap><xCoord>347</xCoord><yCoord>294</yCoord></edgeMap>
    <edgeMap><xCoord>348</xCoord><yCoord>293</yCoord></edgeMap>
    <edgeMap><xCoord>349</xCoord><yCoord>292</yCoord></edgeMap>
    <edgeMap><xCoord>349</xCoord><yCoord>291</yCoord></edgeMap>
    <edgeMap><xCoord>350</xCoord><yCoord>290</yCoord></edgeMap>
    <edgeMap><xCoord>349</xCoord><yCoord>289</yCoord></edgeMap>
    <edgeMap><xCoord>348</xCoord><yCoord>288</yCoord></edgeMap>
    <edgeMap><xCoord>347</xCoord><yCoord>288</yCoord></edgeMap>
    <edgeMap><xCoord>346</xCoord><yCoord>288</yCoord></edgeMap>
    <edgeMap><xCoord>345</xCoord><yCoord>288</yCoord></edgeMap>
    <edgeMap><xCoord>344</xCoord><yCoord>288</yCoord></edgeMap>
    <edgeMap><xCoord>343</xCoord><yCoord>287</yCoord></edgeMap>
    <edgeMap><xCoord>342</xCoord><yCoord>287</yCoord></edgeMap>
    <edgeMap><xCoord>341</xCoord><yCoord>288</yCoord></edgeMap>
    <edgeMap><xCoord>341</xCoord><yCoord>289</yCoord></edgeMap>
    <edgeMap><xCoord>341</xCoord><yCoord>290</yCoord></edgeMap>
    <edgeMap><xCoord>341</xCoord><yCoord>291</yCoord></edgeMap>
    <edgeMap><xCoord>341</xCoord><yCoord>292</yCoord></edgeMap>
    <edgeMap><xCoord>340</xCoord><yCoord>293</yCoord></edgeMap>
    <edgeMap><xCoord>340</xCoord><yCoord>294</yCoord></edgeMap>
    <edgeMap><xCoord>340</xCoord><yCoord>295</yCoord></edgeMap>
    <edgeMap><xCoord>341</xCoord><yCoord>296</yCoord></edgeMap>
    <edgeMap><xCoord>341</xCoord><yCoord>297</yCoord></edgeMap>
    <edgeMap><xCoord>342</xCoord><yCoord>298</yCoord></edgeMap>
    <edgeMap><xCoord>343</xCoord><yCoord>298</yCoord></edgeMap>
   </roi>
   <roi>
    <imageZposition>-59.5</imageZposition>
    <imageSOP_UID>1.3.6.1.4.1.14519.5.2.1.6279.6001.203642006217870278674611455008</imageSOP_UID>
    <inclusion>TRUE</inclusion>
    <edgeMap><xCoord>345</xCoord><yCoord>297</yCoord></edgeMap>
    <edgeMap><xCoord>346</xCoord><yCoord>296</yCoord></edgeMap>
    <edgeMap><xCoord>347</xCoord><yCoord>295</yCoord></edgeMap>
    <edgeMap><xCoord>347</xCoord><yCoord>294</yCoord></edgeMap>
    <edgeMap><xCoord>348</xCoord><yCoord>293</yCoord></edgeMap>
    <edgeMap><xCoord>349</xCoord><yCoord>292</yCoord></edgeMap>
    <edgeMap><xCoord>349</xCoord><yCoord>291</yCoord></edgeMap>
    <edgeMap><xCoord>350</xCoord><yCoord>290</yCoord></edgeMap>
    <edgeMap><xCoord>350</xCoord><yCoord>289</yCoord></edgeMap>
    <edgeMap><xCoord>349</xCoord><yCoord>288</yCoord></edgeMap>
    <edgeMap><xCoord>348</xCoord><yCoord>288</yCoord></edgeMap>
    <edgeMap><xCoord>347</xCoord><yCoord>288</yCoord></edgeMap>
    <edgeMap><xCoord>346</xCoord><yCoord>288</yCoord></edgeMap>
    <edgeMap><xCoord>345</xCoord><yCoord>288</yCoord></edgeMap>
    <edgeMap><xCoord>344</xCoord><yCoord>287</yCoord></edgeMap>
    <edgeMap><xCoord>343</xCoord><yCoord>287</yCoord></edgeMap>
    <edgeMap><xCoord>342</xCoord><yCoord>286</yCoord></edgeMap>
    <edgeMap><xCoord>341</xCoord><yCoord>286</yCoord></edgeMap>
    <edgeMap><xCoord>340</xCoord><yCoord>287</yCoord></edgeMap>
    <edgeMap><xCoord>340</xCoord><yCoord>288</yCoord></edgeMap>
    <edgeMap><xCoord>340</xCoord><yCoord>289</yCoord></edgeMap>
    <edgeMap><xCoord>340</xCoord><yCoord>290</yCoord></edgeMap>
    <edgeMap><xCoord>340</xCoord><yCoord>291</yCoord></edgeMap>
    <edgeMap><xCoord>340</xCoord><yCoord>292</yCoord></edgeMap>
    <edgeMap><xCoord>340</xCoord><yCoord>293</yCoord></edgeMap>
    <edgeMap><xCoord>340</xCoord><yCoord>294</yCoord></edgeMap>
    <edgeMap><xCoord>340</xCoord><yCoord>295</yCoord></edgeMap>
    <edgeMap><xCoord>341</xCoord><yCoord>296</yCoord></edgeMap>
    <edgeMap><xCoord>342</xCoord><yCoord>297</yCoord></edgeMap>
    <edgeMap><xCoord>343</xCoord><yCoord>297</yCoord></edgeMap>
    <edgeMap><xCoord>344</xCoord><yCoord>297</yCoord></edgeMap>
    <edgeMap><xCoord>345</xCoord><yCoord>297</yCoord></edgeMap>
   </roi>
  </unblindedReadNodule>
  <nonNodule>
   <nonNoduleID>CA006_12140</nonNoduleID>
   <imageZposition>-95.5</imageZposition>
   <imageSOP_UID>1.3.6.1.4.1.14519.5.2.1.6279.6001.440670580453269475032223554490</imageSOP_UID>
   <locus><xCoord>365</xCoord><yCoord>318</yCoord>
   </locus>
  </nonNodule>
  <nonNodule>
   <nonNoduleID>CA006_12145</nonNoduleID>
   <imageZposition>-131.5</imageZposition>
   <imageSOP_UID>1.3.6.1.4.1.14519.5.2.1.6279.6001.417930855895929217915682970640</imageSOP_UID>
   <locus><xCoord>313</xCoord><yCoord>325</yCoord>
   </locus>
  </nonNodule>
  <nonNodule>
   <nonNoduleID>CA006_12153</nonNoduleID>
   <imageZposition>-47.5</imageZposition>
   <imageSOP_UID>1.3.6.1.4.1.14519.5.2.1.6279.6001.303043549870470253105493144054</imageSOP_UID>
   <locus><xCoord>289</xCoord><yCoord>316</yCoord>
   </locus>
  </nonNodule>
  <nonNodule>
   <nonNoduleID>CA006_12166</nonNoduleID>
   <imageZposition>-53.5</imageZposition>
   <imageSOP_UID>1.3.6.1.4.1.14519.5.2.1.6279.6001.140109364536854482799511224812</imageSOP_UID>
   <locus><xCoord>174</xCoord><yCoord>232</yCoord>
   </locus>
  </nonNodule>
  <nonNodule>
   <nonNoduleID>CA006_12181</nonNoduleID>
   <imageZposition>-26.5</imageZposition>
   <imageSOP_UID>1.3.6.1.4.1.14519.5.2.1.6279.6001.201689565635214545282802963409</imageSOP_UID>
   <locus><xCoord>355</xCoord><yCoord>250</yCoord>
   </locus>
  </nonNodule>
  <nonNodule>
   <nonNoduleID>CA006_12232</nonNoduleID>
   <imageZposition>-155.5</imageZposition>
   <imageSOP_UID>1.3.6.1.4.1.14519.5.2.1.6279.6001.987116594494553586616557105899</imageSOP_UID>
   <locus><xCoord>371</xCoord><yCoord>164</yCoord>
   </locus>
  </nonNodule>
  <nonNodule>
   <nonNoduleID>CA006_12233</nonNoduleID>
   <imageZposition>-164.5</imageZposition>
   <imageSOP_UID>1.3.6.1.4.1.14519.5.2.1.6279.6001.304994632226493065156588812065</imageSOP_UID>
   <locus><xCoord>376</xCoord><yCoord>172</yCoord>
   </locus>
  </nonNodule>
  <nonNodule>
   <nonNoduleID>CA006_12235</nonNoduleID>
   <imageZposition>-2.5</imageZposition>
   <imageSOP_UID>1.3.6.1.4.1.14519.5.2.1.6279.6001.106664660908814527924348477816</imageSOP_UID>
   <locus><xCoord>306</xCoord><yCoord>294</yCoord>
   </locus>
  </nonNodule>
  <nonNodule>
   <nonNoduleID>CA006_12240</nonNoduleID>
   <imageZposition>-71.5</imageZposition>
   <imageSOP_UID>1.3.6.1.4.1.14519.5.2.1.6279.6001.245945221298995616622851195121</imageSOP_UID>
   <locus><xCoord>207</xCoord><yCoord>241</yCoord>
   </locus>
  </nonNodule>
  <nonNodule>
   <nonNoduleID>CA006_12242</nonNoduleID>
   <imageZposition>-101.5</imageZposition>
   <imageSOP_UID>1.3.6.1.4.1.14519.5.2.1.6279.6001.145540455463958800504591832055</imageSOP_UID>
   <locus><xCoord>203</xCoord><yCoord>196</yCoord>
   </locus>
  </nonNodule>
  <nonNodule>
   <nonNoduleID>CA006_12244</nonNoduleID>
   <imageZposition>-113.5</imageZposition>
   <imageSOP_UID>1.3.6.1.4.1.14519.5.2.1.6279.6001.389390505907808165101061069029</imageSOP_UID>
   <locus><xCoord>180</xCoord><yCoord>340</yCoord>
   </locus>
  </nonNodule>
  <nonNodule>
   <nonNoduleID>CA006_12245</nonNoduleID>
   <imageZposition>-125.5</imageZposition>
   <imageSOP_UID>1.3.6.1.4.1.14519.5.2.1.6279.6001.317853603032733531327868752039</imageSOP_UID>
   <locus><xCoord>196</xCoord><yCoord>311</yCoord>
   </locus>
  </nonNodule>
  <nonNodule>
   <nonNoduleID>CA006_12251</nonNoduleID>
   <imageZposition>-80.5</imageZposition>
   <imageSOP_UID>1.3.6.1.4.1.14519.5.2.1.6279.6001.474200630123253543579881314926</imageSOP_UID>
   <locus><xCoord>352</xCoord><yCoord>311</yCoord>
   </locus>
  </nonNodule>
  <nonNodule>
   <nonNoduleID>CA006_12255</nonNoduleID>
   <imageZposition>-146.5</imageZposition>
   <imageSOP_UID>1.3.6.1.4.1.14519.5.2.1.6279.6001.284239842243251310642517483748</imageSOP_UID>
   <locus><xCoord>320</xCoord><yCoord>330</yCoord>
   </locus>
  </nonNodule>
  <nonNodule>
   <nonNoduleID>CA006_12261</nonNoduleID>
   <imageZposition>-155.5</imageZposition>
   <imageSOP_UID>1.3.6.1.4.1.14519.5.2.1.6279.6001.987116594494553586616557105899</imageSOP_UID>
   <locus><xCoord>294</xCoord><yCoord>338</yCoord>
   </locus>
  </nonNodule>
  <nonNodule>
   <nonNoduleID>CA006_12264</nonNoduleID>
   <imageZposition>-125.5</imageZposition>
   <imageSOP_UID>1.3.6.1.4.1.14519.5.2.1.6279.6001.317853603032733531327868752039</imageSOP_UID>
   <locus><xCoord>330</xCoord><yCoord>314</yCoord>
   </locus>
  </nonNodule>
 </readingSession>
 <readingSession>
  <annotationVersion>3.12</annotationVersion>
  <servicingRadiologistID>anonymous</servicingRadiologistID>
  <unblindedReadNodule>
   <noduleID>16930</noduleID>
   <characteristics>
    <subtlety>4</subtlety>
    <internalStructure>1</internalStructure>
    <calcification>5</calcification>
    <sphericity>5</sphericity>
    <margin>3</margin>
    <lobulation>1</lobulation>
    <spiculation>1</spiculation>
    <texture>5</texture>
    <malignancy>1</malignancy>
   </characteristics>
   <roi>
    <imageZposition>-23.5</imageZposition>
    <imageSOP_UID>1.3.6.1.4.1.14519.5.2.1.6279.6001.963876161078755686654841221479</imageSOP_UID>
    <inclusion>TRUE</inclusion>
    <edgeMap><xCoord>307</xCoord><yCoord>259</yCoord></edgeMap>
    <edgeMap><xCoord>308</xCoord><yCoord>258</yCoord></edgeMap>
    <edgeMap><xCoord>309</xCoord><yCoord>257</yCoord></edgeMap>
    <edgeMap><xCoord>309</xCoord><yCoord>256</yCoord></edgeMap>
    <edgeMap><xCoord>309</xCoord><yCoord>255</yCoord></edgeMap>
    <edgeMap><xCoord>308</xCoord><yCoord>254</yCoord></edgeMap>
    <edgeMap><xCoord>307</xCoord><yCoord>253</yCoord></edgeMap>
    <edgeMap><xCoord>306</xCoord><yCoord>254</yCoord></edgeMap>
    <edgeMap><xCoord>305</xCoord><yCoord>255</yCoord></edgeMap>
    <edgeMap><xCoord>304</xCoord><yCoord>256</yCoord></edgeMap>
    <edgeMap><xCoord>305</xCoord><yCoord>257</yCoord></edgeMap>
    <edgeMap><xCoord>305</xCoord><yCoord>258</yCoord></edgeMap>
    <edgeMap><xCoord>306</xCoord><yCoord>259</yCoord></edgeMap>
    <edgeMap><xCoord>307</xCoord><yCoord>259</yCoord></edgeMap>
   </roi>
   <roi>
    <imageZposition>-26.5</imageZposition>
    <imageSOP_UID>1.3.6.1.4.1.14519.5.2.1.6279.6001.201689565635214545282802963409</imageSOP_UID>
    <inclusion>TRUE</inclusion>
    <edgeMap><xCoord>308</xCoord><yCoord>259</yCoord></edgeMap>
    <edgeMap><xCoord>309</xCoord><yCoord>258</yCoord></edgeMap>
    <edgeMap><xCoord>310</xCoord><yCoord>257</yCoord></edgeMap>
    <edgeMap><xCoord>310</xCoord><yCoord>256</yCoord></edgeMap>
    <edgeMap><xCoord>310</xCoord><yCoord>255</yCoord></edgeMap>
    <edgeMap><xCoord>310</xCoord><yCoord>254</yCoord></edgeMap>
    <edgeMap><xCoord>310</xCoord><yCoord>253</yCoord></edgeMap>
    <edgeMap><xCoord>309</xCoord><yCoord>252</yCoord></edgeMap>
    <edgeMap><xCoord>308</xCoord><yCoord>251</yCoord></edgeMap>
    <edgeMap><xCoord>307</xCoord><yCoord>250</yCoord></edgeMap>
    <edgeMap><xCoord>306</xCoord><yCoord>251</yCoord></edgeMap>
    <edgeMap><xCoord>305</xCoord><yCoord>251</yCoord></edgeMap>
    <edgeMap><xCoord>304</xCoord><yCoord>252</yCoord></edgeMap>
    <edgeMap><xCoord>303</xCoord><yCoord>253</yCoord></edgeMap>
    <edgeMap><xCoord>303</xCoord><yCoord>254</yCoord></edgeMap>
    <edgeMap><xCoord>303</xCoord><yCoord>255</yCoord></edgeMap>
    <edgeMap><xCoord>303</xCoord><yCoord>256</yCoord></edgeMap>
    <edgeMap><xCoord>303</xCoord><yCoord>257</yCoord></edgeMap>
    <edgeMap><xCoord>303</xCoord><yCoord>258</yCoord></edgeMap>
    <edgeMap><xCoord>304</xCoord><yCoord>259</yCoord></edgeMap>
    <edgeMap><xCoord>305</xCoord><yCoord>259</yCoord></edgeMap>
    <edgeMap><xCoord>306</xCoord><yCoord>259</yCoord></edgeMap>
    <edgeMap><xCoord>307</xCoord><yCoord>259</yCoord></edgeMap>
    <edgeMap><xCoord>308</xCoord><yCoord>259</yCoord></edgeMap>
   </roi>
  </unblindedReadNodule>
  <unblindedReadNodule>
   <noduleID>17003</noduleID>
   <roi>
    <imageZposition>-53.5</imageZposition>
    <imageSOP_UID>1.3.6.1.4.1.14519.5.2.1.6279.6001.140109364536854482799511224812</imageSOP_UID>
    <inclusion>TRUE</inclusion>
    <edgeMap><xCoord>363</xCoord><yCoord>240</yCoord></edgeMap>
   </roi>
  </unblindedReadNodule>
  <unblindedReadNodule>
   <noduleID>16942</noduleID>
   <characteristics>
    <subtlety>4</subtlety>
    <internalStructure>1</internalStructure>
    <calcification>6</calcification>
    <sphericity>2</sphericity>
    <margin>3</margin>
    <lobulation>3</lobulation>
    <spiculation>3</spiculation>
    <texture>5</texture>
    <malignancy>3</malignancy>
   </characteristics>
   <roi>
    <imageZposition>-56.5</imageZposition>
    <imageSOP_UID>1.3.6.1.4.1.14519.5.2.1.6279.6001.991972335414377235183235685384</imageSOP_UID>
    <inclusion>TRUE</inclusion>
    <edgeMap><xCoord>343</xCoord><yCoord>298</yCoord></edgeMap>
    <edgeMap><xCoord>344</xCoord><yCoord>297</yCoord></edgeMap>
    <edgeMap><xCoord>345</xCoord><yCoord>296</yCoord></edgeMap>
    <edgeMap><xCoord>346</xCoord><yCoord>295</yCoord></edgeMap>
    <edgeMap><xCoord>347</xCoord><yCoord>294</yCoord></edgeMap>
    <edgeMap><xCoord>348</xCoord><yCoord>293</yCoord></edgeMap>
    <edgeMap><xCoord>349</xCoord><yCoord>292</yCoord></edgeMap>
    <edgeMap><xCoord>349</xCoord><yCoord>291</yCoord></edgeMap>
    <edgeMap><xCoord>350</xCoord><yCoord>290</yCoord></edgeMap>
    <edgeMap><xCoord>349</xCoord><yCoord>289</yCoord></edgeMap>
    <edgeMap><xCoord>348</xCoord><yCoord>288</yCoord></edgeMap>
    <edgeMap><xCoord>347</xCoord><yCoord>288</yCoord></edgeMap>
    <edgeMap><xCoord>346</xCoord><yCoord>288</yCoord></edgeMap>
    <edgeMap><xCoord>345</xCoord><yCoord>288</yCoord></edgeMap>
    <edgeMap><xCoord>344</xCoord><yCoord>288</yCoord></edgeMap>
    <edgeMap><xCoord>343</xCoord><yCoord>287</yCoord></edgeMap>
    <edgeMap><xCoord>342</xCoord><yCoord>288</yCoord></edgeMap>
    <edgeMap><xCoord>341</xCoord><yCoord>289</yCoord></edgeMap>
    <edgeMap><xCoord>341</xCoord><yCoord>290</yCoord></edgeMap>
    <edgeMap><xCoord>341</xCoord><yCoord>291</yCoord></edgeMap>
    <edgeMap><xCoord>341</xCoord><yCoord>292</yCoord></edgeMap>
    <edgeMap><xCoord>340</xCoord><yCoord>293</yCoord></edgeMap>
    <edgeMap><xCoord>340</xCoord><yCoord>294</yCoord></edgeMap>
    <edgeMap><xCoord>340</xCoord><yCoord>295</yCoord></edgeMap>
    <edgeMap><xCoord>341</xCoord><yCoord>296</yCoord></edgeMap>
    <edgeMap><xCoord>342</xCoord><yCoord>297</yCoord></edgeMap>
    <edgeMap><xCoord>343</xCoord><yCoord>298</yCoord></edgeMap>
   </roi>
   <roi>
    <imageZposition>-59.5</imageZposition>
    <imageSOP_UID>1.3.6.1.4.1.14519.5.2.1.6279.6001.203642006217870278674611455008</imageSOP_UID>
    <inclusion>TRUE</inclusion>
    <edgeMap><xCoord>345</xCoord><yCoord>297</yCoord></edgeMap>
    <edgeMap><xCoord>346</xCoord><yCoord>296</yCoord></edgeMap>
    <edgeMap><xCoord>347</xCoord><yCoord>295</yCoord></edgeMap>
    <edgeMap><xCoord>347</xCoord><yCoord>294</yCoord></edgeMap>
    <edgeMap><xCoord>348</xCoord><yCoord>293</yCoord></edgeMap>
    <edgeMap><xCoord>349</xCoord><yCoord>292</yCoord></edgeMap>
    <edgeMap><xCoord>349</xCoord><yCoord>291</yCoord></edgeMap>
    <edgeMap><xCoord>350</xCoord><yCoord>290</yCoord></edgeMap>
    <edgeMap><xCoord>349</xCoord><yCoord>289</yCoord></edgeMap>
    <edgeMap><xCoord>348</xCoord><yCoord>288</yCoord></edgeMap>
    <edgeMap><xCoord>347</xCoord><yCoord>288</yCoord></edgeMap>
    <edgeMap><xCoord>346</xCoord><yCoord>288</yCoord></edgeMap>
    <edgeMap><xCoord>345</xCoord><yCoord>288</yCoord></edgeMap>
    <edgeMap><xCoord>344</xCoord><yCoord>287</yCoord></edgeMap>
    <edgeMap><xCoord>343</xCoord><yCoord>287</yCoord></edgeMap>
    <edgeMap><xCoord>342</xCoord><yCoord>287</yCoord></edgeMap>
    <edgeMap><xCoord>341</xCoord><yCoord>288</yCoord></edgeMap>
    <edgeMap><xCoord>340</xCoord><yCoord>289</yCoord></edgeMap>
    <edgeMap><xCoord>340</xCoord><yCoord>290</yCoord></edgeMap>
    <edgeMap><xCoord>340</xCoord><yCoord>291</yCoord></edgeMap>
    <edgeMap><xCoord>340</xCoord><yCoord>292</yCoord></edgeMap>
    <edgeMap><xCoord>340</xCoord><yCoord>293</yCoord></edgeMap>
    <edgeMap><xCoord>340</xCoord><yCoord>294</yCoord></edgeMap>
    <edgeMap><xCoord>340</xCoord><yCoord>295</yCoord></edgeMap>
    <edgeMap><xCoord>341</xCoord><yCoord>296</yCoord></edgeMap>
    <edgeMap><xCoord>342</xCoord><yCoord>297</yCoord></edgeMap>
    <edgeMap><xCoord>343</xCoord><yCoord>297</yCoord></edgeMap>
    <edgeMap><xCoord>344</xCoord><yCoord>297</yCoord></edgeMap>
    <edgeMap><xCoord>345</xCoord><yCoord>297</yCoord></edgeMap>
   </roi>
  </unblindedReadNodule>
  <unblindedReadNodule>
   <noduleID>16944</noduleID>
   <roi>
    <imageZposition>-59.5</imageZposition>
    <imageSOP_UID>1.3.6.1.4.1.14519.5.2.1.6279.6001.203642006217870278674611455008</imageSOP_UID>
    <inclusion>TRUE</inclusion>
    <edgeMap><xCoord>365</xCoord><yCoord>301</yCoord></edgeMap>
   </roi>
  </unblindedReadNodule>
  <unblindedReadNodule>
   <noduleID>16933</noduleID>
   <characteristics>
    <subtlety>4</subtlety>
    <internalStructure>1</internalStructure>
    <calcification>6</calcification>
    <sphericity>2</sphericity>
    <margin>2</margin>
    <lobulation>4</lobulation>
    <spiculation>4</spiculation>
    <texture>5</texture>
    <malignancy>3</malignancy>
   </characteristics>
   <roi>
    <imageZposition>-53.5</imageZposition>
    <imageSOP_UID>1.3.6.1.4.1.14519.5.2.1.6279.6001.140109364536854482799511224812</imageSOP_UID>
    <inclusion>TRUE</inclusion>
    <edgeMap><xCoord>351</xCoord><yCoord>193</yCoord></edgeMap>
    <edgeMap><xCoord>351</xCoord><yCoord>192</yCoord></edgeMap>
    <edgeMap><xCoord>351</xCoord><yCoord>191</yCoord></edgeMap>
    <edgeMap><xCoord>350</xCoord><yCoord>190</yCoord></edgeMap>
    <edgeMap><xCoord>349</xCoord><yCoord>189</yCoord></edgeMap>
    <edgeMap><xCoord>348</xCoord><yCoord>189</yCoord></edgeMap>
    <edgeMap><xCoord>347</xCoord><yCoord>188</yCoord></edgeMap>
    <edgeMap><xCoord>347</xCoord><yCoord>187</yCoord></edgeMap>
    <edgeMap><xCoord>347</xCoord><yCoord>188</yCoord></edgeMap>
    <edgeMap><xCoord>347</xCoord><yCoord>189</yCoord></edgeMap>
    <edgeMap><xCoord>347</xCoord><yCoord>190</yCoord></edgeMap>
    <edgeMap><xCoord>347</xCoord><yCoord>191</yCoord></edgeMap>
    <edgeMap><xCoord>348</xCoord><yCoord>192</yCoord></edgeMap>
    <edgeMap><xCoord>349</xCoord><yCoord>193</yCoord></edgeMap>
    <edgeMap><xCoord>350</xCoord><yCoord>193</yCoord></edgeMap>
    <edgeMap><xCoord>351</xCoord><yCoord>193</yCoord></edgeMap>
   </roi>
   <roi>
    <imageZposition>-56.5</imageZposition>
    <imageSOP_UID>1.3.6.1.4.1.14519.5.2.1.6279.6001.991972335414377235183235685384</imageSOP_UID>
    <inclusion>TRUE</inclusion>
    <edgeMap><xCoord>352</xCoord><yCoord>197</yCoord></edgeMap>
    <edgeMap><xCoord>353</xCoord><yCoord>196</yCoord></edgeMap>
    <edgeMap><xCoord>353</xCoord><yCoord>195</yCoord></edgeMap>
    <edgeMap><xCoord>354</xCoord><yCoord>194</yCoord></edgeMap>
    <edgeMap><xCoord>354</xCoord><yCoord>193</yCoord></edgeMap>
    <edgeMap><xCoord>353</xCoord><yCoord>192</yCoord></edgeMap>
    <edgeMap><xCoord>353</xCoord><yCoord>191</yCoord></edgeMap>
    <edgeMap><xCoord>352</xCoord><yCoord>190</yCoord></edgeMap>
    <edgeMap><xCoord>352</xCoord><yCoord>189</yCoord></edgeMap>
    <edgeMap><xCoord>352</xCoord><yCoord>188</yCoord></edgeMap>
    <edgeMap><xCoord>351</xCoord><yCoord>187</yCoord></edgeMap>
    <edgeMap><xCoord>351</xCoord><yCoord>186</yCoord></edgeMap>
    <edgeMap><xCoord>350</xCoord><yCoord>185</yCoord></edgeMap>
    <edgeMap><xCoord>349</xCoord><yCoord>185</yCoord></edgeMap>
    <edgeMap><xCoord>348</xCoord><yCoord>184</yCoord></edgeMap>
    <edgeMap><xCoord>347</xCoord><yCoord>183</yCoord></edgeMap>
    <edgeMap><xCoord>346</xCoord><yCoord>183</yCoord></edgeMap>
    <edgeMap><xCoord>345</xCoord><yCoord>183</yCoord></edgeMap>
    <edgeMap><xCoord>345</xCoord><yCoord>184</yCoord></edgeMap>
    <edgeMap><xCoord>345</xCoord><yCoord>185</yCoord></edgeMap>
    <edgeMap><xCoord>345</xCoord><yCoord>186</yCoord></edgeMap>
    <edgeMap><xCoord>345</xCoord><yCoord>187</yCoord></edgeMap>
    <edgeMap><xCoord>345</xCoord><yCoord>188</yCoord></edgeMap>
    <edgeMap><xCoord>346</xCoord><yCoord>189</yCoord></edgeMap>
    <edgeMap><xCoord>346</xCoord><yCoord>190</yCoord></edgeMap>
    <edgeMap><xCoord>346</xCoord><yCoord>191</yCoord></edgeMap>
    <edgeMap><xCoord>347</xCoord><yCoord>192</yCoord></edgeMap>
    <edgeMap><xCoord>348</xCoord><yCoord>192</yCoord></edgeMap>
    <edgeMap><xCoord>349</xCoord><yCoord>193</yCoord></edgeMap>
    <edgeMap><xCoord>349</xCoord><yCoord>194</yCoord></edgeMap>
    <edgeMap><xCoord>350</xCoord><yCoord>195</yCoord></edgeMap>
    <edgeMap><xCoord>350</xCoord><yCoord>196</yCoord></edgeMap>
    <edgeMap><xCoord>351</xCoord><yCoord>197</yCoord></edgeMap>
    <edgeMap><xCoord>352</xCoord><yCoord>197</yCoord></edgeMap>
   </roi>
   <roi>
    <imageZposition>-59.5</imageZposition>
    <imageSOP_UID>1.3.6.1.4.1.14519.5.2.1.6279.6001.203642006217870278674611455008</imageSOP_UID>
    <inclusion>TRUE</inclusion>
    <edgeMap><xCoord>354</xCoord><yCoord>203</yCoord></edgeMap>
    <edgeMap><xCoord>354</xCoord><yCoord>202</yCoord></edgeMap>
    <edgeMap><xCoord>355</xCoord><yCoord>201</yCoord></edgeMap>
    <edgeMap><xCoord>355</xCoord><yCoord>200</yCoord></edgeMap>
    <edgeMap><xCoord>355</xCoord><yCoord>199</yCoord></edgeMap>
    <edgeMap><xCoord>355</xCoord><yCoord>198</yCoord></edgeMap>
    <edgeMap><xCoord>355</xCoord><yCoord>197</yCoord></edgeMap>
    <edgeMap><xCoord>354</xCoord><yCoord>196</yCoord></edgeMap>
    <edgeMap><xCoord>354</xCoord><yCoord>195</yCoord></edgeMap>
    <edgeMap><xCoord>354</xCoord><yCoord>194</yCoord></edgeMap>
    <edgeMap><xCoord>354</xCoord><yCoord>193</yCoord></edgeMap>
    <edgeMap><xCoord>354</xCoord><yCoord>192</yCoord></edgeMap>
    <edgeMap><xCoord>355</xCoord><yCoord>191</yCoord></edgeMap>
    <edgeMap><xCoord>354</xCoord><yCoord>190</yCoord></edgeMap>
    <edgeMap><xCoord>353</xCoord><yCoord>189</yCoord></edgeMap>
    <edgeMap><xCoord>353</xCoord><yCoord>188</yCoord></edgeMap>
    <edgeMap><xCoord>352</xCoord><yCoord>187</yCoord></edgeMap>
    <edgeMap><xCoord>351</xCoord><yCoord>186</yCoord></edgeMap>
    <edgeMap><xCoord>350</xCoord><yCoord>185</yCoord></edgeMap>
    <edgeMap><xCoord>350</xCoord><yCoord>184</yCoord></edgeMap>
    <edgeMap><xCoord>349</xCoord><yCoord>184</yCoord></edgeMap>
    <edgeMap><xCoord>348</xCoord><yCoord>183</yCoord></edgeMap>
    <edgeMap><xCoord>347</xCoord><yCoord>183</yCoord></edgeMap>
    <edgeMap><xCoord>346</xCoord><yCoord>184</yCoord></edgeMap>
    <edgeMap><xCoord>345</xCoord><yCoord>185</yCoord></edgeMap>
    <edgeMap><xCoord>345</xCoord><yCoord>186</yCoord></edgeMap>
    <edgeMap><xCoord>344</xCoord><yCoord>187</yCoord></edgeMap>
    <edgeMap><xCoord>343</xCoord><yCoord>188</yCoord></edgeMap>
    <edgeMap><xCoord>342</xCoord><yCoord>189</yCoord></edgeMap>
    <edgeMap><xCoord>342</xCoord><yCoord>190</yCoord></edgeMap>
    <edgeMap><xCoord>343</xCoord><yCoord>190</yCoord></edgeMap>
    <edgeMap><xCoord>344</xCoord><yCoord>190</yCoord></edgeMap>
    <edgeMap><xCoord>345</xCoord><yCoord>190</yCoord></edgeMap>
    <edgeMap><xCoord>346</xCoord><yCoord>191</yCoord></edgeMap>
    <edgeMap><xCoord>347</xCoord><yCoord>192</yCoord></edgeMap>
    <edgeMap><xCoord>348</xCoord><yCoord>193</yCoord></edgeMap>
    <edgeMap><xCoord>348</xCoord><yCoord>194</yCoord></edgeMap>
    <edgeMap><xCoord>349</xCoord><yCoord>195</yCoord></edgeMap>
    <edgeMap><xCoord>349</xCoord><yCoord>196</yCoord></edgeMap>
    <edgeMap><xCoord>349</xCoord><yCoord>197</yCoord></edgeMap>
    <edgeMap><xCoord>349</xCoord><yCoord>198</yCoord></edgeMap>
    <edgeMap><xCoord>348</xCoord><yCoord>199</yCoord></edgeMap>
    <edgeMap><xCoord>348</xCoord><yCoord>200</yCoord></edgeMap>
    <edgeMap><xCoord>348</xCoord><yCoord>201</yCoord></edgeMap>
    <edgeMap><xCoord>348</xCoord><yCoord>202</yCoord></edgeMap>
    <edgeMap><xCoord>349</xCoord><yCoord>202</yCoord></edgeMap>
    <edgeMap><xCoord>350</xCoord><yCoord>203</yCoord></edgeMap>
    <edgeMap><xCoord>351</xCoord><yCoord>203</yCoord></edgeMap>
    <edgeMap><xCoord>352</xCoord><yCoord>203</yCoord></edgeMap>
    <edgeMap><xCoord>353</xCoord><yCoord>203</yCoord></edgeMap>
    <edgeMap><xCoord>354</xCoord><yCoord>203</yCoord></edgeMap>
   </roi>
   <roi>
    <imageZposition>-62.5</imageZposition>
    <imageSOP_UID>1.3.6.1.4.1.14519.5.2.1.6279.6001.871585334438560457955868519818</imageSOP_UID>
    <inclusion>TRUE</inclusion>
    <edgeMap><xCoord>348</xCoord><yCoord>209</yCoord></edgeMap>
    <edgeMap><xCoord>349</xCoord><yCoord>208</yCoord></edgeMap>
    <edgeMap><xCoord>349</xCoord><yCoord>207</yCoord></edgeMap>
    <edgeMap><xCoord>349</xCoord><yCoord>206</yCoord></edgeMap>
    <edgeMap><xCoord>350</xCoord><yCoord>205</yCoord></edgeMap>
    <edgeMap><xCoord>351</xCoord><yCoord>204</yCoord></edgeMap>
    <edgeMap><xCoord>352</xCoord><yCoord>204</yCoord></edgeMap>
    <edgeMap><xCoord>353</xCoord><yCoord>203</yCoord></edgeMap>
    <edgeMap><xCoord>354</xCoord><yCoord>203</yCoord></edgeMap>
    <edgeMap><xCoord>355</xCoord><yCoord>203</yCoord></edgeMap>
    <edgeMap><xCoord>356</xCoord><yCoord>202</yCoord></edgeMap>
    <edgeMap><xCoord>356</xCoord><yCoord>201</yCoord></edgeMap>
    <edgeMap><xCoord>356</xCoord><yCoord>200</yCoord></edgeMap>
    <edgeMap><xCoord>355</xCoord><yCoord>199</yCoord></edgeMap>
    <edgeMap><xCoord>355</xCoord><yCoord>198</yCoord></edgeMap>
    <edgeMap><xCoord>355</xCoord><yCoord>197</yCoord></edgeMap>
    <edgeMap><xCoord>354</xCoord><yCoord>196</yCoord></edgeMap>
    <edgeMap><xCoord>354</xCoord><yCoord>195</yCoord></edgeMap>
    <edgeMap><xCoord>354</xCoord><yCoord>194</yCoord></edgeMap>
    <edgeMap><xCoord>354</xCoord><yCoord>193</yCoord></edgeMap>
    <edgeMap><xCoord>354</xCoord><yCoord>192</yCoord></edgeMap>
    <edgeMap><xCoord>355</xCoord><yCoord>191</yCoord></edgeMap>
    <edgeMap><xCoord>356</xCoord><yCoord>190</yCoord></edgeMap>
    <edgeMap><xCoord>357</xCoord><yCoord>191</yCoord></edgeMap>
    <edgeMap><xCoord>358</xCoord><yCoord>191</yCoord></edgeMap>
    <edgeMap><xCoord>359</xCoord><yCoord>192</yCoord></edgeMap>
    <edgeMap><xCoord>358</xCoord><yCoord>191</yCoord></edgeMap>
    <edgeMap><xCoord>357</xCoord><yCoord>190</yCoord></edgeMap>
    <edgeMap><xCoord>356</xCoord><yCoord>190</yCoord></edgeMap>
    <edgeMap><xCoord>355</xCoord><yCoord>189</yCoord></edgeMap>
    <edgeMap><xCoord>354</xCoord><yCoord>188</yCoord></edgeMap>
    <edgeMap><xCoord>353</xCoord><yCoord>189</yCoord></edgeMap>
    <edgeMap><xCoord>352</xCoord><yCoord>190</yCoord></edgeMap>
    <edgeMap><xCoord>351</xCoord><yCoord>191</yCoord></edgeMap>
    <edgeMap><xCoord>350</xCoord><yCoord>191</yCoord></edgeMap>
    <edgeMap><xCoord>349</xCoord><yCoord>192</yCoord></edgeMap>
    <edgeMap><xCoord>348</xCoord><yCoord>192</yCoord></edgeMap>
    <edgeMap><xCoord>347</xCoord><yCoord>192</yCoord></edgeMap>
    <edgeMap><xCoord>346</xCoord><yCoord>193</yCoord></edgeMap>
    <edgeMap><xCoord>347</xCoord><yCoord>194</yCoord></edgeMap>
    <edgeMap><xCoord>348</xCoord><yCoord>195</yCoord></edgeMap>
    <edgeMap><xCoord>348</xCoord><yCoord>196</yCoord></edgeMap>
    <edgeMap><xCoord>348</xCoord><yCoord>197</yCoord></edgeMap>
    <edgeMap><xCoord>348</xCoord><yCoord>198</yCoord></edgeMap>
    <edgeMap><xCoord>348</xCoord><yCoord>199</yCoord></edgeMap>
    <edgeMap><xCoord>348</xCoord><yCoord>200</yCoord></edgeMap>
    <edgeMap><xCoord>348</xCoord><yCoord>201</yCoord></edgeMap>
    <edgeMap><xCoord>348</xCoord><yCoord>202</yCoord></edgeMap>
    <edgeMap><xCoord>349</xCoord><yCoord>203</yCoord></edgeMap>
    <edgeMap><xCoord>349</xCoord><yCoord>204</yCoord></edgeMap>
    <edgeMap><xCoord>349</xCoord><yCoord>205</yCoord></edgeMap>
    <edgeMap><xCoord>349</xCoord><yCoord>206</yCoord></edgeMap>
    <edgeMap><xCoord>348</xCoord><yCoord>207</yCoord></edgeMap>
    <edgeMap><xCoord>348</xCoord><yCoord>208</yCoord></edgeMap>
    <edgeMap><xCoord>348</xCoord><yCoord>209</yCoord></edgeMap>
   </roi>
   <roi>
    <imageZposition>-65.5</imageZposition>
    <imageSOP_UID>1.3.6.1.4.1.14519.5.2.1.6279.6001.635238554315916657195566636513</imageSOP_UID>
    <inclusion>TRUE</inclusion>
    <edgeMap><xCoord>347</xCoord><yCoord>211</yCoord></edgeMap>
    <edgeMap><xCoord>348</xCoord><yCoord>210</yCoord></edgeMap>
    <edgeMap><xCoord>349</xCoord><yCoord>210</yCoord></edgeMap>
    <edgeMap><xCoord>350</xCoord><yCoord>210</yCoord></edgeMap>
    <edgeMap><xCoord>351</xCoord><yCoord>210</yCoord></edgeMap>
    <edgeMap><xCoord>351</xCoord><yCoord>209</yCoord></edgeMap>
    <edgeMap><xCoord>352</xCoord><yCoord>208</yCoord></edgeMap>
    <edgeMap><xCoord>352</xCoord><yCoord>207</yCoord></edgeMap>
    <edgeMap><xCoord>351</xCoord><yCoord>206</yCoord></edgeMap>
    <edgeMap><xCoord>352</xCoord><yCoord>205</yCoord></edgeMap>
    <edgeMap><xCoord>353</xCoord><yCoord>204</yCoord></edgeMap>
    <edgeMap><xCoord>354</xCoord><yCoord>203</yCoord></edgeMap>
    <edgeMap><xCoord>355</xCoord><yCoord>203</yCoord></edgeMap>
    <edgeMap><xCoord>356</xCoord><yCoord>202</yCoord></edgeMap>
    <edgeMap><xCoord>356</xCoord><yCoord>201</yCoord></edgeMap>
    <edgeMap><xCoord>355</xCoord><yCoord>200</yCoord></edgeMap>
    <edgeMap><xCoord>355</xCoord><yCoord>199</yCoord></edgeMap>
    <edgeMap><xCoord>355</xCoord><yCoord>198</yCoord></edgeMap>
    <edgeMap><xCoord>355</xCoord><yCoord>197</yCoord></edgeMap>
    <edgeMap><xCoord>354</xCoord><yCoord>196</yCoord></edgeMap>
    <edgeMap><xCoord>354</xCoord><yCoord>195</yCoord></edgeMap>
    <edgeMap><xCoord>354</xCoord><yCoord>194</yCoord></edgeMap>
    <edgeMap><xCoord>354</xCoord><yCoord>193</yCoord></edgeMap>
    <edgeMap><xCoord>355</xCoord><yCoord>192</yCoord></edgeMap>
    <edgeMap><xCoord>356</xCoord><yCoord>192</yCoord></edgeMap>
    <edgeMap><xCoord>357</xCoord><yCoord>191</yCoord></edgeMap>
    <edgeMap><xCoord>358</xCoord><yCoord>191</yCoord></edgeMap>
    <edgeMap><xCoord>358</xCoord><yCoord>190</yCoord></edgeMap>
    <edgeMap><xCoord>358</xCoord><yCoord>189</yCoord></edgeMap>
    <edgeMap><xCoord>359</xCoord><yCoord>188</yCoord></edgeMap>
    <edgeMap><xCoord>360</xCoord><yCoord>187</yCoord></edgeMap>
    <edgeMap><xCoord>360</xCoord><yCoord>186</yCoord></edgeMap>
    <edgeMap><xCoord>359</xCoord><yCoord>185</yCoord></edgeMap>
    <edgeMap><xCoord>358</xCoord><yCoord>186</yCoord></edgeMap>
    <edgeMap><xCoord>357</xCoord><yCoord>187</yCoord></edgeMap>
    <edgeMap><xCoord>356</xCoord><yCoord>188</yCoord></edgeMap>
    <edgeMap><xCoord>355</xCoord><yCoord>189</yCoord></edgeMap>
    <edgeMap><xCoord>354</xCoord><yCoord>190</yCoord></edgeMap>
    <edgeMap><xCoord>354</xCoord><yCoord>191</yCoord></edgeMap>
    <edgeMap><xCoord>353</xCoord><yCoord>192</yCoord></edgeMap>
    <edgeMap><xCoord>352</xCoord><yCoord>193</yCoord></edgeMap>
    <edgeMap><xCoord>351</xCoord><yCoord>194</yCoord></edgeMap>
    <edgeMap><xCoord>350</xCoord><yCoord>193</yCoord></edgeMap>
    <edgeMap><xCoord>349</xCoord><yCoord>194</yCoord></edgeMap>
    <edgeMap><xCoord>349</xCoord><yCoord>195</yCoord></edgeMap>
    <edgeMap><xCoord>349</xCoord><yCoord>196</yCoord></edgeMap>
    <edgeMap><xCoord>349</xCoord><yCoord>197</yCoord></edgeMap>
    <edgeMap><xCoord>348</xCoord><yCoord>198</yCoord></edgeMap>
    <edgeMap><xCoord>348</xCoord><yCoord>199</yCoord></edgeMap>
    <edgeMap><xCoord>348</xCoord><yCoord>200</yCoord></edgeMap>
    <edgeMap><xCoord>349</xCoord><yCoord>201</yCoord></edgeMap>
    <edgeMap><xCoord>349</xCoord><yCoord>202</yCoord></edgeMap>
    <edgeMap><xCoord>350</xCoord><yCoord>203</yCoord></edgeMap>
    <edgeMap><xCoord>350</xCoord><yCoord>204</yCoord></edgeMap>
    <edgeMap><xCoord>350</xCoord><yCoord>205</yCoord></edgeMap>
    <edgeMap><xCoord>350</xCoord><yCoord>206</yCoord></edgeMap>
    <edgeMap><xCoord>349</xCoord><yCoord>207</yCoord></edgeMap>
    <edgeMap><xCoord>349</xCoord><yCoord>208</yCoord></edgeMap>
    <edgeMap><xCoord>348</xCoord><yCoord>209</yCoord></edgeMap>
    <edgeMap><xCoord>347</xCoord><yCoord>210</yCoord></edgeMap>
    <edgeMap><xCoord>346</xCoord><yCoord>211</yCoord></edgeMap>
    <edgeMap><xCoord>347</xCoord><yCoord>211</yCoord></edgeMap>
   </roi>
   <roi>
    <imageZposition>-68.5</imageZposition>
    <imageSOP_UID>1.3.6.1.4.1.14519.5.2.1.6279.6001.151243912338447641769153411528</imageSOP_UID>
    <inclusion>TRUE</inclusion>
    <edgeMap><xCoord>351</xCoord><yCoord>203</yCoord></edgeMap>
    <edgeMap><xCoord>352</xCoord><yCoord>202</yCoord></edgeMap>
    <edgeMap><xCoord>353</xCoord><yCoord>201</yCoord></edgeMap>
    <edgeMap><xCoord>353</xCoord><yCoord>200</yCoord></edgeMap>
    <edgeMap><xCoord>353</xCoord><yCoord>199</yCoord></edgeMap>
    <edgeMap><xCoord>353</xCoord><yCoord>198</yCoord></edgeMap>
    <edgeMap><xCoord>353</xCoord><yCoord>197</yCoord></edgeMap>
    <edgeMap><xCoord>352</xCoord><yCoord>196</yCoord></edgeMap>
    <edgeMap><xCoord>351</xCoord><yCoord>196</yCoord></edgeMap>
    <edgeMap><xCoord>351</xCoord><yCoord>197</yCoord></edgeMap>
    <edgeMap><xCoord>350</xCoord><yCoord>198</yCoord></edgeMap>
    <edgeMap><xCoord>349</xCoord><yCoord>199</yCoord></edgeMap>
    <edgeMap><xCoord>349</xCoord><yCoord>200</yCoord></edgeMap>
    <edgeMap><xCoord>350</xCoord><yCoord>201</yCoord></edgeMap>
    <edgeMap><xCoord>350</xCoord><yCoord>202</yCoord></edgeMap>
    <edgeMap><xCoord>351</xCoord><yCoord>203</yCoord></edgeMap>
   </roi>
  </unblindedReadNodule>
  <unblindedReadNodule>
   <noduleID>16938</noduleID>
   <characteristics>
    <subtlety>4</subtlety>
    <internalStructure>1</internalStructure>
    <calcification>6</calcification>
    <sphericity>5</sphericity>
    <margin>4</margin>
    <lobulation>1</lobulation>
    <spiculation>1</spiculation>
    <texture>5</texture>
    <malignancy>3</malignancy>
   </characteristics>
   <roi>
    <imageZposition>-62.5</imageZposition>
    <imageSOP_UID>1.3.6.1.4.1.14519.5.2.1.6279.6001.871585334438560457955868519818</imageSOP_UID>
    <inclusion>TRUE</inclusion>
    <edgeMap><xCoord>325</xCoord><yCoord>201</yCoord></edgeMap>
    <edgeMap><xCoord>326</xCoord><yCoord>200</yCoord></edgeMap>
    <edgeMap><xCoord>327</xCoord><yCoord>200</yCoord></edgeMap>
    <edgeMap><xCoord>328</xCoord><yCoord>199</yCoord></edgeMap>
    <edgeMap><xCoord>328</xCoord><yCoord>198</yCoord></edgeMap>
    <edgeMap><xCoord>328</xCoord><yCoord>197</yCoord></edgeMap>
    <edgeMap><xCoord>328</xCoord><yCoord>196</yCoord></edgeMap>
    <edgeMap><xCoord>328</xCoord><yCoord>195</yCoord></edgeMap>
    <edgeMap><xCoord>328</xCoord><yCoord>194</yCoord></edgeMap>
    <edgeMap><xCoord>327</xCoord><yCoord>193</yCoord></edgeMap>
    <edgeMap><xCoord>326</xCoord><yCoord>193</yCoord></edgeMap>
    <edgeMap><xCoord>325</xCoord><yCoord>193</yCoord></edgeMap>
    <edgeMap><xCoord>324</xCoord><yCoord>192</yCoord></edgeMap>
    <edgeMap><xCoord>323</xCoord><yCoord>193</yCoord></edgeMap>
    <edgeMap><xCoord>322</xCoord><yCoord>193</yCoord></edgeMap>
    <edgeMap><xCoord>321</xCoord><yCoord>194</yCoord></edgeMap>
    <edgeMap><xCoord>320</xCoord><yCoord>195</yCoord></edgeMap>
    <edgeMap><xCoord>320</xCoord><yCoord>196</yCoord></edgeMap>
    <edgeMap><xCoord>320</xCoord><yCoord>197</yCoord></edgeMap>
    <edgeMap><xCoord>320</xCoord><yCoord>198</yCoord></edgeMap>
    <edgeMap><xCoord>321</xCoord><yCoord>199</yCoord></edgeMap>
    <edgeMap><xCoord>322</xCoord><yCoord>200</yCoord></edgeMap>
    <edgeMap><xCoord>323</xCoord><yCoord>201</yCoord></edgeMap>
    <edgeMap><xCoord>324</xCoord><yCoord>201</yCoord></edgeMap>
    <edgeMap><xCoord>325</xCoord><yCoord>201</yCoord></edgeMap>
   </roi>
   <roi>
    <imageZposition>-65.5</imageZposition>
    <imageSOP_UID>1.3.6.1.4.1.14519.5.2.1.6279.6001.635238554315916657195566636513</imageSOP_UID>
    <inclusion>TRUE</inclusion>
    <edgeMap><xCoord>326</xCoord><yCoord>201</yCoord></edgeMap>
    <edgeMap><xCoord>327</xCoord><yCoord>200</yCoord></edgeMap>
    <edgeMap><xCoord>328</xCoord><yCoord>199</yCoord></edgeMap>
    <edgeMap><xCoord>328</xCoord><yCoord>198</yCoord></edgeMap>
    <edgeMap><xCoord>328</xCoord><yCoord>197</yCoord></edgeMap>
    <edgeMap><xCoord>328</xCoord><yCoord>196</yCoord></edgeMap>
    <edgeMap><xCoord>328</xCoord><yCoord>195</yCoord></edgeMap>
    <edgeMap><xCoord>328</xCoord><yCoord>194</yCoord></edgeMap>
    <edgeMap><xCoord>327</xCoord><yCoord>193</yCoord></edgeMap>
    <edgeMap><xCoord>326</xCoord><yCoord>193</yCoord></edgeMap>
    <edgeMap><xCoord>325</xCoord><yCoord>192</yCoord></edgeMap>
    <edgeMap><xCoord>324</xCoord><yCoord>192</yCoord></edgeMap>
    <edgeMap><xCoord>323</xCoord><yCoord>192</yCoord></edgeMap>
    <edgeMap><xCoord>322</xCoord><yCoord>193</yCoord></edgeMap>
    <edgeMap><xCoord>321</xCoord><yCoord>193</yCoord></edgeMap>
    <edgeMap><xCoord>320</xCoord><yCoord>193</yCoord></edgeMap>
    <edgeMap><xCoord>319</xCoord><yCoord>194</yCoord></edgeMap>
    <edgeMap><xCoord>319</xCoord><yCoord>195</yCoord></edgeMap>
    <edgeMap><xCoord>318</xCoord><yCoord>196</yCoord></edgeMap>
    <edgeMap><xCoord>318</xCoord><yCoord>197</yCoord></edgeMap>
    <edgeMap><xCoord>318</xCoord><yCoord>198</yCoord></edgeMap>
    <edgeMap><xCoord>319</xCoord><yCoord>199</yCoord></edgeMap>
    <edgeMap><xCoord>320</xCoord><yCoord>200</yCoord></edgeMap>
    <edgeMap><xCoord>321</xCoord><yCoord>201</yCoord></edgeMap>
    <edgeMap><xCoord>322</xCoord><yCoord>201</yCoord></edgeMap>
    <edgeMap><xCoord>323</xCoord><yCoord>201</yCoord></edgeMap>
    <edgeMap><xCoord>324</xCoord><yCoord>201</yCoord></edgeMap>
    <edgeMap><xCoord>325</xCoord><yCoord>201</yCoord></edgeMap>
    <edgeMap><xCoord>326</xCoord><yCoord>201</yCoord></edgeMap>
   </roi>
   <roi>
    <imageZposition>-68.5</imageZposition>
    <imageSOP_UID>1.3.6.1.4.1.14519.5.2.1.6279.6001.151243912338447641769153411528</imageSOP_UID>
    <inclusion>TRUE</inclusion>
    <edgeMap><xCoord>323</xCoord><yCoord>198</yCoord></edgeMap>
   </roi>
  </unblindedReadNodule>
  <unblindedReadNodule>
   <noduleID>16937</noduleID>
   <roi>
    <imageZposition>-68.5</imageZposition>
    <imageSOP_UID>1.3.6.1.4.1.14519.5.2.1.6279.6001.151243912338447641769153411528</imageSOP_UID>
    <inclusion>TRUE</inclusion>
    <edgeMap><xCoord>358</xCoord><yCoord>190</yCoord></edgeMap>
   </roi>
  </unblindedReadNodule>
  <unblindedReadNodule>
   <noduleID>16979</noduleID>
   <roi>
    <imageZposition>-71.5</imageZposition>
    <imageSOP_UID>1.3.6.1.4.1.14519.5.2.1.6279.6001.245945221298995616622851195121</imageSOP_UID>
    <inclusion>TRUE</inclusion>
    <edgeMap><xCoord>149</xCoord><yCoord>168</yCoord></edgeMap>
   </roi>
  </unblindedReadNodule>
  <unblindedReadNodule>
   <noduleID>17005</noduleID>
   <roi>
    <imageZposition>-71.5</imageZposition>
    <imageSOP_UID>1.3.6.1.4.1.14519.5.2.1.6279.6001.245945221298995616622851195121</imageSOP_UID>
    <inclusion>TRUE</inclusion>
    <edgeMap><xCoord>333</xCoord><yCoord>199</yCoord></edgeMap>
   </roi>
  </unblindedReadNodule>
  <unblindedReadNodule>
   <noduleID>17010</noduleID>
   <roi>
    <imageZposition>-80.5</imageZposition>
    <imageSOP_UID>1.3.6.1.4.1.14519.5.2.1.6279.6001.474200630123253543579881314926</imageSOP_UID>
    <inclusion>TRUE</inclusion>
    <edgeMap><xCoord>368</xCoord><yCoord>273</yCoord></edgeMap>
   </roi>
  </unblindedReadNodule>
  <unblindedReadNodule>
   <noduleID>16950</noduleID>
   <roi>
    <imageZposition>-89.5</imageZposition>
    <imageSOP_UID>1.3.6.1.4.1.14519.5.2.1.6279.6001.142051881064460703146932241448</imageSOP_UID>
    <inclusion>TRUE</inclusion>
    <edgeMap><xCoord>305</xCoord><yCoord>360</yCoord></edgeMap>
   </roi>
  </unblindedReadNodule>
  <unblindedReadNodule>
   <noduleID>16948</noduleID>
   <roi>
    <imageZposition>-92.5</imageZposition>
    <imageSOP_UID>1.3.6.1.4.1.14519.5.2.1.6279.6001.245247542358840826400984977375</imageSOP_UID>
    <inclusion>TRUE</inclusion>
    <edgeMap><xCoord>329</xCoord><yCoord>361</yCoord></edgeMap>
   </roi>
  </unblindedReadNodule>
  <unblindedReadNodule>
   <noduleID>16946</noduleID>
   <roi>
    <imageZposition>-95.5</imageZposition>
    <imageSOP_UID>1.3.6.1.4.1.14519.5.2.1.6279.6001.440670580453269475032223554490</imageSOP_UID>
    <inclusion>TRUE</inclusion>
    <edgeMap><xCoord>319</xCoord><yCoord>350</yCoord></edgeMap>
   </roi>
  </unblindedReadNodule>
  <unblindedReadNodule>
   <noduleID>16952</noduleID>
   <characteristics>
    <subtlety>4</subtlety>
    <internalStructure>4</internalStructure>
    <calcification>6</calcification>
    <sphericity>2</sphericity>
    <margin>3</margin>
    <lobulation>3</lobulation>
    <spiculation>4</spiculation>
    <texture>3</texture>
    <malignancy>3</malignancy>
   </characteristics>
   <roi>
    <imageZposition>-92.5</imageZposition>
    <imageSOP_UID>1.3.6.1.4.1.14519.5.2.1.6279.6001.245247542358840826400984977375</imageSOP_UID>
    <inclusion>TRUE</inclusion>
    <edgeMap><xCoord>364</xCoord><yCoord>325</yCoord></edgeMap>
    <edgeMap><xCoord>365</xCoord><yCoord>324</yCoord></edgeMap>
    <edgeMap><xCoord>366</xCoord><yCoord>323</yCoord></edgeMap>
    <edgeMap><xCoord>367</xCoord><yCoord>322</yCoord></edgeMap>
    <edgeMap><xCoord>368</xCoord><yCoord>321</yCoord></edgeMap>
    <edgeMap><xCoord>368</xCoord><yCoord>320</yCoord></edgeMap>
    <edgeMap><xCoord>369</xCoord><yCoord>319</yCoord></edgeMap>
    <edgeMap><xCoord>369</xCoord><yCoord>318</yCoord></edgeMap>
    <edgeMap><xCoord>369</xCoord><yCoord>317</yCoord></edgeMap>
    <edgeMap><xCoord>369</xCoord><yCoord>316</yCoord></edgeMap>
    <edgeMap><xCoord>369</xCoord><yCoord>315</yCoord></edgeMap>
    <edgeMap><xCoord>368</xCoord><yCoord>314</yCoord></edgeMap>
    <edgeMap><xCoord>367</xCoord><yCoord>313</yCoord></edgeMap>
    <edgeMap><xCoord>366</xCoord><yCoord>313</yCoord></edgeMap>
    <edgeMap><xCoord>365</xCoord><yCoord>313</yCoord></edgeMap>
    <edgeMap><xCoord>364</xCoord><yCoord>313</yCoord></edgeMap>
    <edgeMap><xCoord>363</xCoord><yCoord>313</yCoord></edgeMap>
    <edgeMap><xCoord>362</xCoord><yCoord>313</yCoord></edgeMap>
    <edgeMap><xCoord>361</xCoord><yCoord>313</yCoord></edgeMap>
    <edgeMap><xCoord>360</xCoord><yCoord>313</yCoord></edgeMap>
    <edgeMap><xCoord>359</xCoord><yCoord>314</yCoord></edgeMap>
    <edgeMap><xCoord>359</xCoord><yCoord>315</yCoord></edgeMap>
    <edgeMap><xCoord>359</xCoord><yCoord>316</yCoord></edgeMap>
    <edgeMap><xCoord>360</xCoord><yCoord>317</yCoord></edgeMap>
    <edgeMap><xCoord>360</xCoord><yCoord>318</yCoord></edgeMap>
    <edgeMap><xCoord>361</xCoord><yCoord>319</yCoord></edgeMap>
    <edgeMap><xCoord>362</xCoord><yCoord>320</yCoord></edgeMap>
    <edgeMap><xCoord>362</xCoord><yCoord>321</yCoord></edgeMap>
    <edgeMap><xCoord>363</xCoord><yCoord>322</yCoord></edgeMap>
    <edgeMap><xCoord>363</xCoord><yCoord>323</yCoord></edgeMap>
    <edgeMap><xCoord>363</xCoord><yCoord>324</yCoord></edgeMap>
    <edgeMap><xCoord>363</xCoord><yCoord>325</yCoord></edgeMap>
    <edgeMap><xCoord>364</xCoord><yCoord>325</yCoord></edgeMap>
   </roi>
   <roi>
    <imageZposition>-95.5</imageZposition>
    <imageSOP_UID>1.3.6.1.4.1.14519.5.2.1.6279.6001.440670580453269475032223554490</imageSOP_UID>
    <inclusion>TRUE</inclusion>
    <edgeMap><xCoord>364</xCoord><yCoord>328</yCoord></edgeMap>
    <edgeMap><xCoord>364</xCoord><yCoord>327</yCoord></edgeMap>
    <edgeMap><xCoord>365</xCoord><yCoord>326</yCoord></edgeMap>
    <edgeMap><xCoord>366</xCoord><yCoord>325</yCoord></edgeMap>
    <edgeMap><xCoord>367</xCoord><yCoord>324</yCoord></edgeMap>
    <edgeMap><xCoord>368</xCoord><yCoord>323</yCoord></edgeMap>
    <edgeMap><xCoord>369</xCoord><yCoord>322</yCoord></edgeMap>
    <edgeMap><xCoord>370</xCoord><yCoord>321</yCoord></edgeMap>
    <edgeMap><xCoord>370</xCoord><yCoord>320</yCoord></edgeMap>
    <edgeMap><xCoord>370</xCoord><yCoord>319</yCoord></edgeMap>
    <edgeMap><xCoord>370</xCoord><yCoord>318</yCoord></edgeMap>
    <edgeMap><xCoord>370</xCoord><yCoord>317</yCoord></edgeMap>
    <edgeMap><xCoord>370</xCoord><yCoord>316</yCoord></edgeMap>
    <edgeMap><xCoord>370</xCoord><yCoord>315</yCoord></edgeMap>
    <edgeMap><xCoord>370</xCoord><yCoord>314</yCoord></edgeMap>
    <edgeMap><xCoord>370</xCoord><yCoord>313</yCoord></edgeMap>
    <edgeMap><xCoord>369</xCoord><yCoord>313</yCoord></edgeMap>
    <edgeMap><xCoord>368</xCoord><yCoord>313</yCoord></edgeMap>
    <edgeMap><xCoord>367</xCoord><yCoord>313</yCoord></edgeMap>
    <edgeMap><xCoord>366</xCoord><yCoord>313</yCoord></edgeMap>
    <edgeMap><xCoord>365</xCoord><yCoord>313</yCoord></edgeMap>
    <edgeMap><xCoord>364</xCoord><yCoord>313</yCoord></edgeMap>
    <edgeMap><xCoord>363</xCoord><yCoord>313</yCoord></edgeMap>
    <edgeMap><xCoord>362</xCoord><yCoord>314</yCoord></edgeMap>
    <edgeMap><xCoord>361</xCoord><yCoord>315</yCoord></edgeMap>
    <edgeMap><xCoord>360</xCoord><yCoord>316</yCoord></edgeMap>
    <edgeMap><xCoord>360</xCoord><yCoord>317</yCoord></edgeMap>
    <edgeMap><xCoord>360</xCoord><yCoord>318</yCoord></edgeMap>
    <edgeMap><xCoord>360</xCoord><yCoord>319</yCoord></edgeMap>
    <edgeMap><xCoord>360</xCoord><yCoord>320</yCoord></edgeMap>
    <edgeMap><xCoord>360</xCoord><yCoord>321</yCoord></edgeMap>
    <edgeMap><xCoord>360</xCoord><yCoord>322</yCoord></edgeMap>
    <edgeMap><xCoord>361</xCoord><yCoord>323</yCoord></edgeMap>
    <edgeMap><xCoord>361</xCoord><yCoord>324</yCoord></edgeMap>
    <edgeMap><xCoord>361</xCoord><yCoord>325</yCoord></edgeMap>
    <edgeMap><xCoord>361</xCoord><yCoord>326</yCoord></edgeMap>
    <edgeMap><xCoord>361</xCoord><yCoord>327</yCoord></edgeMap>
    <edgeMap><xCoord>362</xCoord><yCoord>328</yCoord></edgeMap>
    <edgeMap><xCoord>363</xCoord><yCoord>328</yCoord></edgeMap>
    <edgeMap><xCoord>364</xCoord><yCoord>328</yCoord></edgeMap>
   </roi>
   <roi>
    <imageZposition>-98.5</imageZposition>
    <imageSOP_UID>1.3.6.1.4.1.14519.5.2.1.6279.6001.842654085644462048284508588886</imageSOP_UID>
    <inclusion>TRUE</inclusion>
    <edgeMap><xCoord>368</xCoord><yCoord>324</yCoord></edgeMap>
    <edgeMap><xCoord>369</xCoord><yCoord>323</yCoord></edgeMap>
    <edgeMap><xCoord>370</xCoord><yCoord>322</yCoord></edgeMap>
    <edgeMap><xCoord>371</xCoord><yCoord>321</yCoord></edgeMap>
    <edgeMap><xCoord>371</xCoord><yCoord>320</yCoord></edgeMap>
    <edgeMap><xCoord>371</xCoord><yCoord>319</yCoord></edgeMap>
    <edgeMap><xCoord>371</xCoord><yCoord>318</yCoord></edgeMap>
    <edgeMap><xCoord>371</xCoord><yCoord>317</yCoord></edgeMap>
    <edgeMap><xCoord>371</xCoord><yCoord>316</yCoord></edgeMap>
    <edgeMap><xCoord>370</xCoord><yCoord>315</yCoord></edgeMap>
    <edgeMap><xCoord>369</xCoord><yCoord>314</yCoord></edgeMap>
    <edgeMap><xCoord>368</xCoord><yCoord>314</yCoord></edgeMap>
    <edgeMap><xCoord>367</xCoord><yCoord>313</yCoord></edgeMap>
    <edgeMap><xCoord>366</xCoord><yCoord>313</yCoord></edgeMap>
    <edgeMap><xCoord>365</xCoord><yCoord>313</yCoord></edgeMap>
    <edgeMap><xCoord>364</xCoord><yCoord>313</yCoord></edgeMap>
    <edgeMap><xCoord>363</xCoord><yCoord>313</yCoord></edgeMap>
    <edgeMap><xCoord>362</xCoord><yCoord>314</yCoord></edgeMap>
    <edgeMap><xCoord>361</xCoord><yCoord>315</yCoord></edgeMap>
    <edgeMap><xCoord>360</xCoord><yCoord>316</yCoord></edgeMap>
    <edgeMap><xCoord>360</xCoord><yCoord>317</yCoord></edgeMap>
    <edgeMap><xCoord>360</xCoord><yCoord>318</yCoord></edgeMap>
    <edgeMap><xCoord>360</xCoord><yCoord>319</yCoord></edgeMap>
    <edgeMap><xCoord>360</xCoord><yCoord>320</yCoord></edgeMap>
    <edgeMap><xCoord>360</xCoord><yCoord>321</yCoord></edgeMap>
    <edgeMap><xCoord>361</xCoord><yCoord>322</yCoord></edgeMap>
    <edgeMap><xCoord>362</xCoord><yCoord>323</yCoord></edgeMap>
    <edgeMap><xCoord>363</xCoord><yCoord>324</yCoord></edgeMap>
    <edgeMap><xCoord>364</xCoord><yCoord>324</yCoord></edgeMap>
    <edgeMap><xCoord>365</xCoord><yCoord>324</yCoord></edgeMap>
    <edgeMap><xCoord>366</xCoord><yCoord>324</yCoord></edgeMap>
    <edgeMap><xCoord>367</xCoord><yCoord>324</yCoord></edgeMap>
    <edgeMap><xCoord>368</xCoord><yCoord>324</yCoord></edgeMap>
   </roi>
  </unblindedReadNodule>
  <unblindedReadNodule>
   <noduleID>17013</noduleID>
   <roi>
    <imageZposition>-95.5</imageZposition>
    <imageSOP_UID>1.3.6.1.4.1.14519.5.2.1.6279.6001.440670580453269475032223554490</imageSOP_UID>
    <inclusion>TRUE</inclusion>
    <edgeMap><xCoord>371</xCoord><yCoord>277</yCoord></edgeMap>
   </roi>
  </unblindedReadNodule>
  <unblindedReadNodule>
   <noduleID>17008</noduleID>
   <roi>
    <imageZposition>-122.5</imageZposition>
    <imageSOP_UID>1.3.6.1.4.1.14519.5.2.1.6279.6001.210133161940093006520530728743</imageSOP_UID>
    <inclusion>TRUE</inclusion>
    <edgeMap><xCoord>396</xCoord><yCoord>203</yCoord></edgeMap>
   </roi>
  </unblindedReadNodule>
  <unblindedReadNodule>
   <noduleID>17014</noduleID>
   <roi>
    <imageZposition>-128.5</imageZposition>
    <imageSOP_UID>1.3.6.1.4.1.14519.5.2.1.6279.6001.378753787917719610041533524360</imageSOP_UID>
    <inclusion>TRUE</inclusion>
    <edgeMap><xCoord>373</xCoord><yCoord>292</yCoord></edgeMap>
   </roi>
  </unblindedReadNodule>
  <unblindedReadNodule>
   <noduleID>16975</noduleID>
   <characteristics>
    <subtlety>4</subtlety>
    <internalStructure>1</internalStructure>
    <calcification>6</calcification>
    <sphericity>3</sphericity>
    <margin>4</margin>
    <lobulation>1</lobulation>
    <spiculation>1</spiculation>
    <texture>5</texture>
    <malignancy>3</malignancy>
   </characteristics>
   <roi>
    <imageZposition>-134.5</imageZposition>
    <imageSOP_UID>1.3.6.1.4.1.14519.5.2.1.6279.6001.710249211038006817853667198437</imageSOP_UID>
    <inclusion>TRUE</inclusion>
    <edgeMap><xCoord>184</xCoord><yCoord>331</yCoord></edgeMap>
    <edgeMap><xCoord>184</xCoord><yCoord>330</yCoord></edgeMap>
    <edgeMap><xCoord>185</xCoord><yCoord>329</yCoord></edgeMap>
    <edgeMap><xCoord>185</xCoord><yCoord>328</yCoord></edgeMap>
    <edgeMap><xCoord>185</xCoord><yCoord>327</yCoord></edgeMap>
    <edgeMap><xCoord>186</xCoord><yCoord>326</yCoord></edgeMap>
    <edgeMap><xCoord>186</xCoord><yCoord>325</yCoord></edgeMap>
    <edgeMap><xCoord>186</xCoord><yCoord>324</yCoord></edgeMap>
    <edgeMap><xCoord>186</xCoord><yCoord>323</yCoord></edgeMap>
    <edgeMap><xCoord>187</xCoord><yCoord>322</yCoord></edgeMap>
    <edgeMap><xCoord>187</xCoord><yCoord>321</yCoord></edgeMap>
    <edgeMap><xCoord>186</xCoord><yCoord>321</yCoord></edgeMap>
    <edgeMap><xCoord>185</xCoord><yCoord>321</yCoord></edgeMap>
    <edgeMap><xCoord>184</xCoord><yCoord>320</yCoord></edgeMap>
    <edgeMap><xCoord>183</xCoord><yCoord>320</yCoord></edgeMap>
    <edgeMap><xCoord>182</xCoord><yCoord>320</yCoord></edgeMap>
    <edgeMap><xCoord>181</xCoord><yCoord>320</yCoord></edgeMap>
    <edgeMap><xCoord>180</xCoord><yCoord>321</yCoord></edgeMap>
    <edgeMap><xCoord>179</xCoord><yCoord>322</yCoord></edgeMap>
    <edgeMap><xCoord>179</xCoord><yCoord>323</yCoord></edgeMap>
    <edgeMap><xCoord>178</xCoord><yCoord>324</yCoord></edgeMap>
    <edgeMap><xCoord>178</xCoord><yCoord>325</yCoord></edgeMap>
    <edgeMap><xCoord>177</xCoord><yCoord>326</yCoord></edgeMap>
    <edgeMap><xCoord>177</xCoord><yCoord>327</yCoord></edgeMap>
    <edgeMap><xCoord>177</xCoord><yCoord>328</yCoord></edgeMap>
    <edgeMap><xCoord>177</xCoord><yCoord>329</yCoord></edgeMap>
    <edgeMap><xCoord>177</xCoord><yCoord>330</yCoord></edgeMap>
    <edgeMap><xCoord>177</xCoord><yCoord>331</yCoord></edgeMap>
    <edgeMap><xCoord>178</xCoord><yCoord>331</yCoord></edgeMap>
    <edgeMap><xCoord>179</xCoord><yCoord>331</yCoord></edgeMap>
    <edgeMap><xCoord>180</xCoord><yCoord>331</yCoord></edgeMap>
    <edgeMap><xCoord>181</xCoord><yCoord>331</yCoord></edgeMap>
    <edgeMap><xCoord>182</xCoord><yCoord>331</yCoord></edgeMap>
    <edgeMap><xCoord>183</xCoord><yCoord>331</yCoord></edgeMap>
    <edgeMap><xCoord>184</xCoord><yCoord>331</yCoord></edgeMap>
   </roi>
   <roi>
    <imageZposition>-137.5</imageZposition>
    <imageSOP_UID>1.3.6.1.4.1.14519.5.2.1.6279.6001.237930278703777834424610457721</imageSOP_UID>
    <inclusion>TRUE</inclusion>
    <edgeMap><xCoord>181</xCoord><yCoord>332</yCoord></edgeMap>
    <edgeMap><xCoord>182</xCoord><yCoord>331</yCoord></edgeMap>
    <edgeMap><xCoord>183</xCoord><yCoord>330</yCoord></edgeMap>
    <edgeMap><xCoord>183</xCoord><yCoord>329</yCoord></edgeMap>
    <edgeMap><xCoord>183</xCoord><yCoord>328</yCoord></edgeMap>
    <edgeMap><xCoord>183</xCoord><yCoord>327</yCoord></edgeMap>
    <edgeMap><xCoord>183</xCoord><yCoord>326</yCoord></edgeMap>
    <edgeMap><xCoord>183</xCoord><yCoord>325</yCoord></edgeMap>
    <edgeMap><xCoord>183</xCoord><yCoord>324</yCoord></edgeMap>
    <edgeMap><xCoord>183</xCoord><yCoord>323</yCoord></edgeMap>
    <edgeMap><xCoord>182</xCoord><yCoord>323</yCoord></edgeMap>
    <edgeMap><xCoord>181</xCoord><yCoord>323</yCoord></edgeMap>
    <edgeMap><xCoord>180</xCoord><yCoord>323</yCoord></edgeMap>
    <edgeMap><xCoord>179</xCoord><yCoord>324</yCoord></edgeMap>
    <edgeMap><xCoord>179</xCoord><yCoord>325</yCoord></edgeMap>
    <edgeMap><xCoord>178</xCoord><yCoord>326</yCoord></edgeMap>
    <edgeMap><xCoord>177</xCoord><yCoord>327</yCoord></edgeMap>
    <edgeMap><xCoord>177</xCoord><yCoord>328</yCoord></edgeMap>
    <edgeMap><xCoord>177</xCoord><yCoord>329</yCoord></edgeMap>
    <edgeMap><xCoord>177</xCoord><yCoord>330</yCoord></edgeMap>
    <edgeMap><xCoord>177</xCoord><yCoord>331</yCoord></edgeMap>
    <edgeMap><xCoord>178</xCoord><yCoord>331</yCoord></edgeMap>
    <edgeMap><xCoord>179</xCoord><yCoord>332</yCoord></edgeMap>
    <edgeMap><xCoord>180</xCoord><yCoord>332</yCoord></edgeMap>
    <edgeMap><xCoord>181</xCoord><yCoord>332</yCoord></edgeMap>
   </roi>
  </unblindedReadNodule>
  <unblindedReadNodule>
   <noduleID>16999</noduleID>
   <roi>
    <imageZposition>-134.5</imageZposition>
    <imageSOP_UID>1.3.6.1.4.1.14519.5.2.1.6279.6001.710249211038006817853667198437</imageSOP_UID>
    <inclusion>TRUE</inclusion>
    <edgeMap><xCoord>161</xCoord><yCoord>200</yCoord></edgeMap>
   </roi>
  </unblindedReadNodule>
  <unblindedReadNodule>
   <noduleID>16961</noduleID>
   <roi>
    <imageZposition>-137.5</imageZposition>
    <imageSOP_UID>1.3.6.1.4.1.14519.5.2.1.6279.6001.237930278703777834424610457721</imageSOP_UID>
    <inclusion>TRUE</inclusion>
    <edgeMap><xCoord>327</xCoord><yCoord>338</yCoord></edgeMap>
   </roi>
  </unblindedReadNodule>
  <unblindedReadNodule>
   <noduleID>17028</noduleID>
   <roi>
    <imageZposition>-137.5</imageZposition>
    <imageSOP_UID>1.3.6.1.4.1.14519.5.2.1.6279.6001.237930278703777834424610457721</imageSOP_UID>
    <inclusion>TRUE</inclusion>
    <edgeMap><xCoord>344</xCoord><yCoord>336</yCoord></edgeMap>
   </roi>
  </unblindedReadNodule>
  <unblindedReadNodule>
   <noduleID>17024</noduleID>
   <roi>
    <imageZposition>-146.5</imageZposition>
    <imageSOP_UID>1.3.6.1.4.1.14519.5.2.1.6279.6001.284239842243251310642517483748</imageSOP_UID>
    <inclusion>TRUE</inclusion>
    <edgeMap><xCoord>276</xCoord><yCoord>344</yCoord></edgeMap>
   </roi>
  </unblindedReadNodule>
  <unblindedReadNodule>
   <noduleID>17025</noduleID>
   <roi>
    <imageZposition>-146.5</imageZposition>
    <imageSOP_UID>1.3.6.1.4.1.14519.5.2.1.6279.6001.284239842243251310642517483748</imageSOP_UID>
    <inclusion>TRUE</inclusion>
    <edgeMap><xCoord>354</xCoord><yCoord>352</yCoord></edgeMap>
   </roi>
  </unblindedReadNodule>
  <unblindedReadNodule>
   <noduleID>17040</noduleID>
   <roi>
    <imageZposition>-146.5</imageZposition>
    <imageSOP_UID>1.3.6.1.4.1.14519.5.2.1.6279.6001.284239842243251310642517483748</imageSOP_UID>
    <inclusion>TRUE</inclusion>
    <edgeMap><xCoord>289</xCoord><yCoord>333</yCoord></edgeMap>
   </roi>
  </unblindedReadNodule>
  <unblindedReadNodule>
   <noduleID>17026</noduleID>
   <roi>
    <imageZposition>-149.5</imageZposition>
    <imageSOP_UID>1.3.6.1.4.1.14519.5.2.1.6279.6001.145060893649236948148943408919</imageSOP_UID>
    <inclusion>TRUE</inclusion>
    <edgeMap><xCoord>377</xCoord><yCoord>348</yCoord></edgeMap>
   </roi>
  </unblindedReadNodule>
  <unblindedReadNodule>
   <noduleID>17037</noduleID>
   <roi>
    <imageZposition>-149.5</imageZposition>
    <imageSOP_UID>1.3.6.1.4.1.14519.5.2.1.6279.6001.145060893649236948148943408919</imageSOP_UID>
    <inclusion>TRUE</inclusion>
    <edgeMap><xCoord>354</xCoord><yCoord>326</yCoord></edgeMap>
   </roi>
  </unblindedReadNodule>
  <unblindedReadNodule>
   <noduleID>17039</noduleID>
   <roi>
    <imageZposition>-149.5</imageZposition>
    <imageSOP_UID>1.3.6.1.4.1.14519.5.2.1.6279.6001.145060893649236948148943408919</imageSOP_UID>
    <inclusion>TRUE</inclusion>
    <edgeMap><xCoord>384</xCoord><yCoord>322</yCoord></edgeMap>
   </roi>
  </unblindedReadNodule>
  <unblindedReadNodule>
   <noduleID>17033</noduleID>
   <roi>
    <imageZposition>-167.5</imageZposition>
    <imageSOP_UID>1.3.6.1.4.1.14519.5.2.1.6279.6001.121944967721987112460851499419</imageSOP_UID>
    <inclusion>TRUE</inclusion>
    <edgeMap><xCoord>426</xCoord><yCoord>246</yCoord></edgeMap>
   </roi>
  </unblindedReadNodule>
  <unblindedReadNodule>
   <noduleID>16972</noduleID>
   <characteristics>
    <subtlety>4</subtlety>
    <internalStructure>1</internalStructure>
    <calcification>6</calcification>
    <sphericity>4</sphericity>
    <margin>3</margin>
    <lobulation>2</lobulation>
    <spiculation>2</spiculation>
    <texture>5</texture>
    <malignancy>3</malignancy>
   </characteristics>
   <roi>
    <imageZposition>-170.5</imageZposition>
    <imageSOP_UID>1.3.6.1.4.1.14519.5.2.1.6279.6001.362919233323160463788859785105</imageSOP_UID>
    <inclusion>TRUE</inclusion>
    <edgeMap><xCoord>195</xCoord><yCoord>335</yCoord></edgeMap>
    <edgeMap><xCoord>196</xCoord><yCoord>334</yCoord></edgeMap>
    <edgeMap><xCoord>197</xCoord><yCoord>333</yCoord></edgeMap>
    <edgeMap><xCoord>198</xCoord><yCoord>332</yCoord></edgeMap>
    <edgeMap><xCoord>199</xCoord><yCoord>331</yCoord></edgeMap>
    <edgeMap><xCoord>199</xCoord><yCoord>330</yCoord></edgeMap>
    <edgeMap><xCoord>200</xCoord><yCoord>329</yCoord></edgeMap>
    <edgeMap><xCoord>199</xCoord><yCoord>328</yCoord></edgeMap>
    <edgeMap><xCoord>198</xCoord><yCoord>327</yCoord></edgeMap>
    <edgeMap><xCoord>197</xCoord><yCoord>327</yCoord></edgeMap>
    <edgeMap><xCoord>196</xCoord><yCoord>327</yCoord></edgeMap>
    <edgeMap><xCoord>195</xCoord><yCoord>328</yCoord></edgeMap>
    <edgeMap><xCoord>194</xCoord><yCoord>329</yCoord></edgeMap>
    <edgeMap><xCoord>193</xCoord><yCoord>330</yCoord></edgeMap>
    <edgeMap><xCoord>193</xCoord><yCoord>331</yCoord></edgeMap>
    <edgeMap><xCoord>193</xCoord><yCoord>332</yCoord></edgeMap>
    <edgeMap><xCoord>193</xCoord><yCoord>333</yCoord></edgeMap>
    <edgeMap><xCoord>194</xCoord><yCoord>334</yCoord></edgeMap>
    <edgeMap><xCoord>195</xCoord><yCoord>335</yCoord></edgeMap>
   </roi>
  </unblindedReadNodule>
  <unblindedReadNodule>
   <noduleID>17034</noduleID>
   <roi>
    <imageZposition>-173.5</imageZposition>
    <imageSOP_UID>1.3.6.1.4.1.14519.5.2.1.6279.6001.720483483129026640887357830207</imageSOP_UID>
    <inclusion>TRUE</inclusion>
    <edgeMap><xCoord>391</xCoord><yCoord>295</yCoord></edgeMap>
   </roi>
  </unblindedReadNodule>
  <unblindedReadNodule>
   <noduleID>17036</noduleID>
   <roi>
    <imageZposition>-173.5</imageZposition>
    <imageSOP_UID>1.3.6.1.4.1.14519.5.2.1.6279.6001.720483483129026640887357830207</imageSOP_UID>
    <inclusion>TRUE</inclusion>
    <edgeMap><xCoord>369</xCoord><yCoord>274</yCoord></edgeMap>
   </roi>
  </unblindedReadNodule>
  <unblindedReadNodule>
   <noduleID>16968</noduleID>
   <characteristics>
    <subtlety>4</subtlety>
    <internalStructure>1</internalStructure>
    <calcification>6</calcification>
    <sphericity>3</sphericity>
    <margin>3</margin>
    <lobulation>4</lobulation>
    <spiculation>3</spiculation>
    <texture>4</texture>
    <malignancy>4</malignancy>
   </characteristics>
   <roi>
    <imageZposition>-194.5</imageZposition>
    <imageSOP_UID>1.3.6.1.4.1.14519.5.2.1.6279.6001.139612509649134291441361132895</imageSOP_UID>
    <inclusion>TRUE</inclusion>
    <edgeMap><xCoord>166</xCoord><yCoord>354</yCoord></edgeMap>
    <edgeMap><xCoord>167</xCoord><yCoord>353</yCoord></edgeMap>
    <edgeMap><xCoord>168</xCoord><yCoord>353</yCoord></edgeMap>
    <edgeMap><xCoord>169</xCoord><yCoord>352</yCoord></edgeMap>
    <edgeMap><xCoord>170</xCoord><yCoord>351</yCoord></edgeMap>
    <edgeMap><xCoord>171</xCoord><yCoord>350</yCoord></edgeMap>
    <edgeMap><xCoord>172</xCoord><yCoord>350</yCoord></edgeMap>
    <edgeMap><xCoord>173</xCoord><yCoord>349</yCoord></edgeMap>
    <edgeMap><xCoord>173</xCoord><yCoord>348</yCoord></edgeMap>
    <edgeMap><xCoord>172</xCoord><yCoord>347</yCoord></edgeMap>
    <edgeMap><xCoord>171</xCoord><yCoord>346</yCoord></edgeMap>
    <edgeMap><xCoord>170</xCoord><yCoord>346</yCoord></edgeMap>
    <edgeMap><xCoord>169</xCoord><yCoord>345</yCoord></edgeMap>
    <edgeMap><xCoord>168</xCoord><yCoord>345</yCoord></edgeMap>
    <edgeMap><xCoord>167</xCoord><yCoord>345</yCoord></edgeMap>
    <edgeMap><xCoord>166</xCoord><yCoord>345</yCoord></edgeMap>
    <edgeMap><xCoord>165</xCoord><yCoord>346</yCoord></edgeMap>
    <edgeMap><xCoord>165</xCoord><yCoord>347</yCoord></edgeMap>
    <edgeMap><xCoord>164</xCoord><yCoord>348</yCoord></edgeMap>
    <edgeMap><xCoord>163</xCoord><yCoord>349</yCoord></edgeMap>
    <edgeMap><xCoord>163</xCoord><yCoord>350</yCoord></edgeMap>
    <edgeMap><xCoord>164</xCoord><yCoord>351</yCoord></edgeMap>
    <edgeMap><xCoord>165</xCoord><yCoord>352</yCoord></edgeMap>
    <edgeMap><xCoord>165</xCoord><yCoord>353</yCoord></edgeMap>
    <edgeMap><xCoord>166</xCoord><yCoord>354</yCoord></edgeMap>
   </roi>
  </unblindedReadNodule>
  <unblindedReadNodule>
   <noduleID>16962</noduleID>
   <characteristics>
    <subtlety>4</subtlety>
    <internalStructure>1</internalStructure>
    <calcification>6</calcification>
    <sphericity>4</sphericity>
    <margin>3</margin>
    <lobulation>1</lobulation>
    <spiculation>1</spiculation>
    <texture>5</texture>
    <malignancy>3</malignancy>
   </characteristics>
   <roi>
    <imageZposition>-206.5</imageZposition>
    <imageSOP_UID>1.3.6.1.4.1.14519.5.2.1.6279.6001.319828605774642018405361170164</imageSOP_UID>
    <inclusion>TRUE</inclusion>
    <edgeMap><xCoord>414</xCoord><yCoord>320</yCoord></edgeMap>
    <edgeMap><xCoord>415</xCoord><yCoord>319</yCoord></edgeMap>
    <edgeMap><xCoord>416</xCoord><yCoord>318</yCoord></edgeMap>
    <edgeMap><xCoord>417</xCoord><yCoord>317</yCoord></edgeMap>
    <edgeMap><xCoord>418</xCoord><yCoord>316</yCoord></edgeMap>
    <edgeMap><xCoord>417</xCoord><yCoord>315</yCoord></edgeMap>
    <edgeMap><xCoord>416</xCoord><yCoord>314</yCoord></edgeMap>
    <edgeMap><xCoord>415</xCoord><yCoord>313</yCoord></edgeMap>
    <edgeMap><xCoord>414</xCoord><yCoord>313</yCoord></edgeMap>
    <edgeMap><xCoord>413</xCoord><yCoord>314</yCoord></edgeMap>
    <edgeMap><xCoord>412</xCoord><yCoord>315</yCoord></edgeMap>
    <edgeMap><xCoord>412</xCoord><yCoord>316</yCoord></edgeMap>
    <edgeMap><xCoord>412</xCoord><yCoord>317</yCoord></edgeMap>
    <edgeMap><xCoord>412</xCoord><yCoord>318</yCoord></edgeMap>
    <edgeMap><xCoord>413</xCoord><yCoord>319</yCoord></edgeMap>
    <edgeMap><xCoord>414</xCoord><yCoord>320</yCoord></edgeMap>
   </roi>
  </unblindedReadNodule>
  <nonNodule>
   <nonNoduleID>17048</nonNoduleID>
   <imageZposition>-2.5</imageZposition>
   <imageSOP_UID>1.3.6.1.4.1.14519.5.2.1.6279.6001.106664660908814527924348477816</imageSOP_UID>
   <locus><xCoord>321</xCoord><yCoord>283</yCoord>
   </locus>
  </nonNodule>
  <nonNodule>
   <nonNoduleID>17050</nonNoduleID>
   <imageZposition>-11.5</imageZposition>
   <imageSOP_UID>1.3.6.1.4.1.14519.5.2.1.6279.6001.456854132387368119322140573484</imageSOP_UID>
   <locus><xCoord>300</xCoord><yCoord>266</yCoord>
   </locus>
  </nonNodule>
  <nonNodule>
   <nonNoduleID>17064</nonNoduleID>
   <imageZposition>-17.5</imageZposition>
   <imageSOP_UID>1.3.6.1.4.1.14519.5.2.1.6279.6001.114002605252534209391673080561</imageSOP_UID>
   <locus><xCoord>323</xCoord><yCoord>227</yCoord>
   </locus>
  </nonNodule>
  <nonNodule>
   <nonNoduleID>16994</nonNoduleID>
   <imageZposition>-26.5</imageZposition>
   <imageSOP_UID>1.3.6.1.4.1.14519.5.2.1.6279.6001.201689565635214545282802963409</imageSOP_UID>
   <locus><xCoord>163</xCoord><yCoord>289</yCoord>
   </locus>
  </nonNodule>
  <nonNodule>
   <nonNoduleID>16995</nonNoduleID>
   <imageZposition>-26.5</imageZposition>
   <imageSOP_UID>1.3.6.1.4.1.14519.5.2.1.6279.6001.201689565635214545282802963409</imageSOP_UID>
   <locus><xCoord>355</xCoord><yCoord>250</yCoord>
   </locus>
  </nonNodule>
  <nonNodule>
   <nonNoduleID>16993</nonNoduleID>
   <imageZposition>-35.5</imageZposition>
   <imageSOP_UID>1.3.6.1.4.1.14519.5.2.1.6279.6001.298239647455159260930322372112</imageSOP_UID>
   <locus><xCoord>187</xCoord><yCoord>293</yCoord>
   </locus>
  </nonNodule>
  <nonNodule>
   <nonNoduleID>17080</nonNoduleID>
   <imageZposition>-41.5</imageZposition>
   <imageSOP_UID>1.3.6.1.4.1.14519.5.2.1.6279.6001.569064153055786525509585249649</imageSOP_UID>
   <locus><xCoord>134</xCoord><yCoord>284</yCoord>
   </locus>
  </nonNodule>
  <nonNodule>
   <nonNoduleID>16967</nonNoduleID>
   <imageZposition>-47.5</imageZposition>
   <imageSOP_UID>1.3.6.1.4.1.14519.5.2.1.6279.6001.303043549870470253105493144054</imageSOP_UID>
   <locus><xCoord>289</xCoord><yCoord>316</yCoord>
   </locus>
  </nonNodule>
  <nonNodule>
   <nonNoduleID>17052</nonNoduleID>
   <imageZposition>-50.5</imageZposition>
   <imageSOP_UID>1.3.6.1.4.1.14519.5.2.1.6279.6001.329179875340072948022798919490</imageSOP_UID>
   <locus><xCoord>125</xCoord><yCoord>290</yCoord>
   </locus>
  </nonNodule>
  <nonNodule>
   <nonNoduleID>16981</nonNoduleID>
   <imageZposition>-53.5</imageZposition>
   <imageSOP_UID>1.3.6.1.4.1.14519.5.2.1.6279.6001.140109364536854482799511224812</imageSOP_UID>
   <locus><xCoord>174</xCoord><yCoord>232</yCoord>
   </locus>
  </nonNodule>
  <nonNodule>
   <nonNoduleID>16985</nonNoduleID>
   <imageZposition>-56.5</imageZposition>
   <imageSOP_UID>1.3.6.1.4.1.14519.5.2.1.6279.6001.991972335414377235183235685384</imageSOP_UID>
   <locus><xCoord>130</xCoord><yCoord>247</yCoord>
   </locus>
  </nonNodule>
  <nonNodule>
   <nonNoduleID>17054</nonNoduleID>
   <imageZposition>-71.5</imageZposition>
   <imageSOP_UID>1.3.6.1.4.1.14519.5.2.1.6279.6001.245945221298995616622851195121</imageSOP_UID>
   <locus><xCoord>207</xCoord><yCoord>241</yCoord>
   </locus>
  </nonNodule>
  <nonNodule>
   <nonNoduleID>17057</nonNoduleID>
   <imageZposition>-113.5</imageZposition>
   <imageSOP_UID>1.3.6.1.4.1.14519.5.2.1.6279.6001.389390505907808165101061069029</imageSOP_UID>
   <locus><xCoord>181</xCoord><yCoord>339</yCoord>
   </locus>
  </nonNodule>
  <nonNodule>
   <nonNoduleID>17059</nonNoduleID>
   <imageZposition>-125.5</imageZposition>
   <imageSOP_UID>1.3.6.1.4.1.14519.5.2.1.6279.6001.317853603032733531327868752039</imageSOP_UID>
   <locus><xCoord>196</xCoord><yCoord>311</yCoord>
   </locus>
  </nonNodule>
  <nonNodule>
   <nonNoduleID>16958</nonNoduleID>
   <imageZposition>-131.5</imageZposition>
   <imageSOP_UID>1.3.6.1.4.1.14519.5.2.1.6279.6001.417930855895929217915682970640</imageSOP_UID>
   <locus><xCoord>313</xCoord><yCoord>325</yCoord>
   </locus>
  </nonNodule>
  <nonNodule>
   <nonNoduleID>17067</nonNoduleID>
   <imageZposition>-143.5</imageZposition>
   <imageSOP_UID>1.3.6.1.4.1.14519.5.2.1.6279.6001.187557087485183788560200959335</imageSOP_UID>
   <locus><xCoord>315</xCoord><yCoord>339</yCoord>
   </locus>
  </nonNodule>
  <nonNodule>
   <nonNoduleID>17068</nonNoduleID>
   <imageZposition>-143.5</imageZposition>
   <imageSOP_UID>1.3.6.1.4.1.14519.5.2.1.6279.6001.187557087485183788560200959335</imageSOP_UID>
   <locus><xCoord>325</xCoord><yCoord>334</yCoord>
   </locus>
  </nonNodule>
  <nonNodule>
   <nonNoduleID>17069</nonNoduleID>
   <imageZposition>-146.5</imageZposition>
   <imageSOP_UID>1.3.6.1.4.1.14519.5.2.1.6279.6001.284239842243251310642517483748</imageSOP_UID>
   <locus><xCoord>322</xCoord><yCoord>329</yCoord>
   </locus>
  </nonNodule>
  <nonNodule>
   <nonNoduleID>17072</nonNoduleID>
   <imageZposition>-146.5</imageZposition>
   <imageSOP_UID>1.3.6.1.4.1.14519.5.2.1.6279.6001.284239842243251310642517483748</imageSOP_UID>
   <locus><xCoord>316</xCoord><yCoord>316</yCoord>
   </locus>
  </nonNodule>
  <nonNodule>
   <nonNoduleID>17073</nonNoduleID>
   <imageZposition>-149.5</imageZposition>
   <imageSOP_UID>1.3.6.1.4.1.14519.5.2.1.6279.6001.145060893649236948148943408919</imageSOP_UID>
   <locus><xCoord>329</xCoord><yCoord>327</yCoord>
   </locus>
  </nonNodule>
  <nonNodule>
   <nonNoduleID>17074</nonNoduleID>
   <imageZposition>-149.5</imageZposition>
   <imageSOP_UID>1.3.6.1.4.1.14519.5.2.1.6279.6001.145060893649236948148943408919</imageSOP_UID>
   <locus><xCoord>308</xCoord><yCoord>316</yCoord>
   </locus>
  </nonNodule>
  <nonNodule>
   <nonNoduleID>17046</nonNoduleID>
   <imageZposition>-155.5</imageZposition>
   <imageSOP_UID>1.3.6.1.4.1.14519.5.2.1.6279.6001.987116594494553586616557105899</imageSOP_UID>
   <locus><xCoord>371</xCoord><yCoord>164</yCoord>
   </locus>
  </nonNodule>
  <nonNodule>
   <nonNoduleID>17075</nonNoduleID>
   <imageZposition>-155.5</imageZposition>
   <imageSOP_UID>1.3.6.1.4.1.14519.5.2.1.6279.6001.987116594494553586616557105899</imageSOP_UID>
   <locus><xCoord>294</xCoord><yCoord>338</yCoord>
   </locus>
  </nonNodule>
  <nonNodule>
   <nonNoduleID>17047</nonNoduleID>
   <imageZposition>-164.5</imageZposition>
   <imageSOP_UID>1.3.6.1.4.1.14519.5.2.1.6279.6001.304994632226493065156588812065</imageSOP_UID>
   <locus><xCoord>376</xCoord><yCoord>172</yCoord>
   </locus>
  </nonNodule>
 </readingSession>
 <readingSession>
  <annotationVersion>3.12</annotationVersion>
  <servicingRadiologistID>anonymous</servicingRadiologistID>
  <unblindedReadNodule>
   <noduleID>2749</noduleID>
   <roi>
    <imageZposition>-35.5</imageZposition>
    <imageSOP_UID>1.3.6.1.4.1.14519.5.2.1.6279.6001.298239647455159260930322372112</imageSOP_UID>
    <inclusion>TRUE</inclusion>
    <edgeMap><xCoord>286</xCoord><yCoord>255</yCoord></edgeMap>
   </roi>
  </unblindedReadNodule>
  <unblindedReadNodule>
   <noduleID>2748</noduleID>
   <roi>
    <imageZposition>-53.5</imageZposition>
    <imageSOP_UID>1.3.6.1.4.1.14519.5.2.1.6279.6001.140109364536854482799511224812</imageSOP_UID>
    <inclusion>TRUE</inclusion>
    <edgeMap><xCoord>363</xCoord><yCoord>240</yCoord></edgeMap>
   </roi>
  </unblindedReadNodule>
  <unblindedReadNodule>
   <noduleID>2678</noduleID>
   <characteristics>
    <subtlety>5</subtlety>
    <internalStructure>1</internalStructure>
    <calcification>6</calcification>
    <sphericity>3</sphericity>
    <margin>4</margin>
    <lobulation>2</lobulation>
    <spiculation>3</spiculation>
    <texture>4</texture>
    <malignancy>2</malignancy>
   </characteristics>
   <roi>
    <imageZposition>-53.5</imageZposition>
    <imageSOP_UID>1.3.6.1.4.1.14519.5.2.1.6279.6001.140109364536854482799511224812</imageSOP_UID>
    <inclusion>TRUE</inclusion>
    <edgeMap><xCoord>351</xCoord><yCoord>194</yCoord></edgeMap>
    <edgeMap><xCoord>352</xCoord><yCoord>193</yCoord></edgeMap>
    <edgeMap><xCoord>352</xCoord><yCoord>192</yCoord></edgeMap>
    <edgeMap><xCoord>352</xCoord><yCoord>191</yCoord></edgeMap>
    <edgeMap><xCoord>351</xCoord><yCoord>190</yCoord></edgeMap>
    <edgeMap><xCoord>351</xCoord><yCoord>189</yCoord></edgeMap>
    <edgeMap><xCoord>350</xCoord><yCoord>188</yCoord></edgeMap>
    <edgeMap><xCoord>349</xCoord><yCoord>187</yCoord></edgeMap>
    <edgeMap><xCoord>348</xCoord><yCoord>186</yCoord></edgeMap>
    <edgeMap><xCoord>347</xCoord><yCoord>186</yCoord></edgeMap>
    <edgeMap><xCoord>346</xCoord><yCoord>186</yCoord></edgeMap>
    <edgeMap><xCoord>345</xCoord><yCoord>186</yCoord></edgeMap>
    <edgeMap><xCoord>345</xCoord><yCoord>187</yCoord></edgeMap>
    <edgeMap><xCoord>345</xCoord><yCoord>188</yCoord></edgeMap>
    <edgeMap><xCoord>345</xCoord><yCoord>189</yCoord></edgeMap>
    <edgeMap><xCoord>345</xCoord><yCoord>190</yCoord></edgeMap>
    <edgeMap><xCoord>345</xCoord><yCoord>191</yCoord></edgeMap>
    <edgeMap><xCoord>345</xCoord><yCoord>192</yCoord></edgeMap>
    <edgeMap><xCoord>345</xCoord><yCoord>193</yCoord></edgeMap>
    <edgeMap><xCoord>346</xCoord><yCoord>194</yCoord></edgeMap>
    <edgeMap><xCoord>347</xCoord><yCoord>194</yCoord></edgeMap>
    <edgeMap><xCoord>348</xCoord><yCoord>194</yCoord></edgeMap>
    <edgeMap><xCoord>349</xCoord><yCoord>194</yCoord></edgeMap>
    <edgeMap><xCoord>350</xCoord><yCoord>194</yCoord></edgeMap>
    <edgeMap><xCoord>351</xCoord><yCoord>194</yCoord></edgeMap>
   </roi>
   <roi>
    <imageZposition>-56.5</imageZposition>
    <imageSOP_UID>1.3.6.1.4.1.14519.5.2.1.6279.6001.991972335414377235183235685384</imageSOP_UID>
    <inclusion>TRUE</inclusion>
    <edgeMap><xCoord>354</xCoord><yCoord>198</yCoord></edgeMap>
    <edgeMap><xCoord>354</xCoord><yCoord>197</yCoord></edgeMap>
    <edgeMap><xCoord>354</xCoord><yCoord>196</yCoord></edgeMap>
    <edgeMap><xCoord>354</xCoord><yCoord>195</yCoord></edgeMap>
    <edgeMap><xCoord>354</xCoord><yCoord>194</yCoord></edgeMap>
    <edgeMap><xCoord>353</xCoord><yCoord>193</yCoord></edgeMap>
    <edgeMap><xCoord>353</xCoord><yCoord>192</yCoord></edgeMap>
    <edgeMap><xCoord>353</xCoord><yCoord>191</yCoord></edgeMap>
    <edgeMap><xCoord>353</xCoord><yCoord>190</yCoord></edgeMap>
    <edgeMap><xCoord>352</xCoord><yCoord>189</yCoord></edgeMap>
    <edgeMap><xCoord>351</xCoord><yCoord>188</yCoord></edgeMap>
    <edgeMap><xCoord>351</xCoord><yCoord>187</yCoord></edgeMap>
    <edgeMap><xCoord>351</xCoord><yCoord>186</yCoord></edgeMap>
    <edgeMap><xCoord>350</xCoord><yCoord>185</yCoord></edgeMap>
    <edgeMap><xCoord>350</xCoord><yCoord>184</yCoord></edgeMap>
    <edgeMap><xCoord>350</xCoord><yCoord>183</yCoord></edgeMap>
    <edgeMap><xCoord>349</xCoord><yCoord>183</yCoord></edgeMap>
    <edgeMap><xCoord>348</xCoord><yCoord>182</yCoord></edgeMap>
    <edgeMap><xCoord>347</xCoord><yCoord>182</yCoord></edgeMap>
    <edgeMap><xCoord>346</xCoord><yCoord>182</yCoord></edgeMap>
    <edgeMap><xCoord>345</xCoord><yCoord>182</yCoord></edgeMap>
    <edgeMap><xCoord>344</xCoord><yCoord>182</yCoord></edgeMap>
    <edgeMap><xCoord>344</xCoord><yCoord>183</yCoord></edgeMap>
    <edgeMap><xCoord>344</xCoord><yCoord>184</yCoord></edgeMap>
    <edgeMap><xCoord>343</xCoord><yCoord>185</yCoord></edgeMap>
    <edgeMap><xCoord>343</xCoord><yCoord>186</yCoord></edgeMap>
    <edgeMap><xCoord>343</xCoord><yCoord>187</yCoord></edgeMap>
    <edgeMap><xCoord>343</xCoord><yCoord>188</yCoord></edgeMap>
    <edgeMap><xCoord>343</xCoord><yCoord>189</yCoord></edgeMap>
    <edgeMap><xCoord>344</xCoord><yCoord>189</yCoord></edgeMap>
    <edgeMap><xCoord>345</xCoord><yCoord>189</yCoord></edgeMap>
    <edgeMap><xCoord>346</xCoord><yCoord>190</yCoord></edgeMap>
    <edgeMap><xCoord>346</xCoord><yCoord>191</yCoord></edgeMap>
    <edgeMap><xCoord>346</xCoord><yCoord>192</yCoord></edgeMap>
    <edgeMap><xCoord>347</xCoord><yCoord>192</yCoord></edgeMap>
    <edgeMap><xCoord>348</xCoord><yCoord>193</yCoord></edgeMap>
    <edgeMap><xCoord>348</xCoord><yCoord>194</yCoord></edgeMap>
    <edgeMap><xCoord>348</xCoord><yCoord>195</yCoord></edgeMap>
    <edgeMap><xCoord>348</xCoord><yCoord>196</yCoord></edgeMap>
    <edgeMap><xCoord>348</xCoord><yCoord>197</yCoord></edgeMap>
    <edgeMap><xCoord>349</xCoord><yCoord>197</yCoord></edgeMap>
    <edgeMap><xCoord>350</xCoord><yCoord>198</yCoord></edgeMap>
    <edgeMap><xCoord>351</xCoord><yCoord>198</yCoord></edgeMap>
    <edgeMap><xCoord>352</xCoord><yCoord>198</yCoord></edgeMap>
    <edgeMap><xCoord>353</xCoord><yCoord>198</yCoord></edgeMap>
    <edgeMap><xCoord>354</xCoord><yCoord>198</yCoord></edgeMap>
   </roi>
   <roi>
    <imageZposition>-59.5</imageZposition>
    <imageSOP_UID>1.3.6.1.4.1.14519.5.2.1.6279.6001.203642006217870278674611455008</imageSOP_UID>
    <inclusion>TRUE</inclusion>
    <edgeMap><xCoord>351</xCoord><yCoord>208</yCoord></edgeMap>
    <edgeMap><xCoord>352</xCoord><yCoord>207</yCoord></edgeMap>
    <edgeMap><xCoord>352</xCoord><yCoord>206</yCoord></edgeMap>
    <edgeMap><xCoord>353</xCoord><yCoord>205</yCoord></edgeMap>
    <edgeMap><xCoord>354</xCoord><yCoord>204</yCoord></edgeMap>
    <edgeMap><xCoord>355</xCoord><yCoord>203</yCoord></edgeMap>
    <edgeMap><xCoord>356</xCoord><yCoord>202</yCoord></edgeMap>
    <edgeMap><xCoord>357</xCoord><yCoord>202</yCoord></edgeMap>
    <edgeMap><xCoord>357</xCoord><yCoord>201</yCoord></edgeMap>
    <edgeMap><xCoord>357</xCoord><yCoord>200</yCoord></edgeMap>
    <edgeMap><xCoord>357</xCoord><yCoord>199</yCoord></edgeMap>
    <edgeMap><xCoord>356</xCoord><yCoord>198</yCoord></edgeMap>
    <edgeMap><xCoord>356</xCoord><yCoord>197</yCoord></edgeMap>
    <edgeMap><xCoord>356</xCoord><yCoord>196</yCoord></edgeMap>
    <edgeMap><xCoord>356</xCoord><yCoord>195</yCoord></edgeMap>
    <edgeMap><xCoord>355</xCoord><yCoord>194</yCoord></edgeMap>
    <edgeMap><xCoord>355</xCoord><yCoord>193</yCoord></edgeMap>
    <edgeMap><xCoord>355</xCoord><yCoord>192</yCoord></edgeMap>
    <edgeMap><xCoord>355</xCoord><yCoord>191</yCoord></edgeMap>
    <edgeMap><xCoord>355</xCoord><yCoord>190</yCoord></edgeMap>
    <edgeMap><xCoord>355</xCoord><yCoord>189</yCoord></edgeMap>
    <edgeMap><xCoord>354</xCoord><yCoord>188</yCoord></edgeMap>
    <edgeMap><xCoord>354</xCoord><yCoord>187</yCoord></edgeMap>
    <edgeMap><xCoord>354</xCoord><yCoord>186</yCoord></edgeMap>
    <edgeMap><xCoord>353</xCoord><yCoord>185</yCoord></edgeMap>
    <edgeMap><xCoord>352</xCoord><yCoord>184</yCoord></edgeMap>
    <edgeMap><xCoord>351</xCoord><yCoord>183</yCoord></edgeMap>
    <edgeMap><xCoord>350</xCoord><yCoord>182</yCoord></edgeMap>
    <edgeMap><xCoord>349</xCoord><yCoord>181</yCoord></edgeMap>
    <edgeMap><xCoord>348</xCoord><yCoord>181</yCoord></edgeMap>
    <edgeMap><xCoord>347</xCoord><yCoord>181</yCoord></edgeMap>
    <edgeMap><xCoord>346</xCoord><yCoord>181</yCoord></edgeMap>
    <edgeMap><xCoord>345</xCoord><yCoord>182</yCoord></edgeMap>
    <edgeMap><xCoord>344</xCoord><yCoord>183</yCoord></edgeMap>
    <edgeMap><xCoord>343</xCoord><yCoord>184</yCoord></edgeMap>
    <edgeMap><xCoord>342</xCoord><yCoord>185</yCoord></edgeMap>
    <edgeMap><xCoord>341</xCoord><yCoord>186</yCoord></edgeMap>
    <edgeMap><xCoord>340</xCoord><yCoord>187</yCoord></edgeMap>
    <edgeMap><xCoord>339</xCoord><yCoord>188</yCoord></edgeMap>
    <edgeMap><xCoord>339</xCoord><yCoord>189</yCoord></edgeMap>
    <edgeMap><xCoord>339</xCoord><yCoord>190</yCoord></edgeMap>
    <edgeMap><xCoord>340</xCoord><yCoord>191</yCoord></edgeMap>
    <edgeMap><xCoord>340</xCoord><yCoord>192</yCoord></edgeMap>
    <edgeMap><xCoord>341</xCoord><yCoord>192</yCoord></edgeMap>
    <edgeMap><xCoord>342</xCoord><yCoord>192</yCoord></edgeMap>
    <edgeMap><xCoord>343</xCoord><yCoord>193</yCoord></edgeMap>
    <edgeMap><xCoord>344</xCoord><yCoord>194</yCoord></edgeMap>
    <edgeMap><xCoord>345</xCoord><yCoord>194</yCoord></edgeMap>
    <edgeMap><xCoord>346</xCoord><yCoord>195</yCoord></edgeMap>
    <edgeMap><xCoord>347</xCoord><yCoord>196</yCoord></edgeMap>
    <edgeMap><xCoord>348</xCoord><yCoord>197</yCoord></edgeMap>
    <edgeMap><xCoord>348</xCoord><yCoord>198</yCoord></edgeMap>
    <edgeMap><xCoord>347</xCoord><yCoord>199</yCoord></edgeMap>
    <edgeMap><xCoord>347</xCoord><yCoord>200</yCoord></edgeMap>
    <edgeMap><xCoord>346</xCoord><yCoord>201</yCoord></edgeMap>
    <edgeMap><xCoord>346</xCoord><yCoord>202</yCoord></edgeMap>
    <edgeMap><xCoord>347</xCoord><yCoord>203</yCoord></edgeMap>
    <edgeMap><xCoord>347</xCoord><yCoord>204</yCoord></edgeMap>
    <edgeMap><xCoord>347</xCoord><yCoord>205</yCoord></edgeMap>
    <edgeMap><xCoord>347</xCoord><yCoord>206</yCoord></edgeMap>
    <edgeMap><xCoord>347</xCoord><yCoord>207</yCoord></edgeMap>
    <edgeMap><xCoord>348</xCoord><yCoord>208</yCoord></edgeMap>
    <edgeMap><xCoord>349</xCoord><yCoord>208</yCoord></edgeMap>
    <edgeMap><xCoord>350</xCoord><yCoord>208</yCoord></edgeMap>
    <edgeMap><xCoord>351</xCoord><yCoord>208</yCoord></edgeMap>
   </roi>
   <roi>
    <imageZposition>-62.5</imageZposition>
    <imageSOP_UID>1.3.6.1.4.1.14519.5.2.1.6279.6001.871585334438560457955868519818</imageSOP_UID>
    <inclusion>TRUE</inclusion>
    <edgeMap><xCoord>349</xCoord><yCoord>211</yCoord></edgeMap>
    <edgeMap><xCoord>350</xCoord><yCoord>210</yCoord></edgeMap>
    <edgeMap><xCoord>351</xCoord><yCoord>210</yCoord></edgeMap>
    <edgeMap><xCoord>351</xCoord><yCoord>209</yCoord></edgeMap>
    <edgeMap><xCoord>351</xCoord><yCoord>208</yCoord></edgeMap>
    <edgeMap><xCoord>352</xCoord><yCoord>207</yCoord></edgeMap>
    <edgeMap><xCoord>352</xCoord><yCoord>206</yCoord></edgeMap>
    <edgeMap><xCoord>352</xCoord><yCoord>205</yCoord></edgeMap>
    <edgeMap><xCoord>353</xCoord><yCoord>204</yCoord></edgeMap>
    <edgeMap><xCoord>354</xCoord><yCoord>204</yCoord></edgeMap>
    <edgeMap><xCoord>355</xCoord><yCoord>204</yCoord></edgeMap>
    <edgeMap><xCoord>356</xCoord><yCoord>204</yCoord></edgeMap>
    <edgeMap><xCoord>357</xCoord><yCoord>203</yCoord></edgeMap>
    <edgeMap><xCoord>358</xCoord><yCoord>202</yCoord></edgeMap>
    <edgeMap><xCoord>358</xCoord><yCoord>201</yCoord></edgeMap>
    <edgeMap><xCoord>358</xCoord><yCoord>200</yCoord></edgeMap>
    <edgeMap><xCoord>357</xCoord><yCoord>199</yCoord></edgeMap>
    <edgeMap><xCoord>357</xCoord><yCoord>198</yCoord></edgeMap>
    <edgeMap><xCoord>357</xCoord><yCoord>197</yCoord></edgeMap>
    <edgeMap><xCoord>356</xCoord><yCoord>196</yCoord></edgeMap>
    <edgeMap><xCoord>355</xCoord><yCoord>195</yCoord></edgeMap>
    <edgeMap><xCoord>355</xCoord><yCoord>194</yCoord></edgeMap>
    <edgeMap><xCoord>355</xCoord><yCoord>193</yCoord></edgeMap>
    <edgeMap><xCoord>355</xCoord><yCoord>192</yCoord></edgeMap>
    <edgeMap><xCoord>355</xCoord><yCoord>191</yCoord></edgeMap>
    <edgeMap><xCoord>354</xCoord><yCoord>190</yCoord></edgeMap>
    <edgeMap><xCoord>353</xCoord><yCoord>190</yCoord></edgeMap>
    <edgeMap><xCoord>352</xCoord><yCoord>190</yCoord></edgeMap>
    <edgeMap><xCoord>351</xCoord><yCoord>190</yCoord></edgeMap>
    <edgeMap><xCoord>350</xCoord><yCoord>190</yCoord></edgeMap>
    <edgeMap><xCoord>349</xCoord><yCoord>190</yCoord></edgeMap>
    <edgeMap><xCoord>348</xCoord><yCoord>190</yCoord></edgeMap>
    <edgeMap><xCoord>347</xCoord><yCoord>190</yCoord></edgeMap>
    <edgeMap><xCoord>346</xCoord><yCoord>190</yCoord></edgeMap>
    <edgeMap><xCoord>345</xCoord><yCoord>190</yCoord></edgeMap>
    <edgeMap><xCoord>344</xCoord><yCoord>191</yCoord></edgeMap>
    <edgeMap><xCoord>344</xCoord><yCoord>192</yCoord></edgeMap>
    <edgeMap><xCoord>344</xCoord><yCoord>193</yCoord></edgeMap>
    <edgeMap><xCoord>344</xCoord><yCoord>194</yCoord></edgeMap>
    <edgeMap><xCoord>345</xCoord><yCoord>195</yCoord></edgeMap>
    <edgeMap><xCoord>346</xCoord><yCoord>196</yCoord></edgeMap>
    <edgeMap><xCoord>347</xCoord><yCoord>197</yCoord></edgeMap>
    <edgeMap><xCoord>347</xCoord><yCoord>198</yCoord></edgeMap>
    <edgeMap><xCoord>346</xCoord><yCoord>199</yCoord></edgeMap>
    <edgeMap><xCoord>346</xCoord><yCoord>200</yCoord></edgeMap>
    <edgeMap><xCoord>346</xCoord><yCoord>201</yCoord></edgeMap>
    <edgeMap><xCoord>347</xCoord><yCoord>202</yCoord></edgeMap>
    <edgeMap><xCoord>347</xCoord><yCoord>203</yCoord></edgeMap>
    <edgeMap><xCoord>347</xCoord><yCoord>204</yCoord></edgeMap>
    <edgeMap><xCoord>347</xCoord><yCoord>205</yCoord></edgeMap>
    <edgeMap><xCoord>347</xCoord><yCoord>206</yCoord></edgeMap>
    <edgeMap><xCoord>347</xCoord><yCoord>207</yCoord></edgeMap>
    <edgeMap><xCoord>347</xCoord><yCoord>208</yCoord></edgeMap>
    <edgeMap><xCoord>347</xCoord><yCoord>209</yCoord></edgeMap>
    <edgeMap><xCoord>347</xCoord><yCoord>210</yCoord></edgeMap>
    <edgeMap><xCoord>348</xCoord><yCoord>211</yCoord></edgeMap>
    <edgeMap><xCoord>349</xCoord><yCoord>211</yCoord></edgeMap>
   </roi>
   <roi>
    <imageZposition>-65.5</imageZposition>
    <imageSOP_UID>1.3.6.1.4.1.14519.5.2.1.6279.6001.635238554315916657195566636513</imageSOP_UID>
    <inclusion>TRUE</inclusion>
    <edgeMap><xCoord>354</xCoord><yCoord>204</yCoord></edgeMap>
    <edgeMap><xCoord>355</xCoord><yCoord>203</yCoord></edgeMap>
    <edgeMap><xCoord>355</xCoord><yCoord>202</yCoord></edgeMap>
    <edgeMap><xCoord>355</xCoord><yCoord>201</yCoord></edgeMap>
    <edgeMap><xCoord>355</xCoord><yCoord>200</yCoord></edgeMap>
    <edgeMap><xCoord>355</xCoord><yCoord>199</yCoord></edgeMap>
    <edgeMap><xCoord>355</xCoord><yCoord>198</yCoord></edgeMap>
    <edgeMap><xCoord>355</xCoord><yCoord>197</yCoord></edgeMap>
    <edgeMap><xCoord>354</xCoord><yCoord>196</yCoord></edgeMap>
    <edgeMap><xCoord>354</xCoord><yCoord>195</yCoord></edgeMap>
    <edgeMap><xCoord>353</xCoord><yCoord>194</yCoord></edgeMap>
    <edgeMap><xCoord>353</xCoord><yCoord>193</yCoord></edgeMap>
    <edgeMap><xCoord>353</xCoord><yCoord>192</yCoord></edgeMap>
    <edgeMap><xCoord>352</xCoord><yCoord>192</yCoord></edgeMap>
    <edgeMap><xCoord>351</xCoord><yCoord>192</yCoord></edgeMap>
    <edgeMap><xCoord>350</xCoord><yCoord>192</yCoord></edgeMap>
    <edgeMap><xCoord>349</xCoord><yCoord>192</yCoord></edgeMap>
    <edgeMap><xCoord>348</xCoord><yCoord>193</yCoord></edgeMap>
    <edgeMap><xCoord>347</xCoord><yCoord>194</yCoord></edgeMap>
    <edgeMap><xCoord>346</xCoord><yCoord>195</yCoord></edgeMap>
    <edgeMap><xCoord>346</xCoord><yCoord>196</yCoord></edgeMap>
    <edgeMap><xCoord>346</xCoord><yCoord>197</yCoord></edgeMap>
    <edgeMap><xCoord>346</xCoord><yCoord>198</yCoord></edgeMap>
    <edgeMap><xCoord>347</xCoord><yCoord>199</yCoord></edgeMap>
    <edgeMap><xCoord>347</xCoord><yCoord>200</yCoord></edgeMap>
    <edgeMap><xCoord>347</xCoord><yCoord>201</yCoord></edgeMap>
    <edgeMap><xCoord>348</xCoord><yCoord>202</yCoord></edgeMap>
    <edgeMap><xCoord>348</xCoord><yCoord>203</yCoord></edgeMap>
    <edgeMap><xCoord>349</xCoord><yCoord>204</yCoord></edgeMap>
    <edgeMap><xCoord>350</xCoord><yCoord>204</yCoord></edgeMap>
    <edgeMap><xCoord>351</xCoord><yCoord>204</yCoord></edgeMap>
    <edgeMap><xCoord>352</xCoord><yCoord>204</yCoord></edgeMap>
    <edgeMap><xCoord>353</xCoord><yCoord>204</yCoord></edgeMap>
    <edgeMap><xCoord>354</xCoord><yCoord>204</yCoord></edgeMap>
   </roi>
  </unblindedReadNodule>
  <unblindedReadNodule>
   <noduleID>2690</noduleID>
   <roi>
    <imageZposition>-59.5</imageZposition>
    <imageSOP_UID>1.3.6.1.4.1.14519.5.2.1.6279.6001.203642006217870278674611455008</imageSOP_UID>
    <inclusion>TRUE</inclusion>
    <edgeMap><xCoord>365</xCoord><yCoord>301</yCoord></edgeMap>
   </roi>
  </unblindedReadNodule>
  <unblindedReadNodule>
   <noduleID>2827</noduleID>
   <characteristics>
    <subtlety>5</subtlety>
    <internalStructure>1</internalStructure>
    <calcification>6</calcification>
    <sphericity>5</sphericity>
    <margin>5</margin>
    <lobulation>1</lobulation>
    <spiculation>1</spiculation>
    <texture>5</texture>
    <malignancy>2</malignancy>
   </characteristics>
   <roi>
    <imageZposition>-62.5</imageZposition>
    <imageSOP_UID>1.3.6.1.4.1.14519.5.2.1.6279.6001.871585334438560457955868519818</imageSOP_UID>
    <inclusion>TRUE</inclusion>
    <edgeMap><xCoord>327</xCoord><yCoord>201</yCoord></edgeMap>
    <edgeMap><xCoord>328</xCoord><yCoord>200</yCoord></edgeMap>
    <edgeMap><xCoord>328</xCoord><yCoord>199</yCoord></edgeMap>
    <edgeMap><xCoord>329</xCoord><yCoord>198</yCoord></edgeMap>
    <edgeMap><xCoord>329</xCoord><yCoord>197</yCoord></edgeMap>
    <edgeMap><xCoord>329</xCoord><yCoord>196</yCoord></edgeMap>
    <edgeMap><xCoord>329</xCoord><yCoord>195</yCoord></edgeMap>
    <edgeMap><xCoord>329</xCoord><yCoord>194</yCoord></edgeMap>
    <edgeMap><xCoord>328</xCoord><yCoord>193</yCoord></edgeMap>
    <edgeMap><xCoord>327</xCoord><yCoord>192</yCoord></edgeMap>
    <edgeMap><xCoord>326</xCoord><yCoord>192</yCoord></edgeMap>
    <edgeMap><xCoord>325</xCoord><yCoord>192</yCoord></edgeMap>
    <edgeMap><xCoord>324</xCoord><yCoord>192</yCoord></edgeMap>
    <edgeMap><xCoord>323</xCoord><yCoord>192</yCoord></edgeMap>
    <edgeMap><xCoord>322</xCoord><yCoord>192</yCoord></edgeMap>
    <edgeMap><xCoord>321</xCoord><yCoord>192</yCoord></edgeMap>
    <edgeMap><xCoord>320</xCoord><yCoord>193</yCoord></edgeMap>
    <edgeMap><xCoord>320</xCoord><yCoord>194</yCoord></edgeMap>
    <edgeMap><xCoord>319</xCoord><yCoord>195</yCoord></edgeMap>
    <edgeMap><xCoord>319</xCoord><yCoord>196</yCoord></edgeMap>
    <edgeMap><xCoord>319</xCoord><yCoord>197</yCoord></edgeMap>
    <edgeMap><xCoord>319</xCoord><yCoord>198</yCoord></edgeMap>
    <edgeMap><xCoord>319</xCoord><yCoord>199</yCoord></edgeMap>
    <edgeMap><xCoord>320</xCoord><yCoord>200</yCoord></edgeMap>
    <edgeMap><xCoord>321</xCoord><yCoord>201</yCoord></edgeMap>
    <edgeMap><xCoord>322</xCoord><yCoord>201</yCoord></edgeMap>
    <edgeMap><xCoord>323</xCoord><yCoord>201</yCoord></edgeMap>
    <edgeMap><xCoord>324</xCoord><yCoord>201</yCoord></edgeMap>
    <edgeMap><xCoord>325</xCoord><yCoord>201</yCoord></edgeMap>
    <edgeMap><xCoord>326</xCoord><yCoord>201</yCoord></edgeMap>
    <edgeMap><xCoord>327</xCoord><yCoord>201</yCoord></edgeMap>
   </roi>
   <roi>
    <imageZposition>-65.5</imageZposition>
    <imageSOP_UID>1.3.6.1.4.1.14519.5.2.1.6279.6001.635238554315916657195566636513</imageSOP_UID>
    <inclusion>TRUE</inclusion>
    <edgeMap><xCoord>327</xCoord><yCoord>201</yCoord></edgeMap>
    <edgeMap><xCoord>328</xCoord><yCoord>200</yCoord></edgeMap>
    <edgeMap><xCoord>329</xCoord><yCoord>199</yCoord></edgeMap>
    <edgeMap><xCoord>329</xCoord><yCoord>198</yCoord></edgeMap>
    <edgeMap><xCoord>329</xCoord><yCoord>197</yCoord></edgeMap>
    <edgeMap><xCoord>329</xCoord><yCoord>196</yCoord></edgeMap>
    <edgeMap><xCoord>329</xCoord><yCoord>195</yCoord></edgeMap>
    <edgeMap><xCoord>329</xCoord><yCoord>194</yCoord></edgeMap>
    <edgeMap><xCoord>329</xCoord><yCoord>193</yCoord></edgeMap>
    <edgeMap><xCoord>328</xCoord><yCoord>192</yCoord></edgeMap>
    <edgeMap><xCoord>327</xCoord><yCoord>192</yCoord></edgeMap>
    <edgeMap><xCoord>326</xCoord><yCoord>191</yCoord></edgeMap>
    <edgeMap><xCoord>325</xCoord><yCoord>191</yCoord></edgeMap>
    <edgeMap><xCoord>324</xCoord><yCoord>191</yCoord></edgeMap>
    <edgeMap><xCoord>323</xCoord><yCoord>191</yCoord></edgeMap>
    <edgeMap><xCoord>322</xCoord><yCoord>191</yCoord></edgeMap>
    <edgeMap><xCoord>321</xCoord><yCoord>191</yCoord></edgeMap>
    <edgeMap><xCoord>320</xCoord><yCoord>192</yCoord></edgeMap>
    <edgeMap><xCoord>319</xCoord><yCoord>192</yCoord></edgeMap>
    <edgeMap><xCoord>318</xCoord><yCoord>193</yCoord></edgeMap>
    <edgeMap><xCoord>318</xCoord><yCoord>194</yCoord></edgeMap>
    <edgeMap><xCoord>318</xCoord><yCoord>195</yCoord></edgeMap>
    <edgeMap><xCoord>318</xCoord><yCoord>196</yCoord></edgeMap>
    <edgeMap><xCoord>318</xCoord><yCoord>197</yCoord></edgeMap>
    <edgeMap><xCoord>318</xCoord><yCoord>198</yCoord></edgeMap>
    <edgeMap><xCoord>318</xCoord><yCoord>199</yCoord></edgeMap>
    <edgeMap><xCoord>319</xCoord><yCoord>200</yCoord></edgeMap>
    <edgeMap><xCoord>320</xCoord><yCoord>201</yCoord></edgeMap>
    <edgeMap><xCoord>321</xCoord><yCoord>201</yCoord></edgeMap>
    <edgeMap><xCoord>322</xCoord><yCoord>201</yCoord></edgeMap>
    <edgeMap><xCoord>323</xCoord><yCoord>201</yCoord></edgeMap>
    <edgeMap><xCoord>324</xCoord><yCoord>201</yCoord></edgeMap>
    <edgeMap><xCoord>325</xCoord><yCoord>201</yCoord></edgeMap>
    <edgeMap><xCoord>326</xCoord><yCoord>201</yCoord></edgeMap>
    <edgeMap><xCoord>327</xCoord><yCoord>201</yCoord></edgeMap>
   </roi>
   <roi>
    <imageZposition>-68.5</imageZposition>
    <imageSOP_UID>1.3.6.1.4.1.14519.5.2.1.6279.6001.151243912338447641769153411528</imageSOP_UID>
    <inclusion>TRUE</inclusion>
    <edgeMap><xCoord>325</xCoord><yCoord>199</yCoord></edgeMap>
    <edgeMap><xCoord>326</xCoord><yCoord>198</yCoord></edgeMap>
    <edgeMap><xCoord>326</xCoord><yCoord>197</yCoord></edgeMap>
    <edgeMap><xCoord>326</xCoord><yCoord>196</yCoord></edgeMap>
    <edgeMap><xCoord>326</xCoord><yCoord>195</yCoord></edgeMap>
    <edgeMap><xCoord>325</xCoord><yCoord>194</yCoord></edgeMap>
    <edgeMap><xCoord>324</xCoord><yCoord>194</yCoord></edgeMap>
    <edgeMap><xCoord>323</xCoord><yCoord>195</yCoord></edgeMap>
    <edgeMap><xCoord>323</xCoord><yCoord>196</yCoord></edgeMap>
    <edgeMap><xCoord>323</xCoord><yCoord>197</yCoord></edgeMap>
    <edgeMap><xCoord>322</xCoord><yCoord>198</yCoord></edgeMap>
    <edgeMap><xCoord>322</xCoord><yCoord>199</yCoord></edgeMap>
    <edgeMap><xCoord>323</xCoord><yCoord>199</yCoord></edgeMap>
    <edgeMap><xCoord>324</xCoord><yCoord>199</yCoord></edgeMap>
    <edgeMap><xCoord>325</xCoord><yCoord>199</yCoord></edgeMap>
   </roi>
  </unblindedReadNodule>
  <unblindedReadNodule>
   <noduleID>2682</noduleID>
   <roi>
    <imageZposition>-68.5</imageZposition>
    <imageSOP_UID>1.3.6.1.4.1.14519.5.2.1.6279.6001.151243912338447641769153411528</imageSOP_UID>
    <inclusion>TRUE</inclusion>
    <edgeMap><xCoord>358</xCoord><yCoord>190</yCoord></edgeMap>
   </roi>
  </unblindedReadNodule>
  <unblindedReadNodule>
   <noduleID>2750</noduleID>
   <roi>
    <imageZposition>-71.5</imageZposition>
    <imageSOP_UID>1.3.6.1.4.1.14519.5.2.1.6279.6001.245945221298995616622851195121</imageSOP_UID>
    <inclusion>TRUE</inclusion>
    <edgeMap><xCoord>333</xCoord><yCoord>199</yCoord></edgeMap>
   </roi>
  </unblindedReadNodule>
  <unblindedReadNodule>
   <noduleID>2751</noduleID>
   <roi>
    <imageZposition>-80.5</imageZposition>
    <imageSOP_UID>1.3.6.1.4.1.14519.5.2.1.6279.6001.474200630123253543579881314926</imageSOP_UID>
    <inclusion>TRUE</inclusion>
    <edgeMap><xCoord>350</xCoord><yCoord>188</yCoord></edgeMap>
   </roi>
  </unblindedReadNodule>
  <unblindedReadNodule>
   <noduleID>2755</noduleID>
   <roi>
    <imageZposition>-80.5</imageZposition>
    <imageSOP_UID>1.3.6.1.4.1.14519.5.2.1.6279.6001.474200630123253543579881314926</imageSOP_UID>
    <inclusion>TRUE</inclusion>
    <edgeMap><xCoord>368</xCoord><yCoord>273</yCoord></edgeMap>
   </roi>
  </unblindedReadNodule>
  <unblindedReadNodule>
   <noduleID>2828</noduleID>
   <roi>
    <imageZposition>-80.5</imageZposition>
    <imageSOP_UID>1.3.6.1.4.1.14519.5.2.1.6279.6001.474200630123253543579881314926</imageSOP_UID>
    <inclusion>TRUE</inclusion>
    <edgeMap><xCoord>352</xCoord><yCoord>311</yCoord></edgeMap>
   </roi>
  </unblindedReadNodule>
  <unblindedReadNodule>
   <noduleID>2754</noduleID>
   <roi>
    <imageZposition>-83.5</imageZposition>
    <imageSOP_UID>1.3.6.1.4.1.14519.5.2.1.6279.6001.151083502128655565095001321755</imageSOP_UID>
    <inclusion>TRUE</inclusion>
    <edgeMap><xCoord>309</xCoord><yCoord>330</yCoord></edgeMap>
   </roi>
  </unblindedReadNodule>
  <unblindedReadNodule>
   <noduleID>2695</noduleID>
   <roi>
    <imageZposition>-89.5</imageZposition>
    <imageSOP_UID>1.3.6.1.4.1.14519.5.2.1.6279.6001.142051881064460703146932241448</imageSOP_UID>
    <inclusion>TRUE</inclusion>
    <edgeMap><xCoord>305</xCoord><yCoord>359</yCoord></edgeMap>
   </roi>
  </unblindedReadNodule>
  <unblindedReadNodule>
   <noduleID>2757</noduleID>
   <roi>
    <imageZposition>-89.5</imageZposition>
    <imageSOP_UID>1.3.6.1.4.1.14519.5.2.1.6279.6001.142051881064460703146932241448</imageSOP_UID>
    <inclusion>TRUE</inclusion>
    <edgeMap><xCoord>338</xCoord><yCoord>290</yCoord></edgeMap>
   </roi>
  </unblindedReadNodule>
  <unblindedReadNodule>
   <noduleID>2693</noduleID>
   <roi>
    <imageZposition>-92.5</imageZposition>
    <imageSOP_UID>1.3.6.1.4.1.14519.5.2.1.6279.6001.245247542358840826400984977375</imageSOP_UID>
    <inclusion>TRUE</inclusion>
    <edgeMap><xCoord>329</xCoord><yCoord>360</yCoord></edgeMap>
   </roi>
  </unblindedReadNodule>
  <unblindedReadNodule>
   <noduleID>2756</noduleID>
   <roi>
    <imageZposition>-92.5</imageZposition>
    <imageSOP_UID>1.3.6.1.4.1.14519.5.2.1.6279.6001.245247542358840826400984977375</imageSOP_UID>
    <inclusion>TRUE</inclusion>
    <edgeMap><xCoord>282</xCoord><yCoord>322</yCoord></edgeMap>
   </roi>
  </unblindedReadNodule>
  <unblindedReadNodule>
   <noduleID>2767</noduleID>
   <roi>
    <imageZposition>-92.5</imageZposition>
    <imageSOP_UID>1.3.6.1.4.1.14519.5.2.1.6279.6001.245247542358840826400984977375</imageSOP_UID>
    <inclusion>TRUE</inclusion>
    <edgeMap><xCoord>357</xCoord><yCoord>310</yCoord></edgeMap>
   </roi>
  </unblindedReadNodule>
  <unblindedReadNodule>
   <noduleID>2691</noduleID>
   <roi>
    <imageZposition>-95.5</imageZposition>
    <imageSOP_UID>1.3.6.1.4.1.14519.5.2.1.6279.6001.440670580453269475032223554490</imageSOP_UID>
    <inclusion>TRUE</inclusion>
    <edgeMap><xCoord>318</xCoord><yCoord>349</yCoord></edgeMap>
   </roi>
  </unblindedReadNodule>
  <unblindedReadNodule>
   <noduleID>2758</noduleID>
   <roi>
    <imageZposition>-95.5</imageZposition>
    <imageSOP_UID>1.3.6.1.4.1.14519.5.2.1.6279.6001.440670580453269475032223554490</imageSOP_UID>
    <inclusion>TRUE</inclusion>
    <edgeMap><xCoord>371</xCoord><yCoord>277</yCoord></edgeMap>
   </roi>
  </unblindedReadNodule>
  <unblindedReadNodule>
   <noduleID>2768</noduleID>
   <roi>
    <imageZposition>-104.5</imageZposition>
    <imageSOP_UID>1.3.6.1.4.1.14519.5.2.1.6279.6001.193436252964162729773532946277</imageSOP_UID>
    <inclusion>TRUE</inclusion>
    <edgeMap><xCoord>352</xCoord><yCoord>312</yCoord></edgeMap>
   </roi>
  </unblindedReadNodule>
  <unblindedReadNodule>
   <noduleID>2776</noduleID>
   <roi>
    <imageZposition>-104.5</imageZposition>
    <imageSOP_UID>1.3.6.1.4.1.14519.5.2.1.6279.6001.193436252964162729773532946277</imageSOP_UID>
    <inclusion>TRUE</inclusion>
    <edgeMap><xCoord>375</xCoord><yCoord>302</yCoord></edgeMap>
   </roi>
  </unblindedReadNodule>
  <unblindedReadNodule>
   <noduleID>2765</noduleID>
   <roi>
    <imageZposition>-110.5</imageZposition>
    <imageSOP_UID>1.3.6.1.4.1.14519.5.2.1.6279.6001.294043702476212645610224622049</imageSOP_UID>
    <inclusion>TRUE</inclusion>
    <edgeMap><xCoord>306</xCoord><yCoord>336</yCoord></edgeMap>
   </roi>
  </unblindedReadNodule>
  <unblindedReadNodule>
   <noduleID>2764</noduleID>
   <roi>
    <imageZposition>-116.5</imageZposition>
    <imageSOP_UID>1.3.6.1.4.1.14519.5.2.1.6279.6001.776120339508546484207788597985</imageSOP_UID>
    <inclusion>TRUE</inclusion>
    <edgeMap><xCoord>366</xCoord><yCoord>249</yCoord></edgeMap>
   </roi>
  </unblindedReadNodule>
  <unblindedReadNodule>
   <noduleID>2775</noduleID>
   <roi>
    <imageZposition>-119.5</imageZposition>
    <imageSOP_UID>1.3.6.1.4.1.14519.5.2.1.6279.6001.205412585132076207786744778235</imageSOP_UID>
    <inclusion>TRUE</inclusion>
    <edgeMap><xCoord>300</xCoord><yCoord>330</yCoord></edgeMap>
   </roi>
  </unblindedReadNodule>
  <unblindedReadNodule>
   <noduleID>2787</noduleID>
   <roi>
    <imageZposition>-119.5</imageZposition>
    <imageSOP_UID>1.3.6.1.4.1.14519.5.2.1.6279.6001.205412585132076207786744778235</imageSOP_UID>
    <inclusion>TRUE</inclusion>
    <edgeMap><xCoord>334</xCoord><yCoord>323</yCoord></edgeMap>
   </roi>
  </unblindedReadNodule>
  <unblindedReadNodule>
   <noduleID>2788</noduleID>
   <roi>
    <imageZposition>-119.5</imageZposition>
    <imageSOP_UID>1.3.6.1.4.1.14519.5.2.1.6279.6001.205412585132076207786744778235</imageSOP_UID>
    <inclusion>TRUE</inclusion>
    <edgeMap><xCoord>342</xCoord><yCoord>324</yCoord></edgeMap>
   </roi>
  </unblindedReadNodule>
  <unblindedReadNodule>
   <noduleID>2753</noduleID>
   <roi>
    <imageZposition>-122.5</imageZposition>
    <imageSOP_UID>1.3.6.1.4.1.14519.5.2.1.6279.6001.210133161940093006520530728743</imageSOP_UID>
    <inclusion>TRUE</inclusion>
    <edgeMap><xCoord>396</xCoord><yCoord>202</yCoord></edgeMap>
   </roi>
  </unblindedReadNodule>
  <unblindedReadNodule>
   <noduleID>2761</noduleID>
   <roi>
    <imageZposition>-122.5</imageZposition>
    <imageSOP_UID>1.3.6.1.4.1.14519.5.2.1.6279.6001.210133161940093006520530728743</imageSOP_UID>
    <inclusion>TRUE</inclusion>
    <edgeMap><xCoord>377</xCoord><yCoord>314</yCoord></edgeMap>
   </roi>
  </unblindedReadNodule>
  <unblindedReadNodule>
   <noduleID>2762</noduleID>
   <roi>
    <imageZposition>-122.5</imageZposition>
    <imageSOP_UID>1.3.6.1.4.1.14519.5.2.1.6279.6001.210133161940093006520530728743</imageSOP_UID>
    <inclusion>TRUE</inclusion>
    <edgeMap><xCoord>354</xCoord><yCoord>350</yCoord></edgeMap>
   </roi>
  </unblindedReadNodule>
  <unblindedReadNodule>
   <noduleID>2759</noduleID>
   <roi>
    <imageZposition>-128.5</imageZposition>
    <imageSOP_UID>1.3.6.1.4.1.14519.5.2.1.6279.6001.378753787917719610041533524360</imageSOP_UID>
    <inclusion>TRUE</inclusion>
    <edgeMap><xCoord>374</xCoord><yCoord>292</yCoord></edgeMap>
   </roi>
  </unblindedReadNodule>
  <unblindedReadNodule>
   <noduleID>2763</noduleID>
   <roi>
    <imageZposition>-128.5</imageZposition>
    <imageSOP_UID>1.3.6.1.4.1.14519.5.2.1.6279.6001.378753787917719610041533524360</imageSOP_UID>
    <inclusion>TRUE</inclusion>
    <edgeMap><xCoord>363</xCoord><yCoord>344</yCoord></edgeMap>
   </roi>
  </unblindedReadNodule>
  <unblindedReadNodule>
   <noduleID>2777</noduleID>
   <roi>
    <imageZposition>-128.5</imageZposition>
    <imageSOP_UID>1.3.6.1.4.1.14519.5.2.1.6279.6001.378753787917719610041533524360</imageSOP_UID>
    <inclusion>TRUE</inclusion>
    <edgeMap><xCoord>403</xCoord><yCoord>239</yCoord></edgeMap>
   </roi>
  </unblindedReadNodule>
  <unblindedReadNodule>
   <noduleID>2744</noduleID>
   <roi>
    <imageZposition>-134.5</imageZposition>
    <imageSOP_UID>1.3.6.1.4.1.14519.5.2.1.6279.6001.710249211038006817853667198437</imageSOP_UID>
    <inclusion>TRUE</inclusion>
    <edgeMap><xCoord>161</xCoord><yCoord>200</yCoord></edgeMap>
   </roi>
  </unblindedReadNodule>
  <unblindedReadNodule>
   <noduleID>2786</noduleID>
   <roi>
    <imageZposition>-134.5</imageZposition>
    <imageSOP_UID>1.3.6.1.4.1.14519.5.2.1.6279.6001.710249211038006817853667198437</imageSOP_UID>
    <inclusion>TRUE</inclusion>
    <edgeMap><xCoord>275</xCoord><yCoord>347</yCoord></edgeMap>
   </roi>
  </unblindedReadNodule>
  <unblindedReadNodule>
   <noduleID>2772</noduleID>
   <roi>
    <imageZposition>-137.5</imageZposition>
    <imageSOP_UID>1.3.6.1.4.1.14519.5.2.1.6279.6001.237930278703777834424610457721</imageSOP_UID>
    <inclusion>TRUE</inclusion>
    <edgeMap><xCoord>390</xCoord><yCoord>329</yCoord></edgeMap>
   </roi>
  </unblindedReadNodule>
  <unblindedReadNodule>
   <noduleID>2773</noduleID>
   <roi>
    <imageZposition>-137.5</imageZposition>
    <imageSOP_UID>1.3.6.1.4.1.14519.5.2.1.6279.6001.237930278703777834424610457721</imageSOP_UID>
    <inclusion>TRUE</inclusion>
    <edgeMap><xCoord>344</xCoord><yCoord>336</yCoord></edgeMap>
   </roi>
  </unblindedReadNodule>
  <unblindedReadNodule>
   <noduleID>2769</noduleID>
   <roi>
    <imageZposition>-146.5</imageZposition>
    <imageSOP_UID>1.3.6.1.4.1.14519.5.2.1.6279.6001.284239842243251310642517483748</imageSOP_UID>
    <inclusion>TRUE</inclusion>
    <edgeMap><xCoord>276</xCoord><yCoord>344</yCoord></edgeMap>
   </roi>
  </unblindedReadNodule>
  <unblindedReadNodule>
   <noduleID>2770</noduleID>
   <roi>
    <imageZposition>-146.5</imageZposition>
    <imageSOP_UID>1.3.6.1.4.1.14519.5.2.1.6279.6001.284239842243251310642517483748</imageSOP_UID>
    <inclusion>TRUE</inclusion>
    <edgeMap><xCoord>354</xCoord><yCoord>352</yCoord></edgeMap>
   </roi>
  </unblindedReadNodule>
  <unblindedReadNodule>
   <noduleID>2785</noduleID>
   <roi>
    <imageZposition>-146.5</imageZposition>
    <imageSOP_UID>1.3.6.1.4.1.14519.5.2.1.6279.6001.284239842243251310642517483748</imageSOP_UID>
    <inclusion>TRUE</inclusion>
    <edgeMap><xCoord>289</xCoord><yCoord>333</yCoord></edgeMap>
   </roi>
  </unblindedReadNodule>
  <unblindedReadNodule>
   <noduleID>2771</noduleID>
   <roi>
    <imageZposition>-149.5</imageZposition>
    <imageSOP_UID>1.3.6.1.4.1.14519.5.2.1.6279.6001.145060893649236948148943408919</imageSOP_UID>
    <inclusion>TRUE</inclusion>
    <edgeMap><xCoord>377</xCoord><yCoord>348</yCoord></edgeMap>
   </roi>
  </unblindedReadNodule>
  <unblindedReadNodule>
   <noduleID>2782</noduleID>
   <roi>
    <imageZposition>-149.5</imageZposition>
    <imageSOP_UID>1.3.6.1.4.1.14519.5.2.1.6279.6001.145060893649236948148943408919</imageSOP_UID>
    <inclusion>TRUE</inclusion>
    <edgeMap><xCoord>354</xCoord><yCoord>326</yCoord></edgeMap>
   </roi>
  </unblindedReadNodule>
  <unblindedReadNodule>
   <noduleID>2784</noduleID>
   <roi>
    <imageZposition>-149.5</imageZposition>
    <imageSOP_UID>1.3.6.1.4.1.14519.5.2.1.6279.6001.145060893649236948148943408919</imageSOP_UID>
    <inclusion>TRUE</inclusion>
    <edgeMap><xCoord>384</xCoord><yCoord>322</yCoord></edgeMap>
   </roi>
  </unblindedReadNodule>
  <unblindedReadNodule>
   <noduleID>2783</noduleID>
   <roi>
    <imageZposition>-152.5</imageZposition>
    <imageSOP_UID>1.3.6.1.4.1.14519.5.2.1.6279.6001.324990426313523465197852551296</imageSOP_UID>
    <inclusion>TRUE</inclusion>
    <edgeMap><xCoord>352</xCoord><yCoord>305</yCoord></edgeMap>
   </roi>
  </unblindedReadNodule>
  <unblindedReadNodule>
   <noduleID>2778</noduleID>
   <roi>
    <imageZposition>-167.5</imageZposition>
    <imageSOP_UID>1.3.6.1.4.1.14519.5.2.1.6279.6001.121944967721987112460851499419</imageSOP_UID>
    <inclusion>TRUE</inclusion>
    <edgeMap><xCoord>426</xCoord><yCoord>246</yCoord></edgeMap>
   </roi>
  </unblindedReadNodule>
  <unblindedReadNodule>
   <noduleID>2779</noduleID>
   <roi>
    <imageZposition>-173.5</imageZposition>
    <imageSOP_UID>1.3.6.1.4.1.14519.5.2.1.6279.6001.720483483129026640887357830207</imageSOP_UID>
    <inclusion>TRUE</inclusion>
    <edgeMap><xCoord>391</xCoord><yCoord>295</yCoord></edgeMap>
   </roi>
  </unblindedReadNodule>
  <unblindedReadNodule>
   <noduleID>2713</noduleID>
   <characteristics>
    <subtlety>5</subtlety>
    <internalStructure>1</internalStructure>
    <calcification>6</calcification>
    <sphericity>4</sphericity>
    <margin>3</margin>
    <lobulation>3</lobulation>
    <spiculation>1</spiculation>
    <texture>4</texture>
    <malignancy>3</malignancy>
   </characteristics>
   <roi>
    <imageZposition>-191.5</imageZposition>
    <imageSOP_UID>1.3.6.1.4.1.14519.5.2.1.6279.6001.770337651361202951882325842198</imageSOP_UID>
    <inclusion>TRUE</inclusion>
    <edgeMap><xCoord>170</xCoord><yCoord>352</yCoord></edgeMap>
    <edgeMap><xCoord>170</xCoord><yCoord>351</yCoord></edgeMap>
    <edgeMap><xCoord>171</xCoord><yCoord>350</yCoord></edgeMap>
    <edgeMap><xCoord>171</xCoord><yCoord>349</yCoord></edgeMap>
    <edgeMap><xCoord>171</xCoord><yCoord>348</yCoord></edgeMap>
    <edgeMap><xCoord>170</xCoord><yCoord>347</yCoord></edgeMap>
    <edgeMap><xCoord>170</xCoord><yCoord>346</yCoord></edgeMap>
    <edgeMap><xCoord>169</xCoord><yCoord>346</yCoord></edgeMap>
    <edgeMap><xCoord>168</xCoord><yCoord>346</yCoord></edgeMap>
    <edgeMap><xCoord>167</xCoord><yCoord>346</yCoord></edgeMap>
    <edgeMap><xCoord>166</xCoord><yCoord>346</yCoord></edgeMap>
    <edgeMap><xCoord>165</xCoord><yCoord>347</yCoord></edgeMap>
    <edgeMap><xCoord>164</xCoord><yCoord>348</yCoord></edgeMap>
    <edgeMap><xCoord>164</xCoord><yCoord>349</yCoord></edgeMap>
    <edgeMap><xCoord>164</xCoord><yCoord>350</yCoord></edgeMap>
    <edgeMap><xCoord>164</xCoord><yCoord>351</yCoord></edgeMap>
    <edgeMap><xCoord>165</xCoord><yCoord>352</yCoord></edgeMap>
    <edgeMap><xCoord>166</xCoord><yCoord>352</yCoord></edgeMap>
    <edgeMap><xCoord>167</xCoord><yCoord>352</yCoord></edgeMap>
    <edgeMap><xCoord>168</xCoord><yCoord>352</yCoord></edgeMap>
    <edgeMap><xCoord>169</xCoord><yCoord>352</yCoord></edgeMap>
    <edgeMap><xCoord>170</xCoord><yCoord>352</yCoord></edgeMap>
   </roi>
   <roi>
    <imageZposition>-194.5</imageZposition>
    <imageSOP_UID>1.3.6.1.4.1.14519.5.2.1.6279.6001.139612509649134291441361132895</imageSOP_UID>
    <inclusion>TRUE</inclusion>
    <edgeMap><xCoord>171</xCoord><yCoord>352</yCoord></edgeMap>
    <edgeMap><xCoord>172</xCoord><yCoord>351</yCoord></edgeMap>
    <edgeMap><xCoord>173</xCoord><yCoord>350</yCoord></edgeMap>
    <edgeMap><xCoord>173</xCoord><yCoord>349</yCoord></edgeMap>
    <edgeMap><xCoord>173</xCoord><yCoord>348</yCoord></edgeMap>
    <edgeMap><xCoord>173</xCoord><yCoord>347</yCoord></edgeMap>
    <edgeMap><xCoord>172</xCoord><yCoord>346</yCoord></edgeMap>
    <edgeMap><xCoord>171</xCoord><yCoord>345</yCoord></edgeMap>
    <edgeMap><xCoord>170</xCoord><yCoord>345</yCoord></edgeMap>
    <edgeMap><xCoord>169</xCoord><yCoord>345</yCoord></edgeMap>
    <edgeMap><xCoord>168</xCoord><yCoord>344</yCoord></edgeMap>
    <edgeMap><xCoord>167</xCoord><yCoord>344</yCoord></edgeMap>
    <edgeMap><xCoord>166</xCoord><yCoord>344</yCoord></edgeMap>
    <edgeMap><xCoord>165</xCoord><yCoord>344</yCoord></edgeMap>
    <edgeMap><xCoord>164</xCoord><yCoord>345</yCoord></edgeMap>
    <edgeMap><xCoord>164</xCoord><yCoord>346</yCoord></edgeMap>
    <edgeMap><xCoord>163</xCoord><yCoord>347</yCoord></edgeMap>
    <edgeMap><xCoord>163</xCoord><yCoord>348</yCoord></edgeMap>
    <edgeMap><xCoord>163</xCoord><yCoord>349</yCoord></edgeMap>
    <edgeMap><xCoord>163</xCoord><yCoord>350</yCoord></edgeMap>
    <edgeMap><xCoord>163</xCoord><yCoord>351</yCoord></edgeMap>
    <edgeMap><xCoord>164</xCoord><yCoord>352</yCoord></edgeMap>
    <edgeMap><xCoord>165</xCoord><yCoord>352</yCoord></edgeMap>
    <edgeMap><xCoord>166</xCoord><yCoord>352</yCoord></edgeMap>
    <edgeMap><xCoord>167</xCoord><yCoord>352</yCoord></edgeMap>
    <edgeMap><xCoord>168</xCoord><yCoord>352</yCoord></edgeMap>
    <edgeMap><xCoord>169</xCoord><yCoord>352</yCoord></edgeMap>
    <edgeMap><xCoord>170</xCoord><yCoord>352</yCoord></edgeMap>
    <edgeMap><xCoord>171</xCoord><yCoord>352</yCoord></edgeMap>
   </roi>
  </unblindedReadNodule>
  <unblindedReadNodule>
   <noduleID>2707</noduleID>
   <characteristics>
    <subtlety>5</subtlety>
    <internalStructure>1</internalStructure>
    <calcification>6</calcification>
    <sphericity>4</sphericity>
    <margin>4</margin>
    <lobulation>1</lobulation>
    <spiculation>1</spiculation>
    <texture>4</texture>
    <malignancy>3</malignancy>
   </characteristics>
   <roi>
    <imageZposition>-206.5</imageZposition>
    <imageSOP_UID>1.3.6.1.4.1.14519.5.2.1.6279.6001.319828605774642018405361170164</imageSOP_UID>
    <inclusion>TRUE</inclusion>
    <edgeMap><xCoord>414</xCoord><yCoord>321</yCoord></edgeMap>
    <edgeMap><xCoord>415</xCoord><yCoord>320</yCoord></edgeMap>
    <edgeMap><xCoord>416</xCoord><yCoord>319</yCoord></edgeMap>
    <edgeMap><xCoord>417</xCoord><yCoord>318</yCoord></edgeMap>
    <edgeMap><xCoord>417</xCoord><yCoord>317</yCoord></edgeMap>
    <edgeMap><xCoord>418</xCoord><yCoord>316</yCoord></edgeMap>
    <edgeMap><xCoord>418</xCoord><yCoord>315</yCoord></edgeMap>
    <edgeMap><xCoord>417</xCoord><yCoord>315</yCoord></edgeMap>
    <edgeMap><xCoord>416</xCoord><yCoord>314</yCoord></edgeMap>
    <edgeMap><xCoord>415</xCoord><yCoord>313</yCoord></edgeMap>
    <edgeMap><xCoord>414</xCoord><yCoord>313</yCoord></edgeMap>
    <edgeMap><xCoord>413</xCoord><yCoord>313</yCoord></edgeMap>
    <edgeMap><xCoord>412</xCoord><yCoord>314</yCoord></edgeMap>
    <edgeMap><xCoord>412</xCoord><yCoord>315</yCoord></edgeMap>
    <edgeMap><xCoord>412</xCoord><yCoord>316</yCoord></edgeMap>
    <edgeMap><xCoord>412</xCoord><yCoord>317</yCoord></edgeMap>
    <edgeMap><xCoord>412</xCoord><yCoord>318</yCoord></edgeMap>
    <edgeMap><xCoord>412</xCoord><yCoord>319</yCoord></edgeMap>
    <edgeMap><xCoord>412</xCoord><yCoord>320</yCoord></edgeMap>
    <edgeMap><xCoord>413</xCoord><yCoord>321</yCoord></edgeMap>
    <edgeMap><xCoord>414</xCoord><yCoord>321</yCoord></edgeMap>
   </roi>
  </unblindedReadNodule>
  <nonNodule>
   <nonNoduleID>2793</nonNoduleID>
   <imageZposition>-2.5</imageZposition>
   <imageSOP_UID>1.3.6.1.4.1.14519.5.2.1.6279.6001.106664660908814527924348477816</imageSOP_UID>
   <locus><xCoord>321</xCoord><yCoord>283</yCoord>
   </locus>
  </nonNodule>
  <nonNodule>
   <nonNoduleID>2794</nonNoduleID>
   <imageZposition>-2.5</imageZposition>
   <imageSOP_UID>1.3.6.1.4.1.14519.5.2.1.6279.6001.106664660908814527924348477816</imageSOP_UID>
   <locus><xCoord>306</xCoord><yCoord>294</yCoord>
   </locus>
  </nonNodule>
  <nonNodule>
   <nonNoduleID>2808</nonNoduleID>
   <imageZposition>-2.5</imageZposition>
   <imageSOP_UID>1.3.6.1.4.1.14519.5.2.1.6279.6001.106664660908814527924348477816</imageSOP_UID>
   <locus><xCoord>312</xCoord><yCoord>276</yCoord>
   </locus>
  </nonNodule>
  <nonNodule>
   <nonNoduleID>2806</nonNoduleID>
   <imageZposition>-5.5</imageZposition>
   <imageSOP_UID>1.3.6.1.4.1.14519.5.2.1.6279.6001.208298359904813351522553818458</imageSOP_UID>
   <locus><xCoord>315</xCoord><yCoord>295</yCoord>
   </locus>
  </nonNodule>
  <nonNodule>
   <nonNoduleID>2807</nonNoduleID>
   <imageZposition>-5.5</imageZposition>
   <imageSOP_UID>1.3.6.1.4.1.14519.5.2.1.6279.6001.208298359904813351522553818458</imageSOP_UID>
   <locus><xCoord>324</xCoord><yCoord>282</yCoord>
   </locus>
  </nonNodule>
  <nonNodule>
   <nonNoduleID>2795</nonNoduleID>
   <imageZposition>-11.5</imageZposition>
   <imageSOP_UID>1.3.6.1.4.1.14519.5.2.1.6279.6001.456854132387368119322140573484</imageSOP_UID>
   <locus><xCoord>300</xCoord><yCoord>266</yCoord>
   </locus>
  </nonNodule>
  <nonNodule>
   <nonNoduleID>2809</nonNoduleID>
   <imageZposition>-17.5</imageZposition>
   <imageSOP_UID>1.3.6.1.4.1.14519.5.2.1.6279.6001.114002605252534209391673080561</imageSOP_UID>
   <locus><xCoord>323</xCoord><yCoord>227</yCoord>
   </locus>
  </nonNodule>
  <nonNodule>
   <nonNoduleID>2789</nonNoduleID>
   <imageZposition>-23.5</imageZposition>
   <imageSOP_UID>1.3.6.1.4.1.14519.5.2.1.6279.6001.963876161078755686654841221479</imageSOP_UID>
   <locus><xCoord>165</xCoord><yCoord>290</yCoord>
   </locus>
  </nonNodule>
  <nonNodule>
   <nonNoduleID>2675</nonNoduleID>
   <imageZposition>-26.5</imageZposition>
   <imageSOP_UID>1.3.6.1.4.1.14519.5.2.1.6279.6001.201689565635214545282802963409</imageSOP_UID>
   <locus><xCoord>306</xCoord><yCoord>256</yCoord>
   </locus>
  </nonNodule>
  <nonNodule>
   <nonNoduleID>2739</nonNoduleID>
   <imageZposition>-26.5</imageZposition>
   <imageSOP_UID>1.3.6.1.4.1.14519.5.2.1.6279.6001.201689565635214545282802963409</imageSOP_UID>
   <locus><xCoord>163</xCoord><yCoord>289</yCoord>
   </locus>
  </nonNodule>
  <nonNodule>
   <nonNoduleID>2740</nonNoduleID>
   <imageZposition>-26.5</imageZposition>
   <imageSOP_UID>1.3.6.1.4.1.14519.5.2.1.6279.6001.201689565635214545282802963409</imageSOP_UID>
   <locus><xCoord>353</xCoord><yCoord>251</yCoord>
   </locus>
  </nonNodule>
  <nonNodule>
   <nonNoduleID>2796</nonNoduleID>
   <imageZposition>-29.5</imageZposition>
   <imageSOP_UID>1.3.6.1.4.1.14519.5.2.1.6279.6001.246520222546844029187315908603</imageSOP_UID>
   <locus><xCoord>161</xCoord><yCoord>285</yCoord>
   </locus>
  </nonNodule>
  <nonNodule>
   <nonNoduleID>2736</nonNoduleID>
   <imageZposition>-35.5</imageZposition>
   <imageSOP_UID>1.3.6.1.4.1.14519.5.2.1.6279.6001.298239647455159260930322372112</imageSOP_UID>
   <locus><xCoord>187</xCoord><yCoord>293</yCoord>
   </locus>
  </nonNodule>
  <nonNodule>
   <nonNoduleID>2738</nonNoduleID>
   <imageZposition>-38.5</imageZposition>
   <imageSOP_UID>1.3.6.1.4.1.14519.5.2.1.6279.6001.214323883270467961238009764568</imageSOP_UID>
   <locus><xCoord>185</xCoord><yCoord>286</yCoord>
   </locus>
  </nonNodule>
  <nonNodule>
   <nonNoduleID>2826</nonNoduleID>
   <imageZposition>-38.5</imageZposition>
   <imageSOP_UID>1.3.6.1.4.1.14519.5.2.1.6279.6001.214323883270467961238009764568</imageSOP_UID>
   <locus><xCoord>167</xCoord><yCoord>282</yCoord>
   </locus>
  </nonNodule>
  <nonNodule>
   <nonNoduleID>2825</nonNoduleID>
   <imageZposition>-41.5</imageZposition>
   <imageSOP_UID>1.3.6.1.4.1.14519.5.2.1.6279.6001.569064153055786525509585249649</imageSOP_UID>
   <locus><xCoord>134</xCoord><yCoord>284</yCoord>
   </locus>
  </nonNodule>
  <nonNodule>
   <nonNoduleID>2790</nonNoduleID>
   <imageZposition>-44.5</imageZposition>
   <imageSOP_UID>1.3.6.1.4.1.14519.5.2.1.6279.6001.829324308609846189861463307815</imageSOP_UID>
   <locus><xCoord>174</xCoord><yCoord>290</yCoord>
   </locus>
  </nonNodule>
  <nonNodule>
   <nonNoduleID>2711</nonNoduleID>
   <imageZposition>-47.5</imageZposition>
   <imageSOP_UID>1.3.6.1.4.1.14519.5.2.1.6279.6001.303043549870470253105493144054</imageSOP_UID>
   <locus><xCoord>289</xCoord><yCoord>316</yCoord>
   </locus>
  </nonNodule>
  <nonNodule>
   <nonNoduleID>2797</nonNoduleID>
   <imageZposition>-50.5</imageZposition>
   <imageSOP_UID>1.3.6.1.4.1.14519.5.2.1.6279.6001.329179875340072948022798919490</imageSOP_UID>
   <locus><xCoord>125</xCoord><yCoord>290</yCoord>
   </locus>
  </nonNodule>
  <nonNodule>
   <nonNoduleID>2728</nonNoduleID>
   <imageZposition>-53.5</imageZposition>
   <imageSOP_UID>1.3.6.1.4.1.14519.5.2.1.6279.6001.140109364536854482799511224812</imageSOP_UID>
   <locus><xCoord>135</xCoord><yCoord>248</yCoord>
   </locus>
  </nonNodule>
  <nonNodule>
   <nonNoduleID>2726</nonNoduleID>
   <imageZposition>-53.5</imageZposition>
   <imageSOP_UID>1.3.6.1.4.1.14519.5.2.1.6279.6001.140109364536854482799511224812</imageSOP_UID>
   <locus><xCoord>174</xCoord><yCoord>232</yCoord>
   </locus>
  </nonNodule>
  <nonNodule>
   <nonNoduleID>2727</nonNoduleID>
   <imageZposition>-53.5</imageZposition>
   <imageSOP_UID>1.3.6.1.4.1.14519.5.2.1.6279.6001.140109364536854482799511224812</imageSOP_UID>
   <locus><xCoord>152</xCoord><yCoord>238</yCoord>
   </locus>
  </nonNodule>
  <nonNodule>
   <nonNoduleID>2687</nonNoduleID>
   <imageZposition>-56.5</imageZposition>
   <imageSOP_UID>1.3.6.1.4.1.14519.5.2.1.6279.6001.991972335414377235183235685384</imageSOP_UID>
   <locus><xCoord>343</xCoord><yCoord>293</yCoord>
   </locus>
  </nonNodule>
  <nonNodule>
   <nonNoduleID>2729</nonNoduleID>
   <imageZposition>-56.5</imageZposition>
   <imageSOP_UID>1.3.6.1.4.1.14519.5.2.1.6279.6001.991972335414377235183235685384</imageSOP_UID>
   <locus><xCoord>175</xCoord><yCoord>229</yCoord>
   </locus>
  </nonNodule>
  <nonNodule>
   <nonNoduleID>2731</nonNoduleID>
   <imageZposition>-56.5</imageZposition>
   <imageSOP_UID>1.3.6.1.4.1.14519.5.2.1.6279.6001.991972335414377235183235685384</imageSOP_UID>
   <locus><xCoord>149</xCoord><yCoord>238</yCoord>
   </locus>
  </nonNodule>
  <nonNodule>
   <nonNoduleID>2733</nonNoduleID>
   <imageZposition>-56.5</imageZposition>
   <imageSOP_UID>1.3.6.1.4.1.14519.5.2.1.6279.6001.991972335414377235183235685384</imageSOP_UID>
   <locus><xCoord>130</xCoord><yCoord>247</yCoord>
   </locus>
  </nonNodule>
  <nonNodule>
   <nonNoduleID>2798</nonNoduleID>
   <imageZposition>-62.5</imageZposition>
   <imageSOP_UID>1.3.6.1.4.1.14519.5.2.1.6279.6001.871585334438560457955868519818</imageSOP_UID>
   <locus><xCoord>203</xCoord><yCoord>209</yCoord>
   </locus>
  </nonNodule>
  <nonNodule>
   <nonNoduleID>2799</nonNoduleID>
   <imageZposition>-71.5</imageZposition>
   <imageSOP_UID>1.3.6.1.4.1.14519.5.2.1.6279.6001.245945221298995616622851195121</imageSOP_UID>
   <locus><xCoord>207</xCoord><yCoord>241</yCoord>
   </locus>
  </nonNodule>
  <nonNodule>
   <nonNoduleID>2800</nonNoduleID>
   <imageZposition>-74.5</imageZposition>
   <imageSOP_UID>1.3.6.1.4.1.14519.5.2.1.6279.6001.194017403576878155979270011328</imageSOP_UID>
   <locus><xCoord>121</xCoord><yCoord>231</yCoord>
   </locus>
  </nonNodule>
  <nonNodule>
   <nonNoduleID>2699</nonNoduleID>
   <imageZposition>-95.5</imageZposition>
   <imageSOP_UID>1.3.6.1.4.1.14519.5.2.1.6279.6001.440670580453269475032223554490</imageSOP_UID>
   <locus><xCoord>365</xCoord><yCoord>318</yCoord>
   </locus>
  </nonNodule>
  <nonNodule>
   <nonNoduleID>2801</nonNoduleID>
   <imageZposition>-101.5</imageZposition>
   <imageSOP_UID>1.3.6.1.4.1.14519.5.2.1.6279.6001.145540455463958800504591832055</imageSOP_UID>
   <locus><xCoord>203</xCoord><yCoord>196</yCoord>
   </locus>
  </nonNodule>
  <nonNodule>
   <nonNoduleID>2829</nonNoduleID>
   <imageZposition>-101.5</imageZposition>
   <imageSOP_UID>1.3.6.1.4.1.14519.5.2.1.6279.6001.145540455463958800504591832055</imageSOP_UID>
   <locus><xCoord>181</xCoord><yCoord>317</yCoord>
   </locus>
  </nonNodule>
  <nonNodule>
   <nonNoduleID>2803</nonNoduleID>
   <imageZposition>-113.5</imageZposition>
   <imageSOP_UID>1.3.6.1.4.1.14519.5.2.1.6279.6001.389390505907808165101061069029</imageSOP_UID>
   <locus><xCoord>180</xCoord><yCoord>340</yCoord>
   </locus>
  </nonNodule>
  <nonNodule>
   <nonNoduleID>2804</nonNoduleID>
   <imageZposition>-125.5</imageZposition>
   <imageSOP_UID>1.3.6.1.4.1.14519.5.2.1.6279.6001.317853603032733531327868752039</imageSOP_UID>
   <locus><xCoord>196</xCoord><yCoord>311</yCoord>
   </locus>
  </nonNodule>
  <nonNodule>
   <nonNoduleID>2823</nonNoduleID>
   <imageZposition>-125.5</imageZposition>
   <imageSOP_UID>1.3.6.1.4.1.14519.5.2.1.6279.6001.317853603032733531327868752039</imageSOP_UID>
   <locus><xCoord>330</xCoord><yCoord>314</yCoord>
   </locus>
  </nonNodule>
  <nonNodule>
   <nonNoduleID>2704</nonNoduleID>
   <imageZposition>-131.5</imageZposition>
   <imageSOP_UID>1.3.6.1.4.1.14519.5.2.1.6279.6001.417930855895929217915682970640</imageSOP_UID>
   <locus><xCoord>313</xCoord><yCoord>325</yCoord>
   </locus>
  </nonNodule>
  <nonNodule>
   <nonNoduleID>2702</nonNoduleID>
   <imageZposition>-134.5</imageZposition>
   <imageSOP_UID>1.3.6.1.4.1.14519.5.2.1.6279.6001.710249211038006817853667198437</imageSOP_UID>
   <locus><xCoord>308</xCoord><yCoord>326</yCoord>
   </locus>
  </nonNodule>
  <nonNodule>
   <nonNoduleID>2720</nonNoduleID>
   <imageZposition>-134.5</imageZposition>
   <imageSOP_UID>1.3.6.1.4.1.14519.5.2.1.6279.6001.710249211038006817853667198437</imageSOP_UID>
   <locus><xCoord>182</xCoord><yCoord>325</yCoord>
   </locus>
  </nonNodule>
  <nonNodule>
   <nonNoduleID>2811</nonNoduleID>
   <imageZposition>-143.5</imageZposition>
   <imageSOP_UID>1.3.6.1.4.1.14519.5.2.1.6279.6001.187557087485183788560200959335</imageSOP_UID>
   <locus><xCoord>318</xCoord><yCoord>314</yCoord>
   </locus>
  </nonNodule>
  <nonNodule>
   <nonNoduleID>2812</nonNoduleID>
   <imageZposition>-143.5</imageZposition>
   <imageSOP_UID>1.3.6.1.4.1.14519.5.2.1.6279.6001.187557087485183788560200959335</imageSOP_UID>
   <locus><xCoord>315</xCoord><yCoord>339</yCoord>
   </locus>
  </nonNodule>
  <nonNodule>
   <nonNoduleID>2813</nonNoduleID>
   <imageZposition>-143.5</imageZposition>
   <imageSOP_UID>1.3.6.1.4.1.14519.5.2.1.6279.6001.187557087485183788560200959335</imageSOP_UID>
   <locus><xCoord>325</xCoord><yCoord>334</yCoord>
   </locus>
  </nonNodule>
  <nonNodule>
   <nonNoduleID>2814</nonNoduleID>
   <imageZposition>-146.5</imageZposition>
   <imageSOP_UID>1.3.6.1.4.1.14519.5.2.1.6279.6001.284239842243251310642517483748</imageSOP_UID>
   <locus><xCoord>322</xCoord><yCoord>329</yCoord>
   </locus>
  </nonNodule>
  <nonNodule>
   <nonNoduleID>2817</nonNoduleID>
   <imageZposition>-146.5</imageZposition>
   <imageSOP_UID>1.3.6.1.4.1.14519.5.2.1.6279.6001.284239842243251310642517483748</imageSOP_UID>
   <locus><xCoord>316</xCoord><yCoord>316</yCoord>
   </locus>
  </nonNodule>
  <nonNodule>
   <nonNoduleID>2818</nonNoduleID>
   <imageZposition>-149.5</imageZposition>
   <imageSOP_UID>1.3.6.1.4.1.14519.5.2.1.6279.6001.145060893649236948148943408919</imageSOP_UID>
   <locus><xCoord>329</xCoord><yCoord>327</yCoord>
   </locus>
  </nonNodule>
  <nonNodule>
   <nonNoduleID>2819</nonNoduleID>
   <imageZposition>-149.5</imageZposition>
   <imageSOP_UID>1.3.6.1.4.1.14519.5.2.1.6279.6001.145060893649236948148943408919</imageSOP_UID>
   <locus><xCoord>308</xCoord><yCoord>316</yCoord>
   </locus>
  </nonNodule>
  <nonNodule>
   <nonNoduleID>2822</nonNoduleID>
   <imageZposition>-149.5</imageZposition>
   <imageSOP_UID>1.3.6.1.4.1.14519.5.2.1.6279.6001.145060893649236948148943408919</imageSOP_UID>
   <locus><xCoord>359</xCoord><yCoord>238</yCoord>
   </locus>
  </nonNodule>
  <nonNodule>
   <nonNoduleID>2791</nonNoduleID>
   <imageZposition>-155.5</imageZposition>
   <imageSOP_UID>1.3.6.1.4.1.14519.5.2.1.6279.6001.987116594494553586616557105899</imageSOP_UID>
   <locus><xCoord>371</xCoord><yCoord>164</yCoord>
   </locus>
  </nonNodule>
  <nonNodule>
   <nonNoduleID>2820</nonNoduleID>
   <imageZposition>-155.5</imageZposition>
   <imageSOP_UID>1.3.6.1.4.1.14519.5.2.1.6279.6001.987116594494553586616557105899</imageSOP_UID>
   <locus><xCoord>294</xCoord><yCoord>338</yCoord>
   </locus>
  </nonNodule>
  <nonNodule>
   <nonNoduleID>2792</nonNoduleID>
   <imageZposition>-164.5</imageZposition>
   <imageSOP_UID>1.3.6.1.4.1.14519.5.2.1.6279.6001.304994632226493065156588812065</imageSOP_UID>
   <locus><xCoord>376</xCoord><yCoord>172</yCoord>
   </locus>
  </nonNodule>
  <nonNodule>
   <nonNoduleID>2717</nonNoduleID>
   <imageZposition>-170.5</imageZposition>
   <imageSOP_UID>1.3.6.1.4.1.14519.5.2.1.6279.6001.362919233323160463788859785105</imageSOP_UID>
   <locus><xCoord>197</xCoord><yCoord>331</yCoord>
   </locus>
  </nonNodule>
  <nonNodule>
   <nonNoduleID>2821</nonNoduleID>
   <imageZposition>-191.5</imageZposition>
   <imageSOP_UID>1.3.6.1.4.1.14519.5.2.1.6279.6001.770337651361202951882325842198</imageSOP_UID>
   <locus><xCoord>389</xCoord><yCoord>258</yCoord>
   </locus>
  </nonNodule>
  <nonNodule>
   <nonNoduleID>2830</nonNoduleID>
   <imageZposition>-215.5</imageZposition>
   <imageSOP_UID>1.3.6.1.4.1.14519.5.2.1.6279.6001.540633208149450153417637327793</imageSOP_UID>
   <locus><xCoord>77</xCoord><yCoord>174</yCoord>
   </locus>
  </nonNodule>
  <nonNodule>
   <nonNoduleID>2724</nonNoduleID>
   <imageZposition>-71.5</imageZposition>
   <imageSOP_UID>1.3.6.1.4.1.14519.5.2.1.6279.6001.245945221298995616622851195121</imageSOP_UID>
   <locus><xCoord>149</xCoord><yCoord>168</yCoord>
   </locus>
  </nonNodule>
  <nonNodule>
   <nonNoduleID>2706</nonNoduleID>
   <imageZposition>-137.5</imageZposition>
   <imageSOP_UID>1.3.6.1.4.1.14519.5.2.1.6279.6001.237930278703777834424610457721</imageSOP_UID>
   <locus><xCoord>327</xCoord><yCoord>338</yCoord>
   </locus>
  </nonNodule>
 </readingSession>
</LidcReadMessage>
