# Supplementary material for: An improved V-Net lung nodule segmentation model based on pixel threshold separation and attention mechanism
Source: Sci Rep. 2024 Feb 27;14:4743. doi: 10.1038/s41598-024-55178-3 (PMC10899216; doi:10.1038/s41598-024-55178-3)
Supplement: Supplementary file 1 — Supplementary Information 1. [file 41598_2024_55178_MOESM1_ESM.zip › lidc-xml-only/tcia-lidc-xml/157/166.xml]

<?xml version="1.0" encoding="UTF-8"?>
<LidcReadMessage uid="1.3.6.1.4.1.14519.5.2.1.6279.6001.1308168928195.0" xmlns="http://www.nih.gov">
 <ResponseHeader>
  <Version>1.7</Version>
  <MessageId>1152498</MessageId>
  <DateRequest>2006-06-05</DateRequest>
  <TimeRequest>17:07:37</TimeRequest>
  <RequestingSite>removed</RequestingSite>
  <ServicingSite>removed</ServicingSite>
  <TaskDescription>Second unblinded read</TaskDescription>
  <CtImageFile>removed</CtImageFile>
  <SeriesInstanceUid>1.3.6.1.4.1.14519.5.2.1.6279.6001.400871509992541458184881866614</SeriesInstanceUid>
  <StudyInstanceUID>1.3.6.1.4.1.14519.5.2.1.6279.6001.249778071616205114955151949358</StudyInstanceUID>
  <DateService>2006-06-05</DateService>
  <TimeService>17:07:37</TimeService>
  <ResponseDescription>1 - Reading complete</ResponseDescription>
  <ResponseComments>Merged, reader anonymized, unblinded responses</ResponseComments>
 </ResponseHeader>
 <readingSession>
  <annotationVersion>3.12</annotationVersion>
  <servicingRadiologistID>anonymous</servicingRadiologistID>
  <unblindedReadNodule>
   <noduleID>13012</noduleID>
   <characteristics>
    <subtlety>3</subtlety>
    <internalStructure>1</internalStructure>
    <calcification>6</calcification>
    <sphericity>3</sphericity>
    <margin>1</margin>
    <lobulation>2</lobulation>
    <spiculation>2</spiculation>
    <texture>5</texture>
    <malignancy>1</malignancy>
   </characteristics>
   <roi>
    <imageZposition>1675.0</imageZposition>
    <imageSOP_UID>1.3.6.1.4.1.14519.5.2.1.6279.6001.501681424761647645888357491086</imageSOP_UID>
    <inclusion>TRUE</inclusion>
    <edgeMap><xCoord>159</xCoord><yCoord>315</yCoord></edgeMap>
    <edgeMap><xCoord>160</xCoord><yCoord>314</yCoord></edgeMap>
    <edgeMap><xCoord>161</xCoord><yCoord>314</yCoord></edgeMap>
    <edgeMap><xCoord>162</xCoord><yCoord>314</yCoord></edgeMap>
    <edgeMap><xCoord>163</xCoord><yCoord>314</yCoord></edgeMap>
    <edgeMap><xCoord>164</xCoord><yCoord>314</yCoord></edgeMap>
    <edgeMap><xCoord>165</xCoord><yCoord>314</yCoord></edgeMap>
    <edgeMap><xCoord>164</xCoord><yCoord>313</yCoord></edgeMap>
    <edgeMap><xCoord>165</xCoord><yCoord>312</yCoord></edgeMap>
    <edgeMap><xCoord>165</xCoord><yCoord>311</yCoord></edgeMap>
    <edgeMap><xCoord>164</xCoord><yCoord>310</yCoord></edgeMap>
    <edgeMap><xCoord>163</xCoord><yCoord>309</yCoord></edgeMap>
    <edgeMap><xCoord>163</xCoord><yCoord>308</yCoord></edgeMap>
    <edgeMap><xCoord>163</xCoord><yCoord>307</yCoord></edgeMap>
    <edgeMap><xCoord>163</xCoord><yCoord>306</yCoord></edgeMap>
    <edgeMap><xCoord>163</xCoord><yCoord>305</yCoord></edgeMap>
    <edgeMap><xCoord>164</xCoord><yCoord>304</yCoord></edgeMap>
    <edgeMap><xCoord>165</xCoord><yCoord>303</yCoord></edgeMap>
    <edgeMap><xCoord>165</xCoord><yCoord>302</yCoord></edgeMap>
    <edgeMap><xCoord>165</xCoord><yCoord>301</yCoord></edgeMap>
    <edgeMap><xCoord>165</xCoord><yCoord>300</yCoord></edgeMap>
    <edgeMap><xCoord>165</xCoord><yCoord>299</yCoord></edgeMap>
    <edgeMap><xCoord>164</xCoord><yCoord>298</yCoord></edgeMap>
    <edgeMap><xCoord>164</xCoord><yCoord>297</yCoord></edgeMap>
    <edgeMap><xCoord>164</xCoord><yCoord>296</yCoord></edgeMap>
    <edgeMap><xCoord>163</xCoord><yCoord>295</yCoord></edgeMap>
    <edgeMap><xCoord>163</xCoord><yCoord>294</yCoord></edgeMap>
    <edgeMap><xCoord>163</xCoord><yCoord>293</yCoord></edgeMap>
    <edgeMap><xCoord>164</xCoord><yCoord>292</yCoord></edgeMap>
    <edgeMap><xCoord>163</xCoord><yCoord>291</yCoord></edgeMap>
    <edgeMap><xCoord>164</xCoord><yCoord>290</yCoord></edgeMap>
    <edgeMap><xCoord>164</xCoord><yCoord>289</yCoord></edgeMap>
    <edgeMap><xCoord>165</xCoord><yCoord>288</yCoord></edgeMap>
    <edgeMap><xCoord>165</xCoord><yCoord>287</yCoord></edgeMap>
    <edgeMap><xCoord>165</xCoord><yCoord>286</yCoord></edgeMap>
    <edgeMap><xCoord>165</xCoord><yCoord>285</yCoord></edgeMap>
    <edgeMap><xCoord>165</xCoord><yCoord>284</yCoord></edgeMap>
    <edgeMap><xCoord>165</xCoord><yCoord>283</yCoord></edgeMap>
    <edgeMap><xCoord>165</xCoord><yCoord>282</yCoord></edgeMap>
    <edgeMap><xCoord>165</xCoord><yCoord>281</yCoord></edgeMap>
    <edgeMap><xCoord>165</xCoord><yCoord>280</yCoord></edgeMap>
    <edgeMap><xCoord>166</xCoord><yCoord>279</yCoord></edgeMap>
    <edgeMap><xCoord>165</xCoord><yCoord>279</yCoord></edgeMap>
    <edgeMap><xCoord>164</xCoord><yCoord>278</yCoord></edgeMap>
    <edgeMap><xCoord>163</xCoord><yCoord>278</yCoord></edgeMap>
    <edgeMap><xCoord>162</xCoord><yCoord>278</yCoord></edgeMap>
    <edgeMap><xCoord>161</xCoord><yCoord>278</yCoord></edgeMap>
    <edgeMap><xCoord>160</xCoord><yCoord>277</yCoord></edgeMap>
    <edgeMap><xCoord>160</xCoord><yCoord>276</yCoord></edgeMap>
    <edgeMap><xCoord>159</xCoord><yCoord>276</yCoord></edgeMap>
    <edgeMap><xCoord>158</xCoord><yCoord>277</yCoord></edgeMap>
    <edgeMap><xCoord>157</xCoord><yCoord>278</yCoord></edgeMap>
    <edgeMap><xCoord>156</xCoord><yCoord>279</yCoord></edgeMap>
    <edgeMap><xCoord>155</xCoord><yCoord>280</yCoord></edgeMap>
    <edgeMap><xCoord>154</xCoord><yCoord>281</yCoord></edgeMap>
    <edgeMap><xCoord>153</xCoord><yCoord>282</yCoord></edgeMap>
    <edgeMap><xCoord>152</xCoord><yCoord>283</yCoord></edgeMap>
    <edgeMap><xCoord>152</xCoord><yCoord>284</yCoord></edgeMap>
    <edgeMap><xCoord>152</xCoord><yCoord>285</yCoord></edgeMap>
    <edgeMap><xCoord>152</xCoord><yCoord>286</yCoord></edgeMap>
    <edgeMap><xCoord>152</xCoord><yCoord>287</yCoord></edgeMap>
    <edgeMap><xCoord>152</xCoord><yCoord>288</yCoord></edgeMap>
    <edgeMap><xCoord>153</xCoord><yCoord>289</yCoord></edgeMap>
    <edgeMap><xCoord>153</xCoord><yCoord>290</yCoord></edgeMap>
    <edgeMap><xCoord>153</xCoord><yCoord>291</yCoord></edgeMap>
    <edgeMap><xCoord>154</xCoord><yCoord>292</yCoord></edgeMap>
    <edgeMap><xCoord>154</xCoord><yCoord>293</yCoord></edgeMap>
    <edgeMap><xCoord>154</xCoord><yCoord>294</yCoord></edgeMap>
    <edgeMap><xCoord>155</xCoord><yCoord>295</yCoord></edgeMap>
    <edgeMap><xCoord>155</xCoord><yCoord>296</yCoord></edgeMap>
    <edgeMap><xCoord>156</xCoord><yCoord>297</yCoord></edgeMap>
    <edgeMap><xCoord>156</xCoord><yCoord>298</yCoord></edgeMap>
    <edgeMap><xCoord>156</xCoord><yCoord>299</yCoord></edgeMap>
    <edgeMap><xCoord>156</xCoord><yCoord>300</yCoord></edgeMap>
    <edgeMap><xCoord>156</xCoord><yCoord>301</yCoord></edgeMap>
    <edgeMap><xCoord>156</xCoord><yCoord>302</yCoord></edgeMap>
    <edgeMap><xCoord>156</xCoord><yCoord>303</yCoord></edgeMap>
    <edgeMap><xCoord>156</xCoord><yCoord>304</yCoord></edgeMap>
    <edgeMap><xCoord>156</xCoord><yCoord>305</yCoord></edgeMap>
    <edgeMap><xCoord>156</xCoord><yCoord>306</yCoord></edgeMap>
    <edgeMap><xCoord>156</xCoord><yCoord>307</yCoord></edgeMap>
    <edgeMap><xCoord>157</xCoord><yCoord>308</yCoord></edgeMap>
    <edgeMap><xCoord>157</xCoord><yCoord>309</yCoord></edgeMap>
    <edgeMap><xCoord>158</xCoord><yCoord>310</yCoord></edgeMap>
    <edgeMap><xCoord>159</xCoord><yCoord>311</yCoord></edgeMap>
    <edgeMap><xCoord>159</xCoord><yCoord>312</yCoord></edgeMap>
    <edgeMap><xCoord>159</xCoord><yCoord>313</yCoord></edgeMap>
    <edgeMap><xCoord>159</xCoord><yCoord>314</yCoord></edgeMap>
    <edgeMap><xCoord>159</xCoord><yCoord>315</yCoord></edgeMap>
   </roi>
   <roi>
    <imageZposition>1672.0</imageZposition>
    <imageSOP_UID>1.3.6.1.4.1.14519.5.2.1.6279.6001.118332993457522571322555060241</imageSOP_UID>
    <inclusion>TRUE</inclusion>
    <edgeMap><xCoord>168</xCoord><yCoord>314</yCoord></edgeMap>
    <edgeMap><xCoord>168</xCoord><yCoord>313</yCoord></edgeMap>
    <edgeMap><xCoord>169</xCoord><yCoord>312</yCoord></edgeMap>
    <edgeMap><xCoord>169</xCoord><yCoord>311</yCoord></edgeMap>
    <edgeMap><xCoord>168</xCoord><yCoord>310</yCoord></edgeMap>
    <edgeMap><xCoord>167</xCoord><yCoord>309</yCoord></edgeMap>
    <edgeMap><xCoord>166</xCoord><yCoord>308</yCoord></edgeMap>
    <edgeMap><xCoord>165</xCoord><yCoord>307</yCoord></edgeMap>
    <edgeMap><xCoord>164</xCoord><yCoord>306</yCoord></edgeMap>
    <edgeMap><xCoord>164</xCoord><yCoord>305</yCoord></edgeMap>
    <edgeMap><xCoord>164</xCoord><yCoord>304</yCoord></edgeMap>
    <edgeMap><xCoord>164</xCoord><yCoord>303</yCoord></edgeMap>
    <edgeMap><xCoord>164</xCoord><yCoord>302</yCoord></edgeMap>
    <edgeMap><xCoord>165</xCoord><yCoord>301</yCoord></edgeMap>
    <edgeMap><xCoord>165</xCoord><yCoord>300</yCoord></edgeMap>
    <edgeMap><xCoord>164</xCoord><yCoord>299</yCoord></edgeMap>
    <edgeMap><xCoord>164</xCoord><yCoord>298</yCoord></edgeMap>
    <edgeMap><xCoord>164</xCoord><yCoord>297</yCoord></edgeMap>
    <edgeMap><xCoord>164</xCoord><yCoord>296</yCoord></edgeMap>
    <edgeMap><xCoord>164</xCoord><yCoord>295</yCoord></edgeMap>
    <edgeMap><xCoord>164</xCoord><yCoord>294</yCoord></edgeMap>
    <edgeMap><xCoord>164</xCoord><yCoord>293</yCoord></edgeMap>
    <edgeMap><xCoord>164</xCoord><yCoord>292</yCoord></edgeMap>
    <edgeMap><xCoord>164</xCoord><yCoord>291</yCoord></edgeMap>
    <edgeMap><xCoord>164</xCoord><yCoord>290</yCoord></edgeMap>
    <edgeMap><xCoord>164</xCoord><yCoord>289</yCoord></edgeMap>
    <edgeMap><xCoord>165</xCoord><yCoord>288</yCoord></edgeMap>
    <edgeMap><xCoord>165</xCoord><yCoord>287</yCoord></edgeMap>
    <edgeMap><xCoord>165</xCoord><yCoord>286</yCoord></edgeMap>
    <edgeMap><xCoord>165</xCoord><yCoord>285</yCoord></edgeMap>
    <edgeMap><xCoord>166</xCoord><yCoord>284</yCoord></edgeMap>
    <edgeMap><xCoord>166</xCoord><yCoord>283</yCoord></edgeMap>
    <edgeMap><xCoord>166</xCoord><yCoord>282</yCoord></edgeMap>
    <edgeMap><xCoord>166</xCoord><yCoord>281</yCoord></edgeMap>
    <edgeMap><xCoord>166</xCoord><yCoord>280</yCoord></edgeMap>
    <edgeMap><xCoord>166</xCoord><yCoord>279</yCoord></edgeMap>
    <edgeMap><xCoord>166</xCoord><yCoord>278</yCoord></edgeMap>
    <edgeMap><xCoord>166</xCoord><yCoord>277</yCoord></edgeMap>
    <edgeMap><xCoord>166</xCoord><yCoord>276</yCoord></edgeMap>
    <edgeMap><xCoord>165</xCoord><yCoord>275</yCoord></edgeMap>
    <edgeMap><xCoord>164</xCoord><yCoord>274</yCoord></edgeMap>
    <edgeMap><xCoord>163</xCoord><yCoord>273</yCoord></edgeMap>
    <edgeMap><xCoord>162</xCoord><yCoord>272</yCoord></edgeMap>
    <edgeMap><xCoord>161</xCoord><yCoord>272</yCoord></edgeMap>
    <edgeMap><xCoord>160</xCoord><yCoord>271</yCoord></edgeMap>
    <edgeMap><xCoord>159</xCoord><yCoord>270</yCoord></edgeMap>
    <edgeMap><xCoord>158</xCoord><yCoord>271</yCoord></edgeMap>
    <edgeMap><xCoord>157</xCoord><yCoord>271</yCoord></edgeMap>
    <edgeMap><xCoord>156</xCoord><yCoord>272</yCoord></edgeMap>
    <edgeMap><xCoord>155</xCoord><yCoord>272</yCoord></edgeMap>
    <edgeMap><xCoord>154</xCoord><yCoord>273</yCoord></edgeMap>
    <edgeMap><xCoord>154</xCoord><yCoord>274</yCoord></edgeMap>
    <edgeMap><xCoord>153</xCoord><yCoord>275</yCoord></edgeMap>
    <edgeMap><xCoord>153</xCoord><yCoord>276</yCoord></edgeMap>
    <edgeMap><xCoord>152</xCoord><yCoord>277</yCoord></edgeMap>
    <edgeMap><xCoord>151</xCoord><yCoord>277</yCoord></edgeMap>
    <edgeMap><xCoord>150</xCoord><yCoord>278</yCoord></edgeMap>
    <edgeMap><xCoord>149</xCoord><yCoord>277</yCoord></edgeMap>
    <edgeMap><xCoord>148</xCoord><yCoord>277</yCoord></edgeMap>
    <edgeMap><xCoord>147</xCoord><yCoord>276</yCoord></edgeMap>
    <edgeMap><xCoord>146</xCoord><yCoord>276</yCoord></edgeMap>
    <edgeMap><xCoord>145</xCoord><yCoord>277</yCoord></edgeMap>
    <edgeMap><xCoord>145</xCoord><yCoord>278</yCoord></edgeMap>
    <edgeMap><xCoord>144</xCoord><yCoord>279</yCoord></edgeMap>
    <edgeMap><xCoord>144</xCoord><yCoord>280</yCoord></edgeMap>
    <edgeMap><xCoord>144</xCoord><yCoord>281</yCoord></edgeMap>
    <edgeMap><xCoord>144</xCoord><yCoord>282</yCoord></edgeMap>
    <edgeMap><xCoord>144</xCoord><yCoord>283</yCoord></edgeMap>
    <edgeMap><xCoord>145</xCoord><yCoord>284</yCoord></edgeMap>
    <edgeMap><xCoord>145</xCoord><yCoord>285</yCoord></edgeMap>
    <edgeMap><xCoord>145</xCoord><yCoord>286</yCoord></edgeMap>
    <edgeMap><xCoord>146</xCoord><yCoord>287</yCoord></edgeMap>
    <edgeMap><xCoord>146</xCoord><yCoord>288</yCoord></edgeMap>
    <edgeMap><xCoord>146</xCoord><yCoord>289</yCoord></edgeMap>
    <edgeMap><xCoord>146</xCoord><yCoord>290</yCoord></edgeMap>
    <edgeMap><xCoord>146</xCoord><yCoord>291</yCoord></edgeMap>
    <edgeMap><xCoord>146</xCoord><yCoord>292</yCoord></edgeMap>
    <edgeMap><xCoord>145</xCoord><yCoord>293</yCoord></edgeMap>
    <edgeMap><xCoord>145</xCoord><yCoord>294</yCoord></edgeMap>
    <edgeMap><xCoord>145</xCoord><yCoord>295</yCoord></edgeMap>
    <edgeMap><xCoord>145</xCoord><yCoord>296</yCoord></edgeMap>
    <edgeMap><xCoord>145</xCoord><yCoord>297</yCoord></edgeMap>
    <edgeMap><xCoord>145</xCoord><yCoord>298</yCoord></edgeMap>
    <edgeMap><xCoord>145</xCoord><yCoord>299</yCoord></edgeMap>
    <edgeMap><xCoord>145</xCoord><yCoord>300</yCoord></edgeMap>
    <edgeMap><xCoord>145</xCoord><yCoord>301</yCoord></edgeMap>
    <edgeMap><xCoord>144</xCoord><yCoord>302</yCoord></edgeMap>
    <edgeMap><xCoord>144</xCoord><yCoord>303</yCoord></edgeMap>
    <edgeMap><xCoord>144</xCoord><yCoord>304</yCoord></edgeMap>
    <edgeMap><xCoord>144</xCoord><yCoord>305</yCoord></edgeMap>
    <edgeMap><xCoord>145</xCoord><yCoord>305</yCoord></edgeMap>
    <edgeMap><xCoord>146</xCoord><yCoord>305</yCoord></edgeMap>
    <edgeMap><xCoord>147</xCoord><yCoord>305</yCoord></edgeMap>
    <edgeMap><xCoord>148</xCoord><yCoord>306</yCoord></edgeMap>
    <edgeMap><xCoord>149</xCoord><yCoord>307</yCoord></edgeMap>
    <edgeMap><xCoord>150</xCoord><yCoord>308</yCoord></edgeMap>
    <edgeMap><xCoord>151</xCoord><yCoord>308</yCoord></edgeMap>
    <edgeMap><xCoord>152</xCoord><yCoord>307</yCoord></edgeMap>
    <edgeMap><xCoord>153</xCoord><yCoord>307</yCoord></edgeMap>
    <edgeMap><xCoord>154</xCoord><yCoord>307</yCoord></edgeMap>
    <edgeMap><xCoord>155</xCoord><yCoord>308</yCoord></edgeMap>
    <edgeMap><xCoord>156</xCoord><yCoord>308</yCoord></edgeMap>
    <edgeMap><xCoord>157</xCoord><yCoord>308</yCoord></edgeMap>
    <edgeMap><xCoord>158</xCoord><yCoord>309</yCoord></edgeMap>
    <edgeMap><xCoord>159</xCoord><yCoord>310</yCoord></edgeMap>
    <edgeMap><xCoord>160</xCoord><yCoord>311</yCoord></edgeMap>
    <edgeMap><xCoord>160</xCoord><yCoord>312</yCoord></edgeMap>
    <edgeMap><xCoord>161</xCoord><yCoord>312</yCoord></edgeMap>
    <edgeMap><xCoord>162</xCoord><yCoord>312</yCoord></edgeMap>
    <edgeMap><xCoord>163</xCoord><yCoord>313</yCoord></edgeMap>
    <edgeMap><xCoord>164</xCoord><yCoord>314</yCoord></edgeMap>
    <edgeMap><xCoord>165</xCoord><yCoord>314</yCoord></edgeMap>
    <edgeMap><xCoord>166</xCoord><yCoord>314</yCoord></edgeMap>
    <edgeMap><xCoord>167</xCoord><yCoord>314</yCoord></edgeMap>
    <edgeMap><xCoord>168</xCoord><yCoord>314</yCoord></edgeMap>
   </roi>
   <roi>
    <imageZposition>1672.0</imageZposition>
    <imageSOP_UID>1.3.6.1.4.1.14519.5.2.1.6279.6001.118332993457522571322555060241</imageSOP_UID>
    <inclusion>TRUE</inclusion>
    <edgeMap><xCoord>161</xCoord><yCoord>268</yCoord></edgeMap>
   </roi>
   <roi>
    <imageZposition>1669.0</imageZposition>
    <imageSOP_UID>1.3.6.1.4.1.14519.5.2.1.6279.6001.888795585012399742972088314047</imageSOP_UID>
    <inclusion>TRUE</inclusion>
    <edgeMap><xCoord>143</xCoord><yCoord>310</yCoord></edgeMap>
    <edgeMap><xCoord>143</xCoord><yCoord>309</yCoord></edgeMap>
    <edgeMap><xCoord>143</xCoord><yCoord>308</yCoord></edgeMap>
    <edgeMap><xCoord>144</xCoord><yCoord>307</yCoord></edgeMap>
    <edgeMap><xCoord>144</xCoord><yCoord>306</yCoord></edgeMap>
    <edgeMap><xCoord>145</xCoord><yCoord>305</yCoord></edgeMap>
    <edgeMap><xCoord>146</xCoord><yCoord>304</yCoord></edgeMap>
    <edgeMap><xCoord>147</xCoord><yCoord>304</yCoord></edgeMap>
    <edgeMap><xCoord>148</xCoord><yCoord>304</yCoord></edgeMap>
    <edgeMap><xCoord>149</xCoord><yCoord>304</yCoord></edgeMap>
    <edgeMap><xCoord>150</xCoord><yCoord>304</yCoord></edgeMap>
    <edgeMap><xCoord>151</xCoord><yCoord>304</yCoord></edgeMap>
    <edgeMap><xCoord>152</xCoord><yCoord>304</yCoord></edgeMap>
    <edgeMap><xCoord>153</xCoord><yCoord>305</yCoord></edgeMap>
    <edgeMap><xCoord>154</xCoord><yCoord>306</yCoord></edgeMap>
    <edgeMap><xCoord>155</xCoord><yCoord>306</yCoord></edgeMap>
    <edgeMap><xCoord>156</xCoord><yCoord>306</yCoord></edgeMap>
    <edgeMap><xCoord>156</xCoord><yCoord>305</yCoord></edgeMap>
    <edgeMap><xCoord>156</xCoord><yCoord>304</yCoord></edgeMap>
    <edgeMap><xCoord>157</xCoord><yCoord>303</yCoord></edgeMap>
    <edgeMap><xCoord>158</xCoord><yCoord>302</yCoord></edgeMap>
    <edgeMap><xCoord>159</xCoord><yCoord>303</yCoord></edgeMap>
    <edgeMap><xCoord>160</xCoord><yCoord>303</yCoord></edgeMap>
    <edgeMap><xCoord>161</xCoord><yCoord>304</yCoord></edgeMap>
    <edgeMap><xCoord>162</xCoord><yCoord>304</yCoord></edgeMap>
    <edgeMap><xCoord>162</xCoord><yCoord>303</yCoord></edgeMap>
    <edgeMap><xCoord>162</xCoord><yCoord>302</yCoord></edgeMap>
    <edgeMap><xCoord>162</xCoord><yCoord>301</yCoord></edgeMap>
    <edgeMap><xCoord>162</xCoord><yCoord>300</yCoord></edgeMap>
    <edgeMap><xCoord>162</xCoord><yCoord>299</yCoord></edgeMap>
    <edgeMap><xCoord>162</xCoord><yCoord>298</yCoord></edgeMap>
    <edgeMap><xCoord>162</xCoord><yCoord>297</yCoord></edgeMap>
    <edgeMap><xCoord>162</xCoord><yCoord>296</yCoord></edgeMap>
    <edgeMap><xCoord>162</xCoord><yCoord>295</yCoord></edgeMap>
    <edgeMap><xCoord>162</xCoord><yCoord>294</yCoord></edgeMap>
    <edgeMap><xCoord>163</xCoord><yCoord>293</yCoord></edgeMap>
    <edgeMap><xCoord>163</xCoord><yCoord>292</yCoord></edgeMap>
    <edgeMap><xCoord>163</xCoord><yCoord>291</yCoord></edgeMap>
    <edgeMap><xCoord>163</xCoord><yCoord>290</yCoord></edgeMap>
    <edgeMap><xCoord>162</xCoord><yCoord>289</yCoord></edgeMap>
    <edgeMap><xCoord>162</xCoord><yCoord>288</yCoord></edgeMap>
    <edgeMap><xCoord>162</xCoord><yCoord>287</yCoord></edgeMap>
    <edgeMap><xCoord>163</xCoord><yCoord>286</yCoord></edgeMap>
    <edgeMap><xCoord>164</xCoord><yCoord>286</yCoord></edgeMap>
    <edgeMap><xCoord>165</xCoord><yCoord>286</yCoord></edgeMap>
    <edgeMap><xCoord>165</xCoord><yCoord>285</yCoord></edgeMap>
    <edgeMap><xCoord>164</xCoord><yCoord>285</yCoord></edgeMap>
    <edgeMap><xCoord>163</xCoord><yCoord>284</yCoord></edgeMap>
    <edgeMap><xCoord>163</xCoord><yCoord>283</yCoord></edgeMap>
    <edgeMap><xCoord>164</xCoord><yCoord>282</yCoord></edgeMap>
    <edgeMap><xCoord>164</xCoord><yCoord>281</yCoord></edgeMap>
    <edgeMap><xCoord>165</xCoord><yCoord>280</yCoord></edgeMap>
    <edgeMap><xCoord>166</xCoord><yCoord>279</yCoord></edgeMap>
    <edgeMap><xCoord>166</xCoord><yCoord>278</yCoord></edgeMap>
    <edgeMap><xCoord>165</xCoord><yCoord>277</yCoord></edgeMap>
    <edgeMap><xCoord>165</xCoord><yCoord>276</yCoord></edgeMap>
    <edgeMap><xCoord>165</xCoord><yCoord>275</yCoord></edgeMap>
    <edgeMap><xCoord>164</xCoord><yCoord>274</yCoord></edgeMap>
    <edgeMap><xCoord>163</xCoord><yCoord>273</yCoord></edgeMap>
    <edgeMap><xCoord>163</xCoord><yCoord>272</yCoord></edgeMap>
    <edgeMap><xCoord>162</xCoord><yCoord>271</yCoord></edgeMap>
    <edgeMap><xCoord>161</xCoord><yCoord>271</yCoord></edgeMap>
    <edgeMap><xCoord>160</xCoord><yCoord>272</yCoord></edgeMap>
    <edgeMap><xCoord>159</xCoord><yCoord>273</yCoord></edgeMap>
    <edgeMap><xCoord>159</xCoord><yCoord>274</yCoord></edgeMap>
    <edgeMap><xCoord>158</xCoord><yCoord>275</yCoord></edgeMap>
    <edgeMap><xCoord>157</xCoord><yCoord>275</yCoord></edgeMap>
    <edgeMap><xCoord>156</xCoord><yCoord>276</yCoord></edgeMap>
    <edgeMap><xCoord>155</xCoord><yCoord>277</yCoord></edgeMap>
    <edgeMap><xCoord>154</xCoord><yCoord>278</yCoord></edgeMap>
    <edgeMap><xCoord>153</xCoord><yCoord>278</yCoord></edgeMap>
    <edgeMap><xCoord>152</xCoord><yCoord>278</yCoord></edgeMap>
    <edgeMap><xCoord>151</xCoord><yCoord>278</yCoord></edgeMap>
    <edgeMap><xCoord>150</xCoord><yCoord>278</yCoord></edgeMap>
    <edgeMap><xCoord>149</xCoord><yCoord>277</yCoord></edgeMap>
    <edgeMap><xCoord>148</xCoord><yCoord>277</yCoord></edgeMap>
    <edgeMap><xCoord>147</xCoord><yCoord>277</yCoord></edgeMap>
    <edgeMap><xCoord>146</xCoord><yCoord>278</yCoord></edgeMap>
    <edgeMap><xCoord>145</xCoord><yCoord>278</yCoord></edgeMap>
    <edgeMap><xCoord>144</xCoord><yCoord>279</yCoord></edgeMap>
    <edgeMap><xCoord>143</xCoord><yCoord>280</yCoord></edgeMap>
    <edgeMap><xCoord>142</xCoord><yCoord>281</yCoord></edgeMap>
    <edgeMap><xCoord>141</xCoord><yCoord>282</yCoord></edgeMap>
    <edgeMap><xCoord>140</xCoord><yCoord>283</yCoord></edgeMap>
    <edgeMap><xCoord>140</xCoord><yCoord>284</yCoord></edgeMap>
    <edgeMap><xCoord>140</xCoord><yCoord>285</yCoord></edgeMap>
    <edgeMap><xCoord>140</xCoord><yCoord>286</yCoord></edgeMap>
    <edgeMap><xCoord>140</xCoord><yCoord>287</yCoord></edgeMap>
    <edgeMap><xCoord>139</xCoord><yCoord>288</yCoord></edgeMap>
    <edgeMap><xCoord>139</xCoord><yCoord>289</yCoord></edgeMap>
    <edgeMap><xCoord>139</xCoord><yCoord>290</yCoord></edgeMap>
    <edgeMap><xCoord>139</xCoord><yCoord>291</yCoord></edgeMap>
    <edgeMap><xCoord>139</xCoord><yCoord>292</yCoord></edgeMap>
    <edgeMap><xCoord>139</xCoord><yCoord>293</yCoord></edgeMap>
    <edgeMap><xCoord>139</xCoord><yCoord>294</yCoord></edgeMap>
    <edgeMap><xCoord>139</xCoord><yCoord>295</yCoord></edgeMap>
    <edgeMap><xCoord>139</xCoord><yCoord>296</yCoord></edgeMap>
    <edgeMap><xCoord>139</xCoord><yCoord>297</yCoord></edgeMap>
    <edgeMap><xCoord>139</xCoord><yCoord>298</yCoord></edgeMap>
    <edgeMap><xCoord>140</xCoord><yCoord>299</yCoord></edgeMap>
    <edgeMap><xCoord>140</xCoord><yCoord>300</yCoord></edgeMap>
    <edgeMap><xCoord>140</xCoord><yCoord>299</yCoord></edgeMap>
    <edgeMap><xCoord>140</xCoord><yCoord>298</yCoord></edgeMap>
    <edgeMap><xCoord>139</xCoord><yCoord>297</yCoord></edgeMap>
    <edgeMap><xCoord>140</xCoord><yCoord>296</yCoord></edgeMap>
    <edgeMap><xCoord>141</xCoord><yCoord>295</yCoord></edgeMap>
    <edgeMap><xCoord>142</xCoord><yCoord>296</yCoord></edgeMap>
    <edgeMap><xCoord>143</xCoord><yCoord>297</yCoord></edgeMap>
    <edgeMap><xCoord>144</xCoord><yCoord>298</yCoord></edgeMap>
    <edgeMap><xCoord>144</xCoord><yCoord>299</yCoord></edgeMap>
    <edgeMap><xCoord>143</xCoord><yCoord>300</yCoord></edgeMap>
    <edgeMap><xCoord>143</xCoord><yCoord>301</yCoord></edgeMap>
    <edgeMap><xCoord>143</xCoord><yCoord>302</yCoord></edgeMap>
    <edgeMap><xCoord>143</xCoord><yCoord>303</yCoord></edgeMap>
    <edgeMap><xCoord>143</xCoord><yCoord>304</yCoord></edgeMap>
    <edgeMap><xCoord>143</xCoord><yCoord>305</yCoord></edgeMap>
    <edgeMap><xCoord>143</xCoord><yCoord>306</yCoord></edgeMap>
    <edgeMap><xCoord>143</xCoord><yCoord>307</yCoord></edgeMap>
    <edgeMap><xCoord>143</xCoord><yCoord>308</yCoord></edgeMap>
    <edgeMap><xCoord>143</xCoord><yCoord>309</yCoord></edgeMap>
    <edgeMap><xCoord>143</xCoord><yCoord>310</yCoord></edgeMap>
   </roi>
   <roi>
    <imageZposition>1666.0</imageZposition>
    <imageSOP_UID>1.3.6.1.4.1.14519.5.2.1.6279.6001.241900259379219835076420611738</imageSOP_UID>
    <inclusion>TRUE</inclusion>
    <edgeMap><xCoord>149</xCoord><yCoord>304</yCoord></edgeMap>
    <edgeMap><xCoord>150</xCoord><yCoord>303</yCoord></edgeMap>
    <edgeMap><xCoord>151</xCoord><yCoord>303</yCoord></edgeMap>
    <edgeMap><xCoord>152</xCoord><yCoord>302</yCoord></edgeMap>
    <edgeMap><xCoord>153</xCoord><yCoord>302</yCoord></edgeMap>
    <edgeMap><xCoord>154</xCoord><yCoord>302</yCoord></edgeMap>
    <edgeMap><xCoord>155</xCoord><yCoord>302</yCoord></edgeMap>
    <edgeMap><xCoord>156</xCoord><yCoord>302</yCoord></edgeMap>
    <edgeMap><xCoord>157</xCoord><yCoord>302</yCoord></edgeMap>
    <edgeMap><xCoord>158</xCoord><yCoord>303</yCoord></edgeMap>
    <edgeMap><xCoord>159</xCoord><yCoord>302</yCoord></edgeMap>
    <edgeMap><xCoord>159</xCoord><yCoord>301</yCoord></edgeMap>
    <edgeMap><xCoord>159</xCoord><yCoord>300</yCoord></edgeMap>
    <edgeMap><xCoord>159</xCoord><yCoord>299</yCoord></edgeMap>
    <edgeMap><xCoord>159</xCoord><yCoord>298</yCoord></edgeMap>
    <edgeMap><xCoord>160</xCoord><yCoord>297</yCoord></edgeMap>
    <edgeMap><xCoord>160</xCoord><yCoord>296</yCoord></edgeMap>
    <edgeMap><xCoord>160</xCoord><yCoord>295</yCoord></edgeMap>
    <edgeMap><xCoord>159</xCoord><yCoord>294</yCoord></edgeMap>
    <edgeMap><xCoord>159</xCoord><yCoord>293</yCoord></edgeMap>
    <edgeMap><xCoord>158</xCoord><yCoord>293</yCoord></edgeMap>
    <edgeMap><xCoord>157</xCoord><yCoord>293</yCoord></edgeMap>
    <edgeMap><xCoord>156</xCoord><yCoord>294</yCoord></edgeMap>
    <edgeMap><xCoord>155</xCoord><yCoord>293</yCoord></edgeMap>
    <edgeMap><xCoord>154</xCoord><yCoord>293</yCoord></edgeMap>
    <edgeMap><xCoord>153</xCoord><yCoord>292</yCoord></edgeMap>
    <edgeMap><xCoord>153</xCoord><yCoord>291</yCoord></edgeMap>
    <edgeMap><xCoord>152</xCoord><yCoord>290</yCoord></edgeMap>
    <edgeMap><xCoord>151</xCoord><yCoord>290</yCoord></edgeMap>
    <edgeMap><xCoord>150</xCoord><yCoord>289</yCoord></edgeMap>
    <edgeMap><xCoord>149</xCoord><yCoord>288</yCoord></edgeMap>
    <edgeMap><xCoord>150</xCoord><yCoord>287</yCoord></edgeMap>
    <edgeMap><xCoord>151</xCoord><yCoord>286</yCoord></edgeMap>
    <edgeMap><xCoord>151</xCoord><yCoord>285</yCoord></edgeMap>
    <edgeMap><xCoord>152</xCoord><yCoord>284</yCoord></edgeMap>
    <edgeMap><xCoord>153</xCoord><yCoord>284</yCoord></edgeMap>
    <edgeMap><xCoord>154</xCoord><yCoord>283</yCoord></edgeMap>
    <edgeMap><xCoord>154</xCoord><yCoord>282</yCoord></edgeMap>
    <edgeMap><xCoord>154</xCoord><yCoord>281</yCoord></edgeMap>
    <edgeMap><xCoord>153</xCoord><yCoord>280</yCoord></edgeMap>
    <edgeMap><xCoord>153</xCoord><yCoord>279</yCoord></edgeMap>
    <edgeMap><xCoord>152</xCoord><yCoord>279</yCoord></edgeMap>
    <edgeMap><xCoord>151</xCoord><yCoord>278</yCoord></edgeMap>
    <edgeMap><xCoord>151</xCoord><yCoord>277</yCoord></edgeMap>
    <edgeMap><xCoord>150</xCoord><yCoord>276</yCoord></edgeMap>
    <edgeMap><xCoord>149</xCoord><yCoord>275</yCoord></edgeMap>
    <edgeMap><xCoord>148</xCoord><yCoord>275</yCoord></edgeMap>
    <edgeMap><xCoord>147</xCoord><yCoord>274</yCoord></edgeMap>
    <edgeMap><xCoord>146</xCoord><yCoord>275</yCoord></edgeMap>
    <edgeMap><xCoord>145</xCoord><yCoord>275</yCoord></edgeMap>
    <edgeMap><xCoord>145</xCoord><yCoord>276</yCoord></edgeMap>
    <edgeMap><xCoord>144</xCoord><yCoord>277</yCoord></edgeMap>
    <edgeMap><xCoord>144</xCoord><yCoord>278</yCoord></edgeMap>
    <edgeMap><xCoord>144</xCoord><yCoord>279</yCoord></edgeMap>
    <edgeMap><xCoord>143</xCoord><yCoord>280</yCoord></edgeMap>
    <edgeMap><xCoord>143</xCoord><yCoord>281</yCoord></edgeMap>
    <edgeMap><xCoord>142</xCoord><yCoord>282</yCoord></edgeMap>
    <edgeMap><xCoord>142</xCoord><yCoord>283</yCoord></edgeMap>
    <edgeMap><xCoord>141</xCoord><yCoord>284</yCoord></edgeMap>
    <edgeMap><xCoord>141</xCoord><yCoord>285</yCoord></edgeMap>
    <edgeMap><xCoord>141</xCoord><yCoord>286</yCoord></edgeMap>
    <edgeMap><xCoord>141</xCoord><yCoord>287</yCoord></edgeMap>
    <edgeMap><xCoord>141</xCoord><yCoord>288</yCoord></edgeMap>
    <edgeMap><xCoord>141</xCoord><yCoord>289</yCoord></edgeMap>
    <edgeMap><xCoord>142</xCoord><yCoord>290</yCoord></edgeMap>
    <edgeMap><xCoord>141</xCoord><yCoord>291</yCoord></edgeMap>
    <edgeMap><xCoord>141</xCoord><yCoord>292</yCoord></edgeMap>
    <edgeMap><xCoord>142</xCoord><yCoord>293</yCoord></edgeMap>
    <edgeMap><xCoord>142</xCoord><yCoord>294</yCoord></edgeMap>
    <edgeMap><xCoord>143</xCoord><yCoord>295</yCoord></edgeMap>
    <edgeMap><xCoord>143</xCoord><yCoord>296</yCoord></edgeMap>
    <edgeMap><xCoord>144</xCoord><yCoord>297</yCoord></edgeMap>
    <edgeMap><xCoord>144</xCoord><yCoord>298</yCoord></edgeMap>
    <edgeMap><xCoord>144</xCoord><yCoord>299</yCoord></edgeMap>
    <edgeMap><xCoord>145</xCoord><yCoord>300</yCoord></edgeMap>
    <edgeMap><xCoord>145</xCoord><yCoord>301</yCoord></edgeMap>
    <edgeMap><xCoord>146</xCoord><yCoord>302</yCoord></edgeMap>
    <edgeMap><xCoord>147</xCoord><yCoord>303</yCoord></edgeMap>
    <edgeMap><xCoord>148</xCoord><yCoord>303</yCoord></edgeMap>
    <edgeMap><xCoord>149</xCoord><yCoord>304</yCoord></edgeMap>
   </roi>
   <roi>
    <imageZposition>1666.0</imageZposition>
    <imageSOP_UID>1.3.6.1.4.1.14519.5.2.1.6279.6001.241900259379219835076420611738</imageSOP_UID>
    <inclusion>FALSE</inclusion>
    <edgeMap><xCoord>149</xCoord><yCoord>290</yCoord></edgeMap>
    <edgeMap><xCoord>150</xCoord><yCoord>289</yCoord></edgeMap>
    <edgeMap><xCoord>151</xCoord><yCoord>290</yCoord></edgeMap>
    <edgeMap><xCoord>150</xCoord><yCoord>291</yCoord></edgeMap>
    <edgeMap><xCoord>149</xCoord><yCoord>290</yCoord></edgeMap>
   </roi>
  </unblindedReadNodule>
  <unblindedReadNodule>
   <noduleID>13017</noduleID>
   <characteristics>
    <subtlety>1</subtlety>
    <internalStructure>1</internalStructure>
    <calcification>6</calcification>
    <sphericity>5</sphericity>
    <margin>3</margin>
    <lobulation>1</lobulation>
    <spiculation>1</spiculation>
    <texture>5</texture>
    <malignancy>1</malignancy>
   </characteristics>
   <roi>
    <imageZposition>1597.0</imageZposition>
    <imageSOP_UID>1.3.6.1.4.1.14519.5.2.1.6279.6001.242743041168768772830055175360</imageSOP_UID>
    <inclusion>TRUE</inclusion>
    <edgeMap><xCoord>182</xCoord><yCoord>214</yCoord></edgeMap>
    <edgeMap><xCoord>183</xCoord><yCoord>213</yCoord></edgeMap>
    <edgeMap><xCoord>183</xCoord><yCoord>212</yCoord></edgeMap>
    <edgeMap><xCoord>184</xCoord><yCoord>211</yCoord></edgeMap>
    <edgeMap><xCoord>184</xCoord><yCoord>210</yCoord></edgeMap>
    <edgeMap><xCoord>184</xCoord><yCoord>209</yCoord></edgeMap>
    <edgeMap><xCoord>184</xCoord><yCoord>208</yCoord></edgeMap>
    <edgeMap><xCoord>184</xCoord><yCoord>207</yCoord></edgeMap>
    <edgeMap><xCoord>183</xCoord><yCoord>206</yCoord></edgeMap>
    <edgeMap><xCoord>182</xCoord><yCoord>206</yCoord></edgeMap>
    <edgeMap><xCoord>181</xCoord><yCoord>206</yCoord></edgeMap>
    <edgeMap><xCoord>180</xCoord><yCoord>206</yCoord></edgeMap>
    <edgeMap><xCoord>179</xCoord><yCoord>206</yCoord></edgeMap>
    <edgeMap><xCoord>178</xCoord><yCoord>206</yCoord></edgeMap>
    <edgeMap><xCoord>178</xCoord><yCoord>207</yCoord></edgeMap>
    <edgeMap><xCoord>178</xCoord><yCoord>208</yCoord></edgeMap>
    <edgeMap><xCoord>178</xCoord><yCoord>209</yCoord></edgeMap>
    <edgeMap><xCoord>178</xCoord><yCoord>210</yCoord></edgeMap>
    <edgeMap><xCoord>178</xCoord><yCoord>211</yCoord></edgeMap>
    <edgeMap><xCoord>179</xCoord><yCoord>212</yCoord></edgeMap>
    <edgeMap><xCoord>180</xCoord><yCoord>213</yCoord></edgeMap>
    <edgeMap><xCoord>181</xCoord><yCoord>213</yCoord></edgeMap>
    <edgeMap><xCoord>182</xCoord><yCoord>214</yCoord></edgeMap>
   </roi>
   <roi>
    <imageZposition>1594.0</imageZposition>
    <imageSOP_UID>1.3.6.1.4.1.14519.5.2.1.6279.6001.212855423965290719137368395032</imageSOP_UID>
    <inclusion>TRUE</inclusion>
    <edgeMap><xCoord>184</xCoord><yCoord>214</yCoord></edgeMap>
    <edgeMap><xCoord>184</xCoord><yCoord>213</yCoord></edgeMap>
    <edgeMap><xCoord>185</xCoord><yCoord>212</yCoord></edgeMap>
    <edgeMap><xCoord>185</xCoord><yCoord>211</yCoord></edgeMap>
    <edgeMap><xCoord>185</xCoord><yCoord>210</yCoord></edgeMap>
    <edgeMap><xCoord>185</xCoord><yCoord>209</yCoord></edgeMap>
    <edgeMap><xCoord>185</xCoord><yCoord>208</yCoord></edgeMap>
    <edgeMap><xCoord>185</xCoord><yCoord>207</yCoord></edgeMap>
    <edgeMap><xCoord>185</xCoord><yCoord>206</yCoord></edgeMap>
    <edgeMap><xCoord>184</xCoord><yCoord>206</yCoord></edgeMap>
    <edgeMap><xCoord>183</xCoord><yCoord>205</yCoord></edgeMap>
    <edgeMap><xCoord>182</xCoord><yCoord>205</yCoord></edgeMap>
    <edgeMap><xCoord>181</xCoord><yCoord>205</yCoord></edgeMap>
    <edgeMap><xCoord>180</xCoord><yCoord>205</yCoord></edgeMap>
    <edgeMap><xCoord>179</xCoord><yCoord>205</yCoord></edgeMap>
    <edgeMap><xCoord>178</xCoord><yCoord>206</yCoord></edgeMap>
    <edgeMap><xCoord>177</xCoord><yCoord>206</yCoord></edgeMap>
    <edgeMap><xCoord>177</xCoord><yCoord>207</yCoord></edgeMap>
    <edgeMap><xCoord>177</xCoord><yCoord>208</yCoord></edgeMap>
    <edgeMap><xCoord>177</xCoord><yCoord>209</yCoord></edgeMap>
    <edgeMap><xCoord>178</xCoord><yCoord>210</yCoord></edgeMap>
    <edgeMap><xCoord>178</xCoord><yCoord>211</yCoord></edgeMap>
    <edgeMap><xCoord>179</xCoord><yCoord>212</yCoord></edgeMap>
    <edgeMap><xCoord>179</xCoord><yCoord>213</yCoord></edgeMap>
    <edgeMap><xCoord>180</xCoord><yCoord>214</yCoord></edgeMap>
    <edgeMap><xCoord>181</xCoord><yCoord>214</yCoord></edgeMap>
    <edgeMap><xCoord>182</xCoord><yCoord>214</yCoord></edgeMap>
    <edgeMap><xCoord>183</xCoord><yCoord>214</yCoord></edgeMap>
    <edgeMap><xCoord>184</xCoord><yCoord>214</yCoord></edgeMap>
   </roi>
   <roi>
    <imageZposition>1591.0</imageZposition>
    <imageSOP_UID>1.3.6.1.4.1.14519.5.2.1.6279.6001.260188631546356443424232006343</imageSOP_UID>
    <inclusion>TRUE</inclusion>
    <edgeMap><xCoord>183</xCoord><yCoord>217</yCoord></edgeMap>
    <edgeMap><xCoord>183</xCoord><yCoord>216</yCoord></edgeMap>
    <edgeMap><xCoord>183</xCoord><yCoord>215</yCoord></edgeMap>
    <edgeMap><xCoord>183</xCoord><yCoord>214</yCoord></edgeMap>
    <edgeMap><xCoord>184</xCoord><yCoord>213</yCoord></edgeMap>
    <edgeMap><xCoord>184</xCoord><yCoord>212</yCoord></edgeMap>
    <edgeMap><xCoord>183</xCoord><yCoord>211</yCoord></edgeMap>
    <edgeMap><xCoord>183</xCoord><yCoord>210</yCoord></edgeMap>
    <edgeMap><xCoord>183</xCoord><yCoord>209</yCoord></edgeMap>
    <edgeMap><xCoord>183</xCoord><yCoord>208</yCoord></edgeMap>
    <edgeMap><xCoord>183</xCoord><yCoord>207</yCoord></edgeMap>
    <edgeMap><xCoord>183</xCoord><yCoord>206</yCoord></edgeMap>
    <edgeMap><xCoord>182</xCoord><yCoord>205</yCoord></edgeMap>
    <edgeMap><xCoord>182</xCoord><yCoord>204</yCoord></edgeMap>
    <edgeMap><xCoord>182</xCoord><yCoord>203</yCoord></edgeMap>
    <edgeMap><xCoord>181</xCoord><yCoord>203</yCoord></edgeMap>
    <edgeMap><xCoord>180</xCoord><yCoord>203</yCoord></edgeMap>
    <edgeMap><xCoord>179</xCoord><yCoord>203</yCoord></edgeMap>
    <edgeMap><xCoord>178</xCoord><yCoord>204</yCoord></edgeMap>
    <edgeMap><xCoord>178</xCoord><yCoord>205</yCoord></edgeMap>
    <edgeMap><xCoord>177</xCoord><yCoord>206</yCoord></edgeMap>
    <edgeMap><xCoord>177</xCoord><yCoord>207</yCoord></edgeMap>
    <edgeMap><xCoord>177</xCoord><yCoord>208</yCoord></edgeMap>
    <edgeMap><xCoord>178</xCoord><yCoord>209</yCoord></edgeMap>
    <edgeMap><xCoord>178</xCoord><yCoord>210</yCoord></edgeMap>
    <edgeMap><xCoord>178</xCoord><yCoord>211</yCoord></edgeMap>
    <edgeMap><xCoord>178</xCoord><yCoord>212</yCoord></edgeMap>
    <edgeMap><xCoord>178</xCoord><yCoord>213</yCoord></edgeMap>
    <edgeMap><xCoord>179</xCoord><yCoord>214</yCoord></edgeMap>
    <edgeMap><xCoord>179</xCoord><yCoord>215</yCoord></edgeMap>
    <edgeMap><xCoord>180</xCoord><yCoord>216</yCoord></edgeMap>
    <edgeMap><xCoord>181</xCoord><yCoord>216</yCoord></edgeMap>
    <edgeMap><xCoord>182</xCoord><yCoord>217</yCoord></edgeMap>
    <edgeMap><xCoord>183</xCoord><yCoord>217</yCoord></edgeMap>
   </roi>
  </unblindedReadNodule>
  <nonNodule>
   <nonNoduleID>13007</nonNoduleID>
   <imageZposition>1690.0</imageZposition>
   <imageSOP_UID>1.3.6.1.4.1.14519.5.2.1.6279.6001.303868892891359510368604528341</imageSOP_UID>
   <locus><xCoord>313</xCoord><yCoord>296</yCoord>
   </locus>
  </nonNodule>
  <nonNodule>
   <nonNoduleID>13023</nonNoduleID>
   <imageZposition>1690.0</imageZposition>
   <imageSOP_UID>1.3.6.1.4.1.14519.5.2.1.6279.6001.303868892891359510368604528341</imageSOP_UID>
   <locus><xCoord>286</xCoord><yCoord>293</yCoord>
   </locus>
  </nonNodule>
  <nonNodule>
   <nonNoduleID>13026</nonNoduleID>
   <imageZposition>1687.0</imageZposition>
   <imageSOP_UID>1.3.6.1.4.1.14519.5.2.1.6279.6001.213591796589467254885605163969</imageSOP_UID>
   <locus><xCoord>309</xCoord><yCoord>295</yCoord>
   </locus>
  </nonNodule>
  <nonNodule>
   <nonNoduleID>13024</nonNoduleID>
   <imageZposition>1681.0</imageZposition>
   <imageSOP_UID>1.3.6.1.4.1.14519.5.2.1.6279.6001.380987288548375218807322343301</imageSOP_UID>
   <locus><xCoord>304</xCoord><yCoord>327</yCoord>
   </locus>
  </nonNodule>
  <nonNodule>
   <nonNoduleID>13027</nonNoduleID>
   <imageZposition>1633.0</imageZposition>
   <imageSOP_UID>1.3.6.1.4.1.14519.5.2.1.6279.6001.606236785834692121703746461574</imageSOP_UID>
   <locus><xCoord>146</xCoord><yCoord>192</yCoord>
   </locus>
  </nonNodule>
  <nonNodule>
   <nonNoduleID>13029</nonNoduleID>
   <imageZposition>1531.0</imageZposition>
   <imageSOP_UID>1.3.6.1.4.1.14519.5.2.1.6279.6001.838672076817244032213001332601</imageSOP_UID>
   <locus><xCoord>439</xCoord><yCoord>257</yCoord>
   </locus>
  </nonNodule>
  <nonNodule>
   <nonNoduleID>13025</nonNoduleID>
   <imageZposition>1522.0</imageZposition>
   <imageSOP_UID>1.3.6.1.4.1.14519.5.2.1.6279.6001.210501827319255658957669749261</imageSOP_UID>
   <locus><xCoord>355</xCoord><yCoord>116</yCoord>
   </locus>
  </nonNodule>
  <nonNodule>
   <nonNoduleID>13028</nonNoduleID>
   <imageZposition>1519.0</imageZposition>
   <imageSOP_UID>1.3.6.1.4.1.14519.5.2.1.6279.6001.151539341269187797820682006603</imageSOP_UID>
   <locus><xCoord>186</xCoord><yCoord>146</yCoord>
   </locus>
  </nonNodule>
  <nonNodule>
   <nonNoduleID>13021</nonNoduleID>
   <imageZposition>1516.0</imageZposition>
   <imageSOP_UID>1.3.6.1.4.1.14519.5.2.1.6279.6001.235617689089026391032454846470</imageSOP_UID>
   <locus><xCoord>141</xCoord><yCoord>408</yCoord>
   </locus>
  </nonNodule>
  <nonNodule>
   <nonNoduleID>13030</nonNoduleID>
   <imageZposition>1498.0</imageZposition>
   <imageSOP_UID>1.3.6.1.4.1.14519.5.2.1.6279.6001.298404939941982121194957635360</imageSOP_UID>
   <locus><xCoord>354</xCoord><yCoord>404</yCoord>
   </locus>
  </nonNodule>
  <nonNodule>
   <nonNoduleID>13010</nonNoduleID>
   <imageZposition>1489.0</imageZposition>
   <imageSOP_UID>1.3.6.1.4.1.14519.5.2.1.6279.6001.182484096859994909067292973126</imageSOP_UID>
   <locus><xCoord>380</xCoord><yCoord>185</yCoord>
   </locus>
  </nonNodule>
  <nonNodule>
   <nonNoduleID>13018</nonNoduleID>
   <imageZposition>1468.0</imageZposition>
   <imageSOP_UID>1.3.6.1.4.1.14519.5.2.1.6279.6001.166110279626466638732604555335</imageSOP_UID>
   <locus><xCoord>207</xCoord><yCoord>340</yCoord>
   </locus>
  </nonNodule>
 </readingSession>
 <readingSession>
  <annotationVersion>3.12</annotationVersion>
  <servicingRadiologistID>anonymous</servicingRadiologistID>
  <unblindedReadNodule>
   <noduleID>22226</noduleID>
   <characteristics>
    <subtlety>3</subtlety>
    <internalStructure>1</internalStructure>
    <calcification>6</calcification>
    <sphericity>3</sphericity>
    <margin>4</margin>
    <lobulation>1</lobulation>
    <spiculation>1</spiculation>
    <texture>3</texture>
    <malignancy>3</malignancy>
   </characteristics>
   <roi>
    <imageZposition>1594.0</imageZposition>
    <imageSOP_UID>1.3.6.1.4.1.14519.5.2.1.6279.6001.212855423965290719137368395032</imageSOP_UID>
    <inclusion>TRUE</inclusion>
    <edgeMap><xCoord>183</xCoord><yCoord>214</yCoord></edgeMap>
    <edgeMap><xCoord>184</xCoord><yCoord>213</yCoord></edgeMap>
    <edgeMap><xCoord>185</xCoord><yCoord>212</yCoord></edgeMap>
    <edgeMap><xCoord>185</xCoord><yCoord>211</yCoord></edgeMap>
    <edgeMap><xCoord>185</xCoord><yCoord>210</yCoord></edgeMap>
    <edgeMap><xCoord>185</xCoord><yCoord>209</yCoord></edgeMap>
    <edgeMap><xCoord>185</xCoord><yCoord>208</yCoord></edgeMap>
    <edgeMap><xCoord>185</xCoord><yCoord>207</yCoord></edgeMap>
    <edgeMap><xCoord>185</xCoord><yCoord>206</yCoord></edgeMap>
    <edgeMap><xCoord>184</xCoord><yCoord>205</yCoord></edgeMap>
    <edgeMap><xCoord>183</xCoord><yCoord>205</yCoord></edgeMap>
    <edgeMap><xCoord>182</xCoord><yCoord>205</yCoord></edgeMap>
    <edgeMap><xCoord>181</xCoord><yCoord>205</yCoord></edgeMap>
    <edgeMap><xCoord>180</xCoord><yCoord>205</yCoord></edgeMap>
    <edgeMap><xCoord>179</xCoord><yCoord>205</yCoord></edgeMap>
    <edgeMap><xCoord>178</xCoord><yCoord>206</yCoord></edgeMap>
    <edgeMap><xCoord>177</xCoord><yCoord>207</yCoord></edgeMap>
    <edgeMap><xCoord>177</xCoord><yCoord>208</yCoord></edgeMap>
    <edgeMap><xCoord>177</xCoord><yCoord>209</yCoord></edgeMap>
    <edgeMap><xCoord>178</xCoord><yCoord>210</yCoord></edgeMap>
    <edgeMap><xCoord>178</xCoord><yCoord>211</yCoord></edgeMap>
    <edgeMap><xCoord>179</xCoord><yCoord>212</yCoord></edgeMap>
    <edgeMap><xCoord>180</xCoord><yCoord>213</yCoord></edgeMap>
    <edgeMap><xCoord>181</xCoord><yCoord>214</yCoord></edgeMap>
    <edgeMap><xCoord>182</xCoord><yCoord>214</yCoord></edgeMap>
    <edgeMap><xCoord>183</xCoord><yCoord>214</yCoord></edgeMap>
   </roi>
   <roi>
    <imageZposition>1591.0</imageZposition>
    <imageSOP_UID>1.3.6.1.4.1.14519.5.2.1.6279.6001.260188631546356443424232006343</imageSOP_UID>
    <inclusion>TRUE</inclusion>
    <edgeMap><xCoord>183</xCoord><yCoord>215</yCoord></edgeMap>
    <edgeMap><xCoord>183</xCoord><yCoord>214</yCoord></edgeMap>
    <edgeMap><xCoord>183</xCoord><yCoord>213</yCoord></edgeMap>
    <edgeMap><xCoord>183</xCoord><yCoord>212</yCoord></edgeMap>
    <edgeMap><xCoord>183</xCoord><yCoord>211</yCoord></edgeMap>
    <edgeMap><xCoord>183</xCoord><yCoord>210</yCoord></edgeMap>
    <edgeMap><xCoord>183</xCoord><yCoord>209</yCoord></edgeMap>
    <edgeMap><xCoord>183</xCoord><yCoord>208</yCoord></edgeMap>
    <edgeMap><xCoord>183</xCoord><yCoord>207</yCoord></edgeMap>
    <edgeMap><xCoord>183</xCoord><yCoord>206</yCoord></edgeMap>
    <edgeMap><xCoord>182</xCoord><yCoord>205</yCoord></edgeMap>
    <edgeMap><xCoord>182</xCoord><yCoord>204</yCoord></edgeMap>
    <edgeMap><xCoord>181</xCoord><yCoord>203</yCoord></edgeMap>
    <edgeMap><xCoord>180</xCoord><yCoord>203</yCoord></edgeMap>
    <edgeMap><xCoord>179</xCoord><yCoord>203</yCoord></edgeMap>
    <edgeMap><xCoord>178</xCoord><yCoord>204</yCoord></edgeMap>
    <edgeMap><xCoord>177</xCoord><yCoord>205</yCoord></edgeMap>
    <edgeMap><xCoord>177</xCoord><yCoord>206</yCoord></edgeMap>
    <edgeMap><xCoord>177</xCoord><yCoord>207</yCoord></edgeMap>
    <edgeMap><xCoord>178</xCoord><yCoord>208</yCoord></edgeMap>
    <edgeMap><xCoord>178</xCoord><yCoord>209</yCoord></edgeMap>
    <edgeMap><xCoord>178</xCoord><yCoord>210</yCoord></edgeMap>
    <edgeMap><xCoord>178</xCoord><yCoord>211</yCoord></edgeMap>
    <edgeMap><xCoord>178</xCoord><yCoord>212</yCoord></edgeMap>
    <edgeMap><xCoord>179</xCoord><yCoord>213</yCoord></edgeMap>
    <edgeMap><xCoord>179</xCoord><yCoord>214</yCoord></edgeMap>
    <edgeMap><xCoord>180</xCoord><yCoord>215</yCoord></edgeMap>
    <edgeMap><xCoord>181</xCoord><yCoord>215</yCoord></edgeMap>
    <edgeMap><xCoord>182</xCoord><yCoord>215</yCoord></edgeMap>
    <edgeMap><xCoord>183</xCoord><yCoord>215</yCoord></edgeMap>
   </roi>
  </unblindedReadNodule>
  <nonNodule>
   <nonNoduleID>22202</nonNoduleID>
   <imageZposition>1690.0</imageZposition>
   <imageSOP_UID>1.3.6.1.4.1.14519.5.2.1.6279.6001.303868892891359510368604528341</imageSOP_UID>
   <locus><xCoord>315</xCoord><yCoord>297</yCoord>
   </locus>
  </nonNodule>
  <nonNodule>
   <nonNoduleID>22219</nonNoduleID>
   <imageZposition>1681.0</imageZposition>
   <imageSOP_UID>1.3.6.1.4.1.14519.5.2.1.6279.6001.380987288548375218807322343301</imageSOP_UID>
   <locus><xCoord>304</xCoord><yCoord>327</yCoord>
   </locus>
  </nonNodule>
  <nonNodule>
   <nonNoduleID>22207</nonNoduleID>
   <imageZposition>1672.0</imageZposition>
   <imageSOP_UID>1.3.6.1.4.1.14519.5.2.1.6279.6001.118332993457522571322555060241</imageSOP_UID>
   <locus><xCoord>154</xCoord><yCoord>292</yCoord>
   </locus>
  </nonNodule>
  <nonNodule>
   <nonNoduleID>22222</nonNoduleID>
   <imageZposition>1633.0</imageZposition>
   <imageSOP_UID>1.3.6.1.4.1.14519.5.2.1.6279.6001.606236785834692121703746461574</imageSOP_UID>
   <locus><xCoord>146</xCoord><yCoord>192</yCoord>
   </locus>
  </nonNodule>
  <nonNodule>
   <nonNoduleID>22205</nonNoduleID>
   <imageZposition>1489.0</imageZposition>
   <imageSOP_UID>1.3.6.1.4.1.14519.5.2.1.6279.6001.182484096859994909067292973126</imageSOP_UID>
   <locus><xCoord>380</xCoord><yCoord>185</yCoord>
   </locus>
  </nonNodule>
  <nonNodule>
   <nonNoduleID>22215</nonNoduleID>
   <imageZposition>1468.0</imageZposition>
   <imageSOP_UID>1.3.6.1.4.1.14519.5.2.1.6279.6001.166110279626466638732604555335</imageSOP_UID>
   <locus><xCoord>205</xCoord><yCoord>341</yCoord>
   </locus>
  </nonNodule>
 </readingSession>
 <readingSession>
  <annotationVersion>3.12</annotationVersion>
  <servicingRadiologistID>anonymous</servicingRadiologistID>
  <unblindedReadNodule>
   <noduleID>3141</noduleID>
   <characteristics>
    <subtlety>5</subtlety>
    <internalStructure>1</internalStructure>
    <calcification>6</calcification>
    <sphericity>4</sphericity>
    <margin>4</margin>
    <lobulation>5</lobulation>
    <spiculation>3</spiculation>
    <texture>5</texture>
    <malignancy>4</malignancy>
   </characteristics>
   <roi>
    <imageZposition>1675.0</imageZposition>
    <imageSOP_UID>1.3.6.1.4.1.14519.5.2.1.6279.6001.501681424761647645888357491086</imageSOP_UID>
    <inclusion>TRUE</inclusion>
    <edgeMap><xCoord>165</xCoord><yCoord>316</yCoord></edgeMap>
    <edgeMap><xCoord>165</xCoord><yCoord>315</yCoord></edgeMap>
    <edgeMap><xCoord>166</xCoord><yCoord>314</yCoord></edgeMap>
    <edgeMap><xCoord>166</xCoord><yCoord>313</yCoord></edgeMap>
    <edgeMap><xCoord>166</xCoord><yCoord>312</yCoord></edgeMap>
    <edgeMap><xCoord>166</xCoord><yCoord>311</yCoord></edgeMap>
    <edgeMap><xCoord>165</xCoord><yCoord>310</yCoord></edgeMap>
    <edgeMap><xCoord>165</xCoord><yCoord>309</yCoord></edgeMap>
    <edgeMap><xCoord>164</xCoord><yCoord>308</yCoord></edgeMap>
    <edgeMap><xCoord>164</xCoord><yCoord>307</yCoord></edgeMap>
    <edgeMap><xCoord>164</xCoord><yCoord>306</yCoord></edgeMap>
    <edgeMap><xCoord>165</xCoord><yCoord>305</yCoord></edgeMap>
    <edgeMap><xCoord>165</xCoord><yCoord>304</yCoord></edgeMap>
    <edgeMap><xCoord>165</xCoord><yCoord>303</yCoord></edgeMap>
    <edgeMap><xCoord>165</xCoord><yCoord>302</yCoord></edgeMap>
    <edgeMap><xCoord>165</xCoord><yCoord>301</yCoord></edgeMap>
    <edgeMap><xCoord>165</xCoord><yCoord>300</yCoord></edgeMap>
    <edgeMap><xCoord>165</xCoord><yCoord>299</yCoord></edgeMap>
    <edgeMap><xCoord>164</xCoord><yCoord>298</yCoord></edgeMap>
    <edgeMap><xCoord>163</xCoord><yCoord>297</yCoord></edgeMap>
    <edgeMap><xCoord>163</xCoord><yCoord>296</yCoord></edgeMap>
    <edgeMap><xCoord>163</xCoord><yCoord>295</yCoord></edgeMap>
    <edgeMap><xCoord>164</xCoord><yCoord>294</yCoord></edgeMap>
    <edgeMap><xCoord>164</xCoord><yCoord>293</yCoord></edgeMap>
    <edgeMap><xCoord>164</xCoord><yCoord>292</yCoord></edgeMap>
    <edgeMap><xCoord>164</xCoord><yCoord>291</yCoord></edgeMap>
    <edgeMap><xCoord>165</xCoord><yCoord>290</yCoord></edgeMap>
    <edgeMap><xCoord>165</xCoord><yCoord>289</yCoord></edgeMap>
    <edgeMap><xCoord>165</xCoord><yCoord>288</yCoord></edgeMap>
    <edgeMap><xCoord>165</xCoord><yCoord>287</yCoord></edgeMap>
    <edgeMap><xCoord>165</xCoord><yCoord>286</yCoord></edgeMap>
    <edgeMap><xCoord>165</xCoord><yCoord>285</yCoord></edgeMap>
    <edgeMap><xCoord>165</xCoord><yCoord>284</yCoord></edgeMap>
    <edgeMap><xCoord>165</xCoord><yCoord>283</yCoord></edgeMap>
    <edgeMap><xCoord>166</xCoord><yCoord>282</yCoord></edgeMap>
    <edgeMap><xCoord>167</xCoord><yCoord>281</yCoord></edgeMap>
    <edgeMap><xCoord>168</xCoord><yCoord>281</yCoord></edgeMap>
    <edgeMap><xCoord>168</xCoord><yCoord>280</yCoord></edgeMap>
    <edgeMap><xCoord>168</xCoord><yCoord>279</yCoord></edgeMap>
    <edgeMap><xCoord>167</xCoord><yCoord>279</yCoord></edgeMap>
    <edgeMap><xCoord>166</xCoord><yCoord>278</yCoord></edgeMap>
    <edgeMap><xCoord>165</xCoord><yCoord>277</yCoord></edgeMap>
    <edgeMap><xCoord>165</xCoord><yCoord>276</yCoord></edgeMap>
    <edgeMap><xCoord>164</xCoord><yCoord>276</yCoord></edgeMap>
    <edgeMap><xCoord>163</xCoord><yCoord>276</yCoord></edgeMap>
    <edgeMap><xCoord>162</xCoord><yCoord>276</yCoord></edgeMap>
    <edgeMap><xCoord>161</xCoord><yCoord>277</yCoord></edgeMap>
    <edgeMap><xCoord>160</xCoord><yCoord>276</yCoord></edgeMap>
    <edgeMap><xCoord>159</xCoord><yCoord>275</yCoord></edgeMap>
    <edgeMap><xCoord>158</xCoord><yCoord>274</yCoord></edgeMap>
    <edgeMap><xCoord>157</xCoord><yCoord>273</yCoord></edgeMap>
    <edgeMap><xCoord>156</xCoord><yCoord>272</yCoord></edgeMap>
    <edgeMap><xCoord>155</xCoord><yCoord>271</yCoord></edgeMap>
    <edgeMap><xCoord>155</xCoord><yCoord>272</yCoord></edgeMap>
    <edgeMap><xCoord>154</xCoord><yCoord>273</yCoord></edgeMap>
    <edgeMap><xCoord>154</xCoord><yCoord>274</yCoord></edgeMap>
    <edgeMap><xCoord>153</xCoord><yCoord>275</yCoord></edgeMap>
    <edgeMap><xCoord>152</xCoord><yCoord>275</yCoord></edgeMap>
    <edgeMap><xCoord>152</xCoord><yCoord>276</yCoord></edgeMap>
    <edgeMap><xCoord>152</xCoord><yCoord>277</yCoord></edgeMap>
    <edgeMap><xCoord>151</xCoord><yCoord>278</yCoord></edgeMap>
    <edgeMap><xCoord>150</xCoord><yCoord>278</yCoord></edgeMap>
    <edgeMap><xCoord>149</xCoord><yCoord>279</yCoord></edgeMap>
    <edgeMap><xCoord>148</xCoord><yCoord>279</yCoord></edgeMap>
    <edgeMap><xCoord>147</xCoord><yCoord>280</yCoord></edgeMap>
    <edgeMap><xCoord>146</xCoord><yCoord>280</yCoord></edgeMap>
    <edgeMap><xCoord>145</xCoord><yCoord>280</yCoord></edgeMap>
    <edgeMap><xCoord>145</xCoord><yCoord>281</yCoord></edgeMap>
    <edgeMap><xCoord>145</xCoord><yCoord>282</yCoord></edgeMap>
    <edgeMap><xCoord>144</xCoord><yCoord>283</yCoord></edgeMap>
    <edgeMap><xCoord>144</xCoord><yCoord>284</yCoord></edgeMap>
    <edgeMap><xCoord>144</xCoord><yCoord>285</yCoord></edgeMap>
    <edgeMap><xCoord>144</xCoord><yCoord>286</yCoord></edgeMap>
    <edgeMap><xCoord>144</xCoord><yCoord>287</yCoord></edgeMap>
    <edgeMap><xCoord>144</xCoord><yCoord>288</yCoord></edgeMap>
    <edgeMap><xCoord>144</xCoord><yCoord>289</yCoord></edgeMap>
    <edgeMap><xCoord>144</xCoord><yCoord>290</yCoord></edgeMap>
    <edgeMap><xCoord>144</xCoord><yCoord>291</yCoord></edgeMap>
    <edgeMap><xCoord>144</xCoord><yCoord>292</yCoord></edgeMap>
    <edgeMap><xCoord>144</xCoord><yCoord>293</yCoord></edgeMap>
    <edgeMap><xCoord>144</xCoord><yCoord>294</yCoord></edgeMap>
    <edgeMap><xCoord>144</xCoord><yCoord>295</yCoord></edgeMap>
    <edgeMap><xCoord>144</xCoord><yCoord>296</yCoord></edgeMap>
    <edgeMap><xCoord>144</xCoord><yCoord>297</yCoord></edgeMap>
    <edgeMap><xCoord>144</xCoord><yCoord>298</yCoord></edgeMap>
    <edgeMap><xCoord>144</xCoord><yCoord>299</yCoord></edgeMap>
    <edgeMap><xCoord>144</xCoord><yCoord>300</yCoord></edgeMap>
    <edgeMap><xCoord>144</xCoord><yCoord>301</yCoord></edgeMap>
    <edgeMap><xCoord>144</xCoord><yCoord>302</yCoord></edgeMap>
    <edgeMap><xCoord>144</xCoord><yCoord>303</yCoord></edgeMap>
    <edgeMap><xCoord>144</xCoord><yCoord>304</yCoord></edgeMap>
    <edgeMap><xCoord>145</xCoord><yCoord>304</yCoord></edgeMap>
    <edgeMap><xCoord>146</xCoord><yCoord>305</yCoord></edgeMap>
    <edgeMap><xCoord>146</xCoord><yCoord>306</yCoord></edgeMap>
    <edgeMap><xCoord>147</xCoord><yCoord>307</yCoord></edgeMap>
    <edgeMap><xCoord>148</xCoord><yCoord>307</yCoord></edgeMap>
    <edgeMap><xCoord>149</xCoord><yCoord>308</yCoord></edgeMap>
    <edgeMap><xCoord>150</xCoord><yCoord>308</yCoord></edgeMap>
    <edgeMap><xCoord>151</xCoord><yCoord>308</yCoord></edgeMap>
    <edgeMap><xCoord>152</xCoord><yCoord>308</yCoord></edgeMap>
    <edgeMap><xCoord>153</xCoord><yCoord>309</yCoord></edgeMap>
    <edgeMap><xCoord>153</xCoord><yCoord>310</yCoord></edgeMap>
    <edgeMap><xCoord>154</xCoord><yCoord>311</yCoord></edgeMap>
    <edgeMap><xCoord>154</xCoord><yCoord>312</yCoord></edgeMap>
    <edgeMap><xCoord>155</xCoord><yCoord>313</yCoord></edgeMap>
    <edgeMap><xCoord>156</xCoord><yCoord>313</yCoord></edgeMap>
    <edgeMap><xCoord>157</xCoord><yCoord>313</yCoord></edgeMap>
    <edgeMap><xCoord>158</xCoord><yCoord>314</yCoord></edgeMap>
    <edgeMap><xCoord>159</xCoord><yCoord>315</yCoord></edgeMap>
    <edgeMap><xCoord>160</xCoord><yCoord>316</yCoord></edgeMap>
    <edgeMap><xCoord>161</xCoord><yCoord>316</yCoord></edgeMap>
    <edgeMap><xCoord>162</xCoord><yCoord>316</yCoord></edgeMap>
    <edgeMap><xCoord>163</xCoord><yCoord>316</yCoord></edgeMap>
    <edgeMap><xCoord>164</xCoord><yCoord>316</yCoord></edgeMap>
    <edgeMap><xCoord>165</xCoord><yCoord>316</yCoord></edgeMap>
   </roi>
   <roi>
    <imageZposition>1672.0</imageZposition>
    <imageSOP_UID>1.3.6.1.4.1.14519.5.2.1.6279.6001.118332993457522571322555060241</imageSOP_UID>
    <inclusion>TRUE</inclusion>
    <edgeMap><xCoord>168</xCoord><yCoord>316</yCoord></edgeMap>
    <edgeMap><xCoord>168</xCoord><yCoord>315</yCoord></edgeMap>
    <edgeMap><xCoord>168</xCoord><yCoord>314</yCoord></edgeMap>
    <edgeMap><xCoord>169</xCoord><yCoord>313</yCoord></edgeMap>
    <edgeMap><xCoord>170</xCoord><yCoord>312</yCoord></edgeMap>
    <edgeMap><xCoord>170</xCoord><yCoord>311</yCoord></edgeMap>
    <edgeMap><xCoord>170</xCoord><yCoord>310</yCoord></edgeMap>
    <edgeMap><xCoord>170</xCoord><yCoord>309</yCoord></edgeMap>
    <edgeMap><xCoord>169</xCoord><yCoord>308</yCoord></edgeMap>
    <edgeMap><xCoord>168</xCoord><yCoord>308</yCoord></edgeMap>
    <edgeMap><xCoord>167</xCoord><yCoord>308</yCoord></edgeMap>
    <edgeMap><xCoord>166</xCoord><yCoord>307</yCoord></edgeMap>
    <edgeMap><xCoord>165</xCoord><yCoord>306</yCoord></edgeMap>
    <edgeMap><xCoord>165</xCoord><yCoord>305</yCoord></edgeMap>
    <edgeMap><xCoord>164</xCoord><yCoord>304</yCoord></edgeMap>
    <edgeMap><xCoord>165</xCoord><yCoord>303</yCoord></edgeMap>
    <edgeMap><xCoord>166</xCoord><yCoord>302</yCoord></edgeMap>
    <edgeMap><xCoord>166</xCoord><yCoord>301</yCoord></edgeMap>
    <edgeMap><xCoord>166</xCoord><yCoord>300</yCoord></edgeMap>
    <edgeMap><xCoord>166</xCoord><yCoord>299</yCoord></edgeMap>
    <edgeMap><xCoord>165</xCoord><yCoord>298</yCoord></edgeMap>
    <edgeMap><xCoord>165</xCoord><yCoord>297</yCoord></edgeMap>
    <edgeMap><xCoord>165</xCoord><yCoord>296</yCoord></edgeMap>
    <edgeMap><xCoord>165</xCoord><yCoord>295</yCoord></edgeMap>
    <edgeMap><xCoord>165</xCoord><yCoord>294</yCoord></edgeMap>
    <edgeMap><xCoord>165</xCoord><yCoord>293</yCoord></edgeMap>
    <edgeMap><xCoord>165</xCoord><yCoord>292</yCoord></edgeMap>
    <edgeMap><xCoord>165</xCoord><yCoord>291</yCoord></edgeMap>
    <edgeMap><xCoord>165</xCoord><yCoord>290</yCoord></edgeMap>
    <edgeMap><xCoord>165</xCoord><yCoord>289</yCoord></edgeMap>
    <edgeMap><xCoord>165</xCoord><yCoord>288</yCoord></edgeMap>
    <edgeMap><xCoord>165</xCoord><yCoord>287</yCoord></edgeMap>
    <edgeMap><xCoord>166</xCoord><yCoord>286</yCoord></edgeMap>
    <edgeMap><xCoord>166</xCoord><yCoord>285</yCoord></edgeMap>
    <edgeMap><xCoord>166</xCoord><yCoord>284</yCoord></edgeMap>
    <edgeMap><xCoord>167</xCoord><yCoord>283</yCoord></edgeMap>
    <edgeMap><xCoord>167</xCoord><yCoord>282</yCoord></edgeMap>
    <edgeMap><xCoord>167</xCoord><yCoord>281</yCoord></edgeMap>
    <edgeMap><xCoord>167</xCoord><yCoord>280</yCoord></edgeMap>
    <edgeMap><xCoord>167</xCoord><yCoord>279</yCoord></edgeMap>
    <edgeMap><xCoord>167</xCoord><yCoord>278</yCoord></edgeMap>
    <edgeMap><xCoord>166</xCoord><yCoord>277</yCoord></edgeMap>
    <edgeMap><xCoord>166</xCoord><yCoord>276</yCoord></edgeMap>
    <edgeMap><xCoord>165</xCoord><yCoord>275</yCoord></edgeMap>
    <edgeMap><xCoord>164</xCoord><yCoord>274</yCoord></edgeMap>
    <edgeMap><xCoord>164</xCoord><yCoord>273</yCoord></edgeMap>
    <edgeMap><xCoord>163</xCoord><yCoord>273</yCoord></edgeMap>
    <edgeMap><xCoord>162</xCoord><yCoord>272</yCoord></edgeMap>
    <edgeMap><xCoord>161</xCoord><yCoord>271</yCoord></edgeMap>
    <edgeMap><xCoord>160</xCoord><yCoord>271</yCoord></edgeMap>
    <edgeMap><xCoord>159</xCoord><yCoord>271</yCoord></edgeMap>
    <edgeMap><xCoord>158</xCoord><yCoord>271</yCoord></edgeMap>
    <edgeMap><xCoord>157</xCoord><yCoord>272</yCoord></edgeMap>
    <edgeMap><xCoord>156</xCoord><yCoord>272</yCoord></edgeMap>
    <edgeMap><xCoord>156</xCoord><yCoord>273</yCoord></edgeMap>
    <edgeMap><xCoord>155</xCoord><yCoord>274</yCoord></edgeMap>
    <edgeMap><xCoord>155</xCoord><yCoord>275</yCoord></edgeMap>
    <edgeMap><xCoord>155</xCoord><yCoord>276</yCoord></edgeMap>
    <edgeMap><xCoord>154</xCoord><yCoord>277</yCoord></edgeMap>
    <edgeMap><xCoord>153</xCoord><yCoord>277</yCoord></edgeMap>
    <edgeMap><xCoord>152</xCoord><yCoord>278</yCoord></edgeMap>
    <edgeMap><xCoord>151</xCoord><yCoord>278</yCoord></edgeMap>
    <edgeMap><xCoord>150</xCoord><yCoord>279</yCoord></edgeMap>
    <edgeMap><xCoord>149</xCoord><yCoord>278</yCoord></edgeMap>
    <edgeMap><xCoord>149</xCoord><yCoord>277</yCoord></edgeMap>
    <edgeMap><xCoord>148</xCoord><yCoord>277</yCoord></edgeMap>
    <edgeMap><xCoord>147</xCoord><yCoord>276</yCoord></edgeMap>
    <edgeMap><xCoord>147</xCoord><yCoord>275</yCoord></edgeMap>
    <edgeMap><xCoord>146</xCoord><yCoord>274</yCoord></edgeMap>
    <edgeMap><xCoord>145</xCoord><yCoord>274</yCoord></edgeMap>
    <edgeMap><xCoord>144</xCoord><yCoord>274</yCoord></edgeMap>
    <edgeMap><xCoord>143</xCoord><yCoord>274</yCoord></edgeMap>
    <edgeMap><xCoord>142</xCoord><yCoord>274</yCoord></edgeMap>
    <edgeMap><xCoord>141</xCoord><yCoord>275</yCoord></edgeMap>
    <edgeMap><xCoord>141</xCoord><yCoord>276</yCoord></edgeMap>
    <edgeMap><xCoord>141</xCoord><yCoord>277</yCoord></edgeMap>
    <edgeMap><xCoord>140</xCoord><yCoord>278</yCoord></edgeMap>
    <edgeMap><xCoord>140</xCoord><yCoord>279</yCoord></edgeMap>
    <edgeMap><xCoord>140</xCoord><yCoord>280</yCoord></edgeMap>
    <edgeMap><xCoord>140</xCoord><yCoord>281</yCoord></edgeMap>
    <edgeMap><xCoord>140</xCoord><yCoord>282</yCoord></edgeMap>
    <edgeMap><xCoord>140</xCoord><yCoord>283</yCoord></edgeMap>
    <edgeMap><xCoord>140</xCoord><yCoord>284</yCoord></edgeMap>
    <edgeMap><xCoord>140</xCoord><yCoord>285</yCoord></edgeMap>
    <edgeMap><xCoord>141</xCoord><yCoord>286</yCoord></edgeMap>
    <edgeMap><xCoord>141</xCoord><yCoord>287</yCoord></edgeMap>
    <edgeMap><xCoord>141</xCoord><yCoord>288</yCoord></edgeMap>
    <edgeMap><xCoord>140</xCoord><yCoord>289</yCoord></edgeMap>
    <edgeMap><xCoord>140</xCoord><yCoord>290</yCoord></edgeMap>
    <edgeMap><xCoord>140</xCoord><yCoord>291</yCoord></edgeMap>
    <edgeMap><xCoord>140</xCoord><yCoord>292</yCoord></edgeMap>
    <edgeMap><xCoord>140</xCoord><yCoord>293</yCoord></edgeMap>
    <edgeMap><xCoord>140</xCoord><yCoord>294</yCoord></edgeMap>
    <edgeMap><xCoord>140</xCoord><yCoord>295</yCoord></edgeMap>
    <edgeMap><xCoord>139</xCoord><yCoord>296</yCoord></edgeMap>
    <edgeMap><xCoord>139</xCoord><yCoord>297</yCoord></edgeMap>
    <edgeMap><xCoord>140</xCoord><yCoord>298</yCoord></edgeMap>
    <edgeMap><xCoord>140</xCoord><yCoord>299</yCoord></edgeMap>
    <edgeMap><xCoord>140</xCoord><yCoord>300</yCoord></edgeMap>
    <edgeMap><xCoord>140</xCoord><yCoord>301</yCoord></edgeMap>
    <edgeMap><xCoord>140</xCoord><yCoord>302</yCoord></edgeMap>
    <edgeMap><xCoord>140</xCoord><yCoord>303</yCoord></edgeMap>
    <edgeMap><xCoord>141</xCoord><yCoord>304</yCoord></edgeMap>
    <edgeMap><xCoord>141</xCoord><yCoord>305</yCoord></edgeMap>
    <edgeMap><xCoord>141</xCoord><yCoord>306</yCoord></edgeMap>
    <edgeMap><xCoord>142</xCoord><yCoord>307</yCoord></edgeMap>
    <edgeMap><xCoord>143</xCoord><yCoord>308</yCoord></edgeMap>
    <edgeMap><xCoord>144</xCoord><yCoord>308</yCoord></edgeMap>
    <edgeMap><xCoord>145</xCoord><yCoord>308</yCoord></edgeMap>
    <edgeMap><xCoord>146</xCoord><yCoord>308</yCoord></edgeMap>
    <edgeMap><xCoord>147</xCoord><yCoord>308</yCoord></edgeMap>
    <edgeMap><xCoord>148</xCoord><yCoord>308</yCoord></edgeMap>
    <edgeMap><xCoord>149</xCoord><yCoord>308</yCoord></edgeMap>
    <edgeMap><xCoord>150</xCoord><yCoord>308</yCoord></edgeMap>
    <edgeMap><xCoord>151</xCoord><yCoord>308</yCoord></edgeMap>
    <edgeMap><xCoord>152</xCoord><yCoord>308</yCoord></edgeMap>
    <edgeMap><xCoord>153</xCoord><yCoord>308</yCoord></edgeMap>
    <edgeMap><xCoord>154</xCoord><yCoord>309</yCoord></edgeMap>
    <edgeMap><xCoord>155</xCoord><yCoord>309</yCoord></edgeMap>
    <edgeMap><xCoord>156</xCoord><yCoord>310</yCoord></edgeMap>
    <edgeMap><xCoord>157</xCoord><yCoord>310</yCoord></edgeMap>
    <edgeMap><xCoord>158</xCoord><yCoord>311</yCoord></edgeMap>
    <edgeMap><xCoord>158</xCoord><yCoord>312</yCoord></edgeMap>
    <edgeMap><xCoord>158</xCoord><yCoord>313</yCoord></edgeMap>
    <edgeMap><xCoord>159</xCoord><yCoord>314</yCoord></edgeMap>
    <edgeMap><xCoord>160</xCoord><yCoord>314</yCoord></edgeMap>
    <edgeMap><xCoord>161</xCoord><yCoord>314</yCoord></edgeMap>
    <edgeMap><xCoord>162</xCoord><yCoord>314</yCoord></edgeMap>
    <edgeMap><xCoord>163</xCoord><yCoord>314</yCoord></edgeMap>
    <edgeMap><xCoord>164</xCoord><yCoord>315</yCoord></edgeMap>
    <edgeMap><xCoord>165</xCoord><yCoord>315</yCoord></edgeMap>
    <edgeMap><xCoord>166</xCoord><yCoord>316</yCoord></edgeMap>
    <edgeMap><xCoord>167</xCoord><yCoord>316</yCoord></edgeMap>
    <edgeMap><xCoord>168</xCoord><yCoord>316</yCoord></edgeMap>
   </roi>
   <roi>
    <imageZposition>1672.0</imageZposition>
    <imageSOP_UID>1.3.6.1.4.1.14519.5.2.1.6279.6001.118332993457522571322555060241</imageSOP_UID>
    <inclusion>TRUE</inclusion>
    <edgeMap><xCoord>150</xCoord><yCoord>275</yCoord></edgeMap>
   </roi>
   <roi>
    <imageZposition>1669.0</imageZposition>
    <imageSOP_UID>1.3.6.1.4.1.14519.5.2.1.6279.6001.888795585012399742972088314047</imageSOP_UID>
    <inclusion>TRUE</inclusion>
    <edgeMap><xCoord>158</xCoord><yCoord>308</yCoord></edgeMap>
    <edgeMap><xCoord>159</xCoord><yCoord>307</yCoord></edgeMap>
    <edgeMap><xCoord>159</xCoord><yCoord>306</yCoord></edgeMap>
    <edgeMap><xCoord>160</xCoord><yCoord>305</yCoord></edgeMap>
    <edgeMap><xCoord>161</xCoord><yCoord>306</yCoord></edgeMap>
    <edgeMap><xCoord>161</xCoord><yCoord>307</yCoord></edgeMap>
    <edgeMap><xCoord>162</xCoord><yCoord>307</yCoord></edgeMap>
    <edgeMap><xCoord>163</xCoord><yCoord>307</yCoord></edgeMap>
    <edgeMap><xCoord>164</xCoord><yCoord>307</yCoord></edgeMap>
    <edgeMap><xCoord>165</xCoord><yCoord>307</yCoord></edgeMap>
    <edgeMap><xCoord>166</xCoord><yCoord>307</yCoord></edgeMap>
    <edgeMap><xCoord>166</xCoord><yCoord>306</yCoord></edgeMap>
    <edgeMap><xCoord>167</xCoord><yCoord>305</yCoord></edgeMap>
    <edgeMap><xCoord>168</xCoord><yCoord>305</yCoord></edgeMap>
    <edgeMap><xCoord>168</xCoord><yCoord>304</yCoord></edgeMap>
    <edgeMap><xCoord>167</xCoord><yCoord>303</yCoord></edgeMap>
    <edgeMap><xCoord>166</xCoord><yCoord>302</yCoord></edgeMap>
    <edgeMap><xCoord>165</xCoord><yCoord>301</yCoord></edgeMap>
    <edgeMap><xCoord>165</xCoord><yCoord>300</yCoord></edgeMap>
    <edgeMap><xCoord>165</xCoord><yCoord>299</yCoord></edgeMap>
    <edgeMap><xCoord>165</xCoord><yCoord>298</yCoord></edgeMap>
    <edgeMap><xCoord>165</xCoord><yCoord>297</yCoord></edgeMap>
    <edgeMap><xCoord>165</xCoord><yCoord>296</yCoord></edgeMap>
    <edgeMap><xCoord>165</xCoord><yCoord>295</yCoord></edgeMap>
    <edgeMap><xCoord>166</xCoord><yCoord>294</yCoord></edgeMap>
    <edgeMap><xCoord>166</xCoord><yCoord>293</yCoord></edgeMap>
    <edgeMap><xCoord>166</xCoord><yCoord>292</yCoord></edgeMap>
    <edgeMap><xCoord>166</xCoord><yCoord>291</yCoord></edgeMap>
    <edgeMap><xCoord>166</xCoord><yCoord>290</yCoord></edgeMap>
    <edgeMap><xCoord>166</xCoord><yCoord>289</yCoord></edgeMap>
    <edgeMap><xCoord>166</xCoord><yCoord>288</yCoord></edgeMap>
    <edgeMap><xCoord>166</xCoord><yCoord>287</yCoord></edgeMap>
    <edgeMap><xCoord>166</xCoord><yCoord>286</yCoord></edgeMap>
    <edgeMap><xCoord>166</xCoord><yCoord>285</yCoord></edgeMap>
    <edgeMap><xCoord>167</xCoord><yCoord>284</yCoord></edgeMap>
    <edgeMap><xCoord>167</xCoord><yCoord>283</yCoord></edgeMap>
    <edgeMap><xCoord>167</xCoord><yCoord>282</yCoord></edgeMap>
    <edgeMap><xCoord>167</xCoord><yCoord>281</yCoord></edgeMap>
    <edgeMap><xCoord>168</xCoord><yCoord>280</yCoord></edgeMap>
    <edgeMap><xCoord>169</xCoord><yCoord>279</yCoord></edgeMap>
    <edgeMap><xCoord>168</xCoord><yCoord>278</yCoord></edgeMap>
    <edgeMap><xCoord>168</xCoord><yCoord>277</yCoord></edgeMap>
    <edgeMap><xCoord>168</xCoord><yCoord>276</yCoord></edgeMap>
    <edgeMap><xCoord>168</xCoord><yCoord>275</yCoord></edgeMap>
    <edgeMap><xCoord>167</xCoord><yCoord>274</yCoord></edgeMap>
    <edgeMap><xCoord>167</xCoord><yCoord>273</yCoord></edgeMap>
    <edgeMap><xCoord>166</xCoord><yCoord>272</yCoord></edgeMap>
    <edgeMap><xCoord>166</xCoord><yCoord>271</yCoord></edgeMap>
    <edgeMap><xCoord>166</xCoord><yCoord>270</yCoord></edgeMap>
    <edgeMap><xCoord>165</xCoord><yCoord>269</yCoord></edgeMap>
    <edgeMap><xCoord>164</xCoord><yCoord>269</yCoord></edgeMap>
    <edgeMap><xCoord>163</xCoord><yCoord>269</yCoord></edgeMap>
    <edgeMap><xCoord>162</xCoord><yCoord>269</yCoord></edgeMap>
    <edgeMap><xCoord>161</xCoord><yCoord>269</yCoord></edgeMap>
    <edgeMap><xCoord>160</xCoord><yCoord>269</yCoord></edgeMap>
    <edgeMap><xCoord>159</xCoord><yCoord>269</yCoord></edgeMap>
    <edgeMap><xCoord>158</xCoord><yCoord>270</yCoord></edgeMap>
    <edgeMap><xCoord>157</xCoord><yCoord>270</yCoord></edgeMap>
    <edgeMap><xCoord>156</xCoord><yCoord>271</yCoord></edgeMap>
    <edgeMap><xCoord>155</xCoord><yCoord>271</yCoord></edgeMap>
    <edgeMap><xCoord>155</xCoord><yCoord>272</yCoord></edgeMap>
    <edgeMap><xCoord>155</xCoord><yCoord>273</yCoord></edgeMap>
    <edgeMap><xCoord>155</xCoord><yCoord>274</yCoord></edgeMap>
    <edgeMap><xCoord>155</xCoord><yCoord>275</yCoord></edgeMap>
    <edgeMap><xCoord>154</xCoord><yCoord>276</yCoord></edgeMap>
    <edgeMap><xCoord>153</xCoord><yCoord>276</yCoord></edgeMap>
    <edgeMap><xCoord>152</xCoord><yCoord>276</yCoord></edgeMap>
    <edgeMap><xCoord>151</xCoord><yCoord>276</yCoord></edgeMap>
    <edgeMap><xCoord>150</xCoord><yCoord>276</yCoord></edgeMap>
    <edgeMap><xCoord>149</xCoord><yCoord>276</yCoord></edgeMap>
    <edgeMap><xCoord>148</xCoord><yCoord>276</yCoord></edgeMap>
    <edgeMap><xCoord>147</xCoord><yCoord>276</yCoord></edgeMap>
    <edgeMap><xCoord>146</xCoord><yCoord>276</yCoord></edgeMap>
    <edgeMap><xCoord>145</xCoord><yCoord>276</yCoord></edgeMap>
    <edgeMap><xCoord>144</xCoord><yCoord>276</yCoord></edgeMap>
    <edgeMap><xCoord>143</xCoord><yCoord>276</yCoord></edgeMap>
    <edgeMap><xCoord>142</xCoord><yCoord>276</yCoord></edgeMap>
    <edgeMap><xCoord>142</xCoord><yCoord>277</yCoord></edgeMap>
    <edgeMap><xCoord>142</xCoord><yCoord>278</yCoord></edgeMap>
    <edgeMap><xCoord>142</xCoord><yCoord>279</yCoord></edgeMap>
    <edgeMap><xCoord>142</xCoord><yCoord>280</yCoord></edgeMap>
    <edgeMap><xCoord>142</xCoord><yCoord>281</yCoord></edgeMap>
    <edgeMap><xCoord>142</xCoord><yCoord>282</yCoord></edgeMap>
    <edgeMap><xCoord>143</xCoord><yCoord>283</yCoord></edgeMap>
    <edgeMap><xCoord>143</xCoord><yCoord>284</yCoord></edgeMap>
    <edgeMap><xCoord>142</xCoord><yCoord>285</yCoord></edgeMap>
    <edgeMap><xCoord>142</xCoord><yCoord>286</yCoord></edgeMap>
    <edgeMap><xCoord>142</xCoord><yCoord>287</yCoord></edgeMap>
    <edgeMap><xCoord>141</xCoord><yCoord>288</yCoord></edgeMap>
    <edgeMap><xCoord>141</xCoord><yCoord>289</yCoord></edgeMap>
    <edgeMap><xCoord>141</xCoord><yCoord>290</yCoord></edgeMap>
    <edgeMap><xCoord>140</xCoord><yCoord>291</yCoord></edgeMap>
    <edgeMap><xCoord>140</xCoord><yCoord>292</yCoord></edgeMap>
    <edgeMap><xCoord>141</xCoord><yCoord>293</yCoord></edgeMap>
    <edgeMap><xCoord>141</xCoord><yCoord>294</yCoord></edgeMap>
    <edgeMap><xCoord>142</xCoord><yCoord>295</yCoord></edgeMap>
    <edgeMap><xCoord>142</xCoord><yCoord>296</yCoord></edgeMap>
    <edgeMap><xCoord>142</xCoord><yCoord>297</yCoord></edgeMap>
    <edgeMap><xCoord>142</xCoord><yCoord>298</yCoord></edgeMap>
    <edgeMap><xCoord>142</xCoord><yCoord>299</yCoord></edgeMap>
    <edgeMap><xCoord>142</xCoord><yCoord>300</yCoord></edgeMap>
    <edgeMap><xCoord>143</xCoord><yCoord>301</yCoord></edgeMap>
    <edgeMap><xCoord>143</xCoord><yCoord>302</yCoord></edgeMap>
    <edgeMap><xCoord>143</xCoord><yCoord>303</yCoord></edgeMap>
    <edgeMap><xCoord>143</xCoord><yCoord>304</yCoord></edgeMap>
    <edgeMap><xCoord>144</xCoord><yCoord>305</yCoord></edgeMap>
    <edgeMap><xCoord>145</xCoord><yCoord>305</yCoord></edgeMap>
    <edgeMap><xCoord>146</xCoord><yCoord>304</yCoord></edgeMap>
    <edgeMap><xCoord>147</xCoord><yCoord>304</yCoord></edgeMap>
    <edgeMap><xCoord>148</xCoord><yCoord>304</yCoord></edgeMap>
    <edgeMap><xCoord>149</xCoord><yCoord>304</yCoord></edgeMap>
    <edgeMap><xCoord>150</xCoord><yCoord>305</yCoord></edgeMap>
    <edgeMap><xCoord>151</xCoord><yCoord>306</yCoord></edgeMap>
    <edgeMap><xCoord>151</xCoord><yCoord>307</yCoord></edgeMap>
    <edgeMap><xCoord>152</xCoord><yCoord>308</yCoord></edgeMap>
    <edgeMap><xCoord>153</xCoord><yCoord>308</yCoord></edgeMap>
    <edgeMap><xCoord>154</xCoord><yCoord>308</yCoord></edgeMap>
    <edgeMap><xCoord>155</xCoord><yCoord>308</yCoord></edgeMap>
    <edgeMap><xCoord>156</xCoord><yCoord>308</yCoord></edgeMap>
    <edgeMap><xCoord>157</xCoord><yCoord>308</yCoord></edgeMap>
    <edgeMap><xCoord>158</xCoord><yCoord>308</yCoord></edgeMap>
   </roi>
   <roi>
    <imageZposition>1666.0</imageZposition>
    <imageSOP_UID>1.3.6.1.4.1.14519.5.2.1.6279.6001.241900259379219835076420611738</imageSOP_UID>
    <inclusion>TRUE</inclusion>
    <edgeMap><xCoord>150</xCoord><yCoord>304</yCoord></edgeMap>
    <edgeMap><xCoord>151</xCoord><yCoord>303</yCoord></edgeMap>
    <edgeMap><xCoord>152</xCoord><yCoord>303</yCoord></edgeMap>
    <edgeMap><xCoord>153</xCoord><yCoord>303</yCoord></edgeMap>
    <edgeMap><xCoord>154</xCoord><yCoord>302</yCoord></edgeMap>
    <edgeMap><xCoord>155</xCoord><yCoord>302</yCoord></edgeMap>
    <edgeMap><xCoord>156</xCoord><yCoord>302</yCoord></edgeMap>
    <edgeMap><xCoord>157</xCoord><yCoord>302</yCoord></edgeMap>
    <edgeMap><xCoord>158</xCoord><yCoord>302</yCoord></edgeMap>
    <edgeMap><xCoord>158</xCoord><yCoord>301</yCoord></edgeMap>
    <edgeMap><xCoord>159</xCoord><yCoord>300</yCoord></edgeMap>
    <edgeMap><xCoord>160</xCoord><yCoord>299</yCoord></edgeMap>
    <edgeMap><xCoord>161</xCoord><yCoord>298</yCoord></edgeMap>
    <edgeMap><xCoord>161</xCoord><yCoord>297</yCoord></edgeMap>
    <edgeMap><xCoord>161</xCoord><yCoord>296</yCoord></edgeMap>
    <edgeMap><xCoord>161</xCoord><yCoord>295</yCoord></edgeMap>
    <edgeMap><xCoord>161</xCoord><yCoord>294</yCoord></edgeMap>
    <edgeMap><xCoord>160</xCoord><yCoord>293</yCoord></edgeMap>
    <edgeMap><xCoord>159</xCoord><yCoord>292</yCoord></edgeMap>
    <edgeMap><xCoord>158</xCoord><yCoord>291</yCoord></edgeMap>
    <edgeMap><xCoord>158</xCoord><yCoord>290</yCoord></edgeMap>
    <edgeMap><xCoord>158</xCoord><yCoord>289</yCoord></edgeMap>
    <edgeMap><xCoord>158</xCoord><yCoord>288</yCoord></edgeMap>
    <edgeMap><xCoord>159</xCoord><yCoord>287</yCoord></edgeMap>
    <edgeMap><xCoord>160</xCoord><yCoord>286</yCoord></edgeMap>
    <edgeMap><xCoord>161</xCoord><yCoord>286</yCoord></edgeMap>
    <edgeMap><xCoord>162</xCoord><yCoord>286</yCoord></edgeMap>
    <edgeMap><xCoord>163</xCoord><yCoord>286</yCoord></edgeMap>
    <edgeMap><xCoord>164</xCoord><yCoord>285</yCoord></edgeMap>
    <edgeMap><xCoord>164</xCoord><yCoord>284</yCoord></edgeMap>
    <edgeMap><xCoord>164</xCoord><yCoord>283</yCoord></edgeMap>
    <edgeMap><xCoord>163</xCoord><yCoord>282</yCoord></edgeMap>
    <edgeMap><xCoord>163</xCoord><yCoord>281</yCoord></edgeMap>
    <edgeMap><xCoord>162</xCoord><yCoord>280</yCoord></edgeMap>
    <edgeMap><xCoord>161</xCoord><yCoord>279</yCoord></edgeMap>
    <edgeMap><xCoord>160</xCoord><yCoord>279</yCoord></edgeMap>
    <edgeMap><xCoord>159</xCoord><yCoord>278</yCoord></edgeMap>
    <edgeMap><xCoord>158</xCoord><yCoord>278</yCoord></edgeMap>
    <edgeMap><xCoord>157</xCoord><yCoord>278</yCoord></edgeMap>
    <edgeMap><xCoord>156</xCoord><yCoord>278</yCoord></edgeMap>
    <edgeMap><xCoord>155</xCoord><yCoord>278</yCoord></edgeMap>
    <edgeMap><xCoord>154</xCoord><yCoord>277</yCoord></edgeMap>
    <edgeMap><xCoord>153</xCoord><yCoord>277</yCoord></edgeMap>
    <edgeMap><xCoord>152</xCoord><yCoord>276</yCoord></edgeMap>
    <edgeMap><xCoord>151</xCoord><yCoord>275</yCoord></edgeMap>
    <edgeMap><xCoord>150</xCoord><yCoord>274</yCoord></edgeMap>
    <edgeMap><xCoord>149</xCoord><yCoord>273</yCoord></edgeMap>
    <edgeMap><xCoord>148</xCoord><yCoord>273</yCoord></edgeMap>
    <edgeMap><xCoord>147</xCoord><yCoord>273</yCoord></edgeMap>
    <edgeMap><xCoord>146</xCoord><yCoord>273</yCoord></edgeMap>
    <edgeMap><xCoord>145</xCoord><yCoord>273</yCoord></edgeMap>
    <edgeMap><xCoord>144</xCoord><yCoord>274</yCoord></edgeMap>
    <edgeMap><xCoord>143</xCoord><yCoord>275</yCoord></edgeMap>
    <edgeMap><xCoord>143</xCoord><yCoord>276</yCoord></edgeMap>
    <edgeMap><xCoord>143</xCoord><yCoord>277</yCoord></edgeMap>
    <edgeMap><xCoord>143</xCoord><yCoord>278</yCoord></edgeMap>
    <edgeMap><xCoord>143</xCoord><yCoord>279</yCoord></edgeMap>
    <edgeMap><xCoord>143</xCoord><yCoord>280</yCoord></edgeMap>
    <edgeMap><xCoord>142</xCoord><yCoord>281</yCoord></edgeMap>
    <edgeMap><xCoord>142</xCoord><yCoord>282</yCoord></edgeMap>
    <edgeMap><xCoord>141</xCoord><yCoord>283</yCoord></edgeMap>
    <edgeMap><xCoord>141</xCoord><yCoord>284</yCoord></edgeMap>
    <edgeMap><xCoord>141</xCoord><yCoord>285</yCoord></edgeMap>
    <edgeMap><xCoord>141</xCoord><yCoord>286</yCoord></edgeMap>
    <edgeMap><xCoord>142</xCoord><yCoord>286</yCoord></edgeMap>
    <edgeMap><xCoord>143</xCoord><yCoord>287</yCoord></edgeMap>
    <edgeMap><xCoord>143</xCoord><yCoord>288</yCoord></edgeMap>
    <edgeMap><xCoord>143</xCoord><yCoord>289</yCoord></edgeMap>
    <edgeMap><xCoord>143</xCoord><yCoord>290</yCoord></edgeMap>
    <edgeMap><xCoord>143</xCoord><yCoord>291</yCoord></edgeMap>
    <edgeMap><xCoord>142</xCoord><yCoord>292</yCoord></edgeMap>
    <edgeMap><xCoord>141</xCoord><yCoord>293</yCoord></edgeMap>
    <edgeMap><xCoord>141</xCoord><yCoord>294</yCoord></edgeMap>
    <edgeMap><xCoord>141</xCoord><yCoord>295</yCoord></edgeMap>
    <edgeMap><xCoord>140</xCoord><yCoord>296</yCoord></edgeMap>
    <edgeMap><xCoord>140</xCoord><yCoord>297</yCoord></edgeMap>
    <edgeMap><xCoord>140</xCoord><yCoord>298</yCoord></edgeMap>
    <edgeMap><xCoord>141</xCoord><yCoord>298</yCoord></edgeMap>
    <edgeMap><xCoord>142</xCoord><yCoord>299</yCoord></edgeMap>
    <edgeMap><xCoord>143</xCoord><yCoord>299</yCoord></edgeMap>
    <edgeMap><xCoord>144</xCoord><yCoord>300</yCoord></edgeMap>
    <edgeMap><xCoord>144</xCoord><yCoord>301</yCoord></edgeMap>
    <edgeMap><xCoord>144</xCoord><yCoord>302</yCoord></edgeMap>
    <edgeMap><xCoord>144</xCoord><yCoord>303</yCoord></edgeMap>
    <edgeMap><xCoord>145</xCoord><yCoord>304</yCoord></edgeMap>
    <edgeMap><xCoord>146</xCoord><yCoord>304</yCoord></edgeMap>
    <edgeMap><xCoord>147</xCoord><yCoord>304</yCoord></edgeMap>
    <edgeMap><xCoord>148</xCoord><yCoord>304</yCoord></edgeMap>
    <edgeMap><xCoord>149</xCoord><yCoord>304</yCoord></edgeMap>
    <edgeMap><xCoord>150</xCoord><yCoord>304</yCoord></edgeMap>
   </roi>
  </unblindedReadNodule>
  <unblindedReadNodule>
   <noduleID>3146</noduleID>
   <roi>
    <imageZposition>1594.0</imageZposition>
    <imageSOP_UID>1.3.6.1.4.1.14519.5.2.1.6279.6001.212855423965290719137368395032</imageSOP_UID>
    <inclusion>TRUE</inclusion>
    <edgeMap><xCoord>181</xCoord><yCoord>210</yCoord></edgeMap>
   </roi>
  </unblindedReadNodule>
  <nonNodule>
   <nonNoduleID>3136</nonNoduleID>
   <imageZposition>1690.0</imageZposition>
   <imageSOP_UID>1.3.6.1.4.1.14519.5.2.1.6279.6001.303868892891359510368604528341</imageSOP_UID>
   <locus><xCoord>316</xCoord><yCoord>297</yCoord>
   </locus>
  </nonNodule>
  <nonNodule>
   <nonNoduleID>3152</nonNoduleID>
   <imageZposition>1690.0</imageZposition>
   <imageSOP_UID>1.3.6.1.4.1.14519.5.2.1.6279.6001.303868892891359510368604528341</imageSOP_UID>
   <locus><xCoord>286</xCoord><yCoord>293</yCoord>
   </locus>
  </nonNodule>
  <nonNodule>
   <nonNoduleID>3155</nonNoduleID>
   <imageZposition>1687.0</imageZposition>
   <imageSOP_UID>1.3.6.1.4.1.14519.5.2.1.6279.6001.213591796589467254885605163969</imageSOP_UID>
   <locus><xCoord>309</xCoord><yCoord>295</yCoord>
   </locus>
  </nonNodule>
  <nonNodule>
   <nonNoduleID>3153</nonNoduleID>
   <imageZposition>1681.0</imageZposition>
   <imageSOP_UID>1.3.6.1.4.1.14519.5.2.1.6279.6001.380987288548375218807322343301</imageSOP_UID>
   <locus><xCoord>304</xCoord><yCoord>327</yCoord>
   </locus>
  </nonNodule>
  <nonNodule>
   <nonNoduleID>3156</nonNoduleID>
   <imageZposition>1633.0</imageZposition>
   <imageSOP_UID>1.3.6.1.4.1.14519.5.2.1.6279.6001.606236785834692121703746461574</imageSOP_UID>
   <locus><xCoord>146</xCoord><yCoord>192</yCoord>
   </locus>
  </nonNodule>
  <nonNodule>
   <nonNoduleID>3151</nonNoduleID>
   <imageZposition>1534.0</imageZposition>
   <imageSOP_UID>1.3.6.1.4.1.14519.5.2.1.6279.6001.271385660212324612376784835254</imageSOP_UID>
   <locus><xCoord>207</xCoord><yCoord>249</yCoord>
   </locus>
  </nonNodule>
  <nonNodule>
   <nonNoduleID>3158</nonNoduleID>
   <imageZposition>1531.0</imageZposition>
   <imageSOP_UID>1.3.6.1.4.1.14519.5.2.1.6279.6001.838672076817244032213001332601</imageSOP_UID>
   <locus><xCoord>439</xCoord><yCoord>257</yCoord>
   </locus>
  </nonNodule>
  <nonNodule>
   <nonNoduleID>3154</nonNoduleID>
   <imageZposition>1522.0</imageZposition>
   <imageSOP_UID>1.3.6.1.4.1.14519.5.2.1.6279.6001.210501827319255658957669749261</imageSOP_UID>
   <locus><xCoord>355</xCoord><yCoord>116</yCoord>
   </locus>
  </nonNodule>
  <nonNodule>
   <nonNoduleID>3157</nonNoduleID>
   <imageZposition>1519.0</imageZposition>
   <imageSOP_UID>1.3.6.1.4.1.14519.5.2.1.6279.6001.151539341269187797820682006603</imageSOP_UID>
   <locus><xCoord>186</xCoord><yCoord>146</yCoord>
   </locus>
  </nonNodule>
  <nonNodule>
   <nonNoduleID>3150</nonNoduleID>
   <imageZposition>1516.0</imageZposition>
   <imageSOP_UID>1.3.6.1.4.1.14519.5.2.1.6279.6001.235617689089026391032454846470</imageSOP_UID>
   <locus><xCoord>141</xCoord><yCoord>408</yCoord>
   </locus>
  </nonNodule>
  <nonNodule>
   <nonNoduleID>3159</nonNoduleID>
   <imageZposition>1498.0</imageZposition>
   <imageSOP_UID>1.3.6.1.4.1.14519.5.2.1.6279.6001.298404939941982121194957635360</imageSOP_UID>
   <locus><xCoord>354</xCoord><yCoord>404</yCoord>
   </locus>
  </nonNodule>
  <nonNodule>
   <nonNoduleID>3139</nonNoduleID>
   <imageZposition>1489.0</imageZposition>
   <imageSOP_UID>1.3.6.1.4.1.14519.5.2.1.6279.6001.182484096859994909067292973126</imageSOP_UID>
   <locus><xCoord>379</xCoord><yCoord>184</yCoord>
   </locus>
  </nonNodule>
  <nonNodule>
   <nonNoduleID>3147</nonNoduleID>
   <imageZposition>1468.0</imageZposition>
   <imageSOP_UID>1.3.6.1.4.1.14519.5.2.1.6279.6001.166110279626466638732604555335</imageSOP_UID>
   <locus><xCoord>206</xCoord><yCoord>341</yCoord>
   </locus>
  </nonNodule>
 </readingSession>
 <readingSession>
  <annotationVersion>3.12</annotationVersion>
  <servicingRadiologistID>anonymous</servicingRadiologistID>
  <nonNodule>
   <nonNoduleID>0</nonNoduleID>
   <imageZposition>1690.0</imageZposition>
   <imageSOP_UID>1.3.6.1.4.1.14519.5.2.1.6279.6001.303868892891359510368604528341</imageSOP_UID>
   <locus><xCoord>312</xCoord><yCoord>296</yCoord>
   </locus>
  </nonNodule>
  <nonNodule>
   <nonNoduleID>1</nonNoduleID>
   <imageZposition>1522.0</imageZposition>
   <imageSOP_UID>1.3.6.1.4.1.14519.5.2.1.6279.6001.210501827319255658957669749261</imageSOP_UID>
   <locus><xCoord>354</xCoord><yCoord>115</yCoord>
   </locus>
  </nonNodule>
  <nonNodule>
   <nonNoduleID>2</nonNoduleID>
   <imageZposition>1666.0</imageZposition>
   <imageSOP_UID>1.3.6.1.4.1.14519.5.2.1.6279.6001.241900259379219835076420611738</imageSOP_UID>
   <locus><xCoord>154</xCoord><yCoord>292</yCoord>
   </locus>
  </nonNodule>
  <nonNodule>
   <nonNoduleID>3</nonNoduleID>
   <imageZposition>1468.0</imageZposition>
   <imageSOP_UID>1.3.6.1.4.1.14519.5.2.1.6279.6001.166110279626466638732604555335</imageSOP_UID>
   <locus><xCoord>206</xCoord><yCoord>341</yCoord>
   </locus>
  </nonNodule>
  <nonNodule>
   <nonNoduleID>4</nonNoduleID>
   <imageZposition>1516.0</imageZposition>
   <imageSOP_UID>1.3.6.1.4.1.14519.5.2.1.6279.6001.235617689089026391032454846470</imageSOP_UID>
   <locus><xCoord>145</xCoord><yCoord>407</yCoord>
   </locus>
  </nonNodule>
  <nonNodule>
   <nonNoduleID>5</nonNoduleID>
   <imageZposition>1690.0</imageZposition>
   <imageSOP_UID>1.3.6.1.4.1.14519.5.2.1.6279.6001.303868892891359510368604528341</imageSOP_UID>
   <locus><xCoord>285</xCoord><yCoord>294</yCoord>
   </locus>
  </nonNodule>
  <nonNodule>
   <nonNoduleID>6</nonNoduleID>
   <imageZposition>1681.0</imageZposition>
   <imageSOP_UID>1.3.6.1.4.1.14519.5.2.1.6279.6001.380987288548375218807322343301</imageSOP_UID>
   <locus><xCoord>304</xCoord><yCoord>327</yCoord>
   </locus>
  </nonNodule>
 </readingSession>
</LidcReadMessage>
