# Supplementary material for: An improved V-Net lung nodule segmentation model based on pixel threshold separation and attention mechanism
Source: Sci Rep. 2024 Feb 27;14:4743. doi: 10.1038/s41598-024-55178-3 (PMC10899216; doi:10.1038/s41598-024-55178-3)
Supplement: Supplementary file 1 — Supplementary Information 1. [file 41598_2024_55178_MOESM1_ESM.zip › lidc-xml-only/tcia-lidc-xml/157/167.xml]

<?xml version="1.0" encoding="UTF-8"?>
<LidcReadMessage uid="1.3.6.1.4.1.14519.5.2.1.6279.6001.1308168928744.0" xmlns="http://www.nih.gov">
 <ResponseHeader>
  <Version>1.7</Version>
  <MessageId>1150776</MessageId>
  <DateRequest>2006-06-05</DateRequest>
  <TimeRequest>17:03:12</TimeRequest>
  <RequestingSite>removed</RequestingSite>
  <ServicingSite>removed</ServicingSite>
  <TaskDescription>Second unblinded read</TaskDescription>
  <CtImageFile>removed</CtImageFile>
  <SeriesInstanceUid>1.3.6.1.4.1.14519.5.2.1.6279.6001.453946099750629491201946672998</SeriesInstanceUid>
  <StudyInstanceUID>1.3.6.1.4.1.14519.5.2.1.6279.6001.222444895275634974977432374937</StudyInstanceUID>
  <DateService>2006-06-05</DateService>
  <TimeService>17:03:12</TimeService>
  <ResponseDescription>1 - Reading complete</ResponseDescription>
  <ResponseComments>Merged, reader anonymized, unblinded responses</ResponseComments>
 </ResponseHeader>
 <readingSession>
  <annotationVersion>3.12</annotationVersion>
  <servicingRadiologistID>anonymous</servicingRadiologistID>
  <unblindedReadNodule>
   <noduleID>10768</noduleID>
   <characteristics>
    <subtlety>4</subtlety>
    <internalStructure>1</internalStructure>
    <calcification>6</calcification>
    <sphericity>4</sphericity>
    <margin>4</margin>
    <lobulation>4</lobulation>
    <spiculation>1</spiculation>
    <texture>5</texture>
    <malignancy>2</malignancy>
   </characteristics>
   <roi>
    <imageZposition>-137.5</imageZposition>
    <imageSOP_UID>1.3.6.1.4.1.14519.5.2.1.6279.6001.411024580724850563586628967855</imageSOP_UID>
    <inclusion>TRUE</inclusion>
    <edgeMap><xCoord>420</xCoord><yCoord>323</yCoord></edgeMap>
    <edgeMap><xCoord>421</xCoord><yCoord>322</yCoord></edgeMap>
    <edgeMap><xCoord>422</xCoord><yCoord>322</yCoord></edgeMap>
    <edgeMap><xCoord>423</xCoord><yCoord>321</yCoord></edgeMap>
    <edgeMap><xCoord>424</xCoord><yCoord>320</yCoord></edgeMap>
    <edgeMap><xCoord>424</xCoord><yCoord>319</yCoord></edgeMap>
    <edgeMap><xCoord>425</xCoord><yCoord>318</yCoord></edgeMap>
    <edgeMap><xCoord>425</xCoord><yCoord>317</yCoord></edgeMap>
    <edgeMap><xCoord>425</xCoord><yCoord>316</yCoord></edgeMap>
    <edgeMap><xCoord>425</xCoord><yCoord>315</yCoord></edgeMap>
    <edgeMap><xCoord>424</xCoord><yCoord>314</yCoord></edgeMap>
    <edgeMap><xCoord>423</xCoord><yCoord>313</yCoord></edgeMap>
    <edgeMap><xCoord>422</xCoord><yCoord>313</yCoord></edgeMap>
    <edgeMap><xCoord>421</xCoord><yCoord>313</yCoord></edgeMap>
    <edgeMap><xCoord>420</xCoord><yCoord>313</yCoord></edgeMap>
    <edgeMap><xCoord>419</xCoord><yCoord>313</yCoord></edgeMap>
    <edgeMap><xCoord>418</xCoord><yCoord>313</yCoord></edgeMap>
    <edgeMap><xCoord>417</xCoord><yCoord>312</yCoord></edgeMap>
    <edgeMap><xCoord>417</xCoord><yCoord>311</yCoord></edgeMap>
    <edgeMap><xCoord>416</xCoord><yCoord>311</yCoord></edgeMap>
    <edgeMap><xCoord>415</xCoord><yCoord>310</yCoord></edgeMap>
    <edgeMap><xCoord>414</xCoord><yCoord>310</yCoord></edgeMap>
    <edgeMap><xCoord>413</xCoord><yCoord>310</yCoord></edgeMap>
    <edgeMap><xCoord>412</xCoord><yCoord>311</yCoord></edgeMap>
    <edgeMap><xCoord>411</xCoord><yCoord>312</yCoord></edgeMap>
    <edgeMap><xCoord>411</xCoord><yCoord>313</yCoord></edgeMap>
    <edgeMap><xCoord>412</xCoord><yCoord>314</yCoord></edgeMap>
    <edgeMap><xCoord>413</xCoord><yCoord>315</yCoord></edgeMap>
    <edgeMap><xCoord>413</xCoord><yCoord>316</yCoord></edgeMap>
    <edgeMap><xCoord>413</xCoord><yCoord>317</yCoord></edgeMap>
    <edgeMap><xCoord>414</xCoord><yCoord>318</yCoord></edgeMap>
    <edgeMap><xCoord>413</xCoord><yCoord>319</yCoord></edgeMap>
    <edgeMap><xCoord>413</xCoord><yCoord>320</yCoord></edgeMap>
    <edgeMap><xCoord>413</xCoord><yCoord>321</yCoord></edgeMap>
    <edgeMap><xCoord>413</xCoord><yCoord>322</yCoord></edgeMap>
    <edgeMap><xCoord>414</xCoord><yCoord>323</yCoord></edgeMap>
    <edgeMap><xCoord>415</xCoord><yCoord>323</yCoord></edgeMap>
    <edgeMap><xCoord>416</xCoord><yCoord>323</yCoord></edgeMap>
    <edgeMap><xCoord>417</xCoord><yCoord>323</yCoord></edgeMap>
    <edgeMap><xCoord>418</xCoord><yCoord>323</yCoord></edgeMap>
    <edgeMap><xCoord>419</xCoord><yCoord>323</yCoord></edgeMap>
    <edgeMap><xCoord>420</xCoord><yCoord>323</yCoord></edgeMap>
   </roi>
   <roi>
    <imageZposition>-140.5</imageZposition>
    <imageSOP_UID>1.3.6.1.4.1.14519.5.2.1.6279.6001.317151247154862781092377075018</imageSOP_UID>
    <inclusion>TRUE</inclusion>
    <edgeMap><xCoord>423</xCoord><yCoord>322</yCoord></edgeMap>
    <edgeMap><xCoord>424</xCoord><yCoord>321</yCoord></edgeMap>
    <edgeMap><xCoord>424</xCoord><yCoord>320</yCoord></edgeMap>
    <edgeMap><xCoord>425</xCoord><yCoord>319</yCoord></edgeMap>
    <edgeMap><xCoord>424</xCoord><yCoord>318</yCoord></edgeMap>
    <edgeMap><xCoord>424</xCoord><yCoord>317</yCoord></edgeMap>
    <edgeMap><xCoord>424</xCoord><yCoord>316</yCoord></edgeMap>
    <edgeMap><xCoord>424</xCoord><yCoord>315</yCoord></edgeMap>
    <edgeMap><xCoord>423</xCoord><yCoord>314</yCoord></edgeMap>
    <edgeMap><xCoord>423</xCoord><yCoord>313</yCoord></edgeMap>
    <edgeMap><xCoord>423</xCoord><yCoord>312</yCoord></edgeMap>
    <edgeMap><xCoord>423</xCoord><yCoord>311</yCoord></edgeMap>
    <edgeMap><xCoord>422</xCoord><yCoord>311</yCoord></edgeMap>
    <edgeMap><xCoord>421</xCoord><yCoord>310</yCoord></edgeMap>
    <edgeMap><xCoord>420</xCoord><yCoord>310</yCoord></edgeMap>
    <edgeMap><xCoord>419</xCoord><yCoord>310</yCoord></edgeMap>
    <edgeMap><xCoord>418</xCoord><yCoord>310</yCoord></edgeMap>
    <edgeMap><xCoord>417</xCoord><yCoord>310</yCoord></edgeMap>
    <edgeMap><xCoord>416</xCoord><yCoord>309</yCoord></edgeMap>
    <edgeMap><xCoord>415</xCoord><yCoord>310</yCoord></edgeMap>
    <edgeMap><xCoord>414</xCoord><yCoord>310</yCoord></edgeMap>
    <edgeMap><xCoord>413</xCoord><yCoord>310</yCoord></edgeMap>
    <edgeMap><xCoord>412</xCoord><yCoord>310</yCoord></edgeMap>
    <edgeMap><xCoord>411</xCoord><yCoord>310</yCoord></edgeMap>
    <edgeMap><xCoord>410</xCoord><yCoord>311</yCoord></edgeMap>
    <edgeMap><xCoord>410</xCoord><yCoord>312</yCoord></edgeMap>
    <edgeMap><xCoord>409</xCoord><yCoord>313</yCoord></edgeMap>
    <edgeMap><xCoord>409</xCoord><yCoord>314</yCoord></edgeMap>
    <edgeMap><xCoord>409</xCoord><yCoord>315</yCoord></edgeMap>
    <edgeMap><xCoord>408</xCoord><yCoord>316</yCoord></edgeMap>
    <edgeMap><xCoord>408</xCoord><yCoord>317</yCoord></edgeMap>
    <edgeMap><xCoord>409</xCoord><yCoord>318</yCoord></edgeMap>
    <edgeMap><xCoord>409</xCoord><yCoord>319</yCoord></edgeMap>
    <edgeMap><xCoord>410</xCoord><yCoord>320</yCoord></edgeMap>
    <edgeMap><xCoord>410</xCoord><yCoord>321</yCoord></edgeMap>
    <edgeMap><xCoord>411</xCoord><yCoord>321</yCoord></edgeMap>
    <edgeMap><xCoord>412</xCoord><yCoord>321</yCoord></edgeMap>
    <edgeMap><xCoord>413</xCoord><yCoord>321</yCoord></edgeMap>
    <edgeMap><xCoord>414</xCoord><yCoord>321</yCoord></edgeMap>
    <edgeMap><xCoord>415</xCoord><yCoord>321</yCoord></edgeMap>
    <edgeMap><xCoord>416</xCoord><yCoord>321</yCoord></edgeMap>
    <edgeMap><xCoord>417</xCoord><yCoord>322</yCoord></edgeMap>
    <edgeMap><xCoord>418</xCoord><yCoord>322</yCoord></edgeMap>
    <edgeMap><xCoord>419</xCoord><yCoord>322</yCoord></edgeMap>
    <edgeMap><xCoord>420</xCoord><yCoord>322</yCoord></edgeMap>
    <edgeMap><xCoord>421</xCoord><yCoord>322</yCoord></edgeMap>
    <edgeMap><xCoord>422</xCoord><yCoord>322</yCoord></edgeMap>
    <edgeMap><xCoord>423</xCoord><yCoord>322</yCoord></edgeMap>
   </roi>
   <roi>
    <imageZposition>-143.5</imageZposition>
    <imageSOP_UID>1.3.6.1.4.1.14519.5.2.1.6279.6001.264531553903329911365379073254</imageSOP_UID>
    <inclusion>TRUE</inclusion>
    <edgeMap><xCoord>415</xCoord><yCoord>318</yCoord></edgeMap>
    <edgeMap><xCoord>416</xCoord><yCoord>317</yCoord></edgeMap>
    <edgeMap><xCoord>417</xCoord><yCoord>317</yCoord></edgeMap>
    <edgeMap><xCoord>418</xCoord><yCoord>317</yCoord></edgeMap>
    <edgeMap><xCoord>418</xCoord><yCoord>316</yCoord></edgeMap>
    <edgeMap><xCoord>419</xCoord><yCoord>315</yCoord></edgeMap>
    <edgeMap><xCoord>420</xCoord><yCoord>314</yCoord></edgeMap>
    <edgeMap><xCoord>420</xCoord><yCoord>313</yCoord></edgeMap>
    <edgeMap><xCoord>419</xCoord><yCoord>313</yCoord></edgeMap>
    <edgeMap><xCoord>418</xCoord><yCoord>313</yCoord></edgeMap>
    <edgeMap><xCoord>417</xCoord><yCoord>313</yCoord></edgeMap>
    <edgeMap><xCoord>416</xCoord><yCoord>313</yCoord></edgeMap>
    <edgeMap><xCoord>415</xCoord><yCoord>313</yCoord></edgeMap>
    <edgeMap><xCoord>414</xCoord><yCoord>313</yCoord></edgeMap>
    <edgeMap><xCoord>413</xCoord><yCoord>313</yCoord></edgeMap>
    <edgeMap><xCoord>413</xCoord><yCoord>314</yCoord></edgeMap>
    <edgeMap><xCoord>412</xCoord><yCoord>315</yCoord></edgeMap>
    <edgeMap><xCoord>413</xCoord><yCoord>316</yCoord></edgeMap>
    <edgeMap><xCoord>414</xCoord><yCoord>317</yCoord></edgeMap>
    <edgeMap><xCoord>415</xCoord><yCoord>318</yCoord></edgeMap>
   </roi>
  </unblindedReadNodule>
  <nonNodule>
   <nonNoduleID>10782</nonNoduleID>
   <imageZposition>-53.5</imageZposition>
   <imageSOP_UID>1.3.6.1.4.1.14519.5.2.1.6279.6001.252424626626858639448629418198</imageSOP_UID>
   <locus><xCoord>303</xCoord><yCoord>332</yCoord>
   </locus>
  </nonNodule>
  <nonNodule>
   <nonNoduleID>10772</nonNoduleID>
   <imageZposition>-83.5</imageZposition>
   <imageSOP_UID>1.3.6.1.4.1.14519.5.2.1.6279.6001.308315384545430487645738774239</imageSOP_UID>
   <locus><xCoord>144</xCoord><yCoord>376</yCoord>
   </locus>
  </nonNodule>
  <nonNodule>
   <nonNoduleID>10780</nonNoduleID>
   <imageZposition>-281.5</imageZposition>
   <imageSOP_UID>1.3.6.1.4.1.14519.5.2.1.6279.6001.216799361409173648474709816275</imageSOP_UID>
   <locus><xCoord>178</xCoord><yCoord>353</yCoord>
   </locus>
  </nonNodule>
 </readingSession>
 <readingSession>
  <annotationVersion>3.12</annotationVersion>
  <servicingRadiologistID>anonymous</servicingRadiologistID>
  <unblindedReadNodule>
   <noduleID>14996</noduleID>
   <characteristics>
    <subtlety>5</subtlety>
    <internalStructure>1</internalStructure>
    <calcification>6</calcification>
    <sphericity>4</sphericity>
    <margin>3</margin>
    <lobulation>4</lobulation>
    <spiculation>4</spiculation>
    <texture>5</texture>
    <malignancy>4</malignancy>
   </characteristics>
   <roi>
    <imageZposition>-137.5</imageZposition>
    <imageSOP_UID>1.3.6.1.4.1.14519.5.2.1.6279.6001.411024580724850563586628967855</imageSOP_UID>
    <inclusion>TRUE</inclusion>
    <edgeMap><xCoord>421</xCoord><yCoord>323</yCoord></edgeMap>
    <edgeMap><xCoord>422</xCoord><yCoord>322</yCoord></edgeMap>
    <edgeMap><xCoord>423</xCoord><yCoord>321</yCoord></edgeMap>
    <edgeMap><xCoord>424</xCoord><yCoord>320</yCoord></edgeMap>
    <edgeMap><xCoord>424</xCoord><yCoord>319</yCoord></edgeMap>
    <edgeMap><xCoord>425</xCoord><yCoord>318</yCoord></edgeMap>
    <edgeMap><xCoord>425</xCoord><yCoord>317</yCoord></edgeMap>
    <edgeMap><xCoord>425</xCoord><yCoord>316</yCoord></edgeMap>
    <edgeMap><xCoord>424</xCoord><yCoord>315</yCoord></edgeMap>
    <edgeMap><xCoord>423</xCoord><yCoord>314</yCoord></edgeMap>
    <edgeMap><xCoord>422</xCoord><yCoord>313</yCoord></edgeMap>
    <edgeMap><xCoord>421</xCoord><yCoord>313</yCoord></edgeMap>
    <edgeMap><xCoord>420</xCoord><yCoord>313</yCoord></edgeMap>
    <edgeMap><xCoord>419</xCoord><yCoord>313</yCoord></edgeMap>
    <edgeMap><xCoord>418</xCoord><yCoord>313</yCoord></edgeMap>
    <edgeMap><xCoord>417</xCoord><yCoord>312</yCoord></edgeMap>
    <edgeMap><xCoord>416</xCoord><yCoord>311</yCoord></edgeMap>
    <edgeMap><xCoord>415</xCoord><yCoord>311</yCoord></edgeMap>
    <edgeMap><xCoord>414</xCoord><yCoord>311</yCoord></edgeMap>
    <edgeMap><xCoord>413</xCoord><yCoord>311</yCoord></edgeMap>
    <edgeMap><xCoord>412</xCoord><yCoord>312</yCoord></edgeMap>
    <edgeMap><xCoord>411</xCoord><yCoord>313</yCoord></edgeMap>
    <edgeMap><xCoord>411</xCoord><yCoord>314</yCoord></edgeMap>
    <edgeMap><xCoord>412</xCoord><yCoord>315</yCoord></edgeMap>
    <edgeMap><xCoord>412</xCoord><yCoord>316</yCoord></edgeMap>
    <edgeMap><xCoord>412</xCoord><yCoord>317</yCoord></edgeMap>
    <edgeMap><xCoord>412</xCoord><yCoord>318</yCoord></edgeMap>
    <edgeMap><xCoord>413</xCoord><yCoord>319</yCoord></edgeMap>
    <edgeMap><xCoord>412</xCoord><yCoord>320</yCoord></edgeMap>
    <edgeMap><xCoord>413</xCoord><yCoord>321</yCoord></edgeMap>
    <edgeMap><xCoord>414</xCoord><yCoord>322</yCoord></edgeMap>
    <edgeMap><xCoord>415</xCoord><yCoord>323</yCoord></edgeMap>
    <edgeMap><xCoord>416</xCoord><yCoord>323</yCoord></edgeMap>
    <edgeMap><xCoord>417</xCoord><yCoord>323</yCoord></edgeMap>
    <edgeMap><xCoord>418</xCoord><yCoord>323</yCoord></edgeMap>
    <edgeMap><xCoord>419</xCoord><yCoord>323</yCoord></edgeMap>
    <edgeMap><xCoord>420</xCoord><yCoord>323</yCoord></edgeMap>
    <edgeMap><xCoord>421</xCoord><yCoord>323</yCoord></edgeMap>
   </roi>
   <roi>
    <imageZposition>-140.5</imageZposition>
    <imageSOP_UID>1.3.6.1.4.1.14519.5.2.1.6279.6001.317151247154862781092377075018</imageSOP_UID>
    <inclusion>TRUE</inclusion>
    <edgeMap><xCoord>420</xCoord><yCoord>323</yCoord></edgeMap>
    <edgeMap><xCoord>421</xCoord><yCoord>322</yCoord></edgeMap>
    <edgeMap><xCoord>422</xCoord><yCoord>322</yCoord></edgeMap>
    <edgeMap><xCoord>423</xCoord><yCoord>321</yCoord></edgeMap>
    <edgeMap><xCoord>424</xCoord><yCoord>320</yCoord></edgeMap>
    <edgeMap><xCoord>424</xCoord><yCoord>319</yCoord></edgeMap>
    <edgeMap><xCoord>424</xCoord><yCoord>318</yCoord></edgeMap>
    <edgeMap><xCoord>424</xCoord><yCoord>317</yCoord></edgeMap>
    <edgeMap><xCoord>424</xCoord><yCoord>316</yCoord></edgeMap>
    <edgeMap><xCoord>424</xCoord><yCoord>315</yCoord></edgeMap>
    <edgeMap><xCoord>423</xCoord><yCoord>314</yCoord></edgeMap>
    <edgeMap><xCoord>423</xCoord><yCoord>313</yCoord></edgeMap>
    <edgeMap><xCoord>423</xCoord><yCoord>312</yCoord></edgeMap>
    <edgeMap><xCoord>422</xCoord><yCoord>311</yCoord></edgeMap>
    <edgeMap><xCoord>421</xCoord><yCoord>310</yCoord></edgeMap>
    <edgeMap><xCoord>420</xCoord><yCoord>310</yCoord></edgeMap>
    <edgeMap><xCoord>419</xCoord><yCoord>310</yCoord></edgeMap>
    <edgeMap><xCoord>418</xCoord><yCoord>310</yCoord></edgeMap>
    <edgeMap><xCoord>417</xCoord><yCoord>310</yCoord></edgeMap>
    <edgeMap><xCoord>416</xCoord><yCoord>309</yCoord></edgeMap>
    <edgeMap><xCoord>415</xCoord><yCoord>309</yCoord></edgeMap>
    <edgeMap><xCoord>414</xCoord><yCoord>309</yCoord></edgeMap>
    <edgeMap><xCoord>413</xCoord><yCoord>309</yCoord></edgeMap>
    <edgeMap><xCoord>412</xCoord><yCoord>310</yCoord></edgeMap>
    <edgeMap><xCoord>411</xCoord><yCoord>311</yCoord></edgeMap>
    <edgeMap><xCoord>410</xCoord><yCoord>312</yCoord></edgeMap>
    <edgeMap><xCoord>409</xCoord><yCoord>313</yCoord></edgeMap>
    <edgeMap><xCoord>409</xCoord><yCoord>314</yCoord></edgeMap>
    <edgeMap><xCoord>409</xCoord><yCoord>315</yCoord></edgeMap>
    <edgeMap><xCoord>409</xCoord><yCoord>316</yCoord></edgeMap>
    <edgeMap><xCoord>408</xCoord><yCoord>317</yCoord></edgeMap>
    <edgeMap><xCoord>408</xCoord><yCoord>318</yCoord></edgeMap>
    <edgeMap><xCoord>409</xCoord><yCoord>319</yCoord></edgeMap>
    <edgeMap><xCoord>410</xCoord><yCoord>320</yCoord></edgeMap>
    <edgeMap><xCoord>411</xCoord><yCoord>321</yCoord></edgeMap>
    <edgeMap><xCoord>412</xCoord><yCoord>321</yCoord></edgeMap>
    <edgeMap><xCoord>413</xCoord><yCoord>321</yCoord></edgeMap>
    <edgeMap><xCoord>414</xCoord><yCoord>322</yCoord></edgeMap>
    <edgeMap><xCoord>415</xCoord><yCoord>322</yCoord></edgeMap>
    <edgeMap><xCoord>416</xCoord><yCoord>322</yCoord></edgeMap>
    <edgeMap><xCoord>417</xCoord><yCoord>323</yCoord></edgeMap>
    <edgeMap><xCoord>418</xCoord><yCoord>323</yCoord></edgeMap>
    <edgeMap><xCoord>419</xCoord><yCoord>323</yCoord></edgeMap>
    <edgeMap><xCoord>420</xCoord><yCoord>323</yCoord></edgeMap>
   </roi>
   <roi>
    <imageZposition>-143.5</imageZposition>
    <imageSOP_UID>1.3.6.1.4.1.14519.5.2.1.6279.6001.264531553903329911365379073254</imageSOP_UID>
    <inclusion>TRUE</inclusion>
    <edgeMap><xCoord>415</xCoord><yCoord>319</yCoord></edgeMap>
    <edgeMap><xCoord>416</xCoord><yCoord>318</yCoord></edgeMap>
    <edgeMap><xCoord>417</xCoord><yCoord>318</yCoord></edgeMap>
    <edgeMap><xCoord>418</xCoord><yCoord>318</yCoord></edgeMap>
    <edgeMap><xCoord>419</xCoord><yCoord>317</yCoord></edgeMap>
    <edgeMap><xCoord>420</xCoord><yCoord>316</yCoord></edgeMap>
    <edgeMap><xCoord>420</xCoord><yCoord>315</yCoord></edgeMap>
    <edgeMap><xCoord>420</xCoord><yCoord>314</yCoord></edgeMap>
    <edgeMap><xCoord>419</xCoord><yCoord>313</yCoord></edgeMap>
    <edgeMap><xCoord>418</xCoord><yCoord>312</yCoord></edgeMap>
    <edgeMap><xCoord>417</xCoord><yCoord>313</yCoord></edgeMap>
    <edgeMap><xCoord>416</xCoord><yCoord>314</yCoord></edgeMap>
    <edgeMap><xCoord>415</xCoord><yCoord>314</yCoord></edgeMap>
    <edgeMap><xCoord>414</xCoord><yCoord>314</yCoord></edgeMap>
    <edgeMap><xCoord>413</xCoord><yCoord>313</yCoord></edgeMap>
    <edgeMap><xCoord>412</xCoord><yCoord>312</yCoord></edgeMap>
    <edgeMap><xCoord>411</xCoord><yCoord>312</yCoord></edgeMap>
    <edgeMap><xCoord>410</xCoord><yCoord>312</yCoord></edgeMap>
    <edgeMap><xCoord>409</xCoord><yCoord>312</yCoord></edgeMap>
    <edgeMap><xCoord>408</xCoord><yCoord>313</yCoord></edgeMap>
    <edgeMap><xCoord>407</xCoord><yCoord>314</yCoord></edgeMap>
    <edgeMap><xCoord>408</xCoord><yCoord>315</yCoord></edgeMap>
    <edgeMap><xCoord>409</xCoord><yCoord>316</yCoord></edgeMap>
    <edgeMap><xCoord>410</xCoord><yCoord>316</yCoord></edgeMap>
    <edgeMap><xCoord>411</xCoord><yCoord>316</yCoord></edgeMap>
    <edgeMap><xCoord>412</xCoord><yCoord>317</yCoord></edgeMap>
    <edgeMap><xCoord>413</xCoord><yCoord>318</yCoord></edgeMap>
    <edgeMap><xCoord>414</xCoord><yCoord>319</yCoord></edgeMap>
    <edgeMap><xCoord>415</xCoord><yCoord>319</yCoord></edgeMap>
   </roi>
  </unblindedReadNodule>
  <nonNodule>
   <nonNoduleID>15006</nonNoduleID>
   <imageZposition>-47.5</imageZposition>
   <imageSOP_UID>1.3.6.1.4.1.14519.5.2.1.6279.6001.153440280031367858732095927135</imageSOP_UID>
   <locus><xCoord>298</xCoord><yCoord>340</yCoord>
   </locus>
  </nonNodule>
  <nonNodule>
   <nonNoduleID>15012</nonNoduleID>
   <imageZposition>-53.5</imageZposition>
   <imageSOP_UID>1.3.6.1.4.1.14519.5.2.1.6279.6001.252424626626858639448629418198</imageSOP_UID>
   <locus><xCoord>300</xCoord><yCoord>333</yCoord>
   </locus>
  </nonNodule>
  <nonNodule>
   <nonNoduleID>15002</nonNoduleID>
   <imageZposition>-83.5</imageZposition>
   <imageSOP_UID>1.3.6.1.4.1.14519.5.2.1.6279.6001.308315384545430487645738774239</imageSOP_UID>
   <locus><xCoord>144</xCoord><yCoord>378</yCoord>
   </locus>
  </nonNodule>
  <nonNodule>
   <nonNoduleID>15001</nonNoduleID>
   <imageZposition>-278.5</imageZposition>
   <imageSOP_UID>1.3.6.1.4.1.14519.5.2.1.6279.6001.255807299749258795828130977505</imageSOP_UID>
   <locus><xCoord>176</xCoord><yCoord>352</yCoord>
   </locus>
  </nonNodule>
 </readingSession>
 <readingSession>
  <annotationVersion>3.12</annotationVersion>
  <servicingRadiologistID>anonymous</servicingRadiologistID>
  <unblindedReadNodule>
   <noduleID>2616</noduleID>
   <characteristics>
    <subtlety>5</subtlety>
    <internalStructure>1</internalStructure>
    <calcification>6</calcification>
    <sphericity>4</sphericity>
    <margin>5</margin>
    <lobulation>1</lobulation>
    <spiculation>4</spiculation>
    <texture>5</texture>
    <malignancy>5</malignancy>
   </characteristics>
   <roi>
    <imageZposition>-137.5</imageZposition>
    <imageSOP_UID>1.3.6.1.4.1.14519.5.2.1.6279.6001.411024580724850563586628967855</imageSOP_UID>
    <inclusion>TRUE</inclusion>
    <edgeMap><xCoord>422</xCoord><yCoord>324</yCoord></edgeMap>
    <edgeMap><xCoord>423</xCoord><yCoord>323</yCoord></edgeMap>
    <edgeMap><xCoord>423</xCoord><yCoord>322</yCoord></edgeMap>
    <edgeMap><xCoord>424</xCoord><yCoord>321</yCoord></edgeMap>
    <edgeMap><xCoord>425</xCoord><yCoord>320</yCoord></edgeMap>
    <edgeMap><xCoord>425</xCoord><yCoord>319</yCoord></edgeMap>
    <edgeMap><xCoord>425</xCoord><yCoord>318</yCoord></edgeMap>
    <edgeMap><xCoord>426</xCoord><yCoord>317</yCoord></edgeMap>
    <edgeMap><xCoord>426</xCoord><yCoord>316</yCoord></edgeMap>
    <edgeMap><xCoord>426</xCoord><yCoord>315</yCoord></edgeMap>
    <edgeMap><xCoord>426</xCoord><yCoord>314</yCoord></edgeMap>
    <edgeMap><xCoord>425</xCoord><yCoord>314</yCoord></edgeMap>
    <edgeMap><xCoord>424</xCoord><yCoord>313</yCoord></edgeMap>
    <edgeMap><xCoord>423</xCoord><yCoord>312</yCoord></edgeMap>
    <edgeMap><xCoord>422</xCoord><yCoord>311</yCoord></edgeMap>
    <edgeMap><xCoord>421</xCoord><yCoord>311</yCoord></edgeMap>
    <edgeMap><xCoord>420</xCoord><yCoord>311</yCoord></edgeMap>
    <edgeMap><xCoord>419</xCoord><yCoord>312</yCoord></edgeMap>
    <edgeMap><xCoord>418</xCoord><yCoord>311</yCoord></edgeMap>
    <edgeMap><xCoord>418</xCoord><yCoord>310</yCoord></edgeMap>
    <edgeMap><xCoord>417</xCoord><yCoord>310</yCoord></edgeMap>
    <edgeMap><xCoord>416</xCoord><yCoord>310</yCoord></edgeMap>
    <edgeMap><xCoord>415</xCoord><yCoord>310</yCoord></edgeMap>
    <edgeMap><xCoord>414</xCoord><yCoord>310</yCoord></edgeMap>
    <edgeMap><xCoord>413</xCoord><yCoord>310</yCoord></edgeMap>
    <edgeMap><xCoord>412</xCoord><yCoord>311</yCoord></edgeMap>
    <edgeMap><xCoord>411</xCoord><yCoord>312</yCoord></edgeMap>
    <edgeMap><xCoord>411</xCoord><yCoord>313</yCoord></edgeMap>
    <edgeMap><xCoord>411</xCoord><yCoord>314</yCoord></edgeMap>
    <edgeMap><xCoord>411</xCoord><yCoord>315</yCoord></edgeMap>
    <edgeMap><xCoord>410</xCoord><yCoord>316</yCoord></edgeMap>
    <edgeMap><xCoord>410</xCoord><yCoord>317</yCoord></edgeMap>
    <edgeMap><xCoord>410</xCoord><yCoord>318</yCoord></edgeMap>
    <edgeMap><xCoord>410</xCoord><yCoord>319</yCoord></edgeMap>
    <edgeMap><xCoord>411</xCoord><yCoord>320</yCoord></edgeMap>
    <edgeMap><xCoord>411</xCoord><yCoord>321</yCoord></edgeMap>
    <edgeMap><xCoord>411</xCoord><yCoord>322</yCoord></edgeMap>
    <edgeMap><xCoord>412</xCoord><yCoord>323</yCoord></edgeMap>
    <edgeMap><xCoord>413</xCoord><yCoord>324</yCoord></edgeMap>
    <edgeMap><xCoord>414</xCoord><yCoord>324</yCoord></edgeMap>
    <edgeMap><xCoord>415</xCoord><yCoord>324</yCoord></edgeMap>
    <edgeMap><xCoord>416</xCoord><yCoord>324</yCoord></edgeMap>
    <edgeMap><xCoord>417</xCoord><yCoord>324</yCoord></edgeMap>
    <edgeMap><xCoord>418</xCoord><yCoord>324</yCoord></edgeMap>
    <edgeMap><xCoord>419</xCoord><yCoord>324</yCoord></edgeMap>
    <edgeMap><xCoord>420</xCoord><yCoord>324</yCoord></edgeMap>
    <edgeMap><xCoord>421</xCoord><yCoord>324</yCoord></edgeMap>
    <edgeMap><xCoord>422</xCoord><yCoord>324</yCoord></edgeMap>
   </roi>
   <roi>
    <imageZposition>-140.5</imageZposition>
    <imageSOP_UID>1.3.6.1.4.1.14519.5.2.1.6279.6001.317151247154862781092377075018</imageSOP_UID>
    <inclusion>TRUE</inclusion>
    <edgeMap><xCoord>420</xCoord><yCoord>324</yCoord></edgeMap>
    <edgeMap><xCoord>421</xCoord><yCoord>323</yCoord></edgeMap>
    <edgeMap><xCoord>422</xCoord><yCoord>323</yCoord></edgeMap>
    <edgeMap><xCoord>423</xCoord><yCoord>323</yCoord></edgeMap>
    <edgeMap><xCoord>423</xCoord><yCoord>322</yCoord></edgeMap>
    <edgeMap><xCoord>424</xCoord><yCoord>321</yCoord></edgeMap>
    <edgeMap><xCoord>424</xCoord><yCoord>320</yCoord></edgeMap>
    <edgeMap><xCoord>425</xCoord><yCoord>319</yCoord></edgeMap>
    <edgeMap><xCoord>425</xCoord><yCoord>318</yCoord></edgeMap>
    <edgeMap><xCoord>425</xCoord><yCoord>317</yCoord></edgeMap>
    <edgeMap><xCoord>424</xCoord><yCoord>316</yCoord></edgeMap>
    <edgeMap><xCoord>424</xCoord><yCoord>315</yCoord></edgeMap>
    <edgeMap><xCoord>424</xCoord><yCoord>314</yCoord></edgeMap>
    <edgeMap><xCoord>424</xCoord><yCoord>313</yCoord></edgeMap>
    <edgeMap><xCoord>424</xCoord><yCoord>312</yCoord></edgeMap>
    <edgeMap><xCoord>423</xCoord><yCoord>311</yCoord></edgeMap>
    <edgeMap><xCoord>422</xCoord><yCoord>310</yCoord></edgeMap>
    <edgeMap><xCoord>421</xCoord><yCoord>310</yCoord></edgeMap>
    <edgeMap><xCoord>420</xCoord><yCoord>309</yCoord></edgeMap>
    <edgeMap><xCoord>419</xCoord><yCoord>309</yCoord></edgeMap>
    <edgeMap><xCoord>418</xCoord><yCoord>308</yCoord></edgeMap>
    <edgeMap><xCoord>417</xCoord><yCoord>308</yCoord></edgeMap>
    <edgeMap><xCoord>416</xCoord><yCoord>308</yCoord></edgeMap>
    <edgeMap><xCoord>415</xCoord><yCoord>308</yCoord></edgeMap>
    <edgeMap><xCoord>414</xCoord><yCoord>308</yCoord></edgeMap>
    <edgeMap><xCoord>413</xCoord><yCoord>308</yCoord></edgeMap>
    <edgeMap><xCoord>412</xCoord><yCoord>309</yCoord></edgeMap>
    <edgeMap><xCoord>411</xCoord><yCoord>310</yCoord></edgeMap>
    <edgeMap><xCoord>410</xCoord><yCoord>311</yCoord></edgeMap>
    <edgeMap><xCoord>409</xCoord><yCoord>312</yCoord></edgeMap>
    <edgeMap><xCoord>409</xCoord><yCoord>313</yCoord></edgeMap>
    <edgeMap><xCoord>408</xCoord><yCoord>314</yCoord></edgeMap>
    <edgeMap><xCoord>407</xCoord><yCoord>315</yCoord></edgeMap>
    <edgeMap><xCoord>406</xCoord><yCoord>316</yCoord></edgeMap>
    <edgeMap><xCoord>406</xCoord><yCoord>317</yCoord></edgeMap>
    <edgeMap><xCoord>407</xCoord><yCoord>318</yCoord></edgeMap>
    <edgeMap><xCoord>408</xCoord><yCoord>319</yCoord></edgeMap>
    <edgeMap><xCoord>408</xCoord><yCoord>320</yCoord></edgeMap>
    <edgeMap><xCoord>408</xCoord><yCoord>321</yCoord></edgeMap>
    <edgeMap><xCoord>409</xCoord><yCoord>322</yCoord></edgeMap>
    <edgeMap><xCoord>410</xCoord><yCoord>322</yCoord></edgeMap>
    <edgeMap><xCoord>411</xCoord><yCoord>322</yCoord></edgeMap>
    <edgeMap><xCoord>412</xCoord><yCoord>322</yCoord></edgeMap>
    <edgeMap><xCoord>413</xCoord><yCoord>323</yCoord></edgeMap>
    <edgeMap><xCoord>413</xCoord><yCoord>324</yCoord></edgeMap>
    <edgeMap><xCoord>414</xCoord><yCoord>324</yCoord></edgeMap>
    <edgeMap><xCoord>415</xCoord><yCoord>324</yCoord></edgeMap>
    <edgeMap><xCoord>416</xCoord><yCoord>324</yCoord></edgeMap>
    <edgeMap><xCoord>417</xCoord><yCoord>324</yCoord></edgeMap>
    <edgeMap><xCoord>418</xCoord><yCoord>324</yCoord></edgeMap>
    <edgeMap><xCoord>419</xCoord><yCoord>324</yCoord></edgeMap>
    <edgeMap><xCoord>420</xCoord><yCoord>324</yCoord></edgeMap>
   </roi>
   <roi>
    <imageZposition>-143.5</imageZposition>
    <imageSOP_UID>1.3.6.1.4.1.14519.5.2.1.6279.6001.264531553903329911365379073254</imageSOP_UID>
    <inclusion>TRUE</inclusion>
    <edgeMap><xCoord>417</xCoord><yCoord>321</yCoord></edgeMap>
    <edgeMap><xCoord>418</xCoord><yCoord>320</yCoord></edgeMap>
    <edgeMap><xCoord>419</xCoord><yCoord>320</yCoord></edgeMap>
    <edgeMap><xCoord>420</xCoord><yCoord>319</yCoord></edgeMap>
    <edgeMap><xCoord>420</xCoord><yCoord>318</yCoord></edgeMap>
    <edgeMap><xCoord>420</xCoord><yCoord>317</yCoord></edgeMap>
    <edgeMap><xCoord>420</xCoord><yCoord>316</yCoord></edgeMap>
    <edgeMap><xCoord>420</xCoord><yCoord>315</yCoord></edgeMap>
    <edgeMap><xCoord>419</xCoord><yCoord>314</yCoord></edgeMap>
    <edgeMap><xCoord>419</xCoord><yCoord>313</yCoord></edgeMap>
    <edgeMap><xCoord>419</xCoord><yCoord>312</yCoord></edgeMap>
    <edgeMap><xCoord>418</xCoord><yCoord>311</yCoord></edgeMap>
    <edgeMap><xCoord>417</xCoord><yCoord>311</yCoord></edgeMap>
    <edgeMap><xCoord>416</xCoord><yCoord>311</yCoord></edgeMap>
    <edgeMap><xCoord>415</xCoord><yCoord>311</yCoord></edgeMap>
    <edgeMap><xCoord>414</xCoord><yCoord>311</yCoord></edgeMap>
    <edgeMap><xCoord>413</xCoord><yCoord>311</yCoord></edgeMap>
    <edgeMap><xCoord>412</xCoord><yCoord>311</yCoord></edgeMap>
    <edgeMap><xCoord>411</xCoord><yCoord>311</yCoord></edgeMap>
    <edgeMap><xCoord>410</xCoord><yCoord>312</yCoord></edgeMap>
    <edgeMap><xCoord>409</xCoord><yCoord>312</yCoord></edgeMap>
    <edgeMap><xCoord>408</xCoord><yCoord>313</yCoord></edgeMap>
    <edgeMap><xCoord>408</xCoord><yCoord>314</yCoord></edgeMap>
    <edgeMap><xCoord>409</xCoord><yCoord>315</yCoord></edgeMap>
    <edgeMap><xCoord>409</xCoord><yCoord>316</yCoord></edgeMap>
    <edgeMap><xCoord>409</xCoord><yCoord>317</yCoord></edgeMap>
    <edgeMap><xCoord>409</xCoord><yCoord>318</yCoord></edgeMap>
    <edgeMap><xCoord>410</xCoord><yCoord>319</yCoord></edgeMap>
    <edgeMap><xCoord>411</xCoord><yCoord>319</yCoord></edgeMap>
    <edgeMap><xCoord>412</xCoord><yCoord>319</yCoord></edgeMap>
    <edgeMap><xCoord>413</xCoord><yCoord>320</yCoord></edgeMap>
    <edgeMap><xCoord>414</xCoord><yCoord>320</yCoord></edgeMap>
    <edgeMap><xCoord>415</xCoord><yCoord>320</yCoord></edgeMap>
    <edgeMap><xCoord>416</xCoord><yCoord>321</yCoord></edgeMap>
    <edgeMap><xCoord>417</xCoord><yCoord>321</yCoord></edgeMap>
   </roi>
  </unblindedReadNodule>
  <nonNodule>
   <nonNoduleID>2626</nonNoduleID>
   <imageZposition>-47.5</imageZposition>
   <imageSOP_UID>1.3.6.1.4.1.14519.5.2.1.6279.6001.153440280031367858732095927135</imageSOP_UID>
   <locus><xCoord>298</xCoord><yCoord>340</yCoord>
   </locus>
  </nonNodule>
  <nonNodule>
   <nonNoduleID>2627</nonNoduleID>
   <imageZposition>-50.5</imageZposition>
   <imageSOP_UID>1.3.6.1.4.1.14519.5.2.1.6279.6001.210917982154553743744352933601</imageSOP_UID>
   <locus><xCoord>345</xCoord><yCoord>326</yCoord>
   </locus>
  </nonNodule>
  <nonNodule>
   <nonNoduleID>2632</nonNoduleID>
   <imageZposition>-53.5</imageZposition>
   <imageSOP_UID>1.3.6.1.4.1.14519.5.2.1.6279.6001.252424626626858639448629418198</imageSOP_UID>
   <locus><xCoord>300</xCoord><yCoord>333</yCoord>
   </locus>
  </nonNodule>
  <nonNodule>
   <nonNoduleID>2620</nonNoduleID>
   <imageZposition>-56.5</imageZposition>
   <imageSOP_UID>1.3.6.1.4.1.14519.5.2.1.6279.6001.243420662212159526051100811430</imageSOP_UID>
   <locus><xCoord>298</xCoord><yCoord>327</yCoord>
   </locus>
  </nonNodule>
  <nonNodule>
   <nonNoduleID>2628</nonNoduleID>
   <imageZposition>-56.5</imageZposition>
   <imageSOP_UID>1.3.6.1.4.1.14519.5.2.1.6279.6001.243420662212159526051100811430</imageSOP_UID>
   <locus><xCoord>353</xCoord><yCoord>362</yCoord>
   </locus>
  </nonNodule>
  <nonNodule>
   <nonNoduleID>2629</nonNoduleID>
   <imageZposition>-65.5</imageZposition>
   <imageSOP_UID>1.3.6.1.4.1.14519.5.2.1.6279.6001.303733263910688077218175519268</imageSOP_UID>
   <locus><xCoord>185</xCoord><yCoord>321</yCoord>
   </locus>
  </nonNodule>
  <nonNodule>
   <nonNoduleID>2622</nonNoduleID>
   <imageZposition>-83.5</imageZposition>
   <imageSOP_UID>1.3.6.1.4.1.14519.5.2.1.6279.6001.308315384545430487645738774239</imageSOP_UID>
   <locus><xCoord>140</xCoord><yCoord>376</yCoord>
   </locus>
  </nonNodule>
  <nonNodule>
   <nonNoduleID>2625</nonNoduleID>
   <imageZposition>-98.5</imageZposition>
   <imageSOP_UID>1.3.6.1.4.1.14519.5.2.1.6279.6001.861257821152471445283589281779</imageSOP_UID>
   <locus><xCoord>228</xCoord><yCoord>333</yCoord>
   </locus>
  </nonNodule>
  <nonNodule>
   <nonNoduleID>2621</nonNoduleID>
   <imageZposition>-278.5</imageZposition>
   <imageSOP_UID>1.3.6.1.4.1.14519.5.2.1.6279.6001.255807299749258795828130977505</imageSOP_UID>
   <locus><xCoord>176</xCoord><yCoord>352</yCoord>
   </locus>
  </nonNodule>
  <nonNodule>
   <nonNoduleID>2630</nonNoduleID>
   <imageZposition>-281.5</imageZposition>
   <imageSOP_UID>1.3.6.1.4.1.14519.5.2.1.6279.6001.216799361409173648474709816275</imageSOP_UID>
   <locus><xCoord>176</xCoord><yCoord>351</yCoord>
   </locus>
  </nonNodule>
 </readingSession>
 <readingSession>
  <annotationVersion>3.12</annotationVersion>
  <servicingRadiologistID>anonymous</servicingRadiologistID>
  <unblindedReadNodule>
   <noduleID>0</noduleID>
   <roi>
    <imageZposition>-140.5</imageZposition>
    <imageSOP_UID>1.3.6.1.4.1.14519.5.2.1.6279.6001.317151247154862781092377075018</imageSOP_UID>
    <inclusion>TRUE</inclusion>
    <edgeMap><xCoord>416</xCoord><yCoord>317</yCoord></edgeMap>
   </roi>
  </unblindedReadNodule>
  <unblindedReadNodule>
   <noduleID>1</noduleID>
   <roi>
    <imageZposition>-56.5</imageZposition>
    <imageSOP_UID>1.3.6.1.4.1.14519.5.2.1.6279.6001.243420662212159526051100811430</imageSOP_UID>
    <inclusion>TRUE</inclusion>
    <edgeMap><xCoord>298</xCoord><yCoord>327</yCoord></edgeMap>
   </roi>
  </unblindedReadNodule>
  <unblindedReadNodule>
   <noduleID>2</noduleID>
   <roi>
    <imageZposition>-278.5</imageZposition>
    <imageSOP_UID>1.3.6.1.4.1.14519.5.2.1.6279.6001.255807299749258795828130977505</imageSOP_UID>
    <inclusion>TRUE</inclusion>
    <edgeMap><xCoord>177</xCoord><yCoord>352</yCoord></edgeMap>
   </roi>
  </unblindedReadNodule>
  <nonNodule>
   <nonNoduleID>3</nonNoduleID>
   <imageZposition>-83.5</imageZposition>
   <imageSOP_UID>1.3.6.1.4.1.14519.5.2.1.6279.6001.308315384545430487645738774239</imageSOP_UID>
   <locus><xCoord>142</xCoord><yCoord>377</yCoord>
   </locus>
  </nonNodule>
  <nonNodule>
   <nonNoduleID>4</nonNoduleID>
   <imageZposition>-50.5</imageZposition>
   <imageSOP_UID>1.3.6.1.4.1.14519.5.2.1.6279.6001.210917982154553743744352933601</imageSOP_UID>
   <locus><xCoord>298</xCoord><yCoord>337</yCoord>
   </locus>
  </nonNodule>
  <nonNodule>
   <nonNoduleID>5</nonNoduleID>
   <imageZposition>-50.5</imageZposition>
   <imageSOP_UID>1.3.6.1.4.1.14519.5.2.1.6279.6001.210917982154553743744352933601</imageSOP_UID>
   <locus><xCoord>345</xCoord><yCoord>326</yCoord>
   </locus>
  </nonNodule>
 </readingSession>
</LidcReadMessage>
