# Supplementary material for: An improved V-Net lung nodule segmentation model based on pixel threshold separation and attention mechanism
Source: Sci Rep. 2024 Feb 27;14:4743. doi: 10.1038/s41598-024-55178-3 (PMC10899216; doi:10.1038/s41598-024-55178-3)
Supplement: Supplementary file 1 — Supplementary Information 1. [file 41598_2024_55178_MOESM1_ESM.zip › lidc-xml-only/tcia-lidc-xml/157/168.xml]

<?xml version="1.0" encoding="UTF-8"?>
<LidcReadMessage uid="1.3.6.1.4.1.14519.5.2.1.6279.6001.1308168928779.0" xmlns="http://www.nih.gov">
 <ResponseHeader>
  <Version>1.7</Version>
  <MessageId>1150096</MessageId>
  <DateRequest>2006-06-05</DateRequest>
  <TimeRequest>16:59:25</TimeRequest>
  <RequestingSite>removed</RequestingSite>
  <ServicingSite>removed</ServicingSite>
  <TaskDescription>Second unblinded read</TaskDescription>
  <CtImageFile>removed</CtImageFile>
  <SeriesInstanceUid>1.3.6.1.4.1.14519.5.2.1.6279.6001.115689755198961598722158240121</SeriesInstanceUid>
  <StudyInstanceUID>1.3.6.1.4.1.14519.5.2.1.6279.6001.803342036141517365362713834879</StudyInstanceUID>
  <DateService>2006-06-05</DateService>
  <TimeService>16:59:25</TimeService>
  <ResponseDescription>1 - Reading complete</ResponseDescription>
  <ResponseComments>Merged, reader anonymized, unblinded responses</ResponseComments>
 </ResponseHeader>
 <readingSession>
  <annotationVersion>3.12</annotationVersion>
  <servicingRadiologistID>anonymous</servicingRadiologistID>
  <unblindedReadNodule>
   <noduleID>7340</noduleID>
   <roi>
    <imageZposition>-954.0</imageZposition>
    <imageSOP_UID>1.3.6.1.4.1.14519.5.2.1.6279.6001.239526282771539982342584589155</imageSOP_UID>
    <inclusion>TRUE</inclusion>
    <edgeMap><xCoord>143</xCoord><yCoord>321</yCoord></edgeMap>
   </roi>
  </unblindedReadNodule>
  <unblindedReadNodule>
   <noduleID>7316</noduleID>
   <roi>
    <imageZposition>-966.0</imageZposition>
    <imageSOP_UID>1.3.6.1.4.1.14519.5.2.1.6279.6001.262306818882923304208271882271</imageSOP_UID>
    <inclusion>TRUE</inclusion>
    <edgeMap><xCoord>101</xCoord><yCoord>283</yCoord></edgeMap>
   </roi>
  </unblindedReadNodule>
  <unblindedReadNodule>
   <noduleID>11195</noduleID>
   <characteristics>
    <subtlety>5</subtlety>
    <internalStructure>1</internalStructure>
    <calcification>6</calcification>
    <sphericity>4</sphericity>
    <margin>5</margin>
    <lobulation>1</lobulation>
    <spiculation>1</spiculation>
    <texture>5</texture>
    <malignancy>2</malignancy>
   </characteristics>
   <roi>
    <imageZposition>-1098.0</imageZposition>
    <imageSOP_UID>1.3.6.1.4.1.14519.5.2.1.6279.6001.252703743838813616043055250230</imageSOP_UID>
    <inclusion>TRUE</inclusion>
    <edgeMap><xCoord>463</xCoord><yCoord>272</yCoord></edgeMap>
    <edgeMap><xCoord>464</xCoord><yCoord>271</yCoord></edgeMap>
    <edgeMap><xCoord>465</xCoord><yCoord>270</yCoord></edgeMap>
    <edgeMap><xCoord>465</xCoord><yCoord>269</yCoord></edgeMap>
    <edgeMap><xCoord>465</xCoord><yCoord>268</yCoord></edgeMap>
    <edgeMap><xCoord>466</xCoord><yCoord>267</yCoord></edgeMap>
    <edgeMap><xCoord>466</xCoord><yCoord>266</yCoord></edgeMap>
    <edgeMap><xCoord>466</xCoord><yCoord>265</yCoord></edgeMap>
    <edgeMap><xCoord>466</xCoord><yCoord>264</yCoord></edgeMap>
    <edgeMap><xCoord>466</xCoord><yCoord>263</yCoord></edgeMap>
    <edgeMap><xCoord>466</xCoord><yCoord>262</yCoord></edgeMap>
    <edgeMap><xCoord>466</xCoord><yCoord>261</yCoord></edgeMap>
    <edgeMap><xCoord>465</xCoord><yCoord>260</yCoord></edgeMap>
    <edgeMap><xCoord>464</xCoord><yCoord>260</yCoord></edgeMap>
    <edgeMap><xCoord>463</xCoord><yCoord>259</yCoord></edgeMap>
    <edgeMap><xCoord>462</xCoord><yCoord>259</yCoord></edgeMap>
    <edgeMap><xCoord>461</xCoord><yCoord>259</yCoord></edgeMap>
    <edgeMap><xCoord>460</xCoord><yCoord>260</yCoord></edgeMap>
    <edgeMap><xCoord>459</xCoord><yCoord>261</yCoord></edgeMap>
    <edgeMap><xCoord>459</xCoord><yCoord>262</yCoord></edgeMap>
    <edgeMap><xCoord>458</xCoord><yCoord>263</yCoord></edgeMap>
    <edgeMap><xCoord>458</xCoord><yCoord>264</yCoord></edgeMap>
    <edgeMap><xCoord>458</xCoord><yCoord>265</yCoord></edgeMap>
    <edgeMap><xCoord>458</xCoord><yCoord>266</yCoord></edgeMap>
    <edgeMap><xCoord>458</xCoord><yCoord>267</yCoord></edgeMap>
    <edgeMap><xCoord>458</xCoord><yCoord>268</yCoord></edgeMap>
    <edgeMap><xCoord>458</xCoord><yCoord>269</yCoord></edgeMap>
    <edgeMap><xCoord>459</xCoord><yCoord>270</yCoord></edgeMap>
    <edgeMap><xCoord>459</xCoord><yCoord>271</yCoord></edgeMap>
    <edgeMap><xCoord>460</xCoord><yCoord>272</yCoord></edgeMap>
    <edgeMap><xCoord>461</xCoord><yCoord>272</yCoord></edgeMap>
    <edgeMap><xCoord>462</xCoord><yCoord>272</yCoord></edgeMap>
    <edgeMap><xCoord>463</xCoord><yCoord>272</yCoord></edgeMap>
   </roi>
   <roi>
    <imageZposition>-1101.0</imageZposition>
    <imageSOP_UID>1.3.6.1.4.1.14519.5.2.1.6279.6001.290760288010161020402169496097</imageSOP_UID>
    <inclusion>TRUE</inclusion>
    <edgeMap><xCoord>461</xCoord><yCoord>281</yCoord></edgeMap>
    <edgeMap><xCoord>462</xCoord><yCoord>280</yCoord></edgeMap>
    <edgeMap><xCoord>463</xCoord><yCoord>280</yCoord></edgeMap>
    <edgeMap><xCoord>464</xCoord><yCoord>280</yCoord></edgeMap>
    <edgeMap><xCoord>465</xCoord><yCoord>280</yCoord></edgeMap>
    <edgeMap><xCoord>466</xCoord><yCoord>279</yCoord></edgeMap>
    <edgeMap><xCoord>467</xCoord><yCoord>278</yCoord></edgeMap>
    <edgeMap><xCoord>468</xCoord><yCoord>277</yCoord></edgeMap>
    <edgeMap><xCoord>468</xCoord><yCoord>276</yCoord></edgeMap>
    <edgeMap><xCoord>468</xCoord><yCoord>275</yCoord></edgeMap>
    <edgeMap><xCoord>468</xCoord><yCoord>274</yCoord></edgeMap>
    <edgeMap><xCoord>468</xCoord><yCoord>273</yCoord></edgeMap>
    <edgeMap><xCoord>468</xCoord><yCoord>272</yCoord></edgeMap>
    <edgeMap><xCoord>468</xCoord><yCoord>271</yCoord></edgeMap>
    <edgeMap><xCoord>468</xCoord><yCoord>270</yCoord></edgeMap>
    <edgeMap><xCoord>468</xCoord><yCoord>269</yCoord></edgeMap>
    <edgeMap><xCoord>468</xCoord><yCoord>268</yCoord></edgeMap>
    <edgeMap><xCoord>468</xCoord><yCoord>267</yCoord></edgeMap>
    <edgeMap><xCoord>468</xCoord><yCoord>266</yCoord></edgeMap>
    <edgeMap><xCoord>468</xCoord><yCoord>265</yCoord></edgeMap>
    <edgeMap><xCoord>468</xCoord><yCoord>264</yCoord></edgeMap>
    <edgeMap><xCoord>468</xCoord><yCoord>263</yCoord></edgeMap>
    <edgeMap><xCoord>468</xCoord><yCoord>262</yCoord></edgeMap>
    <edgeMap><xCoord>468</xCoord><yCoord>261</yCoord></edgeMap>
    <edgeMap><xCoord>468</xCoord><yCoord>260</yCoord></edgeMap>
    <edgeMap><xCoord>468</xCoord><yCoord>259</yCoord></edgeMap>
    <edgeMap><xCoord>468</xCoord><yCoord>258</yCoord></edgeMap>
    <edgeMap><xCoord>468</xCoord><yCoord>257</yCoord></edgeMap>
    <edgeMap><xCoord>468</xCoord><yCoord>256</yCoord></edgeMap>
    <edgeMap><xCoord>468</xCoord><yCoord>255</yCoord></edgeMap>
    <edgeMap><xCoord>468</xCoord><yCoord>254</yCoord></edgeMap>
    <edgeMap><xCoord>468</xCoord><yCoord>253</yCoord></edgeMap>
    <edgeMap><xCoord>467</xCoord><yCoord>252</yCoord></edgeMap>
    <edgeMap><xCoord>466</xCoord><yCoord>252</yCoord></edgeMap>
    <edgeMap><xCoord>465</xCoord><yCoord>252</yCoord></edgeMap>
    <edgeMap><xCoord>464</xCoord><yCoord>252</yCoord></edgeMap>
    <edgeMap><xCoord>463</xCoord><yCoord>252</yCoord></edgeMap>
    <edgeMap><xCoord>462</xCoord><yCoord>253</yCoord></edgeMap>
    <edgeMap><xCoord>461</xCoord><yCoord>253</yCoord></edgeMap>
    <edgeMap><xCoord>460</xCoord><yCoord>254</yCoord></edgeMap>
    <edgeMap><xCoord>459</xCoord><yCoord>254</yCoord></edgeMap>
    <edgeMap><xCoord>458</xCoord><yCoord>255</yCoord></edgeMap>
    <edgeMap><xCoord>457</xCoord><yCoord>256</yCoord></edgeMap>
    <edgeMap><xCoord>456</xCoord><yCoord>257</yCoord></edgeMap>
    <edgeMap><xCoord>455</xCoord><yCoord>258</yCoord></edgeMap>
    <edgeMap><xCoord>454</xCoord><yCoord>259</yCoord></edgeMap>
    <edgeMap><xCoord>454</xCoord><yCoord>260</yCoord></edgeMap>
    <edgeMap><xCoord>454</xCoord><yCoord>261</yCoord></edgeMap>
    <edgeMap><xCoord>453</xCoord><yCoord>262</yCoord></edgeMap>
    <edgeMap><xCoord>453</xCoord><yCoord>263</yCoord></edgeMap>
    <edgeMap><xCoord>453</xCoord><yCoord>264</yCoord></edgeMap>
    <edgeMap><xCoord>452</xCoord><yCoord>265</yCoord></edgeMap>
    <edgeMap><xCoord>452</xCoord><yCoord>266</yCoord></edgeMap>
    <edgeMap><xCoord>452</xCoord><yCoord>267</yCoord></edgeMap>
    <edgeMap><xCoord>452</xCoord><yCoord>268</yCoord></edgeMap>
    <edgeMap><xCoord>452</xCoord><yCoord>269</yCoord></edgeMap>
    <edgeMap><xCoord>451</xCoord><yCoord>270</yCoord></edgeMap>
    <edgeMap><xCoord>451</xCoord><yCoord>271</yCoord></edgeMap>
    <edgeMap><xCoord>452</xCoord><yCoord>272</yCoord></edgeMap>
    <edgeMap><xCoord>453</xCoord><yCoord>273</yCoord></edgeMap>
    <edgeMap><xCoord>454</xCoord><yCoord>274</yCoord></edgeMap>
    <edgeMap><xCoord>454</xCoord><yCoord>275</yCoord></edgeMap>
    <edgeMap><xCoord>454</xCoord><yCoord>276</yCoord></edgeMap>
    <edgeMap><xCoord>455</xCoord><yCoord>277</yCoord></edgeMap>
    <edgeMap><xCoord>456</xCoord><yCoord>278</yCoord></edgeMap>
    <edgeMap><xCoord>457</xCoord><yCoord>279</yCoord></edgeMap>
    <edgeMap><xCoord>458</xCoord><yCoord>280</yCoord></edgeMap>
    <edgeMap><xCoord>459</xCoord><yCoord>280</yCoord></edgeMap>
    <edgeMap><xCoord>460</xCoord><yCoord>281</yCoord></edgeMap>
    <edgeMap><xCoord>461</xCoord><yCoord>281</yCoord></edgeMap>
   </roi>
   <roi>
    <imageZposition>-1104.0</imageZposition>
    <imageSOP_UID>1.3.6.1.4.1.14519.5.2.1.6279.6001.160096765771533420198490270688</imageSOP_UID>
    <inclusion>TRUE</inclusion>
    <edgeMap><xCoord>463</xCoord><yCoord>281</yCoord></edgeMap>
    <edgeMap><xCoord>464</xCoord><yCoord>280</yCoord></edgeMap>
    <edgeMap><xCoord>465</xCoord><yCoord>280</yCoord></edgeMap>
    <edgeMap><xCoord>466</xCoord><yCoord>279</yCoord></edgeMap>
    <edgeMap><xCoord>467</xCoord><yCoord>278</yCoord></edgeMap>
    <edgeMap><xCoord>468</xCoord><yCoord>277</yCoord></edgeMap>
    <edgeMap><xCoord>468</xCoord><yCoord>276</yCoord></edgeMap>
    <edgeMap><xCoord>468</xCoord><yCoord>275</yCoord></edgeMap>
    <edgeMap><xCoord>468</xCoord><yCoord>274</yCoord></edgeMap>
    <edgeMap><xCoord>468</xCoord><yCoord>273</yCoord></edgeMap>
    <edgeMap><xCoord>468</xCoord><yCoord>272</yCoord></edgeMap>
    <edgeMap><xCoord>468</xCoord><yCoord>271</yCoord></edgeMap>
    <edgeMap><xCoord>468</xCoord><yCoord>270</yCoord></edgeMap>
    <edgeMap><xCoord>468</xCoord><yCoord>269</yCoord></edgeMap>
    <edgeMap><xCoord>469</xCoord><yCoord>268</yCoord></edgeMap>
    <edgeMap><xCoord>469</xCoord><yCoord>267</yCoord></edgeMap>
    <edgeMap><xCoord>469</xCoord><yCoord>266</yCoord></edgeMap>
    <edgeMap><xCoord>469</xCoord><yCoord>265</yCoord></edgeMap>
    <edgeMap><xCoord>469</xCoord><yCoord>264</yCoord></edgeMap>
    <edgeMap><xCoord>469</xCoord><yCoord>263</yCoord></edgeMap>
    <edgeMap><xCoord>469</xCoord><yCoord>262</yCoord></edgeMap>
    <edgeMap><xCoord>469</xCoord><yCoord>261</yCoord></edgeMap>
    <edgeMap><xCoord>469</xCoord><yCoord>260</yCoord></edgeMap>
    <edgeMap><xCoord>469</xCoord><yCoord>259</yCoord></edgeMap>
    <edgeMap><xCoord>469</xCoord><yCoord>258</yCoord></edgeMap>
    <edgeMap><xCoord>469</xCoord><yCoord>257</yCoord></edgeMap>
    <edgeMap><xCoord>469</xCoord><yCoord>256</yCoord></edgeMap>
    <edgeMap><xCoord>469</xCoord><yCoord>255</yCoord></edgeMap>
    <edgeMap><xCoord>469</xCoord><yCoord>254</yCoord></edgeMap>
    <edgeMap><xCoord>469</xCoord><yCoord>253</yCoord></edgeMap>
    <edgeMap><xCoord>468</xCoord><yCoord>252</yCoord></edgeMap>
    <edgeMap><xCoord>467</xCoord><yCoord>251</yCoord></edgeMap>
    <edgeMap><xCoord>466</xCoord><yCoord>250</yCoord></edgeMap>
    <edgeMap><xCoord>465</xCoord><yCoord>250</yCoord></edgeMap>
    <edgeMap><xCoord>464</xCoord><yCoord>250</yCoord></edgeMap>
    <edgeMap><xCoord>463</xCoord><yCoord>251</yCoord></edgeMap>
    <edgeMap><xCoord>462</xCoord><yCoord>251</yCoord></edgeMap>
    <edgeMap><xCoord>461</xCoord><yCoord>251</yCoord></edgeMap>
    <edgeMap><xCoord>460</xCoord><yCoord>251</yCoord></edgeMap>
    <edgeMap><xCoord>459</xCoord><yCoord>252</yCoord></edgeMap>
    <edgeMap><xCoord>458</xCoord><yCoord>253</yCoord></edgeMap>
    <edgeMap><xCoord>457</xCoord><yCoord>254</yCoord></edgeMap>
    <edgeMap><xCoord>456</xCoord><yCoord>254</yCoord></edgeMap>
    <edgeMap><xCoord>455</xCoord><yCoord>255</yCoord></edgeMap>
    <edgeMap><xCoord>454</xCoord><yCoord>256</yCoord></edgeMap>
    <edgeMap><xCoord>454</xCoord><yCoord>257</yCoord></edgeMap>
    <edgeMap><xCoord>453</xCoord><yCoord>258</yCoord></edgeMap>
    <edgeMap><xCoord>453</xCoord><yCoord>259</yCoord></edgeMap>
    <edgeMap><xCoord>452</xCoord><yCoord>260</yCoord></edgeMap>
    <edgeMap><xCoord>451</xCoord><yCoord>261</yCoord></edgeMap>
    <edgeMap><xCoord>451</xCoord><yCoord>262</yCoord></edgeMap>
    <edgeMap><xCoord>450</xCoord><yCoord>263</yCoord></edgeMap>
    <edgeMap><xCoord>450</xCoord><yCoord>264</yCoord></edgeMap>
    <edgeMap><xCoord>450</xCoord><yCoord>265</yCoord></edgeMap>
    <edgeMap><xCoord>450</xCoord><yCoord>266</yCoord></edgeMap>
    <edgeMap><xCoord>450</xCoord><yCoord>267</yCoord></edgeMap>
    <edgeMap><xCoord>450</xCoord><yCoord>268</yCoord></edgeMap>
    <edgeMap><xCoord>450</xCoord><yCoord>269</yCoord></edgeMap>
    <edgeMap><xCoord>450</xCoord><yCoord>270</yCoord></edgeMap>
    <edgeMap><xCoord>450</xCoord><yCoord>271</yCoord></edgeMap>
    <edgeMap><xCoord>450</xCoord><yCoord>272</yCoord></edgeMap>
    <edgeMap><xCoord>451</xCoord><yCoord>273</yCoord></edgeMap>
    <edgeMap><xCoord>451</xCoord><yCoord>274</yCoord></edgeMap>
    <edgeMap><xCoord>452</xCoord><yCoord>275</yCoord></edgeMap>
    <edgeMap><xCoord>452</xCoord><yCoord>276</yCoord></edgeMap>
    <edgeMap><xCoord>453</xCoord><yCoord>277</yCoord></edgeMap>
    <edgeMap><xCoord>454</xCoord><yCoord>278</yCoord></edgeMap>
    <edgeMap><xCoord>455</xCoord><yCoord>279</yCoord></edgeMap>
    <edgeMap><xCoord>456</xCoord><yCoord>280</yCoord></edgeMap>
    <edgeMap><xCoord>457</xCoord><yCoord>281</yCoord></edgeMap>
    <edgeMap><xCoord>458</xCoord><yCoord>281</yCoord></edgeMap>
    <edgeMap><xCoord>459</xCoord><yCoord>281</yCoord></edgeMap>
    <edgeMap><xCoord>460</xCoord><yCoord>281</yCoord></edgeMap>
    <edgeMap><xCoord>461</xCoord><yCoord>281</yCoord></edgeMap>
    <edgeMap><xCoord>462</xCoord><yCoord>281</yCoord></edgeMap>
    <edgeMap><xCoord>463</xCoord><yCoord>281</yCoord></edgeMap>
   </roi>
   <roi>
    <imageZposition>-1107.0</imageZposition>
    <imageSOP_UID>1.3.6.1.4.1.14519.5.2.1.6279.6001.201671528565891302694643263546</imageSOP_UID>
    <inclusion>TRUE</inclusion>
    <edgeMap><xCoord>465</xCoord><yCoord>281</yCoord></edgeMap>
    <edgeMap><xCoord>466</xCoord><yCoord>280</yCoord></edgeMap>
    <edgeMap><xCoord>467</xCoord><yCoord>280</yCoord></edgeMap>
    <edgeMap><xCoord>468</xCoord><yCoord>279</yCoord></edgeMap>
    <edgeMap><xCoord>469</xCoord><yCoord>278</yCoord></edgeMap>
    <edgeMap><xCoord>469</xCoord><yCoord>277</yCoord></edgeMap>
    <edgeMap><xCoord>469</xCoord><yCoord>276</yCoord></edgeMap>
    <edgeMap><xCoord>469</xCoord><yCoord>275</yCoord></edgeMap>
    <edgeMap><xCoord>469</xCoord><yCoord>274</yCoord></edgeMap>
    <edgeMap><xCoord>470</xCoord><yCoord>273</yCoord></edgeMap>
    <edgeMap><xCoord>470</xCoord><yCoord>272</yCoord></edgeMap>
    <edgeMap><xCoord>470</xCoord><yCoord>271</yCoord></edgeMap>
    <edgeMap><xCoord>470</xCoord><yCoord>270</yCoord></edgeMap>
    <edgeMap><xCoord>470</xCoord><yCoord>269</yCoord></edgeMap>
    <edgeMap><xCoord>470</xCoord><yCoord>268</yCoord></edgeMap>
    <edgeMap><xCoord>470</xCoord><yCoord>267</yCoord></edgeMap>
    <edgeMap><xCoord>470</xCoord><yCoord>266</yCoord></edgeMap>
    <edgeMap><xCoord>470</xCoord><yCoord>265</yCoord></edgeMap>
    <edgeMap><xCoord>470</xCoord><yCoord>264</yCoord></edgeMap>
    <edgeMap><xCoord>470</xCoord><yCoord>263</yCoord></edgeMap>
    <edgeMap><xCoord>470</xCoord><yCoord>262</yCoord></edgeMap>
    <edgeMap><xCoord>470</xCoord><yCoord>261</yCoord></edgeMap>
    <edgeMap><xCoord>470</xCoord><yCoord>260</yCoord></edgeMap>
    <edgeMap><xCoord>470</xCoord><yCoord>259</yCoord></edgeMap>
    <edgeMap><xCoord>470</xCoord><yCoord>258</yCoord></edgeMap>
    <edgeMap><xCoord>470</xCoord><yCoord>257</yCoord></edgeMap>
    <edgeMap><xCoord>470</xCoord><yCoord>256</yCoord></edgeMap>
    <edgeMap><xCoord>470</xCoord><yCoord>255</yCoord></edgeMap>
    <edgeMap><xCoord>470</xCoord><yCoord>254</yCoord></edgeMap>
    <edgeMap><xCoord>470</xCoord><yCoord>253</yCoord></edgeMap>
    <edgeMap><xCoord>470</xCoord><yCoord>252</yCoord></edgeMap>
    <edgeMap><xCoord>470</xCoord><yCoord>251</yCoord></edgeMap>
    <edgeMap><xCoord>470</xCoord><yCoord>250</yCoord></edgeMap>
    <edgeMap><xCoord>469</xCoord><yCoord>249</yCoord></edgeMap>
    <edgeMap><xCoord>468</xCoord><yCoord>250</yCoord></edgeMap>
    <edgeMap><xCoord>467</xCoord><yCoord>249</yCoord></edgeMap>
    <edgeMap><xCoord>466</xCoord><yCoord>249</yCoord></edgeMap>
    <edgeMap><xCoord>465</xCoord><yCoord>249</yCoord></edgeMap>
    <edgeMap><xCoord>464</xCoord><yCoord>249</yCoord></edgeMap>
    <edgeMap><xCoord>463</xCoord><yCoord>250</yCoord></edgeMap>
    <edgeMap><xCoord>462</xCoord><yCoord>250</yCoord></edgeMap>
    <edgeMap><xCoord>461</xCoord><yCoord>250</yCoord></edgeMap>
    <edgeMap><xCoord>460</xCoord><yCoord>250</yCoord></edgeMap>
    <edgeMap><xCoord>459</xCoord><yCoord>251</yCoord></edgeMap>
    <edgeMap><xCoord>458</xCoord><yCoord>251</yCoord></edgeMap>
    <edgeMap><xCoord>457</xCoord><yCoord>252</yCoord></edgeMap>
    <edgeMap><xCoord>456</xCoord><yCoord>253</yCoord></edgeMap>
    <edgeMap><xCoord>455</xCoord><yCoord>254</yCoord></edgeMap>
    <edgeMap><xCoord>454</xCoord><yCoord>255</yCoord></edgeMap>
    <edgeMap><xCoord>453</xCoord><yCoord>256</yCoord></edgeMap>
    <edgeMap><xCoord>452</xCoord><yCoord>257</yCoord></edgeMap>
    <edgeMap><xCoord>451</xCoord><yCoord>258</yCoord></edgeMap>
    <edgeMap><xCoord>450</xCoord><yCoord>259</yCoord></edgeMap>
    <edgeMap><xCoord>450</xCoord><yCoord>260</yCoord></edgeMap>
    <edgeMap><xCoord>449</xCoord><yCoord>261</yCoord></edgeMap>
    <edgeMap><xCoord>449</xCoord><yCoord>262</yCoord></edgeMap>
    <edgeMap><xCoord>449</xCoord><yCoord>263</yCoord></edgeMap>
    <edgeMap><xCoord>448</xCoord><yCoord>264</yCoord></edgeMap>
    <edgeMap><xCoord>448</xCoord><yCoord>265</yCoord></edgeMap>
    <edgeMap><xCoord>448</xCoord><yCoord>266</yCoord></edgeMap>
    <edgeMap><xCoord>448</xCoord><yCoord>267</yCoord></edgeMap>
    <edgeMap><xCoord>448</xCoord><yCoord>268</yCoord></edgeMap>
    <edgeMap><xCoord>448</xCoord><yCoord>269</yCoord></edgeMap>
    <edgeMap><xCoord>448</xCoord><yCoord>270</yCoord></edgeMap>
    <edgeMap><xCoord>449</xCoord><yCoord>271</yCoord></edgeMap>
    <edgeMap><xCoord>449</xCoord><yCoord>272</yCoord></edgeMap>
    <edgeMap><xCoord>450</xCoord><yCoord>273</yCoord></edgeMap>
    <edgeMap><xCoord>450</xCoord><yCoord>274</yCoord></edgeMap>
    <edgeMap><xCoord>451</xCoord><yCoord>275</yCoord></edgeMap>
    <edgeMap><xCoord>451</xCoord><yCoord>276</yCoord></edgeMap>
    <edgeMap><xCoord>452</xCoord><yCoord>277</yCoord></edgeMap>
    <edgeMap><xCoord>453</xCoord><yCoord>278</yCoord></edgeMap>
    <edgeMap><xCoord>454</xCoord><yCoord>279</yCoord></edgeMap>
    <edgeMap><xCoord>455</xCoord><yCoord>280</yCoord></edgeMap>
    <edgeMap><xCoord>456</xCoord><yCoord>280</yCoord></edgeMap>
    <edgeMap><xCoord>457</xCoord><yCoord>281</yCoord></edgeMap>
    <edgeMap><xCoord>458</xCoord><yCoord>281</yCoord></edgeMap>
    <edgeMap><xCoord>459</xCoord><yCoord>281</yCoord></edgeMap>
    <edgeMap><xCoord>460</xCoord><yCoord>281</yCoord></edgeMap>
    <edgeMap><xCoord>461</xCoord><yCoord>281</yCoord></edgeMap>
    <edgeMap><xCoord>462</xCoord><yCoord>281</yCoord></edgeMap>
    <edgeMap><xCoord>463</xCoord><yCoord>281</yCoord></edgeMap>
    <edgeMap><xCoord>464</xCoord><yCoord>281</yCoord></edgeMap>
    <edgeMap><xCoord>465</xCoord><yCoord>281</yCoord></edgeMap>
   </roi>
   <roi>
    <imageZposition>-1110.0</imageZposition>
    <imageSOP_UID>1.3.6.1.4.1.14519.5.2.1.6279.6001.632258091652983561135537336028</imageSOP_UID>
    <inclusion>TRUE</inclusion>
    <edgeMap><xCoord>464</xCoord><yCoord>281</yCoord></edgeMap>
    <edgeMap><xCoord>465</xCoord><yCoord>280</yCoord></edgeMap>
    <edgeMap><xCoord>466</xCoord><yCoord>280</yCoord></edgeMap>
    <edgeMap><xCoord>467</xCoord><yCoord>279</yCoord></edgeMap>
    <edgeMap><xCoord>468</xCoord><yCoord>279</yCoord></edgeMap>
    <edgeMap><xCoord>469</xCoord><yCoord>278</yCoord></edgeMap>
    <edgeMap><xCoord>470</xCoord><yCoord>277</yCoord></edgeMap>
    <edgeMap><xCoord>471</xCoord><yCoord>276</yCoord></edgeMap>
    <edgeMap><xCoord>471</xCoord><yCoord>275</yCoord></edgeMap>
    <edgeMap><xCoord>471</xCoord><yCoord>274</yCoord></edgeMap>
    <edgeMap><xCoord>471</xCoord><yCoord>273</yCoord></edgeMap>
    <edgeMap><xCoord>471</xCoord><yCoord>272</yCoord></edgeMap>
    <edgeMap><xCoord>471</xCoord><yCoord>271</yCoord></edgeMap>
    <edgeMap><xCoord>471</xCoord><yCoord>270</yCoord></edgeMap>
    <edgeMap><xCoord>471</xCoord><yCoord>269</yCoord></edgeMap>
    <edgeMap><xCoord>471</xCoord><yCoord>268</yCoord></edgeMap>
    <edgeMap><xCoord>471</xCoord><yCoord>267</yCoord></edgeMap>
    <edgeMap><xCoord>471</xCoord><yCoord>266</yCoord></edgeMap>
    <edgeMap><xCoord>471</xCoord><yCoord>265</yCoord></edgeMap>
    <edgeMap><xCoord>471</xCoord><yCoord>264</yCoord></edgeMap>
    <edgeMap><xCoord>471</xCoord><yCoord>263</yCoord></edgeMap>
    <edgeMap><xCoord>470</xCoord><yCoord>262</yCoord></edgeMap>
    <edgeMap><xCoord>470</xCoord><yCoord>261</yCoord></edgeMap>
    <edgeMap><xCoord>470</xCoord><yCoord>260</yCoord></edgeMap>
    <edgeMap><xCoord>470</xCoord><yCoord>259</yCoord></edgeMap>
    <edgeMap><xCoord>470</xCoord><yCoord>258</yCoord></edgeMap>
    <edgeMap><xCoord>470</xCoord><yCoord>257</yCoord></edgeMap>
    <edgeMap><xCoord>470</xCoord><yCoord>256</yCoord></edgeMap>
    <edgeMap><xCoord>470</xCoord><yCoord>255</yCoord></edgeMap>
    <edgeMap><xCoord>470</xCoord><yCoord>254</yCoord></edgeMap>
    <edgeMap><xCoord>470</xCoord><yCoord>253</yCoord></edgeMap>
    <edgeMap><xCoord>470</xCoord><yCoord>252</yCoord></edgeMap>
    <edgeMap><xCoord>470</xCoord><yCoord>251</yCoord></edgeMap>
    <edgeMap><xCoord>469</xCoord><yCoord>250</yCoord></edgeMap>
    <edgeMap><xCoord>468</xCoord><yCoord>249</yCoord></edgeMap>
    <edgeMap><xCoord>467</xCoord><yCoord>249</yCoord></edgeMap>
    <edgeMap><xCoord>466</xCoord><yCoord>249</yCoord></edgeMap>
    <edgeMap><xCoord>465</xCoord><yCoord>249</yCoord></edgeMap>
    <edgeMap><xCoord>464</xCoord><yCoord>249</yCoord></edgeMap>
    <edgeMap><xCoord>463</xCoord><yCoord>249</yCoord></edgeMap>
    <edgeMap><xCoord>462</xCoord><yCoord>250</yCoord></edgeMap>
    <edgeMap><xCoord>461</xCoord><yCoord>250</yCoord></edgeMap>
    <edgeMap><xCoord>460</xCoord><yCoord>250</yCoord></edgeMap>
    <edgeMap><xCoord>459</xCoord><yCoord>250</yCoord></edgeMap>
    <edgeMap><xCoord>458</xCoord><yCoord>251</yCoord></edgeMap>
    <edgeMap><xCoord>457</xCoord><yCoord>251</yCoord></edgeMap>
    <edgeMap><xCoord>456</xCoord><yCoord>252</yCoord></edgeMap>
    <edgeMap><xCoord>455</xCoord><yCoord>253</yCoord></edgeMap>
    <edgeMap><xCoord>454</xCoord><yCoord>254</yCoord></edgeMap>
    <edgeMap><xCoord>453</xCoord><yCoord>255</yCoord></edgeMap>
    <edgeMap><xCoord>452</xCoord><yCoord>256</yCoord></edgeMap>
    <edgeMap><xCoord>451</xCoord><yCoord>257</yCoord></edgeMap>
    <edgeMap><xCoord>450</xCoord><yCoord>258</yCoord></edgeMap>
    <edgeMap><xCoord>450</xCoord><yCoord>259</yCoord></edgeMap>
    <edgeMap><xCoord>449</xCoord><yCoord>260</yCoord></edgeMap>
    <edgeMap><xCoord>449</xCoord><yCoord>261</yCoord></edgeMap>
    <edgeMap><xCoord>449</xCoord><yCoord>262</yCoord></edgeMap>
    <edgeMap><xCoord>448</xCoord><yCoord>263</yCoord></edgeMap>
    <edgeMap><xCoord>448</xCoord><yCoord>264</yCoord></edgeMap>
    <edgeMap><xCoord>448</xCoord><yCoord>265</yCoord></edgeMap>
    <edgeMap><xCoord>448</xCoord><yCoord>266</yCoord></edgeMap>
    <edgeMap><xCoord>448</xCoord><yCoord>267</yCoord></edgeMap>
    <edgeMap><xCoord>448</xCoord><yCoord>268</yCoord></edgeMap>
    <edgeMap><xCoord>448</xCoord><yCoord>269</yCoord></edgeMap>
    <edgeMap><xCoord>448</xCoord><yCoord>270</yCoord></edgeMap>
    <edgeMap><xCoord>449</xCoord><yCoord>271</yCoord></edgeMap>
    <edgeMap><xCoord>449</xCoord><yCoord>272</yCoord></edgeMap>
    <edgeMap><xCoord>450</xCoord><yCoord>273</yCoord></edgeMap>
    <edgeMap><xCoord>450</xCoord><yCoord>274</yCoord></edgeMap>
    <edgeMap><xCoord>451</xCoord><yCoord>275</yCoord></edgeMap>
    <edgeMap><xCoord>452</xCoord><yCoord>276</yCoord></edgeMap>
    <edgeMap><xCoord>453</xCoord><yCoord>277</yCoord></edgeMap>
    <edgeMap><xCoord>454</xCoord><yCoord>278</yCoord></edgeMap>
    <edgeMap><xCoord>455</xCoord><yCoord>278</yCoord></edgeMap>
    <edgeMap><xCoord>456</xCoord><yCoord>279</yCoord></edgeMap>
    <edgeMap><xCoord>457</xCoord><yCoord>280</yCoord></edgeMap>
    <edgeMap><xCoord>458</xCoord><yCoord>280</yCoord></edgeMap>
    <edgeMap><xCoord>459</xCoord><yCoord>280</yCoord></edgeMap>
    <edgeMap><xCoord>460</xCoord><yCoord>281</yCoord></edgeMap>
    <edgeMap><xCoord>461</xCoord><yCoord>281</yCoord></edgeMap>
    <edgeMap><xCoord>462</xCoord><yCoord>281</yCoord></edgeMap>
    <edgeMap><xCoord>463</xCoord><yCoord>281</yCoord></edgeMap>
    <edgeMap><xCoord>464</xCoord><yCoord>281</yCoord></edgeMap>
   </roi>
   <roi>
    <imageZposition>-1113.0</imageZposition>
    <imageSOP_UID>1.3.6.1.4.1.14519.5.2.1.6279.6001.245950286729493729590000120214</imageSOP_UID>
    <inclusion>TRUE</inclusion>
    <edgeMap><xCoord>465</xCoord><yCoord>280</yCoord></edgeMap>
    <edgeMap><xCoord>466</xCoord><yCoord>279</yCoord></edgeMap>
    <edgeMap><xCoord>467</xCoord><yCoord>279</yCoord></edgeMap>
    <edgeMap><xCoord>468</xCoord><yCoord>278</yCoord></edgeMap>
    <edgeMap><xCoord>469</xCoord><yCoord>277</yCoord></edgeMap>
    <edgeMap><xCoord>470</xCoord><yCoord>276</yCoord></edgeMap>
    <edgeMap><xCoord>471</xCoord><yCoord>275</yCoord></edgeMap>
    <edgeMap><xCoord>471</xCoord><yCoord>274</yCoord></edgeMap>
    <edgeMap><xCoord>472</xCoord><yCoord>273</yCoord></edgeMap>
    <edgeMap><xCoord>472</xCoord><yCoord>272</yCoord></edgeMap>
    <edgeMap><xCoord>472</xCoord><yCoord>271</yCoord></edgeMap>
    <edgeMap><xCoord>472</xCoord><yCoord>270</yCoord></edgeMap>
    <edgeMap><xCoord>472</xCoord><yCoord>269</yCoord></edgeMap>
    <edgeMap><xCoord>472</xCoord><yCoord>268</yCoord></edgeMap>
    <edgeMap><xCoord>472</xCoord><yCoord>267</yCoord></edgeMap>
    <edgeMap><xCoord>472</xCoord><yCoord>266</yCoord></edgeMap>
    <edgeMap><xCoord>472</xCoord><yCoord>265</yCoord></edgeMap>
    <edgeMap><xCoord>473</xCoord><yCoord>264</yCoord></edgeMap>
    <edgeMap><xCoord>473</xCoord><yCoord>263</yCoord></edgeMap>
    <edgeMap><xCoord>473</xCoord><yCoord>262</yCoord></edgeMap>
    <edgeMap><xCoord>473</xCoord><yCoord>261</yCoord></edgeMap>
    <edgeMap><xCoord>473</xCoord><yCoord>260</yCoord></edgeMap>
    <edgeMap><xCoord>473</xCoord><yCoord>259</yCoord></edgeMap>
    <edgeMap><xCoord>473</xCoord><yCoord>258</yCoord></edgeMap>
    <edgeMap><xCoord>473</xCoord><yCoord>257</yCoord></edgeMap>
    <edgeMap><xCoord>473</xCoord><yCoord>256</yCoord></edgeMap>
    <edgeMap><xCoord>473</xCoord><yCoord>255</yCoord></edgeMap>
    <edgeMap><xCoord>473</xCoord><yCoord>254</yCoord></edgeMap>
    <edgeMap><xCoord>473</xCoord><yCoord>253</yCoord></edgeMap>
    <edgeMap><xCoord>473</xCoord><yCoord>252</yCoord></edgeMap>
    <edgeMap><xCoord>472</xCoord><yCoord>251</yCoord></edgeMap>
    <edgeMap><xCoord>471</xCoord><yCoord>250</yCoord></edgeMap>
    <edgeMap><xCoord>470</xCoord><yCoord>250</yCoord></edgeMap>
    <edgeMap><xCoord>469</xCoord><yCoord>249</yCoord></edgeMap>
    <edgeMap><xCoord>468</xCoord><yCoord>249</yCoord></edgeMap>
    <edgeMap><xCoord>467</xCoord><yCoord>249</yCoord></edgeMap>
    <edgeMap><xCoord>466</xCoord><yCoord>249</yCoord></edgeMap>
    <edgeMap><xCoord>465</xCoord><yCoord>249</yCoord></edgeMap>
    <edgeMap><xCoord>464</xCoord><yCoord>249</yCoord></edgeMap>
    <edgeMap><xCoord>463</xCoord><yCoord>250</yCoord></edgeMap>
    <edgeMap><xCoord>462</xCoord><yCoord>250</yCoord></edgeMap>
    <edgeMap><xCoord>461</xCoord><yCoord>250</yCoord></edgeMap>
    <edgeMap><xCoord>460</xCoord><yCoord>251</yCoord></edgeMap>
    <edgeMap><xCoord>459</xCoord><yCoord>251</yCoord></edgeMap>
    <edgeMap><xCoord>458</xCoord><yCoord>251</yCoord></edgeMap>
    <edgeMap><xCoord>457</xCoord><yCoord>252</yCoord></edgeMap>
    <edgeMap><xCoord>456</xCoord><yCoord>252</yCoord></edgeMap>
    <edgeMap><xCoord>455</xCoord><yCoord>253</yCoord></edgeMap>
    <edgeMap><xCoord>454</xCoord><yCoord>254</yCoord></edgeMap>
    <edgeMap><xCoord>453</xCoord><yCoord>255</yCoord></edgeMap>
    <edgeMap><xCoord>452</xCoord><yCoord>256</yCoord></edgeMap>
    <edgeMap><xCoord>452</xCoord><yCoord>257</yCoord></edgeMap>
    <edgeMap><xCoord>451</xCoord><yCoord>258</yCoord></edgeMap>
    <edgeMap><xCoord>451</xCoord><yCoord>259</yCoord></edgeMap>
    <edgeMap><xCoord>450</xCoord><yCoord>260</yCoord></edgeMap>
    <edgeMap><xCoord>450</xCoord><yCoord>261</yCoord></edgeMap>
    <edgeMap><xCoord>449</xCoord><yCoord>262</yCoord></edgeMap>
    <edgeMap><xCoord>448</xCoord><yCoord>263</yCoord></edgeMap>
    <edgeMap><xCoord>448</xCoord><yCoord>264</yCoord></edgeMap>
    <edgeMap><xCoord>448</xCoord><yCoord>265</yCoord></edgeMap>
    <edgeMap><xCoord>448</xCoord><yCoord>266</yCoord></edgeMap>
    <edgeMap><xCoord>448</xCoord><yCoord>267</yCoord></edgeMap>
    <edgeMap><xCoord>449</xCoord><yCoord>268</yCoord></edgeMap>
    <edgeMap><xCoord>449</xCoord><yCoord>269</yCoord></edgeMap>
    <edgeMap><xCoord>450</xCoord><yCoord>270</yCoord></edgeMap>
    <edgeMap><xCoord>450</xCoord><yCoord>271</yCoord></edgeMap>
    <edgeMap><xCoord>450</xCoord><yCoord>272</yCoord></edgeMap>
    <edgeMap><xCoord>451</xCoord><yCoord>273</yCoord></edgeMap>
    <edgeMap><xCoord>452</xCoord><yCoord>274</yCoord></edgeMap>
    <edgeMap><xCoord>452</xCoord><yCoord>275</yCoord></edgeMap>
    <edgeMap><xCoord>453</xCoord><yCoord>276</yCoord></edgeMap>
    <edgeMap><xCoord>454</xCoord><yCoord>277</yCoord></edgeMap>
    <edgeMap><xCoord>455</xCoord><yCoord>278</yCoord></edgeMap>
    <edgeMap><xCoord>456</xCoord><yCoord>279</yCoord></edgeMap>
    <edgeMap><xCoord>457</xCoord><yCoord>280</yCoord></edgeMap>
    <edgeMap><xCoord>458</xCoord><yCoord>280</yCoord></edgeMap>
    <edgeMap><xCoord>459</xCoord><yCoord>280</yCoord></edgeMap>
    <edgeMap><xCoord>460</xCoord><yCoord>280</yCoord></edgeMap>
    <edgeMap><xCoord>461</xCoord><yCoord>280</yCoord></edgeMap>
    <edgeMap><xCoord>462</xCoord><yCoord>280</yCoord></edgeMap>
    <edgeMap><xCoord>463</xCoord><yCoord>280</yCoord></edgeMap>
    <edgeMap><xCoord>464</xCoord><yCoord>280</yCoord></edgeMap>
    <edgeMap><xCoord>465</xCoord><yCoord>280</yCoord></edgeMap>
   </roi>
   <roi>
    <imageZposition>-1116.0</imageZposition>
    <imageSOP_UID>1.3.6.1.4.1.14519.5.2.1.6279.6001.137944094047934956890008473479</imageSOP_UID>
    <inclusion>TRUE</inclusion>
    <edgeMap><xCoord>461</xCoord><yCoord>280</yCoord></edgeMap>
    <edgeMap><xCoord>462</xCoord><yCoord>279</yCoord></edgeMap>
    <edgeMap><xCoord>463</xCoord><yCoord>279</yCoord></edgeMap>
    <edgeMap><xCoord>464</xCoord><yCoord>279</yCoord></edgeMap>
    <edgeMap><xCoord>465</xCoord><yCoord>279</yCoord></edgeMap>
    <edgeMap><xCoord>466</xCoord><yCoord>278</yCoord></edgeMap>
    <edgeMap><xCoord>467</xCoord><yCoord>278</yCoord></edgeMap>
    <edgeMap><xCoord>468</xCoord><yCoord>277</yCoord></edgeMap>
    <edgeMap><xCoord>469</xCoord><yCoord>276</yCoord></edgeMap>
    <edgeMap><xCoord>470</xCoord><yCoord>275</yCoord></edgeMap>
    <edgeMap><xCoord>471</xCoord><yCoord>274</yCoord></edgeMap>
    <edgeMap><xCoord>472</xCoord><yCoord>273</yCoord></edgeMap>
    <edgeMap><xCoord>473</xCoord><yCoord>272</yCoord></edgeMap>
    <edgeMap><xCoord>473</xCoord><yCoord>271</yCoord></edgeMap>
    <edgeMap><xCoord>474</xCoord><yCoord>270</yCoord></edgeMap>
    <edgeMap><xCoord>474</xCoord><yCoord>269</yCoord></edgeMap>
    <edgeMap><xCoord>474</xCoord><yCoord>268</yCoord></edgeMap>
    <edgeMap><xCoord>474</xCoord><yCoord>267</yCoord></edgeMap>
    <edgeMap><xCoord>474</xCoord><yCoord>266</yCoord></edgeMap>
    <edgeMap><xCoord>474</xCoord><yCoord>265</yCoord></edgeMap>
    <edgeMap><xCoord>474</xCoord><yCoord>264</yCoord></edgeMap>
    <edgeMap><xCoord>474</xCoord><yCoord>263</yCoord></edgeMap>
    <edgeMap><xCoord>473</xCoord><yCoord>262</yCoord></edgeMap>
    <edgeMap><xCoord>472</xCoord><yCoord>261</yCoord></edgeMap>
    <edgeMap><xCoord>471</xCoord><yCoord>260</yCoord></edgeMap>
    <edgeMap><xCoord>470</xCoord><yCoord>259</yCoord></edgeMap>
    <edgeMap><xCoord>469</xCoord><yCoord>259</yCoord></edgeMap>
    <edgeMap><xCoord>468</xCoord><yCoord>258</yCoord></edgeMap>
    <edgeMap><xCoord>467</xCoord><yCoord>258</yCoord></edgeMap>
    <edgeMap><xCoord>466</xCoord><yCoord>257</yCoord></edgeMap>
    <edgeMap><xCoord>465</xCoord><yCoord>256</yCoord></edgeMap>
    <edgeMap><xCoord>464</xCoord><yCoord>256</yCoord></edgeMap>
    <edgeMap><xCoord>463</xCoord><yCoord>255</yCoord></edgeMap>
    <edgeMap><xCoord>462</xCoord><yCoord>255</yCoord></edgeMap>
    <edgeMap><xCoord>461</xCoord><yCoord>255</yCoord></edgeMap>
    <edgeMap><xCoord>460</xCoord><yCoord>255</yCoord></edgeMap>
    <edgeMap><xCoord>459</xCoord><yCoord>255</yCoord></edgeMap>
    <edgeMap><xCoord>458</xCoord><yCoord>255</yCoord></edgeMap>
    <edgeMap><xCoord>457</xCoord><yCoord>255</yCoord></edgeMap>
    <edgeMap><xCoord>456</xCoord><yCoord>256</yCoord></edgeMap>
    <edgeMap><xCoord>455</xCoord><yCoord>257</yCoord></edgeMap>
    <edgeMap><xCoord>454</xCoord><yCoord>258</yCoord></edgeMap>
    <edgeMap><xCoord>453</xCoord><yCoord>259</yCoord></edgeMap>
    <edgeMap><xCoord>452</xCoord><yCoord>259</yCoord></edgeMap>
    <edgeMap><xCoord>452</xCoord><yCoord>260</yCoord></edgeMap>
    <edgeMap><xCoord>452</xCoord><yCoord>261</yCoord></edgeMap>
    <edgeMap><xCoord>451</xCoord><yCoord>262</yCoord></edgeMap>
    <edgeMap><xCoord>450</xCoord><yCoord>263</yCoord></edgeMap>
    <edgeMap><xCoord>449</xCoord><yCoord>264</yCoord></edgeMap>
    <edgeMap><xCoord>449</xCoord><yCoord>265</yCoord></edgeMap>
    <edgeMap><xCoord>450</xCoord><yCoord>266</yCoord></edgeMap>
    <edgeMap><xCoord>450</xCoord><yCoord>267</yCoord></edgeMap>
    <edgeMap><xCoord>451</xCoord><yCoord>268</yCoord></edgeMap>
    <edgeMap><xCoord>451</xCoord><yCoord>269</yCoord></edgeMap>
    <edgeMap><xCoord>451</xCoord><yCoord>270</yCoord></edgeMap>
    <edgeMap><xCoord>451</xCoord><yCoord>271</yCoord></edgeMap>
    <edgeMap><xCoord>452</xCoord><yCoord>272</yCoord></edgeMap>
    <edgeMap><xCoord>452</xCoord><yCoord>273</yCoord></edgeMap>
    <edgeMap><xCoord>452</xCoord><yCoord>274</yCoord></edgeMap>
    <edgeMap><xCoord>453</xCoord><yCoord>275</yCoord></edgeMap>
    <edgeMap><xCoord>453</xCoord><yCoord>276</yCoord></edgeMap>
    <edgeMap><xCoord>454</xCoord><yCoord>277</yCoord></edgeMap>
    <edgeMap><xCoord>455</xCoord><yCoord>278</yCoord></edgeMap>
    <edgeMap><xCoord>456</xCoord><yCoord>279</yCoord></edgeMap>
    <edgeMap><xCoord>457</xCoord><yCoord>280</yCoord></edgeMap>
    <edgeMap><xCoord>458</xCoord><yCoord>280</yCoord></edgeMap>
    <edgeMap><xCoord>459</xCoord><yCoord>280</yCoord></edgeMap>
    <edgeMap><xCoord>460</xCoord><yCoord>280</yCoord></edgeMap>
    <edgeMap><xCoord>461</xCoord><yCoord>280</yCoord></edgeMap>
   </roi>
   <roi>
    <imageZposition>-1119.0</imageZposition>
    <imageSOP_UID>1.3.6.1.4.1.14519.5.2.1.6279.6001.934107743859547079137989391006</imageSOP_UID>
    <inclusion>TRUE</inclusion>
    <edgeMap><xCoord>465</xCoord><yCoord>277</yCoord></edgeMap>
    <edgeMap><xCoord>466</xCoord><yCoord>276</yCoord></edgeMap>
    <edgeMap><xCoord>467</xCoord><yCoord>275</yCoord></edgeMap>
    <edgeMap><xCoord>467</xCoord><yCoord>274</yCoord></edgeMap>
    <edgeMap><xCoord>468</xCoord><yCoord>273</yCoord></edgeMap>
    <edgeMap><xCoord>468</xCoord><yCoord>272</yCoord></edgeMap>
    <edgeMap><xCoord>469</xCoord><yCoord>271</yCoord></edgeMap>
    <edgeMap><xCoord>469</xCoord><yCoord>270</yCoord></edgeMap>
    <edgeMap><xCoord>469</xCoord><yCoord>269</yCoord></edgeMap>
    <edgeMap><xCoord>469</xCoord><yCoord>268</yCoord></edgeMap>
    <edgeMap><xCoord>468</xCoord><yCoord>267</yCoord></edgeMap>
    <edgeMap><xCoord>468</xCoord><yCoord>266</yCoord></edgeMap>
    <edgeMap><xCoord>468</xCoord><yCoord>265</yCoord></edgeMap>
    <edgeMap><xCoord>467</xCoord><yCoord>264</yCoord></edgeMap>
    <edgeMap><xCoord>466</xCoord><yCoord>263</yCoord></edgeMap>
    <edgeMap><xCoord>465</xCoord><yCoord>262</yCoord></edgeMap>
    <edgeMap><xCoord>464</xCoord><yCoord>262</yCoord></edgeMap>
    <edgeMap><xCoord>463</xCoord><yCoord>261</yCoord></edgeMap>
    <edgeMap><xCoord>462</xCoord><yCoord>261</yCoord></edgeMap>
    <edgeMap><xCoord>461</xCoord><yCoord>261</yCoord></edgeMap>
    <edgeMap><xCoord>460</xCoord><yCoord>261</yCoord></edgeMap>
    <edgeMap><xCoord>459</xCoord><yCoord>261</yCoord></edgeMap>
    <edgeMap><xCoord>458</xCoord><yCoord>262</yCoord></edgeMap>
    <edgeMap><xCoord>457</xCoord><yCoord>262</yCoord></edgeMap>
    <edgeMap><xCoord>456</xCoord><yCoord>263</yCoord></edgeMap>
    <edgeMap><xCoord>455</xCoord><yCoord>264</yCoord></edgeMap>
    <edgeMap><xCoord>454</xCoord><yCoord>265</yCoord></edgeMap>
    <edgeMap><xCoord>453</xCoord><yCoord>266</yCoord></edgeMap>
    <edgeMap><xCoord>453</xCoord><yCoord>267</yCoord></edgeMap>
    <edgeMap><xCoord>453</xCoord><yCoord>268</yCoord></edgeMap>
    <edgeMap><xCoord>454</xCoord><yCoord>269</yCoord></edgeMap>
    <edgeMap><xCoord>454</xCoord><yCoord>270</yCoord></edgeMap>
    <edgeMap><xCoord>455</xCoord><yCoord>271</yCoord></edgeMap>
    <edgeMap><xCoord>455</xCoord><yCoord>272</yCoord></edgeMap>
    <edgeMap><xCoord>456</xCoord><yCoord>273</yCoord></edgeMap>
    <edgeMap><xCoord>457</xCoord><yCoord>274</yCoord></edgeMap>
    <edgeMap><xCoord>458</xCoord><yCoord>275</yCoord></edgeMap>
    <edgeMap><xCoord>459</xCoord><yCoord>276</yCoord></edgeMap>
    <edgeMap><xCoord>460</xCoord><yCoord>277</yCoord></edgeMap>
    <edgeMap><xCoord>461</xCoord><yCoord>277</yCoord></edgeMap>
    <edgeMap><xCoord>462</xCoord><yCoord>277</yCoord></edgeMap>
    <edgeMap><xCoord>463</xCoord><yCoord>277</yCoord></edgeMap>
    <edgeMap><xCoord>464</xCoord><yCoord>277</yCoord></edgeMap>
    <edgeMap><xCoord>465</xCoord><yCoord>277</yCoord></edgeMap>
   </roi>
  </unblindedReadNodule>
  <unblindedReadNodule>
   <noduleID>7330</noduleID>
   <roi>
    <imageZposition>-1113.0</imageZposition>
    <imageSOP_UID>1.3.6.1.4.1.14519.5.2.1.6279.6001.245950286729493729590000120214</imageSOP_UID>
    <inclusion>TRUE</inclusion>
    <edgeMap><xCoord>316</xCoord><yCoord>398</yCoord></edgeMap>
   </roi>
  </unblindedReadNodule>
  <nonNodule>
   <nonNoduleID>7320</nonNoduleID>
   <imageZposition>-1071.0</imageZposition>
   <imageSOP_UID>1.3.6.1.4.1.14519.5.2.1.6279.6001.150835044967122791944463498012</imageSOP_UID>
   <locus><xCoord>110</xCoord><yCoord>188</yCoord>
   </locus>
  </nonNodule>
  <nonNodule>
   <nonNoduleID>7360</nonNoduleID>
   <imageZposition>-1077.0</imageZposition>
   <imageSOP_UID>1.3.6.1.4.1.14519.5.2.1.6279.6001.151808220344746688075247422058</imageSOP_UID>
   <locus><xCoord>218</xCoord><yCoord>367</yCoord>
   </locus>
  </nonNodule>
  <nonNodule>
   <nonNoduleID>7336</nonNoduleID>
   <imageZposition>-1095.0</imageZposition>
   <imageSOP_UID>1.3.6.1.4.1.14519.5.2.1.6279.6001.295215391980097637751070792353</imageSOP_UID>
   <locus><xCoord>426</xCoord><yCoord>236</yCoord>
   </locus>
  </nonNodule>
  <nonNodule>
   <nonNoduleID>7345</nonNoduleID>
   <imageZposition>-1116.0</imageZposition>
   <imageSOP_UID>1.3.6.1.4.1.14519.5.2.1.6279.6001.137944094047934956890008473479</imageSOP_UID>
   <locus><xCoord>172</xCoord><yCoord>304</yCoord>
   </locus>
  </nonNodule>
  <nonNodule>
   <nonNoduleID>7352</nonNoduleID>
   <imageZposition>-1119.0</imageZposition>
   <imageSOP_UID>1.3.6.1.4.1.14519.5.2.1.6279.6001.934107743859547079137989391006</imageSOP_UID>
   <locus><xCoord>198</xCoord><yCoord>394</yCoord>
   </locus>
  </nonNodule>
  <nonNodule>
   <nonNoduleID>7361</nonNoduleID>
   <imageZposition>-1119.0</imageZposition>
   <imageSOP_UID>1.3.6.1.4.1.14519.5.2.1.6279.6001.934107743859547079137989391006</imageSOP_UID>
   <locus><xCoord>323</xCoord><yCoord>322</yCoord>
   </locus>
  </nonNodule>
  <nonNodule>
   <nonNoduleID>7344</nonNoduleID>
   <imageZposition>-1122.0</imageZposition>
   <imageSOP_UID>1.3.6.1.4.1.14519.5.2.1.6279.6001.333667205160134572267192982567</imageSOP_UID>
   <locus><xCoord>164</xCoord><yCoord>229</yCoord>
   </locus>
  </nonNodule>
  <nonNodule>
   <nonNoduleID>7325</nonNoduleID>
   <imageZposition>-1125.0</imageZposition>
   <imageSOP_UID>1.3.6.1.4.1.14519.5.2.1.6279.6001.961537578892335554844357605133</imageSOP_UID>
   <locus><xCoord>150</xCoord><yCoord>157</yCoord>
   </locus>
  </nonNodule>
  <nonNodule>
   <nonNoduleID>7348</nonNoduleID>
   <imageZposition>-1143.0</imageZposition>
   <imageSOP_UID>1.3.6.1.4.1.14519.5.2.1.6279.6001.154268749150935056819986800014</imageSOP_UID>
   <locus><xCoord>59</xCoord><yCoord>172</yCoord>
   </locus>
  </nonNodule>
 </readingSession>
 <readingSession>
  <annotationVersion>3.12</annotationVersion>
  <servicingRadiologistID>anonymous</servicingRadiologistID>
  <unblindedReadNodule>
   <noduleID>21260</noduleID>
   <roi>
    <imageZposition>-930.0</imageZposition>
    <imageSOP_UID>1.3.6.1.4.1.14519.5.2.1.6279.6001.339729837817877490734921534844</imageSOP_UID>
    <inclusion>TRUE</inclusion>
    <edgeMap><xCoord>290</xCoord><yCoord>274</yCoord></edgeMap>
   </roi>
  </unblindedReadNodule>
  <unblindedReadNodule>
   <noduleID>21261</noduleID>
   <roi>
    <imageZposition>-942.0</imageZposition>
    <imageSOP_UID>1.3.6.1.4.1.14519.5.2.1.6279.6001.281494600586049126795874639426</imageSOP_UID>
    <inclusion>TRUE</inclusion>
    <edgeMap><xCoord>386</xCoord><yCoord>288</yCoord></edgeMap>
   </roi>
  </unblindedReadNodule>
  <unblindedReadNodule>
   <noduleID>21247</noduleID>
   <roi>
    <imageZposition>-954.0</imageZposition>
    <imageSOP_UID>1.3.6.1.4.1.14519.5.2.1.6279.6001.239526282771539982342584589155</imageSOP_UID>
    <inclusion>TRUE</inclusion>
    <edgeMap><xCoord>143</xCoord><yCoord>320</yCoord></edgeMap>
   </roi>
  </unblindedReadNodule>
  <unblindedReadNodule>
   <noduleID>21223</noduleID>
   <roi>
    <imageZposition>-966.0</imageZposition>
    <imageSOP_UID>1.3.6.1.4.1.14519.5.2.1.6279.6001.262306818882923304208271882271</imageSOP_UID>
    <inclusion>TRUE</inclusion>
    <edgeMap><xCoord>101</xCoord><yCoord>282</yCoord></edgeMap>
   </roi>
  </unblindedReadNodule>
  <unblindedReadNodule>
   <noduleID>21238</noduleID>
   <roi>
    <imageZposition>-975.0</imageZposition>
    <imageSOP_UID>1.3.6.1.4.1.14519.5.2.1.6279.6001.327664679593677509361072436013</imageSOP_UID>
    <inclusion>TRUE</inclusion>
    <edgeMap><xCoord>385</xCoord><yCoord>193</yCoord></edgeMap>
   </roi>
  </unblindedReadNodule>
  <unblindedReadNodule>
   <noduleID>21235</noduleID>
   <roi>
    <imageZposition>-996.0</imageZposition>
    <imageSOP_UID>1.3.6.1.4.1.14519.5.2.1.6279.6001.170590062193776785157583808630</imageSOP_UID>
    <inclusion>TRUE</inclusion>
    <edgeMap><xCoord>384</xCoord><yCoord>158</yCoord></edgeMap>
   </roi>
  </unblindedReadNodule>
  <unblindedReadNodule>
   <noduleID>21262</noduleID>
   <roi>
    <imageZposition>-999.0</imageZposition>
    <imageSOP_UID>1.3.6.1.4.1.14519.5.2.1.6279.6001.136516954651960397398356736968</imageSOP_UID>
    <inclusion>TRUE</inclusion>
    <edgeMap><xCoord>428</xCoord><yCoord>229</yCoord></edgeMap>
   </roi>
  </unblindedReadNodule>
  <unblindedReadNodule>
   <noduleID>21263</noduleID>
   <roi>
    <imageZposition>-1011.0</imageZposition>
    <imageSOP_UID>1.3.6.1.4.1.14519.5.2.1.6279.6001.761335943667042590702277888347</imageSOP_UID>
    <inclusion>TRUE</inclusion>
    <edgeMap><xCoord>213</xCoord><yCoord>127</yCoord></edgeMap>
   </roi>
  </unblindedReadNodule>
  <unblindedReadNodule>
   <noduleID>21219</noduleID>
   <characteristics>
    <subtlety>5</subtlety>
    <internalStructure>1</internalStructure>
    <calcification>6</calcification>
    <sphericity>5</sphericity>
    <margin>5</margin>
    <lobulation>1</lobulation>
    <spiculation>1</spiculation>
    <texture>5</texture>
    <malignancy>5</malignancy>
   </characteristics>
   <roi>
    <imageZposition>-1101.0</imageZposition>
    <imageSOP_UID>1.3.6.1.4.1.14519.5.2.1.6279.6001.290760288010161020402169496097</imageSOP_UID>
    <inclusion>TRUE</inclusion>
    <edgeMap><xCoord>465</xCoord><yCoord>278</yCoord></edgeMap>
    <edgeMap><xCoord>465</xCoord><yCoord>277</yCoord></edgeMap>
    <edgeMap><xCoord>466</xCoord><yCoord>276</yCoord></edgeMap>
    <edgeMap><xCoord>466</xCoord><yCoord>275</yCoord></edgeMap>
    <edgeMap><xCoord>466</xCoord><yCoord>274</yCoord></edgeMap>
    <edgeMap><xCoord>467</xCoord><yCoord>273</yCoord></edgeMap>
    <edgeMap><xCoord>467</xCoord><yCoord>272</yCoord></edgeMap>
    <edgeMap><xCoord>467</xCoord><yCoord>271</yCoord></edgeMap>
    <edgeMap><xCoord>468</xCoord><yCoord>270</yCoord></edgeMap>
    <edgeMap><xCoord>468</xCoord><yCoord>269</yCoord></edgeMap>
    <edgeMap><xCoord>468</xCoord><yCoord>268</yCoord></edgeMap>
    <edgeMap><xCoord>468</xCoord><yCoord>267</yCoord></edgeMap>
    <edgeMap><xCoord>468</xCoord><yCoord>266</yCoord></edgeMap>
    <edgeMap><xCoord>468</xCoord><yCoord>265</yCoord></edgeMap>
    <edgeMap><xCoord>468</xCoord><yCoord>264</yCoord></edgeMap>
    <edgeMap><xCoord>468</xCoord><yCoord>263</yCoord></edgeMap>
    <edgeMap><xCoord>468</xCoord><yCoord>262</yCoord></edgeMap>
    <edgeMap><xCoord>468</xCoord><yCoord>261</yCoord></edgeMap>
    <edgeMap><xCoord>468</xCoord><yCoord>260</yCoord></edgeMap>
    <edgeMap><xCoord>468</xCoord><yCoord>259</yCoord></edgeMap>
    <edgeMap><xCoord>469</xCoord><yCoord>258</yCoord></edgeMap>
    <edgeMap><xCoord>469</xCoord><yCoord>257</yCoord></edgeMap>
    <edgeMap><xCoord>469</xCoord><yCoord>256</yCoord></edgeMap>
    <edgeMap><xCoord>469</xCoord><yCoord>255</yCoord></edgeMap>
    <edgeMap><xCoord>469</xCoord><yCoord>254</yCoord></edgeMap>
    <edgeMap><xCoord>469</xCoord><yCoord>253</yCoord></edgeMap>
    <edgeMap><xCoord>468</xCoord><yCoord>252</yCoord></edgeMap>
    <edgeMap><xCoord>468</xCoord><yCoord>251</yCoord></edgeMap>
    <edgeMap><xCoord>467</xCoord><yCoord>251</yCoord></edgeMap>
    <edgeMap><xCoord>466</xCoord><yCoord>251</yCoord></edgeMap>
    <edgeMap><xCoord>465</xCoord><yCoord>252</yCoord></edgeMap>
    <edgeMap><xCoord>464</xCoord><yCoord>253</yCoord></edgeMap>
    <edgeMap><xCoord>463</xCoord><yCoord>253</yCoord></edgeMap>
    <edgeMap><xCoord>462</xCoord><yCoord>254</yCoord></edgeMap>
    <edgeMap><xCoord>461</xCoord><yCoord>254</yCoord></edgeMap>
    <edgeMap><xCoord>460</xCoord><yCoord>254</yCoord></edgeMap>
    <edgeMap><xCoord>459</xCoord><yCoord>254</yCoord></edgeMap>
    <edgeMap><xCoord>458</xCoord><yCoord>255</yCoord></edgeMap>
    <edgeMap><xCoord>457</xCoord><yCoord>255</yCoord></edgeMap>
    <edgeMap><xCoord>456</xCoord><yCoord>256</yCoord></edgeMap>
    <edgeMap><xCoord>455</xCoord><yCoord>257</yCoord></edgeMap>
    <edgeMap><xCoord>454</xCoord><yCoord>258</yCoord></edgeMap>
    <edgeMap><xCoord>454</xCoord><yCoord>259</yCoord></edgeMap>
    <edgeMap><xCoord>453</xCoord><yCoord>260</yCoord></edgeMap>
    <edgeMap><xCoord>453</xCoord><yCoord>261</yCoord></edgeMap>
    <edgeMap><xCoord>453</xCoord><yCoord>262</yCoord></edgeMap>
    <edgeMap><xCoord>453</xCoord><yCoord>263</yCoord></edgeMap>
    <edgeMap><xCoord>453</xCoord><yCoord>264</yCoord></edgeMap>
    <edgeMap><xCoord>452</xCoord><yCoord>265</yCoord></edgeMap>
    <edgeMap><xCoord>452</xCoord><yCoord>266</yCoord></edgeMap>
    <edgeMap><xCoord>452</xCoord><yCoord>267</yCoord></edgeMap>
    <edgeMap><xCoord>452</xCoord><yCoord>268</yCoord></edgeMap>
    <edgeMap><xCoord>452</xCoord><yCoord>269</yCoord></edgeMap>
    <edgeMap><xCoord>452</xCoord><yCoord>270</yCoord></edgeMap>
    <edgeMap><xCoord>452</xCoord><yCoord>271</yCoord></edgeMap>
    <edgeMap><xCoord>452</xCoord><yCoord>272</yCoord></edgeMap>
    <edgeMap><xCoord>452</xCoord><yCoord>273</yCoord></edgeMap>
    <edgeMap><xCoord>453</xCoord><yCoord>274</yCoord></edgeMap>
    <edgeMap><xCoord>454</xCoord><yCoord>275</yCoord></edgeMap>
    <edgeMap><xCoord>454</xCoord><yCoord>276</yCoord></edgeMap>
    <edgeMap><xCoord>455</xCoord><yCoord>277</yCoord></edgeMap>
    <edgeMap><xCoord>456</xCoord><yCoord>278</yCoord></edgeMap>
    <edgeMap><xCoord>457</xCoord><yCoord>278</yCoord></edgeMap>
    <edgeMap><xCoord>458</xCoord><yCoord>278</yCoord></edgeMap>
    <edgeMap><xCoord>459</xCoord><yCoord>278</yCoord></edgeMap>
    <edgeMap><xCoord>460</xCoord><yCoord>278</yCoord></edgeMap>
    <edgeMap><xCoord>461</xCoord><yCoord>278</yCoord></edgeMap>
    <edgeMap><xCoord>462</xCoord><yCoord>278</yCoord></edgeMap>
    <edgeMap><xCoord>463</xCoord><yCoord>278</yCoord></edgeMap>
    <edgeMap><xCoord>464</xCoord><yCoord>278</yCoord></edgeMap>
    <edgeMap><xCoord>465</xCoord><yCoord>278</yCoord></edgeMap>
   </roi>
   <roi>
    <imageZposition>-1104.0</imageZposition>
    <imageSOP_UID>1.3.6.1.4.1.14519.5.2.1.6279.6001.160096765771533420198490270688</imageSOP_UID>
    <inclusion>TRUE</inclusion>
    <edgeMap><xCoord>462</xCoord><yCoord>281</yCoord></edgeMap>
    <edgeMap><xCoord>463</xCoord><yCoord>280</yCoord></edgeMap>
    <edgeMap><xCoord>464</xCoord><yCoord>280</yCoord></edgeMap>
    <edgeMap><xCoord>465</xCoord><yCoord>280</yCoord></edgeMap>
    <edgeMap><xCoord>466</xCoord><yCoord>280</yCoord></edgeMap>
    <edgeMap><xCoord>466</xCoord><yCoord>279</yCoord></edgeMap>
    <edgeMap><xCoord>467</xCoord><yCoord>278</yCoord></edgeMap>
    <edgeMap><xCoord>468</xCoord><yCoord>278</yCoord></edgeMap>
    <edgeMap><xCoord>468</xCoord><yCoord>277</yCoord></edgeMap>
    <edgeMap><xCoord>469</xCoord><yCoord>276</yCoord></edgeMap>
    <edgeMap><xCoord>469</xCoord><yCoord>275</yCoord></edgeMap>
    <edgeMap><xCoord>469</xCoord><yCoord>274</yCoord></edgeMap>
    <edgeMap><xCoord>469</xCoord><yCoord>273</yCoord></edgeMap>
    <edgeMap><xCoord>469</xCoord><yCoord>272</yCoord></edgeMap>
    <edgeMap><xCoord>469</xCoord><yCoord>271</yCoord></edgeMap>
    <edgeMap><xCoord>469</xCoord><yCoord>270</yCoord></edgeMap>
    <edgeMap><xCoord>469</xCoord><yCoord>269</yCoord></edgeMap>
    <edgeMap><xCoord>469</xCoord><yCoord>268</yCoord></edgeMap>
    <edgeMap><xCoord>469</xCoord><yCoord>267</yCoord></edgeMap>
    <edgeMap><xCoord>469</xCoord><yCoord>266</yCoord></edgeMap>
    <edgeMap><xCoord>469</xCoord><yCoord>265</yCoord></edgeMap>
    <edgeMap><xCoord>469</xCoord><yCoord>264</yCoord></edgeMap>
    <edgeMap><xCoord>469</xCoord><yCoord>263</yCoord></edgeMap>
    <edgeMap><xCoord>469</xCoord><yCoord>262</yCoord></edgeMap>
    <edgeMap><xCoord>469</xCoord><yCoord>261</yCoord></edgeMap>
    <edgeMap><xCoord>469</xCoord><yCoord>260</yCoord></edgeMap>
    <edgeMap><xCoord>469</xCoord><yCoord>259</yCoord></edgeMap>
    <edgeMap><xCoord>469</xCoord><yCoord>258</yCoord></edgeMap>
    <edgeMap><xCoord>469</xCoord><yCoord>257</yCoord></edgeMap>
    <edgeMap><xCoord>469</xCoord><yCoord>256</yCoord></edgeMap>
    <edgeMap><xCoord>469</xCoord><yCoord>255</yCoord></edgeMap>
    <edgeMap><xCoord>469</xCoord><yCoord>254</yCoord></edgeMap>
    <edgeMap><xCoord>469</xCoord><yCoord>253</yCoord></edgeMap>
    <edgeMap><xCoord>469</xCoord><yCoord>252</yCoord></edgeMap>
    <edgeMap><xCoord>469</xCoord><yCoord>251</yCoord></edgeMap>
    <edgeMap><xCoord>468</xCoord><yCoord>250</yCoord></edgeMap>
    <edgeMap><xCoord>468</xCoord><yCoord>249</yCoord></edgeMap>
    <edgeMap><xCoord>467</xCoord><yCoord>249</yCoord></edgeMap>
    <edgeMap><xCoord>466</xCoord><yCoord>249</yCoord></edgeMap>
    <edgeMap><xCoord>465</xCoord><yCoord>249</yCoord></edgeMap>
    <edgeMap><xCoord>464</xCoord><yCoord>249</yCoord></edgeMap>
    <edgeMap><xCoord>463</xCoord><yCoord>249</yCoord></edgeMap>
    <edgeMap><xCoord>462</xCoord><yCoord>249</yCoord></edgeMap>
    <edgeMap><xCoord>461</xCoord><yCoord>249</yCoord></edgeMap>
    <edgeMap><xCoord>460</xCoord><yCoord>250</yCoord></edgeMap>
    <edgeMap><xCoord>459</xCoord><yCoord>250</yCoord></edgeMap>
    <edgeMap><xCoord>458</xCoord><yCoord>251</yCoord></edgeMap>
    <edgeMap><xCoord>457</xCoord><yCoord>251</yCoord></edgeMap>
    <edgeMap><xCoord>456</xCoord><yCoord>252</yCoord></edgeMap>
    <edgeMap><xCoord>456</xCoord><yCoord>253</yCoord></edgeMap>
    <edgeMap><xCoord>455</xCoord><yCoord>254</yCoord></edgeMap>
    <edgeMap><xCoord>454</xCoord><yCoord>255</yCoord></edgeMap>
    <edgeMap><xCoord>453</xCoord><yCoord>256</yCoord></edgeMap>
    <edgeMap><xCoord>452</xCoord><yCoord>257</yCoord></edgeMap>
    <edgeMap><xCoord>451</xCoord><yCoord>258</yCoord></edgeMap>
    <edgeMap><xCoord>451</xCoord><yCoord>259</yCoord></edgeMap>
    <edgeMap><xCoord>450</xCoord><yCoord>260</yCoord></edgeMap>
    <edgeMap><xCoord>450</xCoord><yCoord>261</yCoord></edgeMap>
    <edgeMap><xCoord>450</xCoord><yCoord>262</yCoord></edgeMap>
    <edgeMap><xCoord>450</xCoord><yCoord>263</yCoord></edgeMap>
    <edgeMap><xCoord>449</xCoord><yCoord>264</yCoord></edgeMap>
    <edgeMap><xCoord>449</xCoord><yCoord>265</yCoord></edgeMap>
    <edgeMap><xCoord>449</xCoord><yCoord>266</yCoord></edgeMap>
    <edgeMap><xCoord>449</xCoord><yCoord>267</yCoord></edgeMap>
    <edgeMap><xCoord>449</xCoord><yCoord>268</yCoord></edgeMap>
    <edgeMap><xCoord>449</xCoord><yCoord>269</yCoord></edgeMap>
    <edgeMap><xCoord>449</xCoord><yCoord>270</yCoord></edgeMap>
    <edgeMap><xCoord>449</xCoord><yCoord>271</yCoord></edgeMap>
    <edgeMap><xCoord>449</xCoord><yCoord>272</yCoord></edgeMap>
    <edgeMap><xCoord>449</xCoord><yCoord>273</yCoord></edgeMap>
    <edgeMap><xCoord>450</xCoord><yCoord>274</yCoord></edgeMap>
    <edgeMap><xCoord>450</xCoord><yCoord>275</yCoord></edgeMap>
    <edgeMap><xCoord>450</xCoord><yCoord>276</yCoord></edgeMap>
    <edgeMap><xCoord>451</xCoord><yCoord>277</yCoord></edgeMap>
    <edgeMap><xCoord>452</xCoord><yCoord>278</yCoord></edgeMap>
    <edgeMap><xCoord>453</xCoord><yCoord>278</yCoord></edgeMap>
    <edgeMap><xCoord>454</xCoord><yCoord>279</yCoord></edgeMap>
    <edgeMap><xCoord>454</xCoord><yCoord>280</yCoord></edgeMap>
    <edgeMap><xCoord>455</xCoord><yCoord>280</yCoord></edgeMap>
    <edgeMap><xCoord>456</xCoord><yCoord>280</yCoord></edgeMap>
    <edgeMap><xCoord>457</xCoord><yCoord>281</yCoord></edgeMap>
    <edgeMap><xCoord>458</xCoord><yCoord>281</yCoord></edgeMap>
    <edgeMap><xCoord>459</xCoord><yCoord>281</yCoord></edgeMap>
    <edgeMap><xCoord>460</xCoord><yCoord>281</yCoord></edgeMap>
    <edgeMap><xCoord>461</xCoord><yCoord>281</yCoord></edgeMap>
    <edgeMap><xCoord>462</xCoord><yCoord>281</yCoord></edgeMap>
   </roi>
   <roi>
    <imageZposition>-1107.0</imageZposition>
    <imageSOP_UID>1.3.6.1.4.1.14519.5.2.1.6279.6001.201671528565891302694643263546</imageSOP_UID>
    <inclusion>TRUE</inclusion>
    <edgeMap><xCoord>464</xCoord><yCoord>281</yCoord></edgeMap>
    <edgeMap><xCoord>465</xCoord><yCoord>280</yCoord></edgeMap>
    <edgeMap><xCoord>466</xCoord><yCoord>280</yCoord></edgeMap>
    <edgeMap><xCoord>467</xCoord><yCoord>279</yCoord></edgeMap>
    <edgeMap><xCoord>468</xCoord><yCoord>279</yCoord></edgeMap>
    <edgeMap><xCoord>469</xCoord><yCoord>278</yCoord></edgeMap>
    <edgeMap><xCoord>470</xCoord><yCoord>277</yCoord></edgeMap>
    <edgeMap><xCoord>470</xCoord><yCoord>276</yCoord></edgeMap>
    <edgeMap><xCoord>470</xCoord><yCoord>275</yCoord></edgeMap>
    <edgeMap><xCoord>470</xCoord><yCoord>274</yCoord></edgeMap>
    <edgeMap><xCoord>470</xCoord><yCoord>273</yCoord></edgeMap>
    <edgeMap><xCoord>470</xCoord><yCoord>272</yCoord></edgeMap>
    <edgeMap><xCoord>471</xCoord><yCoord>271</yCoord></edgeMap>
    <edgeMap><xCoord>471</xCoord><yCoord>270</yCoord></edgeMap>
    <edgeMap><xCoord>471</xCoord><yCoord>269</yCoord></edgeMap>
    <edgeMap><xCoord>471</xCoord><yCoord>268</yCoord></edgeMap>
    <edgeMap><xCoord>471</xCoord><yCoord>267</yCoord></edgeMap>
    <edgeMap><xCoord>471</xCoord><yCoord>266</yCoord></edgeMap>
    <edgeMap><xCoord>471</xCoord><yCoord>265</yCoord></edgeMap>
    <edgeMap><xCoord>471</xCoord><yCoord>264</yCoord></edgeMap>
    <edgeMap><xCoord>471</xCoord><yCoord>263</yCoord></edgeMap>
    <edgeMap><xCoord>471</xCoord><yCoord>262</yCoord></edgeMap>
    <edgeMap><xCoord>471</xCoord><yCoord>261</yCoord></edgeMap>
    <edgeMap><xCoord>471</xCoord><yCoord>260</yCoord></edgeMap>
    <edgeMap><xCoord>471</xCoord><yCoord>259</yCoord></edgeMap>
    <edgeMap><xCoord>471</xCoord><yCoord>258</yCoord></edgeMap>
    <edgeMap><xCoord>471</xCoord><yCoord>257</yCoord></edgeMap>
    <edgeMap><xCoord>471</xCoord><yCoord>256</yCoord></edgeMap>
    <edgeMap><xCoord>471</xCoord><yCoord>255</yCoord></edgeMap>
    <edgeMap><xCoord>471</xCoord><yCoord>254</yCoord></edgeMap>
    <edgeMap><xCoord>470</xCoord><yCoord>253</yCoord></edgeMap>
    <edgeMap><xCoord>470</xCoord><yCoord>252</yCoord></edgeMap>
    <edgeMap><xCoord>471</xCoord><yCoord>251</yCoord></edgeMap>
    <edgeMap><xCoord>470</xCoord><yCoord>250</yCoord></edgeMap>
    <edgeMap><xCoord>469</xCoord><yCoord>249</yCoord></edgeMap>
    <edgeMap><xCoord>468</xCoord><yCoord>249</yCoord></edgeMap>
    <edgeMap><xCoord>467</xCoord><yCoord>248</yCoord></edgeMap>
    <edgeMap><xCoord>466</xCoord><yCoord>248</yCoord></edgeMap>
    <edgeMap><xCoord>465</xCoord><yCoord>248</yCoord></edgeMap>
    <edgeMap><xCoord>464</xCoord><yCoord>248</yCoord></edgeMap>
    <edgeMap><xCoord>463</xCoord><yCoord>248</yCoord></edgeMap>
    <edgeMap><xCoord>462</xCoord><yCoord>249</yCoord></edgeMap>
    <edgeMap><xCoord>461</xCoord><yCoord>249</yCoord></edgeMap>
    <edgeMap><xCoord>460</xCoord><yCoord>249</yCoord></edgeMap>
    <edgeMap><xCoord>459</xCoord><yCoord>250</yCoord></edgeMap>
    <edgeMap><xCoord>458</xCoord><yCoord>250</yCoord></edgeMap>
    <edgeMap><xCoord>457</xCoord><yCoord>251</yCoord></edgeMap>
    <edgeMap><xCoord>456</xCoord><yCoord>252</yCoord></edgeMap>
    <edgeMap><xCoord>455</xCoord><yCoord>252</yCoord></edgeMap>
    <edgeMap><xCoord>454</xCoord><yCoord>253</yCoord></edgeMap>
    <edgeMap><xCoord>453</xCoord><yCoord>254</yCoord></edgeMap>
    <edgeMap><xCoord>452</xCoord><yCoord>255</yCoord></edgeMap>
    <edgeMap><xCoord>451</xCoord><yCoord>256</yCoord></edgeMap>
    <edgeMap><xCoord>450</xCoord><yCoord>257</yCoord></edgeMap>
    <edgeMap><xCoord>449</xCoord><yCoord>258</yCoord></edgeMap>
    <edgeMap><xCoord>449</xCoord><yCoord>259</yCoord></edgeMap>
    <edgeMap><xCoord>448</xCoord><yCoord>260</yCoord></edgeMap>
    <edgeMap><xCoord>448</xCoord><yCoord>261</yCoord></edgeMap>
    <edgeMap><xCoord>448</xCoord><yCoord>262</yCoord></edgeMap>
    <edgeMap><xCoord>447</xCoord><yCoord>263</yCoord></edgeMap>
    <edgeMap><xCoord>447</xCoord><yCoord>264</yCoord></edgeMap>
    <edgeMap><xCoord>447</xCoord><yCoord>265</yCoord></edgeMap>
    <edgeMap><xCoord>447</xCoord><yCoord>266</yCoord></edgeMap>
    <edgeMap><xCoord>447</xCoord><yCoord>267</yCoord></edgeMap>
    <edgeMap><xCoord>447</xCoord><yCoord>268</yCoord></edgeMap>
    <edgeMap><xCoord>447</xCoord><yCoord>269</yCoord></edgeMap>
    <edgeMap><xCoord>447</xCoord><yCoord>270</yCoord></edgeMap>
    <edgeMap><xCoord>447</xCoord><yCoord>271</yCoord></edgeMap>
    <edgeMap><xCoord>448</xCoord><yCoord>272</yCoord></edgeMap>
    <edgeMap><xCoord>448</xCoord><yCoord>273</yCoord></edgeMap>
    <edgeMap><xCoord>448</xCoord><yCoord>274</yCoord></edgeMap>
    <edgeMap><xCoord>449</xCoord><yCoord>275</yCoord></edgeMap>
    <edgeMap><xCoord>449</xCoord><yCoord>276</yCoord></edgeMap>
    <edgeMap><xCoord>450</xCoord><yCoord>277</yCoord></edgeMap>
    <edgeMap><xCoord>451</xCoord><yCoord>278</yCoord></edgeMap>
    <edgeMap><xCoord>452</xCoord><yCoord>279</yCoord></edgeMap>
    <edgeMap><xCoord>453</xCoord><yCoord>279</yCoord></edgeMap>
    <edgeMap><xCoord>454</xCoord><yCoord>280</yCoord></edgeMap>
    <edgeMap><xCoord>455</xCoord><yCoord>281</yCoord></edgeMap>
    <edgeMap><xCoord>456</xCoord><yCoord>281</yCoord></edgeMap>
    <edgeMap><xCoord>457</xCoord><yCoord>281</yCoord></edgeMap>
    <edgeMap><xCoord>458</xCoord><yCoord>281</yCoord></edgeMap>
    <edgeMap><xCoord>459</xCoord><yCoord>281</yCoord></edgeMap>
    <edgeMap><xCoord>460</xCoord><yCoord>281</yCoord></edgeMap>
    <edgeMap><xCoord>461</xCoord><yCoord>281</yCoord></edgeMap>
    <edgeMap><xCoord>462</xCoord><yCoord>281</yCoord></edgeMap>
    <edgeMap><xCoord>463</xCoord><yCoord>281</yCoord></edgeMap>
    <edgeMap><xCoord>464</xCoord><yCoord>281</yCoord></edgeMap>
   </roi>
   <roi>
    <imageZposition>-1110.0</imageZposition>
    <imageSOP_UID>1.3.6.1.4.1.14519.5.2.1.6279.6001.632258091652983561135537336028</imageSOP_UID>
    <inclusion>TRUE</inclusion>
    <edgeMap><xCoord>464</xCoord><yCoord>281</yCoord></edgeMap>
    <edgeMap><xCoord>465</xCoord><yCoord>280</yCoord></edgeMap>
    <edgeMap><xCoord>466</xCoord><yCoord>280</yCoord></edgeMap>
    <edgeMap><xCoord>467</xCoord><yCoord>279</yCoord></edgeMap>
    <edgeMap><xCoord>468</xCoord><yCoord>279</yCoord></edgeMap>
    <edgeMap><xCoord>469</xCoord><yCoord>278</yCoord></edgeMap>
    <edgeMap><xCoord>470</xCoord><yCoord>278</yCoord></edgeMap>
    <edgeMap><xCoord>471</xCoord><yCoord>277</yCoord></edgeMap>
    <edgeMap><xCoord>472</xCoord><yCoord>276</yCoord></edgeMap>
    <edgeMap><xCoord>472</xCoord><yCoord>275</yCoord></edgeMap>
    <edgeMap><xCoord>472</xCoord><yCoord>274</yCoord></edgeMap>
    <edgeMap><xCoord>472</xCoord><yCoord>273</yCoord></edgeMap>
    <edgeMap><xCoord>472</xCoord><yCoord>272</yCoord></edgeMap>
    <edgeMap><xCoord>472</xCoord><yCoord>271</yCoord></edgeMap>
    <edgeMap><xCoord>472</xCoord><yCoord>270</yCoord></edgeMap>
    <edgeMap><xCoord>472</xCoord><yCoord>269</yCoord></edgeMap>
    <edgeMap><xCoord>472</xCoord><yCoord>268</yCoord></edgeMap>
    <edgeMap><xCoord>472</xCoord><yCoord>267</yCoord></edgeMap>
    <edgeMap><xCoord>472</xCoord><yCoord>266</yCoord></edgeMap>
    <edgeMap><xCoord>472</xCoord><yCoord>265</yCoord></edgeMap>
    <edgeMap><xCoord>472</xCoord><yCoord>264</yCoord></edgeMap>
    <edgeMap><xCoord>472</xCoord><yCoord>263</yCoord></edgeMap>
    <edgeMap><xCoord>472</xCoord><yCoord>262</yCoord></edgeMap>
    <edgeMap><xCoord>472</xCoord><yCoord>261</yCoord></edgeMap>
    <edgeMap><xCoord>472</xCoord><yCoord>260</yCoord></edgeMap>
    <edgeMap><xCoord>472</xCoord><yCoord>259</yCoord></edgeMap>
    <edgeMap><xCoord>472</xCoord><yCoord>258</yCoord></edgeMap>
    <edgeMap><xCoord>472</xCoord><yCoord>257</yCoord></edgeMap>
    <edgeMap><xCoord>471</xCoord><yCoord>256</yCoord></edgeMap>
    <edgeMap><xCoord>471</xCoord><yCoord>255</yCoord></edgeMap>
    <edgeMap><xCoord>472</xCoord><yCoord>254</yCoord></edgeMap>
    <edgeMap><xCoord>472</xCoord><yCoord>253</yCoord></edgeMap>
    <edgeMap><xCoord>472</xCoord><yCoord>252</yCoord></edgeMap>
    <edgeMap><xCoord>472</xCoord><yCoord>251</yCoord></edgeMap>
    <edgeMap><xCoord>472</xCoord><yCoord>250</yCoord></edgeMap>
    <edgeMap><xCoord>471</xCoord><yCoord>249</yCoord></edgeMap>
    <edgeMap><xCoord>470</xCoord><yCoord>248</yCoord></edgeMap>
    <edgeMap><xCoord>469</xCoord><yCoord>248</yCoord></edgeMap>
    <edgeMap><xCoord>468</xCoord><yCoord>248</yCoord></edgeMap>
    <edgeMap><xCoord>467</xCoord><yCoord>248</yCoord></edgeMap>
    <edgeMap><xCoord>466</xCoord><yCoord>249</yCoord></edgeMap>
    <edgeMap><xCoord>465</xCoord><yCoord>249</yCoord></edgeMap>
    <edgeMap><xCoord>464</xCoord><yCoord>249</yCoord></edgeMap>
    <edgeMap><xCoord>463</xCoord><yCoord>249</yCoord></edgeMap>
    <edgeMap><xCoord>462</xCoord><yCoord>249</yCoord></edgeMap>
    <edgeMap><xCoord>461</xCoord><yCoord>250</yCoord></edgeMap>
    <edgeMap><xCoord>460</xCoord><yCoord>250</yCoord></edgeMap>
    <edgeMap><xCoord>459</xCoord><yCoord>250</yCoord></edgeMap>
    <edgeMap><xCoord>458</xCoord><yCoord>251</yCoord></edgeMap>
    <edgeMap><xCoord>457</xCoord><yCoord>251</yCoord></edgeMap>
    <edgeMap><xCoord>456</xCoord><yCoord>252</yCoord></edgeMap>
    <edgeMap><xCoord>455</xCoord><yCoord>253</yCoord></edgeMap>
    <edgeMap><xCoord>454</xCoord><yCoord>254</yCoord></edgeMap>
    <edgeMap><xCoord>453</xCoord><yCoord>255</yCoord></edgeMap>
    <edgeMap><xCoord>452</xCoord><yCoord>256</yCoord></edgeMap>
    <edgeMap><xCoord>451</xCoord><yCoord>257</yCoord></edgeMap>
    <edgeMap><xCoord>450</xCoord><yCoord>258</yCoord></edgeMap>
    <edgeMap><xCoord>450</xCoord><yCoord>259</yCoord></edgeMap>
    <edgeMap><xCoord>449</xCoord><yCoord>260</yCoord></edgeMap>
    <edgeMap><xCoord>449</xCoord><yCoord>261</yCoord></edgeMap>
    <edgeMap><xCoord>449</xCoord><yCoord>262</yCoord></edgeMap>
    <edgeMap><xCoord>448</xCoord><yCoord>263</yCoord></edgeMap>
    <edgeMap><xCoord>448</xCoord><yCoord>264</yCoord></edgeMap>
    <edgeMap><xCoord>448</xCoord><yCoord>265</yCoord></edgeMap>
    <edgeMap><xCoord>448</xCoord><yCoord>266</yCoord></edgeMap>
    <edgeMap><xCoord>448</xCoord><yCoord>267</yCoord></edgeMap>
    <edgeMap><xCoord>448</xCoord><yCoord>268</yCoord></edgeMap>
    <edgeMap><xCoord>448</xCoord><yCoord>269</yCoord></edgeMap>
    <edgeMap><xCoord>448</xCoord><yCoord>270</yCoord></edgeMap>
    <edgeMap><xCoord>449</xCoord><yCoord>271</yCoord></edgeMap>
    <edgeMap><xCoord>449</xCoord><yCoord>272</yCoord></edgeMap>
    <edgeMap><xCoord>450</xCoord><yCoord>273</yCoord></edgeMap>
    <edgeMap><xCoord>450</xCoord><yCoord>274</yCoord></edgeMap>
    <edgeMap><xCoord>451</xCoord><yCoord>275</yCoord></edgeMap>
    <edgeMap><xCoord>452</xCoord><yCoord>276</yCoord></edgeMap>
    <edgeMap><xCoord>453</xCoord><yCoord>277</yCoord></edgeMap>
    <edgeMap><xCoord>454</xCoord><yCoord>278</yCoord></edgeMap>
    <edgeMap><xCoord>455</xCoord><yCoord>278</yCoord></edgeMap>
    <edgeMap><xCoord>456</xCoord><yCoord>279</yCoord></edgeMap>
    <edgeMap><xCoord>457</xCoord><yCoord>280</yCoord></edgeMap>
    <edgeMap><xCoord>458</xCoord><yCoord>280</yCoord></edgeMap>
    <edgeMap><xCoord>459</xCoord><yCoord>280</yCoord></edgeMap>
    <edgeMap><xCoord>460</xCoord><yCoord>281</yCoord></edgeMap>
    <edgeMap><xCoord>461</xCoord><yCoord>281</yCoord></edgeMap>
    <edgeMap><xCoord>462</xCoord><yCoord>281</yCoord></edgeMap>
    <edgeMap><xCoord>463</xCoord><yCoord>281</yCoord></edgeMap>
    <edgeMap><xCoord>464</xCoord><yCoord>281</yCoord></edgeMap>
   </roi>
   <roi>
    <imageZposition>-1113.0</imageZposition>
    <imageSOP_UID>1.3.6.1.4.1.14519.5.2.1.6279.6001.245950286729493729590000120214</imageSOP_UID>
    <inclusion>TRUE</inclusion>
    <edgeMap><xCoord>463</xCoord><yCoord>281</yCoord></edgeMap>
    <edgeMap><xCoord>464</xCoord><yCoord>280</yCoord></edgeMap>
    <edgeMap><xCoord>465</xCoord><yCoord>279</yCoord></edgeMap>
    <edgeMap><xCoord>466</xCoord><yCoord>279</yCoord></edgeMap>
    <edgeMap><xCoord>467</xCoord><yCoord>278</yCoord></edgeMap>
    <edgeMap><xCoord>468</xCoord><yCoord>277</yCoord></edgeMap>
    <edgeMap><xCoord>469</xCoord><yCoord>277</yCoord></edgeMap>
    <edgeMap><xCoord>470</xCoord><yCoord>276</yCoord></edgeMap>
    <edgeMap><xCoord>471</xCoord><yCoord>275</yCoord></edgeMap>
    <edgeMap><xCoord>472</xCoord><yCoord>274</yCoord></edgeMap>
    <edgeMap><xCoord>473</xCoord><yCoord>273</yCoord></edgeMap>
    <edgeMap><xCoord>473</xCoord><yCoord>272</yCoord></edgeMap>
    <edgeMap><xCoord>474</xCoord><yCoord>271</yCoord></edgeMap>
    <edgeMap><xCoord>475</xCoord><yCoord>270</yCoord></edgeMap>
    <edgeMap><xCoord>475</xCoord><yCoord>269</yCoord></edgeMap>
    <edgeMap><xCoord>475</xCoord><yCoord>268</yCoord></edgeMap>
    <edgeMap><xCoord>474</xCoord><yCoord>267</yCoord></edgeMap>
    <edgeMap><xCoord>475</xCoord><yCoord>266</yCoord></edgeMap>
    <edgeMap><xCoord>475</xCoord><yCoord>265</yCoord></edgeMap>
    <edgeMap><xCoord>475</xCoord><yCoord>264</yCoord></edgeMap>
    <edgeMap><xCoord>475</xCoord><yCoord>263</yCoord></edgeMap>
    <edgeMap><xCoord>474</xCoord><yCoord>262</yCoord></edgeMap>
    <edgeMap><xCoord>474</xCoord><yCoord>261</yCoord></edgeMap>
    <edgeMap><xCoord>474</xCoord><yCoord>260</yCoord></edgeMap>
    <edgeMap><xCoord>475</xCoord><yCoord>259</yCoord></edgeMap>
    <edgeMap><xCoord>475</xCoord><yCoord>258</yCoord></edgeMap>
    <edgeMap><xCoord>475</xCoord><yCoord>257</yCoord></edgeMap>
    <edgeMap><xCoord>475</xCoord><yCoord>256</yCoord></edgeMap>
    <edgeMap><xCoord>475</xCoord><yCoord>255</yCoord></edgeMap>
    <edgeMap><xCoord>475</xCoord><yCoord>254</yCoord></edgeMap>
    <edgeMap><xCoord>474</xCoord><yCoord>253</yCoord></edgeMap>
    <edgeMap><xCoord>474</xCoord><yCoord>252</yCoord></edgeMap>
    <edgeMap><xCoord>474</xCoord><yCoord>251</yCoord></edgeMap>
    <edgeMap><xCoord>474</xCoord><yCoord>250</yCoord></edgeMap>
    <edgeMap><xCoord>474</xCoord><yCoord>249</yCoord></edgeMap>
    <edgeMap><xCoord>473</xCoord><yCoord>248</yCoord></edgeMap>
    <edgeMap><xCoord>472</xCoord><yCoord>247</yCoord></edgeMap>
    <edgeMap><xCoord>471</xCoord><yCoord>246</yCoord></edgeMap>
    <edgeMap><xCoord>470</xCoord><yCoord>246</yCoord></edgeMap>
    <edgeMap><xCoord>469</xCoord><yCoord>246</yCoord></edgeMap>
    <edgeMap><xCoord>468</xCoord><yCoord>247</yCoord></edgeMap>
    <edgeMap><xCoord>467</xCoord><yCoord>248</yCoord></edgeMap>
    <edgeMap><xCoord>466</xCoord><yCoord>248</yCoord></edgeMap>
    <edgeMap><xCoord>465</xCoord><yCoord>248</yCoord></edgeMap>
    <edgeMap><xCoord>464</xCoord><yCoord>248</yCoord></edgeMap>
    <edgeMap><xCoord>463</xCoord><yCoord>249</yCoord></edgeMap>
    <edgeMap><xCoord>462</xCoord><yCoord>249</yCoord></edgeMap>
    <edgeMap><xCoord>461</xCoord><yCoord>249</yCoord></edgeMap>
    <edgeMap><xCoord>460</xCoord><yCoord>250</yCoord></edgeMap>
    <edgeMap><xCoord>459</xCoord><yCoord>250</yCoord></edgeMap>
    <edgeMap><xCoord>458</xCoord><yCoord>250</yCoord></edgeMap>
    <edgeMap><xCoord>457</xCoord><yCoord>251</yCoord></edgeMap>
    <edgeMap><xCoord>456</xCoord><yCoord>252</yCoord></edgeMap>
    <edgeMap><xCoord>455</xCoord><yCoord>253</yCoord></edgeMap>
    <edgeMap><xCoord>454</xCoord><yCoord>254</yCoord></edgeMap>
    <edgeMap><xCoord>453</xCoord><yCoord>255</yCoord></edgeMap>
    <edgeMap><xCoord>452</xCoord><yCoord>256</yCoord></edgeMap>
    <edgeMap><xCoord>451</xCoord><yCoord>257</yCoord></edgeMap>
    <edgeMap><xCoord>450</xCoord><yCoord>258</yCoord></edgeMap>
    <edgeMap><xCoord>449</xCoord><yCoord>259</yCoord></edgeMap>
    <edgeMap><xCoord>449</xCoord><yCoord>260</yCoord></edgeMap>
    <edgeMap><xCoord>449</xCoord><yCoord>261</yCoord></edgeMap>
    <edgeMap><xCoord>449</xCoord><yCoord>262</yCoord></edgeMap>
    <edgeMap><xCoord>449</xCoord><yCoord>263</yCoord></edgeMap>
    <edgeMap><xCoord>448</xCoord><yCoord>264</yCoord></edgeMap>
    <edgeMap><xCoord>448</xCoord><yCoord>265</yCoord></edgeMap>
    <edgeMap><xCoord>448</xCoord><yCoord>266</yCoord></edgeMap>
    <edgeMap><xCoord>448</xCoord><yCoord>267</yCoord></edgeMap>
    <edgeMap><xCoord>448</xCoord><yCoord>268</yCoord></edgeMap>
    <edgeMap><xCoord>449</xCoord><yCoord>269</yCoord></edgeMap>
    <edgeMap><xCoord>449</xCoord><yCoord>270</yCoord></edgeMap>
    <edgeMap><xCoord>449</xCoord><yCoord>271</yCoord></edgeMap>
    <edgeMap><xCoord>450</xCoord><yCoord>272</yCoord></edgeMap>
    <edgeMap><xCoord>450</xCoord><yCoord>273</yCoord></edgeMap>
    <edgeMap><xCoord>450</xCoord><yCoord>274</yCoord></edgeMap>
    <edgeMap><xCoord>450</xCoord><yCoord>275</yCoord></edgeMap>
    <edgeMap><xCoord>451</xCoord><yCoord>276</yCoord></edgeMap>
    <edgeMap><xCoord>452</xCoord><yCoord>277</yCoord></edgeMap>
    <edgeMap><xCoord>453</xCoord><yCoord>278</yCoord></edgeMap>
    <edgeMap><xCoord>454</xCoord><yCoord>279</yCoord></edgeMap>
    <edgeMap><xCoord>455</xCoord><yCoord>280</yCoord></edgeMap>
    <edgeMap><xCoord>456</xCoord><yCoord>280</yCoord></edgeMap>
    <edgeMap><xCoord>457</xCoord><yCoord>281</yCoord></edgeMap>
    <edgeMap><xCoord>458</xCoord><yCoord>281</yCoord></edgeMap>
    <edgeMap><xCoord>459</xCoord><yCoord>281</yCoord></edgeMap>
    <edgeMap><xCoord>460</xCoord><yCoord>281</yCoord></edgeMap>
    <edgeMap><xCoord>461</xCoord><yCoord>281</yCoord></edgeMap>
    <edgeMap><xCoord>462</xCoord><yCoord>281</yCoord></edgeMap>
    <edgeMap><xCoord>463</xCoord><yCoord>281</yCoord></edgeMap>
   </roi>
   <roi>
    <imageZposition>-1116.0</imageZposition>
    <imageSOP_UID>1.3.6.1.4.1.14519.5.2.1.6279.6001.137944094047934956890008473479</imageSOP_UID>
    <inclusion>TRUE</inclusion>
    <edgeMap><xCoord>464</xCoord><yCoord>280</yCoord></edgeMap>
    <edgeMap><xCoord>465</xCoord><yCoord>279</yCoord></edgeMap>
    <edgeMap><xCoord>466</xCoord><yCoord>279</yCoord></edgeMap>
    <edgeMap><xCoord>467</xCoord><yCoord>278</yCoord></edgeMap>
    <edgeMap><xCoord>468</xCoord><yCoord>277</yCoord></edgeMap>
    <edgeMap><xCoord>469</xCoord><yCoord>276</yCoord></edgeMap>
    <edgeMap><xCoord>470</xCoord><yCoord>276</yCoord></edgeMap>
    <edgeMap><xCoord>471</xCoord><yCoord>275</yCoord></edgeMap>
    <edgeMap><xCoord>472</xCoord><yCoord>274</yCoord></edgeMap>
    <edgeMap><xCoord>473</xCoord><yCoord>273</yCoord></edgeMap>
    <edgeMap><xCoord>473</xCoord><yCoord>272</yCoord></edgeMap>
    <edgeMap><xCoord>474</xCoord><yCoord>271</yCoord></edgeMap>
    <edgeMap><xCoord>475</xCoord><yCoord>270</yCoord></edgeMap>
    <edgeMap><xCoord>475</xCoord><yCoord>269</yCoord></edgeMap>
    <edgeMap><xCoord>475</xCoord><yCoord>268</yCoord></edgeMap>
    <edgeMap><xCoord>475</xCoord><yCoord>267</yCoord></edgeMap>
    <edgeMap><xCoord>475</xCoord><yCoord>266</yCoord></edgeMap>
    <edgeMap><xCoord>475</xCoord><yCoord>265</yCoord></edgeMap>
    <edgeMap><xCoord>475</xCoord><yCoord>264</yCoord></edgeMap>
    <edgeMap><xCoord>475</xCoord><yCoord>263</yCoord></edgeMap>
    <edgeMap><xCoord>475</xCoord><yCoord>262</yCoord></edgeMap>
    <edgeMap><xCoord>475</xCoord><yCoord>261</yCoord></edgeMap>
    <edgeMap><xCoord>475</xCoord><yCoord>260</yCoord></edgeMap>
    <edgeMap><xCoord>474</xCoord><yCoord>259</yCoord></edgeMap>
    <edgeMap><xCoord>473</xCoord><yCoord>258</yCoord></edgeMap>
    <edgeMap><xCoord>472</xCoord><yCoord>257</yCoord></edgeMap>
    <edgeMap><xCoord>471</xCoord><yCoord>256</yCoord></edgeMap>
    <edgeMap><xCoord>470</xCoord><yCoord>256</yCoord></edgeMap>
    <edgeMap><xCoord>469</xCoord><yCoord>256</yCoord></edgeMap>
    <edgeMap><xCoord>468</xCoord><yCoord>255</yCoord></edgeMap>
    <edgeMap><xCoord>467</xCoord><yCoord>255</yCoord></edgeMap>
    <edgeMap><xCoord>466</xCoord><yCoord>255</yCoord></edgeMap>
    <edgeMap><xCoord>465</xCoord><yCoord>255</yCoord></edgeMap>
    <edgeMap><xCoord>464</xCoord><yCoord>255</yCoord></edgeMap>
    <edgeMap><xCoord>463</xCoord><yCoord>255</yCoord></edgeMap>
    <edgeMap><xCoord>462</xCoord><yCoord>255</yCoord></edgeMap>
    <edgeMap><xCoord>461</xCoord><yCoord>255</yCoord></edgeMap>
    <edgeMap><xCoord>460</xCoord><yCoord>255</yCoord></edgeMap>
    <edgeMap><xCoord>459</xCoord><yCoord>255</yCoord></edgeMap>
    <edgeMap><xCoord>458</xCoord><yCoord>255</yCoord></edgeMap>
    <edgeMap><xCoord>457</xCoord><yCoord>255</yCoord></edgeMap>
    <edgeMap><xCoord>456</xCoord><yCoord>255</yCoord></edgeMap>
    <edgeMap><xCoord>455</xCoord><yCoord>255</yCoord></edgeMap>
    <edgeMap><xCoord>454</xCoord><yCoord>256</yCoord></edgeMap>
    <edgeMap><xCoord>453</xCoord><yCoord>257</yCoord></edgeMap>
    <edgeMap><xCoord>452</xCoord><yCoord>258</yCoord></edgeMap>
    <edgeMap><xCoord>452</xCoord><yCoord>259</yCoord></edgeMap>
    <edgeMap><xCoord>452</xCoord><yCoord>260</yCoord></edgeMap>
    <edgeMap><xCoord>451</xCoord><yCoord>261</yCoord></edgeMap>
    <edgeMap><xCoord>450</xCoord><yCoord>262</yCoord></edgeMap>
    <edgeMap><xCoord>450</xCoord><yCoord>263</yCoord></edgeMap>
    <edgeMap><xCoord>450</xCoord><yCoord>264</yCoord></edgeMap>
    <edgeMap><xCoord>450</xCoord><yCoord>265</yCoord></edgeMap>
    <edgeMap><xCoord>450</xCoord><yCoord>266</yCoord></edgeMap>
    <edgeMap><xCoord>450</xCoord><yCoord>267</yCoord></edgeMap>
    <edgeMap><xCoord>450</xCoord><yCoord>268</yCoord></edgeMap>
    <edgeMap><xCoord>450</xCoord><yCoord>269</yCoord></edgeMap>
    <edgeMap><xCoord>450</xCoord><yCoord>270</yCoord></edgeMap>
    <edgeMap><xCoord>451</xCoord><yCoord>271</yCoord></edgeMap>
    <edgeMap><xCoord>451</xCoord><yCoord>272</yCoord></edgeMap>
    <edgeMap><xCoord>451</xCoord><yCoord>273</yCoord></edgeMap>
    <edgeMap><xCoord>452</xCoord><yCoord>274</yCoord></edgeMap>
    <edgeMap><xCoord>453</xCoord><yCoord>275</yCoord></edgeMap>
    <edgeMap><xCoord>453</xCoord><yCoord>276</yCoord></edgeMap>
    <edgeMap><xCoord>454</xCoord><yCoord>277</yCoord></edgeMap>
    <edgeMap><xCoord>455</xCoord><yCoord>278</yCoord></edgeMap>
    <edgeMap><xCoord>456</xCoord><yCoord>279</yCoord></edgeMap>
    <edgeMap><xCoord>457</xCoord><yCoord>280</yCoord></edgeMap>
    <edgeMap><xCoord>458</xCoord><yCoord>280</yCoord></edgeMap>
    <edgeMap><xCoord>459</xCoord><yCoord>280</yCoord></edgeMap>
    <edgeMap><xCoord>460</xCoord><yCoord>280</yCoord></edgeMap>
    <edgeMap><xCoord>461</xCoord><yCoord>280</yCoord></edgeMap>
    <edgeMap><xCoord>462</xCoord><yCoord>280</yCoord></edgeMap>
    <edgeMap><xCoord>463</xCoord><yCoord>280</yCoord></edgeMap>
    <edgeMap><xCoord>464</xCoord><yCoord>280</yCoord></edgeMap>
   </roi>
   <roi>
    <imageZposition>-1119.0</imageZposition>
    <imageSOP_UID>1.3.6.1.4.1.14519.5.2.1.6279.6001.934107743859547079137989391006</imageSOP_UID>
    <inclusion>TRUE</inclusion>
    <edgeMap><xCoord>466</xCoord><yCoord>276</yCoord></edgeMap>
    <edgeMap><xCoord>467</xCoord><yCoord>275</yCoord></edgeMap>
    <edgeMap><xCoord>468</xCoord><yCoord>274</yCoord></edgeMap>
    <edgeMap><xCoord>468</xCoord><yCoord>273</yCoord></edgeMap>
    <edgeMap><xCoord>469</xCoord><yCoord>272</yCoord></edgeMap>
    <edgeMap><xCoord>469</xCoord><yCoord>271</yCoord></edgeMap>
    <edgeMap><xCoord>469</xCoord><yCoord>270</yCoord></edgeMap>
    <edgeMap><xCoord>469</xCoord><yCoord>269</yCoord></edgeMap>
    <edgeMap><xCoord>469</xCoord><yCoord>268</yCoord></edgeMap>
    <edgeMap><xCoord>469</xCoord><yCoord>267</yCoord></edgeMap>
    <edgeMap><xCoord>469</xCoord><yCoord>266</yCoord></edgeMap>
    <edgeMap><xCoord>469</xCoord><yCoord>265</yCoord></edgeMap>
    <edgeMap><xCoord>469</xCoord><yCoord>264</yCoord></edgeMap>
    <edgeMap><xCoord>468</xCoord><yCoord>263</yCoord></edgeMap>
    <edgeMap><xCoord>467</xCoord><yCoord>262</yCoord></edgeMap>
    <edgeMap><xCoord>466</xCoord><yCoord>261</yCoord></edgeMap>
    <edgeMap><xCoord>465</xCoord><yCoord>260</yCoord></edgeMap>
    <edgeMap><xCoord>464</xCoord><yCoord>260</yCoord></edgeMap>
    <edgeMap><xCoord>463</xCoord><yCoord>260</yCoord></edgeMap>
    <edgeMap><xCoord>462</xCoord><yCoord>260</yCoord></edgeMap>
    <edgeMap><xCoord>461</xCoord><yCoord>260</yCoord></edgeMap>
    <edgeMap><xCoord>460</xCoord><yCoord>260</yCoord></edgeMap>
    <edgeMap><xCoord>459</xCoord><yCoord>261</yCoord></edgeMap>
    <edgeMap><xCoord>458</xCoord><yCoord>261</yCoord></edgeMap>
    <edgeMap><xCoord>457</xCoord><yCoord>262</yCoord></edgeMap>
    <edgeMap><xCoord>456</xCoord><yCoord>263</yCoord></edgeMap>
    <edgeMap><xCoord>455</xCoord><yCoord>264</yCoord></edgeMap>
    <edgeMap><xCoord>454</xCoord><yCoord>265</yCoord></edgeMap>
    <edgeMap><xCoord>454</xCoord><yCoord>266</yCoord></edgeMap>
    <edgeMap><xCoord>454</xCoord><yCoord>267</yCoord></edgeMap>
    <edgeMap><xCoord>454</xCoord><yCoord>268</yCoord></edgeMap>
    <edgeMap><xCoord>454</xCoord><yCoord>269</yCoord></edgeMap>
    <edgeMap><xCoord>455</xCoord><yCoord>270</yCoord></edgeMap>
    <edgeMap><xCoord>455</xCoord><yCoord>271</yCoord></edgeMap>
    <edgeMap><xCoord>456</xCoord><yCoord>272</yCoord></edgeMap>
    <edgeMap><xCoord>457</xCoord><yCoord>273</yCoord></edgeMap>
    <edgeMap><xCoord>458</xCoord><yCoord>274</yCoord></edgeMap>
    <edgeMap><xCoord>459</xCoord><yCoord>275</yCoord></edgeMap>
    <edgeMap><xCoord>460</xCoord><yCoord>276</yCoord></edgeMap>
    <edgeMap><xCoord>461</xCoord><yCoord>276</yCoord></edgeMap>
    <edgeMap><xCoord>462</xCoord><yCoord>276</yCoord></edgeMap>
    <edgeMap><xCoord>463</xCoord><yCoord>276</yCoord></edgeMap>
    <edgeMap><xCoord>464</xCoord><yCoord>276</yCoord></edgeMap>
    <edgeMap><xCoord>465</xCoord><yCoord>276</yCoord></edgeMap>
    <edgeMap><xCoord>466</xCoord><yCoord>276</yCoord></edgeMap>
   </roi>
  </unblindedReadNodule>
  <unblindedReadNodule>
   <noduleID>21237</noduleID>
   <roi>
    <imageZposition>-1113.0</imageZposition>
    <imageSOP_UID>1.3.6.1.4.1.14519.5.2.1.6279.6001.245950286729493729590000120214</imageSOP_UID>
    <inclusion>TRUE</inclusion>
    <edgeMap><xCoord>316</xCoord><yCoord>398</yCoord></edgeMap>
   </roi>
  </unblindedReadNodule>
  <unblindedReadNodule>
   <noduleID>21252</noduleID>
   <roi>
    <imageZposition>-1116.0</imageZposition>
    <imageSOP_UID>1.3.6.1.4.1.14519.5.2.1.6279.6001.137944094047934956890008473479</imageSOP_UID>
    <inclusion>TRUE</inclusion>
    <edgeMap><xCoord>173</xCoord><yCoord>301</yCoord></edgeMap>
   </roi>
  </unblindedReadNodule>
  <unblindedReadNodule>
   <noduleID>21264</noduleID>
   <characteristics>
    <subtlety>2</subtlety>
    <internalStructure>1</internalStructure>
    <calcification>6</calcification>
    <sphericity>5</sphericity>
    <margin>3</margin>
    <lobulation>1</lobulation>
    <spiculation>1</spiculation>
    <texture>5</texture>
    <malignancy>3</malignancy>
   </characteristics>
   <roi>
    <imageZposition>-1131.0</imageZposition>
    <imageSOP_UID>1.3.6.1.4.1.14519.5.2.1.6279.6001.869051179838431405997810323035</imageSOP_UID>
    <inclusion>TRUE</inclusion>
    <edgeMap><xCoord>206</xCoord><yCoord>296</yCoord></edgeMap>
    <edgeMap><xCoord>206</xCoord><yCoord>295</yCoord></edgeMap>
    <edgeMap><xCoord>207</xCoord><yCoord>294</yCoord></edgeMap>
    <edgeMap><xCoord>208</xCoord><yCoord>293</yCoord></edgeMap>
    <edgeMap><xCoord>208</xCoord><yCoord>292</yCoord></edgeMap>
    <edgeMap><xCoord>208</xCoord><yCoord>291</yCoord></edgeMap>
    <edgeMap><xCoord>207</xCoord><yCoord>290</yCoord></edgeMap>
    <edgeMap><xCoord>206</xCoord><yCoord>289</yCoord></edgeMap>
    <edgeMap><xCoord>205</xCoord><yCoord>289</yCoord></edgeMap>
    <edgeMap><xCoord>204</xCoord><yCoord>289</yCoord></edgeMap>
    <edgeMap><xCoord>203</xCoord><yCoord>289</yCoord></edgeMap>
    <edgeMap><xCoord>202</xCoord><yCoord>290</yCoord></edgeMap>
    <edgeMap><xCoord>201</xCoord><yCoord>291</yCoord></edgeMap>
    <edgeMap><xCoord>201</xCoord><yCoord>292</yCoord></edgeMap>
    <edgeMap><xCoord>200</xCoord><yCoord>293</yCoord></edgeMap>
    <edgeMap><xCoord>201</xCoord><yCoord>294</yCoord></edgeMap>
    <edgeMap><xCoord>201</xCoord><yCoord>295</yCoord></edgeMap>
    <edgeMap><xCoord>202</xCoord><yCoord>295</yCoord></edgeMap>
    <edgeMap><xCoord>203</xCoord><yCoord>296</yCoord></edgeMap>
    <edgeMap><xCoord>204</xCoord><yCoord>296</yCoord></edgeMap>
    <edgeMap><xCoord>205</xCoord><yCoord>296</yCoord></edgeMap>
    <edgeMap><xCoord>206</xCoord><yCoord>296</yCoord></edgeMap>
   </roi>
   <roi>
    <imageZposition>-1134.0</imageZposition>
    <imageSOP_UID>1.3.6.1.4.1.14519.5.2.1.6279.6001.110036671600951342373370347884</imageSOP_UID>
    <inclusion>TRUE</inclusion>
    <edgeMap><xCoord>206</xCoord><yCoord>295</yCoord></edgeMap>
    <edgeMap><xCoord>207</xCoord><yCoord>294</yCoord></edgeMap>
    <edgeMap><xCoord>207</xCoord><yCoord>293</yCoord></edgeMap>
    <edgeMap><xCoord>207</xCoord><yCoord>292</yCoord></edgeMap>
    <edgeMap><xCoord>208</xCoord><yCoord>291</yCoord></edgeMap>
    <edgeMap><xCoord>209</xCoord><yCoord>290</yCoord></edgeMap>
    <edgeMap><xCoord>209</xCoord><yCoord>289</yCoord></edgeMap>
    <edgeMap><xCoord>208</xCoord><yCoord>289</yCoord></edgeMap>
    <edgeMap><xCoord>207</xCoord><yCoord>288</yCoord></edgeMap>
    <edgeMap><xCoord>206</xCoord><yCoord>288</yCoord></edgeMap>
    <edgeMap><xCoord>205</xCoord><yCoord>287</yCoord></edgeMap>
    <edgeMap><xCoord>204</xCoord><yCoord>287</yCoord></edgeMap>
    <edgeMap><xCoord>203</xCoord><yCoord>287</yCoord></edgeMap>
    <edgeMap><xCoord>202</xCoord><yCoord>287</yCoord></edgeMap>
    <edgeMap><xCoord>201</xCoord><yCoord>288</yCoord></edgeMap>
    <edgeMap><xCoord>201</xCoord><yCoord>289</yCoord></edgeMap>
    <edgeMap><xCoord>201</xCoord><yCoord>290</yCoord></edgeMap>
    <edgeMap><xCoord>200</xCoord><yCoord>291</yCoord></edgeMap>
    <edgeMap><xCoord>200</xCoord><yCoord>292</yCoord></edgeMap>
    <edgeMap><xCoord>200</xCoord><yCoord>293</yCoord></edgeMap>
    <edgeMap><xCoord>201</xCoord><yCoord>293</yCoord></edgeMap>
    <edgeMap><xCoord>202</xCoord><yCoord>294</yCoord></edgeMap>
    <edgeMap><xCoord>203</xCoord><yCoord>295</yCoord></edgeMap>
    <edgeMap><xCoord>204</xCoord><yCoord>295</yCoord></edgeMap>
    <edgeMap><xCoord>205</xCoord><yCoord>295</yCoord></edgeMap>
    <edgeMap><xCoord>206</xCoord><yCoord>295</yCoord></edgeMap>
   </roi>
  </unblindedReadNodule>
  <nonNodule>
   <nonNoduleID>21249</nonNoduleID>
   <imageZposition>-930.0</imageZposition>
   <imageSOP_UID>1.3.6.1.4.1.14519.5.2.1.6279.6001.339729837817877490734921534844</imageSOP_UID>
   <locus><xCoord>193</xCoord><yCoord>332</yCoord>
   </locus>
  </nonNodule>
  <nonNodule>
   <nonNoduleID>21265</nonNoduleID>
   <imageZposition>-945.0</imageZposition>
   <imageSOP_UID>1.3.6.1.4.1.14519.5.2.1.6279.6001.282148036987051527509329213067</imageSOP_UID>
   <locus><xCoord>157</xCoord><yCoord>210</yCoord>
   </locus>
  </nonNodule>
  <nonNodule>
   <nonNoduleID>21240</nonNoduleID>
   <imageZposition>-981.0</imageZposition>
   <imageSOP_UID>1.3.6.1.4.1.14519.5.2.1.6279.6001.289777235932004064590311875963</imageSOP_UID>
   <locus><xCoord>88</xCoord><yCoord>270</yCoord>
   </locus>
  </nonNodule>
  <nonNodule>
   <nonNoduleID>21227</nonNoduleID>
   <imageZposition>-1071.0</imageZposition>
   <imageSOP_UID>1.3.6.1.4.1.14519.5.2.1.6279.6001.150835044967122791944463498012</imageSOP_UID>
   <locus><xCoord>112</xCoord><yCoord>189</yCoord>
   </locus>
  </nonNodule>
  <nonNodule>
   <nonNoduleID>21254</nonNoduleID>
   <imageZposition>-1074.0</imageZposition>
   <imageSOP_UID>1.3.6.1.4.1.14519.5.2.1.6279.6001.144588808578813250585982099861</imageSOP_UID>
   <locus><xCoord>345</xCoord><yCoord>111</yCoord>
   </locus>
  </nonNodule>
  <nonNodule>
   <nonNoduleID>21267</nonNoduleID>
   <imageZposition>-1077.0</imageZposition>
   <imageSOP_UID>1.3.6.1.4.1.14519.5.2.1.6279.6001.151808220344746688075247422058</imageSOP_UID>
   <locus><xCoord>218</xCoord><yCoord>367</yCoord>
   </locus>
  </nonNodule>
  <nonNodule>
   <nonNoduleID>21258</nonNoduleID>
   <imageZposition>-1092.0</imageZposition>
   <imageSOP_UID>1.3.6.1.4.1.14519.5.2.1.6279.6001.206676751526796559800085714153</imageSOP_UID>
   <locus><xCoord>418</xCoord><yCoord>244</yCoord>
   </locus>
  </nonNodule>
  <nonNodule>
   <nonNoduleID>21231</nonNoduleID>
   <imageZposition>-1113.0</imageZposition>
   <imageSOP_UID>1.3.6.1.4.1.14519.5.2.1.6279.6001.245950286729493729590000120214</imageSOP_UID>
   <locus><xCoord>204</xCoord><yCoord>384</yCoord>
   </locus>
  </nonNodule>
  <nonNodule>
   <nonNoduleID>21259</nonNoduleID>
   <imageZposition>-1119.0</imageZposition>
   <imageSOP_UID>1.3.6.1.4.1.14519.5.2.1.6279.6001.934107743859547079137989391006</imageSOP_UID>
   <locus><xCoord>198</xCoord><yCoord>394</yCoord>
   </locus>
  </nonNodule>
  <nonNodule>
   <nonNoduleID>21268</nonNoduleID>
   <imageZposition>-1119.0</imageZposition>
   <imageSOP_UID>1.3.6.1.4.1.14519.5.2.1.6279.6001.934107743859547079137989391006</imageSOP_UID>
   <locus><xCoord>323</xCoord><yCoord>322</yCoord>
   </locus>
  </nonNodule>
  <nonNodule>
   <nonNoduleID>21250</nonNoduleID>
   <imageZposition>-1122.0</imageZposition>
   <imageSOP_UID>1.3.6.1.4.1.14519.5.2.1.6279.6001.333667205160134572267192982567</imageSOP_UID>
   <locus><xCoord>164</xCoord><yCoord>229</yCoord>
   </locus>
  </nonNodule>
  <nonNodule>
   <nonNoduleID>21232</nonNoduleID>
   <imageZposition>-1125.0</imageZposition>
   <imageSOP_UID>1.3.6.1.4.1.14519.5.2.1.6279.6001.961537578892335554844357605133</imageSOP_UID>
   <locus><xCoord>150</xCoord><yCoord>155</yCoord>
   </locus>
  </nonNodule>
  <nonNodule>
   <nonNoduleID>21246</nonNoduleID>
   <imageZposition>-1131.0</imageZposition>
   <imageSOP_UID>1.3.6.1.4.1.14519.5.2.1.6279.6001.869051179838431405997810323035</imageSOP_UID>
   <locus><xCoord>105</xCoord><yCoord>178</yCoord>
   </locus>
  </nonNodule>
  <nonNodule>
   <nonNoduleID>21256</nonNoduleID>
   <imageZposition>-1143.0</imageZposition>
   <imageSOP_UID>1.3.6.1.4.1.14519.5.2.1.6279.6001.154268749150935056819986800014</imageSOP_UID>
   <locus><xCoord>59</xCoord><yCoord>172</yCoord>
   </locus>
  </nonNodule>
 </readingSession>
 <readingSession>
  <annotationVersion>3.12</annotationVersion>
  <servicingRadiologistID>anonymous</servicingRadiologistID>
  <unblindedReadNodule>
   <noduleID>1413</noduleID>
   <roi>
    <imageZposition>-942.0</imageZposition>
    <imageSOP_UID>1.3.6.1.4.1.14519.5.2.1.6279.6001.281494600586049126795874639426</imageSOP_UID>
    <inclusion>TRUE</inclusion>
    <edgeMap><xCoord>386</xCoord><yCoord>288</yCoord></edgeMap>
   </roi>
  </unblindedReadNodule>
  <unblindedReadNodule>
   <noduleID>1400</noduleID>
   <roi>
    <imageZposition>-954.0</imageZposition>
    <imageSOP_UID>1.3.6.1.4.1.14519.5.2.1.6279.6001.239526282771539982342584589155</imageSOP_UID>
    <inclusion>TRUE</inclusion>
    <edgeMap><xCoord>143</xCoord><yCoord>320</yCoord></edgeMap>
   </roi>
  </unblindedReadNodule>
  <unblindedReadNodule>
   <noduleID>1378</noduleID>
   <roi>
    <imageZposition>-966.0</imageZposition>
    <imageSOP_UID>1.3.6.1.4.1.14519.5.2.1.6279.6001.262306818882923304208271882271</imageSOP_UID>
    <inclusion>TRUE</inclusion>
    <edgeMap><xCoord>101</xCoord><yCoord>283</yCoord></edgeMap>
   </roi>
  </unblindedReadNodule>
  <unblindedReadNodule>
   <noduleID>1390</noduleID>
   <roi>
    <imageZposition>-975.0</imageZposition>
    <imageSOP_UID>1.3.6.1.4.1.14519.5.2.1.6279.6001.327664679593677509361072436013</imageSOP_UID>
    <inclusion>TRUE</inclusion>
    <edgeMap><xCoord>385</xCoord><yCoord>193</yCoord></edgeMap>
   </roi>
  </unblindedReadNodule>
  <unblindedReadNodule>
   <noduleID>1387</noduleID>
   <roi>
    <imageZposition>-996.0</imageZposition>
    <imageSOP_UID>1.3.6.1.4.1.14519.5.2.1.6279.6001.170590062193776785157583808630</imageSOP_UID>
    <inclusion>TRUE</inclusion>
    <edgeMap><xCoord>385</xCoord><yCoord>159</yCoord></edgeMap>
   </roi>
  </unblindedReadNodule>
  <unblindedReadNodule>
   <noduleID>1414</noduleID>
   <roi>
    <imageZposition>-999.0</imageZposition>
    <imageSOP_UID>1.3.6.1.4.1.14519.5.2.1.6279.6001.136516954651960397398356736968</imageSOP_UID>
    <inclusion>TRUE</inclusion>
    <edgeMap><xCoord>428</xCoord><yCoord>229</yCoord></edgeMap>
   </roi>
  </unblindedReadNodule>
  <unblindedReadNodule>
   <noduleID>1415</noduleID>
   <roi>
    <imageZposition>-1011.0</imageZposition>
    <imageSOP_UID>1.3.6.1.4.1.14519.5.2.1.6279.6001.761335943667042590702277888347</imageSOP_UID>
    <inclusion>TRUE</inclusion>
    <edgeMap><xCoord>213</xCoord><yCoord>127</yCoord></edgeMap>
   </roi>
  </unblindedReadNodule>
  <unblindedReadNodule>
   <noduleID>1371</noduleID>
   <characteristics>
    <subtlety>5</subtlety>
    <internalStructure>1</internalStructure>
    <calcification>6</calcification>
    <sphericity>4</sphericity>
    <margin>4</margin>
    <lobulation>2</lobulation>
    <spiculation>2</spiculation>
    <texture>5</texture>
    <malignancy>3</malignancy>
   </characteristics>
   <roi>
    <imageZposition>-1098.0</imageZposition>
    <imageSOP_UID>1.3.6.1.4.1.14519.5.2.1.6279.6001.252703743838813616043055250230</imageSOP_UID>
    <inclusion>TRUE</inclusion>
    <edgeMap><xCoord>466</xCoord><yCoord>274</yCoord></edgeMap>
    <edgeMap><xCoord>467</xCoord><yCoord>273</yCoord></edgeMap>
    <edgeMap><xCoord>468</xCoord><yCoord>272</yCoord></edgeMap>
    <edgeMap><xCoord>468</xCoord><yCoord>271</yCoord></edgeMap>
    <edgeMap><xCoord>468</xCoord><yCoord>270</yCoord></edgeMap>
    <edgeMap><xCoord>467</xCoord><yCoord>269</yCoord></edgeMap>
    <edgeMap><xCoord>468</xCoord><yCoord>268</yCoord></edgeMap>
    <edgeMap><xCoord>468</xCoord><yCoord>267</yCoord></edgeMap>
    <edgeMap><xCoord>468</xCoord><yCoord>266</yCoord></edgeMap>
    <edgeMap><xCoord>468</xCoord><yCoord>265</yCoord></edgeMap>
    <edgeMap><xCoord>469</xCoord><yCoord>264</yCoord></edgeMap>
    <edgeMap><xCoord>469</xCoord><yCoord>263</yCoord></edgeMap>
    <edgeMap><xCoord>468</xCoord><yCoord>262</yCoord></edgeMap>
    <edgeMap><xCoord>467</xCoord><yCoord>261</yCoord></edgeMap>
    <edgeMap><xCoord>466</xCoord><yCoord>261</yCoord></edgeMap>
    <edgeMap><xCoord>465</xCoord><yCoord>260</yCoord></edgeMap>
    <edgeMap><xCoord>464</xCoord><yCoord>259</yCoord></edgeMap>
    <edgeMap><xCoord>463</xCoord><yCoord>258</yCoord></edgeMap>
    <edgeMap><xCoord>462</xCoord><yCoord>257</yCoord></edgeMap>
    <edgeMap><xCoord>461</xCoord><yCoord>257</yCoord></edgeMap>
    <edgeMap><xCoord>460</xCoord><yCoord>257</yCoord></edgeMap>
    <edgeMap><xCoord>459</xCoord><yCoord>258</yCoord></edgeMap>
    <edgeMap><xCoord>458</xCoord><yCoord>258</yCoord></edgeMap>
    <edgeMap><xCoord>457</xCoord><yCoord>259</yCoord></edgeMap>
    <edgeMap><xCoord>456</xCoord><yCoord>260</yCoord></edgeMap>
    <edgeMap><xCoord>456</xCoord><yCoord>261</yCoord></edgeMap>
    <edgeMap><xCoord>457</xCoord><yCoord>262</yCoord></edgeMap>
    <edgeMap><xCoord>456</xCoord><yCoord>263</yCoord></edgeMap>
    <edgeMap><xCoord>455</xCoord><yCoord>264</yCoord></edgeMap>
    <edgeMap><xCoord>456</xCoord><yCoord>265</yCoord></edgeMap>
    <edgeMap><xCoord>456</xCoord><yCoord>266</yCoord></edgeMap>
    <edgeMap><xCoord>456</xCoord><yCoord>267</yCoord></edgeMap>
    <edgeMap><xCoord>457</xCoord><yCoord>268</yCoord></edgeMap>
    <edgeMap><xCoord>458</xCoord><yCoord>269</yCoord></edgeMap>
    <edgeMap><xCoord>459</xCoord><yCoord>270</yCoord></edgeMap>
    <edgeMap><xCoord>459</xCoord><yCoord>271</yCoord></edgeMap>
    <edgeMap><xCoord>460</xCoord><yCoord>272</yCoord></edgeMap>
    <edgeMap><xCoord>461</xCoord><yCoord>273</yCoord></edgeMap>
    <edgeMap><xCoord>462</xCoord><yCoord>274</yCoord></edgeMap>
    <edgeMap><xCoord>463</xCoord><yCoord>274</yCoord></edgeMap>
    <edgeMap><xCoord>464</xCoord><yCoord>274</yCoord></edgeMap>
    <edgeMap><xCoord>465</xCoord><yCoord>274</yCoord></edgeMap>
    <edgeMap><xCoord>466</xCoord><yCoord>274</yCoord></edgeMap>
   </roi>
   <roi>
    <imageZposition>-1101.0</imageZposition>
    <imageSOP_UID>1.3.6.1.4.1.14519.5.2.1.6279.6001.290760288010161020402169496097</imageSOP_UID>
    <inclusion>TRUE</inclusion>
    <edgeMap><xCoord>461</xCoord><yCoord>281</yCoord></edgeMap>
    <edgeMap><xCoord>462</xCoord><yCoord>280</yCoord></edgeMap>
    <edgeMap><xCoord>463</xCoord><yCoord>280</yCoord></edgeMap>
    <edgeMap><xCoord>464</xCoord><yCoord>279</yCoord></edgeMap>
    <edgeMap><xCoord>465</xCoord><yCoord>280</yCoord></edgeMap>
    <edgeMap><xCoord>466</xCoord><yCoord>279</yCoord></edgeMap>
    <edgeMap><xCoord>467</xCoord><yCoord>278</yCoord></edgeMap>
    <edgeMap><xCoord>468</xCoord><yCoord>277</yCoord></edgeMap>
    <edgeMap><xCoord>468</xCoord><yCoord>276</yCoord></edgeMap>
    <edgeMap><xCoord>469</xCoord><yCoord>275</yCoord></edgeMap>
    <edgeMap><xCoord>469</xCoord><yCoord>274</yCoord></edgeMap>
    <edgeMap><xCoord>469</xCoord><yCoord>273</yCoord></edgeMap>
    <edgeMap><xCoord>469</xCoord><yCoord>272</yCoord></edgeMap>
    <edgeMap><xCoord>469</xCoord><yCoord>271</yCoord></edgeMap>
    <edgeMap><xCoord>469</xCoord><yCoord>270</yCoord></edgeMap>
    <edgeMap><xCoord>469</xCoord><yCoord>269</yCoord></edgeMap>
    <edgeMap><xCoord>469</xCoord><yCoord>268</yCoord></edgeMap>
    <edgeMap><xCoord>469</xCoord><yCoord>267</yCoord></edgeMap>
    <edgeMap><xCoord>469</xCoord><yCoord>266</yCoord></edgeMap>
    <edgeMap><xCoord>469</xCoord><yCoord>265</yCoord></edgeMap>
    <edgeMap><xCoord>469</xCoord><yCoord>264</yCoord></edgeMap>
    <edgeMap><xCoord>469</xCoord><yCoord>263</yCoord></edgeMap>
    <edgeMap><xCoord>469</xCoord><yCoord>262</yCoord></edgeMap>
    <edgeMap><xCoord>469</xCoord><yCoord>261</yCoord></edgeMap>
    <edgeMap><xCoord>469</xCoord><yCoord>260</yCoord></edgeMap>
    <edgeMap><xCoord>469</xCoord><yCoord>259</yCoord></edgeMap>
    <edgeMap><xCoord>469</xCoord><yCoord>258</yCoord></edgeMap>
    <edgeMap><xCoord>469</xCoord><yCoord>257</yCoord></edgeMap>
    <edgeMap><xCoord>469</xCoord><yCoord>256</yCoord></edgeMap>
    <edgeMap><xCoord>469</xCoord><yCoord>255</yCoord></edgeMap>
    <edgeMap><xCoord>469</xCoord><yCoord>254</yCoord></edgeMap>
    <edgeMap><xCoord>469</xCoord><yCoord>253</yCoord></edgeMap>
    <edgeMap><xCoord>468</xCoord><yCoord>252</yCoord></edgeMap>
    <edgeMap><xCoord>467</xCoord><yCoord>252</yCoord></edgeMap>
    <edgeMap><xCoord>466</xCoord><yCoord>252</yCoord></edgeMap>
    <edgeMap><xCoord>465</xCoord><yCoord>252</yCoord></edgeMap>
    <edgeMap><xCoord>464</xCoord><yCoord>252</yCoord></edgeMap>
    <edgeMap><xCoord>463</xCoord><yCoord>252</yCoord></edgeMap>
    <edgeMap><xCoord>462</xCoord><yCoord>252</yCoord></edgeMap>
    <edgeMap><xCoord>461</xCoord><yCoord>253</yCoord></edgeMap>
    <edgeMap><xCoord>460</xCoord><yCoord>254</yCoord></edgeMap>
    <edgeMap><xCoord>459</xCoord><yCoord>254</yCoord></edgeMap>
    <edgeMap><xCoord>458</xCoord><yCoord>255</yCoord></edgeMap>
    <edgeMap><xCoord>458</xCoord><yCoord>256</yCoord></edgeMap>
    <edgeMap><xCoord>457</xCoord><yCoord>257</yCoord></edgeMap>
    <edgeMap><xCoord>456</xCoord><yCoord>257</yCoord></edgeMap>
    <edgeMap><xCoord>455</xCoord><yCoord>258</yCoord></edgeMap>
    <edgeMap><xCoord>454</xCoord><yCoord>259</yCoord></edgeMap>
    <edgeMap><xCoord>454</xCoord><yCoord>260</yCoord></edgeMap>
    <edgeMap><xCoord>453</xCoord><yCoord>261</yCoord></edgeMap>
    <edgeMap><xCoord>453</xCoord><yCoord>262</yCoord></edgeMap>
    <edgeMap><xCoord>453</xCoord><yCoord>263</yCoord></edgeMap>
    <edgeMap><xCoord>452</xCoord><yCoord>264</yCoord></edgeMap>
    <edgeMap><xCoord>452</xCoord><yCoord>265</yCoord></edgeMap>
    <edgeMap><xCoord>452</xCoord><yCoord>266</yCoord></edgeMap>
    <edgeMap><xCoord>452</xCoord><yCoord>267</yCoord></edgeMap>
    <edgeMap><xCoord>451</xCoord><yCoord>268</yCoord></edgeMap>
    <edgeMap><xCoord>450</xCoord><yCoord>269</yCoord></edgeMap>
    <edgeMap><xCoord>450</xCoord><yCoord>270</yCoord></edgeMap>
    <edgeMap><xCoord>450</xCoord><yCoord>271</yCoord></edgeMap>
    <edgeMap><xCoord>449</xCoord><yCoord>272</yCoord></edgeMap>
    <edgeMap><xCoord>449</xCoord><yCoord>273</yCoord></edgeMap>
    <edgeMap><xCoord>449</xCoord><yCoord>274</yCoord></edgeMap>
    <edgeMap><xCoord>449</xCoord><yCoord>275</yCoord></edgeMap>
    <edgeMap><xCoord>450</xCoord><yCoord>276</yCoord></edgeMap>
    <edgeMap><xCoord>451</xCoord><yCoord>277</yCoord></edgeMap>
    <edgeMap><xCoord>452</xCoord><yCoord>278</yCoord></edgeMap>
    <edgeMap><xCoord>453</xCoord><yCoord>278</yCoord></edgeMap>
    <edgeMap><xCoord>454</xCoord><yCoord>279</yCoord></edgeMap>
    <edgeMap><xCoord>455</xCoord><yCoord>279</yCoord></edgeMap>
    <edgeMap><xCoord>456</xCoord><yCoord>280</yCoord></edgeMap>
    <edgeMap><xCoord>457</xCoord><yCoord>280</yCoord></edgeMap>
    <edgeMap><xCoord>458</xCoord><yCoord>280</yCoord></edgeMap>
    <edgeMap><xCoord>459</xCoord><yCoord>280</yCoord></edgeMap>
    <edgeMap><xCoord>460</xCoord><yCoord>281</yCoord></edgeMap>
    <edgeMap><xCoord>461</xCoord><yCoord>281</yCoord></edgeMap>
   </roi>
   <roi>
    <imageZposition>-1104.0</imageZposition>
    <imageSOP_UID>1.3.6.1.4.1.14519.5.2.1.6279.6001.160096765771533420198490270688</imageSOP_UID>
    <inclusion>TRUE</inclusion>
    <edgeMap><xCoord>467</xCoord><yCoord>281</yCoord></edgeMap>
    <edgeMap><xCoord>468</xCoord><yCoord>280</yCoord></edgeMap>
    <edgeMap><xCoord>469</xCoord><yCoord>279</yCoord></edgeMap>
    <edgeMap><xCoord>469</xCoord><yCoord>278</yCoord></edgeMap>
    <edgeMap><xCoord>469</xCoord><yCoord>277</yCoord></edgeMap>
    <edgeMap><xCoord>469</xCoord><yCoord>276</yCoord></edgeMap>
    <edgeMap><xCoord>469</xCoord><yCoord>275</yCoord></edgeMap>
    <edgeMap><xCoord>470</xCoord><yCoord>274</yCoord></edgeMap>
    <edgeMap><xCoord>469</xCoord><yCoord>273</yCoord></edgeMap>
    <edgeMap><xCoord>470</xCoord><yCoord>272</yCoord></edgeMap>
    <edgeMap><xCoord>470</xCoord><yCoord>271</yCoord></edgeMap>
    <edgeMap><xCoord>470</xCoord><yCoord>270</yCoord></edgeMap>
    <edgeMap><xCoord>470</xCoord><yCoord>269</yCoord></edgeMap>
    <edgeMap><xCoord>470</xCoord><yCoord>268</yCoord></edgeMap>
    <edgeMap><xCoord>470</xCoord><yCoord>267</yCoord></edgeMap>
    <edgeMap><xCoord>470</xCoord><yCoord>266</yCoord></edgeMap>
    <edgeMap><xCoord>470</xCoord><yCoord>265</yCoord></edgeMap>
    <edgeMap><xCoord>469</xCoord><yCoord>264</yCoord></edgeMap>
    <edgeMap><xCoord>469</xCoord><yCoord>263</yCoord></edgeMap>
    <edgeMap><xCoord>469</xCoord><yCoord>262</yCoord></edgeMap>
    <edgeMap><xCoord>469</xCoord><yCoord>261</yCoord></edgeMap>
    <edgeMap><xCoord>469</xCoord><yCoord>260</yCoord></edgeMap>
    <edgeMap><xCoord>469</xCoord><yCoord>259</yCoord></edgeMap>
    <edgeMap><xCoord>469</xCoord><yCoord>258</yCoord></edgeMap>
    <edgeMap><xCoord>469</xCoord><yCoord>257</yCoord></edgeMap>
    <edgeMap><xCoord>469</xCoord><yCoord>256</yCoord></edgeMap>
    <edgeMap><xCoord>469</xCoord><yCoord>255</yCoord></edgeMap>
    <edgeMap><xCoord>469</xCoord><yCoord>254</yCoord></edgeMap>
    <edgeMap><xCoord>469</xCoord><yCoord>253</yCoord></edgeMap>
    <edgeMap><xCoord>468</xCoord><yCoord>252</yCoord></edgeMap>
    <edgeMap><xCoord>467</xCoord><yCoord>251</yCoord></edgeMap>
    <edgeMap><xCoord>466</xCoord><yCoord>251</yCoord></edgeMap>
    <edgeMap><xCoord>465</xCoord><yCoord>251</yCoord></edgeMap>
    <edgeMap><xCoord>464</xCoord><yCoord>251</yCoord></edgeMap>
    <edgeMap><xCoord>463</xCoord><yCoord>251</yCoord></edgeMap>
    <edgeMap><xCoord>462</xCoord><yCoord>251</yCoord></edgeMap>
    <edgeMap><xCoord>461</xCoord><yCoord>251</yCoord></edgeMap>
    <edgeMap><xCoord>460</xCoord><yCoord>252</yCoord></edgeMap>
    <edgeMap><xCoord>459</xCoord><yCoord>252</yCoord></edgeMap>
    <edgeMap><xCoord>458</xCoord><yCoord>253</yCoord></edgeMap>
    <edgeMap><xCoord>457</xCoord><yCoord>253</yCoord></edgeMap>
    <edgeMap><xCoord>456</xCoord><yCoord>254</yCoord></edgeMap>
    <edgeMap><xCoord>455</xCoord><yCoord>255</yCoord></edgeMap>
    <edgeMap><xCoord>454</xCoord><yCoord>256</yCoord></edgeMap>
    <edgeMap><xCoord>454</xCoord><yCoord>257</yCoord></edgeMap>
    <edgeMap><xCoord>453</xCoord><yCoord>258</yCoord></edgeMap>
    <edgeMap><xCoord>452</xCoord><yCoord>259</yCoord></edgeMap>
    <edgeMap><xCoord>451</xCoord><yCoord>260</yCoord></edgeMap>
    <edgeMap><xCoord>450</xCoord><yCoord>261</yCoord></edgeMap>
    <edgeMap><xCoord>450</xCoord><yCoord>262</yCoord></edgeMap>
    <edgeMap><xCoord>449</xCoord><yCoord>263</yCoord></edgeMap>
    <edgeMap><xCoord>449</xCoord><yCoord>264</yCoord></edgeMap>
    <edgeMap><xCoord>449</xCoord><yCoord>265</yCoord></edgeMap>
    <edgeMap><xCoord>449</xCoord><yCoord>266</yCoord></edgeMap>
    <edgeMap><xCoord>449</xCoord><yCoord>267</yCoord></edgeMap>
    <edgeMap><xCoord>449</xCoord><yCoord>268</yCoord></edgeMap>
    <edgeMap><xCoord>449</xCoord><yCoord>269</yCoord></edgeMap>
    <edgeMap><xCoord>449</xCoord><yCoord>270</yCoord></edgeMap>
    <edgeMap><xCoord>449</xCoord><yCoord>271</yCoord></edgeMap>
    <edgeMap><xCoord>449</xCoord><yCoord>272</yCoord></edgeMap>
    <edgeMap><xCoord>449</xCoord><yCoord>273</yCoord></edgeMap>
    <edgeMap><xCoord>449</xCoord><yCoord>274</yCoord></edgeMap>
    <edgeMap><xCoord>450</xCoord><yCoord>275</yCoord></edgeMap>
    <edgeMap><xCoord>451</xCoord><yCoord>276</yCoord></edgeMap>
    <edgeMap><xCoord>452</xCoord><yCoord>276</yCoord></edgeMap>
    <edgeMap><xCoord>453</xCoord><yCoord>277</yCoord></edgeMap>
    <edgeMap><xCoord>453</xCoord><yCoord>278</yCoord></edgeMap>
    <edgeMap><xCoord>454</xCoord><yCoord>279</yCoord></edgeMap>
    <edgeMap><xCoord>455</xCoord><yCoord>280</yCoord></edgeMap>
    <edgeMap><xCoord>456</xCoord><yCoord>280</yCoord></edgeMap>
    <edgeMap><xCoord>457</xCoord><yCoord>281</yCoord></edgeMap>
    <edgeMap><xCoord>458</xCoord><yCoord>281</yCoord></edgeMap>
    <edgeMap><xCoord>459</xCoord><yCoord>281</yCoord></edgeMap>
    <edgeMap><xCoord>460</xCoord><yCoord>281</yCoord></edgeMap>
    <edgeMap><xCoord>461</xCoord><yCoord>281</yCoord></edgeMap>
    <edgeMap><xCoord>462</xCoord><yCoord>281</yCoord></edgeMap>
    <edgeMap><xCoord>463</xCoord><yCoord>281</yCoord></edgeMap>
    <edgeMap><xCoord>464</xCoord><yCoord>281</yCoord></edgeMap>
    <edgeMap><xCoord>465</xCoord><yCoord>281</yCoord></edgeMap>
    <edgeMap><xCoord>466</xCoord><yCoord>281</yCoord></edgeMap>
    <edgeMap><xCoord>467</xCoord><yCoord>281</yCoord></edgeMap>
   </roi>
   <roi>
    <imageZposition>-1107.0</imageZposition>
    <imageSOP_UID>1.3.6.1.4.1.14519.5.2.1.6279.6001.201671528565891302694643263546</imageSOP_UID>
    <inclusion>TRUE</inclusion>
    <edgeMap><xCoord>463</xCoord><yCoord>283</yCoord></edgeMap>
    <edgeMap><xCoord>464</xCoord><yCoord>282</yCoord></edgeMap>
    <edgeMap><xCoord>465</xCoord><yCoord>282</yCoord></edgeMap>
    <edgeMap><xCoord>466</xCoord><yCoord>282</yCoord></edgeMap>
    <edgeMap><xCoord>467</xCoord><yCoord>281</yCoord></edgeMap>
    <edgeMap><xCoord>468</xCoord><yCoord>281</yCoord></edgeMap>
    <edgeMap><xCoord>469</xCoord><yCoord>280</yCoord></edgeMap>
    <edgeMap><xCoord>470</xCoord><yCoord>280</yCoord></edgeMap>
    <edgeMap><xCoord>471</xCoord><yCoord>279</yCoord></edgeMap>
    <edgeMap><xCoord>470</xCoord><yCoord>278</yCoord></edgeMap>
    <edgeMap><xCoord>471</xCoord><yCoord>277</yCoord></edgeMap>
    <edgeMap><xCoord>471</xCoord><yCoord>276</yCoord></edgeMap>
    <edgeMap><xCoord>471</xCoord><yCoord>275</yCoord></edgeMap>
    <edgeMap><xCoord>471</xCoord><yCoord>274</yCoord></edgeMap>
    <edgeMap><xCoord>471</xCoord><yCoord>273</yCoord></edgeMap>
    <edgeMap><xCoord>471</xCoord><yCoord>272</yCoord></edgeMap>
    <edgeMap><xCoord>471</xCoord><yCoord>271</yCoord></edgeMap>
    <edgeMap><xCoord>471</xCoord><yCoord>270</yCoord></edgeMap>
    <edgeMap><xCoord>471</xCoord><yCoord>269</yCoord></edgeMap>
    <edgeMap><xCoord>471</xCoord><yCoord>268</yCoord></edgeMap>
    <edgeMap><xCoord>471</xCoord><yCoord>267</yCoord></edgeMap>
    <edgeMap><xCoord>470</xCoord><yCoord>266</yCoord></edgeMap>
    <edgeMap><xCoord>470</xCoord><yCoord>265</yCoord></edgeMap>
    <edgeMap><xCoord>470</xCoord><yCoord>264</yCoord></edgeMap>
    <edgeMap><xCoord>470</xCoord><yCoord>263</yCoord></edgeMap>
    <edgeMap><xCoord>470</xCoord><yCoord>262</yCoord></edgeMap>
    <edgeMap><xCoord>470</xCoord><yCoord>261</yCoord></edgeMap>
    <edgeMap><xCoord>470</xCoord><yCoord>260</yCoord></edgeMap>
    <edgeMap><xCoord>470</xCoord><yCoord>259</yCoord></edgeMap>
    <edgeMap><xCoord>470</xCoord><yCoord>258</yCoord></edgeMap>
    <edgeMap><xCoord>469</xCoord><yCoord>257</yCoord></edgeMap>
    <edgeMap><xCoord>470</xCoord><yCoord>256</yCoord></edgeMap>
    <edgeMap><xCoord>469</xCoord><yCoord>255</yCoord></edgeMap>
    <edgeMap><xCoord>469</xCoord><yCoord>254</yCoord></edgeMap>
    <edgeMap><xCoord>469</xCoord><yCoord>253</yCoord></edgeMap>
    <edgeMap><xCoord>470</xCoord><yCoord>252</yCoord></edgeMap>
    <edgeMap><xCoord>471</xCoord><yCoord>251</yCoord></edgeMap>
    <edgeMap><xCoord>470</xCoord><yCoord>250</yCoord></edgeMap>
    <edgeMap><xCoord>469</xCoord><yCoord>250</yCoord></edgeMap>
    <edgeMap><xCoord>468</xCoord><yCoord>250</yCoord></edgeMap>
    <edgeMap><xCoord>467</xCoord><yCoord>250</yCoord></edgeMap>
    <edgeMap><xCoord>466</xCoord><yCoord>250</yCoord></edgeMap>
    <edgeMap><xCoord>465</xCoord><yCoord>250</yCoord></edgeMap>
    <edgeMap><xCoord>464</xCoord><yCoord>250</yCoord></edgeMap>
    <edgeMap><xCoord>463</xCoord><yCoord>251</yCoord></edgeMap>
    <edgeMap><xCoord>462</xCoord><yCoord>251</yCoord></edgeMap>
    <edgeMap><xCoord>461</xCoord><yCoord>251</yCoord></edgeMap>
    <edgeMap><xCoord>460</xCoord><yCoord>251</yCoord></edgeMap>
    <edgeMap><xCoord>459</xCoord><yCoord>252</yCoord></edgeMap>
    <edgeMap><xCoord>458</xCoord><yCoord>252</yCoord></edgeMap>
    <edgeMap><xCoord>457</xCoord><yCoord>253</yCoord></edgeMap>
    <edgeMap><xCoord>456</xCoord><yCoord>254</yCoord></edgeMap>
    <edgeMap><xCoord>455</xCoord><yCoord>254</yCoord></edgeMap>
    <edgeMap><xCoord>454</xCoord><yCoord>255</yCoord></edgeMap>
    <edgeMap><xCoord>454</xCoord><yCoord>256</yCoord></edgeMap>
    <edgeMap><xCoord>453</xCoord><yCoord>257</yCoord></edgeMap>
    <edgeMap><xCoord>452</xCoord><yCoord>258</yCoord></edgeMap>
    <edgeMap><xCoord>451</xCoord><yCoord>259</yCoord></edgeMap>
    <edgeMap><xCoord>451</xCoord><yCoord>260</yCoord></edgeMap>
    <edgeMap><xCoord>450</xCoord><yCoord>261</yCoord></edgeMap>
    <edgeMap><xCoord>449</xCoord><yCoord>262</yCoord></edgeMap>
    <edgeMap><xCoord>448</xCoord><yCoord>263</yCoord></edgeMap>
    <edgeMap><xCoord>448</xCoord><yCoord>264</yCoord></edgeMap>
    <edgeMap><xCoord>448</xCoord><yCoord>265</yCoord></edgeMap>
    <edgeMap><xCoord>448</xCoord><yCoord>266</yCoord></edgeMap>
    <edgeMap><xCoord>448</xCoord><yCoord>267</yCoord></edgeMap>
    <edgeMap><xCoord>448</xCoord><yCoord>268</yCoord></edgeMap>
    <edgeMap><xCoord>448</xCoord><yCoord>269</yCoord></edgeMap>
    <edgeMap><xCoord>448</xCoord><yCoord>270</yCoord></edgeMap>
    <edgeMap><xCoord>448</xCoord><yCoord>271</yCoord></edgeMap>
    <edgeMap><xCoord>448</xCoord><yCoord>272</yCoord></edgeMap>
    <edgeMap><xCoord>448</xCoord><yCoord>273</yCoord></edgeMap>
    <edgeMap><xCoord>448</xCoord><yCoord>274</yCoord></edgeMap>
    <edgeMap><xCoord>449</xCoord><yCoord>275</yCoord></edgeMap>
    <edgeMap><xCoord>450</xCoord><yCoord>276</yCoord></edgeMap>
    <edgeMap><xCoord>451</xCoord><yCoord>276</yCoord></edgeMap>
    <edgeMap><xCoord>452</xCoord><yCoord>277</yCoord></edgeMap>
    <edgeMap><xCoord>453</xCoord><yCoord>278</yCoord></edgeMap>
    <edgeMap><xCoord>454</xCoord><yCoord>279</yCoord></edgeMap>
    <edgeMap><xCoord>455</xCoord><yCoord>280</yCoord></edgeMap>
    <edgeMap><xCoord>456</xCoord><yCoord>281</yCoord></edgeMap>
    <edgeMap><xCoord>457</xCoord><yCoord>282</yCoord></edgeMap>
    <edgeMap><xCoord>458</xCoord><yCoord>282</yCoord></edgeMap>
    <edgeMap><xCoord>459</xCoord><yCoord>283</yCoord></edgeMap>
    <edgeMap><xCoord>460</xCoord><yCoord>283</yCoord></edgeMap>
    <edgeMap><xCoord>461</xCoord><yCoord>283</yCoord></edgeMap>
    <edgeMap><xCoord>462</xCoord><yCoord>283</yCoord></edgeMap>
    <edgeMap><xCoord>463</xCoord><yCoord>283</yCoord></edgeMap>
   </roi>
   <roi>
    <imageZposition>-1110.0</imageZposition>
    <imageSOP_UID>1.3.6.1.4.1.14519.5.2.1.6279.6001.632258091652983561135537336028</imageSOP_UID>
    <inclusion>TRUE</inclusion>
    <edgeMap><xCoord>463</xCoord><yCoord>283</yCoord></edgeMap>
    <edgeMap><xCoord>464</xCoord><yCoord>282</yCoord></edgeMap>
    <edgeMap><xCoord>465</xCoord><yCoord>281</yCoord></edgeMap>
    <edgeMap><xCoord>466</xCoord><yCoord>281</yCoord></edgeMap>
    <edgeMap><xCoord>467</xCoord><yCoord>281</yCoord></edgeMap>
    <edgeMap><xCoord>468</xCoord><yCoord>280</yCoord></edgeMap>
    <edgeMap><xCoord>469</xCoord><yCoord>279</yCoord></edgeMap>
    <edgeMap><xCoord>470</xCoord><yCoord>278</yCoord></edgeMap>
    <edgeMap><xCoord>471</xCoord><yCoord>278</yCoord></edgeMap>
    <edgeMap><xCoord>471</xCoord><yCoord>277</yCoord></edgeMap>
    <edgeMap><xCoord>472</xCoord><yCoord>276</yCoord></edgeMap>
    <edgeMap><xCoord>472</xCoord><yCoord>275</yCoord></edgeMap>
    <edgeMap><xCoord>472</xCoord><yCoord>274</yCoord></edgeMap>
    <edgeMap><xCoord>472</xCoord><yCoord>273</yCoord></edgeMap>
    <edgeMap><xCoord>472</xCoord><yCoord>272</yCoord></edgeMap>
    <edgeMap><xCoord>472</xCoord><yCoord>271</yCoord></edgeMap>
    <edgeMap><xCoord>472</xCoord><yCoord>270</yCoord></edgeMap>
    <edgeMap><xCoord>472</xCoord><yCoord>269</yCoord></edgeMap>
    <edgeMap><xCoord>472</xCoord><yCoord>268</yCoord></edgeMap>
    <edgeMap><xCoord>472</xCoord><yCoord>267</yCoord></edgeMap>
    <edgeMap><xCoord>472</xCoord><yCoord>266</yCoord></edgeMap>
    <edgeMap><xCoord>472</xCoord><yCoord>265</yCoord></edgeMap>
    <edgeMap><xCoord>472</xCoord><yCoord>264</yCoord></edgeMap>
    <edgeMap><xCoord>472</xCoord><yCoord>263</yCoord></edgeMap>
    <edgeMap><xCoord>472</xCoord><yCoord>262</yCoord></edgeMap>
    <edgeMap><xCoord>472</xCoord><yCoord>261</yCoord></edgeMap>
    <edgeMap><xCoord>472</xCoord><yCoord>260</yCoord></edgeMap>
    <edgeMap><xCoord>472</xCoord><yCoord>259</yCoord></edgeMap>
    <edgeMap><xCoord>472</xCoord><yCoord>258</yCoord></edgeMap>
    <edgeMap><xCoord>472</xCoord><yCoord>257</yCoord></edgeMap>
    <edgeMap><xCoord>472</xCoord><yCoord>256</yCoord></edgeMap>
    <edgeMap><xCoord>473</xCoord><yCoord>255</yCoord></edgeMap>
    <edgeMap><xCoord>473</xCoord><yCoord>254</yCoord></edgeMap>
    <edgeMap><xCoord>473</xCoord><yCoord>253</yCoord></edgeMap>
    <edgeMap><xCoord>472</xCoord><yCoord>252</yCoord></edgeMap>
    <edgeMap><xCoord>472</xCoord><yCoord>251</yCoord></edgeMap>
    <edgeMap><xCoord>471</xCoord><yCoord>250</yCoord></edgeMap>
    <edgeMap><xCoord>472</xCoord><yCoord>249</yCoord></edgeMap>
    <edgeMap><xCoord>471</xCoord><yCoord>248</yCoord></edgeMap>
    <edgeMap><xCoord>471</xCoord><yCoord>249</yCoord></edgeMap>
    <edgeMap><xCoord>470</xCoord><yCoord>250</yCoord></edgeMap>
    <edgeMap><xCoord>469</xCoord><yCoord>250</yCoord></edgeMap>
    <edgeMap><xCoord>468</xCoord><yCoord>250</yCoord></edgeMap>
    <edgeMap><xCoord>467</xCoord><yCoord>250</yCoord></edgeMap>
    <edgeMap><xCoord>466</xCoord><yCoord>250</yCoord></edgeMap>
    <edgeMap><xCoord>465</xCoord><yCoord>250</yCoord></edgeMap>
    <edgeMap><xCoord>464</xCoord><yCoord>250</yCoord></edgeMap>
    <edgeMap><xCoord>463</xCoord><yCoord>250</yCoord></edgeMap>
    <edgeMap><xCoord>462</xCoord><yCoord>250</yCoord></edgeMap>
    <edgeMap><xCoord>461</xCoord><yCoord>250</yCoord></edgeMap>
    <edgeMap><xCoord>460</xCoord><yCoord>250</yCoord></edgeMap>
    <edgeMap><xCoord>459</xCoord><yCoord>250</yCoord></edgeMap>
    <edgeMap><xCoord>458</xCoord><yCoord>251</yCoord></edgeMap>
    <edgeMap><xCoord>457</xCoord><yCoord>252</yCoord></edgeMap>
    <edgeMap><xCoord>456</xCoord><yCoord>253</yCoord></edgeMap>
    <edgeMap><xCoord>455</xCoord><yCoord>253</yCoord></edgeMap>
    <edgeMap><xCoord>454</xCoord><yCoord>254</yCoord></edgeMap>
    <edgeMap><xCoord>453</xCoord><yCoord>254</yCoord></edgeMap>
    <edgeMap><xCoord>452</xCoord><yCoord>255</yCoord></edgeMap>
    <edgeMap><xCoord>451</xCoord><yCoord>256</yCoord></edgeMap>
    <edgeMap><xCoord>450</xCoord><yCoord>257</yCoord></edgeMap>
    <edgeMap><xCoord>451</xCoord><yCoord>258</yCoord></edgeMap>
    <edgeMap><xCoord>450</xCoord><yCoord>259</yCoord></edgeMap>
    <edgeMap><xCoord>449</xCoord><yCoord>260</yCoord></edgeMap>
    <edgeMap><xCoord>448</xCoord><yCoord>261</yCoord></edgeMap>
    <edgeMap><xCoord>448</xCoord><yCoord>262</yCoord></edgeMap>
    <edgeMap><xCoord>449</xCoord><yCoord>263</yCoord></edgeMap>
    <edgeMap><xCoord>449</xCoord><yCoord>264</yCoord></edgeMap>
    <edgeMap><xCoord>448</xCoord><yCoord>265</yCoord></edgeMap>
    <edgeMap><xCoord>449</xCoord><yCoord>266</yCoord></edgeMap>
    <edgeMap><xCoord>448</xCoord><yCoord>267</yCoord></edgeMap>
    <edgeMap><xCoord>449</xCoord><yCoord>268</yCoord></edgeMap>
    <edgeMap><xCoord>449</xCoord><yCoord>269</yCoord></edgeMap>
    <edgeMap><xCoord>448</xCoord><yCoord>270</yCoord></edgeMap>
    <edgeMap><xCoord>449</xCoord><yCoord>271</yCoord></edgeMap>
    <edgeMap><xCoord>449</xCoord><yCoord>272</yCoord></edgeMap>
    <edgeMap><xCoord>450</xCoord><yCoord>273</yCoord></edgeMap>
    <edgeMap><xCoord>451</xCoord><yCoord>274</yCoord></edgeMap>
    <edgeMap><xCoord>450</xCoord><yCoord>275</yCoord></edgeMap>
    <edgeMap><xCoord>451</xCoord><yCoord>276</yCoord></edgeMap>
    <edgeMap><xCoord>452</xCoord><yCoord>276</yCoord></edgeMap>
    <edgeMap><xCoord>453</xCoord><yCoord>277</yCoord></edgeMap>
    <edgeMap><xCoord>454</xCoord><yCoord>278</yCoord></edgeMap>
    <edgeMap><xCoord>455</xCoord><yCoord>279</yCoord></edgeMap>
    <edgeMap><xCoord>456</xCoord><yCoord>280</yCoord></edgeMap>
    <edgeMap><xCoord>457</xCoord><yCoord>280</yCoord></edgeMap>
    <edgeMap><xCoord>458</xCoord><yCoord>281</yCoord></edgeMap>
    <edgeMap><xCoord>459</xCoord><yCoord>281</yCoord></edgeMap>
    <edgeMap><xCoord>460</xCoord><yCoord>281</yCoord></edgeMap>
    <edgeMap><xCoord>461</xCoord><yCoord>282</yCoord></edgeMap>
    <edgeMap><xCoord>462</xCoord><yCoord>282</yCoord></edgeMap>
    <edgeMap><xCoord>463</xCoord><yCoord>283</yCoord></edgeMap>
   </roi>
   <roi>
    <imageZposition>-1113.0</imageZposition>
    <imageSOP_UID>1.3.6.1.4.1.14519.5.2.1.6279.6001.245950286729493729590000120214</imageSOP_UID>
    <inclusion>TRUE</inclusion>
    <edgeMap><xCoord>465</xCoord><yCoord>281</yCoord></edgeMap>
    <edgeMap><xCoord>466</xCoord><yCoord>280</yCoord></edgeMap>
    <edgeMap><xCoord>467</xCoord><yCoord>280</yCoord></edgeMap>
    <edgeMap><xCoord>468</xCoord><yCoord>279</yCoord></edgeMap>
    <edgeMap><xCoord>469</xCoord><yCoord>278</yCoord></edgeMap>
    <edgeMap><xCoord>470</xCoord><yCoord>279</yCoord></edgeMap>
    <edgeMap><xCoord>471</xCoord><yCoord>278</yCoord></edgeMap>
    <edgeMap><xCoord>471</xCoord><yCoord>277</yCoord></edgeMap>
    <edgeMap><xCoord>472</xCoord><yCoord>276</yCoord></edgeMap>
    <edgeMap><xCoord>473</xCoord><yCoord>276</yCoord></edgeMap>
    <edgeMap><xCoord>474</xCoord><yCoord>275</yCoord></edgeMap>
    <edgeMap><xCoord>474</xCoord><yCoord>274</yCoord></edgeMap>
    <edgeMap><xCoord>473</xCoord><yCoord>273</yCoord></edgeMap>
    <edgeMap><xCoord>473</xCoord><yCoord>272</yCoord></edgeMap>
    <edgeMap><xCoord>473</xCoord><yCoord>271</yCoord></edgeMap>
    <edgeMap><xCoord>474</xCoord><yCoord>270</yCoord></edgeMap>
    <edgeMap><xCoord>474</xCoord><yCoord>269</yCoord></edgeMap>
    <edgeMap><xCoord>474</xCoord><yCoord>268</yCoord></edgeMap>
    <edgeMap><xCoord>474</xCoord><yCoord>267</yCoord></edgeMap>
    <edgeMap><xCoord>475</xCoord><yCoord>266</yCoord></edgeMap>
    <edgeMap><xCoord>475</xCoord><yCoord>265</yCoord></edgeMap>
    <edgeMap><xCoord>475</xCoord><yCoord>264</yCoord></edgeMap>
    <edgeMap><xCoord>475</xCoord><yCoord>263</yCoord></edgeMap>
    <edgeMap><xCoord>475</xCoord><yCoord>262</yCoord></edgeMap>
    <edgeMap><xCoord>474</xCoord><yCoord>261</yCoord></edgeMap>
    <edgeMap><xCoord>474</xCoord><yCoord>260</yCoord></edgeMap>
    <edgeMap><xCoord>475</xCoord><yCoord>259</yCoord></edgeMap>
    <edgeMap><xCoord>475</xCoord><yCoord>258</yCoord></edgeMap>
    <edgeMap><xCoord>475</xCoord><yCoord>257</yCoord></edgeMap>
    <edgeMap><xCoord>475</xCoord><yCoord>256</yCoord></edgeMap>
    <edgeMap><xCoord>475</xCoord><yCoord>255</yCoord></edgeMap>
    <edgeMap><xCoord>475</xCoord><yCoord>254</yCoord></edgeMap>
    <edgeMap><xCoord>475</xCoord><yCoord>253</yCoord></edgeMap>
    <edgeMap><xCoord>474</xCoord><yCoord>252</yCoord></edgeMap>
    <edgeMap><xCoord>473</xCoord><yCoord>251</yCoord></edgeMap>
    <edgeMap><xCoord>472</xCoord><yCoord>250</yCoord></edgeMap>
    <edgeMap><xCoord>471</xCoord><yCoord>249</yCoord></edgeMap>
    <edgeMap><xCoord>470</xCoord><yCoord>249</yCoord></edgeMap>
    <edgeMap><xCoord>469</xCoord><yCoord>249</yCoord></edgeMap>
    <edgeMap><xCoord>468</xCoord><yCoord>249</yCoord></edgeMap>
    <edgeMap><xCoord>467</xCoord><yCoord>249</yCoord></edgeMap>
    <edgeMap><xCoord>466</xCoord><yCoord>249</yCoord></edgeMap>
    <edgeMap><xCoord>465</xCoord><yCoord>249</yCoord></edgeMap>
    <edgeMap><xCoord>464</xCoord><yCoord>249</yCoord></edgeMap>
    <edgeMap><xCoord>463</xCoord><yCoord>249</yCoord></edgeMap>
    <edgeMap><xCoord>462</xCoord><yCoord>250</yCoord></edgeMap>
    <edgeMap><xCoord>461</xCoord><yCoord>250</yCoord></edgeMap>
    <edgeMap><xCoord>460</xCoord><yCoord>250</yCoord></edgeMap>
    <edgeMap><xCoord>459</xCoord><yCoord>251</yCoord></edgeMap>
    <edgeMap><xCoord>458</xCoord><yCoord>251</yCoord></edgeMap>
    <edgeMap><xCoord>457</xCoord><yCoord>251</yCoord></edgeMap>
    <edgeMap><xCoord>456</xCoord><yCoord>252</yCoord></edgeMap>
    <edgeMap><xCoord>455</xCoord><yCoord>252</yCoord></edgeMap>
    <edgeMap><xCoord>454</xCoord><yCoord>253</yCoord></edgeMap>
    <edgeMap><xCoord>454</xCoord><yCoord>254</yCoord></edgeMap>
    <edgeMap><xCoord>453</xCoord><yCoord>255</yCoord></edgeMap>
    <edgeMap><xCoord>452</xCoord><yCoord>256</yCoord></edgeMap>
    <edgeMap><xCoord>451</xCoord><yCoord>257</yCoord></edgeMap>
    <edgeMap><xCoord>450</xCoord><yCoord>258</yCoord></edgeMap>
    <edgeMap><xCoord>450</xCoord><yCoord>259</yCoord></edgeMap>
    <edgeMap><xCoord>450</xCoord><yCoord>260</yCoord></edgeMap>
    <edgeMap><xCoord>450</xCoord><yCoord>261</yCoord></edgeMap>
    <edgeMap><xCoord>450</xCoord><yCoord>262</yCoord></edgeMap>
    <edgeMap><xCoord>450</xCoord><yCoord>263</yCoord></edgeMap>
    <edgeMap><xCoord>450</xCoord><yCoord>264</yCoord></edgeMap>
    <edgeMap><xCoord>450</xCoord><yCoord>265</yCoord></edgeMap>
    <edgeMap><xCoord>450</xCoord><yCoord>266</yCoord></edgeMap>
    <edgeMap><xCoord>450</xCoord><yCoord>267</yCoord></edgeMap>
    <edgeMap><xCoord>451</xCoord><yCoord>268</yCoord></edgeMap>
    <edgeMap><xCoord>451</xCoord><yCoord>269</yCoord></edgeMap>
    <edgeMap><xCoord>452</xCoord><yCoord>270</yCoord></edgeMap>
    <edgeMap><xCoord>451</xCoord><yCoord>271</yCoord></edgeMap>
    <edgeMap><xCoord>451</xCoord><yCoord>272</yCoord></edgeMap>
    <edgeMap><xCoord>452</xCoord><yCoord>273</yCoord></edgeMap>
    <edgeMap><xCoord>453</xCoord><yCoord>274</yCoord></edgeMap>
    <edgeMap><xCoord>453</xCoord><yCoord>275</yCoord></edgeMap>
    <edgeMap><xCoord>454</xCoord><yCoord>276</yCoord></edgeMap>
    <edgeMap><xCoord>454</xCoord><yCoord>277</yCoord></edgeMap>
    <edgeMap><xCoord>455</xCoord><yCoord>278</yCoord></edgeMap>
    <edgeMap><xCoord>456</xCoord><yCoord>279</yCoord></edgeMap>
    <edgeMap><xCoord>457</xCoord><yCoord>279</yCoord></edgeMap>
    <edgeMap><xCoord>458</xCoord><yCoord>280</yCoord></edgeMap>
    <edgeMap><xCoord>459</xCoord><yCoord>281</yCoord></edgeMap>
    <edgeMap><xCoord>460</xCoord><yCoord>281</yCoord></edgeMap>
    <edgeMap><xCoord>461</xCoord><yCoord>281</yCoord></edgeMap>
    <edgeMap><xCoord>462</xCoord><yCoord>281</yCoord></edgeMap>
    <edgeMap><xCoord>463</xCoord><yCoord>281</yCoord></edgeMap>
    <edgeMap><xCoord>464</xCoord><yCoord>281</yCoord></edgeMap>
    <edgeMap><xCoord>465</xCoord><yCoord>281</yCoord></edgeMap>
   </roi>
   <roi>
    <imageZposition>-1116.0</imageZposition>
    <imageSOP_UID>1.3.6.1.4.1.14519.5.2.1.6279.6001.137944094047934956890008473479</imageSOP_UID>
    <inclusion>TRUE</inclusion>
    <edgeMap><xCoord>464</xCoord><yCoord>281</yCoord></edgeMap>
    <edgeMap><xCoord>465</xCoord><yCoord>280</yCoord></edgeMap>
    <edgeMap><xCoord>466</xCoord><yCoord>279</yCoord></edgeMap>
    <edgeMap><xCoord>467</xCoord><yCoord>279</yCoord></edgeMap>
    <edgeMap><xCoord>468</xCoord><yCoord>278</yCoord></edgeMap>
    <edgeMap><xCoord>469</xCoord><yCoord>277</yCoord></edgeMap>
    <edgeMap><xCoord>470</xCoord><yCoord>277</yCoord></edgeMap>
    <edgeMap><xCoord>471</xCoord><yCoord>276</yCoord></edgeMap>
    <edgeMap><xCoord>472</xCoord><yCoord>275</yCoord></edgeMap>
    <edgeMap><xCoord>473</xCoord><yCoord>274</yCoord></edgeMap>
    <edgeMap><xCoord>473</xCoord><yCoord>273</yCoord></edgeMap>
    <edgeMap><xCoord>474</xCoord><yCoord>272</yCoord></edgeMap>
    <edgeMap><xCoord>473</xCoord><yCoord>271</yCoord></edgeMap>
    <edgeMap><xCoord>473</xCoord><yCoord>270</yCoord></edgeMap>
    <edgeMap><xCoord>474</xCoord><yCoord>269</yCoord></edgeMap>
    <edgeMap><xCoord>474</xCoord><yCoord>268</yCoord></edgeMap>
    <edgeMap><xCoord>474</xCoord><yCoord>267</yCoord></edgeMap>
    <edgeMap><xCoord>474</xCoord><yCoord>266</yCoord></edgeMap>
    <edgeMap><xCoord>474</xCoord><yCoord>265</yCoord></edgeMap>
    <edgeMap><xCoord>474</xCoord><yCoord>264</yCoord></edgeMap>
    <edgeMap><xCoord>474</xCoord><yCoord>263</yCoord></edgeMap>
    <edgeMap><xCoord>473</xCoord><yCoord>262</yCoord></edgeMap>
    <edgeMap><xCoord>473</xCoord><yCoord>261</yCoord></edgeMap>
    <edgeMap><xCoord>472</xCoord><yCoord>260</yCoord></edgeMap>
    <edgeMap><xCoord>472</xCoord><yCoord>259</yCoord></edgeMap>
    <edgeMap><xCoord>471</xCoord><yCoord>258</yCoord></edgeMap>
    <edgeMap><xCoord>470</xCoord><yCoord>258</yCoord></edgeMap>
    <edgeMap><xCoord>469</xCoord><yCoord>259</yCoord></edgeMap>
    <edgeMap><xCoord>468</xCoord><yCoord>259</yCoord></edgeMap>
    <edgeMap><xCoord>467</xCoord><yCoord>259</yCoord></edgeMap>
    <edgeMap><xCoord>466</xCoord><yCoord>259</yCoord></edgeMap>
    <edgeMap><xCoord>465</xCoord><yCoord>259</yCoord></edgeMap>
    <edgeMap><xCoord>464</xCoord><yCoord>258</yCoord></edgeMap>
    <edgeMap><xCoord>463</xCoord><yCoord>258</yCoord></edgeMap>
    <edgeMap><xCoord>462</xCoord><yCoord>259</yCoord></edgeMap>
    <edgeMap><xCoord>461</xCoord><yCoord>258</yCoord></edgeMap>
    <edgeMap><xCoord>460</xCoord><yCoord>258</yCoord></edgeMap>
    <edgeMap><xCoord>459</xCoord><yCoord>259</yCoord></edgeMap>
    <edgeMap><xCoord>458</xCoord><yCoord>258</yCoord></edgeMap>
    <edgeMap><xCoord>457</xCoord><yCoord>258</yCoord></edgeMap>
    <edgeMap><xCoord>456</xCoord><yCoord>258</yCoord></edgeMap>
    <edgeMap><xCoord>455</xCoord><yCoord>258</yCoord></edgeMap>
    <edgeMap><xCoord>454</xCoord><yCoord>258</yCoord></edgeMap>
    <edgeMap><xCoord>453</xCoord><yCoord>258</yCoord></edgeMap>
    <edgeMap><xCoord>452</xCoord><yCoord>259</yCoord></edgeMap>
    <edgeMap><xCoord>451</xCoord><yCoord>258</yCoord></edgeMap>
    <edgeMap><xCoord>450</xCoord><yCoord>259</yCoord></edgeMap>
    <edgeMap><xCoord>449</xCoord><yCoord>260</yCoord></edgeMap>
    <edgeMap><xCoord>448</xCoord><yCoord>261</yCoord></edgeMap>
    <edgeMap><xCoord>448</xCoord><yCoord>262</yCoord></edgeMap>
    <edgeMap><xCoord>448</xCoord><yCoord>263</yCoord></edgeMap>
    <edgeMap><xCoord>448</xCoord><yCoord>264</yCoord></edgeMap>
    <edgeMap><xCoord>448</xCoord><yCoord>265</yCoord></edgeMap>
    <edgeMap><xCoord>448</xCoord><yCoord>266</yCoord></edgeMap>
    <edgeMap><xCoord>448</xCoord><yCoord>267</yCoord></edgeMap>
    <edgeMap><xCoord>448</xCoord><yCoord>268</yCoord></edgeMap>
    <edgeMap><xCoord>449</xCoord><yCoord>269</yCoord></edgeMap>
    <edgeMap><xCoord>450</xCoord><yCoord>270</yCoord></edgeMap>
    <edgeMap><xCoord>450</xCoord><yCoord>271</yCoord></edgeMap>
    <edgeMap><xCoord>450</xCoord><yCoord>272</yCoord></edgeMap>
    <edgeMap><xCoord>450</xCoord><yCoord>273</yCoord></edgeMap>
    <edgeMap><xCoord>450</xCoord><yCoord>274</yCoord></edgeMap>
    <edgeMap><xCoord>450</xCoord><yCoord>275</yCoord></edgeMap>
    <edgeMap><xCoord>451</xCoord><yCoord>276</yCoord></edgeMap>
    <edgeMap><xCoord>452</xCoord><yCoord>275</yCoord></edgeMap>
    <edgeMap><xCoord>453</xCoord><yCoord>276</yCoord></edgeMap>
    <edgeMap><xCoord>454</xCoord><yCoord>277</yCoord></edgeMap>
    <edgeMap><xCoord>455</xCoord><yCoord>278</yCoord></edgeMap>
    <edgeMap><xCoord>455</xCoord><yCoord>279</yCoord></edgeMap>
    <edgeMap><xCoord>455</xCoord><yCoord>280</yCoord></edgeMap>
    <edgeMap><xCoord>456</xCoord><yCoord>281</yCoord></edgeMap>
    <edgeMap><xCoord>457</xCoord><yCoord>281</yCoord></edgeMap>
    <edgeMap><xCoord>458</xCoord><yCoord>281</yCoord></edgeMap>
    <edgeMap><xCoord>459</xCoord><yCoord>281</yCoord></edgeMap>
    <edgeMap><xCoord>460</xCoord><yCoord>280</yCoord></edgeMap>
    <edgeMap><xCoord>461</xCoord><yCoord>280</yCoord></edgeMap>
    <edgeMap><xCoord>462</xCoord><yCoord>281</yCoord></edgeMap>
    <edgeMap><xCoord>463</xCoord><yCoord>281</yCoord></edgeMap>
    <edgeMap><xCoord>464</xCoord><yCoord>281</yCoord></edgeMap>
   </roi>
   <roi>
    <imageZposition>-1119.0</imageZposition>
    <imageSOP_UID>1.3.6.1.4.1.14519.5.2.1.6279.6001.934107743859547079137989391006</imageSOP_UID>
    <inclusion>TRUE</inclusion>
    <edgeMap><xCoord>466</xCoord><yCoord>278</yCoord></edgeMap>
    <edgeMap><xCoord>467</xCoord><yCoord>277</yCoord></edgeMap>
    <edgeMap><xCoord>467</xCoord><yCoord>276</yCoord></edgeMap>
    <edgeMap><xCoord>468</xCoord><yCoord>275</yCoord></edgeMap>
    <edgeMap><xCoord>469</xCoord><yCoord>274</yCoord></edgeMap>
    <edgeMap><xCoord>469</xCoord><yCoord>273</yCoord></edgeMap>
    <edgeMap><xCoord>470</xCoord><yCoord>272</yCoord></edgeMap>
    <edgeMap><xCoord>470</xCoord><yCoord>271</yCoord></edgeMap>
    <edgeMap><xCoord>470</xCoord><yCoord>270</yCoord></edgeMap>
    <edgeMap><xCoord>470</xCoord><yCoord>269</yCoord></edgeMap>
    <edgeMap><xCoord>470</xCoord><yCoord>268</yCoord></edgeMap>
    <edgeMap><xCoord>470</xCoord><yCoord>267</yCoord></edgeMap>
    <edgeMap><xCoord>470</xCoord><yCoord>266</yCoord></edgeMap>
    <edgeMap><xCoord>470</xCoord><yCoord>265</yCoord></edgeMap>
    <edgeMap><xCoord>470</xCoord><yCoord>264</yCoord></edgeMap>
    <edgeMap><xCoord>469</xCoord><yCoord>263</yCoord></edgeMap>
    <edgeMap><xCoord>468</xCoord><yCoord>263</yCoord></edgeMap>
    <edgeMap><xCoord>467</xCoord><yCoord>262</yCoord></edgeMap>
    <edgeMap><xCoord>468</xCoord><yCoord>261</yCoord></edgeMap>
    <edgeMap><xCoord>467</xCoord><yCoord>260</yCoord></edgeMap>
    <edgeMap><xCoord>466</xCoord><yCoord>260</yCoord></edgeMap>
    <edgeMap><xCoord>465</xCoord><yCoord>260</yCoord></edgeMap>
    <edgeMap><xCoord>464</xCoord><yCoord>259</yCoord></edgeMap>
    <edgeMap><xCoord>463</xCoord><yCoord>258</yCoord></edgeMap>
    <edgeMap><xCoord>462</xCoord><yCoord>258</yCoord></edgeMap>
    <edgeMap><xCoord>461</xCoord><yCoord>257</yCoord></edgeMap>
    <edgeMap><xCoord>460</xCoord><yCoord>257</yCoord></edgeMap>
    <edgeMap><xCoord>460</xCoord><yCoord>258</yCoord></edgeMap>
    <edgeMap><xCoord>459</xCoord><yCoord>259</yCoord></edgeMap>
    <edgeMap><xCoord>458</xCoord><yCoord>260</yCoord></edgeMap>
    <edgeMap><xCoord>457</xCoord><yCoord>259</yCoord></edgeMap>
    <edgeMap><xCoord>457</xCoord><yCoord>260</yCoord></edgeMap>
    <edgeMap><xCoord>456</xCoord><yCoord>261</yCoord></edgeMap>
    <edgeMap><xCoord>455</xCoord><yCoord>262</yCoord></edgeMap>
    <edgeMap><xCoord>454</xCoord><yCoord>262</yCoord></edgeMap>
    <edgeMap><xCoord>453</xCoord><yCoord>263</yCoord></edgeMap>
    <edgeMap><xCoord>452</xCoord><yCoord>263</yCoord></edgeMap>
    <edgeMap><xCoord>451</xCoord><yCoord>263</yCoord></edgeMap>
    <edgeMap><xCoord>450</xCoord><yCoord>264</yCoord></edgeMap>
    <edgeMap><xCoord>450</xCoord><yCoord>265</yCoord></edgeMap>
    <edgeMap><xCoord>450</xCoord><yCoord>266</yCoord></edgeMap>
    <edgeMap><xCoord>450</xCoord><yCoord>267</yCoord></edgeMap>
    <edgeMap><xCoord>450</xCoord><yCoord>268</yCoord></edgeMap>
    <edgeMap><xCoord>450</xCoord><yCoord>269</yCoord></edgeMap>
    <edgeMap><xCoord>450</xCoord><yCoord>270</yCoord></edgeMap>
    <edgeMap><xCoord>450</xCoord><yCoord>271</yCoord></edgeMap>
    <edgeMap><xCoord>451</xCoord><yCoord>272</yCoord></edgeMap>
    <edgeMap><xCoord>452</xCoord><yCoord>273</yCoord></edgeMap>
    <edgeMap><xCoord>453</xCoord><yCoord>274</yCoord></edgeMap>
    <edgeMap><xCoord>454</xCoord><yCoord>275</yCoord></edgeMap>
    <edgeMap><xCoord>455</xCoord><yCoord>276</yCoord></edgeMap>
    <edgeMap><xCoord>456</xCoord><yCoord>276</yCoord></edgeMap>
    <edgeMap><xCoord>457</xCoord><yCoord>276</yCoord></edgeMap>
    <edgeMap><xCoord>458</xCoord><yCoord>277</yCoord></edgeMap>
    <edgeMap><xCoord>459</xCoord><yCoord>278</yCoord></edgeMap>
    <edgeMap><xCoord>460</xCoord><yCoord>278</yCoord></edgeMap>
    <edgeMap><xCoord>461</xCoord><yCoord>278</yCoord></edgeMap>
    <edgeMap><xCoord>462</xCoord><yCoord>277</yCoord></edgeMap>
    <edgeMap><xCoord>463</xCoord><yCoord>277</yCoord></edgeMap>
    <edgeMap><xCoord>464</xCoord><yCoord>278</yCoord></edgeMap>
    <edgeMap><xCoord>465</xCoord><yCoord>278</yCoord></edgeMap>
    <edgeMap><xCoord>466</xCoord><yCoord>278</yCoord></edgeMap>
   </roi>
  </unblindedReadNodule>
  <unblindedReadNodule>
   <noduleID>1389</noduleID>
   <roi>
    <imageZposition>-1113.0</imageZposition>
    <imageSOP_UID>1.3.6.1.4.1.14519.5.2.1.6279.6001.245950286729493729590000120214</imageSOP_UID>
    <inclusion>TRUE</inclusion>
    <edgeMap><xCoord>316</xCoord><yCoord>398</yCoord></edgeMap>
   </roi>
  </unblindedReadNodule>
  <nonNodule>
   <nonNoduleID>1401</nonNoduleID>
   <imageZposition>-930.0</imageZposition>
   <imageSOP_UID>1.3.6.1.4.1.14519.5.2.1.6279.6001.339729837817877490734921534844</imageSOP_UID>
   <locus><xCoord>193</xCoord><yCoord>332</yCoord>
   </locus>
  </nonNodule>
  <nonNodule>
   <nonNoduleID>1417</nonNoduleID>
   <imageZposition>-945.0</imageZposition>
   <imageSOP_UID>1.3.6.1.4.1.14519.5.2.1.6279.6001.282148036987051527509329213067</imageSOP_UID>
   <locus><xCoord>157</xCoord><yCoord>210</yCoord>
   </locus>
  </nonNodule>
  <nonNodule>
   <nonNoduleID>1392</nonNoduleID>
   <imageZposition>-981.0</imageZposition>
   <imageSOP_UID>1.3.6.1.4.1.14519.5.2.1.6279.6001.289777235932004064590311875963</imageSOP_UID>
   <locus><xCoord>87</xCoord><yCoord>269</yCoord>
   </locus>
  </nonNodule>
  <nonNodule>
   <nonNoduleID>1381</nonNoduleID>
   <imageZposition>-1071.0</imageZposition>
   <imageSOP_UID>1.3.6.1.4.1.14519.5.2.1.6279.6001.150835044967122791944463498012</imageSOP_UID>
   <locus><xCoord>110</xCoord><yCoord>187</yCoord>
   </locus>
  </nonNodule>
  <nonNodule>
   <nonNoduleID>1419</nonNoduleID>
   <imageZposition>-1077.0</imageZposition>
   <imageSOP_UID>1.3.6.1.4.1.14519.5.2.1.6279.6001.151808220344746688075247422058</imageSOP_UID>
   <locus><xCoord>218</xCoord><yCoord>367</yCoord>
   </locus>
  </nonNodule>
  <nonNodule>
   <nonNoduleID>1410</nonNoduleID>
   <imageZposition>-1092.0</imageZposition>
   <imageSOP_UID>1.3.6.1.4.1.14519.5.2.1.6279.6001.206676751526796559800085714153</imageSOP_UID>
   <locus><xCoord>418</xCoord><yCoord>244</yCoord>
   </locus>
  </nonNodule>
  <nonNodule>
   <nonNoduleID>1395</nonNoduleID>
   <imageZposition>-1095.0</imageZposition>
   <imageSOP_UID>1.3.6.1.4.1.14519.5.2.1.6279.6001.295215391980097637751070792353</imageSOP_UID>
   <locus><xCoord>426</xCoord><yCoord>236</yCoord>
   </locus>
  </nonNodule>
  <nonNodule>
   <nonNoduleID>1383</nonNoduleID>
   <imageZposition>-1113.0</imageZposition>
   <imageSOP_UID>1.3.6.1.4.1.14519.5.2.1.6279.6001.245950286729493729590000120214</imageSOP_UID>
   <locus><xCoord>204</xCoord><yCoord>384</yCoord>
   </locus>
  </nonNodule>
  <nonNodule>
   <nonNoduleID>1404</nonNoduleID>
   <imageZposition>-1116.0</imageZposition>
   <imageSOP_UID>1.3.6.1.4.1.14519.5.2.1.6279.6001.137944094047934956890008473479</imageSOP_UID>
   <locus><xCoord>172</xCoord><yCoord>304</yCoord>
   </locus>
  </nonNodule>
  <nonNodule>
   <nonNoduleID>1411</nonNoduleID>
   <imageZposition>-1119.0</imageZposition>
   <imageSOP_UID>1.3.6.1.4.1.14519.5.2.1.6279.6001.934107743859547079137989391006</imageSOP_UID>
   <locus><xCoord>198</xCoord><yCoord>394</yCoord>
   </locus>
  </nonNodule>
  <nonNodule>
   <nonNoduleID>1420</nonNoduleID>
   <imageZposition>-1119.0</imageZposition>
   <imageSOP_UID>1.3.6.1.4.1.14519.5.2.1.6279.6001.934107743859547079137989391006</imageSOP_UID>
   <locus><xCoord>323</xCoord><yCoord>322</yCoord>
   </locus>
  </nonNodule>
  <nonNodule>
   <nonNoduleID>1403</nonNoduleID>
   <imageZposition>-1122.0</imageZposition>
   <imageSOP_UID>1.3.6.1.4.1.14519.5.2.1.6279.6001.333667205160134572267192982567</imageSOP_UID>
   <locus><xCoord>164</xCoord><yCoord>229</yCoord>
   </locus>
  </nonNodule>
  <nonNodule>
   <nonNoduleID>1409</nonNoduleID>
   <imageZposition>-1122.0</imageZposition>
   <imageSOP_UID>1.3.6.1.4.1.14519.5.2.1.6279.6001.333667205160134572267192982567</imageSOP_UID>
   <locus><xCoord>192</xCoord><yCoord>397</yCoord>
   </locus>
  </nonNodule>
  <nonNodule>
   <nonNoduleID>1384</nonNoduleID>
   <imageZposition>-1125.0</imageZposition>
   <imageSOP_UID>1.3.6.1.4.1.14519.5.2.1.6279.6001.961537578892335554844357605133</imageSOP_UID>
   <locus><xCoord>150</xCoord><yCoord>157</yCoord>
   </locus>
  </nonNodule>
  <nonNodule>
   <nonNoduleID>1397</nonNoduleID>
   <imageZposition>-1125.0</imageZposition>
   <imageSOP_UID>1.3.6.1.4.1.14519.5.2.1.6279.6001.961537578892335554844357605133</imageSOP_UID>
   <locus><xCoord>199</xCoord><yCoord>396</yCoord>
   </locus>
  </nonNodule>
  <nonNodule>
   <nonNoduleID>1418</nonNoduleID>
   <imageZposition>-1128.0</imageZposition>
   <imageSOP_UID>1.3.6.1.4.1.14519.5.2.1.6279.6001.253238034016244140631194108020</imageSOP_UID>
   <locus><xCoord>195</xCoord><yCoord>392</yCoord>
   </locus>
  </nonNodule>
  <nonNodule>
   <nonNoduleID>1398</nonNoduleID>
   <imageZposition>-1131.0</imageZposition>
   <imageSOP_UID>1.3.6.1.4.1.14519.5.2.1.6279.6001.869051179838431405997810323035</imageSOP_UID>
   <locus><xCoord>105</xCoord><yCoord>178</yCoord>
   </locus>
  </nonNodule>
  <nonNodule>
   <nonNoduleID>1408</nonNoduleID>
   <imageZposition>-1143.0</imageZposition>
   <imageSOP_UID>1.3.6.1.4.1.14519.5.2.1.6279.6001.154268749150935056819986800014</imageSOP_UID>
   <locus><xCoord>58</xCoord><yCoord>170</yCoord>
   </locus>
  </nonNodule>
 </readingSession>
 <readingSession>
  <annotationVersion>3.12</annotationVersion>
  <servicingRadiologistID>anonymous</servicingRadiologistID>
  <unblindedReadNodule>
   <noduleID>0</noduleID>
   <characteristics>
    <subtlety>5</subtlety>
    <internalStructure>1</internalStructure>
    <calcification>6</calcification>
    <sphericity>5</sphericity>
    <margin>5</margin>
    <lobulation>1</lobulation>
    <spiculation>1</spiculation>
    <texture>5</texture>
    <malignancy>5</malignancy>
   </characteristics>
   <roi>
    <imageZposition>-1098.0</imageZposition>
    <imageSOP_UID>1.3.6.1.4.1.14519.5.2.1.6279.6001.252703743838813616043055250230</imageSOP_UID>
    <inclusion>TRUE</inclusion>
    <edgeMap><xCoord>467</xCoord><yCoord>269</yCoord></edgeMap>
    <edgeMap><xCoord>466</xCoord><yCoord>268</yCoord></edgeMap>
    <edgeMap><xCoord>466</xCoord><yCoord>267</yCoord></edgeMap>
    <edgeMap><xCoord>466</xCoord><yCoord>266</yCoord></edgeMap>
    <edgeMap><xCoord>466</xCoord><yCoord>265</yCoord></edgeMap>
    <edgeMap><xCoord>465</xCoord><yCoord>264</yCoord></edgeMap>
    <edgeMap><xCoord>465</xCoord><yCoord>263</yCoord></edgeMap>
    <edgeMap><xCoord>464</xCoord><yCoord>262</yCoord></edgeMap>
    <edgeMap><xCoord>464</xCoord><yCoord>261</yCoord></edgeMap>
    <edgeMap><xCoord>463</xCoord><yCoord>260</yCoord></edgeMap>
    <edgeMap><xCoord>462</xCoord><yCoord>259</yCoord></edgeMap>
    <edgeMap><xCoord>462</xCoord><yCoord>258</yCoord></edgeMap>
    <edgeMap><xCoord>462</xCoord><yCoord>257</yCoord></edgeMap>
    <edgeMap><xCoord>461</xCoord><yCoord>258</yCoord></edgeMap>
    <edgeMap><xCoord>460</xCoord><yCoord>259</yCoord></edgeMap>
    <edgeMap><xCoord>459</xCoord><yCoord>260</yCoord></edgeMap>
    <edgeMap><xCoord>459</xCoord><yCoord>261</yCoord></edgeMap>
    <edgeMap><xCoord>458</xCoord><yCoord>262</yCoord></edgeMap>
    <edgeMap><xCoord>458</xCoord><yCoord>263</yCoord></edgeMap>
    <edgeMap><xCoord>458</xCoord><yCoord>264</yCoord></edgeMap>
    <edgeMap><xCoord>458</xCoord><yCoord>265</yCoord></edgeMap>
    <edgeMap><xCoord>458</xCoord><yCoord>266</yCoord></edgeMap>
    <edgeMap><xCoord>458</xCoord><yCoord>267</yCoord></edgeMap>
    <edgeMap><xCoord>458</xCoord><yCoord>268</yCoord></edgeMap>
    <edgeMap><xCoord>459</xCoord><yCoord>269</yCoord></edgeMap>
    <edgeMap><xCoord>459</xCoord><yCoord>270</yCoord></edgeMap>
    <edgeMap><xCoord>460</xCoord><yCoord>271</yCoord></edgeMap>
    <edgeMap><xCoord>461</xCoord><yCoord>272</yCoord></edgeMap>
    <edgeMap><xCoord>462</xCoord><yCoord>272</yCoord></edgeMap>
    <edgeMap><xCoord>463</xCoord><yCoord>271</yCoord></edgeMap>
    <edgeMap><xCoord>464</xCoord><yCoord>271</yCoord></edgeMap>
    <edgeMap><xCoord>465</xCoord><yCoord>270</yCoord></edgeMap>
    <edgeMap><xCoord>466</xCoord><yCoord>270</yCoord></edgeMap>
    <edgeMap><xCoord>467</xCoord><yCoord>269</yCoord></edgeMap>
   </roi>
   <roi>
    <imageZposition>-1101.0</imageZposition>
    <imageSOP_UID>1.3.6.1.4.1.14519.5.2.1.6279.6001.290760288010161020402169496097</imageSOP_UID>
    <inclusion>TRUE</inclusion>
    <edgeMap><xCoord>468</xCoord><yCoord>275</yCoord></edgeMap>
    <edgeMap><xCoord>468</xCoord><yCoord>274</yCoord></edgeMap>
    <edgeMap><xCoord>468</xCoord><yCoord>273</yCoord></edgeMap>
    <edgeMap><xCoord>468</xCoord><yCoord>272</yCoord></edgeMap>
    <edgeMap><xCoord>468</xCoord><yCoord>271</yCoord></edgeMap>
    <edgeMap><xCoord>468</xCoord><yCoord>270</yCoord></edgeMap>
    <edgeMap><xCoord>468</xCoord><yCoord>269</yCoord></edgeMap>
    <edgeMap><xCoord>468</xCoord><yCoord>268</yCoord></edgeMap>
    <edgeMap><xCoord>468</xCoord><yCoord>267</yCoord></edgeMap>
    <edgeMap><xCoord>468</xCoord><yCoord>266</yCoord></edgeMap>
    <edgeMap><xCoord>468</xCoord><yCoord>265</yCoord></edgeMap>
    <edgeMap><xCoord>468</xCoord><yCoord>264</yCoord></edgeMap>
    <edgeMap><xCoord>468</xCoord><yCoord>263</yCoord></edgeMap>
    <edgeMap><xCoord>468</xCoord><yCoord>262</yCoord></edgeMap>
    <edgeMap><xCoord>468</xCoord><yCoord>261</yCoord></edgeMap>
    <edgeMap><xCoord>468</xCoord><yCoord>260</yCoord></edgeMap>
    <edgeMap><xCoord>469</xCoord><yCoord>259</yCoord></edgeMap>
    <edgeMap><xCoord>468</xCoord><yCoord>258</yCoord></edgeMap>
    <edgeMap><xCoord>468</xCoord><yCoord>257</yCoord></edgeMap>
    <edgeMap><xCoord>467</xCoord><yCoord>256</yCoord></edgeMap>
    <edgeMap><xCoord>467</xCoord><yCoord>255</yCoord></edgeMap>
    <edgeMap><xCoord>466</xCoord><yCoord>254</yCoord></edgeMap>
    <edgeMap><xCoord>465</xCoord><yCoord>253</yCoord></edgeMap>
    <edgeMap><xCoord>464</xCoord><yCoord>252</yCoord></edgeMap>
    <edgeMap><xCoord>464</xCoord><yCoord>251</yCoord></edgeMap>
    <edgeMap><xCoord>463</xCoord><yCoord>252</yCoord></edgeMap>
    <edgeMap><xCoord>462</xCoord><yCoord>253</yCoord></edgeMap>
    <edgeMap><xCoord>461</xCoord><yCoord>253</yCoord></edgeMap>
    <edgeMap><xCoord>460</xCoord><yCoord>254</yCoord></edgeMap>
    <edgeMap><xCoord>459</xCoord><yCoord>254</yCoord></edgeMap>
    <edgeMap><xCoord>458</xCoord><yCoord>255</yCoord></edgeMap>
    <edgeMap><xCoord>457</xCoord><yCoord>256</yCoord></edgeMap>
    <edgeMap><xCoord>457</xCoord><yCoord>255</yCoord></edgeMap>
    <edgeMap><xCoord>456</xCoord><yCoord>256</yCoord></edgeMap>
    <edgeMap><xCoord>456</xCoord><yCoord>257</yCoord></edgeMap>
    <edgeMap><xCoord>455</xCoord><yCoord>258</yCoord></edgeMap>
    <edgeMap><xCoord>455</xCoord><yCoord>259</yCoord></edgeMap>
    <edgeMap><xCoord>454</xCoord><yCoord>260</yCoord></edgeMap>
    <edgeMap><xCoord>454</xCoord><yCoord>261</yCoord></edgeMap>
    <edgeMap><xCoord>454</xCoord><yCoord>262</yCoord></edgeMap>
    <edgeMap><xCoord>453</xCoord><yCoord>263</yCoord></edgeMap>
    <edgeMap><xCoord>453</xCoord><yCoord>264</yCoord></edgeMap>
    <edgeMap><xCoord>453</xCoord><yCoord>265</yCoord></edgeMap>
    <edgeMap><xCoord>452</xCoord><yCoord>266</yCoord></edgeMap>
    <edgeMap><xCoord>452</xCoord><yCoord>267</yCoord></edgeMap>
    <edgeMap><xCoord>452</xCoord><yCoord>268</yCoord></edgeMap>
    <edgeMap><xCoord>452</xCoord><yCoord>269</yCoord></edgeMap>
    <edgeMap><xCoord>452</xCoord><yCoord>270</yCoord></edgeMap>
    <edgeMap><xCoord>452</xCoord><yCoord>271</yCoord></edgeMap>
    <edgeMap><xCoord>452</xCoord><yCoord>272</yCoord></edgeMap>
    <edgeMap><xCoord>452</xCoord><yCoord>273</yCoord></edgeMap>
    <edgeMap><xCoord>452</xCoord><yCoord>274</yCoord></edgeMap>
    <edgeMap><xCoord>452</xCoord><yCoord>275</yCoord></edgeMap>
    <edgeMap><xCoord>452</xCoord><yCoord>276</yCoord></edgeMap>
    <edgeMap><xCoord>453</xCoord><yCoord>277</yCoord></edgeMap>
    <edgeMap><xCoord>454</xCoord><yCoord>277</yCoord></edgeMap>
    <edgeMap><xCoord>455</xCoord><yCoord>278</yCoord></edgeMap>
    <edgeMap><xCoord>456</xCoord><yCoord>278</yCoord></edgeMap>
    <edgeMap><xCoord>457</xCoord><yCoord>278</yCoord></edgeMap>
    <edgeMap><xCoord>458</xCoord><yCoord>279</yCoord></edgeMap>
    <edgeMap><xCoord>459</xCoord><yCoord>279</yCoord></edgeMap>
    <edgeMap><xCoord>460</xCoord><yCoord>280</yCoord></edgeMap>
    <edgeMap><xCoord>460</xCoord><yCoord>279</yCoord></edgeMap>
    <edgeMap><xCoord>461</xCoord><yCoord>279</yCoord></edgeMap>
    <edgeMap><xCoord>462</xCoord><yCoord>278</yCoord></edgeMap>
    <edgeMap><xCoord>463</xCoord><yCoord>278</yCoord></edgeMap>
    <edgeMap><xCoord>464</xCoord><yCoord>277</yCoord></edgeMap>
    <edgeMap><xCoord>465</xCoord><yCoord>277</yCoord></edgeMap>
    <edgeMap><xCoord>466</xCoord><yCoord>276</yCoord></edgeMap>
    <edgeMap><xCoord>467</xCoord><yCoord>276</yCoord></edgeMap>
    <edgeMap><xCoord>468</xCoord><yCoord>275</yCoord></edgeMap>
   </roi>
   <roi>
    <imageZposition>-1104.0</imageZposition>
    <imageSOP_UID>1.3.6.1.4.1.14519.5.2.1.6279.6001.160096765771533420198490270688</imageSOP_UID>
    <inclusion>TRUE</inclusion>
    <edgeMap><xCoord>470</xCoord><yCoord>277</yCoord></edgeMap>
    <edgeMap><xCoord>469</xCoord><yCoord>276</yCoord></edgeMap>
    <edgeMap><xCoord>469</xCoord><yCoord>275</yCoord></edgeMap>
    <edgeMap><xCoord>469</xCoord><yCoord>274</yCoord></edgeMap>
    <edgeMap><xCoord>469</xCoord><yCoord>273</yCoord></edgeMap>
    <edgeMap><xCoord>469</xCoord><yCoord>272</yCoord></edgeMap>
    <edgeMap><xCoord>469</xCoord><yCoord>271</yCoord></edgeMap>
    <edgeMap><xCoord>469</xCoord><yCoord>270</yCoord></edgeMap>
    <edgeMap><xCoord>469</xCoord><yCoord>269</yCoord></edgeMap>
    <edgeMap><xCoord>469</xCoord><yCoord>268</yCoord></edgeMap>
    <edgeMap><xCoord>469</xCoord><yCoord>267</yCoord></edgeMap>
    <edgeMap><xCoord>469</xCoord><yCoord>266</yCoord></edgeMap>
    <edgeMap><xCoord>469</xCoord><yCoord>265</yCoord></edgeMap>
    <edgeMap><xCoord>469</xCoord><yCoord>264</yCoord></edgeMap>
    <edgeMap><xCoord>469</xCoord><yCoord>263</yCoord></edgeMap>
    <edgeMap><xCoord>469</xCoord><yCoord>262</yCoord></edgeMap>
    <edgeMap><xCoord>469</xCoord><yCoord>261</yCoord></edgeMap>
    <edgeMap><xCoord>469</xCoord><yCoord>260</yCoord></edgeMap>
    <edgeMap><xCoord>469</xCoord><yCoord>259</yCoord></edgeMap>
    <edgeMap><xCoord>469</xCoord><yCoord>258</yCoord></edgeMap>
    <edgeMap><xCoord>469</xCoord><yCoord>257</yCoord></edgeMap>
    <edgeMap><xCoord>469</xCoord><yCoord>256</yCoord></edgeMap>
    <edgeMap><xCoord>469</xCoord><yCoord>255</yCoord></edgeMap>
    <edgeMap><xCoord>469</xCoord><yCoord>254</yCoord></edgeMap>
    <edgeMap><xCoord>469</xCoord><yCoord>253</yCoord></edgeMap>
    <edgeMap><xCoord>469</xCoord><yCoord>252</yCoord></edgeMap>
    <edgeMap><xCoord>469</xCoord><yCoord>251</yCoord></edgeMap>
    <edgeMap><xCoord>469</xCoord><yCoord>250</yCoord></edgeMap>
    <edgeMap><xCoord>468</xCoord><yCoord>250</yCoord></edgeMap>
    <edgeMap><xCoord>467</xCoord><yCoord>250</yCoord></edgeMap>
    <edgeMap><xCoord>466</xCoord><yCoord>250</yCoord></edgeMap>
    <edgeMap><xCoord>465</xCoord><yCoord>250</yCoord></edgeMap>
    <edgeMap><xCoord>464</xCoord><yCoord>250</yCoord></edgeMap>
    <edgeMap><xCoord>463</xCoord><yCoord>251</yCoord></edgeMap>
    <edgeMap><xCoord>462</xCoord><yCoord>251</yCoord></edgeMap>
    <edgeMap><xCoord>461</xCoord><yCoord>252</yCoord></edgeMap>
    <edgeMap><xCoord>460</xCoord><yCoord>252</yCoord></edgeMap>
    <edgeMap><xCoord>459</xCoord><yCoord>253</yCoord></edgeMap>
    <edgeMap><xCoord>458</xCoord><yCoord>253</yCoord></edgeMap>
    <edgeMap><xCoord>457</xCoord><yCoord>254</yCoord></edgeMap>
    <edgeMap><xCoord>456</xCoord><yCoord>254</yCoord></edgeMap>
    <edgeMap><xCoord>455</xCoord><yCoord>255</yCoord></edgeMap>
    <edgeMap><xCoord>455</xCoord><yCoord>256</yCoord></edgeMap>
    <edgeMap><xCoord>454</xCoord><yCoord>257</yCoord></edgeMap>
    <edgeMap><xCoord>453</xCoord><yCoord>258</yCoord></edgeMap>
    <edgeMap><xCoord>452</xCoord><yCoord>259</yCoord></edgeMap>
    <edgeMap><xCoord>452</xCoord><yCoord>260</yCoord></edgeMap>
    <edgeMap><xCoord>451</xCoord><yCoord>261</yCoord></edgeMap>
    <edgeMap><xCoord>450</xCoord><yCoord>262</yCoord></edgeMap>
    <edgeMap><xCoord>450</xCoord><yCoord>263</yCoord></edgeMap>
    <edgeMap><xCoord>450</xCoord><yCoord>264</yCoord></edgeMap>
    <edgeMap><xCoord>450</xCoord><yCoord>265</yCoord></edgeMap>
    <edgeMap><xCoord>450</xCoord><yCoord>266</yCoord></edgeMap>
    <edgeMap><xCoord>450</xCoord><yCoord>267</yCoord></edgeMap>
    <edgeMap><xCoord>450</xCoord><yCoord>268</yCoord></edgeMap>
    <edgeMap><xCoord>450</xCoord><yCoord>269</yCoord></edgeMap>
    <edgeMap><xCoord>450</xCoord><yCoord>270</yCoord></edgeMap>
    <edgeMap><xCoord>450</xCoord><yCoord>271</yCoord></edgeMap>
    <edgeMap><xCoord>450</xCoord><yCoord>272</yCoord></edgeMap>
    <edgeMap><xCoord>450</xCoord><yCoord>273</yCoord></edgeMap>
    <edgeMap><xCoord>451</xCoord><yCoord>274</yCoord></edgeMap>
    <edgeMap><xCoord>452</xCoord><yCoord>275</yCoord></edgeMap>
    <edgeMap><xCoord>453</xCoord><yCoord>276</yCoord></edgeMap>
    <edgeMap><xCoord>454</xCoord><yCoord>277</yCoord></edgeMap>
    <edgeMap><xCoord>455</xCoord><yCoord>278</yCoord></edgeMap>
    <edgeMap><xCoord>456</xCoord><yCoord>279</yCoord></edgeMap>
    <edgeMap><xCoord>456</xCoord><yCoord>280</yCoord></edgeMap>
    <edgeMap><xCoord>457</xCoord><yCoord>280</yCoord></edgeMap>
    <edgeMap><xCoord>458</xCoord><yCoord>280</yCoord></edgeMap>
    <edgeMap><xCoord>459</xCoord><yCoord>280</yCoord></edgeMap>
    <edgeMap><xCoord>460</xCoord><yCoord>280</yCoord></edgeMap>
    <edgeMap><xCoord>461</xCoord><yCoord>280</yCoord></edgeMap>
    <edgeMap><xCoord>462</xCoord><yCoord>280</yCoord></edgeMap>
    <edgeMap><xCoord>463</xCoord><yCoord>280</yCoord></edgeMap>
    <edgeMap><xCoord>464</xCoord><yCoord>280</yCoord></edgeMap>
    <edgeMap><xCoord>465</xCoord><yCoord>279</yCoord></edgeMap>
    <edgeMap><xCoord>466</xCoord><yCoord>279</yCoord></edgeMap>
    <edgeMap><xCoord>467</xCoord><yCoord>278</yCoord></edgeMap>
    <edgeMap><xCoord>468</xCoord><yCoord>278</yCoord></edgeMap>
    <edgeMap><xCoord>469</xCoord><yCoord>277</yCoord></edgeMap>
    <edgeMap><xCoord>470</xCoord><yCoord>277</yCoord></edgeMap>
   </roi>
   <roi>
    <imageZposition>-1107.0</imageZposition>
    <imageSOP_UID>1.3.6.1.4.1.14519.5.2.1.6279.6001.201671528565891302694643263546</imageSOP_UID>
    <inclusion>TRUE</inclusion>
    <edgeMap><xCoord>470</xCoord><yCoord>250</yCoord></edgeMap>
    <edgeMap><xCoord>469</xCoord><yCoord>250</yCoord></edgeMap>
    <edgeMap><xCoord>468</xCoord><yCoord>250</yCoord></edgeMap>
    <edgeMap><xCoord>467</xCoord><yCoord>250</yCoord></edgeMap>
    <edgeMap><xCoord>466</xCoord><yCoord>250</yCoord></edgeMap>
    <edgeMap><xCoord>465</xCoord><yCoord>250</yCoord></edgeMap>
    <edgeMap><xCoord>464</xCoord><yCoord>250</yCoord></edgeMap>
    <edgeMap><xCoord>463</xCoord><yCoord>250</yCoord></edgeMap>
    <edgeMap><xCoord>462</xCoord><yCoord>250</yCoord></edgeMap>
    <edgeMap><xCoord>461</xCoord><yCoord>250</yCoord></edgeMap>
    <edgeMap><xCoord>460</xCoord><yCoord>251</yCoord></edgeMap>
    <edgeMap><xCoord>459</xCoord><yCoord>251</yCoord></edgeMap>
    <edgeMap><xCoord>458</xCoord><yCoord>251</yCoord></edgeMap>
    <edgeMap><xCoord>457</xCoord><yCoord>251</yCoord></edgeMap>
    <edgeMap><xCoord>456</xCoord><yCoord>251</yCoord></edgeMap>
    <edgeMap><xCoord>455</xCoord><yCoord>252</yCoord></edgeMap>
    <edgeMap><xCoord>454</xCoord><yCoord>253</yCoord></edgeMap>
    <edgeMap><xCoord>453</xCoord><yCoord>254</yCoord></edgeMap>
    <edgeMap><xCoord>453</xCoord><yCoord>255</yCoord></edgeMap>
    <edgeMap><xCoord>452</xCoord><yCoord>256</yCoord></edgeMap>
    <edgeMap><xCoord>451</xCoord><yCoord>257</yCoord></edgeMap>
    <edgeMap><xCoord>451</xCoord><yCoord>258</yCoord></edgeMap>
    <edgeMap><xCoord>450</xCoord><yCoord>259</yCoord></edgeMap>
    <edgeMap><xCoord>449</xCoord><yCoord>260</yCoord></edgeMap>
    <edgeMap><xCoord>449</xCoord><yCoord>261</yCoord></edgeMap>
    <edgeMap><xCoord>449</xCoord><yCoord>262</yCoord></edgeMap>
    <edgeMap><xCoord>449</xCoord><yCoord>263</yCoord></edgeMap>
    <edgeMap><xCoord>449</xCoord><yCoord>264</yCoord></edgeMap>
    <edgeMap><xCoord>448</xCoord><yCoord>265</yCoord></edgeMap>
    <edgeMap><xCoord>448</xCoord><yCoord>266</yCoord></edgeMap>
    <edgeMap><xCoord>448</xCoord><yCoord>267</yCoord></edgeMap>
    <edgeMap><xCoord>448</xCoord><yCoord>268</yCoord></edgeMap>
    <edgeMap><xCoord>448</xCoord><yCoord>269</yCoord></edgeMap>
    <edgeMap><xCoord>448</xCoord><yCoord>270</yCoord></edgeMap>
    <edgeMap><xCoord>448</xCoord><yCoord>271</yCoord></edgeMap>
    <edgeMap><xCoord>449</xCoord><yCoord>272</yCoord></edgeMap>
    <edgeMap><xCoord>450</xCoord><yCoord>273</yCoord></edgeMap>
    <edgeMap><xCoord>451</xCoord><yCoord>274</yCoord></edgeMap>
    <edgeMap><xCoord>451</xCoord><yCoord>275</yCoord></edgeMap>
    <edgeMap><xCoord>452</xCoord><yCoord>276</yCoord></edgeMap>
    <edgeMap><xCoord>453</xCoord><yCoord>277</yCoord></edgeMap>
    <edgeMap><xCoord>454</xCoord><yCoord>278</yCoord></edgeMap>
    <edgeMap><xCoord>454</xCoord><yCoord>279</yCoord></edgeMap>
    <edgeMap><xCoord>455</xCoord><yCoord>279</yCoord></edgeMap>
    <edgeMap><xCoord>456</xCoord><yCoord>280</yCoord></edgeMap>
    <edgeMap><xCoord>457</xCoord><yCoord>280</yCoord></edgeMap>
    <edgeMap><xCoord>458</xCoord><yCoord>280</yCoord></edgeMap>
    <edgeMap><xCoord>459</xCoord><yCoord>281</yCoord></edgeMap>
    <edgeMap><xCoord>460</xCoord><yCoord>281</yCoord></edgeMap>
    <edgeMap><xCoord>461</xCoord><yCoord>281</yCoord></edgeMap>
    <edgeMap><xCoord>462</xCoord><yCoord>281</yCoord></edgeMap>
    <edgeMap><xCoord>463</xCoord><yCoord>281</yCoord></edgeMap>
    <edgeMap><xCoord>464</xCoord><yCoord>281</yCoord></edgeMap>
    <edgeMap><xCoord>465</xCoord><yCoord>280</yCoord></edgeMap>
    <edgeMap><xCoord>466</xCoord><yCoord>280</yCoord></edgeMap>
    <edgeMap><xCoord>467</xCoord><yCoord>279</yCoord></edgeMap>
    <edgeMap><xCoord>468</xCoord><yCoord>279</yCoord></edgeMap>
    <edgeMap><xCoord>469</xCoord><yCoord>278</yCoord></edgeMap>
    <edgeMap><xCoord>470</xCoord><yCoord>278</yCoord></edgeMap>
    <edgeMap><xCoord>470</xCoord><yCoord>277</yCoord></edgeMap>
    <edgeMap><xCoord>470</xCoord><yCoord>276</yCoord></edgeMap>
    <edgeMap><xCoord>470</xCoord><yCoord>275</yCoord></edgeMap>
    <edgeMap><xCoord>470</xCoord><yCoord>274</yCoord></edgeMap>
    <edgeMap><xCoord>470</xCoord><yCoord>273</yCoord></edgeMap>
    <edgeMap><xCoord>470</xCoord><yCoord>272</yCoord></edgeMap>
    <edgeMap><xCoord>470</xCoord><yCoord>271</yCoord></edgeMap>
    <edgeMap><xCoord>470</xCoord><yCoord>270</yCoord></edgeMap>
    <edgeMap><xCoord>470</xCoord><yCoord>269</yCoord></edgeMap>
    <edgeMap><xCoord>470</xCoord><yCoord>268</yCoord></edgeMap>
    <edgeMap><xCoord>470</xCoord><yCoord>267</yCoord></edgeMap>
    <edgeMap><xCoord>470</xCoord><yCoord>266</yCoord></edgeMap>
    <edgeMap><xCoord>470</xCoord><yCoord>265</yCoord></edgeMap>
    <edgeMap><xCoord>470</xCoord><yCoord>264</yCoord></edgeMap>
    <edgeMap><xCoord>470</xCoord><yCoord>263</yCoord></edgeMap>
    <edgeMap><xCoord>470</xCoord><yCoord>262</yCoord></edgeMap>
    <edgeMap><xCoord>470</xCoord><yCoord>261</yCoord></edgeMap>
    <edgeMap><xCoord>470</xCoord><yCoord>260</yCoord></edgeMap>
    <edgeMap><xCoord>470</xCoord><yCoord>259</yCoord></edgeMap>
    <edgeMap><xCoord>470</xCoord><yCoord>258</yCoord></edgeMap>
    <edgeMap><xCoord>470</xCoord><yCoord>257</yCoord></edgeMap>
    <edgeMap><xCoord>470</xCoord><yCoord>256</yCoord></edgeMap>
    <edgeMap><xCoord>470</xCoord><yCoord>255</yCoord></edgeMap>
    <edgeMap><xCoord>470</xCoord><yCoord>254</yCoord></edgeMap>
    <edgeMap><xCoord>470</xCoord><yCoord>253</yCoord></edgeMap>
    <edgeMap><xCoord>470</xCoord><yCoord>252</yCoord></edgeMap>
    <edgeMap><xCoord>470</xCoord><yCoord>251</yCoord></edgeMap>
    <edgeMap><xCoord>470</xCoord><yCoord>250</yCoord></edgeMap>
   </roi>
   <roi>
    <imageZposition>-1110.0</imageZposition>
    <imageSOP_UID>1.3.6.1.4.1.14519.5.2.1.6279.6001.632258091652983561135537336028</imageSOP_UID>
    <inclusion>TRUE</inclusion>
    <edgeMap><xCoord>450</xCoord><yCoord>257</yCoord></edgeMap>
    <edgeMap><xCoord>449</xCoord><yCoord>258</yCoord></edgeMap>
    <edgeMap><xCoord>449</xCoord><yCoord>259</yCoord></edgeMap>
    <edgeMap><xCoord>449</xCoord><yCoord>260</yCoord></edgeMap>
    <edgeMap><xCoord>449</xCoord><yCoord>261</yCoord></edgeMap>
    <edgeMap><xCoord>449</xCoord><yCoord>262</yCoord></edgeMap>
    <edgeMap><xCoord>449</xCoord><yCoord>263</yCoord></edgeMap>
    <edgeMap><xCoord>449</xCoord><yCoord>264</yCoord></edgeMap>
    <edgeMap><xCoord>449</xCoord><yCoord>265</yCoord></edgeMap>
    <edgeMap><xCoord>449</xCoord><yCoord>266</yCoord></edgeMap>
    <edgeMap><xCoord>449</xCoord><yCoord>267</yCoord></edgeMap>
    <edgeMap><xCoord>449</xCoord><yCoord>268</yCoord></edgeMap>
    <edgeMap><xCoord>449</xCoord><yCoord>269</yCoord></edgeMap>
    <edgeMap><xCoord>449</xCoord><yCoord>270</yCoord></edgeMap>
    <edgeMap><xCoord>448</xCoord><yCoord>271</yCoord></edgeMap>
    <edgeMap><xCoord>449</xCoord><yCoord>271</yCoord></edgeMap>
    <edgeMap><xCoord>449</xCoord><yCoord>272</yCoord></edgeMap>
    <edgeMap><xCoord>450</xCoord><yCoord>273</yCoord></edgeMap>
    <edgeMap><xCoord>451</xCoord><yCoord>274</yCoord></edgeMap>
    <edgeMap><xCoord>452</xCoord><yCoord>275</yCoord></edgeMap>
    <edgeMap><xCoord>453</xCoord><yCoord>276</yCoord></edgeMap>
    <edgeMap><xCoord>454</xCoord><yCoord>277</yCoord></edgeMap>
    <edgeMap><xCoord>454</xCoord><yCoord>278</yCoord></edgeMap>
    <edgeMap><xCoord>455</xCoord><yCoord>278</yCoord></edgeMap>
    <edgeMap><xCoord>456</xCoord><yCoord>279</yCoord></edgeMap>
    <edgeMap><xCoord>457</xCoord><yCoord>279</yCoord></edgeMap>
    <edgeMap><xCoord>458</xCoord><yCoord>279</yCoord></edgeMap>
    <edgeMap><xCoord>459</xCoord><yCoord>280</yCoord></edgeMap>
    <edgeMap><xCoord>460</xCoord><yCoord>280</yCoord></edgeMap>
    <edgeMap><xCoord>461</xCoord><yCoord>280</yCoord></edgeMap>
    <edgeMap><xCoord>462</xCoord><yCoord>281</yCoord></edgeMap>
    <edgeMap><xCoord>463</xCoord><yCoord>281</yCoord></edgeMap>
    <edgeMap><xCoord>464</xCoord><yCoord>280</yCoord></edgeMap>
    <edgeMap><xCoord>465</xCoord><yCoord>280</yCoord></edgeMap>
    <edgeMap><xCoord>466</xCoord><yCoord>279</yCoord></edgeMap>
    <edgeMap><xCoord>467</xCoord><yCoord>278</yCoord></edgeMap>
    <edgeMap><xCoord>468</xCoord><yCoord>278</yCoord></edgeMap>
    <edgeMap><xCoord>469</xCoord><yCoord>277</yCoord></edgeMap>
    <edgeMap><xCoord>470</xCoord><yCoord>276</yCoord></edgeMap>
    <edgeMap><xCoord>470</xCoord><yCoord>275</yCoord></edgeMap>
    <edgeMap><xCoord>470</xCoord><yCoord>274</yCoord></edgeMap>
    <edgeMap><xCoord>471</xCoord><yCoord>273</yCoord></edgeMap>
    <edgeMap><xCoord>471</xCoord><yCoord>272</yCoord></edgeMap>
    <edgeMap><xCoord>471</xCoord><yCoord>271</yCoord></edgeMap>
    <edgeMap><xCoord>471</xCoord><yCoord>270</yCoord></edgeMap>
    <edgeMap><xCoord>471</xCoord><yCoord>269</yCoord></edgeMap>
    <edgeMap><xCoord>471</xCoord><yCoord>268</yCoord></edgeMap>
    <edgeMap><xCoord>471</xCoord><yCoord>267</yCoord></edgeMap>
    <edgeMap><xCoord>471</xCoord><yCoord>266</yCoord></edgeMap>
    <edgeMap><xCoord>471</xCoord><yCoord>265</yCoord></edgeMap>
    <edgeMap><xCoord>471</xCoord><yCoord>264</yCoord></edgeMap>
    <edgeMap><xCoord>471</xCoord><yCoord>263</yCoord></edgeMap>
    <edgeMap><xCoord>471</xCoord><yCoord>262</yCoord></edgeMap>
    <edgeMap><xCoord>471</xCoord><yCoord>261</yCoord></edgeMap>
    <edgeMap><xCoord>471</xCoord><yCoord>260</yCoord></edgeMap>
    <edgeMap><xCoord>471</xCoord><yCoord>259</yCoord></edgeMap>
    <edgeMap><xCoord>471</xCoord><yCoord>258</yCoord></edgeMap>
    <edgeMap><xCoord>471</xCoord><yCoord>257</yCoord></edgeMap>
    <edgeMap><xCoord>471</xCoord><yCoord>256</yCoord></edgeMap>
    <edgeMap><xCoord>471</xCoord><yCoord>255</yCoord></edgeMap>
    <edgeMap><xCoord>471</xCoord><yCoord>254</yCoord></edgeMap>
    <edgeMap><xCoord>471</xCoord><yCoord>253</yCoord></edgeMap>
    <edgeMap><xCoord>471</xCoord><yCoord>252</yCoord></edgeMap>
    <edgeMap><xCoord>472</xCoord><yCoord>251</yCoord></edgeMap>
    <edgeMap><xCoord>471</xCoord><yCoord>250</yCoord></edgeMap>
    <edgeMap><xCoord>470</xCoord><yCoord>250</yCoord></edgeMap>
    <edgeMap><xCoord>469</xCoord><yCoord>249</yCoord></edgeMap>
    <edgeMap><xCoord>468</xCoord><yCoord>249</yCoord></edgeMap>
    <edgeMap><xCoord>467</xCoord><yCoord>249</yCoord></edgeMap>
    <edgeMap><xCoord>466</xCoord><yCoord>250</yCoord></edgeMap>
    <edgeMap><xCoord>465</xCoord><yCoord>250</yCoord></edgeMap>
    <edgeMap><xCoord>464</xCoord><yCoord>250</yCoord></edgeMap>
    <edgeMap><xCoord>463</xCoord><yCoord>250</yCoord></edgeMap>
    <edgeMap><xCoord>462</xCoord><yCoord>250</yCoord></edgeMap>
    <edgeMap><xCoord>461</xCoord><yCoord>251</yCoord></edgeMap>
    <edgeMap><xCoord>460</xCoord><yCoord>251</yCoord></edgeMap>
    <edgeMap><xCoord>459</xCoord><yCoord>251</yCoord></edgeMap>
    <edgeMap><xCoord>458</xCoord><yCoord>251</yCoord></edgeMap>
    <edgeMap><xCoord>457</xCoord><yCoord>251</yCoord></edgeMap>
    <edgeMap><xCoord>456</xCoord><yCoord>251</yCoord></edgeMap>
    <edgeMap><xCoord>455</xCoord><yCoord>252</yCoord></edgeMap>
    <edgeMap><xCoord>454</xCoord><yCoord>253</yCoord></edgeMap>
    <edgeMap><xCoord>453</xCoord><yCoord>254</yCoord></edgeMap>
    <edgeMap><xCoord>452</xCoord><yCoord>255</yCoord></edgeMap>
    <edgeMap><xCoord>451</xCoord><yCoord>256</yCoord></edgeMap>
    <edgeMap><xCoord>450</xCoord><yCoord>257</yCoord></edgeMap>
   </roi>
   <roi>
    <imageZposition>-1113.0</imageZposition>
    <imageSOP_UID>1.3.6.1.4.1.14519.5.2.1.6279.6001.245950286729493729590000120214</imageSOP_UID>
    <inclusion>TRUE</inclusion>
    <edgeMap><xCoord>463</xCoord><yCoord>280</yCoord></edgeMap>
    <edgeMap><xCoord>464</xCoord><yCoord>280</yCoord></edgeMap>
    <edgeMap><xCoord>465</xCoord><yCoord>279</yCoord></edgeMap>
    <edgeMap><xCoord>466</xCoord><yCoord>279</yCoord></edgeMap>
    <edgeMap><xCoord>467</xCoord><yCoord>278</yCoord></edgeMap>
    <edgeMap><xCoord>468</xCoord><yCoord>278</yCoord></edgeMap>
    <edgeMap><xCoord>469</xCoord><yCoord>277</yCoord></edgeMap>
    <edgeMap><xCoord>470</xCoord><yCoord>277</yCoord></edgeMap>
    <edgeMap><xCoord>470</xCoord><yCoord>276</yCoord></edgeMap>
    <edgeMap><xCoord>471</xCoord><yCoord>275</yCoord></edgeMap>
    <edgeMap><xCoord>471</xCoord><yCoord>274</yCoord></edgeMap>
    <edgeMap><xCoord>472</xCoord><yCoord>273</yCoord></edgeMap>
    <edgeMap><xCoord>472</xCoord><yCoord>272</yCoord></edgeMap>
    <edgeMap><xCoord>473</xCoord><yCoord>271</yCoord></edgeMap>
    <edgeMap><xCoord>474</xCoord><yCoord>270</yCoord></edgeMap>
    <edgeMap><xCoord>474</xCoord><yCoord>269</yCoord></edgeMap>
    <edgeMap><xCoord>474</xCoord><yCoord>268</yCoord></edgeMap>
    <edgeMap><xCoord>474</xCoord><yCoord>267</yCoord></edgeMap>
    <edgeMap><xCoord>474</xCoord><yCoord>266</yCoord></edgeMap>
    <edgeMap><xCoord>474</xCoord><yCoord>265</yCoord></edgeMap>
    <edgeMap><xCoord>473</xCoord><yCoord>264</yCoord></edgeMap>
    <edgeMap><xCoord>473</xCoord><yCoord>263</yCoord></edgeMap>
    <edgeMap><xCoord>473</xCoord><yCoord>262</yCoord></edgeMap>
    <edgeMap><xCoord>473</xCoord><yCoord>261</yCoord></edgeMap>
    <edgeMap><xCoord>473</xCoord><yCoord>260</yCoord></edgeMap>
    <edgeMap><xCoord>473</xCoord><yCoord>259</yCoord></edgeMap>
    <edgeMap><xCoord>473</xCoord><yCoord>258</yCoord></edgeMap>
    <edgeMap><xCoord>472</xCoord><yCoord>257</yCoord></edgeMap>
    <edgeMap><xCoord>472</xCoord><yCoord>256</yCoord></edgeMap>
    <edgeMap><xCoord>471</xCoord><yCoord>255</yCoord></edgeMap>
    <edgeMap><xCoord>471</xCoord><yCoord>254</yCoord></edgeMap>
    <edgeMap><xCoord>471</xCoord><yCoord>253</yCoord></edgeMap>
    <edgeMap><xCoord>471</xCoord><yCoord>252</yCoord></edgeMap>
    <edgeMap><xCoord>471</xCoord><yCoord>251</yCoord></edgeMap>
    <edgeMap><xCoord>470</xCoord><yCoord>250</yCoord></edgeMap>
    <edgeMap><xCoord>470</xCoord><yCoord>249</yCoord></edgeMap>
    <edgeMap><xCoord>470</xCoord><yCoord>248</yCoord></edgeMap>
    <edgeMap><xCoord>469</xCoord><yCoord>248</yCoord></edgeMap>
    <edgeMap><xCoord>468</xCoord><yCoord>249</yCoord></edgeMap>
    <edgeMap><xCoord>467</xCoord><yCoord>249</yCoord></edgeMap>
    <edgeMap><xCoord>466</xCoord><yCoord>249</yCoord></edgeMap>
    <edgeMap><xCoord>465</xCoord><yCoord>249</yCoord></edgeMap>
    <edgeMap><xCoord>464</xCoord><yCoord>250</yCoord></edgeMap>
    <edgeMap><xCoord>463</xCoord><yCoord>250</yCoord></edgeMap>
    <edgeMap><xCoord>462</xCoord><yCoord>250</yCoord></edgeMap>
    <edgeMap><xCoord>461</xCoord><yCoord>251</yCoord></edgeMap>
    <edgeMap><xCoord>460</xCoord><yCoord>251</yCoord></edgeMap>
    <edgeMap><xCoord>459</xCoord><yCoord>251</yCoord></edgeMap>
    <edgeMap><xCoord>458</xCoord><yCoord>251</yCoord></edgeMap>
    <edgeMap><xCoord>457</xCoord><yCoord>252</yCoord></edgeMap>
    <edgeMap><xCoord>456</xCoord><yCoord>252</yCoord></edgeMap>
    <edgeMap><xCoord>455</xCoord><yCoord>252</yCoord></edgeMap>
    <edgeMap><xCoord>454</xCoord><yCoord>253</yCoord></edgeMap>
    <edgeMap><xCoord>453</xCoord><yCoord>254</yCoord></edgeMap>
    <edgeMap><xCoord>452</xCoord><yCoord>255</yCoord></edgeMap>
    <edgeMap><xCoord>452</xCoord><yCoord>256</yCoord></edgeMap>
    <edgeMap><xCoord>451</xCoord><yCoord>257</yCoord></edgeMap>
    <edgeMap><xCoord>450</xCoord><yCoord>258</yCoord></edgeMap>
    <edgeMap><xCoord>450</xCoord><yCoord>259</yCoord></edgeMap>
    <edgeMap><xCoord>449</xCoord><yCoord>260</yCoord></edgeMap>
    <edgeMap><xCoord>449</xCoord><yCoord>261</yCoord></edgeMap>
    <edgeMap><xCoord>449</xCoord><yCoord>262</yCoord></edgeMap>
    <edgeMap><xCoord>449</xCoord><yCoord>263</yCoord></edgeMap>
    <edgeMap><xCoord>449</xCoord><yCoord>264</yCoord></edgeMap>
    <edgeMap><xCoord>449</xCoord><yCoord>265</yCoord></edgeMap>
    <edgeMap><xCoord>449</xCoord><yCoord>266</yCoord></edgeMap>
    <edgeMap><xCoord>449</xCoord><yCoord>267</yCoord></edgeMap>
    <edgeMap><xCoord>449</xCoord><yCoord>268</yCoord></edgeMap>
    <edgeMap><xCoord>449</xCoord><yCoord>269</yCoord></edgeMap>
    <edgeMap><xCoord>449</xCoord><yCoord>270</yCoord></edgeMap>
    <edgeMap><xCoord>450</xCoord><yCoord>271</yCoord></edgeMap>
    <edgeMap><xCoord>450</xCoord><yCoord>272</yCoord></edgeMap>
    <edgeMap><xCoord>451</xCoord><yCoord>273</yCoord></edgeMap>
    <edgeMap><xCoord>451</xCoord><yCoord>274</yCoord></edgeMap>
    <edgeMap><xCoord>452</xCoord><yCoord>275</yCoord></edgeMap>
    <edgeMap><xCoord>452</xCoord><yCoord>276</yCoord></edgeMap>
    <edgeMap><xCoord>453</xCoord><yCoord>277</yCoord></edgeMap>
    <edgeMap><xCoord>454</xCoord><yCoord>277</yCoord></edgeMap>
    <edgeMap><xCoord>455</xCoord><yCoord>278</yCoord></edgeMap>
    <edgeMap><xCoord>456</xCoord><yCoord>278</yCoord></edgeMap>
    <edgeMap><xCoord>457</xCoord><yCoord>278</yCoord></edgeMap>
    <edgeMap><xCoord>458</xCoord><yCoord>279</yCoord></edgeMap>
    <edgeMap><xCoord>459</xCoord><yCoord>279</yCoord></edgeMap>
    <edgeMap><xCoord>460</xCoord><yCoord>280</yCoord></edgeMap>
    <edgeMap><xCoord>461</xCoord><yCoord>280</yCoord></edgeMap>
    <edgeMap><xCoord>462</xCoord><yCoord>280</yCoord></edgeMap>
    <edgeMap><xCoord>463</xCoord><yCoord>280</yCoord></edgeMap>
   </roi>
   <roi>
    <imageZposition>-1116.0</imageZposition>
    <imageSOP_UID>1.3.6.1.4.1.14519.5.2.1.6279.6001.137944094047934956890008473479</imageSOP_UID>
    <inclusion>TRUE</inclusion>
    <edgeMap><xCoord>468</xCoord><yCoord>277</yCoord></edgeMap>
    <edgeMap><xCoord>469</xCoord><yCoord>276</yCoord></edgeMap>
    <edgeMap><xCoord>470</xCoord><yCoord>275</yCoord></edgeMap>
    <edgeMap><xCoord>471</xCoord><yCoord>274</yCoord></edgeMap>
    <edgeMap><xCoord>472</xCoord><yCoord>274</yCoord></edgeMap>
    <edgeMap><xCoord>473</xCoord><yCoord>273</yCoord></edgeMap>
    <edgeMap><xCoord>474</xCoord><yCoord>272</yCoord></edgeMap>
    <edgeMap><xCoord>474</xCoord><yCoord>271</yCoord></edgeMap>
    <edgeMap><xCoord>474</xCoord><yCoord>270</yCoord></edgeMap>
    <edgeMap><xCoord>474</xCoord><yCoord>269</yCoord></edgeMap>
    <edgeMap><xCoord>474</xCoord><yCoord>268</yCoord></edgeMap>
    <edgeMap><xCoord>474</xCoord><yCoord>267</yCoord></edgeMap>
    <edgeMap><xCoord>474</xCoord><yCoord>266</yCoord></edgeMap>
    <edgeMap><xCoord>474</xCoord><yCoord>265</yCoord></edgeMap>
    <edgeMap><xCoord>474</xCoord><yCoord>264</yCoord></edgeMap>
    <edgeMap><xCoord>473</xCoord><yCoord>263</yCoord></edgeMap>
    <edgeMap><xCoord>473</xCoord><yCoord>262</yCoord></edgeMap>
    <edgeMap><xCoord>473</xCoord><yCoord>261</yCoord></edgeMap>
    <edgeMap><xCoord>473</xCoord><yCoord>260</yCoord></edgeMap>
    <edgeMap><xCoord>473</xCoord><yCoord>259</yCoord></edgeMap>
    <edgeMap><xCoord>472</xCoord><yCoord>259</yCoord></edgeMap>
    <edgeMap><xCoord>471</xCoord><yCoord>259</yCoord></edgeMap>
    <edgeMap><xCoord>470</xCoord><yCoord>259</yCoord></edgeMap>
    <edgeMap><xCoord>469</xCoord><yCoord>258</yCoord></edgeMap>
    <edgeMap><xCoord>468</xCoord><yCoord>258</yCoord></edgeMap>
    <edgeMap><xCoord>467</xCoord><yCoord>258</yCoord></edgeMap>
    <edgeMap><xCoord>467</xCoord><yCoord>257</yCoord></edgeMap>
    <edgeMap><xCoord>466</xCoord><yCoord>257</yCoord></edgeMap>
    <edgeMap><xCoord>465</xCoord><yCoord>256</yCoord></edgeMap>
    <edgeMap><xCoord>464</xCoord><yCoord>255</yCoord></edgeMap>
    <edgeMap><xCoord>463</xCoord><yCoord>254</yCoord></edgeMap>
    <edgeMap><xCoord>462</xCoord><yCoord>254</yCoord></edgeMap>
    <edgeMap><xCoord>461</xCoord><yCoord>255</yCoord></edgeMap>
    <edgeMap><xCoord>460</xCoord><yCoord>255</yCoord></edgeMap>
    <edgeMap><xCoord>459</xCoord><yCoord>255</yCoord></edgeMap>
    <edgeMap><xCoord>458</xCoord><yCoord>256</yCoord></edgeMap>
    <edgeMap><xCoord>457</xCoord><yCoord>256</yCoord></edgeMap>
    <edgeMap><xCoord>456</xCoord><yCoord>256</yCoord></edgeMap>
    <edgeMap><xCoord>455</xCoord><yCoord>256</yCoord></edgeMap>
    <edgeMap><xCoord>454</xCoord><yCoord>257</yCoord></edgeMap>
    <edgeMap><xCoord>453</xCoord><yCoord>258</yCoord></edgeMap>
    <edgeMap><xCoord>452</xCoord><yCoord>259</yCoord></edgeMap>
    <edgeMap><xCoord>451</xCoord><yCoord>260</yCoord></edgeMap>
    <edgeMap><xCoord>450</xCoord><yCoord>261</yCoord></edgeMap>
    <edgeMap><xCoord>449</xCoord><yCoord>262</yCoord></edgeMap>
    <edgeMap><xCoord>449</xCoord><yCoord>263</yCoord></edgeMap>
    <edgeMap><xCoord>449</xCoord><yCoord>264</yCoord></edgeMap>
    <edgeMap><xCoord>449</xCoord><yCoord>265</yCoord></edgeMap>
    <edgeMap><xCoord>449</xCoord><yCoord>266</yCoord></edgeMap>
    <edgeMap><xCoord>449</xCoord><yCoord>267</yCoord></edgeMap>
    <edgeMap><xCoord>449</xCoord><yCoord>268</yCoord></edgeMap>
    <edgeMap><xCoord>450</xCoord><yCoord>269</yCoord></edgeMap>
    <edgeMap><xCoord>450</xCoord><yCoord>270</yCoord></edgeMap>
    <edgeMap><xCoord>451</xCoord><yCoord>271</yCoord></edgeMap>
    <edgeMap><xCoord>451</xCoord><yCoord>272</yCoord></edgeMap>
    <edgeMap><xCoord>452</xCoord><yCoord>273</yCoord></edgeMap>
    <edgeMap><xCoord>452</xCoord><yCoord>274</yCoord></edgeMap>
    <edgeMap><xCoord>453</xCoord><yCoord>275</yCoord></edgeMap>
    <edgeMap><xCoord>454</xCoord><yCoord>276</yCoord></edgeMap>
    <edgeMap><xCoord>454</xCoord><yCoord>277</yCoord></edgeMap>
    <edgeMap><xCoord>455</xCoord><yCoord>277</yCoord></edgeMap>
    <edgeMap><xCoord>456</xCoord><yCoord>278</yCoord></edgeMap>
    <edgeMap><xCoord>457</xCoord><yCoord>278</yCoord></edgeMap>
    <edgeMap><xCoord>458</xCoord><yCoord>279</yCoord></edgeMap>
    <edgeMap><xCoord>459</xCoord><yCoord>279</yCoord></edgeMap>
    <edgeMap><xCoord>460</xCoord><yCoord>280</yCoord></edgeMap>
    <edgeMap><xCoord>461</xCoord><yCoord>280</yCoord></edgeMap>
    <edgeMap><xCoord>462</xCoord><yCoord>280</yCoord></edgeMap>
    <edgeMap><xCoord>463</xCoord><yCoord>279</yCoord></edgeMap>
    <edgeMap><xCoord>464</xCoord><yCoord>279</yCoord></edgeMap>
    <edgeMap><xCoord>465</xCoord><yCoord>278</yCoord></edgeMap>
    <edgeMap><xCoord>466</xCoord><yCoord>278</yCoord></edgeMap>
    <edgeMap><xCoord>467</xCoord><yCoord>277</yCoord></edgeMap>
    <edgeMap><xCoord>468</xCoord><yCoord>277</yCoord></edgeMap>
   </roi>
   <roi>
    <imageZposition>-1119.0</imageZposition>
    <imageSOP_UID>1.3.6.1.4.1.14519.5.2.1.6279.6001.934107743859547079137989391006</imageSOP_UID>
    <inclusion>TRUE</inclusion>
    <edgeMap><xCoord>464</xCoord><yCoord>277</yCoord></edgeMap>
    <edgeMap><xCoord>465</xCoord><yCoord>276</yCoord></edgeMap>
    <edgeMap><xCoord>466</xCoord><yCoord>275</yCoord></edgeMap>
    <edgeMap><xCoord>467</xCoord><yCoord>274</yCoord></edgeMap>
    <edgeMap><xCoord>468</xCoord><yCoord>273</yCoord></edgeMap>
    <edgeMap><xCoord>468</xCoord><yCoord>272</yCoord></edgeMap>
    <edgeMap><xCoord>468</xCoord><yCoord>271</yCoord></edgeMap>
    <edgeMap><xCoord>468</xCoord><yCoord>270</yCoord></edgeMap>
    <edgeMap><xCoord>468</xCoord><yCoord>269</yCoord></edgeMap>
    <edgeMap><xCoord>468</xCoord><yCoord>268</yCoord></edgeMap>
    <edgeMap><xCoord>468</xCoord><yCoord>267</yCoord></edgeMap>
    <edgeMap><xCoord>468</xCoord><yCoord>266</yCoord></edgeMap>
    <edgeMap><xCoord>468</xCoord><yCoord>265</yCoord></edgeMap>
    <edgeMap><xCoord>467</xCoord><yCoord>264</yCoord></edgeMap>
    <edgeMap><xCoord>466</xCoord><yCoord>263</yCoord></edgeMap>
    <edgeMap><xCoord>465</xCoord><yCoord>262</yCoord></edgeMap>
    <edgeMap><xCoord>465</xCoord><yCoord>261</yCoord></edgeMap>
    <edgeMap><xCoord>464</xCoord><yCoord>261</yCoord></edgeMap>
    <edgeMap><xCoord>463</xCoord><yCoord>261</yCoord></edgeMap>
    <edgeMap><xCoord>462</xCoord><yCoord>261</yCoord></edgeMap>
    <edgeMap><xCoord>461</xCoord><yCoord>260</yCoord></edgeMap>
    <edgeMap><xCoord>460</xCoord><yCoord>260</yCoord></edgeMap>
    <edgeMap><xCoord>459</xCoord><yCoord>260</yCoord></edgeMap>
    <edgeMap><xCoord>458</xCoord><yCoord>259</yCoord></edgeMap>
    <edgeMap><xCoord>457</xCoord><yCoord>259</yCoord></edgeMap>
    <edgeMap><xCoord>456</xCoord><yCoord>260</yCoord></edgeMap>
    <edgeMap><xCoord>455</xCoord><yCoord>261</yCoord></edgeMap>
    <edgeMap><xCoord>454</xCoord><yCoord>262</yCoord></edgeMap>
    <edgeMap><xCoord>453</xCoord><yCoord>263</yCoord></edgeMap>
    <edgeMap><xCoord>453</xCoord><yCoord>264</yCoord></edgeMap>
    <edgeMap><xCoord>453</xCoord><yCoord>265</yCoord></edgeMap>
    <edgeMap><xCoord>453</xCoord><yCoord>266</yCoord></edgeMap>
    <edgeMap><xCoord>453</xCoord><yCoord>267</yCoord></edgeMap>
    <edgeMap><xCoord>453</xCoord><yCoord>268</yCoord></edgeMap>
    <edgeMap><xCoord>453</xCoord><yCoord>269</yCoord></edgeMap>
    <edgeMap><xCoord>454</xCoord><yCoord>270</yCoord></edgeMap>
    <edgeMap><xCoord>454</xCoord><yCoord>271</yCoord></edgeMap>
    <edgeMap><xCoord>455</xCoord><yCoord>272</yCoord></edgeMap>
    <edgeMap><xCoord>455</xCoord><yCoord>273</yCoord></edgeMap>
    <edgeMap><xCoord>456</xCoord><yCoord>274</yCoord></edgeMap>
    <edgeMap><xCoord>457</xCoord><yCoord>275</yCoord></edgeMap>
    <edgeMap><xCoord>458</xCoord><yCoord>276</yCoord></edgeMap>
    <edgeMap><xCoord>459</xCoord><yCoord>276</yCoord></edgeMap>
    <edgeMap><xCoord>460</xCoord><yCoord>276</yCoord></edgeMap>
    <edgeMap><xCoord>461</xCoord><yCoord>277</yCoord></edgeMap>
    <edgeMap><xCoord>462</xCoord><yCoord>277</yCoord></edgeMap>
    <edgeMap><xCoord>463</xCoord><yCoord>277</yCoord></edgeMap>
    <edgeMap><xCoord>464</xCoord><yCoord>277</yCoord></edgeMap>
   </roi>
   <roi>
    <imageZposition>-1122.0</imageZposition>
    <imageSOP_UID>1.3.6.1.4.1.14519.5.2.1.6279.6001.333667205160134572267192982567</imageSOP_UID>
    <inclusion>TRUE</inclusion>
    <edgeMap><xCoord>461</xCoord><yCoord>272</yCoord></edgeMap>
    <edgeMap><xCoord>462</xCoord><yCoord>273</yCoord></edgeMap>
    <edgeMap><xCoord>463</xCoord><yCoord>273</yCoord></edgeMap>
    <edgeMap><xCoord>464</xCoord><yCoord>274</yCoord></edgeMap>
    <edgeMap><xCoord>465</xCoord><yCoord>274</yCoord></edgeMap>
    <edgeMap><xCoord>465</xCoord><yCoord>273</yCoord></edgeMap>
    <edgeMap><xCoord>465</xCoord><yCoord>272</yCoord></edgeMap>
    <edgeMap><xCoord>465</xCoord><yCoord>271</yCoord></edgeMap>
    <edgeMap><xCoord>465</xCoord><yCoord>270</yCoord></edgeMap>
    <edgeMap><xCoord>465</xCoord><yCoord>269</yCoord></edgeMap>
    <edgeMap><xCoord>465</xCoord><yCoord>268</yCoord></edgeMap>
    <edgeMap><xCoord>464</xCoord><yCoord>267</yCoord></edgeMap>
    <edgeMap><xCoord>463</xCoord><yCoord>268</yCoord></edgeMap>
    <edgeMap><xCoord>463</xCoord><yCoord>269</yCoord></edgeMap>
    <edgeMap><xCoord>462</xCoord><yCoord>270</yCoord></edgeMap>
    <edgeMap><xCoord>462</xCoord><yCoord>271</yCoord></edgeMap>
    <edgeMap><xCoord>461</xCoord><yCoord>272</yCoord></edgeMap>
   </roi>
  </unblindedReadNodule>
  <unblindedReadNodule>
   <noduleID>4</noduleID>
   <roi>
    <imageZposition>-954.0</imageZposition>
    <imageSOP_UID>1.3.6.1.4.1.14519.5.2.1.6279.6001.239526282771539982342584589155</imageSOP_UID>
    <inclusion>TRUE</inclusion>
    <edgeMap><xCoord>143</xCoord><yCoord>321</yCoord></edgeMap>
   </roi>
  </unblindedReadNodule>
  <unblindedReadNodule>
   <noduleID>7</noduleID>
   <roi>
    <imageZposition>-1116.0</imageZposition>
    <imageSOP_UID>1.3.6.1.4.1.14519.5.2.1.6279.6001.137944094047934956890008473479</imageSOP_UID>
    <inclusion>TRUE</inclusion>
    <edgeMap><xCoord>170</xCoord><yCoord>302</yCoord></edgeMap>
   </roi>
  </unblindedReadNodule>
  <unblindedReadNodule>
   <noduleID>11</noduleID>
   <roi>
    <imageZposition>-966.0</imageZposition>
    <imageSOP_UID>1.3.6.1.4.1.14519.5.2.1.6279.6001.262306818882923304208271882271</imageSOP_UID>
    <inclusion>TRUE</inclusion>
    <edgeMap><xCoord>101</xCoord><yCoord>283</yCoord></edgeMap>
   </roi>
  </unblindedReadNodule>
  <unblindedReadNodule>
   <noduleID>12</noduleID>
   <roi>
    <imageZposition>-942.0</imageZposition>
    <imageSOP_UID>1.3.6.1.4.1.14519.5.2.1.6279.6001.281494600586049126795874639426</imageSOP_UID>
    <inclusion>TRUE</inclusion>
    <edgeMap><xCoord>386</xCoord><yCoord>288</yCoord></edgeMap>
   </roi>
  </unblindedReadNodule>
  <unblindedReadNodule>
   <noduleID>13</noduleID>
   <roi>
    <imageZposition>-999.0</imageZposition>
    <imageSOP_UID>1.3.6.1.4.1.14519.5.2.1.6279.6001.136516954651960397398356736968</imageSOP_UID>
    <inclusion>TRUE</inclusion>
    <edgeMap><xCoord>428</xCoord><yCoord>229</yCoord></edgeMap>
   </roi>
  </unblindedReadNodule>
  <unblindedReadNodule>
   <noduleID>14</noduleID>
   <roi>
    <imageZposition>-1011.0</imageZposition>
    <imageSOP_UID>1.3.6.1.4.1.14519.5.2.1.6279.6001.761335943667042590702277888347</imageSOP_UID>
    <inclusion>TRUE</inclusion>
    <edgeMap><xCoord>213</xCoord><yCoord>127</yCoord></edgeMap>
   </roi>
  </unblindedReadNodule>
  <unblindedReadNodule>
   <noduleID>22</noduleID>
   <roi>
    <imageZposition>-996.0</imageZposition>
    <imageSOP_UID>1.3.6.1.4.1.14519.5.2.1.6279.6001.170590062193776785157583808630</imageSOP_UID>
    <inclusion>TRUE</inclusion>
    <edgeMap><xCoord>385</xCoord><yCoord>159</yCoord></edgeMap>
   </roi>
  </unblindedReadNodule>
  <unblindedReadNodule>
   <noduleID>23</noduleID>
   <roi>
    <imageZposition>-1113.0</imageZposition>
    <imageSOP_UID>1.3.6.1.4.1.14519.5.2.1.6279.6001.245950286729493729590000120214</imageSOP_UID>
    <inclusion>TRUE</inclusion>
    <edgeMap><xCoord>316</xCoord><yCoord>398</yCoord></edgeMap>
   </roi>
  </unblindedReadNodule>
  <unblindedReadNodule>
   <noduleID>24</noduleID>
   <roi>
    <imageZposition>-975.0</imageZposition>
    <imageSOP_UID>1.3.6.1.4.1.14519.5.2.1.6279.6001.327664679593677509361072436013</imageSOP_UID>
    <inclusion>TRUE</inclusion>
    <edgeMap><xCoord>385</xCoord><yCoord>191</yCoord></edgeMap>
   </roi>
  </unblindedReadNodule>
  <nonNodule>
   <nonNoduleID>1</nonNoduleID>
   <imageZposition>-1092.0</imageZposition>
   <imageSOP_UID>1.3.6.1.4.1.14519.5.2.1.6279.6001.206676751526796559800085714153</imageSOP_UID>
   <locus><xCoord>418</xCoord><yCoord>244</yCoord>
   </locus>
  </nonNodule>
  <nonNodule>
   <nonNoduleID>2</nonNoduleID>
   <imageZposition>-1122.0</imageZposition>
   <imageSOP_UID>1.3.6.1.4.1.14519.5.2.1.6279.6001.333667205160134572267192982567</imageSOP_UID>
   <locus><xCoord>192</xCoord><yCoord>397</yCoord>
   </locus>
  </nonNodule>
  <nonNodule>
   <nonNoduleID>3</nonNoduleID>
   <imageZposition>-1131.0</imageZposition>
   <imageSOP_UID>1.3.6.1.4.1.14519.5.2.1.6279.6001.869051179838431405997810323035</imageSOP_UID>
   <locus><xCoord>105</xCoord><yCoord>178</yCoord>
   </locus>
  </nonNodule>
  <nonNodule>
   <nonNoduleID>5</nonNoduleID>
   <imageZposition>-930.0</imageZposition>
   <imageSOP_UID>1.3.6.1.4.1.14519.5.2.1.6279.6001.339729837817877490734921534844</imageSOP_UID>
   <locus><xCoord>193</xCoord><yCoord>332</yCoord>
   </locus>
  </nonNodule>
  <nonNodule>
   <nonNoduleID>6</nonNoduleID>
   <imageZposition>-1122.0</imageZposition>
   <imageSOP_UID>1.3.6.1.4.1.14519.5.2.1.6279.6001.333667205160134572267192982567</imageSOP_UID>
   <locus><xCoord>165</xCoord><yCoord>230</yCoord>
   </locus>
  </nonNodule>
  <nonNodule>
   <nonNoduleID>8</nonNoduleID>
   <imageZposition>-1074.0</imageZposition>
   <imageSOP_UID>1.3.6.1.4.1.14519.5.2.1.6279.6001.144588808578813250585982099861</imageSOP_UID>
   <locus><xCoord>345</xCoord><yCoord>111</yCoord>
   </locus>
  </nonNodule>
  <nonNodule>
   <nonNoduleID>9</nonNoduleID>
   <imageZposition>-1143.0</imageZposition>
   <imageSOP_UID>1.3.6.1.4.1.14519.5.2.1.6279.6001.154268749150935056819986800014</imageSOP_UID>
   <locus><xCoord>59</xCoord><yCoord>172</yCoord>
   </locus>
  </nonNodule>
  <nonNodule>
   <nonNoduleID>10</nonNoduleID>
   <imageZposition>-930.0</imageZposition>
   <imageSOP_UID>1.3.6.1.4.1.14519.5.2.1.6279.6001.339729837817877490734921534844</imageSOP_UID>
   <locus><xCoord>290</xCoord><yCoord>274</yCoord>
   </locus>
  </nonNodule>
  <nonNodule>
   <nonNoduleID>15</nonNoduleID>
   <imageZposition>-1131.0</imageZposition>
   <imageSOP_UID>1.3.6.1.4.1.14519.5.2.1.6279.6001.869051179838431405997810323035</imageSOP_UID>
   <locus><xCoord>204</xCoord><yCoord>293</yCoord>
   </locus>
  </nonNodule>
  <nonNodule>
   <nonNoduleID>16</nonNoduleID>
   <imageZposition>-945.0</imageZposition>
   <imageSOP_UID>1.3.6.1.4.1.14519.5.2.1.6279.6001.282148036987051527509329213067</imageSOP_UID>
   <locus><xCoord>157</xCoord><yCoord>210</yCoord>
   </locus>
  </nonNodule>
  <nonNodule>
   <nonNoduleID>17</nonNoduleID>
   <imageZposition>-1077.0</imageZposition>
   <imageSOP_UID>1.3.6.1.4.1.14519.5.2.1.6279.6001.151808220344746688075247422058</imageSOP_UID>
   <locus><xCoord>218</xCoord><yCoord>367</yCoord>
   </locus>
  </nonNodule>
  <nonNodule>
   <nonNoduleID>18</nonNoduleID>
   <imageZposition>-1119.0</imageZposition>
   <imageSOP_UID>1.3.6.1.4.1.14519.5.2.1.6279.6001.934107743859547079137989391006</imageSOP_UID>
   <locus><xCoord>323</xCoord><yCoord>322</yCoord>
   </locus>
  </nonNodule>
  <nonNodule>
   <nonNoduleID>19</nonNoduleID>
   <imageZposition>-1071.0</imageZposition>
   <imageSOP_UID>1.3.6.1.4.1.14519.5.2.1.6279.6001.150835044967122791944463498012</imageSOP_UID>
   <locus><xCoord>111</xCoord><yCoord>188</yCoord>
   </locus>
  </nonNodule>
  <nonNodule>
   <nonNoduleID>20</nonNoduleID>
   <imageZposition>-1113.0</imageZposition>
   <imageSOP_UID>1.3.6.1.4.1.14519.5.2.1.6279.6001.245950286729493729590000120214</imageSOP_UID>
   <locus><xCoord>204</xCoord><yCoord>384</yCoord>
   </locus>
  </nonNodule>
  <nonNodule>
   <nonNoduleID>21</nonNoduleID>
   <imageZposition>-1125.0</imageZposition>
   <imageSOP_UID>1.3.6.1.4.1.14519.5.2.1.6279.6001.961537578892335554844357605133</imageSOP_UID>
   <locus><xCoord>151</xCoord><yCoord>156</yCoord>
   </locus>
  </nonNodule>
  <nonNodule>
   <nonNoduleID>25</nonNoduleID>
   <imageZposition>-981.0</imageZposition>
   <imageSOP_UID>1.3.6.1.4.1.14519.5.2.1.6279.6001.289777235932004064590311875963</imageSOP_UID>
   <locus><xCoord>91</xCoord><yCoord>269</yCoord>
   </locus>
  </nonNodule>
 </readingSession>
</LidcReadMessage>
