# Supplementary material for: An improved V-Net lung nodule segmentation model based on pixel threshold separation and attention mechanism
Source: Sci Rep. 2024 Feb 27;14:4743. doi: 10.1038/s41598-024-55178-3 (PMC10899216; doi:10.1038/s41598-024-55178-3)
Supplement: Supplementary file 1 — Supplementary Information 1. [file 41598_2024_55178_MOESM1_ESM.zip › lidc-xml-only/tcia-lidc-xml/185/071.xml]

<?xml version="1.0" encoding="UTF-8"?>
<LidcReadMessage uid="1.3.6.1.4.1.14519.5.2.1.6279.6001.1307390663712.0" xmlns="http://www.nih.gov" xmlns:xsi="http://www.w3.org/2001/XMLSchema-instance" xsi:schemaLocation="http://www.nih.gov  http://troll.rad.med.umich.edu/lidc/LidcReadMessage.xsd">
<ResponseHeader>
<Version>1.8.1</Version>
<MessageId>-1961011666</MessageId>
<DateRequest>2007-10-11</DateRequest>
<TimeRequest>09:00:09</TimeRequest>
<RequestingSite>removed</RequestingSite>
<ServicingSite>removed</ServicingSite>
<TaskDescription>Second unblinded read</TaskDescription>
<CtImageFile>removed</CtImageFile>
<SeriesInstanceUid>1.3.6.1.4.1.14519.5.2.1.6279.6001.619372068417051974713149104919</SeriesInstanceUid>
<DateService>2008-10-31</DateService>
<TimeService>09:32:24</TimeService>
<ResponseDescription>1 - Reading complete</ResponseDescription>
<StudyInstanceUID>1.3.6.1.4.1.14519.5.2.1.6279.6001.490157381160200744295382098329</StudyInstanceUID></ResponseHeader>
<readingSession>
    <annotationVersion>3.12</annotationVersion>
    <servicingRadiologistID>-360930790</servicingRadiologistID>
    <unblindedReadNodule>
      <noduleID>Nodule 001</noduleID>
      <roi>
        <imageZposition>-100.750000 </imageZposition>
        <imageSOP_UID>1.3.6.1.4.1.14519.5.2.1.6279.6001.271763018473964678881085483178</imageSOP_UID>
        <inclusion>TRUE</inclusion>
        <edgeMap>
          <xCoord>103</xCoord>
          <yCoord>271</yCoord>
        </edgeMap>
      </roi>
    </unblindedReadNodule>
    <unblindedReadNodule>
      <noduleID>Nodule 002</noduleID>
      <roi>
        <imageZposition>-55.750000</imageZposition>
        <imageSOP_UID>1.3.6.1.4.1.14519.5.2.1.6279.6001.246428156448631615144151873846</imageSOP_UID>
        <inclusion>TRUE</inclusion>
        <edgeMap>
          <xCoord>197</xCoord>
          <yCoord>325</yCoord>
        </edgeMap>
      </roi>
    </unblindedReadNodule>
    <unblindedReadNodule>
      <noduleID>Nodule 003</noduleID>
      <roi>
        <imageZposition>-69.500000</imageZposition>
        <imageSOP_UID>1.3.6.1.4.1.14519.5.2.1.6279.6001.243541482099063849068937145134</imageSOP_UID>
        <inclusion>TRUE</inclusion>
        <edgeMap>
          <xCoord>132</xCoord>
          <yCoord>296</yCoord>
        </edgeMap>
      </roi>
    </unblindedReadNodule>
    <unblindedReadNodule>
      <noduleID>Nodule 004</noduleID>
      <roi>
        <imageZposition>-87.000000</imageZposition>
        <imageSOP_UID>1.3.6.1.4.1.14519.5.2.1.6279.6001.110206842273056092025778910231</imageSOP_UID>
        <inclusion>TRUE</inclusion>
        <edgeMap>
          <xCoord>113</xCoord>
          <yCoord>258</yCoord>
        </edgeMap>
      </roi>
    </unblindedReadNodule>
    <unblindedReadNodule>
      <noduleID>Nodule 005</noduleID>
      <roi>
        <imageZposition>-87.000000</imageZposition>
        <imageSOP_UID>1.3.6.1.4.1.14519.5.2.1.6279.6001.110206842273056092025778910231</imageSOP_UID>
        <inclusion>TRUE</inclusion>
        <edgeMap>
          <xCoord>124</xCoord>
          <yCoord>235</yCoord>
        </edgeMap>
      </roi>
    </unblindedReadNodule>
    <unblindedReadNodule>
      <noduleID>Nodule 006</noduleID>
      <roi>
        <imageZposition>-89.500000</imageZposition>
        <imageSOP_UID>1.3.6.1.4.1.14519.5.2.1.6279.6001.167466377536343139160649799738</imageSOP_UID>
        <inclusion>TRUE</inclusion>
        <edgeMap>
          <xCoord>412</xCoord>
          <yCoord>297</yCoord>
        </edgeMap>
      </roi>
    </unblindedReadNodule>
    <unblindedReadNodule>
      <noduleID>Nodule 007</noduleID>
      <roi>
        <imageZposition>-89.500000</imageZposition>
        <imageSOP_UID>1.3.6.1.4.1.14519.5.2.1.6279.6001.167466377536343139160649799738</imageSOP_UID>
        <inclusion>TRUE</inclusion>
        <edgeMap>
          <xCoord>118</xCoord>
          <yCoord>306</yCoord>
        </edgeMap>
      </roi>
    </unblindedReadNodule>
    <nonNodule>
      <nonNoduleID>_Non-nodule 001</nonNoduleID>
      <imageZposition>-100.750000 </imageZposition>
      <imageSOP_UID>1.3.6.1.4.1.14519.5.2.1.6279.6001.271763018473964678881085483178</imageSOP_UID>
      <locus>
        <xCoord>347</xCoord>
        <yCoord>362</yCoord>
      </locus>
    </nonNodule>
    <nonNodule>
      <nonNoduleID>_Non-nodule 002</nonNoduleID>
      <imageZposition>-230.750000 </imageZposition>
      <imageSOP_UID>1.3.6.1.4.1.14519.5.2.1.6279.6001.142223632749766490348580732150</imageSOP_UID>
      <locus>
        <xCoord>199</xCoord>
        <yCoord>140</yCoord>
      </locus>
    </nonNodule>
    <nonNodule>
      <nonNoduleID>_Non-nodule 003</nonNoduleID>
      <imageZposition>-282.000000 </imageZposition>
      <imageSOP_UID>1.3.6.1.4.1.14519.5.2.1.6279.6001.133626331961368963372156688662</imageSOP_UID>
      <locus>
        <xCoord>191</xCoord>
        <yCoord>294</yCoord>
      </locus>
    </nonNodule>
    <nonNodule>
      <nonNoduleID>_Non-nodule 004</nonNoduleID>
      <imageZposition>-279.500000 </imageZposition>
      <imageSOP_UID>1.3.6.1.4.1.14519.5.2.1.6279.6001.133921656088372770667593176884</imageSOP_UID>
      <locus>
        <xCoord>307</xCoord>
        <yCoord>290</yCoord>
      </locus>
    </nonNodule>
    <nonNodule>
      <nonNoduleID>_Non-nodule 005</nonNoduleID>
      <imageZposition>-294.500000 </imageZposition>
      <imageSOP_UID>1.3.6.1.4.1.14519.5.2.1.6279.6001.226735728123143980548758180136</imageSOP_UID>
      <locus>
        <xCoord>155</xCoord>
        <yCoord>341</yCoord>
      </locus>
    </nonNodule>
    <nonNodule>
      <nonNoduleID>_Non-nodule 006</nonNoduleID>
      <imageZposition>-248.250000 </imageZposition>
      <imageSOP_UID>1.3.6.1.4.1.14519.5.2.1.6279.6001.309823464786554738303982623788</imageSOP_UID>
      <locus>
        <xCoord>420</xCoord>
        <yCoord>221</yCoord>
      </locus>
    </nonNodule>
    <nonNodule>
      <nonNoduleID>_Non-nodule 008</nonNoduleID>
      <imageZposition>-248.250000 </imageZposition>
      <imageSOP_UID>1.3.6.1.4.1.14519.5.2.1.6279.6001.309823464786554738303982623788</imageSOP_UID>
      <locus>
        <xCoord>145</xCoord>
        <yCoord>134</yCoord>
      </locus>
    </nonNodule>
    <nonNodule>
      <nonNoduleID>_Non-nodule 009</nonNoduleID>
      <imageZposition>-80.750000</imageZposition>
      <imageSOP_UID>1.3.6.1.4.1.14519.5.2.1.6279.6001.362509913688451965864285994196</imageSOP_UID>
      <locus>
        <xCoord>120</xCoord>
        <yCoord>292</yCoord>
      </locus>
    </nonNodule>
  </readingSession>
<readingSession>
    <annotationVersion>3.12</annotationVersion>
    <servicingRadiologistID>-628702345</servicingRadiologistID>
    <unblindedReadNodule>
      <noduleID>IL057_122885</noduleID>
      <roi>
        <imageZposition>-100.75</imageZposition>
        <imageSOP_UID>1.3.6.1.4.1.14519.5.2.1.6279.6001.271763018473964678881085483178</imageSOP_UID>
        <inclusion>TRUE</inclusion>
        <edgeMap>
          <xCoord>103</xCoord>
          <yCoord>271</yCoord>
        </edgeMap>
      </roi>
    </unblindedReadNodule>
    <nonNodule>
      <nonNoduleID>IL057_122884</nonNoduleID>
      <imageZposition>-99.5</imageZposition>
      <imageSOP_UID>1.3.6.1.4.1.14519.5.2.1.6279.6001.254555781971701209579426035380</imageSOP_UID>
      <locus>
        <xCoord>346</xCoord>
        <yCoord>363</yCoord>
      </locus>
    </nonNodule>
    <nonNodule>
      <nonNoduleID>IL057_122894</nonNoduleID>
      <imageZposition>-254.5</imageZposition>
      <imageSOP_UID>1.3.6.1.4.1.14519.5.2.1.6279.6001.335596826440053201219914478924</imageSOP_UID>
      <locus>
        <xCoord>407</xCoord>
        <yCoord>236</yCoord>
      </locus>
    </nonNodule>
    <nonNodule>
      <nonNoduleID>IL057_122895</nonNoduleID>
      <imageZposition>-248.25</imageZposition>
      <imageSOP_UID>1.3.6.1.4.1.14519.5.2.1.6279.6001.309823464786554738303982623788</imageSOP_UID>
      <locus>
        <xCoord>145</xCoord>
        <yCoord>135</yCoord>
      </locus>
    </nonNodule>
  </readingSession>
<readingSession>
<annotationVersion>3.12</annotationVersion>
<servicingRadiologistID>307281171</servicingRadiologistID>
<unblindedReadNodule>
<noduleID>MI014_11705</noduleID>
<roi>
<imageZposition>-55.75</imageZposition>
<imageSOP_UID>1.3.6.1.4.1.14519.5.2.1.6279.6001.246428156448631615144151873846</imageSOP_UID>
<inclusion>TRUE</inclusion>
<edgeMap>
<xCoord>197</xCoord>
<yCoord>325</yCoord>
</edgeMap>
</roi>
</unblindedReadNodule>
<unblindedReadNodule>
<noduleID>MI014_11706</noduleID>
<roi>
<imageZposition>-69.5</imageZposition>
<imageSOP_UID>1.3.6.1.4.1.14519.5.2.1.6279.6001.243541482099063849068937145134</imageSOP_UID>
<inclusion>TRUE</inclusion>
<edgeMap>
<xCoord>141</xCoord>
<yCoord>265</yCoord>
</edgeMap>
</roi>
</unblindedReadNodule>
<unblindedReadNodule>
<noduleID>MI014_11707</noduleID>
<roi>
<imageZposition>-69.5</imageZposition>
<imageSOP_UID>1.3.6.1.4.1.14519.5.2.1.6279.6001.243541482099063849068937145134</imageSOP_UID>
<inclusion>TRUE</inclusion>
<edgeMap>
<xCoord>132</xCoord>
<yCoord>296</yCoord>
</edgeMap>
</roi>
</unblindedReadNodule>
<unblindedReadNodule>
<noduleID>MI014_11708</noduleID>
<roi>
<imageZposition>-80.75</imageZposition>
<imageSOP_UID>1.3.6.1.4.1.14519.5.2.1.6279.6001.362509913688451965864285994196</imageSOP_UID>
<inclusion>TRUE</inclusion>
<edgeMap>
<xCoord>124</xCoord>
<yCoord>284</yCoord>
</edgeMap>
</roi>
</unblindedReadNodule>
<unblindedReadNodule>
<noduleID>MI014_11709</noduleID>
<roi>
<imageZposition>-87.0</imageZposition>
<imageSOP_UID>1.3.6.1.4.1.14519.5.2.1.6279.6001.110206842273056092025778910231</imageSOP_UID>
<inclusion>TRUE</inclusion>
<edgeMap>
<xCoord>113</xCoord>
<yCoord>258</yCoord>
</edgeMap>
</roi>
</unblindedReadNodule>
<unblindedReadNodule>
<noduleID>MI014_11710</noduleID>
<roi>
<imageZposition>-87.0</imageZposition>
<imageSOP_UID>1.3.6.1.4.1.14519.5.2.1.6279.6001.110206842273056092025778910231</imageSOP_UID>
<inclusion>TRUE</inclusion>
<edgeMap>
<xCoord>125</xCoord>
<yCoord>235</yCoord>
</edgeMap>
</roi>
</unblindedReadNodule>
<unblindedReadNodule>
<noduleID>MI014_11702</noduleID>
<roi>
<imageZposition>-89.5</imageZposition>
<imageSOP_UID>1.3.6.1.4.1.14519.5.2.1.6279.6001.167466377536343139160649799738</imageSOP_UID>
<inclusion>TRUE</inclusion>
<edgeMap>
<xCoord>412</xCoord>
<yCoord>297</yCoord>
</edgeMap>
</roi>
</unblindedReadNodule>
<unblindedReadNodule>
<noduleID>MI014_11711</noduleID>
<roi>
<imageZposition>-89.5</imageZposition>
<imageSOP_UID>1.3.6.1.4.1.14519.5.2.1.6279.6001.167466377536343139160649799738</imageSOP_UID>
<inclusion>TRUE</inclusion>
<edgeMap>
<xCoord>119</xCoord>
<yCoord>307</yCoord>
</edgeMap>
</roi>
</unblindedReadNodule>
<unblindedReadNodule>
<noduleID>MI014_11695</noduleID>
<roi>
<imageZposition>-102.0</imageZposition>
<imageSOP_UID>1.3.6.1.4.1.14519.5.2.1.6279.6001.215046240157258276988020089262</imageSOP_UID>
<inclusion>TRUE</inclusion>
<edgeMap>
<xCoord>103</xCoord>
<yCoord>274</yCoord>
</edgeMap>
</roi>
</unblindedReadNodule>
<unblindedReadNodule>
<noduleID>MI014_11691</noduleID>
<characteristics>
<subtlety>2</subtlety>
<internalStructure>1</internalStructure>
<calcification>6</calcification>
<sphericity>5</sphericity>
<margin>1</margin>
<lobulation>1</lobulation>
<spiculation>1</spiculation>
<texture>1</texture>
<malignancy>5</malignancy>
</characteristics>
<roi>
<imageZposition>-87.0</imageZposition>
<imageSOP_UID>1.3.6.1.4.1.14519.5.2.1.6279.6001.110206842273056092025778910231</imageSOP_UID>
<inclusion>TRUE</inclusion>
<edgeMap>
<xCoord>343</xCoord>
<yCoord>363</yCoord>
</edgeMap>
<edgeMap>
<xCoord>344</xCoord>
<yCoord>362</yCoord>
</edgeMap>
<edgeMap>
<xCoord>345</xCoord>
<yCoord>361</yCoord>
</edgeMap>
<edgeMap>
<xCoord>345</xCoord>
<yCoord>360</yCoord>
</edgeMap>
<edgeMap>
<xCoord>344</xCoord>
<yCoord>359</yCoord>
</edgeMap>
<edgeMap>
<xCoord>343</xCoord>
<yCoord>358</yCoord>
</edgeMap>
<edgeMap>
<xCoord>342</xCoord>
<yCoord>358</yCoord>
</edgeMap>
<edgeMap>
<xCoord>341</xCoord>
<yCoord>358</yCoord>
</edgeMap>
<edgeMap>
<xCoord>340</xCoord>
<yCoord>358</yCoord>
</edgeMap>
<edgeMap>
<xCoord>339</xCoord>
<yCoord>357</yCoord>
</edgeMap>
<edgeMap>
<xCoord>338</xCoord>
<yCoord>357</yCoord>
</edgeMap>
<edgeMap>
<xCoord>337</xCoord>
<yCoord>357</yCoord>
</edgeMap>
<edgeMap>
<xCoord>336</xCoord>
<yCoord>357</yCoord>
</edgeMap>
<edgeMap>
<xCoord>335</xCoord>
<yCoord>356</yCoord>
</edgeMap>
<edgeMap>
<xCoord>334</xCoord>
<yCoord>357</yCoord>
</edgeMap>
<edgeMap>
<xCoord>333</xCoord>
<yCoord>358</yCoord>
</edgeMap>
<edgeMap>
<xCoord>333</xCoord>
<yCoord>359</yCoord>
</edgeMap>
<edgeMap>
<xCoord>334</xCoord>
<yCoord>360</yCoord>
</edgeMap>
<edgeMap>
<xCoord>335</xCoord>
<yCoord>361</yCoord>
</edgeMap>
<edgeMap>
<xCoord>336</xCoord>
<yCoord>361</yCoord>
</edgeMap>
<edgeMap>
<xCoord>337</xCoord>
<yCoord>361</yCoord>
</edgeMap>
<edgeMap>
<xCoord>338</xCoord>
<yCoord>361</yCoord>
</edgeMap>
<edgeMap>
<xCoord>339</xCoord>
<yCoord>362</yCoord>
</edgeMap>
<edgeMap>
<xCoord>340</xCoord>
<yCoord>362</yCoord>
</edgeMap>
<edgeMap>
<xCoord>341</xCoord>
<yCoord>363</yCoord>
</edgeMap>
<edgeMap>
<xCoord>342</xCoord>
<yCoord>363</yCoord>
</edgeMap>
<edgeMap>
<xCoord>343</xCoord>
<yCoord>363</yCoord>
</edgeMap>
</roi>
<roi>
<imageZposition>-88.25</imageZposition>
<imageSOP_UID>1.3.6.1.4.1.14519.5.2.1.6279.6001.192356774218897518066570340640</imageSOP_UID>
<inclusion>TRUE</inclusion>
<edgeMap>
<xCoord>344</xCoord>
<yCoord>363</yCoord>
</edgeMap>
<edgeMap>
<xCoord>345</xCoord>
<yCoord>362</yCoord>
</edgeMap>
<edgeMap>
<xCoord>346</xCoord>
<yCoord>361</yCoord>
</edgeMap>
<edgeMap>
<xCoord>346</xCoord>
<yCoord>360</yCoord>
</edgeMap>
<edgeMap>
<xCoord>345</xCoord>
<yCoord>359</yCoord>
</edgeMap>
<edgeMap>
<xCoord>344</xCoord>
<yCoord>358</yCoord>
</edgeMap>
<edgeMap>
<xCoord>343</xCoord>
<yCoord>357</yCoord>
</edgeMap>
<edgeMap>
<xCoord>342</xCoord>
<yCoord>357</yCoord>
</edgeMap>
<edgeMap>
<xCoord>341</xCoord>
<yCoord>357</yCoord>
</edgeMap>
<edgeMap>
<xCoord>340</xCoord>
<yCoord>357</yCoord>
</edgeMap>
<edgeMap>
<xCoord>339</xCoord>
<yCoord>357</yCoord>
</edgeMap>
<edgeMap>
<xCoord>338</xCoord>
<yCoord>356</yCoord>
</edgeMap>
<edgeMap>
<xCoord>337</xCoord>
<yCoord>356</yCoord>
</edgeMap>
<edgeMap>
<xCoord>336</xCoord>
<yCoord>356</yCoord>
</edgeMap>
<edgeMap>
<xCoord>335</xCoord>
<yCoord>356</yCoord>
</edgeMap>
<edgeMap>
<xCoord>334</xCoord>
<yCoord>356</yCoord>
</edgeMap>
<edgeMap>
<xCoord>333</xCoord>
<yCoord>357</yCoord>
</edgeMap>
<edgeMap>
<xCoord>332</xCoord>
<yCoord>358</yCoord>
</edgeMap>
<edgeMap>
<xCoord>333</xCoord>
<yCoord>359</yCoord>
</edgeMap>
<edgeMap>
<xCoord>334</xCoord>
<yCoord>360</yCoord>
</edgeMap>
<edgeMap>
<xCoord>335</xCoord>
<yCoord>360</yCoord>
</edgeMap>
<edgeMap>
<xCoord>336</xCoord>
<yCoord>360</yCoord>
</edgeMap>
<edgeMap>
<xCoord>337</xCoord>
<yCoord>361</yCoord>
</edgeMap>
<edgeMap>
<xCoord>338</xCoord>
<yCoord>362</yCoord>
</edgeMap>
<edgeMap>
<xCoord>339</xCoord>
<yCoord>361</yCoord>
</edgeMap>
<edgeMap>
<xCoord>340</xCoord>
<yCoord>362</yCoord>
</edgeMap>
<edgeMap>
<xCoord>341</xCoord>
<yCoord>362</yCoord>
</edgeMap>
<edgeMap>
<xCoord>342</xCoord>
<yCoord>362</yCoord>
</edgeMap>
<edgeMap>
<xCoord>343</xCoord>
<yCoord>362</yCoord>
</edgeMap>
<edgeMap>
<xCoord>344</xCoord>
<yCoord>363</yCoord>
</edgeMap>
</roi>
<roi>
<imageZposition>-89.5</imageZposition>
<imageSOP_UID>1.3.6.1.4.1.14519.5.2.1.6279.6001.167466377536343139160649799738</imageSOP_UID>
<inclusion>TRUE</inclusion>
<edgeMap>
<xCoord>347</xCoord>
<yCoord>365</yCoord>
</edgeMap>
<edgeMap>
<xCoord>348</xCoord>
<yCoord>364</yCoord>
</edgeMap>
<edgeMap>
<xCoord>349</xCoord>
<yCoord>364</yCoord>
</edgeMap>
<edgeMap>
<xCoord>350</xCoord>
<yCoord>363</yCoord>
</edgeMap>
<edgeMap>
<xCoord>351</xCoord>
<yCoord>362</yCoord>
</edgeMap>
<edgeMap>
<xCoord>350</xCoord>
<yCoord>361</yCoord>
</edgeMap>
<edgeMap>
<xCoord>349</xCoord>
<yCoord>360</yCoord>
</edgeMap>
<edgeMap>
<xCoord>348</xCoord>
<yCoord>359</yCoord>
</edgeMap>
<edgeMap>
<xCoord>347</xCoord>
<yCoord>358</yCoord>
</edgeMap>
<edgeMap>
<xCoord>346</xCoord>
<yCoord>358</yCoord>
</edgeMap>
<edgeMap>
<xCoord>345</xCoord>
<yCoord>357</yCoord>
</edgeMap>
<edgeMap>
<xCoord>344</xCoord>
<yCoord>357</yCoord>
</edgeMap>
<edgeMap>
<xCoord>343</xCoord>
<yCoord>357</yCoord>
</edgeMap>
<edgeMap>
<xCoord>342</xCoord>
<yCoord>357</yCoord>
</edgeMap>
<edgeMap>
<xCoord>341</xCoord>
<yCoord>357</yCoord>
</edgeMap>
<edgeMap>
<xCoord>340</xCoord>
<yCoord>357</yCoord>
</edgeMap>
<edgeMap>
<xCoord>339</xCoord>
<yCoord>357</yCoord>
</edgeMap>
<edgeMap>
<xCoord>338</xCoord>
<yCoord>357</yCoord>
</edgeMap>
<edgeMap>
<xCoord>337</xCoord>
<yCoord>356</yCoord>
</edgeMap>
<edgeMap>
<xCoord>336</xCoord>
<yCoord>355</yCoord>
</edgeMap>
<edgeMap>
<xCoord>335</xCoord>
<yCoord>356</yCoord>
</edgeMap>
<edgeMap>
<xCoord>334</xCoord>
<yCoord>357</yCoord>
</edgeMap>
<edgeMap>
<xCoord>334</xCoord>
<yCoord>358</yCoord>
</edgeMap>
<edgeMap>
<xCoord>334</xCoord>
<yCoord>359</yCoord>
</edgeMap>
<edgeMap>
<xCoord>333</xCoord>
<yCoord>360</yCoord>
</edgeMap>
<edgeMap>
<xCoord>333</xCoord>
<yCoord>361</yCoord>
</edgeMap>
<edgeMap>
<xCoord>334</xCoord>
<yCoord>362</yCoord>
</edgeMap>
<edgeMap>
<xCoord>335</xCoord>
<yCoord>363</yCoord>
</edgeMap>
<edgeMap>
<xCoord>336</xCoord>
<yCoord>363</yCoord>
</edgeMap>
<edgeMap>
<xCoord>337</xCoord>
<yCoord>363</yCoord>
</edgeMap>
<edgeMap>
<xCoord>338</xCoord>
<yCoord>364</yCoord>
</edgeMap>
<edgeMap>
<xCoord>339</xCoord>
<yCoord>365</yCoord>
</edgeMap>
<edgeMap>
<xCoord>340</xCoord>
<yCoord>365</yCoord>
</edgeMap>
<edgeMap>
<xCoord>341</xCoord>
<yCoord>365</yCoord>
</edgeMap>
<edgeMap>
<xCoord>342</xCoord>
<yCoord>365</yCoord>
</edgeMap>
<edgeMap>
<xCoord>343</xCoord>
<yCoord>364</yCoord>
</edgeMap>
<edgeMap>
<xCoord>344</xCoord>
<yCoord>364</yCoord>
</edgeMap>
<edgeMap>
<xCoord>345</xCoord>
<yCoord>364</yCoord>
</edgeMap>
<edgeMap>
<xCoord>346</xCoord>
<yCoord>365</yCoord>
</edgeMap>
<edgeMap>
<xCoord>347</xCoord>
<yCoord>365</yCoord>
</edgeMap>
</roi>
<roi>
<imageZposition>-90.75</imageZposition>
<imageSOP_UID>1.3.6.1.4.1.14519.5.2.1.6279.6001.225404737561325574338197593333</imageSOP_UID>
<inclusion>TRUE</inclusion>
<edgeMap>
<xCoord>346</xCoord>
<yCoord>365</yCoord>
</edgeMap>
<edgeMap>
<xCoord>347</xCoord>
<yCoord>364</yCoord>
</edgeMap>
<edgeMap>
<xCoord>348</xCoord>
<yCoord>363</yCoord>
</edgeMap>
<edgeMap>
<xCoord>349</xCoord>
<yCoord>363</yCoord>
</edgeMap>
<edgeMap>
<xCoord>350</xCoord>
<yCoord>364</yCoord>
</edgeMap>
<edgeMap>
<xCoord>351</xCoord>
<yCoord>364</yCoord>
</edgeMap>
<edgeMap>
<xCoord>352</xCoord>
<yCoord>363</yCoord>
</edgeMap>
<edgeMap>
<xCoord>353</xCoord>
<yCoord>362</yCoord>
</edgeMap>
<edgeMap>
<xCoord>353</xCoord>
<yCoord>361</yCoord>
</edgeMap>
<edgeMap>
<xCoord>352</xCoord>
<yCoord>360</yCoord>
</edgeMap>
<edgeMap>
<xCoord>351</xCoord>
<yCoord>359</yCoord>
</edgeMap>
<edgeMap>
<xCoord>350</xCoord>
<yCoord>359</yCoord>
</edgeMap>
<edgeMap>
<xCoord>349</xCoord>
<yCoord>358</yCoord>
</edgeMap>
<edgeMap>
<xCoord>348</xCoord>
<yCoord>358</yCoord>
</edgeMap>
<edgeMap>
<xCoord>347</xCoord>
<yCoord>358</yCoord>
</edgeMap>
<edgeMap>
<xCoord>346</xCoord>
<yCoord>357</yCoord>
</edgeMap>
<edgeMap>
<xCoord>345</xCoord>
<yCoord>356</yCoord>
</edgeMap>
<edgeMap>
<xCoord>344</xCoord>
<yCoord>356</yCoord>
</edgeMap>
<edgeMap>
<xCoord>343</xCoord>
<yCoord>355</yCoord>
</edgeMap>
<edgeMap>
<xCoord>342</xCoord>
<yCoord>354</yCoord>
</edgeMap>
<edgeMap>
<xCoord>341</xCoord>
<yCoord>354</yCoord>
</edgeMap>
<edgeMap>
<xCoord>340</xCoord>
<yCoord>354</yCoord>
</edgeMap>
<edgeMap>
<xCoord>339</xCoord>
<yCoord>354</yCoord>
</edgeMap>
<edgeMap>
<xCoord>338</xCoord>
<yCoord>354</yCoord>
</edgeMap>
<edgeMap>
<xCoord>337</xCoord>
<yCoord>354</yCoord>
</edgeMap>
<edgeMap>
<xCoord>336</xCoord>
<yCoord>353</yCoord>
</edgeMap>
<edgeMap>
<xCoord>335</xCoord>
<yCoord>354</yCoord>
</edgeMap>
<edgeMap>
<xCoord>334</xCoord>
<yCoord>355</yCoord>
</edgeMap>
<edgeMap>
<xCoord>335</xCoord>
<yCoord>356</yCoord>
</edgeMap>
<edgeMap>
<xCoord>335</xCoord>
<yCoord>357</yCoord>
</edgeMap>
<edgeMap>
<xCoord>334</xCoord>
<yCoord>358</yCoord>
</edgeMap>
<edgeMap>
<xCoord>333</xCoord>
<yCoord>359</yCoord>
</edgeMap>
<edgeMap>
<xCoord>333</xCoord>
<yCoord>360</yCoord>
</edgeMap>
<edgeMap>
<xCoord>334</xCoord>
<yCoord>361</yCoord>
</edgeMap>
<edgeMap>
<xCoord>335</xCoord>
<yCoord>362</yCoord>
</edgeMap>
<edgeMap>
<xCoord>336</xCoord>
<yCoord>363</yCoord>
</edgeMap>
<edgeMap>
<xCoord>337</xCoord>
<yCoord>364</yCoord>
</edgeMap>
<edgeMap>
<xCoord>338</xCoord>
<yCoord>364</yCoord>
</edgeMap>
<edgeMap>
<xCoord>339</xCoord>
<yCoord>364</yCoord>
</edgeMap>
<edgeMap>
<xCoord>340</xCoord>
<yCoord>365</yCoord>
</edgeMap>
<edgeMap>
<xCoord>341</xCoord>
<yCoord>365</yCoord>
</edgeMap>
<edgeMap>
<xCoord>342</xCoord>
<yCoord>364</yCoord>
</edgeMap>
<edgeMap>
<xCoord>343</xCoord>
<yCoord>364</yCoord>
</edgeMap>
<edgeMap>
<xCoord>344</xCoord>
<yCoord>365</yCoord>
</edgeMap>
<edgeMap>
<xCoord>345</xCoord>
<yCoord>365</yCoord>
</edgeMap>
<edgeMap>
<xCoord>346</xCoord>
<yCoord>365</yCoord>
</edgeMap>
</roi>
<roi>
<imageZposition>-92.0</imageZposition>
<imageSOP_UID>1.3.6.1.4.1.14519.5.2.1.6279.6001.290687429942916131788804489834</imageSOP_UID>
<inclusion>TRUE</inclusion>
<edgeMap>
<xCoord>351</xCoord>
<yCoord>366</yCoord>
</edgeMap>
<edgeMap>
<xCoord>352</xCoord>
<yCoord>365</yCoord>
</edgeMap>
<edgeMap>
<xCoord>353</xCoord>
<yCoord>365</yCoord>
</edgeMap>
<edgeMap>
<xCoord>354</xCoord>
<yCoord>364</yCoord>
</edgeMap>
<edgeMap>
<xCoord>355</xCoord>
<yCoord>364</yCoord>
</edgeMap>
<edgeMap>
<xCoord>356</xCoord>
<yCoord>365</yCoord>
</edgeMap>
<edgeMap>
<xCoord>357</xCoord>
<yCoord>365</yCoord>
</edgeMap>
<edgeMap>
<xCoord>358</xCoord>
<yCoord>365</yCoord>
</edgeMap>
<edgeMap>
<xCoord>359</xCoord>
<yCoord>364</yCoord>
</edgeMap>
<edgeMap>
<xCoord>360</xCoord>
<yCoord>363</yCoord>
</edgeMap>
<edgeMap>
<xCoord>360</xCoord>
<yCoord>362</yCoord>
</edgeMap>
<edgeMap>
<xCoord>361</xCoord>
<yCoord>361</yCoord>
</edgeMap>
<edgeMap>
<xCoord>362</xCoord>
<yCoord>360</yCoord>
</edgeMap>
<edgeMap>
<xCoord>361</xCoord>
<yCoord>359</yCoord>
</edgeMap>
<edgeMap>
<xCoord>360</xCoord>
<yCoord>358</yCoord>
</edgeMap>
<edgeMap>
<xCoord>359</xCoord>
<yCoord>358</yCoord>
</edgeMap>
<edgeMap>
<xCoord>358</xCoord>
<yCoord>358</yCoord>
</edgeMap>
<edgeMap>
<xCoord>357</xCoord>
<yCoord>358</yCoord>
</edgeMap>
<edgeMap>
<xCoord>356</xCoord>
<yCoord>358</yCoord>
</edgeMap>
<edgeMap>
<xCoord>355</xCoord>
<yCoord>358</yCoord>
</edgeMap>
<edgeMap>
<xCoord>354</xCoord>
<yCoord>358</yCoord>
</edgeMap>
<edgeMap>
<xCoord>353</xCoord>
<yCoord>358</yCoord>
</edgeMap>
<edgeMap>
<xCoord>352</xCoord>
<yCoord>358</yCoord>
</edgeMap>
<edgeMap>
<xCoord>351</xCoord>
<yCoord>358</yCoord>
</edgeMap>
<edgeMap>
<xCoord>350</xCoord>
<yCoord>358</yCoord>
</edgeMap>
<edgeMap>
<xCoord>349</xCoord>
<yCoord>358</yCoord>
</edgeMap>
<edgeMap>
<xCoord>348</xCoord>
<yCoord>357</yCoord>
</edgeMap>
<edgeMap>
<xCoord>347</xCoord>
<yCoord>357</yCoord>
</edgeMap>
<edgeMap>
<xCoord>346</xCoord>
<yCoord>357</yCoord>
</edgeMap>
<edgeMap>
<xCoord>345</xCoord>
<yCoord>356</yCoord>
</edgeMap>
<edgeMap>
<xCoord>344</xCoord>
<yCoord>356</yCoord>
</edgeMap>
<edgeMap>
<xCoord>343</xCoord>
<yCoord>356</yCoord>
</edgeMap>
<edgeMap>
<xCoord>342</xCoord>
<yCoord>356</yCoord>
</edgeMap>
<edgeMap>
<xCoord>341</xCoord>
<yCoord>356</yCoord>
</edgeMap>
<edgeMap>
<xCoord>340</xCoord>
<yCoord>356</yCoord>
</edgeMap>
<edgeMap>
<xCoord>339</xCoord>
<yCoord>355</yCoord>
</edgeMap>
<edgeMap>
<xCoord>338</xCoord>
<yCoord>354</yCoord>
</edgeMap>
<edgeMap>
<xCoord>337</xCoord>
<yCoord>353</yCoord>
</edgeMap>
<edgeMap>
<xCoord>336</xCoord>
<yCoord>354</yCoord>
</edgeMap>
<edgeMap>
<xCoord>335</xCoord>
<yCoord>355</yCoord>
</edgeMap>
<edgeMap>
<xCoord>334</xCoord>
<yCoord>356</yCoord>
</edgeMap>
<edgeMap>
<xCoord>334</xCoord>
<yCoord>357</yCoord>
</edgeMap>
<edgeMap>
<xCoord>333</xCoord>
<yCoord>358</yCoord>
</edgeMap>
<edgeMap>
<xCoord>332</xCoord>
<yCoord>359</yCoord>
</edgeMap>
<edgeMap>
<xCoord>332</xCoord>
<yCoord>360</yCoord>
</edgeMap>
<edgeMap>
<xCoord>332</xCoord>
<yCoord>361</yCoord>
</edgeMap>
<edgeMap>
<xCoord>332</xCoord>
<yCoord>362</yCoord>
</edgeMap>
<edgeMap>
<xCoord>333</xCoord>
<yCoord>363</yCoord>
</edgeMap>
<edgeMap>
<xCoord>334</xCoord>
<yCoord>364</yCoord>
</edgeMap>
<edgeMap>
<xCoord>335</xCoord>
<yCoord>365</yCoord>
</edgeMap>
<edgeMap>
<xCoord>336</xCoord>
<yCoord>364</yCoord>
</edgeMap>
<edgeMap>
<xCoord>337</xCoord>
<yCoord>364</yCoord>
</edgeMap>
<edgeMap>
<xCoord>338</xCoord>
<yCoord>365</yCoord>
</edgeMap>
<edgeMap>
<xCoord>339</xCoord>
<yCoord>365</yCoord>
</edgeMap>
<edgeMap>
<xCoord>340</xCoord>
<yCoord>365</yCoord>
</edgeMap>
<edgeMap>
<xCoord>341</xCoord>
<yCoord>365</yCoord>
</edgeMap>
<edgeMap>
<xCoord>342</xCoord>
<yCoord>365</yCoord>
</edgeMap>
<edgeMap>
<xCoord>343</xCoord>
<yCoord>365</yCoord>
</edgeMap>
<edgeMap>
<xCoord>344</xCoord>
<yCoord>366</yCoord>
</edgeMap>
<edgeMap>
<xCoord>345</xCoord>
<yCoord>365</yCoord>
</edgeMap>
<edgeMap>
<xCoord>346</xCoord>
<yCoord>365</yCoord>
</edgeMap>
<edgeMap>
<xCoord>347</xCoord>
<yCoord>365</yCoord>
</edgeMap>
<edgeMap>
<xCoord>348</xCoord>
<yCoord>365</yCoord>
</edgeMap>
<edgeMap>
<xCoord>349</xCoord>
<yCoord>365</yCoord>
</edgeMap>
<edgeMap>
<xCoord>350</xCoord>
<yCoord>365</yCoord>
</edgeMap>
<edgeMap>
<xCoord>351</xCoord>
<yCoord>366</yCoord>
</edgeMap>
</roi>
<roi>
<imageZposition>-93.25</imageZposition>
<imageSOP_UID>1.3.6.1.4.1.14519.5.2.1.6279.6001.207639974548777125018021316400</imageSOP_UID>
<inclusion>TRUE</inclusion>
<edgeMap>
<xCoord>353</xCoord>
<yCoord>367</yCoord>
</edgeMap>
<edgeMap>
<xCoord>354</xCoord>
<yCoord>366</yCoord>
</edgeMap>
<edgeMap>
<xCoord>355</xCoord>
<yCoord>366</yCoord>
</edgeMap>
<edgeMap>
<xCoord>356</xCoord>
<yCoord>366</yCoord>
</edgeMap>
<edgeMap>
<xCoord>357</xCoord>
<yCoord>366</yCoord>
</edgeMap>
<edgeMap>
<xCoord>358</xCoord>
<yCoord>366</yCoord>
</edgeMap>
<edgeMap>
<xCoord>359</xCoord>
<yCoord>366</yCoord>
</edgeMap>
<edgeMap>
<xCoord>360</xCoord>
<yCoord>365</yCoord>
</edgeMap>
<edgeMap>
<xCoord>361</xCoord>
<yCoord>364</yCoord>
</edgeMap>
<edgeMap>
<xCoord>362</xCoord>
<yCoord>363</yCoord>
</edgeMap>
<edgeMap>
<xCoord>363</xCoord>
<yCoord>362</yCoord>
</edgeMap>
<edgeMap>
<xCoord>362</xCoord>
<yCoord>361</yCoord>
</edgeMap>
<edgeMap>
<xCoord>361</xCoord>
<yCoord>360</yCoord>
</edgeMap>
<edgeMap>
<xCoord>360</xCoord>
<yCoord>359</yCoord>
</edgeMap>
<edgeMap>
<xCoord>359</xCoord>
<yCoord>359</yCoord>
</edgeMap>
<edgeMap>
<xCoord>358</xCoord>
<yCoord>359</yCoord>
</edgeMap>
<edgeMap>
<xCoord>357</xCoord>
<yCoord>358</yCoord>
</edgeMap>
<edgeMap>
<xCoord>356</xCoord>
<yCoord>357</yCoord>
</edgeMap>
<edgeMap>
<xCoord>355</xCoord>
<yCoord>357</yCoord>
</edgeMap>
<edgeMap>
<xCoord>354</xCoord>
<yCoord>357</yCoord>
</edgeMap>
<edgeMap>
<xCoord>353</xCoord>
<yCoord>357</yCoord>
</edgeMap>
<edgeMap>
<xCoord>352</xCoord>
<yCoord>357</yCoord>
</edgeMap>
<edgeMap>
<xCoord>351</xCoord>
<yCoord>357</yCoord>
</edgeMap>
<edgeMap>
<xCoord>350</xCoord>
<yCoord>357</yCoord>
</edgeMap>
<edgeMap>
<xCoord>349</xCoord>
<yCoord>357</yCoord>
</edgeMap>
<edgeMap>
<xCoord>348</xCoord>
<yCoord>357</yCoord>
</edgeMap>
<edgeMap>
<xCoord>347</xCoord>
<yCoord>357</yCoord>
</edgeMap>
<edgeMap>
<xCoord>346</xCoord>
<yCoord>356</yCoord>
</edgeMap>
<edgeMap>
<xCoord>345</xCoord>
<yCoord>356</yCoord>
</edgeMap>
<edgeMap>
<xCoord>344</xCoord>
<yCoord>356</yCoord>
</edgeMap>
<edgeMap>
<xCoord>343</xCoord>
<yCoord>355</yCoord>
</edgeMap>
<edgeMap>
<xCoord>342</xCoord>
<yCoord>355</yCoord>
</edgeMap>
<edgeMap>
<xCoord>341</xCoord>
<yCoord>355</yCoord>
</edgeMap>
<edgeMap>
<xCoord>340</xCoord>
<yCoord>355</yCoord>
</edgeMap>
<edgeMap>
<xCoord>339</xCoord>
<yCoord>354</yCoord>
</edgeMap>
<edgeMap>
<xCoord>338</xCoord>
<yCoord>354</yCoord>
</edgeMap>
<edgeMap>
<xCoord>337</xCoord>
<yCoord>354</yCoord>
</edgeMap>
<edgeMap>
<xCoord>336</xCoord>
<yCoord>355</yCoord>
</edgeMap>
<edgeMap>
<xCoord>335</xCoord>
<yCoord>356</yCoord>
</edgeMap>
<edgeMap>
<xCoord>334</xCoord>
<yCoord>357</yCoord>
</edgeMap>
<edgeMap>
<xCoord>333</xCoord>
<yCoord>358</yCoord>
</edgeMap>
<edgeMap>
<xCoord>332</xCoord>
<yCoord>359</yCoord>
</edgeMap>
<edgeMap>
<xCoord>332</xCoord>
<yCoord>360</yCoord>
</edgeMap>
<edgeMap>
<xCoord>332</xCoord>
<yCoord>361</yCoord>
</edgeMap>
<edgeMap>
<xCoord>333</xCoord>
<yCoord>362</yCoord>
</edgeMap>
<edgeMap>
<xCoord>333</xCoord>
<yCoord>363</yCoord>
</edgeMap>
<edgeMap>
<xCoord>333</xCoord>
<yCoord>364</yCoord>
</edgeMap>
<edgeMap>
<xCoord>334</xCoord>
<yCoord>365</yCoord>
</edgeMap>
<edgeMap>
<xCoord>335</xCoord>
<yCoord>366</yCoord>
</edgeMap>
<edgeMap>
<xCoord>336</xCoord>
<yCoord>367</yCoord>
</edgeMap>
<edgeMap>
<xCoord>337</xCoord>
<yCoord>367</yCoord>
</edgeMap>
<edgeMap>
<xCoord>338</xCoord>
<yCoord>367</yCoord>
</edgeMap>
<edgeMap>
<xCoord>339</xCoord>
<yCoord>367</yCoord>
</edgeMap>
<edgeMap>
<xCoord>340</xCoord>
<yCoord>367</yCoord>
</edgeMap>
<edgeMap>
<xCoord>341</xCoord>
<yCoord>367</yCoord>
</edgeMap>
<edgeMap>
<xCoord>342</xCoord>
<yCoord>367</yCoord>
</edgeMap>
<edgeMap>
<xCoord>343</xCoord>
<yCoord>367</yCoord>
</edgeMap>
<edgeMap>
<xCoord>344</xCoord>
<yCoord>367</yCoord>
</edgeMap>
<edgeMap>
<xCoord>345</xCoord>
<yCoord>367</yCoord>
</edgeMap>
<edgeMap>
<xCoord>346</xCoord>
<yCoord>367</yCoord>
</edgeMap>
<edgeMap>
<xCoord>347</xCoord>
<yCoord>367</yCoord>
</edgeMap>
<edgeMap>
<xCoord>348</xCoord>
<yCoord>367</yCoord>
</edgeMap>
<edgeMap>
<xCoord>349</xCoord>
<yCoord>367</yCoord>
</edgeMap>
<edgeMap>
<xCoord>350</xCoord>
<yCoord>367</yCoord>
</edgeMap>
<edgeMap>
<xCoord>351</xCoord>
<yCoord>367</yCoord>
</edgeMap>
<edgeMap>
<xCoord>352</xCoord>
<yCoord>367</yCoord>
</edgeMap>
<edgeMap>
<xCoord>353</xCoord>
<yCoord>367</yCoord>
</edgeMap>
</roi>
<roi>
<imageZposition>-94.5</imageZposition>
<imageSOP_UID>1.3.6.1.4.1.14519.5.2.1.6279.6001.771043236992909552716071428500</imageSOP_UID>
<inclusion>TRUE</inclusion>
<edgeMap>
<xCoord>345</xCoord>
<yCoord>370</yCoord>
</edgeMap>
<edgeMap>
<xCoord>346</xCoord>
<yCoord>369</yCoord>
</edgeMap>
<edgeMap>
<xCoord>347</xCoord>
<yCoord>369</yCoord>
</edgeMap>
<edgeMap>
<xCoord>348</xCoord>
<yCoord>369</yCoord>
</edgeMap>
<edgeMap>
<xCoord>349</xCoord>
<yCoord>369</yCoord>
</edgeMap>
<edgeMap>
<xCoord>350</xCoord>
<yCoord>369</yCoord>
</edgeMap>
<edgeMap>
<xCoord>351</xCoord>
<yCoord>369</yCoord>
</edgeMap>
<edgeMap>
<xCoord>352</xCoord>
<yCoord>369</yCoord>
</edgeMap>
<edgeMap>
<xCoord>353</xCoord>
<yCoord>369</yCoord>
</edgeMap>
<edgeMap>
<xCoord>354</xCoord>
<yCoord>369</yCoord>
</edgeMap>
<edgeMap>
<xCoord>355</xCoord>
<yCoord>368</yCoord>
</edgeMap>
<edgeMap>
<xCoord>356</xCoord>
<yCoord>367</yCoord>
</edgeMap>
<edgeMap>
<xCoord>357</xCoord>
<yCoord>368</yCoord>
</edgeMap>
<edgeMap>
<xCoord>358</xCoord>
<yCoord>367</yCoord>
</edgeMap>
<edgeMap>
<xCoord>359</xCoord>
<yCoord>366</yCoord>
</edgeMap>
<edgeMap>
<xCoord>360</xCoord>
<yCoord>366</yCoord>
</edgeMap>
<edgeMap>
<xCoord>361</xCoord>
<yCoord>365</yCoord>
</edgeMap>
<edgeMap>
<xCoord>362</xCoord>
<yCoord>365</yCoord>
</edgeMap>
<edgeMap>
<xCoord>363</xCoord>
<yCoord>364</yCoord>
</edgeMap>
<edgeMap>
<xCoord>364</xCoord>
<yCoord>363</yCoord>
</edgeMap>
<edgeMap>
<xCoord>364</xCoord>
<yCoord>362</yCoord>
</edgeMap>
<edgeMap>
<xCoord>365</xCoord>
<yCoord>361</yCoord>
</edgeMap>
<edgeMap>
<xCoord>365</xCoord>
<yCoord>360</yCoord>
</edgeMap>
<edgeMap>
<xCoord>364</xCoord>
<yCoord>359</yCoord>
</edgeMap>
<edgeMap>
<xCoord>363</xCoord>
<yCoord>358</yCoord>
</edgeMap>
<edgeMap>
<xCoord>362</xCoord>
<yCoord>358</yCoord>
</edgeMap>
<edgeMap>
<xCoord>361</xCoord>
<yCoord>358</yCoord>
</edgeMap>
<edgeMap>
<xCoord>360</xCoord>
<yCoord>358</yCoord>
</edgeMap>
<edgeMap>
<xCoord>359</xCoord>
<yCoord>357</yCoord>
</edgeMap>
<edgeMap>
<xCoord>358</xCoord>
<yCoord>357</yCoord>
</edgeMap>
<edgeMap>
<xCoord>357</xCoord>
<yCoord>357</yCoord>
</edgeMap>
<edgeMap>
<xCoord>356</xCoord>
<yCoord>357</yCoord>
</edgeMap>
<edgeMap>
<xCoord>355</xCoord>
<yCoord>357</yCoord>
</edgeMap>
<edgeMap>
<xCoord>354</xCoord>
<yCoord>356</yCoord>
</edgeMap>
<edgeMap>
<xCoord>353</xCoord>
<yCoord>356</yCoord>
</edgeMap>
<edgeMap>
<xCoord>352</xCoord>
<yCoord>357</yCoord>
</edgeMap>
<edgeMap>
<xCoord>351</xCoord>
<yCoord>357</yCoord>
</edgeMap>
<edgeMap>
<xCoord>350</xCoord>
<yCoord>357</yCoord>
</edgeMap>
<edgeMap>
<xCoord>349</xCoord>
<yCoord>356</yCoord>
</edgeMap>
<edgeMap>
<xCoord>348</xCoord>
<yCoord>356</yCoord>
</edgeMap>
<edgeMap>
<xCoord>347</xCoord>
<yCoord>356</yCoord>
</edgeMap>
<edgeMap>
<xCoord>346</xCoord>
<yCoord>356</yCoord>
</edgeMap>
<edgeMap>
<xCoord>345</xCoord>
<yCoord>355</yCoord>
</edgeMap>
<edgeMap>
<xCoord>344</xCoord>
<yCoord>355</yCoord>
</edgeMap>
<edgeMap>
<xCoord>343</xCoord>
<yCoord>355</yCoord>
</edgeMap>
<edgeMap>
<xCoord>342</xCoord>
<yCoord>354</yCoord>
</edgeMap>
<edgeMap>
<xCoord>341</xCoord>
<yCoord>354</yCoord>
</edgeMap>
<edgeMap>
<xCoord>340</xCoord>
<yCoord>353</yCoord>
</edgeMap>
<edgeMap>
<xCoord>339</xCoord>
<yCoord>352</yCoord>
</edgeMap>
<edgeMap>
<xCoord>338</xCoord>
<yCoord>352</yCoord>
</edgeMap>
<edgeMap>
<xCoord>337</xCoord>
<yCoord>353</yCoord>
</edgeMap>
<edgeMap>
<xCoord>336</xCoord>
<yCoord>354</yCoord>
</edgeMap>
<edgeMap>
<xCoord>336</xCoord>
<yCoord>355</yCoord>
</edgeMap>
<edgeMap>
<xCoord>335</xCoord>
<yCoord>356</yCoord>
</edgeMap>
<edgeMap>
<xCoord>334</xCoord>
<yCoord>357</yCoord>
</edgeMap>
<edgeMap>
<xCoord>333</xCoord>
<yCoord>358</yCoord>
</edgeMap>
<edgeMap>
<xCoord>332</xCoord>
<yCoord>359</yCoord>
</edgeMap>
<edgeMap>
<xCoord>332</xCoord>
<yCoord>360</yCoord>
</edgeMap>
<edgeMap>
<xCoord>332</xCoord>
<yCoord>361</yCoord>
</edgeMap>
<edgeMap>
<xCoord>332</xCoord>
<yCoord>362</yCoord>
</edgeMap>
<edgeMap>
<xCoord>332</xCoord>
<yCoord>363</yCoord>
</edgeMap>
<edgeMap>
<xCoord>333</xCoord>
<yCoord>364</yCoord>
</edgeMap>
<edgeMap>
<xCoord>334</xCoord>
<yCoord>365</yCoord>
</edgeMap>
<edgeMap>
<xCoord>335</xCoord>
<yCoord>366</yCoord>
</edgeMap>
<edgeMap>
<xCoord>336</xCoord>
<yCoord>367</yCoord>
</edgeMap>
<edgeMap>
<xCoord>337</xCoord>
<yCoord>367</yCoord>
</edgeMap>
<edgeMap>
<xCoord>338</xCoord>
<yCoord>368</yCoord>
</edgeMap>
<edgeMap>
<xCoord>339</xCoord>
<yCoord>368</yCoord>
</edgeMap>
<edgeMap>
<xCoord>340</xCoord>
<yCoord>369</yCoord>
</edgeMap>
<edgeMap>
<xCoord>341</xCoord>
<yCoord>369</yCoord>
</edgeMap>
<edgeMap>
<xCoord>342</xCoord>
<yCoord>369</yCoord>
</edgeMap>
<edgeMap>
<xCoord>343</xCoord>
<yCoord>370</yCoord>
</edgeMap>
<edgeMap>
<xCoord>344</xCoord>
<yCoord>370</yCoord>
</edgeMap>
<edgeMap>
<xCoord>345</xCoord>
<yCoord>370</yCoord>
</edgeMap>
</roi>
<roi>
<imageZposition>-95.75</imageZposition>
<imageSOP_UID>1.3.6.1.4.1.14519.5.2.1.6279.6001.206718851532932567135543712383</imageSOP_UID>
<inclusion>TRUE</inclusion>
<edgeMap>
<xCoord>346</xCoord>
<yCoord>370</yCoord>
</edgeMap>
<edgeMap>
<xCoord>347</xCoord>
<yCoord>369</yCoord>
</edgeMap>
<edgeMap>
<xCoord>348</xCoord>
<yCoord>369</yCoord>
</edgeMap>
<edgeMap>
<xCoord>349</xCoord>
<yCoord>369</yCoord>
</edgeMap>
<edgeMap>
<xCoord>350</xCoord>
<yCoord>369</yCoord>
</edgeMap>
<edgeMap>
<xCoord>351</xCoord>
<yCoord>369</yCoord>
</edgeMap>
<edgeMap>
<xCoord>352</xCoord>
<yCoord>369</yCoord>
</edgeMap>
<edgeMap>
<xCoord>353</xCoord>
<yCoord>369</yCoord>
</edgeMap>
<edgeMap>
<xCoord>354</xCoord>
<yCoord>369</yCoord>
</edgeMap>
<edgeMap>
<xCoord>355</xCoord>
<yCoord>368</yCoord>
</edgeMap>
<edgeMap>
<xCoord>356</xCoord>
<yCoord>368</yCoord>
</edgeMap>
<edgeMap>
<xCoord>357</xCoord>
<yCoord>368</yCoord>
</edgeMap>
<edgeMap>
<xCoord>358</xCoord>
<yCoord>368</yCoord>
</edgeMap>
<edgeMap>
<xCoord>359</xCoord>
<yCoord>368</yCoord>
</edgeMap>
<edgeMap>
<xCoord>360</xCoord>
<yCoord>368</yCoord>
</edgeMap>
<edgeMap>
<xCoord>361</xCoord>
<yCoord>367</yCoord>
</edgeMap>
<edgeMap>
<xCoord>362</xCoord>
<yCoord>367</yCoord>
</edgeMap>
<edgeMap>
<xCoord>363</xCoord>
<yCoord>368</yCoord>
</edgeMap>
<edgeMap>
<xCoord>364</xCoord>
<yCoord>367</yCoord>
</edgeMap>
<edgeMap>
<xCoord>365</xCoord>
<yCoord>366</yCoord>
</edgeMap>
<edgeMap>
<xCoord>366</xCoord>
<yCoord>365</yCoord>
</edgeMap>
<edgeMap>
<xCoord>367</xCoord>
<yCoord>364</yCoord>
</edgeMap>
<edgeMap>
<xCoord>368</xCoord>
<yCoord>363</yCoord>
</edgeMap>
<edgeMap>
<xCoord>369</xCoord>
<yCoord>362</yCoord>
</edgeMap>
<edgeMap>
<xCoord>370</xCoord>
<yCoord>361</yCoord>
</edgeMap>
<edgeMap>
<xCoord>369</xCoord>
<yCoord>360</yCoord>
</edgeMap>
<edgeMap>
<xCoord>368</xCoord>
<yCoord>359</yCoord>
</edgeMap>
<edgeMap>
<xCoord>367</xCoord>
<yCoord>358</yCoord>
</edgeMap>
<edgeMap>
<xCoord>366</xCoord>
<yCoord>359</yCoord>
</edgeMap>
<edgeMap>
<xCoord>365</xCoord>
<yCoord>359</yCoord>
</edgeMap>
<edgeMap>
<xCoord>364</xCoord>
<yCoord>358</yCoord>
</edgeMap>
<edgeMap>
<xCoord>363</xCoord>
<yCoord>357</yCoord>
</edgeMap>
<edgeMap>
<xCoord>362</xCoord>
<yCoord>356</yCoord>
</edgeMap>
<edgeMap>
<xCoord>361</xCoord>
<yCoord>356</yCoord>
</edgeMap>
<edgeMap>
<xCoord>360</xCoord>
<yCoord>356</yCoord>
</edgeMap>
<edgeMap>
<xCoord>359</xCoord>
<yCoord>356</yCoord>
</edgeMap>
<edgeMap>
<xCoord>358</xCoord>
<yCoord>355</yCoord>
</edgeMap>
<edgeMap>
<xCoord>357</xCoord>
<yCoord>355</yCoord>
</edgeMap>
<edgeMap>
<xCoord>356</xCoord>
<yCoord>355</yCoord>
</edgeMap>
<edgeMap>
<xCoord>355</xCoord>
<yCoord>355</yCoord>
</edgeMap>
<edgeMap>
<xCoord>354</xCoord>
<yCoord>355</yCoord>
</edgeMap>
<edgeMap>
<xCoord>353</xCoord>
<yCoord>355</yCoord>
</edgeMap>
<edgeMap>
<xCoord>352</xCoord>
<yCoord>355</yCoord>
</edgeMap>
<edgeMap>
<xCoord>351</xCoord>
<yCoord>355</yCoord>
</edgeMap>
<edgeMap>
<xCoord>350</xCoord>
<yCoord>355</yCoord>
</edgeMap>
<edgeMap>
<xCoord>349</xCoord>
<yCoord>355</yCoord>
</edgeMap>
<edgeMap>
<xCoord>348</xCoord>
<yCoord>355</yCoord>
</edgeMap>
<edgeMap>
<xCoord>347</xCoord>
<yCoord>355</yCoord>
</edgeMap>
<edgeMap>
<xCoord>346</xCoord>
<yCoord>355</yCoord>
</edgeMap>
<edgeMap>
<xCoord>345</xCoord>
<yCoord>355</yCoord>
</edgeMap>
<edgeMap>
<xCoord>344</xCoord>
<yCoord>354</yCoord>
</edgeMap>
<edgeMap>
<xCoord>343</xCoord>
<yCoord>353</yCoord>
</edgeMap>
<edgeMap>
<xCoord>342</xCoord>
<yCoord>353</yCoord>
</edgeMap>
<edgeMap>
<xCoord>341</xCoord>
<yCoord>353</yCoord>
</edgeMap>
<edgeMap>
<xCoord>340</xCoord>
<yCoord>352</yCoord>
</edgeMap>
<edgeMap>
<xCoord>339</xCoord>
<yCoord>351</yCoord>
</edgeMap>
<edgeMap>
<xCoord>338</xCoord>
<yCoord>350</yCoord>
</edgeMap>
<edgeMap>
<xCoord>337</xCoord>
<yCoord>350</yCoord>
</edgeMap>
<edgeMap>
<xCoord>336</xCoord>
<yCoord>351</yCoord>
</edgeMap>
<edgeMap>
<xCoord>335</xCoord>
<yCoord>352</yCoord>
</edgeMap>
<edgeMap>
<xCoord>335</xCoord>
<yCoord>353</yCoord>
</edgeMap>
<edgeMap>
<xCoord>334</xCoord>
<yCoord>354</yCoord>
</edgeMap>
<edgeMap>
<xCoord>333</xCoord>
<yCoord>355</yCoord>
</edgeMap>
<edgeMap>
<xCoord>332</xCoord>
<yCoord>356</yCoord>
</edgeMap>
<edgeMap>
<xCoord>332</xCoord>
<yCoord>357</yCoord>
</edgeMap>
<edgeMap>
<xCoord>332</xCoord>
<yCoord>358</yCoord>
</edgeMap>
<edgeMap>
<xCoord>332</xCoord>
<yCoord>359</yCoord>
</edgeMap>
<edgeMap>
<xCoord>332</xCoord>
<yCoord>360</yCoord>
</edgeMap>
<edgeMap>
<xCoord>332</xCoord>
<yCoord>361</yCoord>
</edgeMap>
<edgeMap>
<xCoord>332</xCoord>
<yCoord>362</yCoord>
</edgeMap>
<edgeMap>
<xCoord>331</xCoord>
<yCoord>363</yCoord>
</edgeMap>
<edgeMap>
<xCoord>331</xCoord>
<yCoord>364</yCoord>
</edgeMap>
<edgeMap>
<xCoord>330</xCoord>
<yCoord>365</yCoord>
</edgeMap>
<edgeMap>
<xCoord>330</xCoord>
<yCoord>366</yCoord>
</edgeMap>
<edgeMap>
<xCoord>331</xCoord>
<yCoord>367</yCoord>
</edgeMap>
<edgeMap>
<xCoord>332</xCoord>
<yCoord>368</yCoord>
</edgeMap>
<edgeMap>
<xCoord>333</xCoord>
<yCoord>369</yCoord>
</edgeMap>
<edgeMap>
<xCoord>334</xCoord>
<yCoord>369</yCoord>
</edgeMap>
<edgeMap>
<xCoord>335</xCoord>
<yCoord>368</yCoord>
</edgeMap>
<edgeMap>
<xCoord>336</xCoord>
<yCoord>368</yCoord>
</edgeMap>
<edgeMap>
<xCoord>337</xCoord>
<yCoord>368</yCoord>
</edgeMap>
<edgeMap>
<xCoord>338</xCoord>
<yCoord>368</yCoord>
</edgeMap>
<edgeMap>
<xCoord>339</xCoord>
<yCoord>369</yCoord>
</edgeMap>
<edgeMap>
<xCoord>340</xCoord>
<yCoord>368</yCoord>
</edgeMap>
<edgeMap>
<xCoord>341</xCoord>
<yCoord>368</yCoord>
</edgeMap>
<edgeMap>
<xCoord>342</xCoord>
<yCoord>369</yCoord>
</edgeMap>
<edgeMap>
<xCoord>343</xCoord>
<yCoord>369</yCoord>
</edgeMap>
<edgeMap>
<xCoord>344</xCoord>
<yCoord>369</yCoord>
</edgeMap>
<edgeMap>
<xCoord>345</xCoord>
<yCoord>370</yCoord>
</edgeMap>
<edgeMap>
<xCoord>346</xCoord>
<yCoord>370</yCoord>
</edgeMap>
</roi>
<roi>
<imageZposition>-97.0</imageZposition>
<imageSOP_UID>1.3.6.1.4.1.14519.5.2.1.6279.6001.185504326476186667423320934813</imageSOP_UID>
<inclusion>TRUE</inclusion>
<edgeMap>
<xCoord>348</xCoord>
<yCoord>373</yCoord>
</edgeMap>
<edgeMap>
<xCoord>349</xCoord>
<yCoord>372</yCoord>
</edgeMap>
<edgeMap>
<xCoord>350</xCoord>
<yCoord>372</yCoord>
</edgeMap>
<edgeMap>
<xCoord>351</xCoord>
<yCoord>372</yCoord>
</edgeMap>
<edgeMap>
<xCoord>352</xCoord>
<yCoord>372</yCoord>
</edgeMap>
<edgeMap>
<xCoord>353</xCoord>
<yCoord>371</yCoord>
</edgeMap>
<edgeMap>
<xCoord>354</xCoord>
<yCoord>371</yCoord>
</edgeMap>
<edgeMap>
<xCoord>355</xCoord>
<yCoord>370</yCoord>
</edgeMap>
<edgeMap>
<xCoord>356</xCoord>
<yCoord>370</yCoord>
</edgeMap>
<edgeMap>
<xCoord>357</xCoord>
<yCoord>370</yCoord>
</edgeMap>
<edgeMap>
<xCoord>358</xCoord>
<yCoord>370</yCoord>
</edgeMap>
<edgeMap>
<xCoord>359</xCoord>
<yCoord>370</yCoord>
</edgeMap>
<edgeMap>
<xCoord>360</xCoord>
<yCoord>369</yCoord>
</edgeMap>
<edgeMap>
<xCoord>361</xCoord>
<yCoord>368</yCoord>
</edgeMap>
<edgeMap>
<xCoord>362</xCoord>
<yCoord>368</yCoord>
</edgeMap>
<edgeMap>
<xCoord>363</xCoord>
<yCoord>367</yCoord>
</edgeMap>
<edgeMap>
<xCoord>364</xCoord>
<yCoord>366</yCoord>
</edgeMap>
<edgeMap>
<xCoord>365</xCoord>
<yCoord>366</yCoord>
</edgeMap>
<edgeMap>
<xCoord>366</xCoord>
<yCoord>366</yCoord>
</edgeMap>
<edgeMap>
<xCoord>367</xCoord>
<yCoord>366</yCoord>
</edgeMap>
<edgeMap>
<xCoord>368</xCoord>
<yCoord>365</yCoord>
</edgeMap>
<edgeMap>
<xCoord>369</xCoord>
<yCoord>364</yCoord>
</edgeMap>
<edgeMap>
<xCoord>370</xCoord>
<yCoord>364</yCoord>
</edgeMap>
<edgeMap>
<xCoord>371</xCoord>
<yCoord>363</yCoord>
</edgeMap>
<edgeMap>
<xCoord>372</xCoord>
<yCoord>362</yCoord>
</edgeMap>
<edgeMap>
<xCoord>373</xCoord>
<yCoord>361</yCoord>
</edgeMap>
<edgeMap>
<xCoord>372</xCoord>
<yCoord>360</yCoord>
</edgeMap>
<edgeMap>
<xCoord>371</xCoord>
<yCoord>359</yCoord>
</edgeMap>
<edgeMap>
<xCoord>370</xCoord>
<yCoord>359</yCoord>
</edgeMap>
<edgeMap>
<xCoord>369</xCoord>
<yCoord>358</yCoord>
</edgeMap>
<edgeMap>
<xCoord>368</xCoord>
<yCoord>357</yCoord>
</edgeMap>
<edgeMap>
<xCoord>367</xCoord>
<yCoord>356</yCoord>
</edgeMap>
<edgeMap>
<xCoord>366</xCoord>
<yCoord>356</yCoord>
</edgeMap>
<edgeMap>
<xCoord>365</xCoord>
<yCoord>356</yCoord>
</edgeMap>
<edgeMap>
<xCoord>364</xCoord>
<yCoord>356</yCoord>
</edgeMap>
<edgeMap>
<xCoord>363</xCoord>
<yCoord>356</yCoord>
</edgeMap>
<edgeMap>
<xCoord>362</xCoord>
<yCoord>356</yCoord>
</edgeMap>
<edgeMap>
<xCoord>361</xCoord>
<yCoord>356</yCoord>
</edgeMap>
<edgeMap>
<xCoord>360</xCoord>
<yCoord>356</yCoord>
</edgeMap>
<edgeMap>
<xCoord>359</xCoord>
<yCoord>356</yCoord>
</edgeMap>
<edgeMap>
<xCoord>358</xCoord>
<yCoord>355</yCoord>
</edgeMap>
<edgeMap>
<xCoord>357</xCoord>
<yCoord>355</yCoord>
</edgeMap>
<edgeMap>
<xCoord>356</xCoord>
<yCoord>355</yCoord>
</edgeMap>
<edgeMap>
<xCoord>355</xCoord>
<yCoord>354</yCoord>
</edgeMap>
<edgeMap>
<xCoord>354</xCoord>
<yCoord>354</yCoord>
</edgeMap>
<edgeMap>
<xCoord>353</xCoord>
<yCoord>354</yCoord>
</edgeMap>
<edgeMap>
<xCoord>352</xCoord>
<yCoord>354</yCoord>
</edgeMap>
<edgeMap>
<xCoord>351</xCoord>
<yCoord>354</yCoord>
</edgeMap>
<edgeMap>
<xCoord>350</xCoord>
<yCoord>354</yCoord>
</edgeMap>
<edgeMap>
<xCoord>349</xCoord>
<yCoord>354</yCoord>
</edgeMap>
<edgeMap>
<xCoord>348</xCoord>
<yCoord>353</yCoord>
</edgeMap>
<edgeMap>
<xCoord>347</xCoord>
<yCoord>352</yCoord>
</edgeMap>
<edgeMap>
<xCoord>346</xCoord>
<yCoord>352</yCoord>
</edgeMap>
<edgeMap>
<xCoord>345</xCoord>
<yCoord>352</yCoord>
</edgeMap>
<edgeMap>
<xCoord>344</xCoord>
<yCoord>351</yCoord>
</edgeMap>
<edgeMap>
<xCoord>343</xCoord>
<yCoord>351</yCoord>
</edgeMap>
<edgeMap>
<xCoord>342</xCoord>
<yCoord>351</yCoord>
</edgeMap>
<edgeMap>
<xCoord>341</xCoord>
<yCoord>351</yCoord>
</edgeMap>
<edgeMap>
<xCoord>340</xCoord>
<yCoord>351</yCoord>
</edgeMap>
<edgeMap>
<xCoord>339</xCoord>
<yCoord>351</yCoord>
</edgeMap>
<edgeMap>
<xCoord>338</xCoord>
<yCoord>352</yCoord>
</edgeMap>
<edgeMap>
<xCoord>337</xCoord>
<yCoord>353</yCoord>
</edgeMap>
<edgeMap>
<xCoord>336</xCoord>
<yCoord>354</yCoord>
</edgeMap>
<edgeMap>
<xCoord>335</xCoord>
<yCoord>354</yCoord>
</edgeMap>
<edgeMap>
<xCoord>334</xCoord>
<yCoord>354</yCoord>
</edgeMap>
<edgeMap>
<xCoord>333</xCoord>
<yCoord>355</yCoord>
</edgeMap>
<edgeMap>
<xCoord>332</xCoord>
<yCoord>356</yCoord>
</edgeMap>
<edgeMap>
<xCoord>331</xCoord>
<yCoord>357</yCoord>
</edgeMap>
<edgeMap>
<xCoord>330</xCoord>
<yCoord>358</yCoord>
</edgeMap>
<edgeMap>
<xCoord>329</xCoord>
<yCoord>359</yCoord>
</edgeMap>
<edgeMap>
<xCoord>329</xCoord>
<yCoord>360</yCoord>
</edgeMap>
<edgeMap>
<xCoord>329</xCoord>
<yCoord>361</yCoord>
</edgeMap>
<edgeMap>
<xCoord>330</xCoord>
<yCoord>362</yCoord>
</edgeMap>
<edgeMap>
<xCoord>330</xCoord>
<yCoord>363</yCoord>
</edgeMap>
<edgeMap>
<xCoord>330</xCoord>
<yCoord>364</yCoord>
</edgeMap>
<edgeMap>
<xCoord>330</xCoord>
<yCoord>365</yCoord>
</edgeMap>
<edgeMap>
<xCoord>330</xCoord>
<yCoord>366</yCoord>
</edgeMap>
<edgeMap>
<xCoord>330</xCoord>
<yCoord>367</yCoord>
</edgeMap>
<edgeMap>
<xCoord>331</xCoord>
<yCoord>368</yCoord>
</edgeMap>
<edgeMap>
<xCoord>332</xCoord>
<yCoord>369</yCoord>
</edgeMap>
<edgeMap>
<xCoord>333</xCoord>
<yCoord>369</yCoord>
</edgeMap>
<edgeMap>
<xCoord>334</xCoord>
<yCoord>369</yCoord>
</edgeMap>
<edgeMap>
<xCoord>335</xCoord>
<yCoord>370</yCoord>
</edgeMap>
<edgeMap>
<xCoord>336</xCoord>
<yCoord>370</yCoord>
</edgeMap>
<edgeMap>
<xCoord>337</xCoord>
<yCoord>371</yCoord>
</edgeMap>
<edgeMap>
<xCoord>338</xCoord>
<yCoord>371</yCoord>
</edgeMap>
<edgeMap>
<xCoord>339</xCoord>
<yCoord>372</yCoord>
</edgeMap>
<edgeMap>
<xCoord>340</xCoord>
<yCoord>372</yCoord>
</edgeMap>
<edgeMap>
<xCoord>341</xCoord>
<yCoord>372</yCoord>
</edgeMap>
<edgeMap>
<xCoord>342</xCoord>
<yCoord>373</yCoord>
</edgeMap>
<edgeMap>
<xCoord>343</xCoord>
<yCoord>372</yCoord>
</edgeMap>
<edgeMap>
<xCoord>344</xCoord>
<yCoord>372</yCoord>
</edgeMap>
<edgeMap>
<xCoord>345</xCoord>
<yCoord>373</yCoord>
</edgeMap>
<edgeMap>
<xCoord>346</xCoord>
<yCoord>372</yCoord>
</edgeMap>
<edgeMap>
<xCoord>347</xCoord>
<yCoord>372</yCoord>
</edgeMap>
<edgeMap>
<xCoord>348</xCoord>
<yCoord>373</yCoord>
</edgeMap>
</roi>
<roi>
<imageZposition>-98.25</imageZposition>
<imageSOP_UID>1.3.6.1.4.1.14519.5.2.1.6279.6001.224309844095099931756440238994</imageSOP_UID>
<inclusion>TRUE</inclusion>
<edgeMap>
<xCoord>344</xCoord>
<yCoord>373</yCoord>
</edgeMap>
<edgeMap>
<xCoord>345</xCoord>
<yCoord>372</yCoord>
</edgeMap>
<edgeMap>
<xCoord>346</xCoord>
<yCoord>372</yCoord>
</edgeMap>
<edgeMap>
<xCoord>347</xCoord>
<yCoord>372</yCoord>
</edgeMap>
<edgeMap>
<xCoord>348</xCoord>
<yCoord>372</yCoord>
</edgeMap>
<edgeMap>
<xCoord>349</xCoord>
<yCoord>371</yCoord>
</edgeMap>
<edgeMap>
<xCoord>350</xCoord>
<yCoord>371</yCoord>
</edgeMap>
<edgeMap>
<xCoord>351</xCoord>
<yCoord>371</yCoord>
</edgeMap>
<edgeMap>
<xCoord>352</xCoord>
<yCoord>370</yCoord>
</edgeMap>
<edgeMap>
<xCoord>353</xCoord>
<yCoord>370</yCoord>
</edgeMap>
<edgeMap>
<xCoord>354</xCoord>
<yCoord>370</yCoord>
</edgeMap>
<edgeMap>
<xCoord>355</xCoord>
<yCoord>370</yCoord>
</edgeMap>
<edgeMap>
<xCoord>356</xCoord>
<yCoord>369</yCoord>
</edgeMap>
<edgeMap>
<xCoord>357</xCoord>
<yCoord>369</yCoord>
</edgeMap>
<edgeMap>
<xCoord>358</xCoord>
<yCoord>369</yCoord>
</edgeMap>
<edgeMap>
<xCoord>359</xCoord>
<yCoord>368</yCoord>
</edgeMap>
<edgeMap>
<xCoord>360</xCoord>
<yCoord>368</yCoord>
</edgeMap>
<edgeMap>
<xCoord>361</xCoord>
<yCoord>368</yCoord>
</edgeMap>
<edgeMap>
<xCoord>362</xCoord>
<yCoord>368</yCoord>
</edgeMap>
<edgeMap>
<xCoord>363</xCoord>
<yCoord>369</yCoord>
</edgeMap>
<edgeMap>
<xCoord>364</xCoord>
<yCoord>368</yCoord>
</edgeMap>
<edgeMap>
<xCoord>365</xCoord>
<yCoord>367</yCoord>
</edgeMap>
<edgeMap>
<xCoord>366</xCoord>
<yCoord>366</yCoord>
</edgeMap>
<edgeMap>
<xCoord>367</xCoord>
<yCoord>366</yCoord>
</edgeMap>
<edgeMap>
<xCoord>368</xCoord>
<yCoord>365</yCoord>
</edgeMap>
<edgeMap>
<xCoord>369</xCoord>
<yCoord>364</yCoord>
</edgeMap>
<edgeMap>
<xCoord>369</xCoord>
<yCoord>363</yCoord>
</edgeMap>
<edgeMap>
<xCoord>370</xCoord>
<yCoord>362</yCoord>
</edgeMap>
<edgeMap>
<xCoord>369</xCoord>
<yCoord>361</yCoord>
</edgeMap>
<edgeMap>
<xCoord>368</xCoord>
<yCoord>360</yCoord>
</edgeMap>
<edgeMap>
<xCoord>368</xCoord>
<yCoord>359</yCoord>
</edgeMap>
<edgeMap>
<xCoord>367</xCoord>
<yCoord>358</yCoord>
</edgeMap>
<edgeMap>
<xCoord>366</xCoord>
<yCoord>357</yCoord>
</edgeMap>
<edgeMap>
<xCoord>365</xCoord>
<yCoord>356</yCoord>
</edgeMap>
<edgeMap>
<xCoord>364</xCoord>
<yCoord>355</yCoord>
</edgeMap>
<edgeMap>
<xCoord>363</xCoord>
<yCoord>355</yCoord>
</edgeMap>
<edgeMap>
<xCoord>362</xCoord>
<yCoord>355</yCoord>
</edgeMap>
<edgeMap>
<xCoord>361</xCoord>
<yCoord>355</yCoord>
</edgeMap>
<edgeMap>
<xCoord>360</xCoord>
<yCoord>355</yCoord>
</edgeMap>
<edgeMap>
<xCoord>359</xCoord>
<yCoord>355</yCoord>
</edgeMap>
<edgeMap>
<xCoord>358</xCoord>
<yCoord>355</yCoord>
</edgeMap>
<edgeMap>
<xCoord>357</xCoord>
<yCoord>355</yCoord>
</edgeMap>
<edgeMap>
<xCoord>356</xCoord>
<yCoord>355</yCoord>
</edgeMap>
<edgeMap>
<xCoord>355</xCoord>
<yCoord>354</yCoord>
</edgeMap>
<edgeMap>
<xCoord>354</xCoord>
<yCoord>353</yCoord>
</edgeMap>
<edgeMap>
<xCoord>353</xCoord>
<yCoord>353</yCoord>
</edgeMap>
<edgeMap>
<xCoord>352</xCoord>
<yCoord>354</yCoord>
</edgeMap>
<edgeMap>
<xCoord>351</xCoord>
<yCoord>353</yCoord>
</edgeMap>
<edgeMap>
<xCoord>350</xCoord>
<yCoord>352</yCoord>
</edgeMap>
<edgeMap>
<xCoord>349</xCoord>
<yCoord>352</yCoord>
</edgeMap>
<edgeMap>
<xCoord>348</xCoord>
<yCoord>353</yCoord>
</edgeMap>
<edgeMap>
<xCoord>347</xCoord>
<yCoord>352</yCoord>
</edgeMap>
<edgeMap>
<xCoord>346</xCoord>
<yCoord>352</yCoord>
</edgeMap>
<edgeMap>
<xCoord>345</xCoord>
<yCoord>352</yCoord>
</edgeMap>
<edgeMap>
<xCoord>344</xCoord>
<yCoord>351</yCoord>
</edgeMap>
<edgeMap>
<xCoord>343</xCoord>
<yCoord>350</yCoord>
</edgeMap>
<edgeMap>
<xCoord>342</xCoord>
<yCoord>349</yCoord>
</edgeMap>
<edgeMap>
<xCoord>341</xCoord>
<yCoord>349</yCoord>
</edgeMap>
<edgeMap>
<xCoord>340</xCoord>
<yCoord>350</yCoord>
</edgeMap>
<edgeMap>
<xCoord>339</xCoord>
<yCoord>351</yCoord>
</edgeMap>
<edgeMap>
<xCoord>338</xCoord>
<yCoord>352</yCoord>
</edgeMap>
<edgeMap>
<xCoord>338</xCoord>
<yCoord>353</yCoord>
</edgeMap>
<edgeMap>
<xCoord>338</xCoord>
<yCoord>354</yCoord>
</edgeMap>
<edgeMap>
<xCoord>337</xCoord>
<yCoord>355</yCoord>
</edgeMap>
<edgeMap>
<xCoord>336</xCoord>
<yCoord>354</yCoord>
</edgeMap>
<edgeMap>
<xCoord>335</xCoord>
<yCoord>354</yCoord>
</edgeMap>
<edgeMap>
<xCoord>334</xCoord>
<yCoord>355</yCoord>
</edgeMap>
<edgeMap>
<xCoord>333</xCoord>
<yCoord>356</yCoord>
</edgeMap>
<edgeMap>
<xCoord>332</xCoord>
<yCoord>357</yCoord>
</edgeMap>
<edgeMap>
<xCoord>331</xCoord>
<yCoord>358</yCoord>
</edgeMap>
<edgeMap>
<xCoord>331</xCoord>
<yCoord>359</yCoord>
</edgeMap>
<edgeMap>
<xCoord>331</xCoord>
<yCoord>360</yCoord>
</edgeMap>
<edgeMap>
<xCoord>331</xCoord>
<yCoord>361</yCoord>
</edgeMap>
<edgeMap>
<xCoord>331</xCoord>
<yCoord>362</yCoord>
</edgeMap>
<edgeMap>
<xCoord>331</xCoord>
<yCoord>363</yCoord>
</edgeMap>
<edgeMap>
<xCoord>331</xCoord>
<yCoord>364</yCoord>
</edgeMap>
<edgeMap>
<xCoord>331</xCoord>
<yCoord>365</yCoord>
</edgeMap>
<edgeMap>
<xCoord>331</xCoord>
<yCoord>366</yCoord>
</edgeMap>
<edgeMap>
<xCoord>331</xCoord>
<yCoord>367</yCoord>
</edgeMap>
<edgeMap>
<xCoord>331</xCoord>
<yCoord>368</yCoord>
</edgeMap>
<edgeMap>
<xCoord>332</xCoord>
<yCoord>369</yCoord>
</edgeMap>
<edgeMap>
<xCoord>333</xCoord>
<yCoord>370</yCoord>
</edgeMap>
<edgeMap>
<xCoord>334</xCoord>
<yCoord>371</yCoord>
</edgeMap>
<edgeMap>
<xCoord>335</xCoord>
<yCoord>371</yCoord>
</edgeMap>
<edgeMap>
<xCoord>336</xCoord>
<yCoord>371</yCoord>
</edgeMap>
<edgeMap>
<xCoord>337</xCoord>
<yCoord>372</yCoord>
</edgeMap>
<edgeMap>
<xCoord>338</xCoord>
<yCoord>372</yCoord>
</edgeMap>
<edgeMap>
<xCoord>339</xCoord>
<yCoord>372</yCoord>
</edgeMap>
<edgeMap>
<xCoord>340</xCoord>
<yCoord>372</yCoord>
</edgeMap>
<edgeMap>
<xCoord>341</xCoord>
<yCoord>372</yCoord>
</edgeMap>
<edgeMap>
<xCoord>342</xCoord>
<yCoord>372</yCoord>
</edgeMap>
<edgeMap>
<xCoord>343</xCoord>
<yCoord>373</yCoord>
</edgeMap>
<edgeMap>
<xCoord>344</xCoord>
<yCoord>373</yCoord>
</edgeMap>
</roi>
<roi>
<imageZposition>-99.5</imageZposition>
<imageSOP_UID>1.3.6.1.4.1.14519.5.2.1.6279.6001.254555781971701209579426035380</imageSOP_UID>
<inclusion>TRUE</inclusion>
<edgeMap>
<xCoord>353</xCoord>
<yCoord>373</yCoord>
</edgeMap>
<edgeMap>
<xCoord>354</xCoord>
<yCoord>372</yCoord>
</edgeMap>
<edgeMap>
<xCoord>355</xCoord>
<yCoord>372</yCoord>
</edgeMap>
<edgeMap>
<xCoord>356</xCoord>
<yCoord>371</yCoord>
</edgeMap>
<edgeMap>
<xCoord>357</xCoord>
<yCoord>371</yCoord>
</edgeMap>
<edgeMap>
<xCoord>358</xCoord>
<yCoord>371</yCoord>
</edgeMap>
<edgeMap>
<xCoord>359</xCoord>
<yCoord>370</yCoord>
</edgeMap>
<edgeMap>
<xCoord>360</xCoord>
<yCoord>370</yCoord>
</edgeMap>
<edgeMap>
<xCoord>361</xCoord>
<yCoord>370</yCoord>
</edgeMap>
<edgeMap>
<xCoord>362</xCoord>
<yCoord>369</yCoord>
</edgeMap>
<edgeMap>
<xCoord>363</xCoord>
<yCoord>369</yCoord>
</edgeMap>
<edgeMap>
<xCoord>364</xCoord>
<yCoord>369</yCoord>
</edgeMap>
<edgeMap>
<xCoord>365</xCoord>
<yCoord>368</yCoord>
</edgeMap>
<edgeMap>
<xCoord>366</xCoord>
<yCoord>368</yCoord>
</edgeMap>
<edgeMap>
<xCoord>367</xCoord>
<yCoord>368</yCoord>
</edgeMap>
<edgeMap>
<xCoord>368</xCoord>
<yCoord>367</yCoord>
</edgeMap>
<edgeMap>
<xCoord>369</xCoord>
<yCoord>366</yCoord>
</edgeMap>
<edgeMap>
<xCoord>370</xCoord>
<yCoord>365</yCoord>
</edgeMap>
<edgeMap>
<xCoord>371</xCoord>
<yCoord>364</yCoord>
</edgeMap>
<edgeMap>
<xCoord>370</xCoord>
<yCoord>363</yCoord>
</edgeMap>
<edgeMap>
<xCoord>369</xCoord>
<yCoord>362</yCoord>
</edgeMap>
<edgeMap>
<xCoord>368</xCoord>
<yCoord>361</yCoord>
</edgeMap>
<edgeMap>
<xCoord>367</xCoord>
<yCoord>361</yCoord>
</edgeMap>
<edgeMap>
<xCoord>366</xCoord>
<yCoord>361</yCoord>
</edgeMap>
<edgeMap>
<xCoord>365</xCoord>
<yCoord>361</yCoord>
</edgeMap>
<edgeMap>
<xCoord>364</xCoord>
<yCoord>361</yCoord>
</edgeMap>
<edgeMap>
<xCoord>363</xCoord>
<yCoord>360</yCoord>
</edgeMap>
<edgeMap>
<xCoord>364</xCoord>
<yCoord>359</yCoord>
</edgeMap>
<edgeMap>
<xCoord>364</xCoord>
<yCoord>358</yCoord>
</edgeMap>
<edgeMap>
<xCoord>364</xCoord>
<yCoord>357</yCoord>
</edgeMap>
<edgeMap>
<xCoord>364</xCoord>
<yCoord>356</yCoord>
</edgeMap>
<edgeMap>
<xCoord>363</xCoord>
<yCoord>355</yCoord>
</edgeMap>
<edgeMap>
<xCoord>362</xCoord>
<yCoord>354</yCoord>
</edgeMap>
<edgeMap>
<xCoord>361</xCoord>
<yCoord>353</yCoord>
</edgeMap>
<edgeMap>
<xCoord>360</xCoord>
<yCoord>353</yCoord>
</edgeMap>
<edgeMap>
<xCoord>359</xCoord>
<yCoord>352</yCoord>
</edgeMap>
<edgeMap>
<xCoord>358</xCoord>
<yCoord>351</yCoord>
</edgeMap>
<edgeMap>
<xCoord>357</xCoord>
<yCoord>350</yCoord>
</edgeMap>
<edgeMap>
<xCoord>356</xCoord>
<yCoord>350</yCoord>
</edgeMap>
<edgeMap>
<xCoord>355</xCoord>
<yCoord>350</yCoord>
</edgeMap>
<edgeMap>
<xCoord>354</xCoord>
<yCoord>350</yCoord>
</edgeMap>
<edgeMap>
<xCoord>353</xCoord>
<yCoord>350</yCoord>
</edgeMap>
<edgeMap>
<xCoord>352</xCoord>
<yCoord>350</yCoord>
</edgeMap>
<edgeMap>
<xCoord>351</xCoord>
<yCoord>350</yCoord>
</edgeMap>
<edgeMap>
<xCoord>350</xCoord>
<yCoord>350</yCoord>
</edgeMap>
<edgeMap>
<xCoord>349</xCoord>
<yCoord>350</yCoord>
</edgeMap>
<edgeMap>
<xCoord>348</xCoord>
<yCoord>350</yCoord>
</edgeMap>
<edgeMap>
<xCoord>347</xCoord>
<yCoord>349</yCoord>
</edgeMap>
<edgeMap>
<xCoord>346</xCoord>
<yCoord>349</yCoord>
</edgeMap>
<edgeMap>
<xCoord>345</xCoord>
<yCoord>349</yCoord>
</edgeMap>
<edgeMap>
<xCoord>344</xCoord>
<yCoord>349</yCoord>
</edgeMap>
<edgeMap>
<xCoord>343</xCoord>
<yCoord>350</yCoord>
</edgeMap>
<edgeMap>
<xCoord>342</xCoord>
<yCoord>351</yCoord>
</edgeMap>
<edgeMap>
<xCoord>341</xCoord>
<yCoord>352</yCoord>
</edgeMap>
<edgeMap>
<xCoord>340</xCoord>
<yCoord>352</yCoord>
</edgeMap>
<edgeMap>
<xCoord>339</xCoord>
<yCoord>352</yCoord>
</edgeMap>
<edgeMap>
<xCoord>338</xCoord>
<yCoord>352</yCoord>
</edgeMap>
<edgeMap>
<xCoord>337</xCoord>
<yCoord>353</yCoord>
</edgeMap>
<edgeMap>
<xCoord>336</xCoord>
<yCoord>354</yCoord>
</edgeMap>
<edgeMap>
<xCoord>335</xCoord>
<yCoord>355</yCoord>
</edgeMap>
<edgeMap>
<xCoord>334</xCoord>
<yCoord>356</yCoord>
</edgeMap>
<edgeMap>
<xCoord>333</xCoord>
<yCoord>356</yCoord>
</edgeMap>
<edgeMap>
<xCoord>332</xCoord>
<yCoord>356</yCoord>
</edgeMap>
<edgeMap>
<xCoord>331</xCoord>
<yCoord>357</yCoord>
</edgeMap>
<edgeMap>
<xCoord>330</xCoord>
<yCoord>358</yCoord>
</edgeMap>
<edgeMap>
<xCoord>329</xCoord>
<yCoord>359</yCoord>
</edgeMap>
<edgeMap>
<xCoord>329</xCoord>
<yCoord>360</yCoord>
</edgeMap>
<edgeMap>
<xCoord>330</xCoord>
<yCoord>361</yCoord>
</edgeMap>
<edgeMap>
<xCoord>331</xCoord>
<yCoord>362</yCoord>
</edgeMap>
<edgeMap>
<xCoord>330</xCoord>
<yCoord>363</yCoord>
</edgeMap>
<edgeMap>
<xCoord>329</xCoord>
<yCoord>364</yCoord>
</edgeMap>
<edgeMap>
<xCoord>329</xCoord>
<yCoord>365</yCoord>
</edgeMap>
<edgeMap>
<xCoord>328</xCoord>
<yCoord>366</yCoord>
</edgeMap>
<edgeMap>
<xCoord>328</xCoord>
<yCoord>367</yCoord>
</edgeMap>
<edgeMap>
<xCoord>329</xCoord>
<yCoord>368</yCoord>
</edgeMap>
<edgeMap>
<xCoord>330</xCoord>
<yCoord>369</yCoord>
</edgeMap>
<edgeMap>
<xCoord>331</xCoord>
<yCoord>370</yCoord>
</edgeMap>
<edgeMap>
<xCoord>332</xCoord>
<yCoord>371</yCoord>
</edgeMap>
<edgeMap>
<xCoord>333</xCoord>
<yCoord>371</yCoord>
</edgeMap>
<edgeMap>
<xCoord>334</xCoord>
<yCoord>372</yCoord>
</edgeMap>
<edgeMap>
<xCoord>335</xCoord>
<yCoord>372</yCoord>
</edgeMap>
<edgeMap>
<xCoord>336</xCoord>
<yCoord>373</yCoord>
</edgeMap>
<edgeMap>
<xCoord>337</xCoord>
<yCoord>373</yCoord>
</edgeMap>
<edgeMap>
<xCoord>338</xCoord>
<yCoord>373</yCoord>
</edgeMap>
<edgeMap>
<xCoord>339</xCoord>
<yCoord>373</yCoord>
</edgeMap>
<edgeMap>
<xCoord>340</xCoord>
<yCoord>373</yCoord>
</edgeMap>
<edgeMap>
<xCoord>341</xCoord>
<yCoord>373</yCoord>
</edgeMap>
<edgeMap>
<xCoord>342</xCoord>
<yCoord>373</yCoord>
</edgeMap>
<edgeMap>
<xCoord>343</xCoord>
<yCoord>373</yCoord>
</edgeMap>
<edgeMap>
<xCoord>344</xCoord>
<yCoord>373</yCoord>
</edgeMap>
<edgeMap>
<xCoord>345</xCoord>
<yCoord>373</yCoord>
</edgeMap>
<edgeMap>
<xCoord>346</xCoord>
<yCoord>373</yCoord>
</edgeMap>
<edgeMap>
<xCoord>347</xCoord>
<yCoord>373</yCoord>
</edgeMap>
<edgeMap>
<xCoord>348</xCoord>
<yCoord>373</yCoord>
</edgeMap>
<edgeMap>
<xCoord>349</xCoord>
<yCoord>373</yCoord>
</edgeMap>
<edgeMap>
<xCoord>350</xCoord>
<yCoord>373</yCoord>
</edgeMap>
<edgeMap>
<xCoord>351</xCoord>
<yCoord>373</yCoord>
</edgeMap>
<edgeMap>
<xCoord>352</xCoord>
<yCoord>373</yCoord>
</edgeMap>
<edgeMap>
<xCoord>353</xCoord>
<yCoord>373</yCoord>
</edgeMap>
</roi>
<roi>
<imageZposition>-100.75</imageZposition>
<imageSOP_UID>1.3.6.1.4.1.14519.5.2.1.6279.6001.271763018473964678881085483178</imageSOP_UID>
<inclusion>TRUE</inclusion>
<edgeMap>
<xCoord>353</xCoord>
<yCoord>374</yCoord>
</edgeMap>
<edgeMap>
<xCoord>354</xCoord>
<yCoord>373</yCoord>
</edgeMap>
<edgeMap>
<xCoord>355</xCoord>
<yCoord>373</yCoord>
</edgeMap>
<edgeMap>
<xCoord>356</xCoord>
<yCoord>373</yCoord>
</edgeMap>
<edgeMap>
<xCoord>357</xCoord>
<yCoord>373</yCoord>
</edgeMap>
<edgeMap>
<xCoord>358</xCoord>
<yCoord>372</yCoord>
</edgeMap>
<edgeMap>
<xCoord>359</xCoord>
<yCoord>372</yCoord>
</edgeMap>
<edgeMap>
<xCoord>360</xCoord>
<yCoord>372</yCoord>
</edgeMap>
<edgeMap>
<xCoord>361</xCoord>
<yCoord>371</yCoord>
</edgeMap>
<edgeMap>
<xCoord>362</xCoord>
<yCoord>370</yCoord>
</edgeMap>
<edgeMap>
<xCoord>362</xCoord>
<yCoord>369</yCoord>
</edgeMap>
<edgeMap>
<xCoord>363</xCoord>
<yCoord>368</yCoord>
</edgeMap>
<edgeMap>
<xCoord>364</xCoord>
<yCoord>367</yCoord>
</edgeMap>
<edgeMap>
<xCoord>365</xCoord>
<yCoord>366</yCoord>
</edgeMap>
<edgeMap>
<xCoord>366</xCoord>
<yCoord>365</yCoord>
</edgeMap>
<edgeMap>
<xCoord>366</xCoord>
<yCoord>364</yCoord>
</edgeMap>
<edgeMap>
<xCoord>367</xCoord>
<yCoord>363</yCoord>
</edgeMap>
<edgeMap>
<xCoord>367</xCoord>
<yCoord>362</yCoord>
</edgeMap>
<edgeMap>
<xCoord>366</xCoord>
<yCoord>361</yCoord>
</edgeMap>
<edgeMap>
<xCoord>365</xCoord>
<yCoord>360</yCoord>
</edgeMap>
<edgeMap>
<xCoord>364</xCoord>
<yCoord>359</yCoord>
</edgeMap>
<edgeMap>
<xCoord>363</xCoord>
<yCoord>358</yCoord>
</edgeMap>
<edgeMap>
<xCoord>362</xCoord>
<yCoord>357</yCoord>
</edgeMap>
<edgeMap>
<xCoord>362</xCoord>
<yCoord>356</yCoord>
</edgeMap>
<edgeMap>
<xCoord>362</xCoord>
<yCoord>355</yCoord>
</edgeMap>
<edgeMap>
<xCoord>363</xCoord>
<yCoord>354</yCoord>
</edgeMap>
<edgeMap>
<xCoord>362</xCoord>
<yCoord>353</yCoord>
</edgeMap>
<edgeMap>
<xCoord>361</xCoord>
<yCoord>352</yCoord>
</edgeMap>
<edgeMap>
<xCoord>360</xCoord>
<yCoord>352</yCoord>
</edgeMap>
<edgeMap>
<xCoord>359</xCoord>
<yCoord>353</yCoord>
</edgeMap>
<edgeMap>
<xCoord>358</xCoord>
<yCoord>353</yCoord>
</edgeMap>
<edgeMap>
<xCoord>357</xCoord>
<yCoord>353</yCoord>
</edgeMap>
<edgeMap>
<xCoord>356</xCoord>
<yCoord>352</yCoord>
</edgeMap>
<edgeMap>
<xCoord>355</xCoord>
<yCoord>352</yCoord>
</edgeMap>
<edgeMap>
<xCoord>354</xCoord>
<yCoord>352</yCoord>
</edgeMap>
<edgeMap>
<xCoord>353</xCoord>
<yCoord>351</yCoord>
</edgeMap>
<edgeMap>
<xCoord>352</xCoord>
<yCoord>351</yCoord>
</edgeMap>
<edgeMap>
<xCoord>351</xCoord>
<yCoord>351</yCoord>
</edgeMap>
<edgeMap>
<xCoord>350</xCoord>
<yCoord>350</yCoord>
</edgeMap>
<edgeMap>
<xCoord>349</xCoord>
<yCoord>350</yCoord>
</edgeMap>
<edgeMap>
<xCoord>348</xCoord>
<yCoord>350</yCoord>
</edgeMap>
<edgeMap>
<xCoord>347</xCoord>
<yCoord>350</yCoord>
</edgeMap>
<edgeMap>
<xCoord>346</xCoord>
<yCoord>349</yCoord>
</edgeMap>
<edgeMap>
<xCoord>345</xCoord>
<yCoord>348</yCoord>
</edgeMap>
<edgeMap>
<xCoord>344</xCoord>
<yCoord>348</yCoord>
</edgeMap>
<edgeMap>
<xCoord>343</xCoord>
<yCoord>348</yCoord>
</edgeMap>
<edgeMap>
<xCoord>342</xCoord>
<yCoord>347</yCoord>
</edgeMap>
<edgeMap>
<xCoord>341</xCoord>
<yCoord>347</yCoord>
</edgeMap>
<edgeMap>
<xCoord>340</xCoord>
<yCoord>347</yCoord>
</edgeMap>
<edgeMap>
<xCoord>339</xCoord>
<yCoord>347</yCoord>
</edgeMap>
<edgeMap>
<xCoord>338</xCoord>
<yCoord>348</yCoord>
</edgeMap>
<edgeMap>
<xCoord>337</xCoord>
<yCoord>349</yCoord>
</edgeMap>
<edgeMap>
<xCoord>337</xCoord>
<yCoord>350</yCoord>
</edgeMap>
<edgeMap>
<xCoord>336</xCoord>
<yCoord>351</yCoord>
</edgeMap>
<edgeMap>
<xCoord>335</xCoord>
<yCoord>352</yCoord>
</edgeMap>
<edgeMap>
<xCoord>334</xCoord>
<yCoord>353</yCoord>
</edgeMap>
<edgeMap>
<xCoord>334</xCoord>
<yCoord>354</yCoord>
</edgeMap>
<edgeMap>
<xCoord>334</xCoord>
<yCoord>355</yCoord>
</edgeMap>
<edgeMap>
<xCoord>334</xCoord>
<yCoord>356</yCoord>
</edgeMap>
<edgeMap>
<xCoord>333</xCoord>
<yCoord>357</yCoord>
</edgeMap>
<edgeMap>
<xCoord>332</xCoord>
<yCoord>357</yCoord>
</edgeMap>
<edgeMap>
<xCoord>331</xCoord>
<yCoord>357</yCoord>
</edgeMap>
<edgeMap>
<xCoord>330</xCoord>
<yCoord>357</yCoord>
</edgeMap>
<edgeMap>
<xCoord>329</xCoord>
<yCoord>358</yCoord>
</edgeMap>
<edgeMap>
<xCoord>328</xCoord>
<yCoord>358</yCoord>
</edgeMap>
<edgeMap>
<xCoord>327</xCoord>
<yCoord>358</yCoord>
</edgeMap>
<edgeMap>
<xCoord>326</xCoord>
<yCoord>358</yCoord>
</edgeMap>
<edgeMap>
<xCoord>325</xCoord>
<yCoord>359</yCoord>
</edgeMap>
<edgeMap>
<xCoord>324</xCoord>
<yCoord>360</yCoord>
</edgeMap>
<edgeMap>
<xCoord>324</xCoord>
<yCoord>361</yCoord>
</edgeMap>
<edgeMap>
<xCoord>325</xCoord>
<yCoord>362</yCoord>
</edgeMap>
<edgeMap>
<xCoord>325</xCoord>
<yCoord>363</yCoord>
</edgeMap>
<edgeMap>
<xCoord>324</xCoord>
<yCoord>364</yCoord>
</edgeMap>
<edgeMap>
<xCoord>324</xCoord>
<yCoord>365</yCoord>
</edgeMap>
<edgeMap>
<xCoord>325</xCoord>
<yCoord>366</yCoord>
</edgeMap>
<edgeMap>
<xCoord>326</xCoord>
<yCoord>367</yCoord>
</edgeMap>
<edgeMap>
<xCoord>327</xCoord>
<yCoord>368</yCoord>
</edgeMap>
<edgeMap>
<xCoord>328</xCoord>
<yCoord>369</yCoord>
</edgeMap>
<edgeMap>
<xCoord>329</xCoord>
<yCoord>370</yCoord>
</edgeMap>
<edgeMap>
<xCoord>330</xCoord>
<yCoord>371</yCoord>
</edgeMap>
<edgeMap>
<xCoord>331</xCoord>
<yCoord>371</yCoord>
</edgeMap>
<edgeMap>
<xCoord>332</xCoord>
<yCoord>371</yCoord>
</edgeMap>
<edgeMap>
<xCoord>333</xCoord>
<yCoord>372</yCoord>
</edgeMap>
<edgeMap>
<xCoord>334</xCoord>
<yCoord>372</yCoord>
</edgeMap>
<edgeMap>
<xCoord>335</xCoord>
<yCoord>372</yCoord>
</edgeMap>
<edgeMap>
<xCoord>336</xCoord>
<yCoord>373</yCoord>
</edgeMap>
<edgeMap>
<xCoord>337</xCoord>
<yCoord>373</yCoord>
</edgeMap>
<edgeMap>
<xCoord>338</xCoord>
<yCoord>373</yCoord>
</edgeMap>
<edgeMap>
<xCoord>339</xCoord>
<yCoord>373</yCoord>
</edgeMap>
<edgeMap>
<xCoord>340</xCoord>
<yCoord>373</yCoord>
</edgeMap>
<edgeMap>
<xCoord>341</xCoord>
<yCoord>373</yCoord>
</edgeMap>
<edgeMap>
<xCoord>342</xCoord>
<yCoord>373</yCoord>
</edgeMap>
<edgeMap>
<xCoord>343</xCoord>
<yCoord>374</yCoord>
</edgeMap>
<edgeMap>
<xCoord>344</xCoord>
<yCoord>374</yCoord>
</edgeMap>
<edgeMap>
<xCoord>345</xCoord>
<yCoord>374</yCoord>
</edgeMap>
<edgeMap>
<xCoord>346</xCoord>
<yCoord>374</yCoord>
</edgeMap>
<edgeMap>
<xCoord>347</xCoord>
<yCoord>374</yCoord>
</edgeMap>
<edgeMap>
<xCoord>348</xCoord>
<yCoord>374</yCoord>
</edgeMap>
<edgeMap>
<xCoord>349</xCoord>
<yCoord>373</yCoord>
</edgeMap>
<edgeMap>
<xCoord>350</xCoord>
<yCoord>373</yCoord>
</edgeMap>
<edgeMap>
<xCoord>351</xCoord>
<yCoord>374</yCoord>
</edgeMap>
<edgeMap>
<xCoord>352</xCoord>
<yCoord>374</yCoord>
</edgeMap>
<edgeMap>
<xCoord>353</xCoord>
<yCoord>374</yCoord>
</edgeMap>
</roi>
<roi>
<imageZposition>-102.0</imageZposition>
<imageSOP_UID>1.3.6.1.4.1.14519.5.2.1.6279.6001.215046240157258276988020089262</imageSOP_UID>
<inclusion>TRUE</inclusion>
<edgeMap>
<xCoord>351</xCoord>
<yCoord>375</yCoord>
</edgeMap>
<edgeMap>
<xCoord>352</xCoord>
<yCoord>374</yCoord>
</edgeMap>
<edgeMap>
<xCoord>353</xCoord>
<yCoord>374</yCoord>
</edgeMap>
<edgeMap>
<xCoord>354</xCoord>
<yCoord>373</yCoord>
</edgeMap>
<edgeMap>
<xCoord>355</xCoord>
<yCoord>373</yCoord>
</edgeMap>
<edgeMap>
<xCoord>356</xCoord>
<yCoord>373</yCoord>
</edgeMap>
<edgeMap>
<xCoord>357</xCoord>
<yCoord>373</yCoord>
</edgeMap>
<edgeMap>
<xCoord>358</xCoord>
<yCoord>372</yCoord>
</edgeMap>
<edgeMap>
<xCoord>359</xCoord>
<yCoord>371</yCoord>
</edgeMap>
<edgeMap>
<xCoord>360</xCoord>
<yCoord>371</yCoord>
</edgeMap>
<edgeMap>
<xCoord>361</xCoord>
<yCoord>371</yCoord>
</edgeMap>
<edgeMap>
<xCoord>362</xCoord>
<yCoord>370</yCoord>
</edgeMap>
<edgeMap>
<xCoord>363</xCoord>
<yCoord>369</yCoord>
</edgeMap>
<edgeMap>
<xCoord>363</xCoord>
<yCoord>368</yCoord>
</edgeMap>
<edgeMap>
<xCoord>364</xCoord>
<yCoord>367</yCoord>
</edgeMap>
<edgeMap>
<xCoord>365</xCoord>
<yCoord>366</yCoord>
</edgeMap>
<edgeMap>
<xCoord>365</xCoord>
<yCoord>365</yCoord>
</edgeMap>
<edgeMap>
<xCoord>366</xCoord>
<yCoord>364</yCoord>
</edgeMap>
<edgeMap>
<xCoord>366</xCoord>
<yCoord>363</yCoord>
</edgeMap>
<edgeMap>
<xCoord>366</xCoord>
<yCoord>362</yCoord>
</edgeMap>
<edgeMap>
<xCoord>365</xCoord>
<yCoord>361</yCoord>
</edgeMap>
<edgeMap>
<xCoord>365</xCoord>
<yCoord>360</yCoord>
</edgeMap>
<edgeMap>
<xCoord>366</xCoord>
<yCoord>359</yCoord>
</edgeMap>
<edgeMap>
<xCoord>365</xCoord>
<yCoord>358</yCoord>
</edgeMap>
<edgeMap>
<xCoord>364</xCoord>
<yCoord>357</yCoord>
</edgeMap>
<edgeMap>
<xCoord>363</xCoord>
<yCoord>356</yCoord>
</edgeMap>
<edgeMap>
<xCoord>363</xCoord>
<yCoord>355</yCoord>
</edgeMap>
<edgeMap>
<xCoord>362</xCoord>
<yCoord>354</yCoord>
</edgeMap>
<edgeMap>
<xCoord>361</xCoord>
<yCoord>353</yCoord>
</edgeMap>
<edgeMap>
<xCoord>360</xCoord>
<yCoord>352</yCoord>
</edgeMap>
<edgeMap>
<xCoord>359</xCoord>
<yCoord>351</yCoord>
</edgeMap>
<edgeMap>
<xCoord>358</xCoord>
<yCoord>350</yCoord>
</edgeMap>
<edgeMap>
<xCoord>357</xCoord>
<yCoord>349</yCoord>
</edgeMap>
<edgeMap>
<xCoord>356</xCoord>
<yCoord>349</yCoord>
</edgeMap>
<edgeMap>
<xCoord>355</xCoord>
<yCoord>348</yCoord>
</edgeMap>
<edgeMap>
<xCoord>354</xCoord>
<yCoord>348</yCoord>
</edgeMap>
<edgeMap>
<xCoord>353</xCoord>
<yCoord>348</yCoord>
</edgeMap>
<edgeMap>
<xCoord>352</xCoord>
<yCoord>348</yCoord>
</edgeMap>
<edgeMap>
<xCoord>351</xCoord>
<yCoord>348</yCoord>
</edgeMap>
<edgeMap>
<xCoord>350</xCoord>
<yCoord>348</yCoord>
</edgeMap>
<edgeMap>
<xCoord>349</xCoord>
<yCoord>348</yCoord>
</edgeMap>
<edgeMap>
<xCoord>348</xCoord>
<yCoord>348</yCoord>
</edgeMap>
<edgeMap>
<xCoord>347</xCoord>
<yCoord>347</yCoord>
</edgeMap>
<edgeMap>
<xCoord>346</xCoord>
<yCoord>347</yCoord>
</edgeMap>
<edgeMap>
<xCoord>345</xCoord>
<yCoord>347</yCoord>
</edgeMap>
<edgeMap>
<xCoord>344</xCoord>
<yCoord>347</yCoord>
</edgeMap>
<edgeMap>
<xCoord>343</xCoord>
<yCoord>347</yCoord>
</edgeMap>
<edgeMap>
<xCoord>342</xCoord>
<yCoord>346</yCoord>
</edgeMap>
<edgeMap>
<xCoord>341</xCoord>
<yCoord>346</yCoord>
</edgeMap>
<edgeMap>
<xCoord>340</xCoord>
<yCoord>346</yCoord>
</edgeMap>
<edgeMap>
<xCoord>339</xCoord>
<yCoord>347</yCoord>
</edgeMap>
<edgeMap>
<xCoord>338</xCoord>
<yCoord>348</yCoord>
</edgeMap>
<edgeMap>
<xCoord>338</xCoord>
<yCoord>349</yCoord>
</edgeMap>
<edgeMap>
<xCoord>337</xCoord>
<yCoord>350</yCoord>
</edgeMap>
<edgeMap>
<xCoord>336</xCoord>
<yCoord>351</yCoord>
</edgeMap>
<edgeMap>
<xCoord>336</xCoord>
<yCoord>352</yCoord>
</edgeMap>
<edgeMap>
<xCoord>335</xCoord>
<yCoord>353</yCoord>
</edgeMap>
<edgeMap>
<xCoord>334</xCoord>
<yCoord>354</yCoord>
</edgeMap>
<edgeMap>
<xCoord>333</xCoord>
<yCoord>355</yCoord>
</edgeMap>
<edgeMap>
<xCoord>332</xCoord>
<yCoord>356</yCoord>
</edgeMap>
<edgeMap>
<xCoord>331</xCoord>
<yCoord>357</yCoord>
</edgeMap>
<edgeMap>
<xCoord>330</xCoord>
<yCoord>358</yCoord>
</edgeMap>
<edgeMap>
<xCoord>330</xCoord>
<yCoord>359</yCoord>
</edgeMap>
<edgeMap>
<xCoord>329</xCoord>
<yCoord>360</yCoord>
</edgeMap>
<edgeMap>
<xCoord>328</xCoord>
<yCoord>361</yCoord>
</edgeMap>
<edgeMap>
<xCoord>328</xCoord>
<yCoord>362</yCoord>
</edgeMap>
<edgeMap>
<xCoord>328</xCoord>
<yCoord>363</yCoord>
</edgeMap>
<edgeMap>
<xCoord>327</xCoord>
<yCoord>364</yCoord>
</edgeMap>
<edgeMap>
<xCoord>327</xCoord>
<yCoord>365</yCoord>
</edgeMap>
<edgeMap>
<xCoord>327</xCoord>
<yCoord>366</yCoord>
</edgeMap>
<edgeMap>
<xCoord>327</xCoord>
<yCoord>367</yCoord>
</edgeMap>
<edgeMap>
<xCoord>327</xCoord>
<yCoord>368</yCoord>
</edgeMap>
<edgeMap>
<xCoord>327</xCoord>
<yCoord>369</yCoord>
</edgeMap>
<edgeMap>
<xCoord>328</xCoord>
<yCoord>370</yCoord>
</edgeMap>
<edgeMap>
<xCoord>329</xCoord>
<yCoord>371</yCoord>
</edgeMap>
<edgeMap>
<xCoord>330</xCoord>
<yCoord>372</yCoord>
</edgeMap>
<edgeMap>
<xCoord>331</xCoord>
<yCoord>371</yCoord>
</edgeMap>
<edgeMap>
<xCoord>332</xCoord>
<yCoord>372</yCoord>
</edgeMap>
<edgeMap>
<xCoord>333</xCoord>
<yCoord>372</yCoord>
</edgeMap>
<edgeMap>
<xCoord>334</xCoord>
<yCoord>372</yCoord>
</edgeMap>
<edgeMap>
<xCoord>335</xCoord>
<yCoord>373</yCoord>
</edgeMap>
<edgeMap>
<xCoord>336</xCoord>
<yCoord>373</yCoord>
</edgeMap>
<edgeMap>
<xCoord>337</xCoord>
<yCoord>373</yCoord>
</edgeMap>
<edgeMap>
<xCoord>338</xCoord>
<yCoord>374</yCoord>
</edgeMap>
<edgeMap>
<xCoord>339</xCoord>
<yCoord>374</yCoord>
</edgeMap>
<edgeMap>
<xCoord>340</xCoord>
<yCoord>374</yCoord>
</edgeMap>
<edgeMap>
<xCoord>341</xCoord>
<yCoord>374</yCoord>
</edgeMap>
<edgeMap>
<xCoord>342</xCoord>
<yCoord>375</yCoord>
</edgeMap>
<edgeMap>
<xCoord>343</xCoord>
<yCoord>375</yCoord>
</edgeMap>
<edgeMap>
<xCoord>344</xCoord>
<yCoord>375</yCoord>
</edgeMap>
<edgeMap>
<xCoord>345</xCoord>
<yCoord>374</yCoord>
</edgeMap>
<edgeMap>
<xCoord>346</xCoord>
<yCoord>374</yCoord>
</edgeMap>
<edgeMap>
<xCoord>347</xCoord>
<yCoord>375</yCoord>
</edgeMap>
<edgeMap>
<xCoord>348</xCoord>
<yCoord>375</yCoord>
</edgeMap>
<edgeMap>
<xCoord>349</xCoord>
<yCoord>375</yCoord>
</edgeMap>
<edgeMap>
<xCoord>350</xCoord>
<yCoord>375</yCoord>
</edgeMap>
<edgeMap>
<xCoord>351</xCoord>
<yCoord>375</yCoord>
</edgeMap>
</roi>
<roi>
<imageZposition>-102.0</imageZposition>
<imageSOP_UID>1.3.6.1.4.1.14519.5.2.1.6279.6001.215046240157258276988020089262</imageSOP_UID>
<inclusion>FALSE</inclusion>
<edgeMap>
<xCoord>346</xCoord>
<yCoord>369</yCoord>
</edgeMap>
<edgeMap>
<xCoord>347</xCoord>
<yCoord>368</yCoord>
</edgeMap>
<edgeMap>
<xCoord>348</xCoord>
<yCoord>369</yCoord>
</edgeMap>
<edgeMap>
<xCoord>347</xCoord>
<yCoord>370</yCoord>
</edgeMap>
<edgeMap>
<xCoord>346</xCoord>
<yCoord>369</yCoord>
</edgeMap>
</roi>
<roi>
<imageZposition>-103.25</imageZposition>
<imageSOP_UID>1.3.6.1.4.1.14519.5.2.1.6279.6001.880081554574177051350158640134</imageSOP_UID>
<inclusion>TRUE</inclusion>
<edgeMap>
<xCoord>352</xCoord>
<yCoord>375</yCoord>
</edgeMap>
<edgeMap>
<xCoord>353</xCoord>
<yCoord>374</yCoord>
</edgeMap>
<edgeMap>
<xCoord>354</xCoord>
<yCoord>374</yCoord>
</edgeMap>
<edgeMap>
<xCoord>355</xCoord>
<yCoord>374</yCoord>
</edgeMap>
<edgeMap>
<xCoord>356</xCoord>
<yCoord>374</yCoord>
</edgeMap>
<edgeMap>
<xCoord>357</xCoord>
<yCoord>374</yCoord>
</edgeMap>
<edgeMap>
<xCoord>358</xCoord>
<yCoord>373</yCoord>
</edgeMap>
<edgeMap>
<xCoord>359</xCoord>
<yCoord>373</yCoord>
</edgeMap>
<edgeMap>
<xCoord>360</xCoord>
<yCoord>372</yCoord>
</edgeMap>
<edgeMap>
<xCoord>361</xCoord>
<yCoord>371</yCoord>
</edgeMap>
<edgeMap>
<xCoord>362</xCoord>
<yCoord>371</yCoord>
</edgeMap>
<edgeMap>
<xCoord>363</xCoord>
<yCoord>370</yCoord>
</edgeMap>
<edgeMap>
<xCoord>364</xCoord>
<yCoord>370</yCoord>
</edgeMap>
<edgeMap>
<xCoord>364</xCoord>
<yCoord>369</yCoord>
</edgeMap>
<edgeMap>
<xCoord>364</xCoord>
<yCoord>368</yCoord>
</edgeMap>
<edgeMap>
<xCoord>364</xCoord>
<yCoord>367</yCoord>
</edgeMap>
<edgeMap>
<xCoord>364</xCoord>
<yCoord>366</yCoord>
</edgeMap>
<edgeMap>
<xCoord>364</xCoord>
<yCoord>365</yCoord>
</edgeMap>
<edgeMap>
<xCoord>364</xCoord>
<yCoord>364</yCoord>
</edgeMap>
<edgeMap>
<xCoord>364</xCoord>
<yCoord>363</yCoord>
</edgeMap>
<edgeMap>
<xCoord>364</xCoord>
<yCoord>362</yCoord>
</edgeMap>
<edgeMap>
<xCoord>364</xCoord>
<yCoord>361</yCoord>
</edgeMap>
<edgeMap>
<xCoord>363</xCoord>
<yCoord>360</yCoord>
</edgeMap>
<edgeMap>
<xCoord>364</xCoord>
<yCoord>359</yCoord>
</edgeMap>
<edgeMap>
<xCoord>363</xCoord>
<yCoord>358</yCoord>
</edgeMap>
<edgeMap>
<xCoord>362</xCoord>
<yCoord>357</yCoord>
</edgeMap>
<edgeMap>
<xCoord>361</xCoord>
<yCoord>357</yCoord>
</edgeMap>
<edgeMap>
<xCoord>360</xCoord>
<yCoord>356</yCoord>
</edgeMap>
<edgeMap>
<xCoord>360</xCoord>
<yCoord>355</yCoord>
</edgeMap>
<edgeMap>
<xCoord>360</xCoord>
<yCoord>354</yCoord>
</edgeMap>
<edgeMap>
<xCoord>360</xCoord>
<yCoord>353</yCoord>
</edgeMap>
<edgeMap>
<xCoord>359</xCoord>
<yCoord>352</yCoord>
</edgeMap>
<edgeMap>
<xCoord>358</xCoord>
<yCoord>351</yCoord>
</edgeMap>
<edgeMap>
<xCoord>357</xCoord>
<yCoord>350</yCoord>
</edgeMap>
<edgeMap>
<xCoord>356</xCoord>
<yCoord>349</yCoord>
</edgeMap>
<edgeMap>
<xCoord>355</xCoord>
<yCoord>349</yCoord>
</edgeMap>
<edgeMap>
<xCoord>354</xCoord>
<yCoord>349</yCoord>
</edgeMap>
<edgeMap>
<xCoord>353</xCoord>
<yCoord>348</yCoord>
</edgeMap>
<edgeMap>
<xCoord>352</xCoord>
<yCoord>348</yCoord>
</edgeMap>
<edgeMap>
<xCoord>351</xCoord>
<yCoord>348</yCoord>
</edgeMap>
<edgeMap>
<xCoord>350</xCoord>
<yCoord>348</yCoord>
</edgeMap>
<edgeMap>
<xCoord>349</xCoord>
<yCoord>348</yCoord>
</edgeMap>
<edgeMap>
<xCoord>348</xCoord>
<yCoord>348</yCoord>
</edgeMap>
<edgeMap>
<xCoord>347</xCoord>
<yCoord>348</yCoord>
</edgeMap>
<edgeMap>
<xCoord>346</xCoord>
<yCoord>347</yCoord>
</edgeMap>
<edgeMap>
<xCoord>345</xCoord>
<yCoord>347</yCoord>
</edgeMap>
<edgeMap>
<xCoord>344</xCoord>
<yCoord>347</yCoord>
</edgeMap>
<edgeMap>
<xCoord>343</xCoord>
<yCoord>347</yCoord>
</edgeMap>
<edgeMap>
<xCoord>342</xCoord>
<yCoord>347</yCoord>
</edgeMap>
<edgeMap>
<xCoord>341</xCoord>
<yCoord>347</yCoord>
</edgeMap>
<edgeMap>
<xCoord>340</xCoord>
<yCoord>347</yCoord>
</edgeMap>
<edgeMap>
<xCoord>339</xCoord>
<yCoord>348</yCoord>
</edgeMap>
<edgeMap>
<xCoord>338</xCoord>
<yCoord>349</yCoord>
</edgeMap>
<edgeMap>
<xCoord>337</xCoord>
<yCoord>350</yCoord>
</edgeMap>
<edgeMap>
<xCoord>336</xCoord>
<yCoord>350</yCoord>
</edgeMap>
<edgeMap>
<xCoord>335</xCoord>
<yCoord>351</yCoord>
</edgeMap>
<edgeMap>
<xCoord>334</xCoord>
<yCoord>352</yCoord>
</edgeMap>
<edgeMap>
<xCoord>333</xCoord>
<yCoord>353</yCoord>
</edgeMap>
<edgeMap>
<xCoord>332</xCoord>
<yCoord>354</yCoord>
</edgeMap>
<edgeMap>
<xCoord>331</xCoord>
<yCoord>355</yCoord>
</edgeMap>
<edgeMap>
<xCoord>331</xCoord>
<yCoord>356</yCoord>
</edgeMap>
<edgeMap>
<xCoord>330</xCoord>
<yCoord>357</yCoord>
</edgeMap>
<edgeMap>
<xCoord>330</xCoord>
<yCoord>358</yCoord>
</edgeMap>
<edgeMap>
<xCoord>329</xCoord>
<yCoord>359</yCoord>
</edgeMap>
<edgeMap>
<xCoord>329</xCoord>
<yCoord>360</yCoord>
</edgeMap>
<edgeMap>
<xCoord>328</xCoord>
<yCoord>361</yCoord>
</edgeMap>
<edgeMap>
<xCoord>328</xCoord>
<yCoord>362</yCoord>
</edgeMap>
<edgeMap>
<xCoord>328</xCoord>
<yCoord>363</yCoord>
</edgeMap>
<edgeMap>
<xCoord>328</xCoord>
<yCoord>364</yCoord>
</edgeMap>
<edgeMap>
<xCoord>328</xCoord>
<yCoord>365</yCoord>
</edgeMap>
<edgeMap>
<xCoord>328</xCoord>
<yCoord>366</yCoord>
</edgeMap>
<edgeMap>
<xCoord>329</xCoord>
<yCoord>367</yCoord>
</edgeMap>
<edgeMap>
<xCoord>329</xCoord>
<yCoord>368</yCoord>
</edgeMap>
<edgeMap>
<xCoord>329</xCoord>
<yCoord>369</yCoord>
</edgeMap>
<edgeMap>
<xCoord>330</xCoord>
<yCoord>370</yCoord>
</edgeMap>
<edgeMap>
<xCoord>331</xCoord>
<yCoord>371</yCoord>
</edgeMap>
<edgeMap>
<xCoord>332</xCoord>
<yCoord>372</yCoord>
</edgeMap>
<edgeMap>
<xCoord>333</xCoord>
<yCoord>373</yCoord>
</edgeMap>
<edgeMap>
<xCoord>334</xCoord>
<yCoord>373</yCoord>
</edgeMap>
<edgeMap>
<xCoord>335</xCoord>
<yCoord>373</yCoord>
</edgeMap>
<edgeMap>
<xCoord>336</xCoord>
<yCoord>373</yCoord>
</edgeMap>
<edgeMap>
<xCoord>337</xCoord>
<yCoord>374</yCoord>
</edgeMap>
<edgeMap>
<xCoord>338</xCoord>
<yCoord>375</yCoord>
</edgeMap>
<edgeMap>
<xCoord>339</xCoord>
<yCoord>375</yCoord>
</edgeMap>
<edgeMap>
<xCoord>340</xCoord>
<yCoord>375</yCoord>
</edgeMap>
<edgeMap>
<xCoord>341</xCoord>
<yCoord>375</yCoord>
</edgeMap>
<edgeMap>
<xCoord>342</xCoord>
<yCoord>375</yCoord>
</edgeMap>
<edgeMap>
<xCoord>343</xCoord>
<yCoord>375</yCoord>
</edgeMap>
<edgeMap>
<xCoord>344</xCoord>
<yCoord>375</yCoord>
</edgeMap>
<edgeMap>
<xCoord>345</xCoord>
<yCoord>375</yCoord>
</edgeMap>
<edgeMap>
<xCoord>346</xCoord>
<yCoord>375</yCoord>
</edgeMap>
<edgeMap>
<xCoord>347</xCoord>
<yCoord>375</yCoord>
</edgeMap>
<edgeMap>
<xCoord>348</xCoord>
<yCoord>375</yCoord>
</edgeMap>
<edgeMap>
<xCoord>349</xCoord>
<yCoord>375</yCoord>
</edgeMap>
<edgeMap>
<xCoord>350</xCoord>
<yCoord>375</yCoord>
</edgeMap>
<edgeMap>
<xCoord>351</xCoord>
<yCoord>375</yCoord>
</edgeMap>
<edgeMap>
<xCoord>352</xCoord>
<yCoord>375</yCoord>
</edgeMap>
</roi>
<roi>
<imageZposition>-104.5</imageZposition>
<imageSOP_UID>1.3.6.1.4.1.14519.5.2.1.6279.6001.161039214912426170962209490402</imageSOP_UID>
<inclusion>TRUE</inclusion>
<edgeMap>
<xCoord>355</xCoord>
<yCoord>374</yCoord>
</edgeMap>
<edgeMap>
<xCoord>356</xCoord>
<yCoord>373</yCoord>
</edgeMap>
<edgeMap>
<xCoord>357</xCoord>
<yCoord>373</yCoord>
</edgeMap>
<edgeMap>
<xCoord>358</xCoord>
<yCoord>373</yCoord>
</edgeMap>
<edgeMap>
<xCoord>359</xCoord>
<yCoord>372</yCoord>
</edgeMap>
<edgeMap>
<xCoord>360</xCoord>
<yCoord>371</yCoord>
</edgeMap>
<edgeMap>
<xCoord>360</xCoord>
<yCoord>370</yCoord>
</edgeMap>
<edgeMap>
<xCoord>361</xCoord>
<yCoord>369</yCoord>
</edgeMap>
<edgeMap>
<xCoord>362</xCoord>
<yCoord>369</yCoord>
</edgeMap>
<edgeMap>
<xCoord>363</xCoord>
<yCoord>368</yCoord>
</edgeMap>
<edgeMap>
<xCoord>364</xCoord>
<yCoord>367</yCoord>
</edgeMap>
<edgeMap>
<xCoord>364</xCoord>
<yCoord>366</yCoord>
</edgeMap>
<edgeMap>
<xCoord>363</xCoord>
<yCoord>365</yCoord>
</edgeMap>
<edgeMap>
<xCoord>363</xCoord>
<yCoord>364</yCoord>
</edgeMap>
<edgeMap>
<xCoord>362</xCoord>
<yCoord>363</yCoord>
</edgeMap>
<edgeMap>
<xCoord>362</xCoord>
<yCoord>362</yCoord>
</edgeMap>
<edgeMap>
<xCoord>361</xCoord>
<yCoord>361</yCoord>
</edgeMap>
<edgeMap>
<xCoord>361</xCoord>
<yCoord>360</yCoord>
</edgeMap>
<edgeMap>
<xCoord>361</xCoord>
<yCoord>359</yCoord>
</edgeMap>
<edgeMap>
<xCoord>361</xCoord>
<yCoord>358</yCoord>
</edgeMap>
<edgeMap>
<xCoord>361</xCoord>
<yCoord>357</yCoord>
</edgeMap>
<edgeMap>
<xCoord>361</xCoord>
<yCoord>356</yCoord>
</edgeMap>
<edgeMap>
<xCoord>360</xCoord>
<yCoord>355</yCoord>
</edgeMap>
<edgeMap>
<xCoord>360</xCoord>
<yCoord>354</yCoord>
</edgeMap>
<edgeMap>
<xCoord>360</xCoord>
<yCoord>353</yCoord>
</edgeMap>
<edgeMap>
<xCoord>359</xCoord>
<yCoord>352</yCoord>
</edgeMap>
<edgeMap>
<xCoord>359</xCoord>
<yCoord>351</yCoord>
</edgeMap>
<edgeMap>
<xCoord>358</xCoord>
<yCoord>350</yCoord>
</edgeMap>
<edgeMap>
<xCoord>358</xCoord>
<yCoord>349</yCoord>
</edgeMap>
<edgeMap>
<xCoord>357</xCoord>
<yCoord>348</yCoord>
</edgeMap>
<edgeMap>
<xCoord>356</xCoord>
<yCoord>347</yCoord>
</edgeMap>
<edgeMap>
<xCoord>355</xCoord>
<yCoord>346</yCoord>
</edgeMap>
<edgeMap>
<xCoord>354</xCoord>
<yCoord>346</yCoord>
</edgeMap>
<edgeMap>
<xCoord>353</xCoord>
<yCoord>346</yCoord>
</edgeMap>
<edgeMap>
<xCoord>352</xCoord>
<yCoord>346</yCoord>
</edgeMap>
<edgeMap>
<xCoord>351</xCoord>
<yCoord>346</yCoord>
</edgeMap>
<edgeMap>
<xCoord>350</xCoord>
<yCoord>346</yCoord>
</edgeMap>
<edgeMap>
<xCoord>349</xCoord>
<yCoord>346</yCoord>
</edgeMap>
<edgeMap>
<xCoord>348</xCoord>
<yCoord>346</yCoord>
</edgeMap>
<edgeMap>
<xCoord>347</xCoord>
<yCoord>345</yCoord>
</edgeMap>
<edgeMap>
<xCoord>346</xCoord>
<yCoord>344</yCoord>
</edgeMap>
<edgeMap>
<xCoord>345</xCoord>
<yCoord>345</yCoord>
</edgeMap>
<edgeMap>
<xCoord>344</xCoord>
<yCoord>346</yCoord>
</edgeMap>
<edgeMap>
<xCoord>343</xCoord>
<yCoord>346</yCoord>
</edgeMap>
<edgeMap>
<xCoord>342</xCoord>
<yCoord>347</yCoord>
</edgeMap>
<edgeMap>
<xCoord>341</xCoord>
<yCoord>347</yCoord>
</edgeMap>
<edgeMap>
<xCoord>340</xCoord>
<yCoord>348</yCoord>
</edgeMap>
<edgeMap>
<xCoord>339</xCoord>
<yCoord>349</yCoord>
</edgeMap>
<edgeMap>
<xCoord>338</xCoord>
<yCoord>350</yCoord>
</edgeMap>
<edgeMap>
<xCoord>337</xCoord>
<yCoord>351</yCoord>
</edgeMap>
<edgeMap>
<xCoord>336</xCoord>
<yCoord>352</yCoord>
</edgeMap>
<edgeMap>
<xCoord>335</xCoord>
<yCoord>352</yCoord>
</edgeMap>
<edgeMap>
<xCoord>334</xCoord>
<yCoord>352</yCoord>
</edgeMap>
<edgeMap>
<xCoord>333</xCoord>
<yCoord>353</yCoord>
</edgeMap>
<edgeMap>
<xCoord>332</xCoord>
<yCoord>354</yCoord>
</edgeMap>
<edgeMap>
<xCoord>331</xCoord>
<yCoord>354</yCoord>
</edgeMap>
<edgeMap>
<xCoord>330</xCoord>
<yCoord>355</yCoord>
</edgeMap>
<edgeMap>
<xCoord>329</xCoord>
<yCoord>356</yCoord>
</edgeMap>
<edgeMap>
<xCoord>328</xCoord>
<yCoord>357</yCoord>
</edgeMap>
<edgeMap>
<xCoord>328</xCoord>
<yCoord>358</yCoord>
</edgeMap>
<edgeMap>
<xCoord>329</xCoord>
<yCoord>359</yCoord>
</edgeMap>
<edgeMap>
<xCoord>329</xCoord>
<yCoord>360</yCoord>
</edgeMap>
<edgeMap>
<xCoord>329</xCoord>
<yCoord>361</yCoord>
</edgeMap>
<edgeMap>
<xCoord>329</xCoord>
<yCoord>362</yCoord>
</edgeMap>
<edgeMap>
<xCoord>329</xCoord>
<yCoord>363</yCoord>
</edgeMap>
<edgeMap>
<xCoord>329</xCoord>
<yCoord>364</yCoord>
</edgeMap>
<edgeMap>
<xCoord>329</xCoord>
<yCoord>365</yCoord>
</edgeMap>
<edgeMap>
<xCoord>329</xCoord>
<yCoord>366</yCoord>
</edgeMap>
<edgeMap>
<xCoord>329</xCoord>
<yCoord>367</yCoord>
</edgeMap>
<edgeMap>
<xCoord>329</xCoord>
<yCoord>368</yCoord>
</edgeMap>
<edgeMap>
<xCoord>330</xCoord>
<yCoord>369</yCoord>
</edgeMap>
<edgeMap>
<xCoord>331</xCoord>
<yCoord>370</yCoord>
</edgeMap>
<edgeMap>
<xCoord>332</xCoord>
<yCoord>371</yCoord>
</edgeMap>
<edgeMap>
<xCoord>333</xCoord>
<yCoord>372</yCoord>
</edgeMap>
<edgeMap>
<xCoord>334</xCoord>
<yCoord>372</yCoord>
</edgeMap>
<edgeMap>
<xCoord>335</xCoord>
<yCoord>372</yCoord>
</edgeMap>
<edgeMap>
<xCoord>336</xCoord>
<yCoord>373</yCoord>
</edgeMap>
<edgeMap>
<xCoord>337</xCoord>
<yCoord>373</yCoord>
</edgeMap>
<edgeMap>
<xCoord>338</xCoord>
<yCoord>373</yCoord>
</edgeMap>
<edgeMap>
<xCoord>339</xCoord>
<yCoord>373</yCoord>
</edgeMap>
<edgeMap>
<xCoord>340</xCoord>
<yCoord>373</yCoord>
</edgeMap>
<edgeMap>
<xCoord>341</xCoord>
<yCoord>373</yCoord>
</edgeMap>
<edgeMap>
<xCoord>342</xCoord>
<yCoord>374</yCoord>
</edgeMap>
<edgeMap>
<xCoord>343</xCoord>
<yCoord>374</yCoord>
</edgeMap>
<edgeMap>
<xCoord>344</xCoord>
<yCoord>374</yCoord>
</edgeMap>
<edgeMap>
<xCoord>345</xCoord>
<yCoord>374</yCoord>
</edgeMap>
<edgeMap>
<xCoord>346</xCoord>
<yCoord>374</yCoord>
</edgeMap>
<edgeMap>
<xCoord>347</xCoord>
<yCoord>374</yCoord>
</edgeMap>
<edgeMap>
<xCoord>348</xCoord>
<yCoord>374</yCoord>
</edgeMap>
<edgeMap>
<xCoord>349</xCoord>
<yCoord>374</yCoord>
</edgeMap>
<edgeMap>
<xCoord>350</xCoord>
<yCoord>374</yCoord>
</edgeMap>
<edgeMap>
<xCoord>351</xCoord>
<yCoord>374</yCoord>
</edgeMap>
<edgeMap>
<xCoord>352</xCoord>
<yCoord>374</yCoord>
</edgeMap>
<edgeMap>
<xCoord>353</xCoord>
<yCoord>374</yCoord>
</edgeMap>
<edgeMap>
<xCoord>354</xCoord>
<yCoord>374</yCoord>
</edgeMap>
<edgeMap>
<xCoord>355</xCoord>
<yCoord>374</yCoord>
</edgeMap>
</roi>
<roi>
<imageZposition>-105.75</imageZposition>
<imageSOP_UID>1.3.6.1.4.1.14519.5.2.1.6279.6001.114572072351795480109385734381</imageSOP_UID>
<inclusion>TRUE</inclusion>
<edgeMap>
<xCoord>352</xCoord>
<yCoord>374</yCoord>
</edgeMap>
<edgeMap>
<xCoord>353</xCoord>
<yCoord>373</yCoord>
</edgeMap>
<edgeMap>
<xCoord>354</xCoord>
<yCoord>373</yCoord>
</edgeMap>
<edgeMap>
<xCoord>355</xCoord>
<yCoord>373</yCoord>
</edgeMap>
<edgeMap>
<xCoord>356</xCoord>
<yCoord>373</yCoord>
</edgeMap>
<edgeMap>
<xCoord>357</xCoord>
<yCoord>373</yCoord>
</edgeMap>
<edgeMap>
<xCoord>358</xCoord>
<yCoord>373</yCoord>
</edgeMap>
<edgeMap>
<xCoord>359</xCoord>
<yCoord>372</yCoord>
</edgeMap>
<edgeMap>
<xCoord>360</xCoord>
<yCoord>372</yCoord>
</edgeMap>
<edgeMap>
<xCoord>361</xCoord>
<yCoord>371</yCoord>
</edgeMap>
<edgeMap>
<xCoord>362</xCoord>
<yCoord>371</yCoord>
</edgeMap>
<edgeMap>
<xCoord>363</xCoord>
<yCoord>371</yCoord>
</edgeMap>
<edgeMap>
<xCoord>364</xCoord>
<yCoord>371</yCoord>
</edgeMap>
<edgeMap>
<xCoord>365</xCoord>
<yCoord>372</yCoord>
</edgeMap>
<edgeMap>
<xCoord>366</xCoord>
<yCoord>372</yCoord>
</edgeMap>
<edgeMap>
<xCoord>367</xCoord>
<yCoord>371</yCoord>
</edgeMap>
<edgeMap>
<xCoord>367</xCoord>
<yCoord>370</yCoord>
</edgeMap>
<edgeMap>
<xCoord>367</xCoord>
<yCoord>369</yCoord>
</edgeMap>
<edgeMap>
<xCoord>366</xCoord>
<yCoord>369</yCoord>
</edgeMap>
<edgeMap>
<xCoord>365</xCoord>
<yCoord>369</yCoord>
</edgeMap>
<edgeMap>
<xCoord>364</xCoord>
<yCoord>369</yCoord>
</edgeMap>
<edgeMap>
<xCoord>363</xCoord>
<yCoord>369</yCoord>
</edgeMap>
<edgeMap>
<xCoord>362</xCoord>
<yCoord>369</yCoord>
</edgeMap>
<edgeMap>
<xCoord>361</xCoord>
<yCoord>368</yCoord>
</edgeMap>
<edgeMap>
<xCoord>360</xCoord>
<yCoord>367</yCoord>
</edgeMap>
<edgeMap>
<xCoord>359</xCoord>
<yCoord>366</yCoord>
</edgeMap>
<edgeMap>
<xCoord>360</xCoord>
<yCoord>365</yCoord>
</edgeMap>
<edgeMap>
<xCoord>361</xCoord>
<yCoord>364</yCoord>
</edgeMap>
<edgeMap>
<xCoord>361</xCoord>
<yCoord>363</yCoord>
</edgeMap>
<edgeMap>
<xCoord>360</xCoord>
<yCoord>362</yCoord>
</edgeMap>
<edgeMap>
<xCoord>359</xCoord>
<yCoord>361</yCoord>
</edgeMap>
<edgeMap>
<xCoord>358</xCoord>
<yCoord>360</yCoord>
</edgeMap>
<edgeMap>
<xCoord>358</xCoord>
<yCoord>359</yCoord>
</edgeMap>
<edgeMap>
<xCoord>358</xCoord>
<yCoord>358</yCoord>
</edgeMap>
<edgeMap>
<xCoord>357</xCoord>
<yCoord>357</yCoord>
</edgeMap>
<edgeMap>
<xCoord>357</xCoord>
<yCoord>356</yCoord>
</edgeMap>
<edgeMap>
<xCoord>357</xCoord>
<yCoord>355</yCoord>
</edgeMap>
<edgeMap>
<xCoord>357</xCoord>
<yCoord>354</yCoord>
</edgeMap>
<edgeMap>
<xCoord>357</xCoord>
<yCoord>353</yCoord>
</edgeMap>
<edgeMap>
<xCoord>356</xCoord>
<yCoord>352</yCoord>
</edgeMap>
<edgeMap>
<xCoord>356</xCoord>
<yCoord>351</yCoord>
</edgeMap>
<edgeMap>
<xCoord>356</xCoord>
<yCoord>350</yCoord>
</edgeMap>
<edgeMap>
<xCoord>356</xCoord>
<yCoord>349</yCoord>
</edgeMap>
<edgeMap>
<xCoord>355</xCoord>
<yCoord>348</yCoord>
</edgeMap>
<edgeMap>
<xCoord>354</xCoord>
<yCoord>347</yCoord>
</edgeMap>
<edgeMap>
<xCoord>353</xCoord>
<yCoord>346</yCoord>
</edgeMap>
<edgeMap>
<xCoord>352</xCoord>
<yCoord>345</yCoord>
</edgeMap>
<edgeMap>
<xCoord>351</xCoord>
<yCoord>345</yCoord>
</edgeMap>
<edgeMap>
<xCoord>350</xCoord>
<yCoord>345</yCoord>
</edgeMap>
<edgeMap>
<xCoord>349</xCoord>
<yCoord>345</yCoord>
</edgeMap>
<edgeMap>
<xCoord>348</xCoord>
<yCoord>345</yCoord>
</edgeMap>
<edgeMap>
<xCoord>347</xCoord>
<yCoord>345</yCoord>
</edgeMap>
<edgeMap>
<xCoord>346</xCoord>
<yCoord>345</yCoord>
</edgeMap>
<edgeMap>
<xCoord>345</xCoord>
<yCoord>345</yCoord>
</edgeMap>
<edgeMap>
<xCoord>344</xCoord>
<yCoord>346</yCoord>
</edgeMap>
<edgeMap>
<xCoord>344</xCoord>
<yCoord>347</yCoord>
</edgeMap>
<edgeMap>
<xCoord>345</xCoord>
<yCoord>347</yCoord>
</edgeMap>
<edgeMap>
<xCoord>346</xCoord>
<yCoord>348</yCoord>
</edgeMap>
<edgeMap>
<xCoord>347</xCoord>
<yCoord>349</yCoord>
</edgeMap>
<edgeMap>
<xCoord>348</xCoord>
<yCoord>349</yCoord>
</edgeMap>
<edgeMap>
<xCoord>349</xCoord>
<yCoord>350</yCoord>
</edgeMap>
<edgeMap>
<xCoord>349</xCoord>
<yCoord>351</yCoord>
</edgeMap>
<edgeMap>
<xCoord>350</xCoord>
<yCoord>352</yCoord>
</edgeMap>
<edgeMap>
<xCoord>349</xCoord>
<yCoord>353</yCoord>
</edgeMap>
<edgeMap>
<xCoord>348</xCoord>
<yCoord>353</yCoord>
</edgeMap>
<edgeMap>
<xCoord>347</xCoord>
<yCoord>353</yCoord>
</edgeMap>
<edgeMap>
<xCoord>346</xCoord>
<yCoord>353</yCoord>
</edgeMap>
<edgeMap>
<xCoord>345</xCoord>
<yCoord>353</yCoord>
</edgeMap>
<edgeMap>
<xCoord>344</xCoord>
<yCoord>354</yCoord>
</edgeMap>
<edgeMap>
<xCoord>344</xCoord>
<yCoord>355</yCoord>
</edgeMap>
<edgeMap>
<xCoord>343</xCoord>
<yCoord>356</yCoord>
</edgeMap>
<edgeMap>
<xCoord>342</xCoord>
<yCoord>356</yCoord>
</edgeMap>
<edgeMap>
<xCoord>341</xCoord>
<yCoord>356</yCoord>
</edgeMap>
<edgeMap>
<xCoord>340</xCoord>
<yCoord>356</yCoord>
</edgeMap>
<edgeMap>
<xCoord>339</xCoord>
<yCoord>357</yCoord>
</edgeMap>
<edgeMap>
<xCoord>338</xCoord>
<yCoord>356</yCoord>
</edgeMap>
<edgeMap>
<xCoord>337</xCoord>
<yCoord>355</yCoord>
</edgeMap>
<edgeMap>
<xCoord>336</xCoord>
<yCoord>355</yCoord>
</edgeMap>
<edgeMap>
<xCoord>335</xCoord>
<yCoord>355</yCoord>
</edgeMap>
<edgeMap>
<xCoord>335</xCoord>
<yCoord>356</yCoord>
</edgeMap>
<edgeMap>
<xCoord>335</xCoord>
<yCoord>357</yCoord>
</edgeMap>
<edgeMap>
<xCoord>334</xCoord>
<yCoord>358</yCoord>
</edgeMap>
<edgeMap>
<xCoord>333</xCoord>
<yCoord>359</yCoord>
</edgeMap>
<edgeMap>
<xCoord>332</xCoord>
<yCoord>360</yCoord>
</edgeMap>
<edgeMap>
<xCoord>331</xCoord>
<yCoord>361</yCoord>
</edgeMap>
<edgeMap>
<xCoord>330</xCoord>
<yCoord>362</yCoord>
</edgeMap>
<edgeMap>
<xCoord>330</xCoord>
<yCoord>363</yCoord>
</edgeMap>
<edgeMap>
<xCoord>330</xCoord>
<yCoord>364</yCoord>
</edgeMap>
<edgeMap>
<xCoord>331</xCoord>
<yCoord>365</yCoord>
</edgeMap>
<edgeMap>
<xCoord>330</xCoord>
<yCoord>366</yCoord>
</edgeMap>
<edgeMap>
<xCoord>331</xCoord>
<yCoord>367</yCoord>
</edgeMap>
<edgeMap>
<xCoord>332</xCoord>
<yCoord>368</yCoord>
</edgeMap>
<edgeMap>
<xCoord>332</xCoord>
<yCoord>369</yCoord>
</edgeMap>
<edgeMap>
<xCoord>333</xCoord>
<yCoord>369</yCoord>
</edgeMap>
<edgeMap>
<xCoord>334</xCoord>
<yCoord>370</yCoord>
</edgeMap>
<edgeMap>
<xCoord>335</xCoord>
<yCoord>370</yCoord>
</edgeMap>
<edgeMap>
<xCoord>336</xCoord>
<yCoord>371</yCoord>
</edgeMap>
<edgeMap>
<xCoord>337</xCoord>
<yCoord>372</yCoord>
</edgeMap>
<edgeMap>
<xCoord>338</xCoord>
<yCoord>373</yCoord>
</edgeMap>
<edgeMap>
<xCoord>339</xCoord>
<yCoord>373</yCoord>
</edgeMap>
<edgeMap>
<xCoord>340</xCoord>
<yCoord>373</yCoord>
</edgeMap>
<edgeMap>
<xCoord>341</xCoord>
<yCoord>373</yCoord>
</edgeMap>
<edgeMap>
<xCoord>342</xCoord>
<yCoord>373</yCoord>
</edgeMap>
<edgeMap>
<xCoord>343</xCoord>
<yCoord>373</yCoord>
</edgeMap>
<edgeMap>
<xCoord>344</xCoord>
<yCoord>374</yCoord>
</edgeMap>
<edgeMap>
<xCoord>345</xCoord>
<yCoord>374</yCoord>
</edgeMap>
<edgeMap>
<xCoord>346</xCoord>
<yCoord>374</yCoord>
</edgeMap>
<edgeMap>
<xCoord>347</xCoord>
<yCoord>374</yCoord>
</edgeMap>
<edgeMap>
<xCoord>348</xCoord>
<yCoord>374</yCoord>
</edgeMap>
<edgeMap>
<xCoord>349</xCoord>
<yCoord>374</yCoord>
</edgeMap>
<edgeMap>
<xCoord>350</xCoord>
<yCoord>374</yCoord>
</edgeMap>
<edgeMap>
<xCoord>351</xCoord>
<yCoord>374</yCoord>
</edgeMap>
<edgeMap>
<xCoord>352</xCoord>
<yCoord>374</yCoord>
</edgeMap>
</roi>
<roi>
<imageZposition>-107.0</imageZposition>
<imageSOP_UID>1.3.6.1.4.1.14519.5.2.1.6279.6001.210219748240103156791231130739</imageSOP_UID>
<inclusion>TRUE</inclusion>
<edgeMap>
<xCoord>349</xCoord>
<yCoord>375</yCoord>
</edgeMap>
<edgeMap>
<xCoord>350</xCoord>
<yCoord>374</yCoord>
</edgeMap>
<edgeMap>
<xCoord>351</xCoord>
<yCoord>374</yCoord>
</edgeMap>
<edgeMap>
<xCoord>352</xCoord>
<yCoord>374</yCoord>
</edgeMap>
<edgeMap>
<xCoord>353</xCoord>
<yCoord>374</yCoord>
</edgeMap>
<edgeMap>
<xCoord>354</xCoord>
<yCoord>374</yCoord>
</edgeMap>
<edgeMap>
<xCoord>355</xCoord>
<yCoord>374</yCoord>
</edgeMap>
<edgeMap>
<xCoord>356</xCoord>
<yCoord>373</yCoord>
</edgeMap>
<edgeMap>
<xCoord>357</xCoord>
<yCoord>373</yCoord>
</edgeMap>
<edgeMap>
<xCoord>358</xCoord>
<yCoord>372</yCoord>
</edgeMap>
<edgeMap>
<xCoord>358</xCoord>
<yCoord>371</yCoord>
</edgeMap>
<edgeMap>
<xCoord>358</xCoord>
<yCoord>370</yCoord>
</edgeMap>
<edgeMap>
<xCoord>359</xCoord>
<yCoord>369</yCoord>
</edgeMap>
<edgeMap>
<xCoord>359</xCoord>
<yCoord>368</yCoord>
</edgeMap>
<edgeMap>
<xCoord>359</xCoord>
<yCoord>367</yCoord>
</edgeMap>
<edgeMap>
<xCoord>359</xCoord>
<yCoord>366</yCoord>
</edgeMap>
<edgeMap>
<xCoord>359</xCoord>
<yCoord>365</yCoord>
</edgeMap>
<edgeMap>
<xCoord>360</xCoord>
<yCoord>364</yCoord>
</edgeMap>
<edgeMap>
<xCoord>360</xCoord>
<yCoord>363</yCoord>
</edgeMap>
<edgeMap>
<xCoord>359</xCoord>
<yCoord>362</yCoord>
</edgeMap>
<edgeMap>
<xCoord>358</xCoord>
<yCoord>361</yCoord>
</edgeMap>
<edgeMap>
<xCoord>358</xCoord>
<yCoord>360</yCoord>
</edgeMap>
<edgeMap>
<xCoord>357</xCoord>
<yCoord>359</yCoord>
</edgeMap>
<edgeMap>
<xCoord>356</xCoord>
<yCoord>358</yCoord>
</edgeMap>
<edgeMap>
<xCoord>356</xCoord>
<yCoord>357</yCoord>
</edgeMap>
<edgeMap>
<xCoord>356</xCoord>
<yCoord>356</yCoord>
</edgeMap>
<edgeMap>
<xCoord>355</xCoord>
<yCoord>356</yCoord>
</edgeMap>
<edgeMap>
<xCoord>354</xCoord>
<yCoord>355</yCoord>
</edgeMap>
<edgeMap>
<xCoord>354</xCoord>
<yCoord>354</yCoord>
</edgeMap>
<edgeMap>
<xCoord>355</xCoord>
<yCoord>353</yCoord>
</edgeMap>
<edgeMap>
<xCoord>355</xCoord>
<yCoord>352</yCoord>
</edgeMap>
<edgeMap>
<xCoord>355</xCoord>
<yCoord>351</yCoord>
</edgeMap>
<edgeMap>
<xCoord>355</xCoord>
<yCoord>350</yCoord>
</edgeMap>
<edgeMap>
<xCoord>355</xCoord>
<yCoord>349</yCoord>
</edgeMap>
<edgeMap>
<xCoord>354</xCoord>
<yCoord>349</yCoord>
</edgeMap>
<edgeMap>
<xCoord>353</xCoord>
<yCoord>349</yCoord>
</edgeMap>
<edgeMap>
<xCoord>352</xCoord>
<yCoord>348</yCoord>
</edgeMap>
<edgeMap>
<xCoord>351</xCoord>
<yCoord>348</yCoord>
</edgeMap>
<edgeMap>
<xCoord>350</xCoord>
<yCoord>349</yCoord>
</edgeMap>
<edgeMap>
<xCoord>350</xCoord>
<yCoord>350</yCoord>
</edgeMap>
<edgeMap>
<xCoord>350</xCoord>
<yCoord>351</yCoord>
</edgeMap>
<edgeMap>
<xCoord>349</xCoord>
<yCoord>352</yCoord>
</edgeMap>
<edgeMap>
<xCoord>349</xCoord>
<yCoord>353</yCoord>
</edgeMap>
<edgeMap>
<xCoord>349</xCoord>
<yCoord>354</yCoord>
</edgeMap>
<edgeMap>
<xCoord>350</xCoord>
<yCoord>355</yCoord>
</edgeMap>
<edgeMap>
<xCoord>351</xCoord>
<yCoord>356</yCoord>
</edgeMap>
<edgeMap>
<xCoord>351</xCoord>
<yCoord>357</yCoord>
</edgeMap>
<edgeMap>
<xCoord>352</xCoord>
<yCoord>358</yCoord>
</edgeMap>
<edgeMap>
<xCoord>351</xCoord>
<yCoord>359</yCoord>
</edgeMap>
<edgeMap>
<xCoord>350</xCoord>
<yCoord>360</yCoord>
</edgeMap>
<edgeMap>
<xCoord>349</xCoord>
<yCoord>360</yCoord>
</edgeMap>
<edgeMap>
<xCoord>348</xCoord>
<yCoord>359</yCoord>
</edgeMap>
<edgeMap>
<xCoord>347</xCoord>
<yCoord>358</yCoord>
</edgeMap>
<edgeMap>
<xCoord>347</xCoord>
<yCoord>357</yCoord>
</edgeMap>
<edgeMap>
<xCoord>346</xCoord>
<yCoord>356</yCoord>
</edgeMap>
<edgeMap>
<xCoord>345</xCoord>
<yCoord>356</yCoord>
</edgeMap>
<edgeMap>
<xCoord>344</xCoord>
<yCoord>356</yCoord>
</edgeMap>
<edgeMap>
<xCoord>343</xCoord>
<yCoord>356</yCoord>
</edgeMap>
<edgeMap>
<xCoord>342</xCoord>
<yCoord>356</yCoord>
</edgeMap>
<edgeMap>
<xCoord>341</xCoord>
<yCoord>356</yCoord>
</edgeMap>
<edgeMap>
<xCoord>340</xCoord>
<yCoord>356</yCoord>
</edgeMap>
<edgeMap>
<xCoord>340</xCoord>
<yCoord>357</yCoord>
</edgeMap>
<edgeMap>
<xCoord>340</xCoord>
<yCoord>358</yCoord>
</edgeMap>
<edgeMap>
<xCoord>339</xCoord>
<yCoord>359</yCoord>
</edgeMap>
<edgeMap>
<xCoord>338</xCoord>
<yCoord>359</yCoord>
</edgeMap>
<edgeMap>
<xCoord>337</xCoord>
<yCoord>359</yCoord>
</edgeMap>
<edgeMap>
<xCoord>336</xCoord>
<yCoord>359</yCoord>
</edgeMap>
<edgeMap>
<xCoord>335</xCoord>
<yCoord>359</yCoord>
</edgeMap>
<edgeMap>
<xCoord>334</xCoord>
<yCoord>359</yCoord>
</edgeMap>
<edgeMap>
<xCoord>334</xCoord>
<yCoord>360</yCoord>
</edgeMap>
<edgeMap>
<xCoord>333</xCoord>
<yCoord>361</yCoord>
</edgeMap>
<edgeMap>
<xCoord>332</xCoord>
<yCoord>361</yCoord>
</edgeMap>
<edgeMap>
<xCoord>331</xCoord>
<yCoord>361</yCoord>
</edgeMap>
<edgeMap>
<xCoord>331</xCoord>
<yCoord>362</yCoord>
</edgeMap>
<edgeMap>
<xCoord>331</xCoord>
<yCoord>363</yCoord>
</edgeMap>
<edgeMap>
<xCoord>330</xCoord>
<yCoord>364</yCoord>
</edgeMap>
<edgeMap>
<xCoord>330</xCoord>
<yCoord>365</yCoord>
</edgeMap>
<edgeMap>
<xCoord>329</xCoord>
<yCoord>366</yCoord>
</edgeMap>
<edgeMap>
<xCoord>329</xCoord>
<yCoord>367</yCoord>
</edgeMap>
<edgeMap>
<xCoord>329</xCoord>
<yCoord>368</yCoord>
</edgeMap>
<edgeMap>
<xCoord>329</xCoord>
<yCoord>369</yCoord>
</edgeMap>
<edgeMap>
<xCoord>330</xCoord>
<yCoord>370</yCoord>
</edgeMap>
<edgeMap>
<xCoord>331</xCoord>
<yCoord>371</yCoord>
</edgeMap>
<edgeMap>
<xCoord>332</xCoord>
<yCoord>372</yCoord>
</edgeMap>
<edgeMap>
<xCoord>333</xCoord>
<yCoord>373</yCoord>
</edgeMap>
<edgeMap>
<xCoord>334</xCoord>
<yCoord>373</yCoord>
</edgeMap>
<edgeMap>
<xCoord>335</xCoord>
<yCoord>373</yCoord>
</edgeMap>
<edgeMap>
<xCoord>336</xCoord>
<yCoord>374</yCoord>
</edgeMap>
<edgeMap>
<xCoord>337</xCoord>
<yCoord>374</yCoord>
</edgeMap>
<edgeMap>
<xCoord>338</xCoord>
<yCoord>374</yCoord>
</edgeMap>
<edgeMap>
<xCoord>339</xCoord>
<yCoord>374</yCoord>
</edgeMap>
<edgeMap>
<xCoord>340</xCoord>
<yCoord>374</yCoord>
</edgeMap>
<edgeMap>
<xCoord>341</xCoord>
<yCoord>374</yCoord>
</edgeMap>
<edgeMap>
<xCoord>342</xCoord>
<yCoord>375</yCoord>
</edgeMap>
<edgeMap>
<xCoord>343</xCoord>
<yCoord>375</yCoord>
</edgeMap>
<edgeMap>
<xCoord>344</xCoord>
<yCoord>375</yCoord>
</edgeMap>
<edgeMap>
<xCoord>345</xCoord>
<yCoord>375</yCoord>
</edgeMap>
<edgeMap>
<xCoord>346</xCoord>
<yCoord>375</yCoord>
</edgeMap>
<edgeMap>
<xCoord>347</xCoord>
<yCoord>375</yCoord>
</edgeMap>
<edgeMap>
<xCoord>348</xCoord>
<yCoord>375</yCoord>
</edgeMap>
<edgeMap>
<xCoord>349</xCoord>
<yCoord>375</yCoord>
</edgeMap>
</roi>
<roi>
<imageZposition>-107.0</imageZposition>
<imageSOP_UID>1.3.6.1.4.1.14519.5.2.1.6279.6001.210219748240103156791231130739</imageSOP_UID>
<inclusion>FALSE</inclusion>
<edgeMap>
<xCoord>355</xCoord>
<yCoord>371</yCoord>
</edgeMap>
<edgeMap>
<xCoord>356</xCoord>
<yCoord>370</yCoord>
</edgeMap>
<edgeMap>
<xCoord>357</xCoord>
<yCoord>371</yCoord>
</edgeMap>
<edgeMap>
<xCoord>356</xCoord>
<yCoord>372</yCoord>
</edgeMap>
<edgeMap>
<xCoord>355</xCoord>
<yCoord>371</yCoord>
</edgeMap>
</roi>
<roi>
<imageZposition>-108.25</imageZposition>
<imageSOP_UID>1.3.6.1.4.1.14519.5.2.1.6279.6001.267184368686790425396619982691</imageSOP_UID>
<inclusion>TRUE</inclusion>
<edgeMap>
<xCoord>353</xCoord>
<yCoord>375</yCoord>
</edgeMap>
<edgeMap>
<xCoord>354</xCoord>
<yCoord>374</yCoord>
</edgeMap>
<edgeMap>
<xCoord>355</xCoord>
<yCoord>373</yCoord>
</edgeMap>
<edgeMap>
<xCoord>356</xCoord>
<yCoord>372</yCoord>
</edgeMap>
<edgeMap>
<xCoord>357</xCoord>
<yCoord>372</yCoord>
</edgeMap>
<edgeMap>
<xCoord>358</xCoord>
<yCoord>372</yCoord>
</edgeMap>
<edgeMap>
<xCoord>359</xCoord>
<yCoord>372</yCoord>
</edgeMap>
<edgeMap>
<xCoord>360</xCoord>
<yCoord>371</yCoord>
</edgeMap>
<edgeMap>
<xCoord>361</xCoord>
<yCoord>370</yCoord>
</edgeMap>
<edgeMap>
<xCoord>361</xCoord>
<yCoord>369</yCoord>
</edgeMap>
<edgeMap>
<xCoord>360</xCoord>
<yCoord>368</yCoord>
</edgeMap>
<edgeMap>
<xCoord>360</xCoord>
<yCoord>367</yCoord>
</edgeMap>
<edgeMap>
<xCoord>360</xCoord>
<yCoord>366</yCoord>
</edgeMap>
<edgeMap>
<xCoord>359</xCoord>
<yCoord>365</yCoord>
</edgeMap>
<edgeMap>
<xCoord>359</xCoord>
<yCoord>364</yCoord>
</edgeMap>
<edgeMap>
<xCoord>359</xCoord>
<yCoord>363</yCoord>
</edgeMap>
<edgeMap>
<xCoord>358</xCoord>
<yCoord>362</yCoord>
</edgeMap>
<edgeMap>
<xCoord>358</xCoord>
<yCoord>361</yCoord>
</edgeMap>
<edgeMap>
<xCoord>357</xCoord>
<yCoord>360</yCoord>
</edgeMap>
<edgeMap>
<xCoord>357</xCoord>
<yCoord>359</yCoord>
</edgeMap>
<edgeMap>
<xCoord>356</xCoord>
<yCoord>358</yCoord>
</edgeMap>
<edgeMap>
<xCoord>355</xCoord>
<yCoord>357</yCoord>
</edgeMap>
<edgeMap>
<xCoord>354</xCoord>
<yCoord>356</yCoord>
</edgeMap>
<edgeMap>
<xCoord>354</xCoord>
<yCoord>355</yCoord>
</edgeMap>
<edgeMap>
<xCoord>355</xCoord>
<yCoord>354</yCoord>
</edgeMap>
<edgeMap>
<xCoord>355</xCoord>
<yCoord>353</yCoord>
</edgeMap>
<edgeMap>
<xCoord>356</xCoord>
<yCoord>352</yCoord>
</edgeMap>
<edgeMap>
<xCoord>355</xCoord>
<yCoord>351</yCoord>
</edgeMap>
<edgeMap>
<xCoord>354</xCoord>
<yCoord>350</yCoord>
</edgeMap>
<edgeMap>
<xCoord>353</xCoord>
<yCoord>350</yCoord>
</edgeMap>
<edgeMap>
<xCoord>352</xCoord>
<yCoord>350</yCoord>
</edgeMap>
<edgeMap>
<xCoord>351</xCoord>
<yCoord>351</yCoord>
</edgeMap>
<edgeMap>
<xCoord>350</xCoord>
<yCoord>352</yCoord>
</edgeMap>
<edgeMap>
<xCoord>349</xCoord>
<yCoord>353</yCoord>
</edgeMap>
<edgeMap>
<xCoord>348</xCoord>
<yCoord>354</yCoord>
</edgeMap>
<edgeMap>
<xCoord>347</xCoord>
<yCoord>355</yCoord>
</edgeMap>
<edgeMap>
<xCoord>346</xCoord>
<yCoord>356</yCoord>
</edgeMap>
<edgeMap>
<xCoord>345</xCoord>
<yCoord>355</yCoord>
</edgeMap>
<edgeMap>
<xCoord>344</xCoord>
<yCoord>355</yCoord>
</edgeMap>
<edgeMap>
<xCoord>343</xCoord>
<yCoord>356</yCoord>
</edgeMap>
<edgeMap>
<xCoord>342</xCoord>
<yCoord>355</yCoord>
</edgeMap>
<edgeMap>
<xCoord>341</xCoord>
<yCoord>356</yCoord>
</edgeMap>
<edgeMap>
<xCoord>340</xCoord>
<yCoord>357</yCoord>
</edgeMap>
<edgeMap>
<xCoord>339</xCoord>
<yCoord>358</yCoord>
</edgeMap>
<edgeMap>
<xCoord>338</xCoord>
<yCoord>359</yCoord>
</edgeMap>
<edgeMap>
<xCoord>337</xCoord>
<yCoord>359</yCoord>
</edgeMap>
<edgeMap>
<xCoord>336</xCoord>
<yCoord>360</yCoord>
</edgeMap>
<edgeMap>
<xCoord>335</xCoord>
<yCoord>361</yCoord>
</edgeMap>
<edgeMap>
<xCoord>334</xCoord>
<yCoord>362</yCoord>
</edgeMap>
<edgeMap>
<xCoord>333</xCoord>
<yCoord>363</yCoord>
</edgeMap>
<edgeMap>
<xCoord>332</xCoord>
<yCoord>364</yCoord>
</edgeMap>
<edgeMap>
<xCoord>331</xCoord>
<yCoord>364</yCoord>
</edgeMap>
<edgeMap>
<xCoord>330</xCoord>
<yCoord>365</yCoord>
</edgeMap>
<edgeMap>
<xCoord>329</xCoord>
<yCoord>366</yCoord>
</edgeMap>
<edgeMap>
<xCoord>329</xCoord>
<yCoord>367</yCoord>
</edgeMap>
<edgeMap>
<xCoord>330</xCoord>
<yCoord>368</yCoord>
</edgeMap>
<edgeMap>
<xCoord>331</xCoord>
<yCoord>369</yCoord>
</edgeMap>
<edgeMap>
<xCoord>332</xCoord>
<yCoord>369</yCoord>
</edgeMap>
<edgeMap>
<xCoord>333</xCoord>
<yCoord>370</yCoord>
</edgeMap>
<edgeMap>
<xCoord>334</xCoord>
<yCoord>371</yCoord>
</edgeMap>
<edgeMap>
<xCoord>335</xCoord>
<yCoord>372</yCoord>
</edgeMap>
<edgeMap>
<xCoord>336</xCoord>
<yCoord>372</yCoord>
</edgeMap>
<edgeMap>
<xCoord>337</xCoord>
<yCoord>373</yCoord>
</edgeMap>
<edgeMap>
<xCoord>338</xCoord>
<yCoord>373</yCoord>
</edgeMap>
<edgeMap>
<xCoord>339</xCoord>
<yCoord>373</yCoord>
</edgeMap>
<edgeMap>
<xCoord>340</xCoord>
<yCoord>373</yCoord>
</edgeMap>
<edgeMap>
<xCoord>341</xCoord>
<yCoord>373</yCoord>
</edgeMap>
<edgeMap>
<xCoord>342</xCoord>
<yCoord>373</yCoord>
</edgeMap>
<edgeMap>
<xCoord>343</xCoord>
<yCoord>373</yCoord>
</edgeMap>
<edgeMap>
<xCoord>344</xCoord>
<yCoord>373</yCoord>
</edgeMap>
<edgeMap>
<xCoord>345</xCoord>
<yCoord>373</yCoord>
</edgeMap>
<edgeMap>
<xCoord>346</xCoord>
<yCoord>373</yCoord>
</edgeMap>
<edgeMap>
<xCoord>347</xCoord>
<yCoord>374</yCoord>
</edgeMap>
<edgeMap>
<xCoord>348</xCoord>
<yCoord>374</yCoord>
</edgeMap>
<edgeMap>
<xCoord>349</xCoord>
<yCoord>374</yCoord>
</edgeMap>
<edgeMap>
<xCoord>350</xCoord>
<yCoord>375</yCoord>
</edgeMap>
<edgeMap>
<xCoord>351</xCoord>
<yCoord>374</yCoord>
</edgeMap>
<edgeMap>
<xCoord>352</xCoord>
<yCoord>374</yCoord>
</edgeMap>
<edgeMap>
<xCoord>353</xCoord>
<yCoord>375</yCoord>
</edgeMap>
</roi>
<roi>
<imageZposition>-109.5</imageZposition>
<imageSOP_UID>1.3.6.1.4.1.14519.5.2.1.6279.6001.317648506593685573494322906217</imageSOP_UID>
<inclusion>TRUE</inclusion>
<edgeMap>
<xCoord>349</xCoord>
<yCoord>374</yCoord>
</edgeMap>
<edgeMap>
<xCoord>350</xCoord>
<yCoord>373</yCoord>
</edgeMap>
<edgeMap>
<xCoord>351</xCoord>
<yCoord>373</yCoord>
</edgeMap>
<edgeMap>
<xCoord>352</xCoord>
<yCoord>372</yCoord>
</edgeMap>
<edgeMap>
<xCoord>353</xCoord>
<yCoord>372</yCoord>
</edgeMap>
<edgeMap>
<xCoord>354</xCoord>
<yCoord>373</yCoord>
</edgeMap>
<edgeMap>
<xCoord>355</xCoord>
<yCoord>372</yCoord>
</edgeMap>
<edgeMap>
<xCoord>356</xCoord>
<yCoord>371</yCoord>
</edgeMap>
<edgeMap>
<xCoord>357</xCoord>
<yCoord>370</yCoord>
</edgeMap>
<edgeMap>
<xCoord>357</xCoord>
<yCoord>369</yCoord>
</edgeMap>
<edgeMap>
<xCoord>358</xCoord>
<yCoord>368</yCoord>
</edgeMap>
<edgeMap>
<xCoord>357</xCoord>
<yCoord>367</yCoord>
</edgeMap>
<edgeMap>
<xCoord>357</xCoord>
<yCoord>366</yCoord>
</edgeMap>
<edgeMap>
<xCoord>357</xCoord>
<yCoord>365</yCoord>
</edgeMap>
<edgeMap>
<xCoord>357</xCoord>
<yCoord>364</yCoord>
</edgeMap>
<edgeMap>
<xCoord>357</xCoord>
<yCoord>363</yCoord>
</edgeMap>
<edgeMap>
<xCoord>357</xCoord>
<yCoord>362</yCoord>
</edgeMap>
<edgeMap>
<xCoord>357</xCoord>
<yCoord>361</yCoord>
</edgeMap>
<edgeMap>
<xCoord>356</xCoord>
<yCoord>360</yCoord>
</edgeMap>
<edgeMap>
<xCoord>355</xCoord>
<yCoord>359</yCoord>
</edgeMap>
<edgeMap>
<xCoord>354</xCoord>
<yCoord>358</yCoord>
</edgeMap>
<edgeMap>
<xCoord>353</xCoord>
<yCoord>357</yCoord>
</edgeMap>
<edgeMap>
<xCoord>353</xCoord>
<yCoord>356</yCoord>
</edgeMap>
<edgeMap>
<xCoord>353</xCoord>
<yCoord>355</yCoord>
</edgeMap>
<edgeMap>
<xCoord>353</xCoord>
<yCoord>354</yCoord>
</edgeMap>
<edgeMap>
<xCoord>354</xCoord>
<yCoord>353</yCoord>
</edgeMap>
<edgeMap>
<xCoord>353</xCoord>
<yCoord>352</yCoord>
</edgeMap>
<edgeMap>
<xCoord>352</xCoord>
<yCoord>351</yCoord>
</edgeMap>
<edgeMap>
<xCoord>351</xCoord>
<yCoord>352</yCoord>
</edgeMap>
<edgeMap>
<xCoord>350</xCoord>
<yCoord>353</yCoord>
</edgeMap>
<edgeMap>
<xCoord>349</xCoord>
<yCoord>353</yCoord>
</edgeMap>
<edgeMap>
<xCoord>348</xCoord>
<yCoord>354</yCoord>
</edgeMap>
<edgeMap>
<xCoord>347</xCoord>
<yCoord>354</yCoord>
</edgeMap>
<edgeMap>
<xCoord>346</xCoord>
<yCoord>355</yCoord>
</edgeMap>
<edgeMap>
<xCoord>345</xCoord>
<yCoord>355</yCoord>
</edgeMap>
<edgeMap>
<xCoord>344</xCoord>
<yCoord>355</yCoord>
</edgeMap>
<edgeMap>
<xCoord>343</xCoord>
<yCoord>356</yCoord>
</edgeMap>
<edgeMap>
<xCoord>342</xCoord>
<yCoord>357</yCoord>
</edgeMap>
<edgeMap>
<xCoord>341</xCoord>
<yCoord>358</yCoord>
</edgeMap>
<edgeMap>
<xCoord>340</xCoord>
<yCoord>359</yCoord>
</edgeMap>
<edgeMap>
<xCoord>339</xCoord>
<yCoord>360</yCoord>
</edgeMap>
<edgeMap>
<xCoord>338</xCoord>
<yCoord>361</yCoord>
</edgeMap>
<edgeMap>
<xCoord>337</xCoord>
<yCoord>361</yCoord>
</edgeMap>
<edgeMap>
<xCoord>336</xCoord>
<yCoord>362</yCoord>
</edgeMap>
<edgeMap>
<xCoord>335</xCoord>
<yCoord>363</yCoord>
</edgeMap>
<edgeMap>
<xCoord>334</xCoord>
<yCoord>364</yCoord>
</edgeMap>
<edgeMap>
<xCoord>333</xCoord>
<yCoord>365</yCoord>
</edgeMap>
<edgeMap>
<xCoord>332</xCoord>
<yCoord>366</yCoord>
</edgeMap>
<edgeMap>
<xCoord>331</xCoord>
<yCoord>367</yCoord>
</edgeMap>
<edgeMap>
<xCoord>332</xCoord>
<yCoord>368</yCoord>
</edgeMap>
<edgeMap>
<xCoord>333</xCoord>
<yCoord>369</yCoord>
</edgeMap>
<edgeMap>
<xCoord>334</xCoord>
<yCoord>370</yCoord>
</edgeMap>
<edgeMap>
<xCoord>335</xCoord>
<yCoord>371</yCoord>
</edgeMap>
<edgeMap>
<xCoord>336</xCoord>
<yCoord>372</yCoord>
</edgeMap>
<edgeMap>
<xCoord>337</xCoord>
<yCoord>373</yCoord>
</edgeMap>
<edgeMap>
<xCoord>338</xCoord>
<yCoord>372</yCoord>
</edgeMap>
<edgeMap>
<xCoord>339</xCoord>
<yCoord>372</yCoord>
</edgeMap>
<edgeMap>
<xCoord>340</xCoord>
<yCoord>372</yCoord>
</edgeMap>
<edgeMap>
<xCoord>341</xCoord>
<yCoord>372</yCoord>
</edgeMap>
<edgeMap>
<xCoord>342</xCoord>
<yCoord>373</yCoord>
</edgeMap>
<edgeMap>
<xCoord>343</xCoord>
<yCoord>373</yCoord>
</edgeMap>
<edgeMap>
<xCoord>344</xCoord>
<yCoord>373</yCoord>
</edgeMap>
<edgeMap>
<xCoord>345</xCoord>
<yCoord>373</yCoord>
</edgeMap>
<edgeMap>
<xCoord>346</xCoord>
<yCoord>374</yCoord>
</edgeMap>
<edgeMap>
<xCoord>347</xCoord>
<yCoord>373</yCoord>
</edgeMap>
<edgeMap>
<xCoord>348</xCoord>
<yCoord>373</yCoord>
</edgeMap>
<edgeMap>
<xCoord>349</xCoord>
<yCoord>374</yCoord>
</edgeMap>
</roi>
<roi>
<imageZposition>-110.75</imageZposition>
<imageSOP_UID>1.3.6.1.4.1.14519.5.2.1.6279.6001.168442490859825336181121519361</imageSOP_UID>
<inclusion>TRUE</inclusion>
<edgeMap>
<xCoord>353</xCoord>
<yCoord>375</yCoord>
</edgeMap>
<edgeMap>
<xCoord>354</xCoord>
<yCoord>374</yCoord>
</edgeMap>
<edgeMap>
<xCoord>355</xCoord>
<yCoord>373</yCoord>
</edgeMap>
<edgeMap>
<xCoord>356</xCoord>
<yCoord>372</yCoord>
</edgeMap>
<edgeMap>
<xCoord>356</xCoord>
<yCoord>371</yCoord>
</edgeMap>
<edgeMap>
<xCoord>357</xCoord>
<yCoord>370</yCoord>
</edgeMap>
<edgeMap>
<xCoord>358</xCoord>
<yCoord>369</yCoord>
</edgeMap>
<edgeMap>
<xCoord>358</xCoord>
<yCoord>368</yCoord>
</edgeMap>
<edgeMap>
<xCoord>358</xCoord>
<yCoord>367</yCoord>
</edgeMap>
<edgeMap>
<xCoord>358</xCoord>
<yCoord>366</yCoord>
</edgeMap>
<edgeMap>
<xCoord>357</xCoord>
<yCoord>365</yCoord>
</edgeMap>
<edgeMap>
<xCoord>356</xCoord>
<yCoord>364</yCoord>
</edgeMap>
<edgeMap>
<xCoord>357</xCoord>
<yCoord>363</yCoord>
</edgeMap>
<edgeMap>
<xCoord>357</xCoord>
<yCoord>362</yCoord>
</edgeMap>
<edgeMap>
<xCoord>357</xCoord>
<yCoord>361</yCoord>
</edgeMap>
<edgeMap>
<xCoord>356</xCoord>
<yCoord>360</yCoord>
</edgeMap>
<edgeMap>
<xCoord>356</xCoord>
<yCoord>359</yCoord>
</edgeMap>
<edgeMap>
<xCoord>355</xCoord>
<yCoord>358</yCoord>
</edgeMap>
<edgeMap>
<xCoord>356</xCoord>
<yCoord>357</yCoord>
</edgeMap>
<edgeMap>
<xCoord>355</xCoord>
<yCoord>356</yCoord>
</edgeMap>
<edgeMap>
<xCoord>354</xCoord>
<yCoord>355</yCoord>
</edgeMap>
<edgeMap>
<xCoord>354</xCoord>
<yCoord>354</yCoord>
</edgeMap>
<edgeMap>
<xCoord>355</xCoord>
<yCoord>353</yCoord>
</edgeMap>
<edgeMap>
<xCoord>355</xCoord>
<yCoord>352</yCoord>
</edgeMap>
<edgeMap>
<xCoord>356</xCoord>
<yCoord>351</yCoord>
</edgeMap>
<edgeMap>
<xCoord>355</xCoord>
<yCoord>350</yCoord>
</edgeMap>
<edgeMap>
<xCoord>354</xCoord>
<yCoord>349</yCoord>
</edgeMap>
<edgeMap>
<xCoord>353</xCoord>
<yCoord>349</yCoord>
</edgeMap>
<edgeMap>
<xCoord>352</xCoord>
<yCoord>349</yCoord>
</edgeMap>
<edgeMap>
<xCoord>351</xCoord>
<yCoord>349</yCoord>
</edgeMap>
<edgeMap>
<xCoord>350</xCoord>
<yCoord>349</yCoord>
</edgeMap>
<edgeMap>
<xCoord>349</xCoord>
<yCoord>350</yCoord>
</edgeMap>
<edgeMap>
<xCoord>348</xCoord>
<yCoord>351</yCoord>
</edgeMap>
<edgeMap>
<xCoord>348</xCoord>
<yCoord>352</yCoord>
</edgeMap>
<edgeMap>
<xCoord>347</xCoord>
<yCoord>353</yCoord>
</edgeMap>
<edgeMap>
<xCoord>346</xCoord>
<yCoord>354</yCoord>
</edgeMap>
<edgeMap>
<xCoord>345</xCoord>
<yCoord>354</yCoord>
</edgeMap>
<edgeMap>
<xCoord>344</xCoord>
<yCoord>354</yCoord>
</edgeMap>
<edgeMap>
<xCoord>343</xCoord>
<yCoord>355</yCoord>
</edgeMap>
<edgeMap>
<xCoord>342</xCoord>
<yCoord>355</yCoord>
</edgeMap>
<edgeMap>
<xCoord>341</xCoord>
<yCoord>356</yCoord>
</edgeMap>
<edgeMap>
<xCoord>340</xCoord>
<yCoord>357</yCoord>
</edgeMap>
<edgeMap>
<xCoord>339</xCoord>
<yCoord>358</yCoord>
</edgeMap>
<edgeMap>
<xCoord>338</xCoord>
<yCoord>359</yCoord>
</edgeMap>
<edgeMap>
<xCoord>337</xCoord>
<yCoord>360</yCoord>
</edgeMap>
<edgeMap>
<xCoord>336</xCoord>
<yCoord>361</yCoord>
</edgeMap>
<edgeMap>
<xCoord>335</xCoord>
<yCoord>362</yCoord>
</edgeMap>
<edgeMap>
<xCoord>335</xCoord>
<yCoord>363</yCoord>
</edgeMap>
<edgeMap>
<xCoord>334</xCoord>
<yCoord>364</yCoord>
</edgeMap>
<edgeMap>
<xCoord>333</xCoord>
<yCoord>365</yCoord>
</edgeMap>
<edgeMap>
<xCoord>333</xCoord>
<yCoord>366</yCoord>
</edgeMap>
<edgeMap>
<xCoord>332</xCoord>
<yCoord>367</yCoord>
</edgeMap>
<edgeMap>
<xCoord>331</xCoord>
<yCoord>368</yCoord>
</edgeMap>
<edgeMap>
<xCoord>331</xCoord>
<yCoord>369</yCoord>
</edgeMap>
<edgeMap>
<xCoord>331</xCoord>
<yCoord>370</yCoord>
</edgeMap>
<edgeMap>
<xCoord>332</xCoord>
<yCoord>371</yCoord>
</edgeMap>
<edgeMap>
<xCoord>333</xCoord>
<yCoord>372</yCoord>
</edgeMap>
<edgeMap>
<xCoord>334</xCoord>
<yCoord>373</yCoord>
</edgeMap>
<edgeMap>
<xCoord>335</xCoord>
<yCoord>373</yCoord>
</edgeMap>
<edgeMap>
<xCoord>336</xCoord>
<yCoord>373</yCoord>
</edgeMap>
<edgeMap>
<xCoord>337</xCoord>
<yCoord>374</yCoord>
</edgeMap>
<edgeMap>
<xCoord>338</xCoord>
<yCoord>374</yCoord>
</edgeMap>
<edgeMap>
<xCoord>339</xCoord>
<yCoord>375</yCoord>
</edgeMap>
<edgeMap>
<xCoord>340</xCoord>
<yCoord>375</yCoord>
</edgeMap>
<edgeMap>
<xCoord>341</xCoord>
<yCoord>375</yCoord>
</edgeMap>
<edgeMap>
<xCoord>342</xCoord>
<yCoord>375</yCoord>
</edgeMap>
<edgeMap>
<xCoord>343</xCoord>
<yCoord>375</yCoord>
</edgeMap>
<edgeMap>
<xCoord>344</xCoord>
<yCoord>375</yCoord>
</edgeMap>
<edgeMap>
<xCoord>345</xCoord>
<yCoord>375</yCoord>
</edgeMap>
<edgeMap>
<xCoord>346</xCoord>
<yCoord>374</yCoord>
</edgeMap>
<edgeMap>
<xCoord>347</xCoord>
<yCoord>374</yCoord>
</edgeMap>
<edgeMap>
<xCoord>348</xCoord>
<yCoord>374</yCoord>
</edgeMap>
<edgeMap>
<xCoord>349</xCoord>
<yCoord>375</yCoord>
</edgeMap>
<edgeMap>
<xCoord>350</xCoord>
<yCoord>375</yCoord>
</edgeMap>
<edgeMap>
<xCoord>351</xCoord>
<yCoord>374</yCoord>
</edgeMap>
<edgeMap>
<xCoord>352</xCoord>
<yCoord>374</yCoord>
</edgeMap>
<edgeMap>
<xCoord>353</xCoord>
<yCoord>375</yCoord>
</edgeMap>
</roi>
<roi>
<imageZposition>-112.0</imageZposition>
<imageSOP_UID>1.3.6.1.4.1.14519.5.2.1.6279.6001.191479282202959962274439587790</imageSOP_UID>
<inclusion>TRUE</inclusion>
<edgeMap>
<xCoord>349</xCoord>
<yCoord>377</yCoord>
</edgeMap>
<edgeMap>
<xCoord>350</xCoord>
<yCoord>376</yCoord>
</edgeMap>
<edgeMap>
<xCoord>351</xCoord>
<yCoord>375</yCoord>
</edgeMap>
<edgeMap>
<xCoord>351</xCoord>
<yCoord>374</yCoord>
</edgeMap>
<edgeMap>
<xCoord>352</xCoord>
<yCoord>373</yCoord>
</edgeMap>
<edgeMap>
<xCoord>353</xCoord>
<yCoord>373</yCoord>
</edgeMap>
<edgeMap>
<xCoord>354</xCoord>
<yCoord>374</yCoord>
</edgeMap>
<edgeMap>
<xCoord>355</xCoord>
<yCoord>373</yCoord>
</edgeMap>
<edgeMap>
<xCoord>356</xCoord>
<yCoord>372</yCoord>
</edgeMap>
<edgeMap>
<xCoord>356</xCoord>
<yCoord>371</yCoord>
</edgeMap>
<edgeMap>
<xCoord>357</xCoord>
<yCoord>370</yCoord>
</edgeMap>
<edgeMap>
<xCoord>357</xCoord>
<yCoord>369</yCoord>
</edgeMap>
<edgeMap>
<xCoord>358</xCoord>
<yCoord>368</yCoord>
</edgeMap>
<edgeMap>
<xCoord>357</xCoord>
<yCoord>367</yCoord>
</edgeMap>
<edgeMap>
<xCoord>356</xCoord>
<yCoord>366</yCoord>
</edgeMap>
<edgeMap>
<xCoord>356</xCoord>
<yCoord>365</yCoord>
</edgeMap>
<edgeMap>
<xCoord>355</xCoord>
<yCoord>364</yCoord>
</edgeMap>
<edgeMap>
<xCoord>354</xCoord>
<yCoord>363</yCoord>
</edgeMap>
<edgeMap>
<xCoord>353</xCoord>
<yCoord>362</yCoord>
</edgeMap>
<edgeMap>
<xCoord>352</xCoord>
<yCoord>361</yCoord>
</edgeMap>
<edgeMap>
<xCoord>351</xCoord>
<yCoord>360</yCoord>
</edgeMap>
<edgeMap>
<xCoord>350</xCoord>
<yCoord>359</yCoord>
</edgeMap>
<edgeMap>
<xCoord>349</xCoord>
<yCoord>358</yCoord>
</edgeMap>
<edgeMap>
<xCoord>349</xCoord>
<yCoord>357</yCoord>
</edgeMap>
<edgeMap>
<xCoord>348</xCoord>
<yCoord>356</yCoord>
</edgeMap>
<edgeMap>
<xCoord>347</xCoord>
<yCoord>355</yCoord>
</edgeMap>
<edgeMap>
<xCoord>346</xCoord>
<yCoord>354</yCoord>
</edgeMap>
<edgeMap>
<xCoord>345</xCoord>
<yCoord>354</yCoord>
</edgeMap>
<edgeMap>
<xCoord>344</xCoord>
<yCoord>354</yCoord>
</edgeMap>
<edgeMap>
<xCoord>343</xCoord>
<yCoord>354</yCoord>
</edgeMap>
<edgeMap>
<xCoord>342</xCoord>
<yCoord>354</yCoord>
</edgeMap>
<edgeMap>
<xCoord>341</xCoord>
<yCoord>354</yCoord>
</edgeMap>
<edgeMap>
<xCoord>340</xCoord>
<yCoord>354</yCoord>
</edgeMap>
<edgeMap>
<xCoord>339</xCoord>
<yCoord>354</yCoord>
</edgeMap>
<edgeMap>
<xCoord>338</xCoord>
<yCoord>354</yCoord>
</edgeMap>
<edgeMap>
<xCoord>337</xCoord>
<yCoord>354</yCoord>
</edgeMap>
<edgeMap>
<xCoord>336</xCoord>
<yCoord>354</yCoord>
</edgeMap>
<edgeMap>
<xCoord>335</xCoord>
<yCoord>354</yCoord>
</edgeMap>
<edgeMap>
<xCoord>334</xCoord>
<yCoord>354</yCoord>
</edgeMap>
<edgeMap>
<xCoord>333</xCoord>
<yCoord>355</yCoord>
</edgeMap>
<edgeMap>
<xCoord>332</xCoord>
<yCoord>356</yCoord>
</edgeMap>
<edgeMap>
<xCoord>331</xCoord>
<yCoord>357</yCoord>
</edgeMap>
<edgeMap>
<xCoord>331</xCoord>
<yCoord>358</yCoord>
</edgeMap>
<edgeMap>
<xCoord>330</xCoord>
<yCoord>359</yCoord>
</edgeMap>
<edgeMap>
<xCoord>329</xCoord>
<yCoord>360</yCoord>
</edgeMap>
<edgeMap>
<xCoord>329</xCoord>
<yCoord>361</yCoord>
</edgeMap>
<edgeMap>
<xCoord>329</xCoord>
<yCoord>362</yCoord>
</edgeMap>
<edgeMap>
<xCoord>329</xCoord>
<yCoord>363</yCoord>
</edgeMap>
<edgeMap>
<xCoord>329</xCoord>
<yCoord>364</yCoord>
</edgeMap>
<edgeMap>
<xCoord>329</xCoord>
<yCoord>365</yCoord>
</edgeMap>
<edgeMap>
<xCoord>329</xCoord>
<yCoord>366</yCoord>
</edgeMap>
<edgeMap>
<xCoord>330</xCoord>
<yCoord>367</yCoord>
</edgeMap>
<edgeMap>
<xCoord>330</xCoord>
<yCoord>368</yCoord>
</edgeMap>
<edgeMap>
<xCoord>331</xCoord>
<yCoord>369</yCoord>
</edgeMap>
<edgeMap>
<xCoord>332</xCoord>
<yCoord>370</yCoord>
</edgeMap>
<edgeMap>
<xCoord>333</xCoord>
<yCoord>371</yCoord>
</edgeMap>
<edgeMap>
<xCoord>334</xCoord>
<yCoord>372</yCoord>
</edgeMap>
<edgeMap>
<xCoord>335</xCoord>
<yCoord>372</yCoord>
</edgeMap>
<edgeMap>
<xCoord>336</xCoord>
<yCoord>372</yCoord>
</edgeMap>
<edgeMap>
<xCoord>337</xCoord>
<yCoord>373</yCoord>
</edgeMap>
<edgeMap>
<xCoord>338</xCoord>
<yCoord>374</yCoord>
</edgeMap>
<edgeMap>
<xCoord>339</xCoord>
<yCoord>374</yCoord>
</edgeMap>
<edgeMap>
<xCoord>340</xCoord>
<yCoord>375</yCoord>
</edgeMap>
<edgeMap>
<xCoord>341</xCoord>
<yCoord>375</yCoord>
</edgeMap>
<edgeMap>
<xCoord>342</xCoord>
<yCoord>375</yCoord>
</edgeMap>
<edgeMap>
<xCoord>343</xCoord>
<yCoord>375</yCoord>
</edgeMap>
<edgeMap>
<xCoord>344</xCoord>
<yCoord>375</yCoord>
</edgeMap>
<edgeMap>
<xCoord>345</xCoord>
<yCoord>375</yCoord>
</edgeMap>
<edgeMap>
<xCoord>346</xCoord>
<yCoord>375</yCoord>
</edgeMap>
<edgeMap>
<xCoord>347</xCoord>
<yCoord>376</yCoord>
</edgeMap>
<edgeMap>
<xCoord>348</xCoord>
<yCoord>376</yCoord>
</edgeMap>
<edgeMap>
<xCoord>349</xCoord>
<yCoord>377</yCoord>
</edgeMap>
</roi>
<roi>
<imageZposition>-113.25</imageZposition>
<imageSOP_UID>1.3.6.1.4.1.14519.5.2.1.6279.6001.167138065437712444042919787193</imageSOP_UID>
<inclusion>TRUE</inclusion>
<edgeMap>
<xCoord>351</xCoord>
<yCoord>375</yCoord>
</edgeMap>
<edgeMap>
<xCoord>352</xCoord>
<yCoord>374</yCoord>
</edgeMap>
<edgeMap>
<xCoord>353</xCoord>
<yCoord>373</yCoord>
</edgeMap>
<edgeMap>
<xCoord>353</xCoord>
<yCoord>372</yCoord>
</edgeMap>
<edgeMap>
<xCoord>354</xCoord>
<yCoord>371</yCoord>
</edgeMap>
<edgeMap>
<xCoord>355</xCoord>
<yCoord>370</yCoord>
</edgeMap>
<edgeMap>
<xCoord>356</xCoord>
<yCoord>369</yCoord>
</edgeMap>
<edgeMap>
<xCoord>355</xCoord>
<yCoord>368</yCoord>
</edgeMap>
<edgeMap>
<xCoord>354</xCoord>
<yCoord>367</yCoord>
</edgeMap>
<edgeMap>
<xCoord>353</xCoord>
<yCoord>366</yCoord>
</edgeMap>
<edgeMap>
<xCoord>354</xCoord>
<yCoord>365</yCoord>
</edgeMap>
<edgeMap>
<xCoord>355</xCoord>
<yCoord>364</yCoord>
</edgeMap>
<edgeMap>
<xCoord>356</xCoord>
<yCoord>363</yCoord>
</edgeMap>
<edgeMap>
<xCoord>355</xCoord>
<yCoord>362</yCoord>
</edgeMap>
<edgeMap>
<xCoord>354</xCoord>
<yCoord>361</yCoord>
</edgeMap>
<edgeMap>
<xCoord>353</xCoord>
<yCoord>361</yCoord>
</edgeMap>
<edgeMap>
<xCoord>352</xCoord>
<yCoord>361</yCoord>
</edgeMap>
<edgeMap>
<xCoord>351</xCoord>
<yCoord>360</yCoord>
</edgeMap>
<edgeMap>
<xCoord>350</xCoord>
<yCoord>359</yCoord>
</edgeMap>
<edgeMap>
<xCoord>349</xCoord>
<yCoord>358</yCoord>
</edgeMap>
<edgeMap>
<xCoord>348</xCoord>
<yCoord>358</yCoord>
</edgeMap>
<edgeMap>
<xCoord>347</xCoord>
<yCoord>358</yCoord>
</edgeMap>
<edgeMap>
<xCoord>346</xCoord>
<yCoord>357</yCoord>
</edgeMap>
<edgeMap>
<xCoord>345</xCoord>
<yCoord>357</yCoord>
</edgeMap>
<edgeMap>
<xCoord>344</xCoord>
<yCoord>357</yCoord>
</edgeMap>
<edgeMap>
<xCoord>343</xCoord>
<yCoord>356</yCoord>
</edgeMap>
<edgeMap>
<xCoord>342</xCoord>
<yCoord>356</yCoord>
</edgeMap>
<edgeMap>
<xCoord>341</xCoord>
<yCoord>356</yCoord>
</edgeMap>
<edgeMap>
<xCoord>340</xCoord>
<yCoord>356</yCoord>
</edgeMap>
<edgeMap>
<xCoord>339</xCoord>
<yCoord>356</yCoord>
</edgeMap>
<edgeMap>
<xCoord>338</xCoord>
<yCoord>356</yCoord>
</edgeMap>
<edgeMap>
<xCoord>337</xCoord>
<yCoord>356</yCoord>
</edgeMap>
<edgeMap>
<xCoord>336</xCoord>
<yCoord>356</yCoord>
</edgeMap>
<edgeMap>
<xCoord>335</xCoord>
<yCoord>357</yCoord>
</edgeMap>
<edgeMap>
<xCoord>334</xCoord>
<yCoord>357</yCoord>
</edgeMap>
<edgeMap>
<xCoord>333</xCoord>
<yCoord>358</yCoord>
</edgeMap>
<edgeMap>
<xCoord>332</xCoord>
<yCoord>359</yCoord>
</edgeMap>
<edgeMap>
<xCoord>331</xCoord>
<yCoord>360</yCoord>
</edgeMap>
<edgeMap>
<xCoord>330</xCoord>
<yCoord>361</yCoord>
</edgeMap>
<edgeMap>
<xCoord>330</xCoord>
<yCoord>362</yCoord>
</edgeMap>
<edgeMap>
<xCoord>329</xCoord>
<yCoord>363</yCoord>
</edgeMap>
<edgeMap>
<xCoord>329</xCoord>
<yCoord>364</yCoord>
</edgeMap>
<edgeMap>
<xCoord>329</xCoord>
<yCoord>365</yCoord>
</edgeMap>
<edgeMap>
<xCoord>330</xCoord>
<yCoord>366</yCoord>
</edgeMap>
<edgeMap>
<xCoord>330</xCoord>
<yCoord>367</yCoord>
</edgeMap>
<edgeMap>
<xCoord>331</xCoord>
<yCoord>368</yCoord>
</edgeMap>
<edgeMap>
<xCoord>332</xCoord>
<yCoord>369</yCoord>
</edgeMap>
<edgeMap>
<xCoord>333</xCoord>
<yCoord>370</yCoord>
</edgeMap>
<edgeMap>
<xCoord>334</xCoord>
<yCoord>371</yCoord>
</edgeMap>
<edgeMap>
<xCoord>335</xCoord>
<yCoord>371</yCoord>
</edgeMap>
<edgeMap>
<xCoord>336</xCoord>
<yCoord>372</yCoord>
</edgeMap>
<edgeMap>
<xCoord>337</xCoord>
<yCoord>372</yCoord>
</edgeMap>
<edgeMap>
<xCoord>338</xCoord>
<yCoord>373</yCoord>
</edgeMap>
<edgeMap>
<xCoord>339</xCoord>
<yCoord>373</yCoord>
</edgeMap>
<edgeMap>
<xCoord>340</xCoord>
<yCoord>373</yCoord>
</edgeMap>
<edgeMap>
<xCoord>341</xCoord>
<yCoord>373</yCoord>
</edgeMap>
<edgeMap>
<xCoord>342</xCoord>
<yCoord>373</yCoord>
</edgeMap>
<edgeMap>
<xCoord>343</xCoord>
<yCoord>374</yCoord>
</edgeMap>
<edgeMap>
<xCoord>344</xCoord>
<yCoord>374</yCoord>
</edgeMap>
<edgeMap>
<xCoord>345</xCoord>
<yCoord>374</yCoord>
</edgeMap>
<edgeMap>
<xCoord>346</xCoord>
<yCoord>375</yCoord>
</edgeMap>
<edgeMap>
<xCoord>347</xCoord>
<yCoord>375</yCoord>
</edgeMap>
<edgeMap>
<xCoord>348</xCoord>
<yCoord>375</yCoord>
</edgeMap>
<edgeMap>
<xCoord>349</xCoord>
<yCoord>374</yCoord>
</edgeMap>
<edgeMap>
<xCoord>350</xCoord>
<yCoord>374</yCoord>
</edgeMap>
<edgeMap>
<xCoord>351</xCoord>
<yCoord>375</yCoord>
</edgeMap>
</roi>
<roi>
<imageZposition>-114.5</imageZposition>
<imageSOP_UID>1.3.6.1.4.1.14519.5.2.1.6279.6001.199285487701625234652336468456</imageSOP_UID>
<inclusion>TRUE</inclusion>
<edgeMap>
<xCoord>351</xCoord>
<yCoord>376</yCoord>
</edgeMap>
<edgeMap>
<xCoord>352</xCoord>
<yCoord>375</yCoord>
</edgeMap>
<edgeMap>
<xCoord>353</xCoord>
<yCoord>375</yCoord>
</edgeMap>
<edgeMap>
<xCoord>354</xCoord>
<yCoord>374</yCoord>
</edgeMap>
<edgeMap>
<xCoord>355</xCoord>
<yCoord>373</yCoord>
</edgeMap>
<edgeMap>
<xCoord>355</xCoord>
<yCoord>372</yCoord>
</edgeMap>
<edgeMap>
<xCoord>355</xCoord>
<yCoord>371</yCoord>
</edgeMap>
<edgeMap>
<xCoord>355</xCoord>
<yCoord>370</yCoord>
</edgeMap>
<edgeMap>
<xCoord>354</xCoord>
<yCoord>369</yCoord>
</edgeMap>
<edgeMap>
<xCoord>354</xCoord>
<yCoord>368</yCoord>
</edgeMap>
<edgeMap>
<xCoord>355</xCoord>
<yCoord>367</yCoord>
</edgeMap>
<edgeMap>
<xCoord>355</xCoord>
<yCoord>366</yCoord>
</edgeMap>
<edgeMap>
<xCoord>354</xCoord>
<yCoord>365</yCoord>
</edgeMap>
<edgeMap>
<xCoord>354</xCoord>
<yCoord>364</yCoord>
</edgeMap>
<edgeMap>
<xCoord>353</xCoord>
<yCoord>363</yCoord>
</edgeMap>
<edgeMap>
<xCoord>352</xCoord>
<yCoord>362</yCoord>
</edgeMap>
<edgeMap>
<xCoord>351</xCoord>
<yCoord>361</yCoord>
</edgeMap>
<edgeMap>
<xCoord>350</xCoord>
<yCoord>360</yCoord>
</edgeMap>
<edgeMap>
<xCoord>349</xCoord>
<yCoord>359</yCoord>
</edgeMap>
<edgeMap>
<xCoord>348</xCoord>
<yCoord>358</yCoord>
</edgeMap>
<edgeMap>
<xCoord>347</xCoord>
<yCoord>358</yCoord>
</edgeMap>
<edgeMap>
<xCoord>346</xCoord>
<yCoord>358</yCoord>
</edgeMap>
<edgeMap>
<xCoord>345</xCoord>
<yCoord>358</yCoord>
</edgeMap>
<edgeMap>
<xCoord>344</xCoord>
<yCoord>358</yCoord>
</edgeMap>
<edgeMap>
<xCoord>343</xCoord>
<yCoord>357</yCoord>
</edgeMap>
<edgeMap>
<xCoord>342</xCoord>
<yCoord>356</yCoord>
</edgeMap>
<edgeMap>
<xCoord>341</xCoord>
<yCoord>356</yCoord>
</edgeMap>
<edgeMap>
<xCoord>340</xCoord>
<yCoord>356</yCoord>
</edgeMap>
<edgeMap>
<xCoord>339</xCoord>
<yCoord>356</yCoord>
</edgeMap>
<edgeMap>
<xCoord>338</xCoord>
<yCoord>357</yCoord>
</edgeMap>
<edgeMap>
<xCoord>337</xCoord>
<yCoord>358</yCoord>
</edgeMap>
<edgeMap>
<xCoord>336</xCoord>
<yCoord>359</yCoord>
</edgeMap>
<edgeMap>
<xCoord>335</xCoord>
<yCoord>360</yCoord>
</edgeMap>
<edgeMap>
<xCoord>334</xCoord>
<yCoord>360</yCoord>
</edgeMap>
<edgeMap>
<xCoord>333</xCoord>
<yCoord>361</yCoord>
</edgeMap>
<edgeMap>
<xCoord>332</xCoord>
<yCoord>362</yCoord>
</edgeMap>
<edgeMap>
<xCoord>331</xCoord>
<yCoord>363</yCoord>
</edgeMap>
<edgeMap>
<xCoord>330</xCoord>
<yCoord>364</yCoord>
</edgeMap>
<edgeMap>
<xCoord>329</xCoord>
<yCoord>365</yCoord>
</edgeMap>
<edgeMap>
<xCoord>328</xCoord>
<yCoord>366</yCoord>
</edgeMap>
<edgeMap>
<xCoord>328</xCoord>
<yCoord>367</yCoord>
</edgeMap>
<edgeMap>
<xCoord>329</xCoord>
<yCoord>368</yCoord>
</edgeMap>
<edgeMap>
<xCoord>330</xCoord>
<yCoord>369</yCoord>
</edgeMap>
<edgeMap>
<xCoord>331</xCoord>
<yCoord>370</yCoord>
</edgeMap>
<edgeMap>
<xCoord>332</xCoord>
<yCoord>370</yCoord>
</edgeMap>
<edgeMap>
<xCoord>333</xCoord>
<yCoord>370</yCoord>
</edgeMap>
<edgeMap>
<xCoord>334</xCoord>
<yCoord>370</yCoord>
</edgeMap>
<edgeMap>
<xCoord>335</xCoord>
<yCoord>371</yCoord>
</edgeMap>
<edgeMap>
<xCoord>336</xCoord>
<yCoord>371</yCoord>
</edgeMap>
<edgeMap>
<xCoord>337</xCoord>
<yCoord>371</yCoord>
</edgeMap>
<edgeMap>
<xCoord>338</xCoord>
<yCoord>372</yCoord>
</edgeMap>
<edgeMap>
<xCoord>339</xCoord>
<yCoord>372</yCoord>
</edgeMap>
<edgeMap>
<xCoord>340</xCoord>
<yCoord>372</yCoord>
</edgeMap>
<edgeMap>
<xCoord>341</xCoord>
<yCoord>372</yCoord>
</edgeMap>
<edgeMap>
<xCoord>342</xCoord>
<yCoord>373</yCoord>
</edgeMap>
<edgeMap>
<xCoord>343</xCoord>
<yCoord>374</yCoord>
</edgeMap>
<edgeMap>
<xCoord>344</xCoord>
<yCoord>374</yCoord>
</edgeMap>
<edgeMap>
<xCoord>345</xCoord>
<yCoord>374</yCoord>
</edgeMap>
<edgeMap>
<xCoord>346</xCoord>
<yCoord>374</yCoord>
</edgeMap>
<edgeMap>
<xCoord>347</xCoord>
<yCoord>374</yCoord>
</edgeMap>
<edgeMap>
<xCoord>348</xCoord>
<yCoord>375</yCoord>
</edgeMap>
<edgeMap>
<xCoord>349</xCoord>
<yCoord>374</yCoord>
</edgeMap>
<edgeMap>
<xCoord>350</xCoord>
<yCoord>375</yCoord>
</edgeMap>
<edgeMap>
<xCoord>351</xCoord>
<yCoord>376</yCoord>
</edgeMap>
</roi>
<roi>
<imageZposition>-115.75</imageZposition>
<imageSOP_UID>1.3.6.1.4.1.14519.5.2.1.6279.6001.980378880012590285307474381165</imageSOP_UID>
<inclusion>TRUE</inclusion>
<edgeMap>
<xCoord>348</xCoord>
<yCoord>374</yCoord>
</edgeMap>
<edgeMap>
<xCoord>349</xCoord>
<yCoord>373</yCoord>
</edgeMap>
<edgeMap>
<xCoord>350</xCoord>
<yCoord>373</yCoord>
</edgeMap>
<edgeMap>
<xCoord>351</xCoord>
<yCoord>373</yCoord>
</edgeMap>
<edgeMap>
<xCoord>352</xCoord>
<yCoord>373</yCoord>
</edgeMap>
<edgeMap>
<xCoord>353</xCoord>
<yCoord>373</yCoord>
</edgeMap>
<edgeMap>
<xCoord>354</xCoord>
<yCoord>373</yCoord>
</edgeMap>
<edgeMap>
<xCoord>355</xCoord>
<yCoord>373</yCoord>
</edgeMap>
<edgeMap>
<xCoord>356</xCoord>
<yCoord>373</yCoord>
</edgeMap>
<edgeMap>
<xCoord>357</xCoord>
<yCoord>372</yCoord>
</edgeMap>
<edgeMap>
<xCoord>358</xCoord>
<yCoord>371</yCoord>
</edgeMap>
<edgeMap>
<xCoord>357</xCoord>
<yCoord>370</yCoord>
</edgeMap>
<edgeMap>
<xCoord>357</xCoord>
<yCoord>369</yCoord>
</edgeMap>
<edgeMap>
<xCoord>356</xCoord>
<yCoord>368</yCoord>
</edgeMap>
<edgeMap>
<xCoord>355</xCoord>
<yCoord>367</yCoord>
</edgeMap>
<edgeMap>
<xCoord>355</xCoord>
<yCoord>366</yCoord>
</edgeMap>
<edgeMap>
<xCoord>354</xCoord>
<yCoord>365</yCoord>
</edgeMap>
<edgeMap>
<xCoord>353</xCoord>
<yCoord>364</yCoord>
</edgeMap>
<edgeMap>
<xCoord>352</xCoord>
<yCoord>363</yCoord>
</edgeMap>
<edgeMap>
<xCoord>351</xCoord>
<yCoord>362</yCoord>
</edgeMap>
<edgeMap>
<xCoord>350</xCoord>
<yCoord>361</yCoord>
</edgeMap>
<edgeMap>
<xCoord>349</xCoord>
<yCoord>360</yCoord>
</edgeMap>
<edgeMap>
<xCoord>350</xCoord>
<yCoord>359</yCoord>
</edgeMap>
<edgeMap>
<xCoord>349</xCoord>
<yCoord>358</yCoord>
</edgeMap>
<edgeMap>
<xCoord>348</xCoord>
<yCoord>357</yCoord>
</edgeMap>
<edgeMap>
<xCoord>347</xCoord>
<yCoord>357</yCoord>
</edgeMap>
<edgeMap>
<xCoord>346</xCoord>
<yCoord>358</yCoord>
</edgeMap>
<edgeMap>
<xCoord>345</xCoord>
<yCoord>359</yCoord>
</edgeMap>
<edgeMap>
<xCoord>345</xCoord>
<yCoord>360</yCoord>
</edgeMap>
<edgeMap>
<xCoord>344</xCoord>
<yCoord>361</yCoord>
</edgeMap>
<edgeMap>
<xCoord>343</xCoord>
<yCoord>362</yCoord>
</edgeMap>
<edgeMap>
<xCoord>342</xCoord>
<yCoord>362</yCoord>
</edgeMap>
<edgeMap>
<xCoord>341</xCoord>
<yCoord>362</yCoord>
</edgeMap>
<edgeMap>
<xCoord>340</xCoord>
<yCoord>362</yCoord>
</edgeMap>
<edgeMap>
<xCoord>339</xCoord>
<yCoord>362</yCoord>
</edgeMap>
<edgeMap>
<xCoord>338</xCoord>
<yCoord>362</yCoord>
</edgeMap>
<edgeMap>
<xCoord>337</xCoord>
<yCoord>362</yCoord>
</edgeMap>
<edgeMap>
<xCoord>336</xCoord>
<yCoord>363</yCoord>
</edgeMap>
<edgeMap>
<xCoord>335</xCoord>
<yCoord>364</yCoord>
</edgeMap>
<edgeMap>
<xCoord>334</xCoord>
<yCoord>365</yCoord>
</edgeMap>
<edgeMap>
<xCoord>333</xCoord>
<yCoord>364</yCoord>
</edgeMap>
<edgeMap>
<xCoord>332</xCoord>
<yCoord>363</yCoord>
</edgeMap>
<edgeMap>
<xCoord>331</xCoord>
<yCoord>363</yCoord>
</edgeMap>
<edgeMap>
<xCoord>330</xCoord>
<yCoord>363</yCoord>
</edgeMap>
<edgeMap>
<xCoord>329</xCoord>
<yCoord>364</yCoord>
</edgeMap>
<edgeMap>
<xCoord>328</xCoord>
<yCoord>365</yCoord>
</edgeMap>
<edgeMap>
<xCoord>327</xCoord>
<yCoord>366</yCoord>
</edgeMap>
<edgeMap>
<xCoord>327</xCoord>
<yCoord>367</yCoord>
</edgeMap>
<edgeMap>
<xCoord>327</xCoord>
<yCoord>368</yCoord>
</edgeMap>
<edgeMap>
<xCoord>328</xCoord>
<yCoord>369</yCoord>
</edgeMap>
<edgeMap>
<xCoord>329</xCoord>
<yCoord>370</yCoord>
</edgeMap>
<edgeMap>
<xCoord>330</xCoord>
<yCoord>371</yCoord>
</edgeMap>
<edgeMap>
<xCoord>331</xCoord>
<yCoord>370</yCoord>
</edgeMap>
<edgeMap>
<xCoord>332</xCoord>
<yCoord>370</yCoord>
</edgeMap>
<edgeMap>
<xCoord>333</xCoord>
<yCoord>371</yCoord>
</edgeMap>
<edgeMap>
<xCoord>334</xCoord>
<yCoord>370</yCoord>
</edgeMap>
<edgeMap>
<xCoord>335</xCoord>
<yCoord>371</yCoord>
</edgeMap>
<edgeMap>
<xCoord>336</xCoord>
<yCoord>372</yCoord>
</edgeMap>
<edgeMap>
<xCoord>337</xCoord>
<yCoord>372</yCoord>
</edgeMap>
<edgeMap>
<xCoord>338</xCoord>
<yCoord>371</yCoord>
</edgeMap>
<edgeMap>
<xCoord>339</xCoord>
<yCoord>372</yCoord>
</edgeMap>
<edgeMap>
<xCoord>340</xCoord>
<yCoord>372</yCoord>
</edgeMap>
<edgeMap>
<xCoord>341</xCoord>
<yCoord>372</yCoord>
</edgeMap>
<edgeMap>
<xCoord>342</xCoord>
<yCoord>373</yCoord>
</edgeMap>
<edgeMap>
<xCoord>343</xCoord>
<yCoord>372</yCoord>
</edgeMap>
<edgeMap>
<xCoord>344</xCoord>
<yCoord>372</yCoord>
</edgeMap>
<edgeMap>
<xCoord>345</xCoord>
<yCoord>373</yCoord>
</edgeMap>
<edgeMap>
<xCoord>346</xCoord>
<yCoord>372</yCoord>
</edgeMap>
<edgeMap>
<xCoord>347</xCoord>
<yCoord>373</yCoord>
</edgeMap>
<edgeMap>
<xCoord>348</xCoord>
<yCoord>374</yCoord>
</edgeMap>
</roi>
<roi>
<imageZposition>-117.0</imageZposition>
<imageSOP_UID>1.3.6.1.4.1.14519.5.2.1.6279.6001.280214660351049281524048431309</imageSOP_UID>
<inclusion>TRUE</inclusion>
<edgeMap>
<xCoord>349</xCoord>
<yCoord>375</yCoord>
</edgeMap>
<edgeMap>
<xCoord>350</xCoord>
<yCoord>374</yCoord>
</edgeMap>
<edgeMap>
<xCoord>351</xCoord>
<yCoord>373</yCoord>
</edgeMap>
<edgeMap>
<xCoord>351</xCoord>
<yCoord>372</yCoord>
</edgeMap>
<edgeMap>
<xCoord>352</xCoord>
<yCoord>371</yCoord>
</edgeMap>
<edgeMap>
<xCoord>351</xCoord>
<yCoord>370</yCoord>
</edgeMap>
<edgeMap>
<xCoord>350</xCoord>
<yCoord>369</yCoord>
</edgeMap>
<edgeMap>
<xCoord>349</xCoord>
<yCoord>369</yCoord>
</edgeMap>
<edgeMap>
<xCoord>348</xCoord>
<yCoord>368</yCoord>
</edgeMap>
<edgeMap>
<xCoord>347</xCoord>
<yCoord>367</yCoord>
</edgeMap>
<edgeMap>
<xCoord>348</xCoord>
<yCoord>366</yCoord>
</edgeMap>
<edgeMap>
<xCoord>348</xCoord>
<yCoord>365</yCoord>
</edgeMap>
<edgeMap>
<xCoord>349</xCoord>
<yCoord>364</yCoord>
</edgeMap>
<edgeMap>
<xCoord>348</xCoord>
<yCoord>363</yCoord>
</edgeMap>
<edgeMap>
<xCoord>347</xCoord>
<yCoord>362</yCoord>
</edgeMap>
<edgeMap>
<xCoord>346</xCoord>
<yCoord>362</yCoord>
</edgeMap>
<edgeMap>
<xCoord>345</xCoord>
<yCoord>361</yCoord>
</edgeMap>
<edgeMap>
<xCoord>344</xCoord>
<yCoord>361</yCoord>
</edgeMap>
<edgeMap>
<xCoord>343</xCoord>
<yCoord>361</yCoord>
</edgeMap>
<edgeMap>
<xCoord>342</xCoord>
<yCoord>361</yCoord>
</edgeMap>
<edgeMap>
<xCoord>341</xCoord>
<yCoord>361</yCoord>
</edgeMap>
<edgeMap>
<xCoord>340</xCoord>
<yCoord>361</yCoord>
</edgeMap>
<edgeMap>
<xCoord>339</xCoord>
<yCoord>361</yCoord>
</edgeMap>
<edgeMap>
<xCoord>338</xCoord>
<yCoord>360</yCoord>
</edgeMap>
<edgeMap>
<xCoord>337</xCoord>
<yCoord>360</yCoord>
</edgeMap>
<edgeMap>
<xCoord>336</xCoord>
<yCoord>360</yCoord>
</edgeMap>
<edgeMap>
<xCoord>335</xCoord>
<yCoord>361</yCoord>
</edgeMap>
<edgeMap>
<xCoord>334</xCoord>
<yCoord>361</yCoord>
</edgeMap>
<edgeMap>
<xCoord>333</xCoord>
<yCoord>361</yCoord>
</edgeMap>
<edgeMap>
<xCoord>332</xCoord>
<yCoord>361</yCoord>
</edgeMap>
<edgeMap>
<xCoord>331</xCoord>
<yCoord>362</yCoord>
</edgeMap>
<edgeMap>
<xCoord>330</xCoord>
<yCoord>363</yCoord>
</edgeMap>
<edgeMap>
<xCoord>329</xCoord>
<yCoord>364</yCoord>
</edgeMap>
<edgeMap>
<xCoord>328</xCoord>
<yCoord>365</yCoord>
</edgeMap>
<edgeMap>
<xCoord>327</xCoord>
<yCoord>366</yCoord>
</edgeMap>
<edgeMap>
<xCoord>327</xCoord>
<yCoord>367</yCoord>
</edgeMap>
<edgeMap>
<xCoord>328</xCoord>
<yCoord>368</yCoord>
</edgeMap>
<edgeMap>
<xCoord>329</xCoord>
<yCoord>369</yCoord>
</edgeMap>
<edgeMap>
<xCoord>330</xCoord>
<yCoord>370</yCoord>
</edgeMap>
<edgeMap>
<xCoord>331</xCoord>
<yCoord>370</yCoord>
</edgeMap>
<edgeMap>
<xCoord>332</xCoord>
<yCoord>371</yCoord>
</edgeMap>
<edgeMap>
<xCoord>333</xCoord>
<yCoord>371</yCoord>
</edgeMap>
<edgeMap>
<xCoord>334</xCoord>
<yCoord>372</yCoord>
</edgeMap>
<edgeMap>
<xCoord>335</xCoord>
<yCoord>372</yCoord>
</edgeMap>
<edgeMap>
<xCoord>336</xCoord>
<yCoord>372</yCoord>
</edgeMap>
<edgeMap>
<xCoord>337</xCoord>
<yCoord>373</yCoord>
</edgeMap>
<edgeMap>
<xCoord>338</xCoord>
<yCoord>373</yCoord>
</edgeMap>
<edgeMap>
<xCoord>339</xCoord>
<yCoord>373</yCoord>
</edgeMap>
<edgeMap>
<xCoord>340</xCoord>
<yCoord>373</yCoord>
</edgeMap>
<edgeMap>
<xCoord>341</xCoord>
<yCoord>373</yCoord>
</edgeMap>
<edgeMap>
<xCoord>342</xCoord>
<yCoord>374</yCoord>
</edgeMap>
<edgeMap>
<xCoord>343</xCoord>
<yCoord>374</yCoord>
</edgeMap>
<edgeMap>
<xCoord>344</xCoord>
<yCoord>374</yCoord>
</edgeMap>
<edgeMap>
<xCoord>345</xCoord>
<yCoord>374</yCoord>
</edgeMap>
<edgeMap>
<xCoord>346</xCoord>
<yCoord>374</yCoord>
</edgeMap>
<edgeMap>
<xCoord>347</xCoord>
<yCoord>374</yCoord>
</edgeMap>
<edgeMap>
<xCoord>348</xCoord>
<yCoord>374</yCoord>
</edgeMap>
<edgeMap>
<xCoord>349</xCoord>
<yCoord>375</yCoord>
</edgeMap>
</roi>
<roi>
<imageZposition>-118.25</imageZposition>
<imageSOP_UID>1.3.6.1.4.1.14519.5.2.1.6279.6001.281881228568016618641357685183</imageSOP_UID>
<inclusion>TRUE</inclusion>
<edgeMap>
<xCoord>346</xCoord>
<yCoord>376</yCoord>
</edgeMap>
<edgeMap>
<xCoord>347</xCoord>
<yCoord>375</yCoord>
</edgeMap>
<edgeMap>
<xCoord>348</xCoord>
<yCoord>374</yCoord>
</edgeMap>
<edgeMap>
<xCoord>349</xCoord>
<yCoord>375</yCoord>
</edgeMap>
<edgeMap>
<xCoord>350</xCoord>
<yCoord>375</yCoord>
</edgeMap>
<edgeMap>
<xCoord>351</xCoord>
<yCoord>374</yCoord>
</edgeMap>
<edgeMap>
<xCoord>352</xCoord>
<yCoord>373</yCoord>
</edgeMap>
<edgeMap>
<xCoord>352</xCoord>
<yCoord>372</yCoord>
</edgeMap>
<edgeMap>
<xCoord>351</xCoord>
<yCoord>371</yCoord>
</edgeMap>
<edgeMap>
<xCoord>350</xCoord>
<yCoord>370</yCoord>
</edgeMap>
<edgeMap>
<xCoord>349</xCoord>
<yCoord>369</yCoord>
</edgeMap>
<edgeMap>
<xCoord>348</xCoord>
<yCoord>369</yCoord>
</edgeMap>
<edgeMap>
<xCoord>347</xCoord>
<yCoord>368</yCoord>
</edgeMap>
<edgeMap>
<xCoord>346</xCoord>
<yCoord>367</yCoord>
</edgeMap>
<edgeMap>
<xCoord>345</xCoord>
<yCoord>366</yCoord>
</edgeMap>
<edgeMap>
<xCoord>344</xCoord>
<yCoord>367</yCoord>
</edgeMap>
<edgeMap>
<xCoord>343</xCoord>
<yCoord>366</yCoord>
</edgeMap>
<edgeMap>
<xCoord>343</xCoord>
<yCoord>365</yCoord>
</edgeMap>
<edgeMap>
<xCoord>342</xCoord>
<yCoord>364</yCoord>
</edgeMap>
<edgeMap>
<xCoord>341</xCoord>
<yCoord>363</yCoord>
</edgeMap>
<edgeMap>
<xCoord>341</xCoord>
<yCoord>362</yCoord>
</edgeMap>
<edgeMap>
<xCoord>340</xCoord>
<yCoord>361</yCoord>
</edgeMap>
<edgeMap>
<xCoord>339</xCoord>
<yCoord>360</yCoord>
</edgeMap>
<edgeMap>
<xCoord>338</xCoord>
<yCoord>359</yCoord>
</edgeMap>
<edgeMap>
<xCoord>337</xCoord>
<yCoord>360</yCoord>
</edgeMap>
<edgeMap>
<xCoord>336</xCoord>
<yCoord>361</yCoord>
</edgeMap>
<edgeMap>
<xCoord>335</xCoord>
<yCoord>362</yCoord>
</edgeMap>
<edgeMap>
<xCoord>334</xCoord>
<yCoord>363</yCoord>
</edgeMap>
<edgeMap>
<xCoord>333</xCoord>
<yCoord>364</yCoord>
</edgeMap>
<edgeMap>
<xCoord>333</xCoord>
<yCoord>365</yCoord>
</edgeMap>
<edgeMap>
<xCoord>332</xCoord>
<yCoord>366</yCoord>
</edgeMap>
<edgeMap>
<xCoord>332</xCoord>
<yCoord>367</yCoord>
</edgeMap>
<edgeMap>
<xCoord>333</xCoord>
<yCoord>368</yCoord>
</edgeMap>
<edgeMap>
<xCoord>333</xCoord>
<yCoord>369</yCoord>
</edgeMap>
<edgeMap>
<xCoord>334</xCoord>
<yCoord>370</yCoord>
</edgeMap>
<edgeMap>
<xCoord>335</xCoord>
<yCoord>371</yCoord>
</edgeMap>
<edgeMap>
<xCoord>336</xCoord>
<yCoord>372</yCoord>
</edgeMap>
<edgeMap>
<xCoord>337</xCoord>
<yCoord>372</yCoord>
</edgeMap>
<edgeMap>
<xCoord>338</xCoord>
<yCoord>373</yCoord>
</edgeMap>
<edgeMap>
<xCoord>339</xCoord>
<yCoord>373</yCoord>
</edgeMap>
<edgeMap>
<xCoord>340</xCoord>
<yCoord>373</yCoord>
</edgeMap>
<edgeMap>
<xCoord>341</xCoord>
<yCoord>373</yCoord>
</edgeMap>
<edgeMap>
<xCoord>342</xCoord>
<yCoord>373</yCoord>
</edgeMap>
<edgeMap>
<xCoord>343</xCoord>
<yCoord>373</yCoord>
</edgeMap>
<edgeMap>
<xCoord>344</xCoord>
<yCoord>374</yCoord>
</edgeMap>
<edgeMap>
<xCoord>345</xCoord>
<yCoord>375</yCoord>
</edgeMap>
<edgeMap>
<xCoord>346</xCoord>
<yCoord>376</yCoord>
</edgeMap>
</roi>
<roi>
<imageZposition>-119.5</imageZposition>
<imageSOP_UID>1.3.6.1.4.1.14519.5.2.1.6279.6001.257290875673306575280071313533</imageSOP_UID>
<inclusion>TRUE</inclusion>
<edgeMap>
<xCoord>348</xCoord>
<yCoord>378</yCoord>
</edgeMap>
<edgeMap>
<xCoord>349</xCoord>
<yCoord>377</yCoord>
</edgeMap>
<edgeMap>
<xCoord>350</xCoord>
<yCoord>377</yCoord>
</edgeMap>
<edgeMap>
<xCoord>351</xCoord>
<yCoord>376</yCoord>
</edgeMap>
<edgeMap>
<xCoord>352</xCoord>
<yCoord>375</yCoord>
</edgeMap>
<edgeMap>
<xCoord>352</xCoord>
<yCoord>374</yCoord>
</edgeMap>
<edgeMap>
<xCoord>353</xCoord>
<yCoord>373</yCoord>
</edgeMap>
<edgeMap>
<xCoord>353</xCoord>
<yCoord>372</yCoord>
</edgeMap>
<edgeMap>
<xCoord>353</xCoord>
<yCoord>371</yCoord>
</edgeMap>
<edgeMap>
<xCoord>352</xCoord>
<yCoord>370</yCoord>
</edgeMap>
<edgeMap>
<xCoord>351</xCoord>
<yCoord>369</yCoord>
</edgeMap>
<edgeMap>
<xCoord>350</xCoord>
<yCoord>369</yCoord>
</edgeMap>
<edgeMap>
<xCoord>349</xCoord>
<yCoord>368</yCoord>
</edgeMap>
<edgeMap>
<xCoord>348</xCoord>
<yCoord>368</yCoord>
</edgeMap>
<edgeMap>
<xCoord>347</xCoord>
<yCoord>367</yCoord>
</edgeMap>
<edgeMap>
<xCoord>346</xCoord>
<yCoord>367</yCoord>
</edgeMap>
<edgeMap>
<xCoord>345</xCoord>
<yCoord>366</yCoord>
</edgeMap>
<edgeMap>
<xCoord>344</xCoord>
<yCoord>365</yCoord>
</edgeMap>
<edgeMap>
<xCoord>343</xCoord>
<yCoord>364</yCoord>
</edgeMap>
<edgeMap>
<xCoord>342</xCoord>
<yCoord>363</yCoord>
</edgeMap>
<edgeMap>
<xCoord>341</xCoord>
<yCoord>363</yCoord>
</edgeMap>
<edgeMap>
<xCoord>340</xCoord>
<yCoord>364</yCoord>
</edgeMap>
<edgeMap>
<xCoord>339</xCoord>
<yCoord>365</yCoord>
</edgeMap>
<edgeMap>
<xCoord>339</xCoord>
<yCoord>366</yCoord>
</edgeMap>
<edgeMap>
<xCoord>339</xCoord>
<yCoord>367</yCoord>
</edgeMap>
<edgeMap>
<xCoord>339</xCoord>
<yCoord>368</yCoord>
</edgeMap>
<edgeMap>
<xCoord>339</xCoord>
<yCoord>369</yCoord>
</edgeMap>
<edgeMap>
<xCoord>339</xCoord>
<yCoord>370</yCoord>
</edgeMap>
<edgeMap>
<xCoord>339</xCoord>
<yCoord>371</yCoord>
</edgeMap>
<edgeMap>
<xCoord>340</xCoord>
<yCoord>372</yCoord>
</edgeMap>
<edgeMap>
<xCoord>341</xCoord>
<yCoord>373</yCoord>
</edgeMap>
<edgeMap>
<xCoord>341</xCoord>
<yCoord>374</yCoord>
</edgeMap>
<edgeMap>
<xCoord>342</xCoord>
<yCoord>375</yCoord>
</edgeMap>
<edgeMap>
<xCoord>343</xCoord>
<yCoord>376</yCoord>
</edgeMap>
<edgeMap>
<xCoord>344</xCoord>
<yCoord>377</yCoord>
</edgeMap>
<edgeMap>
<xCoord>345</xCoord>
<yCoord>377</yCoord>
</edgeMap>
<edgeMap>
<xCoord>346</xCoord>
<yCoord>377</yCoord>
</edgeMap>
<edgeMap>
<xCoord>347</xCoord>
<yCoord>378</yCoord>
</edgeMap>
<edgeMap>
<xCoord>348</xCoord>
<yCoord>378</yCoord>
</edgeMap>
</roi>
<roi>
<imageZposition>-120.75</imageZposition>
<imageSOP_UID>1.3.6.1.4.1.14519.5.2.1.6279.6001.213540253346911626862227649966</imageSOP_UID>
<inclusion>TRUE</inclusion>
<edgeMap>
<xCoord>343</xCoord>
<yCoord>373</yCoord>
</edgeMap>
<edgeMap>
<xCoord>344</xCoord>
<yCoord>372</yCoord>
</edgeMap>
<edgeMap>
<xCoord>345</xCoord>
<yCoord>371</yCoord>
</edgeMap>
<edgeMap>
<xCoord>346</xCoord>
<yCoord>370</yCoord>
</edgeMap>
<edgeMap>
<xCoord>345</xCoord>
<yCoord>369</yCoord>
</edgeMap>
<edgeMap>
<xCoord>344</xCoord>
<yCoord>368</yCoord>
</edgeMap>
<edgeMap>
<xCoord>343</xCoord>
<yCoord>368</yCoord>
</edgeMap>
<edgeMap>
<xCoord>342</xCoord>
<yCoord>368</yCoord>
</edgeMap>
<edgeMap>
<xCoord>341</xCoord>
<yCoord>368</yCoord>
</edgeMap>
<edgeMap>
<xCoord>340</xCoord>
<yCoord>368</yCoord>
</edgeMap>
<edgeMap>
<xCoord>339</xCoord>
<yCoord>368</yCoord>
</edgeMap>
<edgeMap>
<xCoord>338</xCoord>
<yCoord>368</yCoord>
</edgeMap>
<edgeMap>
<xCoord>337</xCoord>
<yCoord>368</yCoord>
</edgeMap>
<edgeMap>
<xCoord>336</xCoord>
<yCoord>368</yCoord>
</edgeMap>
<edgeMap>
<xCoord>335</xCoord>
<yCoord>368</yCoord>
</edgeMap>
<edgeMap>
<xCoord>334</xCoord>
<yCoord>368</yCoord>
</edgeMap>
<edgeMap>
<xCoord>333</xCoord>
<yCoord>368</yCoord>
</edgeMap>
<edgeMap>
<xCoord>332</xCoord>
<yCoord>367</yCoord>
</edgeMap>
<edgeMap>
<xCoord>331</xCoord>
<yCoord>367</yCoord>
</edgeMap>
<edgeMap>
<xCoord>330</xCoord>
<yCoord>366</yCoord>
</edgeMap>
<edgeMap>
<xCoord>329</xCoord>
<yCoord>365</yCoord>
</edgeMap>
<edgeMap>
<xCoord>328</xCoord>
<yCoord>365</yCoord>
</edgeMap>
<edgeMap>
<xCoord>327</xCoord>
<yCoord>365</yCoord>
</edgeMap>
<edgeMap>
<xCoord>326</xCoord>
<yCoord>366</yCoord>
</edgeMap>
<edgeMap>
<xCoord>325</xCoord>
<yCoord>367</yCoord>
</edgeMap>
<edgeMap>
<xCoord>325</xCoord>
<yCoord>368</yCoord>
</edgeMap>
<edgeMap>
<xCoord>326</xCoord>
<yCoord>369</yCoord>
</edgeMap>
<edgeMap>
<xCoord>327</xCoord>
<yCoord>370</yCoord>
</edgeMap>
<edgeMap>
<xCoord>328</xCoord>
<yCoord>370</yCoord>
</edgeMap>
<edgeMap>
<xCoord>329</xCoord>
<yCoord>371</yCoord>
</edgeMap>
<edgeMap>
<xCoord>330</xCoord>
<yCoord>372</yCoord>
</edgeMap>
<edgeMap>
<xCoord>331</xCoord>
<yCoord>371</yCoord>
</edgeMap>
<edgeMap>
<xCoord>332</xCoord>
<yCoord>372</yCoord>
</edgeMap>
<edgeMap>
<xCoord>333</xCoord>
<yCoord>373</yCoord>
</edgeMap>
<edgeMap>
<xCoord>334</xCoord>
<yCoord>373</yCoord>
</edgeMap>
<edgeMap>
<xCoord>335</xCoord>
<yCoord>373</yCoord>
</edgeMap>
<edgeMap>
<xCoord>336</xCoord>
<yCoord>372</yCoord>
</edgeMap>
<edgeMap>
<xCoord>337</xCoord>
<yCoord>372</yCoord>
</edgeMap>
<edgeMap>
<xCoord>338</xCoord>
<yCoord>372</yCoord>
</edgeMap>
<edgeMap>
<xCoord>339</xCoord>
<yCoord>372</yCoord>
</edgeMap>
<edgeMap>
<xCoord>340</xCoord>
<yCoord>372</yCoord>
</edgeMap>
<edgeMap>
<xCoord>341</xCoord>
<yCoord>372</yCoord>
</edgeMap>
<edgeMap>
<xCoord>342</xCoord>
<yCoord>372</yCoord>
</edgeMap>
<edgeMap>
<xCoord>343</xCoord>
<yCoord>373</yCoord>
</edgeMap>
</roi>
</unblindedReadNodule>
<unblindedReadNodule>
<noduleID>MI014_11712</noduleID>
<roi>
<imageZposition>-188.25</imageZposition>
<imageSOP_UID>1.3.6.1.4.1.14519.5.2.1.6279.6001.287598188193207628991493025112</imageSOP_UID>
<inclusion>TRUE</inclusion>
<edgeMap>
<xCoord>101</xCoord>
<yCoord>308</yCoord>
</edgeMap>
</roi>
</unblindedReadNodule>
<unblindedReadNodule>
<noduleID>MI014_11713</noduleID>
<roi>
<imageZposition>-193.25</imageZposition>
<imageSOP_UID>1.3.6.1.4.1.14519.5.2.1.6279.6001.646942905444058566966347966561</imageSOP_UID>
<inclusion>TRUE</inclusion>
<edgeMap>
<xCoord>100</xCoord>
<yCoord>159</yCoord>
</edgeMap>
</roi>
</unblindedReadNodule>
<nonNodule>
<nonNoduleID>MI014_11714</nonNoduleID>
<imageZposition>-45.75</imageZposition>
<imageSOP_UID>1.3.6.1.4.1.14519.5.2.1.6279.6001.334839426505822763673416298705</imageSOP_UID>
<locus>
<xCoord>315</xCoord>
<yCoord>324</yCoord>
</locus>
</nonNodule>
<nonNodule>
<nonNoduleID>MI014_11715</nonNoduleID>
<imageZposition>-55.75</imageZposition>
<imageSOP_UID>1.3.6.1.4.1.14519.5.2.1.6279.6001.246428156448631615144151873846</imageSOP_UID>
<locus>
<xCoord>213</xCoord>
<yCoord>325</yCoord>
</locus>
</nonNodule>
<nonNodule>
<nonNoduleID>MI014_11716</nonNoduleID>
<imageZposition>-80.75</imageZposition>
<imageSOP_UID>1.3.6.1.4.1.14519.5.2.1.6279.6001.362509913688451965864285994196</imageSOP_UID>
<locus>
<xCoord>120</xCoord>
<yCoord>292</yCoord>
</locus>
</nonNodule>
<nonNodule>
<nonNoduleID>MI014_11717</nonNoduleID>
<imageZposition>-170.75</imageZposition>
<imageSOP_UID>1.3.6.1.4.1.14519.5.2.1.6279.6001.219929836993134590071297881563</imageSOP_UID>
<locus>
<xCoord>286</xCoord>
<yCoord>134</yCoord>
</locus>
</nonNodule>
<nonNodule>
<nonNoduleID>MI014_11718</nonNoduleID>
<imageZposition>-255.75</imageZposition>
<imageSOP_UID>1.3.6.1.4.1.14519.5.2.1.6279.6001.303006980852836700387346167094</imageSOP_UID>
<locus>
<xCoord>411</xCoord>
<yCoord>237</yCoord>
</locus>
</nonNodule>
<nonNodule>
<nonNoduleID>MI014_11719</nonNoduleID>
<imageZposition>-242.0</imageZposition>
<imageSOP_UID>1.3.6.1.4.1.14519.5.2.1.6279.6001.113464748559215702417472025043</imageSOP_UID>
<locus>
<xCoord>156</xCoord>
<yCoord>150</yCoord>
</locus>
</nonNodule>
<nonNodule>
<nonNoduleID>MI014_11696</nonNoduleID>
<imageZposition>-230.75</imageZposition>
<imageSOP_UID>1.3.6.1.4.1.14519.5.2.1.6279.6001.142223632749766490348580732150</imageSOP_UID>
<locus>
<xCoord>199</xCoord>
<yCoord>140</yCoord>
</locus>
</nonNodule>
<nonNodule>
<nonNoduleID>MI014_11697</nonNoduleID>
<imageZposition>-282.0</imageZposition>
<imageSOP_UID>1.3.6.1.4.1.14519.5.2.1.6279.6001.133626331961368963372156688662</imageSOP_UID>
<locus>
<xCoord>191</xCoord>
<yCoord>294</yCoord>
</locus>
</nonNodule>
<nonNodule>
<nonNoduleID>MI014_11698</nonNoduleID>
<imageZposition>-279.5</imageZposition>
<imageSOP_UID>1.3.6.1.4.1.14519.5.2.1.6279.6001.133921656088372770667593176884</imageSOP_UID>
<locus>
<xCoord>307</xCoord>
<yCoord>290</yCoord>
</locus>
</nonNodule>
<nonNodule>
<nonNoduleID>MI014_11699</nonNoduleID>
<imageZposition>-294.5</imageZposition>
<imageSOP_UID>1.3.6.1.4.1.14519.5.2.1.6279.6001.226735728123143980548758180136</imageSOP_UID>
<locus>
<xCoord>155</xCoord>
<yCoord>341</yCoord>
</locus>
</nonNodule>
<nonNodule>
<nonNoduleID>MI014_11700</nonNoduleID>
<imageZposition>-248.25</imageZposition>
<imageSOP_UID>1.3.6.1.4.1.14519.5.2.1.6279.6001.309823464786554738303982623788</imageSOP_UID>
<locus>
<xCoord>420</xCoord>
<yCoord>221</yCoord>
</locus>
</nonNodule>
<nonNodule>
<nonNoduleID>MI014_11703</nonNoduleID>
<imageZposition>-254.5</imageZposition>
<imageSOP_UID>1.3.6.1.4.1.14519.5.2.1.6279.6001.335596826440053201219914478924</imageSOP_UID>
<locus>
<xCoord>407</xCoord>
<yCoord>236</yCoord>
</locus>
</nonNodule>
</readingSession>
<readingSession>
		<annotationVersion>3.12</annotationVersion>
		<servicingRadiologistID>-101455218</servicingRadiologistID>
			<unblindedReadNodule>
				<noduleID>0</noduleID>
				<roi>
					<imageZposition>-100.75</imageZposition>
					<imageSOP_UID>1.3.6.1.4.1.14519.5.2.1.6279.6001.271763018473964678881085483178</imageSOP_UID>
					<inclusion>TRUE</inclusion>
					<edgeMap>
					<xCoord>103</xCoord>
					<yCoord>272</yCoord>
					</edgeMap>
				</roi>
			</unblindedReadNodule>
			<unblindedReadNodule>
				<noduleID>2</noduleID>
				<roi>
					<imageZposition>-70.75</imageZposition>
					<imageSOP_UID>1.3.6.1.4.1.14519.5.2.1.6279.6001.131673394483238389084841994911</imageSOP_UID>
					<inclusion>TRUE</inclusion>
					<edgeMap>
					<xCoord>143</xCoord>
					<yCoord>264</yCoord>
					</edgeMap>
				</roi>
			</unblindedReadNodule>
			<unblindedReadNodule>
				<noduleID>3</noduleID>
				<roi>
					<imageZposition>-69.5</imageZposition>
					<imageSOP_UID>1.3.6.1.4.1.14519.5.2.1.6279.6001.243541482099063849068937145134</imageSOP_UID>
					<inclusion>TRUE</inclusion>
					<edgeMap>
					<xCoord>132</xCoord>
					<yCoord>296</yCoord>
					</edgeMap>
				</roi>
			</unblindedReadNodule>
			<unblindedReadNodule>
				<noduleID>5</noduleID>
				<roi>
					<imageZposition>-88.25</imageZposition>
					<imageSOP_UID>1.3.6.1.4.1.14519.5.2.1.6279.6001.192356774218897518066570340640</imageSOP_UID>
					<inclusion>TRUE</inclusion>
					<edgeMap>
					<xCoord>117</xCoord>
					<yCoord>304</yCoord>
					</edgeMap>
				</roi>
			</unblindedReadNodule>
			<unblindedReadNodule>
				<noduleID>6</noduleID>
				<roi>
					<imageZposition>-188.25</imageZposition>
					<imageSOP_UID>1.3.6.1.4.1.14519.5.2.1.6279.6001.287598188193207628991493025112</imageSOP_UID>
					<inclusion>TRUE</inclusion>
					<edgeMap>
					<xCoord>101</xCoord>
					<yCoord>306</yCoord>
					</edgeMap>
				</roi>
			</unblindedReadNodule>
			<unblindedReadNodule>
				<noduleID>7</noduleID>
				<roi>
					<imageZposition>-194.5</imageZposition>
					<imageSOP_UID>1.3.6.1.4.1.14519.5.2.1.6279.6001.242828851532428481190773449864</imageSOP_UID>
					<inclusion>TRUE</inclusion>
					<edgeMap>
					<xCoord>100</xCoord>
					<yCoord>159</yCoord>
					</edgeMap>
				</roi>
			</unblindedReadNodule>
			<unblindedReadNodule>
				<noduleID>8</noduleID>
				<characteristics>
					<subtlety>1</subtlety>
					<internalStructure>1</internalStructure>
					<calcification>6</calcification>
					<sphericity>3</sphericity>
					<margin>2</margin>
					<lobulation>1</lobulation>
					<spiculation>1</spiculation>
					<texture>2</texture>
					<malignancy>4</malignancy>
				</characteristics>
				<roi>
					<imageZposition>-87.0</imageZposition>
					<imageSOP_UID>1.3.6.1.4.1.14519.5.2.1.6279.6001.110206842273056092025778910231</imageSOP_UID>
					<inclusion>TRUE</inclusion>
					<edgeMap>
					<xCoord>333</xCoord>
					<yCoord>355</yCoord>
					</edgeMap>
					<edgeMap>
					<xCoord>332</xCoord>
					<yCoord>356</yCoord>
					</edgeMap>
					<edgeMap>
					<xCoord>332</xCoord>
					<yCoord>357</yCoord>
					</edgeMap>
					<edgeMap>
					<xCoord>332</xCoord>
					<yCoord>358</yCoord>
					</edgeMap>
					<edgeMap>
					<xCoord>332</xCoord>
					<yCoord>359</yCoord>
					</edgeMap>
					<edgeMap>
					<xCoord>333</xCoord>
					<yCoord>360</yCoord>
					</edgeMap>
					<edgeMap>
					<xCoord>333</xCoord>
					<yCoord>361</yCoord>
					</edgeMap>
					<edgeMap>
					<xCoord>334</xCoord>
					<yCoord>361</yCoord>
					</edgeMap>
					<edgeMap>
					<xCoord>335</xCoord>
					<yCoord>361</yCoord>
					</edgeMap>
					<edgeMap>
					<xCoord>336</xCoord>
					<yCoord>361</yCoord>
					</edgeMap>
					<edgeMap>
					<xCoord>337</xCoord>
					<yCoord>361</yCoord>
					</edgeMap>
					<edgeMap>
					<xCoord>338</xCoord>
					<yCoord>362</yCoord>
					</edgeMap>
					<edgeMap>
					<xCoord>339</xCoord>
					<yCoord>362</yCoord>
					</edgeMap>
					<edgeMap>
					<xCoord>340</xCoord>
					<yCoord>362</yCoord>
					</edgeMap>
					<edgeMap>
					<xCoord>341</xCoord>
					<yCoord>362</yCoord>
					</edgeMap>
					<edgeMap>
					<xCoord>342</xCoord>
					<yCoord>362</yCoord>
					</edgeMap>
					<edgeMap>
					<xCoord>343</xCoord>
					<yCoord>362</yCoord>
					</edgeMap>
					<edgeMap>
					<xCoord>344</xCoord>
					<yCoord>362</yCoord>
					</edgeMap>
					<edgeMap>
					<xCoord>345</xCoord>
					<yCoord>362</yCoord>
					</edgeMap>
					<edgeMap>
					<xCoord>346</xCoord>
					<yCoord>362</yCoord>
					</edgeMap>
					<edgeMap>
					<xCoord>347</xCoord>
					<yCoord>362</yCoord>
					</edgeMap>
					<edgeMap>
					<xCoord>348</xCoord>
					<yCoord>362</yCoord>
					</edgeMap>
					<edgeMap>
					<xCoord>349</xCoord>
					<yCoord>361</yCoord>
					</edgeMap>
					<edgeMap>
					<xCoord>348</xCoord>
					<yCoord>360</yCoord>
					</edgeMap>
					<edgeMap>
					<xCoord>347</xCoord>
					<yCoord>359</yCoord>
					</edgeMap>
					<edgeMap>
					<xCoord>346</xCoord>
					<yCoord>359</yCoord>
					</edgeMap>
					<edgeMap>
					<xCoord>345</xCoord>
					<yCoord>358</yCoord>
					</edgeMap>
					<edgeMap>
					<xCoord>344</xCoord>
					<yCoord>358</yCoord>
					</edgeMap>
					<edgeMap>
					<xCoord>343</xCoord>
					<yCoord>358</yCoord>
					</edgeMap>
					<edgeMap>
					<xCoord>342</xCoord>
					<yCoord>358</yCoord>
					</edgeMap>
					<edgeMap>
					<xCoord>341</xCoord>
					<yCoord>358</yCoord>
					</edgeMap>
					<edgeMap>
					<xCoord>340</xCoord>
					<yCoord>357</yCoord>
					</edgeMap>
					<edgeMap>
					<xCoord>339</xCoord>
					<yCoord>357</yCoord>
					</edgeMap>
					<edgeMap>
					<xCoord>338</xCoord>
					<yCoord>357</yCoord>
					</edgeMap>
					<edgeMap>
					<xCoord>337</xCoord>
					<yCoord>357</yCoord>
					</edgeMap>
					<edgeMap>
					<xCoord>336</xCoord>
					<yCoord>356</yCoord>
					</edgeMap>
					<edgeMap>
					<xCoord>335</xCoord>
					<yCoord>356</yCoord>
					</edgeMap>
					<edgeMap>
					<xCoord>334</xCoord>
					<yCoord>356</yCoord>
					</edgeMap>
					<edgeMap>
					<xCoord>333</xCoord>
					<yCoord>355</yCoord>
					</edgeMap>
				</roi>
				<roi>
					<imageZposition>-88.25</imageZposition>
					<imageSOP_UID>1.3.6.1.4.1.14519.5.2.1.6279.6001.192356774218897518066570340640</imageSOP_UID>
					<inclusion>TRUE</inclusion>
					<edgeMap>
					<xCoord>332</xCoord>
					<yCoord>355</yCoord>
					</edgeMap>
					<edgeMap>
					<xCoord>332</xCoord>
					<yCoord>356</yCoord>
					</edgeMap>
					<edgeMap>
					<xCoord>332</xCoord>
					<yCoord>357</yCoord>
					</edgeMap>
					<edgeMap>
					<xCoord>332</xCoord>
					<yCoord>358</yCoord>
					</edgeMap>
					<edgeMap>
					<xCoord>332</xCoord>
					<yCoord>359</yCoord>
					</edgeMap>
					<edgeMap>
					<xCoord>332</xCoord>
					<yCoord>360</yCoord>
					</edgeMap>
					<edgeMap>
					<xCoord>332</xCoord>
					<yCoord>361</yCoord>
					</edgeMap>
					<edgeMap>
					<xCoord>333</xCoord>
					<yCoord>362</yCoord>
					</edgeMap>
					<edgeMap>
					<xCoord>334</xCoord>
					<yCoord>362</yCoord>
					</edgeMap>
					<edgeMap>
					<xCoord>335</xCoord>
					<yCoord>362</yCoord>
					</edgeMap>
					<edgeMap>
					<xCoord>336</xCoord>
					<yCoord>362</yCoord>
					</edgeMap>
					<edgeMap>
					<xCoord>337</xCoord>
					<yCoord>363</yCoord>
					</edgeMap>
					<edgeMap>
					<xCoord>338</xCoord>
					<yCoord>363</yCoord>
					</edgeMap>
					<edgeMap>
					<xCoord>339</xCoord>
					<yCoord>363</yCoord>
					</edgeMap>
					<edgeMap>
					<xCoord>340</xCoord>
					<yCoord>363</yCoord>
					</edgeMap>
					<edgeMap>
					<xCoord>341</xCoord>
					<yCoord>363</yCoord>
					</edgeMap>
					<edgeMap>
					<xCoord>342</xCoord>
					<yCoord>363</yCoord>
					</edgeMap>
					<edgeMap>
					<xCoord>343</xCoord>
					<yCoord>363</yCoord>
					</edgeMap>
					<edgeMap>
					<xCoord>344</xCoord>
					<yCoord>363</yCoord>
					</edgeMap>
					<edgeMap>
					<xCoord>345</xCoord>
					<yCoord>363</yCoord>
					</edgeMap>
					<edgeMap>
					<xCoord>346</xCoord>
					<yCoord>363</yCoord>
					</edgeMap>
					<edgeMap>
					<xCoord>347</xCoord>
					<yCoord>363</yCoord>
					</edgeMap>
					<edgeMap>
					<xCoord>348</xCoord>
					<yCoord>363</yCoord>
					</edgeMap>
					<edgeMap>
					<xCoord>349</xCoord>
					<yCoord>363</yCoord>
					</edgeMap>
					<edgeMap>
					<xCoord>350</xCoord>
					<yCoord>363</yCoord>
					</edgeMap>
					<edgeMap>
					<xCoord>351</xCoord>
					<yCoord>362</yCoord>
					</edgeMap>
					<edgeMap>
					<xCoord>352</xCoord>
					<yCoord>362</yCoord>
					</edgeMap>
					<edgeMap>
					<xCoord>352</xCoord>
					<yCoord>361</yCoord>
					</edgeMap>
					<edgeMap>
					<xCoord>352</xCoord>
					<yCoord>360</yCoord>
					</edgeMap>
					<edgeMap>
					<xCoord>351</xCoord>
					<yCoord>360</yCoord>
					</edgeMap>
					<edgeMap>
					<xCoord>350</xCoord>
					<yCoord>360</yCoord>
					</edgeMap>
					<edgeMap>
					<xCoord>349</xCoord>
					<yCoord>359</yCoord>
					</edgeMap>
					<edgeMap>
					<xCoord>348</xCoord>
					<yCoord>359</yCoord>
					</edgeMap>
					<edgeMap>
					<xCoord>347</xCoord>
					<yCoord>359</yCoord>
					</edgeMap>
					<edgeMap>
					<xCoord>346</xCoord>
					<yCoord>358</yCoord>
					</edgeMap>
					<edgeMap>
					<xCoord>345</xCoord>
					<yCoord>358</yCoord>
					</edgeMap>
					<edgeMap>
					<xCoord>344</xCoord>
					<yCoord>358</yCoord>
					</edgeMap>
					<edgeMap>
					<xCoord>343</xCoord>
					<yCoord>357</yCoord>
					</edgeMap>
					<edgeMap>
					<xCoord>342</xCoord>
					<yCoord>357</yCoord>
					</edgeMap>
					<edgeMap>
					<xCoord>341</xCoord>
					<yCoord>357</yCoord>
					</edgeMap>
					<edgeMap>
					<xCoord>340</xCoord>
					<yCoord>356</yCoord>
					</edgeMap>
					<edgeMap>
					<xCoord>339</xCoord>
					<yCoord>356</yCoord>
					</edgeMap>
					<edgeMap>
					<xCoord>338</xCoord>
					<yCoord>356</yCoord>
					</edgeMap>
					<edgeMap>
					<xCoord>337</xCoord>
					<yCoord>356</yCoord>
					</edgeMap>
					<edgeMap>
					<xCoord>336</xCoord>
					<yCoord>356</yCoord>
					</edgeMap>
					<edgeMap>
					<xCoord>335</xCoord>
					<yCoord>355</yCoord>
					</edgeMap>
					<edgeMap>
					<xCoord>334</xCoord>
					<yCoord>355</yCoord>
					</edgeMap>
					<edgeMap>
					<xCoord>333</xCoord>
					<yCoord>355</yCoord>
					</edgeMap>
					<edgeMap>
					<xCoord>332</xCoord>
					<yCoord>355</yCoord>
					</edgeMap>
				</roi>
				<roi>
					<imageZposition>-89.5</imageZposition>
					<imageSOP_UID>1.3.6.1.4.1.14519.5.2.1.6279.6001.167466377536343139160649799738</imageSOP_UID>
					<inclusion>TRUE</inclusion>
					<edgeMap>
					<xCoord>333</xCoord>
					<yCoord>354</yCoord>
					</edgeMap>
					<edgeMap>
					<xCoord>333</xCoord>
					<yCoord>355</yCoord>
					</edgeMap>
					<edgeMap>
					<xCoord>333</xCoord>
					<yCoord>356</yCoord>
					</edgeMap>
					<edgeMap>
					<xCoord>333</xCoord>
					<yCoord>357</yCoord>
					</edgeMap>
					<edgeMap>
					<xCoord>333</xCoord>
					<yCoord>358</yCoord>
					</edgeMap>
					<edgeMap>
					<xCoord>333</xCoord>
					<yCoord>359</yCoord>
					</edgeMap>
					<edgeMap>
					<xCoord>333</xCoord>
					<yCoord>360</yCoord>
					</edgeMap>
					<edgeMap>
					<xCoord>333</xCoord>
					<yCoord>361</yCoord>
					</edgeMap>
					<edgeMap>
					<xCoord>333</xCoord>
					<yCoord>362</yCoord>
					</edgeMap>
					<edgeMap>
					<xCoord>334</xCoord>
					<yCoord>362</yCoord>
					</edgeMap>
					<edgeMap>
					<xCoord>335</xCoord>
					<yCoord>363</yCoord>
					</edgeMap>
					<edgeMap>
					<xCoord>336</xCoord>
					<yCoord>363</yCoord>
					</edgeMap>
					<edgeMap>
					<xCoord>336</xCoord>
					<yCoord>364</yCoord>
					</edgeMap>
					<edgeMap>
					<xCoord>337</xCoord>
					<yCoord>364</yCoord>
					</edgeMap>
					<edgeMap>
					<xCoord>338</xCoord>
					<yCoord>364</yCoord>
					</edgeMap>
					<edgeMap>
					<xCoord>339</xCoord>
					<yCoord>364</yCoord>
					</edgeMap>
					<edgeMap>
					<xCoord>340</xCoord>
					<yCoord>364</yCoord>
					</edgeMap>
					<edgeMap>
					<xCoord>341</xCoord>
					<yCoord>364</yCoord>
					</edgeMap>
					<edgeMap>
					<xCoord>342</xCoord>
					<yCoord>364</yCoord>
					</edgeMap>
					<edgeMap>
					<xCoord>343</xCoord>
					<yCoord>364</yCoord>
					</edgeMap>
					<edgeMap>
					<xCoord>344</xCoord>
					<yCoord>364</yCoord>
					</edgeMap>
					<edgeMap>
					<xCoord>345</xCoord>
					<yCoord>364</yCoord>
					</edgeMap>
					<edgeMap>
					<xCoord>346</xCoord>
					<yCoord>364</yCoord>
					</edgeMap>
					<edgeMap>
					<xCoord>347</xCoord>
					<yCoord>364</yCoord>
					</edgeMap>
					<edgeMap>
					<xCoord>348</xCoord>
					<yCoord>363</yCoord>
					</edgeMap>
					<edgeMap>
					<xCoord>349</xCoord>
					<yCoord>363</yCoord>
					</edgeMap>
					<edgeMap>
					<xCoord>350</xCoord>
					<yCoord>363</yCoord>
					</edgeMap>
					<edgeMap>
					<xCoord>351</xCoord>
					<yCoord>363</yCoord>
					</edgeMap>
					<edgeMap>
					<xCoord>352</xCoord>
					<yCoord>363</yCoord>
					</edgeMap>
					<edgeMap>
					<xCoord>353</xCoord>
					<yCoord>362</yCoord>
					</edgeMap>
					<edgeMap>
					<xCoord>353</xCoord>
					<yCoord>361</yCoord>
					</edgeMap>
					<edgeMap>
					<xCoord>352</xCoord>
					<yCoord>360</yCoord>
					</edgeMap>
					<edgeMap>
					<xCoord>352</xCoord>
					<yCoord>359</yCoord>
					</edgeMap>
					<edgeMap>
					<xCoord>351</xCoord>
					<yCoord>359</yCoord>
					</edgeMap>
					<edgeMap>
					<xCoord>350</xCoord>
					<yCoord>359</yCoord>
					</edgeMap>
					<edgeMap>
					<xCoord>349</xCoord>
					<yCoord>359</yCoord>
					</edgeMap>
					<edgeMap>
					<xCoord>348</xCoord>
					<yCoord>359</yCoord>
					</edgeMap>
					<edgeMap>
					<xCoord>347</xCoord>
					<yCoord>358</yCoord>
					</edgeMap>
					<edgeMap>
					<xCoord>346</xCoord>
					<yCoord>358</yCoord>
					</edgeMap>
					<edgeMap>
					<xCoord>345</xCoord>
					<yCoord>358</yCoord>
					</edgeMap>
					<edgeMap>
					<xCoord>344</xCoord>
					<yCoord>357</yCoord>
					</edgeMap>
					<edgeMap>
					<xCoord>343</xCoord>
					<yCoord>357</yCoord>
					</edgeMap>
					<edgeMap>
					<xCoord>342</xCoord>
					<yCoord>357</yCoord>
					</edgeMap>
					<edgeMap>
					<xCoord>341</xCoord>
					<yCoord>356</yCoord>
					</edgeMap>
					<edgeMap>
					<xCoord>340</xCoord>
					<yCoord>356</yCoord>
					</edgeMap>
					<edgeMap>
					<xCoord>339</xCoord>
					<yCoord>356</yCoord>
					</edgeMap>
					<edgeMap>
					<xCoord>338</xCoord>
					<yCoord>355</yCoord>
					</edgeMap>
					<edgeMap>
					<xCoord>337</xCoord>
					<yCoord>355</yCoord>
					</edgeMap>
					<edgeMap>
					<xCoord>336</xCoord>
					<yCoord>355</yCoord>
					</edgeMap>
					<edgeMap>
					<xCoord>335</xCoord>
					<yCoord>355</yCoord>
					</edgeMap>
					<edgeMap>
					<xCoord>334</xCoord>
					<yCoord>355</yCoord>
					</edgeMap>
					<edgeMap>
					<xCoord>333</xCoord>
					<yCoord>354</yCoord>
					</edgeMap>
				</roi>
				<roi>
					<imageZposition>-90.75</imageZposition>
					<imageSOP_UID>1.3.6.1.4.1.14519.5.2.1.6279.6001.225404737561325574338197593333</imageSOP_UID>
					<inclusion>TRUE</inclusion>
					<edgeMap>
					<xCoord>333</xCoord>
					<yCoord>353</yCoord>
					</edgeMap>
					<edgeMap>
					<xCoord>333</xCoord>
					<yCoord>354</yCoord>
					</edgeMap>
					<edgeMap>
					<xCoord>333</xCoord>
					<yCoord>355</yCoord>
					</edgeMap>
					<edgeMap>
					<xCoord>333</xCoord>
					<yCoord>356</yCoord>
					</edgeMap>
					<edgeMap>
					<xCoord>333</xCoord>
					<yCoord>357</yCoord>
					</edgeMap>
					<edgeMap>
					<xCoord>333</xCoord>
					<yCoord>358</yCoord>
					</edgeMap>
					<edgeMap>
					<xCoord>333</xCoord>
					<yCoord>359</yCoord>
					</edgeMap>
					<edgeMap>
					<xCoord>333</xCoord>
					<yCoord>360</yCoord>
					</edgeMap>
					<edgeMap>
					<xCoord>333</xCoord>
					<yCoord>361</yCoord>
					</edgeMap>
					<edgeMap>
					<xCoord>332</xCoord>
					<yCoord>362</yCoord>
					</edgeMap>
					<edgeMap>
					<xCoord>333</xCoord>
					<yCoord>363</yCoord>
					</edgeMap>
					<edgeMap>
					<xCoord>334</xCoord>
					<yCoord>364</yCoord>
					</edgeMap>
					<edgeMap>
					<xCoord>335</xCoord>
					<yCoord>364</yCoord>
					</edgeMap>
					<edgeMap>
					<xCoord>336</xCoord>
					<yCoord>364</yCoord>
					</edgeMap>
					<edgeMap>
					<xCoord>337</xCoord>
					<yCoord>365</yCoord>
					</edgeMap>
					<edgeMap>
					<xCoord>338</xCoord>
					<yCoord>365</yCoord>
					</edgeMap>
					<edgeMap>
					<xCoord>339</xCoord>
					<yCoord>365</yCoord>
					</edgeMap>
					<edgeMap>
					<xCoord>340</xCoord>
					<yCoord>365</yCoord>
					</edgeMap>
					<edgeMap>
					<xCoord>341</xCoord>
					<yCoord>365</yCoord>
					</edgeMap>
					<edgeMap>
					<xCoord>342</xCoord>
					<yCoord>365</yCoord>
					</edgeMap>
					<edgeMap>
					<xCoord>343</xCoord>
					<yCoord>365</yCoord>
					</edgeMap>
					<edgeMap>
					<xCoord>344</xCoord>
					<yCoord>365</yCoord>
					</edgeMap>
					<edgeMap>
					<xCoord>345</xCoord>
					<yCoord>364</yCoord>
					</edgeMap>
					<edgeMap>
					<xCoord>346</xCoord>
					<yCoord>365</yCoord>
					</edgeMap>
					<edgeMap>
					<xCoord>347</xCoord>
					<yCoord>365</yCoord>
					</edgeMap>
					<edgeMap>
					<xCoord>348</xCoord>
					<yCoord>365</yCoord>
					</edgeMap>
					<edgeMap>
					<xCoord>349</xCoord>
					<yCoord>365</yCoord>
					</edgeMap>
					<edgeMap>
					<xCoord>350</xCoord>
					<yCoord>364</yCoord>
					</edgeMap>
					<edgeMap>
					<xCoord>351</xCoord>
					<yCoord>364</yCoord>
					</edgeMap>
					<edgeMap>
					<xCoord>352</xCoord>
					<yCoord>364</yCoord>
					</edgeMap>
					<edgeMap>
					<xCoord>353</xCoord>
					<yCoord>364</yCoord>
					</edgeMap>
					<edgeMap>
					<xCoord>354</xCoord>
					<yCoord>364</yCoord>
					</edgeMap>
					<edgeMap>
					<xCoord>355</xCoord>
					<yCoord>364</yCoord>
					</edgeMap>
					<edgeMap>
					<xCoord>356</xCoord>
					<yCoord>363</yCoord>
					</edgeMap>
					<edgeMap>
					<xCoord>357</xCoord>
					<yCoord>363</yCoord>
					</edgeMap>
					<edgeMap>
					<xCoord>358</xCoord>
					<yCoord>362</yCoord>
					</edgeMap>
					<edgeMap>
					<xCoord>357</xCoord>
					<yCoord>361</yCoord>
					</edgeMap>
					<edgeMap>
					<xCoord>356</xCoord>
					<yCoord>360</yCoord>
					</edgeMap>
					<edgeMap>
					<xCoord>355</xCoord>
					<yCoord>360</yCoord>
					</edgeMap>
					<edgeMap>
					<xCoord>354</xCoord>
					<yCoord>359</yCoord>
					</edgeMap>
					<edgeMap>
					<xCoord>353</xCoord>
					<yCoord>359</yCoord>
					</edgeMap>
					<edgeMap>
					<xCoord>352</xCoord>
					<yCoord>359</yCoord>
					</edgeMap>
					<edgeMap>
					<xCoord>352</xCoord>
					<yCoord>358</yCoord>
					</edgeMap>
					<edgeMap>
					<xCoord>351</xCoord>
					<yCoord>358</yCoord>
					</edgeMap>
					<edgeMap>
					<xCoord>350</xCoord>
					<yCoord>358</yCoord>
					</edgeMap>
					<edgeMap>
					<xCoord>349</xCoord>
					<yCoord>357</yCoord>
					</edgeMap>
					<edgeMap>
					<xCoord>348</xCoord>
					<yCoord>357</yCoord>
					</edgeMap>
					<edgeMap>
					<xCoord>347</xCoord>
					<yCoord>356</yCoord>
					</edgeMap>
					<edgeMap>
					<xCoord>346</xCoord>
					<yCoord>356</yCoord>
					</edgeMap>
					<edgeMap>
					<xCoord>345</xCoord>
					<yCoord>356</yCoord>
					</edgeMap>
					<edgeMap>
					<xCoord>344</xCoord>
					<yCoord>356</yCoord>
					</edgeMap>
					<edgeMap>
					<xCoord>343</xCoord>
					<yCoord>355</yCoord>
					</edgeMap>
					<edgeMap>
					<xCoord>342</xCoord>
					<yCoord>355</yCoord>
					</edgeMap>
					<edgeMap>
					<xCoord>341</xCoord>
					<yCoord>355</yCoord>
					</edgeMap>
					<edgeMap>
					<xCoord>340</xCoord>
					<yCoord>355</yCoord>
					</edgeMap>
					<edgeMap>
					<xCoord>339</xCoord>
					<yCoord>355</yCoord>
					</edgeMap>
					<edgeMap>
					<xCoord>338</xCoord>
					<yCoord>354</yCoord>
					</edgeMap>
					<edgeMap>
					<xCoord>337</xCoord>
					<yCoord>354</yCoord>
					</edgeMap>
					<edgeMap>
					<xCoord>336</xCoord>
					<yCoord>354</yCoord>
					</edgeMap>
					<edgeMap>
					<xCoord>335</xCoord>
					<yCoord>354</yCoord>
					</edgeMap>
					<edgeMap>
					<xCoord>334</xCoord>
					<yCoord>353</yCoord>
					</edgeMap>
					<edgeMap>
					<xCoord>333</xCoord>
					<yCoord>353</yCoord>
					</edgeMap>
				</roi>
				<roi>
					<imageZposition>-92.0</imageZposition>
					<imageSOP_UID>1.3.6.1.4.1.14519.5.2.1.6279.6001.290687429942916131788804489834</imageSOP_UID>
					<inclusion>TRUE</inclusion>
					<edgeMap>
					<xCoord>334</xCoord>
					<yCoord>353</yCoord>
					</edgeMap>
					<edgeMap>
					<xCoord>333</xCoord>
					<yCoord>354</yCoord>
					</edgeMap>
					<edgeMap>
					<xCoord>332</xCoord>
					<yCoord>355</yCoord>
					</edgeMap>
					<edgeMap>
					<xCoord>332</xCoord>
					<yCoord>356</yCoord>
					</edgeMap>
					<edgeMap>
					<xCoord>331</xCoord>
					<yCoord>356</yCoord>
					</edgeMap>
					<edgeMap>
					<xCoord>331</xCoord>
					<yCoord>357</yCoord>
					</edgeMap>
					<edgeMap>
					<xCoord>331</xCoord>
					<yCoord>358</yCoord>
					</edgeMap>
					<edgeMap>
					<xCoord>331</xCoord>
					<yCoord>359</yCoord>
					</edgeMap>
					<edgeMap>
					<xCoord>331</xCoord>
					<yCoord>360</yCoord>
					</edgeMap>
					<edgeMap>
					<xCoord>331</xCoord>
					<yCoord>361</yCoord>
					</edgeMap>
					<edgeMap>
					<xCoord>332</xCoord>
					<yCoord>362</yCoord>
					</edgeMap>
					<edgeMap>
					<xCoord>333</xCoord>
					<yCoord>363</yCoord>
					</edgeMap>
					<edgeMap>
					<xCoord>334</xCoord>
					<yCoord>363</yCoord>
					</edgeMap>
					<edgeMap>
					<xCoord>335</xCoord>
					<yCoord>364</yCoord>
					</edgeMap>
					<edgeMap>
					<xCoord>336</xCoord>
					<yCoord>364</yCoord>
					</edgeMap>
					<edgeMap>
					<xCoord>337</xCoord>
					<yCoord>364</yCoord>
					</edgeMap>
					<edgeMap>
					<xCoord>338</xCoord>
					<yCoord>364</yCoord>
					</edgeMap>
					<edgeMap>
					<xCoord>339</xCoord>
					<yCoord>364</yCoord>
					</edgeMap>
					<edgeMap>
					<xCoord>340</xCoord>
					<yCoord>364</yCoord>
					</edgeMap>
					<edgeMap>
					<xCoord>341</xCoord>
					<yCoord>364</yCoord>
					</edgeMap>
					<edgeMap>
					<xCoord>342</xCoord>
					<yCoord>364</yCoord>
					</edgeMap>
					<edgeMap>
					<xCoord>343</xCoord>
					<yCoord>364</yCoord>
					</edgeMap>
					<edgeMap>
					<xCoord>344</xCoord>
					<yCoord>365</yCoord>
					</edgeMap>
					<edgeMap>
					<xCoord>345</xCoord>
					<yCoord>365</yCoord>
					</edgeMap>
					<edgeMap>
					<xCoord>346</xCoord>
					<yCoord>365</yCoord>
					</edgeMap>
					<edgeMap>
					<xCoord>347</xCoord>
					<yCoord>365</yCoord>
					</edgeMap>
					<edgeMap>
					<xCoord>348</xCoord>
					<yCoord>365</yCoord>
					</edgeMap>
					<edgeMap>
					<xCoord>349</xCoord>
					<yCoord>365</yCoord>
					</edgeMap>
					<edgeMap>
					<xCoord>350</xCoord>
					<yCoord>365</yCoord>
					</edgeMap>
					<edgeMap>
					<xCoord>351</xCoord>
					<yCoord>365</yCoord>
					</edgeMap>
					<edgeMap>
					<xCoord>352</xCoord>
					<yCoord>365</yCoord>
					</edgeMap>
					<edgeMap>
					<xCoord>353</xCoord>
					<yCoord>365</yCoord>
					</edgeMap>
					<edgeMap>
					<xCoord>354</xCoord>
					<yCoord>365</yCoord>
					</edgeMap>
					<edgeMap>
					<xCoord>355</xCoord>
					<yCoord>364</yCoord>
					</edgeMap>
					<edgeMap>
					<xCoord>356</xCoord>
					<yCoord>364</yCoord>
					</edgeMap>
					<edgeMap>
					<xCoord>357</xCoord>
					<yCoord>364</yCoord>
					</edgeMap>
					<edgeMap>
					<xCoord>358</xCoord>
					<yCoord>363</yCoord>
					</edgeMap>
					<edgeMap>
					<xCoord>359</xCoord>
					<yCoord>363</yCoord>
					</edgeMap>
					<edgeMap>
					<xCoord>360</xCoord>
					<yCoord>363</yCoord>
					</edgeMap>
					<edgeMap>
					<xCoord>361</xCoord>
					<yCoord>363</yCoord>
					</edgeMap>
					<edgeMap>
					<xCoord>361</xCoord>
					<yCoord>362</yCoord>
					</edgeMap>
					<edgeMap>
					<xCoord>361</xCoord>
					<yCoord>361</yCoord>
					</edgeMap>
					<edgeMap>
					<xCoord>360</xCoord>
					<yCoord>360</yCoord>
					</edgeMap>
					<edgeMap>
					<xCoord>359</xCoord>
					<yCoord>360</yCoord>
					</edgeMap>
					<edgeMap>
					<xCoord>358</xCoord>
					<yCoord>359</yCoord>
					</edgeMap>
					<edgeMap>
					<xCoord>357</xCoord>
					<yCoord>359</yCoord>
					</edgeMap>
					<edgeMap>
					<xCoord>356</xCoord>
					<yCoord>359</yCoord>
					</edgeMap>
					<edgeMap>
					<xCoord>355</xCoord>
					<yCoord>359</yCoord>
					</edgeMap>
					<edgeMap>
					<xCoord>354</xCoord>
					<yCoord>359</yCoord>
					</edgeMap>
					<edgeMap>
					<xCoord>353</xCoord>
					<yCoord>358</yCoord>
					</edgeMap>
					<edgeMap>
					<xCoord>352</xCoord>
					<yCoord>358</yCoord>
					</edgeMap>
					<edgeMap>
					<xCoord>351</xCoord>
					<yCoord>358</yCoord>
					</edgeMap>
					<edgeMap>
					<xCoord>350</xCoord>
					<yCoord>358</yCoord>
					</edgeMap>
					<edgeMap>
					<xCoord>349</xCoord>
					<yCoord>357</yCoord>
					</edgeMap>
					<edgeMap>
					<xCoord>348</xCoord>
					<yCoord>357</yCoord>
					</edgeMap>
					<edgeMap>
					<xCoord>347</xCoord>
					<yCoord>357</yCoord>
					</edgeMap>
					<edgeMap>
					<xCoord>346</xCoord>
					<yCoord>357</yCoord>
					</edgeMap>
					<edgeMap>
					<xCoord>345</xCoord>
					<yCoord>356</yCoord>
					</edgeMap>
					<edgeMap>
					<xCoord>344</xCoord>
					<yCoord>356</yCoord>
					</edgeMap>
					<edgeMap>
					<xCoord>343</xCoord>
					<yCoord>356</yCoord>
					</edgeMap>
					<edgeMap>
					<xCoord>342</xCoord>
					<yCoord>356</yCoord>
					</edgeMap>
					<edgeMap>
					<xCoord>341</xCoord>
					<yCoord>356</yCoord>
					</edgeMap>
					<edgeMap>
					<xCoord>340</xCoord>
					<yCoord>355</yCoord>
					</edgeMap>
					<edgeMap>
					<xCoord>339</xCoord>
					<yCoord>355</yCoord>
					</edgeMap>
					<edgeMap>
					<xCoord>338</xCoord>
					<yCoord>355</yCoord>
					</edgeMap>
					<edgeMap>
					<xCoord>337</xCoord>
					<yCoord>355</yCoord>
					</edgeMap>
					<edgeMap>
					<xCoord>336</xCoord>
					<yCoord>354</yCoord>
					</edgeMap>
					<edgeMap>
					<xCoord>335</xCoord>
					<yCoord>353</yCoord>
					</edgeMap>
					<edgeMap>
					<xCoord>334</xCoord>
					<yCoord>353</yCoord>
					</edgeMap>
				</roi>
				<roi>
					<imageZposition>-93.25</imageZposition>
					<imageSOP_UID>1.3.6.1.4.1.14519.5.2.1.6279.6001.207639974548777125018021316400</imageSOP_UID>
					<inclusion>TRUE</inclusion>
					<edgeMap>
					<xCoord>334</xCoord>
					<yCoord>352</yCoord>
					</edgeMap>
					<edgeMap>
					<xCoord>333</xCoord>
					<yCoord>353</yCoord>
					</edgeMap>
					<edgeMap>
					<xCoord>333</xCoord>
					<yCoord>354</yCoord>
					</edgeMap>
					<edgeMap>
					<xCoord>332</xCoord>
					<yCoord>355</yCoord>
					</edgeMap>
					<edgeMap>
					<xCoord>332</xCoord>
					<yCoord>356</yCoord>
					</edgeMap>
					<edgeMap>
					<xCoord>332</xCoord>
					<yCoord>357</yCoord>
					</edgeMap>
					<edgeMap>
					<xCoord>331</xCoord>
					<yCoord>358</yCoord>
					</edgeMap>
					<edgeMap>
					<xCoord>331</xCoord>
					<yCoord>359</yCoord>
					</edgeMap>
					<edgeMap>
					<xCoord>331</xCoord>
					<yCoord>360</yCoord>
					</edgeMap>
					<edgeMap>
					<xCoord>331</xCoord>
					<yCoord>361</yCoord>
					</edgeMap>
					<edgeMap>
					<xCoord>331</xCoord>
					<yCoord>362</yCoord>
					</edgeMap>
					<edgeMap>
					<xCoord>331</xCoord>
					<yCoord>363</yCoord>
					</edgeMap>
					<edgeMap>
					<xCoord>332</xCoord>
					<yCoord>363</yCoord>
					</edgeMap>
					<edgeMap>
					<xCoord>333</xCoord>
					<yCoord>364</yCoord>
					</edgeMap>
					<edgeMap>
					<xCoord>334</xCoord>
					<yCoord>364</yCoord>
					</edgeMap>
					<edgeMap>
					<xCoord>335</xCoord>
					<yCoord>365</yCoord>
					</edgeMap>
					<edgeMap>
					<xCoord>336</xCoord>
					<yCoord>365</yCoord>
					</edgeMap>
					<edgeMap>
					<xCoord>337</xCoord>
					<yCoord>365</yCoord>
					</edgeMap>
					<edgeMap>
					<xCoord>338</xCoord>
					<yCoord>366</yCoord>
					</edgeMap>
					<edgeMap>
					<xCoord>339</xCoord>
					<yCoord>366</yCoord>
					</edgeMap>
					<edgeMap>
					<xCoord>340</xCoord>
					<yCoord>366</yCoord>
					</edgeMap>
					<edgeMap>
					<xCoord>341</xCoord>
					<yCoord>366</yCoord>
					</edgeMap>
					<edgeMap>
					<xCoord>342</xCoord>
					<yCoord>366</yCoord>
					</edgeMap>
					<edgeMap>
					<xCoord>343</xCoord>
					<yCoord>366</yCoord>
					</edgeMap>
					<edgeMap>
					<xCoord>344</xCoord>
					<yCoord>366</yCoord>
					</edgeMap>
					<edgeMap>
					<xCoord>345</xCoord>
					<yCoord>366</yCoord>
					</edgeMap>
					<edgeMap>
					<xCoord>346</xCoord>
					<yCoord>366</yCoord>
					</edgeMap>
					<edgeMap>
					<xCoord>347</xCoord>
					<yCoord>366</yCoord>
					</edgeMap>
					<edgeMap>
					<xCoord>348</xCoord>
					<yCoord>366</yCoord>
					</edgeMap>
					<edgeMap>
					<xCoord>349</xCoord>
					<yCoord>366</yCoord>
					</edgeMap>
					<edgeMap>
					<xCoord>350</xCoord>
					<yCoord>366</yCoord>
					</edgeMap>
					<edgeMap>
					<xCoord>351</xCoord>
					<yCoord>366</yCoord>
					</edgeMap>
					<edgeMap>
					<xCoord>352</xCoord>
					<yCoord>366</yCoord>
					</edgeMap>
					<edgeMap>
					<xCoord>352</xCoord>
					<yCoord>365</yCoord>
					</edgeMap>
					<edgeMap>
					<xCoord>353</xCoord>
					<yCoord>365</yCoord>
					</edgeMap>
					<edgeMap>
					<xCoord>354</xCoord>
					<yCoord>365</yCoord>
					</edgeMap>
					<edgeMap>
					<xCoord>355</xCoord>
					<yCoord>365</yCoord>
					</edgeMap>
					<edgeMap>
					<xCoord>356</xCoord>
					<yCoord>365</yCoord>
					</edgeMap>
					<edgeMap>
					<xCoord>357</xCoord>
					<yCoord>365</yCoord>
					</edgeMap>
					<edgeMap>
					<xCoord>358</xCoord>
					<yCoord>365</yCoord>
					</edgeMap>
					<edgeMap>
					<xCoord>359</xCoord>
					<yCoord>364</yCoord>
					</edgeMap>
					<edgeMap>
					<xCoord>360</xCoord>
					<yCoord>364</yCoord>
					</edgeMap>
					<edgeMap>
					<xCoord>361</xCoord>
					<yCoord>364</yCoord>
					</edgeMap>
					<edgeMap>
					<xCoord>362</xCoord>
					<yCoord>364</yCoord>
					</edgeMap>
					<edgeMap>
					<xCoord>362</xCoord>
					<yCoord>363</yCoord>
					</edgeMap>
					<edgeMap>
					<xCoord>363</xCoord>
					<yCoord>362</yCoord>
					</edgeMap>
					<edgeMap>
					<xCoord>363</xCoord>
					<yCoord>361</yCoord>
					</edgeMap>
					<edgeMap>
					<xCoord>362</xCoord>
					<yCoord>361</yCoord>
					</edgeMap>
					<edgeMap>
					<xCoord>361</xCoord>
					<yCoord>360</yCoord>
					</edgeMap>
					<edgeMap>
					<xCoord>360</xCoord>
					<yCoord>359</yCoord>
					</edgeMap>
					<edgeMap>
					<xCoord>359</xCoord>
					<yCoord>358</yCoord>
					</edgeMap>
					<edgeMap>
					<xCoord>358</xCoord>
					<yCoord>358</yCoord>
					</edgeMap>
					<edgeMap>
					<xCoord>357</xCoord>
					<yCoord>358</yCoord>
					</edgeMap>
					<edgeMap>
					<xCoord>356</xCoord>
					<yCoord>357</yCoord>
					</edgeMap>
					<edgeMap>
					<xCoord>355</xCoord>
					<yCoord>357</yCoord>
					</edgeMap>
					<edgeMap>
					<xCoord>354</xCoord>
					<yCoord>357</yCoord>
					</edgeMap>
					<edgeMap>
					<xCoord>353</xCoord>
					<yCoord>357</yCoord>
					</edgeMap>
					<edgeMap>
					<xCoord>352</xCoord>
					<yCoord>357</yCoord>
					</edgeMap>
					<edgeMap>
					<xCoord>351</xCoord>
					<yCoord>357</yCoord>
					</edgeMap>
					<edgeMap>
					<xCoord>350</xCoord>
					<yCoord>356</yCoord>
					</edgeMap>
					<edgeMap>
					<xCoord>349</xCoord>
					<yCoord>356</yCoord>
					</edgeMap>
					<edgeMap>
					<xCoord>348</xCoord>
					<yCoord>356</yCoord>
					</edgeMap>
					<edgeMap>
					<xCoord>347</xCoord>
					<yCoord>356</yCoord>
					</edgeMap>
					<edgeMap>
					<xCoord>346</xCoord>
					<yCoord>356</yCoord>
					</edgeMap>
					<edgeMap>
					<xCoord>345</xCoord>
					<yCoord>355</yCoord>
					</edgeMap>
					<edgeMap>
					<xCoord>344</xCoord>
					<yCoord>355</yCoord>
					</edgeMap>
					<edgeMap>
					<xCoord>343</xCoord>
					<yCoord>355</yCoord>
					</edgeMap>
					<edgeMap>
					<xCoord>342</xCoord>
					<yCoord>355</yCoord>
					</edgeMap>
					<edgeMap>
					<xCoord>341</xCoord>
					<yCoord>354</yCoord>
					</edgeMap>
					<edgeMap>
					<xCoord>340</xCoord>
					<yCoord>354</yCoord>
					</edgeMap>
					<edgeMap>
					<xCoord>339</xCoord>
					<yCoord>354</yCoord>
					</edgeMap>
					<edgeMap>
					<xCoord>338</xCoord>
					<yCoord>354</yCoord>
					</edgeMap>
					<edgeMap>
					<xCoord>337</xCoord>
					<yCoord>353</yCoord>
					</edgeMap>
					<edgeMap>
					<xCoord>336</xCoord>
					<yCoord>353</yCoord>
					</edgeMap>
					<edgeMap>
					<xCoord>335</xCoord>
					<yCoord>353</yCoord>
					</edgeMap>
					<edgeMap>
					<xCoord>334</xCoord>
					<yCoord>352</yCoord>
					</edgeMap>
				</roi>
				<roi>
					<imageZposition>-94.5</imageZposition>
					<imageSOP_UID>1.3.6.1.4.1.14519.5.2.1.6279.6001.771043236992909552716071428500</imageSOP_UID>
					<inclusion>TRUE</inclusion>
					<edgeMap>
					<xCoord>333</xCoord>
					<yCoord>352</yCoord>
					</edgeMap>
					<edgeMap>
					<xCoord>333</xCoord>
					<yCoord>353</yCoord>
					</edgeMap>
					<edgeMap>
					<xCoord>333</xCoord>
					<yCoord>354</yCoord>
					</edgeMap>
					<edgeMap>
					<xCoord>332</xCoord>
					<yCoord>355</yCoord>
					</edgeMap>
					<edgeMap>
					<xCoord>332</xCoord>
					<yCoord>356</yCoord>
					</edgeMap>
					<edgeMap>
					<xCoord>332</xCoord>
					<yCoord>357</yCoord>
					</edgeMap>
					<edgeMap>
					<xCoord>332</xCoord>
					<yCoord>358</yCoord>
					</edgeMap>
					<edgeMap>
					<xCoord>332</xCoord>
					<yCoord>359</yCoord>
					</edgeMap>
					<edgeMap>
					<xCoord>331</xCoord>
					<yCoord>360</yCoord>
					</edgeMap>
					<edgeMap>
					<xCoord>331</xCoord>
					<yCoord>361</yCoord>
					</edgeMap>
					<edgeMap>
					<xCoord>331</xCoord>
					<yCoord>362</yCoord>
					</edgeMap>
					<edgeMap>
					<xCoord>331</xCoord>
					<yCoord>363</yCoord>
					</edgeMap>
					<edgeMap>
					<xCoord>331</xCoord>
					<yCoord>364</yCoord>
					</edgeMap>
					<edgeMap>
					<xCoord>332</xCoord>
					<yCoord>364</yCoord>
					</edgeMap>
					<edgeMap>
					<xCoord>333</xCoord>
					<yCoord>364</yCoord>
					</edgeMap>
					<edgeMap>
					<xCoord>334</xCoord>
					<yCoord>365</yCoord>
					</edgeMap>
					<edgeMap>
					<xCoord>335</xCoord>
					<yCoord>365</yCoord>
					</edgeMap>
					<edgeMap>
					<xCoord>336</xCoord>
					<yCoord>365</yCoord>
					</edgeMap>
					<edgeMap>
					<xCoord>337</xCoord>
					<yCoord>366</yCoord>
					</edgeMap>
					<edgeMap>
					<xCoord>338</xCoord>
					<yCoord>366</yCoord>
					</edgeMap>
					<edgeMap>
					<xCoord>339</xCoord>
					<yCoord>366</yCoord>
					</edgeMap>
					<edgeMap>
					<xCoord>340</xCoord>
					<yCoord>367</yCoord>
					</edgeMap>
					<edgeMap>
					<xCoord>341</xCoord>
					<yCoord>367</yCoord>
					</edgeMap>
					<edgeMap>
					<xCoord>342</xCoord>
					<yCoord>367</yCoord>
					</edgeMap>
					<edgeMap>
					<xCoord>343</xCoord>
					<yCoord>367</yCoord>
					</edgeMap>
					<edgeMap>
					<xCoord>344</xCoord>
					<yCoord>367</yCoord>
					</edgeMap>
					<edgeMap>
					<xCoord>345</xCoord>
					<yCoord>367</yCoord>
					</edgeMap>
					<edgeMap>
					<xCoord>346</xCoord>
					<yCoord>367</yCoord>
					</edgeMap>
					<edgeMap>
					<xCoord>347</xCoord>
					<yCoord>367</yCoord>
					</edgeMap>
					<edgeMap>
					<xCoord>348</xCoord>
					<yCoord>367</yCoord>
					</edgeMap>
					<edgeMap>
					<xCoord>349</xCoord>
					<yCoord>367</yCoord>
					</edgeMap>
					<edgeMap>
					<xCoord>350</xCoord>
					<yCoord>367</yCoord>
					</edgeMap>
					<edgeMap>
					<xCoord>351</xCoord>
					<yCoord>367</yCoord>
					</edgeMap>
					<edgeMap>
					<xCoord>352</xCoord>
					<yCoord>367</yCoord>
					</edgeMap>
					<edgeMap>
					<xCoord>353</xCoord>
					<yCoord>367</yCoord>
					</edgeMap>
					<edgeMap>
					<xCoord>354</xCoord>
					<yCoord>367</yCoord>
					</edgeMap>
					<edgeMap>
					<xCoord>355</xCoord>
					<yCoord>367</yCoord>
					</edgeMap>
					<edgeMap>
					<xCoord>356</xCoord>
					<yCoord>367</yCoord>
					</edgeMap>
					<edgeMap>
					<xCoord>356</xCoord>
					<yCoord>366</yCoord>
					</edgeMap>
					<edgeMap>
					<xCoord>357</xCoord>
					<yCoord>366</yCoord>
					</edgeMap>
					<edgeMap>
					<xCoord>358</xCoord>
					<yCoord>366</yCoord>
					</edgeMap>
					<edgeMap>
					<xCoord>359</xCoord>
					<yCoord>366</yCoord>
					</edgeMap>
					<edgeMap>
					<xCoord>360</xCoord>
					<yCoord>365</yCoord>
					</edgeMap>
					<edgeMap>
					<xCoord>361</xCoord>
					<yCoord>365</yCoord>
					</edgeMap>
					<edgeMap>
					<xCoord>362</xCoord>
					<yCoord>364</yCoord>
					</edgeMap>
					<edgeMap>
					<xCoord>362</xCoord>
					<yCoord>363</yCoord>
					</edgeMap>
					<edgeMap>
					<xCoord>362</xCoord>
					<yCoord>362</yCoord>
					</edgeMap>
					<edgeMap>
					<xCoord>363</xCoord>
					<yCoord>361</yCoord>
					</edgeMap>
					<edgeMap>
					<xCoord>363</xCoord>
					<yCoord>360</yCoord>
					</edgeMap>
					<edgeMap>
					<xCoord>362</xCoord>
					<yCoord>360</yCoord>
					</edgeMap>
					<edgeMap>
					<xCoord>361</xCoord>
					<yCoord>359</yCoord>
					</edgeMap>
					<edgeMap>
					<xCoord>360</xCoord>
					<yCoord>359</yCoord>
					</edgeMap>
					<edgeMap>
					<xCoord>359</xCoord>
					<yCoord>359</yCoord>
					</edgeMap>
					<edgeMap>
					<xCoord>358</xCoord>
					<yCoord>358</yCoord>
					</edgeMap>
					<edgeMap>
					<xCoord>357</xCoord>
					<yCoord>358</yCoord>
					</edgeMap>
					<edgeMap>
					<xCoord>356</xCoord>
					<yCoord>358</yCoord>
					</edgeMap>
					<edgeMap>
					<xCoord>355</xCoord>
					<yCoord>357</yCoord>
					</edgeMap>
					<edgeMap>
					<xCoord>354</xCoord>
					<yCoord>357</yCoord>
					</edgeMap>
					<edgeMap>
					<xCoord>353</xCoord>
					<yCoord>357</yCoord>
					</edgeMap>
					<edgeMap>
					<xCoord>352</xCoord>
					<yCoord>356</yCoord>
					</edgeMap>
					<edgeMap>
					<xCoord>351</xCoord>
					<yCoord>356</yCoord>
					</edgeMap>
					<edgeMap>
					<xCoord>350</xCoord>
					<yCoord>356</yCoord>
					</edgeMap>
					<edgeMap>
					<xCoord>349</xCoord>
					<yCoord>356</yCoord>
					</edgeMap>
					<edgeMap>
					<xCoord>348</xCoord>
					<yCoord>356</yCoord>
					</edgeMap>
					<edgeMap>
					<xCoord>347</xCoord>
					<yCoord>356</yCoord>
					</edgeMap>
					<edgeMap>
					<xCoord>346</xCoord>
					<yCoord>356</yCoord>
					</edgeMap>
					<edgeMap>
					<xCoord>345</xCoord>
					<yCoord>356</yCoord>
					</edgeMap>
					<edgeMap>
					<xCoord>344</xCoord>
					<yCoord>355</yCoord>
					</edgeMap>
					<edgeMap>
					<xCoord>343</xCoord>
					<yCoord>355</yCoord>
					</edgeMap>
					<edgeMap>
					<xCoord>342</xCoord>
					<yCoord>355</yCoord>
					</edgeMap>
					<edgeMap>
					<xCoord>341</xCoord>
					<yCoord>355</yCoord>
					</edgeMap>
					<edgeMap>
					<xCoord>340</xCoord>
					<yCoord>354</yCoord>
					</edgeMap>
					<edgeMap>
					<xCoord>339</xCoord>
					<yCoord>354</yCoord>
					</edgeMap>
					<edgeMap>
					<xCoord>338</xCoord>
					<yCoord>354</yCoord>
					</edgeMap>
					<edgeMap>
					<xCoord>337</xCoord>
					<yCoord>353</yCoord>
					</edgeMap>
					<edgeMap>
					<xCoord>336</xCoord>
					<yCoord>352</yCoord>
					</edgeMap>
					<edgeMap>
					<xCoord>335</xCoord>
					<yCoord>352</yCoord>
					</edgeMap>
					<edgeMap>
					<xCoord>334</xCoord>
					<yCoord>352</yCoord>
					</edgeMap>
					<edgeMap>
					<xCoord>333</xCoord>
					<yCoord>352</yCoord>
					</edgeMap>
				</roi>
				<roi>
					<imageZposition>-95.75</imageZposition>
					<imageSOP_UID>1.3.6.1.4.1.14519.5.2.1.6279.6001.206718851532932567135543712383</imageSOP_UID>
					<inclusion>TRUE</inclusion>
					<edgeMap>
					<xCoord>333</xCoord>
					<yCoord>350</yCoord>
					</edgeMap>
					<edgeMap>
					<xCoord>333</xCoord>
					<yCoord>351</yCoord>
					</edgeMap>
					<edgeMap>
					<xCoord>332</xCoord>
					<yCoord>352</yCoord>
					</edgeMap>
					<edgeMap>
					<xCoord>332</xCoord>
					<yCoord>353</yCoord>
					</edgeMap>
					<edgeMap>
					<xCoord>332</xCoord>
					<yCoord>354</yCoord>
					</edgeMap>
					<edgeMap>
					<xCoord>331</xCoord>
					<yCoord>355</yCoord>
					</edgeMap>
					<edgeMap>
					<xCoord>330</xCoord>
					<yCoord>356</yCoord>
					</edgeMap>
					<edgeMap>
					<xCoord>330</xCoord>
					<yCoord>357</yCoord>
					</edgeMap>
					<edgeMap>
					<xCoord>329</xCoord>
					<yCoord>358</yCoord>
					</edgeMap>
					<edgeMap>
					<xCoord>329</xCoord>
					<yCoord>359</yCoord>
					</edgeMap>
					<edgeMap>
					<xCoord>329</xCoord>
					<yCoord>360</yCoord>
					</edgeMap>
					<edgeMap>
					<xCoord>328</xCoord>
					<yCoord>361</yCoord>
					</edgeMap>
					<edgeMap>
					<xCoord>328</xCoord>
					<yCoord>362</yCoord>
					</edgeMap>
					<edgeMap>
					<xCoord>328</xCoord>
					<yCoord>363</yCoord>
					</edgeMap>
					<edgeMap>
					<xCoord>327</xCoord>
					<yCoord>364</yCoord>
					</edgeMap>
					<edgeMap>
					<xCoord>328</xCoord>
					<yCoord>365</yCoord>
					</edgeMap>
					<edgeMap>
					<xCoord>328</xCoord>
					<yCoord>366</yCoord>
					</edgeMap>
					<edgeMap>
					<xCoord>328</xCoord>
					<yCoord>367</yCoord>
					</edgeMap>
					<edgeMap>
					<xCoord>329</xCoord>
					<yCoord>367</yCoord>
					</edgeMap>
					<edgeMap>
					<xCoord>330</xCoord>
					<yCoord>367</yCoord>
					</edgeMap>
					<edgeMap>
					<xCoord>331</xCoord>
					<yCoord>367</yCoord>
					</edgeMap>
					<edgeMap>
					<xCoord>332</xCoord>
					<yCoord>368</yCoord>
					</edgeMap>
					<edgeMap>
					<xCoord>333</xCoord>
					<yCoord>368</yCoord>
					</edgeMap>
					<edgeMap>
					<xCoord>334</xCoord>
					<yCoord>368</yCoord>
					</edgeMap>
					<edgeMap>
					<xCoord>335</xCoord>
					<yCoord>368</yCoord>
					</edgeMap>
					<edgeMap>
					<xCoord>336</xCoord>
					<yCoord>368</yCoord>
					</edgeMap>
					<edgeMap>
					<xCoord>337</xCoord>
					<yCoord>368</yCoord>
					</edgeMap>
					<edgeMap>
					<xCoord>338</xCoord>
					<yCoord>369</yCoord>
					</edgeMap>
					<edgeMap>
					<xCoord>339</xCoord>
					<yCoord>369</yCoord>
					</edgeMap>
					<edgeMap>
					<xCoord>340</xCoord>
					<yCoord>369</yCoord>
					</edgeMap>
					<edgeMap>
					<xCoord>341</xCoord>
					<yCoord>369</yCoord>
					</edgeMap>
					<edgeMap>
					<xCoord>342</xCoord>
					<yCoord>369</yCoord>
					</edgeMap>
					<edgeMap>
					<xCoord>343</xCoord>
					<yCoord>369</yCoord>
					</edgeMap>
					<edgeMap>
					<xCoord>344</xCoord>
					<yCoord>369</yCoord>
					</edgeMap>
					<edgeMap>
					<xCoord>345</xCoord>
					<yCoord>369</yCoord>
					</edgeMap>
					<edgeMap>
					<xCoord>346</xCoord>
					<yCoord>369</yCoord>
					</edgeMap>
					<edgeMap>
					<xCoord>347</xCoord>
					<yCoord>369</yCoord>
					</edgeMap>
					<edgeMap>
					<xCoord>348</xCoord>
					<yCoord>369</yCoord>
					</edgeMap>
					<edgeMap>
					<xCoord>349</xCoord>
					<yCoord>369</yCoord>
					</edgeMap>
					<edgeMap>
					<xCoord>350</xCoord>
					<yCoord>369</yCoord>
					</edgeMap>
					<edgeMap>
					<xCoord>351</xCoord>
					<yCoord>369</yCoord>
					</edgeMap>
					<edgeMap>
					<xCoord>352</xCoord>
					<yCoord>369</yCoord>
					</edgeMap>
					<edgeMap>
					<xCoord>353</xCoord>
					<yCoord>368</yCoord>
					</edgeMap>
					<edgeMap>
					<xCoord>354</xCoord>
					<yCoord>368</yCoord>
					</edgeMap>
					<edgeMap>
					<xCoord>355</xCoord>
					<yCoord>368</yCoord>
					</edgeMap>
					<edgeMap>
					<xCoord>356</xCoord>
					<yCoord>368</yCoord>
					</edgeMap>
					<edgeMap>
					<xCoord>357</xCoord>
					<yCoord>368</yCoord>
					</edgeMap>
					<edgeMap>
					<xCoord>358</xCoord>
					<yCoord>368</yCoord>
					</edgeMap>
					<edgeMap>
					<xCoord>359</xCoord>
					<yCoord>368</yCoord>
					</edgeMap>
					<edgeMap>
					<xCoord>360</xCoord>
					<yCoord>367</yCoord>
					</edgeMap>
					<edgeMap>
					<xCoord>361</xCoord>
					<yCoord>367</yCoord>
					</edgeMap>
					<edgeMap>
					<xCoord>362</xCoord>
					<yCoord>367</yCoord>
					</edgeMap>
					<edgeMap>
					<xCoord>363</xCoord>
					<yCoord>366</yCoord>
					</edgeMap>
					<edgeMap>
					<xCoord>364</xCoord>
					<yCoord>366</yCoord>
					</edgeMap>
					<edgeMap>
					<xCoord>365</xCoord>
					<yCoord>365</yCoord>
					</edgeMap>
					<edgeMap>
					<xCoord>366</xCoord>
					<yCoord>365</yCoord>
					</edgeMap>
					<edgeMap>
					<xCoord>367</xCoord>
					<yCoord>365</yCoord>
					</edgeMap>
					<edgeMap>
					<xCoord>368</xCoord>
					<yCoord>364</yCoord>
					</edgeMap>
					<edgeMap>
					<xCoord>369</xCoord>
					<yCoord>363</yCoord>
					</edgeMap>
					<edgeMap>
					<xCoord>370</xCoord>
					<yCoord>362</yCoord>
					</edgeMap>
					<edgeMap>
					<xCoord>370</xCoord>
					<yCoord>361</yCoord>
					</edgeMap>
					<edgeMap>
					<xCoord>369</xCoord>
					<yCoord>360</yCoord>
					</edgeMap>
					<edgeMap>
					<xCoord>368</xCoord>
					<yCoord>359</yCoord>
					</edgeMap>
					<edgeMap>
					<xCoord>367</xCoord>
					<yCoord>359</yCoord>
					</edgeMap>
					<edgeMap>
					<xCoord>366</xCoord>
					<yCoord>359</yCoord>
					</edgeMap>
					<edgeMap>
					<xCoord>365</xCoord>
					<yCoord>358</yCoord>
					</edgeMap>
					<edgeMap>
					<xCoord>364</xCoord>
					<yCoord>358</yCoord>
					</edgeMap>
					<edgeMap>
					<xCoord>363</xCoord>
					<yCoord>358</yCoord>
					</edgeMap>
					<edgeMap>
					<xCoord>362</xCoord>
					<yCoord>358</yCoord>
					</edgeMap>
					<edgeMap>
					<xCoord>361</xCoord>
					<yCoord>358</yCoord>
					</edgeMap>
					<edgeMap>
					<xCoord>360</xCoord>
					<yCoord>357</yCoord>
					</edgeMap>
					<edgeMap>
					<xCoord>359</xCoord>
					<yCoord>357</yCoord>
					</edgeMap>
					<edgeMap>
					<xCoord>358</xCoord>
					<yCoord>357</yCoord>
					</edgeMap>
					<edgeMap>
					<xCoord>357</xCoord>
					<yCoord>357</yCoord>
					</edgeMap>
					<edgeMap>
					<xCoord>356</xCoord>
					<yCoord>357</yCoord>
					</edgeMap>
					<edgeMap>
					<xCoord>355</xCoord>
					<yCoord>356</yCoord>
					</edgeMap>
					<edgeMap>
					<xCoord>354</xCoord>
					<yCoord>356</yCoord>
					</edgeMap>
					<edgeMap>
					<xCoord>353</xCoord>
					<yCoord>356</yCoord>
					</edgeMap>
					<edgeMap>
					<xCoord>352</xCoord>
					<yCoord>356</yCoord>
					</edgeMap>
					<edgeMap>
					<xCoord>351</xCoord>
					<yCoord>356</yCoord>
					</edgeMap>
					<edgeMap>
					<xCoord>351</xCoord>
					<yCoord>355</yCoord>
					</edgeMap>
					<edgeMap>
					<xCoord>350</xCoord>
					<yCoord>355</yCoord>
					</edgeMap>
					<edgeMap>
					<xCoord>349</xCoord>
					<yCoord>355</yCoord>
					</edgeMap>
					<edgeMap>
					<xCoord>348</xCoord>
					<yCoord>355</yCoord>
					</edgeMap>
					<edgeMap>
					<xCoord>347</xCoord>
					<yCoord>355</yCoord>
					</edgeMap>
					<edgeMap>
					<xCoord>346</xCoord>
					<yCoord>355</yCoord>
					</edgeMap>
					<edgeMap>
					<xCoord>345</xCoord>
					<yCoord>355</yCoord>
					</edgeMap>
					<edgeMap>
					<xCoord>344</xCoord>
					<yCoord>354</yCoord>
					</edgeMap>
					<edgeMap>
					<xCoord>343</xCoord>
					<yCoord>354</yCoord>
					</edgeMap>
					<edgeMap>
					<xCoord>342</xCoord>
					<yCoord>353</yCoord>
					</edgeMap>
					<edgeMap>
					<xCoord>341</xCoord>
					<yCoord>353</yCoord>
					</edgeMap>
					<edgeMap>
					<xCoord>340</xCoord>
					<yCoord>352</yCoord>
					</edgeMap>
					<edgeMap>
					<xCoord>339</xCoord>
					<yCoord>352</yCoord>
					</edgeMap>
					<edgeMap>
					<xCoord>338</xCoord>
					<yCoord>352</yCoord>
					</edgeMap>
					<edgeMap>
					<xCoord>337</xCoord>
					<yCoord>351</yCoord>
					</edgeMap>
					<edgeMap>
					<xCoord>336</xCoord>
					<yCoord>351</yCoord>
					</edgeMap>
					<edgeMap>
					<xCoord>335</xCoord>
					<yCoord>351</yCoord>
					</edgeMap>
					<edgeMap>
					<xCoord>334</xCoord>
					<yCoord>350</yCoord>
					</edgeMap>
					<edgeMap>
					<xCoord>333</xCoord>
					<yCoord>350</yCoord>
					</edgeMap>
				</roi>
				<roi>
					<imageZposition>-97.0</imageZposition>
					<imageSOP_UID>1.3.6.1.4.1.14519.5.2.1.6279.6001.185504326476186667423320934813</imageSOP_UID>
					<inclusion>TRUE</inclusion>
					<edgeMap>
					<xCoord>333</xCoord>
					<yCoord>349</yCoord>
					</edgeMap>
					<edgeMap>
					<xCoord>333</xCoord>
					<yCoord>350</yCoord>
					</edgeMap>
					<edgeMap>
					<xCoord>332</xCoord>
					<yCoord>351</yCoord>
					</edgeMap>
					<edgeMap>
					<xCoord>332</xCoord>
					<yCoord>352</yCoord>
					</edgeMap>
					<edgeMap>
					<xCoord>332</xCoord>
					<yCoord>353</yCoord>
					</edgeMap>
					<edgeMap>
					<xCoord>332</xCoord>
					<yCoord>354</yCoord>
					</edgeMap>
					<edgeMap>
					<xCoord>332</xCoord>
					<yCoord>355</yCoord>
					</edgeMap>
					<edgeMap>
					<xCoord>331</xCoord>
					<yCoord>356</yCoord>
					</edgeMap>
					<edgeMap>
					<xCoord>331</xCoord>
					<yCoord>357</yCoord>
					</edgeMap>
					<edgeMap>
					<xCoord>330</xCoord>
					<yCoord>358</yCoord>
					</edgeMap>
					<edgeMap>
					<xCoord>330</xCoord>
					<yCoord>359</yCoord>
					</edgeMap>
					<edgeMap>
					<xCoord>329</xCoord>
					<yCoord>360</yCoord>
					</edgeMap>
					<edgeMap>
					<xCoord>329</xCoord>
					<yCoord>361</yCoord>
					</edgeMap>
					<edgeMap>
					<xCoord>328</xCoord>
					<yCoord>362</yCoord>
					</edgeMap>
					<edgeMap>
					<xCoord>328</xCoord>
					<yCoord>363</yCoord>
					</edgeMap>
					<edgeMap>
					<xCoord>327</xCoord>
					<yCoord>364</yCoord>
					</edgeMap>
					<edgeMap>
					<xCoord>327</xCoord>
					<yCoord>365</yCoord>
					</edgeMap>
					<edgeMap>
					<xCoord>327</xCoord>
					<yCoord>366</yCoord>
					</edgeMap>
					<edgeMap>
					<xCoord>327</xCoord>
					<yCoord>367</yCoord>
					</edgeMap>
					<edgeMap>
					<xCoord>328</xCoord>
					<yCoord>368</yCoord>
					</edgeMap>
					<edgeMap>
					<xCoord>329</xCoord>
					<yCoord>369</yCoord>
					</edgeMap>
					<edgeMap>
					<xCoord>330</xCoord>
					<yCoord>369</yCoord>
					</edgeMap>
					<edgeMap>
					<xCoord>331</xCoord>
					<yCoord>370</yCoord>
					</edgeMap>
					<edgeMap>
					<xCoord>332</xCoord>
					<yCoord>370</yCoord>
					</edgeMap>
					<edgeMap>
					<xCoord>333</xCoord>
					<yCoord>370</yCoord>
					</edgeMap>
					<edgeMap>
					<xCoord>334</xCoord>
					<yCoord>371</yCoord>
					</edgeMap>
					<edgeMap>
					<xCoord>335</xCoord>
					<yCoord>371</yCoord>
					</edgeMap>
					<edgeMap>
					<xCoord>336</xCoord>
					<yCoord>371</yCoord>
					</edgeMap>
					<edgeMap>
					<xCoord>337</xCoord>
					<yCoord>371</yCoord>
					</edgeMap>
					<edgeMap>
					<xCoord>338</xCoord>
					<yCoord>371</yCoord>
					</edgeMap>
					<edgeMap>
					<xCoord>339</xCoord>
					<yCoord>371</yCoord>
					</edgeMap>
					<edgeMap>
					<xCoord>340</xCoord>
					<yCoord>371</yCoord>
					</edgeMap>
					<edgeMap>
					<xCoord>341</xCoord>
					<yCoord>371</yCoord>
					</edgeMap>
					<edgeMap>
					<xCoord>342</xCoord>
					<yCoord>371</yCoord>
					</edgeMap>
					<edgeMap>
					<xCoord>343</xCoord>
					<yCoord>371</yCoord>
					</edgeMap>
					<edgeMap>
					<xCoord>344</xCoord>
					<yCoord>371</yCoord>
					</edgeMap>
					<edgeMap>
					<xCoord>345</xCoord>
					<yCoord>371</yCoord>
					</edgeMap>
					<edgeMap>
					<xCoord>346</xCoord>
					<yCoord>371</yCoord>
					</edgeMap>
					<edgeMap>
					<xCoord>347</xCoord>
					<yCoord>371</yCoord>
					</edgeMap>
					<edgeMap>
					<xCoord>348</xCoord>
					<yCoord>371</yCoord>
					</edgeMap>
					<edgeMap>
					<xCoord>349</xCoord>
					<yCoord>371</yCoord>
					</edgeMap>
					<edgeMap>
					<xCoord>350</xCoord>
					<yCoord>371</yCoord>
					</edgeMap>
					<edgeMap>
					<xCoord>351</xCoord>
					<yCoord>371</yCoord>
					</edgeMap>
					<edgeMap>
					<xCoord>352</xCoord>
					<yCoord>371</yCoord>
					</edgeMap>
					<edgeMap>
					<xCoord>353</xCoord>
					<yCoord>371</yCoord>
					</edgeMap>
					<edgeMap>
					<xCoord>354</xCoord>
					<yCoord>371</yCoord>
					</edgeMap>
					<edgeMap>
					<xCoord>355</xCoord>
					<yCoord>371</yCoord>
					</edgeMap>
					<edgeMap>
					<xCoord>356</xCoord>
					<yCoord>370</yCoord>
					</edgeMap>
					<edgeMap>
					<xCoord>357</xCoord>
					<yCoord>370</yCoord>
					</edgeMap>
					<edgeMap>
					<xCoord>358</xCoord>
					<yCoord>370</yCoord>
					</edgeMap>
					<edgeMap>
					<xCoord>359</xCoord>
					<yCoord>370</yCoord>
					</edgeMap>
					<edgeMap>
					<xCoord>360</xCoord>
					<yCoord>369</yCoord>
					</edgeMap>
					<edgeMap>
					<xCoord>361</xCoord>
					<yCoord>369</yCoord>
					</edgeMap>
					<edgeMap>
					<xCoord>362</xCoord>
					<yCoord>368</yCoord>
					</edgeMap>
					<edgeMap>
					<xCoord>363</xCoord>
					<yCoord>368</yCoord>
					</edgeMap>
					<edgeMap>
					<xCoord>364</xCoord>
					<yCoord>368</yCoord>
					</edgeMap>
					<edgeMap>
					<xCoord>364</xCoord>
					<yCoord>367</yCoord>
					</edgeMap>
					<edgeMap>
					<xCoord>365</xCoord>
					<yCoord>367</yCoord>
					</edgeMap>
					<edgeMap>
					<xCoord>366</xCoord>
					<yCoord>367</yCoord>
					</edgeMap>
					<edgeMap>
					<xCoord>367</xCoord>
					<yCoord>367</yCoord>
					</edgeMap>
					<edgeMap>
					<xCoord>368</xCoord>
					<yCoord>367</yCoord>
					</edgeMap>
					<edgeMap>
					<xCoord>369</xCoord>
					<yCoord>366</yCoord>
					</edgeMap>
					<edgeMap>
					<xCoord>370</xCoord>
					<yCoord>366</yCoord>
					</edgeMap>
					<edgeMap>
					<xCoord>371</xCoord>
					<yCoord>365</yCoord>
					</edgeMap>
					<edgeMap>
					<xCoord>372</xCoord>
					<yCoord>364</yCoord>
					</edgeMap>
					<edgeMap>
					<xCoord>373</xCoord>
					<yCoord>363</yCoord>
					</edgeMap>
					<edgeMap>
					<xCoord>373</xCoord>
					<yCoord>362</yCoord>
					</edgeMap>
					<edgeMap>
					<xCoord>372</xCoord>
					<yCoord>361</yCoord>
					</edgeMap>
					<edgeMap>
					<xCoord>372</xCoord>
					<yCoord>360</yCoord>
					</edgeMap>
					<edgeMap>
					<xCoord>371</xCoord>
					<yCoord>360</yCoord>
					</edgeMap>
					<edgeMap>
					<xCoord>370</xCoord>
					<yCoord>359</yCoord>
					</edgeMap>
					<edgeMap>
					<xCoord>369</xCoord>
					<yCoord>358</yCoord>
					</edgeMap>
					<edgeMap>
					<xCoord>368</xCoord>
					<yCoord>358</yCoord>
					</edgeMap>
					<edgeMap>
					<xCoord>367</xCoord>
					<yCoord>358</yCoord>
					</edgeMap>
					<edgeMap>
					<xCoord>366</xCoord>
					<yCoord>358</yCoord>
					</edgeMap>
					<edgeMap>
					<xCoord>365</xCoord>
					<yCoord>357</yCoord>
					</edgeMap>
					<edgeMap>
					<xCoord>364</xCoord>
					<yCoord>357</yCoord>
					</edgeMap>
					<edgeMap>
					<xCoord>363</xCoord>
					<yCoord>357</yCoord>
					</edgeMap>
					<edgeMap>
					<xCoord>362</xCoord>
					<yCoord>357</yCoord>
					</edgeMap>
					<edgeMap>
					<xCoord>361</xCoord>
					<yCoord>357</yCoord>
					</edgeMap>
					<edgeMap>
					<xCoord>360</xCoord>
					<yCoord>357</yCoord>
					</edgeMap>
					<edgeMap>
					<xCoord>359</xCoord>
					<yCoord>357</yCoord>
					</edgeMap>
					<edgeMap>
					<xCoord>358</xCoord>
					<yCoord>357</yCoord>
					</edgeMap>
					<edgeMap>
					<xCoord>357</xCoord>
					<yCoord>357</yCoord>
					</edgeMap>
					<edgeMap>
					<xCoord>356</xCoord>
					<yCoord>357</yCoord>
					</edgeMap>
					<edgeMap>
					<xCoord>355</xCoord>
					<yCoord>357</yCoord>
					</edgeMap>
					<edgeMap>
					<xCoord>354</xCoord>
					<yCoord>356</yCoord>
					</edgeMap>
					<edgeMap>
					<xCoord>353</xCoord>
					<yCoord>356</yCoord>
					</edgeMap>
					<edgeMap>
					<xCoord>352</xCoord>
					<yCoord>356</yCoord>
					</edgeMap>
					<edgeMap>
					<xCoord>351</xCoord>
					<yCoord>356</yCoord>
					</edgeMap>
					<edgeMap>
					<xCoord>350</xCoord>
					<yCoord>356</yCoord>
					</edgeMap>
					<edgeMap>
					<xCoord>349</xCoord>
					<yCoord>356</yCoord>
					</edgeMap>
					<edgeMap>
					<xCoord>348</xCoord>
					<yCoord>355</yCoord>
					</edgeMap>
					<edgeMap>
					<xCoord>347</xCoord>
					<yCoord>355</yCoord>
					</edgeMap>
					<edgeMap>
					<xCoord>346</xCoord>
					<yCoord>355</yCoord>
					</edgeMap>
					<edgeMap>
					<xCoord>345</xCoord>
					<yCoord>355</yCoord>
					</edgeMap>
					<edgeMap>
					<xCoord>344</xCoord>
					<yCoord>355</yCoord>
					</edgeMap>
					<edgeMap>
					<xCoord>343</xCoord>
					<yCoord>355</yCoord>
					</edgeMap>
					<edgeMap>
					<xCoord>342</xCoord>
					<yCoord>354</yCoord>
					</edgeMap>
					<edgeMap>
					<xCoord>341</xCoord>
					<yCoord>354</yCoord>
					</edgeMap>
					<edgeMap>
					<xCoord>340</xCoord>
					<yCoord>354</yCoord>
					</edgeMap>
					<edgeMap>
					<xCoord>339</xCoord>
					<yCoord>353</yCoord>
					</edgeMap>
					<edgeMap>
					<xCoord>338</xCoord>
					<yCoord>353</yCoord>
					</edgeMap>
					<edgeMap>
					<xCoord>337</xCoord>
					<yCoord>352</yCoord>
					</edgeMap>
					<edgeMap>
					<xCoord>336</xCoord>
					<yCoord>351</yCoord>
					</edgeMap>
					<edgeMap>
					<xCoord>335</xCoord>
					<yCoord>350</yCoord>
					</edgeMap>
					<edgeMap>
					<xCoord>334</xCoord>
					<yCoord>350</yCoord>
					</edgeMap>
					<edgeMap>
					<xCoord>333</xCoord>
					<yCoord>349</yCoord>
					</edgeMap>
				</roi>
				<roi>
					<imageZposition>-98.25</imageZposition>
					<imageSOP_UID>1.3.6.1.4.1.14519.5.2.1.6279.6001.224309844095099931756440238994</imageSOP_UID>
					<inclusion>TRUE</inclusion>
					<edgeMap>
					<xCoord>335</xCoord>
					<yCoord>347</yCoord>
					</edgeMap>
					<edgeMap>
					<xCoord>334</xCoord>
					<yCoord>348</yCoord>
					</edgeMap>
					<edgeMap>
					<xCoord>334</xCoord>
					<yCoord>349</yCoord>
					</edgeMap>
					<edgeMap>
					<xCoord>334</xCoord>
					<yCoord>350</yCoord>
					</edgeMap>
					<edgeMap>
					<xCoord>333</xCoord>
					<yCoord>351</yCoord>
					</edgeMap>
					<edgeMap>
					<xCoord>333</xCoord>
					<yCoord>352</yCoord>
					</edgeMap>
					<edgeMap>
					<xCoord>333</xCoord>
					<yCoord>353</yCoord>
					</edgeMap>
					<edgeMap>
					<xCoord>332</xCoord>
					<yCoord>354</yCoord>
					</edgeMap>
					<edgeMap>
					<xCoord>332</xCoord>
					<yCoord>355</yCoord>
					</edgeMap>
					<edgeMap>
					<xCoord>332</xCoord>
					<yCoord>356</yCoord>
					</edgeMap>
					<edgeMap>
					<xCoord>332</xCoord>
					<yCoord>357</yCoord>
					</edgeMap>
					<edgeMap>
					<xCoord>331</xCoord>
					<yCoord>358</yCoord>
					</edgeMap>
					<edgeMap>
					<xCoord>331</xCoord>
					<yCoord>359</yCoord>
					</edgeMap>
					<edgeMap>
					<xCoord>331</xCoord>
					<yCoord>360</yCoord>
					</edgeMap>
					<edgeMap>
					<xCoord>331</xCoord>
					<yCoord>361</yCoord>
					</edgeMap>
					<edgeMap>
					<xCoord>331</xCoord>
					<yCoord>362</yCoord>
					</edgeMap>
					<edgeMap>
					<xCoord>330</xCoord>
					<yCoord>362</yCoord>
					</edgeMap>
					<edgeMap>
					<xCoord>329</xCoord>
					<yCoord>363</yCoord>
					</edgeMap>
					<edgeMap>
					<xCoord>328</xCoord>
					<yCoord>364</yCoord>
					</edgeMap>
					<edgeMap>
					<xCoord>328</xCoord>
					<yCoord>365</yCoord>
					</edgeMap>
					<edgeMap>
					<xCoord>328</xCoord>
					<yCoord>366</yCoord>
					</edgeMap>
					<edgeMap>
					<xCoord>328</xCoord>
					<yCoord>367</yCoord>
					</edgeMap>
					<edgeMap>
					<xCoord>328</xCoord>
					<yCoord>368</yCoord>
					</edgeMap>
					<edgeMap>
					<xCoord>329</xCoord>
					<yCoord>368</yCoord>
					</edgeMap>
					<edgeMap>
					<xCoord>330</xCoord>
					<yCoord>368</yCoord>
					</edgeMap>
					<edgeMap>
					<xCoord>331</xCoord>
					<yCoord>369</yCoord>
					</edgeMap>
					<edgeMap>
					<xCoord>332</xCoord>
					<yCoord>369</yCoord>
					</edgeMap>
					<edgeMap>
					<xCoord>333</xCoord>
					<yCoord>370</yCoord>
					</edgeMap>
					<edgeMap>
					<xCoord>334</xCoord>
					<yCoord>370</yCoord>
					</edgeMap>
					<edgeMap>
					<xCoord>335</xCoord>
					<yCoord>370</yCoord>
					</edgeMap>
					<edgeMap>
					<xCoord>336</xCoord>
					<yCoord>370</yCoord>
					</edgeMap>
					<edgeMap>
					<xCoord>337</xCoord>
					<yCoord>370</yCoord>
					</edgeMap>
					<edgeMap>
					<xCoord>338</xCoord>
					<yCoord>371</yCoord>
					</edgeMap>
					<edgeMap>
					<xCoord>339</xCoord>
					<yCoord>371</yCoord>
					</edgeMap>
					<edgeMap>
					<xCoord>340</xCoord>
					<yCoord>371</yCoord>
					</edgeMap>
					<edgeMap>
					<xCoord>341</xCoord>
					<yCoord>371</yCoord>
					</edgeMap>
					<edgeMap>
					<xCoord>342</xCoord>
					<yCoord>371</yCoord>
					</edgeMap>
					<edgeMap>
					<xCoord>343</xCoord>
					<yCoord>371</yCoord>
					</edgeMap>
					<edgeMap>
					<xCoord>344</xCoord>
					<yCoord>371</yCoord>
					</edgeMap>
					<edgeMap>
					<xCoord>345</xCoord>
					<yCoord>371</yCoord>
					</edgeMap>
					<edgeMap>
					<xCoord>346</xCoord>
					<yCoord>371</yCoord>
					</edgeMap>
					<edgeMap>
					<xCoord>347</xCoord>
					<yCoord>371</yCoord>
					</edgeMap>
					<edgeMap>
					<xCoord>348</xCoord>
					<yCoord>371</yCoord>
					</edgeMap>
					<edgeMap>
					<xCoord>349</xCoord>
					<yCoord>371</yCoord>
					</edgeMap>
					<edgeMap>
					<xCoord>350</xCoord>
					<yCoord>371</yCoord>
					</edgeMap>
					<edgeMap>
					<xCoord>351</xCoord>
					<yCoord>371</yCoord>
					</edgeMap>
					<edgeMap>
					<xCoord>352</xCoord>
					<yCoord>371</yCoord>
					</edgeMap>
					<edgeMap>
					<xCoord>353</xCoord>
					<yCoord>370</yCoord>
					</edgeMap>
					<edgeMap>
					<xCoord>354</xCoord>
					<yCoord>370</yCoord>
					</edgeMap>
					<edgeMap>
					<xCoord>355</xCoord>
					<yCoord>370</yCoord>
					</edgeMap>
					<edgeMap>
					<xCoord>356</xCoord>
					<yCoord>370</yCoord>
					</edgeMap>
					<edgeMap>
					<xCoord>357</xCoord>
					<yCoord>370</yCoord>
					</edgeMap>
					<edgeMap>
					<xCoord>358</xCoord>
					<yCoord>370</yCoord>
					</edgeMap>
					<edgeMap>
					<xCoord>359</xCoord>
					<yCoord>370</yCoord>
					</edgeMap>
					<edgeMap>
					<xCoord>360</xCoord>
					<yCoord>370</yCoord>
					</edgeMap>
					<edgeMap>
					<xCoord>361</xCoord>
					<yCoord>369</yCoord>
					</edgeMap>
					<edgeMap>
					<xCoord>362</xCoord>
					<yCoord>369</yCoord>
					</edgeMap>
					<edgeMap>
					<xCoord>363</xCoord>
					<yCoord>368</yCoord>
					</edgeMap>
					<edgeMap>
					<xCoord>364</xCoord>
					<yCoord>368</yCoord>
					</edgeMap>
					<edgeMap>
					<xCoord>365</xCoord>
					<yCoord>367</yCoord>
					</edgeMap>
					<edgeMap>
					<xCoord>366</xCoord>
					<yCoord>367</yCoord>
					</edgeMap>
					<edgeMap>
					<xCoord>367</xCoord>
					<yCoord>366</yCoord>
					</edgeMap>
					<edgeMap>
					<xCoord>367</xCoord>
					<yCoord>365</yCoord>
					</edgeMap>
					<edgeMap>
					<xCoord>367</xCoord>
					<yCoord>364</yCoord>
					</edgeMap>
					<edgeMap>
					<xCoord>367</xCoord>
					<yCoord>363</yCoord>
					</edgeMap>
					<edgeMap>
					<xCoord>367</xCoord>
					<yCoord>362</yCoord>
					</edgeMap>
					<edgeMap>
					<xCoord>366</xCoord>
					<yCoord>361</yCoord>
					</edgeMap>
					<edgeMap>
					<xCoord>366</xCoord>
					<yCoord>360</yCoord>
					</edgeMap>
					<edgeMap>
					<xCoord>366</xCoord>
					<yCoord>359</yCoord>
					</edgeMap>
					<edgeMap>
					<xCoord>365</xCoord>
					<yCoord>358</yCoord>
					</edgeMap>
					<edgeMap>
					<xCoord>365</xCoord>
					<yCoord>357</yCoord>
					</edgeMap>
					<edgeMap>
					<xCoord>365</xCoord>
					<yCoord>356</yCoord>
					</edgeMap>
					<edgeMap>
					<xCoord>364</xCoord>
					<yCoord>355</yCoord>
					</edgeMap>
					<edgeMap>
					<xCoord>364</xCoord>
					<yCoord>354</yCoord>
					</edgeMap>
					<edgeMap>
					<xCoord>363</xCoord>
					<yCoord>354</yCoord>
					</edgeMap>
					<edgeMap>
					<xCoord>362</xCoord>
					<yCoord>354</yCoord>
					</edgeMap>
					<edgeMap>
					<xCoord>361</xCoord>
					<yCoord>354</yCoord>
					</edgeMap>
					<edgeMap>
					<xCoord>360</xCoord>
					<yCoord>354</yCoord>
					</edgeMap>
					<edgeMap>
					<xCoord>359</xCoord>
					<yCoord>353</yCoord>
					</edgeMap>
					<edgeMap>
					<xCoord>358</xCoord>
					<yCoord>353</yCoord>
					</edgeMap>
					<edgeMap>
					<xCoord>357</xCoord>
					<yCoord>353</yCoord>
					</edgeMap>
					<edgeMap>
					<xCoord>356</xCoord>
					<yCoord>353</yCoord>
					</edgeMap>
					<edgeMap>
					<xCoord>355</xCoord>
					<yCoord>353</yCoord>
					</edgeMap>
					<edgeMap>
					<xCoord>354</xCoord>
					<yCoord>353</yCoord>
					</edgeMap>
					<edgeMap>
					<xCoord>353</xCoord>
					<yCoord>353</yCoord>
					</edgeMap>
					<edgeMap>
					<xCoord>352</xCoord>
					<yCoord>353</yCoord>
					</edgeMap>
					<edgeMap>
					<xCoord>351</xCoord>
					<yCoord>353</yCoord>
					</edgeMap>
					<edgeMap>
					<xCoord>350</xCoord>
					<yCoord>353</yCoord>
					</edgeMap>
					<edgeMap>
					<xCoord>349</xCoord>
					<yCoord>353</yCoord>
					</edgeMap>
					<edgeMap>
					<xCoord>348</xCoord>
					<yCoord>353</yCoord>
					</edgeMap>
					<edgeMap>
					<xCoord>347</xCoord>
					<yCoord>353</yCoord>
					</edgeMap>
					<edgeMap>
					<xCoord>346</xCoord>
					<yCoord>353</yCoord>
					</edgeMap>
					<edgeMap>
					<xCoord>345</xCoord>
					<yCoord>353</yCoord>
					</edgeMap>
					<edgeMap>
					<xCoord>344</xCoord>
					<yCoord>352</yCoord>
					</edgeMap>
					<edgeMap>
					<xCoord>343</xCoord>
					<yCoord>352</yCoord>
					</edgeMap>
					<edgeMap>
					<xCoord>342</xCoord>
					<yCoord>351</yCoord>
					</edgeMap>
					<edgeMap>
					<xCoord>341</xCoord>
					<yCoord>351</yCoord>
					</edgeMap>
					<edgeMap>
					<xCoord>340</xCoord>
					<yCoord>350</yCoord>
					</edgeMap>
					<edgeMap>
					<xCoord>339</xCoord>
					<yCoord>350</yCoord>
					</edgeMap>
					<edgeMap>
					<xCoord>338</xCoord>
					<yCoord>349</yCoord>
					</edgeMap>
					<edgeMap>
					<xCoord>337</xCoord>
					<yCoord>349</yCoord>
					</edgeMap>
					<edgeMap>
					<xCoord>336</xCoord>
					<yCoord>348</yCoord>
					</edgeMap>
					<edgeMap>
					<xCoord>335</xCoord>
					<yCoord>347</yCoord>
					</edgeMap>
				</roi>
				<roi>
					<imageZposition>-99.5</imageZposition>
					<imageSOP_UID>1.3.6.1.4.1.14519.5.2.1.6279.6001.254555781971701209579426035380</imageSOP_UID>
					<inclusion>TRUE</inclusion>
					<edgeMap>
					<xCoord>336</xCoord>
					<yCoord>347</yCoord>
					</edgeMap>
					<edgeMap>
					<xCoord>335</xCoord>
					<yCoord>348</yCoord>
					</edgeMap>
					<edgeMap>
					<xCoord>335</xCoord>
					<yCoord>349</yCoord>
					</edgeMap>
					<edgeMap>
					<xCoord>334</xCoord>
					<yCoord>350</yCoord>
					</edgeMap>
					<edgeMap>
					<xCoord>334</xCoord>
					<yCoord>351</yCoord>
					</edgeMap>
					<edgeMap>
					<xCoord>333</xCoord>
					<yCoord>352</yCoord>
					</edgeMap>
					<edgeMap>
					<xCoord>332</xCoord>
					<yCoord>353</yCoord>
					</edgeMap>
					<edgeMap>
					<xCoord>332</xCoord>
					<yCoord>354</yCoord>
					</edgeMap>
					<edgeMap>
					<xCoord>331</xCoord>
					<yCoord>355</yCoord>
					</edgeMap>
					<edgeMap>
					<xCoord>330</xCoord>
					<yCoord>356</yCoord>
					</edgeMap>
					<edgeMap>
					<xCoord>330</xCoord>
					<yCoord>357</yCoord>
					</edgeMap>
					<edgeMap>
					<xCoord>329</xCoord>
					<yCoord>357</yCoord>
					</edgeMap>
					<edgeMap>
					<xCoord>329</xCoord>
					<yCoord>358</yCoord>
					</edgeMap>
					<edgeMap>
					<xCoord>328</xCoord>
					<yCoord>359</yCoord>
					</edgeMap>
					<edgeMap>
					<xCoord>328</xCoord>
					<yCoord>360</yCoord>
					</edgeMap>
					<edgeMap>
					<xCoord>328</xCoord>
					<yCoord>361</yCoord>
					</edgeMap>
					<edgeMap>
					<xCoord>327</xCoord>
					<yCoord>362</yCoord>
					</edgeMap>
					<edgeMap>
					<xCoord>327</xCoord>
					<yCoord>363</yCoord>
					</edgeMap>
					<edgeMap>
					<xCoord>327</xCoord>
					<yCoord>364</yCoord>
					</edgeMap>
					<edgeMap>
					<xCoord>326</xCoord>
					<yCoord>365</yCoord>
					</edgeMap>
					<edgeMap>
					<xCoord>326</xCoord>
					<yCoord>366</yCoord>
					</edgeMap>
					<edgeMap>
					<xCoord>327</xCoord>
					<yCoord>367</yCoord>
					</edgeMap>
					<edgeMap>
					<xCoord>327</xCoord>
					<yCoord>368</yCoord>
					</edgeMap>
					<edgeMap>
					<xCoord>328</xCoord>
					<yCoord>369</yCoord>
					</edgeMap>
					<edgeMap>
					<xCoord>329</xCoord>
					<yCoord>369</yCoord>
					</edgeMap>
					<edgeMap>
					<xCoord>330</xCoord>
					<yCoord>370</yCoord>
					</edgeMap>
					<edgeMap>
					<xCoord>331</xCoord>
					<yCoord>370</yCoord>
					</edgeMap>
					<edgeMap>
					<xCoord>332</xCoord>
					<yCoord>370</yCoord>
					</edgeMap>
					<edgeMap>
					<xCoord>333</xCoord>
					<yCoord>371</yCoord>
					</edgeMap>
					<edgeMap>
					<xCoord>334</xCoord>
					<yCoord>371</yCoord>
					</edgeMap>
					<edgeMap>
					<xCoord>335</xCoord>
					<yCoord>371</yCoord>
					</edgeMap>
					<edgeMap>
					<xCoord>336</xCoord>
					<yCoord>371</yCoord>
					</edgeMap>
					<edgeMap>
					<xCoord>337</xCoord>
					<yCoord>371</yCoord>
					</edgeMap>
					<edgeMap>
					<xCoord>338</xCoord>
					<yCoord>371</yCoord>
					</edgeMap>
					<edgeMap>
					<xCoord>339</xCoord>
					<yCoord>372</yCoord>
					</edgeMap>
					<edgeMap>
					<xCoord>340</xCoord>
					<yCoord>372</yCoord>
					</edgeMap>
					<edgeMap>
					<xCoord>341</xCoord>
					<yCoord>372</yCoord>
					</edgeMap>
					<edgeMap>
					<xCoord>342</xCoord>
					<yCoord>372</yCoord>
					</edgeMap>
					<edgeMap>
					<xCoord>343</xCoord>
					<yCoord>372</yCoord>
					</edgeMap>
					<edgeMap>
					<xCoord>344</xCoord>
					<yCoord>372</yCoord>
					</edgeMap>
					<edgeMap>
					<xCoord>345</xCoord>
					<yCoord>372</yCoord>
					</edgeMap>
					<edgeMap>
					<xCoord>346</xCoord>
					<yCoord>372</yCoord>
					</edgeMap>
					<edgeMap>
					<xCoord>347</xCoord>
					<yCoord>372</yCoord>
					</edgeMap>
					<edgeMap>
					<xCoord>348</xCoord>
					<yCoord>372</yCoord>
					</edgeMap>
					<edgeMap>
					<xCoord>349</xCoord>
					<yCoord>372</yCoord>
					</edgeMap>
					<edgeMap>
					<xCoord>350</xCoord>
					<yCoord>372</yCoord>
					</edgeMap>
					<edgeMap>
					<xCoord>351</xCoord>
					<yCoord>372</yCoord>
					</edgeMap>
					<edgeMap>
					<xCoord>352</xCoord>
					<yCoord>372</yCoord>
					</edgeMap>
					<edgeMap>
					<xCoord>353</xCoord>
					<yCoord>372</yCoord>
					</edgeMap>
					<edgeMap>
					<xCoord>354</xCoord>
					<yCoord>371</yCoord>
					</edgeMap>
					<edgeMap>
					<xCoord>355</xCoord>
					<yCoord>371</yCoord>
					</edgeMap>
					<edgeMap>
					<xCoord>356</xCoord>
					<yCoord>370</yCoord>
					</edgeMap>
					<edgeMap>
					<xCoord>357</xCoord>
					<yCoord>370</yCoord>
					</edgeMap>
					<edgeMap>
					<xCoord>358</xCoord>
					<yCoord>370</yCoord>
					</edgeMap>
					<edgeMap>
					<xCoord>359</xCoord>
					<yCoord>370</yCoord>
					</edgeMap>
					<edgeMap>
					<xCoord>360</xCoord>
					<yCoord>370</yCoord>
					</edgeMap>
					<edgeMap>
					<xCoord>361</xCoord>
					<yCoord>370</yCoord>
					</edgeMap>
					<edgeMap>
					<xCoord>362</xCoord>
					<yCoord>370</yCoord>
					</edgeMap>
					<edgeMap>
					<xCoord>363</xCoord>
					<yCoord>369</yCoord>
					</edgeMap>
					<edgeMap>
					<xCoord>364</xCoord>
					<yCoord>369</yCoord>
					</edgeMap>
					<edgeMap>
					<xCoord>365</xCoord>
					<yCoord>368</yCoord>
					</edgeMap>
					<edgeMap>
					<xCoord>366</xCoord>
					<yCoord>367</yCoord>
					</edgeMap>
					<edgeMap>
					<xCoord>366</xCoord>
					<yCoord>366</yCoord>
					</edgeMap>
					<edgeMap>
					<xCoord>367</xCoord>
					<yCoord>365</yCoord>
					</edgeMap>
					<edgeMap>
					<xCoord>366</xCoord>
					<yCoord>364</yCoord>
					</edgeMap>
					<edgeMap>
					<xCoord>366</xCoord>
					<yCoord>363</yCoord>
					</edgeMap>
					<edgeMap>
					<xCoord>366</xCoord>
					<yCoord>362</yCoord>
					</edgeMap>
					<edgeMap>
					<xCoord>365</xCoord>
					<yCoord>361</yCoord>
					</edgeMap>
					<edgeMap>
					<xCoord>365</xCoord>
					<yCoord>360</yCoord>
					</edgeMap>
					<edgeMap>
					<xCoord>364</xCoord>
					<yCoord>359</yCoord>
					</edgeMap>
					<edgeMap>
					<xCoord>364</xCoord>
					<yCoord>358</yCoord>
					</edgeMap>
					<edgeMap>
					<xCoord>364</xCoord>
					<yCoord>357</yCoord>
					</edgeMap>
					<edgeMap>
					<xCoord>364</xCoord>
					<yCoord>356</yCoord>
					</edgeMap>
					<edgeMap>
					<xCoord>364</xCoord>
					<yCoord>355</yCoord>
					</edgeMap>
					<edgeMap>
					<xCoord>364</xCoord>
					<yCoord>354</yCoord>
					</edgeMap>
					<edgeMap>
					<xCoord>364</xCoord>
					<yCoord>353</yCoord>
					</edgeMap>
					<edgeMap>
					<xCoord>363</xCoord>
					<yCoord>352</yCoord>
					</edgeMap>
					<edgeMap>
					<xCoord>363</xCoord>
					<yCoord>351</yCoord>
					</edgeMap>
					<edgeMap>
					<xCoord>362</xCoord>
					<yCoord>351</yCoord>
					</edgeMap>
					<edgeMap>
					<xCoord>361</xCoord>
					<yCoord>351</yCoord>
					</edgeMap>
					<edgeMap>
					<xCoord>360</xCoord>
					<yCoord>351</yCoord>
					</edgeMap>
					<edgeMap>
					<xCoord>359</xCoord>
					<yCoord>351</yCoord>
					</edgeMap>
					<edgeMap>
					<xCoord>358</xCoord>
					<yCoord>351</yCoord>
					</edgeMap>
					<edgeMap>
					<xCoord>357</xCoord>
					<yCoord>351</yCoord>
					</edgeMap>
					<edgeMap>
					<xCoord>356</xCoord>
					<yCoord>351</yCoord>
					</edgeMap>
					<edgeMap>
					<xCoord>355</xCoord>
					<yCoord>351</yCoord>
					</edgeMap>
					<edgeMap>
					<xCoord>354</xCoord>
					<yCoord>351</yCoord>
					</edgeMap>
					<edgeMap>
					<xCoord>353</xCoord>
					<yCoord>351</yCoord>
					</edgeMap>
					<edgeMap>
					<xCoord>352</xCoord>
					<yCoord>351</yCoord>
					</edgeMap>
					<edgeMap>
					<xCoord>351</xCoord>
					<yCoord>351</yCoord>
					</edgeMap>
					<edgeMap>
					<xCoord>350</xCoord>
					<yCoord>351</yCoord>
					</edgeMap>
					<edgeMap>
					<xCoord>349</xCoord>
					<yCoord>351</yCoord>
					</edgeMap>
					<edgeMap>
					<xCoord>348</xCoord>
					<yCoord>351</yCoord>
					</edgeMap>
					<edgeMap>
					<xCoord>348</xCoord>
					<yCoord>350</yCoord>
					</edgeMap>
					<edgeMap>
					<xCoord>347</xCoord>
					<yCoord>350</yCoord>
					</edgeMap>
					<edgeMap>
					<xCoord>346</xCoord>
					<yCoord>350</yCoord>
					</edgeMap>
					<edgeMap>
					<xCoord>345</xCoord>
					<yCoord>350</yCoord>
					</edgeMap>
					<edgeMap>
					<xCoord>344</xCoord>
					<yCoord>350</yCoord>
					</edgeMap>
					<edgeMap>
					<xCoord>343</xCoord>
					<yCoord>350</yCoord>
					</edgeMap>
					<edgeMap>
					<xCoord>342</xCoord>
					<yCoord>350</yCoord>
					</edgeMap>
					<edgeMap>
					<xCoord>341</xCoord>
					<yCoord>349</yCoord>
					</edgeMap>
					<edgeMap>
					<xCoord>340</xCoord>
					<yCoord>349</yCoord>
					</edgeMap>
					<edgeMap>
					<xCoord>339</xCoord>
					<yCoord>349</yCoord>
					</edgeMap>
					<edgeMap>
					<xCoord>338</xCoord>
					<yCoord>348</yCoord>
					</edgeMap>
					<edgeMap>
					<xCoord>337</xCoord>
					<yCoord>348</yCoord>
					</edgeMap>
					<edgeMap>
					<xCoord>336</xCoord>
					<yCoord>348</yCoord>
					</edgeMap>
					<edgeMap>
					<xCoord>336</xCoord>
					<yCoord>347</yCoord>
					</edgeMap>
				</roi>
				<roi>
					<imageZposition>-100.75</imageZposition>
					<imageSOP_UID>1.3.6.1.4.1.14519.5.2.1.6279.6001.271763018473964678881085483178</imageSOP_UID>
					<inclusion>TRUE</inclusion>
					<edgeMap>
					<xCoord>336</xCoord>
					<yCoord>346</yCoord>
					</edgeMap>
					<edgeMap>
					<xCoord>335</xCoord>
					<yCoord>347</yCoord>
					</edgeMap>
					<edgeMap>
					<xCoord>334</xCoord>
					<yCoord>348</yCoord>
					</edgeMap>
					<edgeMap>
					<xCoord>333</xCoord>
					<yCoord>349</yCoord>
					</edgeMap>
					<edgeMap>
					<xCoord>332</xCoord>
					<yCoord>350</yCoord>
					</edgeMap>
					<edgeMap>
					<xCoord>331</xCoord>
					<yCoord>351</yCoord>
					</edgeMap>
					<edgeMap>
					<xCoord>331</xCoord>
					<yCoord>352</yCoord>
					</edgeMap>
					<edgeMap>
					<xCoord>330</xCoord>
					<yCoord>353</yCoord>
					</edgeMap>
					<edgeMap>
					<xCoord>330</xCoord>
					<yCoord>354</yCoord>
					</edgeMap>
					<edgeMap>
					<xCoord>329</xCoord>
					<yCoord>355</yCoord>
					</edgeMap>
					<edgeMap>
					<xCoord>329</xCoord>
					<yCoord>356</yCoord>
					</edgeMap>
					<edgeMap>
					<xCoord>328</xCoord>
					<yCoord>357</yCoord>
					</edgeMap>
					<edgeMap>
					<xCoord>328</xCoord>
					<yCoord>358</yCoord>
					</edgeMap>
					<edgeMap>
					<xCoord>327</xCoord>
					<yCoord>359</yCoord>
					</edgeMap>
					<edgeMap>
					<xCoord>327</xCoord>
					<yCoord>360</yCoord>
					</edgeMap>
					<edgeMap>
					<xCoord>326</xCoord>
					<yCoord>361</yCoord>
					</edgeMap>
					<edgeMap>
					<xCoord>326</xCoord>
					<yCoord>362</yCoord>
					</edgeMap>
					<edgeMap>
					<xCoord>325</xCoord>
					<yCoord>363</yCoord>
					</edgeMap>
					<edgeMap>
					<xCoord>325</xCoord>
					<yCoord>364</yCoord>
					</edgeMap>
					<edgeMap>
					<xCoord>325</xCoord>
					<yCoord>365</yCoord>
					</edgeMap>
					<edgeMap>
					<xCoord>325</xCoord>
					<yCoord>366</yCoord>
					</edgeMap>
					<edgeMap>
					<xCoord>326</xCoord>
					<yCoord>367</yCoord>
					</edgeMap>
					<edgeMap>
					<xCoord>327</xCoord>
					<yCoord>368</yCoord>
					</edgeMap>
					<edgeMap>
					<xCoord>328</xCoord>
					<yCoord>369</yCoord>
					</edgeMap>
					<edgeMap>
					<xCoord>329</xCoord>
					<yCoord>369</yCoord>
					</edgeMap>
					<edgeMap>
					<xCoord>330</xCoord>
					<yCoord>370</yCoord>
					</edgeMap>
					<edgeMap>
					<xCoord>331</xCoord>
					<yCoord>370</yCoord>
					</edgeMap>
					<edgeMap>
					<xCoord>332</xCoord>
					<yCoord>370</yCoord>
					</edgeMap>
					<edgeMap>
					<xCoord>333</xCoord>
					<yCoord>370</yCoord>
					</edgeMap>
					<edgeMap>
					<xCoord>334</xCoord>
					<yCoord>370</yCoord>
					</edgeMap>
					<edgeMap>
					<xCoord>335</xCoord>
					<yCoord>370</yCoord>
					</edgeMap>
					<edgeMap>
					<xCoord>336</xCoord>
					<yCoord>371</yCoord>
					</edgeMap>
					<edgeMap>
					<xCoord>337</xCoord>
					<yCoord>371</yCoord>
					</edgeMap>
					<edgeMap>
					<xCoord>338</xCoord>
					<yCoord>371</yCoord>
					</edgeMap>
					<edgeMap>
					<xCoord>339</xCoord>
					<yCoord>371</yCoord>
					</edgeMap>
					<edgeMap>
					<xCoord>340</xCoord>
					<yCoord>371</yCoord>
					</edgeMap>
					<edgeMap>
					<xCoord>341</xCoord>
					<yCoord>372</yCoord>
					</edgeMap>
					<edgeMap>
					<xCoord>342</xCoord>
					<yCoord>372</yCoord>
					</edgeMap>
					<edgeMap>
					<xCoord>343</xCoord>
					<yCoord>372</yCoord>
					</edgeMap>
					<edgeMap>
					<xCoord>344</xCoord>
					<yCoord>372</yCoord>
					</edgeMap>
					<edgeMap>
					<xCoord>345</xCoord>
					<yCoord>372</yCoord>
					</edgeMap>
					<edgeMap>
					<xCoord>346</xCoord>
					<yCoord>372</yCoord>
					</edgeMap>
					<edgeMap>
					<xCoord>347</xCoord>
					<yCoord>372</yCoord>
					</edgeMap>
					<edgeMap>
					<xCoord>348</xCoord>
					<yCoord>372</yCoord>
					</edgeMap>
					<edgeMap>
					<xCoord>349</xCoord>
					<yCoord>372</yCoord>
					</edgeMap>
					<edgeMap>
					<xCoord>350</xCoord>
					<yCoord>372</yCoord>
					</edgeMap>
					<edgeMap>
					<xCoord>351</xCoord>
					<yCoord>372</yCoord>
					</edgeMap>
					<edgeMap>
					<xCoord>352</xCoord>
					<yCoord>372</yCoord>
					</edgeMap>
					<edgeMap>
					<xCoord>353</xCoord>
					<yCoord>371</yCoord>
					</edgeMap>
					<edgeMap>
					<xCoord>354</xCoord>
					<yCoord>371</yCoord>
					</edgeMap>
					<edgeMap>
					<xCoord>355</xCoord>
					<yCoord>371</yCoord>
					</edgeMap>
					<edgeMap>
					<xCoord>356</xCoord>
					<yCoord>371</yCoord>
					</edgeMap>
					<edgeMap>
					<xCoord>357</xCoord>
					<yCoord>371</yCoord>
					</edgeMap>
					<edgeMap>
					<xCoord>358</xCoord>
					<yCoord>371</yCoord>
					</edgeMap>
					<edgeMap>
					<xCoord>359</xCoord>
					<yCoord>370</yCoord>
					</edgeMap>
					<edgeMap>
					<xCoord>360</xCoord>
					<yCoord>370</yCoord>
					</edgeMap>
					<edgeMap>
					<xCoord>361</xCoord>
					<yCoord>370</yCoord>
					</edgeMap>
					<edgeMap>
					<xCoord>362</xCoord>
					<yCoord>369</yCoord>
					</edgeMap>
					<edgeMap>
					<xCoord>363</xCoord>
					<yCoord>369</yCoord>
					</edgeMap>
					<edgeMap>
					<xCoord>364</xCoord>
					<yCoord>368</yCoord>
					</edgeMap>
					<edgeMap>
					<xCoord>365</xCoord>
					<yCoord>368</yCoord>
					</edgeMap>
					<edgeMap>
					<xCoord>366</xCoord>
					<yCoord>367</yCoord>
					</edgeMap>
					<edgeMap>
					<xCoord>366</xCoord>
					<yCoord>366</yCoord>
					</edgeMap>
					<edgeMap>
					<xCoord>366</xCoord>
					<yCoord>365</yCoord>
					</edgeMap>
					<edgeMap>
					<xCoord>366</xCoord>
					<yCoord>364</yCoord>
					</edgeMap>
					<edgeMap>
					<xCoord>366</xCoord>
					<yCoord>363</yCoord>
					</edgeMap>
					<edgeMap>
					<xCoord>365</xCoord>
					<yCoord>362</yCoord>
					</edgeMap>
					<edgeMap>
					<xCoord>365</xCoord>
					<yCoord>361</yCoord>
					</edgeMap>
					<edgeMap>
					<xCoord>365</xCoord>
					<yCoord>360</yCoord>
					</edgeMap>
					<edgeMap>
					<xCoord>365</xCoord>
					<yCoord>359</yCoord>
					</edgeMap>
					<edgeMap>
					<xCoord>364</xCoord>
					<yCoord>358</yCoord>
					</edgeMap>
					<edgeMap>
					<xCoord>364</xCoord>
					<yCoord>357</yCoord>
					</edgeMap>
					<edgeMap>
					<xCoord>364</xCoord>
					<yCoord>356</yCoord>
					</edgeMap>
					<edgeMap>
					<xCoord>364</xCoord>
					<yCoord>355</yCoord>
					</edgeMap>
					<edgeMap>
					<xCoord>363</xCoord>
					<yCoord>354</yCoord>
					</edgeMap>
					<edgeMap>
					<xCoord>363</xCoord>
					<yCoord>353</yCoord>
					</edgeMap>
					<edgeMap>
					<xCoord>362</xCoord>
					<yCoord>352</yCoord>
					</edgeMap>
					<edgeMap>
					<xCoord>362</xCoord>
					<yCoord>351</yCoord>
					</edgeMap>
					<edgeMap>
					<xCoord>361</xCoord>
					<yCoord>351</yCoord>
					</edgeMap>
					<edgeMap>
					<xCoord>360</xCoord>
					<yCoord>351</yCoord>
					</edgeMap>
					<edgeMap>
					<xCoord>359</xCoord>
					<yCoord>351</yCoord>
					</edgeMap>
					<edgeMap>
					<xCoord>358</xCoord>
					<yCoord>351</yCoord>
					</edgeMap>
					<edgeMap>
					<xCoord>357</xCoord>
					<yCoord>350</yCoord>
					</edgeMap>
					<edgeMap>
					<xCoord>356</xCoord>
					<yCoord>350</yCoord>
					</edgeMap>
					<edgeMap>
					<xCoord>355</xCoord>
					<yCoord>350</yCoord>
					</edgeMap>
					<edgeMap>
					<xCoord>354</xCoord>
					<yCoord>350</yCoord>
					</edgeMap>
					<edgeMap>
					<xCoord>353</xCoord>
					<yCoord>350</yCoord>
					</edgeMap>
					<edgeMap>
					<xCoord>352</xCoord>
					<yCoord>350</yCoord>
					</edgeMap>
					<edgeMap>
					<xCoord>351</xCoord>
					<yCoord>350</yCoord>
					</edgeMap>
					<edgeMap>
					<xCoord>350</xCoord>
					<yCoord>350</yCoord>
					</edgeMap>
					<edgeMap>
					<xCoord>350</xCoord>
					<yCoord>349</yCoord>
					</edgeMap>
					<edgeMap>
					<xCoord>349</xCoord>
					<yCoord>349</yCoord>
					</edgeMap>
					<edgeMap>
					<xCoord>348</xCoord>
					<yCoord>349</yCoord>
					</edgeMap>
					<edgeMap>
					<xCoord>347</xCoord>
					<yCoord>348</yCoord>
					</edgeMap>
					<edgeMap>
					<xCoord>346</xCoord>
					<yCoord>348</yCoord>
					</edgeMap>
					<edgeMap>
					<xCoord>345</xCoord>
					<yCoord>348</yCoord>
					</edgeMap>
					<edgeMap>
					<xCoord>344</xCoord>
					<yCoord>347</yCoord>
					</edgeMap>
					<edgeMap>
					<xCoord>343</xCoord>
					<yCoord>347</yCoord>
					</edgeMap>
					<edgeMap>
					<xCoord>342</xCoord>
					<yCoord>347</yCoord>
					</edgeMap>
					<edgeMap>
					<xCoord>341</xCoord>
					<yCoord>347</yCoord>
					</edgeMap>
					<edgeMap>
					<xCoord>340</xCoord>
					<yCoord>347</yCoord>
					</edgeMap>
					<edgeMap>
					<xCoord>339</xCoord>
					<yCoord>347</yCoord>
					</edgeMap>
					<edgeMap>
					<xCoord>338</xCoord>
					<yCoord>346</yCoord>
					</edgeMap>
					<edgeMap>
					<xCoord>337</xCoord>
					<yCoord>346</yCoord>
					</edgeMap>
					<edgeMap>
					<xCoord>336</xCoord>
					<yCoord>346</yCoord>
					</edgeMap>
				</roi>
				<roi>
					<imageZposition>-102.0</imageZposition>
					<imageSOP_UID>1.3.6.1.4.1.14519.5.2.1.6279.6001.215046240157258276988020089262</imageSOP_UID>
					<inclusion>TRUE</inclusion>
					<edgeMap>
					<xCoord>338</xCoord>
					<yCoord>344</yCoord>
					</edgeMap>
					<edgeMap>
					<xCoord>337</xCoord>
					<yCoord>345</yCoord>
					</edgeMap>
					<edgeMap>
					<xCoord>336</xCoord>
					<yCoord>346</yCoord>
					</edgeMap>
					<edgeMap>
					<xCoord>335</xCoord>
					<yCoord>347</yCoord>
					</edgeMap>
					<edgeMap>
					<xCoord>334</xCoord>
					<yCoord>348</yCoord>
					</edgeMap>
					<edgeMap>
					<xCoord>333</xCoord>
					<yCoord>349</yCoord>
					</edgeMap>
					<edgeMap>
					<xCoord>332</xCoord>
					<yCoord>350</yCoord>
					</edgeMap>
					<edgeMap>
					<xCoord>331</xCoord>
					<yCoord>351</yCoord>
					</edgeMap>
					<edgeMap>
					<xCoord>330</xCoord>
					<yCoord>351</yCoord>
					</edgeMap>
					<edgeMap>
					<xCoord>329</xCoord>
					<yCoord>352</yCoord>
					</edgeMap>
					<edgeMap>
					<xCoord>328</xCoord>
					<yCoord>353</yCoord>
					</edgeMap>
					<edgeMap>
					<xCoord>328</xCoord>
					<yCoord>354</yCoord>
					</edgeMap>
					<edgeMap>
					<xCoord>327</xCoord>
					<yCoord>355</yCoord>
					</edgeMap>
					<edgeMap>
					<xCoord>327</xCoord>
					<yCoord>356</yCoord>
					</edgeMap>
					<edgeMap>
					<xCoord>326</xCoord>
					<yCoord>357</yCoord>
					</edgeMap>
					<edgeMap>
					<xCoord>326</xCoord>
					<yCoord>358</yCoord>
					</edgeMap>
					<edgeMap>
					<xCoord>325</xCoord>
					<yCoord>359</yCoord>
					</edgeMap>
					<edgeMap>
					<xCoord>325</xCoord>
					<yCoord>360</yCoord>
					</edgeMap>
					<edgeMap>
					<xCoord>324</xCoord>
					<yCoord>361</yCoord>
					</edgeMap>
					<edgeMap>
					<xCoord>324</xCoord>
					<yCoord>362</yCoord>
					</edgeMap>
					<edgeMap>
					<xCoord>324</xCoord>
					<yCoord>363</yCoord>
					</edgeMap>
					<edgeMap>
					<xCoord>324</xCoord>
					<yCoord>364</yCoord>
					</edgeMap>
					<edgeMap>
					<xCoord>324</xCoord>
					<yCoord>365</yCoord>
					</edgeMap>
					<edgeMap>
					<xCoord>324</xCoord>
					<yCoord>366</yCoord>
					</edgeMap>
					<edgeMap>
					<xCoord>324</xCoord>
					<yCoord>367</yCoord>
					</edgeMap>
					<edgeMap>
					<xCoord>324</xCoord>
					<yCoord>368</yCoord>
					</edgeMap>
					<edgeMap>
					<xCoord>325</xCoord>
					<yCoord>369</yCoord>
					</edgeMap>
					<edgeMap>
					<xCoord>325</xCoord>
					<yCoord>370</yCoord>
					</edgeMap>
					<edgeMap>
					<xCoord>326</xCoord>
					<yCoord>370</yCoord>
					</edgeMap>
					<edgeMap>
					<xCoord>327</xCoord>
					<yCoord>370</yCoord>
					</edgeMap>
					<edgeMap>
					<xCoord>328</xCoord>
					<yCoord>371</yCoord>
					</edgeMap>
					<edgeMap>
					<xCoord>329</xCoord>
					<yCoord>371</yCoord>
					</edgeMap>
					<edgeMap>
					<xCoord>330</xCoord>
					<yCoord>371</yCoord>
					</edgeMap>
					<edgeMap>
					<xCoord>331</xCoord>
					<yCoord>371</yCoord>
					</edgeMap>
					<edgeMap>
					<xCoord>332</xCoord>
					<yCoord>371</yCoord>
					</edgeMap>
					<edgeMap>
					<xCoord>333</xCoord>
					<yCoord>371</yCoord>
					</edgeMap>
					<edgeMap>
					<xCoord>334</xCoord>
					<yCoord>372</yCoord>
					</edgeMap>
					<edgeMap>
					<xCoord>335</xCoord>
					<yCoord>372</yCoord>
					</edgeMap>
					<edgeMap>
					<xCoord>336</xCoord>
					<yCoord>372</yCoord>
					</edgeMap>
					<edgeMap>
					<xCoord>337</xCoord>
					<yCoord>372</yCoord>
					</edgeMap>
					<edgeMap>
					<xCoord>338</xCoord>
					<yCoord>372</yCoord>
					</edgeMap>
					<edgeMap>
					<xCoord>339</xCoord>
					<yCoord>372</yCoord>
					</edgeMap>
					<edgeMap>
					<xCoord>340</xCoord>
					<yCoord>372</yCoord>
					</edgeMap>
					<edgeMap>
					<xCoord>341</xCoord>
					<yCoord>372</yCoord>
					</edgeMap>
					<edgeMap>
					<xCoord>342</xCoord>
					<yCoord>372</yCoord>
					</edgeMap>
					<edgeMap>
					<xCoord>343</xCoord>
					<yCoord>372</yCoord>
					</edgeMap>
					<edgeMap>
					<xCoord>344</xCoord>
					<yCoord>372</yCoord>
					</edgeMap>
					<edgeMap>
					<xCoord>345</xCoord>
					<yCoord>372</yCoord>
					</edgeMap>
					<edgeMap>
					<xCoord>346</xCoord>
					<yCoord>372</yCoord>
					</edgeMap>
					<edgeMap>
					<xCoord>347</xCoord>
					<yCoord>372</yCoord>
					</edgeMap>
					<edgeMap>
					<xCoord>348</xCoord>
					<yCoord>372</yCoord>
					</edgeMap>
					<edgeMap>
					<xCoord>349</xCoord>
					<yCoord>372</yCoord>
					</edgeMap>
					<edgeMap>
					<xCoord>350</xCoord>
					<yCoord>372</yCoord>
					</edgeMap>
					<edgeMap>
					<xCoord>351</xCoord>
					<yCoord>372</yCoord>
					</edgeMap>
					<edgeMap>
					<xCoord>352</xCoord>
					<yCoord>372</yCoord>
					</edgeMap>
					<edgeMap>
					<xCoord>353</xCoord>
					<yCoord>372</yCoord>
					</edgeMap>
					<edgeMap>
					<xCoord>354</xCoord>
					<yCoord>372</yCoord>
					</edgeMap>
					<edgeMap>
					<xCoord>355</xCoord>
					<yCoord>372</yCoord>
					</edgeMap>
					<edgeMap>
					<xCoord>356</xCoord>
					<yCoord>372</yCoord>
					</edgeMap>
					<edgeMap>
					<xCoord>357</xCoord>
					<yCoord>372</yCoord>
					</edgeMap>
					<edgeMap>
					<xCoord>358</xCoord>
					<yCoord>371</yCoord>
					</edgeMap>
					<edgeMap>
					<xCoord>359</xCoord>
					<yCoord>371</yCoord>
					</edgeMap>
					<edgeMap>
					<xCoord>360</xCoord>
					<yCoord>371</yCoord>
					</edgeMap>
					<edgeMap>
					<xCoord>361</xCoord>
					<yCoord>370</yCoord>
					</edgeMap>
					<edgeMap>
					<xCoord>362</xCoord>
					<yCoord>370</yCoord>
					</edgeMap>
					<edgeMap>
					<xCoord>363</xCoord>
					<yCoord>370</yCoord>
					</edgeMap>
					<edgeMap>
					<xCoord>364</xCoord>
					<yCoord>369</yCoord>
					</edgeMap>
					<edgeMap>
					<xCoord>364</xCoord>
					<yCoord>368</yCoord>
					</edgeMap>
					<edgeMap>
					<xCoord>364</xCoord>
					<yCoord>367</yCoord>
					</edgeMap>
					<edgeMap>
					<xCoord>364</xCoord>
					<yCoord>366</yCoord>
					</edgeMap>
					<edgeMap>
					<xCoord>364</xCoord>
					<yCoord>365</yCoord>
					</edgeMap>
					<edgeMap>
					<xCoord>364</xCoord>
					<yCoord>364</yCoord>
					</edgeMap>
					<edgeMap>
					<xCoord>364</xCoord>
					<yCoord>363</yCoord>
					</edgeMap>
					<edgeMap>
					<xCoord>363</xCoord>
					<yCoord>362</yCoord>
					</edgeMap>
					<edgeMap>
					<xCoord>363</xCoord>
					<yCoord>361</yCoord>
					</edgeMap>
					<edgeMap>
					<xCoord>363</xCoord>
					<yCoord>360</yCoord>
					</edgeMap>
					<edgeMap>
					<xCoord>363</xCoord>
					<yCoord>359</yCoord>
					</edgeMap>
					<edgeMap>
					<xCoord>362</xCoord>
					<yCoord>358</yCoord>
					</edgeMap>
					<edgeMap>
					<xCoord>361</xCoord>
					<yCoord>357</yCoord>
					</edgeMap>
					<edgeMap>
					<xCoord>361</xCoord>
					<yCoord>356</yCoord>
					</edgeMap>
					<edgeMap>
					<xCoord>361</xCoord>
					<yCoord>355</yCoord>
					</edgeMap>
					<edgeMap>
					<xCoord>360</xCoord>
					<yCoord>354</yCoord>
					</edgeMap>
					<edgeMap>
					<xCoord>360</xCoord>
					<yCoord>353</yCoord>
					</edgeMap>
					<edgeMap>
					<xCoord>360</xCoord>
					<yCoord>352</yCoord>
					</edgeMap>
					<edgeMap>
					<xCoord>360</xCoord>
					<yCoord>351</yCoord>
					</edgeMap>
					<edgeMap>
					<xCoord>360</xCoord>
					<yCoord>350</yCoord>
					</edgeMap>
					<edgeMap>
					<xCoord>359</xCoord>
					<yCoord>350</yCoord>
					</edgeMap>
					<edgeMap>
					<xCoord>358</xCoord>
					<yCoord>349</yCoord>
					</edgeMap>
					<edgeMap>
					<xCoord>357</xCoord>
					<yCoord>349</yCoord>
					</edgeMap>
					<edgeMap>
					<xCoord>356</xCoord>
					<yCoord>349</yCoord>
					</edgeMap>
					<edgeMap>
					<xCoord>355</xCoord>
					<yCoord>348</yCoord>
					</edgeMap>
					<edgeMap>
					<xCoord>354</xCoord>
					<yCoord>348</yCoord>
					</edgeMap>
					<edgeMap>
					<xCoord>353</xCoord>
					<yCoord>348</yCoord>
					</edgeMap>
					<edgeMap>
					<xCoord>352</xCoord>
					<yCoord>348</yCoord>
					</edgeMap>
					<edgeMap>
					<xCoord>351</xCoord>
					<yCoord>348</yCoord>
					</edgeMap>
					<edgeMap>
					<xCoord>350</xCoord>
					<yCoord>348</yCoord>
					</edgeMap>
					<edgeMap>
					<xCoord>349</xCoord>
					<yCoord>348</yCoord>
					</edgeMap>
					<edgeMap>
					<xCoord>348</xCoord>
					<yCoord>347</yCoord>
					</edgeMap>
					<edgeMap>
					<xCoord>347</xCoord>
					<yCoord>347</yCoord>
					</edgeMap>
					<edgeMap>
					<xCoord>346</xCoord>
					<yCoord>347</yCoord>
					</edgeMap>
					<edgeMap>
					<xCoord>345</xCoord>
					<yCoord>347</yCoord>
					</edgeMap>
					<edgeMap>
					<xCoord>344</xCoord>
					<yCoord>346</yCoord>
					</edgeMap>
					<edgeMap>
					<xCoord>343</xCoord>
					<yCoord>346</yCoord>
					</edgeMap>
					<edgeMap>
					<xCoord>342</xCoord>
					<yCoord>346</yCoord>
					</edgeMap>
					<edgeMap>
					<xCoord>341</xCoord>
					<yCoord>345</yCoord>
					</edgeMap>
					<edgeMap>
					<xCoord>340</xCoord>
					<yCoord>345</yCoord>
					</edgeMap>
					<edgeMap>
					<xCoord>339</xCoord>
					<yCoord>345</yCoord>
					</edgeMap>
					<edgeMap>
					<xCoord>338</xCoord>
					<yCoord>344</yCoord>
					</edgeMap>
				</roi>
				<roi>
					<imageZposition>-103.25</imageZposition>
					<imageSOP_UID>1.3.6.1.4.1.14519.5.2.1.6279.6001.880081554574177051350158640134</imageSOP_UID>
					<inclusion>TRUE</inclusion>
					<edgeMap>
					<xCoord>340</xCoord>
					<yCoord>346</yCoord>
					</edgeMap>
					<edgeMap>
					<xCoord>339</xCoord>
					<yCoord>346</yCoord>
					</edgeMap>
					<edgeMap>
					<xCoord>338</xCoord>
					<yCoord>347</yCoord>
					</edgeMap>
					<edgeMap>
					<xCoord>337</xCoord>
					<yCoord>347</yCoord>
					</edgeMap>
					<edgeMap>
					<xCoord>336</xCoord>
					<yCoord>348</yCoord>
					</edgeMap>
					<edgeMap>
					<xCoord>335</xCoord>
					<yCoord>349</yCoord>
					</edgeMap>
					<edgeMap>
					<xCoord>334</xCoord>
					<yCoord>349</yCoord>
					</edgeMap>
					<edgeMap>
					<xCoord>333</xCoord>
					<yCoord>350</yCoord>
					</edgeMap>
					<edgeMap>
					<xCoord>332</xCoord>
					<yCoord>351</yCoord>
					</edgeMap>
					<edgeMap>
					<xCoord>331</xCoord>
					<yCoord>352</yCoord>
					</edgeMap>
					<edgeMap>
					<xCoord>330</xCoord>
					<yCoord>353</yCoord>
					</edgeMap>
					<edgeMap>
					<xCoord>329</xCoord>
					<yCoord>354</yCoord>
					</edgeMap>
					<edgeMap>
					<xCoord>329</xCoord>
					<yCoord>355</yCoord>
					</edgeMap>
					<edgeMap>
					<xCoord>328</xCoord>
					<yCoord>356</yCoord>
					</edgeMap>
					<edgeMap>
					<xCoord>328</xCoord>
					<yCoord>357</yCoord>
					</edgeMap>
					<edgeMap>
					<xCoord>328</xCoord>
					<yCoord>358</yCoord>
					</edgeMap>
					<edgeMap>
					<xCoord>328</xCoord>
					<yCoord>359</yCoord>
					</edgeMap>
					<edgeMap>
					<xCoord>328</xCoord>
					<yCoord>360</yCoord>
					</edgeMap>
					<edgeMap>
					<xCoord>328</xCoord>
					<yCoord>361</yCoord>
					</edgeMap>
					<edgeMap>
					<xCoord>328</xCoord>
					<yCoord>362</yCoord>
					</edgeMap>
					<edgeMap>
					<xCoord>328</xCoord>
					<yCoord>363</yCoord>
					</edgeMap>
					<edgeMap>
					<xCoord>328</xCoord>
					<yCoord>364</yCoord>
					</edgeMap>
					<edgeMap>
					<xCoord>328</xCoord>
					<yCoord>365</yCoord>
					</edgeMap>
					<edgeMap>
					<xCoord>328</xCoord>
					<yCoord>366</yCoord>
					</edgeMap>
					<edgeMap>
					<xCoord>328</xCoord>
					<yCoord>367</yCoord>
					</edgeMap>
					<edgeMap>
					<xCoord>328</xCoord>
					<yCoord>368</yCoord>
					</edgeMap>
					<edgeMap>
					<xCoord>328</xCoord>
					<yCoord>369</yCoord>
					</edgeMap>
					<edgeMap>
					<xCoord>328</xCoord>
					<yCoord>370</yCoord>
					</edgeMap>
					<edgeMap>
					<xCoord>329</xCoord>
					<yCoord>370</yCoord>
					</edgeMap>
					<edgeMap>
					<xCoord>330</xCoord>
					<yCoord>371</yCoord>
					</edgeMap>
					<edgeMap>
					<xCoord>331</xCoord>
					<yCoord>371</yCoord>
					</edgeMap>
					<edgeMap>
					<xCoord>332</xCoord>
					<yCoord>371</yCoord>
					</edgeMap>
					<edgeMap>
					<xCoord>333</xCoord>
					<yCoord>371</yCoord>
					</edgeMap>
					<edgeMap>
					<xCoord>334</xCoord>
					<yCoord>371</yCoord>
					</edgeMap>
					<edgeMap>
					<xCoord>335</xCoord>
					<yCoord>372</yCoord>
					</edgeMap>
					<edgeMap>
					<xCoord>336</xCoord>
					<yCoord>372</yCoord>
					</edgeMap>
					<edgeMap>
					<xCoord>337</xCoord>
					<yCoord>372</yCoord>
					</edgeMap>
					<edgeMap>
					<xCoord>338</xCoord>
					<yCoord>372</yCoord>
					</edgeMap>
					<edgeMap>
					<xCoord>339</xCoord>
					<yCoord>372</yCoord>
					</edgeMap>
					<edgeMap>
					<xCoord>340</xCoord>
					<yCoord>372</yCoord>
					</edgeMap>
					<edgeMap>
					<xCoord>341</xCoord>
					<yCoord>373</yCoord>
					</edgeMap>
					<edgeMap>
					<xCoord>342</xCoord>
					<yCoord>373</yCoord>
					</edgeMap>
					<edgeMap>
					<xCoord>343</xCoord>
					<yCoord>373</yCoord>
					</edgeMap>
					<edgeMap>
					<xCoord>344</xCoord>
					<yCoord>373</yCoord>
					</edgeMap>
					<edgeMap>
					<xCoord>345</xCoord>
					<yCoord>373</yCoord>
					</edgeMap>
					<edgeMap>
					<xCoord>346</xCoord>
					<yCoord>373</yCoord>
					</edgeMap>
					<edgeMap>
					<xCoord>347</xCoord>
					<yCoord>373</yCoord>
					</edgeMap>
					<edgeMap>
					<xCoord>348</xCoord>
					<yCoord>373</yCoord>
					</edgeMap>
					<edgeMap>
					<xCoord>349</xCoord>
					<yCoord>373</yCoord>
					</edgeMap>
					<edgeMap>
					<xCoord>350</xCoord>
					<yCoord>373</yCoord>
					</edgeMap>
					<edgeMap>
					<xCoord>351</xCoord>
					<yCoord>373</yCoord>
					</edgeMap>
					<edgeMap>
					<xCoord>352</xCoord>
					<yCoord>373</yCoord>
					</edgeMap>
					<edgeMap>
					<xCoord>353</xCoord>
					<yCoord>373</yCoord>
					</edgeMap>
					<edgeMap>
					<xCoord>354</xCoord>
					<yCoord>373</yCoord>
					</edgeMap>
					<edgeMap>
					<xCoord>355</xCoord>
					<yCoord>373</yCoord>
					</edgeMap>
					<edgeMap>
					<xCoord>356</xCoord>
					<yCoord>373</yCoord>
					</edgeMap>
					<edgeMap>
					<xCoord>357</xCoord>
					<yCoord>373</yCoord>
					</edgeMap>
					<edgeMap>
					<xCoord>358</xCoord>
					<yCoord>373</yCoord>
					</edgeMap>
					<edgeMap>
					<xCoord>359</xCoord>
					<yCoord>373</yCoord>
					</edgeMap>
					<edgeMap>
					<xCoord>359</xCoord>
					<yCoord>372</yCoord>
					</edgeMap>
					<edgeMap>
					<xCoord>360</xCoord>
					<yCoord>372</yCoord>
					</edgeMap>
					<edgeMap>
					<xCoord>361</xCoord>
					<yCoord>371</yCoord>
					</edgeMap>
					<edgeMap>
					<xCoord>361</xCoord>
					<yCoord>370</yCoord>
					</edgeMap>
					<edgeMap>
					<xCoord>362</xCoord>
					<yCoord>369</yCoord>
					</edgeMap>
					<edgeMap>
					<xCoord>362</xCoord>
					<yCoord>368</yCoord>
					</edgeMap>
					<edgeMap>
					<xCoord>362</xCoord>
					<yCoord>367</yCoord>
					</edgeMap>
					<edgeMap>
					<xCoord>362</xCoord>
					<yCoord>366</yCoord>
					</edgeMap>
					<edgeMap>
					<xCoord>363</xCoord>
					<yCoord>366</yCoord>
					</edgeMap>
					<edgeMap>
					<xCoord>362</xCoord>
					<yCoord>365</yCoord>
					</edgeMap>
					<edgeMap>
					<xCoord>362</xCoord>
					<yCoord>364</yCoord>
					</edgeMap>
					<edgeMap>
					<xCoord>362</xCoord>
					<yCoord>363</yCoord>
					</edgeMap>
					<edgeMap>
					<xCoord>362</xCoord>
					<yCoord>362</yCoord>
					</edgeMap>
					<edgeMap>
					<xCoord>362</xCoord>
					<yCoord>361</yCoord>
					</edgeMap>
					<edgeMap>
					<xCoord>362</xCoord>
					<yCoord>360</yCoord>
					</edgeMap>
					<edgeMap>
					<xCoord>362</xCoord>
					<yCoord>359</yCoord>
					</edgeMap>
					<edgeMap>
					<xCoord>361</xCoord>
					<yCoord>358</yCoord>
					</edgeMap>
					<edgeMap>
					<xCoord>361</xCoord>
					<yCoord>357</yCoord>
					</edgeMap>
					<edgeMap>
					<xCoord>361</xCoord>
					<yCoord>356</yCoord>
					</edgeMap>
					<edgeMap>
					<xCoord>360</xCoord>
					<yCoord>355</yCoord>
					</edgeMap>
					<edgeMap>
					<xCoord>360</xCoord>
					<yCoord>354</yCoord>
					</edgeMap>
					<edgeMap>
					<xCoord>359</xCoord>
					<yCoord>353</yCoord>
					</edgeMap>
					<edgeMap>
					<xCoord>359</xCoord>
					<yCoord>352</yCoord>
					</edgeMap>
					<edgeMap>
					<xCoord>358</xCoord>
					<yCoord>351</yCoord>
					</edgeMap>
					<edgeMap>
					<xCoord>358</xCoord>
					<yCoord>350</yCoord>
					</edgeMap>
					<edgeMap>
					<xCoord>358</xCoord>
					<yCoord>349</yCoord>
					</edgeMap>
					<edgeMap>
					<xCoord>357</xCoord>
					<yCoord>349</yCoord>
					</edgeMap>
					<edgeMap>
					<xCoord>356</xCoord>
					<yCoord>348</yCoord>
					</edgeMap>
					<edgeMap>
					<xCoord>355</xCoord>
					<yCoord>348</yCoord>
					</edgeMap>
					<edgeMap>
					<xCoord>354</xCoord>
					<yCoord>348</yCoord>
					</edgeMap>
					<edgeMap>
					<xCoord>353</xCoord>
					<yCoord>347</yCoord>
					</edgeMap>
					<edgeMap>
					<xCoord>352</xCoord>
					<yCoord>347</yCoord>
					</edgeMap>
					<edgeMap>
					<xCoord>351</xCoord>
					<yCoord>346</yCoord>
					</edgeMap>
					<edgeMap>
					<xCoord>350</xCoord>
					<yCoord>346</yCoord>
					</edgeMap>
					<edgeMap>
					<xCoord>349</xCoord>
					<yCoord>346</yCoord>
					</edgeMap>
					<edgeMap>
					<xCoord>348</xCoord>
					<yCoord>346</yCoord>
					</edgeMap>
					<edgeMap>
					<xCoord>347</xCoord>
					<yCoord>346</yCoord>
					</edgeMap>
					<edgeMap>
					<xCoord>346</xCoord>
					<yCoord>346</yCoord>
					</edgeMap>
					<edgeMap>
					<xCoord>345</xCoord>
					<yCoord>346</yCoord>
					</edgeMap>
					<edgeMap>
					<xCoord>344</xCoord>
					<yCoord>346</yCoord>
					</edgeMap>
					<edgeMap>
					<xCoord>343</xCoord>
					<yCoord>346</yCoord>
					</edgeMap>
					<edgeMap>
					<xCoord>342</xCoord>
					<yCoord>346</yCoord>
					</edgeMap>
					<edgeMap>
					<xCoord>341</xCoord>
					<yCoord>346</yCoord>
					</edgeMap>
					<edgeMap>
					<xCoord>340</xCoord>
					<yCoord>346</yCoord>
					</edgeMap>
				</roi>
				<roi>
					<imageZposition>-104.5</imageZposition>
					<imageSOP_UID>1.3.6.1.4.1.14519.5.2.1.6279.6001.161039214912426170962209490402</imageSOP_UID>
					<inclusion>TRUE</inclusion>
					<edgeMap>
					<xCoord>340</xCoord>
					<yCoord>343</yCoord>
					</edgeMap>
					<edgeMap>
					<xCoord>339</xCoord>
					<yCoord>343</yCoord>
					</edgeMap>
					<edgeMap>
					<xCoord>338</xCoord>
					<yCoord>344</yCoord>
					</edgeMap>
					<edgeMap>
					<xCoord>337</xCoord>
					<yCoord>345</yCoord>
					</edgeMap>
					<edgeMap>
					<xCoord>336</xCoord>
					<yCoord>345</yCoord>
					</edgeMap>
					<edgeMap>
					<xCoord>335</xCoord>
					<yCoord>345</yCoord>
					</edgeMap>
					<edgeMap>
					<xCoord>334</xCoord>
					<yCoord>346</yCoord>
					</edgeMap>
					<edgeMap>
					<xCoord>333</xCoord>
					<yCoord>347</yCoord>
					</edgeMap>
					<edgeMap>
					<xCoord>332</xCoord>
					<yCoord>348</yCoord>
					</edgeMap>
					<edgeMap>
					<xCoord>331</xCoord>
					<yCoord>349</yCoord>
					</edgeMap>
					<edgeMap>
					<xCoord>331</xCoord>
					<yCoord>350</yCoord>
					</edgeMap>
					<edgeMap>
					<xCoord>330</xCoord>
					<yCoord>351</yCoord>
					</edgeMap>
					<edgeMap>
					<xCoord>330</xCoord>
					<yCoord>352</yCoord>
					</edgeMap>
					<edgeMap>
					<xCoord>329</xCoord>
					<yCoord>353</yCoord>
					</edgeMap>
					<edgeMap>
					<xCoord>329</xCoord>
					<yCoord>354</yCoord>
					</edgeMap>
					<edgeMap>
					<xCoord>328</xCoord>
					<yCoord>355</yCoord>
					</edgeMap>
					<edgeMap>
					<xCoord>328</xCoord>
					<yCoord>356</yCoord>
					</edgeMap>
					<edgeMap>
					<xCoord>328</xCoord>
					<yCoord>357</yCoord>
					</edgeMap>
					<edgeMap>
					<xCoord>327</xCoord>
					<yCoord>358</yCoord>
					</edgeMap>
					<edgeMap>
					<xCoord>327</xCoord>
					<yCoord>359</yCoord>
					</edgeMap>
					<edgeMap>
					<xCoord>327</xCoord>
					<yCoord>360</yCoord>
					</edgeMap>
					<edgeMap>
					<xCoord>327</xCoord>
					<yCoord>361</yCoord>
					</edgeMap>
					<edgeMap>
					<xCoord>327</xCoord>
					<yCoord>362</yCoord>
					</edgeMap>
					<edgeMap>
					<xCoord>328</xCoord>
					<yCoord>363</yCoord>
					</edgeMap>
					<edgeMap>
					<xCoord>328</xCoord>
					<yCoord>364</yCoord>
					</edgeMap>
					<edgeMap>
					<xCoord>329</xCoord>
					<yCoord>365</yCoord>
					</edgeMap>
					<edgeMap>
					<xCoord>329</xCoord>
					<yCoord>366</yCoord>
					</edgeMap>
					<edgeMap>
					<xCoord>329</xCoord>
					<yCoord>367</yCoord>
					</edgeMap>
					<edgeMap>
					<xCoord>329</xCoord>
					<yCoord>368</yCoord>
					</edgeMap>
					<edgeMap>
					<xCoord>329</xCoord>
					<yCoord>369</yCoord>
					</edgeMap>
					<edgeMap>
					<xCoord>330</xCoord>
					<yCoord>369</yCoord>
					</edgeMap>
					<edgeMap>
					<xCoord>331</xCoord>
					<yCoord>370</yCoord>
					</edgeMap>
					<edgeMap>
					<xCoord>332</xCoord>
					<yCoord>370</yCoord>
					</edgeMap>
					<edgeMap>
					<xCoord>333</xCoord>
					<yCoord>370</yCoord>
					</edgeMap>
					<edgeMap>
					<xCoord>334</xCoord>
					<yCoord>371</yCoord>
					</edgeMap>
					<edgeMap>
					<xCoord>335</xCoord>
					<yCoord>371</yCoord>
					</edgeMap>
					<edgeMap>
					<xCoord>336</xCoord>
					<yCoord>371</yCoord>
					</edgeMap>
					<edgeMap>
					<xCoord>337</xCoord>
					<yCoord>371</yCoord>
					</edgeMap>
					<edgeMap>
					<xCoord>338</xCoord>
					<yCoord>372</yCoord>
					</edgeMap>
					<edgeMap>
					<xCoord>339</xCoord>
					<yCoord>372</yCoord>
					</edgeMap>
					<edgeMap>
					<xCoord>340</xCoord>
					<yCoord>372</yCoord>
					</edgeMap>
					<edgeMap>
					<xCoord>341</xCoord>
					<yCoord>373</yCoord>
					</edgeMap>
					<edgeMap>
					<xCoord>342</xCoord>
					<yCoord>373</yCoord>
					</edgeMap>
					<edgeMap>
					<xCoord>343</xCoord>
					<yCoord>373</yCoord>
					</edgeMap>
					<edgeMap>
					<xCoord>344</xCoord>
					<yCoord>373</yCoord>
					</edgeMap>
					<edgeMap>
					<xCoord>345</xCoord>
					<yCoord>373</yCoord>
					</edgeMap>
					<edgeMap>
					<xCoord>346</xCoord>
					<yCoord>373</yCoord>
					</edgeMap>
					<edgeMap>
					<xCoord>347</xCoord>
					<yCoord>374</yCoord>
					</edgeMap>
					<edgeMap>
					<xCoord>348</xCoord>
					<yCoord>374</yCoord>
					</edgeMap>
					<edgeMap>
					<xCoord>349</xCoord>
					<yCoord>374</yCoord>
					</edgeMap>
					<edgeMap>
					<xCoord>350</xCoord>
					<yCoord>374</yCoord>
					</edgeMap>
					<edgeMap>
					<xCoord>351</xCoord>
					<yCoord>374</yCoord>
					</edgeMap>
					<edgeMap>
					<xCoord>352</xCoord>
					<yCoord>374</yCoord>
					</edgeMap>
					<edgeMap>
					<xCoord>353</xCoord>
					<yCoord>374</yCoord>
					</edgeMap>
					<edgeMap>
					<xCoord>354</xCoord>
					<yCoord>374</yCoord>
					</edgeMap>
					<edgeMap>
					<xCoord>355</xCoord>
					<yCoord>374</yCoord>
					</edgeMap>
					<edgeMap>
					<xCoord>356</xCoord>
					<yCoord>374</yCoord>
					</edgeMap>
					<edgeMap>
					<xCoord>357</xCoord>
					<yCoord>373</yCoord>
					</edgeMap>
					<edgeMap>
					<xCoord>358</xCoord>
					<yCoord>373</yCoord>
					</edgeMap>
					<edgeMap>
					<xCoord>359</xCoord>
					<yCoord>372</yCoord>
					</edgeMap>
					<edgeMap>
					<xCoord>360</xCoord>
					<yCoord>372</yCoord>
					</edgeMap>
					<edgeMap>
					<xCoord>360</xCoord>
					<yCoord>371</yCoord>
					</edgeMap>
					<edgeMap>
					<xCoord>361</xCoord>
					<yCoord>370</yCoord>
					</edgeMap>
					<edgeMap>
					<xCoord>362</xCoord>
					<yCoord>369</yCoord>
					</edgeMap>
					<edgeMap>
					<xCoord>362</xCoord>
					<yCoord>368</yCoord>
					</edgeMap>
					<edgeMap>
					<xCoord>362</xCoord>
					<yCoord>367</yCoord>
					</edgeMap>
					<edgeMap>
					<xCoord>362</xCoord>
					<yCoord>366</yCoord>
					</edgeMap>
					<edgeMap>
					<xCoord>362</xCoord>
					<yCoord>365</yCoord>
					</edgeMap>
					<edgeMap>
					<xCoord>362</xCoord>
					<yCoord>364</yCoord>
					</edgeMap>
					<edgeMap>
					<xCoord>362</xCoord>
					<yCoord>363</yCoord>
					</edgeMap>
					<edgeMap>
					<xCoord>362</xCoord>
					<yCoord>362</yCoord>
					</edgeMap>
					<edgeMap>
					<xCoord>362</xCoord>
					<yCoord>361</yCoord>
					</edgeMap>
					<edgeMap>
					<xCoord>362</xCoord>
					<yCoord>360</yCoord>
					</edgeMap>
					<edgeMap>
					<xCoord>361</xCoord>
					<yCoord>359</yCoord>
					</edgeMap>
					<edgeMap>
					<xCoord>360</xCoord>
					<yCoord>358</yCoord>
					</edgeMap>
					<edgeMap>
					<xCoord>360</xCoord>
					<yCoord>357</yCoord>
					</edgeMap>
					<edgeMap>
					<xCoord>360</xCoord>
					<yCoord>356</yCoord>
					</edgeMap>
					<edgeMap>
					<xCoord>360</xCoord>
					<yCoord>355</yCoord>
					</edgeMap>
					<edgeMap>
					<xCoord>360</xCoord>
					<yCoord>354</yCoord>
					</edgeMap>
					<edgeMap>
					<xCoord>360</xCoord>
					<yCoord>353</yCoord>
					</edgeMap>
					<edgeMap>
					<xCoord>359</xCoord>
					<yCoord>352</yCoord>
					</edgeMap>
					<edgeMap>
					<xCoord>360</xCoord>
					<yCoord>352</yCoord>
					</edgeMap>
					<edgeMap>
					<xCoord>359</xCoord>
					<yCoord>351</yCoord>
					</edgeMap>
					<edgeMap>
					<xCoord>359</xCoord>
					<yCoord>350</yCoord>
					</edgeMap>
					<edgeMap>
					<xCoord>358</xCoord>
					<yCoord>349</yCoord>
					</edgeMap>
					<edgeMap>
					<xCoord>357</xCoord>
					<yCoord>348</yCoord>
					</edgeMap>
					<edgeMap>
					<xCoord>356</xCoord>
					<yCoord>347</yCoord>
					</edgeMap>
					<edgeMap>
					<xCoord>355</xCoord>
					<yCoord>346</yCoord>
					</edgeMap>
					<edgeMap>
					<xCoord>354</xCoord>
					<yCoord>346</yCoord>
					</edgeMap>
					<edgeMap>
					<xCoord>353</xCoord>
					<yCoord>346</yCoord>
					</edgeMap>
					<edgeMap>
					<xCoord>352</xCoord>
					<yCoord>345</yCoord>
					</edgeMap>
					<edgeMap>
					<xCoord>351</xCoord>
					<yCoord>345</yCoord>
					</edgeMap>
					<edgeMap>
					<xCoord>350</xCoord>
					<yCoord>345</yCoord>
					</edgeMap>
					<edgeMap>
					<xCoord>349</xCoord>
					<yCoord>345</yCoord>
					</edgeMap>
					<edgeMap>
					<xCoord>348</xCoord>
					<yCoord>344</yCoord>
					</edgeMap>
					<edgeMap>
					<xCoord>347</xCoord>
					<yCoord>344</yCoord>
					</edgeMap>
					<edgeMap>
					<xCoord>346</xCoord>
					<yCoord>344</yCoord>
					</edgeMap>
					<edgeMap>
					<xCoord>345</xCoord>
					<yCoord>344</yCoord>
					</edgeMap>
					<edgeMap>
					<xCoord>344</xCoord>
					<yCoord>343</yCoord>
					</edgeMap>
					<edgeMap>
					<xCoord>343</xCoord>
					<yCoord>343</yCoord>
					</edgeMap>
					<edgeMap>
					<xCoord>342</xCoord>
					<yCoord>343</yCoord>
					</edgeMap>
					<edgeMap>
					<xCoord>341</xCoord>
					<yCoord>343</yCoord>
					</edgeMap>
					<edgeMap>
					<xCoord>340</xCoord>
					<yCoord>343</yCoord>
					</edgeMap>
				</roi>
				<roi>
					<imageZposition>-105.75</imageZposition>
					<imageSOP_UID>1.3.6.1.4.1.14519.5.2.1.6279.6001.114572072351795480109385734381</imageSOP_UID>
					<inclusion>TRUE</inclusion>
					<edgeMap>
					<xCoord>339</xCoord>
					<yCoord>342</yCoord>
					</edgeMap>
					<edgeMap>
					<xCoord>338</xCoord>
					<yCoord>343</yCoord>
					</edgeMap>
					<edgeMap>
					<xCoord>337</xCoord>
					<yCoord>344</yCoord>
					</edgeMap>
					<edgeMap>
					<xCoord>336</xCoord>
					<yCoord>345</yCoord>
					</edgeMap>
					<edgeMap>
					<xCoord>336</xCoord>
					<yCoord>346</yCoord>
					</edgeMap>
					<edgeMap>
					<xCoord>335</xCoord>
					<yCoord>347</yCoord>
					</edgeMap>
					<edgeMap>
					<xCoord>335</xCoord>
					<yCoord>348</yCoord>
					</edgeMap>
					<edgeMap>
					<xCoord>334</xCoord>
					<yCoord>349</yCoord>
					</edgeMap>
					<edgeMap>
					<xCoord>333</xCoord>
					<yCoord>350</yCoord>
					</edgeMap>
					<edgeMap>
					<xCoord>332</xCoord>
					<yCoord>351</yCoord>
					</edgeMap>
					<edgeMap>
					<xCoord>331</xCoord>
					<yCoord>351</yCoord>
					</edgeMap>
					<edgeMap>
					<xCoord>330</xCoord>
					<yCoord>351</yCoord>
					</edgeMap>
					<edgeMap>
					<xCoord>329</xCoord>
					<yCoord>351</yCoord>
					</edgeMap>
					<edgeMap>
					<xCoord>328</xCoord>
					<yCoord>352</yCoord>
					</edgeMap>
					<edgeMap>
					<xCoord>328</xCoord>
					<yCoord>353</yCoord>
					</edgeMap>
					<edgeMap>
					<xCoord>327</xCoord>
					<yCoord>354</yCoord>
					</edgeMap>
					<edgeMap>
					<xCoord>327</xCoord>
					<yCoord>355</yCoord>
					</edgeMap>
					<edgeMap>
					<xCoord>327</xCoord>
					<yCoord>356</yCoord>
					</edgeMap>
					<edgeMap>
					<xCoord>327</xCoord>
					<yCoord>357</yCoord>
					</edgeMap>
					<edgeMap>
					<xCoord>327</xCoord>
					<yCoord>358</yCoord>
					</edgeMap>
					<edgeMap>
					<xCoord>327</xCoord>
					<yCoord>359</yCoord>
					</edgeMap>
					<edgeMap>
					<xCoord>328</xCoord>
					<yCoord>360</yCoord>
					</edgeMap>
					<edgeMap>
					<xCoord>329</xCoord>
					<yCoord>361</yCoord>
					</edgeMap>
					<edgeMap>
					<xCoord>329</xCoord>
					<yCoord>362</yCoord>
					</edgeMap>
					<edgeMap>
					<xCoord>329</xCoord>
					<yCoord>363</yCoord>
					</edgeMap>
					<edgeMap>
					<xCoord>329</xCoord>
					<yCoord>364</yCoord>
					</edgeMap>
					<edgeMap>
					<xCoord>329</xCoord>
					<yCoord>365</yCoord>
					</edgeMap>
					<edgeMap>
					<xCoord>329</xCoord>
					<yCoord>366</yCoord>
					</edgeMap>
					<edgeMap>
					<xCoord>329</xCoord>
					<yCoord>367</yCoord>
					</edgeMap>
					<edgeMap>
					<xCoord>329</xCoord>
					<yCoord>368</yCoord>
					</edgeMap>
					<edgeMap>
					<xCoord>329</xCoord>
					<yCoord>369</yCoord>
					</edgeMap>
					<edgeMap>
					<xCoord>330</xCoord>
					<yCoord>370</yCoord>
					</edgeMap>
					<edgeMap>
					<xCoord>331</xCoord>
					<yCoord>370</yCoord>
					</edgeMap>
					<edgeMap>
					<xCoord>332</xCoord>
					<yCoord>371</yCoord>
					</edgeMap>
					<edgeMap>
					<xCoord>333</xCoord>
					<yCoord>371</yCoord>
					</edgeMap>
					<edgeMap>
					<xCoord>334</xCoord>
					<yCoord>371</yCoord>
					</edgeMap>
					<edgeMap>
					<xCoord>335</xCoord>
					<yCoord>372</yCoord>
					</edgeMap>
					<edgeMap>
					<xCoord>336</xCoord>
					<yCoord>372</yCoord>
					</edgeMap>
					<edgeMap>
					<xCoord>337</xCoord>
					<yCoord>372</yCoord>
					</edgeMap>
					<edgeMap>
					<xCoord>338</xCoord>
					<yCoord>372</yCoord>
					</edgeMap>
					<edgeMap>
					<xCoord>339</xCoord>
					<yCoord>372</yCoord>
					</edgeMap>
					<edgeMap>
					<xCoord>340</xCoord>
					<yCoord>372</yCoord>
					</edgeMap>
					<edgeMap>
					<xCoord>341</xCoord>
					<yCoord>372</yCoord>
					</edgeMap>
					<edgeMap>
					<xCoord>342</xCoord>
					<yCoord>372</yCoord>
					</edgeMap>
					<edgeMap>
					<xCoord>343</xCoord>
					<yCoord>372</yCoord>
					</edgeMap>
					<edgeMap>
					<xCoord>344</xCoord>
					<yCoord>372</yCoord>
					</edgeMap>
					<edgeMap>
					<xCoord>345</xCoord>
					<yCoord>372</yCoord>
					</edgeMap>
					<edgeMap>
					<xCoord>346</xCoord>
					<yCoord>372</yCoord>
					</edgeMap>
					<edgeMap>
					<xCoord>347</xCoord>
					<yCoord>372</yCoord>
					</edgeMap>
					<edgeMap>
					<xCoord>348</xCoord>
					<yCoord>372</yCoord>
					</edgeMap>
					<edgeMap>
					<xCoord>349</xCoord>
					<yCoord>372</yCoord>
					</edgeMap>
					<edgeMap>
					<xCoord>350</xCoord>
					<yCoord>372</yCoord>
					</edgeMap>
					<edgeMap>
					<xCoord>351</xCoord>
					<yCoord>372</yCoord>
					</edgeMap>
					<edgeMap>
					<xCoord>352</xCoord>
					<yCoord>372</yCoord>
					</edgeMap>
					<edgeMap>
					<xCoord>353</xCoord>
					<yCoord>372</yCoord>
					</edgeMap>
					<edgeMap>
					<xCoord>354</xCoord>
					<yCoord>372</yCoord>
					</edgeMap>
					<edgeMap>
					<xCoord>355</xCoord>
					<yCoord>372</yCoord>
					</edgeMap>
					<edgeMap>
					<xCoord>356</xCoord>
					<yCoord>372</yCoord>
					</edgeMap>
					<edgeMap>
					<xCoord>357</xCoord>
					<yCoord>372</yCoord>
					</edgeMap>
					<edgeMap>
					<xCoord>358</xCoord>
					<yCoord>372</yCoord>
					</edgeMap>
					<edgeMap>
					<xCoord>359</xCoord>
					<yCoord>372</yCoord>
					</edgeMap>
					<edgeMap>
					<xCoord>360</xCoord>
					<yCoord>372</yCoord>
					</edgeMap>
					<edgeMap>
					<xCoord>361</xCoord>
					<yCoord>371</yCoord>
					</edgeMap>
					<edgeMap>
					<xCoord>361</xCoord>
					<yCoord>370</yCoord>
					</edgeMap>
					<edgeMap>
					<xCoord>361</xCoord>
					<yCoord>369</yCoord>
					</edgeMap>
					<edgeMap>
					<xCoord>361</xCoord>
					<yCoord>368</yCoord>
					</edgeMap>
					<edgeMap>
					<xCoord>360</xCoord>
					<yCoord>367</yCoord>
					</edgeMap>
					<edgeMap>
					<xCoord>360</xCoord>
					<yCoord>366</yCoord>
					</edgeMap>
					<edgeMap>
					<xCoord>360</xCoord>
					<yCoord>365</yCoord>
					</edgeMap>
					<edgeMap>
					<xCoord>360</xCoord>
					<yCoord>364</yCoord>
					</edgeMap>
					<edgeMap>
					<xCoord>360</xCoord>
					<yCoord>363</yCoord>
					</edgeMap>
					<edgeMap>
					<xCoord>360</xCoord>
					<yCoord>362</yCoord>
					</edgeMap>
					<edgeMap>
					<xCoord>360</xCoord>
					<yCoord>361</yCoord>
					</edgeMap>
					<edgeMap>
					<xCoord>360</xCoord>
					<yCoord>360</yCoord>
					</edgeMap>
					<edgeMap>
					<xCoord>360</xCoord>
					<yCoord>359</yCoord>
					</edgeMap>
					<edgeMap>
					<xCoord>360</xCoord>
					<yCoord>358</yCoord>
					</edgeMap>
					<edgeMap>
					<xCoord>360</xCoord>
					<yCoord>357</yCoord>
					</edgeMap>
					<edgeMap>
					<xCoord>360</xCoord>
					<yCoord>356</yCoord>
					</edgeMap>
					<edgeMap>
					<xCoord>360</xCoord>
					<yCoord>355</yCoord>
					</edgeMap>
					<edgeMap>
					<xCoord>360</xCoord>
					<yCoord>354</yCoord>
					</edgeMap>
					<edgeMap>
					<xCoord>359</xCoord>
					<yCoord>353</yCoord>
					</edgeMap>
					<edgeMap>
					<xCoord>359</xCoord>
					<yCoord>352</yCoord>
					</edgeMap>
					<edgeMap>
					<xCoord>359</xCoord>
					<yCoord>351</yCoord>
					</edgeMap>
					<edgeMap>
					<xCoord>358</xCoord>
					<yCoord>350</yCoord>
					</edgeMap>
					<edgeMap>
					<xCoord>358</xCoord>
					<yCoord>349</yCoord>
					</edgeMap>
					<edgeMap>
					<xCoord>357</xCoord>
					<yCoord>348</yCoord>
					</edgeMap>
					<edgeMap>
					<xCoord>356</xCoord>
					<yCoord>347</yCoord>
					</edgeMap>
					<edgeMap>
					<xCoord>355</xCoord>
					<yCoord>346</yCoord>
					</edgeMap>
					<edgeMap>
					<xCoord>354</xCoord>
					<yCoord>346</yCoord>
					</edgeMap>
					<edgeMap>
					<xCoord>354</xCoord>
					<yCoord>345</yCoord>
					</edgeMap>
					<edgeMap>
					<xCoord>353</xCoord>
					<yCoord>345</yCoord>
					</edgeMap>
					<edgeMap>
					<xCoord>352</xCoord>
					<yCoord>345</yCoord>
					</edgeMap>
					<edgeMap>
					<xCoord>351</xCoord>
					<yCoord>345</yCoord>
					</edgeMap>
					<edgeMap>
					<xCoord>350</xCoord>
					<yCoord>344</yCoord>
					</edgeMap>
					<edgeMap>
					<xCoord>349</xCoord>
					<yCoord>344</yCoord>
					</edgeMap>
					<edgeMap>
					<xCoord>348</xCoord>
					<yCoord>344</yCoord>
					</edgeMap>
					<edgeMap>
					<xCoord>347</xCoord>
					<yCoord>344</yCoord>
					</edgeMap>
					<edgeMap>
					<xCoord>346</xCoord>
					<yCoord>344</yCoord>
					</edgeMap>
					<edgeMap>
					<xCoord>345</xCoord>
					<yCoord>343</yCoord>
					</edgeMap>
					<edgeMap>
					<xCoord>344</xCoord>
					<yCoord>343</yCoord>
					</edgeMap>
					<edgeMap>
					<xCoord>343</xCoord>
					<yCoord>343</yCoord>
					</edgeMap>
					<edgeMap>
					<xCoord>342</xCoord>
					<yCoord>343</yCoord>
					</edgeMap>
					<edgeMap>
					<xCoord>341</xCoord>
					<yCoord>342</yCoord>
					</edgeMap>
					<edgeMap>
					<xCoord>340</xCoord>
					<yCoord>342</yCoord>
					</edgeMap>
					<edgeMap>
					<xCoord>339</xCoord>
					<yCoord>342</yCoord>
					</edgeMap>
				</roi>
				<roi>
					<imageZposition>-107.0</imageZposition>
					<imageSOP_UID>1.3.6.1.4.1.14519.5.2.1.6279.6001.210219748240103156791231130739</imageSOP_UID>
					<inclusion>TRUE</inclusion>
					<edgeMap>
					<xCoord>339</xCoord>
					<yCoord>340</yCoord>
					</edgeMap>
					<edgeMap>
					<xCoord>338</xCoord>
					<yCoord>341</yCoord>
					</edgeMap>
					<edgeMap>
					<xCoord>338</xCoord>
					<yCoord>342</yCoord>
					</edgeMap>
					<edgeMap>
					<xCoord>337</xCoord>
					<yCoord>343</yCoord>
					</edgeMap>
					<edgeMap>
					<xCoord>337</xCoord>
					<yCoord>344</yCoord>
					</edgeMap>
					<edgeMap>
					<xCoord>337</xCoord>
					<yCoord>345</yCoord>
					</edgeMap>
					<edgeMap>
					<xCoord>336</xCoord>
					<yCoord>346</yCoord>
					</edgeMap>
					<edgeMap>
					<xCoord>336</xCoord>
					<yCoord>347</yCoord>
					</edgeMap>
					<edgeMap>
					<xCoord>336</xCoord>
					<yCoord>348</yCoord>
					</edgeMap>
					<edgeMap>
					<xCoord>335</xCoord>
					<yCoord>349</yCoord>
					</edgeMap>
					<edgeMap>
					<xCoord>334</xCoord>
					<yCoord>350</yCoord>
					</edgeMap>
					<edgeMap>
					<xCoord>334</xCoord>
					<yCoord>351</yCoord>
					</edgeMap>
					<edgeMap>
					<xCoord>334</xCoord>
					<yCoord>352</yCoord>
					</edgeMap>
					<edgeMap>
					<xCoord>333</xCoord>
					<yCoord>353</yCoord>
					</edgeMap>
					<edgeMap>
					<xCoord>333</xCoord>
					<yCoord>354</yCoord>
					</edgeMap>
					<edgeMap>
					<xCoord>333</xCoord>
					<yCoord>355</yCoord>
					</edgeMap>
					<edgeMap>
					<xCoord>333</xCoord>
					<yCoord>356</yCoord>
					</edgeMap>
					<edgeMap>
					<xCoord>332</xCoord>
					<yCoord>357</yCoord>
					</edgeMap>
					<edgeMap>
					<xCoord>331</xCoord>
					<yCoord>358</yCoord>
					</edgeMap>
					<edgeMap>
					<xCoord>331</xCoord>
					<yCoord>359</yCoord>
					</edgeMap>
					<edgeMap>
					<xCoord>330</xCoord>
					<yCoord>360</yCoord>
					</edgeMap>
					<edgeMap>
					<xCoord>330</xCoord>
					<yCoord>361</yCoord>
					</edgeMap>
					<edgeMap>
					<xCoord>330</xCoord>
					<yCoord>362</yCoord>
					</edgeMap>
					<edgeMap>
					<xCoord>329</xCoord>
					<yCoord>363</yCoord>
					</edgeMap>
					<edgeMap>
					<xCoord>329</xCoord>
					<yCoord>364</yCoord>
					</edgeMap>
					<edgeMap>
					<xCoord>329</xCoord>
					<yCoord>365</yCoord>
					</edgeMap>
					<edgeMap>
					<xCoord>329</xCoord>
					<yCoord>366</yCoord>
					</edgeMap>
					<edgeMap>
					<xCoord>329</xCoord>
					<yCoord>367</yCoord>
					</edgeMap>
					<edgeMap>
					<xCoord>329</xCoord>
					<yCoord>368</yCoord>
					</edgeMap>
					<edgeMap>
					<xCoord>329</xCoord>
					<yCoord>369</yCoord>
					</edgeMap>
					<edgeMap>
					<xCoord>330</xCoord>
					<yCoord>370</yCoord>
					</edgeMap>
					<edgeMap>
					<xCoord>331</xCoord>
					<yCoord>370</yCoord>
					</edgeMap>
					<edgeMap>
					<xCoord>332</xCoord>
					<yCoord>371</yCoord>
					</edgeMap>
					<edgeMap>
					<xCoord>333</xCoord>
					<yCoord>371</yCoord>
					</edgeMap>
					<edgeMap>
					<xCoord>334</xCoord>
					<yCoord>371</yCoord>
					</edgeMap>
					<edgeMap>
					<xCoord>335</xCoord>
					<yCoord>372</yCoord>
					</edgeMap>
					<edgeMap>
					<xCoord>336</xCoord>
					<yCoord>372</yCoord>
					</edgeMap>
					<edgeMap>
					<xCoord>337</xCoord>
					<yCoord>372</yCoord>
					</edgeMap>
					<edgeMap>
					<xCoord>338</xCoord>
					<yCoord>372</yCoord>
					</edgeMap>
					<edgeMap>
					<xCoord>339</xCoord>
					<yCoord>373</yCoord>
					</edgeMap>
					<edgeMap>
					<xCoord>340</xCoord>
					<yCoord>373</yCoord>
					</edgeMap>
					<edgeMap>
					<xCoord>341</xCoord>
					<yCoord>373</yCoord>
					</edgeMap>
					<edgeMap>
					<xCoord>342</xCoord>
					<yCoord>373</yCoord>
					</edgeMap>
					<edgeMap>
					<xCoord>343</xCoord>
					<yCoord>373</yCoord>
					</edgeMap>
					<edgeMap>
					<xCoord>344</xCoord>
					<yCoord>373</yCoord>
					</edgeMap>
					<edgeMap>
					<xCoord>345</xCoord>
					<yCoord>373</yCoord>
					</edgeMap>
					<edgeMap>
					<xCoord>346</xCoord>
					<yCoord>373</yCoord>
					</edgeMap>
					<edgeMap>
					<xCoord>347</xCoord>
					<yCoord>373</yCoord>
					</edgeMap>
					<edgeMap>
					<xCoord>348</xCoord>
					<yCoord>373</yCoord>
					</edgeMap>
					<edgeMap>
					<xCoord>349</xCoord>
					<yCoord>373</yCoord>
					</edgeMap>
					<edgeMap>
					<xCoord>350</xCoord>
					<yCoord>373</yCoord>
					</edgeMap>
					<edgeMap>
					<xCoord>351</xCoord>
					<yCoord>373</yCoord>
					</edgeMap>
					<edgeMap>
					<xCoord>352</xCoord>
					<yCoord>373</yCoord>
					</edgeMap>
					<edgeMap>
					<xCoord>353</xCoord>
					<yCoord>373</yCoord>
					</edgeMap>
					<edgeMap>
					<xCoord>354</xCoord>
					<yCoord>373</yCoord>
					</edgeMap>
					<edgeMap>
					<xCoord>355</xCoord>
					<yCoord>373</yCoord>
					</edgeMap>
					<edgeMap>
					<xCoord>356</xCoord>
					<yCoord>373</yCoord>
					</edgeMap>
					<edgeMap>
					<xCoord>357</xCoord>
					<yCoord>372</yCoord>
					</edgeMap>
					<edgeMap>
					<xCoord>358</xCoord>
					<yCoord>372</yCoord>
					</edgeMap>
					<edgeMap>
					<xCoord>359</xCoord>
					<yCoord>371</yCoord>
					</edgeMap>
					<edgeMap>
					<xCoord>359</xCoord>
					<yCoord>370</yCoord>
					</edgeMap>
					<edgeMap>
					<xCoord>359</xCoord>
					<yCoord>369</yCoord>
					</edgeMap>
					<edgeMap>
					<xCoord>359</xCoord>
					<yCoord>368</yCoord>
					</edgeMap>
					<edgeMap>
					<xCoord>359</xCoord>
					<yCoord>367</yCoord>
					</edgeMap>
					<edgeMap>
					<xCoord>359</xCoord>
					<yCoord>366</yCoord>
					</edgeMap>
					<edgeMap>
					<xCoord>359</xCoord>
					<yCoord>365</yCoord>
					</edgeMap>
					<edgeMap>
					<xCoord>359</xCoord>
					<yCoord>364</yCoord>
					</edgeMap>
					<edgeMap>
					<xCoord>359</xCoord>
					<yCoord>363</yCoord>
					</edgeMap>
					<edgeMap>
					<xCoord>359</xCoord>
					<yCoord>362</yCoord>
					</edgeMap>
					<edgeMap>
					<xCoord>359</xCoord>
					<yCoord>361</yCoord>
					</edgeMap>
					<edgeMap>
					<xCoord>359</xCoord>
					<yCoord>360</yCoord>
					</edgeMap>
					<edgeMap>
					<xCoord>359</xCoord>
					<yCoord>359</yCoord>
					</edgeMap>
					<edgeMap>
					<xCoord>359</xCoord>
					<yCoord>358</yCoord>
					</edgeMap>
					<edgeMap>
					<xCoord>359</xCoord>
					<yCoord>357</yCoord>
					</edgeMap>
					<edgeMap>
					<xCoord>359</xCoord>
					<yCoord>356</yCoord>
					</edgeMap>
					<edgeMap>
					<xCoord>359</xCoord>
					<yCoord>355</yCoord>
					</edgeMap>
					<edgeMap>
					<xCoord>359</xCoord>
					<yCoord>354</yCoord>
					</edgeMap>
					<edgeMap>
					<xCoord>359</xCoord>
					<yCoord>353</yCoord>
					</edgeMap>
					<edgeMap>
					<xCoord>359</xCoord>
					<yCoord>352</yCoord>
					</edgeMap>
					<edgeMap>
					<xCoord>358</xCoord>
					<yCoord>351</yCoord>
					</edgeMap>
					<edgeMap>
					<xCoord>358</xCoord>
					<yCoord>350</yCoord>
					</edgeMap>
					<edgeMap>
					<xCoord>358</xCoord>
					<yCoord>349</yCoord>
					</edgeMap>
					<edgeMap>
					<xCoord>358</xCoord>
					<yCoord>348</yCoord>
					</edgeMap>
					<edgeMap>
					<xCoord>358</xCoord>
					<yCoord>347</yCoord>
					</edgeMap>
					<edgeMap>
					<xCoord>358</xCoord>
					<yCoord>346</yCoord>
					</edgeMap>
					<edgeMap>
					<xCoord>357</xCoord>
					<yCoord>346</yCoord>
					</edgeMap>
					<edgeMap>
					<xCoord>356</xCoord>
					<yCoord>345</yCoord>
					</edgeMap>
					<edgeMap>
					<xCoord>355</xCoord>
					<yCoord>345</yCoord>
					</edgeMap>
					<edgeMap>
					<xCoord>355</xCoord>
					<yCoord>344</yCoord>
					</edgeMap>
					<edgeMap>
					<xCoord>354</xCoord>
					<yCoord>344</yCoord>
					</edgeMap>
					<edgeMap>
					<xCoord>353</xCoord>
					<yCoord>344</yCoord>
					</edgeMap>
					<edgeMap>
					<xCoord>352</xCoord>
					<yCoord>344</yCoord>
					</edgeMap>
					<edgeMap>
					<xCoord>351</xCoord>
					<yCoord>344</yCoord>
					</edgeMap>
					<edgeMap>
					<xCoord>350</xCoord>
					<yCoord>344</yCoord>
					</edgeMap>
					<edgeMap>
					<xCoord>349</xCoord>
					<yCoord>343</yCoord>
					</edgeMap>
					<edgeMap>
					<xCoord>348</xCoord>
					<yCoord>343</yCoord>
					</edgeMap>
					<edgeMap>
					<xCoord>347</xCoord>
					<yCoord>343</yCoord>
					</edgeMap>
					<edgeMap>
					<xCoord>346</xCoord>
					<yCoord>342</yCoord>
					</edgeMap>
					<edgeMap>
					<xCoord>345</xCoord>
					<yCoord>342</yCoord>
					</edgeMap>
					<edgeMap>
					<xCoord>344</xCoord>
					<yCoord>341</yCoord>
					</edgeMap>
					<edgeMap>
					<xCoord>343</xCoord>
					<yCoord>341</yCoord>
					</edgeMap>
					<edgeMap>
					<xCoord>342</xCoord>
					<yCoord>341</yCoord>
					</edgeMap>
					<edgeMap>
					<xCoord>341</xCoord>
					<yCoord>341</yCoord>
					</edgeMap>
					<edgeMap>
					<xCoord>340</xCoord>
					<yCoord>340</yCoord>
					</edgeMap>
					<edgeMap>
					<xCoord>339</xCoord>
					<yCoord>340</yCoord>
					</edgeMap>
				</roi>
				<roi>
					<imageZposition>-108.25</imageZposition>
					<imageSOP_UID>1.3.6.1.4.1.14519.5.2.1.6279.6001.267184368686790425396619982691</imageSOP_UID>
					<inclusion>TRUE</inclusion>
					<edgeMap>
					<xCoord>338</xCoord>
					<yCoord>338</yCoord>
					</edgeMap>
					<edgeMap>
					<xCoord>338</xCoord>
					<yCoord>339</yCoord>
					</edgeMap>
					<edgeMap>
					<xCoord>337</xCoord>
					<yCoord>340</yCoord>
					</edgeMap>
					<edgeMap>
					<xCoord>337</xCoord>
					<yCoord>341</yCoord>
					</edgeMap>
					<edgeMap>
					<xCoord>337</xCoord>
					<yCoord>342</yCoord>
					</edgeMap>
					<edgeMap>
					<xCoord>336</xCoord>
					<yCoord>343</yCoord>
					</edgeMap>
					<edgeMap>
					<xCoord>336</xCoord>
					<yCoord>344</yCoord>
					</edgeMap>
					<edgeMap>
					<xCoord>335</xCoord>
					<yCoord>345</yCoord>
					</edgeMap>
					<edgeMap>
					<xCoord>335</xCoord>
					<yCoord>346</yCoord>
					</edgeMap>
					<edgeMap>
					<xCoord>335</xCoord>
					<yCoord>347</yCoord>
					</edgeMap>
					<edgeMap>
					<xCoord>334</xCoord>
					<yCoord>348</yCoord>
					</edgeMap>
					<edgeMap>
					<xCoord>334</xCoord>
					<yCoord>349</yCoord>
					</edgeMap>
					<edgeMap>
					<xCoord>334</xCoord>
					<yCoord>350</yCoord>
					</edgeMap>
					<edgeMap>
					<xCoord>333</xCoord>
					<yCoord>351</yCoord>
					</edgeMap>
					<edgeMap>
					<xCoord>333</xCoord>
					<yCoord>352</yCoord>
					</edgeMap>
					<edgeMap>
					<xCoord>333</xCoord>
					<yCoord>353</yCoord>
					</edgeMap>
					<edgeMap>
					<xCoord>333</xCoord>
					<yCoord>354</yCoord>
					</edgeMap>
					<edgeMap>
					<xCoord>333</xCoord>
					<yCoord>355</yCoord>
					</edgeMap>
					<edgeMap>
					<xCoord>332</xCoord>
					<yCoord>356</yCoord>
					</edgeMap>
					<edgeMap>
					<xCoord>332</xCoord>
					<yCoord>357</yCoord>
					</edgeMap>
					<edgeMap>
					<xCoord>331</xCoord>
					<yCoord>358</yCoord>
					</edgeMap>
					<edgeMap>
					<xCoord>331</xCoord>
					<yCoord>359</yCoord>
					</edgeMap>
					<edgeMap>
					<xCoord>331</xCoord>
					<yCoord>360</yCoord>
					</edgeMap>
					<edgeMap>
					<xCoord>330</xCoord>
					<yCoord>361</yCoord>
					</edgeMap>
					<edgeMap>
					<xCoord>330</xCoord>
					<yCoord>362</yCoord>
					</edgeMap>
					<edgeMap>
					<xCoord>330</xCoord>
					<yCoord>363</yCoord>
					</edgeMap>
					<edgeMap>
					<xCoord>330</xCoord>
					<yCoord>364</yCoord>
					</edgeMap>
					<edgeMap>
					<xCoord>329</xCoord>
					<yCoord>365</yCoord>
					</edgeMap>
					<edgeMap>
					<xCoord>328</xCoord>
					<yCoord>366</yCoord>
					</edgeMap>
					<edgeMap>
					<xCoord>328</xCoord>
					<yCoord>367</yCoord>
					</edgeMap>
					<edgeMap>
					<xCoord>328</xCoord>
					<yCoord>368</yCoord>
					</edgeMap>
					<edgeMap>
					<xCoord>328</xCoord>
					<yCoord>369</yCoord>
					</edgeMap>
					<edgeMap>
					<xCoord>328</xCoord>
					<yCoord>370</yCoord>
					</edgeMap>
					<edgeMap>
					<xCoord>329</xCoord>
					<yCoord>370</yCoord>
					</edgeMap>
					<edgeMap>
					<xCoord>330</xCoord>
					<yCoord>370</yCoord>
					</edgeMap>
					<edgeMap>
					<xCoord>331</xCoord>
					<yCoord>370</yCoord>
					</edgeMap>
					<edgeMap>
					<xCoord>332</xCoord>
					<yCoord>371</yCoord>
					</edgeMap>
					<edgeMap>
					<xCoord>333</xCoord>
					<yCoord>371</yCoord>
					</edgeMap>
					<edgeMap>
					<xCoord>334</xCoord>
					<yCoord>371</yCoord>
					</edgeMap>
					<edgeMap>
					<xCoord>335</xCoord>
					<yCoord>371</yCoord>
					</edgeMap>
					<edgeMap>
					<xCoord>336</xCoord>
					<yCoord>372</yCoord>
					</edgeMap>
					<edgeMap>
					<xCoord>337</xCoord>
					<yCoord>372</yCoord>
					</edgeMap>
					<edgeMap>
					<xCoord>338</xCoord>
					<yCoord>372</yCoord>
					</edgeMap>
					<edgeMap>
					<xCoord>339</xCoord>
					<yCoord>372</yCoord>
					</edgeMap>
					<edgeMap>
					<xCoord>340</xCoord>
					<yCoord>372</yCoord>
					</edgeMap>
					<edgeMap>
					<xCoord>341</xCoord>
					<yCoord>372</yCoord>
					</edgeMap>
					<edgeMap>
					<xCoord>342</xCoord>
					<yCoord>372</yCoord>
					</edgeMap>
					<edgeMap>
					<xCoord>343</xCoord>
					<yCoord>372</yCoord>
					</edgeMap>
					<edgeMap>
					<xCoord>344</xCoord>
					<yCoord>373</yCoord>
					</edgeMap>
					<edgeMap>
					<xCoord>345</xCoord>
					<yCoord>373</yCoord>
					</edgeMap>
					<edgeMap>
					<xCoord>346</xCoord>
					<yCoord>373</yCoord>
					</edgeMap>
					<edgeMap>
					<xCoord>347</xCoord>
					<yCoord>373</yCoord>
					</edgeMap>
					<edgeMap>
					<xCoord>348</xCoord>
					<yCoord>373</yCoord>
					</edgeMap>
					<edgeMap>
					<xCoord>349</xCoord>
					<yCoord>373</yCoord>
					</edgeMap>
					<edgeMap>
					<xCoord>350</xCoord>
					<yCoord>373</yCoord>
					</edgeMap>
					<edgeMap>
					<xCoord>351</xCoord>
					<yCoord>373</yCoord>
					</edgeMap>
					<edgeMap>
					<xCoord>352</xCoord>
					<yCoord>373</yCoord>
					</edgeMap>
					<edgeMap>
					<xCoord>353</xCoord>
					<yCoord>373</yCoord>
					</edgeMap>
					<edgeMap>
					<xCoord>354</xCoord>
					<yCoord>373</yCoord>
					</edgeMap>
					<edgeMap>
					<xCoord>355</xCoord>
					<yCoord>373</yCoord>
					</edgeMap>
					<edgeMap>
					<xCoord>356</xCoord>
					<yCoord>373</yCoord>
					</edgeMap>
					<edgeMap>
					<xCoord>357</xCoord>
					<yCoord>373</yCoord>
					</edgeMap>
					<edgeMap>
					<xCoord>358</xCoord>
					<yCoord>372</yCoord>
					</edgeMap>
					<edgeMap>
					<xCoord>359</xCoord>
					<yCoord>371</yCoord>
					</edgeMap>
					<edgeMap>
					<xCoord>360</xCoord>
					<yCoord>370</yCoord>
					</edgeMap>
					<edgeMap>
					<xCoord>360</xCoord>
					<yCoord>369</yCoord>
					</edgeMap>
					<edgeMap>
					<xCoord>360</xCoord>
					<yCoord>368</yCoord>
					</edgeMap>
					<edgeMap>
					<xCoord>360</xCoord>
					<yCoord>367</yCoord>
					</edgeMap>
					<edgeMap>
					<xCoord>360</xCoord>
					<yCoord>366</yCoord>
					</edgeMap>
					<edgeMap>
					<xCoord>360</xCoord>
					<yCoord>365</yCoord>
					</edgeMap>
					<edgeMap>
					<xCoord>360</xCoord>
					<yCoord>364</yCoord>
					</edgeMap>
					<edgeMap>
					<xCoord>360</xCoord>
					<yCoord>363</yCoord>
					</edgeMap>
					<edgeMap>
					<xCoord>359</xCoord>
					<yCoord>362</yCoord>
					</edgeMap>
					<edgeMap>
					<xCoord>359</xCoord>
					<yCoord>361</yCoord>
					</edgeMap>
					<edgeMap>
					<xCoord>359</xCoord>
					<yCoord>360</yCoord>
					</edgeMap>
					<edgeMap>
					<xCoord>358</xCoord>
					<yCoord>359</yCoord>
					</edgeMap>
					<edgeMap>
					<xCoord>358</xCoord>
					<yCoord>358</yCoord>
					</edgeMap>
					<edgeMap>
					<xCoord>358</xCoord>
					<yCoord>357</yCoord>
					</edgeMap>
					<edgeMap>
					<xCoord>357</xCoord>
					<yCoord>356</yCoord>
					</edgeMap>
					<edgeMap>
					<xCoord>357</xCoord>
					<yCoord>355</yCoord>
					</edgeMap>
					<edgeMap>
					<xCoord>357</xCoord>
					<yCoord>354</yCoord>
					</edgeMap>
					<edgeMap>
					<xCoord>357</xCoord>
					<yCoord>353</yCoord>
					</edgeMap>
					<edgeMap>
					<xCoord>357</xCoord>
					<yCoord>352</yCoord>
					</edgeMap>
					<edgeMap>
					<xCoord>357</xCoord>
					<yCoord>351</yCoord>
					</edgeMap>
					<edgeMap>
					<xCoord>357</xCoord>
					<yCoord>350</yCoord>
					</edgeMap>
					<edgeMap>
					<xCoord>357</xCoord>
					<yCoord>349</yCoord>
					</edgeMap>
					<edgeMap>
					<xCoord>357</xCoord>
					<yCoord>348</yCoord>
					</edgeMap>
					<edgeMap>
					<xCoord>357</xCoord>
					<yCoord>347</yCoord>
					</edgeMap>
					<edgeMap>
					<xCoord>357</xCoord>
					<yCoord>346</yCoord>
					</edgeMap>
					<edgeMap>
					<xCoord>357</xCoord>
					<yCoord>345</yCoord>
					</edgeMap>
					<edgeMap>
					<xCoord>357</xCoord>
					<yCoord>344</yCoord>
					</edgeMap>
					<edgeMap>
					<xCoord>357</xCoord>
					<yCoord>343</yCoord>
					</edgeMap>
					<edgeMap>
					<xCoord>357</xCoord>
					<yCoord>342</yCoord>
					</edgeMap>
					<edgeMap>
					<xCoord>357</xCoord>
					<yCoord>341</yCoord>
					</edgeMap>
					<edgeMap>
					<xCoord>356</xCoord>
					<yCoord>341</yCoord>
					</edgeMap>
					<edgeMap>
					<xCoord>355</xCoord>
					<yCoord>341</yCoord>
					</edgeMap>
					<edgeMap>
					<xCoord>354</xCoord>
					<yCoord>342</yCoord>
					</edgeMap>
					<edgeMap>
					<xCoord>354</xCoord>
					<yCoord>341</yCoord>
					</edgeMap>
					<edgeMap>
					<xCoord>353</xCoord>
					<yCoord>341</yCoord>
					</edgeMap>
					<edgeMap>
					<xCoord>352</xCoord>
					<yCoord>341</yCoord>
					</edgeMap>
					<edgeMap>
					<xCoord>351</xCoord>
					<yCoord>341</yCoord>
					</edgeMap>
					<edgeMap>
					<xCoord>350</xCoord>
					<yCoord>341</yCoord>
					</edgeMap>
					<edgeMap>
					<xCoord>349</xCoord>
					<yCoord>341</yCoord>
					</edgeMap>
					<edgeMap>
					<xCoord>348</xCoord>
					<yCoord>340</yCoord>
					</edgeMap>
					<edgeMap>
					<xCoord>347</xCoord>
					<yCoord>340</yCoord>
					</edgeMap>
					<edgeMap>
					<xCoord>346</xCoord>
					<yCoord>340</yCoord>
					</edgeMap>
					<edgeMap>
					<xCoord>345</xCoord>
					<yCoord>340</yCoord>
					</edgeMap>
					<edgeMap>
					<xCoord>344</xCoord>
					<yCoord>340</yCoord>
					</edgeMap>
					<edgeMap>
					<xCoord>343</xCoord>
					<yCoord>340</yCoord>
					</edgeMap>
					<edgeMap>
					<xCoord>343</xCoord>
					<yCoord>339</yCoord>
					</edgeMap>
					<edgeMap>
					<xCoord>342</xCoord>
					<yCoord>339</yCoord>
					</edgeMap>
					<edgeMap>
					<xCoord>341</xCoord>
					<yCoord>339</yCoord>
					</edgeMap>
					<edgeMap>
					<xCoord>340</xCoord>
					<yCoord>339</yCoord>
					</edgeMap>
					<edgeMap>
					<xCoord>339</xCoord>
					<yCoord>338</yCoord>
					</edgeMap>
					<edgeMap>
					<xCoord>338</xCoord>
					<yCoord>338</yCoord>
					</edgeMap>
				</roi>
				<roi>
					<imageZposition>-109.5</imageZposition>
					<imageSOP_UID>1.3.6.1.4.1.14519.5.2.1.6279.6001.317648506593685573494322906217</imageSOP_UID>
					<inclusion>TRUE</inclusion>
					<edgeMap>
					<xCoord>339</xCoord>
					<yCoord>338</yCoord>
					</edgeMap>
					<edgeMap>
					<xCoord>338</xCoord>
					<yCoord>339</yCoord>
					</edgeMap>
					<edgeMap>
					<xCoord>338</xCoord>
					<yCoord>340</yCoord>
					</edgeMap>
					<edgeMap>
					<xCoord>337</xCoord>
					<yCoord>341</yCoord>
					</edgeMap>
					<edgeMap>
					<xCoord>336</xCoord>
					<yCoord>342</yCoord>
					</edgeMap>
					<edgeMap>
					<xCoord>336</xCoord>
					<yCoord>343</yCoord>
					</edgeMap>
					<edgeMap>
					<xCoord>336</xCoord>
					<yCoord>344</yCoord>
					</edgeMap>
					<edgeMap>
					<xCoord>336</xCoord>
					<yCoord>345</yCoord>
					</edgeMap>
					<edgeMap>
					<xCoord>335</xCoord>
					<yCoord>346</yCoord>
					</edgeMap>
					<edgeMap>
					<xCoord>335</xCoord>
					<yCoord>347</yCoord>
					</edgeMap>
					<edgeMap>
					<xCoord>334</xCoord>
					<yCoord>348</yCoord>
					</edgeMap>
					<edgeMap>
					<xCoord>334</xCoord>
					<yCoord>349</yCoord>
					</edgeMap>
					<edgeMap>
					<xCoord>333</xCoord>
					<yCoord>350</yCoord>
					</edgeMap>
					<edgeMap>
					<xCoord>333</xCoord>
					<yCoord>351</yCoord>
					</edgeMap>
					<edgeMap>
					<xCoord>333</xCoord>
					<yCoord>352</yCoord>
					</edgeMap>
					<edgeMap>
					<xCoord>332</xCoord>
					<yCoord>353</yCoord>
					</edgeMap>
					<edgeMap>
					<xCoord>332</xCoord>
					<yCoord>354</yCoord>
					</edgeMap>
					<edgeMap>
					<xCoord>332</xCoord>
					<yCoord>355</yCoord>
					</edgeMap>
					<edgeMap>
					<xCoord>332</xCoord>
					<yCoord>356</yCoord>
					</edgeMap>
					<edgeMap>
					<xCoord>332</xCoord>
					<yCoord>357</yCoord>
					</edgeMap>
					<edgeMap>
					<xCoord>331</xCoord>
					<yCoord>358</yCoord>
					</edgeMap>
					<edgeMap>
					<xCoord>331</xCoord>
					<yCoord>359</yCoord>
					</edgeMap>
					<edgeMap>
					<xCoord>330</xCoord>
					<yCoord>360</yCoord>
					</edgeMap>
					<edgeMap>
					<xCoord>330</xCoord>
					<yCoord>361</yCoord>
					</edgeMap>
					<edgeMap>
					<xCoord>329</xCoord>
					<yCoord>362</yCoord>
					</edgeMap>
					<edgeMap>
					<xCoord>329</xCoord>
					<yCoord>363</yCoord>
					</edgeMap>
					<edgeMap>
					<xCoord>329</xCoord>
					<yCoord>364</yCoord>
					</edgeMap>
					<edgeMap>
					<xCoord>329</xCoord>
					<yCoord>365</yCoord>
					</edgeMap>
					<edgeMap>
					<xCoord>328</xCoord>
					<yCoord>366</yCoord>
					</edgeMap>
					<edgeMap>
					<xCoord>328</xCoord>
					<yCoord>367</yCoord>
					</edgeMap>
					<edgeMap>
					<xCoord>328</xCoord>
					<yCoord>368</yCoord>
					</edgeMap>
					<edgeMap>
					<xCoord>329</xCoord>
					<yCoord>369</yCoord>
					</edgeMap>
					<edgeMap>
					<xCoord>329</xCoord>
					<yCoord>370</yCoord>
					</edgeMap>
					<edgeMap>
					<xCoord>330</xCoord>
					<yCoord>370</yCoord>
					</edgeMap>
					<edgeMap>
					<xCoord>331</xCoord>
					<yCoord>371</yCoord>
					</edgeMap>
					<edgeMap>
					<xCoord>332</xCoord>
					<yCoord>371</yCoord>
					</edgeMap>
					<edgeMap>
					<xCoord>333</xCoord>
					<yCoord>371</yCoord>
					</edgeMap>
					<edgeMap>
					<xCoord>334</xCoord>
					<yCoord>371</yCoord>
					</edgeMap>
					<edgeMap>
					<xCoord>335</xCoord>
					<yCoord>372</yCoord>
					</edgeMap>
					<edgeMap>
					<xCoord>336</xCoord>
					<yCoord>372</yCoord>
					</edgeMap>
					<edgeMap>
					<xCoord>337</xCoord>
					<yCoord>372</yCoord>
					</edgeMap>
					<edgeMap>
					<xCoord>338</xCoord>
					<yCoord>372</yCoord>
					</edgeMap>
					<edgeMap>
					<xCoord>339</xCoord>
					<yCoord>372</yCoord>
					</edgeMap>
					<edgeMap>
					<xCoord>340</xCoord>
					<yCoord>372</yCoord>
					</edgeMap>
					<edgeMap>
					<xCoord>341</xCoord>
					<yCoord>372</yCoord>
					</edgeMap>
					<edgeMap>
					<xCoord>342</xCoord>
					<yCoord>373</yCoord>
					</edgeMap>
					<edgeMap>
					<xCoord>343</xCoord>
					<yCoord>373</yCoord>
					</edgeMap>
					<edgeMap>
					<xCoord>344</xCoord>
					<yCoord>373</yCoord>
					</edgeMap>
					<edgeMap>
					<xCoord>345</xCoord>
					<yCoord>373</yCoord>
					</edgeMap>
					<edgeMap>
					<xCoord>346</xCoord>
					<yCoord>373</yCoord>
					</edgeMap>
					<edgeMap>
					<xCoord>347</xCoord>
					<yCoord>373</yCoord>
					</edgeMap>
					<edgeMap>
					<xCoord>348</xCoord>
					<yCoord>373</yCoord>
					</edgeMap>
					<edgeMap>
					<xCoord>349</xCoord>
					<yCoord>373</yCoord>
					</edgeMap>
					<edgeMap>
					<xCoord>350</xCoord>
					<yCoord>373</yCoord>
					</edgeMap>
					<edgeMap>
					<xCoord>351</xCoord>
					<yCoord>373</yCoord>
					</edgeMap>
					<edgeMap>
					<xCoord>352</xCoord>
					<yCoord>373</yCoord>
					</edgeMap>
					<edgeMap>
					<xCoord>353</xCoord>
					<yCoord>373</yCoord>
					</edgeMap>
					<edgeMap>
					<xCoord>354</xCoord>
					<yCoord>373</yCoord>
					</edgeMap>
					<edgeMap>
					<xCoord>355</xCoord>
					<yCoord>373</yCoord>
					</edgeMap>
					<edgeMap>
					<xCoord>356</xCoord>
					<yCoord>372</yCoord>
					</edgeMap>
					<edgeMap>
					<xCoord>357</xCoord>
					<yCoord>371</yCoord>
					</edgeMap>
					<edgeMap>
					<xCoord>358</xCoord>
					<yCoord>370</yCoord>
					</edgeMap>
					<edgeMap>
					<xCoord>358</xCoord>
					<yCoord>369</yCoord>
					</edgeMap>
					<edgeMap>
					<xCoord>358</xCoord>
					<yCoord>368</yCoord>
					</edgeMap>
					<edgeMap>
					<xCoord>358</xCoord>
					<yCoord>367</yCoord>
					</edgeMap>
					<edgeMap>
					<xCoord>358</xCoord>
					<yCoord>366</yCoord>
					</edgeMap>
					<edgeMap>
					<xCoord>358</xCoord>
					<yCoord>365</yCoord>
					</edgeMap>
					<edgeMap>
					<xCoord>358</xCoord>
					<yCoord>364</yCoord>
					</edgeMap>
					<edgeMap>
					<xCoord>358</xCoord>
					<yCoord>363</yCoord>
					</edgeMap>
					<edgeMap>
					<xCoord>358</xCoord>
					<yCoord>362</yCoord>
					</edgeMap>
					<edgeMap>
					<xCoord>358</xCoord>
					<yCoord>361</yCoord>
					</edgeMap>
					<edgeMap>
					<xCoord>357</xCoord>
					<yCoord>360</yCoord>
					</edgeMap>
					<edgeMap>
					<xCoord>357</xCoord>
					<yCoord>359</yCoord>
					</edgeMap>
					<edgeMap>
					<xCoord>357</xCoord>
					<yCoord>358</yCoord>
					</edgeMap>
					<edgeMap>
					<xCoord>357</xCoord>
					<yCoord>357</yCoord>
					</edgeMap>
					<edgeMap>
					<xCoord>357</xCoord>
					<yCoord>356</yCoord>
					</edgeMap>
					<edgeMap>
					<xCoord>357</xCoord>
					<yCoord>355</yCoord>
					</edgeMap>
					<edgeMap>
					<xCoord>357</xCoord>
					<yCoord>354</yCoord>
					</edgeMap>
					<edgeMap>
					<xCoord>357</xCoord>
					<yCoord>353</yCoord>
					</edgeMap>
					<edgeMap>
					<xCoord>357</xCoord>
					<yCoord>352</yCoord>
					</edgeMap>
					<edgeMap>
					<xCoord>356</xCoord>
					<yCoord>351</yCoord>
					</edgeMap>
					<edgeMap>
					<xCoord>356</xCoord>
					<yCoord>350</yCoord>
					</edgeMap>
					<edgeMap>
					<xCoord>356</xCoord>
					<yCoord>349</yCoord>
					</edgeMap>
					<edgeMap>
					<xCoord>356</xCoord>
					<yCoord>348</yCoord>
					</edgeMap>
					<edgeMap>
					<xCoord>356</xCoord>
					<yCoord>347</yCoord>
					</edgeMap>
					<edgeMap>
					<xCoord>355</xCoord>
					<yCoord>346</yCoord>
					</edgeMap>
					<edgeMap>
					<xCoord>355</xCoord>
					<yCoord>345</yCoord>
					</edgeMap>
					<edgeMap>
					<xCoord>354</xCoord>
					<yCoord>344</yCoord>
					</edgeMap>
					<edgeMap>
					<xCoord>354</xCoord>
					<yCoord>343</yCoord>
					</edgeMap>
					<edgeMap>
					<xCoord>353</xCoord>
					<yCoord>342</yCoord>
					</edgeMap>
					<edgeMap>
					<xCoord>353</xCoord>
					<yCoord>341</yCoord>
					</edgeMap>
					<edgeMap>
					<xCoord>352</xCoord>
					<yCoord>341</yCoord>
					</edgeMap>
					<edgeMap>
					<xCoord>351</xCoord>
					<yCoord>341</yCoord>
					</edgeMap>
					<edgeMap>
					<xCoord>350</xCoord>
					<yCoord>340</yCoord>
					</edgeMap>
					<edgeMap>
					<xCoord>349</xCoord>
					<yCoord>340</yCoord>
					</edgeMap>
					<edgeMap>
					<xCoord>348</xCoord>
					<yCoord>340</yCoord>
					</edgeMap>
					<edgeMap>
					<xCoord>347</xCoord>
					<yCoord>340</yCoord>
					</edgeMap>
					<edgeMap>
					<xCoord>346</xCoord>
					<yCoord>340</yCoord>
					</edgeMap>
					<edgeMap>
					<xCoord>345</xCoord>
					<yCoord>340</yCoord>
					</edgeMap>
					<edgeMap>
					<xCoord>344</xCoord>
					<yCoord>339</yCoord>
					</edgeMap>
					<edgeMap>
					<xCoord>343</xCoord>
					<yCoord>339</yCoord>
					</edgeMap>
					<edgeMap>
					<xCoord>342</xCoord>
					<yCoord>339</yCoord>
					</edgeMap>
					<edgeMap>
					<xCoord>341</xCoord>
					<yCoord>338</yCoord>
					</edgeMap>
					<edgeMap>
					<xCoord>340</xCoord>
					<yCoord>338</yCoord>
					</edgeMap>
					<edgeMap>
					<xCoord>339</xCoord>
					<yCoord>338</yCoord>
					</edgeMap>
				</roi>
				<roi>
					<imageZposition>-110.75</imageZposition>
					<imageSOP_UID>1.3.6.1.4.1.14519.5.2.1.6279.6001.168442490859825336181121519361</imageSOP_UID>
					<inclusion>TRUE</inclusion>
					<edgeMap>
					<xCoord>342</xCoord>
					<yCoord>337</yCoord>
					</edgeMap>
					<edgeMap>
					<xCoord>341</xCoord>
					<yCoord>338</yCoord>
					</edgeMap>
					<edgeMap>
					<xCoord>340</xCoord>
					<yCoord>339</yCoord>
					</edgeMap>
					<edgeMap>
					<xCoord>339</xCoord>
					<yCoord>340</yCoord>
					</edgeMap>
					<edgeMap>
					<xCoord>338</xCoord>
					<yCoord>341</yCoord>
					</edgeMap>
					<edgeMap>
					<xCoord>337</xCoord>
					<yCoord>342</yCoord>
					</edgeMap>
					<edgeMap>
					<xCoord>337</xCoord>
					<yCoord>343</yCoord>
					</edgeMap>
					<edgeMap>
					<xCoord>336</xCoord>
					<yCoord>344</yCoord>
					</edgeMap>
					<edgeMap>
					<xCoord>335</xCoord>
					<yCoord>345</yCoord>
					</edgeMap>
					<edgeMap>
					<xCoord>334</xCoord>
					<yCoord>346</yCoord>
					</edgeMap>
					<edgeMap>
					<xCoord>334</xCoord>
					<yCoord>347</yCoord>
					</edgeMap>
					<edgeMap>
					<xCoord>334</xCoord>
					<yCoord>348</yCoord>
					</edgeMap>
					<edgeMap>
					<xCoord>334</xCoord>
					<yCoord>349</yCoord>
					</edgeMap>
					<edgeMap>
					<xCoord>334</xCoord>
					<yCoord>350</yCoord>
					</edgeMap>
					<edgeMap>
					<xCoord>334</xCoord>
					<yCoord>351</yCoord>
					</edgeMap>
					<edgeMap>
					<xCoord>333</xCoord>
					<yCoord>352</yCoord>
					</edgeMap>
					<edgeMap>
					<xCoord>333</xCoord>
					<yCoord>353</yCoord>
					</edgeMap>
					<edgeMap>
					<xCoord>333</xCoord>
					<yCoord>354</yCoord>
					</edgeMap>
					<edgeMap>
					<xCoord>332</xCoord>
					<yCoord>355</yCoord>
					</edgeMap>
					<edgeMap>
					<xCoord>332</xCoord>
					<yCoord>356</yCoord>
					</edgeMap>
					<edgeMap>
					<xCoord>332</xCoord>
					<yCoord>357</yCoord>
					</edgeMap>
					<edgeMap>
					<xCoord>332</xCoord>
					<yCoord>358</yCoord>
					</edgeMap>
					<edgeMap>
					<xCoord>331</xCoord>
					<yCoord>359</yCoord>
					</edgeMap>
					<edgeMap>
					<xCoord>331</xCoord>
					<yCoord>360</yCoord>
					</edgeMap>
					<edgeMap>
					<xCoord>331</xCoord>
					<yCoord>361</yCoord>
					</edgeMap>
					<edgeMap>
					<xCoord>330</xCoord>
					<yCoord>362</yCoord>
					</edgeMap>
					<edgeMap>
					<xCoord>330</xCoord>
					<yCoord>363</yCoord>
					</edgeMap>
					<edgeMap>
					<xCoord>329</xCoord>
					<yCoord>364</yCoord>
					</edgeMap>
					<edgeMap>
					<xCoord>329</xCoord>
					<yCoord>365</yCoord>
					</edgeMap>
					<edgeMap>
					<xCoord>329</xCoord>
					<yCoord>366</yCoord>
					</edgeMap>
					<edgeMap>
					<xCoord>329</xCoord>
					<yCoord>367</yCoord>
					</edgeMap>
					<edgeMap>
					<xCoord>330</xCoord>
					<yCoord>368</yCoord>
					</edgeMap>
					<edgeMap>
					<xCoord>330</xCoord>
					<yCoord>369</yCoord>
					</edgeMap>
					<edgeMap>
					<xCoord>331</xCoord>
					<yCoord>370</yCoord>
					</edgeMap>
					<edgeMap>
					<xCoord>332</xCoord>
					<yCoord>370</yCoord>
					</edgeMap>
					<edgeMap>
					<xCoord>333</xCoord>
					<yCoord>370</yCoord>
					</edgeMap>
					<edgeMap>
					<xCoord>334</xCoord>
					<yCoord>371</yCoord>
					</edgeMap>
					<edgeMap>
					<xCoord>335</xCoord>
					<yCoord>371</yCoord>
					</edgeMap>
					<edgeMap>
					<xCoord>336</xCoord>
					<yCoord>372</yCoord>
					</edgeMap>
					<edgeMap>
					<xCoord>337</xCoord>
					<yCoord>372</yCoord>
					</edgeMap>
					<edgeMap>
					<xCoord>338</xCoord>
					<yCoord>372</yCoord>
					</edgeMap>
					<edgeMap>
					<xCoord>339</xCoord>
					<yCoord>372</yCoord>
					</edgeMap>
					<edgeMap>
					<xCoord>340</xCoord>
					<yCoord>373</yCoord>
					</edgeMap>
					<edgeMap>
					<xCoord>341</xCoord>
					<yCoord>373</yCoord>
					</edgeMap>
					<edgeMap>
					<xCoord>342</xCoord>
					<yCoord>373</yCoord>
					</edgeMap>
					<edgeMap>
					<xCoord>343</xCoord>
					<yCoord>373</yCoord>
					</edgeMap>
					<edgeMap>
					<xCoord>344</xCoord>
					<yCoord>373</yCoord>
					</edgeMap>
					<edgeMap>
					<xCoord>345</xCoord>
					<yCoord>373</yCoord>
					</edgeMap>
					<edgeMap>
					<xCoord>346</xCoord>
					<yCoord>373</yCoord>
					</edgeMap>
					<edgeMap>
					<xCoord>347</xCoord>
					<yCoord>373</yCoord>
					</edgeMap>
					<edgeMap>
					<xCoord>348</xCoord>
					<yCoord>373</yCoord>
					</edgeMap>
					<edgeMap>
					<xCoord>349</xCoord>
					<yCoord>373</yCoord>
					</edgeMap>
					<edgeMap>
					<xCoord>350</xCoord>
					<yCoord>373</yCoord>
					</edgeMap>
					<edgeMap>
					<xCoord>351</xCoord>
					<yCoord>373</yCoord>
					</edgeMap>
					<edgeMap>
					<xCoord>352</xCoord>
					<yCoord>373</yCoord>
					</edgeMap>
					<edgeMap>
					<xCoord>353</xCoord>
					<yCoord>373</yCoord>
					</edgeMap>
					<edgeMap>
					<xCoord>354</xCoord>
					<yCoord>373</yCoord>
					</edgeMap>
					<edgeMap>
					<xCoord>355</xCoord>
					<yCoord>373</yCoord>
					</edgeMap>
					<edgeMap>
					<xCoord>355</xCoord>
					<yCoord>372</yCoord>
					</edgeMap>
					<edgeMap>
					<xCoord>356</xCoord>
					<yCoord>371</yCoord>
					</edgeMap>
					<edgeMap>
					<xCoord>356</xCoord>
					<yCoord>370</yCoord>
					</edgeMap>
					<edgeMap>
					<xCoord>357</xCoord>
					<yCoord>370</yCoord>
					</edgeMap>
					<edgeMap>
					<xCoord>357</xCoord>
					<yCoord>369</yCoord>
					</edgeMap>
					<edgeMap>
					<xCoord>357</xCoord>
					<yCoord>368</yCoord>
					</edgeMap>
					<edgeMap>
					<xCoord>356</xCoord>
					<yCoord>367</yCoord>
					</edgeMap>
					<edgeMap>
					<xCoord>356</xCoord>
					<yCoord>366</yCoord>
					</edgeMap>
					<edgeMap>
					<xCoord>356</xCoord>
					<yCoord>365</yCoord>
					</edgeMap>
					<edgeMap>
					<xCoord>356</xCoord>
					<yCoord>364</yCoord>
					</edgeMap>
					<edgeMap>
					<xCoord>356</xCoord>
					<yCoord>363</yCoord>
					</edgeMap>
					<edgeMap>
					<xCoord>356</xCoord>
					<yCoord>362</yCoord>
					</edgeMap>
					<edgeMap>
					<xCoord>356</xCoord>
					<yCoord>361</yCoord>
					</edgeMap>
					<edgeMap>
					<xCoord>356</xCoord>
					<yCoord>360</yCoord>
					</edgeMap>
					<edgeMap>
					<xCoord>356</xCoord>
					<yCoord>359</yCoord>
					</edgeMap>
					<edgeMap>
					<xCoord>355</xCoord>
					<yCoord>358</yCoord>
					</edgeMap>
					<edgeMap>
					<xCoord>355</xCoord>
					<yCoord>357</yCoord>
					</edgeMap>
					<edgeMap>
					<xCoord>355</xCoord>
					<yCoord>356</yCoord>
					</edgeMap>
					<edgeMap>
					<xCoord>355</xCoord>
					<yCoord>355</yCoord>
					</edgeMap>
					<edgeMap>
					<xCoord>355</xCoord>
					<yCoord>354</yCoord>
					</edgeMap>
					<edgeMap>
					<xCoord>355</xCoord>
					<yCoord>353</yCoord>
					</edgeMap>
					<edgeMap>
					<xCoord>355</xCoord>
					<yCoord>352</yCoord>
					</edgeMap>
					<edgeMap>
					<xCoord>355</xCoord>
					<yCoord>351</yCoord>
					</edgeMap>
					<edgeMap>
					<xCoord>356</xCoord>
					<yCoord>350</yCoord>
					</edgeMap>
					<edgeMap>
					<xCoord>356</xCoord>
					<yCoord>349</yCoord>
					</edgeMap>
					<edgeMap>
					<xCoord>356</xCoord>
					<yCoord>348</yCoord>
					</edgeMap>
					<edgeMap>
					<xCoord>356</xCoord>
					<yCoord>347</yCoord>
					</edgeMap>
					<edgeMap>
					<xCoord>357</xCoord>
					<yCoord>347</yCoord>
					</edgeMap>
					<edgeMap>
					<xCoord>356</xCoord>
					<yCoord>346</yCoord>
					</edgeMap>
					<edgeMap>
					<xCoord>356</xCoord>
					<yCoord>345</yCoord>
					</edgeMap>
					<edgeMap>
					<xCoord>356</xCoord>
					<yCoord>344</yCoord>
					</edgeMap>
					<edgeMap>
					<xCoord>356</xCoord>
					<yCoord>343</yCoord>
					</edgeMap>
					<edgeMap>
					<xCoord>355</xCoord>
					<yCoord>342</yCoord>
					</edgeMap>
					<edgeMap>
					<xCoord>355</xCoord>
					<yCoord>341</yCoord>
					</edgeMap>
					<edgeMap>
					<xCoord>354</xCoord>
					<yCoord>340</yCoord>
					</edgeMap>
					<edgeMap>
					<xCoord>353</xCoord>
					<yCoord>339</yCoord>
					</edgeMap>
					<edgeMap>
					<xCoord>352</xCoord>
					<yCoord>339</yCoord>
					</edgeMap>
					<edgeMap>
					<xCoord>351</xCoord>
					<yCoord>339</yCoord>
					</edgeMap>
					<edgeMap>
					<xCoord>350</xCoord>
					<yCoord>339</yCoord>
					</edgeMap>
					<edgeMap>
					<xCoord>349</xCoord>
					<yCoord>338</yCoord>
					</edgeMap>
					<edgeMap>
					<xCoord>348</xCoord>
					<yCoord>338</yCoord>
					</edgeMap>
					<edgeMap>
					<xCoord>347</xCoord>
					<yCoord>338</yCoord>
					</edgeMap>
					<edgeMap>
					<xCoord>346</xCoord>
					<yCoord>338</yCoord>
					</edgeMap>
					<edgeMap>
					<xCoord>345</xCoord>
					<yCoord>338</yCoord>
					</edgeMap>
					<edgeMap>
					<xCoord>344</xCoord>
					<yCoord>337</yCoord>
					</edgeMap>
					<edgeMap>
					<xCoord>343</xCoord>
					<yCoord>337</yCoord>
					</edgeMap>
					<edgeMap>
					<xCoord>342</xCoord>
					<yCoord>337</yCoord>
					</edgeMap>
				</roi>
				<roi>
					<imageZposition>-112.0</imageZposition>
					<imageSOP_UID>1.3.6.1.4.1.14519.5.2.1.6279.6001.191479282202959962274439587790</imageSOP_UID>
					<inclusion>TRUE</inclusion>
					<edgeMap>
					<xCoord>342</xCoord>
					<yCoord>335</yCoord>
					</edgeMap>
					<edgeMap>
					<xCoord>342</xCoord>
					<yCoord>336</yCoord>
					</edgeMap>
					<edgeMap>
					<xCoord>341</xCoord>
					<yCoord>337</yCoord>
					</edgeMap>
					<edgeMap>
					<xCoord>341</xCoord>
					<yCoord>338</yCoord>
					</edgeMap>
					<edgeMap>
					<xCoord>340</xCoord>
					<yCoord>339</yCoord>
					</edgeMap>
					<edgeMap>
					<xCoord>339</xCoord>
					<yCoord>340</yCoord>
					</edgeMap>
					<edgeMap>
					<xCoord>338</xCoord>
					<yCoord>341</yCoord>
					</edgeMap>
					<edgeMap>
					<xCoord>339</xCoord>
					<yCoord>341</yCoord>
					</edgeMap>
					<edgeMap>
					<xCoord>338</xCoord>
					<yCoord>342</yCoord>
					</edgeMap>
					<edgeMap>
					<xCoord>337</xCoord>
					<yCoord>342</yCoord>
					</edgeMap>
					<edgeMap>
					<xCoord>336</xCoord>
					<yCoord>343</yCoord>
					</edgeMap>
					<edgeMap>
					<xCoord>336</xCoord>
					<yCoord>344</yCoord>
					</edgeMap>
					<edgeMap>
					<xCoord>335</xCoord>
					<yCoord>345</yCoord>
					</edgeMap>
					<edgeMap>
					<xCoord>334</xCoord>
					<yCoord>346</yCoord>
					</edgeMap>
					<edgeMap>
					<xCoord>333</xCoord>
					<yCoord>347</yCoord>
					</edgeMap>
					<edgeMap>
					<xCoord>333</xCoord>
					<yCoord>348</yCoord>
					</edgeMap>
					<edgeMap>
					<xCoord>332</xCoord>
					<yCoord>349</yCoord>
					</edgeMap>
					<edgeMap>
					<xCoord>332</xCoord>
					<yCoord>350</yCoord>
					</edgeMap>
					<edgeMap>
					<xCoord>331</xCoord>
					<yCoord>351</yCoord>
					</edgeMap>
					<edgeMap>
					<xCoord>331</xCoord>
					<yCoord>352</yCoord>
					</edgeMap>
					<edgeMap>
					<xCoord>331</xCoord>
					<yCoord>353</yCoord>
					</edgeMap>
					<edgeMap>
					<xCoord>331</xCoord>
					<yCoord>354</yCoord>
					</edgeMap>
					<edgeMap>
					<xCoord>331</xCoord>
					<yCoord>355</yCoord>
					</edgeMap>
					<edgeMap>
					<xCoord>330</xCoord>
					<yCoord>356</yCoord>
					</edgeMap>
					<edgeMap>
					<xCoord>330</xCoord>
					<yCoord>357</yCoord>
					</edgeMap>
					<edgeMap>
					<xCoord>330</xCoord>
					<yCoord>358</yCoord>
					</edgeMap>
					<edgeMap>
					<xCoord>330</xCoord>
					<yCoord>359</yCoord>
					</edgeMap>
					<edgeMap>
					<xCoord>330</xCoord>
					<yCoord>360</yCoord>
					</edgeMap>
					<edgeMap>
					<xCoord>330</xCoord>
					<yCoord>361</yCoord>
					</edgeMap>
					<edgeMap>
					<xCoord>330</xCoord>
					<yCoord>362</yCoord>
					</edgeMap>
					<edgeMap>
					<xCoord>330</xCoord>
					<yCoord>363</yCoord>
					</edgeMap>
					<edgeMap>
					<xCoord>330</xCoord>
					<yCoord>364</yCoord>
					</edgeMap>
					<edgeMap>
					<xCoord>329</xCoord>
					<yCoord>365</yCoord>
					</edgeMap>
					<edgeMap>
					<xCoord>329</xCoord>
					<yCoord>366</yCoord>
					</edgeMap>
					<edgeMap>
					<xCoord>329</xCoord>
					<yCoord>367</yCoord>
					</edgeMap>
					<edgeMap>
					<xCoord>329</xCoord>
					<yCoord>368</yCoord>
					</edgeMap>
					<edgeMap>
					<xCoord>330</xCoord>
					<yCoord>369</yCoord>
					</edgeMap>
					<edgeMap>
					<xCoord>331</xCoord>
					<yCoord>370</yCoord>
					</edgeMap>
					<edgeMap>
					<xCoord>332</xCoord>
					<yCoord>371</yCoord>
					</edgeMap>
					<edgeMap>
					<xCoord>333</xCoord>
					<yCoord>371</yCoord>
					</edgeMap>
					<edgeMap>
					<xCoord>334</xCoord>
					<yCoord>371</yCoord>
					</edgeMap>
					<edgeMap>
					<xCoord>335</xCoord>
					<yCoord>371</yCoord>
					</edgeMap>
					<edgeMap>
					<xCoord>336</xCoord>
					<yCoord>372</yCoord>
					</edgeMap>
					<edgeMap>
					<xCoord>337</xCoord>
					<yCoord>372</yCoord>
					</edgeMap>
					<edgeMap>
					<xCoord>338</xCoord>
					<yCoord>372</yCoord>
					</edgeMap>
					<edgeMap>
					<xCoord>339</xCoord>
					<yCoord>372</yCoord>
					</edgeMap>
					<edgeMap>
					<xCoord>340</xCoord>
					<yCoord>372</yCoord>
					</edgeMap>
					<edgeMap>
					<xCoord>341</xCoord>
					<yCoord>372</yCoord>
					</edgeMap>
					<edgeMap>
					<xCoord>342</xCoord>
					<yCoord>373</yCoord>
					</edgeMap>
					<edgeMap>
					<xCoord>343</xCoord>
					<yCoord>373</yCoord>
					</edgeMap>
					<edgeMap>
					<xCoord>344</xCoord>
					<yCoord>373</yCoord>
					</edgeMap>
					<edgeMap>
					<xCoord>345</xCoord>
					<yCoord>373</yCoord>
					</edgeMap>
					<edgeMap>
					<xCoord>346</xCoord>
					<yCoord>373</yCoord>
					</edgeMap>
					<edgeMap>
					<xCoord>347</xCoord>
					<yCoord>373</yCoord>
					</edgeMap>
					<edgeMap>
					<xCoord>348</xCoord>
					<yCoord>374</yCoord>
					</edgeMap>
					<edgeMap>
					<xCoord>349</xCoord>
					<yCoord>374</yCoord>
					</edgeMap>
					<edgeMap>
					<xCoord>350</xCoord>
					<yCoord>373</yCoord>
					</edgeMap>
					<edgeMap>
					<xCoord>351</xCoord>
					<yCoord>373</yCoord>
					</edgeMap>
					<edgeMap>
					<xCoord>352</xCoord>
					<yCoord>373</yCoord>
					</edgeMap>
					<edgeMap>
					<xCoord>353</xCoord>
					<yCoord>372</yCoord>
					</edgeMap>
					<edgeMap>
					<xCoord>354</xCoord>
					<yCoord>372</yCoord>
					</edgeMap>
					<edgeMap>
					<xCoord>355</xCoord>
					<yCoord>371</yCoord>
					</edgeMap>
					<edgeMap>
					<xCoord>355</xCoord>
					<yCoord>370</yCoord>
					</edgeMap>
					<edgeMap>
					<xCoord>356</xCoord>
					<yCoord>369</yCoord>
					</edgeMap>
					<edgeMap>
					<xCoord>357</xCoord>
					<yCoord>369</yCoord>
					</edgeMap>
					<edgeMap>
					<xCoord>356</xCoord>
					<yCoord>368</yCoord>
					</edgeMap>
					<edgeMap>
					<xCoord>356</xCoord>
					<yCoord>367</yCoord>
					</edgeMap>
					<edgeMap>
					<xCoord>356</xCoord>
					<yCoord>366</yCoord>
					</edgeMap>
					<edgeMap>
					<xCoord>356</xCoord>
					<yCoord>365</yCoord>
					</edgeMap>
					<edgeMap>
					<xCoord>356</xCoord>
					<yCoord>364</yCoord>
					</edgeMap>
					<edgeMap>
					<xCoord>356</xCoord>
					<yCoord>363</yCoord>
					</edgeMap>
					<edgeMap>
					<xCoord>356</xCoord>
					<yCoord>362</yCoord>
					</edgeMap>
					<edgeMap>
					<xCoord>355</xCoord>
					<yCoord>361</yCoord>
					</edgeMap>
					<edgeMap>
					<xCoord>355</xCoord>
					<yCoord>360</yCoord>
					</edgeMap>
					<edgeMap>
					<xCoord>354</xCoord>
					<yCoord>359</yCoord>
					</edgeMap>
					<edgeMap>
					<xCoord>354</xCoord>
					<yCoord>358</yCoord>
					</edgeMap>
					<edgeMap>
					<xCoord>354</xCoord>
					<yCoord>357</yCoord>
					</edgeMap>
					<edgeMap>
					<xCoord>354</xCoord>
					<yCoord>356</yCoord>
					</edgeMap>
					<edgeMap>
					<xCoord>354</xCoord>
					<yCoord>355</yCoord>
					</edgeMap>
					<edgeMap>
					<xCoord>354</xCoord>
					<yCoord>354</yCoord>
					</edgeMap>
					<edgeMap>
					<xCoord>355</xCoord>
					<yCoord>353</yCoord>
					</edgeMap>
					<edgeMap>
					<xCoord>355</xCoord>
					<yCoord>352</yCoord>
					</edgeMap>
					<edgeMap>
					<xCoord>355</xCoord>
					<yCoord>351</yCoord>
					</edgeMap>
					<edgeMap>
					<xCoord>355</xCoord>
					<yCoord>350</yCoord>
					</edgeMap>
					<edgeMap>
					<xCoord>355</xCoord>
					<yCoord>349</yCoord>
					</edgeMap>
					<edgeMap>
					<xCoord>355</xCoord>
					<yCoord>348</yCoord>
					</edgeMap>
					<edgeMap>
					<xCoord>355</xCoord>
					<yCoord>347</yCoord>
					</edgeMap>
					<edgeMap>
					<xCoord>355</xCoord>
					<yCoord>346</yCoord>
					</edgeMap>
					<edgeMap>
					<xCoord>355</xCoord>
					<yCoord>345</yCoord>
					</edgeMap>
					<edgeMap>
					<xCoord>354</xCoord>
					<yCoord>344</yCoord>
					</edgeMap>
					<edgeMap>
					<xCoord>354</xCoord>
					<yCoord>343</yCoord>
					</edgeMap>
					<edgeMap>
					<xCoord>354</xCoord>
					<yCoord>342</yCoord>
					</edgeMap>
					<edgeMap>
					<xCoord>354</xCoord>
					<yCoord>341</yCoord>
					</edgeMap>
					<edgeMap>
					<xCoord>354</xCoord>
					<yCoord>340</yCoord>
					</edgeMap>
					<edgeMap>
					<xCoord>354</xCoord>
					<yCoord>339</yCoord>
					</edgeMap>
					<edgeMap>
					<xCoord>353</xCoord>
					<yCoord>339</yCoord>
					</edgeMap>
					<edgeMap>
					<xCoord>352</xCoord>
					<yCoord>338</yCoord>
					</edgeMap>
					<edgeMap>
					<xCoord>351</xCoord>
					<yCoord>338</yCoord>
					</edgeMap>
					<edgeMap>
					<xCoord>350</xCoord>
					<yCoord>337</yCoord>
					</edgeMap>
					<edgeMap>
					<xCoord>349</xCoord>
					<yCoord>337</yCoord>
					</edgeMap>
					<edgeMap>
					<xCoord>348</xCoord>
					<yCoord>337</yCoord>
					</edgeMap>
					<edgeMap>
					<xCoord>347</xCoord>
					<yCoord>336</yCoord>
					</edgeMap>
					<edgeMap>
					<xCoord>346</xCoord>
					<yCoord>336</yCoord>
					</edgeMap>
					<edgeMap>
					<xCoord>345</xCoord>
					<yCoord>336</yCoord>
					</edgeMap>
					<edgeMap>
					<xCoord>344</xCoord>
					<yCoord>336</yCoord>
					</edgeMap>
					<edgeMap>
					<xCoord>343</xCoord>
					<yCoord>335</yCoord>
					</edgeMap>
					<edgeMap>
					<xCoord>342</xCoord>
					<yCoord>335</yCoord>
					</edgeMap>
				</roi>
				<roi>
					<imageZposition>-113.25</imageZposition>
					<imageSOP_UID>1.3.6.1.4.1.14519.5.2.1.6279.6001.167138065437712444042919787193</imageSOP_UID>
					<inclusion>TRUE</inclusion>
					<edgeMap>
					<xCoord>342</xCoord>
					<yCoord>334</yCoord>
					</edgeMap>
					<edgeMap>
					<xCoord>341</xCoord>
					<yCoord>335</yCoord>
					</edgeMap>
					<edgeMap>
					<xCoord>341</xCoord>
					<yCoord>336</yCoord>
					</edgeMap>
					<edgeMap>
					<xCoord>341</xCoord>
					<yCoord>337</yCoord>
					</edgeMap>
					<edgeMap>
					<xCoord>341</xCoord>
					<yCoord>338</yCoord>
					</edgeMap>
					<edgeMap>
					<xCoord>340</xCoord>
					<yCoord>339</yCoord>
					</edgeMap>
					<edgeMap>
					<xCoord>339</xCoord>
					<yCoord>340</yCoord>
					</edgeMap>
					<edgeMap>
					<xCoord>339</xCoord>
					<yCoord>341</yCoord>
					</edgeMap>
					<edgeMap>
					<xCoord>338</xCoord>
					<yCoord>342</yCoord>
					</edgeMap>
					<edgeMap>
					<xCoord>337</xCoord>
					<yCoord>343</yCoord>
					</edgeMap>
					<edgeMap>
					<xCoord>336</xCoord>
					<yCoord>344</yCoord>
					</edgeMap>
					<edgeMap>
					<xCoord>335</xCoord>
					<yCoord>345</yCoord>
					</edgeMap>
					<edgeMap>
					<xCoord>334</xCoord>
					<yCoord>346</yCoord>
					</edgeMap>
					<edgeMap>
					<xCoord>333</xCoord>
					<yCoord>347</yCoord>
					</edgeMap>
					<edgeMap>
					<xCoord>333</xCoord>
					<yCoord>348</yCoord>
					</edgeMap>
					<edgeMap>
					<xCoord>332</xCoord>
					<yCoord>349</yCoord>
					</edgeMap>
					<edgeMap>
					<xCoord>331</xCoord>
					<yCoord>350</yCoord>
					</edgeMap>
					<edgeMap>
					<xCoord>331</xCoord>
					<yCoord>351</yCoord>
					</edgeMap>
					<edgeMap>
					<xCoord>331</xCoord>
					<yCoord>352</yCoord>
					</edgeMap>
					<edgeMap>
					<xCoord>331</xCoord>
					<yCoord>353</yCoord>
					</edgeMap>
					<edgeMap>
					<xCoord>331</xCoord>
					<yCoord>354</yCoord>
					</edgeMap>
					<edgeMap>
					<xCoord>330</xCoord>
					<yCoord>355</yCoord>
					</edgeMap>
					<edgeMap>
					<xCoord>330</xCoord>
					<yCoord>356</yCoord>
					</edgeMap>
					<edgeMap>
					<xCoord>330</xCoord>
					<yCoord>357</yCoord>
					</edgeMap>
					<edgeMap>
					<xCoord>330</xCoord>
					<yCoord>358</yCoord>
					</edgeMap>
					<edgeMap>
					<xCoord>329</xCoord>
					<yCoord>359</yCoord>
					</edgeMap>
					<edgeMap>
					<xCoord>329</xCoord>
					<yCoord>360</yCoord>
					</edgeMap>
					<edgeMap>
					<xCoord>329</xCoord>
					<yCoord>361</yCoord>
					</edgeMap>
					<edgeMap>
					<xCoord>329</xCoord>
					<yCoord>362</yCoord>
					</edgeMap>
					<edgeMap>
					<xCoord>328</xCoord>
					<yCoord>363</yCoord>
					</edgeMap>
					<edgeMap>
					<xCoord>328</xCoord>
					<yCoord>364</yCoord>
					</edgeMap>
					<edgeMap>
					<xCoord>328</xCoord>
					<yCoord>365</yCoord>
					</edgeMap>
					<edgeMap>
					<xCoord>328</xCoord>
					<yCoord>366</yCoord>
					</edgeMap>
					<edgeMap>
					<xCoord>328</xCoord>
					<yCoord>367</yCoord>
					</edgeMap>
					<edgeMap>
					<xCoord>328</xCoord>
					<yCoord>368</yCoord>
					</edgeMap>
					<edgeMap>
					<xCoord>328</xCoord>
					<yCoord>369</yCoord>
					</edgeMap>
					<edgeMap>
					<xCoord>328</xCoord>
					<yCoord>370</yCoord>
					</edgeMap>
					<edgeMap>
					<xCoord>329</xCoord>
					<yCoord>370</yCoord>
					</edgeMap>
					<edgeMap>
					<xCoord>330</xCoord>
					<yCoord>371</yCoord>
					</edgeMap>
					<edgeMap>
					<xCoord>331</xCoord>
					<yCoord>371</yCoord>
					</edgeMap>
					<edgeMap>
					<xCoord>332</xCoord>
					<yCoord>371</yCoord>
					</edgeMap>
					<edgeMap>
					<xCoord>333</xCoord>
					<yCoord>371</yCoord>
					</edgeMap>
					<edgeMap>
					<xCoord>334</xCoord>
					<yCoord>372</yCoord>
					</edgeMap>
					<edgeMap>
					<xCoord>335</xCoord>
					<yCoord>372</yCoord>
					</edgeMap>
					<edgeMap>
					<xCoord>336</xCoord>
					<yCoord>372</yCoord>
					</edgeMap>
					<edgeMap>
					<xCoord>337</xCoord>
					<yCoord>373</yCoord>
					</edgeMap>
					<edgeMap>
					<xCoord>338</xCoord>
					<yCoord>373</yCoord>
					</edgeMap>
					<edgeMap>
					<xCoord>339</xCoord>
					<yCoord>373</yCoord>
					</edgeMap>
					<edgeMap>
					<xCoord>340</xCoord>
					<yCoord>373</yCoord>
					</edgeMap>
					<edgeMap>
					<xCoord>341</xCoord>
					<yCoord>373</yCoord>
					</edgeMap>
					<edgeMap>
					<xCoord>342</xCoord>
					<yCoord>373</yCoord>
					</edgeMap>
					<edgeMap>
					<xCoord>343</xCoord>
					<yCoord>373</yCoord>
					</edgeMap>
					<edgeMap>
					<xCoord>344</xCoord>
					<yCoord>374</yCoord>
					</edgeMap>
					<edgeMap>
					<xCoord>345</xCoord>
					<yCoord>374</yCoord>
					</edgeMap>
					<edgeMap>
					<xCoord>346</xCoord>
					<yCoord>374</yCoord>
					</edgeMap>
					<edgeMap>
					<xCoord>347</xCoord>
					<yCoord>374</yCoord>
					</edgeMap>
					<edgeMap>
					<xCoord>348</xCoord>
					<yCoord>374</yCoord>
					</edgeMap>
					<edgeMap>
					<xCoord>349</xCoord>
					<yCoord>374</yCoord>
					</edgeMap>
					<edgeMap>
					<xCoord>350</xCoord>
					<yCoord>374</yCoord>
					</edgeMap>
					<edgeMap>
					<xCoord>351</xCoord>
					<yCoord>374</yCoord>
					</edgeMap>
					<edgeMap>
					<xCoord>352</xCoord>
					<yCoord>374</yCoord>
					</edgeMap>
					<edgeMap>
					<xCoord>353</xCoord>
					<yCoord>373</yCoord>
					</edgeMap>
					<edgeMap>
					<xCoord>354</xCoord>
					<yCoord>373</yCoord>
					</edgeMap>
					<edgeMap>
					<xCoord>354</xCoord>
					<yCoord>372</yCoord>
					</edgeMap>
					<edgeMap>
					<xCoord>354</xCoord>
					<yCoord>371</yCoord>
					</edgeMap>
					<edgeMap>
					<xCoord>354</xCoord>
					<yCoord>370</yCoord>
					</edgeMap>
					<edgeMap>
					<xCoord>354</xCoord>
					<yCoord>369</yCoord>
					</edgeMap>
					<edgeMap>
					<xCoord>354</xCoord>
					<yCoord>368</yCoord>
					</edgeMap>
					<edgeMap>
					<xCoord>353</xCoord>
					<yCoord>367</yCoord>
					</edgeMap>
					<edgeMap>
					<xCoord>353</xCoord>
					<yCoord>366</yCoord>
					</edgeMap>
					<edgeMap>
					<xCoord>353</xCoord>
					<yCoord>365</yCoord>
					</edgeMap>
					<edgeMap>
					<xCoord>353</xCoord>
					<yCoord>364</yCoord>
					</edgeMap>
					<edgeMap>
					<xCoord>352</xCoord>
					<yCoord>363</yCoord>
					</edgeMap>
					<edgeMap>
					<xCoord>352</xCoord>
					<yCoord>362</yCoord>
					</edgeMap>
					<edgeMap>
					<xCoord>352</xCoord>
					<yCoord>361</yCoord>
					</edgeMap>
					<edgeMap>
					<xCoord>352</xCoord>
					<yCoord>360</yCoord>
					</edgeMap>
					<edgeMap>
					<xCoord>353</xCoord>
					<yCoord>359</yCoord>
					</edgeMap>
					<edgeMap>
					<xCoord>353</xCoord>
					<yCoord>358</yCoord>
					</edgeMap>
					<edgeMap>
					<xCoord>353</xCoord>
					<yCoord>357</yCoord>
					</edgeMap>
					<edgeMap>
					<xCoord>353</xCoord>
					<yCoord>356</yCoord>
					</edgeMap>
					<edgeMap>
					<xCoord>353</xCoord>
					<yCoord>355</yCoord>
					</edgeMap>
					<edgeMap>
					<xCoord>353</xCoord>
					<yCoord>354</yCoord>
					</edgeMap>
					<edgeMap>
					<xCoord>353</xCoord>
					<yCoord>353</yCoord>
					</edgeMap>
					<edgeMap>
					<xCoord>353</xCoord>
					<yCoord>352</yCoord>
					</edgeMap>
					<edgeMap>
					<xCoord>354</xCoord>
					<yCoord>351</yCoord>
					</edgeMap>
					<edgeMap>
					<xCoord>354</xCoord>
					<yCoord>350</yCoord>
					</edgeMap>
					<edgeMap>
					<xCoord>354</xCoord>
					<yCoord>349</yCoord>
					</edgeMap>
					<edgeMap>
					<xCoord>354</xCoord>
					<yCoord>348</yCoord>
					</edgeMap>
					<edgeMap>
					<xCoord>354</xCoord>
					<yCoord>347</yCoord>
					</edgeMap>
					<edgeMap>
					<xCoord>354</xCoord>
					<yCoord>346</yCoord>
					</edgeMap>
					<edgeMap>
					<xCoord>354</xCoord>
					<yCoord>345</yCoord>
					</edgeMap>
					<edgeMap>
					<xCoord>354</xCoord>
					<yCoord>344</yCoord>
					</edgeMap>
					<edgeMap>
					<xCoord>354</xCoord>
					<yCoord>343</yCoord>
					</edgeMap>
					<edgeMap>
					<xCoord>354</xCoord>
					<yCoord>342</yCoord>
					</edgeMap>
					<edgeMap>
					<xCoord>355</xCoord>
					<yCoord>342</yCoord>
					</edgeMap>
					<edgeMap>
					<xCoord>355</xCoord>
					<yCoord>341</yCoord>
					</edgeMap>
					<edgeMap>
					<xCoord>354</xCoord>
					<yCoord>340</yCoord>
					</edgeMap>
					<edgeMap>
					<xCoord>354</xCoord>
					<yCoord>339</yCoord>
					</edgeMap>
					<edgeMap>
					<xCoord>353</xCoord>
					<yCoord>338</yCoord>
					</edgeMap>
					<edgeMap>
					<xCoord>352</xCoord>
					<yCoord>338</yCoord>
					</edgeMap>
					<edgeMap>
					<xCoord>351</xCoord>
					<yCoord>337</yCoord>
					</edgeMap>
					<edgeMap>
					<xCoord>350</xCoord>
					<yCoord>337</yCoord>
					</edgeMap>
					<edgeMap>
					<xCoord>349</xCoord>
					<yCoord>336</yCoord>
					</edgeMap>
					<edgeMap>
					<xCoord>348</xCoord>
					<yCoord>336</yCoord>
					</edgeMap>
					<edgeMap>
					<xCoord>347</xCoord>
					<yCoord>336</yCoord>
					</edgeMap>
					<edgeMap>
					<xCoord>346</xCoord>
					<yCoord>336</yCoord>
					</edgeMap>
					<edgeMap>
					<xCoord>345</xCoord>
					<yCoord>335</yCoord>
					</edgeMap>
					<edgeMap>
					<xCoord>344</xCoord>
					<yCoord>335</yCoord>
					</edgeMap>
					<edgeMap>
					<xCoord>343</xCoord>
					<yCoord>335</yCoord>
					</edgeMap>
					<edgeMap>
					<xCoord>342</xCoord>
					<yCoord>334</yCoord>
					</edgeMap>
				</roi>
				<roi>
					<imageZposition>-114.5</imageZposition>
					<imageSOP_UID>1.3.6.1.4.1.14519.5.2.1.6279.6001.199285487701625234652336468456</imageSOP_UID>
					<inclusion>TRUE</inclusion>
					<edgeMap>
					<xCoord>342</xCoord>
					<yCoord>334</yCoord>
					</edgeMap>
					<edgeMap>
					<xCoord>341</xCoord>
					<yCoord>335</yCoord>
					</edgeMap>
					<edgeMap>
					<xCoord>341</xCoord>
					<yCoord>336</yCoord>
					</edgeMap>
					<edgeMap>
					<xCoord>340</xCoord>
					<yCoord>337</yCoord>
					</edgeMap>
					<edgeMap>
					<xCoord>340</xCoord>
					<yCoord>338</yCoord>
					</edgeMap>
					<edgeMap>
					<xCoord>339</xCoord>
					<yCoord>338</yCoord>
					</edgeMap>
					<edgeMap>
					<xCoord>339</xCoord>
					<yCoord>339</yCoord>
					</edgeMap>
					<edgeMap>
					<xCoord>338</xCoord>
					<yCoord>340</yCoord>
					</edgeMap>
					<edgeMap>
					<xCoord>338</xCoord>
					<yCoord>341</yCoord>
					</edgeMap>
					<edgeMap>
					<xCoord>337</xCoord>
					<yCoord>342</yCoord>
					</edgeMap>
					<edgeMap>
					<xCoord>336</xCoord>
					<yCoord>343</yCoord>
					</edgeMap>
					<edgeMap>
					<xCoord>336</xCoord>
					<yCoord>344</yCoord>
					</edgeMap>
					<edgeMap>
					<xCoord>335</xCoord>
					<yCoord>345</yCoord>
					</edgeMap>
					<edgeMap>
					<xCoord>335</xCoord>
					<yCoord>346</yCoord>
					</edgeMap>
					<edgeMap>
					<xCoord>334</xCoord>
					<yCoord>347</yCoord>
					</edgeMap>
					<edgeMap>
					<xCoord>334</xCoord>
					<yCoord>348</yCoord>
					</edgeMap>
					<edgeMap>
					<xCoord>333</xCoord>
					<yCoord>349</yCoord>
					</edgeMap>
					<edgeMap>
					<xCoord>332</xCoord>
					<yCoord>350</yCoord>
					</edgeMap>
					<edgeMap>
					<xCoord>331</xCoord>
					<yCoord>351</yCoord>
					</edgeMap>
					<edgeMap>
					<xCoord>330</xCoord>
					<yCoord>352</yCoord>
					</edgeMap>
					<edgeMap>
					<xCoord>330</xCoord>
					<yCoord>353</yCoord>
					</edgeMap>
					<edgeMap>
					<xCoord>330</xCoord>
					<yCoord>354</yCoord>
					</edgeMap>
					<edgeMap>
					<xCoord>329</xCoord>
					<yCoord>355</yCoord>
					</edgeMap>
					<edgeMap>
					<xCoord>329</xCoord>
					<yCoord>356</yCoord>
					</edgeMap>
					<edgeMap>
					<xCoord>328</xCoord>
					<yCoord>357</yCoord>
					</edgeMap>
					<edgeMap>
					<xCoord>328</xCoord>
					<yCoord>358</yCoord>
					</edgeMap>
					<edgeMap>
					<xCoord>327</xCoord>
					<yCoord>359</yCoord>
					</edgeMap>
					<edgeMap>
					<xCoord>326</xCoord>
					<yCoord>360</yCoord>
					</edgeMap>
					<edgeMap>
					<xCoord>326</xCoord>
					<yCoord>361</yCoord>
					</edgeMap>
					<edgeMap>
					<xCoord>326</xCoord>
					<yCoord>362</yCoord>
					</edgeMap>
					<edgeMap>
					<xCoord>326</xCoord>
					<yCoord>363</yCoord>
					</edgeMap>
					<edgeMap>
					<xCoord>326</xCoord>
					<yCoord>364</yCoord>
					</edgeMap>
					<edgeMap>
					<xCoord>326</xCoord>
					<yCoord>365</yCoord>
					</edgeMap>
					<edgeMap>
					<xCoord>326</xCoord>
					<yCoord>366</yCoord>
					</edgeMap>
					<edgeMap>
					<xCoord>326</xCoord>
					<yCoord>367</yCoord>
					</edgeMap>
					<edgeMap>
					<xCoord>326</xCoord>
					<yCoord>368</yCoord>
					</edgeMap>
					<edgeMap>
					<xCoord>326</xCoord>
					<yCoord>369</yCoord>
					</edgeMap>
					<edgeMap>
					<xCoord>327</xCoord>
					<yCoord>370</yCoord>
					</edgeMap>
					<edgeMap>
					<xCoord>328</xCoord>
					<yCoord>371</yCoord>
					</edgeMap>
					<edgeMap>
					<xCoord>329</xCoord>
					<yCoord>371</yCoord>
					</edgeMap>
					<edgeMap>
					<xCoord>330</xCoord>
					<yCoord>372</yCoord>
					</edgeMap>
					<edgeMap>
					<xCoord>331</xCoord>
					<yCoord>372</yCoord>
					</edgeMap>
					<edgeMap>
					<xCoord>332</xCoord>
					<yCoord>372</yCoord>
					</edgeMap>
					<edgeMap>
					<xCoord>333</xCoord>
					<yCoord>373</yCoord>
					</edgeMap>
					<edgeMap>
					<xCoord>334</xCoord>
					<yCoord>373</yCoord>
					</edgeMap>
					<edgeMap>
					<xCoord>335</xCoord>
					<yCoord>373</yCoord>
					</edgeMap>
					<edgeMap>
					<xCoord>336</xCoord>
					<yCoord>373</yCoord>
					</edgeMap>
					<edgeMap>
					<xCoord>337</xCoord>
					<yCoord>373</yCoord>
					</edgeMap>
					<edgeMap>
					<xCoord>338</xCoord>
					<yCoord>373</yCoord>
					</edgeMap>
					<edgeMap>
					<xCoord>339</xCoord>
					<yCoord>373</yCoord>
					</edgeMap>
					<edgeMap>
					<xCoord>340</xCoord>
					<yCoord>374</yCoord>
					</edgeMap>
					<edgeMap>
					<xCoord>341</xCoord>
					<yCoord>374</yCoord>
					</edgeMap>
					<edgeMap>
					<xCoord>342</xCoord>
					<yCoord>374</yCoord>
					</edgeMap>
					<edgeMap>
					<xCoord>343</xCoord>
					<yCoord>374</yCoord>
					</edgeMap>
					<edgeMap>
					<xCoord>344</xCoord>
					<yCoord>374</yCoord>
					</edgeMap>
					<edgeMap>
					<xCoord>345</xCoord>
					<yCoord>374</yCoord>
					</edgeMap>
					<edgeMap>
					<xCoord>346</xCoord>
					<yCoord>374</yCoord>
					</edgeMap>
					<edgeMap>
					<xCoord>347</xCoord>
					<yCoord>374</yCoord>
					</edgeMap>
					<edgeMap>
					<xCoord>348</xCoord>
					<yCoord>374</yCoord>
					</edgeMap>
					<edgeMap>
					<xCoord>349</xCoord>
					<yCoord>374</yCoord>
					</edgeMap>
					<edgeMap>
					<xCoord>350</xCoord>
					<yCoord>374</yCoord>
					</edgeMap>
					<edgeMap>
					<xCoord>351</xCoord>
					<yCoord>374</yCoord>
					</edgeMap>
					<edgeMap>
					<xCoord>352</xCoord>
					<yCoord>374</yCoord>
					</edgeMap>
					<edgeMap>
					<xCoord>353</xCoord>
					<yCoord>373</yCoord>
					</edgeMap>
					<edgeMap>
					<xCoord>354</xCoord>
					<yCoord>372</yCoord>
					</edgeMap>
					<edgeMap>
					<xCoord>354</xCoord>
					<yCoord>371</yCoord>
					</edgeMap>
					<edgeMap>
					<xCoord>354</xCoord>
					<yCoord>370</yCoord>
					</edgeMap>
					<edgeMap>
					<xCoord>354</xCoord>
					<yCoord>369</yCoord>
					</edgeMap>
					<edgeMap>
					<xCoord>354</xCoord>
					<yCoord>368</yCoord>
					</edgeMap>
					<edgeMap>
					<xCoord>354</xCoord>
					<yCoord>367</yCoord>
					</edgeMap>
					<edgeMap>
					<xCoord>354</xCoord>
					<yCoord>366</yCoord>
					</edgeMap>
					<edgeMap>
					<xCoord>354</xCoord>
					<yCoord>365</yCoord>
					</edgeMap>
					<edgeMap>
					<xCoord>354</xCoord>
					<yCoord>364</yCoord>
					</edgeMap>
					<edgeMap>
					<xCoord>354</xCoord>
					<yCoord>363</yCoord>
					</edgeMap>
					<edgeMap>
					<xCoord>354</xCoord>
					<yCoord>362</yCoord>
					</edgeMap>
					<edgeMap>
					<xCoord>354</xCoord>
					<yCoord>361</yCoord>
					</edgeMap>
					<edgeMap>
					<xCoord>353</xCoord>
					<yCoord>360</yCoord>
					</edgeMap>
					<edgeMap>
					<xCoord>353</xCoord>
					<yCoord>359</yCoord>
					</edgeMap>
					<edgeMap>
					<xCoord>353</xCoord>
					<yCoord>358</yCoord>
					</edgeMap>
					<edgeMap>
					<xCoord>353</xCoord>
					<yCoord>357</yCoord>
					</edgeMap>
					<edgeMap>
					<xCoord>353</xCoord>
					<yCoord>356</yCoord>
					</edgeMap>
					<edgeMap>
					<xCoord>353</xCoord>
					<yCoord>355</yCoord>
					</edgeMap>
					<edgeMap>
					<xCoord>353</xCoord>
					<yCoord>354</yCoord>
					</edgeMap>
					<edgeMap>
					<xCoord>353</xCoord>
					<yCoord>353</yCoord>
					</edgeMap>
					<edgeMap>
					<xCoord>353</xCoord>
					<yCoord>352</yCoord>
					</edgeMap>
					<edgeMap>
					<xCoord>353</xCoord>
					<yCoord>351</yCoord>
					</edgeMap>
					<edgeMap>
					<xCoord>353</xCoord>
					<yCoord>350</yCoord>
					</edgeMap>
					<edgeMap>
					<xCoord>353</xCoord>
					<yCoord>349</yCoord>
					</edgeMap>
					<edgeMap>
					<xCoord>353</xCoord>
					<yCoord>348</yCoord>
					</edgeMap>
					<edgeMap>
					<xCoord>353</xCoord>
					<yCoord>347</yCoord>
					</edgeMap>
					<edgeMap>
					<xCoord>353</xCoord>
					<yCoord>346</yCoord>
					</edgeMap>
					<edgeMap>
					<xCoord>353</xCoord>
					<yCoord>345</yCoord>
					</edgeMap>
					<edgeMap>
					<xCoord>353</xCoord>
					<yCoord>344</yCoord>
					</edgeMap>
					<edgeMap>
					<xCoord>354</xCoord>
					<yCoord>343</yCoord>
					</edgeMap>
					<edgeMap>
					<xCoord>354</xCoord>
					<yCoord>342</yCoord>
					</edgeMap>
					<edgeMap>
					<xCoord>354</xCoord>
					<yCoord>341</yCoord>
					</edgeMap>
					<edgeMap>
					<xCoord>354</xCoord>
					<yCoord>340</yCoord>
					</edgeMap>
					<edgeMap>
					<xCoord>354</xCoord>
					<yCoord>339</yCoord>
					</edgeMap>
					<edgeMap>
					<xCoord>353</xCoord>
					<yCoord>338</yCoord>
					</edgeMap>
					<edgeMap>
					<xCoord>353</xCoord>
					<yCoord>337</yCoord>
					</edgeMap>
					<edgeMap>
					<xCoord>352</xCoord>
					<yCoord>337</yCoord>
					</edgeMap>
					<edgeMap>
					<xCoord>351</xCoord>
					<yCoord>336</yCoord>
					</edgeMap>
					<edgeMap>
					<xCoord>350</xCoord>
					<yCoord>336</yCoord>
					</edgeMap>
					<edgeMap>
					<xCoord>349</xCoord>
					<yCoord>336</yCoord>
					</edgeMap>
					<edgeMap>
					<xCoord>348</xCoord>
					<yCoord>335</yCoord>
					</edgeMap>
					<edgeMap>
					<xCoord>347</xCoord>
					<yCoord>335</yCoord>
					</edgeMap>
					<edgeMap>
					<xCoord>346</xCoord>
					<yCoord>335</yCoord>
					</edgeMap>
					<edgeMap>
					<xCoord>346</xCoord>
					<yCoord>334</yCoord>
					</edgeMap>
					<edgeMap>
					<xCoord>345</xCoord>
					<yCoord>334</yCoord>
					</edgeMap>
					<edgeMap>
					<xCoord>344</xCoord>
					<yCoord>334</yCoord>
					</edgeMap>
					<edgeMap>
					<xCoord>343</xCoord>
					<yCoord>334</yCoord>
					</edgeMap>
					<edgeMap>
					<xCoord>342</xCoord>
					<yCoord>334</yCoord>
					</edgeMap>
				</roi>
			</unblindedReadNodule>
			<unblindedReadNodule>
				<noduleID>9</noduleID>
				<roi>
					<imageZposition>-89.5</imageZposition>
					<imageSOP_UID>1.3.6.1.4.1.14519.5.2.1.6279.6001.167466377536343139160649799738</imageSOP_UID>
					<inclusion>TRUE</inclusion>
					<edgeMap>
					<xCoord>412</xCoord>
					<yCoord>296</yCoord>
					</edgeMap>
				</roi>
			</unblindedReadNodule>
			<nonNodule>
				<nonNoduleID>1</nonNoduleID>
				<imageZposition>-55.75</imageZposition>
				<imageSOP_UID>1.3.6.1.4.1.14519.5.2.1.6279.6001.246428156448631615144151873846</imageSOP_UID>
				<locus>
					<xCoord>197</xCoord>
					<yCoord>324</yCoord>
				</locus>
			</nonNodule>
			<nonNodule>
				<nonNoduleID>4</nonNoduleID>
				<imageZposition>-80.75</imageZposition>
				<imageSOP_UID>1.3.6.1.4.1.14519.5.2.1.6279.6001.362509913688451965864285994196</imageSOP_UID>
				<locus>
					<xCoord>120</xCoord>
					<yCoord>291</yCoord>
				</locus>
			</nonNodule>
	</readingSession>
</LidcReadMessage>
