# Supplementary material for: An improved V-Net lung nodule segmentation model based on pixel threshold separation and attention mechanism
Source: Sci Rep. 2024 Feb 27;14:4743. doi: 10.1038/s41598-024-55178-3 (PMC10899216; doi:10.1038/s41598-024-55178-3)
Supplement: Supplementary file 1 — Supplementary Information 1. [file 41598_2024_55178_MOESM1_ESM.zip › lidc-xml-only/tcia-lidc-xml/185/072.xml]

<?xml version="1.0" encoding="UTF-8"?>
<LidcReadMessage uid="1.3.6.1.4.1.14519.5.2.1.6279.6001.1307390683634.0" xmlns="http://www.nih.gov" xmlns:xsi="http://www.w3.org/2001/XMLSchema-instance" xsi:schemaLocation="http://www.nih.gov  http://troll.rad.med.umich.edu/lidc/LidcReadMessage.xsd">
<ResponseHeader>
<Version>1.8.1</Version>
<MessageId>-1155511646</MessageId>
<DateRequest>2007-11-16</DateRequest>
<TimeRequest>08:50:36</TimeRequest>
<RequestingSite>removed</RequestingSite>
<ServicingSite>removed</ServicingSite>
<TaskDescription>Second unblinded read</TaskDescription>
<CtImageFile>removed</CtImageFile>
<SeriesInstanceUid>1.3.6.1.4.1.14519.5.2.1.6279.6001.170706757615202213033480003264</SeriesInstanceUid>
<DateService>2008-10-31</DateService>
<TimeService>09:35:05</TimeService>
<ResponseDescription>1 - Reading complete</ResponseDescription>
<StudyInstanceUID>1.3.6.1.4.1.14519.5.2.1.6279.6001.101370605276577556143013894866</StudyInstanceUID></ResponseHeader>
<readingSession>
    <annotationVersion>3.12</annotationVersion>
    <servicingRadiologistID>-1190943846</servicingRadiologistID>
    <unblindedReadNodule>
      <noduleID>Nodule 001</noduleID>
      <characteristics>
        <subtlety>5</subtlety>
        <internalStructure>1</internalStructure>
        <calcification>6</calcification>
        <sphericity>3</sphericity>
        <margin>3</margin>
        <lobulation>2</lobulation>
        <spiculation>2</spiculation>
        <texture>3</texture>
        <malignancy>5</malignancy>
      </characteristics>
      <roi>
        <imageZposition>-199.000000 </imageZposition>
        <imageSOP_UID>1.3.6.1.4.1.14519.5.2.1.6279.6001.104944699410718419357485553936</imageSOP_UID>
        <inclusion>TRUE</inclusion>
        <edgeMap>
          <xCoord>363</xCoord>
          <yCoord>338</yCoord>
        </edgeMap>
        <edgeMap>
          <xCoord>362</xCoord>
          <yCoord>339</yCoord>
        </edgeMap>
        <edgeMap>
          <xCoord>361</xCoord>
          <yCoord>340</yCoord>
        </edgeMap>
        <edgeMap>
          <xCoord>360</xCoord>
          <yCoord>341</yCoord>
        </edgeMap>
        <edgeMap>
          <xCoord>360</xCoord>
          <yCoord>342</yCoord>
        </edgeMap>
        <edgeMap>
          <xCoord>360</xCoord>
          <yCoord>343</yCoord>
        </edgeMap>
        <edgeMap>
          <xCoord>360</xCoord>
          <yCoord>344</yCoord>
        </edgeMap>
        <edgeMap>
          <xCoord>360</xCoord>
          <yCoord>345</yCoord>
        </edgeMap>
        <edgeMap>
          <xCoord>360</xCoord>
          <yCoord>346</yCoord>
        </edgeMap>
        <edgeMap>
          <xCoord>360</xCoord>
          <yCoord>347</yCoord>
        </edgeMap>
        <edgeMap>
          <xCoord>360</xCoord>
          <yCoord>348</yCoord>
        </edgeMap>
        <edgeMap>
          <xCoord>361</xCoord>
          <yCoord>349</yCoord>
        </edgeMap>
        <edgeMap>
          <xCoord>361</xCoord>
          <yCoord>350</yCoord>
        </edgeMap>
        <edgeMap>
          <xCoord>362</xCoord>
          <yCoord>351</yCoord>
        </edgeMap>
        <edgeMap>
          <xCoord>363</xCoord>
          <yCoord>352</yCoord>
        </edgeMap>
        <edgeMap>
          <xCoord>364</xCoord>
          <yCoord>352</yCoord>
        </edgeMap>
        <edgeMap>
          <xCoord>365</xCoord>
          <yCoord>352</yCoord>
        </edgeMap>
        <edgeMap>
          <xCoord>366</xCoord>
          <yCoord>351</yCoord>
        </edgeMap>
        <edgeMap>
          <xCoord>367</xCoord>
          <yCoord>350</yCoord>
        </edgeMap>
        <edgeMap>
          <xCoord>368</xCoord>
          <yCoord>350</yCoord>
        </edgeMap>
        <edgeMap>
          <xCoord>369</xCoord>
          <yCoord>350</yCoord>
        </edgeMap>
        <edgeMap>
          <xCoord>370</xCoord>
          <yCoord>350</yCoord>
        </edgeMap>
        <edgeMap>
          <xCoord>371</xCoord>
          <yCoord>350</yCoord>
        </edgeMap>
        <edgeMap>
          <xCoord>372</xCoord>
          <yCoord>350</yCoord>
        </edgeMap>
        <edgeMap>
          <xCoord>373</xCoord>
          <yCoord>350</yCoord>
        </edgeMap>
        <edgeMap>
          <xCoord>374</xCoord>
          <yCoord>349</yCoord>
        </edgeMap>
        <edgeMap>
          <xCoord>375</xCoord>
          <yCoord>349</yCoord>
        </edgeMap>
        <edgeMap>
          <xCoord>376</xCoord>
          <yCoord>348</yCoord>
        </edgeMap>
        <edgeMap>
          <xCoord>376</xCoord>
          <yCoord>347</yCoord>
        </edgeMap>
        <edgeMap>
          <xCoord>375</xCoord>
          <yCoord>346</yCoord>
        </edgeMap>
        <edgeMap>
          <xCoord>375</xCoord>
          <yCoord>345</yCoord>
        </edgeMap>
        <edgeMap>
          <xCoord>374</xCoord>
          <yCoord>344</yCoord>
        </edgeMap>
        <edgeMap>
          <xCoord>374</xCoord>
          <yCoord>343</yCoord>
        </edgeMap>
        <edgeMap>
          <xCoord>374</xCoord>
          <yCoord>342</yCoord>
        </edgeMap>
        <edgeMap>
          <xCoord>373</xCoord>
          <yCoord>341</yCoord>
        </edgeMap>
        <edgeMap>
          <xCoord>373</xCoord>
          <yCoord>340</yCoord>
        </edgeMap>
        <edgeMap>
          <xCoord>372</xCoord>
          <yCoord>339</yCoord>
        </edgeMap>
        <edgeMap>
          <xCoord>371</xCoord>
          <yCoord>338</yCoord>
        </edgeMap>
        <edgeMap>
          <xCoord>370</xCoord>
          <yCoord>338</yCoord>
        </edgeMap>
        <edgeMap>
          <xCoord>369</xCoord>
          <yCoord>338</yCoord>
        </edgeMap>
        <edgeMap>
          <xCoord>368</xCoord>
          <yCoord>338</yCoord>
        </edgeMap>
        <edgeMap>
          <xCoord>367</xCoord>
          <yCoord>338</yCoord>
        </edgeMap>
        <edgeMap>
          <xCoord>366</xCoord>
          <yCoord>338</yCoord>
        </edgeMap>
        <edgeMap>
          <xCoord>365</xCoord>
          <yCoord>338</yCoord>
        </edgeMap>
        <edgeMap>
          <xCoord>364</xCoord>
          <yCoord>338</yCoord>
        </edgeMap>
        <edgeMap>
          <xCoord>363</xCoord>
          <yCoord>338</yCoord>
        </edgeMap>
      </roi>
      <roi>
        <imageZposition>-196.500000 </imageZposition>
        <imageSOP_UID>1.3.6.1.4.1.14519.5.2.1.6279.6001.373914153338128932126804780489</imageSOP_UID>
        <inclusion>TRUE</inclusion>
        <edgeMap>
          <xCoord>365</xCoord>
          <yCoord>337</yCoord>
        </edgeMap>
        <edgeMap>
          <xCoord>364</xCoord>
          <yCoord>338</yCoord>
        </edgeMap>
        <edgeMap>
          <xCoord>363</xCoord>
          <yCoord>339</yCoord>
        </edgeMap>
        <edgeMap>
          <xCoord>362</xCoord>
          <yCoord>340</yCoord>
        </edgeMap>
        <edgeMap>
          <xCoord>361</xCoord>
          <yCoord>341</yCoord>
        </edgeMap>
        <edgeMap>
          <xCoord>360</xCoord>
          <yCoord>342</yCoord>
        </edgeMap>
        <edgeMap>
          <xCoord>359</xCoord>
          <yCoord>342</yCoord>
        </edgeMap>
        <edgeMap>
          <xCoord>358</xCoord>
          <yCoord>342</yCoord>
        </edgeMap>
        <edgeMap>
          <xCoord>357</xCoord>
          <yCoord>343</yCoord>
        </edgeMap>
        <edgeMap>
          <xCoord>356</xCoord>
          <yCoord>344</yCoord>
        </edgeMap>
        <edgeMap>
          <xCoord>356</xCoord>
          <yCoord>345</yCoord>
        </edgeMap>
        <edgeMap>
          <xCoord>356</xCoord>
          <yCoord>346</yCoord>
        </edgeMap>
        <edgeMap>
          <xCoord>356</xCoord>
          <yCoord>347</yCoord>
        </edgeMap>
        <edgeMap>
          <xCoord>356</xCoord>
          <yCoord>348</yCoord>
        </edgeMap>
        <edgeMap>
          <xCoord>356</xCoord>
          <yCoord>349</yCoord>
        </edgeMap>
        <edgeMap>
          <xCoord>356</xCoord>
          <yCoord>350</yCoord>
        </edgeMap>
        <edgeMap>
          <xCoord>357</xCoord>
          <yCoord>351</yCoord>
        </edgeMap>
        <edgeMap>
          <xCoord>358</xCoord>
          <yCoord>352</yCoord>
        </edgeMap>
        <edgeMap>
          <xCoord>359</xCoord>
          <yCoord>353</yCoord>
        </edgeMap>
        <edgeMap>
          <xCoord>359</xCoord>
          <yCoord>354</yCoord>
        </edgeMap>
        <edgeMap>
          <xCoord>359</xCoord>
          <yCoord>355</yCoord>
        </edgeMap>
        <edgeMap>
          <xCoord>359</xCoord>
          <yCoord>356</yCoord>
        </edgeMap>
        <edgeMap>
          <xCoord>359</xCoord>
          <yCoord>357</yCoord>
        </edgeMap>
        <edgeMap>
          <xCoord>360</xCoord>
          <yCoord>358</yCoord>
        </edgeMap>
        <edgeMap>
          <xCoord>361</xCoord>
          <yCoord>359</yCoord>
        </edgeMap>
        <edgeMap>
          <xCoord>361</xCoord>
          <yCoord>360</yCoord>
        </edgeMap>
        <edgeMap>
          <xCoord>362</xCoord>
          <yCoord>361</yCoord>
        </edgeMap>
        <edgeMap>
          <xCoord>363</xCoord>
          <yCoord>362</yCoord>
        </edgeMap>
        <edgeMap>
          <xCoord>364</xCoord>
          <yCoord>362</yCoord>
        </edgeMap>
        <edgeMap>
          <xCoord>365</xCoord>
          <yCoord>363</yCoord>
        </edgeMap>
        <edgeMap>
          <xCoord>366</xCoord>
          <yCoord>364</yCoord>
        </edgeMap>
        <edgeMap>
          <xCoord>367</xCoord>
          <yCoord>364</yCoord>
        </edgeMap>
        <edgeMap>
          <xCoord>368</xCoord>
          <yCoord>364</yCoord>
        </edgeMap>
        <edgeMap>
          <xCoord>369</xCoord>
          <yCoord>364</yCoord>
        </edgeMap>
        <edgeMap>
          <xCoord>370</xCoord>
          <yCoord>363</yCoord>
        </edgeMap>
        <edgeMap>
          <xCoord>370</xCoord>
          <yCoord>362</yCoord>
        </edgeMap>
        <edgeMap>
          <xCoord>370</xCoord>
          <yCoord>361</yCoord>
        </edgeMap>
        <edgeMap>
          <xCoord>370</xCoord>
          <yCoord>360</yCoord>
        </edgeMap>
        <edgeMap>
          <xCoord>370</xCoord>
          <yCoord>359</yCoord>
        </edgeMap>
        <edgeMap>
          <xCoord>369</xCoord>
          <yCoord>358</yCoord>
        </edgeMap>
        <edgeMap>
          <xCoord>368</xCoord>
          <yCoord>357</yCoord>
        </edgeMap>
        <edgeMap>
          <xCoord>367</xCoord>
          <yCoord>357</yCoord>
        </edgeMap>
        <edgeMap>
          <xCoord>366</xCoord>
          <yCoord>357</yCoord>
        </edgeMap>
        <edgeMap>
          <xCoord>366</xCoord>
          <yCoord>356</yCoord>
        </edgeMap>
        <edgeMap>
          <xCoord>367</xCoord>
          <yCoord>355</yCoord>
        </edgeMap>
        <edgeMap>
          <xCoord>367</xCoord>
          <yCoord>354</yCoord>
        </edgeMap>
        <edgeMap>
          <xCoord>367</xCoord>
          <yCoord>353</yCoord>
        </edgeMap>
        <edgeMap>
          <xCoord>367</xCoord>
          <yCoord>352</yCoord>
        </edgeMap>
        <edgeMap>
          <xCoord>368</xCoord>
          <yCoord>351</yCoord>
        </edgeMap>
        <edgeMap>
          <xCoord>369</xCoord>
          <yCoord>351</yCoord>
        </edgeMap>
        <edgeMap>
          <xCoord>370</xCoord>
          <yCoord>351</yCoord>
        </edgeMap>
        <edgeMap>
          <xCoord>371</xCoord>
          <yCoord>351</yCoord>
        </edgeMap>
        <edgeMap>
          <xCoord>372</xCoord>
          <yCoord>351</yCoord>
        </edgeMap>
        <edgeMap>
          <xCoord>373</xCoord>
          <yCoord>351</yCoord>
        </edgeMap>
        <edgeMap>
          <xCoord>374</xCoord>
          <yCoord>351</yCoord>
        </edgeMap>
        <edgeMap>
          <xCoord>375</xCoord>
          <yCoord>351</yCoord>
        </edgeMap>
        <edgeMap>
          <xCoord>376</xCoord>
          <yCoord>350</yCoord>
        </edgeMap>
        <edgeMap>
          <xCoord>377</xCoord>
          <yCoord>349</yCoord>
        </edgeMap>
        <edgeMap>
          <xCoord>377</xCoord>
          <yCoord>348</yCoord>
        </edgeMap>
        <edgeMap>
          <xCoord>377</xCoord>
          <yCoord>347</yCoord>
        </edgeMap>
        <edgeMap>
          <xCoord>376</xCoord>
          <yCoord>346</yCoord>
        </edgeMap>
        <edgeMap>
          <xCoord>376</xCoord>
          <yCoord>345</yCoord>
        </edgeMap>
        <edgeMap>
          <xCoord>376</xCoord>
          <yCoord>344</yCoord>
        </edgeMap>
        <edgeMap>
          <xCoord>375</xCoord>
          <yCoord>343</yCoord>
        </edgeMap>
        <edgeMap>
          <xCoord>375</xCoord>
          <yCoord>342</yCoord>
        </edgeMap>
        <edgeMap>
          <xCoord>375</xCoord>
          <yCoord>341</yCoord>
        </edgeMap>
        <edgeMap>
          <xCoord>374</xCoord>
          <yCoord>340</yCoord>
        </edgeMap>
        <edgeMap>
          <xCoord>373</xCoord>
          <yCoord>339</yCoord>
        </edgeMap>
        <edgeMap>
          <xCoord>372</xCoord>
          <yCoord>338</yCoord>
        </edgeMap>
        <edgeMap>
          <xCoord>371</xCoord>
          <yCoord>337</yCoord>
        </edgeMap>
        <edgeMap>
          <xCoord>370</xCoord>
          <yCoord>337</yCoord>
        </edgeMap>
        <edgeMap>
          <xCoord>369</xCoord>
          <yCoord>337</yCoord>
        </edgeMap>
        <edgeMap>
          <xCoord>368</xCoord>
          <yCoord>337</yCoord>
        </edgeMap>
        <edgeMap>
          <xCoord>367</xCoord>
          <yCoord>337</yCoord>
        </edgeMap>
        <edgeMap>
          <xCoord>366</xCoord>
          <yCoord>337</yCoord>
        </edgeMap>
        <edgeMap>
          <xCoord>365</xCoord>
          <yCoord>337</yCoord>
        </edgeMap>
      </roi>
      <roi>
        <imageZposition>-194.000000 </imageZposition>
        <imageSOP_UID>1.3.6.1.4.1.14519.5.2.1.6279.6001.141096165966608967945615635855</imageSOP_UID>
        <inclusion>TRUE</inclusion>
        <edgeMap>
          <xCoord>368</xCoord>
          <yCoord>334</yCoord>
        </edgeMap>
        <edgeMap>
          <xCoord>367</xCoord>
          <yCoord>335</yCoord>
        </edgeMap>
        <edgeMap>
          <xCoord>366</xCoord>
          <yCoord>336</yCoord>
        </edgeMap>
        <edgeMap>
          <xCoord>365</xCoord>
          <yCoord>336</yCoord>
        </edgeMap>
        <edgeMap>
          <xCoord>364</xCoord>
          <yCoord>336</yCoord>
        </edgeMap>
        <edgeMap>
          <xCoord>363</xCoord>
          <yCoord>336</yCoord>
        </edgeMap>
        <edgeMap>
          <xCoord>362</xCoord>
          <yCoord>336</yCoord>
        </edgeMap>
        <edgeMap>
          <xCoord>361</xCoord>
          <yCoord>336</yCoord>
        </edgeMap>
        <edgeMap>
          <xCoord>360</xCoord>
          <yCoord>337</yCoord>
        </edgeMap>
        <edgeMap>
          <xCoord>359</xCoord>
          <yCoord>337</yCoord>
        </edgeMap>
        <edgeMap>
          <xCoord>358</xCoord>
          <yCoord>338</yCoord>
        </edgeMap>
        <edgeMap>
          <xCoord>358</xCoord>
          <yCoord>339</yCoord>
        </edgeMap>
        <edgeMap>
          <xCoord>358</xCoord>
          <yCoord>340</yCoord>
        </edgeMap>
        <edgeMap>
          <xCoord>358</xCoord>
          <yCoord>341</yCoord>
        </edgeMap>
        <edgeMap>
          <xCoord>358</xCoord>
          <yCoord>342</yCoord>
        </edgeMap>
        <edgeMap>
          <xCoord>358</xCoord>
          <yCoord>343</yCoord>
        </edgeMap>
        <edgeMap>
          <xCoord>357</xCoord>
          <yCoord>344</yCoord>
        </edgeMap>
        <edgeMap>
          <xCoord>356</xCoord>
          <yCoord>345</yCoord>
        </edgeMap>
        <edgeMap>
          <xCoord>356</xCoord>
          <yCoord>346</yCoord>
        </edgeMap>
        <edgeMap>
          <xCoord>356</xCoord>
          <yCoord>347</yCoord>
        </edgeMap>
        <edgeMap>
          <xCoord>356</xCoord>
          <yCoord>348</yCoord>
        </edgeMap>
        <edgeMap>
          <xCoord>357</xCoord>
          <yCoord>349</yCoord>
        </edgeMap>
        <edgeMap>
          <xCoord>358</xCoord>
          <yCoord>348</yCoord>
        </edgeMap>
        <edgeMap>
          <xCoord>358</xCoord>
          <yCoord>347</yCoord>
        </edgeMap>
        <edgeMap>
          <xCoord>358</xCoord>
          <yCoord>346</yCoord>
        </edgeMap>
        <edgeMap>
          <xCoord>358</xCoord>
          <yCoord>345</yCoord>
        </edgeMap>
        <edgeMap>
          <xCoord>358</xCoord>
          <yCoord>346</yCoord>
        </edgeMap>
        <edgeMap>
          <xCoord>358</xCoord>
          <yCoord>347</yCoord>
        </edgeMap>
        <edgeMap>
          <xCoord>358</xCoord>
          <yCoord>348</yCoord>
        </edgeMap>
        <edgeMap>
          <xCoord>358</xCoord>
          <yCoord>349</yCoord>
        </edgeMap>
        <edgeMap>
          <xCoord>358</xCoord>
          <yCoord>350</yCoord>
        </edgeMap>
        <edgeMap>
          <xCoord>358</xCoord>
          <yCoord>351</yCoord>
        </edgeMap>
        <edgeMap>
          <xCoord>358</xCoord>
          <yCoord>352</yCoord>
        </edgeMap>
        <edgeMap>
          <xCoord>358</xCoord>
          <yCoord>353</yCoord>
        </edgeMap>
        <edgeMap>
          <xCoord>358</xCoord>
          <yCoord>354</yCoord>
        </edgeMap>
        <edgeMap>
          <xCoord>359</xCoord>
          <yCoord>355</yCoord>
        </edgeMap>
        <edgeMap>
          <xCoord>359</xCoord>
          <yCoord>356</yCoord>
        </edgeMap>
        <edgeMap>
          <xCoord>360</xCoord>
          <yCoord>357</yCoord>
        </edgeMap>
        <edgeMap>
          <xCoord>360</xCoord>
          <yCoord>358</yCoord>
        </edgeMap>
        <edgeMap>
          <xCoord>361</xCoord>
          <yCoord>359</yCoord>
        </edgeMap>
        <edgeMap>
          <xCoord>361</xCoord>
          <yCoord>360</yCoord>
        </edgeMap>
        <edgeMap>
          <xCoord>362</xCoord>
          <yCoord>361</yCoord>
        </edgeMap>
        <edgeMap>
          <xCoord>363</xCoord>
          <yCoord>362</yCoord>
        </edgeMap>
        <edgeMap>
          <xCoord>364</xCoord>
          <yCoord>363</yCoord>
        </edgeMap>
        <edgeMap>
          <xCoord>365</xCoord>
          <yCoord>364</yCoord>
        </edgeMap>
        <edgeMap>
          <xCoord>366</xCoord>
          <yCoord>365</yCoord>
        </edgeMap>
        <edgeMap>
          <xCoord>367</xCoord>
          <yCoord>365</yCoord>
        </edgeMap>
        <edgeMap>
          <xCoord>368</xCoord>
          <yCoord>365</yCoord>
        </edgeMap>
        <edgeMap>
          <xCoord>369</xCoord>
          <yCoord>365</yCoord>
        </edgeMap>
        <edgeMap>
          <xCoord>370</xCoord>
          <yCoord>365</yCoord>
        </edgeMap>
        <edgeMap>
          <xCoord>371</xCoord>
          <yCoord>364</yCoord>
        </edgeMap>
        <edgeMap>
          <xCoord>371</xCoord>
          <yCoord>363</yCoord>
        </edgeMap>
        <edgeMap>
          <xCoord>371</xCoord>
          <yCoord>362</yCoord>
        </edgeMap>
        <edgeMap>
          <xCoord>371</xCoord>
          <yCoord>361</yCoord>
        </edgeMap>
        <edgeMap>
          <xCoord>371</xCoord>
          <yCoord>360</yCoord>
        </edgeMap>
        <edgeMap>
          <xCoord>371</xCoord>
          <yCoord>359</yCoord>
        </edgeMap>
        <edgeMap>
          <xCoord>371</xCoord>
          <yCoord>358</yCoord>
        </edgeMap>
        <edgeMap>
          <xCoord>371</xCoord>
          <yCoord>357</yCoord>
        </edgeMap>
        <edgeMap>
          <xCoord>371</xCoord>
          <yCoord>356</yCoord>
        </edgeMap>
        <edgeMap>
          <xCoord>371</xCoord>
          <yCoord>355</yCoord>
        </edgeMap>
        <edgeMap>
          <xCoord>372</xCoord>
          <yCoord>354</yCoord>
        </edgeMap>
        <edgeMap>
          <xCoord>373</xCoord>
          <yCoord>354</yCoord>
        </edgeMap>
        <edgeMap>
          <xCoord>374</xCoord>
          <yCoord>353</yCoord>
        </edgeMap>
        <edgeMap>
          <xCoord>375</xCoord>
          <yCoord>352</yCoord>
        </edgeMap>
        <edgeMap>
          <xCoord>376</xCoord>
          <yCoord>352</yCoord>
        </edgeMap>
        <edgeMap>
          <xCoord>377</xCoord>
          <yCoord>351</yCoord>
        </edgeMap>
        <edgeMap>
          <xCoord>378</xCoord>
          <yCoord>350</yCoord>
        </edgeMap>
        <edgeMap>
          <xCoord>378</xCoord>
          <yCoord>349</yCoord>
        </edgeMap>
        <edgeMap>
          <xCoord>378</xCoord>
          <yCoord>348</yCoord>
        </edgeMap>
        <edgeMap>
          <xCoord>378</xCoord>
          <yCoord>347</yCoord>
        </edgeMap>
        <edgeMap>
          <xCoord>378</xCoord>
          <yCoord>346</yCoord>
        </edgeMap>
        <edgeMap>
          <xCoord>377</xCoord>
          <yCoord>345</yCoord>
        </edgeMap>
        <edgeMap>
          <xCoord>377</xCoord>
          <yCoord>344</yCoord>
        </edgeMap>
        <edgeMap>
          <xCoord>377</xCoord>
          <yCoord>343</yCoord>
        </edgeMap>
        <edgeMap>
          <xCoord>377</xCoord>
          <yCoord>342</yCoord>
        </edgeMap>
        <edgeMap>
          <xCoord>377</xCoord>
          <yCoord>341</yCoord>
        </edgeMap>
        <edgeMap>
          <xCoord>376</xCoord>
          <yCoord>340</yCoord>
        </edgeMap>
        <edgeMap>
          <xCoord>375</xCoord>
          <yCoord>340</yCoord>
        </edgeMap>
        <edgeMap>
          <xCoord>375</xCoord>
          <yCoord>339</yCoord>
        </edgeMap>
        <edgeMap>
          <xCoord>375</xCoord>
          <yCoord>338</yCoord>
        </edgeMap>
        <edgeMap>
          <xCoord>374</xCoord>
          <yCoord>337</yCoord>
        </edgeMap>
        <edgeMap>
          <xCoord>373</xCoord>
          <yCoord>337</yCoord>
        </edgeMap>
        <edgeMap>
          <xCoord>372</xCoord>
          <yCoord>336</yCoord>
        </edgeMap>
        <edgeMap>
          <xCoord>371</xCoord>
          <yCoord>336</yCoord>
        </edgeMap>
        <edgeMap>
          <xCoord>370</xCoord>
          <yCoord>335</yCoord>
        </edgeMap>
        <edgeMap>
          <xCoord>369</xCoord>
          <yCoord>334</yCoord>
        </edgeMap>
        <edgeMap>
          <xCoord>368</xCoord>
          <yCoord>334</yCoord>
        </edgeMap>
      </roi>
      <roi>
        <imageZposition>-191.500000 </imageZposition>
        <imageSOP_UID>1.3.6.1.4.1.14519.5.2.1.6279.6001.301959225228714794991325373860</imageSOP_UID>
        <inclusion>TRUE</inclusion>
        <edgeMap>
          <xCoord>368</xCoord>
          <yCoord>336</yCoord>
        </edgeMap>
        <edgeMap>
          <xCoord>367</xCoord>
          <yCoord>337</yCoord>
        </edgeMap>
        <edgeMap>
          <xCoord>366</xCoord>
          <yCoord>337</yCoord>
        </edgeMap>
        <edgeMap>
          <xCoord>365</xCoord>
          <yCoord>337</yCoord>
        </edgeMap>
        <edgeMap>
          <xCoord>364</xCoord>
          <yCoord>337</yCoord>
        </edgeMap>
        <edgeMap>
          <xCoord>363</xCoord>
          <yCoord>338</yCoord>
        </edgeMap>
        <edgeMap>
          <xCoord>362</xCoord>
          <yCoord>339</yCoord>
        </edgeMap>
        <edgeMap>
          <xCoord>361</xCoord>
          <yCoord>339</yCoord>
        </edgeMap>
        <edgeMap>
          <xCoord>360</xCoord>
          <yCoord>340</yCoord>
        </edgeMap>
        <edgeMap>
          <xCoord>359</xCoord>
          <yCoord>340</yCoord>
        </edgeMap>
        <edgeMap>
          <xCoord>358</xCoord>
          <yCoord>341</yCoord>
        </edgeMap>
        <edgeMap>
          <xCoord>357</xCoord>
          <yCoord>342</yCoord>
        </edgeMap>
        <edgeMap>
          <xCoord>357</xCoord>
          <yCoord>343</yCoord>
        </edgeMap>
        <edgeMap>
          <xCoord>357</xCoord>
          <yCoord>344</yCoord>
        </edgeMap>
        <edgeMap>
          <xCoord>357</xCoord>
          <yCoord>345</yCoord>
        </edgeMap>
        <edgeMap>
          <xCoord>357</xCoord>
          <yCoord>346</yCoord>
        </edgeMap>
        <edgeMap>
          <xCoord>357</xCoord>
          <yCoord>347</yCoord>
        </edgeMap>
        <edgeMap>
          <xCoord>357</xCoord>
          <yCoord>348</yCoord>
        </edgeMap>
        <edgeMap>
          <xCoord>357</xCoord>
          <yCoord>349</yCoord>
        </edgeMap>
        <edgeMap>
          <xCoord>357</xCoord>
          <yCoord>350</yCoord>
        </edgeMap>
        <edgeMap>
          <xCoord>357</xCoord>
          <yCoord>351</yCoord>
        </edgeMap>
        <edgeMap>
          <xCoord>356</xCoord>
          <yCoord>352</yCoord>
        </edgeMap>
        <edgeMap>
          <xCoord>355</xCoord>
          <yCoord>353</yCoord>
        </edgeMap>
        <edgeMap>
          <xCoord>354</xCoord>
          <yCoord>354</yCoord>
        </edgeMap>
        <edgeMap>
          <xCoord>354</xCoord>
          <yCoord>355</yCoord>
        </edgeMap>
        <edgeMap>
          <xCoord>355</xCoord>
          <yCoord>356</yCoord>
        </edgeMap>
        <edgeMap>
          <xCoord>355</xCoord>
          <yCoord>357</yCoord>
        </edgeMap>
        <edgeMap>
          <xCoord>356</xCoord>
          <yCoord>358</yCoord>
        </edgeMap>
        <edgeMap>
          <xCoord>356</xCoord>
          <yCoord>359</yCoord>
        </edgeMap>
        <edgeMap>
          <xCoord>357</xCoord>
          <yCoord>360</yCoord>
        </edgeMap>
        <edgeMap>
          <xCoord>358</xCoord>
          <yCoord>361</yCoord>
        </edgeMap>
        <edgeMap>
          <xCoord>359</xCoord>
          <yCoord>361</yCoord>
        </edgeMap>
        <edgeMap>
          <xCoord>360</xCoord>
          <yCoord>361</yCoord>
        </edgeMap>
        <edgeMap>
          <xCoord>361</xCoord>
          <yCoord>361</yCoord>
        </edgeMap>
        <edgeMap>
          <xCoord>362</xCoord>
          <yCoord>361</yCoord>
        </edgeMap>
        <edgeMap>
          <xCoord>363</xCoord>
          <yCoord>362</yCoord>
        </edgeMap>
        <edgeMap>
          <xCoord>364</xCoord>
          <yCoord>363</yCoord>
        </edgeMap>
        <edgeMap>
          <xCoord>365</xCoord>
          <yCoord>364</yCoord>
        </edgeMap>
        <edgeMap>
          <xCoord>366</xCoord>
          <yCoord>364</yCoord>
        </edgeMap>
        <edgeMap>
          <xCoord>367</xCoord>
          <yCoord>365</yCoord>
        </edgeMap>
        <edgeMap>
          <xCoord>368</xCoord>
          <yCoord>365</yCoord>
        </edgeMap>
        <edgeMap>
          <xCoord>369</xCoord>
          <yCoord>365</yCoord>
        </edgeMap>
        <edgeMap>
          <xCoord>370</xCoord>
          <yCoord>364</yCoord>
        </edgeMap>
        <edgeMap>
          <xCoord>371</xCoord>
          <yCoord>363</yCoord>
        </edgeMap>
        <edgeMap>
          <xCoord>371</xCoord>
          <yCoord>362</yCoord>
        </edgeMap>
        <edgeMap>
          <xCoord>372</xCoord>
          <yCoord>361</yCoord>
        </edgeMap>
        <edgeMap>
          <xCoord>373</xCoord>
          <yCoord>360</yCoord>
        </edgeMap>
        <edgeMap>
          <xCoord>374</xCoord>
          <yCoord>359</yCoord>
        </edgeMap>
        <edgeMap>
          <xCoord>374</xCoord>
          <yCoord>358</yCoord>
        </edgeMap>
        <edgeMap>
          <xCoord>374</xCoord>
          <yCoord>357</yCoord>
        </edgeMap>
        <edgeMap>
          <xCoord>374</xCoord>
          <yCoord>356</yCoord>
        </edgeMap>
        <edgeMap>
          <xCoord>374</xCoord>
          <yCoord>355</yCoord>
        </edgeMap>
        <edgeMap>
          <xCoord>374</xCoord>
          <yCoord>354</yCoord>
        </edgeMap>
        <edgeMap>
          <xCoord>375</xCoord>
          <yCoord>353</yCoord>
        </edgeMap>
        <edgeMap>
          <xCoord>376</xCoord>
          <yCoord>353</yCoord>
        </edgeMap>
        <edgeMap>
          <xCoord>377</xCoord>
          <yCoord>352</yCoord>
        </edgeMap>
        <edgeMap>
          <xCoord>378</xCoord>
          <yCoord>352</yCoord>
        </edgeMap>
        <edgeMap>
          <xCoord>379</xCoord>
          <yCoord>351</yCoord>
        </edgeMap>
        <edgeMap>
          <xCoord>380</xCoord>
          <yCoord>350</yCoord>
        </edgeMap>
        <edgeMap>
          <xCoord>380</xCoord>
          <yCoord>349</yCoord>
        </edgeMap>
        <edgeMap>
          <xCoord>380</xCoord>
          <yCoord>348</yCoord>
        </edgeMap>
        <edgeMap>
          <xCoord>380</xCoord>
          <yCoord>347</yCoord>
        </edgeMap>
        <edgeMap>
          <xCoord>380</xCoord>
          <yCoord>346</yCoord>
        </edgeMap>
        <edgeMap>
          <xCoord>379</xCoord>
          <yCoord>345</yCoord>
        </edgeMap>
        <edgeMap>
          <xCoord>379</xCoord>
          <yCoord>344</yCoord>
        </edgeMap>
        <edgeMap>
          <xCoord>379</xCoord>
          <yCoord>343</yCoord>
        </edgeMap>
        <edgeMap>
          <xCoord>379</xCoord>
          <yCoord>342</yCoord>
        </edgeMap>
        <edgeMap>
          <xCoord>379</xCoord>
          <yCoord>341</yCoord>
        </edgeMap>
        <edgeMap>
          <xCoord>378</xCoord>
          <yCoord>340</yCoord>
        </edgeMap>
        <edgeMap>
          <xCoord>377</xCoord>
          <yCoord>340</yCoord>
        </edgeMap>
        <edgeMap>
          <xCoord>376</xCoord>
          <yCoord>340</yCoord>
        </edgeMap>
        <edgeMap>
          <xCoord>375</xCoord>
          <yCoord>340</yCoord>
        </edgeMap>
        <edgeMap>
          <xCoord>374</xCoord>
          <yCoord>340</yCoord>
        </edgeMap>
        <edgeMap>
          <xCoord>374</xCoord>
          <yCoord>339</yCoord>
        </edgeMap>
        <edgeMap>
          <xCoord>373</xCoord>
          <yCoord>338</yCoord>
        </edgeMap>
        <edgeMap>
          <xCoord>372</xCoord>
          <yCoord>337</yCoord>
        </edgeMap>
        <edgeMap>
          <xCoord>371</xCoord>
          <yCoord>336</yCoord>
        </edgeMap>
        <edgeMap>
          <xCoord>370</xCoord>
          <yCoord>336</yCoord>
        </edgeMap>
        <edgeMap>
          <xCoord>369</xCoord>
          <yCoord>336</yCoord>
        </edgeMap>
        <edgeMap>
          <xCoord>368</xCoord>
          <yCoord>336</yCoord>
        </edgeMap>
      </roi>
      <roi>
        <imageZposition>-189.000000 </imageZposition>
        <imageSOP_UID>1.3.6.1.4.1.14519.5.2.1.6279.6001.173411315874699268965926854411</imageSOP_UID>
        <inclusion>TRUE</inclusion>
        <edgeMap>
          <xCoord>363</xCoord>
          <yCoord>336</yCoord>
        </edgeMap>
        <edgeMap>
          <xCoord>362</xCoord>
          <yCoord>337</yCoord>
        </edgeMap>
        <edgeMap>
          <xCoord>361</xCoord>
          <yCoord>338</yCoord>
        </edgeMap>
        <edgeMap>
          <xCoord>361</xCoord>
          <yCoord>339</yCoord>
        </edgeMap>
        <edgeMap>
          <xCoord>360</xCoord>
          <yCoord>340</yCoord>
        </edgeMap>
        <edgeMap>
          <xCoord>359</xCoord>
          <yCoord>340</yCoord>
        </edgeMap>
        <edgeMap>
          <xCoord>358</xCoord>
          <yCoord>341</yCoord>
        </edgeMap>
        <edgeMap>
          <xCoord>357</xCoord>
          <yCoord>342</yCoord>
        </edgeMap>
        <edgeMap>
          <xCoord>357</xCoord>
          <yCoord>343</yCoord>
        </edgeMap>
        <edgeMap>
          <xCoord>357</xCoord>
          <yCoord>344</yCoord>
        </edgeMap>
        <edgeMap>
          <xCoord>357</xCoord>
          <yCoord>345</yCoord>
        </edgeMap>
        <edgeMap>
          <xCoord>357</xCoord>
          <yCoord>346</yCoord>
        </edgeMap>
        <edgeMap>
          <xCoord>357</xCoord>
          <yCoord>347</yCoord>
        </edgeMap>
        <edgeMap>
          <xCoord>357</xCoord>
          <yCoord>348</yCoord>
        </edgeMap>
        <edgeMap>
          <xCoord>357</xCoord>
          <yCoord>349</yCoord>
        </edgeMap>
        <edgeMap>
          <xCoord>357</xCoord>
          <yCoord>350</yCoord>
        </edgeMap>
        <edgeMap>
          <xCoord>357</xCoord>
          <yCoord>351</yCoord>
        </edgeMap>
        <edgeMap>
          <xCoord>357</xCoord>
          <yCoord>352</yCoord>
        </edgeMap>
        <edgeMap>
          <xCoord>357</xCoord>
          <yCoord>353</yCoord>
        </edgeMap>
        <edgeMap>
          <xCoord>356</xCoord>
          <yCoord>354</yCoord>
        </edgeMap>
        <edgeMap>
          <xCoord>355</xCoord>
          <yCoord>355</yCoord>
        </edgeMap>
        <edgeMap>
          <xCoord>354</xCoord>
          <yCoord>356</yCoord>
        </edgeMap>
        <edgeMap>
          <xCoord>354</xCoord>
          <yCoord>357</yCoord>
        </edgeMap>
        <edgeMap>
          <xCoord>354</xCoord>
          <yCoord>358</yCoord>
        </edgeMap>
        <edgeMap>
          <xCoord>353</xCoord>
          <yCoord>358</yCoord>
        </edgeMap>
        <edgeMap>
          <xCoord>352</xCoord>
          <yCoord>358</yCoord>
        </edgeMap>
        <edgeMap>
          <xCoord>351</xCoord>
          <yCoord>359</yCoord>
        </edgeMap>
        <edgeMap>
          <xCoord>350</xCoord>
          <yCoord>360</yCoord>
        </edgeMap>
        <edgeMap>
          <xCoord>350</xCoord>
          <yCoord>361</yCoord>
        </edgeMap>
        <edgeMap>
          <xCoord>351</xCoord>
          <yCoord>362</yCoord>
        </edgeMap>
        <edgeMap>
          <xCoord>352</xCoord>
          <yCoord>363</yCoord>
        </edgeMap>
        <edgeMap>
          <xCoord>353</xCoord>
          <yCoord>363</yCoord>
        </edgeMap>
        <edgeMap>
          <xCoord>354</xCoord>
          <yCoord>363</yCoord>
        </edgeMap>
        <edgeMap>
          <xCoord>355</xCoord>
          <yCoord>363</yCoord>
        </edgeMap>
        <edgeMap>
          <xCoord>356</xCoord>
          <yCoord>363</yCoord>
        </edgeMap>
        <edgeMap>
          <xCoord>357</xCoord>
          <yCoord>363</yCoord>
        </edgeMap>
        <edgeMap>
          <xCoord>358</xCoord>
          <yCoord>362</yCoord>
        </edgeMap>
        <edgeMap>
          <xCoord>359</xCoord>
          <yCoord>361</yCoord>
        </edgeMap>
        <edgeMap>
          <xCoord>360</xCoord>
          <yCoord>361</yCoord>
        </edgeMap>
        <edgeMap>
          <xCoord>361</xCoord>
          <yCoord>361</yCoord>
        </edgeMap>
        <edgeMap>
          <xCoord>362</xCoord>
          <yCoord>362</yCoord>
        </edgeMap>
        <edgeMap>
          <xCoord>363</xCoord>
          <yCoord>362</yCoord>
        </edgeMap>
        <edgeMap>
          <xCoord>364</xCoord>
          <yCoord>363</yCoord>
        </edgeMap>
        <edgeMap>
          <xCoord>365</xCoord>
          <yCoord>363</yCoord>
        </edgeMap>
        <edgeMap>
          <xCoord>366</xCoord>
          <yCoord>363</yCoord>
        </edgeMap>
        <edgeMap>
          <xCoord>367</xCoord>
          <yCoord>363</yCoord>
        </edgeMap>
        <edgeMap>
          <xCoord>368</xCoord>
          <yCoord>362</yCoord>
        </edgeMap>
        <edgeMap>
          <xCoord>369</xCoord>
          <yCoord>362</yCoord>
        </edgeMap>
        <edgeMap>
          <xCoord>370</xCoord>
          <yCoord>362</yCoord>
        </edgeMap>
        <edgeMap>
          <xCoord>371</xCoord>
          <yCoord>362</yCoord>
        </edgeMap>
        <edgeMap>
          <xCoord>372</xCoord>
          <yCoord>361</yCoord>
        </edgeMap>
        <edgeMap>
          <xCoord>373</xCoord>
          <yCoord>360</yCoord>
        </edgeMap>
        <edgeMap>
          <xCoord>374</xCoord>
          <yCoord>359</yCoord>
        </edgeMap>
        <edgeMap>
          <xCoord>375</xCoord>
          <yCoord>359</yCoord>
        </edgeMap>
        <edgeMap>
          <xCoord>376</xCoord>
          <yCoord>358</yCoord>
        </edgeMap>
        <edgeMap>
          <xCoord>377</xCoord>
          <yCoord>357</yCoord>
        </edgeMap>
        <edgeMap>
          <xCoord>377</xCoord>
          <yCoord>356</yCoord>
        </edgeMap>
        <edgeMap>
          <xCoord>377</xCoord>
          <yCoord>355</yCoord>
        </edgeMap>
        <edgeMap>
          <xCoord>378</xCoord>
          <yCoord>354</yCoord>
        </edgeMap>
        <edgeMap>
          <xCoord>379</xCoord>
          <yCoord>353</yCoord>
        </edgeMap>
        <edgeMap>
          <xCoord>380</xCoord>
          <yCoord>352</yCoord>
        </edgeMap>
        <edgeMap>
          <xCoord>381</xCoord>
          <yCoord>351</yCoord>
        </edgeMap>
        <edgeMap>
          <xCoord>382</xCoord>
          <yCoord>351</yCoord>
        </edgeMap>
        <edgeMap>
          <xCoord>383</xCoord>
          <yCoord>351</yCoord>
        </edgeMap>
        <edgeMap>
          <xCoord>384</xCoord>
          <yCoord>351</yCoord>
        </edgeMap>
        <edgeMap>
          <xCoord>385</xCoord>
          <yCoord>350</yCoord>
        </edgeMap>
        <edgeMap>
          <xCoord>385</xCoord>
          <yCoord>349</yCoord>
        </edgeMap>
        <edgeMap>
          <xCoord>384</xCoord>
          <yCoord>348</yCoord>
        </edgeMap>
        <edgeMap>
          <xCoord>384</xCoord>
          <yCoord>347</yCoord>
        </edgeMap>
        <edgeMap>
          <xCoord>383</xCoord>
          <yCoord>346</yCoord>
        </edgeMap>
        <edgeMap>
          <xCoord>383</xCoord>
          <yCoord>345</yCoord>
        </edgeMap>
        <edgeMap>
          <xCoord>382</xCoord>
          <yCoord>344</yCoord>
        </edgeMap>
        <edgeMap>
          <xCoord>382</xCoord>
          <yCoord>343</yCoord>
        </edgeMap>
        <edgeMap>
          <xCoord>381</xCoord>
          <yCoord>342</yCoord>
        </edgeMap>
        <edgeMap>
          <xCoord>380</xCoord>
          <yCoord>342</yCoord>
        </edgeMap>
        <edgeMap>
          <xCoord>379</xCoord>
          <yCoord>342</yCoord>
        </edgeMap>
        <edgeMap>
          <xCoord>378</xCoord>
          <yCoord>342</yCoord>
        </edgeMap>
        <edgeMap>
          <xCoord>377</xCoord>
          <yCoord>342</yCoord>
        </edgeMap>
        <edgeMap>
          <xCoord>376</xCoord>
          <yCoord>342</yCoord>
        </edgeMap>
        <edgeMap>
          <xCoord>375</xCoord>
          <yCoord>341</yCoord>
        </edgeMap>
        <edgeMap>
          <xCoord>375</xCoord>
          <yCoord>340</yCoord>
        </edgeMap>
        <edgeMap>
          <xCoord>375</xCoord>
          <yCoord>339</yCoord>
        </edgeMap>
        <edgeMap>
          <xCoord>374</xCoord>
          <yCoord>338</yCoord>
        </edgeMap>
        <edgeMap>
          <xCoord>373</xCoord>
          <yCoord>338</yCoord>
        </edgeMap>
        <edgeMap>
          <xCoord>372</xCoord>
          <yCoord>337</yCoord>
        </edgeMap>
        <edgeMap>
          <xCoord>371</xCoord>
          <yCoord>337</yCoord>
        </edgeMap>
        <edgeMap>
          <xCoord>370</xCoord>
          <yCoord>336</yCoord>
        </edgeMap>
        <edgeMap>
          <xCoord>369</xCoord>
          <yCoord>336</yCoord>
        </edgeMap>
        <edgeMap>
          <xCoord>368</xCoord>
          <yCoord>336</yCoord>
        </edgeMap>
        <edgeMap>
          <xCoord>367</xCoord>
          <yCoord>336</yCoord>
        </edgeMap>
        <edgeMap>
          <xCoord>366</xCoord>
          <yCoord>336</yCoord>
        </edgeMap>
        <edgeMap>
          <xCoord>365</xCoord>
          <yCoord>336</yCoord>
        </edgeMap>
        <edgeMap>
          <xCoord>364</xCoord>
          <yCoord>336</yCoord>
        </edgeMap>
        <edgeMap>
          <xCoord>363</xCoord>
          <yCoord>336</yCoord>
        </edgeMap>
      </roi>
      <roi>
        <imageZposition>-186.500000 </imageZposition>
        <imageSOP_UID>1.3.6.1.4.1.14519.5.2.1.6279.6001.296257982882837575297259639710</imageSOP_UID>
        <inclusion>TRUE</inclusion>
        <edgeMap>
          <xCoord>369</xCoord>
          <yCoord>335</yCoord>
        </edgeMap>
        <edgeMap>
          <xCoord>368</xCoord>
          <yCoord>336</yCoord>
        </edgeMap>
        <edgeMap>
          <xCoord>367</xCoord>
          <yCoord>337</yCoord>
        </edgeMap>
        <edgeMap>
          <xCoord>366</xCoord>
          <yCoord>337</yCoord>
        </edgeMap>
        <edgeMap>
          <xCoord>365</xCoord>
          <yCoord>337</yCoord>
        </edgeMap>
        <edgeMap>
          <xCoord>364</xCoord>
          <yCoord>337</yCoord>
        </edgeMap>
        <edgeMap>
          <xCoord>363</xCoord>
          <yCoord>337</yCoord>
        </edgeMap>
        <edgeMap>
          <xCoord>362</xCoord>
          <yCoord>337</yCoord>
        </edgeMap>
        <edgeMap>
          <xCoord>361</xCoord>
          <yCoord>338</yCoord>
        </edgeMap>
        <edgeMap>
          <xCoord>360</xCoord>
          <yCoord>339</yCoord>
        </edgeMap>
        <edgeMap>
          <xCoord>360</xCoord>
          <yCoord>340</yCoord>
        </edgeMap>
        <edgeMap>
          <xCoord>360</xCoord>
          <yCoord>341</yCoord>
        </edgeMap>
        <edgeMap>
          <xCoord>360</xCoord>
          <yCoord>342</yCoord>
        </edgeMap>
        <edgeMap>
          <xCoord>360</xCoord>
          <yCoord>343</yCoord>
        </edgeMap>
        <edgeMap>
          <xCoord>359</xCoord>
          <yCoord>344</yCoord>
        </edgeMap>
        <edgeMap>
          <xCoord>358</xCoord>
          <yCoord>345</yCoord>
        </edgeMap>
        <edgeMap>
          <xCoord>357</xCoord>
          <yCoord>346</yCoord>
        </edgeMap>
        <edgeMap>
          <xCoord>357</xCoord>
          <yCoord>347</yCoord>
        </edgeMap>
        <edgeMap>
          <xCoord>357</xCoord>
          <yCoord>348</yCoord>
        </edgeMap>
        <edgeMap>
          <xCoord>357</xCoord>
          <yCoord>349</yCoord>
        </edgeMap>
        <edgeMap>
          <xCoord>357</xCoord>
          <yCoord>350</yCoord>
        </edgeMap>
        <edgeMap>
          <xCoord>357</xCoord>
          <yCoord>351</yCoord>
        </edgeMap>
        <edgeMap>
          <xCoord>357</xCoord>
          <yCoord>352</yCoord>
        </edgeMap>
        <edgeMap>
          <xCoord>357</xCoord>
          <yCoord>353</yCoord>
        </edgeMap>
        <edgeMap>
          <xCoord>357</xCoord>
          <yCoord>354</yCoord>
        </edgeMap>
        <edgeMap>
          <xCoord>357</xCoord>
          <yCoord>355</yCoord>
        </edgeMap>
        <edgeMap>
          <xCoord>357</xCoord>
          <yCoord>356</yCoord>
        </edgeMap>
        <edgeMap>
          <xCoord>356</xCoord>
          <yCoord>356</yCoord>
        </edgeMap>
        <edgeMap>
          <xCoord>355</xCoord>
          <yCoord>356</yCoord>
        </edgeMap>
        <edgeMap>
          <xCoord>354</xCoord>
          <yCoord>356</yCoord>
        </edgeMap>
        <edgeMap>
          <xCoord>353</xCoord>
          <yCoord>357</yCoord>
        </edgeMap>
        <edgeMap>
          <xCoord>352</xCoord>
          <yCoord>358</yCoord>
        </edgeMap>
        <edgeMap>
          <xCoord>352</xCoord>
          <yCoord>359</yCoord>
        </edgeMap>
        <edgeMap>
          <xCoord>352</xCoord>
          <yCoord>360</yCoord>
        </edgeMap>
        <edgeMap>
          <xCoord>353</xCoord>
          <yCoord>361</yCoord>
        </edgeMap>
        <edgeMap>
          <xCoord>353</xCoord>
          <yCoord>362</yCoord>
        </edgeMap>
        <edgeMap>
          <xCoord>354</xCoord>
          <yCoord>363</yCoord>
        </edgeMap>
        <edgeMap>
          <xCoord>355</xCoord>
          <yCoord>363</yCoord>
        </edgeMap>
        <edgeMap>
          <xCoord>356</xCoord>
          <yCoord>364</yCoord>
        </edgeMap>
        <edgeMap>
          <xCoord>357</xCoord>
          <yCoord>364</yCoord>
        </edgeMap>
        <edgeMap>
          <xCoord>358</xCoord>
          <yCoord>364</yCoord>
        </edgeMap>
        <edgeMap>
          <xCoord>359</xCoord>
          <yCoord>364</yCoord>
        </edgeMap>
        <edgeMap>
          <xCoord>360</xCoord>
          <yCoord>364</yCoord>
        </edgeMap>
        <edgeMap>
          <xCoord>361</xCoord>
          <yCoord>364</yCoord>
        </edgeMap>
        <edgeMap>
          <xCoord>362</xCoord>
          <yCoord>365</yCoord>
        </edgeMap>
        <edgeMap>
          <xCoord>363</xCoord>
          <yCoord>366</yCoord>
        </edgeMap>
        <edgeMap>
          <xCoord>364</xCoord>
          <yCoord>366</yCoord>
        </edgeMap>
        <edgeMap>
          <xCoord>365</xCoord>
          <yCoord>366</yCoord>
        </edgeMap>
        <edgeMap>
          <xCoord>366</xCoord>
          <yCoord>365</yCoord>
        </edgeMap>
        <edgeMap>
          <xCoord>367</xCoord>
          <yCoord>365</yCoord>
        </edgeMap>
        <edgeMap>
          <xCoord>368</xCoord>
          <yCoord>365</yCoord>
        </edgeMap>
        <edgeMap>
          <xCoord>369</xCoord>
          <yCoord>365</yCoord>
        </edgeMap>
        <edgeMap>
          <xCoord>370</xCoord>
          <yCoord>365</yCoord>
        </edgeMap>
        <edgeMap>
          <xCoord>371</xCoord>
          <yCoord>365</yCoord>
        </edgeMap>
        <edgeMap>
          <xCoord>372</xCoord>
          <yCoord>365</yCoord>
        </edgeMap>
        <edgeMap>
          <xCoord>373</xCoord>
          <yCoord>365</yCoord>
        </edgeMap>
        <edgeMap>
          <xCoord>374</xCoord>
          <yCoord>364</yCoord>
        </edgeMap>
        <edgeMap>
          <xCoord>374</xCoord>
          <yCoord>363</yCoord>
        </edgeMap>
        <edgeMap>
          <xCoord>374</xCoord>
          <yCoord>362</yCoord>
        </edgeMap>
        <edgeMap>
          <xCoord>374</xCoord>
          <yCoord>361</yCoord>
        </edgeMap>
        <edgeMap>
          <xCoord>375</xCoord>
          <yCoord>360</yCoord>
        </edgeMap>
        <edgeMap>
          <xCoord>376</xCoord>
          <yCoord>359</yCoord>
        </edgeMap>
        <edgeMap>
          <xCoord>376</xCoord>
          <yCoord>358</yCoord>
        </edgeMap>
        <edgeMap>
          <xCoord>377</xCoord>
          <yCoord>357</yCoord>
        </edgeMap>
        <edgeMap>
          <xCoord>378</xCoord>
          <yCoord>356</yCoord>
        </edgeMap>
        <edgeMap>
          <xCoord>379</xCoord>
          <yCoord>355</yCoord>
        </edgeMap>
        <edgeMap>
          <xCoord>380</xCoord>
          <yCoord>354</yCoord>
        </edgeMap>
        <edgeMap>
          <xCoord>381</xCoord>
          <yCoord>353</yCoord>
        </edgeMap>
        <edgeMap>
          <xCoord>381</xCoord>
          <yCoord>352</yCoord>
        </edgeMap>
        <edgeMap>
          <xCoord>381</xCoord>
          <yCoord>351</yCoord>
        </edgeMap>
        <edgeMap>
          <xCoord>381</xCoord>
          <yCoord>350</yCoord>
        </edgeMap>
        <edgeMap>
          <xCoord>381</xCoord>
          <yCoord>349</yCoord>
        </edgeMap>
        <edgeMap>
          <xCoord>382</xCoord>
          <yCoord>348</yCoord>
        </edgeMap>
        <edgeMap>
          <xCoord>382</xCoord>
          <yCoord>347</yCoord>
        </edgeMap>
        <edgeMap>
          <xCoord>381</xCoord>
          <yCoord>346</yCoord>
        </edgeMap>
        <edgeMap>
          <xCoord>380</xCoord>
          <yCoord>345</yCoord>
        </edgeMap>
        <edgeMap>
          <xCoord>379</xCoord>
          <yCoord>344</yCoord>
        </edgeMap>
        <edgeMap>
          <xCoord>379</xCoord>
          <yCoord>343</yCoord>
        </edgeMap>
        <edgeMap>
          <xCoord>378</xCoord>
          <yCoord>342</yCoord>
        </edgeMap>
        <edgeMap>
          <xCoord>377</xCoord>
          <yCoord>341</yCoord>
        </edgeMap>
        <edgeMap>
          <xCoord>376</xCoord>
          <yCoord>340</yCoord>
        </edgeMap>
        <edgeMap>
          <xCoord>376</xCoord>
          <yCoord>339</yCoord>
        </edgeMap>
        <edgeMap>
          <xCoord>375</xCoord>
          <yCoord>338</yCoord>
        </edgeMap>
        <edgeMap>
          <xCoord>374</xCoord>
          <yCoord>338</yCoord>
        </edgeMap>
        <edgeMap>
          <xCoord>373</xCoord>
          <yCoord>337</yCoord>
        </edgeMap>
        <edgeMap>
          <xCoord>372</xCoord>
          <yCoord>337</yCoord>
        </edgeMap>
        <edgeMap>
          <xCoord>371</xCoord>
          <yCoord>337</yCoord>
        </edgeMap>
        <edgeMap>
          <xCoord>371</xCoord>
          <yCoord>336</yCoord>
        </edgeMap>
        <edgeMap>
          <xCoord>370</xCoord>
          <yCoord>335</yCoord>
        </edgeMap>
        <edgeMap>
          <xCoord>369</xCoord>
          <yCoord>335</yCoord>
        </edgeMap>
      </roi>
      <roi>
        <imageZposition>-184.000000 </imageZposition>
        <imageSOP_UID>1.3.6.1.4.1.14519.5.2.1.6279.6001.313837479636023675558145420396</imageSOP_UID>
        <inclusion>TRUE</inclusion>
        <edgeMap>
          <xCoord>367</xCoord>
          <yCoord>338</yCoord>
        </edgeMap>
        <edgeMap>
          <xCoord>366</xCoord>
          <yCoord>339</yCoord>
        </edgeMap>
        <edgeMap>
          <xCoord>365</xCoord>
          <yCoord>340</yCoord>
        </edgeMap>
        <edgeMap>
          <xCoord>364</xCoord>
          <yCoord>341</yCoord>
        </edgeMap>
        <edgeMap>
          <xCoord>363</xCoord>
          <yCoord>341</yCoord>
        </edgeMap>
        <edgeMap>
          <xCoord>362</xCoord>
          <yCoord>341</yCoord>
        </edgeMap>
        <edgeMap>
          <xCoord>361</xCoord>
          <yCoord>341</yCoord>
        </edgeMap>
        <edgeMap>
          <xCoord>360</xCoord>
          <yCoord>342</yCoord>
        </edgeMap>
        <edgeMap>
          <xCoord>359</xCoord>
          <yCoord>343</yCoord>
        </edgeMap>
        <edgeMap>
          <xCoord>359</xCoord>
          <yCoord>344</yCoord>
        </edgeMap>
        <edgeMap>
          <xCoord>359</xCoord>
          <yCoord>345</yCoord>
        </edgeMap>
        <edgeMap>
          <xCoord>359</xCoord>
          <yCoord>346</yCoord>
        </edgeMap>
        <edgeMap>
          <xCoord>358</xCoord>
          <yCoord>347</yCoord>
        </edgeMap>
        <edgeMap>
          <xCoord>357</xCoord>
          <yCoord>348</yCoord>
        </edgeMap>
        <edgeMap>
          <xCoord>356</xCoord>
          <yCoord>349</yCoord>
        </edgeMap>
        <edgeMap>
          <xCoord>356</xCoord>
          <yCoord>350</yCoord>
        </edgeMap>
        <edgeMap>
          <xCoord>355</xCoord>
          <yCoord>351</yCoord>
        </edgeMap>
        <edgeMap>
          <xCoord>355</xCoord>
          <yCoord>352</yCoord>
        </edgeMap>
        <edgeMap>
          <xCoord>356</xCoord>
          <yCoord>353</yCoord>
        </edgeMap>
        <edgeMap>
          <xCoord>357</xCoord>
          <yCoord>354</yCoord>
        </edgeMap>
        <edgeMap>
          <xCoord>357</xCoord>
          <yCoord>355</yCoord>
        </edgeMap>
        <edgeMap>
          <xCoord>357</xCoord>
          <yCoord>356</yCoord>
        </edgeMap>
        <edgeMap>
          <xCoord>357</xCoord>
          <yCoord>357</yCoord>
        </edgeMap>
        <edgeMap>
          <xCoord>357</xCoord>
          <yCoord>358</yCoord>
        </edgeMap>
        <edgeMap>
          <xCoord>357</xCoord>
          <yCoord>359</yCoord>
        </edgeMap>
        <edgeMap>
          <xCoord>357</xCoord>
          <yCoord>360</yCoord>
        </edgeMap>
        <edgeMap>
          <xCoord>358</xCoord>
          <yCoord>361</yCoord>
        </edgeMap>
        <edgeMap>
          <xCoord>359</xCoord>
          <yCoord>362</yCoord>
        </edgeMap>
        <edgeMap>
          <xCoord>360</xCoord>
          <yCoord>363</yCoord>
        </edgeMap>
        <edgeMap>
          <xCoord>361</xCoord>
          <yCoord>363</yCoord>
        </edgeMap>
        <edgeMap>
          <xCoord>362</xCoord>
          <yCoord>364</yCoord>
        </edgeMap>
        <edgeMap>
          <xCoord>363</xCoord>
          <yCoord>365</yCoord>
        </edgeMap>
        <edgeMap>
          <xCoord>364</xCoord>
          <yCoord>364</yCoord>
        </edgeMap>
        <edgeMap>
          <xCoord>365</xCoord>
          <yCoord>363</yCoord>
        </edgeMap>
        <edgeMap>
          <xCoord>366</xCoord>
          <yCoord>363</yCoord>
        </edgeMap>
        <edgeMap>
          <xCoord>367</xCoord>
          <yCoord>362</yCoord>
        </edgeMap>
        <edgeMap>
          <xCoord>368</xCoord>
          <yCoord>362</yCoord>
        </edgeMap>
        <edgeMap>
          <xCoord>369</xCoord>
          <yCoord>361</yCoord>
        </edgeMap>
        <edgeMap>
          <xCoord>370</xCoord>
          <yCoord>361</yCoord>
        </edgeMap>
        <edgeMap>
          <xCoord>371</xCoord>
          <yCoord>360</yCoord>
        </edgeMap>
        <edgeMap>
          <xCoord>372</xCoord>
          <yCoord>359</yCoord>
        </edgeMap>
        <edgeMap>
          <xCoord>372</xCoord>
          <yCoord>358</yCoord>
        </edgeMap>
        <edgeMap>
          <xCoord>373</xCoord>
          <yCoord>358</yCoord>
        </edgeMap>
        <edgeMap>
          <xCoord>374</xCoord>
          <yCoord>357</yCoord>
        </edgeMap>
        <edgeMap>
          <xCoord>375</xCoord>
          <yCoord>356</yCoord>
        </edgeMap>
        <edgeMap>
          <xCoord>375</xCoord>
          <yCoord>355</yCoord>
        </edgeMap>
        <edgeMap>
          <xCoord>376</xCoord>
          <yCoord>355</yCoord>
        </edgeMap>
        <edgeMap>
          <xCoord>377</xCoord>
          <yCoord>355</yCoord>
        </edgeMap>
        <edgeMap>
          <xCoord>378</xCoord>
          <yCoord>355</yCoord>
        </edgeMap>
        <edgeMap>
          <xCoord>379</xCoord>
          <yCoord>355</yCoord>
        </edgeMap>
        <edgeMap>
          <xCoord>380</xCoord>
          <yCoord>355</yCoord>
        </edgeMap>
        <edgeMap>
          <xCoord>381</xCoord>
          <yCoord>354</yCoord>
        </edgeMap>
        <edgeMap>
          <xCoord>381</xCoord>
          <yCoord>353</yCoord>
        </edgeMap>
        <edgeMap>
          <xCoord>381</xCoord>
          <yCoord>352</yCoord>
        </edgeMap>
        <edgeMap>
          <xCoord>381</xCoord>
          <yCoord>351</yCoord>
        </edgeMap>
        <edgeMap>
          <xCoord>381</xCoord>
          <yCoord>350</yCoord>
        </edgeMap>
        <edgeMap>
          <xCoord>381</xCoord>
          <yCoord>349</yCoord>
        </edgeMap>
        <edgeMap>
          <xCoord>381</xCoord>
          <yCoord>348</yCoord>
        </edgeMap>
        <edgeMap>
          <xCoord>381</xCoord>
          <yCoord>347</yCoord>
        </edgeMap>
        <edgeMap>
          <xCoord>382</xCoord>
          <yCoord>346</yCoord>
        </edgeMap>
        <edgeMap>
          <xCoord>382</xCoord>
          <yCoord>345</yCoord>
        </edgeMap>
        <edgeMap>
          <xCoord>381</xCoord>
          <yCoord>344</yCoord>
        </edgeMap>
        <edgeMap>
          <xCoord>380</xCoord>
          <yCoord>344</yCoord>
        </edgeMap>
        <edgeMap>
          <xCoord>379</xCoord>
          <yCoord>343</yCoord>
        </edgeMap>
        <edgeMap>
          <xCoord>378</xCoord>
          <yCoord>342</yCoord>
        </edgeMap>
        <edgeMap>
          <xCoord>377</xCoord>
          <yCoord>341</yCoord>
        </edgeMap>
        <edgeMap>
          <xCoord>376</xCoord>
          <yCoord>340</yCoord>
        </edgeMap>
        <edgeMap>
          <xCoord>375</xCoord>
          <yCoord>340</yCoord>
        </edgeMap>
        <edgeMap>
          <xCoord>375</xCoord>
          <yCoord>339</yCoord>
        </edgeMap>
        <edgeMap>
          <xCoord>374</xCoord>
          <yCoord>338</yCoord>
        </edgeMap>
        <edgeMap>
          <xCoord>373</xCoord>
          <yCoord>338</yCoord>
        </edgeMap>
        <edgeMap>
          <xCoord>372</xCoord>
          <yCoord>338</yCoord>
        </edgeMap>
        <edgeMap>
          <xCoord>371</xCoord>
          <yCoord>338</yCoord>
        </edgeMap>
        <edgeMap>
          <xCoord>370</xCoord>
          <yCoord>338</yCoord>
        </edgeMap>
        <edgeMap>
          <xCoord>369</xCoord>
          <yCoord>338</yCoord>
        </edgeMap>
        <edgeMap>
          <xCoord>368</xCoord>
          <yCoord>338</yCoord>
        </edgeMap>
        <edgeMap>
          <xCoord>367</xCoord>
          <yCoord>338</yCoord>
        </edgeMap>
      </roi>
    </unblindedReadNodule>
    <unblindedReadNodule>
      <noduleID>Nodule 003</noduleID>
      <characteristics>
        <subtlety>4</subtlety>
        <internalStructure>1</internalStructure>
        <calcification>6</calcification>
        <sphericity>3</sphericity>
        <margin>4</margin>
        <lobulation>1</lobulation>
        <spiculation>1</spiculation>
        <texture>5</texture>
        <malignancy>4</malignancy>
      </characteristics>
      <roi>
        <imageZposition>-176.500000 </imageZposition>
        <imageSOP_UID>1.3.6.1.4.1.14519.5.2.1.6279.6001.314855836163512457174075547165</imageSOP_UID>
        <inclusion>TRUE</inclusion>
        <edgeMap>
          <xCoord>309</xCoord>
          <yCoord>195</yCoord>
        </edgeMap>
        <edgeMap>
          <xCoord>308</xCoord>
          <yCoord>196</yCoord>
        </edgeMap>
        <edgeMap>
          <xCoord>308</xCoord>
          <yCoord>197</yCoord>
        </edgeMap>
        <edgeMap>
          <xCoord>308</xCoord>
          <yCoord>198</yCoord>
        </edgeMap>
        <edgeMap>
          <xCoord>309</xCoord>
          <yCoord>199</yCoord>
        </edgeMap>
        <edgeMap>
          <xCoord>310</xCoord>
          <yCoord>200</yCoord>
        </edgeMap>
        <edgeMap>
          <xCoord>311</xCoord>
          <yCoord>200</yCoord>
        </edgeMap>
        <edgeMap>
          <xCoord>312</xCoord>
          <yCoord>200</yCoord>
        </edgeMap>
        <edgeMap>
          <xCoord>313</xCoord>
          <yCoord>199</yCoord>
        </edgeMap>
        <edgeMap>
          <xCoord>312</xCoord>
          <yCoord>198</yCoord>
        </edgeMap>
        <edgeMap>
          <xCoord>311</xCoord>
          <yCoord>197</yCoord>
        </edgeMap>
        <edgeMap>
          <xCoord>311</xCoord>
          <yCoord>196</yCoord>
        </edgeMap>
        <edgeMap>
          <xCoord>310</xCoord>
          <yCoord>195</yCoord>
        </edgeMap>
        <edgeMap>
          <xCoord>309</xCoord>
          <yCoord>195</yCoord>
        </edgeMap>
      </roi>
      <roi>
        <imageZposition>-174.000000 </imageZposition>
        <imageSOP_UID>1.3.6.1.4.1.14519.5.2.1.6279.6001.283773071941013510505639203489</imageSOP_UID>
        <inclusion>TRUE</inclusion>
        <edgeMap>
          <xCoord>308</xCoord>
          <yCoord>193</yCoord>
        </edgeMap>
        <edgeMap>
          <xCoord>307</xCoord>
          <yCoord>194</yCoord>
        </edgeMap>
        <edgeMap>
          <xCoord>306</xCoord>
          <yCoord>194</yCoord>
        </edgeMap>
        <edgeMap>
          <xCoord>305</xCoord>
          <yCoord>194</yCoord>
        </edgeMap>
        <edgeMap>
          <xCoord>304</xCoord>
          <yCoord>195</yCoord>
        </edgeMap>
        <edgeMap>
          <xCoord>303</xCoord>
          <yCoord>195</yCoord>
        </edgeMap>
        <edgeMap>
          <xCoord>302</xCoord>
          <yCoord>196</yCoord>
        </edgeMap>
        <edgeMap>
          <xCoord>301</xCoord>
          <yCoord>197</yCoord>
        </edgeMap>
        <edgeMap>
          <xCoord>302</xCoord>
          <yCoord>198</yCoord>
        </edgeMap>
        <edgeMap>
          <xCoord>302</xCoord>
          <yCoord>199</yCoord>
        </edgeMap>
        <edgeMap>
          <xCoord>302</xCoord>
          <yCoord>200</yCoord>
        </edgeMap>
        <edgeMap>
          <xCoord>303</xCoord>
          <yCoord>201</yCoord>
        </edgeMap>
        <edgeMap>
          <xCoord>303</xCoord>
          <yCoord>202</yCoord>
        </edgeMap>
        <edgeMap>
          <xCoord>304</xCoord>
          <yCoord>203</yCoord>
        </edgeMap>
        <edgeMap>
          <xCoord>305</xCoord>
          <yCoord>203</yCoord>
        </edgeMap>
        <edgeMap>
          <xCoord>306</xCoord>
          <yCoord>202</yCoord>
        </edgeMap>
        <edgeMap>
          <xCoord>307</xCoord>
          <yCoord>202</yCoord>
        </edgeMap>
        <edgeMap>
          <xCoord>308</xCoord>
          <yCoord>202</yCoord>
        </edgeMap>
        <edgeMap>
          <xCoord>309</xCoord>
          <yCoord>201</yCoord>
        </edgeMap>
        <edgeMap>
          <xCoord>310</xCoord>
          <yCoord>201</yCoord>
        </edgeMap>
        <edgeMap>
          <xCoord>311</xCoord>
          <yCoord>201</yCoord>
        </edgeMap>
        <edgeMap>
          <xCoord>312</xCoord>
          <yCoord>201</yCoord>
        </edgeMap>
        <edgeMap>
          <xCoord>313</xCoord>
          <yCoord>201</yCoord>
        </edgeMap>
        <edgeMap>
          <xCoord>314</xCoord>
          <yCoord>200</yCoord>
        </edgeMap>
        <edgeMap>
          <xCoord>314</xCoord>
          <yCoord>199</yCoord>
        </edgeMap>
        <edgeMap>
          <xCoord>314</xCoord>
          <yCoord>198</yCoord>
        </edgeMap>
        <edgeMap>
          <xCoord>313</xCoord>
          <yCoord>197</yCoord>
        </edgeMap>
        <edgeMap>
          <xCoord>313</xCoord>
          <yCoord>196</yCoord>
        </edgeMap>
        <edgeMap>
          <xCoord>313</xCoord>
          <yCoord>195</yCoord>
        </edgeMap>
        <edgeMap>
          <xCoord>312</xCoord>
          <yCoord>194</yCoord>
        </edgeMap>
        <edgeMap>
          <xCoord>311</xCoord>
          <yCoord>193</yCoord>
        </edgeMap>
        <edgeMap>
          <xCoord>310</xCoord>
          <yCoord>193</yCoord>
        </edgeMap>
        <edgeMap>
          <xCoord>309</xCoord>
          <yCoord>193</yCoord>
        </edgeMap>
        <edgeMap>
          <xCoord>308</xCoord>
          <yCoord>193</yCoord>
        </edgeMap>
      </roi>
      <roi>
        <imageZposition>-171.500000 </imageZposition>
        <imageSOP_UID>1.3.6.1.4.1.14519.5.2.1.6279.6001.223556640026584251551952686504</imageSOP_UID>
        <inclusion>TRUE</inclusion>
        <edgeMap>
          <xCoord>311</xCoord>
          <yCoord>193</yCoord>
        </edgeMap>
        <edgeMap>
          <xCoord>310</xCoord>
          <yCoord>194</yCoord>
        </edgeMap>
        <edgeMap>
          <xCoord>309</xCoord>
          <yCoord>194</yCoord>
        </edgeMap>
        <edgeMap>
          <xCoord>308</xCoord>
          <yCoord>194</yCoord>
        </edgeMap>
        <edgeMap>
          <xCoord>307</xCoord>
          <yCoord>194</yCoord>
        </edgeMap>
        <edgeMap>
          <xCoord>306</xCoord>
          <yCoord>194</yCoord>
        </edgeMap>
        <edgeMap>
          <xCoord>305</xCoord>
          <yCoord>194</yCoord>
        </edgeMap>
        <edgeMap>
          <xCoord>304</xCoord>
          <yCoord>194</yCoord>
        </edgeMap>
        <edgeMap>
          <xCoord>303</xCoord>
          <yCoord>194</yCoord>
        </edgeMap>
        <edgeMap>
          <xCoord>302</xCoord>
          <yCoord>194</yCoord>
        </edgeMap>
        <edgeMap>
          <xCoord>301</xCoord>
          <yCoord>194</yCoord>
        </edgeMap>
        <edgeMap>
          <xCoord>300</xCoord>
          <yCoord>195</yCoord>
        </edgeMap>
        <edgeMap>
          <xCoord>300</xCoord>
          <yCoord>196</yCoord>
        </edgeMap>
        <edgeMap>
          <xCoord>300</xCoord>
          <yCoord>197</yCoord>
        </edgeMap>
        <edgeMap>
          <xCoord>300</xCoord>
          <yCoord>198</yCoord>
        </edgeMap>
        <edgeMap>
          <xCoord>300</xCoord>
          <yCoord>199</yCoord>
        </edgeMap>
        <edgeMap>
          <xCoord>300</xCoord>
          <yCoord>200</yCoord>
        </edgeMap>
        <edgeMap>
          <xCoord>301</xCoord>
          <yCoord>201</yCoord>
        </edgeMap>
        <edgeMap>
          <xCoord>302</xCoord>
          <yCoord>202</yCoord>
        </edgeMap>
        <edgeMap>
          <xCoord>303</xCoord>
          <yCoord>203</yCoord>
        </edgeMap>
        <edgeMap>
          <xCoord>304</xCoord>
          <yCoord>203</yCoord>
        </edgeMap>
        <edgeMap>
          <xCoord>305</xCoord>
          <yCoord>203</yCoord>
        </edgeMap>
        <edgeMap>
          <xCoord>306</xCoord>
          <yCoord>203</yCoord>
        </edgeMap>
        <edgeMap>
          <xCoord>307</xCoord>
          <yCoord>202</yCoord>
        </edgeMap>
        <edgeMap>
          <xCoord>308</xCoord>
          <yCoord>202</yCoord>
        </edgeMap>
        <edgeMap>
          <xCoord>309</xCoord>
          <yCoord>201</yCoord>
        </edgeMap>
        <edgeMap>
          <xCoord>310</xCoord>
          <yCoord>201</yCoord>
        </edgeMap>
        <edgeMap>
          <xCoord>311</xCoord>
          <yCoord>200</yCoord>
        </edgeMap>
        <edgeMap>
          <xCoord>312</xCoord>
          <yCoord>200</yCoord>
        </edgeMap>
        <edgeMap>
          <xCoord>313</xCoord>
          <yCoord>200</yCoord>
        </edgeMap>
        <edgeMap>
          <xCoord>314</xCoord>
          <yCoord>199</yCoord>
        </edgeMap>
        <edgeMap>
          <xCoord>315</xCoord>
          <yCoord>199</yCoord>
        </edgeMap>
        <edgeMap>
          <xCoord>316</xCoord>
          <yCoord>198</yCoord>
        </edgeMap>
        <edgeMap>
          <xCoord>316</xCoord>
          <yCoord>197</yCoord>
        </edgeMap>
        <edgeMap>
          <xCoord>315</xCoord>
          <yCoord>196</yCoord>
        </edgeMap>
        <edgeMap>
          <xCoord>315</xCoord>
          <yCoord>195</yCoord>
        </edgeMap>
        <edgeMap>
          <xCoord>314</xCoord>
          <yCoord>194</yCoord>
        </edgeMap>
        <edgeMap>
          <xCoord>313</xCoord>
          <yCoord>193</yCoord>
        </edgeMap>
        <edgeMap>
          <xCoord>312</xCoord>
          <yCoord>193</yCoord>
        </edgeMap>
        <edgeMap>
          <xCoord>311</xCoord>
          <yCoord>193</yCoord>
        </edgeMap>
      </roi>
      <roi>
        <imageZposition>-169.000000 </imageZposition>
        <imageSOP_UID>1.3.6.1.4.1.14519.5.2.1.6279.6001.796308805230198385262306509458</imageSOP_UID>
        <inclusion>TRUE</inclusion>
        <edgeMap>
          <xCoord>304</xCoord>
          <yCoord>195</yCoord>
        </edgeMap>
        <edgeMap>
          <xCoord>303</xCoord>
          <yCoord>196</yCoord>
        </edgeMap>
        <edgeMap>
          <xCoord>302</xCoord>
          <yCoord>197</yCoord>
        </edgeMap>
        <edgeMap>
          <xCoord>302</xCoord>
          <yCoord>198</yCoord>
        </edgeMap>
        <edgeMap>
          <xCoord>303</xCoord>
          <yCoord>199</yCoord>
        </edgeMap>
        <edgeMap>
          <xCoord>303</xCoord>
          <yCoord>200</yCoord>
        </edgeMap>
        <edgeMap>
          <xCoord>304</xCoord>
          <yCoord>201</yCoord>
        </edgeMap>
        <edgeMap>
          <xCoord>305</xCoord>
          <yCoord>202</yCoord>
        </edgeMap>
        <edgeMap>
          <xCoord>306</xCoord>
          <yCoord>202</yCoord>
        </edgeMap>
        <edgeMap>
          <xCoord>307</xCoord>
          <yCoord>202</yCoord>
        </edgeMap>
        <edgeMap>
          <xCoord>308</xCoord>
          <yCoord>202</yCoord>
        </edgeMap>
        <edgeMap>
          <xCoord>309</xCoord>
          <yCoord>202</yCoord>
        </edgeMap>
        <edgeMap>
          <xCoord>310</xCoord>
          <yCoord>201</yCoord>
        </edgeMap>
        <edgeMap>
          <xCoord>310</xCoord>
          <yCoord>200</yCoord>
        </edgeMap>
        <edgeMap>
          <xCoord>310</xCoord>
          <yCoord>199</yCoord>
        </edgeMap>
        <edgeMap>
          <xCoord>309</xCoord>
          <yCoord>198</yCoord>
        </edgeMap>
        <edgeMap>
          <xCoord>309</xCoord>
          <yCoord>197</yCoord>
        </edgeMap>
        <edgeMap>
          <xCoord>308</xCoord>
          <yCoord>196</yCoord>
        </edgeMap>
        <edgeMap>
          <xCoord>307</xCoord>
          <yCoord>195</yCoord>
        </edgeMap>
        <edgeMap>
          <xCoord>306</xCoord>
          <yCoord>195</yCoord>
        </edgeMap>
        <edgeMap>
          <xCoord>305</xCoord>
          <yCoord>195</yCoord>
        </edgeMap>
        <edgeMap>
          <xCoord>304</xCoord>
          <yCoord>195</yCoord>
        </edgeMap>
      </roi>
    </unblindedReadNodule>
    <unblindedReadNodule>
      <noduleID>Nodule 002</noduleID>
      <characteristics>
        <subtlety>4</subtlety>
        <internalStructure>1</internalStructure>
        <calcification>6</calcification>
        <sphericity>4</sphericity>
        <margin>5</margin>
        <lobulation>1</lobulation>
        <spiculation>1</spiculation>
        <texture>5</texture>
        <malignancy>4</malignancy>
      </characteristics>
      <roi>
        <imageZposition>-174.000000 </imageZposition>
        <imageSOP_UID>1.3.6.1.4.1.14519.5.2.1.6279.6001.283773071941013510505639203489</imageSOP_UID>
        <inclusion>TRUE</inclusion>
        <edgeMap>
          <xCoord>219</xCoord>
          <yCoord>212</yCoord>
        </edgeMap>
        <edgeMap>
          <xCoord>218</xCoord>
          <yCoord>213</yCoord>
        </edgeMap>
        <edgeMap>
          <xCoord>217</xCoord>
          <yCoord>214</yCoord>
        </edgeMap>
        <edgeMap>
          <xCoord>216</xCoord>
          <yCoord>215</yCoord>
        </edgeMap>
        <edgeMap>
          <xCoord>215</xCoord>
          <yCoord>216</yCoord>
        </edgeMap>
        <edgeMap>
          <xCoord>214</xCoord>
          <yCoord>217</yCoord>
        </edgeMap>
        <edgeMap>
          <xCoord>213</xCoord>
          <yCoord>218</yCoord>
        </edgeMap>
        <edgeMap>
          <xCoord>213</xCoord>
          <yCoord>219</yCoord>
        </edgeMap>
        <edgeMap>
          <xCoord>213</xCoord>
          <yCoord>220</yCoord>
        </edgeMap>
        <edgeMap>
          <xCoord>213</xCoord>
          <yCoord>221</yCoord>
        </edgeMap>
        <edgeMap>
          <xCoord>213</xCoord>
          <yCoord>222</yCoord>
        </edgeMap>
        <edgeMap>
          <xCoord>214</xCoord>
          <yCoord>223</yCoord>
        </edgeMap>
        <edgeMap>
          <xCoord>214</xCoord>
          <yCoord>224</yCoord>
        </edgeMap>
        <edgeMap>
          <xCoord>215</xCoord>
          <yCoord>225</yCoord>
        </edgeMap>
        <edgeMap>
          <xCoord>216</xCoord>
          <yCoord>225</yCoord>
        </edgeMap>
        <edgeMap>
          <xCoord>217</xCoord>
          <yCoord>226</yCoord>
        </edgeMap>
        <edgeMap>
          <xCoord>218</xCoord>
          <yCoord>225</yCoord>
        </edgeMap>
        <edgeMap>
          <xCoord>219</xCoord>
          <yCoord>225</yCoord>
        </edgeMap>
        <edgeMap>
          <xCoord>220</xCoord>
          <yCoord>224</yCoord>
        </edgeMap>
        <edgeMap>
          <xCoord>221</xCoord>
          <yCoord>224</yCoord>
        </edgeMap>
        <edgeMap>
          <xCoord>222</xCoord>
          <yCoord>223</yCoord>
        </edgeMap>
        <edgeMap>
          <xCoord>223</xCoord>
          <yCoord>222</yCoord>
        </edgeMap>
        <edgeMap>
          <xCoord>224</xCoord>
          <yCoord>222</yCoord>
        </edgeMap>
        <edgeMap>
          <xCoord>225</xCoord>
          <yCoord>222</yCoord>
        </edgeMap>
        <edgeMap>
          <xCoord>226</xCoord>
          <yCoord>221</yCoord>
        </edgeMap>
        <edgeMap>
          <xCoord>227</xCoord>
          <yCoord>220</yCoord>
        </edgeMap>
        <edgeMap>
          <xCoord>227</xCoord>
          <yCoord>219</yCoord>
        </edgeMap>
        <edgeMap>
          <xCoord>227</xCoord>
          <yCoord>218</yCoord>
        </edgeMap>
        <edgeMap>
          <xCoord>226</xCoord>
          <yCoord>217</yCoord>
        </edgeMap>
        <edgeMap>
          <xCoord>226</xCoord>
          <yCoord>216</yCoord>
        </edgeMap>
        <edgeMap>
          <xCoord>225</xCoord>
          <yCoord>215</yCoord>
        </edgeMap>
        <edgeMap>
          <xCoord>225</xCoord>
          <yCoord>214</yCoord>
        </edgeMap>
        <edgeMap>
          <xCoord>224</xCoord>
          <yCoord>213</yCoord>
        </edgeMap>
        <edgeMap>
          <xCoord>223</xCoord>
          <yCoord>212</yCoord>
        </edgeMap>
        <edgeMap>
          <xCoord>222</xCoord>
          <yCoord>212</yCoord>
        </edgeMap>
        <edgeMap>
          <xCoord>221</xCoord>
          <yCoord>212</yCoord>
        </edgeMap>
        <edgeMap>
          <xCoord>220</xCoord>
          <yCoord>212</yCoord>
        </edgeMap>
        <edgeMap>
          <xCoord>219</xCoord>
          <yCoord>212</yCoord>
        </edgeMap>
      </roi>
      <roi>
        <imageZposition>-171.500000 </imageZposition>
        <imageSOP_UID>1.3.6.1.4.1.14519.5.2.1.6279.6001.223556640026584251551952686504</imageSOP_UID>
        <inclusion>TRUE</inclusion>
        <edgeMap>
          <xCoord>219</xCoord>
          <yCoord>211</yCoord>
        </edgeMap>
        <edgeMap>
          <xCoord>218</xCoord>
          <yCoord>212</yCoord>
        </edgeMap>
        <edgeMap>
          <xCoord>217</xCoord>
          <yCoord>213</yCoord>
        </edgeMap>
        <edgeMap>
          <xCoord>216</xCoord>
          <yCoord>214</yCoord>
        </edgeMap>
        <edgeMap>
          <xCoord>216</xCoord>
          <yCoord>215</yCoord>
        </edgeMap>
        <edgeMap>
          <xCoord>215</xCoord>
          <yCoord>216</yCoord>
        </edgeMap>
        <edgeMap>
          <xCoord>214</xCoord>
          <yCoord>217</yCoord>
        </edgeMap>
        <edgeMap>
          <xCoord>213</xCoord>
          <yCoord>218</yCoord>
        </edgeMap>
        <edgeMap>
          <xCoord>213</xCoord>
          <yCoord>219</yCoord>
        </edgeMap>
        <edgeMap>
          <xCoord>212</xCoord>
          <yCoord>220</yCoord>
        </edgeMap>
        <edgeMap>
          <xCoord>212</xCoord>
          <yCoord>221</yCoord>
        </edgeMap>
        <edgeMap>
          <xCoord>212</xCoord>
          <yCoord>222</yCoord>
        </edgeMap>
        <edgeMap>
          <xCoord>213</xCoord>
          <yCoord>223</yCoord>
        </edgeMap>
        <edgeMap>
          <xCoord>214</xCoord>
          <yCoord>224</yCoord>
        </edgeMap>
        <edgeMap>
          <xCoord>215</xCoord>
          <yCoord>225</yCoord>
        </edgeMap>
        <edgeMap>
          <xCoord>216</xCoord>
          <yCoord>226</yCoord>
        </edgeMap>
        <edgeMap>
          <xCoord>217</xCoord>
          <yCoord>227</yCoord>
        </edgeMap>
        <edgeMap>
          <xCoord>218</xCoord>
          <yCoord>227</yCoord>
        </edgeMap>
        <edgeMap>
          <xCoord>219</xCoord>
          <yCoord>226</yCoord>
        </edgeMap>
        <edgeMap>
          <xCoord>220</xCoord>
          <yCoord>225</yCoord>
        </edgeMap>
        <edgeMap>
          <xCoord>221</xCoord>
          <yCoord>225</yCoord>
        </edgeMap>
        <edgeMap>
          <xCoord>222</xCoord>
          <yCoord>225</yCoord>
        </edgeMap>
        <edgeMap>
          <xCoord>223</xCoord>
          <yCoord>225</yCoord>
        </edgeMap>
        <edgeMap>
          <xCoord>224</xCoord>
          <yCoord>225</yCoord>
        </edgeMap>
        <edgeMap>
          <xCoord>225</xCoord>
          <yCoord>224</yCoord>
        </edgeMap>
        <edgeMap>
          <xCoord>226</xCoord>
          <yCoord>224</yCoord>
        </edgeMap>
        <edgeMap>
          <xCoord>227</xCoord>
          <yCoord>224</yCoord>
        </edgeMap>
        <edgeMap>
          <xCoord>228</xCoord>
          <yCoord>223</yCoord>
        </edgeMap>
        <edgeMap>
          <xCoord>229</xCoord>
          <yCoord>222</yCoord>
        </edgeMap>
        <edgeMap>
          <xCoord>229</xCoord>
          <yCoord>221</yCoord>
        </edgeMap>
        <edgeMap>
          <xCoord>229</xCoord>
          <yCoord>220</yCoord>
        </edgeMap>
        <edgeMap>
          <xCoord>229</xCoord>
          <yCoord>219</yCoord>
        </edgeMap>
        <edgeMap>
          <xCoord>229</xCoord>
          <yCoord>218</yCoord>
        </edgeMap>
        <edgeMap>
          <xCoord>229</xCoord>
          <yCoord>217</yCoord>
        </edgeMap>
        <edgeMap>
          <xCoord>228</xCoord>
          <yCoord>216</yCoord>
        </edgeMap>
        <edgeMap>
          <xCoord>227</xCoord>
          <yCoord>215</yCoord>
        </edgeMap>
        <edgeMap>
          <xCoord>227</xCoord>
          <yCoord>214</yCoord>
        </edgeMap>
        <edgeMap>
          <xCoord>226</xCoord>
          <yCoord>213</yCoord>
        </edgeMap>
        <edgeMap>
          <xCoord>225</xCoord>
          <yCoord>213</yCoord>
        </edgeMap>
        <edgeMap>
          <xCoord>224</xCoord>
          <yCoord>212</yCoord>
        </edgeMap>
        <edgeMap>
          <xCoord>223</xCoord>
          <yCoord>212</yCoord>
        </edgeMap>
        <edgeMap>
          <xCoord>222</xCoord>
          <yCoord>211</yCoord>
        </edgeMap>
        <edgeMap>
          <xCoord>221</xCoord>
          <yCoord>211</yCoord>
        </edgeMap>
        <edgeMap>
          <xCoord>220</xCoord>
          <yCoord>211</yCoord>
        </edgeMap>
        <edgeMap>
          <xCoord>219</xCoord>
          <yCoord>211</yCoord>
        </edgeMap>
      </roi>
      <roi>
        <imageZposition>-169.000000 </imageZposition>
        <imageSOP_UID>1.3.6.1.4.1.14519.5.2.1.6279.6001.796308805230198385262306509458</imageSOP_UID>
        <inclusion>TRUE</inclusion>
        <edgeMap>
          <xCoord>219</xCoord>
          <yCoord>210</yCoord>
        </edgeMap>
        <edgeMap>
          <xCoord>218</xCoord>
          <yCoord>211</yCoord>
        </edgeMap>
        <edgeMap>
          <xCoord>217</xCoord>
          <yCoord>212</yCoord>
        </edgeMap>
        <edgeMap>
          <xCoord>216</xCoord>
          <yCoord>213</yCoord>
        </edgeMap>
        <edgeMap>
          <xCoord>215</xCoord>
          <yCoord>213</yCoord>
        </edgeMap>
        <edgeMap>
          <xCoord>214</xCoord>
          <yCoord>214</yCoord>
        </edgeMap>
        <edgeMap>
          <xCoord>213</xCoord>
          <yCoord>215</yCoord>
        </edgeMap>
        <edgeMap>
          <xCoord>212</xCoord>
          <yCoord>216</yCoord>
        </edgeMap>
        <edgeMap>
          <xCoord>212</xCoord>
          <yCoord>217</yCoord>
        </edgeMap>
        <edgeMap>
          <xCoord>212</xCoord>
          <yCoord>218</yCoord>
        </edgeMap>
        <edgeMap>
          <xCoord>212</xCoord>
          <yCoord>219</yCoord>
        </edgeMap>
        <edgeMap>
          <xCoord>212</xCoord>
          <yCoord>220</yCoord>
        </edgeMap>
        <edgeMap>
          <xCoord>212</xCoord>
          <yCoord>221</yCoord>
        </edgeMap>
        <edgeMap>
          <xCoord>212</xCoord>
          <yCoord>222</yCoord>
        </edgeMap>
        <edgeMap>
          <xCoord>213</xCoord>
          <yCoord>223</yCoord>
        </edgeMap>
        <edgeMap>
          <xCoord>214</xCoord>
          <yCoord>224</yCoord>
        </edgeMap>
        <edgeMap>
          <xCoord>215</xCoord>
          <yCoord>224</yCoord>
        </edgeMap>
        <edgeMap>
          <xCoord>216</xCoord>
          <yCoord>225</yCoord>
        </edgeMap>
        <edgeMap>
          <xCoord>217</xCoord>
          <yCoord>226</yCoord>
        </edgeMap>
        <edgeMap>
          <xCoord>218</xCoord>
          <yCoord>226</yCoord>
        </edgeMap>
        <edgeMap>
          <xCoord>219</xCoord>
          <yCoord>226</yCoord>
        </edgeMap>
        <edgeMap>
          <xCoord>220</xCoord>
          <yCoord>226</yCoord>
        </edgeMap>
        <edgeMap>
          <xCoord>221</xCoord>
          <yCoord>226</yCoord>
        </edgeMap>
        <edgeMap>
          <xCoord>222</xCoord>
          <yCoord>226</yCoord>
        </edgeMap>
        <edgeMap>
          <xCoord>223</xCoord>
          <yCoord>226</yCoord>
        </edgeMap>
        <edgeMap>
          <xCoord>224</xCoord>
          <yCoord>226</yCoord>
        </edgeMap>
        <edgeMap>
          <xCoord>225</xCoord>
          <yCoord>226</yCoord>
        </edgeMap>
        <edgeMap>
          <xCoord>226</xCoord>
          <yCoord>226</yCoord>
        </edgeMap>
        <edgeMap>
          <xCoord>227</xCoord>
          <yCoord>225</yCoord>
        </edgeMap>
        <edgeMap>
          <xCoord>228</xCoord>
          <yCoord>224</yCoord>
        </edgeMap>
        <edgeMap>
          <xCoord>228</xCoord>
          <yCoord>223</yCoord>
        </edgeMap>
        <edgeMap>
          <xCoord>228</xCoord>
          <yCoord>222</yCoord>
        </edgeMap>
        <edgeMap>
          <xCoord>229</xCoord>
          <yCoord>221</yCoord>
        </edgeMap>
        <edgeMap>
          <xCoord>229</xCoord>
          <yCoord>220</yCoord>
        </edgeMap>
        <edgeMap>
          <xCoord>228</xCoord>
          <yCoord>219</yCoord>
        </edgeMap>
        <edgeMap>
          <xCoord>228</xCoord>
          <yCoord>218</yCoord>
        </edgeMap>
        <edgeMap>
          <xCoord>228</xCoord>
          <yCoord>217</yCoord>
        </edgeMap>
        <edgeMap>
          <xCoord>228</xCoord>
          <yCoord>216</yCoord>
        </edgeMap>
        <edgeMap>
          <xCoord>227</xCoord>
          <yCoord>215</yCoord>
        </edgeMap>
        <edgeMap>
          <xCoord>227</xCoord>
          <yCoord>214</yCoord>
        </edgeMap>
        <edgeMap>
          <xCoord>226</xCoord>
          <yCoord>213</yCoord>
        </edgeMap>
        <edgeMap>
          <xCoord>225</xCoord>
          <yCoord>212</yCoord>
        </edgeMap>
        <edgeMap>
          <xCoord>224</xCoord>
          <yCoord>211</yCoord>
        </edgeMap>
        <edgeMap>
          <xCoord>223</xCoord>
          <yCoord>211</yCoord>
        </edgeMap>
        <edgeMap>
          <xCoord>222</xCoord>
          <yCoord>210</yCoord>
        </edgeMap>
        <edgeMap>
          <xCoord>221</xCoord>
          <yCoord>210</yCoord>
        </edgeMap>
        <edgeMap>
          <xCoord>220</xCoord>
          <yCoord>210</yCoord>
        </edgeMap>
        <edgeMap>
          <xCoord>219</xCoord>
          <yCoord>210</yCoord>
        </edgeMap>
      </roi>
      <roi>
        <imageZposition>-166.500000 </imageZposition>
        <imageSOP_UID>1.3.6.1.4.1.14519.5.2.1.6279.6001.262045171714422814212396105614</imageSOP_UID>
        <inclusion>TRUE</inclusion>
        <edgeMap>
          <xCoord>219</xCoord>
          <yCoord>213</yCoord>
        </edgeMap>
        <edgeMap>
          <xCoord>218</xCoord>
          <yCoord>214</yCoord>
        </edgeMap>
        <edgeMap>
          <xCoord>217</xCoord>
          <yCoord>214</yCoord>
        </edgeMap>
        <edgeMap>
          <xCoord>216</xCoord>
          <yCoord>215</yCoord>
        </edgeMap>
        <edgeMap>
          <xCoord>215</xCoord>
          <yCoord>216</yCoord>
        </edgeMap>
        <edgeMap>
          <xCoord>214</xCoord>
          <yCoord>217</yCoord>
        </edgeMap>
        <edgeMap>
          <xCoord>214</xCoord>
          <yCoord>218</yCoord>
        </edgeMap>
        <edgeMap>
          <xCoord>214</xCoord>
          <yCoord>219</yCoord>
        </edgeMap>
        <edgeMap>
          <xCoord>215</xCoord>
          <yCoord>220</yCoord>
        </edgeMap>
        <edgeMap>
          <xCoord>215</xCoord>
          <yCoord>221</yCoord>
        </edgeMap>
        <edgeMap>
          <xCoord>216</xCoord>
          <yCoord>222</yCoord>
        </edgeMap>
        <edgeMap>
          <xCoord>216</xCoord>
          <yCoord>223</yCoord>
        </edgeMap>
        <edgeMap>
          <xCoord>217</xCoord>
          <yCoord>224</yCoord>
        </edgeMap>
        <edgeMap>
          <xCoord>218</xCoord>
          <yCoord>225</yCoord>
        </edgeMap>
        <edgeMap>
          <xCoord>219</xCoord>
          <yCoord>226</yCoord>
        </edgeMap>
        <edgeMap>
          <xCoord>220</xCoord>
          <yCoord>226</yCoord>
        </edgeMap>
        <edgeMap>
          <xCoord>221</xCoord>
          <yCoord>227</yCoord>
        </edgeMap>
        <edgeMap>
          <xCoord>222</xCoord>
          <yCoord>227</yCoord>
        </edgeMap>
        <edgeMap>
          <xCoord>223</xCoord>
          <yCoord>227</yCoord>
        </edgeMap>
        <edgeMap>
          <xCoord>224</xCoord>
          <yCoord>226</yCoord>
        </edgeMap>
        <edgeMap>
          <xCoord>225</xCoord>
          <yCoord>225</yCoord>
        </edgeMap>
        <edgeMap>
          <xCoord>226</xCoord>
          <yCoord>225</yCoord>
        </edgeMap>
        <edgeMap>
          <xCoord>227</xCoord>
          <yCoord>224</yCoord>
        </edgeMap>
        <edgeMap>
          <xCoord>228</xCoord>
          <yCoord>223</yCoord>
        </edgeMap>
        <edgeMap>
          <xCoord>229</xCoord>
          <yCoord>222</yCoord>
        </edgeMap>
        <edgeMap>
          <xCoord>229</xCoord>
          <yCoord>221</yCoord>
        </edgeMap>
        <edgeMap>
          <xCoord>229</xCoord>
          <yCoord>220</yCoord>
        </edgeMap>
        <edgeMap>
          <xCoord>228</xCoord>
          <yCoord>219</yCoord>
        </edgeMap>
        <edgeMap>
          <xCoord>228</xCoord>
          <yCoord>218</yCoord>
        </edgeMap>
        <edgeMap>
          <xCoord>227</xCoord>
          <yCoord>217</yCoord>
        </edgeMap>
        <edgeMap>
          <xCoord>227</xCoord>
          <yCoord>216</yCoord>
        </edgeMap>
        <edgeMap>
          <xCoord>227</xCoord>
          <yCoord>215</yCoord>
        </edgeMap>
        <edgeMap>
          <xCoord>226</xCoord>
          <yCoord>214</yCoord>
        </edgeMap>
        <edgeMap>
          <xCoord>225</xCoord>
          <yCoord>213</yCoord>
        </edgeMap>
        <edgeMap>
          <xCoord>224</xCoord>
          <yCoord>213</yCoord>
        </edgeMap>
        <edgeMap>
          <xCoord>223</xCoord>
          <yCoord>213</yCoord>
        </edgeMap>
        <edgeMap>
          <xCoord>222</xCoord>
          <yCoord>213</yCoord>
        </edgeMap>
        <edgeMap>
          <xCoord>221</xCoord>
          <yCoord>213</yCoord>
        </edgeMap>
        <edgeMap>
          <xCoord>220</xCoord>
          <yCoord>213</yCoord>
        </edgeMap>
        <edgeMap>
          <xCoord>219</xCoord>
          <yCoord>213</yCoord>
        </edgeMap>
      </roi>
      <roi>
        <imageZposition>-164.000000 </imageZposition>
        <imageSOP_UID>1.3.6.1.4.1.14519.5.2.1.6279.6001.311679034280056570366500772283</imageSOP_UID>
        <inclusion>TRUE</inclusion>
        <edgeMap>
          <xCoord>219</xCoord>
          <yCoord>215</yCoord>
        </edgeMap>
        <edgeMap>
          <xCoord>218</xCoord>
          <yCoord>216</yCoord>
        </edgeMap>
        <edgeMap>
          <xCoord>217</xCoord>
          <yCoord>217</yCoord>
        </edgeMap>
        <edgeMap>
          <xCoord>217</xCoord>
          <yCoord>218</yCoord>
        </edgeMap>
        <edgeMap>
          <xCoord>218</xCoord>
          <yCoord>219</yCoord>
        </edgeMap>
        <edgeMap>
          <xCoord>218</xCoord>
          <yCoord>220</yCoord>
        </edgeMap>
        <edgeMap>
          <xCoord>219</xCoord>
          <yCoord>221</yCoord>
        </edgeMap>
        <edgeMap>
          <xCoord>220</xCoord>
          <yCoord>222</yCoord>
        </edgeMap>
        <edgeMap>
          <xCoord>221</xCoord>
          <yCoord>223</yCoord>
        </edgeMap>
        <edgeMap>
          <xCoord>222</xCoord>
          <yCoord>224</yCoord>
        </edgeMap>
        <edgeMap>
          <xCoord>223</xCoord>
          <yCoord>225</yCoord>
        </edgeMap>
        <edgeMap>
          <xCoord>224</xCoord>
          <yCoord>225</yCoord>
        </edgeMap>
        <edgeMap>
          <xCoord>225</xCoord>
          <yCoord>225</yCoord>
        </edgeMap>
        <edgeMap>
          <xCoord>226</xCoord>
          <yCoord>225</yCoord>
        </edgeMap>
        <edgeMap>
          <xCoord>227</xCoord>
          <yCoord>224</yCoord>
        </edgeMap>
        <edgeMap>
          <xCoord>227</xCoord>
          <yCoord>223</yCoord>
        </edgeMap>
        <edgeMap>
          <xCoord>227</xCoord>
          <yCoord>222</yCoord>
        </edgeMap>
        <edgeMap>
          <xCoord>227</xCoord>
          <yCoord>221</yCoord>
        </edgeMap>
        <edgeMap>
          <xCoord>227</xCoord>
          <yCoord>220</yCoord>
        </edgeMap>
        <edgeMap>
          <xCoord>227</xCoord>
          <yCoord>219</yCoord>
        </edgeMap>
        <edgeMap>
          <xCoord>226</xCoord>
          <yCoord>218</yCoord>
        </edgeMap>
        <edgeMap>
          <xCoord>225</xCoord>
          <yCoord>217</yCoord>
        </edgeMap>
        <edgeMap>
          <xCoord>224</xCoord>
          <yCoord>216</yCoord>
        </edgeMap>
        <edgeMap>
          <xCoord>223</xCoord>
          <yCoord>215</yCoord>
        </edgeMap>
        <edgeMap>
          <xCoord>222</xCoord>
          <yCoord>215</yCoord>
        </edgeMap>
        <edgeMap>
          <xCoord>221</xCoord>
          <yCoord>215</yCoord>
        </edgeMap>
        <edgeMap>
          <xCoord>220</xCoord>
          <yCoord>215</yCoord>
        </edgeMap>
        <edgeMap>
          <xCoord>219</xCoord>
          <yCoord>215</yCoord>
        </edgeMap>
      </roi>
    </unblindedReadNodule>
    <nonNodule>
      <nonNoduleID>_Non-nodule 001</nonNoduleID>
      <imageZposition>-91.500000</imageZposition>
      <imageSOP_UID>1.3.6.1.4.1.14519.5.2.1.6279.6001.238108535441941418459231955196</imageSOP_UID>
      <locus>
        <xCoord>179</xCoord>
        <yCoord>341</yCoord>
      </locus>
    </nonNodule>
    <nonNodule>
      <nonNoduleID>_Non-nodule 002</nonNoduleID>
      <imageZposition>-126.500000 </imageZposition>
      <imageSOP_UID>1.3.6.1.4.1.14519.5.2.1.6279.6001.236509453780802407329743966134</imageSOP_UID>
      <locus>
        <xCoord>351</xCoord>
        <yCoord>234</yCoord>
      </locus>
    </nonNodule>
    <nonNodule>
      <nonNoduleID>_Non-nodule 003</nonNoduleID>
      <imageZposition>-161.500000 </imageZposition>
      <imageSOP_UID>1.3.6.1.4.1.14519.5.2.1.6279.6001.259098033858855170964371671268</imageSOP_UID>
      <locus>
        <xCoord>162</xCoord>
        <yCoord>281</yCoord>
      </locus>
    </nonNodule>
    <nonNodule>
      <nonNoduleID>_Non-nodule 004</nonNoduleID>
      <imageZposition>-181.500000 </imageZposition>
      <imageSOP_UID>1.3.6.1.4.1.14519.5.2.1.6279.6001.245741916821487917684780495155</imageSOP_UID>
      <locus>
        <xCoord>153</xCoord>
        <yCoord>357</yCoord>
      </locus>
    </nonNodule>
    <nonNodule>
      <nonNoduleID>_Non-nodule 005</nonNoduleID>
      <imageZposition>-201.500000 </imageZposition>
      <imageSOP_UID>1.3.6.1.4.1.14519.5.2.1.6279.6001.130235106099433245656781220597</imageSOP_UID>
      <locus>
        <xCoord>175</xCoord>
        <yCoord>339</yCoord>
      </locus>
    </nonNodule>
    <nonNodule>
      <nonNoduleID>_Non-nodule 006</nonNoduleID>
      <imageZposition>-216.500000 </imageZposition>
      <imageSOP_UID>1.3.6.1.4.1.14519.5.2.1.6279.6001.319857050035788195909706917431</imageSOP_UID>
      <locus>
        <xCoord>368</xCoord>
        <yCoord>353</yCoord>
      </locus>
    </nonNodule>
    <nonNodule>
      <nonNoduleID>_Non-nodule 007</nonNoduleID>
      <imageZposition>-206.500000 </imageZposition>
      <imageSOP_UID>1.3.6.1.4.1.14519.5.2.1.6279.6001.514227976487036105929498354600</imageSOP_UID>
      <locus>
        <xCoord>188</xCoord>
        <yCoord>344</yCoord>
      </locus>
    </nonNodule>
  </readingSession>
<readingSession>
    <annotationVersion>3.12</annotationVersion>
    <servicingRadiologistID>-649195566</servicingRadiologistID>
    <unblindedReadNodule>
      <noduleID>IL057_130591</noduleID>
      <characteristics>
        <subtlety>5</subtlety>
        <internalStructure>1</internalStructure>
        <calcification>6</calcification>
        <sphericity>4</sphericity>
        <margin>3</margin>
        <lobulation>2</lobulation>
        <spiculation>2</spiculation>
        <texture>5</texture>
        <malignancy>5</malignancy>
      </characteristics>
      <roi>
        <imageZposition>-184.0</imageZposition>
        <imageSOP_UID>1.3.6.1.4.1.14519.5.2.1.6279.6001.313837479636023675558145420396</imageSOP_UID>
        <inclusion>TRUE</inclusion>
        <edgeMap>
          <xCoord>370</xCoord>
          <yCoord>363</yCoord>
        </edgeMap>
        <edgeMap>
          <xCoord>371</xCoord>
          <yCoord>362</yCoord>
        </edgeMap>
        <edgeMap>
          <xCoord>372</xCoord>
          <yCoord>361</yCoord>
        </edgeMap>
        <edgeMap>
          <xCoord>372</xCoord>
          <yCoord>360</yCoord>
        </edgeMap>
        <edgeMap>
          <xCoord>371</xCoord>
          <yCoord>359</yCoord>
        </edgeMap>
        <edgeMap>
          <xCoord>372</xCoord>
          <yCoord>358</yCoord>
        </edgeMap>
        <edgeMap>
          <xCoord>373</xCoord>
          <yCoord>358</yCoord>
        </edgeMap>
        <edgeMap>
          <xCoord>374</xCoord>
          <yCoord>358</yCoord>
        </edgeMap>
        <edgeMap>
          <xCoord>375</xCoord>
          <yCoord>357</yCoord>
        </edgeMap>
        <edgeMap>
          <xCoord>376</xCoord>
          <yCoord>357</yCoord>
        </edgeMap>
        <edgeMap>
          <xCoord>377</xCoord>
          <yCoord>356</yCoord>
        </edgeMap>
        <edgeMap>
          <xCoord>377</xCoord>
          <yCoord>355</yCoord>
        </edgeMap>
        <edgeMap>
          <xCoord>378</xCoord>
          <yCoord>354</yCoord>
        </edgeMap>
        <edgeMap>
          <xCoord>379</xCoord>
          <yCoord>355</yCoord>
        </edgeMap>
        <edgeMap>
          <xCoord>380</xCoord>
          <yCoord>355</yCoord>
        </edgeMap>
        <edgeMap>
          <xCoord>381</xCoord>
          <yCoord>354</yCoord>
        </edgeMap>
        <edgeMap>
          <xCoord>380</xCoord>
          <yCoord>353</yCoord>
        </edgeMap>
        <edgeMap>
          <xCoord>379</xCoord>
          <yCoord>353</yCoord>
        </edgeMap>
        <edgeMap>
          <xCoord>378</xCoord>
          <yCoord>352</yCoord>
        </edgeMap>
        <edgeMap>
          <xCoord>379</xCoord>
          <yCoord>351</yCoord>
        </edgeMap>
        <edgeMap>
          <xCoord>379</xCoord>
          <yCoord>350</yCoord>
        </edgeMap>
        <edgeMap>
          <xCoord>378</xCoord>
          <yCoord>349</yCoord>
        </edgeMap>
        <edgeMap>
          <xCoord>378</xCoord>
          <yCoord>348</yCoord>
        </edgeMap>
        <edgeMap>
          <xCoord>378</xCoord>
          <yCoord>347</yCoord>
        </edgeMap>
        <edgeMap>
          <xCoord>378</xCoord>
          <yCoord>346</yCoord>
        </edgeMap>
        <edgeMap>
          <xCoord>378</xCoord>
          <yCoord>345</yCoord>
        </edgeMap>
        <edgeMap>
          <xCoord>378</xCoord>
          <yCoord>344</yCoord>
        </edgeMap>
        <edgeMap>
          <xCoord>377</xCoord>
          <yCoord>343</yCoord>
        </edgeMap>
        <edgeMap>
          <xCoord>376</xCoord>
          <yCoord>342</yCoord>
        </edgeMap>
        <edgeMap>
          <xCoord>375</xCoord>
          <yCoord>341</yCoord>
        </edgeMap>
        <edgeMap>
          <xCoord>374</xCoord>
          <yCoord>340</yCoord>
        </edgeMap>
        <edgeMap>
          <xCoord>373</xCoord>
          <yCoord>339</yCoord>
        </edgeMap>
        <edgeMap>
          <xCoord>372</xCoord>
          <yCoord>339</yCoord>
        </edgeMap>
        <edgeMap>
          <xCoord>371</xCoord>
          <yCoord>339</yCoord>
        </edgeMap>
        <edgeMap>
          <xCoord>370</xCoord>
          <yCoord>339</yCoord>
        </edgeMap>
        <edgeMap>
          <xCoord>369</xCoord>
          <yCoord>339</yCoord>
        </edgeMap>
        <edgeMap>
          <xCoord>368</xCoord>
          <yCoord>339</yCoord>
        </edgeMap>
        <edgeMap>
          <xCoord>367</xCoord>
          <yCoord>339</yCoord>
        </edgeMap>
        <edgeMap>
          <xCoord>366</xCoord>
          <yCoord>338</yCoord>
        </edgeMap>
        <edgeMap>
          <xCoord>365</xCoord>
          <yCoord>339</yCoord>
        </edgeMap>
        <edgeMap>
          <xCoord>364</xCoord>
          <yCoord>339</yCoord>
        </edgeMap>
        <edgeMap>
          <xCoord>363</xCoord>
          <yCoord>340</yCoord>
        </edgeMap>
        <edgeMap>
          <xCoord>362</xCoord>
          <yCoord>341</yCoord>
        </edgeMap>
        <edgeMap>
          <xCoord>362</xCoord>
          <yCoord>342</yCoord>
        </edgeMap>
        <edgeMap>
          <xCoord>362</xCoord>
          <yCoord>343</yCoord>
        </edgeMap>
        <edgeMap>
          <xCoord>362</xCoord>
          <yCoord>344</yCoord>
        </edgeMap>
        <edgeMap>
          <xCoord>362</xCoord>
          <yCoord>345</yCoord>
        </edgeMap>
        <edgeMap>
          <xCoord>362</xCoord>
          <yCoord>346</yCoord>
        </edgeMap>
        <edgeMap>
          <xCoord>361</xCoord>
          <yCoord>347</yCoord>
        </edgeMap>
        <edgeMap>
          <xCoord>361</xCoord>
          <yCoord>348</yCoord>
        </edgeMap>
        <edgeMap>
          <xCoord>360</xCoord>
          <yCoord>349</yCoord>
        </edgeMap>
        <edgeMap>
          <xCoord>360</xCoord>
          <yCoord>350</yCoord>
        </edgeMap>
        <edgeMap>
          <xCoord>360</xCoord>
          <yCoord>351</yCoord>
        </edgeMap>
        <edgeMap>
          <xCoord>360</xCoord>
          <yCoord>352</yCoord>
        </edgeMap>
        <edgeMap>
          <xCoord>361</xCoord>
          <yCoord>353</yCoord>
        </edgeMap>
        <edgeMap>
          <xCoord>362</xCoord>
          <yCoord>354</yCoord>
        </edgeMap>
        <edgeMap>
          <xCoord>363</xCoord>
          <yCoord>355</yCoord>
        </edgeMap>
        <edgeMap>
          <xCoord>362</xCoord>
          <yCoord>356</yCoord>
        </edgeMap>
        <edgeMap>
          <xCoord>363</xCoord>
          <yCoord>357</yCoord>
        </edgeMap>
        <edgeMap>
          <xCoord>364</xCoord>
          <yCoord>358</yCoord>
        </edgeMap>
        <edgeMap>
          <xCoord>363</xCoord>
          <yCoord>359</yCoord>
        </edgeMap>
        <edgeMap>
          <xCoord>364</xCoord>
          <yCoord>360</yCoord>
        </edgeMap>
        <edgeMap>
          <xCoord>364</xCoord>
          <yCoord>361</yCoord>
        </edgeMap>
        <edgeMap>
          <xCoord>365</xCoord>
          <yCoord>362</yCoord>
        </edgeMap>
        <edgeMap>
          <xCoord>366</xCoord>
          <yCoord>363</yCoord>
        </edgeMap>
        <edgeMap>
          <xCoord>367</xCoord>
          <yCoord>363</yCoord>
        </edgeMap>
        <edgeMap>
          <xCoord>368</xCoord>
          <yCoord>363</yCoord>
        </edgeMap>
        <edgeMap>
          <xCoord>369</xCoord>
          <yCoord>363</yCoord>
        </edgeMap>
        <edgeMap>
          <xCoord>370</xCoord>
          <yCoord>363</yCoord>
        </edgeMap>
      </roi>
      <roi>
        <imageZposition>-186.5</imageZposition>
        <imageSOP_UID>1.3.6.1.4.1.14519.5.2.1.6279.6001.296257982882837575297259639710</imageSOP_UID>
        <inclusion>TRUE</inclusion>
        <edgeMap>
          <xCoord>366</xCoord>
          <yCoord>365</yCoord>
        </edgeMap>
        <edgeMap>
          <xCoord>367</xCoord>
          <yCoord>364</yCoord>
        </edgeMap>
        <edgeMap>
          <xCoord>368</xCoord>
          <yCoord>364</yCoord>
        </edgeMap>
        <edgeMap>
          <xCoord>369</xCoord>
          <yCoord>364</yCoord>
        </edgeMap>
        <edgeMap>
          <xCoord>370</xCoord>
          <yCoord>364</yCoord>
        </edgeMap>
        <edgeMap>
          <xCoord>371</xCoord>
          <yCoord>363</yCoord>
        </edgeMap>
        <edgeMap>
          <xCoord>372</xCoord>
          <yCoord>363</yCoord>
        </edgeMap>
        <edgeMap>
          <xCoord>373</xCoord>
          <yCoord>362</yCoord>
        </edgeMap>
        <edgeMap>
          <xCoord>374</xCoord>
          <yCoord>361</yCoord>
        </edgeMap>
        <edgeMap>
          <xCoord>375</xCoord>
          <yCoord>360</yCoord>
        </edgeMap>
        <edgeMap>
          <xCoord>376</xCoord>
          <yCoord>360</yCoord>
        </edgeMap>
        <edgeMap>
          <xCoord>377</xCoord>
          <yCoord>359</yCoord>
        </edgeMap>
        <edgeMap>
          <xCoord>377</xCoord>
          <yCoord>358</yCoord>
        </edgeMap>
        <edgeMap>
          <xCoord>378</xCoord>
          <yCoord>357</yCoord>
        </edgeMap>
        <edgeMap>
          <xCoord>378</xCoord>
          <yCoord>356</yCoord>
        </edgeMap>
        <edgeMap>
          <xCoord>379</xCoord>
          <yCoord>355</yCoord>
        </edgeMap>
        <edgeMap>
          <xCoord>380</xCoord>
          <yCoord>354</yCoord>
        </edgeMap>
        <edgeMap>
          <xCoord>380</xCoord>
          <yCoord>353</yCoord>
        </edgeMap>
        <edgeMap>
          <xCoord>380</xCoord>
          <yCoord>352</yCoord>
        </edgeMap>
        <edgeMap>
          <xCoord>380</xCoord>
          <yCoord>351</yCoord>
        </edgeMap>
        <edgeMap>
          <xCoord>380</xCoord>
          <yCoord>350</yCoord>
        </edgeMap>
        <edgeMap>
          <xCoord>380</xCoord>
          <yCoord>349</yCoord>
        </edgeMap>
        <edgeMap>
          <xCoord>380</xCoord>
          <yCoord>348</yCoord>
        </edgeMap>
        <edgeMap>
          <xCoord>380</xCoord>
          <yCoord>347</yCoord>
        </edgeMap>
        <edgeMap>
          <xCoord>381</xCoord>
          <yCoord>346</yCoord>
        </edgeMap>
        <edgeMap>
          <xCoord>381</xCoord>
          <yCoord>345</yCoord>
        </edgeMap>
        <edgeMap>
          <xCoord>380</xCoord>
          <yCoord>344</yCoord>
        </edgeMap>
        <edgeMap>
          <xCoord>379</xCoord>
          <yCoord>343</yCoord>
        </edgeMap>
        <edgeMap>
          <xCoord>378</xCoord>
          <yCoord>342</yCoord>
        </edgeMap>
        <edgeMap>
          <xCoord>377</xCoord>
          <yCoord>342</yCoord>
        </edgeMap>
        <edgeMap>
          <xCoord>376</xCoord>
          <yCoord>341</yCoord>
        </edgeMap>
        <edgeMap>
          <xCoord>375</xCoord>
          <yCoord>341</yCoord>
        </edgeMap>
        <edgeMap>
          <xCoord>374</xCoord>
          <yCoord>340</yCoord>
        </edgeMap>
        <edgeMap>
          <xCoord>374</xCoord>
          <yCoord>339</yCoord>
        </edgeMap>
        <edgeMap>
          <xCoord>373</xCoord>
          <yCoord>338</yCoord>
        </edgeMap>
        <edgeMap>
          <xCoord>372</xCoord>
          <yCoord>338</yCoord>
        </edgeMap>
        <edgeMap>
          <xCoord>371</xCoord>
          <yCoord>337</yCoord>
        </edgeMap>
        <edgeMap>
          <xCoord>370</xCoord>
          <yCoord>337</yCoord>
        </edgeMap>
        <edgeMap>
          <xCoord>369</xCoord>
          <yCoord>336</yCoord>
        </edgeMap>
        <edgeMap>
          <xCoord>368</xCoord>
          <yCoord>336</yCoord>
        </edgeMap>
        <edgeMap>
          <xCoord>367</xCoord>
          <yCoord>336</yCoord>
        </edgeMap>
        <edgeMap>
          <xCoord>366</xCoord>
          <yCoord>336</yCoord>
        </edgeMap>
        <edgeMap>
          <xCoord>365</xCoord>
          <yCoord>337</yCoord>
        </edgeMap>
        <edgeMap>
          <xCoord>364</xCoord>
          <yCoord>338</yCoord>
        </edgeMap>
        <edgeMap>
          <xCoord>363</xCoord>
          <yCoord>339</yCoord>
        </edgeMap>
        <edgeMap>
          <xCoord>362</xCoord>
          <yCoord>340</yCoord>
        </edgeMap>
        <edgeMap>
          <xCoord>361</xCoord>
          <yCoord>341</yCoord>
        </edgeMap>
        <edgeMap>
          <xCoord>360</xCoord>
          <yCoord>342</yCoord>
        </edgeMap>
        <edgeMap>
          <xCoord>360</xCoord>
          <yCoord>343</yCoord>
        </edgeMap>
        <edgeMap>
          <xCoord>359</xCoord>
          <yCoord>344</yCoord>
        </edgeMap>
        <edgeMap>
          <xCoord>358</xCoord>
          <yCoord>345</yCoord>
        </edgeMap>
        <edgeMap>
          <xCoord>358</xCoord>
          <yCoord>346</yCoord>
        </edgeMap>
        <edgeMap>
          <xCoord>358</xCoord>
          <yCoord>347</yCoord>
        </edgeMap>
        <edgeMap>
          <xCoord>358</xCoord>
          <yCoord>348</yCoord>
        </edgeMap>
        <edgeMap>
          <xCoord>358</xCoord>
          <yCoord>349</yCoord>
        </edgeMap>
        <edgeMap>
          <xCoord>358</xCoord>
          <yCoord>350</yCoord>
        </edgeMap>
        <edgeMap>
          <xCoord>358</xCoord>
          <yCoord>351</yCoord>
        </edgeMap>
        <edgeMap>
          <xCoord>357</xCoord>
          <yCoord>352</yCoord>
        </edgeMap>
        <edgeMap>
          <xCoord>356</xCoord>
          <yCoord>353</yCoord>
        </edgeMap>
        <edgeMap>
          <xCoord>356</xCoord>
          <yCoord>354</yCoord>
        </edgeMap>
        <edgeMap>
          <xCoord>357</xCoord>
          <yCoord>355</yCoord>
        </edgeMap>
        <edgeMap>
          <xCoord>357</xCoord>
          <yCoord>356</yCoord>
        </edgeMap>
        <edgeMap>
          <xCoord>357</xCoord>
          <yCoord>357</yCoord>
        </edgeMap>
        <edgeMap>
          <xCoord>356</xCoord>
          <yCoord>358</yCoord>
        </edgeMap>
        <edgeMap>
          <xCoord>356</xCoord>
          <yCoord>359</yCoord>
        </edgeMap>
        <edgeMap>
          <xCoord>356</xCoord>
          <yCoord>360</yCoord>
        </edgeMap>
        <edgeMap>
          <xCoord>355</xCoord>
          <yCoord>361</yCoord>
        </edgeMap>
        <edgeMap>
          <xCoord>354</xCoord>
          <yCoord>362</yCoord>
        </edgeMap>
        <edgeMap>
          <xCoord>355</xCoord>
          <yCoord>363</yCoord>
        </edgeMap>
        <edgeMap>
          <xCoord>356</xCoord>
          <yCoord>363</yCoord>
        </edgeMap>
        <edgeMap>
          <xCoord>357</xCoord>
          <yCoord>363</yCoord>
        </edgeMap>
        <edgeMap>
          <xCoord>358</xCoord>
          <yCoord>363</yCoord>
        </edgeMap>
        <edgeMap>
          <xCoord>359</xCoord>
          <yCoord>363</yCoord>
        </edgeMap>
        <edgeMap>
          <xCoord>360</xCoord>
          <yCoord>363</yCoord>
        </edgeMap>
        <edgeMap>
          <xCoord>361</xCoord>
          <yCoord>363</yCoord>
        </edgeMap>
        <edgeMap>
          <xCoord>362</xCoord>
          <yCoord>364</yCoord>
        </edgeMap>
        <edgeMap>
          <xCoord>363</xCoord>
          <yCoord>364</yCoord>
        </edgeMap>
        <edgeMap>
          <xCoord>364</xCoord>
          <yCoord>364</yCoord>
        </edgeMap>
        <edgeMap>
          <xCoord>365</xCoord>
          <yCoord>364</yCoord>
        </edgeMap>
        <edgeMap>
          <xCoord>366</xCoord>
          <yCoord>365</yCoord>
        </edgeMap>
      </roi>
      <roi>
        <imageZposition>-189.0</imageZposition>
        <imageSOP_UID>1.3.6.1.4.1.14519.5.2.1.6279.6001.173411315874699268965926854411</imageSOP_UID>
        <inclusion>TRUE</inclusion>
        <edgeMap>
          <xCoord>365</xCoord>
          <yCoord>365</yCoord>
        </edgeMap>
        <edgeMap>
          <xCoord>366</xCoord>
          <yCoord>364</yCoord>
        </edgeMap>
        <edgeMap>
          <xCoord>367</xCoord>
          <yCoord>364</yCoord>
        </edgeMap>
        <edgeMap>
          <xCoord>368</xCoord>
          <yCoord>364</yCoord>
        </edgeMap>
        <edgeMap>
          <xCoord>369</xCoord>
          <yCoord>364</yCoord>
        </edgeMap>
        <edgeMap>
          <xCoord>370</xCoord>
          <yCoord>363</yCoord>
        </edgeMap>
        <edgeMap>
          <xCoord>371</xCoord>
          <yCoord>362</yCoord>
        </edgeMap>
        <edgeMap>
          <xCoord>372</xCoord>
          <yCoord>362</yCoord>
        </edgeMap>
        <edgeMap>
          <xCoord>373</xCoord>
          <yCoord>361</yCoord>
        </edgeMap>
        <edgeMap>
          <xCoord>374</xCoord>
          <yCoord>361</yCoord>
        </edgeMap>
        <edgeMap>
          <xCoord>375</xCoord>
          <yCoord>361</yCoord>
        </edgeMap>
        <edgeMap>
          <xCoord>376</xCoord>
          <yCoord>361</yCoord>
        </edgeMap>
        <edgeMap>
          <xCoord>377</xCoord>
          <yCoord>360</yCoord>
        </edgeMap>
        <edgeMap>
          <xCoord>377</xCoord>
          <yCoord>359</yCoord>
        </edgeMap>
        <edgeMap>
          <xCoord>377</xCoord>
          <yCoord>358</yCoord>
        </edgeMap>
        <edgeMap>
          <xCoord>376</xCoord>
          <yCoord>357</yCoord>
        </edgeMap>
        <edgeMap>
          <xCoord>376</xCoord>
          <yCoord>356</yCoord>
        </edgeMap>
        <edgeMap>
          <xCoord>377</xCoord>
          <yCoord>355</yCoord>
        </edgeMap>
        <edgeMap>
          <xCoord>378</xCoord>
          <yCoord>354</yCoord>
        </edgeMap>
        <edgeMap>
          <xCoord>379</xCoord>
          <yCoord>353</yCoord>
        </edgeMap>
        <edgeMap>
          <xCoord>379</xCoord>
          <yCoord>352</yCoord>
        </edgeMap>
        <edgeMap>
          <xCoord>380</xCoord>
          <yCoord>351</yCoord>
        </edgeMap>
        <edgeMap>
          <xCoord>381</xCoord>
          <yCoord>351</yCoord>
        </edgeMap>
        <edgeMap>
          <xCoord>382</xCoord>
          <yCoord>350</yCoord>
        </edgeMap>
        <edgeMap>
          <xCoord>382</xCoord>
          <yCoord>349</yCoord>
        </edgeMap>
        <edgeMap>
          <xCoord>382</xCoord>
          <yCoord>348</yCoord>
        </edgeMap>
        <edgeMap>
          <xCoord>382</xCoord>
          <yCoord>347</yCoord>
        </edgeMap>
        <edgeMap>
          <xCoord>381</xCoord>
          <yCoord>346</yCoord>
        </edgeMap>
        <edgeMap>
          <xCoord>381</xCoord>
          <yCoord>345</yCoord>
        </edgeMap>
        <edgeMap>
          <xCoord>380</xCoord>
          <yCoord>344</yCoord>
        </edgeMap>
        <edgeMap>
          <xCoord>379</xCoord>
          <yCoord>343</yCoord>
        </edgeMap>
        <edgeMap>
          <xCoord>378</xCoord>
          <yCoord>342</yCoord>
        </edgeMap>
        <edgeMap>
          <xCoord>377</xCoord>
          <yCoord>342</yCoord>
        </edgeMap>
        <edgeMap>
          <xCoord>376</xCoord>
          <yCoord>341</yCoord>
        </edgeMap>
        <edgeMap>
          <xCoord>375</xCoord>
          <yCoord>340</yCoord>
        </edgeMap>
        <edgeMap>
          <xCoord>374</xCoord>
          <yCoord>339</yCoord>
        </edgeMap>
        <edgeMap>
          <xCoord>373</xCoord>
          <yCoord>338</yCoord>
        </edgeMap>
        <edgeMap>
          <xCoord>372</xCoord>
          <yCoord>337</yCoord>
        </edgeMap>
        <edgeMap>
          <xCoord>371</xCoord>
          <yCoord>337</yCoord>
        </edgeMap>
        <edgeMap>
          <xCoord>370</xCoord>
          <yCoord>337</yCoord>
        </edgeMap>
        <edgeMap>
          <xCoord>369</xCoord>
          <yCoord>337</yCoord>
        </edgeMap>
        <edgeMap>
          <xCoord>368</xCoord>
          <yCoord>336</yCoord>
        </edgeMap>
        <edgeMap>
          <xCoord>367</xCoord>
          <yCoord>337</yCoord>
        </edgeMap>
        <edgeMap>
          <xCoord>366</xCoord>
          <yCoord>337</yCoord>
        </edgeMap>
        <edgeMap>
          <xCoord>365</xCoord>
          <yCoord>337</yCoord>
        </edgeMap>
        <edgeMap>
          <xCoord>364</xCoord>
          <yCoord>337</yCoord>
        </edgeMap>
        <edgeMap>
          <xCoord>363</xCoord>
          <yCoord>338</yCoord>
        </edgeMap>
        <edgeMap>
          <xCoord>362</xCoord>
          <yCoord>339</yCoord>
        </edgeMap>
        <edgeMap>
          <xCoord>361</xCoord>
          <yCoord>340</yCoord>
        </edgeMap>
        <edgeMap>
          <xCoord>360</xCoord>
          <yCoord>341</yCoord>
        </edgeMap>
        <edgeMap>
          <xCoord>359</xCoord>
          <yCoord>342</yCoord>
        </edgeMap>
        <edgeMap>
          <xCoord>358</xCoord>
          <yCoord>342</yCoord>
        </edgeMap>
        <edgeMap>
          <xCoord>357</xCoord>
          <yCoord>343</yCoord>
        </edgeMap>
        <edgeMap>
          <xCoord>357</xCoord>
          <yCoord>344</yCoord>
        </edgeMap>
        <edgeMap>
          <xCoord>357</xCoord>
          <yCoord>345</yCoord>
        </edgeMap>
        <edgeMap>
          <xCoord>357</xCoord>
          <yCoord>346</yCoord>
        </edgeMap>
        <edgeMap>
          <xCoord>356</xCoord>
          <yCoord>347</yCoord>
        </edgeMap>
        <edgeMap>
          <xCoord>357</xCoord>
          <yCoord>348</yCoord>
        </edgeMap>
        <edgeMap>
          <xCoord>356</xCoord>
          <yCoord>349</yCoord>
        </edgeMap>
        <edgeMap>
          <xCoord>357</xCoord>
          <yCoord>350</yCoord>
        </edgeMap>
        <edgeMap>
          <xCoord>358</xCoord>
          <yCoord>351</yCoord>
        </edgeMap>
        <edgeMap>
          <xCoord>357</xCoord>
          <yCoord>352</yCoord>
        </edgeMap>
        <edgeMap>
          <xCoord>356</xCoord>
          <yCoord>353</yCoord>
        </edgeMap>
        <edgeMap>
          <xCoord>355</xCoord>
          <yCoord>354</yCoord>
        </edgeMap>
        <edgeMap>
          <xCoord>356</xCoord>
          <yCoord>355</yCoord>
        </edgeMap>
        <edgeMap>
          <xCoord>356</xCoord>
          <yCoord>356</yCoord>
        </edgeMap>
        <edgeMap>
          <xCoord>355</xCoord>
          <yCoord>357</yCoord>
        </edgeMap>
        <edgeMap>
          <xCoord>354</xCoord>
          <yCoord>358</yCoord>
        </edgeMap>
        <edgeMap>
          <xCoord>353</xCoord>
          <yCoord>359</yCoord>
        </edgeMap>
        <edgeMap>
          <xCoord>352</xCoord>
          <yCoord>360</yCoord>
        </edgeMap>
        <edgeMap>
          <xCoord>351</xCoord>
          <yCoord>360</yCoord>
        </edgeMap>
        <edgeMap>
          <xCoord>350</xCoord>
          <yCoord>360</yCoord>
        </edgeMap>
        <edgeMap>
          <xCoord>349</xCoord>
          <yCoord>361</yCoord>
        </edgeMap>
        <edgeMap>
          <xCoord>349</xCoord>
          <yCoord>362</yCoord>
        </edgeMap>
        <edgeMap>
          <xCoord>349</xCoord>
          <yCoord>363</yCoord>
        </edgeMap>
        <edgeMap>
          <xCoord>350</xCoord>
          <yCoord>364</yCoord>
        </edgeMap>
        <edgeMap>
          <xCoord>351</xCoord>
          <yCoord>365</yCoord>
        </edgeMap>
        <edgeMap>
          <xCoord>352</xCoord>
          <yCoord>364</yCoord>
        </edgeMap>
        <edgeMap>
          <xCoord>353</xCoord>
          <yCoord>364</yCoord>
        </edgeMap>
        <edgeMap>
          <xCoord>354</xCoord>
          <yCoord>363</yCoord>
        </edgeMap>
        <edgeMap>
          <xCoord>355</xCoord>
          <yCoord>363</yCoord>
        </edgeMap>
        <edgeMap>
          <xCoord>356</xCoord>
          <yCoord>363</yCoord>
        </edgeMap>
        <edgeMap>
          <xCoord>357</xCoord>
          <yCoord>363</yCoord>
        </edgeMap>
        <edgeMap>
          <xCoord>358</xCoord>
          <yCoord>363</yCoord>
        </edgeMap>
        <edgeMap>
          <xCoord>359</xCoord>
          <yCoord>363</yCoord>
        </edgeMap>
        <edgeMap>
          <xCoord>360</xCoord>
          <yCoord>363</yCoord>
        </edgeMap>
        <edgeMap>
          <xCoord>361</xCoord>
          <yCoord>362</yCoord>
        </edgeMap>
        <edgeMap>
          <xCoord>362</xCoord>
          <yCoord>362</yCoord>
        </edgeMap>
        <edgeMap>
          <xCoord>363</xCoord>
          <yCoord>363</yCoord>
        </edgeMap>
        <edgeMap>
          <xCoord>364</xCoord>
          <yCoord>364</yCoord>
        </edgeMap>
        <edgeMap>
          <xCoord>365</xCoord>
          <yCoord>365</yCoord>
        </edgeMap>
      </roi>
      <roi>
        <imageZposition>-191.5</imageZposition>
        <imageSOP_UID>1.3.6.1.4.1.14519.5.2.1.6279.6001.301959225228714794991325373860</imageSOP_UID>
        <inclusion>TRUE</inclusion>
        <edgeMap>
          <xCoord>370</xCoord>
          <yCoord>365</yCoord>
        </edgeMap>
        <edgeMap>
          <xCoord>371</xCoord>
          <yCoord>364</yCoord>
        </edgeMap>
        <edgeMap>
          <xCoord>372</xCoord>
          <yCoord>363</yCoord>
        </edgeMap>
        <edgeMap>
          <xCoord>372</xCoord>
          <yCoord>362</yCoord>
        </edgeMap>
        <edgeMap>
          <xCoord>373</xCoord>
          <yCoord>361</yCoord>
        </edgeMap>
        <edgeMap>
          <xCoord>373</xCoord>
          <yCoord>360</yCoord>
        </edgeMap>
        <edgeMap>
          <xCoord>373</xCoord>
          <yCoord>359</yCoord>
        </edgeMap>
        <edgeMap>
          <xCoord>374</xCoord>
          <yCoord>358</yCoord>
        </edgeMap>
        <edgeMap>
          <xCoord>374</xCoord>
          <yCoord>357</yCoord>
        </edgeMap>
        <edgeMap>
          <xCoord>375</xCoord>
          <yCoord>356</yCoord>
        </edgeMap>
        <edgeMap>
          <xCoord>376</xCoord>
          <yCoord>355</yCoord>
        </edgeMap>
        <edgeMap>
          <xCoord>376</xCoord>
          <yCoord>354</yCoord>
        </edgeMap>
        <edgeMap>
          <xCoord>377</xCoord>
          <yCoord>353</yCoord>
        </edgeMap>
        <edgeMap>
          <xCoord>378</xCoord>
          <yCoord>352</yCoord>
        </edgeMap>
        <edgeMap>
          <xCoord>378</xCoord>
          <yCoord>351</yCoord>
        </edgeMap>
        <edgeMap>
          <xCoord>379</xCoord>
          <yCoord>350</yCoord>
        </edgeMap>
        <edgeMap>
          <xCoord>379</xCoord>
          <yCoord>349</yCoord>
        </edgeMap>
        <edgeMap>
          <xCoord>380</xCoord>
          <yCoord>348</yCoord>
        </edgeMap>
        <edgeMap>
          <xCoord>380</xCoord>
          <yCoord>347</yCoord>
        </edgeMap>
        <edgeMap>
          <xCoord>380</xCoord>
          <yCoord>346</yCoord>
        </edgeMap>
        <edgeMap>
          <xCoord>379</xCoord>
          <yCoord>345</yCoord>
        </edgeMap>
        <edgeMap>
          <xCoord>379</xCoord>
          <yCoord>344</yCoord>
        </edgeMap>
        <edgeMap>
          <xCoord>378</xCoord>
          <yCoord>343</yCoord>
        </edgeMap>
        <edgeMap>
          <xCoord>377</xCoord>
          <yCoord>342</yCoord>
        </edgeMap>
        <edgeMap>
          <xCoord>376</xCoord>
          <yCoord>341</yCoord>
        </edgeMap>
        <edgeMap>
          <xCoord>375</xCoord>
          <yCoord>341</yCoord>
        </edgeMap>
        <edgeMap>
          <xCoord>374</xCoord>
          <yCoord>340</yCoord>
        </edgeMap>
        <edgeMap>
          <xCoord>374</xCoord>
          <yCoord>339</yCoord>
        </edgeMap>
        <edgeMap>
          <xCoord>373</xCoord>
          <yCoord>338</yCoord>
        </edgeMap>
        <edgeMap>
          <xCoord>372</xCoord>
          <yCoord>337</yCoord>
        </edgeMap>
        <edgeMap>
          <xCoord>371</xCoord>
          <yCoord>337</yCoord>
        </edgeMap>
        <edgeMap>
          <xCoord>370</xCoord>
          <yCoord>337</yCoord>
        </edgeMap>
        <edgeMap>
          <xCoord>369</xCoord>
          <yCoord>337</yCoord>
        </edgeMap>
        <edgeMap>
          <xCoord>368</xCoord>
          <yCoord>337</yCoord>
        </edgeMap>
        <edgeMap>
          <xCoord>367</xCoord>
          <yCoord>337</yCoord>
        </edgeMap>
        <edgeMap>
          <xCoord>366</xCoord>
          <yCoord>337</yCoord>
        </edgeMap>
        <edgeMap>
          <xCoord>365</xCoord>
          <yCoord>337</yCoord>
        </edgeMap>
        <edgeMap>
          <xCoord>364</xCoord>
          <yCoord>337</yCoord>
        </edgeMap>
        <edgeMap>
          <xCoord>363</xCoord>
          <yCoord>338</yCoord>
        </edgeMap>
        <edgeMap>
          <xCoord>362</xCoord>
          <yCoord>339</yCoord>
        </edgeMap>
        <edgeMap>
          <xCoord>361</xCoord>
          <yCoord>340</yCoord>
        </edgeMap>
        <edgeMap>
          <xCoord>360</xCoord>
          <yCoord>340</yCoord>
        </edgeMap>
        <edgeMap>
          <xCoord>359</xCoord>
          <yCoord>341</yCoord>
        </edgeMap>
        <edgeMap>
          <xCoord>358</xCoord>
          <yCoord>342</yCoord>
        </edgeMap>
        <edgeMap>
          <xCoord>357</xCoord>
          <yCoord>343</yCoord>
        </edgeMap>
        <edgeMap>
          <xCoord>357</xCoord>
          <yCoord>344</yCoord>
        </edgeMap>
        <edgeMap>
          <xCoord>357</xCoord>
          <yCoord>345</yCoord>
        </edgeMap>
        <edgeMap>
          <xCoord>357</xCoord>
          <yCoord>346</yCoord>
        </edgeMap>
        <edgeMap>
          <xCoord>356</xCoord>
          <yCoord>347</yCoord>
        </edgeMap>
        <edgeMap>
          <xCoord>356</xCoord>
          <yCoord>348</yCoord>
        </edgeMap>
        <edgeMap>
          <xCoord>357</xCoord>
          <yCoord>349</yCoord>
        </edgeMap>
        <edgeMap>
          <xCoord>357</xCoord>
          <yCoord>350</yCoord>
        </edgeMap>
        <edgeMap>
          <xCoord>357</xCoord>
          <yCoord>351</yCoord>
        </edgeMap>
        <edgeMap>
          <xCoord>356</xCoord>
          <yCoord>352</yCoord>
        </edgeMap>
        <edgeMap>
          <xCoord>355</xCoord>
          <yCoord>353</yCoord>
        </edgeMap>
        <edgeMap>
          <xCoord>355</xCoord>
          <yCoord>354</yCoord>
        </edgeMap>
        <edgeMap>
          <xCoord>355</xCoord>
          <yCoord>355</yCoord>
        </edgeMap>
        <edgeMap>
          <xCoord>355</xCoord>
          <yCoord>356</yCoord>
        </edgeMap>
        <edgeMap>
          <xCoord>355</xCoord>
          <yCoord>357</yCoord>
        </edgeMap>
        <edgeMap>
          <xCoord>356</xCoord>
          <yCoord>358</yCoord>
        </edgeMap>
        <edgeMap>
          <xCoord>356</xCoord>
          <yCoord>359</yCoord>
        </edgeMap>
        <edgeMap>
          <xCoord>357</xCoord>
          <yCoord>360</yCoord>
        </edgeMap>
        <edgeMap>
          <xCoord>358</xCoord>
          <yCoord>360</yCoord>
        </edgeMap>
        <edgeMap>
          <xCoord>359</xCoord>
          <yCoord>360</yCoord>
        </edgeMap>
        <edgeMap>
          <xCoord>360</xCoord>
          <yCoord>360</yCoord>
        </edgeMap>
        <edgeMap>
          <xCoord>361</xCoord>
          <yCoord>360</yCoord>
        </edgeMap>
        <edgeMap>
          <xCoord>362</xCoord>
          <yCoord>361</yCoord>
        </edgeMap>
        <edgeMap>
          <xCoord>363</xCoord>
          <yCoord>362</yCoord>
        </edgeMap>
        <edgeMap>
          <xCoord>363</xCoord>
          <yCoord>363</yCoord>
        </edgeMap>
        <edgeMap>
          <xCoord>364</xCoord>
          <yCoord>364</yCoord>
        </edgeMap>
        <edgeMap>
          <xCoord>365</xCoord>
          <yCoord>364</yCoord>
        </edgeMap>
        <edgeMap>
          <xCoord>366</xCoord>
          <yCoord>365</yCoord>
        </edgeMap>
        <edgeMap>
          <xCoord>367</xCoord>
          <yCoord>365</yCoord>
        </edgeMap>
        <edgeMap>
          <xCoord>368</xCoord>
          <yCoord>365</yCoord>
        </edgeMap>
        <edgeMap>
          <xCoord>369</xCoord>
          <yCoord>365</yCoord>
        </edgeMap>
        <edgeMap>
          <xCoord>370</xCoord>
          <yCoord>365</yCoord>
        </edgeMap>
      </roi>
      <roi>
        <imageZposition>-194.0</imageZposition>
        <imageSOP_UID>1.3.6.1.4.1.14519.5.2.1.6279.6001.141096165966608967945615635855</imageSOP_UID>
        <inclusion>TRUE</inclusion>
        <edgeMap>
          <xCoord>370</xCoord>
          <yCoord>365</yCoord>
        </edgeMap>
        <edgeMap>
          <xCoord>371</xCoord>
          <yCoord>364</yCoord>
        </edgeMap>
        <edgeMap>
          <xCoord>372</xCoord>
          <yCoord>363</yCoord>
        </edgeMap>
        <edgeMap>
          <xCoord>372</xCoord>
          <yCoord>362</yCoord>
        </edgeMap>
        <edgeMap>
          <xCoord>372</xCoord>
          <yCoord>361</yCoord>
        </edgeMap>
        <edgeMap>
          <xCoord>372</xCoord>
          <yCoord>360</yCoord>
        </edgeMap>
        <edgeMap>
          <xCoord>372</xCoord>
          <yCoord>359</yCoord>
        </edgeMap>
        <edgeMap>
          <xCoord>372</xCoord>
          <yCoord>358</yCoord>
        </edgeMap>
        <edgeMap>
          <xCoord>371</xCoord>
          <yCoord>357</yCoord>
        </edgeMap>
        <edgeMap>
          <xCoord>372</xCoord>
          <yCoord>356</yCoord>
        </edgeMap>
        <edgeMap>
          <xCoord>373</xCoord>
          <yCoord>356</yCoord>
        </edgeMap>
        <edgeMap>
          <xCoord>374</xCoord>
          <yCoord>355</yCoord>
        </edgeMap>
        <edgeMap>
          <xCoord>375</xCoord>
          <yCoord>354</yCoord>
        </edgeMap>
        <edgeMap>
          <xCoord>375</xCoord>
          <yCoord>353</yCoord>
        </edgeMap>
        <edgeMap>
          <xCoord>376</xCoord>
          <yCoord>352</yCoord>
        </edgeMap>
        <edgeMap>
          <xCoord>377</xCoord>
          <yCoord>351</yCoord>
        </edgeMap>
        <edgeMap>
          <xCoord>377</xCoord>
          <yCoord>350</yCoord>
        </edgeMap>
        <edgeMap>
          <xCoord>378</xCoord>
          <yCoord>349</yCoord>
        </edgeMap>
        <edgeMap>
          <xCoord>378</xCoord>
          <yCoord>348</yCoord>
        </edgeMap>
        <edgeMap>
          <xCoord>378</xCoord>
          <yCoord>347</yCoord>
        </edgeMap>
        <edgeMap>
          <xCoord>378</xCoord>
          <yCoord>346</yCoord>
        </edgeMap>
        <edgeMap>
          <xCoord>378</xCoord>
          <yCoord>345</yCoord>
        </edgeMap>
        <edgeMap>
          <xCoord>378</xCoord>
          <yCoord>344</yCoord>
        </edgeMap>
        <edgeMap>
          <xCoord>377</xCoord>
          <yCoord>343</yCoord>
        </edgeMap>
        <edgeMap>
          <xCoord>376</xCoord>
          <yCoord>342</yCoord>
        </edgeMap>
        <edgeMap>
          <xCoord>375</xCoord>
          <yCoord>341</yCoord>
        </edgeMap>
        <edgeMap>
          <xCoord>374</xCoord>
          <yCoord>340</yCoord>
        </edgeMap>
        <edgeMap>
          <xCoord>373</xCoord>
          <yCoord>339</yCoord>
        </edgeMap>
        <edgeMap>
          <xCoord>373</xCoord>
          <yCoord>338</yCoord>
        </edgeMap>
        <edgeMap>
          <xCoord>372</xCoord>
          <yCoord>337</yCoord>
        </edgeMap>
        <edgeMap>
          <xCoord>371</xCoord>
          <yCoord>338</yCoord>
        </edgeMap>
        <edgeMap>
          <xCoord>370</xCoord>
          <yCoord>338</yCoord>
        </edgeMap>
        <edgeMap>
          <xCoord>369</xCoord>
          <yCoord>338</yCoord>
        </edgeMap>
        <edgeMap>
          <xCoord>368</xCoord>
          <yCoord>338</yCoord>
        </edgeMap>
        <edgeMap>
          <xCoord>367</xCoord>
          <yCoord>338</yCoord>
        </edgeMap>
        <edgeMap>
          <xCoord>366</xCoord>
          <yCoord>338</yCoord>
        </edgeMap>
        <edgeMap>
          <xCoord>365</xCoord>
          <yCoord>338</yCoord>
        </edgeMap>
        <edgeMap>
          <xCoord>364</xCoord>
          <yCoord>338</yCoord>
        </edgeMap>
        <edgeMap>
          <xCoord>363</xCoord>
          <yCoord>338</yCoord>
        </edgeMap>
        <edgeMap>
          <xCoord>362</xCoord>
          <yCoord>339</yCoord>
        </edgeMap>
        <edgeMap>
          <xCoord>361</xCoord>
          <yCoord>340</yCoord>
        </edgeMap>
        <edgeMap>
          <xCoord>360</xCoord>
          <yCoord>340</yCoord>
        </edgeMap>
        <edgeMap>
          <xCoord>359</xCoord>
          <yCoord>340</yCoord>
        </edgeMap>
        <edgeMap>
          <xCoord>358</xCoord>
          <yCoord>341</yCoord>
        </edgeMap>
        <edgeMap>
          <xCoord>358</xCoord>
          <yCoord>342</yCoord>
        </edgeMap>
        <edgeMap>
          <xCoord>357</xCoord>
          <yCoord>343</yCoord>
        </edgeMap>
        <edgeMap>
          <xCoord>357</xCoord>
          <yCoord>344</yCoord>
        </edgeMap>
        <edgeMap>
          <xCoord>357</xCoord>
          <yCoord>345</yCoord>
        </edgeMap>
        <edgeMap>
          <xCoord>357</xCoord>
          <yCoord>346</yCoord>
        </edgeMap>
        <edgeMap>
          <xCoord>357</xCoord>
          <yCoord>347</yCoord>
        </edgeMap>
        <edgeMap>
          <xCoord>357</xCoord>
          <yCoord>348</yCoord>
        </edgeMap>
        <edgeMap>
          <xCoord>357</xCoord>
          <yCoord>349</yCoord>
        </edgeMap>
        <edgeMap>
          <xCoord>357</xCoord>
          <yCoord>350</yCoord>
        </edgeMap>
        <edgeMap>
          <xCoord>357</xCoord>
          <yCoord>351</yCoord>
        </edgeMap>
        <edgeMap>
          <xCoord>358</xCoord>
          <yCoord>352</yCoord>
        </edgeMap>
        <edgeMap>
          <xCoord>358</xCoord>
          <yCoord>353</yCoord>
        </edgeMap>
        <edgeMap>
          <xCoord>359</xCoord>
          <yCoord>354</yCoord>
        </edgeMap>
        <edgeMap>
          <xCoord>359</xCoord>
          <yCoord>355</yCoord>
        </edgeMap>
        <edgeMap>
          <xCoord>359</xCoord>
          <yCoord>356</yCoord>
        </edgeMap>
        <edgeMap>
          <xCoord>360</xCoord>
          <yCoord>357</yCoord>
        </edgeMap>
        <edgeMap>
          <xCoord>361</xCoord>
          <yCoord>358</yCoord>
        </edgeMap>
        <edgeMap>
          <xCoord>361</xCoord>
          <yCoord>359</yCoord>
        </edgeMap>
        <edgeMap>
          <xCoord>362</xCoord>
          <yCoord>360</yCoord>
        </edgeMap>
        <edgeMap>
          <xCoord>362</xCoord>
          <yCoord>361</yCoord>
        </edgeMap>
        <edgeMap>
          <xCoord>363</xCoord>
          <yCoord>362</yCoord>
        </edgeMap>
        <edgeMap>
          <xCoord>364</xCoord>
          <yCoord>363</yCoord>
        </edgeMap>
        <edgeMap>
          <xCoord>365</xCoord>
          <yCoord>364</yCoord>
        </edgeMap>
        <edgeMap>
          <xCoord>366</xCoord>
          <yCoord>365</yCoord>
        </edgeMap>
        <edgeMap>
          <xCoord>367</xCoord>
          <yCoord>365</yCoord>
        </edgeMap>
        <edgeMap>
          <xCoord>368</xCoord>
          <yCoord>365</yCoord>
        </edgeMap>
        <edgeMap>
          <xCoord>369</xCoord>
          <yCoord>365</yCoord>
        </edgeMap>
        <edgeMap>
          <xCoord>370</xCoord>
          <yCoord>365</yCoord>
        </edgeMap>
      </roi>
      <roi>
        <imageZposition>-196.5</imageZposition>
        <imageSOP_UID>1.3.6.1.4.1.14519.5.2.1.6279.6001.373914153338128932126804780489</imageSOP_UID>
        <inclusion>TRUE</inclusion>
        <edgeMap>
          <xCoord>368</xCoord>
          <yCoord>364</yCoord>
        </edgeMap>
        <edgeMap>
          <xCoord>369</xCoord>
          <yCoord>363</yCoord>
        </edgeMap>
        <edgeMap>
          <xCoord>370</xCoord>
          <yCoord>362</yCoord>
        </edgeMap>
        <edgeMap>
          <xCoord>370</xCoord>
          <yCoord>361</yCoord>
        </edgeMap>
        <edgeMap>
          <xCoord>370</xCoord>
          <yCoord>360</yCoord>
        </edgeMap>
        <edgeMap>
          <xCoord>369</xCoord>
          <yCoord>359</yCoord>
        </edgeMap>
        <edgeMap>
          <xCoord>368</xCoord>
          <yCoord>358</yCoord>
        </edgeMap>
        <edgeMap>
          <xCoord>367</xCoord>
          <yCoord>357</yCoord>
        </edgeMap>
        <edgeMap>
          <xCoord>366</xCoord>
          <yCoord>356</yCoord>
        </edgeMap>
        <edgeMap>
          <xCoord>366</xCoord>
          <yCoord>355</yCoord>
        </edgeMap>
        <edgeMap>
          <xCoord>367</xCoord>
          <yCoord>354</yCoord>
        </edgeMap>
        <edgeMap>
          <xCoord>368</xCoord>
          <yCoord>354</yCoord>
        </edgeMap>
        <edgeMap>
          <xCoord>369</xCoord>
          <yCoord>354</yCoord>
        </edgeMap>
        <edgeMap>
          <xCoord>370</xCoord>
          <yCoord>354</yCoord>
        </edgeMap>
        <edgeMap>
          <xCoord>371</xCoord>
          <yCoord>354</yCoord>
        </edgeMap>
        <edgeMap>
          <xCoord>372</xCoord>
          <yCoord>354</yCoord>
        </edgeMap>
        <edgeMap>
          <xCoord>373</xCoord>
          <yCoord>353</yCoord>
        </edgeMap>
        <edgeMap>
          <xCoord>373</xCoord>
          <yCoord>352</yCoord>
        </edgeMap>
        <edgeMap>
          <xCoord>374</xCoord>
          <yCoord>351</yCoord>
        </edgeMap>
        <edgeMap>
          <xCoord>375</xCoord>
          <yCoord>350</yCoord>
        </edgeMap>
        <edgeMap>
          <xCoord>376</xCoord>
          <yCoord>349</yCoord>
        </edgeMap>
        <edgeMap>
          <xCoord>376</xCoord>
          <yCoord>348</yCoord>
        </edgeMap>
        <edgeMap>
          <xCoord>377</xCoord>
          <yCoord>347</yCoord>
        </edgeMap>
        <edgeMap>
          <xCoord>377</xCoord>
          <yCoord>346</yCoord>
        </edgeMap>
        <edgeMap>
          <xCoord>377</xCoord>
          <yCoord>345</yCoord>
        </edgeMap>
        <edgeMap>
          <xCoord>376</xCoord>
          <yCoord>344</yCoord>
        </edgeMap>
        <edgeMap>
          <xCoord>376</xCoord>
          <yCoord>343</yCoord>
        </edgeMap>
        <edgeMap>
          <xCoord>375</xCoord>
          <yCoord>342</yCoord>
        </edgeMap>
        <edgeMap>
          <xCoord>374</xCoord>
          <yCoord>341</yCoord>
        </edgeMap>
        <edgeMap>
          <xCoord>373</xCoord>
          <yCoord>341</yCoord>
        </edgeMap>
        <edgeMap>
          <xCoord>372</xCoord>
          <yCoord>341</yCoord>
        </edgeMap>
        <edgeMap>
          <xCoord>371</xCoord>
          <yCoord>340</yCoord>
        </edgeMap>
        <edgeMap>
          <xCoord>370</xCoord>
          <yCoord>340</yCoord>
        </edgeMap>
        <edgeMap>
          <xCoord>369</xCoord>
          <yCoord>339</yCoord>
        </edgeMap>
        <edgeMap>
          <xCoord>368</xCoord>
          <yCoord>339</yCoord>
        </edgeMap>
        <edgeMap>
          <xCoord>367</xCoord>
          <yCoord>338</yCoord>
        </edgeMap>
        <edgeMap>
          <xCoord>366</xCoord>
          <yCoord>338</yCoord>
        </edgeMap>
        <edgeMap>
          <xCoord>365</xCoord>
          <yCoord>338</yCoord>
        </edgeMap>
        <edgeMap>
          <xCoord>364</xCoord>
          <yCoord>338</yCoord>
        </edgeMap>
        <edgeMap>
          <xCoord>363</xCoord>
          <yCoord>339</yCoord>
        </edgeMap>
        <edgeMap>
          <xCoord>362</xCoord>
          <yCoord>340</yCoord>
        </edgeMap>
        <edgeMap>
          <xCoord>361</xCoord>
          <yCoord>341</yCoord>
        </edgeMap>
        <edgeMap>
          <xCoord>360</xCoord>
          <yCoord>341</yCoord>
        </edgeMap>
        <edgeMap>
          <xCoord>359</xCoord>
          <yCoord>342</yCoord>
        </edgeMap>
        <edgeMap>
          <xCoord>359</xCoord>
          <yCoord>343</yCoord>
        </edgeMap>
        <edgeMap>
          <xCoord>359</xCoord>
          <yCoord>344</yCoord>
        </edgeMap>
        <edgeMap>
          <xCoord>359</xCoord>
          <yCoord>345</yCoord>
        </edgeMap>
        <edgeMap>
          <xCoord>358</xCoord>
          <yCoord>346</yCoord>
        </edgeMap>
        <edgeMap>
          <xCoord>358</xCoord>
          <yCoord>347</yCoord>
        </edgeMap>
        <edgeMap>
          <xCoord>358</xCoord>
          <yCoord>348</yCoord>
        </edgeMap>
        <edgeMap>
          <xCoord>358</xCoord>
          <yCoord>349</yCoord>
        </edgeMap>
        <edgeMap>
          <xCoord>358</xCoord>
          <yCoord>350</yCoord>
        </edgeMap>
        <edgeMap>
          <xCoord>358</xCoord>
          <yCoord>351</yCoord>
        </edgeMap>
        <edgeMap>
          <xCoord>359</xCoord>
          <yCoord>352</yCoord>
        </edgeMap>
        <edgeMap>
          <xCoord>359</xCoord>
          <yCoord>353</yCoord>
        </edgeMap>
        <edgeMap>
          <xCoord>360</xCoord>
          <yCoord>354</yCoord>
        </edgeMap>
        <edgeMap>
          <xCoord>361</xCoord>
          <yCoord>355</yCoord>
        </edgeMap>
        <edgeMap>
          <xCoord>362</xCoord>
          <yCoord>356</yCoord>
        </edgeMap>
        <edgeMap>
          <xCoord>362</xCoord>
          <yCoord>357</yCoord>
        </edgeMap>
        <edgeMap>
          <xCoord>363</xCoord>
          <yCoord>358</yCoord>
        </edgeMap>
        <edgeMap>
          <xCoord>363</xCoord>
          <yCoord>359</yCoord>
        </edgeMap>
        <edgeMap>
          <xCoord>363</xCoord>
          <yCoord>360</yCoord>
        </edgeMap>
        <edgeMap>
          <xCoord>363</xCoord>
          <yCoord>361</yCoord>
        </edgeMap>
        <edgeMap>
          <xCoord>364</xCoord>
          <yCoord>362</yCoord>
        </edgeMap>
        <edgeMap>
          <xCoord>365</xCoord>
          <yCoord>363</yCoord>
        </edgeMap>
        <edgeMap>
          <xCoord>366</xCoord>
          <yCoord>363</yCoord>
        </edgeMap>
        <edgeMap>
          <xCoord>367</xCoord>
          <yCoord>363</yCoord>
        </edgeMap>
        <edgeMap>
          <xCoord>368</xCoord>
          <yCoord>364</yCoord>
        </edgeMap>
      </roi>
      <roi>
        <imageZposition>-199.0</imageZposition>
        <imageSOP_UID>1.3.6.1.4.1.14519.5.2.1.6279.6001.104944699410718419357485553936</imageSOP_UID>
        <inclusion>TRUE</inclusion>
        <edgeMap>
          <xCoord>366</xCoord>
          <yCoord>354</yCoord>
        </edgeMap>
        <edgeMap>
          <xCoord>367</xCoord>
          <yCoord>353</yCoord>
        </edgeMap>
        <edgeMap>
          <xCoord>367</xCoord>
          <yCoord>352</yCoord>
        </edgeMap>
        <edgeMap>
          <xCoord>368</xCoord>
          <yCoord>351</yCoord>
        </edgeMap>
        <edgeMap>
          <xCoord>369</xCoord>
          <yCoord>351</yCoord>
        </edgeMap>
        <edgeMap>
          <xCoord>370</xCoord>
          <yCoord>350</yCoord>
        </edgeMap>
        <edgeMap>
          <xCoord>371</xCoord>
          <yCoord>350</yCoord>
        </edgeMap>
        <edgeMap>
          <xCoord>372</xCoord>
          <yCoord>349</yCoord>
        </edgeMap>
        <edgeMap>
          <xCoord>373</xCoord>
          <yCoord>348</yCoord>
        </edgeMap>
        <edgeMap>
          <xCoord>374</xCoord>
          <yCoord>347</yCoord>
        </edgeMap>
        <edgeMap>
          <xCoord>375</xCoord>
          <yCoord>346</yCoord>
        </edgeMap>
        <edgeMap>
          <xCoord>375</xCoord>
          <yCoord>345</yCoord>
        </edgeMap>
        <edgeMap>
          <xCoord>374</xCoord>
          <yCoord>344</yCoord>
        </edgeMap>
        <edgeMap>
          <xCoord>373</xCoord>
          <yCoord>343</yCoord>
        </edgeMap>
        <edgeMap>
          <xCoord>372</xCoord>
          <yCoord>342</yCoord>
        </edgeMap>
        <edgeMap>
          <xCoord>371</xCoord>
          <yCoord>341</yCoord>
        </edgeMap>
        <edgeMap>
          <xCoord>370</xCoord>
          <yCoord>340</yCoord>
        </edgeMap>
        <edgeMap>
          <xCoord>369</xCoord>
          <yCoord>339</yCoord>
        </edgeMap>
        <edgeMap>
          <xCoord>368</xCoord>
          <yCoord>339</yCoord>
        </edgeMap>
        <edgeMap>
          <xCoord>367</xCoord>
          <yCoord>339</yCoord>
        </edgeMap>
        <edgeMap>
          <xCoord>366</xCoord>
          <yCoord>339</yCoord>
        </edgeMap>
        <edgeMap>
          <xCoord>365</xCoord>
          <yCoord>339</yCoord>
        </edgeMap>
        <edgeMap>
          <xCoord>364</xCoord>
          <yCoord>340</yCoord>
        </edgeMap>
        <edgeMap>
          <xCoord>363</xCoord>
          <yCoord>341</yCoord>
        </edgeMap>
        <edgeMap>
          <xCoord>362</xCoord>
          <yCoord>342</yCoord>
        </edgeMap>
        <edgeMap>
          <xCoord>361</xCoord>
          <yCoord>343</yCoord>
        </edgeMap>
        <edgeMap>
          <xCoord>360</xCoord>
          <yCoord>344</yCoord>
        </edgeMap>
        <edgeMap>
          <xCoord>360</xCoord>
          <yCoord>345</yCoord>
        </edgeMap>
        <edgeMap>
          <xCoord>360</xCoord>
          <yCoord>346</yCoord>
        </edgeMap>
        <edgeMap>
          <xCoord>360</xCoord>
          <yCoord>347</yCoord>
        </edgeMap>
        <edgeMap>
          <xCoord>360</xCoord>
          <yCoord>348</yCoord>
        </edgeMap>
        <edgeMap>
          <xCoord>360</xCoord>
          <yCoord>349</yCoord>
        </edgeMap>
        <edgeMap>
          <xCoord>361</xCoord>
          <yCoord>350</yCoord>
        </edgeMap>
        <edgeMap>
          <xCoord>362</xCoord>
          <yCoord>351</yCoord>
        </edgeMap>
        <edgeMap>
          <xCoord>363</xCoord>
          <yCoord>352</yCoord>
        </edgeMap>
        <edgeMap>
          <xCoord>364</xCoord>
          <yCoord>353</yCoord>
        </edgeMap>
        <edgeMap>
          <xCoord>365</xCoord>
          <yCoord>354</yCoord>
        </edgeMap>
        <edgeMap>
          <xCoord>366</xCoord>
          <yCoord>354</yCoord>
        </edgeMap>
      </roi>
    </unblindedReadNodule>
    <unblindedReadNodule>
      <noduleID>IL057_130598</noduleID>
      <characteristics>
        <subtlety>5</subtlety>
        <internalStructure>1</internalStructure>
        <calcification>6</calcification>
        <sphericity>5</sphericity>
        <margin>5</margin>
        <lobulation>1</lobulation>
        <spiculation>1</spiculation>
        <texture>5</texture>
        <malignancy>5</malignancy>
      </characteristics>
      <roi>
        <imageZposition>-164.0</imageZposition>
        <imageSOP_UID>1.3.6.1.4.1.14519.5.2.1.6279.6001.311679034280056570366500772283</imageSOP_UID>
        <inclusion>TRUE</inclusion>
        <edgeMap>
          <xCoord>226</xCoord>
          <yCoord>222</yCoord>
        </edgeMap>
        <edgeMap>
          <xCoord>226</xCoord>
          <yCoord>221</yCoord>
        </edgeMap>
        <edgeMap>
          <xCoord>226</xCoord>
          <yCoord>220</yCoord>
        </edgeMap>
        <edgeMap>
          <xCoord>226</xCoord>
          <yCoord>219</yCoord>
        </edgeMap>
        <edgeMap>
          <xCoord>226</xCoord>
          <yCoord>218</yCoord>
        </edgeMap>
        <edgeMap>
          <xCoord>225</xCoord>
          <yCoord>218</yCoord>
        </edgeMap>
        <edgeMap>
          <xCoord>224</xCoord>
          <yCoord>217</yCoord>
        </edgeMap>
        <edgeMap>
          <xCoord>224</xCoord>
          <yCoord>216</yCoord>
        </edgeMap>
        <edgeMap>
          <xCoord>223</xCoord>
          <yCoord>216</yCoord>
        </edgeMap>
        <edgeMap>
          <xCoord>222</xCoord>
          <yCoord>216</yCoord>
        </edgeMap>
        <edgeMap>
          <xCoord>221</xCoord>
          <yCoord>216</yCoord>
        </edgeMap>
        <edgeMap>
          <xCoord>220</xCoord>
          <yCoord>216</yCoord>
        </edgeMap>
        <edgeMap>
          <xCoord>219</xCoord>
          <yCoord>216</yCoord>
        </edgeMap>
        <edgeMap>
          <xCoord>218</xCoord>
          <yCoord>217</yCoord>
        </edgeMap>
        <edgeMap>
          <xCoord>218</xCoord>
          <yCoord>218</yCoord>
        </edgeMap>
        <edgeMap>
          <xCoord>219</xCoord>
          <yCoord>219</yCoord>
        </edgeMap>
        <edgeMap>
          <xCoord>220</xCoord>
          <yCoord>220</yCoord>
        </edgeMap>
        <edgeMap>
          <xCoord>221</xCoord>
          <yCoord>221</yCoord>
        </edgeMap>
        <edgeMap>
          <xCoord>222</xCoord>
          <yCoord>222</yCoord>
        </edgeMap>
        <edgeMap>
          <xCoord>223</xCoord>
          <yCoord>222</yCoord>
        </edgeMap>
        <edgeMap>
          <xCoord>224</xCoord>
          <yCoord>222</yCoord>
        </edgeMap>
        <edgeMap>
          <xCoord>225</xCoord>
          <yCoord>222</yCoord>
        </edgeMap>
        <edgeMap>
          <xCoord>226</xCoord>
          <yCoord>222</yCoord>
        </edgeMap>
      </roi>
      <roi>
        <imageZposition>-166.5</imageZposition>
        <imageSOP_UID>1.3.6.1.4.1.14519.5.2.1.6279.6001.262045171714422814212396105614</imageSOP_UID>
        <inclusion>TRUE</inclusion>
        <edgeMap>
          <xCoord>225</xCoord>
          <yCoord>226</yCoord>
        </edgeMap>
        <edgeMap>
          <xCoord>226</xCoord>
          <yCoord>225</yCoord>
        </edgeMap>
        <edgeMap>
          <xCoord>227</xCoord>
          <yCoord>225</yCoord>
        </edgeMap>
        <edgeMap>
          <xCoord>228</xCoord>
          <yCoord>225</yCoord>
        </edgeMap>
        <edgeMap>
          <xCoord>228</xCoord>
          <yCoord>224</yCoord>
        </edgeMap>
        <edgeMap>
          <xCoord>228</xCoord>
          <yCoord>223</yCoord>
        </edgeMap>
        <edgeMap>
          <xCoord>229</xCoord>
          <yCoord>222</yCoord>
        </edgeMap>
        <edgeMap>
          <xCoord>229</xCoord>
          <yCoord>221</yCoord>
        </edgeMap>
        <edgeMap>
          <xCoord>229</xCoord>
          <yCoord>220</yCoord>
        </edgeMap>
        <edgeMap>
          <xCoord>229</xCoord>
          <yCoord>219</yCoord>
        </edgeMap>
        <edgeMap>
          <xCoord>229</xCoord>
          <yCoord>218</yCoord>
        </edgeMap>
        <edgeMap>
          <xCoord>229</xCoord>
          <yCoord>217</yCoord>
        </edgeMap>
        <edgeMap>
          <xCoord>228</xCoord>
          <yCoord>217</yCoord>
        </edgeMap>
        <edgeMap>
          <xCoord>227</xCoord>
          <yCoord>216</yCoord>
        </edgeMap>
        <edgeMap>
          <xCoord>226</xCoord>
          <yCoord>215</yCoord>
        </edgeMap>
        <edgeMap>
          <xCoord>225</xCoord>
          <yCoord>214</yCoord>
        </edgeMap>
        <edgeMap>
          <xCoord>225</xCoord>
          <yCoord>213</yCoord>
        </edgeMap>
        <edgeMap>
          <xCoord>224</xCoord>
          <yCoord>213</yCoord>
        </edgeMap>
        <edgeMap>
          <xCoord>223</xCoord>
          <yCoord>212</yCoord>
        </edgeMap>
        <edgeMap>
          <xCoord>222</xCoord>
          <yCoord>212</yCoord>
        </edgeMap>
        <edgeMap>
          <xCoord>221</xCoord>
          <yCoord>213</yCoord>
        </edgeMap>
        <edgeMap>
          <xCoord>220</xCoord>
          <yCoord>213</yCoord>
        </edgeMap>
        <edgeMap>
          <xCoord>219</xCoord>
          <yCoord>213</yCoord>
        </edgeMap>
        <edgeMap>
          <xCoord>218</xCoord>
          <yCoord>214</yCoord>
        </edgeMap>
        <edgeMap>
          <xCoord>217</xCoord>
          <yCoord>215</yCoord>
        </edgeMap>
        <edgeMap>
          <xCoord>216</xCoord>
          <yCoord>216</yCoord>
        </edgeMap>
        <edgeMap>
          <xCoord>215</xCoord>
          <yCoord>217</yCoord>
        </edgeMap>
        <edgeMap>
          <xCoord>215</xCoord>
          <yCoord>218</yCoord>
        </edgeMap>
        <edgeMap>
          <xCoord>215</xCoord>
          <yCoord>219</yCoord>
        </edgeMap>
        <edgeMap>
          <xCoord>215</xCoord>
          <yCoord>220</yCoord>
        </edgeMap>
        <edgeMap>
          <xCoord>216</xCoord>
          <yCoord>221</yCoord>
        </edgeMap>
        <edgeMap>
          <xCoord>216</xCoord>
          <yCoord>222</yCoord>
        </edgeMap>
        <edgeMap>
          <xCoord>217</xCoord>
          <yCoord>223</yCoord>
        </edgeMap>
        <edgeMap>
          <xCoord>217</xCoord>
          <yCoord>224</yCoord>
        </edgeMap>
        <edgeMap>
          <xCoord>218</xCoord>
          <yCoord>225</yCoord>
        </edgeMap>
        <edgeMap>
          <xCoord>219</xCoord>
          <yCoord>226</yCoord>
        </edgeMap>
        <edgeMap>
          <xCoord>220</xCoord>
          <yCoord>226</yCoord>
        </edgeMap>
        <edgeMap>
          <xCoord>221</xCoord>
          <yCoord>226</yCoord>
        </edgeMap>
        <edgeMap>
          <xCoord>222</xCoord>
          <yCoord>226</yCoord>
        </edgeMap>
        <edgeMap>
          <xCoord>223</xCoord>
          <yCoord>226</yCoord>
        </edgeMap>
        <edgeMap>
          <xCoord>224</xCoord>
          <yCoord>226</yCoord>
        </edgeMap>
        <edgeMap>
          <xCoord>225</xCoord>
          <yCoord>226</yCoord>
        </edgeMap>
      </roi>
      <roi>
        <imageZposition>-169.0</imageZposition>
        <imageSOP_UID>1.3.6.1.4.1.14519.5.2.1.6279.6001.796308805230198385262306509458</imageSOP_UID>
        <inclusion>TRUE</inclusion>
        <edgeMap>
          <xCoord>225</xCoord>
          <yCoord>227</yCoord>
        </edgeMap>
        <edgeMap>
          <xCoord>225</xCoord>
          <yCoord>226</yCoord>
        </edgeMap>
        <edgeMap>
          <xCoord>226</xCoord>
          <yCoord>225</yCoord>
        </edgeMap>
        <edgeMap>
          <xCoord>227</xCoord>
          <yCoord>224</yCoord>
        </edgeMap>
        <edgeMap>
          <xCoord>228</xCoord>
          <yCoord>223</yCoord>
        </edgeMap>
        <edgeMap>
          <xCoord>229</xCoord>
          <yCoord>223</yCoord>
        </edgeMap>
        <edgeMap>
          <xCoord>230</xCoord>
          <yCoord>223</yCoord>
        </edgeMap>
        <edgeMap>
          <xCoord>230</xCoord>
          <yCoord>222</yCoord>
        </edgeMap>
        <edgeMap>
          <xCoord>230</xCoord>
          <yCoord>221</yCoord>
        </edgeMap>
        <edgeMap>
          <xCoord>230</xCoord>
          <yCoord>220</yCoord>
        </edgeMap>
        <edgeMap>
          <xCoord>230</xCoord>
          <yCoord>219</yCoord>
        </edgeMap>
        <edgeMap>
          <xCoord>230</xCoord>
          <yCoord>218</yCoord>
        </edgeMap>
        <edgeMap>
          <xCoord>229</xCoord>
          <yCoord>217</yCoord>
        </edgeMap>
        <edgeMap>
          <xCoord>228</xCoord>
          <yCoord>216</yCoord>
        </edgeMap>
        <edgeMap>
          <xCoord>227</xCoord>
          <yCoord>215</yCoord>
        </edgeMap>
        <edgeMap>
          <xCoord>227</xCoord>
          <yCoord>214</yCoord>
        </edgeMap>
        <edgeMap>
          <xCoord>226</xCoord>
          <yCoord>213</yCoord>
        </edgeMap>
        <edgeMap>
          <xCoord>225</xCoord>
          <yCoord>213</yCoord>
        </edgeMap>
        <edgeMap>
          <xCoord>224</xCoord>
          <yCoord>212</yCoord>
        </edgeMap>
        <edgeMap>
          <xCoord>223</xCoord>
          <yCoord>212</yCoord>
        </edgeMap>
        <edgeMap>
          <xCoord>222</xCoord>
          <yCoord>212</yCoord>
        </edgeMap>
        <edgeMap>
          <xCoord>221</xCoord>
          <yCoord>212</yCoord>
        </edgeMap>
        <edgeMap>
          <xCoord>220</xCoord>
          <yCoord>212</yCoord>
        </edgeMap>
        <edgeMap>
          <xCoord>219</xCoord>
          <yCoord>212</yCoord>
        </edgeMap>
        <edgeMap>
          <xCoord>218</xCoord>
          <yCoord>213</yCoord>
        </edgeMap>
        <edgeMap>
          <xCoord>217</xCoord>
          <yCoord>213</yCoord>
        </edgeMap>
        <edgeMap>
          <xCoord>216</xCoord>
          <yCoord>214</yCoord>
        </edgeMap>
        <edgeMap>
          <xCoord>215</xCoord>
          <yCoord>215</yCoord>
        </edgeMap>
        <edgeMap>
          <xCoord>214</xCoord>
          <yCoord>216</yCoord>
        </edgeMap>
        <edgeMap>
          <xCoord>214</xCoord>
          <yCoord>217</yCoord>
        </edgeMap>
        <edgeMap>
          <xCoord>214</xCoord>
          <yCoord>218</yCoord>
        </edgeMap>
        <edgeMap>
          <xCoord>214</xCoord>
          <yCoord>219</yCoord>
        </edgeMap>
        <edgeMap>
          <xCoord>214</xCoord>
          <yCoord>220</yCoord>
        </edgeMap>
        <edgeMap>
          <xCoord>214</xCoord>
          <yCoord>221</yCoord>
        </edgeMap>
        <edgeMap>
          <xCoord>214</xCoord>
          <yCoord>222</yCoord>
        </edgeMap>
        <edgeMap>
          <xCoord>214</xCoord>
          <yCoord>223</yCoord>
        </edgeMap>
        <edgeMap>
          <xCoord>215</xCoord>
          <yCoord>223</yCoord>
        </edgeMap>
        <edgeMap>
          <xCoord>216</xCoord>
          <yCoord>224</yCoord>
        </edgeMap>
        <edgeMap>
          <xCoord>216</xCoord>
          <yCoord>225</yCoord>
        </edgeMap>
        <edgeMap>
          <xCoord>217</xCoord>
          <yCoord>225</yCoord>
        </edgeMap>
        <edgeMap>
          <xCoord>218</xCoord>
          <yCoord>226</yCoord>
        </edgeMap>
        <edgeMap>
          <xCoord>219</xCoord>
          <yCoord>227</yCoord>
        </edgeMap>
        <edgeMap>
          <xCoord>220</xCoord>
          <yCoord>227</yCoord>
        </edgeMap>
        <edgeMap>
          <xCoord>221</xCoord>
          <yCoord>227</yCoord>
        </edgeMap>
        <edgeMap>
          <xCoord>222</xCoord>
          <yCoord>227</yCoord>
        </edgeMap>
        <edgeMap>
          <xCoord>223</xCoord>
          <yCoord>227</yCoord>
        </edgeMap>
        <edgeMap>
          <xCoord>224</xCoord>
          <yCoord>227</yCoord>
        </edgeMap>
        <edgeMap>
          <xCoord>225</xCoord>
          <yCoord>227</yCoord>
        </edgeMap>
      </roi>
      <roi>
        <imageZposition>-171.5</imageZposition>
        <imageSOP_UID>1.3.6.1.4.1.14519.5.2.1.6279.6001.223556640026584251551952686504</imageSOP_UID>
        <inclusion>TRUE</inclusion>
        <edgeMap>
          <xCoord>225</xCoord>
          <yCoord>226</yCoord>
        </edgeMap>
        <edgeMap>
          <xCoord>226</xCoord>
          <yCoord>225</yCoord>
        </edgeMap>
        <edgeMap>
          <xCoord>227</xCoord>
          <yCoord>224</yCoord>
        </edgeMap>
        <edgeMap>
          <xCoord>228</xCoord>
          <yCoord>223</yCoord>
        </edgeMap>
        <edgeMap>
          <xCoord>228</xCoord>
          <yCoord>222</yCoord>
        </edgeMap>
        <edgeMap>
          <xCoord>228</xCoord>
          <yCoord>221</yCoord>
        </edgeMap>
        <edgeMap>
          <xCoord>228</xCoord>
          <yCoord>220</yCoord>
        </edgeMap>
        <edgeMap>
          <xCoord>229</xCoord>
          <yCoord>219</yCoord>
        </edgeMap>
        <edgeMap>
          <xCoord>229</xCoord>
          <yCoord>218</yCoord>
        </edgeMap>
        <edgeMap>
          <xCoord>229</xCoord>
          <yCoord>217</yCoord>
        </edgeMap>
        <edgeMap>
          <xCoord>228</xCoord>
          <yCoord>216</yCoord>
        </edgeMap>
        <edgeMap>
          <xCoord>227</xCoord>
          <yCoord>215</yCoord>
        </edgeMap>
        <edgeMap>
          <xCoord>226</xCoord>
          <yCoord>214</yCoord>
        </edgeMap>
        <edgeMap>
          <xCoord>225</xCoord>
          <yCoord>213</yCoord>
        </edgeMap>
        <edgeMap>
          <xCoord>224</xCoord>
          <yCoord>212</yCoord>
        </edgeMap>
        <edgeMap>
          <xCoord>223</xCoord>
          <yCoord>211</yCoord>
        </edgeMap>
        <edgeMap>
          <xCoord>222</xCoord>
          <yCoord>211</yCoord>
        </edgeMap>
        <edgeMap>
          <xCoord>221</xCoord>
          <yCoord>211</yCoord>
        </edgeMap>
        <edgeMap>
          <xCoord>220</xCoord>
          <yCoord>211</yCoord>
        </edgeMap>
        <edgeMap>
          <xCoord>219</xCoord>
          <yCoord>212</yCoord>
        </edgeMap>
        <edgeMap>
          <xCoord>218</xCoord>
          <yCoord>213</yCoord>
        </edgeMap>
        <edgeMap>
          <xCoord>217</xCoord>
          <yCoord>214</yCoord>
        </edgeMap>
        <edgeMap>
          <xCoord>216</xCoord>
          <yCoord>215</yCoord>
        </edgeMap>
        <edgeMap>
          <xCoord>215</xCoord>
          <yCoord>216</yCoord>
        </edgeMap>
        <edgeMap>
          <xCoord>214</xCoord>
          <yCoord>217</yCoord>
        </edgeMap>
        <edgeMap>
          <xCoord>214</xCoord>
          <yCoord>218</yCoord>
        </edgeMap>
        <edgeMap>
          <xCoord>213</xCoord>
          <yCoord>219</yCoord>
        </edgeMap>
        <edgeMap>
          <xCoord>213</xCoord>
          <yCoord>220</yCoord>
        </edgeMap>
        <edgeMap>
          <xCoord>213</xCoord>
          <yCoord>221</yCoord>
        </edgeMap>
        <edgeMap>
          <xCoord>213</xCoord>
          <yCoord>222</yCoord>
        </edgeMap>
        <edgeMap>
          <xCoord>213</xCoord>
          <yCoord>223</yCoord>
        </edgeMap>
        <edgeMap>
          <xCoord>214</xCoord>
          <yCoord>224</yCoord>
        </edgeMap>
        <edgeMap>
          <xCoord>215</xCoord>
          <yCoord>225</yCoord>
        </edgeMap>
        <edgeMap>
          <xCoord>216</xCoord>
          <yCoord>226</yCoord>
        </edgeMap>
        <edgeMap>
          <xCoord>217</xCoord>
          <yCoord>226</yCoord>
        </edgeMap>
        <edgeMap>
          <xCoord>218</xCoord>
          <yCoord>226</yCoord>
        </edgeMap>
        <edgeMap>
          <xCoord>219</xCoord>
          <yCoord>226</yCoord>
        </edgeMap>
        <edgeMap>
          <xCoord>220</xCoord>
          <yCoord>226</yCoord>
        </edgeMap>
        <edgeMap>
          <xCoord>221</xCoord>
          <yCoord>226</yCoord>
        </edgeMap>
        <edgeMap>
          <xCoord>222</xCoord>
          <yCoord>226</yCoord>
        </edgeMap>
        <edgeMap>
          <xCoord>223</xCoord>
          <yCoord>226</yCoord>
        </edgeMap>
        <edgeMap>
          <xCoord>224</xCoord>
          <yCoord>226</yCoord>
        </edgeMap>
        <edgeMap>
          <xCoord>225</xCoord>
          <yCoord>226</yCoord>
        </edgeMap>
      </roi>
      <roi>
        <imageZposition>-174.0</imageZposition>
        <imageSOP_UID>1.3.6.1.4.1.14519.5.2.1.6279.6001.283773071941013510505639203489</imageSOP_UID>
        <inclusion>TRUE</inclusion>
        <edgeMap>
          <xCoord>222</xCoord>
          <yCoord>225</yCoord>
        </edgeMap>
        <edgeMap>
          <xCoord>223</xCoord>
          <yCoord>224</yCoord>
        </edgeMap>
        <edgeMap>
          <xCoord>224</xCoord>
          <yCoord>223</yCoord>
        </edgeMap>
        <edgeMap>
          <xCoord>225</xCoord>
          <yCoord>223</yCoord>
        </edgeMap>
        <edgeMap>
          <xCoord>226</xCoord>
          <yCoord>222</yCoord>
        </edgeMap>
        <edgeMap>
          <xCoord>227</xCoord>
          <yCoord>221</yCoord>
        </edgeMap>
        <edgeMap>
          <xCoord>227</xCoord>
          <yCoord>220</yCoord>
        </edgeMap>
        <edgeMap>
          <xCoord>227</xCoord>
          <yCoord>219</yCoord>
        </edgeMap>
        <edgeMap>
          <xCoord>227</xCoord>
          <yCoord>218</yCoord>
        </edgeMap>
        <edgeMap>
          <xCoord>227</xCoord>
          <yCoord>217</yCoord>
        </edgeMap>
        <edgeMap>
          <xCoord>226</xCoord>
          <yCoord>216</yCoord>
        </edgeMap>
        <edgeMap>
          <xCoord>225</xCoord>
          <yCoord>215</yCoord>
        </edgeMap>
        <edgeMap>
          <xCoord>224</xCoord>
          <yCoord>214</yCoord>
        </edgeMap>
        <edgeMap>
          <xCoord>223</xCoord>
          <yCoord>214</yCoord>
        </edgeMap>
        <edgeMap>
          <xCoord>222</xCoord>
          <yCoord>214</yCoord>
        </edgeMap>
        <edgeMap>
          <xCoord>221</xCoord>
          <yCoord>214</yCoord>
        </edgeMap>
        <edgeMap>
          <xCoord>220</xCoord>
          <yCoord>214</yCoord>
        </edgeMap>
        <edgeMap>
          <xCoord>219</xCoord>
          <yCoord>215</yCoord>
        </edgeMap>
        <edgeMap>
          <xCoord>218</xCoord>
          <yCoord>216</yCoord>
        </edgeMap>
        <edgeMap>
          <xCoord>217</xCoord>
          <yCoord>217</yCoord>
        </edgeMap>
        <edgeMap>
          <xCoord>216</xCoord>
          <yCoord>218</yCoord>
        </edgeMap>
        <edgeMap>
          <xCoord>215</xCoord>
          <yCoord>219</yCoord>
        </edgeMap>
        <edgeMap>
          <xCoord>215</xCoord>
          <yCoord>220</yCoord>
        </edgeMap>
        <edgeMap>
          <xCoord>214</xCoord>
          <yCoord>221</yCoord>
        </edgeMap>
        <edgeMap>
          <xCoord>214</xCoord>
          <yCoord>222</yCoord>
        </edgeMap>
        <edgeMap>
          <xCoord>215</xCoord>
          <yCoord>223</yCoord>
        </edgeMap>
        <edgeMap>
          <xCoord>215</xCoord>
          <yCoord>224</yCoord>
        </edgeMap>
        <edgeMap>
          <xCoord>216</xCoord>
          <yCoord>225</yCoord>
        </edgeMap>
        <edgeMap>
          <xCoord>217</xCoord>
          <yCoord>225</yCoord>
        </edgeMap>
        <edgeMap>
          <xCoord>218</xCoord>
          <yCoord>225</yCoord>
        </edgeMap>
        <edgeMap>
          <xCoord>219</xCoord>
          <yCoord>225</yCoord>
        </edgeMap>
        <edgeMap>
          <xCoord>220</xCoord>
          <yCoord>225</yCoord>
        </edgeMap>
        <edgeMap>
          <xCoord>221</xCoord>
          <yCoord>225</yCoord>
        </edgeMap>
        <edgeMap>
          <xCoord>222</xCoord>
          <yCoord>225</yCoord>
        </edgeMap>
      </roi>
    </unblindedReadNodule>
    <unblindedReadNodule>
      <noduleID>IL057_130602</noduleID>
      <characteristics>
        <subtlety>4</subtlety>
        <internalStructure>1</internalStructure>
        <calcification>6</calcification>
        <sphericity>4</sphericity>
        <margin>4</margin>
        <lobulation>2</lobulation>
        <spiculation>2</spiculation>
        <texture>5</texture>
        <malignancy>4</malignancy>
      </characteristics>
      <roi>
        <imageZposition>-171.5</imageZposition>
        <imageSOP_UID>1.3.6.1.4.1.14519.5.2.1.6279.6001.223556640026584251551952686504</imageSOP_UID>
        <inclusion>TRUE</inclusion>
        <edgeMap>
          <xCoord>307</xCoord>
          <yCoord>203</yCoord>
        </edgeMap>
        <edgeMap>
          <xCoord>308</xCoord>
          <yCoord>202</yCoord>
        </edgeMap>
        <edgeMap>
          <xCoord>309</xCoord>
          <yCoord>202</yCoord>
        </edgeMap>
        <edgeMap>
          <xCoord>310</xCoord>
          <yCoord>202</yCoord>
        </edgeMap>
        <edgeMap>
          <xCoord>311</xCoord>
          <yCoord>201</yCoord>
        </edgeMap>
        <edgeMap>
          <xCoord>312</xCoord>
          <yCoord>201</yCoord>
        </edgeMap>
        <edgeMap>
          <xCoord>313</xCoord>
          <yCoord>200</yCoord>
        </edgeMap>
        <edgeMap>
          <xCoord>313</xCoord>
          <yCoord>199</yCoord>
        </edgeMap>
        <edgeMap>
          <xCoord>314</xCoord>
          <yCoord>198</yCoord>
        </edgeMap>
        <edgeMap>
          <xCoord>315</xCoord>
          <yCoord>197</yCoord>
        </edgeMap>
        <edgeMap>
          <xCoord>315</xCoord>
          <yCoord>196</yCoord>
        </edgeMap>
        <edgeMap>
          <xCoord>314</xCoord>
          <yCoord>195</yCoord>
        </edgeMap>
        <edgeMap>
          <xCoord>313</xCoord>
          <yCoord>194</yCoord>
        </edgeMap>
        <edgeMap>
          <xCoord>312</xCoord>
          <yCoord>194</yCoord>
        </edgeMap>
        <edgeMap>
          <xCoord>311</xCoord>
          <yCoord>194</yCoord>
        </edgeMap>
        <edgeMap>
          <xCoord>310</xCoord>
          <yCoord>194</yCoord>
        </edgeMap>
        <edgeMap>
          <xCoord>309</xCoord>
          <yCoord>193</yCoord>
        </edgeMap>
        <edgeMap>
          <xCoord>308</xCoord>
          <yCoord>193</yCoord>
        </edgeMap>
        <edgeMap>
          <xCoord>307</xCoord>
          <yCoord>193</yCoord>
        </edgeMap>
        <edgeMap>
          <xCoord>306</xCoord>
          <yCoord>193</yCoord>
        </edgeMap>
        <edgeMap>
          <xCoord>305</xCoord>
          <yCoord>193</yCoord>
        </edgeMap>
        <edgeMap>
          <xCoord>304</xCoord>
          <yCoord>194</yCoord>
        </edgeMap>
        <edgeMap>
          <xCoord>303</xCoord>
          <yCoord>194</yCoord>
        </edgeMap>
        <edgeMap>
          <xCoord>302</xCoord>
          <yCoord>195</yCoord>
        </edgeMap>
        <edgeMap>
          <xCoord>301</xCoord>
          <yCoord>196</yCoord>
        </edgeMap>
        <edgeMap>
          <xCoord>301</xCoord>
          <yCoord>197</yCoord>
        </edgeMap>
        <edgeMap>
          <xCoord>301</xCoord>
          <yCoord>198</yCoord>
        </edgeMap>
        <edgeMap>
          <xCoord>301</xCoord>
          <yCoord>199</yCoord>
        </edgeMap>
        <edgeMap>
          <xCoord>301</xCoord>
          <yCoord>200</yCoord>
        </edgeMap>
        <edgeMap>
          <xCoord>302</xCoord>
          <yCoord>201</yCoord>
        </edgeMap>
        <edgeMap>
          <xCoord>302</xCoord>
          <yCoord>202</yCoord>
        </edgeMap>
        <edgeMap>
          <xCoord>303</xCoord>
          <yCoord>203</yCoord>
        </edgeMap>
        <edgeMap>
          <xCoord>304</xCoord>
          <yCoord>203</yCoord>
        </edgeMap>
        <edgeMap>
          <xCoord>305</xCoord>
          <yCoord>203</yCoord>
        </edgeMap>
        <edgeMap>
          <xCoord>306</xCoord>
          <yCoord>203</yCoord>
        </edgeMap>
        <edgeMap>
          <xCoord>307</xCoord>
          <yCoord>203</yCoord>
        </edgeMap>
      </roi>
      <roi>
        <imageZposition>-174.0</imageZposition>
        <imageSOP_UID>1.3.6.1.4.1.14519.5.2.1.6279.6001.283773071941013510505639203489</imageSOP_UID>
        <inclusion>TRUE</inclusion>
        <edgeMap>
          <xCoord>308</xCoord>
          <yCoord>203</yCoord>
        </edgeMap>
        <edgeMap>
          <xCoord>309</xCoord>
          <yCoord>202</yCoord>
        </edgeMap>
        <edgeMap>
          <xCoord>310</xCoord>
          <yCoord>202</yCoord>
        </edgeMap>
        <edgeMap>
          <xCoord>311</xCoord>
          <yCoord>202</yCoord>
        </edgeMap>
        <edgeMap>
          <xCoord>312</xCoord>
          <yCoord>202</yCoord>
        </edgeMap>
        <edgeMap>
          <xCoord>313</xCoord>
          <yCoord>201</yCoord>
        </edgeMap>
        <edgeMap>
          <xCoord>313</xCoord>
          <yCoord>200</yCoord>
        </edgeMap>
        <edgeMap>
          <xCoord>314</xCoord>
          <yCoord>199</yCoord>
        </edgeMap>
        <edgeMap>
          <xCoord>314</xCoord>
          <yCoord>198</yCoord>
        </edgeMap>
        <edgeMap>
          <xCoord>314</xCoord>
          <yCoord>197</yCoord>
        </edgeMap>
        <edgeMap>
          <xCoord>314</xCoord>
          <yCoord>196</yCoord>
        </edgeMap>
        <edgeMap>
          <xCoord>313</xCoord>
          <yCoord>195</yCoord>
        </edgeMap>
        <edgeMap>
          <xCoord>312</xCoord>
          <yCoord>194</yCoord>
        </edgeMap>
        <edgeMap>
          <xCoord>311</xCoord>
          <yCoord>193</yCoord>
        </edgeMap>
        <edgeMap>
          <xCoord>310</xCoord>
          <yCoord>193</yCoord>
        </edgeMap>
        <edgeMap>
          <xCoord>309</xCoord>
          <yCoord>193</yCoord>
        </edgeMap>
        <edgeMap>
          <xCoord>308</xCoord>
          <yCoord>194</yCoord>
        </edgeMap>
        <edgeMap>
          <xCoord>307</xCoord>
          <yCoord>194</yCoord>
        </edgeMap>
        <edgeMap>
          <xCoord>306</xCoord>
          <yCoord>194</yCoord>
        </edgeMap>
        <edgeMap>
          <xCoord>305</xCoord>
          <yCoord>194</yCoord>
        </edgeMap>
        <edgeMap>
          <xCoord>304</xCoord>
          <yCoord>195</yCoord>
        </edgeMap>
        <edgeMap>
          <xCoord>304</xCoord>
          <yCoord>196</yCoord>
        </edgeMap>
        <edgeMap>
          <xCoord>304</xCoord>
          <yCoord>197</yCoord>
        </edgeMap>
        <edgeMap>
          <xCoord>304</xCoord>
          <yCoord>198</yCoord>
        </edgeMap>
        <edgeMap>
          <xCoord>304</xCoord>
          <yCoord>199</yCoord>
        </edgeMap>
        <edgeMap>
          <xCoord>304</xCoord>
          <yCoord>200</yCoord>
        </edgeMap>
        <edgeMap>
          <xCoord>304</xCoord>
          <yCoord>201</yCoord>
        </edgeMap>
        <edgeMap>
          <xCoord>305</xCoord>
          <yCoord>202</yCoord>
        </edgeMap>
        <edgeMap>
          <xCoord>306</xCoord>
          <yCoord>203</yCoord>
        </edgeMap>
        <edgeMap>
          <xCoord>307</xCoord>
          <yCoord>203</yCoord>
        </edgeMap>
        <edgeMap>
          <xCoord>308</xCoord>
          <yCoord>203</yCoord>
        </edgeMap>
      </roi>
    </unblindedReadNodule>
    <nonNodule>
      <nonNoduleID>IL057_130606</nonNoduleID>
      <imageZposition>-89.0</imageZposition>
      <imageSOP_UID>1.3.6.1.4.1.14519.5.2.1.6279.6001.983989793549436300075986683810</imageSOP_UID>
      <locus>
        <xCoord>183</xCoord>
        <yCoord>342</yCoord>
      </locus>
    </nonNodule>
    <nonNodule>
      <nonNoduleID>IL057_130608</nonNoduleID>
      <imageZposition>-161.5</imageZposition>
      <imageSOP_UID>1.3.6.1.4.1.14519.5.2.1.6279.6001.259098033858855170964371671268</imageSOP_UID>
      <locus>
        <xCoord>163</xCoord>
        <yCoord>280</yCoord>
      </locus>
    </nonNodule>
    <nonNodule>
      <nonNoduleID>IL057_130607</nonNoduleID>
      <imageZposition>-161.5</imageZposition>
      <imageSOP_UID>1.3.6.1.4.1.14519.5.2.1.6279.6001.259098033858855170964371671268</imageSOP_UID>
      <locus>
        <xCoord>163</xCoord>
        <yCoord>283</yCoord>
      </locus>
    </nonNodule>
    <nonNodule>
      <nonNoduleID>IL057_130609</nonNoduleID>
      <imageZposition>-181.5</imageZposition>
      <imageSOP_UID>1.3.6.1.4.1.14519.5.2.1.6279.6001.245741916821487917684780495155</imageSOP_UID>
      <locus>
        <xCoord>154</xCoord>
        <yCoord>358</yCoord>
      </locus>
    </nonNodule>
    <nonNodule>
      <nonNoduleID>IL057_130610</nonNoduleID>
      <imageZposition>-201.5</imageZposition>
      <imageSOP_UID>1.3.6.1.4.1.14519.5.2.1.6279.6001.130235106099433245656781220597</imageSOP_UID>
      <locus>
        <xCoord>175</xCoord>
        <yCoord>338</yCoord>
      </locus>
    </nonNodule>
    <nonNodule>
      <nonNoduleID>IL057_130594</nonNoduleID>
      <imageZposition>-211.5</imageZposition>
      <imageSOP_UID>1.3.6.1.4.1.14519.5.2.1.6279.6001.317438233214254436307118708428</imageSOP_UID>
      <locus>
        <xCoord>371</xCoord>
        <yCoord>350</yCoord>
      </locus>
    </nonNodule>
    <nonNodule>
      <nonNoduleID>IL057_130605</nonNoduleID>
      <imageZposition>-126.5</imageZposition>
      <imageSOP_UID>1.3.6.1.4.1.14519.5.2.1.6279.6001.236509453780802407329743966134</imageSOP_UID>
      <locus>
        <xCoord>351</xCoord>
        <yCoord>236</yCoord>
      </locus>
    </nonNodule>
  </readingSession>
<readingSession>
<annotationVersion>3.12</annotationVersion>
<servicingRadiologistID>-1268390652</servicingRadiologistID>
<unblindedReadNodule>
<noduleID>MI014_16595</noduleID>
<characteristics>
<subtlety>4</subtlety>
<internalStructure>1</internalStructure>
<calcification>6</calcification>
<sphericity>4</sphericity>
<margin>5</margin>
<lobulation>1</lobulation>
<spiculation>1</spiculation>
<texture>5</texture>
<malignancy>3</malignancy>
</characteristics>
<roi>
<imageZposition>-164.0</imageZposition>
<imageSOP_UID>1.3.6.1.4.1.14519.5.2.1.6279.6001.311679034280056570366500772283</imageSOP_UID>
<inclusion>TRUE</inclusion>
<edgeMap>
<xCoord>224</xCoord>
<yCoord>225</yCoord>
</edgeMap>
<edgeMap>
<xCoord>225</xCoord>
<yCoord>224</yCoord>
</edgeMap>
<edgeMap>
<xCoord>226</xCoord>
<yCoord>223</yCoord>
</edgeMap>
<edgeMap>
<xCoord>227</xCoord>
<yCoord>222</yCoord>
</edgeMap>
<edgeMap>
<xCoord>228</xCoord>
<yCoord>221</yCoord>
</edgeMap>
<edgeMap>
<xCoord>228</xCoord>
<yCoord>220</yCoord>
</edgeMap>
<edgeMap>
<xCoord>227</xCoord>
<yCoord>219</yCoord>
</edgeMap>
<edgeMap>
<xCoord>227</xCoord>
<yCoord>218</yCoord>
</edgeMap>
<edgeMap>
<xCoord>226</xCoord>
<yCoord>217</yCoord>
</edgeMap>
<edgeMap>
<xCoord>225</xCoord>
<yCoord>216</yCoord>
</edgeMap>
<edgeMap>
<xCoord>224</xCoord>
<yCoord>216</yCoord>
</edgeMap>
<edgeMap>
<xCoord>223</xCoord>
<yCoord>215</yCoord>
</edgeMap>
<edgeMap>
<xCoord>222</xCoord>
<yCoord>215</yCoord>
</edgeMap>
<edgeMap>
<xCoord>221</xCoord>
<yCoord>215</yCoord>
</edgeMap>
<edgeMap>
<xCoord>220</xCoord>
<yCoord>216</yCoord>
</edgeMap>
<edgeMap>
<xCoord>219</xCoord>
<yCoord>217</yCoord>
</edgeMap>
<edgeMap>
<xCoord>218</xCoord>
<yCoord>218</yCoord>
</edgeMap>
<edgeMap>
<xCoord>218</xCoord>
<yCoord>219</yCoord>
</edgeMap>
<edgeMap>
<xCoord>218</xCoord>
<yCoord>220</yCoord>
</edgeMap>
<edgeMap>
<xCoord>219</xCoord>
<yCoord>221</yCoord>
</edgeMap>
<edgeMap>
<xCoord>219</xCoord>
<yCoord>222</yCoord>
</edgeMap>
<edgeMap>
<xCoord>220</xCoord>
<yCoord>223</yCoord>
</edgeMap>
<edgeMap>
<xCoord>221</xCoord>
<yCoord>224</yCoord>
</edgeMap>
<edgeMap>
<xCoord>222</xCoord>
<yCoord>225</yCoord>
</edgeMap>
<edgeMap>
<xCoord>223</xCoord>
<yCoord>225</yCoord>
</edgeMap>
<edgeMap>
<xCoord>224</xCoord>
<yCoord>225</yCoord>
</edgeMap>
</roi>
<roi>
<imageZposition>-166.5</imageZposition>
<imageSOP_UID>1.3.6.1.4.1.14519.5.2.1.6279.6001.262045171714422814212396105614</imageSOP_UID>
<inclusion>TRUE</inclusion>
<edgeMap>
<xCoord>225</xCoord>
<yCoord>228</yCoord>
</edgeMap>
<edgeMap>
<xCoord>226</xCoord>
<yCoord>227</yCoord>
</edgeMap>
<edgeMap>
<xCoord>227</xCoord>
<yCoord>226</yCoord>
</edgeMap>
<edgeMap>
<xCoord>228</xCoord>
<yCoord>225</yCoord>
</edgeMap>
<edgeMap>
<xCoord>229</xCoord>
<yCoord>224</yCoord>
</edgeMap>
<edgeMap>
<xCoord>229</xCoord>
<yCoord>223</yCoord>
</edgeMap>
<edgeMap>
<xCoord>230</xCoord>
<yCoord>222</yCoord>
</edgeMap>
<edgeMap>
<xCoord>230</xCoord>
<yCoord>221</yCoord>
</edgeMap>
<edgeMap>
<xCoord>230</xCoord>
<yCoord>220</yCoord>
</edgeMap>
<edgeMap>
<xCoord>230</xCoord>
<yCoord>219</yCoord>
</edgeMap>
<edgeMap>
<xCoord>229</xCoord>
<yCoord>218</yCoord>
</edgeMap>
<edgeMap>
<xCoord>229</xCoord>
<yCoord>217</yCoord>
</edgeMap>
<edgeMap>
<xCoord>228</xCoord>
<yCoord>216</yCoord>
</edgeMap>
<edgeMap>
<xCoord>227</xCoord>
<yCoord>215</yCoord>
</edgeMap>
<edgeMap>
<xCoord>226</xCoord>
<yCoord>214</yCoord>
</edgeMap>
<edgeMap>
<xCoord>225</xCoord>
<yCoord>213</yCoord>
</edgeMap>
<edgeMap>
<xCoord>224</xCoord>
<yCoord>213</yCoord>
</edgeMap>
<edgeMap>
<xCoord>223</xCoord>
<yCoord>212</yCoord>
</edgeMap>
<edgeMap>
<xCoord>222</xCoord>
<yCoord>212</yCoord>
</edgeMap>
<edgeMap>
<xCoord>221</xCoord>
<yCoord>212</yCoord>
</edgeMap>
<edgeMap>
<xCoord>220</xCoord>
<yCoord>213</yCoord>
</edgeMap>
<edgeMap>
<xCoord>219</xCoord>
<yCoord>213</yCoord>
</edgeMap>
<edgeMap>
<xCoord>218</xCoord>
<yCoord>214</yCoord>
</edgeMap>
<edgeMap>
<xCoord>217</xCoord>
<yCoord>215</yCoord>
</edgeMap>
<edgeMap>
<xCoord>216</xCoord>
<yCoord>216</yCoord>
</edgeMap>
<edgeMap>
<xCoord>215</xCoord>
<yCoord>217</yCoord>
</edgeMap>
<edgeMap>
<xCoord>215</xCoord>
<yCoord>218</yCoord>
</edgeMap>
<edgeMap>
<xCoord>215</xCoord>
<yCoord>219</yCoord>
</edgeMap>
<edgeMap>
<xCoord>215</xCoord>
<yCoord>220</yCoord>
</edgeMap>
<edgeMap>
<xCoord>216</xCoord>
<yCoord>221</yCoord>
</edgeMap>
<edgeMap>
<xCoord>216</xCoord>
<yCoord>222</yCoord>
</edgeMap>
<edgeMap>
<xCoord>217</xCoord>
<yCoord>223</yCoord>
</edgeMap>
<edgeMap>
<xCoord>218</xCoord>
<yCoord>224</yCoord>
</edgeMap>
<edgeMap>
<xCoord>219</xCoord>
<yCoord>225</yCoord>
</edgeMap>
<edgeMap>
<xCoord>220</xCoord>
<yCoord>226</yCoord>
</edgeMap>
<edgeMap>
<xCoord>221</xCoord>
<yCoord>226</yCoord>
</edgeMap>
<edgeMap>
<xCoord>222</xCoord>
<yCoord>227</yCoord>
</edgeMap>
<edgeMap>
<xCoord>223</xCoord>
<yCoord>228</yCoord>
</edgeMap>
<edgeMap>
<xCoord>224</xCoord>
<yCoord>228</yCoord>
</edgeMap>
<edgeMap>
<xCoord>225</xCoord>
<yCoord>228</yCoord>
</edgeMap>
</roi>
<roi>
<imageZposition>-169.0</imageZposition>
<imageSOP_UID>1.3.6.1.4.1.14519.5.2.1.6279.6001.796308805230198385262306509458</imageSOP_UID>
<inclusion>TRUE</inclusion>
<edgeMap>
<xCoord>225</xCoord>
<yCoord>228</yCoord>
</edgeMap>
<edgeMap>
<xCoord>226</xCoord>
<yCoord>227</yCoord>
</edgeMap>
<edgeMap>
<xCoord>227</xCoord>
<yCoord>227</yCoord>
</edgeMap>
<edgeMap>
<xCoord>227</xCoord>
<yCoord>226</yCoord>
</edgeMap>
<edgeMap>
<xCoord>228</xCoord>
<yCoord>225</yCoord>
</edgeMap>
<edgeMap>
<xCoord>229</xCoord>
<yCoord>224</yCoord>
</edgeMap>
<edgeMap>
<xCoord>229</xCoord>
<yCoord>223</yCoord>
</edgeMap>
<edgeMap>
<xCoord>230</xCoord>
<yCoord>222</yCoord>
</edgeMap>
<edgeMap>
<xCoord>230</xCoord>
<yCoord>221</yCoord>
</edgeMap>
<edgeMap>
<xCoord>230</xCoord>
<yCoord>220</yCoord>
</edgeMap>
<edgeMap>
<xCoord>230</xCoord>
<yCoord>219</yCoord>
</edgeMap>
<edgeMap>
<xCoord>230</xCoord>
<yCoord>218</yCoord>
</edgeMap>
<edgeMap>
<xCoord>230</xCoord>
<yCoord>217</yCoord>
</edgeMap>
<edgeMap>
<xCoord>229</xCoord>
<yCoord>216</yCoord>
</edgeMap>
<edgeMap>
<xCoord>228</xCoord>
<yCoord>215</yCoord>
</edgeMap>
<edgeMap>
<xCoord>227</xCoord>
<yCoord>214</yCoord>
</edgeMap>
<edgeMap>
<xCoord>226</xCoord>
<yCoord>213</yCoord>
</edgeMap>
<edgeMap>
<xCoord>225</xCoord>
<yCoord>212</yCoord>
</edgeMap>
<edgeMap>
<xCoord>224</xCoord>
<yCoord>211</yCoord>
</edgeMap>
<edgeMap>
<xCoord>223</xCoord>
<yCoord>211</yCoord>
</edgeMap>
<edgeMap>
<xCoord>222</xCoord>
<yCoord>210</yCoord>
</edgeMap>
<edgeMap>
<xCoord>221</xCoord>
<yCoord>210</yCoord>
</edgeMap>
<edgeMap>
<xCoord>220</xCoord>
<yCoord>210</yCoord>
</edgeMap>
<edgeMap>
<xCoord>219</xCoord>
<yCoord>211</yCoord>
</edgeMap>
<edgeMap>
<xCoord>218</xCoord>
<yCoord>212</yCoord>
</edgeMap>
<edgeMap>
<xCoord>217</xCoord>
<yCoord>213</yCoord>
</edgeMap>
<edgeMap>
<xCoord>216</xCoord>
<yCoord>214</yCoord>
</edgeMap>
<edgeMap>
<xCoord>215</xCoord>
<yCoord>215</yCoord>
</edgeMap>
<edgeMap>
<xCoord>214</xCoord>
<yCoord>216</yCoord>
</edgeMap>
<edgeMap>
<xCoord>213</xCoord>
<yCoord>217</yCoord>
</edgeMap>
<edgeMap>
<xCoord>213</xCoord>
<yCoord>218</yCoord>
</edgeMap>
<edgeMap>
<xCoord>213</xCoord>
<yCoord>219</yCoord>
</edgeMap>
<edgeMap>
<xCoord>213</xCoord>
<yCoord>220</yCoord>
</edgeMap>
<edgeMap>
<xCoord>213</xCoord>
<yCoord>221</yCoord>
</edgeMap>
<edgeMap>
<xCoord>213</xCoord>
<yCoord>222</yCoord>
</edgeMap>
<edgeMap>
<xCoord>214</xCoord>
<yCoord>223</yCoord>
</edgeMap>
<edgeMap>
<xCoord>215</xCoord>
<yCoord>224</yCoord>
</edgeMap>
<edgeMap>
<xCoord>216</xCoord>
<yCoord>225</yCoord>
</edgeMap>
<edgeMap>
<xCoord>217</xCoord>
<yCoord>226</yCoord>
</edgeMap>
<edgeMap>
<xCoord>218</xCoord>
<yCoord>227</yCoord>
</edgeMap>
<edgeMap>
<xCoord>219</xCoord>
<yCoord>227</yCoord>
</edgeMap>
<edgeMap>
<xCoord>220</xCoord>
<yCoord>227</yCoord>
</edgeMap>
<edgeMap>
<xCoord>221</xCoord>
<yCoord>227</yCoord>
</edgeMap>
<edgeMap>
<xCoord>222</xCoord>
<yCoord>228</yCoord>
</edgeMap>
<edgeMap>
<xCoord>223</xCoord>
<yCoord>228</yCoord>
</edgeMap>
<edgeMap>
<xCoord>224</xCoord>
<yCoord>228</yCoord>
</edgeMap>
<edgeMap>
<xCoord>225</xCoord>
<yCoord>228</yCoord>
</edgeMap>
</roi>
<roi>
<imageZposition>-171.5</imageZposition>
<imageSOP_UID>1.3.6.1.4.1.14519.5.2.1.6279.6001.223556640026584251551952686504</imageSOP_UID>
<inclusion>TRUE</inclusion>
<edgeMap>
<xCoord>225</xCoord>
<yCoord>227</yCoord>
</edgeMap>
<edgeMap>
<xCoord>225</xCoord>
<yCoord>226</yCoord>
</edgeMap>
<edgeMap>
<xCoord>226</xCoord>
<yCoord>225</yCoord>
</edgeMap>
<edgeMap>
<xCoord>227</xCoord>
<yCoord>224</yCoord>
</edgeMap>
<edgeMap>
<xCoord>228</xCoord>
<yCoord>224</yCoord>
</edgeMap>
<edgeMap>
<xCoord>229</xCoord>
<yCoord>223</yCoord>
</edgeMap>
<edgeMap>
<xCoord>229</xCoord>
<yCoord>222</yCoord>
</edgeMap>
<edgeMap>
<xCoord>229</xCoord>
<yCoord>221</yCoord>
</edgeMap>
<edgeMap>
<xCoord>229</xCoord>
<yCoord>220</yCoord>
</edgeMap>
<edgeMap>
<xCoord>229</xCoord>
<yCoord>219</yCoord>
</edgeMap>
<edgeMap>
<xCoord>229</xCoord>
<yCoord>218</yCoord>
</edgeMap>
<edgeMap>
<xCoord>229</xCoord>
<yCoord>217</yCoord>
</edgeMap>
<edgeMap>
<xCoord>229</xCoord>
<yCoord>216</yCoord>
</edgeMap>
<edgeMap>
<xCoord>229</xCoord>
<yCoord>215</yCoord>
</edgeMap>
<edgeMap>
<xCoord>228</xCoord>
<yCoord>214</yCoord>
</edgeMap>
<edgeMap>
<xCoord>227</xCoord>
<yCoord>213</yCoord>
</edgeMap>
<edgeMap>
<xCoord>226</xCoord>
<yCoord>213</yCoord>
</edgeMap>
<edgeMap>
<xCoord>225</xCoord>
<yCoord>212</yCoord>
</edgeMap>
<edgeMap>
<xCoord>224</xCoord>
<yCoord>211</yCoord>
</edgeMap>
<edgeMap>
<xCoord>223</xCoord>
<yCoord>210</yCoord>
</edgeMap>
<edgeMap>
<xCoord>222</xCoord>
<yCoord>210</yCoord>
</edgeMap>
<edgeMap>
<xCoord>221</xCoord>
<yCoord>210</yCoord>
</edgeMap>
<edgeMap>
<xCoord>220</xCoord>
<yCoord>210</yCoord>
</edgeMap>
<edgeMap>
<xCoord>219</xCoord>
<yCoord>211</yCoord>
</edgeMap>
<edgeMap>
<xCoord>218</xCoord>
<yCoord>212</yCoord>
</edgeMap>
<edgeMap>
<xCoord>217</xCoord>
<yCoord>213</yCoord>
</edgeMap>
<edgeMap>
<xCoord>216</xCoord>
<yCoord>214</yCoord>
</edgeMap>
<edgeMap>
<xCoord>215</xCoord>
<yCoord>215</yCoord>
</edgeMap>
<edgeMap>
<xCoord>214</xCoord>
<yCoord>216</yCoord>
</edgeMap>
<edgeMap>
<xCoord>213</xCoord>
<yCoord>217</yCoord>
</edgeMap>
<edgeMap>
<xCoord>212</xCoord>
<yCoord>218</yCoord>
</edgeMap>
<edgeMap>
<xCoord>212</xCoord>
<yCoord>219</yCoord>
</edgeMap>
<edgeMap>
<xCoord>212</xCoord>
<yCoord>220</yCoord>
</edgeMap>
<edgeMap>
<xCoord>212</xCoord>
<yCoord>221</yCoord>
</edgeMap>
<edgeMap>
<xCoord>213</xCoord>
<yCoord>222</yCoord>
</edgeMap>
<edgeMap>
<xCoord>214</xCoord>
<yCoord>223</yCoord>
</edgeMap>
<edgeMap>
<xCoord>214</xCoord>
<yCoord>224</yCoord>
</edgeMap>
<edgeMap>
<xCoord>214</xCoord>
<yCoord>225</yCoord>
</edgeMap>
<edgeMap>
<xCoord>215</xCoord>
<yCoord>226</yCoord>
</edgeMap>
<edgeMap>
<xCoord>216</xCoord>
<yCoord>227</yCoord>
</edgeMap>
<edgeMap>
<xCoord>217</xCoord>
<yCoord>227</yCoord>
</edgeMap>
<edgeMap>
<xCoord>218</xCoord>
<yCoord>227</yCoord>
</edgeMap>
<edgeMap>
<xCoord>219</xCoord>
<yCoord>227</yCoord>
</edgeMap>
<edgeMap>
<xCoord>220</xCoord>
<yCoord>227</yCoord>
</edgeMap>
<edgeMap>
<xCoord>221</xCoord>
<yCoord>227</yCoord>
</edgeMap>
<edgeMap>
<xCoord>222</xCoord>
<yCoord>227</yCoord>
</edgeMap>
<edgeMap>
<xCoord>223</xCoord>
<yCoord>227</yCoord>
</edgeMap>
<edgeMap>
<xCoord>224</xCoord>
<yCoord>227</yCoord>
</edgeMap>
<edgeMap>
<xCoord>225</xCoord>
<yCoord>227</yCoord>
</edgeMap>
</roi>
<roi>
<imageZposition>-174.0</imageZposition>
<imageSOP_UID>1.3.6.1.4.1.14519.5.2.1.6279.6001.283773071941013510505639203489</imageSOP_UID>
<inclusion>TRUE</inclusion>
<edgeMap>
<xCoord>222</xCoord>
<yCoord>226</yCoord>
</edgeMap>
<edgeMap>
<xCoord>223</xCoord>
<yCoord>225</yCoord>
</edgeMap>
<edgeMap>
<xCoord>224</xCoord>
<yCoord>225</yCoord>
</edgeMap>
<edgeMap>
<xCoord>225</xCoord>
<yCoord>224</yCoord>
</edgeMap>
<edgeMap>
<xCoord>226</xCoord>
<yCoord>223</yCoord>
</edgeMap>
<edgeMap>
<xCoord>227</xCoord>
<yCoord>222</yCoord>
</edgeMap>
<edgeMap>
<xCoord>228</xCoord>
<yCoord>221</yCoord>
</edgeMap>
<edgeMap>
<xCoord>228</xCoord>
<yCoord>220</yCoord>
</edgeMap>
<edgeMap>
<xCoord>228</xCoord>
<yCoord>219</yCoord>
</edgeMap>
<edgeMap>
<xCoord>228</xCoord>
<yCoord>218</yCoord>
</edgeMap>
<edgeMap>
<xCoord>228</xCoord>
<yCoord>217</yCoord>
</edgeMap>
<edgeMap>
<xCoord>227</xCoord>
<yCoord>216</yCoord>
</edgeMap>
<edgeMap>
<xCoord>226</xCoord>
<yCoord>215</yCoord>
</edgeMap>
<edgeMap>
<xCoord>225</xCoord>
<yCoord>214</yCoord>
</edgeMap>
<edgeMap>
<xCoord>224</xCoord>
<yCoord>213</yCoord>
</edgeMap>
<edgeMap>
<xCoord>223</xCoord>
<yCoord>213</yCoord>
</edgeMap>
<edgeMap>
<xCoord>222</xCoord>
<yCoord>212</yCoord>
</edgeMap>
<edgeMap>
<xCoord>221</xCoord>
<yCoord>212</yCoord>
</edgeMap>
<edgeMap>
<xCoord>220</xCoord>
<yCoord>213</yCoord>
</edgeMap>
<edgeMap>
<xCoord>219</xCoord>
<yCoord>214</yCoord>
</edgeMap>
<edgeMap>
<xCoord>218</xCoord>
<yCoord>215</yCoord>
</edgeMap>
<edgeMap>
<xCoord>217</xCoord>
<yCoord>216</yCoord>
</edgeMap>
<edgeMap>
<xCoord>216</xCoord>
<yCoord>217</yCoord>
</edgeMap>
<edgeMap>
<xCoord>215</xCoord>
<yCoord>218</yCoord>
</edgeMap>
<edgeMap>
<xCoord>214</xCoord>
<yCoord>219</yCoord>
</edgeMap>
<edgeMap>
<xCoord>214</xCoord>
<yCoord>220</yCoord>
</edgeMap>
<edgeMap>
<xCoord>213</xCoord>
<yCoord>221</yCoord>
</edgeMap>
<edgeMap>
<xCoord>213</xCoord>
<yCoord>222</yCoord>
</edgeMap>
<edgeMap>
<xCoord>213</xCoord>
<yCoord>223</yCoord>
</edgeMap>
<edgeMap>
<xCoord>214</xCoord>
<yCoord>224</yCoord>
</edgeMap>
<edgeMap>
<xCoord>215</xCoord>
<yCoord>225</yCoord>
</edgeMap>
<edgeMap>
<xCoord>216</xCoord>
<yCoord>226</yCoord>
</edgeMap>
<edgeMap>
<xCoord>217</xCoord>
<yCoord>226</yCoord>
</edgeMap>
<edgeMap>
<xCoord>218</xCoord>
<yCoord>226</yCoord>
</edgeMap>
<edgeMap>
<xCoord>219</xCoord>
<yCoord>226</yCoord>
</edgeMap>
<edgeMap>
<xCoord>220</xCoord>
<yCoord>226</yCoord>
</edgeMap>
<edgeMap>
<xCoord>221</xCoord>
<yCoord>226</yCoord>
</edgeMap>
<edgeMap>
<xCoord>222</xCoord>
<yCoord>226</yCoord>
</edgeMap>
</roi>
</unblindedReadNodule>
<unblindedReadNodule>
<noduleID>MI014_16599</noduleID>
<characteristics>
<subtlety>3</subtlety>
<internalStructure>1</internalStructure>
<calcification>6</calcification>
<sphericity>2</sphericity>
<margin>3</margin>
<lobulation>3</lobulation>
<spiculation>2</spiculation>
<texture>4</texture>
<malignancy>3</malignancy>
</characteristics>
<roi>
<imageZposition>-169.0</imageZposition>
<imageSOP_UID>1.3.6.1.4.1.14519.5.2.1.6279.6001.796308805230198385262306509458</imageSOP_UID>
<inclusion>TRUE</inclusion>
<edgeMap>
<xCoord>307</xCoord>
<yCoord>203</yCoord>
</edgeMap>
<edgeMap>
<xCoord>308</xCoord>
<yCoord>202</yCoord>
</edgeMap>
<edgeMap>
<xCoord>309</xCoord>
<yCoord>202</yCoord>
</edgeMap>
<edgeMap>
<xCoord>310</xCoord>
<yCoord>201</yCoord>
</edgeMap>
<edgeMap>
<xCoord>311</xCoord>
<yCoord>200</yCoord>
</edgeMap>
<edgeMap>
<xCoord>311</xCoord>
<yCoord>199</yCoord>
</edgeMap>
<edgeMap>
<xCoord>311</xCoord>
<yCoord>198</yCoord>
</edgeMap>
<edgeMap>
<xCoord>311</xCoord>
<yCoord>197</yCoord>
</edgeMap>
<edgeMap>
<xCoord>311</xCoord>
<yCoord>196</yCoord>
</edgeMap>
<edgeMap>
<xCoord>311</xCoord>
<yCoord>195</yCoord>
</edgeMap>
<edgeMap>
<xCoord>310</xCoord>
<yCoord>194</yCoord>
</edgeMap>
<edgeMap>
<xCoord>309</xCoord>
<yCoord>193</yCoord>
</edgeMap>
<edgeMap>
<xCoord>308</xCoord>
<yCoord>193</yCoord>
</edgeMap>
<edgeMap>
<xCoord>307</xCoord>
<yCoord>193</yCoord>
</edgeMap>
<edgeMap>
<xCoord>306</xCoord>
<yCoord>193</yCoord>
</edgeMap>
<edgeMap>
<xCoord>305</xCoord>
<yCoord>193</yCoord>
</edgeMap>
<edgeMap>
<xCoord>304</xCoord>
<yCoord>193</yCoord>
</edgeMap>
<edgeMap>
<xCoord>303</xCoord>
<yCoord>193</yCoord>
</edgeMap>
<edgeMap>
<xCoord>302</xCoord>
<yCoord>194</yCoord>
</edgeMap>
<edgeMap>
<xCoord>301</xCoord>
<yCoord>195</yCoord>
</edgeMap>
<edgeMap>
<xCoord>301</xCoord>
<yCoord>196</yCoord>
</edgeMap>
<edgeMap>
<xCoord>302</xCoord>
<yCoord>197</yCoord>
</edgeMap>
<edgeMap>
<xCoord>302</xCoord>
<yCoord>198</yCoord>
</edgeMap>
<edgeMap>
<xCoord>302</xCoord>
<yCoord>199</yCoord>
</edgeMap>
<edgeMap>
<xCoord>303</xCoord>
<yCoord>200</yCoord>
</edgeMap>
<edgeMap>
<xCoord>303</xCoord>
<yCoord>201</yCoord>
</edgeMap>
<edgeMap>
<xCoord>303</xCoord>
<yCoord>202</yCoord>
</edgeMap>
<edgeMap>
<xCoord>304</xCoord>
<yCoord>203</yCoord>
</edgeMap>
<edgeMap>
<xCoord>305</xCoord>
<yCoord>203</yCoord>
</edgeMap>
<edgeMap>
<xCoord>306</xCoord>
<yCoord>203</yCoord>
</edgeMap>
<edgeMap>
<xCoord>307</xCoord>
<yCoord>203</yCoord>
</edgeMap>
</roi>
<roi>
<imageZposition>-171.5</imageZposition>
<imageSOP_UID>1.3.6.1.4.1.14519.5.2.1.6279.6001.223556640026584251551952686504</imageSOP_UID>
<inclusion>TRUE</inclusion>
<edgeMap>
<xCoord>307</xCoord>
<yCoord>204</yCoord>
</edgeMap>
<edgeMap>
<xCoord>308</xCoord>
<yCoord>203</yCoord>
</edgeMap>
<edgeMap>
<xCoord>309</xCoord>
<yCoord>202</yCoord>
</edgeMap>
<edgeMap>
<xCoord>310</xCoord>
<yCoord>202</yCoord>
</edgeMap>
<edgeMap>
<xCoord>311</xCoord>
<yCoord>202</yCoord>
</edgeMap>
<edgeMap>
<xCoord>312</xCoord>
<yCoord>201</yCoord>
</edgeMap>
<edgeMap>
<xCoord>313</xCoord>
<yCoord>200</yCoord>
</edgeMap>
<edgeMap>
<xCoord>314</xCoord>
<yCoord>199</yCoord>
</edgeMap>
<edgeMap>
<xCoord>315</xCoord>
<yCoord>198</yCoord>
</edgeMap>
<edgeMap>
<xCoord>316</xCoord>
<yCoord>197</yCoord>
</edgeMap>
<edgeMap>
<xCoord>315</xCoord>
<yCoord>196</yCoord>
</edgeMap>
<edgeMap>
<xCoord>314</xCoord>
<yCoord>195</yCoord>
</edgeMap>
<edgeMap>
<xCoord>313</xCoord>
<yCoord>194</yCoord>
</edgeMap>
<edgeMap>
<xCoord>312</xCoord>
<yCoord>193</yCoord>
</edgeMap>
<edgeMap>
<xCoord>311</xCoord>
<yCoord>194</yCoord>
</edgeMap>
<edgeMap>
<xCoord>310</xCoord>
<yCoord>193</yCoord>
</edgeMap>
<edgeMap>
<xCoord>309</xCoord>
<yCoord>193</yCoord>
</edgeMap>
<edgeMap>
<xCoord>308</xCoord>
<yCoord>193</yCoord>
</edgeMap>
<edgeMap>
<xCoord>307</xCoord>
<yCoord>193</yCoord>
</edgeMap>
<edgeMap>
<xCoord>306</xCoord>
<yCoord>193</yCoord>
</edgeMap>
<edgeMap>
<xCoord>305</xCoord>
<yCoord>193</yCoord>
</edgeMap>
<edgeMap>
<xCoord>304</xCoord>
<yCoord>193</yCoord>
</edgeMap>
<edgeMap>
<xCoord>303</xCoord>
<yCoord>194</yCoord>
</edgeMap>
<edgeMap>
<xCoord>302</xCoord>
<yCoord>195</yCoord>
</edgeMap>
<edgeMap>
<xCoord>301</xCoord>
<yCoord>196</yCoord>
</edgeMap>
<edgeMap>
<xCoord>300</xCoord>
<yCoord>197</yCoord>
</edgeMap>
<edgeMap>
<xCoord>300</xCoord>
<yCoord>198</yCoord>
</edgeMap>
<edgeMap>
<xCoord>301</xCoord>
<yCoord>199</yCoord>
</edgeMap>
<edgeMap>
<xCoord>301</xCoord>
<yCoord>200</yCoord>
</edgeMap>
<edgeMap>
<xCoord>301</xCoord>
<yCoord>201</yCoord>
</edgeMap>
<edgeMap>
<xCoord>302</xCoord>
<yCoord>202</yCoord>
</edgeMap>
<edgeMap>
<xCoord>303</xCoord>
<yCoord>203</yCoord>
</edgeMap>
<edgeMap>
<xCoord>304</xCoord>
<yCoord>204</yCoord>
</edgeMap>
<edgeMap>
<xCoord>305</xCoord>
<yCoord>204</yCoord>
</edgeMap>
<edgeMap>
<xCoord>306</xCoord>
<yCoord>204</yCoord>
</edgeMap>
<edgeMap>
<xCoord>307</xCoord>
<yCoord>204</yCoord>
</edgeMap>
</roi>
<roi>
<imageZposition>-174.0</imageZposition>
<imageSOP_UID>1.3.6.1.4.1.14519.5.2.1.6279.6001.283773071941013510505639203489</imageSOP_UID>
<inclusion>TRUE</inclusion>
<edgeMap>
<xCoord>307</xCoord>
<yCoord>204</yCoord>
</edgeMap>
<edgeMap>
<xCoord>308</xCoord>
<yCoord>203</yCoord>
</edgeMap>
<edgeMap>
<xCoord>309</xCoord>
<yCoord>203</yCoord>
</edgeMap>
<edgeMap>
<xCoord>310</xCoord>
<yCoord>202</yCoord>
</edgeMap>
<edgeMap>
<xCoord>311</xCoord>
<yCoord>202</yCoord>
</edgeMap>
<edgeMap>
<xCoord>312</xCoord>
<yCoord>202</yCoord>
</edgeMap>
<edgeMap>
<xCoord>313</xCoord>
<yCoord>201</yCoord>
</edgeMap>
<edgeMap>
<xCoord>314</xCoord>
<yCoord>200</yCoord>
</edgeMap>
<edgeMap>
<xCoord>314</xCoord>
<yCoord>199</yCoord>
</edgeMap>
<edgeMap>
<xCoord>315</xCoord>
<yCoord>198</yCoord>
</edgeMap>
<edgeMap>
<xCoord>315</xCoord>
<yCoord>197</yCoord>
</edgeMap>
<edgeMap>
<xCoord>314</xCoord>
<yCoord>196</yCoord>
</edgeMap>
<edgeMap>
<xCoord>314</xCoord>
<yCoord>195</yCoord>
</edgeMap>
<edgeMap>
<xCoord>313</xCoord>
<yCoord>194</yCoord>
</edgeMap>
<edgeMap>
<xCoord>312</xCoord>
<yCoord>193</yCoord>
</edgeMap>
<edgeMap>
<xCoord>311</xCoord>
<yCoord>193</yCoord>
</edgeMap>
<edgeMap>
<xCoord>310</xCoord>
<yCoord>192</yCoord>
</edgeMap>
<edgeMap>
<xCoord>309</xCoord>
<yCoord>193</yCoord>
</edgeMap>
<edgeMap>
<xCoord>308</xCoord>
<yCoord>194</yCoord>
</edgeMap>
<edgeMap>
<xCoord>307</xCoord>
<yCoord>194</yCoord>
</edgeMap>
<edgeMap>
<xCoord>306</xCoord>
<yCoord>194</yCoord>
</edgeMap>
<edgeMap>
<xCoord>305</xCoord>
<yCoord>195</yCoord>
</edgeMap>
<edgeMap>
<xCoord>304</xCoord>
<yCoord>196</yCoord>
</edgeMap>
<edgeMap>
<xCoord>304</xCoord>
<yCoord>197</yCoord>
</edgeMap>
<edgeMap>
<xCoord>304</xCoord>
<yCoord>198</yCoord>
</edgeMap>
<edgeMap>
<xCoord>303</xCoord>
<yCoord>199</yCoord>
</edgeMap>
<edgeMap>
<xCoord>303</xCoord>
<yCoord>200</yCoord>
</edgeMap>
<edgeMap>
<xCoord>303</xCoord>
<yCoord>201</yCoord>
</edgeMap>
<edgeMap>
<xCoord>304</xCoord>
<yCoord>202</yCoord>
</edgeMap>
<edgeMap>
<xCoord>305</xCoord>
<yCoord>203</yCoord>
</edgeMap>
<edgeMap>
<xCoord>306</xCoord>
<yCoord>203</yCoord>
</edgeMap>
<edgeMap>
<xCoord>307</xCoord>
<yCoord>204</yCoord>
</edgeMap>
</roi>
<roi>
<imageZposition>-176.5</imageZposition>
<imageSOP_UID>1.3.6.1.4.1.14519.5.2.1.6279.6001.314855836163512457174075547165</imageSOP_UID>
<inclusion>TRUE</inclusion>
<edgeMap>
<xCoord>312</xCoord>
<yCoord>200</yCoord>
</edgeMap>
<edgeMap>
<xCoord>313</xCoord>
<yCoord>199</yCoord>
</edgeMap>
<edgeMap>
<xCoord>314</xCoord>
<yCoord>199</yCoord>
</edgeMap>
<edgeMap>
<xCoord>314</xCoord>
<yCoord>198</yCoord>
</edgeMap>
<edgeMap>
<xCoord>314</xCoord>
<yCoord>197</yCoord>
</edgeMap>
<edgeMap>
<xCoord>314</xCoord>
<yCoord>196</yCoord>
</edgeMap>
<edgeMap>
<xCoord>314</xCoord>
<yCoord>195</yCoord>
</edgeMap>
<edgeMap>
<xCoord>313</xCoord>
<yCoord>194</yCoord>
</edgeMap>
<edgeMap>
<xCoord>312</xCoord>
<yCoord>194</yCoord>
</edgeMap>
<edgeMap>
<xCoord>311</xCoord>
<yCoord>194</yCoord>
</edgeMap>
<edgeMap>
<xCoord>310</xCoord>
<yCoord>194</yCoord>
</edgeMap>
<edgeMap>
<xCoord>309</xCoord>
<yCoord>194</yCoord>
</edgeMap>
<edgeMap>
<xCoord>308</xCoord>
<yCoord>194</yCoord>
</edgeMap>
<edgeMap>
<xCoord>308</xCoord>
<yCoord>195</yCoord>
</edgeMap>
<edgeMap>
<xCoord>307</xCoord>
<yCoord>196</yCoord>
</edgeMap>
<edgeMap>
<xCoord>307</xCoord>
<yCoord>197</yCoord>
</edgeMap>
<edgeMap>
<xCoord>307</xCoord>
<yCoord>198</yCoord>
</edgeMap>
<edgeMap>
<xCoord>307</xCoord>
<yCoord>199</yCoord>
</edgeMap>
<edgeMap>
<xCoord>308</xCoord>
<yCoord>200</yCoord>
</edgeMap>
<edgeMap>
<xCoord>309</xCoord>
<yCoord>200</yCoord>
</edgeMap>
<edgeMap>
<xCoord>310</xCoord>
<yCoord>200</yCoord>
</edgeMap>
<edgeMap>
<xCoord>311</xCoord>
<yCoord>200</yCoord>
</edgeMap>
<edgeMap>
<xCoord>312</xCoord>
<yCoord>200</yCoord>
</edgeMap>
</roi>
</unblindedReadNodule>
<unblindedReadNodule>
<noduleID>MI014_16588</noduleID>
<characteristics>
<subtlety>5</subtlety>
<internalStructure>1</internalStructure>
<calcification>6</calcification>
<sphericity>4</sphericity>
<margin>3</margin>
<lobulation>3</lobulation>
<spiculation>3</spiculation>
<texture>4</texture>
<malignancy>3</malignancy>
</characteristics>
<roi>
<imageZposition>-184.0</imageZposition>
<imageSOP_UID>1.3.6.1.4.1.14519.5.2.1.6279.6001.313837479636023675558145420396</imageSOP_UID>
<inclusion>TRUE</inclusion>
<edgeMap>
<xCoord>371</xCoord>
<yCoord>364</yCoord>
</edgeMap>
<edgeMap>
<xCoord>372</xCoord>
<yCoord>363</yCoord>
</edgeMap>
<edgeMap>
<xCoord>373</xCoord>
<yCoord>362</yCoord>
</edgeMap>
<edgeMap>
<xCoord>373</xCoord>
<yCoord>361</yCoord>
</edgeMap>
<edgeMap>
<xCoord>373</xCoord>
<yCoord>360</yCoord>
</edgeMap>
<edgeMap>
<xCoord>374</xCoord>
<yCoord>359</yCoord>
</edgeMap>
<edgeMap>
<xCoord>375</xCoord>
<yCoord>359</yCoord>
</edgeMap>
<edgeMap>
<xCoord>376</xCoord>
<yCoord>358</yCoord>
</edgeMap>
<edgeMap>
<xCoord>377</xCoord>
<yCoord>357</yCoord>
</edgeMap>
<edgeMap>
<xCoord>378</xCoord>
<yCoord>356</yCoord>
</edgeMap>
<edgeMap>
<xCoord>379</xCoord>
<yCoord>356</yCoord>
</edgeMap>
<edgeMap>
<xCoord>380</xCoord>
<yCoord>356</yCoord>
</edgeMap>
<edgeMap>
<xCoord>381</xCoord>
<yCoord>355</yCoord>
</edgeMap>
<edgeMap>
<xCoord>382</xCoord>
<yCoord>354</yCoord>
</edgeMap>
<edgeMap>
<xCoord>381</xCoord>
<yCoord>353</yCoord>
</edgeMap>
<edgeMap>
<xCoord>380</xCoord>
<yCoord>352</yCoord>
</edgeMap>
<edgeMap>
<xCoord>380</xCoord>
<yCoord>351</yCoord>
</edgeMap>
<edgeMap>
<xCoord>380</xCoord>
<yCoord>350</yCoord>
</edgeMap>
<edgeMap>
<xCoord>380</xCoord>
<yCoord>349</yCoord>
</edgeMap>
<edgeMap>
<xCoord>380</xCoord>
<yCoord>348</yCoord>
</edgeMap>
<edgeMap>
<xCoord>380</xCoord>
<yCoord>347</yCoord>
</edgeMap>
<edgeMap>
<xCoord>380</xCoord>
<yCoord>346</yCoord>
</edgeMap>
<edgeMap>
<xCoord>379</xCoord>
<yCoord>345</yCoord>
</edgeMap>
<edgeMap>
<xCoord>379</xCoord>
<yCoord>344</yCoord>
</edgeMap>
<edgeMap>
<xCoord>378</xCoord>
<yCoord>343</yCoord>
</edgeMap>
<edgeMap>
<xCoord>377</xCoord>
<yCoord>342</yCoord>
</edgeMap>
<edgeMap>
<xCoord>376</xCoord>
<yCoord>341</yCoord>
</edgeMap>
<edgeMap>
<xCoord>375</xCoord>
<yCoord>340</yCoord>
</edgeMap>
<edgeMap>
<xCoord>374</xCoord>
<yCoord>339</yCoord>
</edgeMap>
<edgeMap>
<xCoord>373</xCoord>
<yCoord>338</yCoord>
</edgeMap>
<edgeMap>
<xCoord>372</xCoord>
<yCoord>338</yCoord>
</edgeMap>
<edgeMap>
<xCoord>371</xCoord>
<yCoord>338</yCoord>
</edgeMap>
<edgeMap>
<xCoord>370</xCoord>
<yCoord>338</yCoord>
</edgeMap>
<edgeMap>
<xCoord>369</xCoord>
<yCoord>338</yCoord>
</edgeMap>
<edgeMap>
<xCoord>368</xCoord>
<yCoord>338</yCoord>
</edgeMap>
<edgeMap>
<xCoord>367</xCoord>
<yCoord>337</yCoord>
</edgeMap>
<edgeMap>
<xCoord>366</xCoord>
<yCoord>337</yCoord>
</edgeMap>
<edgeMap>
<xCoord>365</xCoord>
<yCoord>337</yCoord>
</edgeMap>
<edgeMap>
<xCoord>364</xCoord>
<yCoord>338</yCoord>
</edgeMap>
<edgeMap>
<xCoord>363</xCoord>
<yCoord>339</yCoord>
</edgeMap>
<edgeMap>
<xCoord>362</xCoord>
<yCoord>340</yCoord>
</edgeMap>
<edgeMap>
<xCoord>361</xCoord>
<yCoord>341</yCoord>
</edgeMap>
<edgeMap>
<xCoord>361</xCoord>
<yCoord>342</yCoord>
</edgeMap>
<edgeMap>
<xCoord>361</xCoord>
<yCoord>343</yCoord>
</edgeMap>
<edgeMap>
<xCoord>361</xCoord>
<yCoord>344</yCoord>
</edgeMap>
<edgeMap>
<xCoord>361</xCoord>
<yCoord>345</yCoord>
</edgeMap>
<edgeMap>
<xCoord>360</xCoord>
<yCoord>346</yCoord>
</edgeMap>
<edgeMap>
<xCoord>360</xCoord>
<yCoord>347</yCoord>
</edgeMap>
<edgeMap>
<xCoord>359</xCoord>
<yCoord>348</yCoord>
</edgeMap>
<edgeMap>
<xCoord>359</xCoord>
<yCoord>349</yCoord>
</edgeMap>
<edgeMap>
<xCoord>358</xCoord>
<yCoord>350</yCoord>
</edgeMap>
<edgeMap>
<xCoord>357</xCoord>
<yCoord>351</yCoord>
</edgeMap>
<edgeMap>
<xCoord>356</xCoord>
<yCoord>352</yCoord>
</edgeMap>
<edgeMap>
<xCoord>357</xCoord>
<yCoord>353</yCoord>
</edgeMap>
<edgeMap>
<xCoord>358</xCoord>
<yCoord>354</yCoord>
</edgeMap>
<edgeMap>
<xCoord>359</xCoord>
<yCoord>354</yCoord>
</edgeMap>
<edgeMap>
<xCoord>360</xCoord>
<yCoord>354</yCoord>
</edgeMap>
<edgeMap>
<xCoord>361</xCoord>
<yCoord>355</yCoord>
</edgeMap>
<edgeMap>
<xCoord>361</xCoord>
<yCoord>356</yCoord>
</edgeMap>
<edgeMap>
<xCoord>361</xCoord>
<yCoord>357</yCoord>
</edgeMap>
<edgeMap>
<xCoord>362</xCoord>
<yCoord>358</yCoord>
</edgeMap>
<edgeMap>
<xCoord>362</xCoord>
<yCoord>359</yCoord>
</edgeMap>
<edgeMap>
<xCoord>362</xCoord>
<yCoord>360</yCoord>
</edgeMap>
<edgeMap>
<xCoord>362</xCoord>
<yCoord>361</yCoord>
</edgeMap>
<edgeMap>
<xCoord>363</xCoord>
<yCoord>362</yCoord>
</edgeMap>
<edgeMap>
<xCoord>364</xCoord>
<yCoord>363</yCoord>
</edgeMap>
<edgeMap>
<xCoord>365</xCoord>
<yCoord>364</yCoord>
</edgeMap>
<edgeMap>
<xCoord>366</xCoord>
<yCoord>364</yCoord>
</edgeMap>
<edgeMap>
<xCoord>367</xCoord>
<yCoord>364</yCoord>
</edgeMap>
<edgeMap>
<xCoord>368</xCoord>
<yCoord>364</yCoord>
</edgeMap>
<edgeMap>
<xCoord>369</xCoord>
<yCoord>364</yCoord>
</edgeMap>
<edgeMap>
<xCoord>370</xCoord>
<yCoord>364</yCoord>
</edgeMap>
<edgeMap>
<xCoord>371</xCoord>
<yCoord>364</yCoord>
</edgeMap>
</roi>
<roi>
<imageZposition>-186.5</imageZposition>
<imageSOP_UID>1.3.6.1.4.1.14519.5.2.1.6279.6001.296257982882837575297259639710</imageSOP_UID>
<inclusion>TRUE</inclusion>
<edgeMap>
<xCoord>370</xCoord>
<yCoord>366</yCoord>
</edgeMap>
<edgeMap>
<xCoord>371</xCoord>
<yCoord>365</yCoord>
</edgeMap>
<edgeMap>
<xCoord>372</xCoord>
<yCoord>364</yCoord>
</edgeMap>
<edgeMap>
<xCoord>373</xCoord>
<yCoord>363</yCoord>
</edgeMap>
<edgeMap>
<xCoord>374</xCoord>
<yCoord>362</yCoord>
</edgeMap>
<edgeMap>
<xCoord>375</xCoord>
<yCoord>362</yCoord>
</edgeMap>
<edgeMap>
<xCoord>376</xCoord>
<yCoord>362</yCoord>
</edgeMap>
<edgeMap>
<xCoord>377</xCoord>
<yCoord>362</yCoord>
</edgeMap>
<edgeMap>
<xCoord>378</xCoord>
<yCoord>361</yCoord>
</edgeMap>
<edgeMap>
<xCoord>379</xCoord>
<yCoord>360</yCoord>
</edgeMap>
<edgeMap>
<xCoord>379</xCoord>
<yCoord>359</yCoord>
</edgeMap>
<edgeMap>
<xCoord>379</xCoord>
<yCoord>358</yCoord>
</edgeMap>
<edgeMap>
<xCoord>379</xCoord>
<yCoord>357</yCoord>
</edgeMap>
<edgeMap>
<xCoord>379</xCoord>
<yCoord>356</yCoord>
</edgeMap>
<edgeMap>
<xCoord>380</xCoord>
<yCoord>355</yCoord>
</edgeMap>
<edgeMap>
<xCoord>381</xCoord>
<yCoord>354</yCoord>
</edgeMap>
<edgeMap>
<xCoord>381</xCoord>
<yCoord>353</yCoord>
</edgeMap>
<edgeMap>
<xCoord>381</xCoord>
<yCoord>352</yCoord>
</edgeMap>
<edgeMap>
<xCoord>381</xCoord>
<yCoord>351</yCoord>
</edgeMap>
<edgeMap>
<xCoord>382</xCoord>
<yCoord>350</yCoord>
</edgeMap>
<edgeMap>
<xCoord>381</xCoord>
<yCoord>349</yCoord>
</edgeMap>
<edgeMap>
<xCoord>381</xCoord>
<yCoord>348</yCoord>
</edgeMap>
<edgeMap>
<xCoord>382</xCoord>
<yCoord>347</yCoord>
</edgeMap>
<edgeMap>
<xCoord>382</xCoord>
<yCoord>346</yCoord>
</edgeMap>
<edgeMap>
<xCoord>382</xCoord>
<yCoord>345</yCoord>
</edgeMap>
<edgeMap>
<xCoord>382</xCoord>
<yCoord>344</yCoord>
</edgeMap>
<edgeMap>
<xCoord>381</xCoord>
<yCoord>343</yCoord>
</edgeMap>
<edgeMap>
<xCoord>380</xCoord>
<yCoord>342</yCoord>
</edgeMap>
<edgeMap>
<xCoord>379</xCoord>
<yCoord>341</yCoord>
</edgeMap>
<edgeMap>
<xCoord>378</xCoord>
<yCoord>341</yCoord>
</edgeMap>
<edgeMap>
<xCoord>377</xCoord>
<yCoord>340</yCoord>
</edgeMap>
<edgeMap>
<xCoord>376</xCoord>
<yCoord>340</yCoord>
</edgeMap>
<edgeMap>
<xCoord>375</xCoord>
<yCoord>339</yCoord>
</edgeMap>
<edgeMap>
<xCoord>374</xCoord>
<yCoord>338</yCoord>
</edgeMap>
<edgeMap>
<xCoord>373</xCoord>
<yCoord>337</yCoord>
</edgeMap>
<edgeMap>
<xCoord>372</xCoord>
<yCoord>336</yCoord>
</edgeMap>
<edgeMap>
<xCoord>371</xCoord>
<yCoord>336</yCoord>
</edgeMap>
<edgeMap>
<xCoord>370</xCoord>
<yCoord>336</yCoord>
</edgeMap>
<edgeMap>
<xCoord>369</xCoord>
<yCoord>335</yCoord>
</edgeMap>
<edgeMap>
<xCoord>368</xCoord>
<yCoord>335</yCoord>
</edgeMap>
<edgeMap>
<xCoord>367</xCoord>
<yCoord>335</yCoord>
</edgeMap>
<edgeMap>
<xCoord>366</xCoord>
<yCoord>335</yCoord>
</edgeMap>
<edgeMap>
<xCoord>365</xCoord>
<yCoord>336</yCoord>
</edgeMap>
<edgeMap>
<xCoord>364</xCoord>
<yCoord>337</yCoord>
</edgeMap>
<edgeMap>
<xCoord>363</xCoord>
<yCoord>338</yCoord>
</edgeMap>
<edgeMap>
<xCoord>362</xCoord>
<yCoord>339</yCoord>
</edgeMap>
<edgeMap>
<xCoord>361</xCoord>
<yCoord>340</yCoord>
</edgeMap>
<edgeMap>
<xCoord>360</xCoord>
<yCoord>341</yCoord>
</edgeMap>
<edgeMap>
<xCoord>359</xCoord>
<yCoord>342</yCoord>
</edgeMap>
<edgeMap>
<xCoord>358</xCoord>
<yCoord>343</yCoord>
</edgeMap>
<edgeMap>
<xCoord>358</xCoord>
<yCoord>344</yCoord>
</edgeMap>
<edgeMap>
<xCoord>357</xCoord>
<yCoord>345</yCoord>
</edgeMap>
<edgeMap>
<xCoord>357</xCoord>
<yCoord>346</yCoord>
</edgeMap>
<edgeMap>
<xCoord>357</xCoord>
<yCoord>347</yCoord>
</edgeMap>
<edgeMap>
<xCoord>357</xCoord>
<yCoord>348</yCoord>
</edgeMap>
<edgeMap>
<xCoord>357</xCoord>
<yCoord>349</yCoord>
</edgeMap>
<edgeMap>
<xCoord>357</xCoord>
<yCoord>350</yCoord>
</edgeMap>
<edgeMap>
<xCoord>357</xCoord>
<yCoord>351</yCoord>
</edgeMap>
<edgeMap>
<xCoord>356</xCoord>
<yCoord>352</yCoord>
</edgeMap>
<edgeMap>
<xCoord>355</xCoord>
<yCoord>353</yCoord>
</edgeMap>
<edgeMap>
<xCoord>355</xCoord>
<yCoord>354</yCoord>
</edgeMap>
<edgeMap>
<xCoord>355</xCoord>
<yCoord>355</yCoord>
</edgeMap>
<edgeMap>
<xCoord>355</xCoord>
<yCoord>356</yCoord>
</edgeMap>
<edgeMap>
<xCoord>356</xCoord>
<yCoord>357</yCoord>
</edgeMap>
<edgeMap>
<xCoord>355</xCoord>
<yCoord>358</yCoord>
</edgeMap>
<edgeMap>
<xCoord>354</xCoord>
<yCoord>359</yCoord>
</edgeMap>
<edgeMap>
<xCoord>354</xCoord>
<yCoord>360</yCoord>
</edgeMap>
<edgeMap>
<xCoord>353</xCoord>
<yCoord>361</yCoord>
</edgeMap>
<edgeMap>
<xCoord>353</xCoord>
<yCoord>362</yCoord>
</edgeMap>
<edgeMap>
<xCoord>354</xCoord>
<yCoord>363</yCoord>
</edgeMap>
<edgeMap>
<xCoord>355</xCoord>
<yCoord>364</yCoord>
</edgeMap>
<edgeMap>
<xCoord>356</xCoord>
<yCoord>364</yCoord>
</edgeMap>
<edgeMap>
<xCoord>357</xCoord>
<yCoord>364</yCoord>
</edgeMap>
<edgeMap>
<xCoord>358</xCoord>
<yCoord>364</yCoord>
</edgeMap>
<edgeMap>
<xCoord>359</xCoord>
<yCoord>364</yCoord>
</edgeMap>
<edgeMap>
<xCoord>360</xCoord>
<yCoord>364</yCoord>
</edgeMap>
<edgeMap>
<xCoord>361</xCoord>
<yCoord>365</yCoord>
</edgeMap>
<edgeMap>
<xCoord>362</xCoord>
<yCoord>365</yCoord>
</edgeMap>
<edgeMap>
<xCoord>363</xCoord>
<yCoord>365</yCoord>
</edgeMap>
<edgeMap>
<xCoord>364</xCoord>
<yCoord>365</yCoord>
</edgeMap>
<edgeMap>
<xCoord>365</xCoord>
<yCoord>365</yCoord>
</edgeMap>
<edgeMap>
<xCoord>366</xCoord>
<yCoord>366</yCoord>
</edgeMap>
<edgeMap>
<xCoord>367</xCoord>
<yCoord>366</yCoord>
</edgeMap>
<edgeMap>
<xCoord>368</xCoord>
<yCoord>365</yCoord>
</edgeMap>
<edgeMap>
<xCoord>369</xCoord>
<yCoord>365</yCoord>
</edgeMap>
<edgeMap>
<xCoord>370</xCoord>
<yCoord>366</yCoord>
</edgeMap>
</roi>
<roi>
<imageZposition>-189.0</imageZposition>
<imageSOP_UID>1.3.6.1.4.1.14519.5.2.1.6279.6001.173411315874699268965926854411</imageSOP_UID>
<inclusion>TRUE</inclusion>
<edgeMap>
<xCoord>366</xCoord>
<yCoord>366</yCoord>
</edgeMap>
<edgeMap>
<xCoord>367</xCoord>
<yCoord>365</yCoord>
</edgeMap>
<edgeMap>
<xCoord>368</xCoord>
<yCoord>365</yCoord>
</edgeMap>
<edgeMap>
<xCoord>369</xCoord>
<yCoord>365</yCoord>
</edgeMap>
<edgeMap>
<xCoord>370</xCoord>
<yCoord>365</yCoord>
</edgeMap>
<edgeMap>
<xCoord>371</xCoord>
<yCoord>364</yCoord>
</edgeMap>
<edgeMap>
<xCoord>372</xCoord>
<yCoord>363</yCoord>
</edgeMap>
<edgeMap>
<xCoord>373</xCoord>
<yCoord>362</yCoord>
</edgeMap>
<edgeMap>
<xCoord>374</xCoord>
<yCoord>362</yCoord>
</edgeMap>
<edgeMap>
<xCoord>375</xCoord>
<yCoord>362</yCoord>
</edgeMap>
<edgeMap>
<xCoord>376</xCoord>
<yCoord>362</yCoord>
</edgeMap>
<edgeMap>
<xCoord>377</xCoord>
<yCoord>361</yCoord>
</edgeMap>
<edgeMap>
<xCoord>378</xCoord>
<yCoord>361</yCoord>
</edgeMap>
<edgeMap>
<xCoord>378</xCoord>
<yCoord>360</yCoord>
</edgeMap>
<edgeMap>
<xCoord>378</xCoord>
<yCoord>359</yCoord>
</edgeMap>
<edgeMap>
<xCoord>378</xCoord>
<yCoord>358</yCoord>
</edgeMap>
<edgeMap>
<xCoord>378</xCoord>
<yCoord>357</yCoord>
</edgeMap>
<edgeMap>
<xCoord>378</xCoord>
<yCoord>356</yCoord>
</edgeMap>
<edgeMap>
<xCoord>378</xCoord>
<yCoord>355</yCoord>
</edgeMap>
<edgeMap>
<xCoord>379</xCoord>
<yCoord>354</yCoord>
</edgeMap>
<edgeMap>
<xCoord>380</xCoord>
<yCoord>353</yCoord>
</edgeMap>
<edgeMap>
<xCoord>381</xCoord>
<yCoord>352</yCoord>
</edgeMap>
<edgeMap>
<xCoord>382</xCoord>
<yCoord>351</yCoord>
</edgeMap>
<edgeMap>
<xCoord>383</xCoord>
<yCoord>350</yCoord>
</edgeMap>
<edgeMap>
<xCoord>384</xCoord>
<yCoord>349</yCoord>
</edgeMap>
<edgeMap>
<xCoord>383</xCoord>
<yCoord>348</yCoord>
</edgeMap>
<edgeMap>
<xCoord>383</xCoord>
<yCoord>347</yCoord>
</edgeMap>
<edgeMap>
<xCoord>382</xCoord>
<yCoord>346</yCoord>
</edgeMap>
<edgeMap>
<xCoord>382</xCoord>
<yCoord>345</yCoord>
</edgeMap>
<edgeMap>
<xCoord>381</xCoord>
<yCoord>344</yCoord>
</edgeMap>
<edgeMap>
<xCoord>380</xCoord>
<yCoord>343</yCoord>
</edgeMap>
<edgeMap>
<xCoord>379</xCoord>
<yCoord>342</yCoord>
</edgeMap>
<edgeMap>
<xCoord>378</xCoord>
<yCoord>341</yCoord>
</edgeMap>
<edgeMap>
<xCoord>377</xCoord>
<yCoord>341</yCoord>
</edgeMap>
<edgeMap>
<xCoord>376</xCoord>
<yCoord>340</yCoord>
</edgeMap>
<edgeMap>
<xCoord>375</xCoord>
<yCoord>339</yCoord>
</edgeMap>
<edgeMap>
<xCoord>374</xCoord>
<yCoord>338</yCoord>
</edgeMap>
<edgeMap>
<xCoord>373</xCoord>
<yCoord>337</yCoord>
</edgeMap>
<edgeMap>
<xCoord>372</xCoord>
<yCoord>336</yCoord>
</edgeMap>
<edgeMap>
<xCoord>371</xCoord>
<yCoord>336</yCoord>
</edgeMap>
<edgeMap>
<xCoord>370</xCoord>
<yCoord>336</yCoord>
</edgeMap>
<edgeMap>
<xCoord>369</xCoord>
<yCoord>336</yCoord>
</edgeMap>
<edgeMap>
<xCoord>368</xCoord>
<yCoord>335</yCoord>
</edgeMap>
<edgeMap>
<xCoord>367</xCoord>
<yCoord>335</yCoord>
</edgeMap>
<edgeMap>
<xCoord>366</xCoord>
<yCoord>335</yCoord>
</edgeMap>
<edgeMap>
<xCoord>365</xCoord>
<yCoord>335</yCoord>
</edgeMap>
<edgeMap>
<xCoord>364</xCoord>
<yCoord>336</yCoord>
</edgeMap>
<edgeMap>
<xCoord>363</xCoord>
<yCoord>337</yCoord>
</edgeMap>
<edgeMap>
<xCoord>362</xCoord>
<yCoord>338</yCoord>
</edgeMap>
<edgeMap>
<xCoord>361</xCoord>
<yCoord>339</yCoord>
</edgeMap>
<edgeMap>
<xCoord>360</xCoord>
<yCoord>340</yCoord>
</edgeMap>
<edgeMap>
<xCoord>359</xCoord>
<yCoord>341</yCoord>
</edgeMap>
<edgeMap>
<xCoord>358</xCoord>
<yCoord>341</yCoord>
</edgeMap>
<edgeMap>
<xCoord>357</xCoord>
<yCoord>342</yCoord>
</edgeMap>
<edgeMap>
<xCoord>356</xCoord>
<yCoord>343</yCoord>
</edgeMap>
<edgeMap>
<xCoord>356</xCoord>
<yCoord>344</yCoord>
</edgeMap>
<edgeMap>
<xCoord>356</xCoord>
<yCoord>345</yCoord>
</edgeMap>
<edgeMap>
<xCoord>356</xCoord>
<yCoord>346</yCoord>
</edgeMap>
<edgeMap>
<xCoord>355</xCoord>
<yCoord>347</yCoord>
</edgeMap>
<edgeMap>
<xCoord>355</xCoord>
<yCoord>348</yCoord>
</edgeMap>
<edgeMap>
<xCoord>355</xCoord>
<yCoord>349</yCoord>
</edgeMap>
<edgeMap>
<xCoord>356</xCoord>
<yCoord>350</yCoord>
</edgeMap>
<edgeMap>
<xCoord>356</xCoord>
<yCoord>351</yCoord>
</edgeMap>
<edgeMap>
<xCoord>355</xCoord>
<yCoord>352</yCoord>
</edgeMap>
<edgeMap>
<xCoord>355</xCoord>
<yCoord>353</yCoord>
</edgeMap>
<edgeMap>
<xCoord>355</xCoord>
<yCoord>354</yCoord>
</edgeMap>
<edgeMap>
<xCoord>355</xCoord>
<yCoord>355</yCoord>
</edgeMap>
<edgeMap>
<xCoord>355</xCoord>
<yCoord>356</yCoord>
</edgeMap>
<edgeMap>
<xCoord>355</xCoord>
<yCoord>357</yCoord>
</edgeMap>
<edgeMap>
<xCoord>354</xCoord>
<yCoord>358</yCoord>
</edgeMap>
<edgeMap>
<xCoord>354</xCoord>
<yCoord>359</yCoord>
</edgeMap>
<edgeMap>
<xCoord>354</xCoord>
<yCoord>360</yCoord>
</edgeMap>
<edgeMap>
<xCoord>355</xCoord>
<yCoord>361</yCoord>
</edgeMap>
<edgeMap>
<xCoord>356</xCoord>
<yCoord>362</yCoord>
</edgeMap>
<edgeMap>
<xCoord>356</xCoord>
<yCoord>363</yCoord>
</edgeMap>
<edgeMap>
<xCoord>356</xCoord>
<yCoord>364</yCoord>
</edgeMap>
<edgeMap>
<xCoord>357</xCoord>
<yCoord>364</yCoord>
</edgeMap>
<edgeMap>
<xCoord>358</xCoord>
<yCoord>364</yCoord>
</edgeMap>
<edgeMap>
<xCoord>359</xCoord>
<yCoord>364</yCoord>
</edgeMap>
<edgeMap>
<xCoord>360</xCoord>
<yCoord>364</yCoord>
</edgeMap>
<edgeMap>
<xCoord>361</xCoord>
<yCoord>364</yCoord>
</edgeMap>
<edgeMap>
<xCoord>362</xCoord>
<yCoord>364</yCoord>
</edgeMap>
<edgeMap>
<xCoord>363</xCoord>
<yCoord>365</yCoord>
</edgeMap>
<edgeMap>
<xCoord>364</xCoord>
<yCoord>366</yCoord>
</edgeMap>
<edgeMap>
<xCoord>365</xCoord>
<yCoord>366</yCoord>
</edgeMap>
<edgeMap>
<xCoord>366</xCoord>
<yCoord>366</yCoord>
</edgeMap>
</roi>
<roi>
<imageZposition>-191.5</imageZposition>
<imageSOP_UID>1.3.6.1.4.1.14519.5.2.1.6279.6001.301959225228714794991325373860</imageSOP_UID>
<inclusion>TRUE</inclusion>
<edgeMap>
<xCoord>370</xCoord>
<yCoord>366</yCoord>
</edgeMap>
<edgeMap>
<xCoord>371</xCoord>
<yCoord>365</yCoord>
</edgeMap>
<edgeMap>
<xCoord>372</xCoord>
<yCoord>364</yCoord>
</edgeMap>
<edgeMap>
<xCoord>373</xCoord>
<yCoord>363</yCoord>
</edgeMap>
<edgeMap>
<xCoord>374</xCoord>
<yCoord>362</yCoord>
</edgeMap>
<edgeMap>
<xCoord>374</xCoord>
<yCoord>361</yCoord>
</edgeMap>
<edgeMap>
<xCoord>375</xCoord>
<yCoord>360</yCoord>
</edgeMap>
<edgeMap>
<xCoord>375</xCoord>
<yCoord>359</yCoord>
</edgeMap>
<edgeMap>
<xCoord>375</xCoord>
<yCoord>358</yCoord>
</edgeMap>
<edgeMap>
<xCoord>375</xCoord>
<yCoord>357</yCoord>
</edgeMap>
<edgeMap>
<xCoord>376</xCoord>
<yCoord>356</yCoord>
</edgeMap>
<edgeMap>
<xCoord>377</xCoord>
<yCoord>355</yCoord>
</edgeMap>
<edgeMap>
<xCoord>378</xCoord>
<yCoord>354</yCoord>
</edgeMap>
<edgeMap>
<xCoord>379</xCoord>
<yCoord>353</yCoord>
</edgeMap>
<edgeMap>
<xCoord>379</xCoord>
<yCoord>352</yCoord>
</edgeMap>
<edgeMap>
<xCoord>380</xCoord>
<yCoord>351</yCoord>
</edgeMap>
<edgeMap>
<xCoord>380</xCoord>
<yCoord>350</yCoord>
</edgeMap>
<edgeMap>
<xCoord>381</xCoord>
<yCoord>349</yCoord>
</edgeMap>
<edgeMap>
<xCoord>381</xCoord>
<yCoord>348</yCoord>
</edgeMap>
<edgeMap>
<xCoord>381</xCoord>
<yCoord>347</yCoord>
</edgeMap>
<edgeMap>
<xCoord>381</xCoord>
<yCoord>346</yCoord>
</edgeMap>
<edgeMap>
<xCoord>381</xCoord>
<yCoord>345</yCoord>
</edgeMap>
<edgeMap>
<xCoord>380</xCoord>
<yCoord>344</yCoord>
</edgeMap>
<edgeMap>
<xCoord>379</xCoord>
<yCoord>343</yCoord>
</edgeMap>
<edgeMap>
<xCoord>378</xCoord>
<yCoord>342</yCoord>
</edgeMap>
<edgeMap>
<xCoord>377</xCoord>
<yCoord>341</yCoord>
</edgeMap>
<edgeMap>
<xCoord>376</xCoord>
<yCoord>340</yCoord>
</edgeMap>
<edgeMap>
<xCoord>375</xCoord>
<yCoord>339</yCoord>
</edgeMap>
<edgeMap>
<xCoord>375</xCoord>
<yCoord>338</yCoord>
</edgeMap>
<edgeMap>
<xCoord>374</xCoord>
<yCoord>337</yCoord>
</edgeMap>
<edgeMap>
<xCoord>373</xCoord>
<yCoord>336</yCoord>
</edgeMap>
<edgeMap>
<xCoord>372</xCoord>
<yCoord>336</yCoord>
</edgeMap>
<edgeMap>
<xCoord>371</xCoord>
<yCoord>336</yCoord>
</edgeMap>
<edgeMap>
<xCoord>370</xCoord>
<yCoord>336</yCoord>
</edgeMap>
<edgeMap>
<xCoord>369</xCoord>
<yCoord>336</yCoord>
</edgeMap>
<edgeMap>
<xCoord>368</xCoord>
<yCoord>336</yCoord>
</edgeMap>
<edgeMap>
<xCoord>367</xCoord>
<yCoord>336</yCoord>
</edgeMap>
<edgeMap>
<xCoord>366</xCoord>
<yCoord>336</yCoord>
</edgeMap>
<edgeMap>
<xCoord>365</xCoord>
<yCoord>336</yCoord>
</edgeMap>
<edgeMap>
<xCoord>364</xCoord>
<yCoord>336</yCoord>
</edgeMap>
<edgeMap>
<xCoord>363</xCoord>
<yCoord>337</yCoord>
</edgeMap>
<edgeMap>
<xCoord>362</xCoord>
<yCoord>338</yCoord>
</edgeMap>
<edgeMap>
<xCoord>361</xCoord>
<yCoord>338</yCoord>
</edgeMap>
<edgeMap>
<xCoord>360</xCoord>
<yCoord>339</yCoord>
</edgeMap>
<edgeMap>
<xCoord>359</xCoord>
<yCoord>339</yCoord>
</edgeMap>
<edgeMap>
<xCoord>358</xCoord>
<yCoord>340</yCoord>
</edgeMap>
<edgeMap>
<xCoord>357</xCoord>
<yCoord>341</yCoord>
</edgeMap>
<edgeMap>
<xCoord>356</xCoord>
<yCoord>342</yCoord>
</edgeMap>
<edgeMap>
<xCoord>356</xCoord>
<yCoord>343</yCoord>
</edgeMap>
<edgeMap>
<xCoord>356</xCoord>
<yCoord>344</yCoord>
</edgeMap>
<edgeMap>
<xCoord>356</xCoord>
<yCoord>345</yCoord>
</edgeMap>
<edgeMap>
<xCoord>356</xCoord>
<yCoord>346</yCoord>
</edgeMap>
<edgeMap>
<xCoord>355</xCoord>
<yCoord>347</yCoord>
</edgeMap>
<edgeMap>
<xCoord>355</xCoord>
<yCoord>348</yCoord>
</edgeMap>
<edgeMap>
<xCoord>356</xCoord>
<yCoord>349</yCoord>
</edgeMap>
<edgeMap>
<xCoord>356</xCoord>
<yCoord>350</yCoord>
</edgeMap>
<edgeMap>
<xCoord>356</xCoord>
<yCoord>351</yCoord>
</edgeMap>
<edgeMap>
<xCoord>355</xCoord>
<yCoord>352</yCoord>
</edgeMap>
<edgeMap>
<xCoord>354</xCoord>
<yCoord>353</yCoord>
</edgeMap>
<edgeMap>
<xCoord>354</xCoord>
<yCoord>354</yCoord>
</edgeMap>
<edgeMap>
<xCoord>354</xCoord>
<yCoord>355</yCoord>
</edgeMap>
<edgeMap>
<xCoord>354</xCoord>
<yCoord>356</yCoord>
</edgeMap>
<edgeMap>
<xCoord>354</xCoord>
<yCoord>357</yCoord>
</edgeMap>
<edgeMap>
<xCoord>354</xCoord>
<yCoord>358</yCoord>
</edgeMap>
<edgeMap>
<xCoord>355</xCoord>
<yCoord>359</yCoord>
</edgeMap>
<edgeMap>
<xCoord>356</xCoord>
<yCoord>360</yCoord>
</edgeMap>
<edgeMap>
<xCoord>357</xCoord>
<yCoord>361</yCoord>
</edgeMap>
<edgeMap>
<xCoord>358</xCoord>
<yCoord>361</yCoord>
</edgeMap>
<edgeMap>
<xCoord>359</xCoord>
<yCoord>361</yCoord>
</edgeMap>
<edgeMap>
<xCoord>360</xCoord>
<yCoord>361</yCoord>
</edgeMap>
<edgeMap>
<xCoord>361</xCoord>
<yCoord>362</yCoord>
</edgeMap>
<edgeMap>
<xCoord>362</xCoord>
<yCoord>363</yCoord>
</edgeMap>
<edgeMap>
<xCoord>363</xCoord>
<yCoord>364</yCoord>
</edgeMap>
<edgeMap>
<xCoord>364</xCoord>
<yCoord>365</yCoord>
</edgeMap>
<edgeMap>
<xCoord>365</xCoord>
<yCoord>365</yCoord>
</edgeMap>
<edgeMap>
<xCoord>366</xCoord>
<yCoord>366</yCoord>
</edgeMap>
<edgeMap>
<xCoord>367</xCoord>
<yCoord>366</yCoord>
</edgeMap>
<edgeMap>
<xCoord>368</xCoord>
<yCoord>366</yCoord>
</edgeMap>
<edgeMap>
<xCoord>369</xCoord>
<yCoord>366</yCoord>
</edgeMap>
<edgeMap>
<xCoord>370</xCoord>
<yCoord>366</yCoord>
</edgeMap>
</roi>
<roi>
<imageZposition>-194.0</imageZposition>
<imageSOP_UID>1.3.6.1.4.1.14519.5.2.1.6279.6001.141096165966608967945615635855</imageSOP_UID>
<inclusion>TRUE</inclusion>
<edgeMap>
<xCoord>370</xCoord>
<yCoord>366</yCoord>
</edgeMap>
<edgeMap>
<xCoord>371</xCoord>
<yCoord>365</yCoord>
</edgeMap>
<edgeMap>
<xCoord>372</xCoord>
<yCoord>364</yCoord>
</edgeMap>
<edgeMap>
<xCoord>373</xCoord>
<yCoord>363</yCoord>
</edgeMap>
<edgeMap>
<xCoord>373</xCoord>
<yCoord>362</yCoord>
</edgeMap>
<edgeMap>
<xCoord>373</xCoord>
<yCoord>361</yCoord>
</edgeMap>
<edgeMap>
<xCoord>373</xCoord>
<yCoord>360</yCoord>
</edgeMap>
<edgeMap>
<xCoord>373</xCoord>
<yCoord>359</yCoord>
</edgeMap>
<edgeMap>
<xCoord>373</xCoord>
<yCoord>358</yCoord>
</edgeMap>
<edgeMap>
<xCoord>374</xCoord>
<yCoord>357</yCoord>
</edgeMap>
<edgeMap>
<xCoord>375</xCoord>
<yCoord>356</yCoord>
</edgeMap>
<edgeMap>
<xCoord>376</xCoord>
<yCoord>355</yCoord>
</edgeMap>
<edgeMap>
<xCoord>376</xCoord>
<yCoord>354</yCoord>
</edgeMap>
<edgeMap>
<xCoord>377</xCoord>
<yCoord>353</yCoord>
</edgeMap>
<edgeMap>
<xCoord>378</xCoord>
<yCoord>352</yCoord>
</edgeMap>
<edgeMap>
<xCoord>378</xCoord>
<yCoord>351</yCoord>
</edgeMap>
<edgeMap>
<xCoord>378</xCoord>
<yCoord>350</yCoord>
</edgeMap>
<edgeMap>
<xCoord>379</xCoord>
<yCoord>349</yCoord>
</edgeMap>
<edgeMap>
<xCoord>379</xCoord>
<yCoord>348</yCoord>
</edgeMap>
<edgeMap>
<xCoord>379</xCoord>
<yCoord>347</yCoord>
</edgeMap>
<edgeMap>
<xCoord>379</xCoord>
<yCoord>346</yCoord>
</edgeMap>
<edgeMap>
<xCoord>379</xCoord>
<yCoord>345</yCoord>
</edgeMap>
<edgeMap>
<xCoord>379</xCoord>
<yCoord>344</yCoord>
</edgeMap>
<edgeMap>
<xCoord>378</xCoord>
<yCoord>343</yCoord>
</edgeMap>
<edgeMap>
<xCoord>377</xCoord>
<yCoord>342</yCoord>
</edgeMap>
<edgeMap>
<xCoord>376</xCoord>
<yCoord>341</yCoord>
</edgeMap>
<edgeMap>
<xCoord>375</xCoord>
<yCoord>340</yCoord>
</edgeMap>
<edgeMap>
<xCoord>375</xCoord>
<yCoord>339</yCoord>
</edgeMap>
<edgeMap>
<xCoord>374</xCoord>
<yCoord>338</yCoord>
</edgeMap>
<edgeMap>
<xCoord>373</xCoord>
<yCoord>337</yCoord>
</edgeMap>
<edgeMap>
<xCoord>372</xCoord>
<yCoord>336</yCoord>
</edgeMap>
<edgeMap>
<xCoord>371</xCoord>
<yCoord>336</yCoord>
</edgeMap>
<edgeMap>
<xCoord>370</xCoord>
<yCoord>337</yCoord>
</edgeMap>
<edgeMap>
<xCoord>369</xCoord>
<yCoord>337</yCoord>
</edgeMap>
<edgeMap>
<xCoord>368</xCoord>
<yCoord>337</yCoord>
</edgeMap>
<edgeMap>
<xCoord>367</xCoord>
<yCoord>336</yCoord>
</edgeMap>
<edgeMap>
<xCoord>366</xCoord>
<yCoord>336</yCoord>
</edgeMap>
<edgeMap>
<xCoord>365</xCoord>
<yCoord>337</yCoord>
</edgeMap>
<edgeMap>
<xCoord>364</xCoord>
<yCoord>337</yCoord>
</edgeMap>
<edgeMap>
<xCoord>363</xCoord>
<yCoord>337</yCoord>
</edgeMap>
<edgeMap>
<xCoord>362</xCoord>
<yCoord>338</yCoord>
</edgeMap>
<edgeMap>
<xCoord>361</xCoord>
<yCoord>338</yCoord>
</edgeMap>
<edgeMap>
<xCoord>360</xCoord>
<yCoord>339</yCoord>
</edgeMap>
<edgeMap>
<xCoord>359</xCoord>
<yCoord>339</yCoord>
</edgeMap>
<edgeMap>
<xCoord>358</xCoord>
<yCoord>340</yCoord>
</edgeMap>
<edgeMap>
<xCoord>357</xCoord>
<yCoord>341</yCoord>
</edgeMap>
<edgeMap>
<xCoord>357</xCoord>
<yCoord>342</yCoord>
</edgeMap>
<edgeMap>
<xCoord>356</xCoord>
<yCoord>343</yCoord>
</edgeMap>
<edgeMap>
<xCoord>356</xCoord>
<yCoord>344</yCoord>
</edgeMap>
<edgeMap>
<xCoord>356</xCoord>
<yCoord>345</yCoord>
</edgeMap>
<edgeMap>
<xCoord>356</xCoord>
<yCoord>346</yCoord>
</edgeMap>
<edgeMap>
<xCoord>356</xCoord>
<yCoord>347</yCoord>
</edgeMap>
<edgeMap>
<xCoord>356</xCoord>
<yCoord>348</yCoord>
</edgeMap>
<edgeMap>
<xCoord>356</xCoord>
<yCoord>349</yCoord>
</edgeMap>
<edgeMap>
<xCoord>356</xCoord>
<yCoord>350</yCoord>
</edgeMap>
<edgeMap>
<xCoord>356</xCoord>
<yCoord>351</yCoord>
</edgeMap>
<edgeMap>
<xCoord>356</xCoord>
<yCoord>352</yCoord>
</edgeMap>
<edgeMap>
<xCoord>357</xCoord>
<yCoord>353</yCoord>
</edgeMap>
<edgeMap>
<xCoord>357</xCoord>
<yCoord>354</yCoord>
</edgeMap>
<edgeMap>
<xCoord>357</xCoord>
<yCoord>355</yCoord>
</edgeMap>
<edgeMap>
<xCoord>358</xCoord>
<yCoord>356</yCoord>
</edgeMap>
<edgeMap>
<xCoord>359</xCoord>
<yCoord>357</yCoord>
</edgeMap>
<edgeMap>
<xCoord>360</xCoord>
<yCoord>358</yCoord>
</edgeMap>
<edgeMap>
<xCoord>360</xCoord>
<yCoord>359</yCoord>
</edgeMap>
<edgeMap>
<xCoord>361</xCoord>
<yCoord>360</yCoord>
</edgeMap>
<edgeMap>
<xCoord>361</xCoord>
<yCoord>361</yCoord>
</edgeMap>
<edgeMap>
<xCoord>362</xCoord>
<yCoord>362</yCoord>
</edgeMap>
<edgeMap>
<xCoord>363</xCoord>
<yCoord>363</yCoord>
</edgeMap>
<edgeMap>
<xCoord>364</xCoord>
<yCoord>364</yCoord>
</edgeMap>
<edgeMap>
<xCoord>365</xCoord>
<yCoord>365</yCoord>
</edgeMap>
<edgeMap>
<xCoord>366</xCoord>
<yCoord>366</yCoord>
</edgeMap>
<edgeMap>
<xCoord>367</xCoord>
<yCoord>366</yCoord>
</edgeMap>
<edgeMap>
<xCoord>368</xCoord>
<yCoord>366</yCoord>
</edgeMap>
<edgeMap>
<xCoord>369</xCoord>
<yCoord>366</yCoord>
</edgeMap>
<edgeMap>
<xCoord>370</xCoord>
<yCoord>366</yCoord>
</edgeMap>
</roi>
<roi>
<imageZposition>-196.5</imageZposition>
<imageSOP_UID>1.3.6.1.4.1.14519.5.2.1.6279.6001.373914153338128932126804780489</imageSOP_UID>
<inclusion>TRUE</inclusion>
<edgeMap>
<xCoord>369</xCoord>
<yCoord>365</yCoord>
</edgeMap>
<edgeMap>
<xCoord>370</xCoord>
<yCoord>364</yCoord>
</edgeMap>
<edgeMap>
<xCoord>371</xCoord>
<yCoord>363</yCoord>
</edgeMap>
<edgeMap>
<xCoord>371</xCoord>
<yCoord>362</yCoord>
</edgeMap>
<edgeMap>
<xCoord>371</xCoord>
<yCoord>361</yCoord>
</edgeMap>
<edgeMap>
<xCoord>371</xCoord>
<yCoord>360</yCoord>
</edgeMap>
<edgeMap>
<xCoord>371</xCoord>
<yCoord>359</yCoord>
</edgeMap>
<edgeMap>
<xCoord>370</xCoord>
<yCoord>358</yCoord>
</edgeMap>
<edgeMap>
<xCoord>369</xCoord>
<yCoord>357</yCoord>
</edgeMap>
<edgeMap>
<xCoord>368</xCoord>
<yCoord>356</yCoord>
</edgeMap>
<edgeMap>
<xCoord>369</xCoord>
<yCoord>355</yCoord>
</edgeMap>
<edgeMap>
<xCoord>370</xCoord>
<yCoord>355</yCoord>
</edgeMap>
<edgeMap>
<xCoord>371</xCoord>
<yCoord>355</yCoord>
</edgeMap>
<edgeMap>
<xCoord>372</xCoord>
<yCoord>355</yCoord>
</edgeMap>
<edgeMap>
<xCoord>373</xCoord>
<yCoord>354</yCoord>
</edgeMap>
<edgeMap>
<xCoord>374</xCoord>
<yCoord>353</yCoord>
</edgeMap>
<edgeMap>
<xCoord>375</xCoord>
<yCoord>352</yCoord>
</edgeMap>
<edgeMap>
<xCoord>376</xCoord>
<yCoord>351</yCoord>
</edgeMap>
<edgeMap>
<xCoord>377</xCoord>
<yCoord>350</yCoord>
</edgeMap>
<edgeMap>
<xCoord>377</xCoord>
<yCoord>349</yCoord>
</edgeMap>
<edgeMap>
<xCoord>378</xCoord>
<yCoord>348</yCoord>
</edgeMap>
<edgeMap>
<xCoord>378</xCoord>
<yCoord>347</yCoord>
</edgeMap>
<edgeMap>
<xCoord>378</xCoord>
<yCoord>346</yCoord>
</edgeMap>
<edgeMap>
<xCoord>378</xCoord>
<yCoord>345</yCoord>
</edgeMap>
<edgeMap>
<xCoord>378</xCoord>
<yCoord>344</yCoord>
</edgeMap>
<edgeMap>
<xCoord>377</xCoord>
<yCoord>343</yCoord>
</edgeMap>
<edgeMap>
<xCoord>376</xCoord>
<yCoord>342</yCoord>
</edgeMap>
<edgeMap>
<xCoord>375</xCoord>
<yCoord>341</yCoord>
</edgeMap>
<edgeMap>
<xCoord>374</xCoord>
<yCoord>340</yCoord>
</edgeMap>
<edgeMap>
<xCoord>373</xCoord>
<yCoord>340</yCoord>
</edgeMap>
<edgeMap>
<xCoord>372</xCoord>
<yCoord>339</yCoord>
</edgeMap>
<edgeMap>
<xCoord>371</xCoord>
<yCoord>339</yCoord>
</edgeMap>
<edgeMap>
<xCoord>370</xCoord>
<yCoord>338</yCoord>
</edgeMap>
<edgeMap>
<xCoord>369</xCoord>
<yCoord>338</yCoord>
</edgeMap>
<edgeMap>
<xCoord>368</xCoord>
<yCoord>338</yCoord>
</edgeMap>
<edgeMap>
<xCoord>367</xCoord>
<yCoord>337</yCoord>
</edgeMap>
<edgeMap>
<xCoord>366</xCoord>
<yCoord>337</yCoord>
</edgeMap>
<edgeMap>
<xCoord>365</xCoord>
<yCoord>337</yCoord>
</edgeMap>
<edgeMap>
<xCoord>364</xCoord>
<yCoord>337</yCoord>
</edgeMap>
<edgeMap>
<xCoord>363</xCoord>
<yCoord>338</yCoord>
</edgeMap>
<edgeMap>
<xCoord>362</xCoord>
<yCoord>338</yCoord>
</edgeMap>
<edgeMap>
<xCoord>361</xCoord>
<yCoord>339</yCoord>
</edgeMap>
<edgeMap>
<xCoord>360</xCoord>
<yCoord>340</yCoord>
</edgeMap>
<edgeMap>
<xCoord>359</xCoord>
<yCoord>341</yCoord>
</edgeMap>
<edgeMap>
<xCoord>358</xCoord>
<yCoord>342</yCoord>
</edgeMap>
<edgeMap>
<xCoord>358</xCoord>
<yCoord>343</yCoord>
</edgeMap>
<edgeMap>
<xCoord>358</xCoord>
<yCoord>344</yCoord>
</edgeMap>
<edgeMap>
<xCoord>357</xCoord>
<yCoord>345</yCoord>
</edgeMap>
<edgeMap>
<xCoord>357</xCoord>
<yCoord>346</yCoord>
</edgeMap>
<edgeMap>
<xCoord>357</xCoord>
<yCoord>347</yCoord>
</edgeMap>
<edgeMap>
<xCoord>357</xCoord>
<yCoord>348</yCoord>
</edgeMap>
<edgeMap>
<xCoord>357</xCoord>
<yCoord>349</yCoord>
</edgeMap>
<edgeMap>
<xCoord>357</xCoord>
<yCoord>350</yCoord>
</edgeMap>
<edgeMap>
<xCoord>357</xCoord>
<yCoord>351</yCoord>
</edgeMap>
<edgeMap>
<xCoord>357</xCoord>
<yCoord>352</yCoord>
</edgeMap>
<edgeMap>
<xCoord>358</xCoord>
<yCoord>353</yCoord>
</edgeMap>
<edgeMap>
<xCoord>359</xCoord>
<yCoord>354</yCoord>
</edgeMap>
<edgeMap>
<xCoord>359</xCoord>
<yCoord>355</yCoord>
</edgeMap>
<edgeMap>
<xCoord>360</xCoord>
<yCoord>356</yCoord>
</edgeMap>
<edgeMap>
<xCoord>361</xCoord>
<yCoord>357</yCoord>
</edgeMap>
<edgeMap>
<xCoord>361</xCoord>
<yCoord>358</yCoord>
</edgeMap>
<edgeMap>
<xCoord>361</xCoord>
<yCoord>359</yCoord>
</edgeMap>
<edgeMap>
<xCoord>362</xCoord>
<yCoord>360</yCoord>
</edgeMap>
<edgeMap>
<xCoord>362</xCoord>
<yCoord>361</yCoord>
</edgeMap>
<edgeMap>
<xCoord>363</xCoord>
<yCoord>362</yCoord>
</edgeMap>
<edgeMap>
<xCoord>364</xCoord>
<yCoord>363</yCoord>
</edgeMap>
<edgeMap>
<xCoord>365</xCoord>
<yCoord>364</yCoord>
</edgeMap>
<edgeMap>
<xCoord>366</xCoord>
<yCoord>364</yCoord>
</edgeMap>
<edgeMap>
<xCoord>367</xCoord>
<yCoord>365</yCoord>
</edgeMap>
<edgeMap>
<xCoord>368</xCoord>
<yCoord>365</yCoord>
</edgeMap>
<edgeMap>
<xCoord>369</xCoord>
<yCoord>365</yCoord>
</edgeMap>
</roi>
<roi>
<imageZposition>-199.0</imageZposition>
<imageSOP_UID>1.3.6.1.4.1.14519.5.2.1.6279.6001.104944699410718419357485553936</imageSOP_UID>
<inclusion>TRUE</inclusion>
<edgeMap>
<xCoord>367</xCoord>
<yCoord>355</yCoord>
</edgeMap>
<edgeMap>
<xCoord>368</xCoord>
<yCoord>354</yCoord>
</edgeMap>
<edgeMap>
<xCoord>369</xCoord>
<yCoord>353</yCoord>
</edgeMap>
<edgeMap>
<xCoord>370</xCoord>
<yCoord>352</yCoord>
</edgeMap>
<edgeMap>
<xCoord>371</xCoord>
<yCoord>351</yCoord>
</edgeMap>
<edgeMap>
<xCoord>372</xCoord>
<yCoord>351</yCoord>
</edgeMap>
<edgeMap>
<xCoord>373</xCoord>
<yCoord>350</yCoord>
</edgeMap>
<edgeMap>
<xCoord>374</xCoord>
<yCoord>349</yCoord>
</edgeMap>
<edgeMap>
<xCoord>375</xCoord>
<yCoord>348</yCoord>
</edgeMap>
<edgeMap>
<xCoord>376</xCoord>
<yCoord>347</yCoord>
</edgeMap>
<edgeMap>
<xCoord>376</xCoord>
<yCoord>346</yCoord>
</edgeMap>
<edgeMap>
<xCoord>376</xCoord>
<yCoord>345</yCoord>
</edgeMap>
<edgeMap>
<xCoord>376</xCoord>
<yCoord>344</yCoord>
</edgeMap>
<edgeMap>
<xCoord>375</xCoord>
<yCoord>343</yCoord>
</edgeMap>
<edgeMap>
<xCoord>374</xCoord>
<yCoord>342</yCoord>
</edgeMap>
<edgeMap>
<xCoord>373</xCoord>
<yCoord>342</yCoord>
</edgeMap>
<edgeMap>
<xCoord>372</xCoord>
<yCoord>341</yCoord>
</edgeMap>
<edgeMap>
<xCoord>371</xCoord>
<yCoord>340</yCoord>
</edgeMap>
<edgeMap>
<xCoord>370</xCoord>
<yCoord>339</yCoord>
</edgeMap>
<edgeMap>
<xCoord>369</xCoord>
<yCoord>338</yCoord>
</edgeMap>
<edgeMap>
<xCoord>368</xCoord>
<yCoord>338</yCoord>
</edgeMap>
<edgeMap>
<xCoord>367</xCoord>
<yCoord>338</yCoord>
</edgeMap>
<edgeMap>
<xCoord>366</xCoord>
<yCoord>338</yCoord>
</edgeMap>
<edgeMap>
<xCoord>365</xCoord>
<yCoord>337</yCoord>
</edgeMap>
<edgeMap>
<xCoord>364</xCoord>
<yCoord>338</yCoord>
</edgeMap>
<edgeMap>
<xCoord>363</xCoord>
<yCoord>339</yCoord>
</edgeMap>
<edgeMap>
<xCoord>362</xCoord>
<yCoord>340</yCoord>
</edgeMap>
<edgeMap>
<xCoord>362</xCoord>
<yCoord>341</yCoord>
</edgeMap>
<edgeMap>
<xCoord>361</xCoord>
<yCoord>342</yCoord>
</edgeMap>
<edgeMap>
<xCoord>360</xCoord>
<yCoord>343</yCoord>
</edgeMap>
<edgeMap>
<xCoord>359</xCoord>
<yCoord>344</yCoord>
</edgeMap>
<edgeMap>
<xCoord>359</xCoord>
<yCoord>345</yCoord>
</edgeMap>
<edgeMap>
<xCoord>359</xCoord>
<yCoord>346</yCoord>
</edgeMap>
<edgeMap>
<xCoord>359</xCoord>
<yCoord>347</yCoord>
</edgeMap>
<edgeMap>
<xCoord>359</xCoord>
<yCoord>348</yCoord>
</edgeMap>
<edgeMap>
<xCoord>359</xCoord>
<yCoord>349</yCoord>
</edgeMap>
<edgeMap>
<xCoord>359</xCoord>
<yCoord>350</yCoord>
</edgeMap>
<edgeMap>
<xCoord>360</xCoord>
<yCoord>351</yCoord>
</edgeMap>
<edgeMap>
<xCoord>361</xCoord>
<yCoord>352</yCoord>
</edgeMap>
<edgeMap>
<xCoord>362</xCoord>
<yCoord>353</yCoord>
</edgeMap>
<edgeMap>
<xCoord>363</xCoord>
<yCoord>354</yCoord>
</edgeMap>
<edgeMap>
<xCoord>364</xCoord>
<yCoord>355</yCoord>
</edgeMap>
<edgeMap>
<xCoord>365</xCoord>
<yCoord>355</yCoord>
</edgeMap>
<edgeMap>
<xCoord>366</xCoord>
<yCoord>355</yCoord>
</edgeMap>
<edgeMap>
<xCoord>367</xCoord>
<yCoord>355</yCoord>
</edgeMap>
</roi>
</unblindedReadNodule>
<nonNodule>
<nonNoduleID>MI014_16611</nonNoduleID>
<imageZposition>-91.5</imageZposition>
<imageSOP_UID>1.3.6.1.4.1.14519.5.2.1.6279.6001.238108535441941418459231955196</imageSOP_UID>
<locus>
<xCoord>182</xCoord>
<yCoord>343</yCoord>
</locus>
</nonNodule>
<nonNodule>
<nonNoduleID>MI014_16612</nonNoduleID>
<imageZposition>-161.5</imageZposition>
<imageSOP_UID>1.3.6.1.4.1.14519.5.2.1.6279.6001.259098033858855170964371671268</imageSOP_UID>
<locus>
<xCoord>160</xCoord>
<yCoord>278</yCoord>
</locus>
</nonNodule>
<nonNodule>
<nonNoduleID>MI014_16613</nonNoduleID>
<imageZposition>-206.5</imageZposition>
<imageSOP_UID>1.3.6.1.4.1.14519.5.2.1.6279.6001.514227976487036105929498354600</imageSOP_UID>
<locus>
<xCoord>190</xCoord>
<yCoord>345</yCoord>
</locus>
</nonNodule>
<nonNodule>
<nonNoduleID>MI014_16593</nonNoduleID>
<imageZposition>-211.5</imageZposition>
<imageSOP_UID>1.3.6.1.4.1.14519.5.2.1.6279.6001.317438233214254436307118708428</imageSOP_UID>
<locus>
<xCoord>371</xCoord>
<yCoord>350</yCoord>
</locus>
</nonNodule>
<nonNodule>
<nonNoduleID>MI014_16602</nonNoduleID>
<imageZposition>-91.5</imageZposition>
<imageSOP_UID>1.3.6.1.4.1.14519.5.2.1.6279.6001.238108535441941418459231955196</imageSOP_UID>
<locus>
<xCoord>179</xCoord>
<yCoord>341</yCoord>
</locus>
</nonNodule>
<nonNodule>
<nonNoduleID>MI014_16604</nonNoduleID>
<imageZposition>-126.5</imageZposition>
<imageSOP_UID>1.3.6.1.4.1.14519.5.2.1.6279.6001.236509453780802407329743966134</imageSOP_UID>
<locus>
<xCoord>351</xCoord>
<yCoord>236</yCoord>
</locus>
</nonNodule>
<nonNodule>
<nonNoduleID>MI014_16605</nonNoduleID>
<imageZposition>-89.0</imageZposition>
<imageSOP_UID>1.3.6.1.4.1.14519.5.2.1.6279.6001.983989793549436300075986683810</imageSOP_UID>
<locus>
<xCoord>183</xCoord>
<yCoord>342</yCoord>
</locus>
</nonNodule>
<nonNodule>
<nonNoduleID>MI014_16606</nonNoduleID>
<imageZposition>-161.5</imageZposition>
<imageSOP_UID>1.3.6.1.4.1.14519.5.2.1.6279.6001.259098033858855170964371671268</imageSOP_UID>
<locus>
<xCoord>163</xCoord>
<yCoord>283</yCoord>
</locus>
</nonNodule>
<nonNodule>
<nonNoduleID>MI014_16608</nonNoduleID>
<imageZposition>-181.5</imageZposition>
<imageSOP_UID>1.3.6.1.4.1.14519.5.2.1.6279.6001.245741916821487917684780495155</imageSOP_UID>
<locus>
<xCoord>154</xCoord>
<yCoord>358</yCoord>
</locus>
</nonNodule>
<nonNodule>
<nonNoduleID>MI014_16610</nonNoduleID>
<imageZposition>-201.5</imageZposition>
<imageSOP_UID>1.3.6.1.4.1.14519.5.2.1.6279.6001.130235106099433245656781220597</imageSOP_UID>
<locus>
<xCoord>176</xCoord>
<yCoord>337</yCoord>
</locus>
</nonNodule>
<nonNodule>
<nonNoduleID>MI014_16614</nonNoduleID>
<imageZposition>-86.5</imageZposition>
<imageSOP_UID>1.3.6.1.4.1.14519.5.2.1.6279.6001.134683638127784448822677926029</imageSOP_UID>
<locus>
<xCoord>178</xCoord>
<yCoord>333</yCoord>
</locus>
</nonNodule>
<nonNodule>
<nonNoduleID>MI014_16615</nonNoduleID>
<imageZposition>-241.5</imageZposition>
<imageSOP_UID>1.3.6.1.4.1.14519.5.2.1.6279.6001.186842181911642729363994773000</imageSOP_UID>
<locus>
<xCoord>137</xCoord>
<yCoord>200</yCoord>
</locus>
</nonNodule>
<nonNodule>
<nonNoduleID>MI014_16618</nonNoduleID>
<imageZposition>-171.5</imageZposition>
<imageSOP_UID>1.3.6.1.4.1.14519.5.2.1.6279.6001.223556640026584251551952686504</imageSOP_UID>
<locus>
<xCoord>183</xCoord>
<yCoord>320</yCoord>
</locus>
</nonNodule>
<nonNodule>
<nonNoduleID>MI014_16620</nonNoduleID>
<imageZposition>-151.5</imageZposition>
<imageSOP_UID>1.3.6.1.4.1.14519.5.2.1.6279.6001.131435617951065916477088212638</imageSOP_UID>
<locus>
<xCoord>152</xCoord>
<yCoord>259</yCoord>
</locus>
</nonNodule>
<nonNodule>
<nonNoduleID>MI014_16621</nonNoduleID>
<imageZposition>-204.0</imageZposition>
<imageSOP_UID>1.3.6.1.4.1.14519.5.2.1.6279.6001.149772051318491213433932219079</imageSOP_UID>
<locus>
<xCoord>142</xCoord>
<yCoord>258</yCoord>
</locus>
</nonNodule>
</readingSession>
<readingSession>
		<annotationVersion>3.12</annotationVersion>
		<servicingRadiologistID>-671528798</servicingRadiologistID>
			<unblindedReadNodule>
				<noduleID>0</noduleID>
				<characteristics>
					<subtlety>5</subtlety>
					<internalStructure>1</internalStructure>
					<calcification>6</calcification>
					<sphericity>5</sphericity>
					<margin>4</margin>
					<lobulation>1</lobulation>
					<spiculation>5</spiculation>
					<texture>4</texture>
					<malignancy>4</malignancy>
				</characteristics>
				<roi>
					<imageZposition>-181.5</imageZposition>
					<imageSOP_UID>1.3.6.1.4.1.14519.5.2.1.6279.6001.245741916821487917684780495155</imageSOP_UID>
					<inclusion>TRUE</inclusion>
					<edgeMap>
					<xCoord>363</xCoord>
					<yCoord>342</yCoord>
					</edgeMap>
					<edgeMap>
					<xCoord>362</xCoord>
					<yCoord>343</yCoord>
					</edgeMap>
					<edgeMap>
					<xCoord>362</xCoord>
					<yCoord>344</yCoord>
					</edgeMap>
					<edgeMap>
					<xCoord>361</xCoord>
					<yCoord>344</yCoord>
					</edgeMap>
					<edgeMap>
					<xCoord>361</xCoord>
					<yCoord>345</yCoord>
					</edgeMap>
					<edgeMap>
					<xCoord>360</xCoord>
					<yCoord>346</yCoord>
					</edgeMap>
					<edgeMap>
					<xCoord>359</xCoord>
					<yCoord>346</yCoord>
					</edgeMap>
					<edgeMap>
					<xCoord>358</xCoord>
					<yCoord>346</yCoord>
					</edgeMap>
					<edgeMap>
					<xCoord>357</xCoord>
					<yCoord>347</yCoord>
					</edgeMap>
					<edgeMap>
					<xCoord>356</xCoord>
					<yCoord>348</yCoord>
					</edgeMap>
					<edgeMap>
					<xCoord>355</xCoord>
					<yCoord>348</yCoord>
					</edgeMap>
					<edgeMap>
					<xCoord>355</xCoord>
					<yCoord>349</yCoord>
					</edgeMap>
					<edgeMap>
					<xCoord>355</xCoord>
					<yCoord>350</yCoord>
					</edgeMap>
					<edgeMap>
					<xCoord>355</xCoord>
					<yCoord>351</yCoord>
					</edgeMap>
					<edgeMap>
					<xCoord>356</xCoord>
					<yCoord>352</yCoord>
					</edgeMap>
					<edgeMap>
					<xCoord>356</xCoord>
					<yCoord>353</yCoord>
					</edgeMap>
					<edgeMap>
					<xCoord>357</xCoord>
					<yCoord>354</yCoord>
					</edgeMap>
					<edgeMap>
					<xCoord>358</xCoord>
					<yCoord>355</yCoord>
					</edgeMap>
					<edgeMap>
					<xCoord>359</xCoord>
					<yCoord>356</yCoord>
					</edgeMap>
					<edgeMap>
					<xCoord>360</xCoord>
					<yCoord>356</yCoord>
					</edgeMap>
					<edgeMap>
					<xCoord>360</xCoord>
					<yCoord>357</yCoord>
					</edgeMap>
					<edgeMap>
					<xCoord>360</xCoord>
					<yCoord>358</yCoord>
					</edgeMap>
					<edgeMap>
					<xCoord>360</xCoord>
					<yCoord>359</yCoord>
					</edgeMap>
					<edgeMap>
					<xCoord>360</xCoord>
					<yCoord>360</yCoord>
					</edgeMap>
					<edgeMap>
					<xCoord>360</xCoord>
					<yCoord>361</yCoord>
					</edgeMap>
					<edgeMap>
					<xCoord>360</xCoord>
					<yCoord>362</yCoord>
					</edgeMap>
					<edgeMap>
					<xCoord>361</xCoord>
					<yCoord>363</yCoord>
					</edgeMap>
					<edgeMap>
					<xCoord>362</xCoord>
					<yCoord>364</yCoord>
					</edgeMap>
					<edgeMap>
					<xCoord>363</xCoord>
					<yCoord>365</yCoord>
					</edgeMap>
					<edgeMap>
					<xCoord>364</xCoord>
					<yCoord>365</yCoord>
					</edgeMap>
					<edgeMap>
					<xCoord>365</xCoord>
					<yCoord>366</yCoord>
					</edgeMap>
					<edgeMap>
					<xCoord>366</xCoord>
					<yCoord>366</yCoord>
					</edgeMap>
					<edgeMap>
					<xCoord>367</xCoord>
					<yCoord>366</yCoord>
					</edgeMap>
					<edgeMap>
					<xCoord>368</xCoord>
					<yCoord>366</yCoord>
					</edgeMap>
					<edgeMap>
					<xCoord>369</xCoord>
					<yCoord>365</yCoord>
					</edgeMap>
					<edgeMap>
					<xCoord>370</xCoord>
					<yCoord>365</yCoord>
					</edgeMap>
					<edgeMap>
					<xCoord>371</xCoord>
					<yCoord>365</yCoord>
					</edgeMap>
					<edgeMap>
					<xCoord>371</xCoord>
					<yCoord>364</yCoord>
					</edgeMap>
					<edgeMap>
					<xCoord>372</xCoord>
					<yCoord>363</yCoord>
					</edgeMap>
					<edgeMap>
					<xCoord>373</xCoord>
					<yCoord>362</yCoord>
					</edgeMap>
					<edgeMap>
					<xCoord>373</xCoord>
					<yCoord>361</yCoord>
					</edgeMap>
					<edgeMap>
					<xCoord>374</xCoord>
					<yCoord>361</yCoord>
					</edgeMap>
					<edgeMap>
					<xCoord>375</xCoord>
					<yCoord>360</yCoord>
					</edgeMap>
					<edgeMap>
					<xCoord>376</xCoord>
					<yCoord>359</yCoord>
					</edgeMap>
					<edgeMap>
					<xCoord>377</xCoord>
					<yCoord>359</yCoord>
					</edgeMap>
					<edgeMap>
					<xCoord>378</xCoord>
					<yCoord>358</yCoord>
					</edgeMap>
					<edgeMap>
					<xCoord>379</xCoord>
					<yCoord>357</yCoord>
					</edgeMap>
					<edgeMap>
					<xCoord>380</xCoord>
					<yCoord>356</yCoord>
					</edgeMap>
					<edgeMap>
					<xCoord>381</xCoord>
					<yCoord>355</yCoord>
					</edgeMap>
					<edgeMap>
					<xCoord>381</xCoord>
					<yCoord>354</yCoord>
					</edgeMap>
					<edgeMap>
					<xCoord>381</xCoord>
					<yCoord>353</yCoord>
					</edgeMap>
					<edgeMap>
					<xCoord>382</xCoord>
					<yCoord>352</yCoord>
					</edgeMap>
					<edgeMap>
					<xCoord>382</xCoord>
					<yCoord>351</yCoord>
					</edgeMap>
					<edgeMap>
					<xCoord>383</xCoord>
					<yCoord>350</yCoord>
					</edgeMap>
					<edgeMap>
					<xCoord>383</xCoord>
					<yCoord>349</yCoord>
					</edgeMap>
					<edgeMap>
					<xCoord>382</xCoord>
					<yCoord>348</yCoord>
					</edgeMap>
					<edgeMap>
					<xCoord>381</xCoord>
					<yCoord>347</yCoord>
					</edgeMap>
					<edgeMap>
					<xCoord>381</xCoord>
					<yCoord>346</yCoord>
					</edgeMap>
					<edgeMap>
					<xCoord>380</xCoord>
					<yCoord>345</yCoord>
					</edgeMap>
					<edgeMap>
					<xCoord>379</xCoord>
					<yCoord>345</yCoord>
					</edgeMap>
					<edgeMap>
					<xCoord>379</xCoord>
					<yCoord>344</yCoord>
					</edgeMap>
					<edgeMap>
					<xCoord>378</xCoord>
					<yCoord>344</yCoord>
					</edgeMap>
					<edgeMap>
					<xCoord>377</xCoord>
					<yCoord>343</yCoord>
					</edgeMap>
					<edgeMap>
					<xCoord>377</xCoord>
					<yCoord>342</yCoord>
					</edgeMap>
					<edgeMap>
					<xCoord>376</xCoord>
					<yCoord>341</yCoord>
					</edgeMap>
					<edgeMap>
					<xCoord>375</xCoord>
					<yCoord>341</yCoord>
					</edgeMap>
					<edgeMap>
					<xCoord>374</xCoord>
					<yCoord>341</yCoord>
					</edgeMap>
					<edgeMap>
					<xCoord>373</xCoord>
					<yCoord>341</yCoord>
					</edgeMap>
					<edgeMap>
					<xCoord>372</xCoord>
					<yCoord>340</yCoord>
					</edgeMap>
					<edgeMap>
					<xCoord>371</xCoord>
					<yCoord>340</yCoord>
					</edgeMap>
					<edgeMap>
					<xCoord>370</xCoord>
					<yCoord>341</yCoord>
					</edgeMap>
					<edgeMap>
					<xCoord>369</xCoord>
					<yCoord>341</yCoord>
					</edgeMap>
					<edgeMap>
					<xCoord>368</xCoord>
					<yCoord>341</yCoord>
					</edgeMap>
					<edgeMap>
					<xCoord>367</xCoord>
					<yCoord>341</yCoord>
					</edgeMap>
					<edgeMap>
					<xCoord>366</xCoord>
					<yCoord>341</yCoord>
					</edgeMap>
					<edgeMap>
					<xCoord>365</xCoord>
					<yCoord>341</yCoord>
					</edgeMap>
					<edgeMap>
					<xCoord>364</xCoord>
					<yCoord>341</yCoord>
					</edgeMap>
					<edgeMap>
					<xCoord>363</xCoord>
					<yCoord>342</yCoord>
					</edgeMap>
				</roi>
				<roi>
					<imageZposition>-184.0</imageZposition>
					<imageSOP_UID>1.3.6.1.4.1.14519.5.2.1.6279.6001.313837479636023675558145420396</imageSOP_UID>
					<inclusion>TRUE</inclusion>
					<edgeMap>
					<xCoord>363</xCoord>
					<yCoord>338</yCoord>
					</edgeMap>
					<edgeMap>
					<xCoord>362</xCoord>
					<yCoord>339</yCoord>
					</edgeMap>
					<edgeMap>
					<xCoord>361</xCoord>
					<yCoord>339</yCoord>
					</edgeMap>
					<edgeMap>
					<xCoord>360</xCoord>
					<yCoord>340</yCoord>
					</edgeMap>
					<edgeMap>
					<xCoord>359</xCoord>
					<yCoord>341</yCoord>
					</edgeMap>
					<edgeMap>
					<xCoord>358</xCoord>
					<yCoord>342</yCoord>
					</edgeMap>
					<edgeMap>
					<xCoord>357</xCoord>
					<yCoord>342</yCoord>
					</edgeMap>
					<edgeMap>
					<xCoord>357</xCoord>
					<yCoord>343</yCoord>
					</edgeMap>
					<edgeMap>
					<xCoord>356</xCoord>
					<yCoord>344</yCoord>
					</edgeMap>
					<edgeMap>
					<xCoord>356</xCoord>
					<yCoord>345</yCoord>
					</edgeMap>
					<edgeMap>
					<xCoord>355</xCoord>
					<yCoord>345</yCoord>
					</edgeMap>
					<edgeMap>
					<xCoord>354</xCoord>
					<yCoord>346</yCoord>
					</edgeMap>
					<edgeMap>
					<xCoord>354</xCoord>
					<yCoord>347</yCoord>
					</edgeMap>
					<edgeMap>
					<xCoord>353</xCoord>
					<yCoord>348</yCoord>
					</edgeMap>
					<edgeMap>
					<xCoord>353</xCoord>
					<yCoord>349</yCoord>
					</edgeMap>
					<edgeMap>
					<xCoord>353</xCoord>
					<yCoord>350</yCoord>
					</edgeMap>
					<edgeMap>
					<xCoord>353</xCoord>
					<yCoord>351</yCoord>
					</edgeMap>
					<edgeMap>
					<xCoord>354</xCoord>
					<yCoord>352</yCoord>
					</edgeMap>
					<edgeMap>
					<xCoord>355</xCoord>
					<yCoord>353</yCoord>
					</edgeMap>
					<edgeMap>
					<xCoord>355</xCoord>
					<yCoord>354</yCoord>
					</edgeMap>
					<edgeMap>
					<xCoord>355</xCoord>
					<yCoord>355</yCoord>
					</edgeMap>
					<edgeMap>
					<xCoord>354</xCoord>
					<yCoord>355</yCoord>
					</edgeMap>
					<edgeMap>
					<xCoord>353</xCoord>
					<yCoord>356</yCoord>
					</edgeMap>
					<edgeMap>
					<xCoord>352</xCoord>
					<yCoord>357</yCoord>
					</edgeMap>
					<edgeMap>
					<xCoord>352</xCoord>
					<yCoord>358</yCoord>
					</edgeMap>
					<edgeMap>
					<xCoord>352</xCoord>
					<yCoord>359</yCoord>
					</edgeMap>
					<edgeMap>
					<xCoord>352</xCoord>
					<yCoord>360</yCoord>
					</edgeMap>
					<edgeMap>
					<xCoord>352</xCoord>
					<yCoord>361</yCoord>
					</edgeMap>
					<edgeMap>
					<xCoord>352</xCoord>
					<yCoord>362</yCoord>
					</edgeMap>
					<edgeMap>
					<xCoord>352</xCoord>
					<yCoord>363</yCoord>
					</edgeMap>
					<edgeMap>
					<xCoord>352</xCoord>
					<yCoord>364</yCoord>
					</edgeMap>
					<edgeMap>
					<xCoord>353</xCoord>
					<yCoord>365</yCoord>
					</edgeMap>
					<edgeMap>
					<xCoord>354</xCoord>
					<yCoord>366</yCoord>
					</edgeMap>
					<edgeMap>
					<xCoord>355</xCoord>
					<yCoord>367</yCoord>
					</edgeMap>
					<edgeMap>
					<xCoord>356</xCoord>
					<yCoord>367</yCoord>
					</edgeMap>
					<edgeMap>
					<xCoord>357</xCoord>
					<yCoord>367</yCoord>
					</edgeMap>
					<edgeMap>
					<xCoord>358</xCoord>
					<yCoord>367</yCoord>
					</edgeMap>
					<edgeMap>
					<xCoord>359</xCoord>
					<yCoord>367</yCoord>
					</edgeMap>
					<edgeMap>
					<xCoord>360</xCoord>
					<yCoord>366</yCoord>
					</edgeMap>
					<edgeMap>
					<xCoord>361</xCoord>
					<yCoord>366</yCoord>
					</edgeMap>
					<edgeMap>
					<xCoord>362</xCoord>
					<yCoord>365</yCoord>
					</edgeMap>
					<edgeMap>
					<xCoord>363</xCoord>
					<yCoord>365</yCoord>
					</edgeMap>
					<edgeMap>
					<xCoord>364</xCoord>
					<yCoord>365</yCoord>
					</edgeMap>
					<edgeMap>
					<xCoord>365</xCoord>
					<yCoord>366</yCoord>
					</edgeMap>
					<edgeMap>
					<xCoord>366</xCoord>
					<yCoord>366</yCoord>
					</edgeMap>
					<edgeMap>
					<xCoord>367</xCoord>
					<yCoord>366</yCoord>
					</edgeMap>
					<edgeMap>
					<xCoord>368</xCoord>
					<yCoord>367</yCoord>
					</edgeMap>
					<edgeMap>
					<xCoord>369</xCoord>
					<yCoord>367</yCoord>
					</edgeMap>
					<edgeMap>
					<xCoord>370</xCoord>
					<yCoord>367</yCoord>
					</edgeMap>
					<edgeMap>
					<xCoord>371</xCoord>
					<yCoord>367</yCoord>
					</edgeMap>
					<edgeMap>
					<xCoord>372</xCoord>
					<yCoord>368</yCoord>
					</edgeMap>
					<edgeMap>
					<xCoord>373</xCoord>
					<yCoord>367</yCoord>
					</edgeMap>
					<edgeMap>
					<xCoord>374</xCoord>
					<yCoord>367</yCoord>
					</edgeMap>
					<edgeMap>
					<xCoord>375</xCoord>
					<yCoord>366</yCoord>
					</edgeMap>
					<edgeMap>
					<xCoord>376</xCoord>
					<yCoord>365</yCoord>
					</edgeMap>
					<edgeMap>
					<xCoord>376</xCoord>
					<yCoord>364</yCoord>
					</edgeMap>
					<edgeMap>
					<xCoord>376</xCoord>
					<yCoord>363</yCoord>
					</edgeMap>
					<edgeMap>
					<xCoord>376</xCoord>
					<yCoord>362</yCoord>
					</edgeMap>
					<edgeMap>
					<xCoord>377</xCoord>
					<yCoord>361</yCoord>
					</edgeMap>
					<edgeMap>
					<xCoord>378</xCoord>
					<yCoord>361</yCoord>
					</edgeMap>
					<edgeMap>
					<xCoord>379</xCoord>
					<yCoord>360</yCoord>
					</edgeMap>
					<edgeMap>
					<xCoord>380</xCoord>
					<yCoord>360</yCoord>
					</edgeMap>
					<edgeMap>
					<xCoord>381</xCoord>
					<yCoord>360</yCoord>
					</edgeMap>
					<edgeMap>
					<xCoord>382</xCoord>
					<yCoord>360</yCoord>
					</edgeMap>
					<edgeMap>
					<xCoord>383</xCoord>
					<yCoord>360</yCoord>
					</edgeMap>
					<edgeMap>
					<xCoord>384</xCoord>
					<yCoord>360</yCoord>
					</edgeMap>
					<edgeMap>
					<xCoord>385</xCoord>
					<yCoord>360</yCoord>
					</edgeMap>
					<edgeMap>
					<xCoord>386</xCoord>
					<yCoord>359</yCoord>
					</edgeMap>
					<edgeMap>
					<xCoord>387</xCoord>
					<yCoord>359</yCoord>
					</edgeMap>
					<edgeMap>
					<xCoord>388</xCoord>
					<yCoord>358</yCoord>
					</edgeMap>
					<edgeMap>
					<xCoord>387</xCoord>
					<yCoord>357</yCoord>
					</edgeMap>
					<edgeMap>
					<xCoord>386</xCoord>
					<yCoord>356</yCoord>
					</edgeMap>
					<edgeMap>
					<xCoord>386</xCoord>
					<yCoord>355</yCoord>
					</edgeMap>
					<edgeMap>
					<xCoord>385</xCoord>
					<yCoord>354</yCoord>
					</edgeMap>
					<edgeMap>
					<xCoord>385</xCoord>
					<yCoord>353</yCoord>
					</edgeMap>
					<edgeMap>
					<xCoord>384</xCoord>
					<yCoord>352</yCoord>
					</edgeMap>
					<edgeMap>
					<xCoord>383</xCoord>
					<yCoord>352</yCoord>
					</edgeMap>
					<edgeMap>
					<xCoord>382</xCoord>
					<yCoord>352</yCoord>
					</edgeMap>
					<edgeMap>
					<xCoord>381</xCoord>
					<yCoord>352</yCoord>
					</edgeMap>
					<edgeMap>
					<xCoord>381</xCoord>
					<yCoord>351</yCoord>
					</edgeMap>
					<edgeMap>
					<xCoord>381</xCoord>
					<yCoord>350</yCoord>
					</edgeMap>
					<edgeMap>
					<xCoord>381</xCoord>
					<yCoord>349</yCoord>
					</edgeMap>
					<edgeMap>
					<xCoord>381</xCoord>
					<yCoord>348</yCoord>
					</edgeMap>
					<edgeMap>
					<xCoord>382</xCoord>
					<yCoord>347</yCoord>
					</edgeMap>
					<edgeMap>
					<xCoord>383</xCoord>
					<yCoord>347</yCoord>
					</edgeMap>
					<edgeMap>
					<xCoord>384</xCoord>
					<yCoord>346</yCoord>
					</edgeMap>
					<edgeMap>
					<xCoord>385</xCoord>
					<yCoord>345</yCoord>
					</edgeMap>
					<edgeMap>
					<xCoord>385</xCoord>
					<yCoord>344</yCoord>
					</edgeMap>
					<edgeMap>
					<xCoord>384</xCoord>
					<yCoord>343</yCoord>
					</edgeMap>
					<edgeMap>
					<xCoord>384</xCoord>
					<yCoord>342</yCoord>
					</edgeMap>
					<edgeMap>
					<xCoord>383</xCoord>
					<yCoord>342</yCoord>
					</edgeMap>
					<edgeMap>
					<xCoord>382</xCoord>
					<yCoord>341</yCoord>
					</edgeMap>
					<edgeMap>
					<xCoord>381</xCoord>
					<yCoord>341</yCoord>
					</edgeMap>
					<edgeMap>
					<xCoord>380</xCoord>
					<yCoord>340</yCoord>
					</edgeMap>
					<edgeMap>
					<xCoord>379</xCoord>
					<yCoord>340</yCoord>
					</edgeMap>
					<edgeMap>
					<xCoord>378</xCoord>
					<yCoord>340</yCoord>
					</edgeMap>
					<edgeMap>
					<xCoord>377</xCoord>
					<yCoord>339</yCoord>
					</edgeMap>
					<edgeMap>
					<xCoord>376</xCoord>
					<yCoord>338</yCoord>
					</edgeMap>
					<edgeMap>
					<xCoord>375</xCoord>
					<yCoord>337</yCoord>
					</edgeMap>
					<edgeMap>
					<xCoord>374</xCoord>
					<yCoord>337</yCoord>
					</edgeMap>
					<edgeMap>
					<xCoord>373</xCoord>
					<yCoord>337</yCoord>
					</edgeMap>
					<edgeMap>
					<xCoord>372</xCoord>
					<yCoord>336</yCoord>
					</edgeMap>
					<edgeMap>
					<xCoord>371</xCoord>
					<yCoord>336</yCoord>
					</edgeMap>
					<edgeMap>
					<xCoord>370</xCoord>
					<yCoord>336</yCoord>
					</edgeMap>
					<edgeMap>
					<xCoord>369</xCoord>
					<yCoord>337</yCoord>
					</edgeMap>
					<edgeMap>
					<xCoord>368</xCoord>
					<yCoord>337</yCoord>
					</edgeMap>
					<edgeMap>
					<xCoord>367</xCoord>
					<yCoord>337</yCoord>
					</edgeMap>
					<edgeMap>
					<xCoord>366</xCoord>
					<yCoord>337</yCoord>
					</edgeMap>
					<edgeMap>
					<xCoord>365</xCoord>
					<yCoord>338</yCoord>
					</edgeMap>
					<edgeMap>
					<xCoord>364</xCoord>
					<yCoord>338</yCoord>
					</edgeMap>
					<edgeMap>
					<xCoord>363</xCoord>
					<yCoord>338</yCoord>
					</edgeMap>
				</roi>
				<roi>
					<imageZposition>-186.5</imageZposition>
					<imageSOP_UID>1.3.6.1.4.1.14519.5.2.1.6279.6001.296257982882837575297259639710</imageSOP_UID>
					<inclusion>TRUE</inclusion>
					<edgeMap>
					<xCoord>363</xCoord>
					<yCoord>337</yCoord>
					</edgeMap>
					<edgeMap>
					<xCoord>362</xCoord>
					<yCoord>338</yCoord>
					</edgeMap>
					<edgeMap>
					<xCoord>361</xCoord>
					<yCoord>338</yCoord>
					</edgeMap>
					<edgeMap>
					<xCoord>360</xCoord>
					<yCoord>339</yCoord>
					</edgeMap>
					<edgeMap>
					<xCoord>359</xCoord>
					<yCoord>340</yCoord>
					</edgeMap>
					<edgeMap>
					<xCoord>358</xCoord>
					<yCoord>341</yCoord>
					</edgeMap>
					<edgeMap>
					<xCoord>357</xCoord>
					<yCoord>341</yCoord>
					</edgeMap>
					<edgeMap>
					<xCoord>356</xCoord>
					<yCoord>342</yCoord>
					</edgeMap>
					<edgeMap>
					<xCoord>355</xCoord>
					<yCoord>342</yCoord>
					</edgeMap>
					<edgeMap>
					<xCoord>354</xCoord>
					<yCoord>342</yCoord>
					</edgeMap>
					<edgeMap>
					<xCoord>354</xCoord>
					<yCoord>343</yCoord>
					</edgeMap>
					<edgeMap>
					<xCoord>354</xCoord>
					<yCoord>344</yCoord>
					</edgeMap>
					<edgeMap>
					<xCoord>353</xCoord>
					<yCoord>345</yCoord>
					</edgeMap>
					<edgeMap>
					<xCoord>353</xCoord>
					<yCoord>346</yCoord>
					</edgeMap>
					<edgeMap>
					<xCoord>354</xCoord>
					<yCoord>347</yCoord>
					</edgeMap>
					<edgeMap>
					<xCoord>354</xCoord>
					<yCoord>348</yCoord>
					</edgeMap>
					<edgeMap>
					<xCoord>353</xCoord>
					<yCoord>349</yCoord>
					</edgeMap>
					<edgeMap>
					<xCoord>352</xCoord>
					<yCoord>350</yCoord>
					</edgeMap>
					<edgeMap>
					<xCoord>351</xCoord>
					<yCoord>351</yCoord>
					</edgeMap>
					<edgeMap>
					<xCoord>350</xCoord>
					<yCoord>352</yCoord>
					</edgeMap>
					<edgeMap>
					<xCoord>350</xCoord>
					<yCoord>353</yCoord>
					</edgeMap>
					<edgeMap>
					<xCoord>351</xCoord>
					<yCoord>354</yCoord>
					</edgeMap>
					<edgeMap>
					<xCoord>351</xCoord>
					<yCoord>355</yCoord>
					</edgeMap>
					<edgeMap>
					<xCoord>350</xCoord>
					<yCoord>355</yCoord>
					</edgeMap>
					<edgeMap>
					<xCoord>349</xCoord>
					<yCoord>356</yCoord>
					</edgeMap>
					<edgeMap>
					<xCoord>348</xCoord>
					<yCoord>356</yCoord>
					</edgeMap>
					<edgeMap>
					<xCoord>347</xCoord>
					<yCoord>357</yCoord>
					</edgeMap>
					<edgeMap>
					<xCoord>346</xCoord>
					<yCoord>358</yCoord>
					</edgeMap>
					<edgeMap>
					<xCoord>345</xCoord>
					<yCoord>359</yCoord>
					</edgeMap>
					<edgeMap>
					<xCoord>344</xCoord>
					<yCoord>359</yCoord>
					</edgeMap>
					<edgeMap>
					<xCoord>345</xCoord>
					<yCoord>360</yCoord>
					</edgeMap>
					<edgeMap>
					<xCoord>346</xCoord>
					<yCoord>361</yCoord>
					</edgeMap>
					<edgeMap>
					<xCoord>346</xCoord>
					<yCoord>362</yCoord>
					</edgeMap>
					<edgeMap>
					<xCoord>347</xCoord>
					<yCoord>363</yCoord>
					</edgeMap>
					<edgeMap>
					<xCoord>348</xCoord>
					<yCoord>363</yCoord>
					</edgeMap>
					<edgeMap>
					<xCoord>349</xCoord>
					<yCoord>364</yCoord>
					</edgeMap>
					<edgeMap>
					<xCoord>350</xCoord>
					<yCoord>364</yCoord>
					</edgeMap>
					<edgeMap>
					<xCoord>351</xCoord>
					<yCoord>365</yCoord>
					</edgeMap>
					<edgeMap>
					<xCoord>352</xCoord>
					<yCoord>365</yCoord>
					</edgeMap>
					<edgeMap>
					<xCoord>353</xCoord>
					<yCoord>365</yCoord>
					</edgeMap>
					<edgeMap>
					<xCoord>354</xCoord>
					<yCoord>365</yCoord>
					</edgeMap>
					<edgeMap>
					<xCoord>355</xCoord>
					<yCoord>365</yCoord>
					</edgeMap>
					<edgeMap>
					<xCoord>356</xCoord>
					<yCoord>366</yCoord>
					</edgeMap>
					<edgeMap>
					<xCoord>357</xCoord>
					<yCoord>366</yCoord>
					</edgeMap>
					<edgeMap>
					<xCoord>358</xCoord>
					<yCoord>366</yCoord>
					</edgeMap>
					<edgeMap>
					<xCoord>359</xCoord>
					<yCoord>366</yCoord>
					</edgeMap>
					<edgeMap>
					<xCoord>360</xCoord>
					<yCoord>366</yCoord>
					</edgeMap>
					<edgeMap>
					<xCoord>361</xCoord>
					<yCoord>366</yCoord>
					</edgeMap>
					<edgeMap>
					<xCoord>361</xCoord>
					<yCoord>367</yCoord>
					</edgeMap>
					<edgeMap>
					<xCoord>361</xCoord>
					<yCoord>368</yCoord>
					</edgeMap>
					<edgeMap>
					<xCoord>361</xCoord>
					<yCoord>369</yCoord>
					</edgeMap>
					<edgeMap>
					<xCoord>361</xCoord>
					<yCoord>370</yCoord>
					</edgeMap>
					<edgeMap>
					<xCoord>361</xCoord>
					<yCoord>371</yCoord>
					</edgeMap>
					<edgeMap>
					<xCoord>362</xCoord>
					<yCoord>372</yCoord>
					</edgeMap>
					<edgeMap>
					<xCoord>363</xCoord>
					<yCoord>371</yCoord>
					</edgeMap>
					<edgeMap>
					<xCoord>363</xCoord>
					<yCoord>370</yCoord>
					</edgeMap>
					<edgeMap>
					<xCoord>364</xCoord>
					<yCoord>369</yCoord>
					</edgeMap>
					<edgeMap>
					<xCoord>364</xCoord>
					<yCoord>368</yCoord>
					</edgeMap>
					<edgeMap>
					<xCoord>365</xCoord>
					<yCoord>368</yCoord>
					</edgeMap>
					<edgeMap>
					<xCoord>366</xCoord>
					<yCoord>368</yCoord>
					</edgeMap>
					<edgeMap>
					<xCoord>367</xCoord>
					<yCoord>367</yCoord>
					</edgeMap>
					<edgeMap>
					<xCoord>368</xCoord>
					<yCoord>367</yCoord>
					</edgeMap>
					<edgeMap>
					<xCoord>367</xCoord>
					<yCoord>366</yCoord>
					</edgeMap>
					<edgeMap>
					<xCoord>366</xCoord>
					<yCoord>365</yCoord>
					</edgeMap>
					<edgeMap>
					<xCoord>366</xCoord>
					<yCoord>364</yCoord>
					</edgeMap>
					<edgeMap>
					<xCoord>367</xCoord>
					<yCoord>364</yCoord>
					</edgeMap>
					<edgeMap>
					<xCoord>368</xCoord>
					<yCoord>365</yCoord>
					</edgeMap>
					<edgeMap>
					<xCoord>369</xCoord>
					<yCoord>366</yCoord>
					</edgeMap>
					<edgeMap>
					<xCoord>370</xCoord>
					<yCoord>366</yCoord>
					</edgeMap>
					<edgeMap>
					<xCoord>371</xCoord>
					<yCoord>367</yCoord>
					</edgeMap>
					<edgeMap>
					<xCoord>372</xCoord>
					<yCoord>367</yCoord>
					</edgeMap>
					<edgeMap>
					<xCoord>373</xCoord>
					<yCoord>367</yCoord>
					</edgeMap>
					<edgeMap>
					<xCoord>374</xCoord>
					<yCoord>367</yCoord>
					</edgeMap>
					<edgeMap>
					<xCoord>375</xCoord>
					<yCoord>367</yCoord>
					</edgeMap>
					<edgeMap>
					<xCoord>375</xCoord>
					<yCoord>366</yCoord>
					</edgeMap>
					<edgeMap>
					<xCoord>374</xCoord>
					<yCoord>365</yCoord>
					</edgeMap>
					<edgeMap>
					<xCoord>373</xCoord>
					<yCoord>364</yCoord>
					</edgeMap>
					<edgeMap>
					<xCoord>374</xCoord>
					<yCoord>363</yCoord>
					</edgeMap>
					<edgeMap>
					<xCoord>375</xCoord>
					<yCoord>363</yCoord>
					</edgeMap>
					<edgeMap>
					<xCoord>376</xCoord>
					<yCoord>364</yCoord>
					</edgeMap>
					<edgeMap>
					<xCoord>377</xCoord>
					<yCoord>364</yCoord>
					</edgeMap>
					<edgeMap>
					<xCoord>378</xCoord>
					<yCoord>365</yCoord>
					</edgeMap>
					<edgeMap>
					<xCoord>378</xCoord>
					<yCoord>364</yCoord>
					</edgeMap>
					<edgeMap>
					<xCoord>379</xCoord>
					<yCoord>363</yCoord>
					</edgeMap>
					<edgeMap>
					<xCoord>379</xCoord>
					<yCoord>362</yCoord>
					</edgeMap>
					<edgeMap>
					<xCoord>380</xCoord>
					<yCoord>361</yCoord>
					</edgeMap>
					<edgeMap>
					<xCoord>381</xCoord>
					<yCoord>361</yCoord>
					</edgeMap>
					<edgeMap>
					<xCoord>380</xCoord>
					<yCoord>360</yCoord>
					</edgeMap>
					<edgeMap>
					<xCoord>380</xCoord>
					<yCoord>359</yCoord>
					</edgeMap>
					<edgeMap>
					<xCoord>379</xCoord>
					<yCoord>358</yCoord>
					</edgeMap>
					<edgeMap>
					<xCoord>380</xCoord>
					<yCoord>357</yCoord>
					</edgeMap>
					<edgeMap>
					<xCoord>381</xCoord>
					<yCoord>357</yCoord>
					</edgeMap>
					<edgeMap>
					<xCoord>382</xCoord>
					<yCoord>357</yCoord>
					</edgeMap>
					<edgeMap>
					<xCoord>383</xCoord>
					<yCoord>356</yCoord>
					</edgeMap>
					<edgeMap>
					<xCoord>383</xCoord>
					<yCoord>355</yCoord>
					</edgeMap>
					<edgeMap>
					<xCoord>384</xCoord>
					<yCoord>355</yCoord>
					</edgeMap>
					<edgeMap>
					<xCoord>383</xCoord>
					<yCoord>354</yCoord>
					</edgeMap>
					<edgeMap>
					<xCoord>382</xCoord>
					<yCoord>353</yCoord>
					</edgeMap>
					<edgeMap>
					<xCoord>381</xCoord>
					<yCoord>353</yCoord>
					</edgeMap>
					<edgeMap>
					<xCoord>381</xCoord>
					<yCoord>352</yCoord>
					</edgeMap>
					<edgeMap>
					<xCoord>382</xCoord>
					<yCoord>352</yCoord>
					</edgeMap>
					<edgeMap>
					<xCoord>383</xCoord>
					<yCoord>352</yCoord>
					</edgeMap>
					<edgeMap>
					<xCoord>384</xCoord>
					<yCoord>351</yCoord>
					</edgeMap>
					<edgeMap>
					<xCoord>385</xCoord>
					<yCoord>351</yCoord>
					</edgeMap>
					<edgeMap>
					<xCoord>385</xCoord>
					<yCoord>350</yCoord>
					</edgeMap>
					<edgeMap>
					<xCoord>385</xCoord>
					<yCoord>349</yCoord>
					</edgeMap>
					<edgeMap>
					<xCoord>385</xCoord>
					<yCoord>348</yCoord>
					</edgeMap>
					<edgeMap>
					<xCoord>384</xCoord>
					<yCoord>348</yCoord>
					</edgeMap>
					<edgeMap>
					<xCoord>383</xCoord>
					<yCoord>347</yCoord>
					</edgeMap>
					<edgeMap>
					<xCoord>384</xCoord>
					<yCoord>346</yCoord>
					</edgeMap>
					<edgeMap>
					<xCoord>384</xCoord>
					<yCoord>345</yCoord>
					</edgeMap>
					<edgeMap>
					<xCoord>385</xCoord>
					<yCoord>345</yCoord>
					</edgeMap>
					<edgeMap>
					<xCoord>384</xCoord>
					<yCoord>344</yCoord>
					</edgeMap>
					<edgeMap>
					<xCoord>383</xCoord>
					<yCoord>343</yCoord>
					</edgeMap>
					<edgeMap>
					<xCoord>382</xCoord>
					<yCoord>342</yCoord>
					</edgeMap>
					<edgeMap>
					<xCoord>381</xCoord>
					<yCoord>342</yCoord>
					</edgeMap>
					<edgeMap>
					<xCoord>380</xCoord>
					<yCoord>342</yCoord>
					</edgeMap>
					<edgeMap>
					<xCoord>379</xCoord>
					<yCoord>342</yCoord>
					</edgeMap>
					<edgeMap>
					<xCoord>378</xCoord>
					<yCoord>341</yCoord>
					</edgeMap>
					<edgeMap>
					<xCoord>377</xCoord>
					<yCoord>340</yCoord>
					</edgeMap>
					<edgeMap>
					<xCoord>377</xCoord>
					<yCoord>339</yCoord>
					</edgeMap>
					<edgeMap>
					<xCoord>376</xCoord>
					<yCoord>339</yCoord>
					</edgeMap>
					<edgeMap>
					<xCoord>375</xCoord>
					<yCoord>338</yCoord>
					</edgeMap>
					<edgeMap>
					<xCoord>374</xCoord>
					<yCoord>338</yCoord>
					</edgeMap>
					<edgeMap>
					<xCoord>373</xCoord>
					<yCoord>337</yCoord>
					</edgeMap>
					<edgeMap>
					<xCoord>372</xCoord>
					<yCoord>337</yCoord>
					</edgeMap>
					<edgeMap>
					<xCoord>371</xCoord>
					<yCoord>337</yCoord>
					</edgeMap>
					<edgeMap>
					<xCoord>370</xCoord>
					<yCoord>336</yCoord>
					</edgeMap>
					<edgeMap>
					<xCoord>369</xCoord>
					<yCoord>336</yCoord>
					</edgeMap>
					<edgeMap>
					<xCoord>368</xCoord>
					<yCoord>336</yCoord>
					</edgeMap>
					<edgeMap>
					<xCoord>367</xCoord>
					<yCoord>336</yCoord>
					</edgeMap>
					<edgeMap>
					<xCoord>366</xCoord>
					<yCoord>336</yCoord>
					</edgeMap>
					<edgeMap>
					<xCoord>365</xCoord>
					<yCoord>336</yCoord>
					</edgeMap>
					<edgeMap>
					<xCoord>364</xCoord>
					<yCoord>336</yCoord>
					</edgeMap>
					<edgeMap>
					<xCoord>363</xCoord>
					<yCoord>337</yCoord>
					</edgeMap>
				</roi>
				<roi>
					<imageZposition>-189.0</imageZposition>
					<imageSOP_UID>1.3.6.1.4.1.14519.5.2.1.6279.6001.173411315874699268965926854411</imageSOP_UID>
					<inclusion>TRUE</inclusion>
					<edgeMap>
					<xCoord>358</xCoord>
					<yCoord>341</yCoord>
					</edgeMap>
					<edgeMap>
					<xCoord>359</xCoord>
					<yCoord>340</yCoord>
					</edgeMap>
					<edgeMap>
					<xCoord>359</xCoord>
					<yCoord>339</yCoord>
					</edgeMap>
					<edgeMap>
					<xCoord>360</xCoord>
					<yCoord>339</yCoord>
					</edgeMap>
					<edgeMap>
					<xCoord>361</xCoord>
					<yCoord>338</yCoord>
					</edgeMap>
					<edgeMap>
					<xCoord>362</xCoord>
					<yCoord>337</yCoord>
					</edgeMap>
					<edgeMap>
					<xCoord>363</xCoord>
					<yCoord>337</yCoord>
					</edgeMap>
					<edgeMap>
					<xCoord>363</xCoord>
					<yCoord>336</yCoord>
					</edgeMap>
					<edgeMap>
					<xCoord>364</xCoord>
					<yCoord>336</yCoord>
					</edgeMap>
					<edgeMap>
					<xCoord>365</xCoord>
					<yCoord>336</yCoord>
					</edgeMap>
					<edgeMap>
					<xCoord>366</xCoord>
					<yCoord>336</yCoord>
					</edgeMap>
					<edgeMap>
					<xCoord>367</xCoord>
					<yCoord>336</yCoord>
					</edgeMap>
					<edgeMap>
					<xCoord>368</xCoord>
					<yCoord>336</yCoord>
					</edgeMap>
					<edgeMap>
					<xCoord>369</xCoord>
					<yCoord>336</yCoord>
					</edgeMap>
					<edgeMap>
					<xCoord>370</xCoord>
					<yCoord>336</yCoord>
					</edgeMap>
					<edgeMap>
					<xCoord>371</xCoord>
					<yCoord>336</yCoord>
					</edgeMap>
					<edgeMap>
					<xCoord>372</xCoord>
					<yCoord>336</yCoord>
					</edgeMap>
					<edgeMap>
					<xCoord>373</xCoord>
					<yCoord>337</yCoord>
					</edgeMap>
					<edgeMap>
					<xCoord>374</xCoord>
					<yCoord>337</yCoord>
					</edgeMap>
					<edgeMap>
					<xCoord>375</xCoord>
					<yCoord>338</yCoord>
					</edgeMap>
					<edgeMap>
					<xCoord>375</xCoord>
					<yCoord>339</yCoord>
					</edgeMap>
					<edgeMap>
					<xCoord>376</xCoord>
					<yCoord>340</yCoord>
					</edgeMap>
					<edgeMap>
					<xCoord>377</xCoord>
					<yCoord>341</yCoord>
					</edgeMap>
					<edgeMap>
					<xCoord>378</xCoord>
					<yCoord>341</yCoord>
					</edgeMap>
					<edgeMap>
					<xCoord>379</xCoord>
					<yCoord>342</yCoord>
					</edgeMap>
					<edgeMap>
					<xCoord>380</xCoord>
					<yCoord>343</yCoord>
					</edgeMap>
					<edgeMap>
					<xCoord>381</xCoord>
					<yCoord>344</yCoord>
					</edgeMap>
					<edgeMap>
					<xCoord>382</xCoord>
					<yCoord>344</yCoord>
					</edgeMap>
					<edgeMap>
					<xCoord>382</xCoord>
					<yCoord>345</yCoord>
					</edgeMap>
					<edgeMap>
					<xCoord>383</xCoord>
					<yCoord>345</yCoord>
					</edgeMap>
					<edgeMap>
					<xCoord>384</xCoord>
					<yCoord>346</yCoord>
					</edgeMap>
					<edgeMap>
					<xCoord>385</xCoord>
					<yCoord>347</yCoord>
					</edgeMap>
					<edgeMap>
					<xCoord>386</xCoord>
					<yCoord>348</yCoord>
					</edgeMap>
					<edgeMap>
					<xCoord>386</xCoord>
					<yCoord>349</yCoord>
					</edgeMap>
					<edgeMap>
					<xCoord>386</xCoord>
					<yCoord>350</yCoord>
					</edgeMap>
					<edgeMap>
					<xCoord>385</xCoord>
					<yCoord>351</yCoord>
					</edgeMap>
					<edgeMap>
					<xCoord>384</xCoord>
					<yCoord>351</yCoord>
					</edgeMap>
					<edgeMap>
					<xCoord>383</xCoord>
					<yCoord>351</yCoord>
					</edgeMap>
					<edgeMap>
					<xCoord>382</xCoord>
					<yCoord>352</yCoord>
					</edgeMap>
					<edgeMap>
					<xCoord>381</xCoord>
					<yCoord>352</yCoord>
					</edgeMap>
					<edgeMap>
					<xCoord>380</xCoord>
					<yCoord>353</yCoord>
					</edgeMap>
					<edgeMap>
					<xCoord>379</xCoord>
					<yCoord>354</yCoord>
					</edgeMap>
					<edgeMap>
					<xCoord>379</xCoord>
					<yCoord>355</yCoord>
					</edgeMap>
					<edgeMap>
					<xCoord>378</xCoord>
					<yCoord>356</yCoord>
					</edgeMap>
					<edgeMap>
					<xCoord>378</xCoord>
					<yCoord>357</yCoord>
					</edgeMap>
					<edgeMap>
					<xCoord>378</xCoord>
					<yCoord>358</yCoord>
					</edgeMap>
					<edgeMap>
					<xCoord>379</xCoord>
					<yCoord>359</yCoord>
					</edgeMap>
					<edgeMap>
					<xCoord>379</xCoord>
					<yCoord>360</yCoord>
					</edgeMap>
					<edgeMap>
					<xCoord>378</xCoord>
					<yCoord>361</yCoord>
					</edgeMap>
					<edgeMap>
					<xCoord>378</xCoord>
					<yCoord>362</yCoord>
					</edgeMap>
					<edgeMap>
					<xCoord>377</xCoord>
					<yCoord>361</yCoord>
					</edgeMap>
					<edgeMap>
					<xCoord>376</xCoord>
					<yCoord>361</yCoord>
					</edgeMap>
					<edgeMap>
					<xCoord>375</xCoord>
					<yCoord>361</yCoord>
					</edgeMap>
					<edgeMap>
					<xCoord>374</xCoord>
					<yCoord>362</yCoord>
					</edgeMap>
					<edgeMap>
					<xCoord>373</xCoord>
					<yCoord>363</yCoord>
					</edgeMap>
					<edgeMap>
					<xCoord>374</xCoord>
					<yCoord>364</yCoord>
					</edgeMap>
					<edgeMap>
					<xCoord>375</xCoord>
					<yCoord>365</yCoord>
					</edgeMap>
					<edgeMap>
					<xCoord>375</xCoord>
					<yCoord>366</yCoord>
					</edgeMap>
					<edgeMap>
					<xCoord>375</xCoord>
					<yCoord>367</yCoord>
					</edgeMap>
					<edgeMap>
					<xCoord>376</xCoord>
					<yCoord>367</yCoord>
					</edgeMap>
					<edgeMap>
					<xCoord>374</xCoord>
					<yCoord>368</yCoord>
					</edgeMap>
					<edgeMap>
					<xCoord>373</xCoord>
					<yCoord>368</yCoord>
					</edgeMap>
					<edgeMap>
					<xCoord>372</xCoord>
					<yCoord>367</yCoord>
					</edgeMap>
					<edgeMap>
					<xCoord>372</xCoord>
					<yCoord>366</yCoord>
					</edgeMap>
					<edgeMap>
					<xCoord>371</xCoord>
					<yCoord>365</yCoord>
					</edgeMap>
					<edgeMap>
					<xCoord>370</xCoord>
					<yCoord>364</yCoord>
					</edgeMap>
					<edgeMap>
					<xCoord>369</xCoord>
					<yCoord>364</yCoord>
					</edgeMap>
					<edgeMap>
					<xCoord>368</xCoord>
					<yCoord>365</yCoord>
					</edgeMap>
					<edgeMap>
					<xCoord>367</xCoord>
					<yCoord>365</yCoord>
					</edgeMap>
					<edgeMap>
					<xCoord>366</xCoord>
					<yCoord>365</yCoord>
					</edgeMap>
					<edgeMap>
					<xCoord>365</xCoord>
					<yCoord>366</yCoord>
					</edgeMap>
					<edgeMap>
					<xCoord>364</xCoord>
					<yCoord>366</yCoord>
					</edgeMap>
					<edgeMap>
					<xCoord>364</xCoord>
					<yCoord>367</yCoord>
					</edgeMap>
					<edgeMap>
					<xCoord>364</xCoord>
					<yCoord>368</yCoord>
					</edgeMap>
					<edgeMap>
					<xCoord>364</xCoord>
					<yCoord>369</yCoord>
					</edgeMap>
					<edgeMap>
					<xCoord>363</xCoord>
					<yCoord>370</yCoord>
					</edgeMap>
					<edgeMap>
					<xCoord>362</xCoord>
					<yCoord>370</yCoord>
					</edgeMap>
					<edgeMap>
					<xCoord>361</xCoord>
					<yCoord>369</yCoord>
					</edgeMap>
					<edgeMap>
					<xCoord>361</xCoord>
					<yCoord>368</yCoord>
					</edgeMap>
					<edgeMap>
					<xCoord>361</xCoord>
					<yCoord>367</yCoord>
					</edgeMap>
					<edgeMap>
					<xCoord>361</xCoord>
					<yCoord>366</yCoord>
					</edgeMap>
					<edgeMap>
					<xCoord>361</xCoord>
					<yCoord>365</yCoord>
					</edgeMap>
					<edgeMap>
					<xCoord>360</xCoord>
					<yCoord>364</yCoord>
					</edgeMap>
					<edgeMap>
					<xCoord>359</xCoord>
					<yCoord>364</yCoord>
					</edgeMap>
					<edgeMap>
					<xCoord>358</xCoord>
					<yCoord>364</yCoord>
					</edgeMap>
					<edgeMap>
					<xCoord>357</xCoord>
					<yCoord>364</yCoord>
					</edgeMap>
					<edgeMap>
					<xCoord>356</xCoord>
					<yCoord>364</yCoord>
					</edgeMap>
					<edgeMap>
					<xCoord>355</xCoord>
					<yCoord>364</yCoord>
					</edgeMap>
					<edgeMap>
					<xCoord>354</xCoord>
					<yCoord>365</yCoord>
					</edgeMap>
					<edgeMap>
					<xCoord>353</xCoord>
					<yCoord>365</yCoord>
					</edgeMap>
					<edgeMap>
					<xCoord>352</xCoord>
					<yCoord>365</yCoord>
					</edgeMap>
					<edgeMap>
					<xCoord>352</xCoord>
					<yCoord>366</yCoord>
					</edgeMap>
					<edgeMap>
					<xCoord>351</xCoord>
					<yCoord>366</yCoord>
					</edgeMap>
					<edgeMap>
					<xCoord>350</xCoord>
					<yCoord>366</yCoord>
					</edgeMap>
					<edgeMap>
					<xCoord>349</xCoord>
					<yCoord>365</yCoord>
					</edgeMap>
					<edgeMap>
					<xCoord>348</xCoord>
					<yCoord>365</yCoord>
					</edgeMap>
					<edgeMap>
					<xCoord>347</xCoord>
					<yCoord>364</yCoord>
					</edgeMap>
					<edgeMap>
					<xCoord>347</xCoord>
					<yCoord>363</yCoord>
					</edgeMap>
					<edgeMap>
					<xCoord>346</xCoord>
					<yCoord>363</yCoord>
					</edgeMap>
					<edgeMap>
					<xCoord>346</xCoord>
					<yCoord>362</yCoord>
					</edgeMap>
					<edgeMap>
					<xCoord>346</xCoord>
					<yCoord>361</yCoord>
					</edgeMap>
					<edgeMap>
					<xCoord>346</xCoord>
					<yCoord>360</yCoord>
					</edgeMap>
					<edgeMap>
					<xCoord>346</xCoord>
					<yCoord>359</yCoord>
					</edgeMap>
					<edgeMap>
					<xCoord>346</xCoord>
					<yCoord>358</yCoord>
					</edgeMap>
					<edgeMap>
					<xCoord>346</xCoord>
					<yCoord>357</yCoord>
					</edgeMap>
					<edgeMap>
					<xCoord>346</xCoord>
					<yCoord>356</yCoord>
					</edgeMap>
					<edgeMap>
					<xCoord>347</xCoord>
					<yCoord>356</yCoord>
					</edgeMap>
					<edgeMap>
					<xCoord>347</xCoord>
					<yCoord>355</yCoord>
					</edgeMap>
					<edgeMap>
					<xCoord>348</xCoord>
					<yCoord>354</yCoord>
					</edgeMap>
					<edgeMap>
					<xCoord>348</xCoord>
					<yCoord>353</yCoord>
					</edgeMap>
					<edgeMap>
					<xCoord>348</xCoord>
					<yCoord>352</yCoord>
					</edgeMap>
					<edgeMap>
					<xCoord>349</xCoord>
					<yCoord>352</yCoord>
					</edgeMap>
					<edgeMap>
					<xCoord>350</xCoord>
					<yCoord>351</yCoord>
					</edgeMap>
					<edgeMap>
					<xCoord>351</xCoord>
					<yCoord>350</yCoord>
					</edgeMap>
					<edgeMap>
					<xCoord>352</xCoord>
					<yCoord>350</yCoord>
					</edgeMap>
					<edgeMap>
					<xCoord>353</xCoord>
					<yCoord>349</yCoord>
					</edgeMap>
					<edgeMap>
					<xCoord>354</xCoord>
					<yCoord>349</yCoord>
					</edgeMap>
					<edgeMap>
					<xCoord>355</xCoord>
					<yCoord>348</yCoord>
					</edgeMap>
					<edgeMap>
					<xCoord>356</xCoord>
					<yCoord>347</yCoord>
					</edgeMap>
					<edgeMap>
					<xCoord>356</xCoord>
					<yCoord>346</yCoord>
					</edgeMap>
					<edgeMap>
					<xCoord>357</xCoord>
					<yCoord>345</yCoord>
					</edgeMap>
					<edgeMap>
					<xCoord>357</xCoord>
					<yCoord>344</yCoord>
					</edgeMap>
					<edgeMap>
					<xCoord>357</xCoord>
					<yCoord>343</yCoord>
					</edgeMap>
					<edgeMap>
					<xCoord>358</xCoord>
					<yCoord>342</yCoord>
					</edgeMap>
					<edgeMap>
					<xCoord>358</xCoord>
					<yCoord>341</yCoord>
					</edgeMap>
				</roi>
				<roi>
					<imageZposition>-191.5</imageZposition>
					<imageSOP_UID>1.3.6.1.4.1.14519.5.2.1.6279.6001.301959225228714794991325373860</imageSOP_UID>
					<inclusion>TRUE</inclusion>
					<edgeMap>
					<xCoord>360</xCoord>
					<yCoord>339</yCoord>
					</edgeMap>
					<edgeMap>
					<xCoord>361</xCoord>
					<yCoord>338</yCoord>
					</edgeMap>
					<edgeMap>
					<xCoord>362</xCoord>
					<yCoord>337</yCoord>
					</edgeMap>
					<edgeMap>
					<xCoord>363</xCoord>
					<yCoord>336</yCoord>
					</edgeMap>
					<edgeMap>
					<xCoord>364</xCoord>
					<yCoord>336</yCoord>
					</edgeMap>
					<edgeMap>
					<xCoord>365</xCoord>
					<yCoord>336</yCoord>
					</edgeMap>
					<edgeMap>
					<xCoord>366</xCoord>
					<yCoord>336</yCoord>
					</edgeMap>
					<edgeMap>
					<xCoord>367</xCoord>
					<yCoord>336</yCoord>
					</edgeMap>
					<edgeMap>
					<xCoord>368</xCoord>
					<yCoord>336</yCoord>
					</edgeMap>
					<edgeMap>
					<xCoord>369</xCoord>
					<yCoord>336</yCoord>
					</edgeMap>
					<edgeMap>
					<xCoord>370</xCoord>
					<yCoord>336</yCoord>
					</edgeMap>
					<edgeMap>
					<xCoord>371</xCoord>
					<yCoord>336</yCoord>
					</edgeMap>
					<edgeMap>
					<xCoord>372</xCoord>
					<yCoord>336</yCoord>
					</edgeMap>
					<edgeMap>
					<xCoord>373</xCoord>
					<yCoord>336</yCoord>
					</edgeMap>
					<edgeMap>
					<xCoord>374</xCoord>
					<yCoord>336</yCoord>
					</edgeMap>
					<edgeMap>
					<xCoord>375</xCoord>
					<yCoord>337</yCoord>
					</edgeMap>
					<edgeMap>
					<xCoord>376</xCoord>
					<yCoord>338</yCoord>
					</edgeMap>
					<edgeMap>
					<xCoord>377</xCoord>
					<yCoord>339</yCoord>
					</edgeMap>
					<edgeMap>
					<xCoord>378</xCoord>
					<yCoord>340</yCoord>
					</edgeMap>
					<edgeMap>
					<xCoord>379</xCoord>
					<yCoord>341</yCoord>
					</edgeMap>
					<edgeMap>
					<xCoord>380</xCoord>
					<yCoord>342</yCoord>
					</edgeMap>
					<edgeMap>
					<xCoord>381</xCoord>
					<yCoord>342</yCoord>
					</edgeMap>
					<edgeMap>
					<xCoord>382</xCoord>
					<yCoord>343</yCoord>
					</edgeMap>
					<edgeMap>
					<xCoord>383</xCoord>
					<yCoord>343</yCoord>
					</edgeMap>
					<edgeMap>
					<xCoord>384</xCoord>
					<yCoord>344</yCoord>
					</edgeMap>
					<edgeMap>
					<xCoord>384</xCoord>
					<yCoord>345</yCoord>
					</edgeMap>
					<edgeMap>
					<xCoord>385</xCoord>
					<yCoord>345</yCoord>
					</edgeMap>
					<edgeMap>
					<xCoord>384</xCoord>
					<yCoord>346</yCoord>
					</edgeMap>
					<edgeMap>
					<xCoord>384</xCoord>
					<yCoord>347</yCoord>
					</edgeMap>
					<edgeMap>
					<xCoord>383</xCoord>
					<yCoord>348</yCoord>
					</edgeMap>
					<edgeMap>
					<xCoord>382</xCoord>
					<yCoord>349</yCoord>
					</edgeMap>
					<edgeMap>
					<xCoord>381</xCoord>
					<yCoord>349</yCoord>
					</edgeMap>
					<edgeMap>
					<xCoord>381</xCoord>
					<yCoord>350</yCoord>
					</edgeMap>
					<edgeMap>
					<xCoord>380</xCoord>
					<yCoord>351</yCoord>
					</edgeMap>
					<edgeMap>
					<xCoord>379</xCoord>
					<yCoord>352</yCoord>
					</edgeMap>
					<edgeMap>
					<xCoord>378</xCoord>
					<yCoord>353</yCoord>
					</edgeMap>
					<edgeMap>
					<xCoord>377</xCoord>
					<yCoord>354</yCoord>
					</edgeMap>
					<edgeMap>
					<xCoord>376</xCoord>
					<yCoord>355</yCoord>
					</edgeMap>
					<edgeMap>
					<xCoord>376</xCoord>
					<yCoord>356</yCoord>
					</edgeMap>
					<edgeMap>
					<xCoord>375</xCoord>
					<yCoord>357</yCoord>
					</edgeMap>
					<edgeMap>
					<xCoord>375</xCoord>
					<yCoord>358</yCoord>
					</edgeMap>
					<edgeMap>
					<xCoord>374</xCoord>
					<yCoord>359</yCoord>
					</edgeMap>
					<edgeMap>
					<xCoord>374</xCoord>
					<yCoord>360</yCoord>
					</edgeMap>
					<edgeMap>
					<xCoord>374</xCoord>
					<yCoord>361</yCoord>
					</edgeMap>
					<edgeMap>
					<xCoord>373</xCoord>
					<yCoord>362</yCoord>
					</edgeMap>
					<edgeMap>
					<xCoord>373</xCoord>
					<yCoord>363</yCoord>
					</edgeMap>
					<edgeMap>
					<xCoord>373</xCoord>
					<yCoord>364</yCoord>
					</edgeMap>
					<edgeMap>
					<xCoord>372</xCoord>
					<yCoord>364</yCoord>
					</edgeMap>
					<edgeMap>
					<xCoord>371</xCoord>
					<yCoord>365</yCoord>
					</edgeMap>
					<edgeMap>
					<xCoord>370</xCoord>
					<yCoord>366</yCoord>
					</edgeMap>
					<edgeMap>
					<xCoord>369</xCoord>
					<yCoord>366</yCoord>
					</edgeMap>
					<edgeMap>
					<xCoord>368</xCoord>
					<yCoord>367</yCoord>
					</edgeMap>
					<edgeMap>
					<xCoord>367</xCoord>
					<yCoord>366</yCoord>
					</edgeMap>
					<edgeMap>
					<xCoord>366</xCoord>
					<yCoord>366</yCoord>
					</edgeMap>
					<edgeMap>
					<xCoord>365</xCoord>
					<yCoord>365</yCoord>
					</edgeMap>
					<edgeMap>
					<xCoord>364</xCoord>
					<yCoord>364</yCoord>
					</edgeMap>
					<edgeMap>
					<xCoord>363</xCoord>
					<yCoord>363</yCoord>
					</edgeMap>
					<edgeMap>
					<xCoord>363</xCoord>
					<yCoord>362</yCoord>
					</edgeMap>
					<edgeMap>
					<xCoord>362</xCoord>
					<yCoord>361</yCoord>
					</edgeMap>
					<edgeMap>
					<xCoord>362</xCoord>
					<yCoord>360</yCoord>
					</edgeMap>
					<edgeMap>
					<xCoord>361</xCoord>
					<yCoord>361</yCoord>
					</edgeMap>
					<edgeMap>
					<xCoord>360</xCoord>
					<yCoord>362</yCoord>
					</edgeMap>
					<edgeMap>
					<xCoord>359</xCoord>
					<yCoord>362</yCoord>
					</edgeMap>
					<edgeMap>
					<xCoord>358</xCoord>
					<yCoord>363</yCoord>
					</edgeMap>
					<edgeMap>
					<xCoord>357</xCoord>
					<yCoord>363</yCoord>
					</edgeMap>
					<edgeMap>
					<xCoord>356</xCoord>
					<yCoord>363</yCoord>
					</edgeMap>
					<edgeMap>
					<xCoord>355</xCoord>
					<yCoord>363</yCoord>
					</edgeMap>
					<edgeMap>
					<xCoord>354</xCoord>
					<yCoord>362</yCoord>
					</edgeMap>
					<edgeMap>
					<xCoord>353</xCoord>
					<yCoord>361</yCoord>
					</edgeMap>
					<edgeMap>
					<xCoord>352</xCoord>
					<yCoord>360</yCoord>
					</edgeMap>
					<edgeMap>
					<xCoord>351</xCoord>
					<yCoord>359</yCoord>
					</edgeMap>
					<edgeMap>
					<xCoord>350</xCoord>
					<yCoord>358</yCoord>
					</edgeMap>
					<edgeMap>
					<xCoord>349</xCoord>
					<yCoord>358</yCoord>
					</edgeMap>
					<edgeMap>
					<xCoord>348</xCoord>
					<yCoord>357</yCoord>
					</edgeMap>
					<edgeMap>
					<xCoord>347</xCoord>
					<yCoord>356</yCoord>
					</edgeMap>
					<edgeMap>
					<xCoord>346</xCoord>
					<yCoord>355</yCoord>
					</edgeMap>
					<edgeMap>
					<xCoord>346</xCoord>
					<yCoord>354</yCoord>
					</edgeMap>
					<edgeMap>
					<xCoord>346</xCoord>
					<yCoord>353</yCoord>
					</edgeMap>
					<edgeMap>
					<xCoord>346</xCoord>
					<yCoord>352</yCoord>
					</edgeMap>
					<edgeMap>
					<xCoord>346</xCoord>
					<yCoord>351</yCoord>
					</edgeMap>
					<edgeMap>
					<xCoord>346</xCoord>
					<yCoord>350</yCoord>
					</edgeMap>
					<edgeMap>
					<xCoord>347</xCoord>
					<yCoord>350</yCoord>
					</edgeMap>
					<edgeMap>
					<xCoord>348</xCoord>
					<yCoord>349</yCoord>
					</edgeMap>
					<edgeMap>
					<xCoord>349</xCoord>
					<yCoord>348</yCoord>
					</edgeMap>
					<edgeMap>
					<xCoord>349</xCoord>
					<yCoord>347</yCoord>
					</edgeMap>
					<edgeMap>
					<xCoord>350</xCoord>
					<yCoord>346</yCoord>
					</edgeMap>
					<edgeMap>
					<xCoord>351</xCoord>
					<yCoord>345</yCoord>
					</edgeMap>
					<edgeMap>
					<xCoord>352</xCoord>
					<yCoord>344</yCoord>
					</edgeMap>
					<edgeMap>
					<xCoord>353</xCoord>
					<yCoord>343</yCoord>
					</edgeMap>
					<edgeMap>
					<xCoord>354</xCoord>
					<yCoord>343</yCoord>
					</edgeMap>
					<edgeMap>
					<xCoord>355</xCoord>
					<yCoord>342</yCoord>
					</edgeMap>
					<edgeMap>
					<xCoord>356</xCoord>
					<yCoord>342</yCoord>
					</edgeMap>
					<edgeMap>
					<xCoord>357</xCoord>
					<yCoord>342</yCoord>
					</edgeMap>
					<edgeMap>
					<xCoord>358</xCoord>
					<yCoord>341</yCoord>
					</edgeMap>
					<edgeMap>
					<xCoord>359</xCoord>
					<yCoord>340</yCoord>
					</edgeMap>
					<edgeMap>
					<xCoord>360</xCoord>
					<yCoord>339</yCoord>
					</edgeMap>
				</roi>
				<roi>
					<imageZposition>-194.0</imageZposition>
					<imageSOP_UID>1.3.6.1.4.1.14519.5.2.1.6279.6001.141096165966608967945615635855</imageSOP_UID>
					<inclusion>TRUE</inclusion>
					<edgeMap>
					<xCoord>356</xCoord>
					<yCoord>338</yCoord>
					</edgeMap>
					<edgeMap>
					<xCoord>357</xCoord>
					<yCoord>338</yCoord>
					</edgeMap>
					<edgeMap>
					<xCoord>358</xCoord>
					<yCoord>338</yCoord>
					</edgeMap>
					<edgeMap>
					<xCoord>359</xCoord>
					<yCoord>338</yCoord>
					</edgeMap>
					<edgeMap>
					<xCoord>360</xCoord>
					<yCoord>338</yCoord>
					</edgeMap>
					<edgeMap>
					<xCoord>361</xCoord>
					<yCoord>337</yCoord>
					</edgeMap>
					<edgeMap>
					<xCoord>362</xCoord>
					<yCoord>337</yCoord>
					</edgeMap>
					<edgeMap>
					<xCoord>362</xCoord>
					<yCoord>336</yCoord>
					</edgeMap>
					<edgeMap>
					<xCoord>363</xCoord>
					<yCoord>336</yCoord>
					</edgeMap>
					<edgeMap>
					<xCoord>364</xCoord>
					<yCoord>336</yCoord>
					</edgeMap>
					<edgeMap>
					<xCoord>365</xCoord>
					<yCoord>335</yCoord>
					</edgeMap>
					<edgeMap>
					<xCoord>366</xCoord>
					<yCoord>335</yCoord>
					</edgeMap>
					<edgeMap>
					<xCoord>367</xCoord>
					<yCoord>335</yCoord>
					</edgeMap>
					<edgeMap>
					<xCoord>368</xCoord>
					<yCoord>335</yCoord>
					</edgeMap>
					<edgeMap>
					<xCoord>369</xCoord>
					<yCoord>335</yCoord>
					</edgeMap>
					<edgeMap>
					<xCoord>370</xCoord>
					<yCoord>335</yCoord>
					</edgeMap>
					<edgeMap>
					<xCoord>371</xCoord>
					<yCoord>335</yCoord>
					</edgeMap>
					<edgeMap>
					<xCoord>372</xCoord>
					<yCoord>335</yCoord>
					</edgeMap>
					<edgeMap>
					<xCoord>373</xCoord>
					<yCoord>335</yCoord>
					</edgeMap>
					<edgeMap>
					<xCoord>374</xCoord>
					<yCoord>336</yCoord>
					</edgeMap>
					<edgeMap>
					<xCoord>374</xCoord>
					<yCoord>337</yCoord>
					</edgeMap>
					<edgeMap>
					<xCoord>375</xCoord>
					<yCoord>338</yCoord>
					</edgeMap>
					<edgeMap>
					<xCoord>375</xCoord>
					<yCoord>339</yCoord>
					</edgeMap>
					<edgeMap>
					<xCoord>376</xCoord>
					<yCoord>340</yCoord>
					</edgeMap>
					<edgeMap>
					<xCoord>377</xCoord>
					<yCoord>341</yCoord>
					</edgeMap>
					<edgeMap>
					<xCoord>378</xCoord>
					<yCoord>341</yCoord>
					</edgeMap>
					<edgeMap>
					<xCoord>379</xCoord>
					<yCoord>342</yCoord>
					</edgeMap>
					<edgeMap>
					<xCoord>380</xCoord>
					<yCoord>343</yCoord>
					</edgeMap>
					<edgeMap>
					<xCoord>380</xCoord>
					<yCoord>344</yCoord>
					</edgeMap>
					<edgeMap>
					<xCoord>380</xCoord>
					<yCoord>345</yCoord>
					</edgeMap>
					<edgeMap>
					<xCoord>380</xCoord>
					<yCoord>346</yCoord>
					</edgeMap>
					<edgeMap>
					<xCoord>380</xCoord>
					<yCoord>347</yCoord>
					</edgeMap>
					<edgeMap>
					<xCoord>379</xCoord>
					<yCoord>348</yCoord>
					</edgeMap>
					<edgeMap>
					<xCoord>379</xCoord>
					<yCoord>349</yCoord>
					</edgeMap>
					<edgeMap>
					<xCoord>378</xCoord>
					<yCoord>350</yCoord>
					</edgeMap>
					<edgeMap>
					<xCoord>378</xCoord>
					<yCoord>351</yCoord>
					</edgeMap>
					<edgeMap>
					<xCoord>378</xCoord>
					<yCoord>352</yCoord>
					</edgeMap>
					<edgeMap>
					<xCoord>377</xCoord>
					<yCoord>353</yCoord>
					</edgeMap>
					<edgeMap>
					<xCoord>376</xCoord>
					<yCoord>354</yCoord>
					</edgeMap>
					<edgeMap>
					<xCoord>375</xCoord>
					<yCoord>355</yCoord>
					</edgeMap>
					<edgeMap>
					<xCoord>375</xCoord>
					<yCoord>356</yCoord>
					</edgeMap>
					<edgeMap>
					<xCoord>374</xCoord>
					<yCoord>357</yCoord>
					</edgeMap>
					<edgeMap>
					<xCoord>374</xCoord>
					<yCoord>358</yCoord>
					</edgeMap>
					<edgeMap>
					<xCoord>374</xCoord>
					<yCoord>359</yCoord>
					</edgeMap>
					<edgeMap>
					<xCoord>373</xCoord>
					<yCoord>360</yCoord>
					</edgeMap>
					<edgeMap>
					<xCoord>373</xCoord>
					<yCoord>361</yCoord>
					</edgeMap>
					<edgeMap>
					<xCoord>373</xCoord>
					<yCoord>362</yCoord>
					</edgeMap>
					<edgeMap>
					<xCoord>373</xCoord>
					<yCoord>363</yCoord>
					</edgeMap>
					<edgeMap>
					<xCoord>372</xCoord>
					<yCoord>364</yCoord>
					</edgeMap>
					<edgeMap>
					<xCoord>372</xCoord>
					<yCoord>365</yCoord>
					</edgeMap>
					<edgeMap>
					<xCoord>371</xCoord>
					<yCoord>365</yCoord>
					</edgeMap>
					<edgeMap>
					<xCoord>370</xCoord>
					<yCoord>366</yCoord>
					</edgeMap>
					<edgeMap>
					<xCoord>369</xCoord>
					<yCoord>366</yCoord>
					</edgeMap>
					<edgeMap>
					<xCoord>368</xCoord>
					<yCoord>365</yCoord>
					</edgeMap>
					<edgeMap>
					<xCoord>367</xCoord>
					<yCoord>365</yCoord>
					</edgeMap>
					<edgeMap>
					<xCoord>366</xCoord>
					<yCoord>365</yCoord>
					</edgeMap>
					<edgeMap>
					<xCoord>365</xCoord>
					<yCoord>365</yCoord>
					</edgeMap>
					<edgeMap>
					<xCoord>364</xCoord>
					<yCoord>364</yCoord>
					</edgeMap>
					<edgeMap>
					<xCoord>363</xCoord>
					<yCoord>363</yCoord>
					</edgeMap>
					<edgeMap>
					<xCoord>362</xCoord>
					<yCoord>362</yCoord>
					</edgeMap>
					<edgeMap>
					<xCoord>361</xCoord>
					<yCoord>361</yCoord>
					</edgeMap>
					<edgeMap>
					<xCoord>360</xCoord>
					<yCoord>360</yCoord>
					</edgeMap>
					<edgeMap>
					<xCoord>359</xCoord>
					<yCoord>359</yCoord>
					</edgeMap>
					<edgeMap>
					<xCoord>358</xCoord>
					<yCoord>358</yCoord>
					</edgeMap>
					<edgeMap>
					<xCoord>357</xCoord>
					<yCoord>357</yCoord>
					</edgeMap>
					<edgeMap>
					<xCoord>356</xCoord>
					<yCoord>358</yCoord>
					</edgeMap>
					<edgeMap>
					<xCoord>355</xCoord>
					<yCoord>359</yCoord>
					</edgeMap>
					<edgeMap>
					<xCoord>354</xCoord>
					<yCoord>359</yCoord>
					</edgeMap>
					<edgeMap>
					<xCoord>353</xCoord>
					<yCoord>359</yCoord>
					</edgeMap>
					<edgeMap>
					<xCoord>352</xCoord>
					<yCoord>358</yCoord>
					</edgeMap>
					<edgeMap>
					<xCoord>351</xCoord>
					<yCoord>358</yCoord>
					</edgeMap>
					<edgeMap>
					<xCoord>350</xCoord>
					<yCoord>357</yCoord>
					</edgeMap>
					<edgeMap>
					<xCoord>349</xCoord>
					<yCoord>356</yCoord>
					</edgeMap>
					<edgeMap>
					<xCoord>349</xCoord>
					<yCoord>355</yCoord>
					</edgeMap>
					<edgeMap>
					<xCoord>348</xCoord>
					<yCoord>354</yCoord>
					</edgeMap>
					<edgeMap>
					<xCoord>348</xCoord>
					<yCoord>353</yCoord>
					</edgeMap>
					<edgeMap>
					<xCoord>347</xCoord>
					<yCoord>353</yCoord>
					</edgeMap>
					<edgeMap>
					<xCoord>347</xCoord>
					<yCoord>352</yCoord>
					</edgeMap>
					<edgeMap>
					<xCoord>347</xCoord>
					<yCoord>351</yCoord>
					</edgeMap>
					<edgeMap>
					<xCoord>348</xCoord>
					<yCoord>350</yCoord>
					</edgeMap>
					<edgeMap>
					<xCoord>349</xCoord>
					<yCoord>349</yCoord>
					</edgeMap>
					<edgeMap>
					<xCoord>350</xCoord>
					<yCoord>348</yCoord>
					</edgeMap>
					<edgeMap>
					<xCoord>351</xCoord>
					<yCoord>347</yCoord>
					</edgeMap>
					<edgeMap>
					<xCoord>352</xCoord>
					<yCoord>346</yCoord>
					</edgeMap>
					<edgeMap>
					<xCoord>353</xCoord>
					<yCoord>345</yCoord>
					</edgeMap>
					<edgeMap>
					<xCoord>354</xCoord>
					<yCoord>344</yCoord>
					</edgeMap>
					<edgeMap>
					<xCoord>355</xCoord>
					<yCoord>343</yCoord>
					</edgeMap>
					<edgeMap>
					<xCoord>356</xCoord>
					<yCoord>343</yCoord>
					</edgeMap>
					<edgeMap>
					<xCoord>357</xCoord>
					<yCoord>342</yCoord>
					</edgeMap>
					<edgeMap>
					<xCoord>357</xCoord>
					<yCoord>341</yCoord>
					</edgeMap>
					<edgeMap>
					<xCoord>356</xCoord>
					<yCoord>340</yCoord>
					</edgeMap>
					<edgeMap>
					<xCoord>356</xCoord>
					<yCoord>339</yCoord>
					</edgeMap>
					<edgeMap>
					<xCoord>356</xCoord>
					<yCoord>338</yCoord>
					</edgeMap>
				</roi>
				<roi>
					<imageZposition>-196.5</imageZposition>
					<imageSOP_UID>1.3.6.1.4.1.14519.5.2.1.6279.6001.373914153338128932126804780489</imageSOP_UID>
					<inclusion>TRUE</inclusion>
					<edgeMap>
					<xCoord>355</xCoord>
					<yCoord>336</yCoord>
					</edgeMap>
					<edgeMap>
					<xCoord>356</xCoord>
					<yCoord>336</yCoord>
					</edgeMap>
					<edgeMap>
					<xCoord>357</xCoord>
					<yCoord>336</yCoord>
					</edgeMap>
					<edgeMap>
					<xCoord>358</xCoord>
					<yCoord>335</yCoord>
					</edgeMap>
					<edgeMap>
					<xCoord>359</xCoord>
					<yCoord>335</yCoord>
					</edgeMap>
					<edgeMap>
					<xCoord>360</xCoord>
					<yCoord>335</yCoord>
					</edgeMap>
					<edgeMap>
					<xCoord>361</xCoord>
					<yCoord>334</yCoord>
					</edgeMap>
					<edgeMap>
					<xCoord>362</xCoord>
					<yCoord>335</yCoord>
					</edgeMap>
					<edgeMap>
					<xCoord>363</xCoord>
					<yCoord>335</yCoord>
					</edgeMap>
					<edgeMap>
					<xCoord>364</xCoord>
					<yCoord>335</yCoord>
					</edgeMap>
					<edgeMap>
					<xCoord>365</xCoord>
					<yCoord>336</yCoord>
					</edgeMap>
					<edgeMap>
					<xCoord>366</xCoord>
					<yCoord>336</yCoord>
					</edgeMap>
					<edgeMap>
					<xCoord>367</xCoord>
					<yCoord>336</yCoord>
					</edgeMap>
					<edgeMap>
					<xCoord>368</xCoord>
					<yCoord>336</yCoord>
					</edgeMap>
					<edgeMap>
					<xCoord>369</xCoord>
					<yCoord>336</yCoord>
					</edgeMap>
					<edgeMap>
					<xCoord>370</xCoord>
					<yCoord>336</yCoord>
					</edgeMap>
					<edgeMap>
					<xCoord>371</xCoord>
					<yCoord>336</yCoord>
					</edgeMap>
					<edgeMap>
					<xCoord>372</xCoord>
					<yCoord>337</yCoord>
					</edgeMap>
					<edgeMap>
					<xCoord>373</xCoord>
					<yCoord>337</yCoord>
					</edgeMap>
					<edgeMap>
					<xCoord>374</xCoord>
					<yCoord>337</yCoord>
					</edgeMap>
					<edgeMap>
					<xCoord>375</xCoord>
					<yCoord>338</yCoord>
					</edgeMap>
					<edgeMap>
					<xCoord>376</xCoord>
					<yCoord>338</yCoord>
					</edgeMap>
					<edgeMap>
					<xCoord>377</xCoord>
					<yCoord>339</yCoord>
					</edgeMap>
					<edgeMap>
					<xCoord>377</xCoord>
					<yCoord>340</yCoord>
					</edgeMap>
					<edgeMap>
					<xCoord>378</xCoord>
					<yCoord>341</yCoord>
					</edgeMap>
					<edgeMap>
					<xCoord>378</xCoord>
					<yCoord>342</yCoord>
					</edgeMap>
					<edgeMap>
					<xCoord>379</xCoord>
					<yCoord>343</yCoord>
					</edgeMap>
					<edgeMap>
					<xCoord>379</xCoord>
					<yCoord>344</yCoord>
					</edgeMap>
					<edgeMap>
					<xCoord>380</xCoord>
					<yCoord>345</yCoord>
					</edgeMap>
					<edgeMap>
					<xCoord>380</xCoord>
					<yCoord>346</yCoord>
					</edgeMap>
					<edgeMap>
					<xCoord>380</xCoord>
					<yCoord>347</yCoord>
					</edgeMap>
					<edgeMap>
					<xCoord>379</xCoord>
					<yCoord>348</yCoord>
					</edgeMap>
					<edgeMap>
					<xCoord>378</xCoord>
					<yCoord>349</yCoord>
					</edgeMap>
					<edgeMap>
					<xCoord>377</xCoord>
					<yCoord>350</yCoord>
					</edgeMap>
					<edgeMap>
					<xCoord>376</xCoord>
					<yCoord>351</yCoord>
					</edgeMap>
					<edgeMap>
					<xCoord>375</xCoord>
					<yCoord>351</yCoord>
					</edgeMap>
					<edgeMap>
					<xCoord>374</xCoord>
					<yCoord>352</yCoord>
					</edgeMap>
					<edgeMap>
					<xCoord>375</xCoord>
					<yCoord>353</yCoord>
					</edgeMap>
					<edgeMap>
					<xCoord>376</xCoord>
					<yCoord>353</yCoord>
					</edgeMap>
					<edgeMap>
					<xCoord>377</xCoord>
					<yCoord>354</yCoord>
					</edgeMap>
					<edgeMap>
					<xCoord>378</xCoord>
					<yCoord>354</yCoord>
					</edgeMap>
					<edgeMap>
					<xCoord>377</xCoord>
					<yCoord>355</yCoord>
					</edgeMap>
					<edgeMap>
					<xCoord>377</xCoord>
					<yCoord>356</yCoord>
					</edgeMap>
					<edgeMap>
					<xCoord>376</xCoord>
					<yCoord>356</yCoord>
					</edgeMap>
					<edgeMap>
					<xCoord>375</xCoord>
					<yCoord>355</yCoord>
					</edgeMap>
					<edgeMap>
					<xCoord>374</xCoord>
					<yCoord>355</yCoord>
					</edgeMap>
					<edgeMap>
					<xCoord>373</xCoord>
					<yCoord>355</yCoord>
					</edgeMap>
					<edgeMap>
					<xCoord>372</xCoord>
					<yCoord>355</yCoord>
					</edgeMap>
					<edgeMap>
					<xCoord>371</xCoord>
					<yCoord>354</yCoord>
					</edgeMap>
					<edgeMap>
					<xCoord>370</xCoord>
					<yCoord>354</yCoord>
					</edgeMap>
					<edgeMap>
					<xCoord>369</xCoord>
					<yCoord>354</yCoord>
					</edgeMap>
					<edgeMap>
					<xCoord>368</xCoord>
					<yCoord>354</yCoord>
					</edgeMap>
					<edgeMap>
					<xCoord>367</xCoord>
					<yCoord>354</yCoord>
					</edgeMap>
					<edgeMap>
					<xCoord>368</xCoord>
					<yCoord>355</yCoord>
					</edgeMap>
					<edgeMap>
					<xCoord>369</xCoord>
					<yCoord>356</yCoord>
					</edgeMap>
					<edgeMap>
					<xCoord>369</xCoord>
					<yCoord>357</yCoord>
					</edgeMap>
					<edgeMap>
					<xCoord>370</xCoord>
					<yCoord>358</yCoord>
					</edgeMap>
					<edgeMap>
					<xCoord>371</xCoord>
					<yCoord>359</yCoord>
					</edgeMap>
					<edgeMap>
					<xCoord>372</xCoord>
					<yCoord>360</yCoord>
					</edgeMap>
					<edgeMap>
					<xCoord>372</xCoord>
					<yCoord>361</yCoord>
					</edgeMap>
					<edgeMap>
					<xCoord>372</xCoord>
					<yCoord>362</yCoord>
					</edgeMap>
					<edgeMap>
					<xCoord>371</xCoord>
					<yCoord>363</yCoord>
					</edgeMap>
					<edgeMap>
					<xCoord>371</xCoord>
					<yCoord>364</yCoord>
					</edgeMap>
					<edgeMap>
					<xCoord>370</xCoord>
					<yCoord>364</yCoord>
					</edgeMap>
					<edgeMap>
					<xCoord>369</xCoord>
					<yCoord>365</yCoord>
					</edgeMap>
					<edgeMap>
					<xCoord>368</xCoord>
					<yCoord>365</yCoord>
					</edgeMap>
					<edgeMap>
					<xCoord>367</xCoord>
					<yCoord>364</yCoord>
					</edgeMap>
					<edgeMap>
					<xCoord>366</xCoord>
					<yCoord>364</yCoord>
					</edgeMap>
					<edgeMap>
					<xCoord>365</xCoord>
					<yCoord>363</yCoord>
					</edgeMap>
					<edgeMap>
					<xCoord>364</xCoord>
					<yCoord>362</yCoord>
					</edgeMap>
					<edgeMap>
					<xCoord>363</xCoord>
					<yCoord>361</yCoord>
					</edgeMap>
					<edgeMap>
					<xCoord>363</xCoord>
					<yCoord>360</yCoord>
					</edgeMap>
					<edgeMap>
					<xCoord>362</xCoord>
					<yCoord>359</yCoord>
					</edgeMap>
					<edgeMap>
					<xCoord>362</xCoord>
					<yCoord>358</yCoord>
					</edgeMap>
					<edgeMap>
					<xCoord>361</xCoord>
					<yCoord>357</yCoord>
					</edgeMap>
					<edgeMap>
					<xCoord>360</xCoord>
					<yCoord>357</yCoord>
					</edgeMap>
					<edgeMap>
					<xCoord>359</xCoord>
					<yCoord>356</yCoord>
					</edgeMap>
					<edgeMap>
					<xCoord>358</xCoord>
					<yCoord>356</yCoord>
					</edgeMap>
					<edgeMap>
					<xCoord>357</xCoord>
					<yCoord>356</yCoord>
					</edgeMap>
					<edgeMap>
					<xCoord>356</xCoord>
					<yCoord>356</yCoord>
					</edgeMap>
					<edgeMap>
					<xCoord>355</xCoord>
					<yCoord>356</yCoord>
					</edgeMap>
					<edgeMap>
					<xCoord>354</xCoord>
					<yCoord>356</yCoord>
					</edgeMap>
					<edgeMap>
					<xCoord>353</xCoord>
					<yCoord>356</yCoord>
					</edgeMap>
					<edgeMap>
					<xCoord>353</xCoord>
					<yCoord>355</yCoord>
					</edgeMap>
					<edgeMap>
					<xCoord>352</xCoord>
					<yCoord>355</yCoord>
					</edgeMap>
					<edgeMap>
					<xCoord>351</xCoord>
					<yCoord>355</yCoord>
					</edgeMap>
					<edgeMap>
					<xCoord>350</xCoord>
					<yCoord>355</yCoord>
					</edgeMap>
					<edgeMap>
					<xCoord>349</xCoord>
					<yCoord>355</yCoord>
					</edgeMap>
					<edgeMap>
					<xCoord>348</xCoord>
					<yCoord>355</yCoord>
					</edgeMap>
					<edgeMap>
					<xCoord>347</xCoord>
					<yCoord>354</yCoord>
					</edgeMap>
					<edgeMap>
					<xCoord>346</xCoord>
					<yCoord>354</yCoord>
					</edgeMap>
					<edgeMap>
					<xCoord>345</xCoord>
					<yCoord>353</yCoord>
					</edgeMap>
					<edgeMap>
					<xCoord>345</xCoord>
					<yCoord>352</yCoord>
					</edgeMap>
					<edgeMap>
					<xCoord>345</xCoord>
					<yCoord>351</yCoord>
					</edgeMap>
					<edgeMap>
					<xCoord>344</xCoord>
					<yCoord>350</yCoord>
					</edgeMap>
					<edgeMap>
					<xCoord>344</xCoord>
					<yCoord>349</yCoord>
					</edgeMap>
					<edgeMap>
					<xCoord>344</xCoord>
					<yCoord>348</yCoord>
					</edgeMap>
					<edgeMap>
					<xCoord>344</xCoord>
					<yCoord>347</yCoord>
					</edgeMap>
					<edgeMap>
					<xCoord>345</xCoord>
					<yCoord>346</yCoord>
					</edgeMap>
					<edgeMap>
					<xCoord>346</xCoord>
					<yCoord>345</yCoord>
					</edgeMap>
					<edgeMap>
					<xCoord>347</xCoord>
					<yCoord>344</yCoord>
					</edgeMap>
					<edgeMap>
					<xCoord>348</xCoord>
					<yCoord>344</yCoord>
					</edgeMap>
					<edgeMap>
					<xCoord>349</xCoord>
					<yCoord>343</yCoord>
					</edgeMap>
					<edgeMap>
					<xCoord>350</xCoord>
					<yCoord>342</yCoord>
					</edgeMap>
					<edgeMap>
					<xCoord>351</xCoord>
					<yCoord>341</yCoord>
					</edgeMap>
					<edgeMap>
					<xCoord>352</xCoord>
					<yCoord>340</yCoord>
					</edgeMap>
					<edgeMap>
					<xCoord>353</xCoord>
					<yCoord>339</yCoord>
					</edgeMap>
					<edgeMap>
					<xCoord>354</xCoord>
					<yCoord>338</yCoord>
					</edgeMap>
					<edgeMap>
					<xCoord>355</xCoord>
					<yCoord>337</yCoord>
					</edgeMap>
					<edgeMap>
					<xCoord>355</xCoord>
					<yCoord>336</yCoord>
					</edgeMap>
				</roi>
				<roi>
					<imageZposition>-199.0</imageZposition>
					<imageSOP_UID>1.3.6.1.4.1.14519.5.2.1.6279.6001.104944699410718419357485553936</imageSOP_UID>
					<inclusion>TRUE</inclusion>
					<edgeMap>
					<xCoord>353</xCoord>
					<yCoord>337</yCoord>
					</edgeMap>
					<edgeMap>
					<xCoord>354</xCoord>
					<yCoord>337</yCoord>
					</edgeMap>
					<edgeMap>
					<xCoord>355</xCoord>
					<yCoord>336</yCoord>
					</edgeMap>
					<edgeMap>
					<xCoord>356</xCoord>
					<yCoord>335</yCoord>
					</edgeMap>
					<edgeMap>
					<xCoord>357</xCoord>
					<yCoord>335</yCoord>
					</edgeMap>
					<edgeMap>
					<xCoord>358</xCoord>
					<yCoord>334</yCoord>
					</edgeMap>
					<edgeMap>
					<xCoord>359</xCoord>
					<yCoord>333</yCoord>
					</edgeMap>
					<edgeMap>
					<xCoord>360</xCoord>
					<yCoord>333</yCoord>
					</edgeMap>
					<edgeMap>
					<xCoord>361</xCoord>
					<yCoord>333</yCoord>
					</edgeMap>
					<edgeMap>
					<xCoord>362</xCoord>
					<yCoord>333</yCoord>
					</edgeMap>
					<edgeMap>
					<xCoord>363</xCoord>
					<yCoord>333</yCoord>
					</edgeMap>
					<edgeMap>
					<xCoord>364</xCoord>
					<yCoord>333</yCoord>
					</edgeMap>
					<edgeMap>
					<xCoord>365</xCoord>
					<yCoord>333</yCoord>
					</edgeMap>
					<edgeMap>
					<xCoord>366</xCoord>
					<yCoord>333</yCoord>
					</edgeMap>
					<edgeMap>
					<xCoord>367</xCoord>
					<yCoord>333</yCoord>
					</edgeMap>
					<edgeMap>
					<xCoord>368</xCoord>
					<yCoord>333</yCoord>
					</edgeMap>
					<edgeMap>
					<xCoord>369</xCoord>
					<yCoord>333</yCoord>
					</edgeMap>
					<edgeMap>
					<xCoord>370</xCoord>
					<yCoord>333</yCoord>
					</edgeMap>
					<edgeMap>
					<xCoord>371</xCoord>
					<yCoord>333</yCoord>
					</edgeMap>
					<edgeMap>
					<xCoord>372</xCoord>
					<yCoord>333</yCoord>
					</edgeMap>
					<edgeMap>
					<xCoord>373</xCoord>
					<yCoord>334</yCoord>
					</edgeMap>
					<edgeMap>
					<xCoord>374</xCoord>
					<yCoord>335</yCoord>
					</edgeMap>
					<edgeMap>
					<xCoord>374</xCoord>
					<yCoord>336</yCoord>
					</edgeMap>
					<edgeMap>
					<xCoord>375</xCoord>
					<yCoord>337</yCoord>
					</edgeMap>
					<edgeMap>
					<xCoord>376</xCoord>
					<yCoord>338</yCoord>
					</edgeMap>
					<edgeMap>
					<xCoord>377</xCoord>
					<yCoord>339</yCoord>
					</edgeMap>
					<edgeMap>
					<xCoord>377</xCoord>
					<yCoord>340</yCoord>
					</edgeMap>
					<edgeMap>
					<xCoord>378</xCoord>
					<yCoord>341</yCoord>
					</edgeMap>
					<edgeMap>
					<xCoord>378</xCoord>
					<yCoord>342</yCoord>
					</edgeMap>
					<edgeMap>
					<xCoord>378</xCoord>
					<yCoord>343</yCoord>
					</edgeMap>
					<edgeMap>
					<xCoord>378</xCoord>
					<yCoord>344</yCoord>
					</edgeMap>
					<edgeMap>
					<xCoord>378</xCoord>
					<yCoord>345</yCoord>
					</edgeMap>
					<edgeMap>
					<xCoord>377</xCoord>
					<yCoord>346</yCoord>
					</edgeMap>
					<edgeMap>
					<xCoord>377</xCoord>
					<yCoord>347</yCoord>
					</edgeMap>
					<edgeMap>
					<xCoord>376</xCoord>
					<yCoord>348</yCoord>
					</edgeMap>
					<edgeMap>
					<xCoord>375</xCoord>
					<yCoord>348</yCoord>
					</edgeMap>
					<edgeMap>
					<xCoord>375</xCoord>
					<yCoord>349</yCoord>
					</edgeMap>
					<edgeMap>
					<xCoord>374</xCoord>
					<yCoord>350</yCoord>
					</edgeMap>
					<edgeMap>
					<xCoord>373</xCoord>
					<yCoord>350</yCoord>
					</edgeMap>
					<edgeMap>
					<xCoord>372</xCoord>
					<yCoord>351</yCoord>
					</edgeMap>
					<edgeMap>
					<xCoord>371</xCoord>
					<yCoord>352</yCoord>
					</edgeMap>
					<edgeMap>
					<xCoord>370</xCoord>
					<yCoord>353</yCoord>
					</edgeMap>
					<edgeMap>
					<xCoord>370</xCoord>
					<yCoord>354</yCoord>
					</edgeMap>
					<edgeMap>
					<xCoord>369</xCoord>
					<yCoord>355</yCoord>
					</edgeMap>
					<edgeMap>
					<xCoord>368</xCoord>
					<yCoord>356</yCoord>
					</edgeMap>
					<edgeMap>
					<xCoord>367</xCoord>
					<yCoord>356</yCoord>
					</edgeMap>
					<edgeMap>
					<xCoord>366</xCoord>
					<yCoord>356</yCoord>
					</edgeMap>
					<edgeMap>
					<xCoord>365</xCoord>
					<yCoord>356</yCoord>
					</edgeMap>
					<edgeMap>
					<xCoord>364</xCoord>
					<yCoord>355</yCoord>
					</edgeMap>
					<edgeMap>
					<xCoord>363</xCoord>
					<yCoord>355</yCoord>
					</edgeMap>
					<edgeMap>
					<xCoord>362</xCoord>
					<yCoord>355</yCoord>
					</edgeMap>
					<edgeMap>
					<xCoord>361</xCoord>
					<yCoord>354</yCoord>
					</edgeMap>
					<edgeMap>
					<xCoord>360</xCoord>
					<yCoord>354</yCoord>
					</edgeMap>
					<edgeMap>
					<xCoord>359</xCoord>
					<yCoord>355</yCoord>
					</edgeMap>
					<edgeMap>
					<xCoord>358</xCoord>
					<yCoord>355</yCoord>
					</edgeMap>
					<edgeMap>
					<xCoord>357</xCoord>
					<yCoord>356</yCoord>
					</edgeMap>
					<edgeMap>
					<xCoord>356</xCoord>
					<yCoord>356</yCoord>
					</edgeMap>
					<edgeMap>
					<xCoord>355</xCoord>
					<yCoord>356</yCoord>
					</edgeMap>
					<edgeMap>
					<xCoord>354</xCoord>
					<yCoord>356</yCoord>
					</edgeMap>
					<edgeMap>
					<xCoord>353</xCoord>
					<yCoord>356</yCoord>
					</edgeMap>
					<edgeMap>
					<xCoord>352</xCoord>
					<yCoord>355</yCoord>
					</edgeMap>
					<edgeMap>
					<xCoord>351</xCoord>
					<yCoord>355</yCoord>
					</edgeMap>
					<edgeMap>
					<xCoord>351</xCoord>
					<yCoord>354</yCoord>
					</edgeMap>
					<edgeMap>
					<xCoord>350</xCoord>
					<yCoord>353</yCoord>
					</edgeMap>
					<edgeMap>
					<xCoord>349</xCoord>
					<yCoord>352</yCoord>
					</edgeMap>
					<edgeMap>
					<xCoord>348</xCoord>
					<yCoord>352</yCoord>
					</edgeMap>
					<edgeMap>
					<xCoord>347</xCoord>
					<yCoord>352</yCoord>
					</edgeMap>
					<edgeMap>
					<xCoord>347</xCoord>
					<yCoord>351</yCoord>
					</edgeMap>
					<edgeMap>
					<xCoord>346</xCoord>
					<yCoord>351</yCoord>
					</edgeMap>
					<edgeMap>
					<xCoord>345</xCoord>
					<yCoord>350</yCoord>
					</edgeMap>
					<edgeMap>
					<xCoord>345</xCoord>
					<yCoord>349</yCoord>
					</edgeMap>
					<edgeMap>
					<xCoord>344</xCoord>
					<yCoord>348</yCoord>
					</edgeMap>
					<edgeMap>
					<xCoord>344</xCoord>
					<yCoord>347</yCoord>
					</edgeMap>
					<edgeMap>
					<xCoord>345</xCoord>
					<yCoord>346</yCoord>
					</edgeMap>
					<edgeMap>
					<xCoord>346</xCoord>
					<yCoord>345</yCoord>
					</edgeMap>
					<edgeMap>
					<xCoord>347</xCoord>
					<yCoord>344</yCoord>
					</edgeMap>
					<edgeMap>
					<xCoord>347</xCoord>
					<yCoord>343</yCoord>
					</edgeMap>
					<edgeMap>
					<xCoord>348</xCoord>
					<yCoord>342</yCoord>
					</edgeMap>
					<edgeMap>
					<xCoord>349</xCoord>
					<yCoord>341</yCoord>
					</edgeMap>
					<edgeMap>
					<xCoord>350</xCoord>
					<yCoord>340</yCoord>
					</edgeMap>
					<edgeMap>
					<xCoord>351</xCoord>
					<yCoord>339</yCoord>
					</edgeMap>
					<edgeMap>
					<xCoord>352</xCoord>
					<yCoord>338</yCoord>
					</edgeMap>
					<edgeMap>
					<xCoord>353</xCoord>
					<yCoord>337</yCoord>
					</edgeMap>
				</roi>
				<roi>
					<imageZposition>-201.5</imageZposition>
					<imageSOP_UID>1.3.6.1.4.1.14519.5.2.1.6279.6001.130235106099433245656781220597</imageSOP_UID>
					<inclusion>TRUE</inclusion>
					<edgeMap>
					<xCoord>352</xCoord>
					<yCoord>336</yCoord>
					</edgeMap>
					<edgeMap>
					<xCoord>353</xCoord>
					<yCoord>335</yCoord>
					</edgeMap>
					<edgeMap>
					<xCoord>354</xCoord>
					<yCoord>335</yCoord>
					</edgeMap>
					<edgeMap>
					<xCoord>355</xCoord>
					<yCoord>334</yCoord>
					</edgeMap>
					<edgeMap>
					<xCoord>356</xCoord>
					<yCoord>333</yCoord>
					</edgeMap>
					<edgeMap>
					<xCoord>357</xCoord>
					<yCoord>333</yCoord>
					</edgeMap>
					<edgeMap>
					<xCoord>358</xCoord>
					<yCoord>333</yCoord>
					</edgeMap>
					<edgeMap>
					<xCoord>359</xCoord>
					<yCoord>333</yCoord>
					</edgeMap>
					<edgeMap>
					<xCoord>360</xCoord>
					<yCoord>333</yCoord>
					</edgeMap>
					<edgeMap>
					<xCoord>361</xCoord>
					<yCoord>333</yCoord>
					</edgeMap>
					<edgeMap>
					<xCoord>362</xCoord>
					<yCoord>333</yCoord>
					</edgeMap>
					<edgeMap>
					<xCoord>363</xCoord>
					<yCoord>333</yCoord>
					</edgeMap>
					<edgeMap>
					<xCoord>364</xCoord>
					<yCoord>333</yCoord>
					</edgeMap>
					<edgeMap>
					<xCoord>365</xCoord>
					<yCoord>333</yCoord>
					</edgeMap>
					<edgeMap>
					<xCoord>366</xCoord>
					<yCoord>333</yCoord>
					</edgeMap>
					<edgeMap>
					<xCoord>367</xCoord>
					<yCoord>333</yCoord>
					</edgeMap>
					<edgeMap>
					<xCoord>368</xCoord>
					<yCoord>333</yCoord>
					</edgeMap>
					<edgeMap>
					<xCoord>369</xCoord>
					<yCoord>333</yCoord>
					</edgeMap>
					<edgeMap>
					<xCoord>370</xCoord>
					<yCoord>333</yCoord>
					</edgeMap>
					<edgeMap>
					<xCoord>371</xCoord>
					<yCoord>333</yCoord>
					</edgeMap>
					<edgeMap>
					<xCoord>372</xCoord>
					<yCoord>333</yCoord>
					</edgeMap>
					<edgeMap>
					<xCoord>373</xCoord>
					<yCoord>334</yCoord>
					</edgeMap>
					<edgeMap>
					<xCoord>374</xCoord>
					<yCoord>334</yCoord>
					</edgeMap>
					<edgeMap>
					<xCoord>375</xCoord>
					<yCoord>335</yCoord>
					</edgeMap>
					<edgeMap>
					<xCoord>376</xCoord>
					<yCoord>336</yCoord>
					</edgeMap>
					<edgeMap>
					<xCoord>376</xCoord>
					<yCoord>337</yCoord>
					</edgeMap>
					<edgeMap>
					<xCoord>377</xCoord>
					<yCoord>338</yCoord>
					</edgeMap>
					<edgeMap>
					<xCoord>378</xCoord>
					<yCoord>339</yCoord>
					</edgeMap>
					<edgeMap>
					<xCoord>379</xCoord>
					<yCoord>340</yCoord>
					</edgeMap>
					<edgeMap>
					<xCoord>379</xCoord>
					<yCoord>341</yCoord>
					</edgeMap>
					<edgeMap>
					<xCoord>380</xCoord>
					<yCoord>342</yCoord>
					</edgeMap>
					<edgeMap>
					<xCoord>380</xCoord>
					<yCoord>343</yCoord>
					</edgeMap>
					<edgeMap>
					<xCoord>379</xCoord>
					<yCoord>344</yCoord>
					</edgeMap>
					<edgeMap>
					<xCoord>378</xCoord>
					<yCoord>345</yCoord>
					</edgeMap>
					<edgeMap>
					<xCoord>377</xCoord>
					<yCoord>346</yCoord>
					</edgeMap>
					<edgeMap>
					<xCoord>376</xCoord>
					<yCoord>347</yCoord>
					</edgeMap>
					<edgeMap>
					<xCoord>375</xCoord>
					<yCoord>347</yCoord>
					</edgeMap>
					<edgeMap>
					<xCoord>374</xCoord>
					<yCoord>347</yCoord>
					</edgeMap>
					<edgeMap>
					<xCoord>373</xCoord>
					<yCoord>348</yCoord>
					</edgeMap>
					<edgeMap>
					<xCoord>372</xCoord>
					<yCoord>348</yCoord>
					</edgeMap>
					<edgeMap>
					<xCoord>371</xCoord>
					<yCoord>348</yCoord>
					</edgeMap>
					<edgeMap>
					<xCoord>370</xCoord>
					<yCoord>348</yCoord>
					</edgeMap>
					<edgeMap>
					<xCoord>369</xCoord>
					<yCoord>347</yCoord>
					</edgeMap>
					<edgeMap>
					<xCoord>368</xCoord>
					<yCoord>347</yCoord>
					</edgeMap>
					<edgeMap>
					<xCoord>368</xCoord>
					<yCoord>346</yCoord>
					</edgeMap>
					<edgeMap>
					<xCoord>367</xCoord>
					<yCoord>347</yCoord>
					</edgeMap>
					<edgeMap>
					<xCoord>367</xCoord>
					<yCoord>348</yCoord>
					</edgeMap>
					<edgeMap>
					<xCoord>366</xCoord>
					<yCoord>349</yCoord>
					</edgeMap>
					<edgeMap>
					<xCoord>366</xCoord>
					<yCoord>350</yCoord>
					</edgeMap>
					<edgeMap>
					<xCoord>365</xCoord>
					<yCoord>350</yCoord>
					</edgeMap>
					<edgeMap>
					<xCoord>364</xCoord>
					<yCoord>351</yCoord>
					</edgeMap>
					<edgeMap>
					<xCoord>363</xCoord>
					<yCoord>351</yCoord>
					</edgeMap>
					<edgeMap>
					<xCoord>362</xCoord>
					<yCoord>352</yCoord>
					</edgeMap>
					<edgeMap>
					<xCoord>361</xCoord>
					<yCoord>353</yCoord>
					</edgeMap>
					<edgeMap>
					<xCoord>360</xCoord>
					<yCoord>353</yCoord>
					</edgeMap>
					<edgeMap>
					<xCoord>359</xCoord>
					<yCoord>354</yCoord>
					</edgeMap>
					<edgeMap>
					<xCoord>358</xCoord>
					<yCoord>354</yCoord>
					</edgeMap>
					<edgeMap>
					<xCoord>357</xCoord>
					<yCoord>354</yCoord>
					</edgeMap>
					<edgeMap>
					<xCoord>356</xCoord>
					<yCoord>354</yCoord>
					</edgeMap>
					<edgeMap>
					<xCoord>355</xCoord>
					<yCoord>354</yCoord>
					</edgeMap>
					<edgeMap>
					<xCoord>354</xCoord>
					<yCoord>354</yCoord>
					</edgeMap>
					<edgeMap>
					<xCoord>353</xCoord>
					<yCoord>354</yCoord>
					</edgeMap>
					<edgeMap>
					<xCoord>352</xCoord>
					<yCoord>354</yCoord>
					</edgeMap>
					<edgeMap>
					<xCoord>352</xCoord>
					<yCoord>353</yCoord>
					</edgeMap>
					<edgeMap>
					<xCoord>352</xCoord>
					<yCoord>352</yCoord>
					</edgeMap>
					<edgeMap>
					<xCoord>352</xCoord>
					<yCoord>351</yCoord>
					</edgeMap>
					<edgeMap>
					<xCoord>351</xCoord>
					<yCoord>350</yCoord>
					</edgeMap>
					<edgeMap>
					<xCoord>351</xCoord>
					<yCoord>349</yCoord>
					</edgeMap>
					<edgeMap>
					<xCoord>350</xCoord>
					<yCoord>348</yCoord>
					</edgeMap>
					<edgeMap>
					<xCoord>350</xCoord>
					<yCoord>347</yCoord>
					</edgeMap>
					<edgeMap>
					<xCoord>350</xCoord>
					<yCoord>346</yCoord>
					</edgeMap>
					<edgeMap>
					<xCoord>349</xCoord>
					<yCoord>345</yCoord>
					</edgeMap>
					<edgeMap>
					<xCoord>349</xCoord>
					<yCoord>344</yCoord>
					</edgeMap>
					<edgeMap>
					<xCoord>348</xCoord>
					<yCoord>343</yCoord>
					</edgeMap>
					<edgeMap>
					<xCoord>349</xCoord>
					<yCoord>342</yCoord>
					</edgeMap>
					<edgeMap>
					<xCoord>350</xCoord>
					<yCoord>341</yCoord>
					</edgeMap>
					<edgeMap>
					<xCoord>350</xCoord>
					<yCoord>340</yCoord>
					</edgeMap>
					<edgeMap>
					<xCoord>351</xCoord>
					<yCoord>339</yCoord>
					</edgeMap>
					<edgeMap>
					<xCoord>351</xCoord>
					<yCoord>338</yCoord>
					</edgeMap>
					<edgeMap>
					<xCoord>352</xCoord>
					<yCoord>337</yCoord>
					</edgeMap>
					<edgeMap>
					<xCoord>352</xCoord>
					<yCoord>336</yCoord>
					</edgeMap>
				</roi>
				<roi>
					<imageZposition>-204.0</imageZposition>
					<imageSOP_UID>1.3.6.1.4.1.14519.5.2.1.6279.6001.149772051318491213433932219079</imageSOP_UID>
					<inclusion>TRUE</inclusion>
					<edgeMap>
					<xCoord>353</xCoord>
					<yCoord>336</yCoord>
					</edgeMap>
					<edgeMap>
					<xCoord>354</xCoord>
					<yCoord>336</yCoord>
					</edgeMap>
					<edgeMap>
					<xCoord>355</xCoord>
					<yCoord>336</yCoord>
					</edgeMap>
					<edgeMap>
					<xCoord>356</xCoord>
					<yCoord>335</yCoord>
					</edgeMap>
					<edgeMap>
					<xCoord>357</xCoord>
					<yCoord>335</yCoord>
					</edgeMap>
					<edgeMap>
					<xCoord>358</xCoord>
					<yCoord>335</yCoord>
					</edgeMap>
					<edgeMap>
					<xCoord>359</xCoord>
					<yCoord>335</yCoord>
					</edgeMap>
					<edgeMap>
					<xCoord>360</xCoord>
					<yCoord>335</yCoord>
					</edgeMap>
					<edgeMap>
					<xCoord>361</xCoord>
					<yCoord>335</yCoord>
					</edgeMap>
					<edgeMap>
					<xCoord>362</xCoord>
					<yCoord>335</yCoord>
					</edgeMap>
					<edgeMap>
					<xCoord>363</xCoord>
					<yCoord>335</yCoord>
					</edgeMap>
					<edgeMap>
					<xCoord>364</xCoord>
					<yCoord>335</yCoord>
					</edgeMap>
					<edgeMap>
					<xCoord>365</xCoord>
					<yCoord>335</yCoord>
					</edgeMap>
					<edgeMap>
					<xCoord>366</xCoord>
					<yCoord>335</yCoord>
					</edgeMap>
					<edgeMap>
					<xCoord>367</xCoord>
					<yCoord>335</yCoord>
					</edgeMap>
					<edgeMap>
					<xCoord>368</xCoord>
					<yCoord>335</yCoord>
					</edgeMap>
					<edgeMap>
					<xCoord>369</xCoord>
					<yCoord>335</yCoord>
					</edgeMap>
					<edgeMap>
					<xCoord>370</xCoord>
					<yCoord>336</yCoord>
					</edgeMap>
					<edgeMap>
					<xCoord>371</xCoord>
					<yCoord>336</yCoord>
					</edgeMap>
					<edgeMap>
					<xCoord>372</xCoord>
					<yCoord>337</yCoord>
					</edgeMap>
					<edgeMap>
					<xCoord>373</xCoord>
					<yCoord>337</yCoord>
					</edgeMap>
					<edgeMap>
					<xCoord>374</xCoord>
					<yCoord>337</yCoord>
					</edgeMap>
					<edgeMap>
					<xCoord>375</xCoord>
					<yCoord>338</yCoord>
					</edgeMap>
					<edgeMap>
					<xCoord>376</xCoord>
					<yCoord>339</yCoord>
					</edgeMap>
					<edgeMap>
					<xCoord>377</xCoord>
					<yCoord>339</yCoord>
					</edgeMap>
					<edgeMap>
					<xCoord>378</xCoord>
					<yCoord>340</yCoord>
					</edgeMap>
					<edgeMap>
					<xCoord>379</xCoord>
					<yCoord>341</yCoord>
					</edgeMap>
					<edgeMap>
					<xCoord>379</xCoord>
					<yCoord>342</yCoord>
					</edgeMap>
					<edgeMap>
					<xCoord>380</xCoord>
					<yCoord>343</yCoord>
					</edgeMap>
					<edgeMap>
					<xCoord>381</xCoord>
					<yCoord>344</yCoord>
					</edgeMap>
					<edgeMap>
					<xCoord>380</xCoord>
					<yCoord>345</yCoord>
					</edgeMap>
					<edgeMap>
					<xCoord>379</xCoord>
					<yCoord>346</yCoord>
					</edgeMap>
					<edgeMap>
					<xCoord>378</xCoord>
					<yCoord>347</yCoord>
					</edgeMap>
					<edgeMap>
					<xCoord>377</xCoord>
					<yCoord>348</yCoord>
					</edgeMap>
					<edgeMap>
					<xCoord>376</xCoord>
					<yCoord>349</yCoord>
					</edgeMap>
					<edgeMap>
					<xCoord>375</xCoord>
					<yCoord>350</yCoord>
					</edgeMap>
					<edgeMap>
					<xCoord>374</xCoord>
					<yCoord>351</yCoord>
					</edgeMap>
					<edgeMap>
					<xCoord>373</xCoord>
					<yCoord>351</yCoord>
					</edgeMap>
					<edgeMap>
					<xCoord>372</xCoord>
					<yCoord>351</yCoord>
					</edgeMap>
					<edgeMap>
					<xCoord>371</xCoord>
					<yCoord>351</yCoord>
					</edgeMap>
					<edgeMap>
					<xCoord>370</xCoord>
					<yCoord>351</yCoord>
					</edgeMap>
					<edgeMap>
					<xCoord>369</xCoord>
					<yCoord>351</yCoord>
					</edgeMap>
					<edgeMap>
					<xCoord>368</xCoord>
					<yCoord>351</yCoord>
					</edgeMap>
					<edgeMap>
					<xCoord>367</xCoord>
					<yCoord>350</yCoord>
					</edgeMap>
					<edgeMap>
					<xCoord>366</xCoord>
					<yCoord>350</yCoord>
					</edgeMap>
					<edgeMap>
					<xCoord>365</xCoord>
					<yCoord>350</yCoord>
					</edgeMap>
					<edgeMap>
					<xCoord>364</xCoord>
					<yCoord>349</yCoord>
					</edgeMap>
					<edgeMap>
					<xCoord>363</xCoord>
					<yCoord>349</yCoord>
					</edgeMap>
					<edgeMap>
					<xCoord>362</xCoord>
					<yCoord>349</yCoord>
					</edgeMap>
					<edgeMap>
					<xCoord>361</xCoord>
					<yCoord>348</yCoord>
					</edgeMap>
					<edgeMap>
					<xCoord>360</xCoord>
					<yCoord>348</yCoord>
					</edgeMap>
					<edgeMap>
					<xCoord>359</xCoord>
					<yCoord>348</yCoord>
					</edgeMap>
					<edgeMap>
					<xCoord>358</xCoord>
					<yCoord>347</yCoord>
					</edgeMap>
					<edgeMap>
					<xCoord>357</xCoord>
					<yCoord>347</yCoord>
					</edgeMap>
					<edgeMap>
					<xCoord>356</xCoord>
					<yCoord>347</yCoord>
					</edgeMap>
					<edgeMap>
					<xCoord>355</xCoord>
					<yCoord>346</yCoord>
					</edgeMap>
					<edgeMap>
					<xCoord>354</xCoord>
					<yCoord>345</yCoord>
					</edgeMap>
					<edgeMap>
					<xCoord>353</xCoord>
					<yCoord>344</yCoord>
					</edgeMap>
					<edgeMap>
					<xCoord>352</xCoord>
					<yCoord>343</yCoord>
					</edgeMap>
					<edgeMap>
					<xCoord>351</xCoord>
					<yCoord>342</yCoord>
					</edgeMap>
					<edgeMap>
					<xCoord>350</xCoord>
					<yCoord>341</yCoord>
					</edgeMap>
					<edgeMap>
					<xCoord>351</xCoord>
					<yCoord>340</yCoord>
					</edgeMap>
					<edgeMap>
					<xCoord>351</xCoord>
					<yCoord>339</yCoord>
					</edgeMap>
					<edgeMap>
					<xCoord>352</xCoord>
					<yCoord>338</yCoord>
					</edgeMap>
					<edgeMap>
					<xCoord>352</xCoord>
					<yCoord>337</yCoord>
					</edgeMap>
					<edgeMap>
					<xCoord>353</xCoord>
					<yCoord>336</yCoord>
					</edgeMap>
				</roi>
			</unblindedReadNodule>
			<unblindedReadNodule>
				<noduleID>8</noduleID>
				<characteristics>
					<subtlety>3</subtlety>
					<internalStructure>1</internalStructure>
					<calcification>6</calcification>
					<sphericity>5</sphericity>
					<margin>5</margin>
					<lobulation>1</lobulation>
					<spiculation>1</spiculation>
					<texture>5</texture>
					<malignancy>2</malignancy>
				</characteristics>
				<roi>
					<imageZposition>-169.0</imageZposition>
					<imageSOP_UID>1.3.6.1.4.1.14519.5.2.1.6279.6001.796308805230198385262306509458</imageSOP_UID>
					<inclusion>TRUE</inclusion>
					<edgeMap>
					<xCoord>302</xCoord>
					<yCoord>195</yCoord>
					</edgeMap>
					<edgeMap>
					<xCoord>303</xCoord>
					<yCoord>194</yCoord>
					</edgeMap>
					<edgeMap>
					<xCoord>304</xCoord>
					<yCoord>194</yCoord>
					</edgeMap>
					<edgeMap>
					<xCoord>304</xCoord>
					<yCoord>193</yCoord>
					</edgeMap>
					<edgeMap>
					<xCoord>305</xCoord>
					<yCoord>193</yCoord>
					</edgeMap>
					<edgeMap>
					<xCoord>306</xCoord>
					<yCoord>193</yCoord>
					</edgeMap>
					<edgeMap>
					<xCoord>307</xCoord>
					<yCoord>194</yCoord>
					</edgeMap>
					<edgeMap>
					<xCoord>308</xCoord>
					<yCoord>194</yCoord>
					</edgeMap>
					<edgeMap>
					<xCoord>309</xCoord>
					<yCoord>195</yCoord>
					</edgeMap>
					<edgeMap>
					<xCoord>310</xCoord>
					<yCoord>196</yCoord>
					</edgeMap>
					<edgeMap>
					<xCoord>310</xCoord>
					<yCoord>197</yCoord>
					</edgeMap>
					<edgeMap>
					<xCoord>310</xCoord>
					<yCoord>198</yCoord>
					</edgeMap>
					<edgeMap>
					<xCoord>310</xCoord>
					<yCoord>199</yCoord>
					</edgeMap>
					<edgeMap>
					<xCoord>310</xCoord>
					<yCoord>200</yCoord>
					</edgeMap>
					<edgeMap>
					<xCoord>309</xCoord>
					<yCoord>201</yCoord>
					</edgeMap>
					<edgeMap>
					<xCoord>308</xCoord>
					<yCoord>202</yCoord>
					</edgeMap>
					<edgeMap>
					<xCoord>307</xCoord>
					<yCoord>203</yCoord>
					</edgeMap>
					<edgeMap>
					<xCoord>306</xCoord>
					<yCoord>203</yCoord>
					</edgeMap>
					<edgeMap>
					<xCoord>306</xCoord>
					<yCoord>204</yCoord>
					</edgeMap>
					<edgeMap>
					<xCoord>305</xCoord>
					<yCoord>204</yCoord>
					</edgeMap>
					<edgeMap>
					<xCoord>304</xCoord>
					<yCoord>203</yCoord>
					</edgeMap>
					<edgeMap>
					<xCoord>303</xCoord>
					<yCoord>203</yCoord>
					</edgeMap>
					<edgeMap>
					<xCoord>302</xCoord>
					<yCoord>202</yCoord>
					</edgeMap>
					<edgeMap>
					<xCoord>302</xCoord>
					<yCoord>201</yCoord>
					</edgeMap>
					<edgeMap>
					<xCoord>302</xCoord>
					<yCoord>200</yCoord>
					</edgeMap>
					<edgeMap>
					<xCoord>302</xCoord>
					<yCoord>199</yCoord>
					</edgeMap>
					<edgeMap>
					<xCoord>302</xCoord>
					<yCoord>198</yCoord>
					</edgeMap>
					<edgeMap>
					<xCoord>302</xCoord>
					<yCoord>197</yCoord>
					</edgeMap>
					<edgeMap>
					<xCoord>302</xCoord>
					<yCoord>196</yCoord>
					</edgeMap>
					<edgeMap>
					<xCoord>302</xCoord>
					<yCoord>195</yCoord>
					</edgeMap>
				</roi>
				<roi>
					<imageZposition>-171.5</imageZposition>
					<imageSOP_UID>1.3.6.1.4.1.14519.5.2.1.6279.6001.223556640026584251551952686504</imageSOP_UID>
					<inclusion>TRUE</inclusion>
					<edgeMap>
					<xCoord>300</xCoord>
					<yCoord>196</yCoord>
					</edgeMap>
					<edgeMap>
					<xCoord>301</xCoord>
					<yCoord>195</yCoord>
					</edgeMap>
					<edgeMap>
					<xCoord>302</xCoord>
					<yCoord>195</yCoord>
					</edgeMap>
					<edgeMap>
					<xCoord>303</xCoord>
					<yCoord>194</yCoord>
					</edgeMap>
					<edgeMap>
					<xCoord>304</xCoord>
					<yCoord>194</yCoord>
					</edgeMap>
					<edgeMap>
					<xCoord>305</xCoord>
					<yCoord>194</yCoord>
					</edgeMap>
					<edgeMap>
					<xCoord>305</xCoord>
					<yCoord>193</yCoord>
					</edgeMap>
					<edgeMap>
					<xCoord>306</xCoord>
					<yCoord>193</yCoord>
					</edgeMap>
					<edgeMap>
					<xCoord>307</xCoord>
					<yCoord>193</yCoord>
					</edgeMap>
					<edgeMap>
					<xCoord>308</xCoord>
					<yCoord>193</yCoord>
					</edgeMap>
					<edgeMap>
					<xCoord>309</xCoord>
					<yCoord>193</yCoord>
					</edgeMap>
					<edgeMap>
					<xCoord>310</xCoord>
					<yCoord>193</yCoord>
					</edgeMap>
					<edgeMap>
					<xCoord>311</xCoord>
					<yCoord>194</yCoord>
					</edgeMap>
					<edgeMap>
					<xCoord>312</xCoord>
					<yCoord>194</yCoord>
					</edgeMap>
					<edgeMap>
					<xCoord>313</xCoord>
					<yCoord>194</yCoord>
					</edgeMap>
					<edgeMap>
					<xCoord>314</xCoord>
					<yCoord>195</yCoord>
					</edgeMap>
					<edgeMap>
					<xCoord>315</xCoord>
					<yCoord>195</yCoord>
					</edgeMap>
					<edgeMap>
					<xCoord>316</xCoord>
					<yCoord>195</yCoord>
					</edgeMap>
					<edgeMap>
					<xCoord>316</xCoord>
					<yCoord>196</yCoord>
					</edgeMap>
					<edgeMap>
					<xCoord>316</xCoord>
					<yCoord>197</yCoord>
					</edgeMap>
					<edgeMap>
					<xCoord>316</xCoord>
					<yCoord>198</yCoord>
					</edgeMap>
					<edgeMap>
					<xCoord>317</xCoord>
					<yCoord>198</yCoord>
					</edgeMap>
					<edgeMap>
					<xCoord>316</xCoord>
					<yCoord>199</yCoord>
					</edgeMap>
					<edgeMap>
					<xCoord>315</xCoord>
					<yCoord>200</yCoord>
					</edgeMap>
					<edgeMap>
					<xCoord>314</xCoord>
					<yCoord>201</yCoord>
					</edgeMap>
					<edgeMap>
					<xCoord>313</xCoord>
					<yCoord>201</yCoord>
					</edgeMap>
					<edgeMap>
					<xCoord>312</xCoord>
					<yCoord>202</yCoord>
					</edgeMap>
					<edgeMap>
					<xCoord>311</xCoord>
					<yCoord>202</yCoord>
					</edgeMap>
					<edgeMap>
					<xCoord>310</xCoord>
					<yCoord>203</yCoord>
					</edgeMap>
					<edgeMap>
					<xCoord>309</xCoord>
					<yCoord>203</yCoord>
					</edgeMap>
					<edgeMap>
					<xCoord>308</xCoord>
					<yCoord>203</yCoord>
					</edgeMap>
					<edgeMap>
					<xCoord>307</xCoord>
					<yCoord>204</yCoord>
					</edgeMap>
					<edgeMap>
					<xCoord>306</xCoord>
					<yCoord>204</yCoord>
					</edgeMap>
					<edgeMap>
					<xCoord>305</xCoord>
					<yCoord>204</yCoord>
					</edgeMap>
					<edgeMap>
					<xCoord>304</xCoord>
					<yCoord>204</yCoord>
					</edgeMap>
					<edgeMap>
					<xCoord>303</xCoord>
					<yCoord>204</yCoord>
					</edgeMap>
					<edgeMap>
					<xCoord>302</xCoord>
					<yCoord>204</yCoord>
					</edgeMap>
					<edgeMap>
					<xCoord>302</xCoord>
					<yCoord>203</yCoord>
					</edgeMap>
					<edgeMap>
					<xCoord>301</xCoord>
					<yCoord>202</yCoord>
					</edgeMap>
					<edgeMap>
					<xCoord>301</xCoord>
					<yCoord>201</yCoord>
					</edgeMap>
					<edgeMap>
					<xCoord>300</xCoord>
					<yCoord>200</yCoord>
					</edgeMap>
					<edgeMap>
					<xCoord>300</xCoord>
					<yCoord>199</yCoord>
					</edgeMap>
					<edgeMap>
					<xCoord>299</xCoord>
					<yCoord>198</yCoord>
					</edgeMap>
					<edgeMap>
					<xCoord>299</xCoord>
					<yCoord>197</yCoord>
					</edgeMap>
					<edgeMap>
					<xCoord>300</xCoord>
					<yCoord>196</yCoord>
					</edgeMap>
				</roi>
				<roi>
					<imageZposition>-174.0</imageZposition>
					<imageSOP_UID>1.3.6.1.4.1.14519.5.2.1.6279.6001.283773071941013510505639203489</imageSOP_UID>
					<inclusion>TRUE</inclusion>
					<edgeMap>
					<xCoord>300</xCoord>
					<yCoord>198</yCoord>
					</edgeMap>
					<edgeMap>
					<xCoord>300</xCoord>
					<yCoord>197</yCoord>
					</edgeMap>
					<edgeMap>
					<xCoord>300</xCoord>
					<yCoord>196</yCoord>
					</edgeMap>
					<edgeMap>
					<xCoord>301</xCoord>
					<yCoord>195</yCoord>
					</edgeMap>
					<edgeMap>
					<xCoord>302</xCoord>
					<yCoord>195</yCoord>
					</edgeMap>
					<edgeMap>
					<xCoord>303</xCoord>
					<yCoord>194</yCoord>
					</edgeMap>
					<edgeMap>
					<xCoord>304</xCoord>
					<yCoord>194</yCoord>
					</edgeMap>
					<edgeMap>
					<xCoord>305</xCoord>
					<yCoord>194</yCoord>
					</edgeMap>
					<edgeMap>
					<xCoord>306</xCoord>
					<yCoord>194</yCoord>
					</edgeMap>
					<edgeMap>
					<xCoord>307</xCoord>
					<yCoord>195</yCoord>
					</edgeMap>
					<edgeMap>
					<xCoord>308</xCoord>
					<yCoord>195</yCoord>
					</edgeMap>
					<edgeMap>
					<xCoord>309</xCoord>
					<yCoord>194</yCoord>
					</edgeMap>
					<edgeMap>
					<xCoord>310</xCoord>
					<yCoord>193</yCoord>
					</edgeMap>
					<edgeMap>
					<xCoord>311</xCoord>
					<yCoord>193</yCoord>
					</edgeMap>
					<edgeMap>
					<xCoord>311</xCoord>
					<yCoord>194</yCoord>
					</edgeMap>
					<edgeMap>
					<xCoord>312</xCoord>
					<yCoord>195</yCoord>
					</edgeMap>
					<edgeMap>
					<xCoord>313</xCoord>
					<yCoord>195</yCoord>
					</edgeMap>
					<edgeMap>
					<xCoord>314</xCoord>
					<yCoord>196</yCoord>
					</edgeMap>
					<edgeMap>
					<xCoord>314</xCoord>
					<yCoord>197</yCoord>
					</edgeMap>
					<edgeMap>
					<xCoord>314</xCoord>
					<yCoord>198</yCoord>
					</edgeMap>
					<edgeMap>
					<xCoord>315</xCoord>
					<yCoord>199</yCoord>
					</edgeMap>
					<edgeMap>
					<xCoord>314</xCoord>
					<yCoord>200</yCoord>
					</edgeMap>
					<edgeMap>
					<xCoord>314</xCoord>
					<yCoord>201</yCoord>
					</edgeMap>
					<edgeMap>
					<xCoord>314</xCoord>
					<yCoord>202</yCoord>
					</edgeMap>
					<edgeMap>
					<xCoord>314</xCoord>
					<yCoord>203</yCoord>
					</edgeMap>
					<edgeMap>
					<xCoord>313</xCoord>
					<yCoord>203</yCoord>
					</edgeMap>
					<edgeMap>
					<xCoord>312</xCoord>
					<yCoord>203</yCoord>
					</edgeMap>
					<edgeMap>
					<xCoord>311</xCoord>
					<yCoord>203</yCoord>
					</edgeMap>
					<edgeMap>
					<xCoord>310</xCoord>
					<yCoord>203</yCoord>
					</edgeMap>
					<edgeMap>
					<xCoord>309</xCoord>
					<yCoord>204</yCoord>
					</edgeMap>
					<edgeMap>
					<xCoord>308</xCoord>
					<yCoord>204</yCoord>
					</edgeMap>
					<edgeMap>
					<xCoord>307</xCoord>
					<yCoord>204</yCoord>
					</edgeMap>
					<edgeMap>
					<xCoord>306</xCoord>
					<yCoord>203</yCoord>
					</edgeMap>
					<edgeMap>
					<xCoord>305</xCoord>
					<yCoord>203</yCoord>
					</edgeMap>
					<edgeMap>
					<xCoord>304</xCoord>
					<yCoord>202</yCoord>
					</edgeMap>
					<edgeMap>
					<xCoord>303</xCoord>
					<yCoord>202</yCoord>
					</edgeMap>
					<edgeMap>
					<xCoord>302</xCoord>
					<yCoord>201</yCoord>
					</edgeMap>
					<edgeMap>
					<xCoord>301</xCoord>
					<yCoord>200</yCoord>
					</edgeMap>
					<edgeMap>
					<xCoord>301</xCoord>
					<yCoord>199</yCoord>
					</edgeMap>
					<edgeMap>
					<xCoord>300</xCoord>
					<yCoord>198</yCoord>
					</edgeMap>
				</roi>
				<roi>
					<imageZposition>-176.5</imageZposition>
					<imageSOP_UID>1.3.6.1.4.1.14519.5.2.1.6279.6001.314855836163512457174075547165</imageSOP_UID>
					<inclusion>TRUE</inclusion>
					<edgeMap>
					<xCoord>308</xCoord>
					<yCoord>196</yCoord>
					</edgeMap>
					<edgeMap>
					<xCoord>308</xCoord>
					<yCoord>195</yCoord>
					</edgeMap>
					<edgeMap>
					<xCoord>308</xCoord>
					<yCoord>194</yCoord>
					</edgeMap>
					<edgeMap>
					<xCoord>309</xCoord>
					<yCoord>194</yCoord>
					</edgeMap>
					<edgeMap>
					<xCoord>310</xCoord>
					<yCoord>194</yCoord>
					</edgeMap>
					<edgeMap>
					<xCoord>311</xCoord>
					<yCoord>194</yCoord>
					</edgeMap>
					<edgeMap>
					<xCoord>312</xCoord>
					<yCoord>194</yCoord>
					</edgeMap>
					<edgeMap>
					<xCoord>312</xCoord>
					<yCoord>193</yCoord>
					</edgeMap>
					<edgeMap>
					<xCoord>313</xCoord>
					<yCoord>193</yCoord>
					</edgeMap>
					<edgeMap>
					<xCoord>313</xCoord>
					<yCoord>194</yCoord>
					</edgeMap>
					<edgeMap>
					<xCoord>313</xCoord>
					<yCoord>195</yCoord>
					</edgeMap>
					<edgeMap>
					<xCoord>313</xCoord>
					<yCoord>196</yCoord>
					</edgeMap>
					<edgeMap>
					<xCoord>313</xCoord>
					<yCoord>197</yCoord>
					</edgeMap>
					<edgeMap>
					<xCoord>314</xCoord>
					<yCoord>197</yCoord>
					</edgeMap>
					<edgeMap>
					<xCoord>314</xCoord>
					<yCoord>198</yCoord>
					</edgeMap>
					<edgeMap>
					<xCoord>313</xCoord>
					<yCoord>199</yCoord>
					</edgeMap>
					<edgeMap>
					<xCoord>312</xCoord>
					<yCoord>200</yCoord>
					</edgeMap>
					<edgeMap>
					<xCoord>311</xCoord>
					<yCoord>200</yCoord>
					</edgeMap>
					<edgeMap>
					<xCoord>310</xCoord>
					<yCoord>200</yCoord>
					</edgeMap>
					<edgeMap>
					<xCoord>310</xCoord>
					<yCoord>199</yCoord>
					</edgeMap>
					<edgeMap>
					<xCoord>309</xCoord>
					<yCoord>198</yCoord>
					</edgeMap>
					<edgeMap>
					<xCoord>309</xCoord>
					<yCoord>197</yCoord>
					</edgeMap>
					<edgeMap>
					<xCoord>308</xCoord>
					<yCoord>196</yCoord>
					</edgeMap>
				</roi>
			</unblindedReadNodule>
			<unblindedReadNodule>
				<noduleID>9</noduleID>
				<characteristics>
					<subtlety>3</subtlety>
					<internalStructure>1</internalStructure>
					<calcification>6</calcification>
					<sphericity>5</sphericity>
					<margin>5</margin>
					<lobulation>1</lobulation>
					<spiculation>1</spiculation>
					<texture>5</texture>
					<malignancy>2</malignancy>
				</characteristics>
				<roi>
					<imageZposition>-159.0</imageZposition>
					<imageSOP_UID>1.3.6.1.4.1.14519.5.2.1.6279.6001.264289329184413125670237944564</imageSOP_UID>
					<inclusion>TRUE</inclusion>
					<edgeMap>
					<xCoord>220</xCoord>
					<yCoord>218</yCoord>
					</edgeMap>
					<edgeMap>
					<xCoord>220</xCoord>
					<yCoord>217</yCoord>
					</edgeMap>
					<edgeMap>
					<xCoord>221</xCoord>
					<yCoord>217</yCoord>
					</edgeMap>
					<edgeMap>
					<xCoord>222</xCoord>
					<yCoord>217</yCoord>
					</edgeMap>
					<edgeMap>
					<xCoord>222</xCoord>
					<yCoord>218</yCoord>
					</edgeMap>
					<edgeMap>
					<xCoord>223</xCoord>
					<yCoord>218</yCoord>
					</edgeMap>
					<edgeMap>
					<xCoord>223</xCoord>
					<yCoord>219</yCoord>
					</edgeMap>
					<edgeMap>
					<xCoord>222</xCoord>
					<yCoord>220</yCoord>
					</edgeMap>
					<edgeMap>
					<xCoord>221</xCoord>
					<yCoord>220</yCoord>
					</edgeMap>
					<edgeMap>
					<xCoord>221</xCoord>
					<yCoord>219</yCoord>
					</edgeMap>
					<edgeMap>
					<xCoord>220</xCoord>
					<yCoord>218</yCoord>
					</edgeMap>
				</roi>
				<roi>
					<imageZposition>-161.5</imageZposition>
					<imageSOP_UID>1.3.6.1.4.1.14519.5.2.1.6279.6001.259098033858855170964371671268</imageSOP_UID>
					<inclusion>TRUE</inclusion>
					<edgeMap>
					<xCoord>220</xCoord>
					<yCoord>219</yCoord>
					</edgeMap>
					<edgeMap>
					<xCoord>220</xCoord>
					<yCoord>218</yCoord>
					</edgeMap>
					<edgeMap>
					<xCoord>221</xCoord>
					<yCoord>217</yCoord>
					</edgeMap>
					<edgeMap>
					<xCoord>222</xCoord>
					<yCoord>217</yCoord>
					</edgeMap>
					<edgeMap>
					<xCoord>222</xCoord>
					<yCoord>216</yCoord>
					</edgeMap>
					<edgeMap>
					<xCoord>223</xCoord>
					<yCoord>217</yCoord>
					</edgeMap>
					<edgeMap>
					<xCoord>223</xCoord>
					<yCoord>218</yCoord>
					</edgeMap>
					<edgeMap>
					<xCoord>224</xCoord>
					<yCoord>218</yCoord>
					</edgeMap>
					<edgeMap>
					<xCoord>225</xCoord>
					<yCoord>219</yCoord>
					</edgeMap>
					<edgeMap>
					<xCoord>225</xCoord>
					<yCoord>220</yCoord>
					</edgeMap>
					<edgeMap>
					<xCoord>226</xCoord>
					<yCoord>220</yCoord>
					</edgeMap>
					<edgeMap>
					<xCoord>226</xCoord>
					<yCoord>221</yCoord>
					</edgeMap>
					<edgeMap>
					<xCoord>225</xCoord>
					<yCoord>222</yCoord>
					</edgeMap>
					<edgeMap>
					<xCoord>224</xCoord>
					<yCoord>222</yCoord>
					</edgeMap>
					<edgeMap>
					<xCoord>223</xCoord>
					<yCoord>222</yCoord>
					</edgeMap>
					<edgeMap>
					<xCoord>222</xCoord>
					<yCoord>222</yCoord>
					</edgeMap>
					<edgeMap>
					<xCoord>221</xCoord>
					<yCoord>221</yCoord>
					</edgeMap>
					<edgeMap>
					<xCoord>221</xCoord>
					<yCoord>220</yCoord>
					</edgeMap>
					<edgeMap>
					<xCoord>220</xCoord>
					<yCoord>219</yCoord>
					</edgeMap>
				</roi>
				<roi>
					<imageZposition>-164.0</imageZposition>
					<imageSOP_UID>1.3.6.1.4.1.14519.5.2.1.6279.6001.311679034280056570366500772283</imageSOP_UID>
					<inclusion>TRUE</inclusion>
					<edgeMap>
					<xCoord>217</xCoord>
					<yCoord>218</yCoord>
					</edgeMap>
					<edgeMap>
					<xCoord>217</xCoord>
					<yCoord>217</yCoord>
					</edgeMap>
					<edgeMap>
					<xCoord>218</xCoord>
					<yCoord>217</yCoord>
					</edgeMap>
					<edgeMap>
					<xCoord>219</xCoord>
					<yCoord>216</yCoord>
					</edgeMap>
					<edgeMap>
					<xCoord>219</xCoord>
					<yCoord>215</yCoord>
					</edgeMap>
					<edgeMap>
					<xCoord>220</xCoord>
					<yCoord>215</yCoord>
					</edgeMap>
					<edgeMap>
					<xCoord>221</xCoord>
					<yCoord>215</yCoord>
					</edgeMap>
					<edgeMap>
					<xCoord>222</xCoord>
					<yCoord>215</yCoord>
					</edgeMap>
					<edgeMap>
					<xCoord>223</xCoord>
					<yCoord>215</yCoord>
					</edgeMap>
					<edgeMap>
					<xCoord>224</xCoord>
					<yCoord>215</yCoord>
					</edgeMap>
					<edgeMap>
					<xCoord>225</xCoord>
					<yCoord>215</yCoord>
					</edgeMap>
					<edgeMap>
					<xCoord>226</xCoord>
					<yCoord>216</yCoord>
					</edgeMap>
					<edgeMap>
					<xCoord>227</xCoord>
					<yCoord>217</yCoord>
					</edgeMap>
					<edgeMap>
					<xCoord>227</xCoord>
					<yCoord>218</yCoord>
					</edgeMap>
					<edgeMap>
					<xCoord>228</xCoord>
					<yCoord>218</yCoord>
					</edgeMap>
					<edgeMap>
					<xCoord>228</xCoord>
					<yCoord>219</yCoord>
					</edgeMap>
					<edgeMap>
					<xCoord>228</xCoord>
					<yCoord>220</yCoord>
					</edgeMap>
					<edgeMap>
					<xCoord>228</xCoord>
					<yCoord>221</yCoord>
					</edgeMap>
					<edgeMap>
					<xCoord>228</xCoord>
					<yCoord>222</yCoord>
					</edgeMap>
					<edgeMap>
					<xCoord>227</xCoord>
					<yCoord>223</yCoord>
					</edgeMap>
					<edgeMap>
					<xCoord>227</xCoord>
					<yCoord>224</yCoord>
					</edgeMap>
					<edgeMap>
					<xCoord>226</xCoord>
					<yCoord>225</yCoord>
					</edgeMap>
					<edgeMap>
					<xCoord>225</xCoord>
					<yCoord>226</yCoord>
					</edgeMap>
					<edgeMap>
					<xCoord>224</xCoord>
					<yCoord>226</yCoord>
					</edgeMap>
					<edgeMap>
					<xCoord>223</xCoord>
					<yCoord>226</yCoord>
					</edgeMap>
					<edgeMap>
					<xCoord>222</xCoord>
					<yCoord>226</yCoord>
					</edgeMap>
					<edgeMap>
					<xCoord>222</xCoord>
					<yCoord>225</yCoord>
					</edgeMap>
					<edgeMap>
					<xCoord>221</xCoord>
					<yCoord>225</yCoord>
					</edgeMap>
					<edgeMap>
					<xCoord>221</xCoord>
					<yCoord>224</yCoord>
					</edgeMap>
					<edgeMap>
					<xCoord>220</xCoord>
					<yCoord>223</yCoord>
					</edgeMap>
					<edgeMap>
					<xCoord>219</xCoord>
					<yCoord>222</yCoord>
					</edgeMap>
					<edgeMap>
					<xCoord>218</xCoord>
					<yCoord>221</yCoord>
					</edgeMap>
					<edgeMap>
					<xCoord>218</xCoord>
					<yCoord>220</yCoord>
					</edgeMap>
					<edgeMap>
					<xCoord>218</xCoord>
					<yCoord>219</yCoord>
					</edgeMap>
					<edgeMap>
					<xCoord>217</xCoord>
					<yCoord>218</yCoord>
					</edgeMap>
				</roi>
				<roi>
					<imageZposition>-166.5</imageZposition>
					<imageSOP_UID>1.3.6.1.4.1.14519.5.2.1.6279.6001.262045171714422814212396105614</imageSOP_UID>
					<inclusion>TRUE</inclusion>
					<edgeMap>
					<xCoord>217</xCoord>
					<yCoord>216</yCoord>
					</edgeMap>
					<edgeMap>
					<xCoord>217</xCoord>
					<yCoord>215</yCoord>
					</edgeMap>
					<edgeMap>
					<xCoord>218</xCoord>
					<yCoord>214</yCoord>
					</edgeMap>
					<edgeMap>
					<xCoord>219</xCoord>
					<yCoord>214</yCoord>
					</edgeMap>
					<edgeMap>
					<xCoord>219</xCoord>
					<yCoord>213</yCoord>
					</edgeMap>
					<edgeMap>
					<xCoord>220</xCoord>
					<yCoord>213</yCoord>
					</edgeMap>
					<edgeMap>
					<xCoord>221</xCoord>
					<yCoord>213</yCoord>
					</edgeMap>
					<edgeMap>
					<xCoord>222</xCoord>
					<yCoord>213</yCoord>
					</edgeMap>
					<edgeMap>
					<xCoord>223</xCoord>
					<yCoord>213</yCoord>
					</edgeMap>
					<edgeMap>
					<xCoord>224</xCoord>
					<yCoord>213</yCoord>
					</edgeMap>
					<edgeMap>
					<xCoord>224</xCoord>
					<yCoord>214</yCoord>
					</edgeMap>
					<edgeMap>
					<xCoord>225</xCoord>
					<yCoord>215</yCoord>
					</edgeMap>
					<edgeMap>
					<xCoord>226</xCoord>
					<yCoord>215</yCoord>
					</edgeMap>
					<edgeMap>
					<xCoord>227</xCoord>
					<yCoord>216</yCoord>
					</edgeMap>
					<edgeMap>
					<xCoord>228</xCoord>
					<yCoord>217</yCoord>
					</edgeMap>
					<edgeMap>
					<xCoord>229</xCoord>
					<yCoord>218</yCoord>
					</edgeMap>
					<edgeMap>
					<xCoord>230</xCoord>
					<yCoord>219</yCoord>
					</edgeMap>
					<edgeMap>
					<xCoord>230</xCoord>
					<yCoord>220</yCoord>
					</edgeMap>
					<edgeMap>
					<xCoord>230</xCoord>
					<yCoord>221</yCoord>
					</edgeMap>
					<edgeMap>
					<xCoord>230</xCoord>
					<yCoord>222</yCoord>
					</edgeMap>
					<edgeMap>
					<xCoord>230</xCoord>
					<yCoord>223</yCoord>
					</edgeMap>
					<edgeMap>
					<xCoord>230</xCoord>
					<yCoord>224</yCoord>
					</edgeMap>
					<edgeMap>
					<xCoord>229</xCoord>
					<yCoord>225</yCoord>
					</edgeMap>
					<edgeMap>
					<xCoord>228</xCoord>
					<yCoord>225</yCoord>
					</edgeMap>
					<edgeMap>
					<xCoord>227</xCoord>
					<yCoord>226</yCoord>
					</edgeMap>
					<edgeMap>
					<xCoord>226</xCoord>
					<yCoord>226</yCoord>
					</edgeMap>
					<edgeMap>
					<xCoord>225</xCoord>
					<yCoord>227</yCoord>
					</edgeMap>
					<edgeMap>
					<xCoord>224</xCoord>
					<yCoord>227</yCoord>
					</edgeMap>
					<edgeMap>
					<xCoord>223</xCoord>
					<yCoord>227</yCoord>
					</edgeMap>
					<edgeMap>
					<xCoord>222</xCoord>
					<yCoord>227</yCoord>
					</edgeMap>
					<edgeMap>
					<xCoord>221</xCoord>
					<yCoord>227</yCoord>
					</edgeMap>
					<edgeMap>
					<xCoord>220</xCoord>
					<yCoord>227</yCoord>
					</edgeMap>
					<edgeMap>
					<xCoord>220</xCoord>
					<yCoord>226</yCoord>
					</edgeMap>
					<edgeMap>
					<xCoord>219</xCoord>
					<yCoord>226</yCoord>
					</edgeMap>
					<edgeMap>
					<xCoord>218</xCoord>
					<yCoord>225</yCoord>
					</edgeMap>
					<edgeMap>
					<xCoord>217</xCoord>
					<yCoord>225</yCoord>
					</edgeMap>
					<edgeMap>
					<xCoord>216</xCoord>
					<yCoord>224</yCoord>
					</edgeMap>
					<edgeMap>
					<xCoord>216</xCoord>
					<yCoord>223</yCoord>
					</edgeMap>
					<edgeMap>
					<xCoord>216</xCoord>
					<yCoord>222</yCoord>
					</edgeMap>
					<edgeMap>
					<xCoord>215</xCoord>
					<yCoord>222</yCoord>
					</edgeMap>
					<edgeMap>
					<xCoord>214</xCoord>
					<yCoord>222</yCoord>
					</edgeMap>
					<edgeMap>
					<xCoord>214</xCoord>
					<yCoord>221</yCoord>
					</edgeMap>
					<edgeMap>
					<xCoord>214</xCoord>
					<yCoord>220</yCoord>
					</edgeMap>
					<edgeMap>
					<xCoord>214</xCoord>
					<yCoord>219</yCoord>
					</edgeMap>
					<edgeMap>
					<xCoord>215</xCoord>
					<yCoord>218</yCoord>
					</edgeMap>
					<edgeMap>
					<xCoord>216</xCoord>
					<yCoord>217</yCoord>
					</edgeMap>
					<edgeMap>
					<xCoord>217</xCoord>
					<yCoord>216</yCoord>
					</edgeMap>
				</roi>
				<roi>
					<imageZposition>-169.0</imageZposition>
					<imageSOP_UID>1.3.6.1.4.1.14519.5.2.1.6279.6001.796308805230198385262306509458</imageSOP_UID>
					<inclusion>TRUE</inclusion>
					<edgeMap>
					<xCoord>216</xCoord>
					<yCoord>214</yCoord>
					</edgeMap>
					<edgeMap>
					<xCoord>217</xCoord>
					<yCoord>213</yCoord>
					</edgeMap>
					<edgeMap>
					<xCoord>217</xCoord>
					<yCoord>212</yCoord>
					</edgeMap>
					<edgeMap>
					<xCoord>218</xCoord>
					<yCoord>211</yCoord>
					</edgeMap>
					<edgeMap>
					<xCoord>219</xCoord>
					<yCoord>210</yCoord>
					</edgeMap>
					<edgeMap>
					<xCoord>220</xCoord>
					<yCoord>210</yCoord>
					</edgeMap>
					<edgeMap>
					<xCoord>221</xCoord>
					<yCoord>210</yCoord>
					</edgeMap>
					<edgeMap>
					<xCoord>222</xCoord>
					<yCoord>211</yCoord>
					</edgeMap>
					<edgeMap>
					<xCoord>223</xCoord>
					<yCoord>211</yCoord>
					</edgeMap>
					<edgeMap>
					<xCoord>224</xCoord>
					<yCoord>212</yCoord>
					</edgeMap>
					<edgeMap>
					<xCoord>225</xCoord>
					<yCoord>213</yCoord>
					</edgeMap>
					<edgeMap>
					<xCoord>226</xCoord>
					<yCoord>214</yCoord>
					</edgeMap>
					<edgeMap>
					<xCoord>227</xCoord>
					<yCoord>215</yCoord>
					</edgeMap>
					<edgeMap>
					<xCoord>228</xCoord>
					<yCoord>215</yCoord>
					</edgeMap>
					<edgeMap>
					<xCoord>228</xCoord>
					<yCoord>216</yCoord>
					</edgeMap>
					<edgeMap>
					<xCoord>229</xCoord>
					<yCoord>217</yCoord>
					</edgeMap>
					<edgeMap>
					<xCoord>230</xCoord>
					<yCoord>218</yCoord>
					</edgeMap>
					<edgeMap>
					<xCoord>230</xCoord>
					<yCoord>219</yCoord>
					</edgeMap>
					<edgeMap>
					<xCoord>230</xCoord>
					<yCoord>220</yCoord>
					</edgeMap>
					<edgeMap>
					<xCoord>230</xCoord>
					<yCoord>221</yCoord>
					</edgeMap>
					<edgeMap>
					<xCoord>230</xCoord>
					<yCoord>222</yCoord>
					</edgeMap>
					<edgeMap>
					<xCoord>229</xCoord>
					<yCoord>223</yCoord>
					</edgeMap>
					<edgeMap>
					<xCoord>229</xCoord>
					<yCoord>224</yCoord>
					</edgeMap>
					<edgeMap>
					<xCoord>228</xCoord>
					<yCoord>225</yCoord>
					</edgeMap>
					<edgeMap>
					<xCoord>227</xCoord>
					<yCoord>226</yCoord>
					</edgeMap>
					<edgeMap>
					<xCoord>226</xCoord>
					<yCoord>226</yCoord>
					</edgeMap>
					<edgeMap>
					<xCoord>225</xCoord>
					<yCoord>227</yCoord>
					</edgeMap>
					<edgeMap>
					<xCoord>224</xCoord>
					<yCoord>227</yCoord>
					</edgeMap>
					<edgeMap>
					<xCoord>223</xCoord>
					<yCoord>228</yCoord>
					</edgeMap>
					<edgeMap>
					<xCoord>222</xCoord>
					<yCoord>227</yCoord>
					</edgeMap>
					<edgeMap>
					<xCoord>221</xCoord>
					<yCoord>227</yCoord>
					</edgeMap>
					<edgeMap>
					<xCoord>220</xCoord>
					<yCoord>227</yCoord>
					</edgeMap>
					<edgeMap>
					<xCoord>219</xCoord>
					<yCoord>227</yCoord>
					</edgeMap>
					<edgeMap>
					<xCoord>218</xCoord>
					<yCoord>227</yCoord>
					</edgeMap>
					<edgeMap>
					<xCoord>217</xCoord>
					<yCoord>228</yCoord>
					</edgeMap>
					<edgeMap>
					<xCoord>216</xCoord>
					<yCoord>228</yCoord>
					</edgeMap>
					<edgeMap>
					<xCoord>215</xCoord>
					<yCoord>228</yCoord>
					</edgeMap>
					<edgeMap>
					<xCoord>215</xCoord>
					<yCoord>227</yCoord>
					</edgeMap>
					<edgeMap>
					<xCoord>215</xCoord>
					<yCoord>226</yCoord>
					</edgeMap>
					<edgeMap>
					<xCoord>216</xCoord>
					<yCoord>226</yCoord>
					</edgeMap>
					<edgeMap>
					<xCoord>216</xCoord>
					<yCoord>225</yCoord>
					</edgeMap>
					<edgeMap>
					<xCoord>216</xCoord>
					<yCoord>224</yCoord>
					</edgeMap>
					<edgeMap>
					<xCoord>215</xCoord>
					<yCoord>223</yCoord>
					</edgeMap>
					<edgeMap>
					<xCoord>214</xCoord>
					<yCoord>222</yCoord>
					</edgeMap>
					<edgeMap>
					<xCoord>213</xCoord>
					<yCoord>221</yCoord>
					</edgeMap>
					<edgeMap>
					<xCoord>213</xCoord>
					<yCoord>220</yCoord>
					</edgeMap>
					<edgeMap>
					<xCoord>213</xCoord>
					<yCoord>219</yCoord>
					</edgeMap>
					<edgeMap>
					<xCoord>213</xCoord>
					<yCoord>218</yCoord>
					</edgeMap>
					<edgeMap>
					<xCoord>214</xCoord>
					<yCoord>217</yCoord>
					</edgeMap>
					<edgeMap>
					<xCoord>214</xCoord>
					<yCoord>216</yCoord>
					</edgeMap>
					<edgeMap>
					<xCoord>214</xCoord>
					<yCoord>215</yCoord>
					</edgeMap>
					<edgeMap>
					<xCoord>215</xCoord>
					<yCoord>215</yCoord>
					</edgeMap>
					<edgeMap>
					<xCoord>216</xCoord>
					<yCoord>214</yCoord>
					</edgeMap>
				</roi>
				<roi>
					<imageZposition>-171.5</imageZposition>
					<imageSOP_UID>1.3.6.1.4.1.14519.5.2.1.6279.6001.223556640026584251551952686504</imageSOP_UID>
					<inclusion>TRUE</inclusion>
					<edgeMap>
					<xCoord>216</xCoord>
					<yCoord>215</yCoord>
					</edgeMap>
					<edgeMap>
					<xCoord>217</xCoord>
					<yCoord>214</yCoord>
					</edgeMap>
					<edgeMap>
					<xCoord>217</xCoord>
					<yCoord>213</yCoord>
					</edgeMap>
					<edgeMap>
					<xCoord>218</xCoord>
					<yCoord>212</yCoord>
					</edgeMap>
					<edgeMap>
					<xCoord>218</xCoord>
					<yCoord>211</yCoord>
					</edgeMap>
					<edgeMap>
					<xCoord>219</xCoord>
					<yCoord>210</yCoord>
					</edgeMap>
					<edgeMap>
					<xCoord>220</xCoord>
					<yCoord>209</yCoord>
					</edgeMap>
					<edgeMap>
					<xCoord>221</xCoord>
					<yCoord>210</yCoord>
					</edgeMap>
					<edgeMap>
					<xCoord>222</xCoord>
					<yCoord>210</yCoord>
					</edgeMap>
					<edgeMap>
					<xCoord>223</xCoord>
					<yCoord>211</yCoord>
					</edgeMap>
					<edgeMap>
					<xCoord>224</xCoord>
					<yCoord>212</yCoord>
					</edgeMap>
					<edgeMap>
					<xCoord>225</xCoord>
					<yCoord>213</yCoord>
					</edgeMap>
					<edgeMap>
					<xCoord>226</xCoord>
					<yCoord>214</yCoord>
					</edgeMap>
					<edgeMap>
					<xCoord>227</xCoord>
					<yCoord>215</yCoord>
					</edgeMap>
					<edgeMap>
					<xCoord>228</xCoord>
					<yCoord>216</yCoord>
					</edgeMap>
					<edgeMap>
					<xCoord>228</xCoord>
					<yCoord>217</yCoord>
					</edgeMap>
					<edgeMap>
					<xCoord>228</xCoord>
					<yCoord>218</yCoord>
					</edgeMap>
					<edgeMap>
					<xCoord>228</xCoord>
					<yCoord>219</yCoord>
					</edgeMap>
					<edgeMap>
					<xCoord>229</xCoord>
					<yCoord>220</yCoord>
					</edgeMap>
					<edgeMap>
					<xCoord>229</xCoord>
					<yCoord>221</yCoord>
					</edgeMap>
					<edgeMap>
					<xCoord>228</xCoord>
					<yCoord>222</yCoord>
					</edgeMap>
					<edgeMap>
					<xCoord>228</xCoord>
					<yCoord>223</yCoord>
					</edgeMap>
					<edgeMap>
					<xCoord>227</xCoord>
					<yCoord>224</yCoord>
					</edgeMap>
					<edgeMap>
					<xCoord>226</xCoord>
					<yCoord>225</yCoord>
					</edgeMap>
					<edgeMap>
					<xCoord>225</xCoord>
					<yCoord>226</yCoord>
					</edgeMap>
					<edgeMap>
					<xCoord>224</xCoord>
					<yCoord>226</yCoord>
					</edgeMap>
					<edgeMap>
					<xCoord>223</xCoord>
					<yCoord>226</yCoord>
					</edgeMap>
					<edgeMap>
					<xCoord>222</xCoord>
					<yCoord>226</yCoord>
					</edgeMap>
					<edgeMap>
					<xCoord>221</xCoord>
					<yCoord>226</yCoord>
					</edgeMap>
					<edgeMap>
					<xCoord>220</xCoord>
					<yCoord>227</yCoord>
					</edgeMap>
					<edgeMap>
					<xCoord>219</xCoord>
					<yCoord>228</yCoord>
					</edgeMap>
					<edgeMap>
					<xCoord>218</xCoord>
					<yCoord>227</yCoord>
					</edgeMap>
					<edgeMap>
					<xCoord>217</xCoord>
					<yCoord>227</yCoord>
					</edgeMap>
					<edgeMap>
					<xCoord>216</xCoord>
					<yCoord>226</yCoord>
					</edgeMap>
					<edgeMap>
					<xCoord>215</xCoord>
					<yCoord>226</yCoord>
					</edgeMap>
					<edgeMap>
					<xCoord>214</xCoord>
					<yCoord>225</yCoord>
					</edgeMap>
					<edgeMap>
					<xCoord>213</xCoord>
					<yCoord>225</yCoord>
					</edgeMap>
					<edgeMap>
					<xCoord>213</xCoord>
					<yCoord>224</yCoord>
					</edgeMap>
					<edgeMap>
					<xCoord>213</xCoord>
					<yCoord>223</yCoord>
					</edgeMap>
					<edgeMap>
					<xCoord>213</xCoord>
					<yCoord>222</yCoord>
					</edgeMap>
					<edgeMap>
					<xCoord>213</xCoord>
					<yCoord>221</yCoord>
					</edgeMap>
					<edgeMap>
					<xCoord>212</xCoord>
					<yCoord>220</yCoord>
					</edgeMap>
					<edgeMap>
					<xCoord>213</xCoord>
					<yCoord>219</yCoord>
					</edgeMap>
					<edgeMap>
					<xCoord>213</xCoord>
					<yCoord>218</yCoord>
					</edgeMap>
					<edgeMap>
					<xCoord>213</xCoord>
					<yCoord>217</yCoord>
					</edgeMap>
					<edgeMap>
					<xCoord>214</xCoord>
					<yCoord>216</yCoord>
					</edgeMap>
					<edgeMap>
					<xCoord>215</xCoord>
					<yCoord>216</yCoord>
					</edgeMap>
					<edgeMap>
					<xCoord>216</xCoord>
					<yCoord>215</yCoord>
					</edgeMap>
				</roi>
				<roi>
					<imageZposition>-174.0</imageZposition>
					<imageSOP_UID>1.3.6.1.4.1.14519.5.2.1.6279.6001.283773071941013510505639203489</imageSOP_UID>
					<inclusion>TRUE</inclusion>
					<edgeMap>
					<xCoord>217</xCoord>
					<yCoord>216</yCoord>
					</edgeMap>
					<edgeMap>
					<xCoord>217</xCoord>
					<yCoord>215</yCoord>
					</edgeMap>
					<edgeMap>
					<xCoord>217</xCoord>
					<yCoord>214</yCoord>
					</edgeMap>
					<edgeMap>
					<xCoord>217</xCoord>
					<yCoord>213</yCoord>
					</edgeMap>
					<edgeMap>
					<xCoord>218</xCoord>
					<yCoord>212</yCoord>
					</edgeMap>
					<edgeMap>
					<xCoord>219</xCoord>
					<yCoord>211</yCoord>
					</edgeMap>
					<edgeMap>
					<xCoord>220</xCoord>
					<yCoord>211</yCoord>
					</edgeMap>
					<edgeMap>
					<xCoord>221</xCoord>
					<yCoord>210</yCoord>
					</edgeMap>
					<edgeMap>
					<xCoord>222</xCoord>
					<yCoord>211</yCoord>
					</edgeMap>
					<edgeMap>
					<xCoord>223</xCoord>
					<yCoord>211</yCoord>
					</edgeMap>
					<edgeMap>
					<xCoord>224</xCoord>
					<yCoord>211</yCoord>
					</edgeMap>
					<edgeMap>
					<xCoord>225</xCoord>
					<yCoord>212</yCoord>
					</edgeMap>
					<edgeMap>
					<xCoord>226</xCoord>
					<yCoord>213</yCoord>
					</edgeMap>
					<edgeMap>
					<xCoord>226</xCoord>
					<yCoord>214</yCoord>
					</edgeMap>
					<edgeMap>
					<xCoord>227</xCoord>
					<yCoord>215</yCoord>
					</edgeMap>
					<edgeMap>
					<xCoord>227</xCoord>
					<yCoord>216</yCoord>
					</edgeMap>
					<edgeMap>
					<xCoord>227</xCoord>
					<yCoord>217</yCoord>
					</edgeMap>
					<edgeMap>
					<xCoord>227</xCoord>
					<yCoord>218</yCoord>
					</edgeMap>
					<edgeMap>
					<xCoord>227</xCoord>
					<yCoord>219</yCoord>
					</edgeMap>
					<edgeMap>
					<xCoord>227</xCoord>
					<yCoord>220</yCoord>
					</edgeMap>
					<edgeMap>
					<xCoord>226</xCoord>
					<yCoord>221</yCoord>
					</edgeMap>
					<edgeMap>
					<xCoord>225</xCoord>
					<yCoord>222</yCoord>
					</edgeMap>
					<edgeMap>
					<xCoord>225</xCoord>
					<yCoord>223</yCoord>
					</edgeMap>
					<edgeMap>
					<xCoord>224</xCoord>
					<yCoord>223</yCoord>
					</edgeMap>
					<edgeMap>
					<xCoord>223</xCoord>
					<yCoord>224</yCoord>
					</edgeMap>
					<edgeMap>
					<xCoord>222</xCoord>
					<yCoord>225</yCoord>
					</edgeMap>
					<edgeMap>
					<xCoord>221</xCoord>
					<yCoord>225</yCoord>
					</edgeMap>
					<edgeMap>
					<xCoord>220</xCoord>
					<yCoord>225</yCoord>
					</edgeMap>
					<edgeMap>
					<xCoord>219</xCoord>
					<yCoord>225</yCoord>
					</edgeMap>
					<edgeMap>
					<xCoord>218</xCoord>
					<yCoord>225</yCoord>
					</edgeMap>
					<edgeMap>
					<xCoord>217</xCoord>
					<yCoord>225</yCoord>
					</edgeMap>
					<edgeMap>
					<xCoord>216</xCoord>
					<yCoord>225</yCoord>
					</edgeMap>
					<edgeMap>
					<xCoord>215</xCoord>
					<yCoord>225</yCoord>
					</edgeMap>
					<edgeMap>
					<xCoord>215</xCoord>
					<yCoord>224</yCoord>
					</edgeMap>
					<edgeMap>
					<xCoord>214</xCoord>
					<yCoord>223</yCoord>
					</edgeMap>
					<edgeMap>
					<xCoord>213</xCoord>
					<yCoord>223</yCoord>
					</edgeMap>
					<edgeMap>
					<xCoord>213</xCoord>
					<yCoord>222</yCoord>
					</edgeMap>
					<edgeMap>
					<xCoord>213</xCoord>
					<yCoord>221</yCoord>
					</edgeMap>
					<edgeMap>
					<xCoord>213</xCoord>
					<yCoord>220</yCoord>
					</edgeMap>
					<edgeMap>
					<xCoord>213</xCoord>
					<yCoord>219</yCoord>
					</edgeMap>
					<edgeMap>
					<xCoord>214</xCoord>
					<yCoord>218</yCoord>
					</edgeMap>
					<edgeMap>
					<xCoord>215</xCoord>
					<yCoord>217</yCoord>
					</edgeMap>
					<edgeMap>
					<xCoord>216</xCoord>
					<yCoord>217</yCoord>
					</edgeMap>
					<edgeMap>
					<xCoord>217</xCoord>
					<yCoord>216</yCoord>
					</edgeMap>
				</roi>
				<roi>
					<imageZposition>-176.5</imageZposition>
					<imageSOP_UID>1.3.6.1.4.1.14519.5.2.1.6279.6001.314855836163512457174075547165</imageSOP_UID>
					<inclusion>TRUE</inclusion>
					<edgeMap>
					<xCoord>219</xCoord>
					<yCoord>217</yCoord>
					</edgeMap>
					<edgeMap>
					<xCoord>220</xCoord>
					<yCoord>216</yCoord>
					</edgeMap>
					<edgeMap>
					<xCoord>221</xCoord>
					<yCoord>215</yCoord>
					</edgeMap>
					<edgeMap>
					<xCoord>222</xCoord>
					<yCoord>215</yCoord>
					</edgeMap>
					<edgeMap>
					<xCoord>223</xCoord>
					<yCoord>215</yCoord>
					</edgeMap>
					<edgeMap>
					<xCoord>224</xCoord>
					<yCoord>215</yCoord>
					</edgeMap>
					<edgeMap>
					<xCoord>225</xCoord>
					<yCoord>215</yCoord>
					</edgeMap>
					<edgeMap>
					<xCoord>225</xCoord>
					<yCoord>216</yCoord>
					</edgeMap>
					<edgeMap>
					<xCoord>226</xCoord>
					<yCoord>217</yCoord>
					</edgeMap>
					<edgeMap>
					<xCoord>226</xCoord>
					<yCoord>218</yCoord>
					</edgeMap>
					<edgeMap>
					<xCoord>226</xCoord>
					<yCoord>219</yCoord>
					</edgeMap>
					<edgeMap>
					<xCoord>226</xCoord>
					<yCoord>220</yCoord>
					</edgeMap>
					<edgeMap>
					<xCoord>225</xCoord>
					<yCoord>221</yCoord>
					</edgeMap>
					<edgeMap>
					<xCoord>224</xCoord>
					<yCoord>222</yCoord>
					</edgeMap>
					<edgeMap>
					<xCoord>223</xCoord>
					<yCoord>222</yCoord>
					</edgeMap>
					<edgeMap>
					<xCoord>222</xCoord>
					<yCoord>223</yCoord>
					</edgeMap>
					<edgeMap>
					<xCoord>221</xCoord>
					<yCoord>223</yCoord>
					</edgeMap>
					<edgeMap>
					<xCoord>220</xCoord>
					<yCoord>223</yCoord>
					</edgeMap>
					<edgeMap>
					<xCoord>219</xCoord>
					<yCoord>223</yCoord>
					</edgeMap>
					<edgeMap>
					<xCoord>218</xCoord>
					<yCoord>223</yCoord>
					</edgeMap>
					<edgeMap>
					<xCoord>218</xCoord>
					<yCoord>222</yCoord>
					</edgeMap>
					<edgeMap>
					<xCoord>218</xCoord>
					<yCoord>221</yCoord>
					</edgeMap>
					<edgeMap>
					<xCoord>218</xCoord>
					<yCoord>220</yCoord>
					</edgeMap>
					<edgeMap>
					<xCoord>218</xCoord>
					<yCoord>219</yCoord>
					</edgeMap>
					<edgeMap>
					<xCoord>219</xCoord>
					<yCoord>218</yCoord>
					</edgeMap>
					<edgeMap>
					<xCoord>219</xCoord>
					<yCoord>217</yCoord>
					</edgeMap>
				</roi>
			</unblindedReadNodule>
			<unblindedReadNodule>
				<noduleID>12</noduleID>
				<characteristics>
					<subtlety>1</subtlety>
					<internalStructure>1</internalStructure>
					<calcification>6</calcification>
					<sphericity>5</sphericity>
					<margin>2</margin>
					<lobulation>1</lobulation>
					<spiculation>1</spiculation>
					<texture>1</texture>
					<malignancy>2</malignancy>
				</characteristics>
				<roi>
					<imageZposition>-206.5</imageZposition>
					<imageSOP_UID>1.3.6.1.4.1.14519.5.2.1.6279.6001.514227976487036105929498354600</imageSOP_UID>
					<inclusion>TRUE</inclusion>
					<edgeMap>
					<xCoord>361</xCoord>
					<yCoord>342</yCoord>
					</edgeMap>
					<edgeMap>
					<xCoord>360</xCoord>
					<yCoord>341</yCoord>
					</edgeMap>
					<edgeMap>
					<xCoord>360</xCoord>
					<yCoord>340</yCoord>
					</edgeMap>
					<edgeMap>
					<xCoord>359</xCoord>
					<yCoord>339</yCoord>
					</edgeMap>
					<edgeMap>
					<xCoord>359</xCoord>
					<yCoord>338</yCoord>
					</edgeMap>
					<edgeMap>
					<xCoord>358</xCoord>
					<yCoord>337</yCoord>
					</edgeMap>
					<edgeMap>
					<xCoord>358</xCoord>
					<yCoord>336</yCoord>
					</edgeMap>
					<edgeMap>
					<xCoord>359</xCoord>
					<yCoord>335</yCoord>
					</edgeMap>
					<edgeMap>
					<xCoord>360</xCoord>
					<yCoord>335</yCoord>
					</edgeMap>
					<edgeMap>
					<xCoord>361</xCoord>
					<yCoord>335</yCoord>
					</edgeMap>
					<edgeMap>
					<xCoord>362</xCoord>
					<yCoord>335</yCoord>
					</edgeMap>
					<edgeMap>
					<xCoord>363</xCoord>
					<yCoord>335</yCoord>
					</edgeMap>
					<edgeMap>
					<xCoord>364</xCoord>
					<yCoord>335</yCoord>
					</edgeMap>
					<edgeMap>
					<xCoord>365</xCoord>
					<yCoord>335</yCoord>
					</edgeMap>
					<edgeMap>
					<xCoord>366</xCoord>
					<yCoord>335</yCoord>
					</edgeMap>
					<edgeMap>
					<xCoord>367</xCoord>
					<yCoord>335</yCoord>
					</edgeMap>
					<edgeMap>
					<xCoord>368</xCoord>
					<yCoord>335</yCoord>
					</edgeMap>
					<edgeMap>
					<xCoord>369</xCoord>
					<yCoord>335</yCoord>
					</edgeMap>
					<edgeMap>
					<xCoord>369</xCoord>
					<yCoord>334</yCoord>
					</edgeMap>
					<edgeMap>
					<xCoord>370</xCoord>
					<yCoord>334</yCoord>
					</edgeMap>
					<edgeMap>
					<xCoord>371</xCoord>
					<yCoord>334</yCoord>
					</edgeMap>
					<edgeMap>
					<xCoord>372</xCoord>
					<yCoord>334</yCoord>
					</edgeMap>
					<edgeMap>
					<xCoord>373</xCoord>
					<yCoord>334</yCoord>
					</edgeMap>
					<edgeMap>
					<xCoord>374</xCoord>
					<yCoord>334</yCoord>
					</edgeMap>
					<edgeMap>
					<xCoord>375</xCoord>
					<yCoord>334</yCoord>
					</edgeMap>
					<edgeMap>
					<xCoord>376</xCoord>
					<yCoord>334</yCoord>
					</edgeMap>
					<edgeMap>
					<xCoord>377</xCoord>
					<yCoord>335</yCoord>
					</edgeMap>
					<edgeMap>
					<xCoord>377</xCoord>
					<yCoord>336</yCoord>
					</edgeMap>
					<edgeMap>
					<xCoord>377</xCoord>
					<yCoord>337</yCoord>
					</edgeMap>
					<edgeMap>
					<xCoord>377</xCoord>
					<yCoord>338</yCoord>
					</edgeMap>
					<edgeMap>
					<xCoord>377</xCoord>
					<yCoord>339</yCoord>
					</edgeMap>
					<edgeMap>
					<xCoord>377</xCoord>
					<yCoord>340</yCoord>
					</edgeMap>
					<edgeMap>
					<xCoord>378</xCoord>
					<yCoord>341</yCoord>
					</edgeMap>
					<edgeMap>
					<xCoord>378</xCoord>
					<yCoord>342</yCoord>
					</edgeMap>
					<edgeMap>
					<xCoord>378</xCoord>
					<yCoord>343</yCoord>
					</edgeMap>
					<edgeMap>
					<xCoord>379</xCoord>
					<yCoord>344</yCoord>
					</edgeMap>
					<edgeMap>
					<xCoord>379</xCoord>
					<yCoord>345</yCoord>
					</edgeMap>
					<edgeMap>
					<xCoord>380</xCoord>
					<yCoord>346</yCoord>
					</edgeMap>
					<edgeMap>
					<xCoord>380</xCoord>
					<yCoord>347</yCoord>
					</edgeMap>
					<edgeMap>
					<xCoord>379</xCoord>
					<yCoord>348</yCoord>
					</edgeMap>
					<edgeMap>
					<xCoord>378</xCoord>
					<yCoord>349</yCoord>
					</edgeMap>
					<edgeMap>
					<xCoord>378</xCoord>
					<yCoord>350</yCoord>
					</edgeMap>
					<edgeMap>
					<xCoord>377</xCoord>
					<yCoord>350</yCoord>
					</edgeMap>
					<edgeMap>
					<xCoord>376</xCoord>
					<yCoord>350</yCoord>
					</edgeMap>
					<edgeMap>
					<xCoord>375</xCoord>
					<yCoord>351</yCoord>
					</edgeMap>
					<edgeMap>
					<xCoord>374</xCoord>
					<yCoord>351</yCoord>
					</edgeMap>
					<edgeMap>
					<xCoord>373</xCoord>
					<yCoord>352</yCoord>
					</edgeMap>
					<edgeMap>
					<xCoord>372</xCoord>
					<yCoord>353</yCoord>
					</edgeMap>
					<edgeMap>
					<xCoord>371</xCoord>
					<yCoord>353</yCoord>
					</edgeMap>
					<edgeMap>
					<xCoord>370</xCoord>
					<yCoord>352</yCoord>
					</edgeMap>
					<edgeMap>
					<xCoord>369</xCoord>
					<yCoord>352</yCoord>
					</edgeMap>
					<edgeMap>
					<xCoord>368</xCoord>
					<yCoord>352</yCoord>
					</edgeMap>
					<edgeMap>
					<xCoord>367</xCoord>
					<yCoord>352</yCoord>
					</edgeMap>
					<edgeMap>
					<xCoord>366</xCoord>
					<yCoord>352</yCoord>
					</edgeMap>
					<edgeMap>
					<xCoord>365</xCoord>
					<yCoord>352</yCoord>
					</edgeMap>
					<edgeMap>
					<xCoord>364</xCoord>
					<yCoord>351</yCoord>
					</edgeMap>
					<edgeMap>
					<xCoord>363</xCoord>
					<yCoord>350</yCoord>
					</edgeMap>
					<edgeMap>
					<xCoord>363</xCoord>
					<yCoord>349</yCoord>
					</edgeMap>
					<edgeMap>
					<xCoord>362</xCoord>
					<yCoord>348</yCoord>
					</edgeMap>
					<edgeMap>
					<xCoord>362</xCoord>
					<yCoord>347</yCoord>
					</edgeMap>
					<edgeMap>
					<xCoord>362</xCoord>
					<yCoord>346</yCoord>
					</edgeMap>
					<edgeMap>
					<xCoord>361</xCoord>
					<yCoord>345</yCoord>
					</edgeMap>
					<edgeMap>
					<xCoord>361</xCoord>
					<yCoord>344</yCoord>
					</edgeMap>
					<edgeMap>
					<xCoord>361</xCoord>
					<yCoord>343</yCoord>
					</edgeMap>
					<edgeMap>
					<xCoord>361</xCoord>
					<yCoord>342</yCoord>
					</edgeMap>
				</roi>
				<roi>
					<imageZposition>-209.0</imageZposition>
					<imageSOP_UID>1.3.6.1.4.1.14519.5.2.1.6279.6001.186556597679629739458532520042</imageSOP_UID>
					<inclusion>TRUE</inclusion>
					<edgeMap>
					<xCoord>358</xCoord>
					<yCoord>343</yCoord>
					</edgeMap>
					<edgeMap>
					<xCoord>357</xCoord>
					<yCoord>342</yCoord>
					</edgeMap>
					<edgeMap>
					<xCoord>357</xCoord>
					<yCoord>341</yCoord>
					</edgeMap>
					<edgeMap>
					<xCoord>357</xCoord>
					<yCoord>340</yCoord>
					</edgeMap>
					<edgeMap>
					<xCoord>356</xCoord>
					<yCoord>339</yCoord>
					</edgeMap>
					<edgeMap>
					<xCoord>356</xCoord>
					<yCoord>338</yCoord>
					</edgeMap>
					<edgeMap>
					<xCoord>355</xCoord>
					<yCoord>337</yCoord>
					</edgeMap>
					<edgeMap>
					<xCoord>355</xCoord>
					<yCoord>336</yCoord>
					</edgeMap>
					<edgeMap>
					<xCoord>355</xCoord>
					<yCoord>335</yCoord>
					</edgeMap>
					<edgeMap>
					<xCoord>356</xCoord>
					<yCoord>334</yCoord>
					</edgeMap>
					<edgeMap>
					<xCoord>357</xCoord>
					<yCoord>334</yCoord>
					</edgeMap>
					<edgeMap>
					<xCoord>358</xCoord>
					<yCoord>334</yCoord>
					</edgeMap>
					<edgeMap>
					<xCoord>359</xCoord>
					<yCoord>334</yCoord>
					</edgeMap>
					<edgeMap>
					<xCoord>360</xCoord>
					<yCoord>334</yCoord>
					</edgeMap>
					<edgeMap>
					<xCoord>361</xCoord>
					<yCoord>334</yCoord>
					</edgeMap>
					<edgeMap>
					<xCoord>361</xCoord>
					<yCoord>335</yCoord>
					</edgeMap>
					<edgeMap>
					<xCoord>362</xCoord>
					<yCoord>335</yCoord>
					</edgeMap>
					<edgeMap>
					<xCoord>363</xCoord>
					<yCoord>336</yCoord>
					</edgeMap>
					<edgeMap>
					<xCoord>364</xCoord>
					<yCoord>336</yCoord>
					</edgeMap>
					<edgeMap>
					<xCoord>365</xCoord>
					<yCoord>336</yCoord>
					</edgeMap>
					<edgeMap>
					<xCoord>366</xCoord>
					<yCoord>337</yCoord>
					</edgeMap>
					<edgeMap>
					<xCoord>367</xCoord>
					<yCoord>336</yCoord>
					</edgeMap>
					<edgeMap>
					<xCoord>368</xCoord>
					<yCoord>336</yCoord>
					</edgeMap>
					<edgeMap>
					<xCoord>369</xCoord>
					<yCoord>336</yCoord>
					</edgeMap>
					<edgeMap>
					<xCoord>370</xCoord>
					<yCoord>336</yCoord>
					</edgeMap>
					<edgeMap>
					<xCoord>371</xCoord>
					<yCoord>336</yCoord>
					</edgeMap>
					<edgeMap>
					<xCoord>372</xCoord>
					<yCoord>335</yCoord>
					</edgeMap>
					<edgeMap>
					<xCoord>373</xCoord>
					<yCoord>336</yCoord>
					</edgeMap>
					<edgeMap>
					<xCoord>374</xCoord>
					<yCoord>336</yCoord>
					</edgeMap>
					<edgeMap>
					<xCoord>375</xCoord>
					<yCoord>336</yCoord>
					</edgeMap>
					<edgeMap>
					<xCoord>376</xCoord>
					<yCoord>336</yCoord>
					</edgeMap>
					<edgeMap>
					<xCoord>377</xCoord>
					<yCoord>336</yCoord>
					</edgeMap>
					<edgeMap>
					<xCoord>378</xCoord>
					<yCoord>336</yCoord>
					</edgeMap>
					<edgeMap>
					<xCoord>379</xCoord>
					<yCoord>336</yCoord>
					</edgeMap>
					<edgeMap>
					<xCoord>380</xCoord>
					<yCoord>336</yCoord>
					</edgeMap>
					<edgeMap>
					<xCoord>381</xCoord>
					<yCoord>337</yCoord>
					</edgeMap>
					<edgeMap>
					<xCoord>382</xCoord>
					<yCoord>337</yCoord>
					</edgeMap>
					<edgeMap>
					<xCoord>382</xCoord>
					<yCoord>338</yCoord>
					</edgeMap>
					<edgeMap>
					<xCoord>382</xCoord>
					<yCoord>339</yCoord>
					</edgeMap>
					<edgeMap>
					<xCoord>383</xCoord>
					<yCoord>339</yCoord>
					</edgeMap>
					<edgeMap>
					<xCoord>382</xCoord>
					<yCoord>340</yCoord>
					</edgeMap>
					<edgeMap>
					<xCoord>381</xCoord>
					<yCoord>341</yCoord>
					</edgeMap>
					<edgeMap>
					<xCoord>381</xCoord>
					<yCoord>342</yCoord>
					</edgeMap>
					<edgeMap>
					<xCoord>380</xCoord>
					<yCoord>343</yCoord>
					</edgeMap>
					<edgeMap>
					<xCoord>380</xCoord>
					<yCoord>344</yCoord>
					</edgeMap>
					<edgeMap>
					<xCoord>379</xCoord>
					<yCoord>345</yCoord>
					</edgeMap>
					<edgeMap>
					<xCoord>378</xCoord>
					<yCoord>346</yCoord>
					</edgeMap>
					<edgeMap>
					<xCoord>378</xCoord>
					<yCoord>347</yCoord>
					</edgeMap>
					<edgeMap>
					<xCoord>377</xCoord>
					<yCoord>348</yCoord>
					</edgeMap>
					<edgeMap>
					<xCoord>377</xCoord>
					<yCoord>349</yCoord>
					</edgeMap>
					<edgeMap>
					<xCoord>377</xCoord>
					<yCoord>350</yCoord>
					</edgeMap>
					<edgeMap>
					<xCoord>377</xCoord>
					<yCoord>351</yCoord>
					</edgeMap>
					<edgeMap>
					<xCoord>376</xCoord>
					<yCoord>352</yCoord>
					</edgeMap>
					<edgeMap>
					<xCoord>376</xCoord>
					<yCoord>353</yCoord>
					</edgeMap>
					<edgeMap>
					<xCoord>376</xCoord>
					<yCoord>354</yCoord>
					</edgeMap>
					<edgeMap>
					<xCoord>376</xCoord>
					<yCoord>355</yCoord>
					</edgeMap>
					<edgeMap>
					<xCoord>376</xCoord>
					<yCoord>356</yCoord>
					</edgeMap>
					<edgeMap>
					<xCoord>375</xCoord>
					<yCoord>357</yCoord>
					</edgeMap>
					<edgeMap>
					<xCoord>375</xCoord>
					<yCoord>358</yCoord>
					</edgeMap>
					<edgeMap>
					<xCoord>374</xCoord>
					<yCoord>358</yCoord>
					</edgeMap>
					<edgeMap>
					<xCoord>373</xCoord>
					<yCoord>359</yCoord>
					</edgeMap>
					<edgeMap>
					<xCoord>372</xCoord>
					<yCoord>360</yCoord>
					</edgeMap>
					<edgeMap>
					<xCoord>371</xCoord>
					<yCoord>360</yCoord>
					</edgeMap>
					<edgeMap>
					<xCoord>370</xCoord>
					<yCoord>361</yCoord>
					</edgeMap>
					<edgeMap>
					<xCoord>369</xCoord>
					<yCoord>361</yCoord>
					</edgeMap>
					<edgeMap>
					<xCoord>368</xCoord>
					<yCoord>360</yCoord>
					</edgeMap>
					<edgeMap>
					<xCoord>367</xCoord>
					<yCoord>360</yCoord>
					</edgeMap>
					<edgeMap>
					<xCoord>367</xCoord>
					<yCoord>359</yCoord>
					</edgeMap>
					<edgeMap>
					<xCoord>367</xCoord>
					<yCoord>358</yCoord>
					</edgeMap>
					<edgeMap>
					<xCoord>366</xCoord>
					<yCoord>357</yCoord>
					</edgeMap>
					<edgeMap>
					<xCoord>366</xCoord>
					<yCoord>356</yCoord>
					</edgeMap>
					<edgeMap>
					<xCoord>366</xCoord>
					<yCoord>355</yCoord>
					</edgeMap>
					<edgeMap>
					<xCoord>366</xCoord>
					<yCoord>354</yCoord>
					</edgeMap>
					<edgeMap>
					<xCoord>365</xCoord>
					<yCoord>353</yCoord>
					</edgeMap>
					<edgeMap>
					<xCoord>365</xCoord>
					<yCoord>352</yCoord>
					</edgeMap>
					<edgeMap>
					<xCoord>364</xCoord>
					<yCoord>351</yCoord>
					</edgeMap>
					<edgeMap>
					<xCoord>363</xCoord>
					<yCoord>350</yCoord>
					</edgeMap>
					<edgeMap>
					<xCoord>362</xCoord>
					<yCoord>349</yCoord>
					</edgeMap>
					<edgeMap>
					<xCoord>362</xCoord>
					<yCoord>348</yCoord>
					</edgeMap>
					<edgeMap>
					<xCoord>361</xCoord>
					<yCoord>347</yCoord>
					</edgeMap>
					<edgeMap>
					<xCoord>360</xCoord>
					<yCoord>346</yCoord>
					</edgeMap>
					<edgeMap>
					<xCoord>359</xCoord>
					<yCoord>345</yCoord>
					</edgeMap>
					<edgeMap>
					<xCoord>359</xCoord>
					<yCoord>344</yCoord>
					</edgeMap>
					<edgeMap>
					<xCoord>358</xCoord>
					<yCoord>343</yCoord>
					</edgeMap>
				</roi>
				<roi>
					<imageZposition>-211.5</imageZposition>
					<imageSOP_UID>1.3.6.1.4.1.14519.5.2.1.6279.6001.317438233214254436307118708428</imageSOP_UID>
					<inclusion>TRUE</inclusion>
					<edgeMap>
					<xCoord>359</xCoord>
					<yCoord>343</yCoord>
					</edgeMap>
					<edgeMap>
					<xCoord>358</xCoord>
					<yCoord>342</yCoord>
					</edgeMap>
					<edgeMap>
					<xCoord>357</xCoord>
					<yCoord>341</yCoord>
					</edgeMap>
					<edgeMap>
					<xCoord>356</xCoord>
					<yCoord>340</yCoord>
					</edgeMap>
					<edgeMap>
					<xCoord>355</xCoord>
					<yCoord>339</yCoord>
					</edgeMap>
					<edgeMap>
					<xCoord>354</xCoord>
					<yCoord>338</yCoord>
					</edgeMap>
					<edgeMap>
					<xCoord>354</xCoord>
					<yCoord>337</yCoord>
					</edgeMap>
					<edgeMap>
					<xCoord>353</xCoord>
					<yCoord>336</yCoord>
					</edgeMap>
					<edgeMap>
					<xCoord>352</xCoord>
					<yCoord>335</yCoord>
					</edgeMap>
					<edgeMap>
					<xCoord>351</xCoord>
					<yCoord>334</yCoord>
					</edgeMap>
					<edgeMap>
					<xCoord>351</xCoord>
					<yCoord>333</yCoord>
					</edgeMap>
					<edgeMap>
					<xCoord>350</xCoord>
					<yCoord>333</yCoord>
					</edgeMap>
					<edgeMap>
					<xCoord>351</xCoord>
					<yCoord>332</yCoord>
					</edgeMap>
					<edgeMap>
					<xCoord>352</xCoord>
					<yCoord>331</yCoord>
					</edgeMap>
					<edgeMap>
					<xCoord>353</xCoord>
					<yCoord>331</yCoord>
					</edgeMap>
					<edgeMap>
					<xCoord>354</xCoord>
					<yCoord>331</yCoord>
					</edgeMap>
					<edgeMap>
					<xCoord>355</xCoord>
					<yCoord>331</yCoord>
					</edgeMap>
					<edgeMap>
					<xCoord>356</xCoord>
					<yCoord>331</yCoord>
					</edgeMap>
					<edgeMap>
					<xCoord>357</xCoord>
					<yCoord>332</yCoord>
					</edgeMap>
					<edgeMap>
					<xCoord>358</xCoord>
					<yCoord>332</yCoord>
					</edgeMap>
					<edgeMap>
					<xCoord>359</xCoord>
					<yCoord>333</yCoord>
					</edgeMap>
					<edgeMap>
					<xCoord>360</xCoord>
					<yCoord>333</yCoord>
					</edgeMap>
					<edgeMap>
					<xCoord>361</xCoord>
					<yCoord>333</yCoord>
					</edgeMap>
					<edgeMap>
					<xCoord>362</xCoord>
					<yCoord>334</yCoord>
					</edgeMap>
					<edgeMap>
					<xCoord>363</xCoord>
					<yCoord>334</yCoord>
					</edgeMap>
					<edgeMap>
					<xCoord>364</xCoord>
					<yCoord>335</yCoord>
					</edgeMap>
					<edgeMap>
					<xCoord>365</xCoord>
					<yCoord>335</yCoord>
					</edgeMap>
					<edgeMap>
					<xCoord>366</xCoord>
					<yCoord>335</yCoord>
					</edgeMap>
					<edgeMap>
					<xCoord>367</xCoord>
					<yCoord>335</yCoord>
					</edgeMap>
					<edgeMap>
					<xCoord>368</xCoord>
					<yCoord>335</yCoord>
					</edgeMap>
					<edgeMap>
					<xCoord>369</xCoord>
					<yCoord>334</yCoord>
					</edgeMap>
					<edgeMap>
					<xCoord>370</xCoord>
					<yCoord>334</yCoord>
					</edgeMap>
					<edgeMap>
					<xCoord>371</xCoord>
					<yCoord>334</yCoord>
					</edgeMap>
					<edgeMap>
					<xCoord>372</xCoord>
					<yCoord>334</yCoord>
					</edgeMap>
					<edgeMap>
					<xCoord>373</xCoord>
					<yCoord>333</yCoord>
					</edgeMap>
					<edgeMap>
					<xCoord>374</xCoord>
					<yCoord>333</yCoord>
					</edgeMap>
					<edgeMap>
					<xCoord>375</xCoord>
					<yCoord>333</yCoord>
					</edgeMap>
					<edgeMap>
					<xCoord>376</xCoord>
					<yCoord>333</yCoord>
					</edgeMap>
					<edgeMap>
					<xCoord>377</xCoord>
					<yCoord>333</yCoord>
					</edgeMap>
					<edgeMap>
					<xCoord>378</xCoord>
					<yCoord>334</yCoord>
					</edgeMap>
					<edgeMap>
					<xCoord>379</xCoord>
					<yCoord>334</yCoord>
					</edgeMap>
					<edgeMap>
					<xCoord>380</xCoord>
					<yCoord>334</yCoord>
					</edgeMap>
					<edgeMap>
					<xCoord>381</xCoord>
					<yCoord>335</yCoord>
					</edgeMap>
					<edgeMap>
					<xCoord>382</xCoord>
					<yCoord>336</yCoord>
					</edgeMap>
					<edgeMap>
					<xCoord>382</xCoord>
					<yCoord>337</yCoord>
					</edgeMap>
					<edgeMap>
					<xCoord>383</xCoord>
					<yCoord>337</yCoord>
					</edgeMap>
					<edgeMap>
					<xCoord>383</xCoord>
					<yCoord>338</yCoord>
					</edgeMap>
					<edgeMap>
					<xCoord>383</xCoord>
					<yCoord>339</yCoord>
					</edgeMap>
					<edgeMap>
					<xCoord>383</xCoord>
					<yCoord>340</yCoord>
					</edgeMap>
					<edgeMap>
					<xCoord>383</xCoord>
					<yCoord>341</yCoord>
					</edgeMap>
					<edgeMap>
					<xCoord>383</xCoord>
					<yCoord>342</yCoord>
					</edgeMap>
					<edgeMap>
					<xCoord>382</xCoord>
					<yCoord>343</yCoord>
					</edgeMap>
					<edgeMap>
					<xCoord>382</xCoord>
					<yCoord>344</yCoord>
					</edgeMap>
					<edgeMap>
					<xCoord>381</xCoord>
					<yCoord>345</yCoord>
					</edgeMap>
					<edgeMap>
					<xCoord>381</xCoord>
					<yCoord>346</yCoord>
					</edgeMap>
					<edgeMap>
					<xCoord>380</xCoord>
					<yCoord>347</yCoord>
					</edgeMap>
					<edgeMap>
					<xCoord>380</xCoord>
					<yCoord>348</yCoord>
					</edgeMap>
					<edgeMap>
					<xCoord>379</xCoord>
					<yCoord>349</yCoord>
					</edgeMap>
					<edgeMap>
					<xCoord>379</xCoord>
					<yCoord>350</yCoord>
					</edgeMap>
					<edgeMap>
					<xCoord>379</xCoord>
					<yCoord>351</yCoord>
					</edgeMap>
					<edgeMap>
					<xCoord>378</xCoord>
					<yCoord>352</yCoord>
					</edgeMap>
					<edgeMap>
					<xCoord>377</xCoord>
					<yCoord>353</yCoord>
					</edgeMap>
					<edgeMap>
					<xCoord>377</xCoord>
					<yCoord>354</yCoord>
					</edgeMap>
					<edgeMap>
					<xCoord>376</xCoord>
					<yCoord>355</yCoord>
					</edgeMap>
					<edgeMap>
					<xCoord>375</xCoord>
					<yCoord>356</yCoord>
					</edgeMap>
					<edgeMap>
					<xCoord>375</xCoord>
					<yCoord>357</yCoord>
					</edgeMap>
					<edgeMap>
					<xCoord>374</xCoord>
					<yCoord>358</yCoord>
					</edgeMap>
					<edgeMap>
					<xCoord>374</xCoord>
					<yCoord>359</yCoord>
					</edgeMap>
					<edgeMap>
					<xCoord>373</xCoord>
					<yCoord>359</yCoord>
					</edgeMap>
					<edgeMap>
					<xCoord>373</xCoord>
					<yCoord>360</yCoord>
					</edgeMap>
					<edgeMap>
					<xCoord>373</xCoord>
					<yCoord>361</yCoord>
					</edgeMap>
					<edgeMap>
					<xCoord>372</xCoord>
					<yCoord>362</yCoord>
					</edgeMap>
					<edgeMap>
					<xCoord>371</xCoord>
					<yCoord>362</yCoord>
					</edgeMap>
					<edgeMap>
					<xCoord>370</xCoord>
					<yCoord>363</yCoord>
					</edgeMap>
					<edgeMap>
					<xCoord>369</xCoord>
					<yCoord>364</yCoord>
					</edgeMap>
					<edgeMap>
					<xCoord>368</xCoord>
					<yCoord>364</yCoord>
					</edgeMap>
					<edgeMap>
					<xCoord>367</xCoord>
					<yCoord>364</yCoord>
					</edgeMap>
					<edgeMap>
					<xCoord>366</xCoord>
					<yCoord>364</yCoord>
					</edgeMap>
					<edgeMap>
					<xCoord>365</xCoord>
					<yCoord>363</yCoord>
					</edgeMap>
					<edgeMap>
					<xCoord>364</xCoord>
					<yCoord>362</yCoord>
					</edgeMap>
					<edgeMap>
					<xCoord>363</xCoord>
					<yCoord>361</yCoord>
					</edgeMap>
					<edgeMap>
					<xCoord>362</xCoord>
					<yCoord>360</yCoord>
					</edgeMap>
					<edgeMap>
					<xCoord>361</xCoord>
					<yCoord>360</yCoord>
					</edgeMap>
					<edgeMap>
					<xCoord>360</xCoord>
					<yCoord>360</yCoord>
					</edgeMap>
					<edgeMap>
					<xCoord>359</xCoord>
					<yCoord>360</yCoord>
					</edgeMap>
					<edgeMap>
					<xCoord>358</xCoord>
					<yCoord>359</yCoord>
					</edgeMap>
					<edgeMap>
					<xCoord>358</xCoord>
					<yCoord>358</yCoord>
					</edgeMap>
					<edgeMap>
					<xCoord>358</xCoord>
					<yCoord>357</yCoord>
					</edgeMap>
					<edgeMap>
					<xCoord>358</xCoord>
					<yCoord>356</yCoord>
					</edgeMap>
					<edgeMap>
					<xCoord>358</xCoord>
					<yCoord>355</yCoord>
					</edgeMap>
					<edgeMap>
					<xCoord>359</xCoord>
					<yCoord>354</yCoord>
					</edgeMap>
					<edgeMap>
					<xCoord>359</xCoord>
					<yCoord>353</yCoord>
					</edgeMap>
					<edgeMap>
					<xCoord>360</xCoord>
					<yCoord>352</yCoord>
					</edgeMap>
					<edgeMap>
					<xCoord>360</xCoord>
					<yCoord>351</yCoord>
					</edgeMap>
					<edgeMap>
					<xCoord>361</xCoord>
					<yCoord>350</yCoord>
					</edgeMap>
					<edgeMap>
					<xCoord>361</xCoord>
					<yCoord>349</yCoord>
					</edgeMap>
					<edgeMap>
					<xCoord>362</xCoord>
					<yCoord>348</yCoord>
					</edgeMap>
					<edgeMap>
					<xCoord>361</xCoord>
					<yCoord>347</yCoord>
					</edgeMap>
					<edgeMap>
					<xCoord>361</xCoord>
					<yCoord>346</yCoord>
					</edgeMap>
					<edgeMap>
					<xCoord>360</xCoord>
					<yCoord>345</yCoord>
					</edgeMap>
					<edgeMap>
					<xCoord>360</xCoord>
					<yCoord>344</yCoord>
					</edgeMap>
					<edgeMap>
					<xCoord>359</xCoord>
					<yCoord>343</yCoord>
					</edgeMap>
				</roi>
				<roi>
					<imageZposition>-214.0</imageZposition>
					<imageSOP_UID>1.3.6.1.4.1.14519.5.2.1.6279.6001.278060129457684716345173481758</imageSOP_UID>
					<inclusion>TRUE</inclusion>
					<edgeMap>
					<xCoord>365</xCoord>
					<yCoord>346</yCoord>
					</edgeMap>
					<edgeMap>
					<xCoord>364</xCoord>
					<yCoord>347</yCoord>
					</edgeMap>
					<edgeMap>
					<xCoord>363</xCoord>
					<yCoord>348</yCoord>
					</edgeMap>
					<edgeMap>
					<xCoord>362</xCoord>
					<yCoord>349</yCoord>
					</edgeMap>
					<edgeMap>
					<xCoord>361</xCoord>
					<yCoord>350</yCoord>
					</edgeMap>
					<edgeMap>
					<xCoord>361</xCoord>
					<yCoord>351</yCoord>
					</edgeMap>
					<edgeMap>
					<xCoord>361</xCoord>
					<yCoord>352</yCoord>
					</edgeMap>
					<edgeMap>
					<xCoord>360</xCoord>
					<yCoord>353</yCoord>
					</edgeMap>
					<edgeMap>
					<xCoord>360</xCoord>
					<yCoord>354</yCoord>
					</edgeMap>
					<edgeMap>
					<xCoord>360</xCoord>
					<yCoord>355</yCoord>
					</edgeMap>
					<edgeMap>
					<xCoord>359</xCoord>
					<yCoord>356</yCoord>
					</edgeMap>
					<edgeMap>
					<xCoord>358</xCoord>
					<yCoord>357</yCoord>
					</edgeMap>
					<edgeMap>
					<xCoord>358</xCoord>
					<yCoord>358</yCoord>
					</edgeMap>
					<edgeMap>
					<xCoord>357</xCoord>
					<yCoord>359</yCoord>
					</edgeMap>
					<edgeMap>
					<xCoord>358</xCoord>
					<yCoord>360</yCoord>
					</edgeMap>
					<edgeMap>
					<xCoord>358</xCoord>
					<yCoord>361</yCoord>
					</edgeMap>
					<edgeMap>
					<xCoord>359</xCoord>
					<yCoord>362</yCoord>
					</edgeMap>
					<edgeMap>
					<xCoord>360</xCoord>
					<yCoord>363</yCoord>
					</edgeMap>
					<edgeMap>
					<xCoord>360</xCoord>
					<yCoord>364</yCoord>
					</edgeMap>
					<edgeMap>
					<xCoord>361</xCoord>
					<yCoord>364</yCoord>
					</edgeMap>
					<edgeMap>
					<xCoord>362</xCoord>
					<yCoord>364</yCoord>
					</edgeMap>
					<edgeMap>
					<xCoord>363</xCoord>
					<yCoord>364</yCoord>
					</edgeMap>
					<edgeMap>
					<xCoord>364</xCoord>
					<yCoord>365</yCoord>
					</edgeMap>
					<edgeMap>
					<xCoord>365</xCoord>
					<yCoord>365</yCoord>
					</edgeMap>
					<edgeMap>
					<xCoord>366</xCoord>
					<yCoord>365</yCoord>
					</edgeMap>
					<edgeMap>
					<xCoord>367</xCoord>
					<yCoord>365</yCoord>
					</edgeMap>
					<edgeMap>
					<xCoord>368</xCoord>
					<yCoord>365</yCoord>
					</edgeMap>
					<edgeMap>
					<xCoord>369</xCoord>
					<yCoord>365</yCoord>
					</edgeMap>
					<edgeMap>
					<xCoord>370</xCoord>
					<yCoord>366</yCoord>
					</edgeMap>
					<edgeMap>
					<xCoord>371</xCoord>
					<yCoord>366</yCoord>
					</edgeMap>
					<edgeMap>
					<xCoord>372</xCoord>
					<yCoord>365</yCoord>
					</edgeMap>
					<edgeMap>
					<xCoord>373</xCoord>
					<yCoord>365</yCoord>
					</edgeMap>
					<edgeMap>
					<xCoord>374</xCoord>
					<yCoord>365</yCoord>
					</edgeMap>
					<edgeMap>
					<xCoord>375</xCoord>
					<yCoord>364</yCoord>
					</edgeMap>
					<edgeMap>
					<xCoord>375</xCoord>
					<yCoord>363</yCoord>
					</edgeMap>
					<edgeMap>
					<xCoord>376</xCoord>
					<yCoord>362</yCoord>
					</edgeMap>
					<edgeMap>
					<xCoord>377</xCoord>
					<yCoord>361</yCoord>
					</edgeMap>
					<edgeMap>
					<xCoord>377</xCoord>
					<yCoord>360</yCoord>
					</edgeMap>
					<edgeMap>
					<xCoord>378</xCoord>
					<yCoord>359</yCoord>
					</edgeMap>
					<edgeMap>
					<xCoord>378</xCoord>
					<yCoord>358</yCoord>
					</edgeMap>
					<edgeMap>
					<xCoord>378</xCoord>
					<yCoord>357</yCoord>
					</edgeMap>
					<edgeMap>
					<xCoord>378</xCoord>
					<yCoord>356</yCoord>
					</edgeMap>
					<edgeMap>
					<xCoord>379</xCoord>
					<yCoord>355</yCoord>
					</edgeMap>
					<edgeMap>
					<xCoord>379</xCoord>
					<yCoord>354</yCoord>
					</edgeMap>
					<edgeMap>
					<xCoord>379</xCoord>
					<yCoord>353</yCoord>
					</edgeMap>
					<edgeMap>
					<xCoord>379</xCoord>
					<yCoord>352</yCoord>
					</edgeMap>
					<edgeMap>
					<xCoord>379</xCoord>
					<yCoord>351</yCoord>
					</edgeMap>
					<edgeMap>
					<xCoord>380</xCoord>
					<yCoord>350</yCoord>
					</edgeMap>
					<edgeMap>
					<xCoord>380</xCoord>
					<yCoord>349</yCoord>
					</edgeMap>
					<edgeMap>
					<xCoord>380</xCoord>
					<yCoord>348</yCoord>
					</edgeMap>
					<edgeMap>
					<xCoord>381</xCoord>
					<yCoord>347</yCoord>
					</edgeMap>
					<edgeMap>
					<xCoord>381</xCoord>
					<yCoord>346</yCoord>
					</edgeMap>
					<edgeMap>
					<xCoord>382</xCoord>
					<yCoord>345</yCoord>
					</edgeMap>
					<edgeMap>
					<xCoord>382</xCoord>
					<yCoord>344</yCoord>
					</edgeMap>
					<edgeMap>
					<xCoord>382</xCoord>
					<yCoord>343</yCoord>
					</edgeMap>
					<edgeMap>
					<xCoord>382</xCoord>
					<yCoord>342</yCoord>
					</edgeMap>
					<edgeMap>
					<xCoord>382</xCoord>
					<yCoord>341</yCoord>
					</edgeMap>
					<edgeMap>
					<xCoord>382</xCoord>
					<yCoord>340</yCoord>
					</edgeMap>
					<edgeMap>
					<xCoord>382</xCoord>
					<yCoord>339</yCoord>
					</edgeMap>
					<edgeMap>
					<xCoord>382</xCoord>
					<yCoord>338</yCoord>
					</edgeMap>
					<edgeMap>
					<xCoord>381</xCoord>
					<yCoord>337</yCoord>
					</edgeMap>
					<edgeMap>
					<xCoord>380</xCoord>
					<yCoord>336</yCoord>
					</edgeMap>
					<edgeMap>
					<xCoord>379</xCoord>
					<yCoord>335</yCoord>
					</edgeMap>
					<edgeMap>
					<xCoord>378</xCoord>
					<yCoord>335</yCoord>
					</edgeMap>
					<edgeMap>
					<xCoord>377</xCoord>
					<yCoord>334</yCoord>
					</edgeMap>
					<edgeMap>
					<xCoord>376</xCoord>
					<yCoord>333</yCoord>
					</edgeMap>
					<edgeMap>
					<xCoord>375</xCoord>
					<yCoord>332</yCoord>
					</edgeMap>
					<edgeMap>
					<xCoord>375</xCoord>
					<yCoord>331</yCoord>
					</edgeMap>
					<edgeMap>
					<xCoord>374</xCoord>
					<yCoord>332</yCoord>
					</edgeMap>
					<edgeMap>
					<xCoord>373</xCoord>
					<yCoord>333</yCoord>
					</edgeMap>
					<edgeMap>
					<xCoord>372</xCoord>
					<yCoord>333</yCoord>
					</edgeMap>
					<edgeMap>
					<xCoord>371</xCoord>
					<yCoord>334</yCoord>
					</edgeMap>
					<edgeMap>
					<xCoord>370</xCoord>
					<yCoord>334</yCoord>
					</edgeMap>
					<edgeMap>
					<xCoord>369</xCoord>
					<yCoord>334</yCoord>
					</edgeMap>
					<edgeMap>
					<xCoord>368</xCoord>
					<yCoord>334</yCoord>
					</edgeMap>
					<edgeMap>
					<xCoord>367</xCoord>
					<yCoord>334</yCoord>
					</edgeMap>
					<edgeMap>
					<xCoord>366</xCoord>
					<yCoord>334</yCoord>
					</edgeMap>
					<edgeMap>
					<xCoord>365</xCoord>
					<yCoord>333</yCoord>
					</edgeMap>
					<edgeMap>
					<xCoord>364</xCoord>
					<yCoord>333</yCoord>
					</edgeMap>
					<edgeMap>
					<xCoord>363</xCoord>
					<yCoord>333</yCoord>
					</edgeMap>
					<edgeMap>
					<xCoord>363</xCoord>
					<yCoord>332</yCoord>
					</edgeMap>
					<edgeMap>
					<xCoord>362</xCoord>
					<yCoord>332</yCoord>
					</edgeMap>
					<edgeMap>
					<xCoord>361</xCoord>
					<yCoord>332</yCoord>
					</edgeMap>
					<edgeMap>
					<xCoord>360</xCoord>
					<yCoord>332</yCoord>
					</edgeMap>
					<edgeMap>
					<xCoord>359</xCoord>
					<yCoord>332</yCoord>
					</edgeMap>
					<edgeMap>
					<xCoord>358</xCoord>
					<yCoord>332</yCoord>
					</edgeMap>
					<edgeMap>
					<xCoord>357</xCoord>
					<yCoord>332</yCoord>
					</edgeMap>
					<edgeMap>
					<xCoord>356</xCoord>
					<yCoord>332</yCoord>
					</edgeMap>
					<edgeMap>
					<xCoord>355</xCoord>
					<yCoord>332</yCoord>
					</edgeMap>
					<edgeMap>
					<xCoord>354</xCoord>
					<yCoord>333</yCoord>
					</edgeMap>
					<edgeMap>
					<xCoord>353</xCoord>
					<yCoord>334</yCoord>
					</edgeMap>
					<edgeMap>
					<xCoord>352</xCoord>
					<yCoord>335</yCoord>
					</edgeMap>
					<edgeMap>
					<xCoord>351</xCoord>
					<yCoord>336</yCoord>
					</edgeMap>
					<edgeMap>
					<xCoord>350</xCoord>
					<yCoord>336</yCoord>
					</edgeMap>
					<edgeMap>
					<xCoord>350</xCoord>
					<yCoord>337</yCoord>
					</edgeMap>
					<edgeMap>
					<xCoord>351</xCoord>
					<yCoord>338</yCoord>
					</edgeMap>
					<edgeMap>
					<xCoord>352</xCoord>
					<yCoord>339</yCoord>
					</edgeMap>
					<edgeMap>
					<xCoord>353</xCoord>
					<yCoord>340</yCoord>
					</edgeMap>
					<edgeMap>
					<xCoord>354</xCoord>
					<yCoord>341</yCoord>
					</edgeMap>
					<edgeMap>
					<xCoord>354</xCoord>
					<yCoord>342</yCoord>
					</edgeMap>
					<edgeMap>
					<xCoord>355</xCoord>
					<yCoord>343</yCoord>
					</edgeMap>
					<edgeMap>
					<xCoord>356</xCoord>
					<yCoord>343</yCoord>
					</edgeMap>
					<edgeMap>
					<xCoord>357</xCoord>
					<yCoord>343</yCoord>
					</edgeMap>
					<edgeMap>
					<xCoord>358</xCoord>
					<yCoord>343</yCoord>
					</edgeMap>
					<edgeMap>
					<xCoord>359</xCoord>
					<yCoord>343</yCoord>
					</edgeMap>
					<edgeMap>
					<xCoord>360</xCoord>
					<yCoord>343</yCoord>
					</edgeMap>
					<edgeMap>
					<xCoord>361</xCoord>
					<yCoord>343</yCoord>
					</edgeMap>
					<edgeMap>
					<xCoord>362</xCoord>
					<yCoord>343</yCoord>
					</edgeMap>
					<edgeMap>
					<xCoord>363</xCoord>
					<yCoord>344</yCoord>
					</edgeMap>
					<edgeMap>
					<xCoord>364</xCoord>
					<yCoord>344</yCoord>
					</edgeMap>
					<edgeMap>
					<xCoord>364</xCoord>
					<yCoord>345</yCoord>
					</edgeMap>
					<edgeMap>
					<xCoord>365</xCoord>
					<yCoord>346</yCoord>
					</edgeMap>
				</roi>
				<roi>
					<imageZposition>-216.5</imageZposition>
					<imageSOP_UID>1.3.6.1.4.1.14519.5.2.1.6279.6001.319857050035788195909706917431</imageSOP_UID>
					<inclusion>TRUE</inclusion>
					<edgeMap>
					<xCoord>365</xCoord>
					<yCoord>345</yCoord>
					</edgeMap>
					<edgeMap>
					<xCoord>365</xCoord>
					<yCoord>344</yCoord>
					</edgeMap>
					<edgeMap>
					<xCoord>365</xCoord>
					<yCoord>343</yCoord>
					</edgeMap>
					<edgeMap>
					<xCoord>364</xCoord>
					<yCoord>343</yCoord>
					</edgeMap>
					<edgeMap>
					<xCoord>363</xCoord>
					<yCoord>343</yCoord>
					</edgeMap>
					<edgeMap>
					<xCoord>362</xCoord>
					<yCoord>342</yCoord>
					</edgeMap>
					<edgeMap>
					<xCoord>361</xCoord>
					<yCoord>341</yCoord>
					</edgeMap>
					<edgeMap>
					<xCoord>360</xCoord>
					<yCoord>340</yCoord>
					</edgeMap>
					<edgeMap>
					<xCoord>359</xCoord>
					<yCoord>339</yCoord>
					</edgeMap>
					<edgeMap>
					<xCoord>358</xCoord>
					<yCoord>338</yCoord>
					</edgeMap>
					<edgeMap>
					<xCoord>359</xCoord>
					<yCoord>337</yCoord>
					</edgeMap>
					<edgeMap>
					<xCoord>359</xCoord>
					<yCoord>336</yCoord>
					</edgeMap>
					<edgeMap>
					<xCoord>360</xCoord>
					<yCoord>336</yCoord>
					</edgeMap>
					<edgeMap>
					<xCoord>361</xCoord>
					<yCoord>335</yCoord>
					</edgeMap>
					<edgeMap>
					<xCoord>362</xCoord>
					<yCoord>335</yCoord>
					</edgeMap>
					<edgeMap>
					<xCoord>363</xCoord>
					<yCoord>335</yCoord>
					</edgeMap>
					<edgeMap>
					<xCoord>364</xCoord>
					<yCoord>335</yCoord>
					</edgeMap>
					<edgeMap>
					<xCoord>365</xCoord>
					<yCoord>335</yCoord>
					</edgeMap>
					<edgeMap>
					<xCoord>366</xCoord>
					<yCoord>336</yCoord>
					</edgeMap>
					<edgeMap>
					<xCoord>367</xCoord>
					<yCoord>336</yCoord>
					</edgeMap>
					<edgeMap>
					<xCoord>368</xCoord>
					<yCoord>337</yCoord>
					</edgeMap>
					<edgeMap>
					<xCoord>369</xCoord>
					<yCoord>337</yCoord>
					</edgeMap>
					<edgeMap>
					<xCoord>370</xCoord>
					<yCoord>337</yCoord>
					</edgeMap>
					<edgeMap>
					<xCoord>371</xCoord>
					<yCoord>336</yCoord>
					</edgeMap>
					<edgeMap>
					<xCoord>372</xCoord>
					<yCoord>336</yCoord>
					</edgeMap>
					<edgeMap>
					<xCoord>373</xCoord>
					<yCoord>335</yCoord>
					</edgeMap>
					<edgeMap>
					<xCoord>374</xCoord>
					<yCoord>335</yCoord>
					</edgeMap>
					<edgeMap>
					<xCoord>375</xCoord>
					<yCoord>335</yCoord>
					</edgeMap>
					<edgeMap>
					<xCoord>376</xCoord>
					<yCoord>334</yCoord>
					</edgeMap>
					<edgeMap>
					<xCoord>377</xCoord>
					<yCoord>334</yCoord>
					</edgeMap>
					<edgeMap>
					<xCoord>378</xCoord>
					<yCoord>333</yCoord>
					</edgeMap>
					<edgeMap>
					<xCoord>379</xCoord>
					<yCoord>333</yCoord>
					</edgeMap>
					<edgeMap>
					<xCoord>380</xCoord>
					<yCoord>333</yCoord>
					</edgeMap>
					<edgeMap>
					<xCoord>381</xCoord>
					<yCoord>333</yCoord>
					</edgeMap>
					<edgeMap>
					<xCoord>381</xCoord>
					<yCoord>334</yCoord>
					</edgeMap>
					<edgeMap>
					<xCoord>381</xCoord>
					<yCoord>335</yCoord>
					</edgeMap>
					<edgeMap>
					<xCoord>381</xCoord>
					<yCoord>336</yCoord>
					</edgeMap>
					<edgeMap>
					<xCoord>381</xCoord>
					<yCoord>337</yCoord>
					</edgeMap>
					<edgeMap>
					<xCoord>380</xCoord>
					<yCoord>338</yCoord>
					</edgeMap>
					<edgeMap>
					<xCoord>380</xCoord>
					<yCoord>339</yCoord>
					</edgeMap>
					<edgeMap>
					<xCoord>380</xCoord>
					<yCoord>340</yCoord>
					</edgeMap>
					<edgeMap>
					<xCoord>380</xCoord>
					<yCoord>341</yCoord>
					</edgeMap>
					<edgeMap>
					<xCoord>380</xCoord>
					<yCoord>342</yCoord>
					</edgeMap>
					<edgeMap>
					<xCoord>379</xCoord>
					<yCoord>343</yCoord>
					</edgeMap>
					<edgeMap>
					<xCoord>379</xCoord>
					<yCoord>344</yCoord>
					</edgeMap>
					<edgeMap>
					<xCoord>379</xCoord>
					<yCoord>345</yCoord>
					</edgeMap>
					<edgeMap>
					<xCoord>379</xCoord>
					<yCoord>346</yCoord>
					</edgeMap>
					<edgeMap>
					<xCoord>379</xCoord>
					<yCoord>347</yCoord>
					</edgeMap>
					<edgeMap>
					<xCoord>379</xCoord>
					<yCoord>348</yCoord>
					</edgeMap>
					<edgeMap>
					<xCoord>379</xCoord>
					<yCoord>349</yCoord>
					</edgeMap>
					<edgeMap>
					<xCoord>379</xCoord>
					<yCoord>350</yCoord>
					</edgeMap>
					<edgeMap>
					<xCoord>378</xCoord>
					<yCoord>351</yCoord>
					</edgeMap>
					<edgeMap>
					<xCoord>378</xCoord>
					<yCoord>352</yCoord>
					</edgeMap>
					<edgeMap>
					<xCoord>378</xCoord>
					<yCoord>353</yCoord>
					</edgeMap>
					<edgeMap>
					<xCoord>377</xCoord>
					<yCoord>354</yCoord>
					</edgeMap>
					<edgeMap>
					<xCoord>377</xCoord>
					<yCoord>355</yCoord>
					</edgeMap>
					<edgeMap>
					<xCoord>376</xCoord>
					<yCoord>356</yCoord>
					</edgeMap>
					<edgeMap>
					<xCoord>376</xCoord>
					<yCoord>357</yCoord>
					</edgeMap>
					<edgeMap>
					<xCoord>376</xCoord>
					<yCoord>358</yCoord>
					</edgeMap>
					<edgeMap>
					<xCoord>375</xCoord>
					<yCoord>359</yCoord>
					</edgeMap>
					<edgeMap>
					<xCoord>375</xCoord>
					<yCoord>360</yCoord>
					</edgeMap>
					<edgeMap>
					<xCoord>375</xCoord>
					<yCoord>361</yCoord>
					</edgeMap>
					<edgeMap>
					<xCoord>375</xCoord>
					<yCoord>362</yCoord>
					</edgeMap>
					<edgeMap>
					<xCoord>374</xCoord>
					<yCoord>363</yCoord>
					</edgeMap>
					<edgeMap>
					<xCoord>373</xCoord>
					<yCoord>363</yCoord>
					</edgeMap>
					<edgeMap>
					<xCoord>372</xCoord>
					<yCoord>364</yCoord>
					</edgeMap>
					<edgeMap>
					<xCoord>371</xCoord>
					<yCoord>364</yCoord>
					</edgeMap>
					<edgeMap>
					<xCoord>370</xCoord>
					<yCoord>364</yCoord>
					</edgeMap>
					<edgeMap>
					<xCoord>369</xCoord>
					<yCoord>365</yCoord>
					</edgeMap>
					<edgeMap>
					<xCoord>368</xCoord>
					<yCoord>365</yCoord>
					</edgeMap>
					<edgeMap>
					<xCoord>367</xCoord>
					<yCoord>365</yCoord>
					</edgeMap>
					<edgeMap>
					<xCoord>366</xCoord>
					<yCoord>365</yCoord>
					</edgeMap>
					<edgeMap>
					<xCoord>365</xCoord>
					<yCoord>366</yCoord>
					</edgeMap>
					<edgeMap>
					<xCoord>364</xCoord>
					<yCoord>366</yCoord>
					</edgeMap>
					<edgeMap>
					<xCoord>363</xCoord>
					<yCoord>366</yCoord>
					</edgeMap>
					<edgeMap>
					<xCoord>362</xCoord>
					<yCoord>365</yCoord>
					</edgeMap>
					<edgeMap>
					<xCoord>361</xCoord>
					<yCoord>365</yCoord>
					</edgeMap>
					<edgeMap>
					<xCoord>360</xCoord>
					<yCoord>365</yCoord>
					</edgeMap>
					<edgeMap>
					<xCoord>359</xCoord>
					<yCoord>364</yCoord>
					</edgeMap>
					<edgeMap>
					<xCoord>358</xCoord>
					<yCoord>364</yCoord>
					</edgeMap>
					<edgeMap>
					<xCoord>357</xCoord>
					<yCoord>363</yCoord>
					</edgeMap>
					<edgeMap>
					<xCoord>357</xCoord>
					<yCoord>362</yCoord>
					</edgeMap>
					<edgeMap>
					<xCoord>356</xCoord>
					<yCoord>361</yCoord>
					</edgeMap>
					<edgeMap>
					<xCoord>356</xCoord>
					<yCoord>360</yCoord>
					</edgeMap>
					<edgeMap>
					<xCoord>356</xCoord>
					<yCoord>359</yCoord>
					</edgeMap>
					<edgeMap>
					<xCoord>356</xCoord>
					<yCoord>358</yCoord>
					</edgeMap>
					<edgeMap>
					<xCoord>356</xCoord>
					<yCoord>357</yCoord>
					</edgeMap>
					<edgeMap>
					<xCoord>357</xCoord>
					<yCoord>357</yCoord>
					</edgeMap>
					<edgeMap>
					<xCoord>357</xCoord>
					<yCoord>356</yCoord>
					</edgeMap>
					<edgeMap>
					<xCoord>357</xCoord>
					<yCoord>355</yCoord>
					</edgeMap>
					<edgeMap>
					<xCoord>358</xCoord>
					<yCoord>354</yCoord>
					</edgeMap>
					<edgeMap>
					<xCoord>358</xCoord>
					<yCoord>353</yCoord>
					</edgeMap>
					<edgeMap>
					<xCoord>359</xCoord>
					<yCoord>353</yCoord>
					</edgeMap>
					<edgeMap>
					<xCoord>360</xCoord>
					<yCoord>352</yCoord>
					</edgeMap>
					<edgeMap>
					<xCoord>361</xCoord>
					<yCoord>351</yCoord>
					</edgeMap>
					<edgeMap>
					<xCoord>362</xCoord>
					<yCoord>351</yCoord>
					</edgeMap>
					<edgeMap>
					<xCoord>363</xCoord>
					<yCoord>350</yCoord>
					</edgeMap>
					<edgeMap>
					<xCoord>364</xCoord>
					<yCoord>349</yCoord>
					</edgeMap>
					<edgeMap>
					<xCoord>364</xCoord>
					<yCoord>348</yCoord>
					</edgeMap>
					<edgeMap>
					<xCoord>365</xCoord>
					<yCoord>347</yCoord>
					</edgeMap>
					<edgeMap>
					<xCoord>365</xCoord>
					<yCoord>346</yCoord>
					</edgeMap>
					<edgeMap>
					<xCoord>365</xCoord>
					<yCoord>345</yCoord>
					</edgeMap>
				</roi>
				<roi>
					<imageZposition>-219.0</imageZposition>
					<imageSOP_UID>1.3.6.1.4.1.14519.5.2.1.6279.6001.209360570272411613116768388019</imageSOP_UID>
					<inclusion>TRUE</inclusion>
					<edgeMap>
					<xCoord>363</xCoord>
					<yCoord>348</yCoord>
					</edgeMap>
					<edgeMap>
					<xCoord>364</xCoord>
					<yCoord>347</yCoord>
					</edgeMap>
					<edgeMap>
					<xCoord>364</xCoord>
					<yCoord>346</yCoord>
					</edgeMap>
					<edgeMap>
					<xCoord>364</xCoord>
					<yCoord>345</yCoord>
					</edgeMap>
					<edgeMap>
					<xCoord>365</xCoord>
					<yCoord>344</yCoord>
					</edgeMap>
					<edgeMap>
					<xCoord>366</xCoord>
					<yCoord>344</yCoord>
					</edgeMap>
					<edgeMap>
					<xCoord>367</xCoord>
					<yCoord>343</yCoord>
					</edgeMap>
					<edgeMap>
					<xCoord>368</xCoord>
					<yCoord>343</yCoord>
					</edgeMap>
					<edgeMap>
					<xCoord>369</xCoord>
					<yCoord>343</yCoord>
					</edgeMap>
					<edgeMap>
					<xCoord>369</xCoord>
					<yCoord>342</yCoord>
					</edgeMap>
					<edgeMap>
					<xCoord>370</xCoord>
					<yCoord>342</yCoord>
					</edgeMap>
					<edgeMap>
					<xCoord>371</xCoord>
					<yCoord>342</yCoord>
					</edgeMap>
					<edgeMap>
					<xCoord>372</xCoord>
					<yCoord>343</yCoord>
					</edgeMap>
					<edgeMap>
					<xCoord>373</xCoord>
					<yCoord>343</yCoord>
					</edgeMap>
					<edgeMap>
					<xCoord>374</xCoord>
					<yCoord>344</yCoord>
					</edgeMap>
					<edgeMap>
					<xCoord>375</xCoord>
					<yCoord>344</yCoord>
					</edgeMap>
					<edgeMap>
					<xCoord>376</xCoord>
					<yCoord>345</yCoord>
					</edgeMap>
					<edgeMap>
					<xCoord>377</xCoord>
					<yCoord>345</yCoord>
					</edgeMap>
					<edgeMap>
					<xCoord>378</xCoord>
					<yCoord>345</yCoord>
					</edgeMap>
					<edgeMap>
					<xCoord>379</xCoord>
					<yCoord>346</yCoord>
					</edgeMap>
					<edgeMap>
					<xCoord>379</xCoord>
					<yCoord>347</yCoord>
					</edgeMap>
					<edgeMap>
					<xCoord>379</xCoord>
					<yCoord>348</yCoord>
					</edgeMap>
					<edgeMap>
					<xCoord>379</xCoord>
					<yCoord>349</yCoord>
					</edgeMap>
					<edgeMap>
					<xCoord>379</xCoord>
					<yCoord>350</yCoord>
					</edgeMap>
					<edgeMap>
					<xCoord>379</xCoord>
					<yCoord>351</yCoord>
					</edgeMap>
					<edgeMap>
					<xCoord>378</xCoord>
					<yCoord>352</yCoord>
					</edgeMap>
					<edgeMap>
					<xCoord>378</xCoord>
					<yCoord>353</yCoord>
					</edgeMap>
					<edgeMap>
					<xCoord>377</xCoord>
					<yCoord>354</yCoord>
					</edgeMap>
					<edgeMap>
					<xCoord>377</xCoord>
					<yCoord>355</yCoord>
					</edgeMap>
					<edgeMap>
					<xCoord>376</xCoord>
					<yCoord>356</yCoord>
					</edgeMap>
					<edgeMap>
					<xCoord>375</xCoord>
					<yCoord>356</yCoord>
					</edgeMap>
					<edgeMap>
					<xCoord>374</xCoord>
					<yCoord>356</yCoord>
					</edgeMap>
					<edgeMap>
					<xCoord>373</xCoord>
					<yCoord>356</yCoord>
					</edgeMap>
					<edgeMap>
					<xCoord>372</xCoord>
					<yCoord>355</yCoord>
					</edgeMap>
					<edgeMap>
					<xCoord>371</xCoord>
					<yCoord>355</yCoord>
					</edgeMap>
					<edgeMap>
					<xCoord>370</xCoord>
					<yCoord>354</yCoord>
					</edgeMap>
					<edgeMap>
					<xCoord>369</xCoord>
[truncated: 8,290 more chars]
