# Supplementary material for: An improved V-Net lung nodule segmentation model based on pixel threshold separation and attention mechanism
Source: Sci Rep. 2024 Feb 27;14:4743. doi: 10.1038/s41598-024-55178-3 (PMC10899216; doi:10.1038/s41598-024-55178-3)
Supplement: Supplementary file 1 — Supplementary Information 1. [file 41598_2024_55178_MOESM1_ESM.zip › lidc-xml-only/tcia-lidc-xml/185/073.xml]

<?xml version="1.0" encoding="UTF-8"?>
<IdriReadMessage uid="1.3.6.1.4.1.14519.5.2.1.6279.6001.1307985404342.0" xmlns="http://www.nih.gov/idri" xmlns:xsi="http://www.w3.org/2001/XMLSchema-instance" xsi:schemaLocation="http://www.nih.gov/idri  http://troll.rad.med.umich.edu/idri/IdriReadMessage.xsd">
  <ResponseHeader>
    <Version>1.4</Version>
    <MessageId>1239165020</MessageId>
    <DateRequest>2009-05-01</DateRequest>
    <TimeRequest>12:21:20</TimeRequest>
    <RequestingSite>removed</RequestingSite>
    <ServicingSite>removed</ServicingSite>
    <TaskDescription>CXR read</TaskDescription>
    <CTImageFile>removed</CTImageFile>
    <CTSeriesInstanceUid>1.3.6.1.4.1.14519.5.2.1.6279.6001.170706757615202213033480003264</CTSeriesInstanceUid>
    <CXRImageFile>removed</CXRImageFile>
    <CXRSeriesInstanceUid>1.3.6.1.4.1.14519.5.2.1.6279.6001.142026812390984321013050559882</CXRSeriesInstanceUid>
    <Modality>CXR</Modality>
    <DateService>2010-10-10</DateService>
    <TimeService>12:00:00</TimeService>
    <ResponseDescription>1 - Reading complete</ResponseDescription>
    <ResponseComments></ResponseComments>
  <StudyInstanceUID>1.3.6.1.4.1.14519.5.2.1.6279.6001.202063331127272747815344359141</StudyInstanceUID><SeriesInstanceUID>1.3.6.1.4.1.14519.5.2.1.6279.6001.142026812390984321013050559882</SeriesInstanceUID></ResponseHeader>
  <CXRreadingSession>
    <servicingRadiologistID>anonymous</servicingRadiologistID>
    <unblindedRead>
      <noduleID>IL057_130602</noduleID>
      <characteristics>
        <confidence>1</confidence>
      </characteristics>
      <roi>
        <imageSOP_UID>1.3.6.1.4.1.14519.5.2.1.6279.6001.110579423914133240567233716278</imageSOP_UID>
        <edgeMap>
          <xCoord>1182</xCoord>
          <yCoord>966</yCoord>
        </edgeMap>
      </roi>
    </unblindedRead>
    <unblindedRead>
      <noduleID>IL057_130591</noduleID>
      <characteristics>
        <confidence>3</confidence>
        <subtlety>5</subtlety>
        <obscuration>2</obscuration>
        <reason>1</reason>
      </characteristics>
      <roi>
        <imageSOP_UID>1.3.6.1.4.1.14519.5.2.1.6279.6001.110579423914133240567233716278</imageSOP_UID>
        <edgeMap>
          <xCoord>1500</xCoord>
          <yCoord>1043</yCoord>
        </edgeMap>
      </roi>
    </unblindedRead>
    <unblindedRead>
      <noduleID>IL057_130598</noduleID>
      <characteristics>
        <confidence>1</confidence>
      </characteristics>
      <roi>
        <imageSOP_UID>1.3.6.1.4.1.14519.5.2.1.6279.6001.110579423914133240567233716278</imageSOP_UID>
        <edgeMap>
          <xCoord>766</xCoord>
          <yCoord>911</yCoord>
        </edgeMap>
      </roi>
    </unblindedRead>
    <unblindedRead>
      <noduleID>12</noduleID>
      <characteristics>
        <confidence>2</confidence>
        <subtlety>1</subtlety>
        <obscuration>3</obscuration>
        <reason>1</reason>
      </characteristics>
      <roi>
        <imageSOP_UID>1.3.6.1.4.1.14519.5.2.1.6279.6001.110579423914133240567233716278</imageSOP_UID>
        <edgeMap>
          <xCoord>1500</xCoord>
          <yCoord>1172</yCoord>
        </edgeMap>
      </roi>
    </unblindedRead>
  </CXRreadingSession>
  <CXRreadingSession>
    <servicingRadiologistID>anonymous</servicingRadiologistID>
    <unblindedRead>
      <noduleID>IL057_130591</noduleID>
      <characteristics>
        <confidence>3</confidence>
        <subtlety>5</subtlety>
        <obscuration>2</obscuration>
        <reason>1</reason>
      </characteristics>
      <roi>
        <imageSOP_UID>1.3.6.1.4.1.14519.5.2.1.6279.6001.110579423914133240567233716278</imageSOP_UID>
        <edgeMap>
          <xCoord>1501</xCoord>
          <yCoord>1028</yCoord>
        </edgeMap>
      </roi>
    </unblindedRead>
    <unblindedRead>
      <noduleID>IL057_130602</noduleID>
      <characteristics>
        <confidence>2</confidence>
        <subtlety>2</subtlety>
        <obscuration>2</obscuration>
        <reason>1</reason>
      </characteristics>
      <roi>
        <imageSOP_UID>1.3.6.1.4.1.14519.5.2.1.6279.6001.110579423914133240567233716278</imageSOP_UID>
        <edgeMap>
          <xCoord>1217</xCoord>
          <yCoord>902</yCoord>
        </edgeMap>
      </roi>
    </unblindedRead>
    <unblindedRead>
      <noduleID>IL057_130598</noduleID>
      <characteristics>
        <confidence>1</confidence>
      </characteristics>
      <roi>
        <imageSOP_UID>1.3.6.1.4.1.14519.5.2.1.6279.6001.110579423914133240567233716278</imageSOP_UID>
        <edgeMap>
          <xCoord>739</xCoord>
          <yCoord>914</yCoord>
        </edgeMap>
      </roi>
    </unblindedRead>
    <unblindedRead>
      <noduleID>12</noduleID>
      <characteristics>
        <confidence>2</confidence>
        <subtlety>2</subtlety>
        <obscuration>2</obscuration>
        <reason>1</reason>
      </characteristics>
      <roi>
        <imageSOP_UID>1.3.6.1.4.1.14519.5.2.1.6279.6001.110579423914133240567233716278</imageSOP_UID>
        <edgeMap>
          <xCoord>1501</xCoord>
          <yCoord>1197</yCoord>
        </edgeMap>
      </roi>
    </unblindedRead>
  </CXRreadingSession>
  <CXRreadingSession>
    <servicingRadiologistID>anonymous</servicingRadiologistID>
    <unblindedRead>
      <noduleID>IL057_130591</noduleID>
      <characteristics>
        <confidence>3</confidence>
        <subtlety>5</subtlety>
        <obscuration>2</obscuration>
        <reason>1</reason>
      </characteristics>
      <roi>
        <imageSOP_UID>1.3.6.1.4.1.14519.5.2.1.6279.6001.110579423914133240567233716278</imageSOP_UID>
        <edgeMap>
          <xCoord>1493</xCoord>
          <yCoord>1045</yCoord>
        </edgeMap>
      </roi>
    </unblindedRead>
    <unblindedRead>
      <noduleID>IL057_130602</noduleID>
      <characteristics>
        <confidence>1</confidence>
      </characteristics>
      <roi>
        <imageSOP_UID>1.3.6.1.4.1.14519.5.2.1.6279.6001.110579423914133240567233716278</imageSOP_UID>
        <edgeMap>
          <xCoord>1175</xCoord>
          <yCoord>947</yCoord>
        </edgeMap>
      </roi>
    </unblindedRead>
    <unblindedRead>
      <noduleID>IL057_130598</noduleID>
      <characteristics>
        <confidence>1</confidence>
      </characteristics>
      <roi>
        <imageSOP_UID>1.3.6.1.4.1.14519.5.2.1.6279.6001.110579423914133240567233716278</imageSOP_UID>
        <edgeMap>
          <xCoord>779</xCoord>
          <yCoord>918</yCoord>
        </edgeMap>
      </roi>
    </unblindedRead>
    <unblindedRead>
      <noduleID>12</noduleID>
      <characteristics>
        <confidence>1</confidence>
      </characteristics>
      <roi>
        <imageSOP_UID>1.3.6.1.4.1.14519.5.2.1.6279.6001.110579423914133240567233716278</imageSOP_UID>
        <edgeMap>
          <xCoord>1504</xCoord>
          <yCoord>1143</yCoord>
        </edgeMap>
      </roi>
    </unblindedRead>
  </CXRreadingSession>
  <CXRreadingSession>
    <servicingRadiologistID>anonymous</servicingRadiologistID>
    <unblindedRead>
      <noduleID>IL057_130602</noduleID>
      <characteristics>
        <confidence>1</confidence>
      </characteristics>
      <roi>
        <imageSOP_UID>1.3.6.1.4.1.14519.5.2.1.6279.6001.110579423914133240567233716278</imageSOP_UID>
        <edgeMap>
          <xCoord>1163</xCoord>
          <yCoord>940</yCoord>
        </edgeMap>
      </roi>
    </unblindedRead>
    <unblindedRead>
      <noduleID>IL057_130591</noduleID>
      <characteristics>
        <confidence>3</confidence>
        <subtlety>4</subtlety>
        <obscuration>2</obscuration>
        <reason>1</reason>
      </characteristics>
      <roi>
        <imageSOP_UID>1.3.6.1.4.1.14519.5.2.1.6279.6001.110579423914133240567233716278</imageSOP_UID>
        <edgeMap>
          <xCoord>1480</xCoord>
          <yCoord>1041</yCoord>
        </edgeMap>
      </roi>
    </unblindedRead>
    <unblindedRead>
      <noduleID>IL057_130598</noduleID>
      <characteristics>
        <confidence>1</confidence>
      </characteristics>
      <roi>
        <imageSOP_UID>1.3.6.1.4.1.14519.5.2.1.6279.6001.110579423914133240567233716278</imageSOP_UID>
        <edgeMap>
          <xCoord>757</xCoord>
          <yCoord>946</yCoord>
        </edgeMap>
      </roi>
    </unblindedRead>
    <unblindedRead>
      <noduleID>12</noduleID>
      <characteristics>
        <confidence>1</confidence>
      </characteristics>
      <roi>
        <imageSOP_UID>1.3.6.1.4.1.14519.5.2.1.6279.6001.110579423914133240567233716278</imageSOP_UID>
        <edgeMap>
          <xCoord>1436</xCoord>
          <yCoord>1143</yCoord>
        </edgeMap>
      </roi>
    </unblindedRead>
  </CXRreadingSession>
</IdriReadMessage>
