# Supplementary material for: An improved V-Net lung nodule segmentation model based on pixel threshold separation and attention mechanism
Source: Sci Rep. 2024 Feb 27;14:4743. doi: 10.1038/s41598-024-55178-3 (PMC10899216; doi:10.1038/s41598-024-55178-3)
Supplement: Supplementary file 1 — Supplementary Information 1. [file 41598_2024_55178_MOESM1_ESM.zip › lidc-xml-only/tcia-lidc-xml/185/074.xml]

<?xml version="1.0" encoding="UTF-8"?>
<LidcReadMessage uid="1.3.6.1.4.1.14519.5.2.1.6279.6001.1307390662269.0" xmlns="http://www.nih.gov" xmlns:xsi="http://www.w3.org/2001/XMLSchema-instance" xsi:schemaLocation="http://www.nih.gov  http://troll.rad.med.umich.edu/lidc/LidcReadMessage.xsd">
<ResponseHeader>
<Version>1.8.1</Version>
<MessageId>-1755573795</MessageId>
<DateRequest>2007-10-24</DateRequest>
<TimeRequest>09:43:48</TimeRequest>
<RequestingSite>removed</RequestingSite>
<ServicingSite>removed</ServicingSite>
<TaskDescription>Second unblinded read</TaskDescription>
<CtImageFile>removed</CtImageFile>
<SeriesInstanceUid>1.3.6.1.4.1.14519.5.2.1.6279.6001.323541312620128092852212458228</SeriesInstanceUid>
<DateService>2008-07-02</DateService>
<TimeService>04:30:36</TimeService>
<ResponseDescription>1 - Reading complete</ResponseDescription>
<StudyInstanceUID>1.3.6.1.4.1.14519.5.2.1.6279.6001.191425307197546732281885591780</StudyInstanceUID></ResponseHeader>
<readingSession>
    <annotationVersion>3.12</annotationVersion>
    <servicingRadiologistID>623442059</servicingRadiologistID>
    <unblindedReadNodule>
      <noduleID>Nodule 001</noduleID>
      <characteristics>
        <subtlety>3</subtlety>
        <internalStructure>1</internalStructure>
        <calcification>6</calcification>
        <sphericity>4</sphericity>
        <margin>5</margin>
        <lobulation>1</lobulation>
        <spiculation>1</spiculation>
        <texture>5</texture>
        <malignancy>2</malignancy>
      </characteristics>
      <roi>
        <imageZposition>-232.500000 </imageZposition>
        <imageSOP_UID>1.3.6.1.4.1.14519.5.2.1.6279.6001.153759531653726148364082207422</imageSOP_UID>
        <inclusion>TRUE</inclusion>
        <edgeMap>
          <xCoord>140</xCoord>
          <yCoord>319</yCoord>
        </edgeMap>
        <edgeMap>
          <xCoord>139</xCoord>
          <yCoord>320</yCoord>
        </edgeMap>
        <edgeMap>
          <xCoord>140</xCoord>
          <yCoord>321</yCoord>
        </edgeMap>
        <edgeMap>
          <xCoord>140</xCoord>
          <yCoord>322</yCoord>
        </edgeMap>
        <edgeMap>
          <xCoord>141</xCoord>
          <yCoord>323</yCoord>
        </edgeMap>
        <edgeMap>
          <xCoord>142</xCoord>
          <yCoord>324</yCoord>
        </edgeMap>
        <edgeMap>
          <xCoord>143</xCoord>
          <yCoord>323</yCoord>
        </edgeMap>
        <edgeMap>
          <xCoord>143</xCoord>
          <yCoord>322</yCoord>
        </edgeMap>
        <edgeMap>
          <xCoord>143</xCoord>
          <yCoord>321</yCoord>
        </edgeMap>
        <edgeMap>
          <xCoord>142</xCoord>
          <yCoord>320</yCoord>
        </edgeMap>
        <edgeMap>
          <xCoord>141</xCoord>
          <yCoord>319</yCoord>
        </edgeMap>
        <edgeMap>
          <xCoord>140</xCoord>
          <yCoord>319</yCoord>
        </edgeMap>
      </roi>
      <roi>
        <imageZposition>-231.250000 </imageZposition>
        <imageSOP_UID>1.3.6.1.4.1.14519.5.2.1.6279.6001.175159594489113303104755002435</imageSOP_UID>
        <inclusion>TRUE</inclusion>
        <edgeMap>
          <xCoord>140</xCoord>
          <yCoord>319</yCoord>
        </edgeMap>
        <edgeMap>
          <xCoord>139</xCoord>
          <yCoord>320</yCoord>
        </edgeMap>
        <edgeMap>
          <xCoord>139</xCoord>
          <yCoord>321</yCoord>
        </edgeMap>
        <edgeMap>
          <xCoord>139</xCoord>
          <yCoord>322</yCoord>
        </edgeMap>
        <edgeMap>
          <xCoord>140</xCoord>
          <yCoord>323</yCoord>
        </edgeMap>
        <edgeMap>
          <xCoord>141</xCoord>
          <yCoord>324</yCoord>
        </edgeMap>
        <edgeMap>
          <xCoord>142</xCoord>
          <yCoord>324</yCoord>
        </edgeMap>
        <edgeMap>
          <xCoord>143</xCoord>
          <yCoord>325</yCoord>
        </edgeMap>
        <edgeMap>
          <xCoord>144</xCoord>
          <yCoord>324</yCoord>
        </edgeMap>
        <edgeMap>
          <xCoord>145</xCoord>
          <yCoord>323</yCoord>
        </edgeMap>
        <edgeMap>
          <xCoord>144</xCoord>
          <yCoord>322</yCoord>
        </edgeMap>
        <edgeMap>
          <xCoord>143</xCoord>
          <yCoord>321</yCoord>
        </edgeMap>
        <edgeMap>
          <xCoord>142</xCoord>
          <yCoord>320</yCoord>
        </edgeMap>
        <edgeMap>
          <xCoord>141</xCoord>
          <yCoord>319</yCoord>
        </edgeMap>
        <edgeMap>
          <xCoord>140</xCoord>
          <yCoord>319</yCoord>
        </edgeMap>
      </roi>
      <roi>
        <imageZposition>-230.000000 </imageZposition>
        <imageSOP_UID>1.3.6.1.4.1.14519.5.2.1.6279.6001.226269353909047545554945460400</imageSOP_UID>
        <inclusion>TRUE</inclusion>
        <edgeMap>
          <xCoord>140</xCoord>
          <yCoord>320</yCoord>
        </edgeMap>
        <edgeMap>
          <xCoord>139</xCoord>
          <yCoord>321</yCoord>
        </edgeMap>
        <edgeMap>
          <xCoord>139</xCoord>
          <yCoord>322</yCoord>
        </edgeMap>
        <edgeMap>
          <xCoord>140</xCoord>
          <yCoord>323</yCoord>
        </edgeMap>
        <edgeMap>
          <xCoord>140</xCoord>
          <yCoord>324</yCoord>
        </edgeMap>
        <edgeMap>
          <xCoord>141</xCoord>
          <yCoord>325</yCoord>
        </edgeMap>
        <edgeMap>
          <xCoord>142</xCoord>
          <yCoord>326</yCoord>
        </edgeMap>
        <edgeMap>
          <xCoord>143</xCoord>
          <yCoord>327</yCoord>
        </edgeMap>
        <edgeMap>
          <xCoord>144</xCoord>
          <yCoord>326</yCoord>
        </edgeMap>
        <edgeMap>
          <xCoord>144</xCoord>
          <yCoord>325</yCoord>
        </edgeMap>
        <edgeMap>
          <xCoord>144</xCoord>
          <yCoord>324</yCoord>
        </edgeMap>
        <edgeMap>
          <xCoord>144</xCoord>
          <yCoord>323</yCoord>
        </edgeMap>
        <edgeMap>
          <xCoord>144</xCoord>
          <yCoord>322</yCoord>
        </edgeMap>
        <edgeMap>
          <xCoord>143</xCoord>
          <yCoord>321</yCoord>
        </edgeMap>
        <edgeMap>
          <xCoord>142</xCoord>
          <yCoord>321</yCoord>
        </edgeMap>
        <edgeMap>
          <xCoord>141</xCoord>
          <yCoord>320</yCoord>
        </edgeMap>
        <edgeMap>
          <xCoord>140</xCoord>
          <yCoord>320</yCoord>
        </edgeMap>
      </roi>
      <roi>
        <imageZposition>-228.750000 </imageZposition>
        <imageSOP_UID>1.3.6.1.4.1.14519.5.2.1.6279.6001.203766013809021049942391947414</imageSOP_UID>
        <inclusion>TRUE</inclusion>
        <edgeMap>
          <xCoord>140</xCoord>
          <yCoord>320</yCoord>
        </edgeMap>
        <edgeMap>
          <xCoord>139</xCoord>
          <yCoord>321</yCoord>
        </edgeMap>
        <edgeMap>
          <xCoord>139</xCoord>
          <yCoord>322</yCoord>
        </edgeMap>
        <edgeMap>
          <xCoord>139</xCoord>
          <yCoord>323</yCoord>
        </edgeMap>
        <edgeMap>
          <xCoord>139</xCoord>
          <yCoord>324</yCoord>
        </edgeMap>
        <edgeMap>
          <xCoord>140</xCoord>
          <yCoord>325</yCoord>
        </edgeMap>
        <edgeMap>
          <xCoord>141</xCoord>
          <yCoord>326</yCoord>
        </edgeMap>
        <edgeMap>
          <xCoord>142</xCoord>
          <yCoord>326</yCoord>
        </edgeMap>
        <edgeMap>
          <xCoord>143</xCoord>
          <yCoord>326</yCoord>
        </edgeMap>
        <edgeMap>
          <xCoord>144</xCoord>
          <yCoord>325</yCoord>
        </edgeMap>
        <edgeMap>
          <xCoord>145</xCoord>
          <yCoord>324</yCoord>
        </edgeMap>
        <edgeMap>
          <xCoord>145</xCoord>
          <yCoord>323</yCoord>
        </edgeMap>
        <edgeMap>
          <xCoord>144</xCoord>
          <yCoord>322</yCoord>
        </edgeMap>
        <edgeMap>
          <xCoord>143</xCoord>
          <yCoord>321</yCoord>
        </edgeMap>
        <edgeMap>
          <xCoord>142</xCoord>
          <yCoord>321</yCoord>
        </edgeMap>
        <edgeMap>
          <xCoord>141</xCoord>
          <yCoord>320</yCoord>
        </edgeMap>
        <edgeMap>
          <xCoord>140</xCoord>
          <yCoord>320</yCoord>
        </edgeMap>
      </roi>
    </unblindedReadNodule>
    <unblindedReadNodule>
      <noduleID>Nodule 002</noduleID>
      <roi>
        <imageZposition>-96.250000</imageZposition>
        <imageSOP_UID>1.3.6.1.4.1.14519.5.2.1.6279.6001.128981269311076397646444355539</imageSOP_UID>
        <inclusion>TRUE</inclusion>
        <edgeMap>
          <xCoord>363</xCoord>
          <yCoord>272</yCoord>
        </edgeMap>
      </roi>
    </unblindedReadNodule>
    <unblindedReadNodule>
      <noduleID>Nodule 003</noduleID>
      <roi>
        <imageZposition>-60.000000</imageZposition>
        <imageSOP_UID>1.3.6.1.4.1.14519.5.2.1.6279.6001.671676418477816170164014522564</imageSOP_UID>
        <inclusion>TRUE</inclusion>
        <edgeMap>
          <xCoord>179</xCoord>
          <yCoord>286</yCoord>
        </edgeMap>
      </roi>
    </unblindedReadNodule>
    <unblindedReadNodule>
      <noduleID>Nodule 004</noduleID>
      <roi>
        <imageZposition>-152.500000 </imageZposition>
        <imageSOP_UID>1.3.6.1.4.1.14519.5.2.1.6279.6001.235453231944582743455643240964</imageSOP_UID>
        <inclusion>TRUE</inclusion>
        <edgeMap>
          <xCoord>130</xCoord>
          <yCoord>292</yCoord>
        </edgeMap>
      </roi>
    </unblindedReadNodule>
    <nonNodule>
      <nonNoduleID>_Non-nodule 001</nonNoduleID>
      <imageZposition>-87.500000</imageZposition>
      <imageSOP_UID>1.3.6.1.4.1.14519.5.2.1.6279.6001.122208357804034576336718147359</imageSOP_UID>
      <locus>
        <xCoord>192</xCoord>
        <yCoord>334</yCoord>
      </locus>
    </nonNodule>
    <nonNodule>
      <nonNoduleID>_Non-nodule 002</nonNoduleID>
      <imageZposition>-120.000000 </imageZposition>
      <imageSOP_UID>1.3.6.1.4.1.14519.5.2.1.6279.6001.439591592648830802077779928965</imageSOP_UID>
      <locus>
        <xCoord>199</xCoord>
        <yCoord>166</yCoord>
      </locus>
    </nonNodule>
    <nonNodule>
      <nonNoduleID>_Non-nodule 003</nonNoduleID>
      <imageZposition>-143.750000 </imageZposition>
      <imageSOP_UID>1.3.6.1.4.1.14519.5.2.1.6279.6001.120144145950669389248162708853</imageSOP_UID>
      <locus>
        <xCoord>388</xCoord>
        <yCoord>227</yCoord>
      </locus>
    </nonNodule>
    <nonNodule>
      <nonNoduleID>_Non-nodule 004</nonNoduleID>
      <imageZposition>-143.750000 </imageZposition>
      <imageSOP_UID>1.3.6.1.4.1.14519.5.2.1.6279.6001.120144145950669389248162708853</imageSOP_UID>
      <locus>
        <xCoord>382</xCoord>
        <yCoord>301</yCoord>
      </locus>
    </nonNodule>
    <nonNodule>
      <nonNoduleID>_Non-nodule 005</nonNoduleID>
      <imageZposition>-166.250000 </imageZposition>
      <imageSOP_UID>1.3.6.1.4.1.14519.5.2.1.6279.6001.114017967152447088013420817547</imageSOP_UID>
      <locus>
        <xCoord>308</xCoord>
        <yCoord>356</yCoord>
      </locus>
    </nonNodule>
    <nonNodule>
      <nonNoduleID>_Non-nodule 006</nonNoduleID>
      <imageZposition>-195.000000 </imageZposition>
      <imageSOP_UID>1.3.6.1.4.1.14519.5.2.1.6279.6001.328827946233186428149639603587</imageSOP_UID>
      <locus>
        <xCoord>188</xCoord>
        <yCoord>351</yCoord>
      </locus>
    </nonNodule>
    <nonNodule>
      <nonNoduleID>_Non-nodule 007</nonNoduleID>
      <imageZposition>-195.000000 </imageZposition>
      <imageSOP_UID>1.3.6.1.4.1.14519.5.2.1.6279.6001.328827946233186428149639603587</imageSOP_UID>
      <locus>
        <xCoord>184</xCoord>
        <yCoord>145</yCoord>
      </locus>
    </nonNodule>
    <nonNodule>
      <nonNoduleID>_Non-nodule 008</nonNoduleID>
      <imageZposition>-195.000000 </imageZposition>
      <imageSOP_UID>1.3.6.1.4.1.14519.5.2.1.6279.6001.328827946233186428149639603587</imageSOP_UID>
      <locus>
        <xCoord>382</xCoord>
        <yCoord>315</yCoord>
      </locus>
    </nonNodule>
    <nonNodule>
      <nonNoduleID>_Non-nodule 009</nonNoduleID>
      <imageZposition>-118.750000 </imageZposition>
      <imageSOP_UID>1.3.6.1.4.1.14519.5.2.1.6279.6001.225026804839345735057221810686</imageSOP_UID>
      <locus>
        <xCoord>157</xCoord>
        <yCoord>187</yCoord>
      </locus>
    </nonNodule>
    <nonNodule>
      <nonNoduleID>_Non-nodule 010</nonNoduleID>
      <imageZposition>-161.250000 </imageZposition>
      <imageSOP_UID>1.3.6.1.4.1.14519.5.2.1.6279.6001.319008859043221046910409093236</imageSOP_UID>
      <locus>
        <xCoord>155</xCoord>
        <yCoord>342</yCoord>
      </locus>
    </nonNodule>
    <nonNodule>
      <nonNoduleID>_Non-nodule 011</nonNoduleID>
      <imageZposition>-191.250000 </imageZposition>
      <imageSOP_UID>1.3.6.1.4.1.14519.5.2.1.6279.6001.268345643636870285080551008037</imageSOP_UID>
      <locus>
        <xCoord>135</xCoord>
        <yCoord>329</yCoord>
      </locus>
    </nonNodule>
    <nonNodule>
      <nonNoduleID>_Non-nodule 012</nonNoduleID>
      <imageZposition>-207.500000 </imageZposition>
      <imageSOP_UID>1.3.6.1.4.1.14519.5.2.1.6279.6001.169751399535402032182004027465</imageSOP_UID>
      <locus>
        <xCoord>347</xCoord>
        <yCoord>361</yCoord>
      </locus>
    </nonNodule>
    <nonNodule>
      <nonNoduleID>_Non-nodule 013</nonNoduleID>
      <imageZposition>-212.500000 </imageZposition>
      <imageSOP_UID>1.3.6.1.4.1.14519.5.2.1.6279.6001.320555154926634608229196901778</imageSOP_UID>
      <locus>
        <xCoord>317</xCoord>
        <yCoord>362</yCoord>
      </locus>
    </nonNodule>
    <nonNodule>
      <nonNoduleID>_Non-nodule 014</nonNoduleID>
      <imageZposition>-247.500000 </imageZposition>
      <imageSOP_UID>1.3.6.1.4.1.14519.5.2.1.6279.6001.349538250930681827958322717871</imageSOP_UID>
      <locus>
        <xCoord>171</xCoord>
        <yCoord>321</yCoord>
      </locus>
    </nonNodule>
    <nonNodule>
      <nonNoduleID>_Non-nodule 015</nonNoduleID>
      <imageZposition>-228.750000 </imageZposition>
      <imageSOP_UID>1.3.6.1.4.1.14519.5.2.1.6279.6001.203766013809021049942391947414</imageSOP_UID>
      <locus>
        <xCoord>389</xCoord>
        <yCoord>312</yCoord>
      </locus>
    </nonNodule>
  </readingSession>
<readingSession>
    <annotationVersion>3.12</annotationVersion>
    <servicingRadiologistID>-1502690827</servicingRadiologistID>
    <unblindedReadNodule>
      <noduleID>IL057_123893</noduleID>
      <roi>
        <imageZposition>-95.0</imageZposition>
        <imageSOP_UID>1.3.6.1.4.1.14519.5.2.1.6279.6001.215129175139575179203584302187</imageSOP_UID>
        <inclusion>TRUE</inclusion>
        <edgeMap>
          <xCoord>363</xCoord>
          <yCoord>271</yCoord>
        </edgeMap>
      </roi>
    </unblindedReadNodule>
    <unblindedReadNodule>
      <noduleID>IL057_123912</noduleID>
      <roi>
        <imageZposition>-152.5</imageZposition>
        <imageSOP_UID>1.3.6.1.4.1.14519.5.2.1.6279.6001.235453231944582743455643240964</imageSOP_UID>
        <inclusion>TRUE</inclusion>
        <edgeMap>
          <xCoord>130</xCoord>
          <yCoord>292</yCoord>
        </edgeMap>
      </roi>
    </unblindedReadNodule>
    <unblindedReadNodule>
      <noduleID>IL057_132683</noduleID>
      <characteristics>
        <subtlety>2</subtlety>
        <internalStructure>1</internalStructure>
        <calcification>3</calcification>
        <sphericity>3</sphericity>
        <margin>5</margin>
        <lobulation>1</lobulation>
        <spiculation>1</spiculation>
        <texture>5</texture>
        <malignancy>1</malignancy>
      </characteristics>
      <roi>
        <imageZposition>-228.75</imageZposition>
        <imageSOP_UID>1.3.6.1.4.1.14519.5.2.1.6279.6001.203766013809021049942391947414</imageSOP_UID>
        <inclusion>TRUE</inclusion>
        <edgeMap>
          <xCoord>143</xCoord>
          <yCoord>326</yCoord>
        </edgeMap>
        <edgeMap>
          <xCoord>144</xCoord>
          <yCoord>325</yCoord>
        </edgeMap>
        <edgeMap>
          <xCoord>144</xCoord>
          <yCoord>324</yCoord>
        </edgeMap>
        <edgeMap>
          <xCoord>145</xCoord>
          <yCoord>323</yCoord>
        </edgeMap>
        <edgeMap>
          <xCoord>144</xCoord>
          <yCoord>322</yCoord>
        </edgeMap>
        <edgeMap>
          <xCoord>143</xCoord>
          <yCoord>321</yCoord>
        </edgeMap>
        <edgeMap>
          <xCoord>142</xCoord>
          <yCoord>320</yCoord>
        </edgeMap>
        <edgeMap>
          <xCoord>141</xCoord>
          <yCoord>321</yCoord>
        </edgeMap>
        <edgeMap>
          <xCoord>141</xCoord>
          <yCoord>322</yCoord>
        </edgeMap>
        <edgeMap>
          <xCoord>142</xCoord>
          <yCoord>323</yCoord>
        </edgeMap>
        <edgeMap>
          <xCoord>142</xCoord>
          <yCoord>324</yCoord>
        </edgeMap>
        <edgeMap>
          <xCoord>142</xCoord>
          <yCoord>325</yCoord>
        </edgeMap>
        <edgeMap>
          <xCoord>143</xCoord>
          <yCoord>326</yCoord>
        </edgeMap>
      </roi>
      <roi>
        <imageZposition>-230.0</imageZposition>
        <imageSOP_UID>1.3.6.1.4.1.14519.5.2.1.6279.6001.226269353909047545554945460400</imageSOP_UID>
        <inclusion>TRUE</inclusion>
        <edgeMap>
          <xCoord>144</xCoord>
          <yCoord>326</yCoord>
        </edgeMap>
        <edgeMap>
          <xCoord>145</xCoord>
          <yCoord>325</yCoord>
        </edgeMap>
        <edgeMap>
          <xCoord>145</xCoord>
          <yCoord>324</yCoord>
        </edgeMap>
        <edgeMap>
          <xCoord>145</xCoord>
          <yCoord>323</yCoord>
        </edgeMap>
        <edgeMap>
          <xCoord>145</xCoord>
          <yCoord>322</yCoord>
        </edgeMap>
        <edgeMap>
          <xCoord>144</xCoord>
          <yCoord>321</yCoord>
        </edgeMap>
        <edgeMap>
          <xCoord>143</xCoord>
          <yCoord>320</yCoord>
        </edgeMap>
        <edgeMap>
          <xCoord>142</xCoord>
          <yCoord>320</yCoord>
        </edgeMap>
        <edgeMap>
          <xCoord>141</xCoord>
          <yCoord>320</yCoord>
        </edgeMap>
        <edgeMap>
          <xCoord>140</xCoord>
          <yCoord>321</yCoord>
        </edgeMap>
        <edgeMap>
          <xCoord>140</xCoord>
          <yCoord>322</yCoord>
        </edgeMap>
        <edgeMap>
          <xCoord>141</xCoord>
          <yCoord>323</yCoord>
        </edgeMap>
        <edgeMap>
          <xCoord>141</xCoord>
          <yCoord>324</yCoord>
        </edgeMap>
        <edgeMap>
          <xCoord>142</xCoord>
          <yCoord>325</yCoord>
        </edgeMap>
        <edgeMap>
          <xCoord>143</xCoord>
          <yCoord>326</yCoord>
        </edgeMap>
        <edgeMap>
          <xCoord>144</xCoord>
          <yCoord>326</yCoord>
        </edgeMap>
      </roi>
      <roi>
        <imageZposition>-231.25</imageZposition>
        <imageSOP_UID>1.3.6.1.4.1.14519.5.2.1.6279.6001.175159594489113303104755002435</imageSOP_UID>
        <inclusion>TRUE</inclusion>
        <edgeMap>
          <xCoord>143</xCoord>
          <yCoord>325</yCoord>
        </edgeMap>
        <edgeMap>
          <xCoord>144</xCoord>
          <yCoord>324</yCoord>
        </edgeMap>
        <edgeMap>
          <xCoord>144</xCoord>
          <yCoord>323</yCoord>
        </edgeMap>
        <edgeMap>
          <xCoord>145</xCoord>
          <yCoord>322</yCoord>
        </edgeMap>
        <edgeMap>
          <xCoord>144</xCoord>
          <yCoord>321</yCoord>
        </edgeMap>
        <edgeMap>
          <xCoord>143</xCoord>
          <yCoord>320</yCoord>
        </edgeMap>
        <edgeMap>
          <xCoord>142</xCoord>
          <yCoord>320</yCoord>
        </edgeMap>
        <edgeMap>
          <xCoord>141</xCoord>
          <yCoord>320</yCoord>
        </edgeMap>
        <edgeMap>
          <xCoord>140</xCoord>
          <yCoord>321</yCoord>
        </edgeMap>
        <edgeMap>
          <xCoord>140</xCoord>
          <yCoord>322</yCoord>
        </edgeMap>
        <edgeMap>
          <xCoord>141</xCoord>
          <yCoord>323</yCoord>
        </edgeMap>
        <edgeMap>
          <xCoord>142</xCoord>
          <yCoord>324</yCoord>
        </edgeMap>
        <edgeMap>
          <xCoord>143</xCoord>
          <yCoord>325</yCoord>
        </edgeMap>
      </roi>
    </unblindedReadNodule>
    <nonNodule>
      <nonNoduleID>IL057_123869</nonNoduleID>
      <imageZposition>-87.5</imageZposition>
      <imageSOP_UID>1.3.6.1.4.1.14519.5.2.1.6279.6001.122208357804034576336718147359</imageSOP_UID>
      <locus>
        <xCoord>191</xCoord>
        <yCoord>333</yCoord>
      </locus>
    </nonNodule>
    <nonNodule>
      <nonNoduleID>IL057_123894</nonNoduleID>
      <imageZposition>-106.25</imageZposition>
      <imageSOP_UID>1.3.6.1.4.1.14519.5.2.1.6279.6001.295081581479470475881589173899</imageSOP_UID>
      <locus>
        <xCoord>300</xCoord>
        <yCoord>347</yCoord>
      </locus>
    </nonNodule>
    <nonNodule>
      <nonNoduleID>IL057_123895</nonNoduleID>
      <imageZposition>-115.0</imageZposition>
      <imageSOP_UID>1.3.6.1.4.1.14519.5.2.1.6279.6001.210099617027675757369753452881</imageSOP_UID>
      <locus>
        <xCoord>158</xCoord>
        <yCoord>189</yCoord>
      </locus>
    </nonNodule>
    <nonNodule>
      <nonNoduleID>IL057_123896</nonNoduleID>
      <imageZposition>-121.25</imageZposition>
      <imageSOP_UID>1.3.6.1.4.1.14519.5.2.1.6279.6001.313938294871900414115602926781</imageSOP_UID>
      <locus>
        <xCoord>201</xCoord>
        <yCoord>168</yCoord>
      </locus>
    </nonNodule>
    <nonNodule>
      <nonNoduleID>IL057_123897</nonNoduleID>
      <imageZposition>-126.25</imageZposition>
      <imageSOP_UID>1.3.6.1.4.1.14519.5.2.1.6279.6001.209818775720055882115688756019</imageSOP_UID>
      <locus>
        <xCoord>370</xCoord>
        <yCoord>283</yCoord>
      </locus>
    </nonNodule>
    <nonNodule>
      <nonNoduleID>IL057_123883</nonNoduleID>
      <imageZposition>-162.5</imageZposition>
      <imageSOP_UID>1.3.6.1.4.1.14519.5.2.1.6279.6001.135690248841877366512030124342</imageSOP_UID>
      <locus>
        <xCoord>155</xCoord>
        <yCoord>340</yCoord>
      </locus>
    </nonNodule>
    <nonNodule>
      <nonNoduleID>IL057_123898</nonNoduleID>
      <imageZposition>-157.5</imageZposition>
      <imageSOP_UID>1.3.6.1.4.1.14519.5.2.1.6279.6001.153897505837106931656258491285</imageSOP_UID>
      <locus>
        <xCoord>381</xCoord>
        <yCoord>204</yCoord>
      </locus>
    </nonNodule>
    <nonNodule>
      <nonNoduleID>IL057_123900</nonNoduleID>
      <imageZposition>-163.75</imageZposition>
      <imageSOP_UID>1.3.6.1.4.1.14519.5.2.1.6279.6001.103932694913372033922977629203</imageSOP_UID>
      <locus>
        <xCoord>372</xCoord>
        <yCoord>325</yCoord>
      </locus>
    </nonNodule>
    <nonNodule>
      <nonNoduleID>IL057_123901</nonNoduleID>
      <imageZposition>-163.75</imageZposition>
      <imageSOP_UID>1.3.6.1.4.1.14519.5.2.1.6279.6001.103932694913372033922977629203</imageSOP_UID>
      <locus>
        <xCoord>317</xCoord>
        <yCoord>352</yCoord>
      </locus>
    </nonNodule>
    <nonNodule>
      <nonNoduleID>IL057_123902</nonNoduleID>
      <imageZposition>-177.5</imageZposition>
      <imageSOP_UID>1.3.6.1.4.1.14519.5.2.1.6279.6001.165715861528870800741881372053</imageSOP_UID>
      <locus>
        <xCoord>209</xCoord>
        <yCoord>180</yCoord>
      </locus>
    </nonNodule>
    <nonNodule>
      <nonNoduleID>IL057_123903</nonNoduleID>
      <imageZposition>-210.0</imageZposition>
      <imageSOP_UID>1.3.6.1.4.1.14519.5.2.1.6279.6001.169888942200901833842126505182</imageSOP_UID>
      <locus>
        <xCoord>348</xCoord>
        <yCoord>359</yCoord>
      </locus>
    </nonNodule>
    <nonNodule>
      <nonNoduleID>IL057_123889</nonNoduleID>
      <imageZposition>-210.0</imageZposition>
      <imageSOP_UID>1.3.6.1.4.1.14519.5.2.1.6279.6001.169888942200901833842126505182</imageSOP_UID>
      <locus>
        <xCoord>318</xCoord>
        <yCoord>362</yCoord>
      </locus>
    </nonNodule>
    <nonNodule>
      <nonNoduleID>IL057_123904</nonNoduleID>
      <imageZposition>-223.75</imageZposition>
      <imageSOP_UID>1.3.6.1.4.1.14519.5.2.1.6279.6001.748446663497654312228145913008</imageSOP_UID>
      <locus>
        <xCoord>200</xCoord>
        <yCoord>346</yCoord>
      </locus>
    </nonNodule>
    <nonNodule>
      <nonNoduleID>IL057_123906</nonNoduleID>
      <imageZposition>-232.5</imageZposition>
      <imageSOP_UID>1.3.6.1.4.1.14519.5.2.1.6279.6001.153759531653726148364082207422</imageSOP_UID>
      <locus>
        <xCoord>392</xCoord>
        <yCoord>311</yCoord>
      </locus>
    </nonNodule>
    <nonNodule>
      <nonNoduleID>IL057_123908</nonNoduleID>
      <imageZposition>-188.75</imageZposition>
      <imageSOP_UID>1.3.6.1.4.1.14519.5.2.1.6279.6001.292307549710792136463517669007</imageSOP_UID>
      <locus>
        <xCoord>138</xCoord>
        <yCoord>333</yCoord>
      </locus>
    </nonNodule>
    <nonNodule>
      <nonNoduleID>IL057_123909</nonNoduleID>
      <imageZposition>-171.25</imageZposition>
      <imageSOP_UID>1.3.6.1.4.1.14519.5.2.1.6279.6001.299055805182275436894218244253</imageSOP_UID>
      <locus>
        <xCoord>385</xCoord>
        <yCoord>304</yCoord>
      </locus>
    </nonNodule>
  </readingSession>
<readingSession>
<annotationVersion>3.12</annotationVersion>
<servicingRadiologistID>-1404443585</servicingRadiologistID>
<unblindedReadNodule>
<noduleID>MI014_16223</noduleID>
<roi>
<imageZposition>-60.0</imageZposition>
<imageSOP_UID>1.3.6.1.4.1.14519.5.2.1.6279.6001.671676418477816170164014522564</imageSOP_UID>
<inclusion>TRUE</inclusion>
<edgeMap>
<xCoord>180</xCoord>
<yCoord>286</yCoord>
</edgeMap>
</roi>
</unblindedReadNodule>
<unblindedReadNodule>
<noduleID>MI014_16178</noduleID>
<characteristics>
<subtlety>2</subtlety>
<internalStructure>1</internalStructure>
<calcification>3</calcification>
<sphericity>2</sphericity>
<margin>5</margin>
<lobulation>1</lobulation>
<spiculation>1</spiculation>
<texture>5</texture>
<malignancy>1</malignancy>
</characteristics>
<roi>
<imageZposition>-228.75</imageZposition>
<imageSOP_UID>1.3.6.1.4.1.14519.5.2.1.6279.6001.203766013809021049942391947414</imageSOP_UID>
<inclusion>TRUE</inclusion>
<edgeMap>
<xCoord>144</xCoord>
<yCoord>326</yCoord>
</edgeMap>
<edgeMap>
<xCoord>145</xCoord>
<yCoord>325</yCoord>
</edgeMap>
<edgeMap>
<xCoord>146</xCoord>
<yCoord>324</yCoord>
</edgeMap>
<edgeMap>
<xCoord>146</xCoord>
<yCoord>323</yCoord>
</edgeMap>
<edgeMap>
<xCoord>146</xCoord>
<yCoord>322</yCoord>
</edgeMap>
<edgeMap>
<xCoord>145</xCoord>
<yCoord>321</yCoord>
</edgeMap>
<edgeMap>
<xCoord>144</xCoord>
<yCoord>320</yCoord>
</edgeMap>
<edgeMap>
<xCoord>143</xCoord>
<yCoord>320</yCoord>
</edgeMap>
<edgeMap>
<xCoord>142</xCoord>
<yCoord>320</yCoord>
</edgeMap>
<edgeMap>
<xCoord>141</xCoord>
<yCoord>320</yCoord>
</edgeMap>
<edgeMap>
<xCoord>140</xCoord>
<yCoord>321</yCoord>
</edgeMap>
<edgeMap>
<xCoord>140</xCoord>
<yCoord>322</yCoord>
</edgeMap>
<edgeMap>
<xCoord>140</xCoord>
<yCoord>323</yCoord>
</edgeMap>
<edgeMap>
<xCoord>141</xCoord>
<yCoord>324</yCoord>
</edgeMap>
<edgeMap>
<xCoord>141</xCoord>
<yCoord>325</yCoord>
</edgeMap>
<edgeMap>
<xCoord>142</xCoord>
<yCoord>326</yCoord>
</edgeMap>
<edgeMap>
<xCoord>143</xCoord>
<yCoord>326</yCoord>
</edgeMap>
<edgeMap>
<xCoord>144</xCoord>
<yCoord>326</yCoord>
</edgeMap>
</roi>
<roi>
<imageZposition>-230.0</imageZposition>
<imageSOP_UID>1.3.6.1.4.1.14519.5.2.1.6279.6001.226269353909047545554945460400</imageSOP_UID>
<inclusion>TRUE</inclusion>
<edgeMap>
<xCoord>144</xCoord>
<yCoord>327</yCoord>
</edgeMap>
<edgeMap>
<xCoord>145</xCoord>
<yCoord>326</yCoord>
</edgeMap>
<edgeMap>
<xCoord>146</xCoord>
<yCoord>325</yCoord>
</edgeMap>
<edgeMap>
<xCoord>146</xCoord>
<yCoord>324</yCoord>
</edgeMap>
<edgeMap>
<xCoord>146</xCoord>
<yCoord>323</yCoord>
</edgeMap>
<edgeMap>
<xCoord>146</xCoord>
<yCoord>322</yCoord>
</edgeMap>
<edgeMap>
<xCoord>145</xCoord>
<yCoord>321</yCoord>
</edgeMap>
<edgeMap>
<xCoord>144</xCoord>
<yCoord>320</yCoord>
</edgeMap>
<edgeMap>
<xCoord>143</xCoord>
<yCoord>319</yCoord>
</edgeMap>
<edgeMap>
<xCoord>142</xCoord>
<yCoord>319</yCoord>
</edgeMap>
<edgeMap>
<xCoord>141</xCoord>
<yCoord>319</yCoord>
</edgeMap>
<edgeMap>
<xCoord>140</xCoord>
<yCoord>320</yCoord>
</edgeMap>
<edgeMap>
<xCoord>139</xCoord>
<yCoord>321</yCoord>
</edgeMap>
<edgeMap>
<xCoord>139</xCoord>
<yCoord>322</yCoord>
</edgeMap>
<edgeMap>
<xCoord>140</xCoord>
<yCoord>323</yCoord>
</edgeMap>
<edgeMap>
<xCoord>140</xCoord>
<yCoord>324</yCoord>
</edgeMap>
<edgeMap>
<xCoord>140</xCoord>
<yCoord>325</yCoord>
</edgeMap>
<edgeMap>
<xCoord>141</xCoord>
<yCoord>326</yCoord>
</edgeMap>
<edgeMap>
<xCoord>142</xCoord>
<yCoord>327</yCoord>
</edgeMap>
<edgeMap>
<xCoord>143</xCoord>
<yCoord>327</yCoord>
</edgeMap>
<edgeMap>
<xCoord>144</xCoord>
<yCoord>327</yCoord>
</edgeMap>
</roi>
<roi>
<imageZposition>-231.25</imageZposition>
<imageSOP_UID>1.3.6.1.4.1.14519.5.2.1.6279.6001.175159594489113303104755002435</imageSOP_UID>
<inclusion>TRUE</inclusion>
<edgeMap>
<xCoord>144</xCoord>
<yCoord>325</yCoord>
</edgeMap>
<edgeMap>
<xCoord>145</xCoord>
<yCoord>324</yCoord>
</edgeMap>
<edgeMap>
<xCoord>146</xCoord>
<yCoord>323</yCoord>
</edgeMap>
<edgeMap>
<xCoord>146</xCoord>
<yCoord>322</yCoord>
</edgeMap>
<edgeMap>
<xCoord>145</xCoord>
<yCoord>321</yCoord>
</edgeMap>
<edgeMap>
<xCoord>144</xCoord>
<yCoord>320</yCoord>
</edgeMap>
<edgeMap>
<xCoord>143</xCoord>
<yCoord>319</yCoord>
</edgeMap>
<edgeMap>
<xCoord>142</xCoord>
<yCoord>319</yCoord>
</edgeMap>
<edgeMap>
<xCoord>141</xCoord>
<yCoord>319</yCoord>
</edgeMap>
<edgeMap>
<xCoord>140</xCoord>
<yCoord>320</yCoord>
</edgeMap>
<edgeMap>
<xCoord>139</xCoord>
<yCoord>321</yCoord>
</edgeMap>
<edgeMap>
<xCoord>139</xCoord>
<yCoord>322</yCoord>
</edgeMap>
<edgeMap>
<xCoord>140</xCoord>
<yCoord>323</yCoord>
</edgeMap>
<edgeMap>
<xCoord>141</xCoord>
<yCoord>324</yCoord>
</edgeMap>
<edgeMap>
<xCoord>142</xCoord>
<yCoord>325</yCoord>
</edgeMap>
<edgeMap>
<xCoord>143</xCoord>
<yCoord>325</yCoord>
</edgeMap>
<edgeMap>
<xCoord>144</xCoord>
<yCoord>325</yCoord>
</edgeMap>
</roi>
<roi>
<imageZposition>-232.5</imageZposition>
<imageSOP_UID>1.3.6.1.4.1.14519.5.2.1.6279.6001.153759531653726148364082207422</imageSOP_UID>
<inclusion>TRUE</inclusion>
<edgeMap>
<xCoord>142</xCoord>
<yCoord>324</yCoord>
</edgeMap>
<edgeMap>
<xCoord>143</xCoord>
<yCoord>323</yCoord>
</edgeMap>
<edgeMap>
<xCoord>144</xCoord>
<yCoord>322</yCoord>
</edgeMap>
<edgeMap>
<xCoord>144</xCoord>
<yCoord>321</yCoord>
</edgeMap>
<edgeMap>
<xCoord>143</xCoord>
<yCoord>320</yCoord>
</edgeMap>
<edgeMap>
<xCoord>142</xCoord>
<yCoord>319</yCoord>
</edgeMap>
<edgeMap>
<xCoord>141</xCoord>
<yCoord>320</yCoord>
</edgeMap>
<edgeMap>
<xCoord>140</xCoord>
<yCoord>321</yCoord>
</edgeMap>
<edgeMap>
<xCoord>140</xCoord>
<yCoord>322</yCoord>
</edgeMap>
<edgeMap>
<xCoord>141</xCoord>
<yCoord>323</yCoord>
</edgeMap>
<edgeMap>
<xCoord>142</xCoord>
<yCoord>324</yCoord>
</edgeMap>
</roi>
</unblindedReadNodule>
<unblindedReadNodule>
<noduleID>MI014_16224</noduleID>
<roi>
<imageZposition>-152.5</imageZposition>
<imageSOP_UID>1.3.6.1.4.1.14519.5.2.1.6279.6001.235453231944582743455643240964</imageSOP_UID>
<inclusion>TRUE</inclusion>
<edgeMap>
<xCoord>130</xCoord>
<yCoord>292</yCoord>
</edgeMap>
</roi>
</unblindedReadNodule>
<nonNodule>
<nonNoduleID>MI014_16225</nonNoduleID>
<imageZposition>-181.25</imageZposition>
<imageSOP_UID>1.3.6.1.4.1.14519.5.2.1.6279.6001.334728045523113014302916169310</imageSOP_UID>
<locus>
<xCoord>216</xCoord>
<yCoord>176</yCoord>
</locus>
</nonNodule>
<nonNodule>
<nonNoduleID>MI014_16227</nonNoduleID>
<imageZposition>-246.25</imageZposition>
<imageSOP_UID>1.3.6.1.4.1.14519.5.2.1.6279.6001.164118193844128054929407708767</imageSOP_UID>
<locus>
<xCoord>172</xCoord>
<yCoord>343</yCoord>
</locus>
</nonNodule>
<nonNodule>
<nonNoduleID>MI014_16182</nonNoduleID>
<imageZposition>-88.75</imageZposition>
<imageSOP_UID>1.3.6.1.4.1.14519.5.2.1.6279.6001.167334573193110130820098293665</imageSOP_UID>
<locus>
<xCoord>192</xCoord>
<yCoord>335</yCoord>
</locus>
</nonNodule>
<nonNodule>
<nonNoduleID>MI014_16228</nonNoduleID>
<imageZposition>-238.75</imageZposition>
<imageSOP_UID>1.3.6.1.4.1.14519.5.2.1.6279.6001.635876800303637576094095756040</imageSOP_UID>
<locus>
<xCoord>322</xCoord>
<yCoord>343</yCoord>
</locus>
</nonNodule>
<nonNodule>
<nonNoduleID>MI014_16229</nonNoduleID>
<imageZposition>-161.25</imageZposition>
<imageSOP_UID>1.3.6.1.4.1.14519.5.2.1.6279.6001.319008859043221046910409093236</imageSOP_UID>
<locus>
<xCoord>349</xCoord>
<yCoord>334</yCoord>
</locus>
</nonNodule>
<nonNodule>
<nonNoduleID>MI014_16230</nonNoduleID>
<imageZposition>-131.25</imageZposition>
<imageSOP_UID>1.3.6.1.4.1.14519.5.2.1.6279.6001.263241586416203397084777624982</imageSOP_UID>
<locus>
<xCoord>350</xCoord>
<yCoord>277</yCoord>
</locus>
</nonNodule>
<nonNodule>
<nonNoduleID>MI014_16186</nonNoduleID>
<imageZposition>-143.75</imageZposition>
<imageSOP_UID>1.3.6.1.4.1.14519.5.2.1.6279.6001.120144145950669389248162708853</imageSOP_UID>
<locus>
<xCoord>388</xCoord>
<yCoord>227</yCoord>
</locus>
</nonNodule>
<nonNodule>
<nonNoduleID>MI014_16187</nonNoduleID>
<imageZposition>-143.75</imageZposition>
<imageSOP_UID>1.3.6.1.4.1.14519.5.2.1.6279.6001.120144145950669389248162708853</imageSOP_UID>
<locus>
<xCoord>382</xCoord>
<yCoord>301</yCoord>
</locus>
</nonNodule>
<nonNodule>
<nonNoduleID>MI014_16188</nonNoduleID>
<imageZposition>-166.25</imageZposition>
<imageSOP_UID>1.3.6.1.4.1.14519.5.2.1.6279.6001.114017967152447088013420817547</imageSOP_UID>
<locus>
<xCoord>308</xCoord>
<yCoord>356</yCoord>
</locus>
</nonNodule>
<nonNodule>
<nonNoduleID>MI014_16189</nonNoduleID>
<imageZposition>-195.0</imageZposition>
<imageSOP_UID>1.3.6.1.4.1.14519.5.2.1.6279.6001.328827946233186428149639603587</imageSOP_UID>
<locus>
<xCoord>188</xCoord>
<yCoord>351</yCoord>
</locus>
</nonNodule>
<nonNodule>
<nonNoduleID>MI014_16190</nonNoduleID>
<imageZposition>-195.0</imageZposition>
<imageSOP_UID>1.3.6.1.4.1.14519.5.2.1.6279.6001.328827946233186428149639603587</imageSOP_UID>
<locus>
<xCoord>184</xCoord>
<yCoord>145</yCoord>
</locus>
</nonNodule>
<nonNodule>
<nonNoduleID>MI014_16191</nonNoduleID>
<imageZposition>-195.0</imageZposition>
<imageSOP_UID>1.3.6.1.4.1.14519.5.2.1.6279.6001.328827946233186428149639603587</imageSOP_UID>
<locus>
<xCoord>382</xCoord>
<yCoord>315</yCoord>
</locus>
</nonNodule>
<nonNodule>
<nonNoduleID>MI014_16203</nonNoduleID>
<imageZposition>-247.5</imageZposition>
<imageSOP_UID>1.3.6.1.4.1.14519.5.2.1.6279.6001.349538250930681827958322717871</imageSOP_UID>
<locus>
<xCoord>171</xCoord>
<yCoord>321</yCoord>
</locus>
</nonNodule>
<nonNodule>
<nonNoduleID>MI014_16204</nonNoduleID>
<imageZposition>-228.75</imageZposition>
<imageSOP_UID>1.3.6.1.4.1.14519.5.2.1.6279.6001.203766013809021049942391947414</imageSOP_UID>
<locus>
<xCoord>389</xCoord>
<yCoord>312</yCoord>
</locus>
</nonNodule>
<nonNodule>
<nonNoduleID>MI014_16206</nonNoduleID>
<imageZposition>-106.25</imageZposition>
<imageSOP_UID>1.3.6.1.4.1.14519.5.2.1.6279.6001.295081581479470475881589173899</imageSOP_UID>
<locus>
<xCoord>300</xCoord>
<yCoord>347</yCoord>
</locus>
</nonNodule>
<nonNodule>
<nonNoduleID>MI014_16209</nonNoduleID>
<imageZposition>-126.25</imageZposition>
<imageSOP_UID>1.3.6.1.4.1.14519.5.2.1.6279.6001.209818775720055882115688756019</imageSOP_UID>
<locus>
<xCoord>370</xCoord>
<yCoord>283</yCoord>
</locus>
</nonNodule>
<nonNodule>
<nonNoduleID>MI014_16211</nonNoduleID>
<imageZposition>-156.25</imageZposition>
<imageSOP_UID>1.3.6.1.4.1.14519.5.2.1.6279.6001.114039067366028106822472583284</imageSOP_UID>
<locus>
<xCoord>382</xCoord>
<yCoord>206</yCoord>
</locus>
</nonNodule>
<nonNodule>
<nonNoduleID>MI014_16212</nonNoduleID>
<imageZposition>-163.75</imageZposition>
<imageSOP_UID>1.3.6.1.4.1.14519.5.2.1.6279.6001.103932694913372033922977629203</imageSOP_UID>
<locus>
<xCoord>372</xCoord>
<yCoord>325</yCoord>
</locus>
</nonNodule>
<nonNodule>
<nonNoduleID>MI014_16213</nonNoduleID>
<imageZposition>-163.75</imageZposition>
<imageSOP_UID>1.3.6.1.4.1.14519.5.2.1.6279.6001.103932694913372033922977629203</imageSOP_UID>
<locus>
<xCoord>317</xCoord>
<yCoord>352</yCoord>
</locus>
</nonNodule>
<nonNodule>
<nonNoduleID>MI014_16214</nonNoduleID>
<imageZposition>-177.5</imageZposition>
<imageSOP_UID>1.3.6.1.4.1.14519.5.2.1.6279.6001.165715861528870800741881372053</imageSOP_UID>
<locus>
<xCoord>209</xCoord>
<yCoord>180</yCoord>
</locus>
</nonNodule>
<nonNodule>
<nonNoduleID>MI014_16217</nonNoduleID>
<imageZposition>-223.75</imageZposition>
<imageSOP_UID>1.3.6.1.4.1.14519.5.2.1.6279.6001.748446663497654312228145913008</imageSOP_UID>
<locus>
<xCoord>199</xCoord>
<yCoord>347</yCoord>
</locus>
</nonNodule>
<nonNodule>
<nonNoduleID>MI014_16219</nonNoduleID>
<imageZposition>-233.75</imageZposition>
<imageSOP_UID>1.3.6.1.4.1.14519.5.2.1.6279.6001.244593464990466978210018056513</imageSOP_UID>
<locus>
<xCoord>391</xCoord>
<yCoord>311</yCoord>
</locus>
</nonNodule>
<nonNodule>
<nonNoduleID>MI014_16232</nonNoduleID>
<imageZposition>-246.25</imageZposition>
<imageSOP_UID>1.3.6.1.4.1.14519.5.2.1.6279.6001.164118193844128054929407708767</imageSOP_UID>
<locus>
<xCoord>176</xCoord>
<yCoord>344</yCoord>
</locus>
</nonNodule>
<nonNodule>
<nonNoduleID>MI014_16234</nonNoduleID>
<imageZposition>-123.75</imageZposition>
<imageSOP_UID>1.3.6.1.4.1.14519.5.2.1.6279.6001.190489669481202735545920198052</imageSOP_UID>
<locus>
<xCoord>373</xCoord>
<yCoord>275</yCoord>
</locus>
</nonNodule>
<nonNodule>
<nonNoduleID>MI014_16235</nonNoduleID>
<imageZposition>-160.0</imageZposition>
<imageSOP_UID>1.3.6.1.4.1.14519.5.2.1.6279.6001.275133794807474068286288176698</imageSOP_UID>
<locus>
<xCoord>353</xCoord>
<yCoord>345</yCoord>
</locus>
</nonNodule>
</readingSession>
<readingSession>
		<annotationVersion>3.12</annotationVersion>
		<servicingRadiologistID>-1892804310</servicingRadiologistID>
			<unblindedReadNodule>
				<noduleID>0</noduleID>
				<characteristics>
					<subtlety>5</subtlety>
					<internalStructure>1</internalStructure>
					<calcification>3</calcification>
					<sphericity>5</sphericity>
					<margin>5</margin>
					<lobulation>1</lobulation>
					<spiculation>1</spiculation>
					<texture>5</texture>
					<malignancy>1</malignancy>
				</characteristics>
				<roi>
					<imageZposition>-227.5</imageZposition>
					<imageSOP_UID>1.3.6.1.4.1.14519.5.2.1.6279.6001.327645525490609179713645244850</imageSOP_UID>
					<inclusion>TRUE</inclusion>
					<edgeMap>
					<xCoord>140</xCoord>
					<yCoord>323</yCoord>
					</edgeMap>
					<edgeMap>
					<xCoord>140</xCoord>
					<yCoord>322</yCoord>
					</edgeMap>
					<edgeMap>
					<xCoord>140</xCoord>
					<yCoord>321</yCoord>
					</edgeMap>
					<edgeMap>
					<xCoord>140</xCoord>
					<yCoord>320</yCoord>
					</edgeMap>
					<edgeMap>
					<xCoord>140</xCoord>
					<yCoord>319</yCoord>
					</edgeMap>
					<edgeMap>
					<xCoord>141</xCoord>
					<yCoord>319</yCoord>
					</edgeMap>
					<edgeMap>
					<xCoord>142</xCoord>
					<yCoord>319</yCoord>
					</edgeMap>
					<edgeMap>
					<xCoord>143</xCoord>
					<yCoord>319</yCoord>
					</edgeMap>
					<edgeMap>
					<xCoord>143</xCoord>
					<yCoord>320</yCoord>
					</edgeMap>
					<edgeMap>
					<xCoord>144</xCoord>
					<yCoord>321</yCoord>
					</edgeMap>
					<edgeMap>
					<xCoord>144</xCoord>
					<yCoord>322</yCoord>
					</edgeMap>
					<edgeMap>
					<xCoord>144</xCoord>
					<yCoord>323</yCoord>
					</edgeMap>
					<edgeMap>
					<xCoord>144</xCoord>
					<yCoord>324</yCoord>
					</edgeMap>
					<edgeMap>
					<xCoord>144</xCoord>
					<yCoord>325</yCoord>
					</edgeMap>
					<edgeMap>
					<xCoord>144</xCoord>
					<yCoord>326</yCoord>
					</edgeMap>
					<edgeMap>
					<xCoord>144</xCoord>
					<yCoord>327</yCoord>
					</edgeMap>
					<edgeMap>
					<xCoord>144</xCoord>
					<yCoord>328</yCoord>
					</edgeMap>
					<edgeMap>
					<xCoord>145</xCoord>
					<yCoord>328</yCoord>
					</edgeMap>
					<edgeMap>
					<xCoord>143</xCoord>
					<yCoord>327</yCoord>
					</edgeMap>
					<edgeMap>
					<xCoord>143</xCoord>
					<yCoord>326</yCoord>
					</edgeMap>
					<edgeMap>
					<xCoord>142</xCoord>
					<yCoord>325</yCoord>
					</edgeMap>
					<edgeMap>
					<xCoord>142</xCoord>
					<yCoord>324</yCoord>
					</edgeMap>
					<edgeMap>
					<xCoord>141</xCoord>
					<yCoord>324</yCoord>
					</edgeMap>
					<edgeMap>
					<xCoord>140</xCoord>
					<yCoord>323</yCoord>
					</edgeMap>
				</roi>
				<roi>
					<imageZposition>-228.75</imageZposition>
					<imageSOP_UID>1.3.6.1.4.1.14519.5.2.1.6279.6001.203766013809021049942391947414</imageSOP_UID>
					<inclusion>TRUE</inclusion>
					<edgeMap>
					<xCoord>140</xCoord>
					<yCoord>324</yCoord>
					</edgeMap>
					<edgeMap>
					<xCoord>140</xCoord>
					<yCoord>323</yCoord>
					</edgeMap>
					<edgeMap>
					<xCoord>140</xCoord>
					<yCoord>322</yCoord>
					</edgeMap>
					<edgeMap>
					<xCoord>139</xCoord>
					<yCoord>321</yCoord>
					</edgeMap>
					<edgeMap>
					<xCoord>139</xCoord>
					<yCoord>320</yCoord>
					</edgeMap>
					<edgeMap>
					<xCoord>139</xCoord>
					<yCoord>319</yCoord>
					</edgeMap>
					<edgeMap>
					<xCoord>139</xCoord>
					<yCoord>318</yCoord>
					</edgeMap>
					<edgeMap>
					<xCoord>140</xCoord>
					<yCoord>318</yCoord>
					</edgeMap>
					<edgeMap>
					<xCoord>141</xCoord>
					<yCoord>318</yCoord>
					</edgeMap>
					<edgeMap>
					<xCoord>141</xCoord>
					<yCoord>319</yCoord>
					</edgeMap>
					<edgeMap>
					<xCoord>142</xCoord>
					<yCoord>319</yCoord>
					</edgeMap>
					<edgeMap>
					<xCoord>143</xCoord>
					<yCoord>320</yCoord>
					</edgeMap>
					<edgeMap>
					<xCoord>144</xCoord>
					<yCoord>320</yCoord>
					</edgeMap>
					<edgeMap>
					<xCoord>145</xCoord>
					<yCoord>320</yCoord>
					</edgeMap>
					<edgeMap>
					<xCoord>145</xCoord>
					<yCoord>321</yCoord>
					</edgeMap>
					<edgeMap>
					<xCoord>145</xCoord>
					<yCoord>322</yCoord>
					</edgeMap>
					<edgeMap>
					<xCoord>145</xCoord>
					<yCoord>323</yCoord>
					</edgeMap>
					<edgeMap>
					<xCoord>145</xCoord>
					<yCoord>324</yCoord>
					</edgeMap>
					<edgeMap>
					<xCoord>145</xCoord>
					<yCoord>325</yCoord>
					</edgeMap>
					<edgeMap>
					<xCoord>144</xCoord>
					<yCoord>326</yCoord>
					</edgeMap>
					<edgeMap>
					<xCoord>144</xCoord>
					<yCoord>327</yCoord>
					</edgeMap>
					<edgeMap>
					<xCoord>143</xCoord>
					<yCoord>327</yCoord>
					</edgeMap>
					<edgeMap>
					<xCoord>142</xCoord>
					<yCoord>327</yCoord>
					</edgeMap>
					<edgeMap>
					<xCoord>141</xCoord>
					<yCoord>326</yCoord>
					</edgeMap>
					<edgeMap>
					<xCoord>141</xCoord>
					<yCoord>325</yCoord>
					</edgeMap>
					<edgeMap>
					<xCoord>140</xCoord>
					<yCoord>324</yCoord>
					</edgeMap>
				</roi>
				<roi>
					<imageZposition>-230.0</imageZposition>
					<imageSOP_UID>1.3.6.1.4.1.14519.5.2.1.6279.6001.226269353909047545554945460400</imageSOP_UID>
					<inclusion>TRUE</inclusion>
					<edgeMap>
					<xCoord>138</xCoord>
					<yCoord>321</yCoord>
					</edgeMap>
					<edgeMap>
					<xCoord>138</xCoord>
					<yCoord>320</yCoord>
					</edgeMap>
					<edgeMap>
					<xCoord>139</xCoord>
					<yCoord>319</yCoord>
					</edgeMap>
					<edgeMap>
					<xCoord>140</xCoord>
					<yCoord>319</yCoord>
					</edgeMap>
					<edgeMap>
					<xCoord>141</xCoord>
					<yCoord>319</yCoord>
					</edgeMap>
					<edgeMap>
					<xCoord>142</xCoord>
					<yCoord>319</yCoord>
					</edgeMap>
					<edgeMap>
					<xCoord>143</xCoord>
					<yCoord>319</yCoord>
					</edgeMap>
					<edgeMap>
					<xCoord>144</xCoord>
					<yCoord>320</yCoord>
					</edgeMap>
					<edgeMap>
					<xCoord>144</xCoord>
					<yCoord>321</yCoord>
					</edgeMap>
					<edgeMap>
					<xCoord>145</xCoord>
					<yCoord>322</yCoord>
					</edgeMap>
					<edgeMap>
					<xCoord>145</xCoord>
					<yCoord>323</yCoord>
					</edgeMap>
					<edgeMap>
					<xCoord>145</xCoord>
					<yCoord>324</yCoord>
					</edgeMap>
					<edgeMap>
					<xCoord>145</xCoord>
					<yCoord>325</yCoord>
					</edgeMap>
					<edgeMap>
					<xCoord>145</xCoord>
					<yCoord>326</yCoord>
					</edgeMap>
					<edgeMap>
					<xCoord>144</xCoord>
					<yCoord>327</yCoord>
					</edgeMap>
					<edgeMap>
					<xCoord>143</xCoord>
					<yCoord>327</yCoord>
					</edgeMap>
					<edgeMap>
					<xCoord>142</xCoord>
					<yCoord>327</yCoord>
					</edgeMap>
					<edgeMap>
					<xCoord>141</xCoord>
					<yCoord>326</yCoord>
					</edgeMap>
					<edgeMap>
					<xCoord>140</xCoord>
					<yCoord>326</yCoord>
					</edgeMap>
					<edgeMap>
					<xCoord>139</xCoord>
					<yCoord>326</yCoord>
					</edgeMap>
					<edgeMap>
					<xCoord>138</xCoord>
					<yCoord>326</yCoord>
					</edgeMap>
					<edgeMap>
					<xCoord>137</xCoord>
					<yCoord>325</yCoord>
					</edgeMap>
					<edgeMap>
					<xCoord>136</xCoord>
					<yCoord>325</yCoord>
					</edgeMap>
					<edgeMap>
					<xCoord>136</xCoord>
					<yCoord>324</yCoord>
					</edgeMap>
					<edgeMap>
					<xCoord>136</xCoord>
					<yCoord>323</yCoord>
					</edgeMap>
					<edgeMap>
					<xCoord>136</xCoord>
					<yCoord>322</yCoord>
					</edgeMap>
					<edgeMap>
					<xCoord>137</xCoord>
					<yCoord>321</yCoord>
					</edgeMap>
					<edgeMap>
					<xCoord>138</xCoord>
					<yCoord>321</yCoord>
					</edgeMap>
				</roi>
				<roi>
					<imageZposition>-231.25</imageZposition>
					<imageSOP_UID>1.3.6.1.4.1.14519.5.2.1.6279.6001.175159594489113303104755002435</imageSOP_UID>
					<inclusion>TRUE</inclusion>
					<edgeMap>
					<xCoord>139</xCoord>
					<yCoord>320</yCoord>
					</edgeMap>
					<edgeMap>
					<xCoord>140</xCoord>
					<yCoord>320</yCoord>
					</edgeMap>
					<edgeMap>
					<xCoord>141</xCoord>
					<yCoord>320</yCoord>
					</edgeMap>
					<edgeMap>
					<xCoord>142</xCoord>
					<yCoord>320</yCoord>
					</edgeMap>
					<edgeMap>
					<xCoord>143</xCoord>
					<yCoord>320</yCoord>
					</edgeMap>
					<edgeMap>
					<xCoord>144</xCoord>
					<yCoord>321</yCoord>
					</edgeMap>
					<edgeMap>
					<xCoord>145</xCoord>
					<yCoord>322</yCoord>
					</edgeMap>
					<edgeMap>
					<xCoord>144</xCoord>
					<yCoord>323</yCoord>
					</edgeMap>
					<edgeMap>
					<xCoord>144</xCoord>
					<yCoord>324</yCoord>
					</edgeMap>
					<edgeMap>
					<xCoord>144</xCoord>
					<yCoord>325</yCoord>
					</edgeMap>
					<edgeMap>
					<xCoord>144</xCoord>
					<yCoord>326</yCoord>
					</edgeMap>
					<edgeMap>
					<xCoord>143</xCoord>
					<yCoord>326</yCoord>
					</edgeMap>
					<edgeMap>
					<xCoord>142</xCoord>
					<yCoord>327</yCoord>
					</edgeMap>
					<edgeMap>
					<xCoord>141</xCoord>
					<yCoord>327</yCoord>
					</edgeMap>
					<edgeMap>
					<xCoord>140</xCoord>
					<yCoord>327</yCoord>
					</edgeMap>
					<edgeMap>
					<xCoord>139</xCoord>
					<yCoord>326</yCoord>
					</edgeMap>
					<edgeMap>
					<xCoord>138</xCoord>
					<yCoord>325</yCoord>
					</edgeMap>
					<edgeMap>
					<xCoord>137</xCoord>
					<yCoord>324</yCoord>
					</edgeMap>
					<edgeMap>
					<xCoord>136</xCoord>
					<yCoord>323</yCoord>
					</edgeMap>
					<edgeMap>
					<xCoord>136</xCoord>
					<yCoord>322</yCoord>
					</edgeMap>
					<edgeMap>
					<xCoord>136</xCoord>
					<yCoord>321</yCoord>
					</edgeMap>
					<edgeMap>
					<xCoord>136</xCoord>
					<yCoord>320</yCoord>
					</edgeMap>
					<edgeMap>
					<xCoord>137</xCoord>
					<yCoord>320</yCoord>
					</edgeMap>
					<edgeMap>
					<xCoord>138</xCoord>
					<yCoord>320</yCoord>
					</edgeMap>
					<edgeMap>
					<xCoord>139</xCoord>
					<yCoord>320</yCoord>
					</edgeMap>
				</roi>
				<roi>
					<imageZposition>-232.5</imageZposition>
					<imageSOP_UID>1.3.6.1.4.1.14519.5.2.1.6279.6001.153759531653726148364082207422</imageSOP_UID>
					<inclusion>TRUE</inclusion>
					<edgeMap>
					<xCoord>139</xCoord>
					<yCoord>321</yCoord>
					</edgeMap>
					<edgeMap>
					<xCoord>139</xCoord>
					<yCoord>320</yCoord>
					</edgeMap>
					<edgeMap>
					<xCoord>140</xCoord>
					<yCoord>319</yCoord>
					</edgeMap>
					<edgeMap>
					<xCoord>140</xCoord>
					<yCoord>318</yCoord>
					</edgeMap>
					<edgeMap>
					<xCoord>141</xCoord>
					<yCoord>318</yCoord>
					</edgeMap>
					<edgeMap>
					<xCoord>142</xCoord>
					<yCoord>318</yCoord>
					</edgeMap>
					<edgeMap>
					<xCoord>143</xCoord>
					<yCoord>318</yCoord>
					</edgeMap>
					<edgeMap>
					<xCoord>144</xCoord>
					<yCoord>319</yCoord>
					</edgeMap>
					<edgeMap>
					<xCoord>144</xCoord>
					<yCoord>320</yCoord>
					</edgeMap>
					<edgeMap>
					<xCoord>144</xCoord>
					<yCoord>321</yCoord>
					</edgeMap>
					<edgeMap>
					<xCoord>144</xCoord>
					<yCoord>322</yCoord>
					</edgeMap>
					<edgeMap>
					<xCoord>145</xCoord>
					<yCoord>323</yCoord>
					</edgeMap>
					<edgeMap>
					<xCoord>144</xCoord>
					<yCoord>324</yCoord>
					</edgeMap>
					<edgeMap>
					<xCoord>143</xCoord>
					<yCoord>324</yCoord>
					</edgeMap>
					<edgeMap>
					<xCoord>142</xCoord>
					<yCoord>324</yCoord>
					</edgeMap>
					<edgeMap>
					<xCoord>141</xCoord>
					<yCoord>324</yCoord>
					</edgeMap>
					<edgeMap>
					<xCoord>140</xCoord>
					<yCoord>324</yCoord>
					</edgeMap>
					<edgeMap>
					<xCoord>139</xCoord>
					<yCoord>323</yCoord>
					</edgeMap>
					<edgeMap>
					<xCoord>139</xCoord>
					<yCoord>322</yCoord>
					</edgeMap>
					<edgeMap>
					<xCoord>139</xCoord>
					<yCoord>321</yCoord>
					</edgeMap>
				</roi>
			</unblindedReadNodule>
			<unblindedReadNodule>
				<noduleID>13</noduleID>
				<roi>
					<imageZposition>-60.0</imageZposition>
					<imageSOP_UID>1.3.6.1.4.1.14519.5.2.1.6279.6001.671676418477816170164014522564</imageSOP_UID>
					<inclusion>TRUE</inclusion>
					<edgeMap>
					<xCoord>180</xCoord>
					<yCoord>286</yCoord>
					</edgeMap>
				</roi>
			</unblindedReadNodule>
			<unblindedReadNodule>
				<noduleID>14</noduleID>
				<roi>
					<imageZposition>-152.5</imageZposition>
					<imageSOP_UID>1.3.6.1.4.1.14519.5.2.1.6279.6001.235453231944582743455643240964</imageSOP_UID>
					<inclusion>TRUE</inclusion>
					<edgeMap>
					<xCoord>130</xCoord>
					<yCoord>292</yCoord>
					</edgeMap>
				</roi>
			</unblindedReadNodule>
			<nonNodule>
				<nonNoduleID>1</nonNoduleID>
				<imageZposition>-116.25</imageZposition>
				<imageSOP_UID>1.3.6.1.4.1.14519.5.2.1.6279.6001.325684200712755878759607604516</imageSOP_UID>
				<locus>
					<xCoord>156</xCoord>
					<yCoord>188</yCoord>
				</locus>
			</nonNodule>
			<nonNodule>
				<nonNoduleID>2</nonNoduleID>
				<imageZposition>-161.25</imageZposition>
				<imageSOP_UID>1.3.6.1.4.1.14519.5.2.1.6279.6001.319008859043221046910409093236</imageSOP_UID>
				<locus>
					<xCoord>155</xCoord>
					<yCoord>341</yCoord>
				</locus>
			</nonNodule>
			<nonNodule>
				<nonNoduleID>3</nonNoduleID>
				<imageZposition>-185.0</imageZposition>
				<imageSOP_UID>1.3.6.1.4.1.14519.5.2.1.6279.6001.117234609780929561683177253679</imageSOP_UID>
				<locus>
					<xCoord>140</xCoord>
					<yCoord>330</yCoord>
				</locus>
			</nonNodule>
			<nonNodule>
				<nonNoduleID>4</nonNoduleID>
				<imageZposition>-207.5</imageZposition>
				<imageSOP_UID>1.3.6.1.4.1.14519.5.2.1.6279.6001.169751399535402032182004027465</imageSOP_UID>
				<locus>
					<xCoord>346</xCoord>
					<yCoord>358</yCoord>
				</locus>
			</nonNodule>
			<nonNodule>
				<nonNoduleID>5</nonNoduleID>
				<imageZposition>-213.75</imageZposition>
				<imageSOP_UID>1.3.6.1.4.1.14519.5.2.1.6279.6001.261709101433165715950273228296</imageSOP_UID>
				<locus>
					<xCoord>319</xCoord>
					<yCoord>361</yCoord>
				</locus>
			</nonNodule>
			<nonNodule>
				<nonNoduleID>6</nonNoduleID>
				<imageZposition>-233.75</imageZposition>
				<imageSOP_UID>1.3.6.1.4.1.14519.5.2.1.6279.6001.244593464990466978210018056513</imageSOP_UID>
				<locus>
					<xCoord>391</xCoord>
					<yCoord>311</yCoord>
				</locus>
			</nonNodule>
			<nonNodule>
				<nonNoduleID>7</nonNoduleID>
				<imageZposition>-96.25</imageZposition>
				<imageSOP_UID>1.3.6.1.4.1.14519.5.2.1.6279.6001.128981269311076397646444355539</imageSOP_UID>
				<locus>
					<xCoord>362</xCoord>
					<yCoord>270</yCoord>
				</locus>
			</nonNodule>
			<nonNodule>
				<nonNoduleID>8</nonNoduleID>
				<imageZposition>-87.5</imageZposition>
				<imageSOP_UID>1.3.6.1.4.1.14519.5.2.1.6279.6001.122208357804034576336718147359</imageSOP_UID>
				<locus>
					<xCoord>190</xCoord>
					<yCoord>336</yCoord>
				</locus>
			</nonNodule>
			<nonNodule>
				<nonNoduleID>9</nonNoduleID>
				<imageZposition>-156.25</imageZposition>
				<imageSOP_UID>1.3.6.1.4.1.14519.5.2.1.6279.6001.114039067366028106822472583284</imageSOP_UID>
				<locus>
					<xCoord>382</xCoord>
					<yCoord>206</yCoord>
				</locus>
			</nonNodule>
			<nonNodule>
				<nonNoduleID>10</nonNoduleID>
				<imageZposition>-180.0</imageZposition>
				<imageSOP_UID>1.3.6.1.4.1.14519.5.2.1.6279.6001.227193608213177572348409695198</imageSOP_UID>
				<locus>
					<xCoord>214</xCoord>
					<yCoord>175</yCoord>
				</locus>
			</nonNodule>
			<nonNodule>
				<nonNoduleID>11</nonNoduleID>
				<imageZposition>-223.75</imageZposition>
				<imageSOP_UID>1.3.6.1.4.1.14519.5.2.1.6279.6001.748446663497654312228145913008</imageSOP_UID>
				<locus>
					<xCoord>199</xCoord>
					<yCoord>347</yCoord>
				</locus>
			</nonNodule>
			<nonNodule>
				<nonNoduleID>12</nonNoduleID>
				<imageZposition>-172.5</imageZposition>
				<imageSOP_UID>1.3.6.1.4.1.14519.5.2.1.6279.6001.816213101417929865184947882572</imageSOP_UID>
				<locus>
					<xCoord>384</xCoord>
					<yCoord>304</yCoord>
				</locus>
			</nonNodule>
			<nonNodule>
				<nonNoduleID>15</nonNoduleID>
				<imageZposition>-246.25</imageZposition>
				<imageSOP_UID>1.3.6.1.4.1.14519.5.2.1.6279.6001.164118193844128054929407708767</imageSOP_UID>
				<locus>
					<xCoord>176</xCoord>
					<yCoord>344</yCoord>
				</locus>
			</nonNodule>
			<nonNodule>
				<nonNoduleID>16</nonNoduleID>
				<imageZposition>-120.0</imageZposition>
				<imageSOP_UID>1.3.6.1.4.1.14519.5.2.1.6279.6001.439591592648830802077779928965</imageSOP_UID>
				<locus>
					<xCoord>200</xCoord>
					<yCoord>167</yCoord>
				</locus>
			</nonNodule>
			<nonNodule>
				<nonNoduleID>17</nonNoduleID>
				<imageZposition>-95.0</imageZposition>
				<imageSOP_UID>1.3.6.1.4.1.14519.5.2.1.6279.6001.215129175139575179203584302187</imageSOP_UID>
				<locus>
					<xCoord>232</xCoord>
					<yCoord>202</yCoord>
				</locus>
			</nonNodule>
			<nonNodule>
				<nonNoduleID>18</nonNoduleID>
				<imageZposition>-123.75</imageZposition>
				<imageSOP_UID>1.3.6.1.4.1.14519.5.2.1.6279.6001.190489669481202735545920198052</imageSOP_UID>
				<locus>
					<xCoord>373</xCoord>
					<yCoord>275</yCoord>
				</locus>
			</nonNodule>
			<nonNodule>
				<nonNoduleID>19</nonNoduleID>
				<imageZposition>-160.0</imageZposition>
				<imageSOP_UID>1.3.6.1.4.1.14519.5.2.1.6279.6001.275133794807474068286288176698</imageSOP_UID>
				<locus>
					<xCoord>353</xCoord>
					<yCoord>345</yCoord>
				</locus>
			</nonNodule>
	</readingSession>
</LidcReadMessage>
