# Supplementary material for: An improved V-Net lung nodule segmentation model based on pixel threshold separation and attention mechanism
Source: Sci Rep. 2024 Feb 27;14:4743. doi: 10.1038/s41598-024-55178-3 (PMC10899216; doi:10.1038/s41598-024-55178-3)
Supplement: Supplementary file 1 — Supplementary Information 1. [file 41598_2024_55178_MOESM1_ESM.zip › lidc-xml-only/tcia-lidc-xml/185/076.xml]

<?xml version="1.0" encoding="UTF-8"?>
<LidcReadMessage uid="1.3.6.1.4.1.14519.5.2.1.6279.6001.1307390649446.0" xmlns="http://www.nih.gov" xmlns:xsi="http://www.w3.org/2001/XMLSchema-instance" xsi:schemaLocation="http://www.nih.gov  http://troll.rad.med.umich.edu/lidc/LidcReadMessage.xsd">
<ResponseHeader>
<Version>1.8.1</Version>
<MessageId>-591123632</MessageId>
<DateRequest>2007-10-24</DateRequest>
<TimeRequest>09:45:27</TimeRequest>
<RequestingSite>removed</RequestingSite>
<ServicingSite>removed</ServicingSite>
<TaskDescription>Second unblinded read</TaskDescription>
<CtImageFile>removed</CtImageFile>
<SeriesInstanceUid>1.3.6.1.4.1.14519.5.2.1.6279.6001.129007566048223160327836686225</SeriesInstanceUid>
<DateService>2008-09-10</DateService>
<TimeService>01:57:29</TimeService>
<ResponseDescription>1 - Reading complete</ResponseDescription>
<StudyInstanceUID>1.3.6.1.4.1.14519.5.2.1.6279.6001.190188259083742759886805142125</StudyInstanceUID></ResponseHeader>
<readingSession>
    <annotationVersion>3.12</annotationVersion>
    <servicingRadiologistID>-1241379247</servicingRadiologistID>
    <unblindedReadNodule>
      <noduleID>Nodule 001</noduleID>

      <characteristics>
        <subtlety>3</subtlety>
        <internalStructure>1</internalStructure>
        <calcification>6</calcification>
        <sphericity>4</sphericity>
        <margin>5</margin>

        <lobulation>1</lobulation>
        <spiculation>1</spiculation>
        <texture>5</texture>
        <malignancy>3</malignancy>
      </characteristics>
      <roi>
        <imageZposition>-147.544998 </imageZposition>

        <imageSOP_UID>1.3.6.1.4.1.14519.5.2.1.6279.6001.397214514135704746947495121412</imageSOP_UID>
        <inclusion>TRUE</inclusion>
        <edgeMap>
          <xCoord>125</xCoord>
          <yCoord>393</yCoord>
        </edgeMap>
        <edgeMap>

          <xCoord>124</xCoord>
          <yCoord>394</yCoord>
        </edgeMap>
        <edgeMap>
          <xCoord>123</xCoord>
          <yCoord>395</yCoord>
        </edgeMap>

        <edgeMap>
          <xCoord>123</xCoord>
          <yCoord>396</yCoord>
        </edgeMap>
        <edgeMap>
          <xCoord>122</xCoord>
          <yCoord>397</yCoord>

        </edgeMap>
        <edgeMap>
          <xCoord>122</xCoord>
          <yCoord>398</yCoord>
        </edgeMap>
        <edgeMap>
          <xCoord>123</xCoord>

          <yCoord>399</yCoord>
        </edgeMap>
        <edgeMap>
          <xCoord>124</xCoord>
          <yCoord>400</yCoord>
        </edgeMap>
        <edgeMap>

          <xCoord>125</xCoord>
          <yCoord>400</yCoord>
        </edgeMap>
        <edgeMap>
          <xCoord>126</xCoord>
          <yCoord>401</yCoord>
        </edgeMap>

        <edgeMap>
          <xCoord>127</xCoord>
          <yCoord>401</yCoord>
        </edgeMap>
        <edgeMap>
          <xCoord>128</xCoord>
          <yCoord>401</yCoord>

        </edgeMap>
        <edgeMap>
          <xCoord>129</xCoord>
          <yCoord>401</yCoord>
        </edgeMap>
        <edgeMap>
          <xCoord>130</xCoord>

          <yCoord>400</yCoord>
        </edgeMap>
        <edgeMap>
          <xCoord>130</xCoord>
          <yCoord>399</yCoord>
        </edgeMap>
        <edgeMap>

          <xCoord>130</xCoord>
          <yCoord>398</yCoord>
        </edgeMap>
        <edgeMap>
          <xCoord>130</xCoord>
          <yCoord>397</yCoord>
        </edgeMap>

        <edgeMap>
          <xCoord>130</xCoord>
          <yCoord>396</yCoord>
        </edgeMap>
        <edgeMap>
          <xCoord>130</xCoord>
          <yCoord>395</yCoord>

        </edgeMap>
        <edgeMap>
          <xCoord>129</xCoord>
          <yCoord>394</yCoord>
        </edgeMap>
        <edgeMap>
          <xCoord>128</xCoord>

          <yCoord>393</yCoord>
        </edgeMap>
        <edgeMap>
          <xCoord>127</xCoord>
          <yCoord>393</yCoord>
        </edgeMap>
        <edgeMap>

          <xCoord>126</xCoord>
          <yCoord>393</yCoord>
        </edgeMap>
        <edgeMap>
          <xCoord>125</xCoord>
          <yCoord>393</yCoord>
        </edgeMap>

      </roi>
      <roi>
        <imageZposition>-145.044998 </imageZposition>
        <imageSOP_UID>1.3.6.1.4.1.14519.5.2.1.6279.6001.230648696103592332528776948445</imageSOP_UID>
        <inclusion>TRUE</inclusion>
        <edgeMap>
          <xCoord>124</xCoord>

          <yCoord>394</yCoord>
        </edgeMap>
        <edgeMap>
          <xCoord>123</xCoord>
          <yCoord>395</yCoord>
        </edgeMap>
        <edgeMap>

          <xCoord>123</xCoord>
          <yCoord>396</yCoord>
        </edgeMap>
        <edgeMap>
          <xCoord>123</xCoord>
          <yCoord>397</yCoord>
        </edgeMap>

        <edgeMap>
          <xCoord>123</xCoord>
          <yCoord>398</yCoord>
        </edgeMap>
        <edgeMap>
          <xCoord>123</xCoord>
          <yCoord>399</yCoord>

        </edgeMap>
        <edgeMap>
          <xCoord>124</xCoord>
          <yCoord>400</yCoord>
        </edgeMap>
        <edgeMap>
          <xCoord>125</xCoord>

          <yCoord>401</yCoord>
        </edgeMap>
        <edgeMap>
          <xCoord>126</xCoord>
          <yCoord>401</yCoord>
        </edgeMap>
        <edgeMap>

          <xCoord>127</xCoord>
          <yCoord>402</yCoord>
        </edgeMap>
        <edgeMap>
          <xCoord>128</xCoord>
          <yCoord>402</yCoord>
        </edgeMap>

        <edgeMap>
          <xCoord>129</xCoord>
          <yCoord>402</yCoord>
        </edgeMap>
        <edgeMap>
          <xCoord>130</xCoord>
          <yCoord>401</yCoord>

        </edgeMap>
        <edgeMap>
          <xCoord>131</xCoord>
          <yCoord>400</yCoord>
        </edgeMap>
        <edgeMap>
          <xCoord>131</xCoord>

          <yCoord>399</yCoord>
        </edgeMap>
        <edgeMap>
          <xCoord>131</xCoord>
          <yCoord>398</yCoord>
        </edgeMap>
        <edgeMap>

          <xCoord>131</xCoord>
          <yCoord>397</yCoord>
        </edgeMap>
        <edgeMap>
          <xCoord>131</xCoord>
          <yCoord>396</yCoord>
        </edgeMap>

        <edgeMap>
          <xCoord>130</xCoord>
          <yCoord>395</yCoord>
        </edgeMap>
        <edgeMap>
          <xCoord>129</xCoord>
          <yCoord>394</yCoord>

        </edgeMap>
        <edgeMap>
          <xCoord>128</xCoord>
          <yCoord>394</yCoord>
        </edgeMap>
        <edgeMap>
          <xCoord>127</xCoord>

          <yCoord>394</yCoord>
        </edgeMap>
        <edgeMap>
          <xCoord>126</xCoord>
          <yCoord>394</yCoord>
        </edgeMap>
        <edgeMap>

          <xCoord>125</xCoord>
          <yCoord>394</yCoord>
        </edgeMap>
        <edgeMap>
          <xCoord>124</xCoord>
          <yCoord>394</yCoord>
        </edgeMap>

      </roi>
    </unblindedReadNodule>
    <unblindedReadNodule>
      <noduleID>Nodule 002</noduleID>
      <characteristics>
        <subtlety>4</subtlety>
        <internalStructure>1</internalStructure>

        <calcification>6</calcification>
        <sphericity>3</sphericity>
        <margin>5</margin>
        <lobulation>1</lobulation>
        <spiculation>1</spiculation>
        <texture>5</texture>

        <malignancy>3</malignancy>
      </characteristics>
      <roi>
        <imageZposition>-142.544998 </imageZposition>
        <imageSOP_UID>1.3.6.1.4.1.14519.5.2.1.6279.6001.814708737017677423299099062610</imageSOP_UID>
        <inclusion>TRUE</inclusion>
        <edgeMap>

          <xCoord>310</xCoord>
          <yCoord>404</yCoord>
        </edgeMap>
        <edgeMap>
          <xCoord>309</xCoord>
          <yCoord>405</yCoord>
        </edgeMap>

        <edgeMap>
          <xCoord>308</xCoord>
          <yCoord>406</yCoord>
        </edgeMap>
        <edgeMap>
          <xCoord>308</xCoord>
          <yCoord>407</yCoord>

        </edgeMap>
        <edgeMap>
          <xCoord>308</xCoord>
          <yCoord>408</yCoord>
        </edgeMap>
        <edgeMap>
          <xCoord>308</xCoord>

          <yCoord>409</yCoord>
        </edgeMap>
        <edgeMap>
          <xCoord>309</xCoord>
          <yCoord>410</yCoord>
        </edgeMap>
        <edgeMap>

          <xCoord>310</xCoord>
          <yCoord>410</yCoord>
        </edgeMap>
        <edgeMap>
          <xCoord>311</xCoord>
          <yCoord>411</yCoord>
        </edgeMap>

        <edgeMap>
          <xCoord>312</xCoord>
          <yCoord>411</yCoord>
        </edgeMap>
        <edgeMap>
          <xCoord>313</xCoord>
          <yCoord>410</yCoord>

        </edgeMap>
        <edgeMap>
          <xCoord>314</xCoord>
          <yCoord>409</yCoord>
        </edgeMap>
        <edgeMap>
          <xCoord>315</xCoord>

          <yCoord>408</yCoord>
        </edgeMap>
        <edgeMap>
          <xCoord>315</xCoord>
          <yCoord>407</yCoord>
        </edgeMap>
        <edgeMap>

          <xCoord>315</xCoord>
          <yCoord>406</yCoord>
        </edgeMap>
        <edgeMap>
          <xCoord>314</xCoord>
          <yCoord>405</yCoord>
        </edgeMap>

        <edgeMap>
          <xCoord>313</xCoord>
          <yCoord>404</yCoord>
        </edgeMap>
        <edgeMap>
          <xCoord>312</xCoord>
          <yCoord>404</yCoord>

        </edgeMap>
        <edgeMap>
          <xCoord>311</xCoord>
          <yCoord>404</yCoord>
        </edgeMap>
        <edgeMap>
          <xCoord>310</xCoord>

          <yCoord>404</yCoord>
        </edgeMap>
      </roi>
      <roi>
        <imageZposition>-140.044998 </imageZposition>
        <imageSOP_UID>1.3.6.1.4.1.14519.5.2.1.6279.6001.311195925875901500077224495899</imageSOP_UID>
        <inclusion>TRUE</inclusion>

        <edgeMap>
          <xCoord>309</xCoord>
          <yCoord>402</yCoord>
        </edgeMap>
        <edgeMap>
          <xCoord>308</xCoord>
          <yCoord>403</yCoord>

        </edgeMap>
        <edgeMap>
          <xCoord>307</xCoord>
          <yCoord>404</yCoord>
        </edgeMap>
        <edgeMap>
          <xCoord>306</xCoord>

          <yCoord>405</yCoord>
        </edgeMap>
        <edgeMap>
          <xCoord>307</xCoord>
          <yCoord>406</yCoord>
        </edgeMap>
        <edgeMap>

          <xCoord>307</xCoord>
          <yCoord>407</yCoord>
        </edgeMap>
        <edgeMap>
          <xCoord>308</xCoord>
          <yCoord>408</yCoord>
        </edgeMap>

        <edgeMap>
          <xCoord>308</xCoord>
          <yCoord>409</yCoord>
        </edgeMap>
        <edgeMap>
          <xCoord>309</xCoord>
          <yCoord>410</yCoord>

        </edgeMap>
        <edgeMap>
          <xCoord>310</xCoord>
          <yCoord>411</yCoord>
        </edgeMap>
        <edgeMap>
          <xCoord>310</xCoord>

          <yCoord>412</yCoord>
        </edgeMap>
        <edgeMap>
          <xCoord>311</xCoord>
          <yCoord>413</yCoord>
        </edgeMap>
        <edgeMap>

          <xCoord>312</xCoord>
          <yCoord>413</yCoord>
        </edgeMap>
        <edgeMap>
          <xCoord>313</xCoord>
          <yCoord>413</yCoord>
        </edgeMap>

        <edgeMap>
          <xCoord>314</xCoord>
          <yCoord>413</yCoord>
        </edgeMap>
        <edgeMap>
          <xCoord>315</xCoord>
          <yCoord>413</yCoord>

        </edgeMap>
        <edgeMap>
          <xCoord>316</xCoord>
          <yCoord>413</yCoord>
        </edgeMap>
        <edgeMap>
          <xCoord>317</xCoord>

          <yCoord>412</yCoord>
        </edgeMap>
        <edgeMap>
          <xCoord>317</xCoord>
          <yCoord>411</yCoord>
        </edgeMap>
        <edgeMap>

          <xCoord>317</xCoord>
          <yCoord>410</yCoord>
        </edgeMap>
        <edgeMap>
          <xCoord>317</xCoord>
          <yCoord>409</yCoord>
        </edgeMap>

        <edgeMap>
          <xCoord>317</xCoord>
          <yCoord>408</yCoord>
        </edgeMap>
        <edgeMap>
          <xCoord>317</xCoord>
          <yCoord>407</yCoord>

        </edgeMap>
        <edgeMap>
          <xCoord>317</xCoord>
          <yCoord>406</yCoord>
        </edgeMap>
        <edgeMap>
          <xCoord>316</xCoord>

          <yCoord>405</yCoord>
        </edgeMap>
        <edgeMap>
          <xCoord>315</xCoord>
          <yCoord>405</yCoord>
        </edgeMap>
        <edgeMap>

          <xCoord>314</xCoord>
          <yCoord>404</yCoord>
        </edgeMap>
        <edgeMap>
          <xCoord>313</xCoord>
          <yCoord>403</yCoord>
        </edgeMap>

        <edgeMap>
          <xCoord>312</xCoord>
          <yCoord>403</yCoord>
        </edgeMap>
        <edgeMap>
          <xCoord>311</xCoord>
          <yCoord>402</yCoord>

        </edgeMap>
        <edgeMap>
          <xCoord>310</xCoord>
          <yCoord>402</yCoord>
        </edgeMap>
        <edgeMap>
          <xCoord>309</xCoord>

          <yCoord>402</yCoord>
        </edgeMap>
      </roi>
      <roi>
        <imageZposition>-137.544998 </imageZposition>
        <imageSOP_UID>1.3.6.1.4.1.14519.5.2.1.6279.6001.217111089417483199058390980242</imageSOP_UID>
        <inclusion>TRUE</inclusion>

        <edgeMap>
          <xCoord>309</xCoord>
          <yCoord>402</yCoord>
        </edgeMap>
        <edgeMap>
          <xCoord>308</xCoord>
          <yCoord>403</yCoord>

        </edgeMap>
        <edgeMap>
          <xCoord>307</xCoord>
          <yCoord>404</yCoord>
        </edgeMap>
        <edgeMap>
          <xCoord>307</xCoord>

          <yCoord>405</yCoord>
        </edgeMap>
        <edgeMap>
          <xCoord>307</xCoord>
          <yCoord>406</yCoord>
        </edgeMap>
        <edgeMap>

          <xCoord>308</xCoord>
          <yCoord>407</yCoord>
        </edgeMap>
        <edgeMap>
          <xCoord>309</xCoord>
          <yCoord>407</yCoord>
        </edgeMap>

        <edgeMap>
          <xCoord>310</xCoord>
          <yCoord>408</yCoord>
        </edgeMap>
        <edgeMap>
          <xCoord>311</xCoord>
          <yCoord>408</yCoord>

        </edgeMap>
        <edgeMap>
          <xCoord>312</xCoord>
          <yCoord>409</yCoord>
        </edgeMap>
        <edgeMap>
          <xCoord>313</xCoord>

          <yCoord>410</yCoord>
        </edgeMap>
        <edgeMap>
          <xCoord>314</xCoord>
          <yCoord>410</yCoord>
        </edgeMap>
        <edgeMap>

          <xCoord>315</xCoord>
          <yCoord>411</yCoord>
        </edgeMap>
        <edgeMap>
          <xCoord>316</xCoord>
          <yCoord>411</yCoord>
        </edgeMap>

        <edgeMap>
          <xCoord>317</xCoord>
          <yCoord>410</yCoord>
        </edgeMap>
        <edgeMap>
          <xCoord>317</xCoord>
          <yCoord>409</yCoord>

        </edgeMap>
        <edgeMap>
          <xCoord>317</xCoord>
          <yCoord>408</yCoord>
        </edgeMap>
        <edgeMap>
          <xCoord>317</xCoord>

          <yCoord>407</yCoord>
        </edgeMap>
        <edgeMap>
          <xCoord>317</xCoord>
          <yCoord>406</yCoord>
        </edgeMap>
        <edgeMap>

          <xCoord>316</xCoord>
          <yCoord>405</yCoord>
        </edgeMap>
        <edgeMap>
          <xCoord>315</xCoord>
          <yCoord>404</yCoord>
        </edgeMap>

        <edgeMap>
          <xCoord>314</xCoord>
          <yCoord>404</yCoord>
        </edgeMap>
        <edgeMap>
          <xCoord>313</xCoord>
          <yCoord>403</yCoord>

        </edgeMap>
        <edgeMap>
          <xCoord>312</xCoord>
          <yCoord>403</yCoord>
        </edgeMap>
        <edgeMap>
          <xCoord>311</xCoord>

          <yCoord>402</yCoord>
        </edgeMap>
        <edgeMap>
          <xCoord>310</xCoord>
          <yCoord>402</yCoord>
        </edgeMap>
        <edgeMap>

          <xCoord>309</xCoord>
          <yCoord>402</yCoord>
        </edgeMap>
      </roi>
    </unblindedReadNodule>
    <unblindedReadNodule>
      <noduleID>Nodule 004</noduleID>

      <characteristics>
        <subtlety>3</subtlety>
        <internalStructure>1</internalStructure>
        <calcification>6</calcification>
        <sphericity>3</sphericity>
        <margin>5</margin>

        <lobulation>1</lobulation>
        <spiculation>1</spiculation>
        <texture>5</texture>
        <malignancy>2</malignancy>
      </characteristics>
      <roi>
        <imageZposition>-122.544998 </imageZposition>

        <imageSOP_UID>1.3.6.1.4.1.14519.5.2.1.6279.6001.158628732394963585751959079142</imageSOP_UID>
        <inclusion>TRUE</inclusion>
        <edgeMap>
          <xCoord>408</xCoord>
          <yCoord>373</yCoord>
        </edgeMap>
        <edgeMap>

          <xCoord>407</xCoord>
          <yCoord>374</yCoord>
        </edgeMap>
        <edgeMap>
          <xCoord>406</xCoord>
          <yCoord>375</yCoord>
        </edgeMap>

        <edgeMap>
          <xCoord>405</xCoord>
          <yCoord>376</yCoord>
        </edgeMap>
        <edgeMap>
          <xCoord>405</xCoord>
          <yCoord>377</yCoord>

        </edgeMap>
        <edgeMap>
          <xCoord>405</xCoord>
          <yCoord>378</yCoord>
        </edgeMap>
        <edgeMap>
          <xCoord>405</xCoord>

          <yCoord>379</yCoord>
        </edgeMap>
        <edgeMap>
          <xCoord>405</xCoord>
          <yCoord>380</yCoord>
        </edgeMap>
        <edgeMap>

          <xCoord>406</xCoord>
          <yCoord>381</yCoord>
        </edgeMap>
        <edgeMap>
          <xCoord>407</xCoord>
          <yCoord>381</yCoord>
        </edgeMap>

        <edgeMap>
          <xCoord>408</xCoord>
          <yCoord>381</yCoord>
        </edgeMap>
        <edgeMap>
          <xCoord>409</xCoord>
          <yCoord>380</yCoord>

        </edgeMap>
        <edgeMap>
          <xCoord>410</xCoord>
          <yCoord>379</yCoord>
        </edgeMap>
        <edgeMap>
          <xCoord>410</xCoord>

          <yCoord>378</yCoord>
        </edgeMap>
        <edgeMap>
          <xCoord>411</xCoord>
          <yCoord>377</yCoord>
        </edgeMap>
        <edgeMap>

          <xCoord>411</xCoord>
          <yCoord>376</yCoord>
        </edgeMap>
        <edgeMap>
          <xCoord>412</xCoord>
          <yCoord>375</yCoord>
        </edgeMap>

        <edgeMap>
          <xCoord>412</xCoord>
          <yCoord>374</yCoord>
        </edgeMap>
        <edgeMap>
          <xCoord>411</xCoord>
          <yCoord>373</yCoord>

        </edgeMap>
        <edgeMap>
          <xCoord>410</xCoord>
          <yCoord>373</yCoord>
        </edgeMap>
        <edgeMap>
          <xCoord>409</xCoord>

          <yCoord>373</yCoord>
        </edgeMap>
        <edgeMap>
          <xCoord>408</xCoord>
          <yCoord>373</yCoord>
        </edgeMap>
      </roi>

      <roi>
        <imageZposition>-120.044998 </imageZposition>
        <imageSOP_UID>1.3.6.1.4.1.14519.5.2.1.6279.6001.240311620606661265501934295872</imageSOP_UID>
        <inclusion>TRUE</inclusion>
        <edgeMap>
          <xCoord>407</xCoord>
          <yCoord>373</yCoord>

        </edgeMap>
        <edgeMap>
          <xCoord>406</xCoord>
          <yCoord>374</yCoord>
        </edgeMap>
        <edgeMap>
          <xCoord>405</xCoord>

          <yCoord>374</yCoord>
        </edgeMap>
        <edgeMap>
          <xCoord>404</xCoord>
          <yCoord>374</yCoord>
        </edgeMap>
        <edgeMap>

          <xCoord>403</xCoord>
          <yCoord>375</yCoord>
        </edgeMap>
        <edgeMap>
          <xCoord>403</xCoord>
          <yCoord>376</yCoord>
        </edgeMap>

        <edgeMap>
          <xCoord>402</xCoord>
          <yCoord>377</yCoord>
        </edgeMap>
        <edgeMap>
          <xCoord>402</xCoord>
          <yCoord>378</yCoord>

        </edgeMap>
        <edgeMap>
          <xCoord>402</xCoord>
          <yCoord>379</yCoord>
        </edgeMap>
        <edgeMap>
          <xCoord>403</xCoord>

          <yCoord>380</yCoord>
        </edgeMap>
        <edgeMap>
          <xCoord>404</xCoord>
          <yCoord>381</yCoord>
        </edgeMap>
        <edgeMap>

          <xCoord>405</xCoord>
          <yCoord>381</yCoord>
        </edgeMap>
        <edgeMap>
          <xCoord>406</xCoord>
          <yCoord>381</yCoord>
        </edgeMap>

        <edgeMap>
          <xCoord>407</xCoord>
          <yCoord>380</yCoord>
        </edgeMap>
        <edgeMap>
          <xCoord>408</xCoord>
          <yCoord>379</yCoord>

        </edgeMap>
        <edgeMap>
          <xCoord>408</xCoord>
          <yCoord>378</yCoord>
        </edgeMap>
        <edgeMap>
          <xCoord>409</xCoord>

          <yCoord>377</yCoord>
        </edgeMap>
        <edgeMap>
          <xCoord>409</xCoord>
          <yCoord>376</yCoord>
        </edgeMap>
        <edgeMap>

          <xCoord>410</xCoord>
          <yCoord>375</yCoord>
        </edgeMap>
        <edgeMap>
          <xCoord>410</xCoord>
          <yCoord>374</yCoord>
        </edgeMap>

        <edgeMap>
          <xCoord>409</xCoord>
          <yCoord>373</yCoord>
        </edgeMap>
        <edgeMap>
          <xCoord>408</xCoord>
          <yCoord>373</yCoord>

        </edgeMap>
        <edgeMap>
          <xCoord>407</xCoord>
          <yCoord>373</yCoord>
        </edgeMap>
      </roi>
    </unblindedReadNodule>
    <unblindedReadNodule>

      <noduleID>Nodule 003</noduleID>
      <roi>
        <imageZposition>-125.044998 </imageZposition>
        <imageSOP_UID>1.3.6.1.4.1.14519.5.2.1.6279.6001.296162558001194861299069403717</imageSOP_UID>
        <inclusion>TRUE</inclusion>
        <edgeMap>
          <xCoord>384</xCoord>

          <yCoord>398</yCoord>
        </edgeMap>
      </roi>
    </unblindedReadNodule>
    <unblindedReadNodule>
      <noduleID>Nodule 005</noduleID>
      <roi>
        <imageZposition>-107.544998 </imageZposition>

        <imageSOP_UID>1.3.6.1.4.1.14519.5.2.1.6279.6001.272993403225092949263951341838</imageSOP_UID>
        <inclusion>TRUE</inclusion>
        <edgeMap>
          <xCoord>103</xCoord>
          <yCoord>359</yCoord>
        </edgeMap>
      </roi>

    </unblindedReadNodule>
    <unblindedReadNodule>
      <noduleID>Nodule 006</noduleID>
      <roi>
        <imageZposition>-195.044998 </imageZposition>
        <imageSOP_UID>1.3.6.1.4.1.14519.5.2.1.6279.6001.247949433164930253021249394289</imageSOP_UID>
        <inclusion>TRUE</inclusion>

        <edgeMap>
          <xCoord>92</xCoord>
          <yCoord>350</yCoord>
        </edgeMap>
      </roi>
    </unblindedReadNodule>
    <nonNodule>
      <nonNoduleID>_Non-nodule 001</nonNoduleID>

      <imageZposition>-40.044998</imageZposition>
      <imageSOP_UID>1.3.6.1.4.1.14519.5.2.1.6279.6001.991765624880652290220121604919</imageSOP_UID>
      <locus>
        <xCoord>145</xCoord>
        <yCoord>349</yCoord>
      </locus>
    </nonNodule>

    <nonNodule>
      <nonNoduleID>_Non-nodule 002</nonNoduleID>
      <imageZposition>-35.044998</imageZposition>
      <imageSOP_UID>1.3.6.1.4.1.14519.5.2.1.6279.6001.160358607934728299053019435274</imageSOP_UID>
      <locus>
        <xCoord>332</xCoord>
        <yCoord>346</yCoord>

      </locus>
    </nonNodule>
  </readingSession>
<readingSession>
    <annotationVersion>3.12</annotationVersion>
    <servicingRadiologistID>1272907722</servicingRadiologistID>
    <unblindedReadNodule>
      <noduleID>IL057_123070</noduleID>
      <characteristics>
        <subtlety>3</subtlety>
        <internalStructure>1</internalStructure>
        <calcification>6</calcification>
        <sphericity>5</sphericity>
        <margin>2</margin>
        <lobulation>1</lobulation>
        <spiculation>1</spiculation>
        <texture>4</texture>
        <malignancy>3</malignancy>
      </characteristics>
      <roi>
        <imageZposition>-145.044998</imageZposition>
        <imageSOP_UID>1.3.6.1.4.1.14519.5.2.1.6279.6001.230648696103592332528776948445</imageSOP_UID>
        <inclusion>TRUE</inclusion>
        <edgeMap>
          <xCoord>128</xCoord>
          <yCoord>401</yCoord>
        </edgeMap>
        <edgeMap>
          <xCoord>129</xCoord>
          <yCoord>400</yCoord>
        </edgeMap>
        <edgeMap>
          <xCoord>130</xCoord>
          <yCoord>399</yCoord>
        </edgeMap>
        <edgeMap>
          <xCoord>131</xCoord>
          <yCoord>398</yCoord>
        </edgeMap>
        <edgeMap>
          <xCoord>131</xCoord>
          <yCoord>397</yCoord>
        </edgeMap>
        <edgeMap>
          <xCoord>130</xCoord>
          <yCoord>396</yCoord>
        </edgeMap>
        <edgeMap>
          <xCoord>129</xCoord>
          <yCoord>395</yCoord>
        </edgeMap>
        <edgeMap>
          <xCoord>128</xCoord>
          <yCoord>395</yCoord>
        </edgeMap>
        <edgeMap>
          <xCoord>127</xCoord>
          <yCoord>394</yCoord>
        </edgeMap>
        <edgeMap>
          <xCoord>126</xCoord>
          <yCoord>394</yCoord>
        </edgeMap>
        <edgeMap>
          <xCoord>125</xCoord>
          <yCoord>395</yCoord>
        </edgeMap>
        <edgeMap>
          <xCoord>124</xCoord>
          <yCoord>395</yCoord>
        </edgeMap>
        <edgeMap>
          <xCoord>123</xCoord>
          <yCoord>396</yCoord>
        </edgeMap>
        <edgeMap>
          <xCoord>123</xCoord>
          <yCoord>397</yCoord>
        </edgeMap>
        <edgeMap>
          <xCoord>123</xCoord>
          <yCoord>398</yCoord>
        </edgeMap>
        <edgeMap>
          <xCoord>123</xCoord>
          <yCoord>399</yCoord>
        </edgeMap>
        <edgeMap>
          <xCoord>124</xCoord>
          <yCoord>400</yCoord>
        </edgeMap>
        <edgeMap>
          <xCoord>125</xCoord>
          <yCoord>401</yCoord>
        </edgeMap>
        <edgeMap>
          <xCoord>126</xCoord>
          <yCoord>401</yCoord>
        </edgeMap>
        <edgeMap>
          <xCoord>127</xCoord>
          <yCoord>401</yCoord>
        </edgeMap>
        <edgeMap>
          <xCoord>128</xCoord>
          <yCoord>401</yCoord>
        </edgeMap>
      </roi>
      <roi>
        <imageZposition>-147.544998</imageZposition>
        <imageSOP_UID>1.3.6.1.4.1.14519.5.2.1.6279.6001.397214514135704746947495121412</imageSOP_UID>
        <inclusion>TRUE</inclusion>
        <edgeMap>
          <xCoord>128</xCoord>
          <yCoord>401</yCoord>
        </edgeMap>
        <edgeMap>
          <xCoord>129</xCoord>
          <yCoord>400</yCoord>
        </edgeMap>
        <edgeMap>
          <xCoord>130</xCoord>
          <yCoord>400</yCoord>
        </edgeMap>
        <edgeMap>
          <xCoord>131</xCoord>
          <yCoord>399</yCoord>
        </edgeMap>
        <edgeMap>
          <xCoord>131</xCoord>
          <yCoord>398</yCoord>
        </edgeMap>
        <edgeMap>
          <xCoord>131</xCoord>
          <yCoord>397</yCoord>
        </edgeMap>
        <edgeMap>
          <xCoord>130</xCoord>
          <yCoord>396</yCoord>
        </edgeMap>
        <edgeMap>
          <xCoord>129</xCoord>
          <yCoord>395</yCoord>
        </edgeMap>
        <edgeMap>
          <xCoord>128</xCoord>
          <yCoord>394</yCoord>
        </edgeMap>
        <edgeMap>
          <xCoord>127</xCoord>
          <yCoord>394</yCoord>
        </edgeMap>
        <edgeMap>
          <xCoord>126</xCoord>
          <yCoord>394</yCoord>
        </edgeMap>
        <edgeMap>
          <xCoord>125</xCoord>
          <yCoord>394</yCoord>
        </edgeMap>
        <edgeMap>
          <xCoord>124</xCoord>
          <yCoord>395</yCoord>
        </edgeMap>
        <edgeMap>
          <xCoord>123</xCoord>
          <yCoord>396</yCoord>
        </edgeMap>
        <edgeMap>
          <xCoord>123</xCoord>
          <yCoord>397</yCoord>
        </edgeMap>
        <edgeMap>
          <xCoord>123</xCoord>
          <yCoord>398</yCoord>
        </edgeMap>
        <edgeMap>
          <xCoord>123</xCoord>
          <yCoord>399</yCoord>
        </edgeMap>
        <edgeMap>
          <xCoord>124</xCoord>
          <yCoord>400</yCoord>
        </edgeMap>
        <edgeMap>
          <xCoord>125</xCoord>
          <yCoord>401</yCoord>
        </edgeMap>
        <edgeMap>
          <xCoord>126</xCoord>
          <yCoord>401</yCoord>
        </edgeMap>
        <edgeMap>
          <xCoord>127</xCoord>
          <yCoord>401</yCoord>
        </edgeMap>
        <edgeMap>
          <xCoord>128</xCoord>
          <yCoord>401</yCoord>
        </edgeMap>
      </roi>
    </unblindedReadNodule>
    <unblindedReadNodule>
      <noduleID>IL057_123066</noduleID>
      <characteristics>
        <subtlety>4</subtlety>
        <internalStructure>1</internalStructure>
        <calcification>6</calcification>
        <sphericity>5</sphericity>
        <margin>3</margin>
        <lobulation>2</lobulation>
        <spiculation>2</spiculation>
        <texture>4</texture>
        <malignancy>3</malignancy>
      </characteristics>
      <roi>
        <imageZposition>-140.044998</imageZposition>
        <imageSOP_UID>1.3.6.1.4.1.14519.5.2.1.6279.6001.311195925875901500077224495899</imageSOP_UID>
        <inclusion>TRUE</inclusion>
        <edgeMap>
          <xCoord>314</xCoord>
          <yCoord>412</yCoord>
        </edgeMap>
        <edgeMap>
          <xCoord>315</xCoord>
          <yCoord>411</yCoord>
        </edgeMap>
        <edgeMap>
          <xCoord>316</xCoord>
          <yCoord>410</yCoord>
        </edgeMap>
        <edgeMap>
          <xCoord>317</xCoord>
          <yCoord>409</yCoord>
        </edgeMap>
        <edgeMap>
          <xCoord>317</xCoord>
          <yCoord>408</yCoord>
        </edgeMap>
        <edgeMap>
          <xCoord>317</xCoord>
          <yCoord>407</yCoord>
        </edgeMap>
        <edgeMap>
          <xCoord>317</xCoord>
          <yCoord>406</yCoord>
        </edgeMap>
        <edgeMap>
          <xCoord>317</xCoord>
          <yCoord>405</yCoord>
        </edgeMap>
        <edgeMap>
          <xCoord>316</xCoord>
          <yCoord>404</yCoord>
        </edgeMap>
        <edgeMap>
          <xCoord>315</xCoord>
          <yCoord>404</yCoord>
        </edgeMap>
        <edgeMap>
          <xCoord>314</xCoord>
          <yCoord>403</yCoord>
        </edgeMap>
        <edgeMap>
          <xCoord>313</xCoord>
          <yCoord>403</yCoord>
        </edgeMap>
        <edgeMap>
          <xCoord>312</xCoord>
          <yCoord>402</yCoord>
        </edgeMap>
        <edgeMap>
          <xCoord>311</xCoord>
          <yCoord>403</yCoord>
        </edgeMap>
        <edgeMap>
          <xCoord>310</xCoord>
          <yCoord>403</yCoord>
        </edgeMap>
        <edgeMap>
          <xCoord>309</xCoord>
          <yCoord>404</yCoord>
        </edgeMap>
        <edgeMap>
          <xCoord>308</xCoord>
          <yCoord>405</yCoord>
        </edgeMap>
        <edgeMap>
          <xCoord>308</xCoord>
          <yCoord>406</yCoord>
        </edgeMap>
        <edgeMap>
          <xCoord>308</xCoord>
          <yCoord>407</yCoord>
        </edgeMap>
        <edgeMap>
          <xCoord>308</xCoord>
          <yCoord>408</yCoord>
        </edgeMap>
        <edgeMap>
          <xCoord>309</xCoord>
          <yCoord>409</yCoord>
        </edgeMap>
        <edgeMap>
          <xCoord>309</xCoord>
          <yCoord>410</yCoord>
        </edgeMap>
        <edgeMap>
          <xCoord>310</xCoord>
          <yCoord>411</yCoord>
        </edgeMap>
        <edgeMap>
          <xCoord>311</xCoord>
          <yCoord>412</yCoord>
        </edgeMap>
        <edgeMap>
          <xCoord>312</xCoord>
          <yCoord>412</yCoord>
        </edgeMap>
        <edgeMap>
          <xCoord>313</xCoord>
          <yCoord>412</yCoord>
        </edgeMap>
        <edgeMap>
          <xCoord>314</xCoord>
          <yCoord>412</yCoord>
        </edgeMap>
      </roi>
    </unblindedReadNodule>
    <unblindedReadNodule>
      <noduleID>IL057_123085</noduleID>
      <roi>
        <imageZposition>-195.044998</imageZposition>
        <imageSOP_UID>1.3.6.1.4.1.14519.5.2.1.6279.6001.247949433164930253021249394289</imageSOP_UID>
        <inclusion>TRUE</inclusion>
        <edgeMap>
          <xCoord>90</xCoord>
          <yCoord>346</yCoord>
        </edgeMap>
      </roi>
    </unblindedReadNodule>
    <nonNodule>
      <nonNoduleID>IL057_123072</nonNoduleID>
      <imageZposition>-122.544998</imageZposition>
      <imageSOP_UID>1.3.6.1.4.1.14519.5.2.1.6279.6001.158628732394963585751959079142</imageSOP_UID>
      <locus>
        <xCoord>408</xCoord>
        <yCoord>378</yCoord>
      </locus>
    </nonNodule>
  </readingSession>
<readingSession>
<annotationVersion>3.12</annotationVersion>
<servicingRadiologistID>-1971016771</servicingRadiologistID>
<unblindedReadNodule>
<noduleID>MI014_11882</noduleID>
<roi>
<imageZposition>-195.044998</imageZposition>
<imageSOP_UID>1.3.6.1.4.1.14519.5.2.1.6279.6001.247949433164930253021249394289</imageSOP_UID>
<inclusion>TRUE</inclusion>
<edgeMap>
<xCoord>94</xCoord>
<yCoord>351</yCoord>
</edgeMap>
</roi>
</unblindedReadNodule>
<unblindedReadNodule>
<noduleID>MI014_11875</noduleID>
<roi>
<imageZposition>-125.044998</imageZposition>
<imageSOP_UID>1.3.6.1.4.1.14519.5.2.1.6279.6001.296162558001194861299069403717</imageSOP_UID>
<inclusion>TRUE</inclusion>
<edgeMap>
<xCoord>384</xCoord>
<yCoord>398</yCoord>
</edgeMap>
</roi>
</unblindedReadNodule>
<unblindedReadNodule>
<noduleID>MI014_11876</noduleID>
<roi>
<imageZposition>-107.544998</imageZposition>
<imageSOP_UID>1.3.6.1.4.1.14519.5.2.1.6279.6001.272993403225092949263951341838</imageSOP_UID>
<inclusion>TRUE</inclusion>
<edgeMap>
<xCoord>103</xCoord>
<yCoord>359</yCoord>
</edgeMap>
</roi>
</unblindedReadNodule>
<unblindedReadNodule>
<noduleID>MI014_11883</noduleID>
<roi>
<imageZposition>-145.044998</imageZposition>
<imageSOP_UID>1.3.6.1.4.1.14519.5.2.1.6279.6001.230648696103592332528776948445</imageSOP_UID>
<inclusion>TRUE</inclusion>
<edgeMap>
<xCoord>109</xCoord>
<yCoord>375</yCoord>
</edgeMap>
</roi>
</unblindedReadNodule>
<unblindedReadNodule>
<noduleID>MI014_11884</noduleID>
<roi>
<imageZposition>-182.544998</imageZposition>
<imageSOP_UID>1.3.6.1.4.1.14519.5.2.1.6279.6001.785667807827464485282678803238</imageSOP_UID>
<inclusion>TRUE</inclusion>
<edgeMap>
<xCoord>112</xCoord>
<yCoord>204</yCoord>
</edgeMap>
</roi>
</unblindedReadNodule>
<unblindedReadNodule>
<noduleID>MI014_11887</noduleID>
<characteristics>
<subtlety>3</subtlety>
<internalStructure>1</internalStructure>
<calcification>6</calcification>
<sphericity>5</sphericity>
<margin>5</margin>
<lobulation>1</lobulation>
<spiculation>1</spiculation>
<texture>5</texture>
<malignancy>3</malignancy>
</characteristics>
<roi>
<imageZposition>-137.544998</imageZposition>
<imageSOP_UID>1.3.6.1.4.1.14519.5.2.1.6279.6001.217111089417483199058390980242</imageSOP_UID>
<inclusion>TRUE</inclusion>
<edgeMap>
<xCoord>316</xCoord>
<yCoord>407</yCoord>
</edgeMap>
<edgeMap>
<xCoord>316</xCoord>
<yCoord>406</yCoord>
</edgeMap>
<edgeMap>
<xCoord>315</xCoord>
<yCoord>405</yCoord>
</edgeMap>
<edgeMap>
<xCoord>314</xCoord>
<yCoord>404</yCoord>
</edgeMap>
<edgeMap>
<xCoord>313</xCoord>
<yCoord>404</yCoord>
</edgeMap>
<edgeMap>
<xCoord>312</xCoord>
<yCoord>404</yCoord>
</edgeMap>
<edgeMap>
<xCoord>311</xCoord>
<yCoord>403</yCoord>
</edgeMap>
<edgeMap>
<xCoord>310</xCoord>
<yCoord>404</yCoord>
</edgeMap>
<edgeMap>
<xCoord>310</xCoord>
<yCoord>405</yCoord>
</edgeMap>
<edgeMap>
<xCoord>311</xCoord>
<yCoord>406</yCoord>
</edgeMap>
<edgeMap>
<xCoord>312</xCoord>
<yCoord>406</yCoord>
</edgeMap>
<edgeMap>
<xCoord>313</xCoord>
<yCoord>407</yCoord>
</edgeMap>
<edgeMap>
<xCoord>314</xCoord>
<yCoord>407</yCoord>
</edgeMap>
<edgeMap>
<xCoord>315</xCoord>
<yCoord>407</yCoord>
</edgeMap>
<edgeMap>
<xCoord>316</xCoord>
<yCoord>407</yCoord>
</edgeMap>
</roi>
<roi>
<imageZposition>-140.044998</imageZposition>
<imageSOP_UID>1.3.6.1.4.1.14519.5.2.1.6279.6001.311195925875901500077224495899</imageSOP_UID>
<inclusion>TRUE</inclusion>
<edgeMap>
<xCoord>315</xCoord>
<yCoord>412</yCoord>
</edgeMap>
<edgeMap>
<xCoord>316</xCoord>
<yCoord>411</yCoord>
</edgeMap>
<edgeMap>
<xCoord>317</xCoord>
<yCoord>410</yCoord>
</edgeMap>
<edgeMap>
<xCoord>318</xCoord>
<yCoord>409</yCoord>
</edgeMap>
<edgeMap>
<xCoord>318</xCoord>
<yCoord>408</yCoord>
</edgeMap>
<edgeMap>
<xCoord>318</xCoord>
<yCoord>407</yCoord>
</edgeMap>
<edgeMap>
<xCoord>317</xCoord>
<yCoord>406</yCoord>
</edgeMap>
<edgeMap>
<xCoord>317</xCoord>
<yCoord>405</yCoord>
</edgeMap>
<edgeMap>
<xCoord>316</xCoord>
<yCoord>404</yCoord>
</edgeMap>
<edgeMap>
<xCoord>315</xCoord>
<yCoord>403</yCoord>
</edgeMap>
<edgeMap>
<xCoord>314</xCoord>
<yCoord>403</yCoord>
</edgeMap>
<edgeMap>
<xCoord>313</xCoord>
<yCoord>403</yCoord>
</edgeMap>
<edgeMap>
<xCoord>312</xCoord>
<yCoord>403</yCoord>
</edgeMap>
<edgeMap>
<xCoord>311</xCoord>
<yCoord>403</yCoord>
</edgeMap>
<edgeMap>
<xCoord>310</xCoord>
<yCoord>404</yCoord>
</edgeMap>
<edgeMap>
<xCoord>309</xCoord>
<yCoord>404</yCoord>
</edgeMap>
<edgeMap>
<xCoord>308</xCoord>
<yCoord>405</yCoord>
</edgeMap>
<edgeMap>
<xCoord>308</xCoord>
<yCoord>406</yCoord>
</edgeMap>
<edgeMap>
<xCoord>308</xCoord>
<yCoord>407</yCoord>
</edgeMap>
<edgeMap>
<xCoord>308</xCoord>
<yCoord>408</yCoord>
</edgeMap>
<edgeMap>
<xCoord>309</xCoord>
<yCoord>409</yCoord>
</edgeMap>
<edgeMap>
<xCoord>309</xCoord>
<yCoord>410</yCoord>
</edgeMap>
<edgeMap>
<xCoord>310</xCoord>
<yCoord>411</yCoord>
</edgeMap>
<edgeMap>
<xCoord>311</xCoord>
<yCoord>412</yCoord>
</edgeMap>
<edgeMap>
<xCoord>312</xCoord>
<yCoord>412</yCoord>
</edgeMap>
<edgeMap>
<xCoord>313</xCoord>
<yCoord>412</yCoord>
</edgeMap>
<edgeMap>
<xCoord>314</xCoord>
<yCoord>412</yCoord>
</edgeMap>
<edgeMap>
<xCoord>315</xCoord>
<yCoord>412</yCoord>
</edgeMap>
</roi>
</unblindedReadNodule>
<unblindedReadNodule>
<noduleID>MI014_11888</noduleID>
<characteristics>
<subtlety>1</subtlety>
<internalStructure>1</internalStructure>
<calcification>6</calcification>
<sphericity>5</sphericity>
<margin>4</margin>
<lobulation>1</lobulation>
<spiculation>1</spiculation>
<texture>5</texture>
<malignancy>3</malignancy>
</characteristics>
<roi>
<imageZposition>-145.044998</imageZposition>
<imageSOP_UID>1.3.6.1.4.1.14519.5.2.1.6279.6001.230648696103592332528776948445</imageSOP_UID>
<inclusion>TRUE</inclusion>
<edgeMap>
<xCoord>126</xCoord>
<yCoord>401</yCoord>
</edgeMap>
<edgeMap>
<xCoord>127</xCoord>
<yCoord>400</yCoord>
</edgeMap>
<edgeMap>
<xCoord>128</xCoord>
<yCoord>400</yCoord>
</edgeMap>
<edgeMap>
<xCoord>129</xCoord>
<yCoord>399</yCoord>
</edgeMap>
<edgeMap>
<xCoord>130</xCoord>
<yCoord>399</yCoord>
</edgeMap>
<edgeMap>
<xCoord>130</xCoord>
<yCoord>398</yCoord>
</edgeMap>
<edgeMap>
<xCoord>130</xCoord>
<yCoord>397</yCoord>
</edgeMap>
<edgeMap>
<xCoord>129</xCoord>
<yCoord>396</yCoord>
</edgeMap>
<edgeMap>
<xCoord>128</xCoord>
<yCoord>395</yCoord>
</edgeMap>
<edgeMap>
<xCoord>127</xCoord>
<yCoord>395</yCoord>
</edgeMap>
<edgeMap>
<xCoord>126</xCoord>
<yCoord>395</yCoord>
</edgeMap>
<edgeMap>
<xCoord>125</xCoord>
<yCoord>395</yCoord>
</edgeMap>
<edgeMap>
<xCoord>124</xCoord>
<yCoord>396</yCoord>
</edgeMap>
<edgeMap>
<xCoord>123</xCoord>
<yCoord>397</yCoord>
</edgeMap>
<edgeMap>
<xCoord>123</xCoord>
<yCoord>398</yCoord>
</edgeMap>
<edgeMap>
<xCoord>124</xCoord>
<yCoord>399</yCoord>
</edgeMap>
<edgeMap>
<xCoord>124</xCoord>
<yCoord>400</yCoord>
</edgeMap>
<edgeMap>
<xCoord>125</xCoord>
<yCoord>400</yCoord>
</edgeMap>
<edgeMap>
<xCoord>126</xCoord>
<yCoord>401</yCoord>
</edgeMap>
</roi>
<roi>
<imageZposition>-147.544998</imageZposition>
<imageSOP_UID>1.3.6.1.4.1.14519.5.2.1.6279.6001.397214514135704746947495121412</imageSOP_UID>
<inclusion>TRUE</inclusion>
<edgeMap>
<xCoord>129</xCoord>
<yCoord>400</yCoord>
</edgeMap>
<edgeMap>
<xCoord>130</xCoord>
<yCoord>399</yCoord>
</edgeMap>
<edgeMap>
<xCoord>130</xCoord>
<yCoord>398</yCoord>
</edgeMap>
<edgeMap>
<xCoord>130</xCoord>
<yCoord>397</yCoord>
</edgeMap>
<edgeMap>
<xCoord>129</xCoord>
<yCoord>396</yCoord>
</edgeMap>
<edgeMap>
<xCoord>128</xCoord>
<yCoord>395</yCoord>
</edgeMap>
<edgeMap>
<xCoord>127</xCoord>
<yCoord>395</yCoord>
</edgeMap>
<edgeMap>
<xCoord>126</xCoord>
<yCoord>394</yCoord>
</edgeMap>
<edgeMap>
<xCoord>125</xCoord>
<yCoord>395</yCoord>
</edgeMap>
<edgeMap>
<xCoord>124</xCoord>
<yCoord>395</yCoord>
</edgeMap>
<edgeMap>
<xCoord>124</xCoord>
<yCoord>396</yCoord>
</edgeMap>
<edgeMap>
<xCoord>123</xCoord>
<yCoord>397</yCoord>
</edgeMap>
<edgeMap>
<xCoord>124</xCoord>
<yCoord>398</yCoord>
</edgeMap>
<edgeMap>
<xCoord>124</xCoord>
<yCoord>399</yCoord>
</edgeMap>
<edgeMap>
<xCoord>125</xCoord>
<yCoord>400</yCoord>
</edgeMap>
<edgeMap>
<xCoord>126</xCoord>
<yCoord>400</yCoord>
</edgeMap>
<edgeMap>
<xCoord>127</xCoord>
<yCoord>400</yCoord>
</edgeMap>
<edgeMap>
<xCoord>128</xCoord>
<yCoord>400</yCoord>
</edgeMap>
<edgeMap>
<xCoord>129</xCoord>
<yCoord>400</yCoord>
</edgeMap>
</roi>
</unblindedReadNodule>
<nonNodule>
<nonNoduleID>MI014_11879</nonNoduleID>
<imageZposition>-40.044998</imageZposition>
<imageSOP_UID>1.3.6.1.4.1.14519.5.2.1.6279.6001.991765624880652290220121604919</imageSOP_UID>
<locus>
<xCoord>147</xCoord>
<yCoord>348</yCoord>
</locus>
</nonNodule>
<nonNodule>
<nonNoduleID>MI014_11872</nonNoduleID>
<imageZposition>-122.544998</imageZposition>
<imageSOP_UID>1.3.6.1.4.1.14519.5.2.1.6279.6001.158628732394963585751959079142</imageSOP_UID>
<locus>
<xCoord>408</xCoord>
<yCoord>378</yCoord>
</locus>
</nonNodule>
</readingSession>
<readingSession>
		<annotationVersion>3.12</annotationVersion>
		<servicingRadiologistID>-1125032205</servicingRadiologistID>
			<unblindedReadNodule>
				<noduleID>0</noduleID>
				<characteristics>
					<subtlety>3</subtlety>
					<internalStructure>1</internalStructure>
					<calcification>6</calcification>
					<sphericity>5</sphericity>
					<margin>5</margin>
					<lobulation>1</lobulation>
					<spiculation>1</spiculation>
					<texture>5</texture>
					<malignancy>2</malignancy>
				</characteristics>
				<roi>
					<imageZposition>-145.044998</imageZposition>
					<imageSOP_UID>1.3.6.1.4.1.14519.5.2.1.6279.6001.230648696103592332528776948445</imageSOP_UID>
					<inclusion>TRUE</inclusion>
					<edgeMap>
					<xCoord>123</xCoord>
					<yCoord>399</yCoord>
					</edgeMap>
					<edgeMap>
					<xCoord>123</xCoord>
					<yCoord>398</yCoord>
					</edgeMap>
					<edgeMap>
					<xCoord>123</xCoord>
					<yCoord>397</yCoord>
					</edgeMap>
					<edgeMap>
					<xCoord>122</xCoord>
					<yCoord>397</yCoord>
					</edgeMap>
					<edgeMap>
					<xCoord>123</xCoord>
					<yCoord>396</yCoord>
					</edgeMap>
					<edgeMap>
					<xCoord>124</xCoord>
					<yCoord>395</yCoord>
					</edgeMap>
					<edgeMap>
					<xCoord>124</xCoord>
					<yCoord>394</yCoord>
					</edgeMap>
					<edgeMap>
					<xCoord>125</xCoord>
					<yCoord>394</yCoord>
					</edgeMap>
					<edgeMap>
					<xCoord>126</xCoord>
					<yCoord>394</yCoord>
					</edgeMap>
					<edgeMap>
					<xCoord>127</xCoord>
					<yCoord>395</yCoord>
					</edgeMap>
					<edgeMap>
					<xCoord>128</xCoord>
					<yCoord>395</yCoord>
					</edgeMap>
					<edgeMap>
					<xCoord>129</xCoord>
					<yCoord>396</yCoord>
					</edgeMap>
					<edgeMap>
					<xCoord>129</xCoord>
					<yCoord>397</yCoord>
					</edgeMap>
					<edgeMap>
					<xCoord>130</xCoord>
					<yCoord>398</yCoord>
					</edgeMap>
					<edgeMap>
					<xCoord>130</xCoord>
					<yCoord>399</yCoord>
					</edgeMap>
					<edgeMap>
					<xCoord>130</xCoord>
					<yCoord>400</yCoord>
					</edgeMap>
					<edgeMap>
					<xCoord>129</xCoord>
					<yCoord>401</yCoord>
					</edgeMap>
					<edgeMap>
					<xCoord>128</xCoord>
					<yCoord>402</yCoord>
					</edgeMap>
					<edgeMap>
					<xCoord>127</xCoord>
					<yCoord>401</yCoord>
					</edgeMap>
					<edgeMap>
					<xCoord>126</xCoord>
					<yCoord>401</yCoord>
					</edgeMap>
					<edgeMap>
					<xCoord>125</xCoord>
					<yCoord>401</yCoord>
					</edgeMap>
					<edgeMap>
					<xCoord>124</xCoord>
					<yCoord>401</yCoord>
					</edgeMap>
					<edgeMap>
					<xCoord>123</xCoord>
					<yCoord>400</yCoord>
					</edgeMap>
					<edgeMap>
					<xCoord>123</xCoord>
					<yCoord>399</yCoord>
					</edgeMap>
				</roi>
				<roi>
					<imageZposition>-147.544998</imageZposition>
					<imageSOP_UID>1.3.6.1.4.1.14519.5.2.1.6279.6001.397214514135704746947495121412</imageSOP_UID>
					<inclusion>TRUE</inclusion>
					<edgeMap>
					<xCoord>122</xCoord>
					<yCoord>399</yCoord>
					</edgeMap>
					<edgeMap>
					<xCoord>122</xCoord>
					<yCoord>398</yCoord>
					</edgeMap>
					<edgeMap>
					<xCoord>122</xCoord>
					<yCoord>397</yCoord>
					</edgeMap>
					<edgeMap>
					<xCoord>122</xCoord>
					<yCoord>396</yCoord>
					</edgeMap>
					<edgeMap>
					<xCoord>123</xCoord>
					<yCoord>395</yCoord>
					</edgeMap>
					<edgeMap>
					<xCoord>124</xCoord>
					<yCoord>394</yCoord>
					</edgeMap>
					<edgeMap>
					<xCoord>125</xCoord>
					<yCoord>394</yCoord>
					</edgeMap>
					<edgeMap>
					<xCoord>126</xCoord>
					<yCoord>394</yCoord>
					</edgeMap>
					<edgeMap>
					<xCoord>126</xCoord>
					<yCoord>393</yCoord>
					</edgeMap>
					<edgeMap>
					<xCoord>127</xCoord>
					<yCoord>394</yCoord>
					</edgeMap>
					<edgeMap>
					<xCoord>128</xCoord>
					<yCoord>394</yCoord>
					</edgeMap>
					<edgeMap>
					<xCoord>129</xCoord>
					<yCoord>395</yCoord>
					</edgeMap>
					<edgeMap>
					<xCoord>130</xCoord>
					<yCoord>396</yCoord>
					</edgeMap>
					<edgeMap>
					<xCoord>130</xCoord>
					<yCoord>397</yCoord>
					</edgeMap>
					<edgeMap>
					<xCoord>130</xCoord>
					<yCoord>398</yCoord>
					</edgeMap>
					<edgeMap>
					<xCoord>130</xCoord>
					<yCoord>399</yCoord>
					</edgeMap>
					<edgeMap>
					<xCoord>130</xCoord>
					<yCoord>400</yCoord>
					</edgeMap>
					<edgeMap>
					<xCoord>129</xCoord>
					<yCoord>401</yCoord>
					</edgeMap>
					<edgeMap>
					<xCoord>128</xCoord>
					<yCoord>401</yCoord>
					</edgeMap>
					<edgeMap>
					<xCoord>127</xCoord>
					<yCoord>401</yCoord>
					</edgeMap>
					<edgeMap>
					<xCoord>126</xCoord>
					<yCoord>402</yCoord>
					</edgeMap>
					<edgeMap>
					<xCoord>125</xCoord>
					<yCoord>402</yCoord>
					</edgeMap>
					<edgeMap>
					<xCoord>125</xCoord>
					<yCoord>401</yCoord>
					</edgeMap>
					<edgeMap>
					<xCoord>124</xCoord>
					<yCoord>401</yCoord>
					</edgeMap>
					<edgeMap>
					<xCoord>123</xCoord>
					<yCoord>400</yCoord>
					</edgeMap>
					<edgeMap>
					<xCoord>122</xCoord>
					<yCoord>399</yCoord>
					</edgeMap>
				</roi>
			</unblindedReadNodule>
			<unblindedReadNodule>
				<noduleID>1</noduleID>
				<roi>
					<imageZposition>-182.544998</imageZposition>
					<imageSOP_UID>1.3.6.1.4.1.14519.5.2.1.6279.6001.785667807827464485282678803238</imageSOP_UID>
					<inclusion>TRUE</inclusion>
					<edgeMap>
					<xCoord>112</xCoord>
					<yCoord>204</yCoord>
					</edgeMap>
				</roi>
			</unblindedReadNodule>
			<unblindedReadNodule>
				<noduleID>2</noduleID>
				<roi>
					<imageZposition>-155.044998</imageZposition>
					<imageSOP_UID>1.3.6.1.4.1.14519.5.2.1.6279.6001.302905090953215138827064270765</imageSOP_UID>
					<inclusion>TRUE</inclusion>
					<edgeMap>
					<xCoord>202</xCoord>
					<yCoord>383</yCoord>
					</edgeMap>
				</roi>
			</unblindedReadNodule>
			<unblindedReadNodule>
				<noduleID>3</noduleID>
				<characteristics>
					<subtlety>3</subtlety>
					<internalStructure>1</internalStructure>
					<calcification>6</calcification>
					<sphericity>5</sphericity>
					<margin>5</margin>
					<lobulation>1</lobulation>
					<spiculation>1</spiculation>
					<texture>5</texture>
					<malignancy>2</malignancy>
				</characteristics>
				<roi>
					<imageZposition>-137.544998</imageZposition>
					<imageSOP_UID>1.3.6.1.4.1.14519.5.2.1.6279.6001.217111089417483199058390980242</imageSOP_UID>
					<inclusion>TRUE</inclusion>
					<edgeMap>
					<xCoord>308</xCoord>
					<yCoord>405</yCoord>
					</edgeMap>
					<edgeMap>
					<xCoord>308</xCoord>
					<yCoord>404</yCoord>
					</edgeMap>
					<edgeMap>
					<xCoord>308</xCoord>
					<yCoord>403</yCoord>
					</edgeMap>
					<edgeMap>
					<xCoord>309</xCoord>
					<yCoord>402</yCoord>
					</edgeMap>
					<edgeMap>
					<xCoord>310</xCoord>
					<yCoord>401</yCoord>
					</edgeMap>
					<edgeMap>
					<xCoord>311</xCoord>
					<yCoord>402</yCoord>
					</edgeMap>
					<edgeMap>
					<xCoord>312</xCoord>
					<yCoord>402</yCoord>
					</edgeMap>
					<edgeMap>
					<xCoord>313</xCoord>
					<yCoord>402</yCoord>
					</edgeMap>
					<edgeMap>
					<xCoord>314</xCoord>
					<yCoord>403</yCoord>
					</edgeMap>
					<edgeMap>
					<xCoord>315</xCoord>
					<yCoord>403</yCoord>
					</edgeMap>
					<edgeMap>
					<xCoord>315</xCoord>
					<yCoord>404</yCoord>
					</edgeMap>
					<edgeMap>
					<xCoord>316</xCoord>
					<yCoord>405</yCoord>
					</edgeMap>
					<edgeMap>
					<xCoord>317</xCoord>
					<yCoord>405</yCoord>
					</edgeMap>
					<edgeMap>
					<xCoord>318</xCoord>
					<yCoord>406</yCoord>
					</edgeMap>
					<edgeMap>
					<xCoord>319</xCoord>
					<yCoord>407</yCoord>
					</edgeMap>
					<edgeMap>
					<xCoord>319</xCoord>
					<yCoord>408</yCoord>
					</edgeMap>
					<edgeMap>
					<xCoord>319</xCoord>
					<yCoord>409</yCoord>
					</edgeMap>
					<edgeMap>
					<xCoord>318</xCoord>
					<yCoord>410</yCoord>
					</edgeMap>
					<edgeMap>
					<xCoord>317</xCoord>
					<yCoord>411</yCoord>
					</edgeMap>
					<edgeMap>
					<xCoord>316</xCoord>
					<yCoord>412</yCoord>
					</edgeMap>
					<edgeMap>
					<xCoord>315</xCoord>
					<yCoord>412</yCoord>
					</edgeMap>
					<edgeMap>
					<xCoord>314</xCoord>
					<yCoord>412</yCoord>
					</edgeMap>
					<edgeMap>
					<xCoord>313</xCoord>
					<yCoord>412</yCoord>
					</edgeMap>
					<edgeMap>
					<xCoord>312</xCoord>
					<yCoord>411</yCoord>
					</edgeMap>
					<edgeMap>
					<xCoord>312</xCoord>
					<yCoord>410</yCoord>
					</edgeMap>
					<edgeMap>
					<xCoord>311</xCoord>
					<yCoord>409</yCoord>
					</edgeMap>
					<edgeMap>
					<xCoord>310</xCoord>
					<yCoord>408</yCoord>
					</edgeMap>
					<edgeMap>
					<xCoord>309</xCoord>
					<yCoord>407</yCoord>
					</edgeMap>
					<edgeMap>
					<xCoord>308</xCoord>
					<yCoord>406</yCoord>
					</edgeMap>
					<edgeMap>
					<xCoord>308</xCoord>
					<yCoord>405</yCoord>
					</edgeMap>
				</roi>
				<roi>
					<imageZposition>-140.044998</imageZposition>
					<imageSOP_UID>1.3.6.1.4.1.14519.5.2.1.6279.6001.311195925875901500077224495899</imageSOP_UID>
					<inclusion>TRUE</inclusion>
					<edgeMap>
					<xCoord>309</xCoord>
					<yCoord>410</yCoord>
					</edgeMap>
					<edgeMap>
					<xCoord>308</xCoord>
					<yCoord>409</yCoord>
					</edgeMap>
					<edgeMap>
					<xCoord>308</xCoord>
					<yCoord>408</yCoord>
					</edgeMap>
					<edgeMap>
					<xCoord>308</xCoord>
					<yCoord>407</yCoord>
					</edgeMap>
					<edgeMap>
					<xCoord>308</xCoord>
					<yCoord>406</yCoord>
					</edgeMap>
					<edgeMap>
					<xCoord>308</xCoord>
					<yCoord>405</yCoord>
					</edgeMap>
					<edgeMap>
					<xCoord>308</xCoord>
					<yCoord>404</yCoord>
					</edgeMap>
					<edgeMap>
					<xCoord>308</xCoord>
					<yCoord>403</yCoord>
					</edgeMap>
					<edgeMap>
					<xCoord>309</xCoord>
					<yCoord>403</yCoord>
					</edgeMap>
					<edgeMap>
					<xCoord>309</xCoord>
					<yCoord>402</yCoord>
					</edgeMap>
					<edgeMap>
					<xCoord>310</xCoord>
					<yCoord>402</yCoord>
					</edgeMap>
					<edgeMap>
					<xCoord>311</xCoord>
					<yCoord>401</yCoord>
					</edgeMap>
					<edgeMap>
					<xCoord>312</xCoord>
					<yCoord>401</yCoord>
					</edgeMap>
					<edgeMap>
					<xCoord>313</xCoord>
					<yCoord>402</yCoord>
					</edgeMap>
					<edgeMap>
					<xCoord>314</xCoord>
					<yCoord>402</yCoord>
					</edgeMap>
					<edgeMap>
					<xCoord>315</xCoord>
					<yCoord>403</yCoord>
					</edgeMap>
					<edgeMap>
					<xCoord>315</xCoord>
					<yCoord>404</yCoord>
					</edgeMap>
					<edgeMap>
					<xCoord>316</xCoord>
					<yCoord>404</yCoord>
					</edgeMap>
					<edgeMap>
					<xCoord>317</xCoord>
					<yCoord>404</yCoord>
					</edgeMap>
					<edgeMap>
					<xCoord>318</xCoord>
					<yCoord>404</yCoord>
					</edgeMap>
					<edgeMap>
					<xCoord>318</xCoord>
					<yCoord>405</yCoord>
					</edgeMap>
					<edgeMap>
					<xCoord>319</xCoord>
					<yCoord>406</yCoord>
					</edgeMap>
					<edgeMap>
					<xCoord>319</xCoord>
					<yCoord>407</yCoord>
					</edgeMap>
					<edgeMap>
					<xCoord>319</xCoord>
					<yCoord>408</yCoord>
					</edgeMap>
					<edgeMap>
					<xCoord>318</xCoord>
					<yCoord>409</yCoord>
					</edgeMap>
					<edgeMap>
					<xCoord>318</xCoord>
					<yCoord>410</yCoord>
					</edgeMap>
					<edgeMap>
					<xCoord>318</xCoord>
					<yCoord>411</yCoord>
					</edgeMap>
					<edgeMap>
					<xCoord>317</xCoord>
					<yCoord>412</yCoord>
					</edgeMap>
					<edgeMap>
					<xCoord>316</xCoord>
					<yCoord>413</yCoord>
					</edgeMap>
					<edgeMap>
					<xCoord>315</xCoord>
					<yCoord>414</yCoord>
					</edgeMap>
					<edgeMap>
					<xCoord>314</xCoord>
					<yCoord>414</yCoord>
					</edgeMap>
					<edgeMap>
					<xCoord>313</xCoord>
					<yCoord>414</yCoord>
					</edgeMap>
					<edgeMap>
					<xCoord>312</xCoord>
					<yCoord>413</yCoord>
					</edgeMap>
					<edgeMap>
					<xCoord>311</xCoord>
					<yCoord>413</yCoord>
					</edgeMap>
					<edgeMap>
					<xCoord>311</xCoord>
					<yCoord>412</yCoord>
					</edgeMap>
					<edgeMap>
					<xCoord>310</xCoord>
					<yCoord>411</yCoord>
					</edgeMap>
					<edgeMap>
					<xCoord>309</xCoord>
					<yCoord>410</yCoord>
					</edgeMap>
				</roi>
				<roi>
					<imageZposition>-142.544998</imageZposition>
					<imageSOP_UID>1.3.6.1.4.1.14519.5.2.1.6279.6001.814708737017677423299099062610</imageSOP_UID>
					<inclusion>TRUE</inclusion>
					<edgeMap>
					<xCoord>308</xCoord>
					<yCoord>408</yCoord>
					</edgeMap>
					<edgeMap>
					<xCoord>308</xCoord>
					<yCoord>407</yCoord>
					</edgeMap>
					<edgeMap>
					<xCoord>308</xCoord>
					<yCoord>406</yCoord>
					</edgeMap>
					<edgeMap>
					<xCoord>309</xCoord>
					<yCoord>405</yCoord>
					</edgeMap>
					<edgeMap>
					<xCoord>310</xCoord>
					<yCoord>404</yCoord>
					</edgeMap>
					<edgeMap>
					<xCoord>311</xCoord>
					<yCoord>403</yCoord>
					</edgeMap>
					<edgeMap>
					<xCoord>312</xCoord>
					<yCoord>403</yCoord>
					</edgeMap>
					<edgeMap>
					<xCoord>313</xCoord>
					<yCoord>403</yCoord>
					</edgeMap>
					<edgeMap>
					<xCoord>314</xCoord>
					<yCoord>404</yCoord>
					</edgeMap>
					<edgeMap>
					<xCoord>315</xCoord>
					<yCoord>404</yCoord>
					</edgeMap>
					<edgeMap>
					<xCoord>316</xCoord>
					<yCoord>405</yCoord>
					</edgeMap>
					<edgeMap>
					<xCoord>316</xCoord>
					<yCoord>406</yCoord>
					</edgeMap>
					<edgeMap>
					<xCoord>316</xCoord>
					<yCoord>407</yCoord>
					</edgeMap>
					<edgeMap>
					<xCoord>316</xCoord>
					<yCoord>408</yCoord>
					</edgeMap>
					<edgeMap>
					<xCoord>315</xCoord>
					<yCoord>409</yCoord>
					</edgeMap>
					<edgeMap>
					<xCoord>314</xCoord>
					<yCoord>410</yCoord>
					</edgeMap>
					<edgeMap>
					<xCoord>313</xCoord>
					<yCoord>411</yCoord>
					</edgeMap>
					<edgeMap>
					<xCoord>312</xCoord>
					<yCoord>411</yCoord>
					</edgeMap>
					<edgeMap>
					<xCoord>311</xCoord>
					<yCoord>412</yCoord>
					</edgeMap>
					<edgeMap>
					<xCoord>310</xCoord>
					<yCoord>412</yCoord>
					</edgeMap>
					<edgeMap>
					<xCoord>310</xCoord>
					<yCoord>411</yCoord>
					</edgeMap>
					<edgeMap>
					<xCoord>309</xCoord>
					<yCoord>410</yCoord>
					</edgeMap>
					<edgeMap>
					<xCoord>309</xCoord>
					<yCoord>409</yCoord>
					</edgeMap>
					<edgeMap>
					<xCoord>308</xCoord>
					<yCoord>408</yCoord>
					</edgeMap>
				</roi>
			</unblindedReadNodule>
			<unblindedReadNodule>
				<noduleID>5</noduleID>
				<roi>
					<imageZposition>-125.044998</imageZposition>
					<imageSOP_UID>1.3.6.1.4.1.14519.5.2.1.6279.6001.296162558001194861299069403717</imageSOP_UID>
					<inclusion>TRUE</inclusion>
					<edgeMap>
					<xCoord>385</xCoord>
					<yCoord>398</yCoord>
					</edgeMap>
				</roi>
			</unblindedReadNodule>
			<unblindedReadNodule>
				<noduleID>6</noduleID>
				<roi>
					<imageZposition>-107.544998</imageZposition>
					<imageSOP_UID>1.3.6.1.4.1.14519.5.2.1.6279.6001.272993403225092949263951341838</imageSOP_UID>
					<inclusion>TRUE</inclusion>
					<edgeMap>
					<xCoord>103</xCoord>
					<yCoord>357</yCoord>
					</edgeMap>
				</roi>
			</unblindedReadNodule>
			<unblindedReadNodule>
				<noduleID>9</noduleID>
				<roi>
					<imageZposition>-195.044998</imageZposition>
					<imageSOP_UID>1.3.6.1.4.1.14519.5.2.1.6279.6001.247949433164930253021249394289</imageSOP_UID>
					<inclusion>TRUE</inclusion>
					<edgeMap>
					<xCoord>91</xCoord>
					<yCoord>347</yCoord>
					</edgeMap>
				</roi>
			</unblindedReadNodule>
			<unblindedReadNodule>
				<noduleID>10</noduleID>
				<roi>
					<imageZposition>-145.044998</imageZposition>
					<imageSOP_UID>1.3.6.1.4.1.14519.5.2.1.6279.6001.230648696103592332528776948445</imageSOP_UID>
					<inclusion>TRUE</inclusion>
					<edgeMap>
					<xCoord>110</xCoord>
					<yCoord>375</yCoord>
					</edgeMap>
				</roi>
			</unblindedReadNodule>
			<nonNodule>
				<nonNoduleID>4</nonNoduleID>
				<imageZposition>-122.544998</imageZposition>
				<imageSOP_UID>1.3.6.1.4.1.14519.5.2.1.6279.6001.158628732394963585751959079142</imageSOP_UID>
				<locus>
					<xCoord>407</xCoord>
					<yCoord>378</yCoord>
				</locus>
			</nonNodule>
			<nonNodule>
				<nonNoduleID>7</nonNoduleID>
				<imageZposition>-40.044998</imageZposition>
				<imageSOP_UID>1.3.6.1.4.1.14519.5.2.1.6279.6001.991765624880652290220121604919</imageSOP_UID>
				<locus>
					<xCoord>148</xCoord>
					<yCoord>349</yCoord>
				</locus>
			</nonNodule>
			<nonNodule>
				<nonNoduleID>8</nonNoduleID>
				<imageZposition>-35.044998</imageZposition>
				<imageSOP_UID>1.3.6.1.4.1.14519.5.2.1.6279.6001.160358607934728299053019435274</imageSOP_UID>
				<locus>
					<xCoord>331</xCoord>
					<yCoord>345</yCoord>
				</locus>
			</nonNodule>
	</readingSession>
</LidcReadMessage>
