# Supplementary material for: An improved V-Net lung nodule segmentation model based on pixel threshold separation and attention mechanism
Source: Sci Rep. 2024 Feb 27;14:4743. doi: 10.1038/s41598-024-55178-3 (PMC10899216; doi:10.1038/s41598-024-55178-3)
Supplement: Supplementary file 1 — Supplementary Information 1. [file 41598_2024_55178_MOESM1_ESM.zip › lidc-xml-only/tcia-lidc-xml/185/078.xml]

<?xml version="1.0" encoding="UTF-8"?>
<LidcReadMessage uid="1.3.6.1.4.1.14519.5.2.1.6279.6001.1307390707289.0" xmlns="http://www.nih.gov" xmlns:xsi="http://www.w3.org/2001/XMLSchema-instance" xsi:schemaLocation="http://www.nih.gov  http://troll.rad.med.umich.edu/lidc/LidcReadMessage.xsd">
<ResponseHeader>
<Version>1.8.1</Version>
<MessageId>-1315403006</MessageId>
<DateRequest>2007-11-01</DateRequest>
<TimeRequest>12:29:07</TimeRequest>
<RequestingSite>removed</RequestingSite>
<ServicingSite>removed</ServicingSite>
<TaskDescription>Second unblinded read</TaskDescription>
<CtImageFile>removed</CtImageFile>
<SeriesInstanceUid>1.3.6.1.4.1.14519.5.2.1.6279.6001.132817748896065918417924920957</SeriesInstanceUid>
<DateService>2008-09-03</DateService>
<TimeService>03:57:54</TimeService>
<ResponseDescription>1 - Reading complete</ResponseDescription>
<StudyInstanceUID>1.3.6.1.4.1.14519.5.2.1.6279.6001.324680252006411183918098592500</StudyInstanceUID></ResponseHeader>
<readingSession>
    <annotationVersion>3.12</annotationVersion>
    <servicingRadiologistID>-599886082</servicingRadiologistID>
    <unblindedReadNodule>
      <noduleID>Nodule 003</noduleID>
      <characteristics>
        <subtlety>3</subtlety>
        <internalStructure>1</internalStructure>
        <calcification>6</calcification>
        <sphericity>3</sphericity>
        <margin>5</margin>
        <lobulation>2</lobulation>
        <spiculation>1</spiculation>
        <texture>4</texture>
        <malignancy>2</malignancy>
      </characteristics>
      <roi>
        <imageZposition>-196.500000 </imageZposition>
        <imageSOP_UID>1.3.6.1.4.1.14519.5.2.1.6279.6001.126622695759763118825775247478</imageSOP_UID>
        <inclusion>TRUE</inclusion>
        <edgeMap>
          <xCoord>188</xCoord>
          <yCoord>336</yCoord>
        </edgeMap>
        <edgeMap>
          <xCoord>187</xCoord>
          <yCoord>337</yCoord>
        </edgeMap>
        <edgeMap>
          <xCoord>186</xCoord>
          <yCoord>338</yCoord>
        </edgeMap>
        <edgeMap>
          <xCoord>186</xCoord>
          <yCoord>339</yCoord>
        </edgeMap>
        <edgeMap>
          <xCoord>186</xCoord>
          <yCoord>340</yCoord>
        </edgeMap>
        <edgeMap>
          <xCoord>186</xCoord>
          <yCoord>341</yCoord>
        </edgeMap>
        <edgeMap>
          <xCoord>187</xCoord>
          <yCoord>342</yCoord>
        </edgeMap>
        <edgeMap>
          <xCoord>187</xCoord>
          <yCoord>343</yCoord>
        </edgeMap>
        <edgeMap>
          <xCoord>188</xCoord>
          <yCoord>344</yCoord>
        </edgeMap>
        <edgeMap>
          <xCoord>188</xCoord>
          <yCoord>345</yCoord>
        </edgeMap>
        <edgeMap>
          <xCoord>189</xCoord>
          <yCoord>346</yCoord>
        </edgeMap>
        <edgeMap>
          <xCoord>190</xCoord>
          <yCoord>346</yCoord>
        </edgeMap>
        <edgeMap>
          <xCoord>191</xCoord>
          <yCoord>346</yCoord>
        </edgeMap>
        <edgeMap>
          <xCoord>192</xCoord>
          <yCoord>345</yCoord>
        </edgeMap>
        <edgeMap>
          <xCoord>192</xCoord>
          <yCoord>344</yCoord>
        </edgeMap>
        <edgeMap>
          <xCoord>192</xCoord>
          <yCoord>343</yCoord>
        </edgeMap>
        <edgeMap>
          <xCoord>192</xCoord>
          <yCoord>342</yCoord>
        </edgeMap>
        <edgeMap>
          <xCoord>192</xCoord>
          <yCoord>341</yCoord>
        </edgeMap>
        <edgeMap>
          <xCoord>193</xCoord>
          <yCoord>341</yCoord>
        </edgeMap>
        <edgeMap>
          <xCoord>194</xCoord>
          <yCoord>341</yCoord>
        </edgeMap>
        <edgeMap>
          <xCoord>195</xCoord>
          <yCoord>341</yCoord>
        </edgeMap>
        <edgeMap>
          <xCoord>196</xCoord>
          <yCoord>340</yCoord>
        </edgeMap>
        <edgeMap>
          <xCoord>195</xCoord>
          <yCoord>339</yCoord>
        </edgeMap>
        <edgeMap>
          <xCoord>195</xCoord>
          <yCoord>338</yCoord>
        </edgeMap>
        <edgeMap>
          <xCoord>195</xCoord>
          <yCoord>337</yCoord>
        </edgeMap>
        <edgeMap>
          <xCoord>194</xCoord>
          <yCoord>336</yCoord>
        </edgeMap>
        <edgeMap>
          <xCoord>193</xCoord>
          <yCoord>336</yCoord>
        </edgeMap>
        <edgeMap>
          <xCoord>192</xCoord>
          <yCoord>336</yCoord>
        </edgeMap>
        <edgeMap>
          <xCoord>191</xCoord>
          <yCoord>336</yCoord>
        </edgeMap>
        <edgeMap>
          <xCoord>190</xCoord>
          <yCoord>336</yCoord>
        </edgeMap>
        <edgeMap>
          <xCoord>189</xCoord>
          <yCoord>336</yCoord>
        </edgeMap>
        <edgeMap>
          <xCoord>188</xCoord>
          <yCoord>336</yCoord>
        </edgeMap>
      </roi>
      <roi>
        <imageZposition>-194.000000 </imageZposition>
        <imageSOP_UID>1.3.6.1.4.1.14519.5.2.1.6279.6001.318830668891093981684511599259</imageSOP_UID>
        <inclusion>TRUE</inclusion>
        <edgeMap>
          <xCoord>189</xCoord>
          <yCoord>337</yCoord>
        </edgeMap>
        <edgeMap>
          <xCoord>188</xCoord>
          <yCoord>338</yCoord>
        </edgeMap>
        <edgeMap>
          <xCoord>187</xCoord>
          <yCoord>339</yCoord>
        </edgeMap>
        <edgeMap>
          <xCoord>187</xCoord>
          <yCoord>340</yCoord>
        </edgeMap>
        <edgeMap>
          <xCoord>186</xCoord>
          <yCoord>341</yCoord>
        </edgeMap>
        <edgeMap>
          <xCoord>187</xCoord>
          <yCoord>342</yCoord>
        </edgeMap>
        <edgeMap>
          <xCoord>188</xCoord>
          <yCoord>343</yCoord>
        </edgeMap>
        <edgeMap>
          <xCoord>189</xCoord>
          <yCoord>344</yCoord>
        </edgeMap>
        <edgeMap>
          <xCoord>190</xCoord>
          <yCoord>344</yCoord>
        </edgeMap>
        <edgeMap>
          <xCoord>191</xCoord>
          <yCoord>344</yCoord>
        </edgeMap>
        <edgeMap>
          <xCoord>192</xCoord>
          <yCoord>343</yCoord>
        </edgeMap>
        <edgeMap>
          <xCoord>193</xCoord>
          <yCoord>343</yCoord>
        </edgeMap>
        <edgeMap>
          <xCoord>194</xCoord>
          <yCoord>343</yCoord>
        </edgeMap>
        <edgeMap>
          <xCoord>195</xCoord>
          <yCoord>343</yCoord>
        </edgeMap>
        <edgeMap>
          <xCoord>196</xCoord>
          <yCoord>342</yCoord>
        </edgeMap>
        <edgeMap>
          <xCoord>196</xCoord>
          <yCoord>341</yCoord>
        </edgeMap>
        <edgeMap>
          <xCoord>196</xCoord>
          <yCoord>340</yCoord>
        </edgeMap>
        <edgeMap>
          <xCoord>196</xCoord>
          <yCoord>339</yCoord>
        </edgeMap>
        <edgeMap>
          <xCoord>195</xCoord>
          <yCoord>338</yCoord>
        </edgeMap>
        <edgeMap>
          <xCoord>194</xCoord>
          <yCoord>337</yCoord>
        </edgeMap>
        <edgeMap>
          <xCoord>193</xCoord>
          <yCoord>337</yCoord>
        </edgeMap>
        <edgeMap>
          <xCoord>192</xCoord>
          <yCoord>337</yCoord>
        </edgeMap>
        <edgeMap>
          <xCoord>191</xCoord>
          <yCoord>337</yCoord>
        </edgeMap>
        <edgeMap>
          <xCoord>190</xCoord>
          <yCoord>337</yCoord>
        </edgeMap>
        <edgeMap>
          <xCoord>189</xCoord>
          <yCoord>337</yCoord>
        </edgeMap>
      </roi>
    </unblindedReadNodule>
    <unblindedReadNodule>
      <noduleID>Nodule 005</noduleID>
      <characteristics>
        <subtlety>3</subtlety>
        <internalStructure>1</internalStructure>
        <calcification>6</calcification>
        <sphericity>3</sphericity>
        <margin>4</margin>
        <lobulation>2</lobulation>
        <spiculation>1</spiculation>
        <texture>5</texture>
        <malignancy>3</malignancy>
      </characteristics>
      <roi>
        <imageZposition>-124.000000 </imageZposition>
        <imageSOP_UID>1.3.6.1.4.1.14519.5.2.1.6279.6001.178545136375805483504318849573</imageSOP_UID>
        <inclusion>TRUE</inclusion>
        <edgeMap>
          <xCoord>371</xCoord>
          <yCoord>350</yCoord>
        </edgeMap>
        <edgeMap>
          <xCoord>370</xCoord>
          <yCoord>351</yCoord>
        </edgeMap>
        <edgeMap>
          <xCoord>369</xCoord>
          <yCoord>351</yCoord>
        </edgeMap>
        <edgeMap>
          <xCoord>368</xCoord>
          <yCoord>352</yCoord>
        </edgeMap>
        <edgeMap>
          <xCoord>367</xCoord>
          <yCoord>353</yCoord>
        </edgeMap>
        <edgeMap>
          <xCoord>366</xCoord>
          <yCoord>354</yCoord>
        </edgeMap>
        <edgeMap>
          <xCoord>365</xCoord>
          <yCoord>354</yCoord>
        </edgeMap>
        <edgeMap>
          <xCoord>364</xCoord>
          <yCoord>355</yCoord>
        </edgeMap>
        <edgeMap>
          <xCoord>364</xCoord>
          <yCoord>356</yCoord>
        </edgeMap>
        <edgeMap>
          <xCoord>363</xCoord>
          <yCoord>357</yCoord>
        </edgeMap>
        <edgeMap>
          <xCoord>364</xCoord>
          <yCoord>358</yCoord>
        </edgeMap>
        <edgeMap>
          <xCoord>365</xCoord>
          <yCoord>359</yCoord>
        </edgeMap>
        <edgeMap>
          <xCoord>366</xCoord>
          <yCoord>360</yCoord>
        </edgeMap>
        <edgeMap>
          <xCoord>367</xCoord>
          <yCoord>360</yCoord>
        </edgeMap>
        <edgeMap>
          <xCoord>368</xCoord>
          <yCoord>359</yCoord>
        </edgeMap>
        <edgeMap>
          <xCoord>369</xCoord>
          <yCoord>358</yCoord>
        </edgeMap>
        <edgeMap>
          <xCoord>370</xCoord>
          <yCoord>358</yCoord>
        </edgeMap>
        <edgeMap>
          <xCoord>371</xCoord>
          <yCoord>358</yCoord>
        </edgeMap>
        <edgeMap>
          <xCoord>372</xCoord>
          <yCoord>358</yCoord>
        </edgeMap>
        <edgeMap>
          <xCoord>373</xCoord>
          <yCoord>358</yCoord>
        </edgeMap>
        <edgeMap>
          <xCoord>374</xCoord>
          <yCoord>358</yCoord>
        </edgeMap>
        <edgeMap>
          <xCoord>375</xCoord>
          <yCoord>358</yCoord>
        </edgeMap>
        <edgeMap>
          <xCoord>376</xCoord>
          <yCoord>357</yCoord>
        </edgeMap>
        <edgeMap>
          <xCoord>376</xCoord>
          <yCoord>356</yCoord>
        </edgeMap>
        <edgeMap>
          <xCoord>375</xCoord>
          <yCoord>355</yCoord>
        </edgeMap>
        <edgeMap>
          <xCoord>375</xCoord>
          <yCoord>354</yCoord>
        </edgeMap>
        <edgeMap>
          <xCoord>375</xCoord>
          <yCoord>353</yCoord>
        </edgeMap>
        <edgeMap>
          <xCoord>374</xCoord>
          <yCoord>352</yCoord>
        </edgeMap>
        <edgeMap>
          <xCoord>373</xCoord>
          <yCoord>351</yCoord>
        </edgeMap>
        <edgeMap>
          <xCoord>372</xCoord>
          <yCoord>350</yCoord>
        </edgeMap>
        <edgeMap>
          <xCoord>371</xCoord>
          <yCoord>350</yCoord>
        </edgeMap>
      </roi>
      <roi>
        <imageZposition>-121.500000 </imageZposition>
        <imageSOP_UID>1.3.6.1.4.1.14519.5.2.1.6279.6001.147404800511586156836093345636</imageSOP_UID>
        <inclusion>TRUE</inclusion>
        <edgeMap>
          <xCoord>368</xCoord>
          <yCoord>351</yCoord>
        </edgeMap>
        <edgeMap>
          <xCoord>367</xCoord>
          <yCoord>352</yCoord>
        </edgeMap>
        <edgeMap>
          <xCoord>366</xCoord>
          <yCoord>352</yCoord>
        </edgeMap>
        <edgeMap>
          <xCoord>365</xCoord>
          <yCoord>353</yCoord>
        </edgeMap>
        <edgeMap>
          <xCoord>364</xCoord>
          <yCoord>354</yCoord>
        </edgeMap>
        <edgeMap>
          <xCoord>363</xCoord>
          <yCoord>355</yCoord>
        </edgeMap>
        <edgeMap>
          <xCoord>363</xCoord>
          <yCoord>356</yCoord>
        </edgeMap>
        <edgeMap>
          <xCoord>363</xCoord>
          <yCoord>357</yCoord>
        </edgeMap>
        <edgeMap>
          <xCoord>363</xCoord>
          <yCoord>358</yCoord>
        </edgeMap>
        <edgeMap>
          <xCoord>363</xCoord>
          <yCoord>359</yCoord>
        </edgeMap>
        <edgeMap>
          <xCoord>364</xCoord>
          <yCoord>360</yCoord>
        </edgeMap>
        <edgeMap>
          <xCoord>365</xCoord>
          <yCoord>360</yCoord>
        </edgeMap>
        <edgeMap>
          <xCoord>366</xCoord>
          <yCoord>361</yCoord>
        </edgeMap>
        <edgeMap>
          <xCoord>367</xCoord>
          <yCoord>361</yCoord>
        </edgeMap>
        <edgeMap>
          <xCoord>368</xCoord>
          <yCoord>362</yCoord>
        </edgeMap>
        <edgeMap>
          <xCoord>369</xCoord>
          <yCoord>362</yCoord>
        </edgeMap>
        <edgeMap>
          <xCoord>370</xCoord>
          <yCoord>363</yCoord>
        </edgeMap>
        <edgeMap>
          <xCoord>371</xCoord>
          <yCoord>363</yCoord>
        </edgeMap>
        <edgeMap>
          <xCoord>372</xCoord>
          <yCoord>362</yCoord>
        </edgeMap>
        <edgeMap>
          <xCoord>373</xCoord>
          <yCoord>361</yCoord>
        </edgeMap>
        <edgeMap>
          <xCoord>374</xCoord>
          <yCoord>361</yCoord>
        </edgeMap>
        <edgeMap>
          <xCoord>375</xCoord>
          <yCoord>361</yCoord>
        </edgeMap>
        <edgeMap>
          <xCoord>376</xCoord>
          <yCoord>360</yCoord>
        </edgeMap>
        <edgeMap>
          <xCoord>377</xCoord>
          <yCoord>359</yCoord>
        </edgeMap>
        <edgeMap>
          <xCoord>377</xCoord>
          <yCoord>358</yCoord>
        </edgeMap>
        <edgeMap>
          <xCoord>377</xCoord>
          <yCoord>357</yCoord>
        </edgeMap>
        <edgeMap>
          <xCoord>377</xCoord>
          <yCoord>356</yCoord>
        </edgeMap>
        <edgeMap>
          <xCoord>377</xCoord>
          <yCoord>355</yCoord>
        </edgeMap>
        <edgeMap>
          <xCoord>377</xCoord>
          <yCoord>354</yCoord>
        </edgeMap>
        <edgeMap>
          <xCoord>377</xCoord>
          <yCoord>353</yCoord>
        </edgeMap>
        <edgeMap>
          <xCoord>376</xCoord>
          <yCoord>352</yCoord>
        </edgeMap>
        <edgeMap>
          <xCoord>375</xCoord>
          <yCoord>352</yCoord>
        </edgeMap>
        <edgeMap>
          <xCoord>374</xCoord>
          <yCoord>351</yCoord>
        </edgeMap>
        <edgeMap>
          <xCoord>373</xCoord>
          <yCoord>351</yCoord>
        </edgeMap>
        <edgeMap>
          <xCoord>372</xCoord>
          <yCoord>351</yCoord>
        </edgeMap>
        <edgeMap>
          <xCoord>371</xCoord>
          <yCoord>351</yCoord>
        </edgeMap>
        <edgeMap>
          <xCoord>370</xCoord>
          <yCoord>351</yCoord>
        </edgeMap>
        <edgeMap>
          <xCoord>369</xCoord>
          <yCoord>351</yCoord>
        </edgeMap>
        <edgeMap>
          <xCoord>368</xCoord>
          <yCoord>351</yCoord>
        </edgeMap>
      </roi>
    </unblindedReadNodule>
    <unblindedReadNodule>
      <noduleID>Nodule 001</noduleID>
      <roi>
        <imageZposition>-179.000000 </imageZposition>
        <imageSOP_UID>1.3.6.1.4.1.14519.5.2.1.6279.6001.222339558003743688933245994364</imageSOP_UID>
        <inclusion>TRUE</inclusion>
        <edgeMap>
          <xCoord>75</xCoord>
          <yCoord>262</yCoord>
        </edgeMap>
      </roi>
    </unblindedReadNodule>
    <unblindedReadNodule>
      <noduleID>Nodule 002</noduleID>
      <roi>
        <imageZposition>-179.000000 </imageZposition>
        <imageSOP_UID>1.3.6.1.4.1.14519.5.2.1.6279.6001.222339558003743688933245994364</imageSOP_UID>
        <inclusion>TRUE</inclusion>
        <edgeMap>
          <xCoord>65</xCoord>
          <yCoord>265</yCoord>
        </edgeMap>
      </roi>
    </unblindedReadNodule>
    <unblindedReadNodule>
      <noduleID>Nodule 004</noduleID>
      <roi>
        <imageZposition>-156.500000 </imageZposition>
        <imageSOP_UID>1.3.6.1.4.1.14519.5.2.1.6279.6001.217749128726782524661326255856</imageSOP_UID>
        <inclusion>TRUE</inclusion>
        <edgeMap>
          <xCoord>152</xCoord>
          <yCoord>363</yCoord>
        </edgeMap>
      </roi>
    </unblindedReadNodule>
    <unblindedReadNodule>
      <noduleID>Nodule 006</noduleID>
      <roi>
        <imageZposition>-154.000000 </imageZposition>
        <imageSOP_UID>1.3.6.1.4.1.14519.5.2.1.6279.6001.111752153492602660713772845414</imageSOP_UID>
        <inclusion>TRUE</inclusion>
        <edgeMap>
          <xCoord>77</xCoord>
          <yCoord>226</yCoord>
        </edgeMap>
      </roi>
    </unblindedReadNodule>
    <unblindedReadNodule>
      <noduleID>Nodule 007</noduleID>
      <roi>
        <imageZposition>-139.000000 </imageZposition>
        <imageSOP_UID>1.3.6.1.4.1.14519.5.2.1.6279.6001.156320915971701090767602389069</imageSOP_UID>
        <inclusion>TRUE</inclusion>
        <edgeMap>
          <xCoord>143</xCoord>
          <yCoord>237</yCoord>
        </edgeMap>
      </roi>
    </unblindedReadNodule>
    <unblindedReadNodule>
      <noduleID>Nodule 008</noduleID>
      <roi>
        <imageZposition>-161.500000 </imageZposition>
        <imageSOP_UID>1.3.6.1.4.1.14519.5.2.1.6279.6001.251542131080691841369637368649</imageSOP_UID>
        <inclusion>TRUE</inclusion>
        <edgeMap>
          <xCoord>413</xCoord>
          <yCoord>218</yCoord>
        </edgeMap>
      </roi>
    </unblindedReadNodule>
    <unblindedReadNodule>
      <noduleID>Nodule 009</noduleID>
      <roi>
        <imageZposition>-161.500000 </imageZposition>
        <imageSOP_UID>1.3.6.1.4.1.14519.5.2.1.6279.6001.251542131080691841369637368649</imageSOP_UID>
        <inclusion>TRUE</inclusion>
        <edgeMap>
          <xCoord>392</xCoord>
          <yCoord>333</yCoord>
        </edgeMap>
      </roi>
    </unblindedReadNodule>
    <nonNodule>
      <nonNoduleID>_Non-nodule 001</nonNoduleID>
      <imageZposition>-166.500000 </imageZposition>
      <imageSOP_UID>1.3.6.1.4.1.14519.5.2.1.6279.6001.302577932854490024857044882580</imageSOP_UID>
      <locus>
        <xCoord>206</xCoord>
        <yCoord>111</yCoord>
      </locus>
    </nonNodule>
    <nonNodule>
      <nonNoduleID>_Non-nodule 002</nonNoduleID>
      <imageZposition>-156.500000 </imageZposition>
      <imageSOP_UID>1.3.6.1.4.1.14519.5.2.1.6279.6001.217749128726782524661326255856</imageSOP_UID>
      <locus>
        <xCoord>366</xCoord>
        <yCoord>352</yCoord>
      </locus>
    </nonNodule>
    <nonNodule>
      <nonNoduleID>_Non-nodule 003</nonNoduleID>
      <imageZposition>-94.000000</imageZposition>
      <imageSOP_UID>1.3.6.1.4.1.14519.5.2.1.6279.6001.304291624262665716276443111432</imageSOP_UID>
      <locus>
        <xCoord>366</xCoord>
        <yCoord>377</yCoord>
      </locus>
    </nonNodule>
    <nonNodule>
      <nonNoduleID>_Non-nodule 004</nonNoduleID>
      <imageZposition>-89.000000</imageZposition>
      <imageSOP_UID>1.3.6.1.4.1.14519.5.2.1.6279.6001.291444981507576524097497908744</imageSOP_UID>
      <locus>
        <xCoord>376</xCoord>
        <yCoord>168</yCoord>
      </locus>
    </nonNodule>
    <nonNodule>
      <nonNoduleID>_Non-nodule 005</nonNoduleID>
      <imageZposition>-136.500000 </imageZposition>
      <imageSOP_UID>1.3.6.1.4.1.14519.5.2.1.6279.6001.198871741868397994627659673368</imageSOP_UID>
      <locus>
        <xCoord>97</xCoord>
        <yCoord>346</yCoord>
      </locus>
    </nonNodule>
    <nonNodule>
      <nonNoduleID>_Non-nodule 006</nonNoduleID>
      <imageZposition>-141.500000 </imageZposition>
      <imageSOP_UID>1.3.6.1.4.1.14519.5.2.1.6279.6001.214633008476998476513852724528</imageSOP_UID>
      <locus>
        <xCoord>123</xCoord>
        <yCoord>361</yCoord>
      </locus>
    </nonNodule>
    <nonNodule>
      <nonNoduleID>_Non-nodule 007</nonNoduleID>
      <imageZposition>-159.000000 </imageZposition>
      <imageSOP_UID>1.3.6.1.4.1.14519.5.2.1.6279.6001.377750830327507667616790594263</imageSOP_UID>
      <locus>
        <xCoord>189</xCoord>
        <yCoord>321</yCoord>
      </locus>
    </nonNodule>
    <nonNodule>
      <nonNoduleID>_Non-nodule 008</nonNoduleID>
      <imageZposition>-91.500000</imageZposition>
      <imageSOP_UID>1.3.6.1.4.1.14519.5.2.1.6279.6001.245672394029615930562372445748</imageSOP_UID>
      <locus>
        <xCoord>216</xCoord>
        <yCoord>129</yCoord>
      </locus>
    </nonNodule>
    <nonNodule>
      <nonNoduleID>_Non-nodule 009</nonNoduleID>
      <imageZposition>-129.000000 </imageZposition>
      <imageSOP_UID>1.3.6.1.4.1.14519.5.2.1.6279.6001.234297784272836819588116320181</imageSOP_UID>
      <locus>
        <xCoord>338</xCoord>
        <yCoord>365</yCoord>
      </locus>
    </nonNodule>
  </readingSession>
<readingSession>
    <annotationVersion>3.12</annotationVersion>
    <servicingRadiologistID>867131873</servicingRadiologistID>
    <unblindedReadNodule>
      <noduleID>IL057_127062</noduleID>
      <characteristics>
        <subtlety>4</subtlety>
        <internalStructure>1</internalStructure>
        <calcification>6</calcification>
        <sphericity>3</sphericity>
        <margin>3</margin>
        <lobulation>2</lobulation>
        <spiculation>4</spiculation>
        <texture>4</texture>
        <malignancy>4</malignancy>
      </characteristics>
      <roi>
        <imageZposition>-121.5</imageZposition>
        <imageSOP_UID>1.3.6.1.4.1.14519.5.2.1.6279.6001.147404800511586156836093345636</imageSOP_UID>
        <inclusion>TRUE</inclusion>
        <edgeMap>
          <xCoord>371</xCoord>
          <yCoord>364</yCoord>
        </edgeMap>
        <edgeMap>
          <xCoord>372</xCoord>
          <yCoord>363</yCoord>
        </edgeMap>
        <edgeMap>
          <xCoord>373</xCoord>
          <yCoord>362</yCoord>
        </edgeMap>
        <edgeMap>
          <xCoord>374</xCoord>
          <yCoord>362</yCoord>
        </edgeMap>
        <edgeMap>
          <xCoord>375</xCoord>
          <yCoord>361</yCoord>
        </edgeMap>
        <edgeMap>
          <xCoord>376</xCoord>
          <yCoord>360</yCoord>
        </edgeMap>
        <edgeMap>
          <xCoord>377</xCoord>
          <yCoord>359</yCoord>
        </edgeMap>
        <edgeMap>
          <xCoord>378</xCoord>
          <yCoord>358</yCoord>
        </edgeMap>
        <edgeMap>
          <xCoord>378</xCoord>
          <yCoord>357</yCoord>
        </edgeMap>
        <edgeMap>
          <xCoord>378</xCoord>
          <yCoord>356</yCoord>
        </edgeMap>
        <edgeMap>
          <xCoord>379</xCoord>
          <yCoord>355</yCoord>
        </edgeMap>
        <edgeMap>
          <xCoord>378</xCoord>
          <yCoord>354</yCoord>
        </edgeMap>
        <edgeMap>
          <xCoord>377</xCoord>
          <yCoord>353</yCoord>
        </edgeMap>
        <edgeMap>
          <xCoord>376</xCoord>
          <yCoord>352</yCoord>
        </edgeMap>
        <edgeMap>
          <xCoord>375</xCoord>
          <yCoord>351</yCoord>
        </edgeMap>
        <edgeMap>
          <xCoord>374</xCoord>
          <yCoord>351</yCoord>
        </edgeMap>
        <edgeMap>
          <xCoord>373</xCoord>
          <yCoord>351</yCoord>
        </edgeMap>
        <edgeMap>
          <xCoord>372</xCoord>
          <yCoord>350</yCoord>
        </edgeMap>
        <edgeMap>
          <xCoord>371</xCoord>
          <yCoord>351</yCoord>
        </edgeMap>
        <edgeMap>
          <xCoord>370</xCoord>
          <yCoord>352</yCoord>
        </edgeMap>
        <edgeMap>
          <xCoord>369</xCoord>
          <yCoord>353</yCoord>
        </edgeMap>
        <edgeMap>
          <xCoord>368</xCoord>
          <yCoord>353</yCoord>
        </edgeMap>
        <edgeMap>
          <xCoord>367</xCoord>
          <yCoord>354</yCoord>
        </edgeMap>
        <edgeMap>
          <xCoord>366</xCoord>
          <yCoord>355</yCoord>
        </edgeMap>
        <edgeMap>
          <xCoord>365</xCoord>
          <yCoord>356</yCoord>
        </edgeMap>
        <edgeMap>
          <xCoord>365</xCoord>
          <yCoord>357</yCoord>
        </edgeMap>
        <edgeMap>
          <xCoord>364</xCoord>
          <yCoord>358</yCoord>
        </edgeMap>
        <edgeMap>
          <xCoord>364</xCoord>
          <yCoord>359</yCoord>
        </edgeMap>
        <edgeMap>
          <xCoord>365</xCoord>
          <yCoord>360</yCoord>
        </edgeMap>
        <edgeMap>
          <xCoord>366</xCoord>
          <yCoord>361</yCoord>
        </edgeMap>
        <edgeMap>
          <xCoord>367</xCoord>
          <yCoord>362</yCoord>
        </edgeMap>
        <edgeMap>
          <xCoord>368</xCoord>
          <yCoord>363</yCoord>
        </edgeMap>
        <edgeMap>
          <xCoord>369</xCoord>
          <yCoord>364</yCoord>
        </edgeMap>
        <edgeMap>
          <xCoord>370</xCoord>
          <yCoord>364</yCoord>
        </edgeMap>
        <edgeMap>
          <xCoord>371</xCoord>
          <yCoord>364</yCoord>
        </edgeMap>
      </roi>
      <roi>
        <imageZposition>-124.0</imageZposition>
        <imageSOP_UID>1.3.6.1.4.1.14519.5.2.1.6279.6001.178545136375805483504318849573</imageSOP_UID>
        <inclusion>TRUE</inclusion>
        <edgeMap>
          <xCoord>371</xCoord>
          <yCoord>361</yCoord>
        </edgeMap>
        <edgeMap>
          <xCoord>372</xCoord>
          <yCoord>360</yCoord>
        </edgeMap>
        <edgeMap>
          <xCoord>373</xCoord>
          <yCoord>360</yCoord>
        </edgeMap>
        <edgeMap>
          <xCoord>374</xCoord>
          <yCoord>360</yCoord>
        </edgeMap>
        <edgeMap>
          <xCoord>375</xCoord>
          <yCoord>359</yCoord>
        </edgeMap>
        <edgeMap>
          <xCoord>376</xCoord>
          <yCoord>358</yCoord>
        </edgeMap>
        <edgeMap>
          <xCoord>377</xCoord>
          <yCoord>357</yCoord>
        </edgeMap>
        <edgeMap>
          <xCoord>378</xCoord>
          <yCoord>356</yCoord>
        </edgeMap>
        <edgeMap>
          <xCoord>378</xCoord>
          <yCoord>355</yCoord>
        </edgeMap>
        <edgeMap>
          <xCoord>377</xCoord>
          <yCoord>354</yCoord>
        </edgeMap>
        <edgeMap>
          <xCoord>376</xCoord>
          <yCoord>353</yCoord>
        </edgeMap>
        <edgeMap>
          <xCoord>375</xCoord>
          <yCoord>352</yCoord>
        </edgeMap>
        <edgeMap>
          <xCoord>374</xCoord>
          <yCoord>352</yCoord>
        </edgeMap>
        <edgeMap>
          <xCoord>373</xCoord>
          <yCoord>351</yCoord>
        </edgeMap>
        <edgeMap>
          <xCoord>372</xCoord>
          <yCoord>351</yCoord>
        </edgeMap>
        <edgeMap>
          <xCoord>371</xCoord>
          <yCoord>352</yCoord>
        </edgeMap>
        <edgeMap>
          <xCoord>370</xCoord>
          <yCoord>353</yCoord>
        </edgeMap>
        <edgeMap>
          <xCoord>369</xCoord>
          <yCoord>353</yCoord>
        </edgeMap>
        <edgeMap>
          <xCoord>368</xCoord>
          <yCoord>353</yCoord>
        </edgeMap>
        <edgeMap>
          <xCoord>367</xCoord>
          <yCoord>354</yCoord>
        </edgeMap>
        <edgeMap>
          <xCoord>366</xCoord>
          <yCoord>355</yCoord>
        </edgeMap>
        <edgeMap>
          <xCoord>365</xCoord>
          <yCoord>356</yCoord>
        </edgeMap>
        <edgeMap>
          <xCoord>364</xCoord>
          <yCoord>357</yCoord>
        </edgeMap>
        <edgeMap>
          <xCoord>363</xCoord>
          <yCoord>358</yCoord>
        </edgeMap>
        <edgeMap>
          <xCoord>363</xCoord>
          <yCoord>359</yCoord>
        </edgeMap>
        <edgeMap>
          <xCoord>364</xCoord>
          <yCoord>360</yCoord>
        </edgeMap>
        <edgeMap>
          <xCoord>365</xCoord>
          <yCoord>361</yCoord>
        </edgeMap>
        <edgeMap>
          <xCoord>366</xCoord>
          <yCoord>361</yCoord>
        </edgeMap>
        <edgeMap>
          <xCoord>367</xCoord>
          <yCoord>361</yCoord>
        </edgeMap>
        <edgeMap>
          <xCoord>368</xCoord>
          <yCoord>361</yCoord>
        </edgeMap>
        <edgeMap>
          <xCoord>369</xCoord>
          <yCoord>361</yCoord>
        </edgeMap>
        <edgeMap>
          <xCoord>370</xCoord>
          <yCoord>361</yCoord>
        </edgeMap>
        <edgeMap>
          <xCoord>371</xCoord>
          <yCoord>361</yCoord>
        </edgeMap>
      </roi>
    </unblindedReadNodule>
    <unblindedReadNodule>
      <noduleID>IL057_127072</noduleID>
      <characteristics>
        <subtlety>2</subtlety>
        <internalStructure>1</internalStructure>
        <calcification>6</calcification>
        <sphericity>3</sphericity>
        <margin>3</margin>
        <lobulation>2</lobulation>
        <spiculation>1</spiculation>
        <texture>4</texture>
        <malignancy>3</malignancy>
      </characteristics>
      <roi>
        <imageZposition>-161.5</imageZposition>
        <imageSOP_UID>1.3.6.1.4.1.14519.5.2.1.6279.6001.251542131080691841369637368649</imageSOP_UID>
        <inclusion>TRUE</inclusion>
        <edgeMap>
          <xCoord>392</xCoord>
          <yCoord>338</yCoord>
        </edgeMap>
        <edgeMap>
          <xCoord>393</xCoord>
          <yCoord>337</yCoord>
        </edgeMap>
        <edgeMap>
          <xCoord>394</xCoord>
          <yCoord>336</yCoord>
        </edgeMap>
        <edgeMap>
          <xCoord>395</xCoord>
          <yCoord>335</yCoord>
        </edgeMap>
        <edgeMap>
          <xCoord>396</xCoord>
          <yCoord>334</yCoord>
        </edgeMap>
        <edgeMap>
          <xCoord>396</xCoord>
          <yCoord>333</yCoord>
        </edgeMap>
        <edgeMap>
          <xCoord>396</xCoord>
          <yCoord>332</yCoord>
        </edgeMap>
        <edgeMap>
          <xCoord>396</xCoord>
          <yCoord>331</yCoord>
        </edgeMap>
        <edgeMap>
          <xCoord>395</xCoord>
          <yCoord>330</yCoord>
        </edgeMap>
        <edgeMap>
          <xCoord>394</xCoord>
          <yCoord>329</yCoord>
        </edgeMap>
        <edgeMap>
          <xCoord>393</xCoord>
          <yCoord>328</yCoord>
        </edgeMap>
        <edgeMap>
          <xCoord>392</xCoord>
          <yCoord>328</yCoord>
        </edgeMap>
        <edgeMap>
          <xCoord>391</xCoord>
          <yCoord>328</yCoord>
        </edgeMap>
        <edgeMap>
          <xCoord>390</xCoord>
          <yCoord>329</yCoord>
        </edgeMap>
        <edgeMap>
          <xCoord>389</xCoord>
          <yCoord>330</yCoord>
        </edgeMap>
        <edgeMap>
          <xCoord>389</xCoord>
          <yCoord>331</yCoord>
        </edgeMap>
        <edgeMap>
          <xCoord>389</xCoord>
          <yCoord>332</yCoord>
        </edgeMap>
        <edgeMap>
          <xCoord>388</xCoord>
          <yCoord>333</yCoord>
        </edgeMap>
        <edgeMap>
          <xCoord>387</xCoord>
          <yCoord>334</yCoord>
        </edgeMap>
        <edgeMap>
          <xCoord>387</xCoord>
          <yCoord>335</yCoord>
        </edgeMap>
        <edgeMap>
          <xCoord>387</xCoord>
          <yCoord>336</yCoord>
        </edgeMap>
        <edgeMap>
          <xCoord>388</xCoord>
          <yCoord>337</yCoord>
        </edgeMap>
        <edgeMap>
          <xCoord>389</xCoord>
          <yCoord>338</yCoord>
        </edgeMap>
        <edgeMap>
          <xCoord>390</xCoord>
          <yCoord>338</yCoord>
        </edgeMap>
        <edgeMap>
          <xCoord>391</xCoord>
          <yCoord>338</yCoord>
        </edgeMap>
        <edgeMap>
          <xCoord>392</xCoord>
          <yCoord>338</yCoord>
        </edgeMap>
      </roi>
    </unblindedReadNodule>
    <unblindedReadNodule>
      <noduleID>IL057_127069</noduleID>
      <roi>
        <imageZposition>-196.5</imageZposition>
        <imageSOP_UID>1.3.6.1.4.1.14519.5.2.1.6279.6001.126622695759763118825775247478</imageSOP_UID>
        <inclusion>TRUE</inclusion>
        <edgeMap>
          <xCoord>193</xCoord>
          <yCoord>340</yCoord>
        </edgeMap>
      </roi>
    </unblindedReadNodule>
    <unblindedReadNodule>
      <noduleID>IL057_127076</noduleID>
      <roi>
        <imageZposition>-156.5</imageZposition>
        <imageSOP_UID>1.3.6.1.4.1.14519.5.2.1.6279.6001.217749128726782524661326255856</imageSOP_UID>
        <inclusion>TRUE</inclusion>
        <edgeMap>
          <xCoord>152</xCoord>
          <yCoord>363</yCoord>
        </edgeMap>
      </roi>
    </unblindedReadNodule>
    <unblindedReadNodule>
      <noduleID>IL057_127104</noduleID>
      <roi>
        <imageZposition>-191.5</imageZposition>
        <imageSOP_UID>1.3.6.1.4.1.14519.5.2.1.6279.6001.223224358870449465380147679414</imageSOP_UID>
        <inclusion>TRUE</inclusion>
        <edgeMap>
          <xCoord>152</xCoord>
          <yCoord>335</yCoord>
        </edgeMap>
      </roi>
    </unblindedReadNodule>
    <unblindedReadNodule>
      <noduleID>IL057_127105</noduleID>
      <roi>
        <imageZposition>-154.0</imageZposition>
        <imageSOP_UID>1.3.6.1.4.1.14519.5.2.1.6279.6001.111752153492602660713772845414</imageSOP_UID>
        <inclusion>TRUE</inclusion>
        <edgeMap>
          <xCoord>86</xCoord>
          <yCoord>306</yCoord>
        </edgeMap>
      </roi>
    </unblindedReadNodule>
    <nonNodule>
      <nonNoduleID>IL057_127089</nonNoduleID>
      <imageZposition>-129.0</imageZposition>
      <imageSOP_UID>1.3.6.1.4.1.14519.5.2.1.6279.6001.234297784272836819588116320181</imageSOP_UID>
      <locus>
        <xCoord>341</xCoord>
        <yCoord>367</yCoord>
      </locus>
    </nonNodule>
    <nonNodule>
      <nonNoduleID>IL057_127058</nonNoduleID>
      <imageZposition>-156.5</imageZposition>
      <imageSOP_UID>1.3.6.1.4.1.14519.5.2.1.6279.6001.217749128726782524661326255856</imageSOP_UID>
      <locus>
        <xCoord>365</xCoord>
        <yCoord>354</yCoord>
      </locus>
    </nonNodule>
    <nonNodule>
      <nonNoduleID>IL057_127090</nonNoduleID>
      <imageZposition>-161.5</imageZposition>
      <imageSOP_UID>1.3.6.1.4.1.14519.5.2.1.6279.6001.251542131080691841369637368649</imageSOP_UID>
      <locus>
        <xCoord>413</xCoord>
        <yCoord>219</yCoord>
      </locus>
    </nonNodule>
    <nonNodule>
      <nonNoduleID>IL057_127092</nonNoduleID>
      <imageZposition>-179.0</imageZposition>
      <imageSOP_UID>1.3.6.1.4.1.14519.5.2.1.6279.6001.222339558003743688933245994364</imageSOP_UID>
      <locus>
        <xCoord>68</xCoord>
        <yCoord>263</yCoord>
      </locus>
    </nonNodule>
    <nonNodule>
      <nonNoduleID>IL057_127080</nonNoduleID>
      <imageZposition>-166.5</imageZposition>
      <imageSOP_UID>1.3.6.1.4.1.14519.5.2.1.6279.6001.302577932854490024857044882580</imageSOP_UID>
      <locus>
        <xCoord>207</xCoord>
        <yCoord>114</yCoord>
      </locus>
    </nonNodule>
  </readingSession>
<readingSession>
<annotationVersion>3.12</annotationVersion>
<servicingRadiologistID>-17698129</servicingRadiologistID>
<unblindedReadNodule>
<noduleID>MI014_16350</noduleID>
<roi>
<imageZposition>-139.0</imageZposition>
<imageSOP_UID>1.3.6.1.4.1.14519.5.2.1.6279.6001.156320915971701090767602389069</imageSOP_UID>
<inclusion>TRUE</inclusion>
<edgeMap>
<xCoord>144</xCoord>
<yCoord>237</yCoord>
</edgeMap>
</roi>
</unblindedReadNodule>
<unblindedReadNodule>
<noduleID>MI014_16351</noduleID>
<roi>
<imageZposition>-154.0</imageZposition>
<imageSOP_UID>1.3.6.1.4.1.14519.5.2.1.6279.6001.111752153492602660713772845414</imageSOP_UID>
<inclusion>TRUE</inclusion>
<edgeMap>
<xCoord>78</xCoord>
<yCoord>227</yCoord>
</edgeMap>
</roi>
</unblindedReadNodule>
<unblindedReadNodule>
<noduleID>MI014_16333</noduleID>
<roi>
<imageZposition>-156.5</imageZposition>
<imageSOP_UID>1.3.6.1.4.1.14519.5.2.1.6279.6001.217749128726782524661326255856</imageSOP_UID>
<inclusion>TRUE</inclusion>
<edgeMap>
<xCoord>151</xCoord>
<yCoord>363</yCoord>
</edgeMap>
</roi>
</unblindedReadNodule>
<unblindedReadNodule>
<noduleID>MI014_16317</noduleID>
<characteristics>
<subtlety>3</subtlety>
<internalStructure>1</internalStructure>
<calcification>6</calcification>
<sphericity>3</sphericity>
<margin>4</margin>
<lobulation>2</lobulation>
<spiculation>2</spiculation>
<texture>4</texture>
<malignancy>3</malignancy>
</characteristics>
<roi>
<imageZposition>-119.0</imageZposition>
<imageSOP_UID>1.3.6.1.4.1.14519.5.2.1.6279.6001.404331069343299578668524322106</imageSOP_UID>
<inclusion>TRUE</inclusion>
<edgeMap>
<xCoord>375</xCoord>
<yCoord>359</yCoord>
</edgeMap>
<edgeMap>
<xCoord>376</xCoord>
<yCoord>358</yCoord>
</edgeMap>
<edgeMap>
<xCoord>377</xCoord>
<yCoord>357</yCoord>
</edgeMap>
<edgeMap>
<xCoord>377</xCoord>
<yCoord>356</yCoord>
</edgeMap>
<edgeMap>
<xCoord>377</xCoord>
<yCoord>355</yCoord>
</edgeMap>
<edgeMap>
<xCoord>377</xCoord>
<yCoord>354</yCoord>
</edgeMap>
<edgeMap>
<xCoord>377</xCoord>
<yCoord>353</yCoord>
</edgeMap>
<edgeMap>
<xCoord>376</xCoord>
<yCoord>352</yCoord>
</edgeMap>
<edgeMap>
<xCoord>375</xCoord>
<yCoord>351</yCoord>
</edgeMap>
<edgeMap>
<xCoord>374</xCoord>
<yCoord>351</yCoord>
</edgeMap>
<edgeMap>
<xCoord>373</xCoord>
<yCoord>352</yCoord>
</edgeMap>
<edgeMap>
<xCoord>372</xCoord>
<yCoord>353</yCoord>
</edgeMap>
<edgeMap>
<xCoord>371</xCoord>
<yCoord>353</yCoord>
</edgeMap>
<edgeMap>
<xCoord>371</xCoord>
<yCoord>354</yCoord>
</edgeMap>
<edgeMap>
<xCoord>371</xCoord>
<yCoord>355</yCoord>
</edgeMap>
<edgeMap>
<xCoord>371</xCoord>
<yCoord>356</yCoord>
</edgeMap>
<edgeMap>
<xCoord>371</xCoord>
<yCoord>357</yCoord>
</edgeMap>
<edgeMap>
<xCoord>371</xCoord>
<yCoord>358</yCoord>
</edgeMap>
<edgeMap>
<xCoord>372</xCoord>
<yCoord>359</yCoord>
</edgeMap>
<edgeMap>
<xCoord>373</xCoord>
<yCoord>359</yCoord>
</edgeMap>
<edgeMap>
<xCoord>374</xCoord>
<yCoord>359</yCoord>
</edgeMap>
<edgeMap>
<xCoord>375</xCoord>
<yCoord>359</yCoord>
</edgeMap>
</roi>
<roi>
<imageZposition>-121.5</imageZposition>
<imageSOP_UID>1.3.6.1.4.1.14519.5.2.1.6279.6001.147404800511586156836093345636</imageSOP_UID>
<inclusion>TRUE</inclusion>
<edgeMap>
<xCoord>371</xCoord>
<yCoord>363</yCoord>
</edgeMap>
<edgeMap>
<xCoord>372</xCoord>
<yCoord>362</yCoord>
</edgeMap>
<edgeMap>
<xCoord>373</xCoord>
<yCoord>362</yCoord>
</edgeMap>
<edgeMap>
<xCoord>374</xCoord>
<yCoord>361</yCoord>
</edgeMap>
<edgeMap>
<xCoord>375</xCoord>
<yCoord>360</yCoord>
</edgeMap>
<edgeMap>
<xCoord>376</xCoord>
<yCoord>359</yCoord>
</edgeMap>
<edgeMap>
<xCoord>377</xCoord>
<yCoord>358</yCoord>
</edgeMap>
<edgeMap>
<xCoord>377</xCoord>
<yCoord>357</yCoord>
</edgeMap>
<edgeMap>
<xCoord>377</xCoord>
<yCoord>356</yCoord>
</edgeMap>
<edgeMap>
<xCoord>377</xCoord>
<yCoord>355</yCoord>
</edgeMap>
<edgeMap>
<xCoord>377</xCoord>
<yCoord>354</yCoord>
</edgeMap>
<edgeMap>
<xCoord>376</xCoord>
<yCoord>353</yCoord>
</edgeMap>
<edgeMap>
<xCoord>375</xCoord>
<yCoord>352</yCoord>
</edgeMap>
<edgeMap>
<xCoord>374</xCoord>
<yCoord>352</yCoord>
</edgeMap>
<edgeMap>
<xCoord>373</xCoord>
<yCoord>352</yCoord>
</edgeMap>
<edgeMap>
<xCoord>372</xCoord>
<yCoord>352</yCoord>
</edgeMap>
<edgeMap>
<xCoord>371</xCoord>
<yCoord>352</yCoord>
</edgeMap>
<edgeMap>
<xCoord>370</xCoord>
<yCoord>352</yCoord>
</edgeMap>
<edgeMap>
<xCoord>369</xCoord>
<yCoord>353</yCoord>
</edgeMap>
<edgeMap>
<xCoord>368</xCoord>
<yCoord>354</yCoord>
</edgeMap>
<edgeMap>
<xCoord>367</xCoord>
<yCoord>354</yCoord>
</edgeMap>
<edgeMap>
<xCoord>366</xCoord>
<yCoord>355</yCoord>
</edgeMap>
<edgeMap>
<xCoord>365</xCoord>
<yCoord>356</yCoord>
</edgeMap>
<edgeMap>
<xCoord>364</xCoord>
<yCoord>356</yCoord>
</edgeMap>
<edgeMap>
<xCoord>364</xCoord>
<yCoord>357</yCoord>
</edgeMap>
<edgeMap>
<xCoord>364</xCoord>
<yCoord>358</yCoord>
</edgeMap>
<edgeMap>
<xCoord>364</xCoord>
<yCoord>359</yCoord>
</edgeMap>
<edgeMap>
<xCoord>365</xCoord>
<yCoord>360</yCoord>
</edgeMap>
<edgeMap>
<xCoord>366</xCoord>
<yCoord>360</yCoord>
</edgeMap>
<edgeMap>
<xCoord>367</xCoord>
<yCoord>361</yCoord>
</edgeMap>
<edgeMap>
<xCoord>368</xCoord>
<yCoord>362</yCoord>
</edgeMap>
<edgeMap>
<xCoord>369</xCoord>
<yCoord>363</yCoord>
</edgeMap>
<edgeMap>
<xCoord>370</xCoord>
<yCoord>363</yCoord>
</edgeMap>
<edgeMap>
<xCoord>371</xCoord>
<yCoord>363</yCoord>
</edgeMap>
</roi>
<roi>
<imageZposition>-124.0</imageZposition>
<imageSOP_UID>1.3.6.1.4.1.14519.5.2.1.6279.6001.178545136375805483504318849573</imageSOP_UID>
<inclusion>TRUE</inclusion>
<edgeMap>
<xCoord>371</xCoord>
<yCoord>360</yCoord>
</edgeMap>
<edgeMap>
<xCoord>372</xCoord>
<yCoord>359</yCoord>
</edgeMap>
<edgeMap>
<xCoord>373</xCoord>
<yCoord>359</yCoord>
</edgeMap>
<edgeMap>
<xCoord>374</xCoord>
<yCoord>359</yCoord>
</edgeMap>
<edgeMap>
<xCoord>375</xCoord>
<yCoord>359</yCoord>
</edgeMap>
<edgeMap>
<xCoord>376</xCoord>
<yCoord>358</yCoord>
</edgeMap>
<edgeMap>
<xCoord>377</xCoord>
<yCoord>357</yCoord>
</edgeMap>
<edgeMap>
<xCoord>377</xCoord>
<yCoord>356</yCoord>
</edgeMap>
<edgeMap>
<xCoord>377</xCoord>
<yCoord>355</yCoord>
</edgeMap>
<edgeMap>
<xCoord>376</xCoord>
<yCoord>354</yCoord>
</edgeMap>
<edgeMap>
<xCoord>375</xCoord>
<yCoord>353</yCoord>
</edgeMap>
<edgeMap>
<xCoord>374</xCoord>
<yCoord>353</yCoord>
</edgeMap>
<edgeMap>
<xCoord>373</xCoord>
<yCoord>352</yCoord>
</edgeMap>
<edgeMap>
<xCoord>372</xCoord>
<yCoord>352</yCoord>
</edgeMap>
<edgeMap>
<xCoord>371</xCoord>
<yCoord>352</yCoord>
</edgeMap>
<edgeMap>
<xCoord>370</xCoord>
<yCoord>353</yCoord>
</edgeMap>
<edgeMap>
<xCoord>369</xCoord>
<yCoord>354</yCoord>
</edgeMap>
<edgeMap>
<xCoord>368</xCoord>
<yCoord>354</yCoord>
</edgeMap>
<edgeMap>
<xCoord>367</xCoord>
<yCoord>355</yCoord>
</edgeMap>
<edgeMap>
<xCoord>366</xCoord>
<yCoord>356</yCoord>
</edgeMap>
<edgeMap>
<xCoord>365</xCoord>
<yCoord>357</yCoord>
</edgeMap>
<edgeMap>
<xCoord>364</xCoord>
<yCoord>358</yCoord>
</edgeMap>
<edgeMap>
<xCoord>364</xCoord>
<yCoord>359</yCoord>
</edgeMap>
<edgeMap>
<xCoord>365</xCoord>
<yCoord>360</yCoord>
</edgeMap>
<edgeMap>
<xCoord>366</xCoord>
<yCoord>360</yCoord>
</edgeMap>
<edgeMap>
<xCoord>367</xCoord>
<yCoord>360</yCoord>
</edgeMap>
<edgeMap>
<xCoord>368</xCoord>
<yCoord>360</yCoord>
</edgeMap>
<edgeMap>
<xCoord>369</xCoord>
<yCoord>360</yCoord>
</edgeMap>
<edgeMap>
<xCoord>370</xCoord>
<yCoord>360</yCoord>
</edgeMap>
<edgeMap>
<xCoord>371</xCoord>
<yCoord>360</yCoord>
</edgeMap>
</roi>
</unblindedReadNodule>
<unblindedReadNodule>
<noduleID>MI014_16330</noduleID>
<roi>
<imageZposition>-179.0</imageZposition>
<imageSOP_UID>1.3.6.1.4.1.14519.5.2.1.6279.6001.222339558003743688933245994364</imageSOP_UID>
<inclusion>TRUE</inclusion>
<edgeMap>
<xCoord>75</xCoord>
<yCoord>262</yCoord>
</edgeMap>
</roi>
</unblindedReadNodule>
<unblindedReadNodule>
<noduleID>MI014_16360</noduleID>
<roi>
<imageZposition>-191.5</imageZposition>
<imageSOP_UID>1.3.6.1.4.1.14519.5.2.1.6279.6001.223224358870449465380147679414</imageSOP_UID>
<inclusion>TRUE</inclusion>
<edgeMap>
<xCoord>152</xCoord>
<yCoord>335</yCoord>
</edgeMap>
</roi>
</unblindedReadNodule>
<unblindedReadNodule>
<noduleID>MI014_16363</noduleID>
<characteristics>
<subtlety>1</subtlety>
<internalStructure>1</internalStructure>
<calcification>6</calcification>
<sphericity>3</sphericity>
<margin>4</margin>
<lobulation>1</lobulation>
<spiculation>3</spiculation>
<texture>4</texture>
<malignancy>3</malignancy>
</characteristics>
<roi>
<imageZposition>-161.5</imageZposition>
<imageSOP_UID>1.3.6.1.4.1.14519.5.2.1.6279.6001.251542131080691841369637368649</imageSOP_UID>
<inclusion>TRUE</inclusion>
<edgeMap>
<xCoord>391</xCoord>
<yCoord>338</yCoord>
</edgeMap>
<edgeMap>
<xCoord>392</xCoord>
<yCoord>337</yCoord>
</edgeMap>
<edgeMap>
<xCoord>393</xCoord>
<yCoord>337</yCoord>
</edgeMap>
<edgeMap>
<xCoord>394</xCoord>
<yCoord>336</yCoord>
</edgeMap>
<edgeMap>
<xCoord>395</xCoord>
<yCoord>335</yCoord>
</edgeMap>
<edgeMap>
<xCoord>396</xCoord>
<yCoord>334</yCoord>
</edgeMap>
<edgeMap>
<xCoord>396</xCoord>
<yCoord>333</yCoord>
</edgeMap>
<edgeMap>
<xCoord>396</xCoord>
<yCoord>332</yCoord>
</edgeMap>
<edgeMap>
<xCoord>395</xCoord>
<yCoord>331</yCoord>
</edgeMap>
<edgeMap>
<xCoord>395</xCoord>
<yCoord>330</yCoord>
</edgeMap>
<edgeMap>
<xCoord>394</xCoord>
<yCoord>329</yCoord>
</edgeMap>
<edgeMap>
<xCoord>393</xCoord>
<yCoord>328</yCoord>
</edgeMap>
<edgeMap>
<xCoord>392</xCoord>
<yCoord>328</yCoord>
</edgeMap>
<edgeMap>
<xCoord>391</xCoord>
<yCoord>328</yCoord>
</edgeMap>
<edgeMap>
<xCoord>390</xCoord>
<yCoord>329</yCoord>
</edgeMap>
<edgeMap>
<xCoord>390</xCoord>
<yCoord>330</yCoord>
</edgeMap>
<edgeMap>
<xCoord>389</xCoord>
<yCoord>331</yCoord>
</edgeMap>
<edgeMap>
<xCoord>389</xCoord>
<yCoord>332</yCoord>
</edgeMap>
<edgeMap>
<xCoord>388</xCoord>
<yCoord>333</yCoord>
</edgeMap>
<edgeMap>
<xCoord>388</xCoord>
<yCoord>334</yCoord>
</edgeMap>
<edgeMap>
<xCoord>387</xCoord>
<yCoord>335</yCoord>
</edgeMap>
<edgeMap>
<xCoord>387</xCoord>
<yCoord>336</yCoord>
</edgeMap>
<edgeMap>
<xCoord>388</xCoord>
<yCoord>337</yCoord>
</edgeMap>
<edgeMap>
<xCoord>389</xCoord>
<yCoord>337</yCoord>
</edgeMap>
<edgeMap>
<xCoord>390</xCoord>
<yCoord>338</yCoord>
</edgeMap>
<edgeMap>
<xCoord>391</xCoord>
<yCoord>338</yCoord>
</edgeMap>
</roi>
</unblindedReadNodule>
<nonNodule>
<nonNoduleID>MI014_16352</nonNoduleID>
<imageZposition>-91.5</imageZposition>
<imageSOP_UID>1.3.6.1.4.1.14519.5.2.1.6279.6001.245672394029615930562372445748</imageSOP_UID>
<locus>
<xCoord>217</xCoord>
<yCoord>130</yCoord>
</locus>
</nonNodule>
<nonNodule>
<nonNoduleID>MI014_16353</nonNoduleID>
<imageZposition>-169.0</imageZposition>
<imageSOP_UID>1.3.6.1.4.1.14519.5.2.1.6279.6001.315974292461247533985276171368</imageSOP_UID>
<locus>
<xCoord>205</xCoord>
<yCoord>115</yCoord>
</locus>
</nonNodule>
<nonNodule>
<nonNoduleID>MI014_16324</nonNoduleID>
<imageZposition>-196.5</imageZposition>
<imageSOP_UID>1.3.6.1.4.1.14519.5.2.1.6279.6001.126622695759763118825775247478</imageSOP_UID>
<locus>
<xCoord>190</xCoord>
<yCoord>340</yCoord>
</locus>
</nonNodule>
<nonNodule>
<nonNoduleID>MI014_16349</nonNoduleID>
<imageZposition>-179.0</imageZposition>
<imageSOP_UID>1.3.6.1.4.1.14519.5.2.1.6279.6001.222339558003743688933245994364</imageSOP_UID>
<locus>
<xCoord>67</xCoord>
<yCoord>262</yCoord>
</locus>
</nonNodule>
<nonNodule>
<nonNoduleID>MI014_16354</nonNoduleID>
<imageZposition>-159.0</imageZposition>
<imageSOP_UID>1.3.6.1.4.1.14519.5.2.1.6279.6001.377750830327507667616790594263</imageSOP_UID>
<locus>
<xCoord>190</xCoord>
<yCoord>321</yCoord>
</locus>
</nonNodule>
<nonNodule>
<nonNoduleID>MI014_16355</nonNoduleID>
<imageZposition>-141.5</imageZposition>
<imageSOP_UID>1.3.6.1.4.1.14519.5.2.1.6279.6001.214633008476998476513852724528</imageSOP_UID>
<locus>
<xCoord>123</xCoord>
<yCoord>360</yCoord>
</locus>
</nonNodule>
<nonNodule>
<nonNoduleID>MI014_16343</nonNoduleID>
<imageZposition>-136.5</imageZposition>
<imageSOP_UID>1.3.6.1.4.1.14519.5.2.1.6279.6001.198871741868397994627659673368</imageSOP_UID>
<locus>
<xCoord>98</xCoord>
<yCoord>343</yCoord>
</locus>
</nonNodule>
<nonNodule>
<nonNoduleID>MI014_16341</nonNoduleID>
<imageZposition>-89.0</imageZposition>
<imageSOP_UID>1.3.6.1.4.1.14519.5.2.1.6279.6001.291444981507576524097497908744</imageSOP_UID>
<locus>
<xCoord>374</xCoord>
<yCoord>166</yCoord>
</locus>
</nonNodule>
<nonNodule>
<nonNoduleID>MI014_16313</nonNoduleID>
<imageZposition>-156.5</imageZposition>
<imageSOP_UID>1.3.6.1.4.1.14519.5.2.1.6279.6001.217749128726782524661326255856</imageSOP_UID>
<locus>
<xCoord>366</xCoord>
<yCoord>352</yCoord>
</locus>
</nonNodule>
<nonNodule>
<nonNoduleID>MI014_16357</nonNoduleID>
<imageZposition>-129.0</imageZposition>
<imageSOP_UID>1.3.6.1.4.1.14519.5.2.1.6279.6001.234297784272836819588116320181</imageSOP_UID>
<locus>
<xCoord>339</xCoord>
<yCoord>364</yCoord>
</locus>
</nonNodule>
<nonNodule>
<nonNoduleID>MI014_16337</nonNoduleID>
<imageZposition>-166.5</imageZposition>
<imageSOP_UID>1.3.6.1.4.1.14519.5.2.1.6279.6001.302577932854490024857044882580</imageSOP_UID>
<locus>
<xCoord>205</xCoord>
<yCoord>114</yCoord>
</locus>
</nonNodule>
<nonNodule>
<nonNoduleID>MI014_16338</nonNoduleID>
<imageZposition>-94.0</imageZposition>
<imageSOP_UID>1.3.6.1.4.1.14519.5.2.1.6279.6001.304291624262665716276443111432</imageSOP_UID>
<locus>
<xCoord>366</xCoord>
<yCoord>377</yCoord>
</locus>
</nonNodule>
<nonNodule>
<nonNoduleID>MI014_16345</nonNoduleID>
<imageZposition>-129.0</imageZposition>
<imageSOP_UID>1.3.6.1.4.1.14519.5.2.1.6279.6001.234297784272836819588116320181</imageSOP_UID>
<locus>
<xCoord>341</xCoord>
<yCoord>367</yCoord>
</locus>
</nonNodule>
<nonNodule>
<nonNoduleID>MI014_16346</nonNoduleID>
<imageZposition>-161.5</imageZposition>
<imageSOP_UID>1.3.6.1.4.1.14519.5.2.1.6279.6001.251542131080691841369637368649</imageSOP_UID>
<locus>
<xCoord>413</xCoord>
<yCoord>219</yCoord>
</locus>
</nonNodule>
<nonNodule>
<nonNoduleID>MI014_16362</nonNoduleID>
<imageZposition>-164.0</imageZposition>
<imageSOP_UID>1.3.6.1.4.1.14519.5.2.1.6279.6001.138641389279734880089365632643</imageSOP_UID>
<locus>
<xCoord>417</xCoord>
<yCoord>328</yCoord>
</locus>
</nonNodule>
</readingSession>
<readingSession>
		<annotationVersion>3.12</annotationVersion>
		<servicingRadiologistID>-354741454</servicingRadiologistID>
			<unblindedReadNodule>
				<noduleID>0</noduleID>
				<roi>
					<imageZposition>-194.0</imageZposition>
					<imageSOP_UID>1.3.6.1.4.1.14519.5.2.1.6279.6001.318830668891093981684511599259</imageSOP_UID>
					<inclusion>TRUE</inclusion>
					<edgeMap>
					<xCoord>194</xCoord>
					<yCoord>339</yCoord>
					</edgeMap>
				</roi>
			</unblindedReadNodule>
			<unblindedReadNodule>
				<noduleID>2</noduleID>
				<roi>
					<imageZposition>-161.5</imageZposition>
					<imageSOP_UID>1.3.6.1.4.1.14519.5.2.1.6279.6001.251542131080691841369637368649</imageSOP_UID>
					<inclusion>TRUE</inclusion>
					<edgeMap>
					<xCoord>390</xCoord>
					<yCoord>334</yCoord>
					</edgeMap>
				</roi>
			</unblindedReadNodule>
			<unblindedReadNodule>
				<noduleID>3</noduleID>
				<roi>
					<imageZposition>-129.0</imageZposition>
					<imageSOP_UID>1.3.6.1.4.1.14519.5.2.1.6279.6001.234297784272836819588116320181</imageSOP_UID>
					<inclusion>TRUE</inclusion>
					<edgeMap>
					<xCoord>337</xCoord>
					<yCoord>364</yCoord>
					</edgeMap>
				</roi>
			</unblindedReadNodule>
			<unblindedReadNodule>
				<noduleID>5</noduleID>
				<roi>
					<imageZposition>-139.0</imageZposition>
					<imageSOP_UID>1.3.6.1.4.1.14519.5.2.1.6279.6001.156320915971701090767602389069</imageSOP_UID>
					<inclusion>TRUE</inclusion>
					<edgeMap>
					<xCoord>142</xCoord>
					<yCoord>236</yCoord>
					</edgeMap>
				</roi>
			</unblindedReadNodule>
			<unblindedReadNodule>
				<noduleID>6</noduleID>
				<roi>
					<imageZposition>-154.0</imageZposition>
					<imageSOP_UID>1.3.6.1.4.1.14519.5.2.1.6279.6001.111752153492602660713772845414</imageSOP_UID>
					<inclusion>TRUE</inclusion>
					<edgeMap>
					<xCoord>77</xCoord>
					<yCoord>227</yCoord>
					</edgeMap>
				</roi>
			</unblindedReadNodule>
			<unblindedReadNodule>
				<noduleID>8</noduleID>
				<roi>
					<imageZposition>-76.5</imageZposition>
					<imageSOP_UID>1.3.6.1.4.1.14519.5.2.1.6279.6001.107560761026882791311267818029</imageSOP_UID>
					<inclusion>TRUE</inclusion>
					<edgeMap>
					<xCoord>367</xCoord>
					<yCoord>193</yCoord>
					</edgeMap>
				</roi>
			</unblindedReadNodule>
			<unblindedReadNodule>
				<noduleID>9</noduleID>
				<characteristics>
					<subtlety>3</subtlety>
					<internalStructure>1</internalStructure>
					<calcification>6</calcification>
					<sphericity>5</sphericity>
					<margin>5</margin>
					<lobulation>1</lobulation>
					<spiculation>1</spiculation>
					<texture>5</texture>
					<malignancy>2</malignancy>
				</characteristics>
				<roi>
					<imageZposition>-119.0</imageZposition>
					<imageSOP_UID>1.3.6.1.4.1.14519.5.2.1.6279.6001.404331069343299578668524322106</imageSOP_UID>
					<inclusion>TRUE</inclusion>
					<edgeMap>
					<xCoord>369</xCoord>
					<yCoord>359</yCoord>
					</edgeMap>
					<edgeMap>
					<xCoord>370</xCoord>
					<yCoord>358</yCoord>
					</edgeMap>
					<edgeMap>
					<xCoord>371</xCoord>
					<yCoord>358</yCoord>
					</edgeMap>
					<edgeMap>
					<xCoord>372</xCoord>
					<yCoord>357</yCoord>
					</edgeMap>
					<edgeMap>
					<xCoord>373</xCoord>
					<yCoord>357</yCoord>
					</edgeMap>
					<edgeMap>
					<xCoord>374</xCoord>
					<yCoord>358</yCoord>
					</edgeMap>
					<edgeMap>
					<xCoord>374</xCoord>
					<yCoord>359</yCoord>
					</edgeMap>
					<edgeMap>
					<xCoord>373</xCoord>
					<yCoord>360</yCoord>
					</edgeMap>
					<edgeMap>
					<xCoord>372</xCoord>
					<yCoord>360</yCoord>
					</edgeMap>
					<edgeMap>
					<xCoord>371</xCoord>
					<yCoord>360</yCoord>
					</edgeMap>
					<edgeMap>
					<xCoord>370</xCoord>
					<yCoord>360</yCoord>
					</edgeMap>
					<edgeMap>
					<xCoord>369</xCoord>
					<yCoord>359</yCoord>
					</edgeMap>
				</roi>
				<roi>
					<imageZposition>-121.5</imageZposition>
					<imageSOP_UID>1.3.6.1.4.1.14519.5.2.1.6279.6001.147404800511586156836093345636</imageSOP_UID>
					<inclusion>TRUE</inclusion>
					<edgeMap>
					<xCoord>368</xCoord>
					<yCoord>355</yCoord>
					</edgeMap>
					<edgeMap>
					<xCoord>369</xCoord>
					<yCoord>354</yCoord>
					</edgeMap>
					<edgeMap>
					<xCoord>370</xCoord>
					<yCoord>353</yCoord>
					</edgeMap>
					<edgeMap>
					<xCoord>371</xCoord>
					<yCoord>353</yCoord>
					</edgeMap>
					<edgeMap>
					<xCoord>372</xCoord>
					<yCoord>353</yCoord>
					</edgeMap>
					<edgeMap>
					<xCoord>373</xCoord>
					<yCoord>353</yCoord>
					</edgeMap>
					<edgeMap>
					<xCoord>374</xCoord>
					<yCoord>353</yCoord>
					</edgeMap>
					<edgeMap>
					<xCoord>375</xCoord>
					<yCoord>353</yCoord>
					</edgeMap>
					<edgeMap>
					<xCoord>376</xCoord>
					<yCoord>353</yCoord>
					</edgeMap>
					<edgeMap>
					<xCoord>376</xCoord>
					<yCoord>354</yCoord>
					</edgeMap>
					<edgeMap>
					<xCoord>376</xCoord>
					<yCoord>355</yCoord>
					</edgeMap>
					<edgeMap>
					<xCoord>377</xCoord>
					<yCoord>355</yCoord>
					</edgeMap>
					<edgeMap>
					<xCoord>377</xCoord>
					<yCoord>356</yCoord>
					</edgeMap>
					<edgeMap>
					<xCoord>377</xCoord>
					<yCoord>357</yCoord>
					</edgeMap>
					<edgeMap>
					<xCoord>376</xCoord>
					<yCoord>358</yCoord>
					</edgeMap>
					<edgeMap>
					<xCoord>375</xCoord>
					<yCoord>359</yCoord>
					</edgeMap>
					<edgeMap>
					<xCoord>375</xCoord>
					<yCoord>360</yCoord>
					</edgeMap>
					<edgeMap>
					<xCoord>375</xCoord>
					<yCoord>361</yCoord>
					</edgeMap>
					<edgeMap>
					<xCoord>374</xCoord>
					<yCoord>361</yCoord>
					</edgeMap>
					<edgeMap>
					<xCoord>373</xCoord>
					<yCoord>361</yCoord>
					</edgeMap>
					<edgeMap>
					<xCoord>372</xCoord>
					<yCoord>362</yCoord>
					</edgeMap>
					<edgeMap>
					<xCoord>371</xCoord>
					<yCoord>362</yCoord>
					</edgeMap>
					<edgeMap>
					<xCoord>370</xCoord>
					<yCoord>362</yCoord>
					</edgeMap>
					<edgeMap>
					<xCoord>369</xCoord>
					<yCoord>361</yCoord>
					</edgeMap>
					<edgeMap>
					<xCoord>368</xCoord>
					<yCoord>360</yCoord>
					</edgeMap>
					<edgeMap>
					<xCoord>367</xCoord>
					<yCoord>359</yCoord>
					</edgeMap>
					<edgeMap>
					<xCoord>366</xCoord>
					<yCoord>358</yCoord>
					</edgeMap>
					<edgeMap>
					<xCoord>367</xCoord>
					<yCoord>357</yCoord>
					</edgeMap>
					<edgeMap>
					<xCoord>367</xCoord>
					<yCoord>356</yCoord>
					</edgeMap>
					<edgeMap>
					<xCoord>368</xCoord>
					<yCoord>355</yCoord>
					</edgeMap>
				</roi>
				<roi>
					<imageZposition>-124.0</imageZposition>
					<imageSOP_UID>1.3.6.1.4.1.14519.5.2.1.6279.6001.178545136375805483504318849573</imageSOP_UID>
					<inclusion>TRUE</inclusion>
					<edgeMap>
					<xCoord>375</xCoord>
					<yCoord>356</yCoord>
					</edgeMap>
					<edgeMap>
					<xCoord>374</xCoord>
					<yCoord>356</yCoord>
					</edgeMap>
					<edgeMap>
					<xCoord>373</xCoord>
					<yCoord>357</yCoord>
					</edgeMap>
					<edgeMap>
					<xCoord>372</xCoord>
					<yCoord>357</yCoord>
					</edgeMap>
					<edgeMap>
					<xCoord>371</xCoord>
					<yCoord>357</yCoord>
					</edgeMap>
					<edgeMap>
					<xCoord>371</xCoord>
					<yCoord>358</yCoord>
					</edgeMap>
					<edgeMap>
					<xCoord>370</xCoord>
					<yCoord>358</yCoord>
					</edgeMap>
					<edgeMap>
					<xCoord>369</xCoord>
					<yCoord>359</yCoord>
					</edgeMap>
					<edgeMap>
					<xCoord>368</xCoord>
					<yCoord>359</yCoord>
					</edgeMap>
					<edgeMap>
					<xCoord>367</xCoord>
					<yCoord>359</yCoord>
					</edgeMap>
					<edgeMap>
					<xCoord>367</xCoord>
					<yCoord>358</yCoord>
					</edgeMap>
					<edgeMap>
					<xCoord>367</xCoord>
					<yCoord>357</yCoord>
					</edgeMap>
					<edgeMap>
					<xCoord>368</xCoord>
					<yCoord>356</yCoord>
					</edgeMap>
					<edgeMap>
					<xCoord>369</xCoord>
					<yCoord>355</yCoord>
					</edgeMap>
					<edgeMap>
					<xCoord>370</xCoord>
					<yCoord>355</yCoord>
					</edgeMap>
					<edgeMap>
					<xCoord>371</xCoord>
					<yCoord>355</yCoord>
					</edgeMap>
					<edgeMap>
					<xCoord>372</xCoord>
					<yCoord>355</yCoord>
					</edgeMap>
					<edgeMap>
					<xCoord>373</xCoord>
					<yCoord>354</yCoord>
					</edgeMap>
					<edgeMap>
					<xCoord>374</xCoord>
					<yCoord>354</yCoord>
					</edgeMap>
					<edgeMap>
					<xCoord>375</xCoord>
					<yCoord>355</yCoord>
					</edgeMap>
					<edgeMap>
					<xCoord>375</xCoord>
					<yCoord>356</yCoord>
					</edgeMap>
				</roi>
			</unblindedReadNodule>
			<unblindedReadNodule>
				<noduleID>10</noduleID>
				<roi>
					<imageZposition>-191.5</imageZposition>
					<imageSOP_UID>1.3.6.1.4.1.14519.5.2.1.6279.6001.223224358870449465380147679414</imageSOP_UID>
					<inclusion>TRUE</inclusion>
					<edgeMap>
					<xCoord>152</xCoord>
					<yCoord>335</yCoord>
					</edgeMap>
				</roi>
			</unblindedReadNodule>
			<unblindedReadNodule>
				<noduleID>11</noduleID>
				<roi>
					<imageZposition>-154.0</imageZposition>
					<imageSOP_UID>1.3.6.1.4.1.14519.5.2.1.6279.6001.111752153492602660713772845414</imageSOP_UID>
					<inclusion>TRUE</inclusion>
					<edgeMap>
					<xCoord>86</xCoord>
					<yCoord>306</yCoord>
					</edgeMap>
				</roi>
			</unblindedReadNodule>
			<unblindedReadNodule>
				<noduleID>15</noduleID>
				<roi>
					<imageZposition>-156.5</imageZposition>
					<imageSOP_UID>1.3.6.1.4.1.14519.5.2.1.6279.6001.217749128726782524661326255856</imageSOP_UID>
					<inclusion>TRUE</inclusion>
					<edgeMap>
					<xCoord>151</xCoord>
					<yCoord>363</yCoord>
					</edgeMap>
				</roi>
			</unblindedReadNodule>
			<unblindedReadNodule>
				<noduleID>17</noduleID>
				<characteristics>
					<subtlety>1</subtlety>
					<internalStructure>1</internalStructure>
					<calcification>6</calcification>
					<sphericity>5</sphericity>
					<margin>2</margin>
					<lobulation>1</lobulation>
					<spiculation>1</spiculation>
					<texture>1</texture>
					<malignancy>2</malignancy>
				</characteristics>
				<roi>
					<imageZposition>-151.5</imageZposition>
					<imageSOP_UID>1.3.6.1.4.1.14519.5.2.1.6279.6001.263857998105948947120838876656</imageSOP_UID>
					<inclusion>TRUE</inclusion>
					<edgeMap>
					<xCoord>363</xCoord>
					<yCoord>358</yCoord>
					</edgeMap>
					<edgeMap>
					<xCoord>362</xCoord>
					<yCoord>359</yCoord>
					</edgeMap>
					<edgeMap>
					<xCoord>361</xCoord>
					<yCoord>360</yCoord>
					</edgeMap>
					<edgeMap>
					<xCoord>360</xCoord>
					<yCoord>361</yCoord>
					</edgeMap>
					<edgeMap>
					<xCoord>359</xCoord>
					<yCoord>362</yCoord>
					</edgeMap>
					<edgeMap>
					<xCoord>359</xCoord>
					<yCoord>363</yCoord>
					</edgeMap>
					<edgeMap>
					<xCoord>358</xCoord>
					<yCoord>364</yCoord>
					</edgeMap>
					<edgeMap>
					<xCoord>357</xCoord>
					<yCoord>364</yCoord>
					</edgeMap>
					<edgeMap>
					<xCoord>356</xCoord>
					<yCoord>364</yCoord>
					</edgeMap>
					<edgeMap>
					<xCoord>356</xCoord>
					<yCoord>363</yCoord>
					</edgeMap>
					<edgeMap>
					<xCoord>356</xCoord>
					<yCoord>362</yCoord>
					</edgeMap>
					<edgeMap>
					<xCoord>356</xCoord>
					<yCoord>361</yCoord>
					</edgeMap>
					<edgeMap>
					<xCoord>356</xCoord>
					<yCoord>360</yCoord>
					</edgeMap>
					<edgeMap>
					<xCoord>356</xCoord>
					<yCoord>359</yCoord>
					</edgeMap>
					<edgeMap>
					<xCoord>356</xCoord>
					<yCoord>358</yCoord>
					</edgeMap>
					<edgeMap>
					<xCoord>356</xCoord>
					<yCoord>357</yCoord>
					</edgeMap>
					<edgeMap>
					<xCoord>356</xCoord>
					<yCoord>356</yCoord>
					</edgeMap>
					<edgeMap>
					<xCoord>357</xCoord>
					<yCoord>356</yCoord>
					</edgeMap>
					<edgeMap>
					<xCoord>358</xCoord>
					<yCoord>356</yCoord>
					</edgeMap>
					<edgeMap>
					<xCoord>359</xCoord>
					<yCoord>356</yCoord>
					</edgeMap>
					<edgeMap>
					<xCoord>360</xCoord>
					<yCoord>356</yCoord>
					</edgeMap>
					<edgeMap>
					<xCoord>361</xCoord>
					<yCoord>356</yCoord>
					</edgeMap>
					<edgeMap>
					<xCoord>362</xCoord>
					<yCoord>356</yCoord>
					</edgeMap>
					<edgeMap>
					<xCoord>363</xCoord>
					<yCoord>356</yCoord>
					</edgeMap>
					<edgeMap>
					<xCoord>364</xCoord>
					<yCoord>356</yCoord>
					</edgeMap>
					<edgeMap>
					<xCoord>365</xCoord>
					<yCoord>356</yCoord>
					</edgeMap>
					<edgeMap>
					<xCoord>366</xCoord>
					<yCoord>357</yCoord>
					</edgeMap>
					<edgeMap>
					<xCoord>367</xCoord>
					<yCoord>357</yCoord>
					</edgeMap>
					<edgeMap>
					<xCoord>368</xCoord>
					<yCoord>357</yCoord>
					</edgeMap>
					<edgeMap>
					<xCoord>368</xCoord>
					<yCoord>358</yCoord>
					</edgeMap>
					<edgeMap>
					<xCoord>368</xCoord>
					<yCoord>359</yCoord>
					</edgeMap>
					<edgeMap>
					<xCoord>367</xCoord>
					<yCoord>359</yCoord>
					</edgeMap>
					<edgeMap>
					<xCoord>366</xCoord>
					<yCoord>359</yCoord>
					</edgeMap>
					<edgeMap>
					<xCoord>365</xCoord>
					<yCoord>359</yCoord>
					</edgeMap>
					<edgeMap>
					<xCoord>364</xCoord>
					<yCoord>359</yCoord>
					</edgeMap>
					<edgeMap>
					<xCoord>363</xCoord>
					<yCoord>358</yCoord>
					</edgeMap>
				</roi>
				<roi>
					<imageZposition>-154.0</imageZposition>
					<imageSOP_UID>1.3.6.1.4.1.14519.5.2.1.6279.6001.111752153492602660713772845414</imageSOP_UID>
					<inclusion>TRUE</inclusion>
					<edgeMap>
					<xCoord>373</xCoord>
					<yCoord>362</yCoord>
					</edgeMap>
					<edgeMap>
					<xCoord>372</xCoord>
					<yCoord>362</yCoord>
					</edgeMap>
					<edgeMap>
					<xCoord>371</xCoord>
					<yCoord>362</yCoord>
					</edgeMap>
					<edgeMap>
					<xCoord>370</xCoord>
					<yCoord>362</yCoord>
					</edgeMap>
					<edgeMap>
					<xCoord>369</xCoord>
					<yCoord>362</yCoord>
					</edgeMap>
					<edgeMap>
					<xCoord>368</xCoord>
					<yCoord>362</yCoord>
					</edgeMap>
					<edgeMap>
					<xCoord>367</xCoord>
					<yCoord>361</yCoord>
					</edgeMap>
					<edgeMap>
					<xCoord>366</xCoord>
					<yCoord>361</yCoord>
					</edgeMap>
					<edgeMap>
					<xCoord>365</xCoord>
					<yCoord>361</yCoord>
					</edgeMap>
					<edgeMap>
					<xCoord>364</xCoord>
					<yCoord>360</yCoord>
					</edgeMap>
					<edgeMap>
					<xCoord>363</xCoord>
					<yCoord>360</yCoord>
					</edgeMap>
					<edgeMap>
					<xCoord>362</xCoord>
					<yCoord>360</yCoord>
					</edgeMap>
					<edgeMap>
					<xCoord>361</xCoord>
					<yCoord>360</yCoord>
					</edgeMap>
					<edgeMap>
					<xCoord>360</xCoord>
					<yCoord>360</yCoord>
					</edgeMap>
					<edgeMap>
					<xCoord>360</xCoord>
					<yCoord>359</yCoord>
					</edgeMap>
					<edgeMap>
					<xCoord>359</xCoord>
					<yCoord>360</yCoord>
					</edgeMap>
					<edgeMap>
					<xCoord>359</xCoord>
					<yCoord>361</yCoord>
					</edgeMap>
					<edgeMap>
					<xCoord>358</xCoord>
					<yCoord>361</yCoord>
					</edgeMap>
					<edgeMap>
					<xCoord>357</xCoord>
					<yCoord>362</yCoord>
					</edgeMap>
					<edgeMap>
					<xCoord>356</xCoord>
					<yCoord>363</yCoord>
					</edgeMap>
					<edgeMap>
					<xCoord>356</xCoord>
					<yCoord>362</yCoord>
					</edgeMap>
					<edgeMap>
					<xCoord>355</xCoord>
					<yCoord>361</yCoord>
					</edgeMap>
					<edgeMap>
					<xCoord>355</xCoord>
					<yCoord>360</yCoord>
					</edgeMap>
					<edgeMap>
					<xCoord>355</xCoord>
					<yCoord>359</yCoord>
					</edgeMap>
					<edgeMap>
					<xCoord>355</xCoord>
					<yCoord>358</yCoord>
					</edgeMap>
					<edgeMap>
					<xCoord>356</xCoord>
					<yCoord>357</yCoord>
					</edgeMap>
					<edgeMap>
					<xCoord>356</xCoord>
					<yCoord>356</yCoord>
					</edgeMap>
					<edgeMap>
					<xCoord>356</xCoord>
					<yCoord>355</yCoord>
					</edgeMap>
					<edgeMap>
					<xCoord>356</xCoord>
					<yCoord>354</yCoord>
					</edgeMap>
					<edgeMap>
					<xCoord>356</xCoord>
					<yCoord>353</yCoord>
					</edgeMap>
					<edgeMap>
					<xCoord>357</xCoord>
					<yCoord>353</yCoord>
					</edgeMap>
					<edgeMap>
					<xCoord>358</xCoord>
					<yCoord>352</yCoord>
					</edgeMap>
					<edgeMap>
					<xCoord>359</xCoord>
					<yCoord>351</yCoord>
					</edgeMap>
					<edgeMap>
					<xCoord>360</xCoord>
					<yCoord>351</yCoord>
					</edgeMap>
					<edgeMap>
					<xCoord>361</xCoord>
					<yCoord>351</yCoord>
					</edgeMap>
					<edgeMap>
					<xCoord>362</xCoord>
					<yCoord>351</yCoord>
					</edgeMap>
					<edgeMap>
					<xCoord>363</xCoord>
					<yCoord>351</yCoord>
					</edgeMap>
					<edgeMap>
					<xCoord>363</xCoord>
					<yCoord>352</yCoord>
					</edgeMap>
					<edgeMap>
					<xCoord>364</xCoord>
					<yCoord>352</yCoord>
					</edgeMap>
					<edgeMap>
					<xCoord>365</xCoord>
					<yCoord>352</yCoord>
					</edgeMap>
					<edgeMap>
					<xCoord>365</xCoord>
					<yCoord>353</yCoord>
					</edgeMap>
					<edgeMap>
					<xCoord>366</xCoord>
					<yCoord>354</yCoord>
					</edgeMap>
					<edgeMap>
					<xCoord>367</xCoord>
					<yCoord>354</yCoord>
					</edgeMap>
					<edgeMap>
					<xCoord>368</xCoord>
					<yCoord>353</yCoord>
					</edgeMap>
					<edgeMap>
					<xCoord>369</xCoord>
					<yCoord>354</yCoord>
					</edgeMap>
					<edgeMap>
					<xCoord>369</xCoord>
					<yCoord>355</yCoord>
					</edgeMap>
					<edgeMap>
					<xCoord>369</xCoord>
					<yCoord>356</yCoord>
					</edgeMap>
					<edgeMap>
					<xCoord>369</xCoord>
					<yCoord>357</yCoord>
					</edgeMap>
					<edgeMap>
					<xCoord>369</xCoord>
					<yCoord>358</yCoord>
					</edgeMap>
					<edgeMap>
					<xCoord>370</xCoord>
					<yCoord>358</yCoord>
					</edgeMap>
					<edgeMap>
					<xCoord>371</xCoord>
					<yCoord>358</yCoord>
					</edgeMap>
					<edgeMap>
					<xCoord>372</xCoord>
					<yCoord>359</yCoord>
					</edgeMap>
					<edgeMap>
					<xCoord>373</xCoord>
					<yCoord>359</yCoord>
					</edgeMap>
					<edgeMap>
					<xCoord>374</xCoord>
					<yCoord>359</yCoord>
					</edgeMap>
					<edgeMap>
					<xCoord>375</xCoord>
					<yCoord>360</yCoord>
					</edgeMap>
					<edgeMap>
					<xCoord>375</xCoord>
					<yCoord>361</yCoord>
					</edgeMap>
					<edgeMap>
					<xCoord>374</xCoord>
					<yCoord>361</yCoord>
					</edgeMap>
					<edgeMap>
					<xCoord>373</xCoord>
					<yCoord>362</yCoord>
					</edgeMap>
				</roi>
				<roi>
					<imageZposition>-156.5</imageZposition>
					<imageSOP_UID>1.3.6.1.4.1.14519.5.2.1.6279.6001.217749128726782524661326255856</imageSOP_UID>
					<inclusion>TRUE</inclusion>
					<edgeMap>
					<xCoord>358</xCoord>
					<yCoord>357</yCoord>
					</edgeMap>
					<edgeMap>
					<xCoord>357</xCoord>
					<yCoord>357</yCoord>
					</edgeMap>
					<edgeMap>
					<xCoord>356</xCoord>
					<yCoord>356</yCoord>
					</edgeMap>
					<edgeMap>
					<xCoord>355</xCoord>
					<yCoord>356</yCoord>
					</edgeMap>
					<edgeMap>
					<xCoord>354</xCoord>
					<yCoord>356</yCoord>
					</edgeMap>
					<edgeMap>
					<xCoord>354</xCoord>
					<yCoord>355</yCoord>
					</edgeMap>
					<edgeMap>
					<xCoord>354</xCoord>
					<yCoord>354</yCoord>
					</edgeMap>
					<edgeMap>
					<xCoord>354</xCoord>
					<yCoord>353</yCoord>
					</edgeMap>
					<edgeMap>
					<xCoord>355</xCoord>
					<yCoord>352</yCoord>
					</edgeMap>
					<edgeMap>
					<xCoord>355</xCoord>
					<yCoord>351</yCoord>
					</edgeMap>
					<edgeMap>
					<xCoord>356</xCoord>
					<yCoord>350</yCoord>
					</edgeMap>
					<edgeMap>
					<xCoord>356</xCoord>
					<yCoord>349</yCoord>
					</edgeMap>
					<edgeMap>
					<xCoord>356</xCoord>
					<yCoord>348</yCoord>
					</edgeMap>
					<edgeMap>
					<xCoord>357</xCoord>
					<yCoord>347</yCoord>
					</edgeMap>
					<edgeMap>
					<xCoord>357</xCoord>
					<yCoord>346</yCoord>
					</edgeMap>
					<edgeMap>
					<xCoord>358</xCoord>
					<yCoord>345</yCoord>
					</edgeMap>
					<edgeMap>
					<xCoord>359</xCoord>
					<yCoord>344</yCoord>
					</edgeMap>
					<edgeMap>
					<xCoord>360</xCoord>
					<yCoord>344</yCoord>
					</edgeMap>
					<edgeMap>
					<xCoord>361</xCoord>
					<yCoord>343</yCoord>
					</edgeMap>
					<edgeMap>
					<xCoord>362</xCoord>
					<yCoord>344</yCoord>
					</edgeMap>
					<edgeMap>
					<xCoord>363</xCoord>
					<yCoord>344</yCoord>
					</edgeMap>
					<edgeMap>
					<xCoord>364</xCoord>
					<yCoord>344</yCoord>
					</edgeMap>
					<edgeMap>
					<xCoord>364</xCoord>
					<yCoord>345</yCoord>
					</edgeMap>
					<edgeMap>
					<xCoord>365</xCoord>
					<yCoord>346</yCoord>
					</edgeMap>
					<edgeMap>
					<xCoord>365</xCoord>
					<yCoord>347</yCoord>
					</edgeMap>
					<edgeMap>
					<xCoord>365</xCoord>
					<yCoord>348</yCoord>
					</edgeMap>
					<edgeMap>
					<xCoord>366</xCoord>
					<yCoord>348</yCoord>
					</edgeMap>
					<edgeMap>
					<xCoord>367</xCoord>
					<yCoord>348</yCoord>
					</edgeMap>
					<edgeMap>
					<xCoord>368</xCoord>
					<yCoord>348</yCoord>
					</edgeMap>
					<edgeMap>
					<xCoord>369</xCoord>
					<yCoord>347</yCoord>
					</edgeMap>
					<edgeMap>
					<xCoord>370</xCoord>
					<yCoord>347</yCoord>
					</edgeMap>
					<edgeMap>
					<xCoord>371</xCoord>
					<yCoord>347</yCoord>
					</edgeMap>
					<edgeMap>
					<xCoord>371</xCoord>
					<yCoord>348</yCoord>
					</edgeMap>
					<edgeMap>
					<xCoord>371</xCoord>
					<yCoord>349</yCoord>
					</edgeMap>
					<edgeMap>
					<xCoord>371</xCoord>
					<yCoord>350</yCoord>
					</edgeMap>
					<edgeMap>
					<xCoord>371</xCoord>
					<yCoord>351</yCoord>
					</edgeMap>
					<edgeMap>
					<xCoord>371</xCoord>
					<yCoord>352</yCoord>
					</edgeMap>
					<edgeMap>
					<xCoord>371</xCoord>
					<yCoord>353</yCoord>
					</edgeMap>
					<edgeMap>
					<xCoord>372</xCoord>
					<yCoord>354</yCoord>
					</edgeMap>
					<edgeMap>
					<xCoord>373</xCoord>
					<yCoord>355</yCoord>
					</edgeMap>
					<edgeMap>
					<xCoord>374</xCoord>
					<yCoord>355</yCoord>
					</edgeMap>
					<edgeMap>
					<xCoord>375</xCoord>
					<yCoord>356</yCoord>
					</edgeMap>
					<edgeMap>
					<xCoord>375</xCoord>
					<yCoord>357</yCoord>
					</edgeMap>
					<edgeMap>
					<xCoord>375</xCoord>
					<yCoord>358</yCoord>
					</edgeMap>
					<edgeMap>
					<xCoord>375</xCoord>
					<yCoord>359</yCoord>
					</edgeMap>
					<edgeMap>
					<xCoord>375</xCoord>
					<yCoord>360</yCoord>
					</edgeMap>
					<edgeMap>
					<xCoord>375</xCoord>
					<yCoord>361</yCoord>
					</edgeMap>
					<edgeMap>
					<xCoord>375</xCoord>
					<yCoord>362</yCoord>
					</edgeMap>
					<edgeMap>
					<xCoord>374</xCoord>
					<yCoord>362</yCoord>
					</edgeMap>
					<edgeMap>
					<xCoord>373</xCoord>
					<yCoord>362</yCoord>
					</edgeMap>
					<edgeMap>
					<xCoord>372</xCoord>
					<yCoord>362</yCoord>
					</edgeMap>
					<edgeMap>
					<xCoord>371</xCoord>
					<yCoord>362</yCoord>
					</edgeMap>
					<edgeMap>
					<xCoord>370</xCoord>
					<yCoord>362</yCoord>
					</edgeMap>
					<edgeMap>
					<xCoord>369</xCoord>
					<yCoord>361</yCoord>
					</edgeMap>
					<edgeMap>
					<xCoord>368</xCoord>
					<yCoord>361</yCoord>
					</edgeMap>
					<edgeMap>
					<xCoord>367</xCoord>
					<yCoord>360</yCoord>
					</edgeMap>
					<edgeMap>
					<xCoord>366</xCoord>
					<yCoord>360</yCoord>
					</edgeMap>
					<edgeMap>
					<xCoord>365</xCoord>
					<yCoord>359</yCoord>
					</edgeMap>
					<edgeMap>
					<xCoord>364</xCoord>
					<yCoord>359</yCoord>
					</edgeMap>
					<edgeMap>
					<xCoord>363</xCoord>
					<yCoord>359</yCoord>
					</edgeMap>
					<edgeMap>
					<xCoord>362</xCoord>
					<yCoord>358</yCoord>
					</edgeMap>
					<edgeMap>
					<xCoord>361</xCoord>
					<yCoord>358</yCoord>
					</edgeMap>
					<edgeMap>
					<xCoord>360</xCoord>
					<yCoord>357</yCoord>
					</edgeMap>
					<edgeMap>
					<xCoord>359</xCoord>
					<yCoord>357</yCoord>
					</edgeMap>
					<edgeMap>
					<xCoord>358</xCoord>
					<yCoord>357</yCoord>
					</edgeMap>
				</roi>
				<roi>
					<imageZposition>-159.0</imageZposition>
					<imageSOP_UID>1.3.6.1.4.1.14519.5.2.1.6279.6001.377750830327507667616790594263</imageSOP_UID>
					<inclusion>TRUE</inclusion>
					<edgeMap>
					<xCoord>364</xCoord>
					<yCoord>353</yCoord>
					</edgeMap>
					<edgeMap>
					<xCoord>363</xCoord>
					<yCoord>354</yCoord>
					</edgeMap>
					<edgeMap>
					<xCoord>362</xCoord>
					<yCoord>354</yCoord>
					</edgeMap>
					<edgeMap>
					<xCoord>361</xCoord>
					<yCoord>354</yCoord>
					</edgeMap>
					<edgeMap>
					<xCoord>360</xCoord>
					<yCoord>355</yCoord>
					</edgeMap>
					<edgeMap>
					<xCoord>359</xCoord>
					<yCoord>355</yCoord>
					</edgeMap>
					<edgeMap>
					<xCoord>358</xCoord>
					<yCoord>355</yCoord>
					</edgeMap>
					<edgeMap>
					<xCoord>357</xCoord>
					<yCoord>355</yCoord>
					</edgeMap>
					<edgeMap>
					<xCoord>357</xCoord>
					<yCoord>354</yCoord>
					</edgeMap>
					<edgeMap>
					<xCoord>357</xCoord>
					<yCoord>353</yCoord>
					</edgeMap>
					<edgeMap>
					<xCoord>356</xCoord>
					<yCoord>352</yCoord>
					</edgeMap>
					<edgeMap>
					<xCoord>356</xCoord>
					<yCoord>351</yCoord>
					</edgeMap>
					<edgeMap>
					<xCoord>356</xCoord>
					<yCoord>350</yCoord>
					</edgeMap>
					<edgeMap>
					<xCoord>356</xCoord>
					<yCoord>349</yCoord>
					</edgeMap>
					<edgeMap>
					<xCoord>356</xCoord>
					<yCoord>348</yCoord>
					</edgeMap>
					<edgeMap>
					<xCoord>357</xCoord>
					<yCoord>348</yCoord>
					</edgeMap>
					<edgeMap>
					<xCoord>358</xCoord>
					<yCoord>347</yCoord>
					</edgeMap>
					<edgeMap>
					<xCoord>359</xCoord>
					<yCoord>347</yCoord>
					</edgeMap>
					<edgeMap>
					<xCoord>360</xCoord>
					<yCoord>347</yCoord>
					</edgeMap>
					<edgeMap>
					<xCoord>361</xCoord>
					<yCoord>346</yCoord>
					</edgeMap>
					<edgeMap>
					<xCoord>362</xCoord>
					<yCoord>347</yCoord>
					</edgeMap>
					<edgeMap>
					<xCoord>363</xCoord>
					<yCoord>347</yCoord>
					</edgeMap>
					<edgeMap>
					<xCoord>364</xCoord>
					<yCoord>347</yCoord>
					</edgeMap>
					<edgeMap>
					<xCoord>364</xCoord>
					<yCoord>348</yCoord>
					</edgeMap>
					<edgeMap>
					<xCoord>364</xCoord>
					<yCoord>349</yCoord>
					</edgeMap>
					<edgeMap>
					<xCoord>364</xCoord>
					<yCoord>350</yCoord>
					</edgeMap>
					<edgeMap>
					<xCoord>364</xCoord>
					<yCoord>351</yCoord>
					</edgeMap>
					<edgeMap>
					<xCoord>364</xCoord>
					<yCoord>352</yCoord>
					</edgeMap>
					<edgeMap>
					<xCoord>364</xCoord>
					<yCoord>353</yCoord>
					</edgeMap>
				</roi>
			</unblindedReadNodule>
			<nonNodule>
				<nonNoduleID>1</nonNoduleID>
				<imageZposition>-136.5</imageZposition>
				<imageSOP_UID>1.3.6.1.4.1.14519.5.2.1.6279.6001.198871741868397994627659673368</imageSOP_UID>
				<locus>
					<xCoord>95</xCoord>
					<yCoord>343</yCoord>
				</locus>
			</nonNodule>
			<nonNodule>
				<nonNoduleID>4</nonNoduleID>
				<imageZposition>-161.5</imageZposition>
				<imageSOP_UID>1.3.6.1.4.1.14519.5.2.1.6279.6001.251542131080691841369637368649</imageSOP_UID>
				<locus>
					<xCoord>413</xCoord>
					<yCoord>218</yCoord>
				</locus>
			</nonNodule>
			<nonNodule>
				<nonNoduleID>7</nonNoduleID>
				<imageZposition>-141.5</imageZposition>
				<imageSOP_UID>1.3.6.1.4.1.14519.5.2.1.6279.6001.214633008476998476513852724528</imageSOP_UID>
				<locus>
					<xCoord>123</xCoord>
					<yCoord>362</yCoord>
				</locus>
			</nonNodule>
			<nonNodule>
				<nonNoduleID>12</nonNoduleID>
				<imageZposition>-164.0</imageZposition>
				<imageSOP_UID>1.3.6.1.4.1.14519.5.2.1.6279.6001.138641389279734880089365632643</imageSOP_UID>
				<locus>
					<xCoord>417</xCoord>
					<yCoord>328</yCoord>
				</locus>
			</nonNodule>
			<nonNodule>
				<nonNoduleID>13</nonNoduleID>
				<imageZposition>-179.0</imageZposition>
				<imageSOP_UID>1.3.6.1.4.1.14519.5.2.1.6279.6001.222339558003743688933245994364</imageSOP_UID>
				<locus>
					<xCoord>65</xCoord>
					<yCoord>264</yCoord>
				</locus>
			</nonNodule>
			<nonNodule>
				<nonNoduleID>14</nonNoduleID>
				<imageZposition>-179.0</imageZposition>
				<imageSOP_UID>1.3.6.1.4.1.14519.5.2.1.6279.6001.222339558003743688933245994364</imageSOP_UID>
				<locus>
					<xCoord>74</xCoord>
					<yCoord>261</yCoord>
				</locus>
			</nonNodule>
			<nonNodule>
				<nonNoduleID>16</nonNoduleID>
				<imageZposition>-166.5</imageZposition>
				<imageSOP_UID>1.3.6.1.4.1.14519.5.2.1.6279.6001.302577932854490024857044882580</imageSOP_UID>
				<locus>
					<xCoord>205</xCoord>
					<yCoord>114</yCoord>
				</locus>
			</nonNodule>
			<nonNodule>
				<nonNoduleID>18</nonNoduleID>
				<imageZposition>-89.0</imageZposition>
				<imageSOP_UID>1.3.6.1.4.1.14519.5.2.1.6279.6001.291444981507576524097497908744</imageSOP_UID>
				<locus>
					<xCoord>374</xCoord>
					<yCoord>166</yCoord>
				</locus>
			</nonNodule>
	</readingSession>
</LidcReadMessage>
