# Supplementary material for: An improved V-Net lung nodule segmentation model based on pixel threshold separation and attention mechanism
Source: Sci Rep. 2024 Feb 27;14:4743. doi: 10.1038/s41598-024-55178-3 (PMC10899216; doi:10.1038/s41598-024-55178-3)
Supplement: Supplementary file 1 — Supplementary Information 1. [file 41598_2024_55178_MOESM1_ESM.zip › lidc-xml-only/tcia-lidc-xml/185/081.xml]

<?xml version="1.0" encoding="UTF-8"?>
<LidcReadMessage uid="1.3.6.1.4.1.14519.5.2.1.6279.6001.1307390669118.0" xmlns="http://www.nih.gov" xmlns:xsi="http://www.w3.org/2001/XMLSchema-instance" xsi:schemaLocation="http://www.nih.gov  http://troll.rad.med.umich.edu/lidc/LidcReadMessage.xsd">
<ResponseHeader>
<Version>1.8.1</Version>
<MessageId>605754033</MessageId>
<DateRequest>2008-04-25</DateRequest>
<TimeRequest>09:12:01</TimeRequest>
<RequestingSite>removed</RequestingSite>
<ServicingSite>removed</ServicingSite>
<TaskDescription>Second unblinded read</TaskDescription>
<CtImageFile>removed</CtImageFile>
<SeriesInstanceUid>1.3.6.1.4.1.14519.5.2.1.6279.6001.272348349298439120568330857680</SeriesInstanceUid>
<DateService>2008-12-16</DateService>
<TimeService>07:45:13</TimeService>
<ResponseDescription>1 - Reading complete</ResponseDescription>
<StudyInstanceUID>1.3.6.1.4.1.14519.5.2.1.6279.6001.280315210397549164238230581781</StudyInstanceUID></ResponseHeader>
<readingSession>
    <annotationVersion>3.12</annotationVersion>
    <servicingRadiologistID>-311269658</servicingRadiologistID>
    <unblindedReadNodule>
      <noduleID>Nodule 001</noduleID>
      <characteristics>
        <subtlety>5</subtlety>
        <internalStructure>1</internalStructure>
        <calcification>6</calcification>
        <sphericity>3</sphericity>
        <margin>3</margin>
        <lobulation>3</lobulation>
        <spiculation>5</spiculation>
        <texture>5</texture>
        <malignancy>5</malignancy>
      </characteristics>
      <roi>
        <imageZposition>-102.000000 </imageZposition>
        <imageSOP_UID>1.3.6.1.4.1.14519.5.2.1.6279.6001.472205149470042818944143289399</imageSOP_UID>
        <inclusion>TRUE</inclusion>
        <edgeMap>
          <xCoord>189</xCoord>
          <yCoord>280</yCoord>
        </edgeMap>
        <edgeMap>
          <xCoord>188</xCoord>
          <yCoord>281</yCoord>
        </edgeMap>
        <edgeMap>
          <xCoord>188</xCoord>
          <yCoord>282</yCoord>
        </edgeMap>
        <edgeMap>
          <xCoord>188</xCoord>
          <yCoord>283</yCoord>
        </edgeMap>
        <edgeMap>
          <xCoord>188</xCoord>
          <yCoord>284</yCoord>
        </edgeMap>
        <edgeMap>
          <xCoord>188</xCoord>
          <yCoord>285</yCoord>
        </edgeMap>
        <edgeMap>
          <xCoord>188</xCoord>
          <yCoord>286</yCoord>
        </edgeMap>
        <edgeMap>
          <xCoord>188</xCoord>
          <yCoord>287</yCoord>
        </edgeMap>
        <edgeMap>
          <xCoord>189</xCoord>
          <yCoord>288</yCoord>
        </edgeMap>
        <edgeMap>
          <xCoord>190</xCoord>
          <yCoord>288</yCoord>
        </edgeMap>
        <edgeMap>
          <xCoord>191</xCoord>
          <yCoord>288</yCoord>
        </edgeMap>
        <edgeMap>
          <xCoord>192</xCoord>
          <yCoord>288</yCoord>
        </edgeMap>
        <edgeMap>
          <xCoord>193</xCoord>
          <yCoord>288</yCoord>
        </edgeMap>
        <edgeMap>
          <xCoord>194</xCoord>
          <yCoord>288</yCoord>
        </edgeMap>
        <edgeMap>
          <xCoord>195</xCoord>
          <yCoord>288</yCoord>
        </edgeMap>
        <edgeMap>
          <xCoord>196</xCoord>
          <yCoord>288</yCoord>
        </edgeMap>
        <edgeMap>
          <xCoord>197</xCoord>
          <yCoord>288</yCoord>
        </edgeMap>
        <edgeMap>
          <xCoord>198</xCoord>
          <yCoord>288</yCoord>
        </edgeMap>
        <edgeMap>
          <xCoord>199</xCoord>
          <yCoord>287</yCoord>
        </edgeMap>
        <edgeMap>
          <xCoord>200</xCoord>
          <yCoord>287</yCoord>
        </edgeMap>
        <edgeMap>
          <xCoord>201</xCoord>
          <yCoord>287</yCoord>
        </edgeMap>
        <edgeMap>
          <xCoord>202</xCoord>
          <yCoord>287</yCoord>
        </edgeMap>
        <edgeMap>
          <xCoord>203</xCoord>
          <yCoord>287</yCoord>
        </edgeMap>
        <edgeMap>
          <xCoord>204</xCoord>
          <yCoord>287</yCoord>
        </edgeMap>
        <edgeMap>
          <xCoord>205</xCoord>
          <yCoord>287</yCoord>
        </edgeMap>
        <edgeMap>
          <xCoord>206</xCoord>
          <yCoord>286</yCoord>
        </edgeMap>
        <edgeMap>
          <xCoord>207</xCoord>
          <yCoord>286</yCoord>
        </edgeMap>
        <edgeMap>
          <xCoord>208</xCoord>
          <yCoord>286</yCoord>
        </edgeMap>
        <edgeMap>
          <xCoord>209</xCoord>
          <yCoord>285</yCoord>
        </edgeMap>
        <edgeMap>
          <xCoord>209</xCoord>
          <yCoord>284</yCoord>
        </edgeMap>
        <edgeMap>
          <xCoord>208</xCoord>
          <yCoord>283</yCoord>
        </edgeMap>
        <edgeMap>
          <xCoord>207</xCoord>
          <yCoord>282</yCoord>
        </edgeMap>
        <edgeMap>
          <xCoord>206</xCoord>
          <yCoord>281</yCoord>
        </edgeMap>
        <edgeMap>
          <xCoord>205</xCoord>
          <yCoord>281</yCoord>
        </edgeMap>
        <edgeMap>
          <xCoord>204</xCoord>
          <yCoord>280</yCoord>
        </edgeMap>
        <edgeMap>
          <xCoord>203</xCoord>
          <yCoord>280</yCoord>
        </edgeMap>
        <edgeMap>
          <xCoord>202</xCoord>
          <yCoord>280</yCoord>
        </edgeMap>
        <edgeMap>
          <xCoord>201</xCoord>
          <yCoord>280</yCoord>
        </edgeMap>
        <edgeMap>
          <xCoord>200</xCoord>
          <yCoord>280</yCoord>
        </edgeMap>
        <edgeMap>
          <xCoord>199</xCoord>
          <yCoord>280</yCoord>
        </edgeMap>
        <edgeMap>
          <xCoord>198</xCoord>
          <yCoord>280</yCoord>
        </edgeMap>
        <edgeMap>
          <xCoord>197</xCoord>
          <yCoord>280</yCoord>
        </edgeMap>
        <edgeMap>
          <xCoord>196</xCoord>
          <yCoord>281</yCoord>
        </edgeMap>
        <edgeMap>
          <xCoord>195</xCoord>
          <yCoord>282</yCoord>
        </edgeMap>
        <edgeMap>
          <xCoord>194</xCoord>
          <yCoord>282</yCoord>
        </edgeMap>
        <edgeMap>
          <xCoord>193</xCoord>
          <yCoord>282</yCoord>
        </edgeMap>
        <edgeMap>
          <xCoord>192</xCoord>
          <yCoord>281</yCoord>
        </edgeMap>
        <edgeMap>
          <xCoord>191</xCoord>
          <yCoord>281</yCoord>
        </edgeMap>
        <edgeMap>
          <xCoord>190</xCoord>
          <yCoord>281</yCoord>
        </edgeMap>
        <edgeMap>
          <xCoord>189</xCoord>
          <yCoord>280</yCoord>
        </edgeMap>
      </roi>
      <roi>
        <imageZposition>-99.500000</imageZposition>
        <imageSOP_UID>1.3.6.1.4.1.14519.5.2.1.6279.6001.169963553529350716841219791602</imageSOP_UID>
        <inclusion>TRUE</inclusion>
        <edgeMap>
          <xCoord>192</xCoord>
          <yCoord>276</yCoord>
        </edgeMap>
        <edgeMap>
          <xCoord>191</xCoord>
          <yCoord>277</yCoord>
        </edgeMap>
        <edgeMap>
          <xCoord>191</xCoord>
          <yCoord>278</yCoord>
        </edgeMap>
        <edgeMap>
          <xCoord>190</xCoord>
          <yCoord>278</yCoord>
        </edgeMap>
        <edgeMap>
          <xCoord>189</xCoord>
          <yCoord>278</yCoord>
        </edgeMap>
        <edgeMap>
          <xCoord>188</xCoord>
          <yCoord>278</yCoord>
        </edgeMap>
        <edgeMap>
          <xCoord>187</xCoord>
          <yCoord>278</yCoord>
        </edgeMap>
        <edgeMap>
          <xCoord>186</xCoord>
          <yCoord>278</yCoord>
        </edgeMap>
        <edgeMap>
          <xCoord>185</xCoord>
          <yCoord>279</yCoord>
        </edgeMap>
        <edgeMap>
          <xCoord>184</xCoord>
          <yCoord>280</yCoord>
        </edgeMap>
        <edgeMap>
          <xCoord>184</xCoord>
          <yCoord>281</yCoord>
        </edgeMap>
        <edgeMap>
          <xCoord>184</xCoord>
          <yCoord>282</yCoord>
        </edgeMap>
        <edgeMap>
          <xCoord>185</xCoord>
          <yCoord>283</yCoord>
        </edgeMap>
        <edgeMap>
          <xCoord>186</xCoord>
          <yCoord>284</yCoord>
        </edgeMap>
        <edgeMap>
          <xCoord>187</xCoord>
          <yCoord>285</yCoord>
        </edgeMap>
        <edgeMap>
          <xCoord>188</xCoord>
          <yCoord>285</yCoord>
        </edgeMap>
        <edgeMap>
          <xCoord>188</xCoord>
          <yCoord>286</yCoord>
        </edgeMap>
        <edgeMap>
          <xCoord>187</xCoord>
          <yCoord>287</yCoord>
        </edgeMap>
        <edgeMap>
          <xCoord>186</xCoord>
          <yCoord>288</yCoord>
        </edgeMap>
        <edgeMap>
          <xCoord>186</xCoord>
          <yCoord>289</yCoord>
        </edgeMap>
        <edgeMap>
          <xCoord>186</xCoord>
          <yCoord>290</yCoord>
        </edgeMap>
        <edgeMap>
          <xCoord>187</xCoord>
          <yCoord>291</yCoord>
        </edgeMap>
        <edgeMap>
          <xCoord>188</xCoord>
          <yCoord>292</yCoord>
        </edgeMap>
        <edgeMap>
          <xCoord>189</xCoord>
          <yCoord>292</yCoord>
        </edgeMap>
        <edgeMap>
          <xCoord>190</xCoord>
          <yCoord>292</yCoord>
        </edgeMap>
        <edgeMap>
          <xCoord>191</xCoord>
          <yCoord>292</yCoord>
        </edgeMap>
        <edgeMap>
          <xCoord>192</xCoord>
          <yCoord>292</yCoord>
        </edgeMap>
        <edgeMap>
          <xCoord>193</xCoord>
          <yCoord>293</yCoord>
        </edgeMap>
        <edgeMap>
          <xCoord>194</xCoord>
          <yCoord>293</yCoord>
        </edgeMap>
        <edgeMap>
          <xCoord>195</xCoord>
          <yCoord>292</yCoord>
        </edgeMap>
        <edgeMap>
          <xCoord>195</xCoord>
          <yCoord>291</yCoord>
        </edgeMap>
        <edgeMap>
          <xCoord>195</xCoord>
          <yCoord>290</yCoord>
        </edgeMap>
        <edgeMap>
          <xCoord>196</xCoord>
          <yCoord>291</yCoord>
        </edgeMap>
        <edgeMap>
          <xCoord>197</xCoord>
          <yCoord>292</yCoord>
        </edgeMap>
        <edgeMap>
          <xCoord>198</xCoord>
          <yCoord>293</yCoord>
        </edgeMap>
        <edgeMap>
          <xCoord>199</xCoord>
          <yCoord>294</yCoord>
        </edgeMap>
        <edgeMap>
          <xCoord>200</xCoord>
          <yCoord>295</yCoord>
        </edgeMap>
        <edgeMap>
          <xCoord>201</xCoord>
          <yCoord>295</yCoord>
        </edgeMap>
        <edgeMap>
          <xCoord>202</xCoord>
          <yCoord>296</yCoord>
        </edgeMap>
        <edgeMap>
          <xCoord>203</xCoord>
          <yCoord>295</yCoord>
        </edgeMap>
        <edgeMap>
          <xCoord>203</xCoord>
          <yCoord>294</yCoord>
        </edgeMap>
        <edgeMap>
          <xCoord>203</xCoord>
          <yCoord>293</yCoord>
        </edgeMap>
        <edgeMap>
          <xCoord>203</xCoord>
          <yCoord>292</yCoord>
        </edgeMap>
        <edgeMap>
          <xCoord>202</xCoord>
          <yCoord>291</yCoord>
        </edgeMap>
        <edgeMap>
          <xCoord>202</xCoord>
          <yCoord>290</yCoord>
        </edgeMap>
        <edgeMap>
          <xCoord>201</xCoord>
          <yCoord>289</yCoord>
        </edgeMap>
        <edgeMap>
          <xCoord>202</xCoord>
          <yCoord>289</yCoord>
        </edgeMap>
        <edgeMap>
          <xCoord>203</xCoord>
          <yCoord>289</yCoord>
        </edgeMap>
        <edgeMap>
          <xCoord>204</xCoord>
          <yCoord>289</yCoord>
        </edgeMap>
        <edgeMap>
          <xCoord>205</xCoord>
          <yCoord>288</yCoord>
        </edgeMap>
        <edgeMap>
          <xCoord>205</xCoord>
          <yCoord>287</yCoord>
        </edgeMap>
        <edgeMap>
          <xCoord>205</xCoord>
          <yCoord>286</yCoord>
        </edgeMap>
        <edgeMap>
          <xCoord>205</xCoord>
          <yCoord>285</yCoord>
        </edgeMap>
        <edgeMap>
          <xCoord>206</xCoord>
          <yCoord>285</yCoord>
        </edgeMap>
        <edgeMap>
          <xCoord>207</xCoord>
          <yCoord>284</yCoord>
        </edgeMap>
        <edgeMap>
          <xCoord>206</xCoord>
          <yCoord>283</yCoord>
        </edgeMap>
        <edgeMap>
          <xCoord>205</xCoord>
          <yCoord>282</yCoord>
        </edgeMap>
        <edgeMap>
          <xCoord>204</xCoord>
          <yCoord>281</yCoord>
        </edgeMap>
        <edgeMap>
          <xCoord>203</xCoord>
          <yCoord>281</yCoord>
        </edgeMap>
        <edgeMap>
          <xCoord>202</xCoord>
          <yCoord>281</yCoord>
        </edgeMap>
        <edgeMap>
          <xCoord>201</xCoord>
          <yCoord>281</yCoord>
        </edgeMap>
        <edgeMap>
          <xCoord>200</xCoord>
          <yCoord>281</yCoord>
        </edgeMap>
        <edgeMap>
          <xCoord>199</xCoord>
          <yCoord>280</yCoord>
        </edgeMap>
        <edgeMap>
          <xCoord>198</xCoord>
          <yCoord>279</yCoord>
        </edgeMap>
        <edgeMap>
          <xCoord>197</xCoord>
          <yCoord>279</yCoord>
        </edgeMap>
        <edgeMap>
          <xCoord>196</xCoord>
          <yCoord>278</yCoord>
        </edgeMap>
        <edgeMap>
          <xCoord>195</xCoord>
          <yCoord>278</yCoord>
        </edgeMap>
        <edgeMap>
          <xCoord>194</xCoord>
          <yCoord>277</yCoord>
        </edgeMap>
        <edgeMap>
          <xCoord>193</xCoord>
          <yCoord>276</yCoord>
        </edgeMap>
        <edgeMap>
          <xCoord>192</xCoord>
          <yCoord>276</yCoord>
        </edgeMap>
      </roi>
      <roi>
        <imageZposition>-97.000000</imageZposition>
        <imageSOP_UID>1.3.6.1.4.1.14519.5.2.1.6279.6001.238275177185724856345552263430</imageSOP_UID>
        <inclusion>TRUE</inclusion>
        <edgeMap>
          <xCoord>195</xCoord>
          <yCoord>274</yCoord>
        </edgeMap>
        <edgeMap>
          <xCoord>194</xCoord>
          <yCoord>275</yCoord>
        </edgeMap>
        <edgeMap>
          <xCoord>194</xCoord>
          <yCoord>276</yCoord>
        </edgeMap>
        <edgeMap>
          <xCoord>194</xCoord>
          <yCoord>277</yCoord>
        </edgeMap>
        <edgeMap>
          <xCoord>194</xCoord>
          <yCoord>278</yCoord>
        </edgeMap>
        <edgeMap>
          <xCoord>194</xCoord>
          <yCoord>279</yCoord>
        </edgeMap>
        <edgeMap>
          <xCoord>194</xCoord>
          <yCoord>280</yCoord>
        </edgeMap>
        <edgeMap>
          <xCoord>194</xCoord>
          <yCoord>281</yCoord>
        </edgeMap>
        <edgeMap>
          <xCoord>194</xCoord>
          <yCoord>282</yCoord>
        </edgeMap>
        <edgeMap>
          <xCoord>194</xCoord>
          <yCoord>283</yCoord>
        </edgeMap>
        <edgeMap>
          <xCoord>193</xCoord>
          <yCoord>284</yCoord>
        </edgeMap>
        <edgeMap>
          <xCoord>192</xCoord>
          <yCoord>284</yCoord>
        </edgeMap>
        <edgeMap>
          <xCoord>191</xCoord>
          <yCoord>284</yCoord>
        </edgeMap>
        <edgeMap>
          <xCoord>190</xCoord>
          <yCoord>284</yCoord>
        </edgeMap>
        <edgeMap>
          <xCoord>189</xCoord>
          <yCoord>284</yCoord>
        </edgeMap>
        <edgeMap>
          <xCoord>188</xCoord>
          <yCoord>283</yCoord>
        </edgeMap>
        <edgeMap>
          <xCoord>188</xCoord>
          <yCoord>282</yCoord>
        </edgeMap>
        <edgeMap>
          <xCoord>187</xCoord>
          <yCoord>281</yCoord>
        </edgeMap>
        <edgeMap>
          <xCoord>186</xCoord>
          <yCoord>281</yCoord>
        </edgeMap>
        <edgeMap>
          <xCoord>186</xCoord>
          <yCoord>280</yCoord>
        </edgeMap>
        <edgeMap>
          <xCoord>185</xCoord>
          <yCoord>279</yCoord>
        </edgeMap>
        <edgeMap>
          <xCoord>184</xCoord>
          <yCoord>278</yCoord>
        </edgeMap>
        <edgeMap>
          <xCoord>183</xCoord>
          <yCoord>279</yCoord>
        </edgeMap>
        <edgeMap>
          <xCoord>183</xCoord>
          <yCoord>280</yCoord>
        </edgeMap>
        <edgeMap>
          <xCoord>183</xCoord>
          <yCoord>281</yCoord>
        </edgeMap>
        <edgeMap>
          <xCoord>183</xCoord>
          <yCoord>282</yCoord>
        </edgeMap>
        <edgeMap>
          <xCoord>183</xCoord>
          <yCoord>283</yCoord>
        </edgeMap>
        <edgeMap>
          <xCoord>184</xCoord>
          <yCoord>284</yCoord>
        </edgeMap>
        <edgeMap>
          <xCoord>184</xCoord>
          <yCoord>285</yCoord>
        </edgeMap>
        <edgeMap>
          <xCoord>184</xCoord>
          <yCoord>286</yCoord>
        </edgeMap>
        <edgeMap>
          <xCoord>185</xCoord>
          <yCoord>287</yCoord>
        </edgeMap>
        <edgeMap>
          <xCoord>186</xCoord>
          <yCoord>288</yCoord>
        </edgeMap>
        <edgeMap>
          <xCoord>186</xCoord>
          <yCoord>289</yCoord>
        </edgeMap>
        <edgeMap>
          <xCoord>186</xCoord>
          <yCoord>290</yCoord>
        </edgeMap>
        <edgeMap>
          <xCoord>186</xCoord>
          <yCoord>291</yCoord>
        </edgeMap>
        <edgeMap>
          <xCoord>186</xCoord>
          <yCoord>292</yCoord>
        </edgeMap>
        <edgeMap>
          <xCoord>186</xCoord>
          <yCoord>293</yCoord>
        </edgeMap>
        <edgeMap>
          <xCoord>186</xCoord>
          <yCoord>294</yCoord>
        </edgeMap>
        <edgeMap>
          <xCoord>187</xCoord>
          <yCoord>295</yCoord>
        </edgeMap>
        <edgeMap>
          <xCoord>188</xCoord>
          <yCoord>296</yCoord>
        </edgeMap>
        <edgeMap>
          <xCoord>189</xCoord>
          <yCoord>296</yCoord>
        </edgeMap>
        <edgeMap>
          <xCoord>190</xCoord>
          <yCoord>296</yCoord>
        </edgeMap>
        <edgeMap>
          <xCoord>191</xCoord>
          <yCoord>296</yCoord>
        </edgeMap>
        <edgeMap>
          <xCoord>192</xCoord>
          <yCoord>295</yCoord>
        </edgeMap>
        <edgeMap>
          <xCoord>193</xCoord>
          <yCoord>294</yCoord>
        </edgeMap>
        <edgeMap>
          <xCoord>194</xCoord>
          <yCoord>294</yCoord>
        </edgeMap>
        <edgeMap>
          <xCoord>195</xCoord>
          <yCoord>294</yCoord>
        </edgeMap>
        <edgeMap>
          <xCoord>196</xCoord>
          <yCoord>294</yCoord>
        </edgeMap>
        <edgeMap>
          <xCoord>197</xCoord>
          <yCoord>294</yCoord>
        </edgeMap>
        <edgeMap>
          <xCoord>198</xCoord>
          <yCoord>294</yCoord>
        </edgeMap>
        <edgeMap>
          <xCoord>199</xCoord>
          <yCoord>294</yCoord>
        </edgeMap>
        <edgeMap>
          <xCoord>200</xCoord>
          <yCoord>293</yCoord>
        </edgeMap>
        <edgeMap>
          <xCoord>201</xCoord>
          <yCoord>292</yCoord>
        </edgeMap>
        <edgeMap>
          <xCoord>202</xCoord>
          <yCoord>291</yCoord>
        </edgeMap>
        <edgeMap>
          <xCoord>203</xCoord>
          <yCoord>291</yCoord>
        </edgeMap>
        <edgeMap>
          <xCoord>204</xCoord>
          <yCoord>290</yCoord>
        </edgeMap>
        <edgeMap>
          <xCoord>205</xCoord>
          <yCoord>290</yCoord>
        </edgeMap>
        <edgeMap>
          <xCoord>206</xCoord>
          <yCoord>289</yCoord>
        </edgeMap>
        <edgeMap>
          <xCoord>207</xCoord>
          <yCoord>288</yCoord>
        </edgeMap>
        <edgeMap>
          <xCoord>208</xCoord>
          <yCoord>287</yCoord>
        </edgeMap>
        <edgeMap>
          <xCoord>208</xCoord>
          <yCoord>286</yCoord>
        </edgeMap>
        <edgeMap>
          <xCoord>207</xCoord>
          <yCoord>285</yCoord>
        </edgeMap>
        <edgeMap>
          <xCoord>206</xCoord>
          <yCoord>284</yCoord>
        </edgeMap>
        <edgeMap>
          <xCoord>206</xCoord>
          <yCoord>283</yCoord>
        </edgeMap>
        <edgeMap>
          <xCoord>206</xCoord>
          <yCoord>282</yCoord>
        </edgeMap>
        <edgeMap>
          <xCoord>206</xCoord>
          <yCoord>281</yCoord>
        </edgeMap>
        <edgeMap>
          <xCoord>206</xCoord>
          <yCoord>280</yCoord>
        </edgeMap>
        <edgeMap>
          <xCoord>207</xCoord>
          <yCoord>279</yCoord>
        </edgeMap>
        <edgeMap>
          <xCoord>206</xCoord>
          <yCoord>278</yCoord>
        </edgeMap>
        <edgeMap>
          <xCoord>205</xCoord>
          <yCoord>277</yCoord>
        </edgeMap>
        <edgeMap>
          <xCoord>204</xCoord>
          <yCoord>276</yCoord>
        </edgeMap>
        <edgeMap>
          <xCoord>203</xCoord>
          <yCoord>275</yCoord>
        </edgeMap>
        <edgeMap>
          <xCoord>202</xCoord>
          <yCoord>275</yCoord>
        </edgeMap>
        <edgeMap>
          <xCoord>201</xCoord>
          <yCoord>276</yCoord>
        </edgeMap>
        <edgeMap>
          <xCoord>201</xCoord>
          <yCoord>277</yCoord>
        </edgeMap>
        <edgeMap>
          <xCoord>201</xCoord>
          <yCoord>278</yCoord>
        </edgeMap>
        <edgeMap>
          <xCoord>201</xCoord>
          <yCoord>279</yCoord>
        </edgeMap>
        <edgeMap>
          <xCoord>201</xCoord>
          <yCoord>280</yCoord>
        </edgeMap>
        <edgeMap>
          <xCoord>201</xCoord>
          <yCoord>281</yCoord>
        </edgeMap>
        <edgeMap>
          <xCoord>200</xCoord>
          <yCoord>281</yCoord>
        </edgeMap>
        <edgeMap>
          <xCoord>199</xCoord>
          <yCoord>281</yCoord>
        </edgeMap>
        <edgeMap>
          <xCoord>199</xCoord>
          <yCoord>280</yCoord>
        </edgeMap>
        <edgeMap>
          <xCoord>199</xCoord>
          <yCoord>279</yCoord>
        </edgeMap>
        <edgeMap>
          <xCoord>199</xCoord>
          <yCoord>278</yCoord>
        </edgeMap>
        <edgeMap>
          <xCoord>199</xCoord>
          <yCoord>277</yCoord>
        </edgeMap>
        <edgeMap>
          <xCoord>199</xCoord>
          <yCoord>276</yCoord>
        </edgeMap>
        <edgeMap>
          <xCoord>198</xCoord>
          <yCoord>275</yCoord>
        </edgeMap>
        <edgeMap>
          <xCoord>197</xCoord>
          <yCoord>274</yCoord>
        </edgeMap>
        <edgeMap>
          <xCoord>196</xCoord>
          <yCoord>274</yCoord>
        </edgeMap>
        <edgeMap>
          <xCoord>195</xCoord>
          <yCoord>274</yCoord>
        </edgeMap>
      </roi>
      <roi>
        <imageZposition>-94.500000</imageZposition>
        <imageSOP_UID>1.3.6.1.4.1.14519.5.2.1.6279.6001.314918099080296018038129571325</imageSOP_UID>
        <inclusion>TRUE</inclusion>
        <edgeMap>
          <xCoord>198</xCoord>
          <yCoord>273</yCoord>
        </edgeMap>
        <edgeMap>
          <xCoord>197</xCoord>
          <yCoord>274</yCoord>
        </edgeMap>
        <edgeMap>
          <xCoord>196</xCoord>
          <yCoord>274</yCoord>
        </edgeMap>
        <edgeMap>
          <xCoord>195</xCoord>
          <yCoord>275</yCoord>
        </edgeMap>
        <edgeMap>
          <xCoord>195</xCoord>
          <yCoord>276</yCoord>
        </edgeMap>
        <edgeMap>
          <xCoord>195</xCoord>
          <yCoord>277</yCoord>
        </edgeMap>
        <edgeMap>
          <xCoord>194</xCoord>
          <yCoord>278</yCoord>
        </edgeMap>
        <edgeMap>
          <xCoord>193</xCoord>
          <yCoord>279</yCoord>
        </edgeMap>
        <edgeMap>
          <xCoord>192</xCoord>
          <yCoord>280</yCoord>
        </edgeMap>
        <edgeMap>
          <xCoord>192</xCoord>
          <yCoord>281</yCoord>
        </edgeMap>
        <edgeMap>
          <xCoord>192</xCoord>
          <yCoord>282</yCoord>
        </edgeMap>
        <edgeMap>
          <xCoord>192</xCoord>
          <yCoord>283</yCoord>
        </edgeMap>
        <edgeMap>
          <xCoord>192</xCoord>
          <yCoord>284</yCoord>
        </edgeMap>
        <edgeMap>
          <xCoord>191</xCoord>
          <yCoord>285</yCoord>
        </edgeMap>
        <edgeMap>
          <xCoord>190</xCoord>
          <yCoord>285</yCoord>
        </edgeMap>
        <edgeMap>
          <xCoord>189</xCoord>
          <yCoord>285</yCoord>
        </edgeMap>
        <edgeMap>
          <xCoord>188</xCoord>
          <yCoord>285</yCoord>
        </edgeMap>
        <edgeMap>
          <xCoord>187</xCoord>
          <yCoord>284</yCoord>
        </edgeMap>
        <edgeMap>
          <xCoord>186</xCoord>
          <yCoord>283</yCoord>
        </edgeMap>
        <edgeMap>
          <xCoord>186</xCoord>
          <yCoord>282</yCoord>
        </edgeMap>
        <edgeMap>
          <xCoord>186</xCoord>
          <yCoord>281</yCoord>
        </edgeMap>
        <edgeMap>
          <xCoord>185</xCoord>
          <yCoord>280</yCoord>
        </edgeMap>
        <edgeMap>
          <xCoord>184</xCoord>
          <yCoord>279</yCoord>
        </edgeMap>
        <edgeMap>
          <xCoord>183</xCoord>
          <yCoord>279</yCoord>
        </edgeMap>
        <edgeMap>
          <xCoord>182</xCoord>
          <yCoord>279</yCoord>
        </edgeMap>
        <edgeMap>
          <xCoord>181</xCoord>
          <yCoord>279</yCoord>
        </edgeMap>
        <edgeMap>
          <xCoord>180</xCoord>
          <yCoord>280</yCoord>
        </edgeMap>
        <edgeMap>
          <xCoord>179</xCoord>
          <yCoord>281</yCoord>
        </edgeMap>
        <edgeMap>
          <xCoord>179</xCoord>
          <yCoord>282</yCoord>
        </edgeMap>
        <edgeMap>
          <xCoord>179</xCoord>
          <yCoord>283</yCoord>
        </edgeMap>
        <edgeMap>
          <xCoord>179</xCoord>
          <yCoord>284</yCoord>
        </edgeMap>
        <edgeMap>
          <xCoord>179</xCoord>
          <yCoord>285</yCoord>
        </edgeMap>
        <edgeMap>
          <xCoord>180</xCoord>
          <yCoord>286</yCoord>
        </edgeMap>
        <edgeMap>
          <xCoord>180</xCoord>
          <yCoord>287</yCoord>
        </edgeMap>
        <edgeMap>
          <xCoord>181</xCoord>
          <yCoord>288</yCoord>
        </edgeMap>
        <edgeMap>
          <xCoord>182</xCoord>
          <yCoord>289</yCoord>
        </edgeMap>
        <edgeMap>
          <xCoord>182</xCoord>
          <yCoord>290</yCoord>
        </edgeMap>
        <edgeMap>
          <xCoord>182</xCoord>
          <yCoord>291</yCoord>
        </edgeMap>
        <edgeMap>
          <xCoord>182</xCoord>
          <yCoord>292</yCoord>
        </edgeMap>
        <edgeMap>
          <xCoord>182</xCoord>
          <yCoord>293</yCoord>
        </edgeMap>
        <edgeMap>
          <xCoord>182</xCoord>
          <yCoord>294</yCoord>
        </edgeMap>
        <edgeMap>
          <xCoord>182</xCoord>
          <yCoord>295</yCoord>
        </edgeMap>
        <edgeMap>
          <xCoord>182</xCoord>
          <yCoord>296</yCoord>
        </edgeMap>
        <edgeMap>
          <xCoord>183</xCoord>
          <yCoord>297</yCoord>
        </edgeMap>
        <edgeMap>
          <xCoord>184</xCoord>
          <yCoord>297</yCoord>
        </edgeMap>
        <edgeMap>
          <xCoord>185</xCoord>
          <yCoord>297</yCoord>
        </edgeMap>
        <edgeMap>
          <xCoord>186</xCoord>
          <yCoord>297</yCoord>
        </edgeMap>
        <edgeMap>
          <xCoord>187</xCoord>
          <yCoord>297</yCoord>
        </edgeMap>
        <edgeMap>
          <xCoord>188</xCoord>
          <yCoord>297</yCoord>
        </edgeMap>
        <edgeMap>
          <xCoord>189</xCoord>
          <yCoord>297</yCoord>
        </edgeMap>
        <edgeMap>
          <xCoord>190</xCoord>
          <yCoord>297</yCoord>
        </edgeMap>
        <edgeMap>
          <xCoord>191</xCoord>
          <yCoord>297</yCoord>
        </edgeMap>
        <edgeMap>
          <xCoord>192</xCoord>
          <yCoord>298</yCoord>
        </edgeMap>
        <edgeMap>
          <xCoord>193</xCoord>
          <yCoord>298</yCoord>
        </edgeMap>
        <edgeMap>
          <xCoord>194</xCoord>
          <yCoord>299</yCoord>
        </edgeMap>
        <edgeMap>
          <xCoord>195</xCoord>
          <yCoord>298</yCoord>
        </edgeMap>
        <edgeMap>
          <xCoord>195</xCoord>
          <yCoord>297</yCoord>
        </edgeMap>
        <edgeMap>
          <xCoord>194</xCoord>
          <yCoord>296</yCoord>
        </edgeMap>
        <edgeMap>
          <xCoord>193</xCoord>
          <yCoord>295</yCoord>
        </edgeMap>
        <edgeMap>
          <xCoord>194</xCoord>
          <yCoord>294</yCoord>
        </edgeMap>
        <edgeMap>
          <xCoord>195</xCoord>
          <yCoord>294</yCoord>
        </edgeMap>
        <edgeMap>
          <xCoord>196</xCoord>
          <yCoord>293</yCoord>
        </edgeMap>
        <edgeMap>
          <xCoord>197</xCoord>
          <yCoord>293</yCoord>
        </edgeMap>
        <edgeMap>
          <xCoord>198</xCoord>
          <yCoord>293</yCoord>
        </edgeMap>
        <edgeMap>
          <xCoord>199</xCoord>
          <yCoord>293</yCoord>
        </edgeMap>
        <edgeMap>
          <xCoord>200</xCoord>
          <yCoord>293</yCoord>
        </edgeMap>
        <edgeMap>
          <xCoord>201</xCoord>
          <yCoord>294</yCoord>
        </edgeMap>
        <edgeMap>
          <xCoord>202</xCoord>
          <yCoord>295</yCoord>
        </edgeMap>
        <edgeMap>
          <xCoord>203</xCoord>
          <yCoord>296</yCoord>
        </edgeMap>
        <edgeMap>
          <xCoord>204</xCoord>
          <yCoord>295</yCoord>
        </edgeMap>
        <edgeMap>
          <xCoord>205</xCoord>
          <yCoord>295</yCoord>
        </edgeMap>
        <edgeMap>
          <xCoord>206</xCoord>
          <yCoord>295</yCoord>
        </edgeMap>
        <edgeMap>
          <xCoord>207</xCoord>
          <yCoord>295</yCoord>
        </edgeMap>
        <edgeMap>
          <xCoord>208</xCoord>
          <yCoord>295</yCoord>
        </edgeMap>
        <edgeMap>
          <xCoord>209</xCoord>
          <yCoord>295</yCoord>
        </edgeMap>
        <edgeMap>
          <xCoord>210</xCoord>
          <yCoord>295</yCoord>
        </edgeMap>
        <edgeMap>
          <xCoord>211</xCoord>
          <yCoord>295</yCoord>
        </edgeMap>
        <edgeMap>
          <xCoord>212</xCoord>
          <yCoord>294</yCoord>
        </edgeMap>
        <edgeMap>
          <xCoord>212</xCoord>
          <yCoord>293</yCoord>
        </edgeMap>
        <edgeMap>
          <xCoord>211</xCoord>
          <yCoord>292</yCoord>
        </edgeMap>
        <edgeMap>
          <xCoord>210</xCoord>
          <yCoord>291</yCoord>
        </edgeMap>
        <edgeMap>
          <xCoord>209</xCoord>
          <yCoord>291</yCoord>
        </edgeMap>
        <edgeMap>
          <xCoord>208</xCoord>
          <yCoord>291</yCoord>
        </edgeMap>
        <edgeMap>
          <xCoord>207</xCoord>
          <yCoord>291</yCoord>
        </edgeMap>
        <edgeMap>
          <xCoord>207</xCoord>
          <yCoord>290</yCoord>
        </edgeMap>
        <edgeMap>
          <xCoord>207</xCoord>
          <yCoord>289</yCoord>
        </edgeMap>
        <edgeMap>
          <xCoord>208</xCoord>
          <yCoord>289</yCoord>
        </edgeMap>
        <edgeMap>
          <xCoord>209</xCoord>
          <yCoord>289</yCoord>
        </edgeMap>
        <edgeMap>
          <xCoord>210</xCoord>
          <yCoord>289</yCoord>
        </edgeMap>
        <edgeMap>
          <xCoord>211</xCoord>
          <yCoord>290</yCoord>
        </edgeMap>
        <edgeMap>
          <xCoord>212</xCoord>
          <yCoord>289</yCoord>
        </edgeMap>
        <edgeMap>
          <xCoord>212</xCoord>
          <yCoord>288</yCoord>
        </edgeMap>
        <edgeMap>
          <xCoord>211</xCoord>
          <yCoord>287</yCoord>
        </edgeMap>
        <edgeMap>
          <xCoord>210</xCoord>
          <yCoord>286</yCoord>
        </edgeMap>
        <edgeMap>
          <xCoord>209</xCoord>
          <yCoord>285</yCoord>
        </edgeMap>
        <edgeMap>
          <xCoord>208</xCoord>
          <yCoord>285</yCoord>
        </edgeMap>
        <edgeMap>
          <xCoord>207</xCoord>
          <yCoord>284</yCoord>
        </edgeMap>
        <edgeMap>
          <xCoord>207</xCoord>
          <yCoord>283</yCoord>
        </edgeMap>
        <edgeMap>
          <xCoord>207</xCoord>
          <yCoord>282</yCoord>
        </edgeMap>
        <edgeMap>
          <xCoord>207</xCoord>
          <yCoord>281</yCoord>
        </edgeMap>
        <edgeMap>
          <xCoord>207</xCoord>
          <yCoord>280</yCoord>
        </edgeMap>
        <edgeMap>
          <xCoord>207</xCoord>
          <yCoord>279</yCoord>
        </edgeMap>
        <edgeMap>
          <xCoord>206</xCoord>
          <yCoord>278</yCoord>
        </edgeMap>
        <edgeMap>
          <xCoord>205</xCoord>
          <yCoord>277</yCoord>
        </edgeMap>
        <edgeMap>
          <xCoord>204</xCoord>
          <yCoord>276</yCoord>
        </edgeMap>
        <edgeMap>
          <xCoord>203</xCoord>
          <yCoord>275</yCoord>
        </edgeMap>
        <edgeMap>
          <xCoord>202</xCoord>
          <yCoord>274</yCoord>
        </edgeMap>
        <edgeMap>
          <xCoord>201</xCoord>
          <yCoord>273</yCoord>
        </edgeMap>
        <edgeMap>
          <xCoord>200</xCoord>
          <yCoord>273</yCoord>
        </edgeMap>
        <edgeMap>
          <xCoord>199</xCoord>
          <yCoord>273</yCoord>
        </edgeMap>
        <edgeMap>
          <xCoord>198</xCoord>
          <yCoord>273</yCoord>
        </edgeMap>
      </roi>
      <roi>
        <imageZposition>-92.000000</imageZposition>
        <imageSOP_UID>1.3.6.1.4.1.14519.5.2.1.6279.6001.328570651143916095425464567752</imageSOP_UID>
        <inclusion>TRUE</inclusion>
        <edgeMap>
          <xCoord>198</xCoord>
          <yCoord>276</yCoord>
        </edgeMap>
        <edgeMap>
          <xCoord>197</xCoord>
          <yCoord>277</yCoord>
        </edgeMap>
        <edgeMap>
          <xCoord>196</xCoord>
          <yCoord>278</yCoord>
        </edgeMap>
        <edgeMap>
          <xCoord>196</xCoord>
          <yCoord>279</yCoord>
        </edgeMap>
        <edgeMap>
          <xCoord>196</xCoord>
          <yCoord>280</yCoord>
        </edgeMap>
        <edgeMap>
          <xCoord>196</xCoord>
          <yCoord>281</yCoord>
        </edgeMap>
        <edgeMap>
          <xCoord>195</xCoord>
          <yCoord>281</yCoord>
        </edgeMap>
        <edgeMap>
          <xCoord>194</xCoord>
          <yCoord>281</yCoord>
        </edgeMap>
        <edgeMap>
          <xCoord>193</xCoord>
          <yCoord>281</yCoord>
        </edgeMap>
        <edgeMap>
          <xCoord>192</xCoord>
          <yCoord>282</yCoord>
        </edgeMap>
        <edgeMap>
          <xCoord>191</xCoord>
          <yCoord>282</yCoord>
        </edgeMap>
        <edgeMap>
          <xCoord>190</xCoord>
          <yCoord>282</yCoord>
        </edgeMap>
        <edgeMap>
          <xCoord>189</xCoord>
          <yCoord>281</yCoord>
        </edgeMap>
        <edgeMap>
          <xCoord>188</xCoord>
          <yCoord>281</yCoord>
        </edgeMap>
        <edgeMap>
          <xCoord>187</xCoord>
          <yCoord>280</yCoord>
        </edgeMap>
        <edgeMap>
          <xCoord>187</xCoord>
          <yCoord>279</yCoord>
        </edgeMap>
        <edgeMap>
          <xCoord>186</xCoord>
          <yCoord>278</yCoord>
        </edgeMap>
        <edgeMap>
          <xCoord>185</xCoord>
          <yCoord>278</yCoord>
        </edgeMap>
        <edgeMap>
          <xCoord>184</xCoord>
          <yCoord>278</yCoord>
        </edgeMap>
        <edgeMap>
          <xCoord>183</xCoord>
          <yCoord>278</yCoord>
        </edgeMap>
        <edgeMap>
          <xCoord>182</xCoord>
          <yCoord>278</yCoord>
        </edgeMap>
        <edgeMap>
          <xCoord>181</xCoord>
          <yCoord>278</yCoord>
        </edgeMap>
        <edgeMap>
          <xCoord>180</xCoord>
          <yCoord>278</yCoord>
        </edgeMap>
        <edgeMap>
          <xCoord>179</xCoord>
          <yCoord>279</yCoord>
        </edgeMap>
        <edgeMap>
          <xCoord>179</xCoord>
          <yCoord>280</yCoord>
        </edgeMap>
        <edgeMap>
          <xCoord>179</xCoord>
          <yCoord>281</yCoord>
        </edgeMap>
        <edgeMap>
          <xCoord>179</xCoord>
          <yCoord>282</yCoord>
        </edgeMap>
        <edgeMap>
          <xCoord>179</xCoord>
          <yCoord>283</yCoord>
        </edgeMap>
        <edgeMap>
          <xCoord>179</xCoord>
          <yCoord>284</yCoord>
        </edgeMap>
        <edgeMap>
          <xCoord>180</xCoord>
          <yCoord>285</yCoord>
        </edgeMap>
        <edgeMap>
          <xCoord>180</xCoord>
          <yCoord>286</yCoord>
        </edgeMap>
        <edgeMap>
          <xCoord>181</xCoord>
          <yCoord>287</yCoord>
        </edgeMap>
        <edgeMap>
          <xCoord>181</xCoord>
          <yCoord>288</yCoord>
        </edgeMap>
        <edgeMap>
          <xCoord>181</xCoord>
          <yCoord>289</yCoord>
        </edgeMap>
        <edgeMap>
          <xCoord>181</xCoord>
          <yCoord>290</yCoord>
        </edgeMap>
        <edgeMap>
          <xCoord>181</xCoord>
          <yCoord>291</yCoord>
        </edgeMap>
        <edgeMap>
          <xCoord>181</xCoord>
          <yCoord>292</yCoord>
        </edgeMap>
        <edgeMap>
          <xCoord>181</xCoord>
          <yCoord>293</yCoord>
        </edgeMap>
        <edgeMap>
          <xCoord>181</xCoord>
          <yCoord>294</yCoord>
        </edgeMap>
        <edgeMap>
          <xCoord>181</xCoord>
          <yCoord>295</yCoord>
        </edgeMap>
        <edgeMap>
          <xCoord>181</xCoord>
          <yCoord>296</yCoord>
        </edgeMap>
        <edgeMap>
          <xCoord>181</xCoord>
          <yCoord>297</yCoord>
        </edgeMap>
        <edgeMap>
          <xCoord>182</xCoord>
          <yCoord>298</yCoord>
        </edgeMap>
        <edgeMap>
          <xCoord>183</xCoord>
          <yCoord>298</yCoord>
        </edgeMap>
        <edgeMap>
          <xCoord>184</xCoord>
          <yCoord>298</yCoord>
        </edgeMap>
        <edgeMap>
          <xCoord>185</xCoord>
          <yCoord>298</yCoord>
        </edgeMap>
        <edgeMap>
          <xCoord>186</xCoord>
          <yCoord>297</yCoord>
        </edgeMap>
        <edgeMap>
          <xCoord>187</xCoord>
          <yCoord>296</yCoord>
        </edgeMap>
        <edgeMap>
          <xCoord>188</xCoord>
          <yCoord>296</yCoord>
        </edgeMap>
        <edgeMap>
          <xCoord>189</xCoord>
          <yCoord>296</yCoord>
        </edgeMap>
        <edgeMap>
          <xCoord>190</xCoord>
          <yCoord>297</yCoord>
        </edgeMap>
        <edgeMap>
          <xCoord>191</xCoord>
          <yCoord>297</yCoord>
        </edgeMap>
        <edgeMap>
          <xCoord>191</xCoord>
          <yCoord>298</yCoord>
        </edgeMap>
        <edgeMap>
          <xCoord>192</xCoord>
          <yCoord>299</yCoord>
        </edgeMap>
        <edgeMap>
          <xCoord>193</xCoord>
          <yCoord>300</yCoord>
        </edgeMap>
        <edgeMap>
          <xCoord>194</xCoord>
          <yCoord>300</yCoord>
        </edgeMap>
        <edgeMap>
          <xCoord>195</xCoord>
          <yCoord>300</yCoord>
        </edgeMap>
        <edgeMap>
          <xCoord>196</xCoord>
          <yCoord>300</yCoord>
        </edgeMap>
        <edgeMap>
          <xCoord>197</xCoord>
          <yCoord>300</yCoord>
        </edgeMap>
        <edgeMap>
          <xCoord>198</xCoord>
          <yCoord>299</yCoord>
        </edgeMap>
        <edgeMap>
          <xCoord>198</xCoord>
          <yCoord>298</yCoord>
        </edgeMap>
        <edgeMap>
          <xCoord>198</xCoord>
          <yCoord>297</yCoord>
        </edgeMap>
        <edgeMap>
          <xCoord>197</xCoord>
          <yCoord>296</yCoord>
        </edgeMap>
        <edgeMap>
          <xCoord>197</xCoord>
          <yCoord>295</yCoord>
        </edgeMap>
        <edgeMap>
          <xCoord>197</xCoord>
          <yCoord>294</yCoord>
        </edgeMap>
        <edgeMap>
          <xCoord>198</xCoord>
          <yCoord>294</yCoord>
        </edgeMap>
        <edgeMap>
          <xCoord>199</xCoord>
          <yCoord>294</yCoord>
        </edgeMap>
        <edgeMap>
          <xCoord>200</xCoord>
          <yCoord>295</yCoord>
        </edgeMap>
        <edgeMap>
          <xCoord>201</xCoord>
          <yCoord>296</yCoord>
        </edgeMap>
        <edgeMap>
          <xCoord>202</xCoord>
          <yCoord>296</yCoord>
        </edgeMap>
        <edgeMap>
          <xCoord>203</xCoord>
          <yCoord>295</yCoord>
        </edgeMap>
        <edgeMap>
          <xCoord>203</xCoord>
          <yCoord>294</yCoord>
        </edgeMap>
        <edgeMap>
          <xCoord>203</xCoord>
          <yCoord>293</yCoord>
        </edgeMap>
        <edgeMap>
          <xCoord>204</xCoord>
          <yCoord>293</yCoord>
        </edgeMap>
        <edgeMap>
          <xCoord>205</xCoord>
          <yCoord>293</yCoord>
        </edgeMap>
        <edgeMap>
          <xCoord>206</xCoord>
          <yCoord>292</yCoord>
        </edgeMap>
        <edgeMap>
          <xCoord>207</xCoord>
          <yCoord>291</yCoord>
        </edgeMap>
        <edgeMap>
          <xCoord>208</xCoord>
          <yCoord>291</yCoord>
        </edgeMap>
        <edgeMap>
          <xCoord>209</xCoord>
          <yCoord>291</yCoord>
        </edgeMap>
        <edgeMap>
          <xCoord>210</xCoord>
          <yCoord>290</yCoord>
        </edgeMap>
        <edgeMap>
          <xCoord>210</xCoord>
          <yCoord>289</yCoord>
        </edgeMap>
        <edgeMap>
          <xCoord>211</xCoord>
          <yCoord>288</yCoord>
        </edgeMap>
        <edgeMap>
          <xCoord>211</xCoord>
          <yCoord>287</yCoord>
        </edgeMap>
        <edgeMap>
          <xCoord>211</xCoord>
          <yCoord>286</yCoord>
        </edgeMap>
        <edgeMap>
          <xCoord>211</xCoord>
          <yCoord>285</yCoord>
        </edgeMap>
        <edgeMap>
          <xCoord>211</xCoord>
          <yCoord>284</yCoord>
        </edgeMap>
        <edgeMap>
          <xCoord>210</xCoord>
          <yCoord>283</yCoord>
        </edgeMap>
        <edgeMap>
          <xCoord>209</xCoord>
          <yCoord>282</yCoord>
        </edgeMap>
        <edgeMap>
          <xCoord>208</xCoord>
          <yCoord>282</yCoord>
        </edgeMap>
        <edgeMap>
          <xCoord>207</xCoord>
          <yCoord>281</yCoord>
        </edgeMap>
        <edgeMap>
          <xCoord>206</xCoord>
          <yCoord>282</yCoord>
        </edgeMap>
        <edgeMap>
          <xCoord>205</xCoord>
          <yCoord>282</yCoord>
        </edgeMap>
        <edgeMap>
          <xCoord>204</xCoord>
          <yCoord>281</yCoord>
        </edgeMap>
        <edgeMap>
          <xCoord>204</xCoord>
          <yCoord>280</yCoord>
        </edgeMap>
        <edgeMap>
          <xCoord>203</xCoord>
          <yCoord>279</yCoord>
        </edgeMap>
        <edgeMap>
          <xCoord>202</xCoord>
          <yCoord>279</yCoord>
        </edgeMap>
        <edgeMap>
          <xCoord>201</xCoord>
          <yCoord>280</yCoord>
        </edgeMap>
        <edgeMap>
          <xCoord>201</xCoord>
          <yCoord>279</yCoord>
        </edgeMap>
        <edgeMap>
          <xCoord>201</xCoord>
          <yCoord>278</yCoord>
        </edgeMap>
        <edgeMap>
          <xCoord>200</xCoord>
          <yCoord>277</yCoord>
        </edgeMap>
        <edgeMap>
          <xCoord>199</xCoord>
          <yCoord>276</yCoord>
        </edgeMap>
        <edgeMap>
          <xCoord>198</xCoord>
          <yCoord>276</yCoord>
        </edgeMap>
      </roi>
      <roi>
        <imageZposition>-89.500000</imageZposition>
        <imageSOP_UID>1.3.6.1.4.1.14519.5.2.1.6279.6001.117180305916511820772635393344</imageSOP_UID>
        <inclusion>TRUE</inclusion>
        <edgeMap>
          <xCoord>196</xCoord>
          <yCoord>277</yCoord>
        </edgeMap>
        <edgeMap>
          <xCoord>195</xCoord>
          <yCoord>278</yCoord>
        </edgeMap>
        <edgeMap>
          <xCoord>194</xCoord>
          <yCoord>279</yCoord>
        </edgeMap>
        <edgeMap>
          <xCoord>194</xCoord>
          <yCoord>280</yCoord>
        </edgeMap>
        <edgeMap>
          <xCoord>194</xCoord>
          <yCoord>281</yCoord>
        </edgeMap>
        <edgeMap>
          <xCoord>194</xCoord>
          <yCoord>282</yCoord>
        </edgeMap>
        <edgeMap>
          <xCoord>193</xCoord>
          <yCoord>282</yCoord>
        </edgeMap>
        <edgeMap>
          <xCoord>192</xCoord>
          <yCoord>282</yCoord>
        </edgeMap>
        <edgeMap>
          <xCoord>191</xCoord>
          <yCoord>282</yCoord>
        </edgeMap>
        <edgeMap>
          <xCoord>190</xCoord>
          <yCoord>282</yCoord>
        </edgeMap>
        <edgeMap>
          <xCoord>189</xCoord>
          <yCoord>282</yCoord>
        </edgeMap>
        <edgeMap>
          <xCoord>188</xCoord>
          <yCoord>282</yCoord>
        </edgeMap>
        <edgeMap>
          <xCoord>187</xCoord>
          <yCoord>282</yCoord>
        </edgeMap>
        <edgeMap>
          <xCoord>186</xCoord>
          <yCoord>282</yCoord>
        </edgeMap>
        <edgeMap>
          <xCoord>185</xCoord>
          <yCoord>281</yCoord>
        </edgeMap>
        <edgeMap>
          <xCoord>184</xCoord>
          <yCoord>280</yCoord>
        </edgeMap>
        <edgeMap>
          <xCoord>183</xCoord>
          <yCoord>280</yCoord>
        </edgeMap>
        <edgeMap>
          <xCoord>182</xCoord>
          <yCoord>280</yCoord>
        </edgeMap>
        <edgeMap>
          <xCoord>181</xCoord>
          <yCoord>280</yCoord>
        </edgeMap>
        <edgeMap>
          <xCoord>180</xCoord>
          <yCoord>281</yCoord>
        </edgeMap>
        <edgeMap>
          <xCoord>179</xCoord>
          <yCoord>281</yCoord>
        </edgeMap>
        <edgeMap>
          <xCoord>178</xCoord>
          <yCoord>282</yCoord>
        </edgeMap>
        <edgeMap>
          <xCoord>178</xCoord>
          <yCoord>283</yCoord>
        </edgeMap>
        <edgeMap>
          <xCoord>178</xCoord>
          <yCoord>284</yCoord>
        </edgeMap>
        <edgeMap>
          <xCoord>179</xCoord>
          <yCoord>285</yCoord>
        </edgeMap>
        <edgeMap>
          <xCoord>180</xCoord>
          <yCoord>286</yCoord>
        </edgeMap>
        <edgeMap>
          <xCoord>181</xCoord>
          <yCoord>287</yCoord>
        </edgeMap>
        <edgeMap>
          <xCoord>182</xCoord>
          <yCoord>288</yCoord>
        </edgeMap>
        <edgeMap>
          <xCoord>183</xCoord>
          <yCoord>289</yCoord>
        </edgeMap>
        <edgeMap>
          <xCoord>183</xCoord>
          <yCoord>290</yCoord>
        </edgeMap>
        <edgeMap>
          <xCoord>183</xCoord>
          <yCoord>291</yCoord>
        </edgeMap>
        <edgeMap>
          <xCoord>183</xCoord>
          <yCoord>292</yCoord>
        </edgeMap>
        <edgeMap>
          <xCoord>183</xCoord>
          <yCoord>293</yCoord>
        </edgeMap>
        <edgeMap>
          <xCoord>183</xCoord>
          <yCoord>294</yCoord>
        </edgeMap>
        <edgeMap>
          <xCoord>183</xCoord>
          <yCoord>295</yCoord>
        </edgeMap>
        <edgeMap>
          <xCoord>183</xCoord>
          <yCoord>296</yCoord>
        </edgeMap>
        <edgeMap>
          <xCoord>184</xCoord>
          <yCoord>297</yCoord>
        </edgeMap>
        <edgeMap>
          <xCoord>184</xCoord>
          <yCoord>298</yCoord>
        </edgeMap>
        <edgeMap>
          <xCoord>184</xCoord>
          <yCoord>299</yCoord>
        </edgeMap>
        <edgeMap>
          <xCoord>184</xCoord>
          <yCoord>300</yCoord>
        </edgeMap>
        <edgeMap>
          <xCoord>184</xCoord>
          <yCoord>301</yCoord>
        </edgeMap>
        <edgeMap>
          <xCoord>184</xCoord>
          <yCoord>302</yCoord>
        </edgeMap>
        <edgeMap>
          <xCoord>184</xCoord>
          <yCoord>303</yCoord>
        </edgeMap>
        <edgeMap>
          <xCoord>184</xCoord>
          <yCoord>304</yCoord>
        </edgeMap>
        <edgeMap>
          <xCoord>184</xCoord>
          <yCoord>305</yCoord>
        </edgeMap>
        <edgeMap>
          <xCoord>184</xCoord>
          <yCoord>306</yCoord>
        </edgeMap>
        <edgeMap>
          <xCoord>184</xCoord>
          <yCoord>307</yCoord>
        </edgeMap>
        <edgeMap>
          <xCoord>184</xCoord>
          <yCoord>308</yCoord>
        </edgeMap>
        <edgeMap>
          <xCoord>185</xCoord>
          <yCoord>309</yCoord>
        </edgeMap>
        <edgeMap>
          <xCoord>186</xCoord>
          <yCoord>309</yCoord>
        </edgeMap>
        <edgeMap>
          <xCoord>187</xCoord>
          <yCoord>310</yCoord>
        </edgeMap>
        <edgeMap>
          <xCoord>188</xCoord>
          <yCoord>310</yCoord>
        </edgeMap>
        <edgeMap>
          <xCoord>189</xCoord>
          <yCoord>310</yCoord>
        </edgeMap>
        <edgeMap>
          <xCoord>190</xCoord>
          <yCoord>310</yCoord>
        </edgeMap>
        <edgeMap>
          <xCoord>191</xCoord>
          <yCoord>310</yCoord>
        </edgeMap>
        <edgeMap>
          <xCoord>192</xCoord>
          <yCoord>310</yCoord>
        </edgeMap>
        <edgeMap>
          <xCoord>193</xCoord>
          <yCoord>310</yCoord>
        </edgeMap>
        <edgeMap>
          <xCoord>194</xCoord>
          <yCoord>310</yCoord>
        </edgeMap>
        <edgeMap>
          <xCoord>195</xCoord>
          <yCoord>309</yCoord>
        </edgeMap>
        <edgeMap>
          <xCoord>195</xCoord>
          <yCoord>308</yCoord>
        </edgeMap>
        <edgeMap>
          <xCoord>195</xCoord>
          <yCoord>307</yCoord>
        </edgeMap>
        <edgeMap>
          <xCoord>194</xCoord>
          <yCoord>306</yCoord>
        </edgeMap>
        <edgeMap>
          <xCoord>193</xCoord>
          <yCoord>305</yCoord>
        </edgeMap>
        <edgeMap>
          <xCoord>192</xCoord>
          <yCoord>304</yCoord>
        </edgeMap>
        <edgeMap>
          <xCoord>191</xCoord>
          <yCoord>303</yCoord>
        </edgeMap>
        <edgeMap>
          <xCoord>191</xCoord>
          <yCoord>302</yCoord>
        </edgeMap>
        <edgeMap>
          <xCoord>191</xCoord>
          <yCoord>301</yCoord>
        </edgeMap>
        <edgeMap>
          <xCoord>192</xCoord>
          <yCoord>300</yCoord>
        </edgeMap>
        <edgeMap>
          <xCoord>193</xCoord>
          <yCoord>300</yCoord>
        </edgeMap>
        <edgeMap>
          <xCoord>194</xCoord>
          <yCoord>300</yCoord>
        </edgeMap>
        <edgeMap>
          <xCoord>195</xCoord>
          <yCoord>300</yCoord>
        </edgeMap>
        <edgeMap>
          <xCoord>196</xCoord>
          <yCoord>300</yCoord>
        </edgeMap>
        <edgeMap>
          <xCoord>197</xCoord>
          <yCoord>300</yCoord>
        </edgeMap>
        <edgeMap>
          <xCoord>198</xCoord>
          <yCoord>299</yCoord>
        </edgeMap>
        <edgeMap>
          <xCoord>198</xCoord>
          <yCoord>298</yCoord>
        </edgeMap>
        <edgeMap>
          <xCoord>198</xCoord>
          <yCoord>297</yCoord>
        </edgeMap>
        <edgeMap>
          <xCoord>199</xCoord>
          <yCoord>296</yCoord>
        </edgeMap>
        <edgeMap>
          <xCoord>200</xCoord>
          <yCoord>296</yCoord>
        </edgeMap>
        <edgeMap>
          <xCoord>201</xCoord>
          <yCoord>296</yCoord>
        </edgeMap>
        <edgeMap>
          <xCoord>202</xCoord>
          <yCoord>296</yCoord>
        </edgeMap>
        <edgeMap>
          <xCoord>202</xCoord>
          <yCoord>297</yCoord>
        </edgeMap>
        <edgeMap>
          <xCoord>203</xCoord>
          <yCoord>298</yCoord>
        </edgeMap>
        <edgeMap>
          <xCoord>204</xCoord>
          <yCoord>298</yCoord>
        </edgeMap>
        <edgeMap>
          <xCoord>205</xCoord>
          <yCoord>298</yCoord>
        </edgeMap>
        <edgeMap>
          <xCoord>206</xCoord>
          <yCoord>297</yCoord>
        </edgeMap>
        <edgeMap>
          <xCoord>206</xCoord>
          <yCoord>296</yCoord>
        </edgeMap>
        <edgeMap>
          <xCoord>206</xCoord>
          <yCoord>295</yCoord>
        </edgeMap>
        <edgeMap>
          <xCoord>206</xCoord>
          <yCoord>294</yCoord>
        </edgeMap>
        <edgeMap>
          <xCoord>206</xCoord>
          <yCoord>293</yCoord>
        </edgeMap>
        <edgeMap>
          <xCoord>207</xCoord>
          <yCoord>292</yCoord>
        </edgeMap>
        <edgeMap>
          <xCoord>208</xCoord>
          <yCoord>292</yCoord>
        </edgeMap>
        <edgeMap>
          <xCoord>209</xCoord>
          <yCoord>291</yCoord>
        </edgeMap>
        <edgeMap>
          <xCoord>210</xCoord>
          <yCoord>290</yCoord>
        </edgeMap>
        <edgeMap>
          <xCoord>211</xCoord>
          <yCoord>289</yCoord>
        </edgeMap>
        <edgeMap>
          <xCoord>211</xCoord>
          <yCoord>288</yCoord>
        </edgeMap>
        <edgeMap>
          <xCoord>211</xCoord>
          <yCoord>287</yCoord>
        </edgeMap>
        <edgeMap>
          <xCoord>212</xCoord>
          <yCoord>286</yCoord>
        </edgeMap>
        <edgeMap>
          <xCoord>213</xCoord>
          <yCoord>285</yCoord>
        </edgeMap>
        <edgeMap>
          <xCoord>214</xCoord>
          <yCoord>284</yCoord>
        </edgeMap>
        <edgeMap>
          <xCoord>214</xCoord>
          <yCoord>283</yCoord>
        </edgeMap>
        <edgeMap>
          <xCoord>214</xCoord>
          <yCoord>282</yCoord>
        </edgeMap>
        <edgeMap>
          <xCoord>213</xCoord>
          <yCoord>281</yCoord>
        </edgeMap>
        <edgeMap>
          <xCoord>212</xCoord>
          <yCoord>280</yCoord>
        </edgeMap>
        <edgeMap>
          <xCoord>211</xCoord>
          <yCoord>280</yCoord>
        </edgeMap>
        <edgeMap>
          <xCoord>210</xCoord>
          <yCoord>280</yCoord>
        </edgeMap>
        <edgeMap>
          <xCoord>209</xCoord>
          <yCoord>279</yCoord>
        </edgeMap>
        <edgeMap>
          <xCoord>208</xCoord>
          <yCoord>280</yCoord>
        </edgeMap>
        <edgeMap>
          <xCoord>207</xCoord>
          <yCoord>281</yCoord>
        </edgeMap>
        <edgeMap>
          <xCoord>206</xCoord>
          <yCoord>281</yCoord>
        </edgeMap>
        <edgeMap>
          <xCoord>205</xCoord>
          <yCoord>280</yCoord>
        </edgeMap>
        <edgeMap>
          <xCoord>204</xCoord>
          <yCoord>280</yCoord>
        </edgeMap>
        <edgeMap>
          <xCoord>203</xCoord>
          <yCoord>281</yCoord>
        </edgeMap>
        <edgeMap>
          <xCoord>202</xCoord>
          <yCoord>281</yCoord>
        </edgeMap>
        <edgeMap>
          <xCoord>201</xCoord>
          <yCoord>281</yCoord>
        </edgeMap>
        <edgeMap>
          <xCoord>200</xCoord>
          <yCoord>281</yCoord>
        </edgeMap>
        <edgeMap>
          <xCoord>199</xCoord>
          <yCoord>281</yCoord>
        </edgeMap>
        <edgeMap>
          <xCoord>199</xCoord>
          <yCoord>280</yCoord>
        </edgeMap>
        <edgeMap>
          <xCoord>199</xCoord>
          <yCoord>279</yCoord>
        </edgeMap>
        <edgeMap>
          <xCoord>198</xCoord>
          <yCoord>278</yCoord>
        </edgeMap>
        <edgeMap>
          <xCoord>197</xCoord>
          <yCoord>278</yCoord>
        </edgeMap>
        <edgeMap>
          <xCoord>196</xCoord>
          <yCoord>277</yCoord>
        </edgeMap>
      </roi>
      <roi>
        <imageZposition>-87.000000</imageZposition>
        <imageSOP_UID>1.3.6.1.4.1.14519.5.2.1.6279.6001.258058097219198118768387461352</imageSOP_UID>
        <inclusion>TRUE</inclusion>
        <edgeMap>
          <xCoord>196</xCoord>
          <yCoord>279</yCoord>
        </edgeMap>
        <edgeMap>
          <xCoord>195</xCoord>
          <yCoord>280</yCoord>
        </edgeMap>
        <edgeMap>
          <xCoord>195</xCoord>
          <yCoord>281</yCoord>
        </edgeMap>
        <edgeMap>
          <xCoord>195</xCoord>
          <yCoord>282</yCoord>
        </edgeMap>
        <edgeMap>
          <xCoord>195</xCoord>
          <yCoord>283</yCoord>
        </edgeMap>
        <edgeMap>
          <xCoord>194</xCoord>
          <yCoord>284</yCoord>
        </edgeMap>
        <edgeMap>
          <xCoord>193</xCoord>
          <yCoord>285</yCoord>
        </edgeMap>
        <edgeMap>
          <xCoord>192</xCoord>
          <yCoord>285</yCoord>
        </edgeMap>
        <edgeMap>
          <xCoord>191</xCoord>
          <yCoord>285</yCoord>
        </edgeMap>
        <edgeMap>
          <xCoord>190</xCoord>
          <yCoord>285</yCoord>
        </edgeMap>
        <edgeMap>
          <xCoord>189</xCoord>
          <yCoord>285</yCoord>
        </edgeMap>
        <edgeMap>
          <xCoord>188</xCoord>
          <yCoord>284</yCoord>
        </edgeMap>
        <edgeMap>
          <xCoord>187</xCoord>
          <yCoord>283</yCoord>
        </edgeMap>
        <edgeMap>
          <xCoord>186</xCoord>
          <yCoord>283</yCoord>
        </edgeMap>
        <edgeMap>
          <xCoord>185</xCoord>
          <yCoord>282</yCoord>
        </edgeMap>
        <edgeMap>
          <xCoord>184</xCoord>
          <yCoord>282</yCoord>
        </edgeMap>
        <edgeMap>
          <xCoord>183</xCoord>
          <yCoord>282</yCoord>
        </edgeMap>
        <edgeMap>
          <xCoord>182</xCoord>
          <yCoord>283</yCoord>
        </edgeMap>
        <edgeMap>
          <xCoord>181</xCoord>
          <yCoord>284</yCoord>
        </edgeMap>
        <edgeMap>
          <xCoord>181</xCoord>
          <yCoord>285</yCoord>
        </edgeMap>
        <edgeMap>
          <xCoord>181</xCoord>
          <yCoord>286</yCoord>
        </edgeMap>
        <edgeMap>
          <xCoord>181</xCoord>
          <yCoord>287</yCoord>
        </edgeMap>
        <edgeMap>
          <xCoord>181</xCoord>
          <yCoord>288</yCoord>
        </edgeMap>
        <edgeMap>
          <xCoord>181</xCoord>
          <yCoord>289</yCoord>
        </edgeMap>
        <edgeMap>
          <xCoord>181</xCoord>
          <yCoord>290</yCoord>
        </edgeMap>
        <edgeMap>
          <xCoord>181</xCoord>
          <yCoord>291</yCoord>
        </edgeMap>
        <edgeMap>
          <xCoord>180</xCoord>
          <yCoord>292</yCoord>
        </edgeMap>
        <edgeMap>
          <xCoord>179</xCoord>
          <yCoord>293</yCoord>
        </edgeMap>
        <edgeMap>
          <xCoord>178</xCoord>
          <yCoord>294</yCoord>
        </edgeMap>
        <edgeMap>
          <xCoord>179</xCoord>
          <yCoord>295</yCoord>
        </edgeMap>
        <edgeMap>
          <xCoord>179</xCoord>
          <yCoord>296</yCoord>
        </edgeMap>
        <edgeMap>
          <xCoord>180</xCoord>
          <yCoord>297</yCoord>
        </edgeMap>
        <edgeMap>
          <xCoord>181</xCoord>
          <yCoord>298</yCoord>
        </edgeMap>
        <edgeMap>
          <xCoord>181</xCoord>
          <yCoord>299</yCoord>
        </edgeMap>
        <edgeMap>
          <xCoord>181</xCoord>
          <yCoord>300</yCoord>
        </edgeMap>
        <edgeMap>
          <xCoord>181</xCoord>
          <yCoord>301</yCoord>
        </edgeMap>
        <edgeMap>
          <xCoord>181</xCoord>
          <yCoord>302</yCoord>
        </edgeMap>
        <edgeMap>
          <xCoord>181</xCoord>
          <yCoord>303</yCoord>
        </edgeMap>
        <edgeMap>
          <xCoord>181</xCoord>
          <yCoord>304</yCoord>
        </edgeMap>
        <edgeMap>
          <xCoord>181</xCoord>
          <yCoord>305</yCoord>
        </edgeMap>
        <edgeMap>
          <xCoord>181</xCoord>
          <yCoord>306</yCoord>
        </edgeMap>
        <edgeMap>
          <xCoord>181</xCoord>
          <yCoord>307</yCoord>
        </edgeMap>
        <edgeMap>
          <xCoord>181</xCoord>
          <yCoord>308</yCoord>
        </edgeMap>
        <edgeMap>
          <xCoord>181</xCoord>
          <yCoord>309</yCoord>
        </edgeMap>
        <edgeMap>
          <xCoord>181</xCoord>
          <yCoord>310</yCoord>
        </edgeMap>
        <edgeMap>
          <xCoord>181</xCoord>
          <yCoord>311</yCoord>
        </edgeMap>
        <edgeMap>
          <xCoord>181</xCoord>
          <yCoord>312</yCoord>
        </edgeMap>
        <edgeMap>
          <xCoord>181</xCoord>
          <yCoord>313</yCoord>
        </edgeMap>
        <edgeMap>
          <xCoord>182</xCoord>
          <yCoord>314</yCoord>
        </edgeMap>
        <edgeMap>
          <xCoord>183</xCoord>
          <yCoord>314</yCoord>
        </edgeMap>
        <edgeMap>
          <xCoord>184</xCoord>
          <yCoord>313</yCoord>
        </edgeMap>
        <edgeMap>
          <xCoord>185</xCoord>
          <yCoord>312</yCoord>
        </edgeMap>
        <edgeMap>
          <xCoord>186</xCoord>
          <yCoord>311</yCoord>
        </edgeMap>
        <edgeMap>
          <xCoord>187</xCoord>
          <yCoord>311</yCoord>
        </edgeMap>
        <edgeMap>
          <xCoord>188</xCoord>
          <yCoord>311</yCoord>
        </edgeMap>
        <edgeMap>
          <xCoord>189</xCoord>
          <yCoord>311</yCoord>
        </edgeMap>
        <edgeMap>
          <xCoord>190</xCoord>
          <yCoord>311</yCoord>
        </edgeMap>
        <edgeMap>
          <xCoord>191</xCoord>
          <yCoord>311</yCoord>
        </edgeMap>
        <edgeMap>
          <xCoord>192</xCoord>
          <yCoord>311</yCoord>
        </edgeMap>
        <edgeMap>
          <xCoord>193</xCoord>
          <yCoord>311</yCoord>
        </edgeMap>
        <edgeMap>
          <xCoord>194</xCoord>
          <yCoord>311</yCoord>
        </edgeMap>
        <edgeMap>
          <xCoord>195</xCoord>
          <yCoord>310</yCoord>
        </edgeMap>
        <edgeMap>
          <xCoord>195</xCoord>
          <yCoord>309</yCoord>
        </edgeMap>
        <edgeMap>
          <xCoord>195</xCoord>
          <yCoord>308</yCoord>
        </edgeMap>
        <edgeMap>
          <xCoord>195</xCoord>
          <yCoord>307</yCoord>
        </edgeMap>
        <edgeMap>
          <xCoord>195</xCoord>
          <yCoord>306</yCoord>
        </edgeMap>
        <edgeMap>
          <xCoord>195</xCoord>
          <yCoord>305</yCoord>
        </edgeMap>
        <edgeMap>
          <xCoord>196</xCoord>
          <yCoord>304</yCoord>
        </edgeMap>
        <edgeMap>
          <xCoord>196</xCoord>
          <yCoord>303</yCoord>
        </edgeMap>
        <edgeMap>
          <xCoord>196</xCoord>
          <yCoord>302</yCoord>
        </edgeMap>
        <edgeMap>
          <xCoord>196</xCoord>
          <yCoord>301</yCoord>
        </edgeMap>
        <edgeMap>
          <xCoord>196</xCoord>
          <yCoord>300</yCoord>
        </edgeMap>
        <edgeMap>
          <xCoord>197</xCoord>
          <yCoord>300</yCoord>
        </edgeMap>
        <edgeMap>
          <xCoord>198</xCoord>
          <yCoord>299</yCoord>
        </edgeMap>
        <edgeMap>
          <xCoord>199</xCoord>
          <yCoord>299</yCoord>
        </edgeMap>
        <edgeMap>
          <xCoord>200</xCoord>
          <yCoord>298</yCoord>
        </edgeMap>
        <edgeMap>
          <xCoord>201</xCoord>
          <yCoord>298</yCoord>
        </edgeMap>
        <edgeMap>
          <xCoord>202</xCoord>
          <yCoord>298</yCoord>
        </edgeMap>
        <edgeMap>
          <xCoord>203</xCoord>
          <yCoord>298</yCoord>
        </edgeMap>
        <edgeMap>
          <xCoord>204</xCoord>
          <yCoord>298</yCoord>
        </edgeMap>
        <edgeMap>
          <xCoord>205</xCoord>
          <yCoord>297</yCoord>
        </edgeMap>
        <edgeMap>
          <xCoord>205</xCoord>
          <yCoord>296</yCoord>
        </edgeMap>
        <edgeMap>
          <xCoord>206</xCoord>
          <yCoord>296</yCoord>
        </edgeMap>
        <edgeMap>
          <xCoord>207</xCoord>
          <yCoord>296</yCoord>
        </edgeMap>
        <edgeMap>
          <xCoord>208</xCoord>
          <yCoord>296</yCoord>
        </edgeMap>
        <edgeMap>
          <xCoord>209</xCoord>
          <yCoord>295</yCoord>
        </edgeMap>
        <edgeMap>
          <xCoord>209</xCoord>
          <yCoord>294</yCoord>
        </edgeMap>
        <edgeMap>
          <xCoord>209</xCoord>
          <yCoord>293</yCoord>
        </edgeMap>
        <edgeMap>
          <xCoord>210</xCoord>
          <yCoord>292</yCoord>
        </edgeMap>
        <edgeMap>
          <xCoord>211</xCoord>
          <yCoord>291</yCoord>
        </edgeMap>
        <edgeMap>
          <xCoord>212</xCoord>
          <yCoord>290</yCoord>
        </edgeMap>
        <edgeMap>
          <xCoord>213</xCoord>
          <yCoord>289</yCoord>
        </edgeMap>
        <edgeMap>
          <xCoord>214</xCoord>
          <yCoord>288</yCoord>
        </edgeMap>
        <edgeMap>
          <xCoord>214</xCoord>
          <yCoord>287</yCoord>
        </edgeMap>
        <edgeMap>
          <xCoord>215</xCoord>
          <yCoord>286</yCoord>
        </edgeMap>
        <edgeMap>
          <xCoord>215</xCoord>
          <yCoord>285</yCoord>
        </edgeMap>
        <edgeMap>
          <xCoord>214</xCoord>
          <yCoord>284</yCoord>
        </edgeMap>
        <edgeMap>
          <xCoord>213</xCoord>
          <yCoord>284</yCoord>
        </edgeMap>
        <edgeMap>
          <xCoord>212</xCoord>
          <yCoord>283</yCoord>
        </edgeMap>
        <edgeMap>
          <xCoord>211</xCoord>
          <yCoord>283</yCoord>
        </edgeMap>
        <edgeMap>
          <xCoord>210</xCoord>
          <yCoord>283</yCoord>
        </edgeMap>
        <edgeMap>
          <xCoord>210</xCoord>
          <yCoord>282</yCoord>
        </edgeMap>
        <edgeMap>
          <xCoord>211</xCoord>
          <yCoord>281</yCoord>
        </edgeMap>
        <edgeMap>
          <xCoord>210</xCoord>
          <yCoord>280</yCoord>
        </edgeMap>
        <edgeMap>
          <xCoord>209</xCoord>
          <yCoord>280</yCoord>
        </edgeMap>
        <edgeMap>
          <xCoord>208</xCoord>
          <yCoord>280</yCoord>
        </edgeMap>
        <edgeMap>
          <xCoord>207</xCoord>
          <yCoord>280</yCoord>
        </edgeMap>
        <edgeMap>
          <xCoord>206</xCoord>
          <yCoord>281</yCoord>
        </edgeMap>
        <edgeMap>
          <xCoord>206</xCoord>
          <yCoord>282</yCoord>
        </edgeMap>
        <edgeMap>
          <xCoord>205</xCoord>
          <yCoord>282</yCoord>
        </edgeMap>
        <edgeMap>
          <xCoord>204</xCoord>
          <yCoord>282</yCoord>
        </edgeMap>
        <edgeMap>
          <xCoord>203</xCoord>
          <yCoord>282</yCoord>
        </edgeMap>
        <edgeMap>
          <xCoord>202</xCoord>
          <yCoord>281</yCoord>
        </edgeMap>
        <edgeMap>
          <xCoord>201</xCoord>
          <yCoord>281</yCoord>
        </edgeMap>
        <edgeMap>
          <xCoord>200</xCoord>
          <yCoord>280</yCoord>
        </edgeMap>
        <edgeMap>
          <xCoord>199</xCoord>
          <yCoord>280</yCoord>
        </edgeMap>
        <edgeMap>
          <xCoord>198</xCoord>
          <yCoord>280</yCoord>
        </edgeMap>
        <edgeMap>
          <xCoord>197</xCoord>
          <yCoord>279</yCoord>
        </edgeMap>
        <edgeMap>
          <xCoord>196</xCoord>
          <yCoord>279</yCoord>
        </edgeMap>
      </roi>
      <roi>
        <imageZposition>-84.500000</imageZposition>
        <imageSOP_UID>1.3.6.1.4.1.14519.5.2.1.6279.6001.728127195301836289539977631242</imageSOP_UID>
        <inclusion>TRUE</inclusion>
        <edgeMap>
          <xCoord>199</xCoord>
          <yCoord>279</yCoord>
        </edgeMap>
        <edgeMap>
          <xCoord>198</xCoord>
          <yCoord>280</yCoord>
        </edgeMap>
        <edgeMap>
          <xCoord>198</xCoord>
          <yCoord>281</yCoord>
        </edgeMap>
        <edgeMap>
          <xCoord>198</xCoord>
          <yCoord>282</yCoord>
        </edgeMap>
        <edgeMap>
          <xCoord>198</xCoord>
          <yCoord>283</yCoord>
        </edgeMap>
        <edgeMap>
          <xCoord>197</xCoord>
          <yCoord>282</yCoord>
        </edgeMap>
        <edgeMap>
          <xCoord>196</xCoord>
          <yCoord>283</yCoord>
        </edgeMap>
        <edgeMap>
          <xCoord>196</xCoord>
          <yCoord>284</yCoord>
        </edgeMap>
        <edgeMap>
          <xCoord>196</xCoord>
          <yCoord>285</yCoord>
        </edgeMap>
        <edgeMap>
          <xCoord>196</xCoord>
          <yCoord>286</yCoord>
        </edgeMap>
        <edgeMap>
          <xCoord>195</xCoord>
          <yCoord>287</yCoord>
        </edgeMap>
        <edgeMap>
          <xCoord>195</xCoord>
          <yCoord>288</yCoord>
        </edgeMap>
        <edgeMap>
          <xCoord>194</xCoord>
          <yCoord>288</yCoord>
        </edgeMap>
        <edgeMap>
          <xCoord>193</xCoord>
          <yCoord>288</yCoord>
        </edgeMap>
        <edgeMap>
          <xCoord>192</xCoord>
          <yCoord>288</yCoord>
        </edgeMap>
        <edgeMap>
          <xCoord>191</xCoord>
          <yCoord>288</yCoord>
        </edgeMap>
        <edgeMap>
          <xCoord>190</xCoord>
          <yCoord>288</yCoord>
        </edgeMap>
        <edgeMap>
          <xCoord>189</xCoord>
          <yCoord>288</yCoord>
        </edgeMap>
        <edgeMap>
          <xCoord>188</xCoord>
          <yCoord>288</yCoord>
        </edgeMap>
        <edgeMap>
          <xCoord>187</xCoord>
          <yCoord>287</yCoord>
        </edgeMap>
        <edgeMap>
          <xCoord>186</xCoord>
          <yCoord>287</yCoord>
        </edgeMap>
        <edgeMap>
          <xCoord>185</xCoord>
          <yCoord>286</yCoord>
        </edgeMap>
        <edgeMap>
          <xCoord>184</xCoord>
          <yCoord>286</yCoord>
        </edgeMap>
        <edgeMap>
          <xCoord>183</xCoord>
          <yCoord>285</yCoord>
        </edgeMap>
        <edgeMap>
          <xCoord>182</xCoord>
          <yCoord>286</yCoord>
        </edgeMap>
        <edgeMap>
          <xCoord>181</xCoord>
          <yCoord>287</yCoord>
        </edgeMap>
        <edgeMap>
          <xCoord>181</xCoord>
          <yCoord>288</yCoord>
        </edgeMap>
        <edgeMap>
          <xCoord>181</xCoord>
          <yCoord>289</yCoord>
        </edgeMap>
        <edgeMap>
          <xCoord>181</xCoord>
          <yCoord>290</yCoord>
        </edgeMap>
        <edgeMap>
          <xCoord>181</xCoord>
          <yCoord>291</yCoord>
        </edgeMap>
        <edgeMap>
          <xCoord>181</xCoord>
          <yCoord>292</yCoord>
        </edgeMap>
        <edgeMap>
          <xCoord>181</xCoord>
          <yCoord>293</yCoord>
        </edgeMap>
        <edgeMap>
          <xCoord>181</xCoord>
          <yCoord>294</yCoord>
        </edgeMap>
        <edgeMap>
          <xCoord>181</xCoord>
          <yCoord>295</yCoord>
        </edgeMap>
        <edgeMap>
          <xCoord>180</xCoord>
          <yCoord>296</yCoord>
        </edgeMap>
        <edgeMap>
          <xCoord>179</xCoord>
          <yCoord>297</yCoord>
        </edgeMap>
        <edgeMap>
          <xCoord>180</xCoord>
          <yCoord>298</yCoord>
        </edgeMap>
        <edgeMap>
          <xCoord>181</xCoord>
          <yCoord>299</yCoord>
        </edgeMap>
        <edgeMap>
          <xCoord>182</xCoord>
          <yCoord>299</yCoord>
        </edgeMap>
        <edgeMap>
          <xCoord>183</xCoord>
          <yCoord>299</yCoord>
        </edgeMap>
        <edgeMap>
          <xCoord>184</xCoord>
          <yCoord>300</yCoord>
        </edgeMap>
        <edgeMap>
          <xCoord>185</xCoord>
          <yCoord>300</yCoord>
        </edgeMap>
        <edgeMap>
          <xCoord>185</xCoord>
          <yCoord>301</yCoord>
        </edgeMap>
        <edgeMap>
          <xCoord>185</xCoord>
          <yCoord>302</yCoord>
        </edgeMap>
        <edgeMap>
          <xCoord>184</xCoord>
          <yCoord>303</yCoord>
        </edgeMap>
        <edgeMap>
          <xCoord>183</xCoord>
          <yCoord>303</yCoord>
        </edgeMap>
        <edgeMap>
          <xCoord>182</xCoord>
          <yCoord>304</yCoord>
        </edgeMap>
        <edgeMap>
          <xCoord>181</xCoord>
          <yCoord>305</yCoord>
        </edgeMap>
        <edgeMap>
          <xCoord>180</xCoord>
          <yCoord>306</yCoord>
        </edgeMap>
        <edgeMap>
          <xCoord>180</xCoord>
          <yCoord>307</yCoord>
        </edgeMap>
        <edgeMap>
          <xCoord>179</xCoord>
          <yCoord>308</yCoord>
        </edgeMap>
        <edgeMap>
          <xCoord>179</xCoord>
          <yCoord>309</yCoord>
        </edgeMap>
        <edgeMap>
          <xCoord>180</xCoord>
          <yCoord>310</yCoord>
        </edgeMap>
        <edgeMap>
          <xCoord>180</xCoord>
          <yCoord>311</yCoord>
        </edgeMap>
        <edgeMap>
          <xCoord>180</xCoord>
          <yCoord>312</yCoord>
        </edgeMap>
        <edgeMap>
          <xCoord>181</xCoord>
          <yCoord>313</yCoord>
        </edgeMap>
        <edgeMap>
          <xCoord>182</xCoord>
          <yCoord>313</yCoord>
        </edgeMap>
        <edgeMap>
          <xCoord>183</xCoord>
          <yCoord>313</yCoord>
        </edgeMap>
        <edgeMap>
          <xCoord>184</xCoord>
          <yCoord>313</yCoord>
        </edgeMap>
        <edgeMap>
          <xCoord>185</xCoord>
          <yCoord>313</yCoord>
        </edgeMap>
        <edgeMap>
          <xCoord>186</xCoord>
          <yCoord>312</yCoord>
        </edgeMap>
        <edgeMap>
          <xCoord>187</xCoord>
          <yCoord>311</yCoord>
        </edgeMap>
        <edgeMap>
          <xCoord>188</xCoord>
          <yCoord>311</yCoord>
        </edgeMap>
        <edgeMap>
          <xCoord>189</xCoord>
          <yCoord>311</yCoord>
        </edgeMap>
        <edgeMap>
          <xCoord>190</xCoord>
          <yCoord>311</yCoord>
        </edgeMap>
        <edgeMap>
          <xCoord>191</xCoord>
          <yCoord>311</yCoord>
        </edgeMap>
        <edgeMap>
          <xCoord>192</xCoord>
          <yCoord>310</yCoord>
        </edgeMap>
        <edgeMap>
          <xCoord>193</xCoord>
          <yCoord>309</yCoord>
        </edgeMap>
        <edgeMap>
          <xCoord>194</xCoord>
          <yCoord>308</yCoord>
        </edgeMap>
        <edgeMap>
          <xCoord>194</xCoord>
          <yCoord>307</yCoord>
        </edgeMap>
        <edgeMap>
          <xCoord>194</xCoord>
          <yCoord>306</yCoord>
        </edgeMap>
        <edgeMap>
          <xCoord>194</xCoord>
          <yCoord>305</yCoord>
        </edgeMap>
        <edgeMap>
          <xCoord>194</xCoord>
          <yCoord>304</yCoord>
        </edgeMap>
        <edgeMap>
          <xCoord>194</xCoord>
          <yCoord>303</yCoord>
        </edgeMap>
        <edgeMap>
          <xCoord>193</xCoord>
          <yCoord>302</yCoord>
        </edgeMap>
        <edgeMap>
          <xCoord>192</xCoord>
          <yCoord>302</yCoord>
        </edgeMap>
        <edgeMap>
          <xCoord>191</xCoord>
          <yCoord>302</yCoord>
        </edgeMap>
        <edgeMap>
          <xCoord>192</xCoord>
          <yCoord>301</yCoord>
        </edgeMap>
        <edgeMap>
          <xCoord>193</xCoord>
          <yCoord>300</yCoord>
        </edgeMap>
        <edgeMap>
          <xCoord>194</xCoord>
          <yCoord>299</yCoord>
        </edgeMap>
        <edgeMap>
          <xCoord>195</xCoord>
          <yCoord>299</yCoord>
        </edgeMap>
        <edgeMap>
          <xCoord>196</xCoord>
          <yCoord>300</yCoord>
        </edgeMap>
        <edgeMap>
          <xCoord>197</xCoord>
          <yCoord>300</yCoord>
        </edgeMap>
        <edgeMap>
          <xCoord>198</xCoord>
          <yCoord>299</yCoord>
        </edgeMap>
        <edgeMap>
          <xCoord>199</xCoord>
          <yCoord>298</yCoord>
        </edgeMap>
        <edgeMap>
          <xCoord>199</xCoord>
          <yCoord>297</yCoord>
        </edgeMap>
        <edgeMap>
          <xCoord>200</xCoord>
          <yCoord>297</yCoord>
        </edgeMap>
        <edgeMap>
          <xCoord>200</xCoord>
          <yCoord>298</yCoord>
        </edgeMap>
        <edgeMap>
          <xCoord>200</xCoord>
          <yCoord>299</yCoord>
        </edgeMap>
        <edgeMap>
          <xCoord>201</xCoord>
          <yCoord>300</yCoord>
        </edgeMap>
        <edgeMap>
          <xCoord>202</xCoord>
          <yCoord>300</yCoord>
        </edgeMap>
        <edgeMap>
          <xCoord>203</xCoord>
          <yCoord>299</yCoord>
        </edgeMap>
        <edgeMap>
          <xCoord>204</xCoord>
          <yCoord>298</yCoord>
        </edgeMap>
        <edgeMap>
          <xCoord>205</xCoord>
          <yCoord>297</yCoord>
        </edgeMap>
        <edgeMap>
          <xCoord>206</xCoord>
          <yCoord>296</yCoord>
        </edgeMap>
        <edgeMap>
          <xCoord>206</xCoord>
          <yCoord>295</yCoord>
        </edgeMap>
        <edgeMap>
          <xCoord>206</xCoord>
          <yCoord>294</yCoord>
        </edgeMap>
        <edgeMap>
          <xCoord>207</xCoord>
          <yCoord>293</yCoord>
        </edgeMap>
        <edgeMap>
          <xCoord>208</xCoord>
          <yCoord>292</yCoord>
        </edgeMap>
        <edgeMap>
          <xCoord>208</xCoord>
          <yCoord>291</yCoord>
        </edgeMap>
        <edgeMap>
          <xCoord>209</xCoord>
          <yCoord>290</yCoord>
        </edgeMap>
        <edgeMap>
          <xCoord>210</xCoord>
          <yCoord>290</yCoord>
        </edgeMap>
        <edgeMap>
          <xCoord>211</xCoord>
          <yCoord>289</yCoord>
        </edgeMap>
        <edgeMap>
          <xCoord>212</xCoord>
          <yCoord>288</yCoord>
        </edgeMap>
        <edgeMap>
          <xCoord>212</xCoord>
          <yCoord>287</yCoord>
        </edgeMap>
        <edgeMap>
          <xCoord>211</xCoord>
          <yCoord>286</yCoord>
        </edgeMap>
        <edgeMap>
          <xCoord>210</xCoord>
          <yCoord>286</yCoord>
        </edgeMap>
        <edgeMap>
          <xCoord>209</xCoord>
          <yCoord>285</yCoord>
        </edgeMap>
        <edgeMap>
          <xCoord>208</xCoord>
          <yCoord>285</yCoord>
        </edgeMap>
        <edgeMap>
          <xCoord>207</xCoord>
          <yCoord>285</yCoord>
        </edgeMap>
        <edgeMap>
          <xCoord>206</xCoord>
          <yCoord>285</yCoord>
        </edgeMap>
        <edgeMap>
          <xCoord>205</xCoord>
          <yCoord>285</yCoord>
        </edgeMap>
        <edgeMap>
          <xCoord>204</xCoord>
          <yCoord>284</yCoord>
        </edgeMap>
        <edgeMap>
          <xCoord>203</xCoord>
          <yCoord>283</yCoord>
        </edgeMap>
        <edgeMap>
          <xCoord>202</xCoord>
          <yCoord>283</yCoord>
        </edgeMap>
        <edgeMap>
          <xCoord>201</xCoord>
          <yCoord>283</yCoord>
        </edgeMap>
        <edgeMap>
          <xCoord>201</xCoord>
          <yCoord>282</yCoord>
        </edgeMap>
        <edgeMap>
          <xCoord>202</xCoord>
          <yCoord>281</yCoord>
        </edgeMap>
        <edgeMap>
          <xCoord>202</xCoord>
          <yCoord>280</yCoord>
        </edgeMap>
        <edgeMap>
          <xCoord>201</xCoord>
          <yCoord>279</yCoord>
        </edgeMap>
        <edgeMap>
          <xCoord>200</xCoord>
          <yCoord>279</yCoord>
        </edgeMap>
        <edgeMap>
          <xCoord>199</xCoord>
          <yCoord>279</yCoord>
        </edgeMap>
      </roi>
      <roi>
        <imageZposition>-82.000000</imageZposition>
        <imageSOP_UID>1.3.6.1.4.1.14519.5.2.1.6279.6001.925595007611454065878912123617</imageSOP_UID>
        <inclusion>TRUE</inclusion>
        <edgeMap>
          <xCoord>196</xCoord>
          <yCoord>283</yCoord>
        </edgeMap>
        <edgeMap>
          <xCoord>195</xCoord>
          <yCoord>284</yCoord>
        </edgeMap>
        <edgeMap>
          <xCoord>194</xCoord>
          <yCoord>285</yCoord>
        </edgeMap>
        <edgeMap>
          <xCoord>193</xCoord>
          <yCoord>286</yCoord>
        </edgeMap>
        <edgeMap>
          <xCoord>193</xCoord>
          <yCoord>287</yCoord>
        </edgeMap>
        <edgeMap>
          <xCoord>193</xCoord>
          <yCoord>288</yCoord>
        </edgeMap>
        <edgeMap>
          <xCoord>193</xCoord>
          <yCoord>289</yCoord>
        </edgeMap>
        <edgeMap>
          <xCoord>193</xCoord>
          <yCoord>290</yCoord>
        </edgeMap>
        <edgeMap>
          <xCoord>192</xCoord>
          <yCoord>290</yCoord>
        </edgeMap>
        <edgeMap>
          <xCoord>191</xCoord>
          <yCoord>290</yCoord>
        </edgeMap>
        <edgeMap>
          <xCoord>190</xCoord>
          <yCoord>290</yCoord>
        </edgeMap>
        <edgeMap>
          <xCoord>189</xCoord>
          <yCoord>289</yCoord>
        </edgeMap>
        <edgeMap>
          <xCoord>188</xCoord>
          <yCoord>289</yCoord>
        </edgeMap>
        <edgeMap>
          <xCoord>187</xCoord>
          <yCoord>289</yCoord>
        </edgeMap>
        <edgeMap>
          <xCoord>186</xCoord>
          <yCoord>290</yCoord>
        </edgeMap>
        <edgeMap>
          <xCoord>186</xCoord>
          <yCoord>291</yCoord>
        </edgeMap>
        <edgeMap>
          <xCoord>186</xCoord>
          <yCoord>292</yCoord>
        </edgeMap>
        <edgeMap>
          <xCoord>186</xCoord>
          <yCoord>293</yCoord>
        </edgeMap>
        <edgeMap>
          <xCoord>187</xCoord>
          <yCoord>294</yCoord>
        </edgeMap>
        <edgeMap>
          <xCoord>187</xCoord>
          <yCoord>295</yCoord>
        </edgeMap>
        <edgeMap>
          <xCoord>187</xCoord>
          <yCoord>296</yCoord>
        </edgeMap>
        <edgeMap>
          <xCoord>188</xCoord>
          <yCoord>297</yCoord>
        </edgeMap>
        <edgeMap>
          <xCoord>189</xCoord>
          <yCoord>298</yCoord>
        </edgeMap>
        <edgeMap>
          <xCoord>188</xCoord>
          <yCoord>298</yCoord>
        </edgeMap>
        <edgeMap>
          <xCoord>187</xCoord>
          <yCoord>298</yCoord>
        </edgeMap>
        <edgeMap>
          <xCoord>186</xCoord>
          <yCoord>298</yCoord>
        </edgeMap>
        <edgeMap>
          <xCoord>185</xCoord>
          <yCoord>298</yCoord>
        </edgeMap>
        <edgeMap>
          <xCoord>184</xCoord>
          <yCoord>298</yCoord>
        </edgeMap>
        <edgeMap>
          <xCoord>183</xCoord>
          <yCoord>299</yCoord>
        </edgeMap>
        <edgeMap>
          <xCoord>182</xCoord>
          <yCoord>300</yCoord>
        </edgeMap>
        <edgeMap>
          <xCoord>182</xCoord>
          <yCoord>301</yCoord>
        </edgeMap>
        <edgeMap>
          <xCoord>182</xCoord>
          <yCoord>302</yCoord>
        </edgeMap>
        <edgeMap>
          <xCoord>182</xCoord>
          <yCoord>303</yCoord>
        </edgeMap>
        <edgeMap>
          <xCoord>182</xCoord>
          <yCoord>304</yCoord>
        </edgeMap>
        <edgeMap>
          <xCoord>182</xCoord>
          <yCoord>305</yCoord>
        </edgeMap>
        <edgeMap>
          <xCoord>182</xCoord>
          <yCoord>306</yCoord>
        </edgeMap>
        <edgeMap>
          <xCoord>182</xCoord>
          <yCoord>307</yCoord>
        </edgeMap>
        <edgeMap>
          <xCoord>182</xCoord>
          <yCoord>308</yCoord>
        </edgeMap>
        <edgeMap>
          <xCoord>181</xCoord>
          <yCoord>308</yCoord>
        </edgeMap>
        <edgeMap>
          <xCoord>180</xCoord>
          <yCoord>308</yCoord>
        </edgeMap>
        <edgeMap>
          <xCoord>179</xCoord>
          <yCoord>309</yCoord>
        </edgeMap>
        <edgeMap>
          <xCoord>179</xCoord>
          <yCoord>310</yCoord>
        </edgeMap>
        <edgeMap>
          <xCoord>180</xCoord>
          <yCoord>311</yCoord>
        </edgeMap>
        <edgeMap>
          <xCoord>181</xCoord>
          <yCoord>312</yCoord>
        </edgeMap>
        <edgeMap>
          <xCoord>182</xCoord>
          <yCoord>312</yCoord>
        </edgeMap>
        <edgeMap>
          <xCoord>183</xCoord>
          <yCoord>312</yCoord>
        </edgeMap>
        <edgeMap>
          <xCoord>184</xCoord>
          <yCoord>313</yCoord>
        </edgeMap>
        <edgeMap>
          <xCoord>185</xCoord>
          <yCoord>313</yCoord>
        </edgeMap>
        <edgeMap>
          <xCoord>186</xCoord>
          <yCoord>313</yCoord>
        </edgeMap>
        <edgeMap>
          <xCoord>187</xCoord>
          <yCoord>312</yCoord>
        </edgeMap>
        <edgeMap>
          <xCoord>188</xCoord>
          <yCoord>312</yCoord>
        </edgeMap>
        <edgeMap>
          <xCoord>189</xCoord>
          <yCoord>311</yCoord>
        </edgeMap>
        <edgeMap>
          <xCoord>189</xCoord>
          <yCoord>310</yCoord>
        </edgeMap>
        <edgeMap>
          <xCoord>190</xCoord>
          <yCoord>309</yCoord>
        </edgeMap>
        <edgeMap>
          <xCoord>191</xCoord>
          <yCoord>308</yCoord>
        </edgeMap>
        <edgeMap>
          <xCoord>191</xCoord>
          <yCoord>307</yCoord>
        </edgeMap>
        <edgeMap>
          <xCoord>191</xCoord>
          <yCoord>306</yCoord>
        </edgeMap>
        <edgeMap>
          <xCoord>191</xCoord>
          <yCoord>305</yCoord>
        </edgeMap>
        <edgeMap>
          <xCoord>191</xCoord>
          <yCoord>304</yCoord>
        </edgeMap>
        <edgeMap>
          <xCoord>191</xCoord>
          <yCoord>303</yCoord>
        </edgeMap>
        <edgeMap>
          <xCoord>192</xCoord>
          <yCoord>302</yCoord>
        </edgeMap>
        <edgeMap>
          <xCoord>193</xCoord>
          <yCoord>302</yCoord>
        </edgeMap>
        <edgeMap>
          <xCoord>194</xCoord>
          <yCoord>302</yCoord>
        </edgeMap>
        <edgeMap>
          <xCoord>195</xCoord>
          <yCoord>301</yCoord>
        </edgeMap>
        <edgeMap>
          <xCoord>195</xCoord>
          <yCoord>300</yCoord>
        </edgeMap>
        <edgeMap>
          <xCoord>195</xCoord>
          <yCoord>299</yCoord>
        </edgeMap>
        <edgeMap>
          <xCoord>195</xCoord>
          <yCoord>298</yCoord>
        </edgeMap>
        <edgeMap>
          <xCoord>196</xCoord>
          <yCoord>298</yCoord>
        </edgeMap>
        <edgeMap>
          <xCoord>197</xCoord>
          <yCoord>297</yCoord>
        </edgeMap>
        <edgeMap>
          <xCoord>198</xCoord>
          <yCoord>297</yCoord>
        </edgeMap>
        <edgeMap>
          <xCoord>199</xCoord>
          <yCoord>297</yCoord>
        </edgeMap>
        <edgeMap>
          <xCoord>200</xCoord>
          <yCoord>296</yCoord>
        </edgeMap>
        <edgeMap>
          <xCoord>201</xCoord>
          <yCoord>295</yCoord>
        </edgeMap>
        <edgeMap>
          <xCoord>202</xCoord>
          <yCoord>294</yCoord>
        </edgeMap>
        <edgeMap>
          <xCoord>203</xCoord>
          <yCoord>293</yCoord>
        </edgeMap>
        <edgeMap>
          <xCoord>203</xCoord>
          <yCoord>292</yCoord>
        </edgeMap>
        <edgeMap>
          <xCoord>203</xCoord>
          <yCoord>291</yCoord>
        </edgeMap>
        <edgeMap>
          <xCoord>204</xCoord>
          <yCoord>290</yCoord>
        </edgeMap>
        <edgeMap>
          <xCoord>205</xCoord>
          <yCoord>290</yCoord>
        </edgeMap>
        <edgeMap>
          <xCoord>206</xCoord>
          <yCoord>290</yCoord>
        </edgeMap>
        <edgeMap>
          <xCoord>207</xCoord>
          <yCoord>290</yCoord>
        </edgeMap>
        <edgeMap>
          <xCoord>208</xCoord>
          <yCoord>290</yCoord>
        </edgeMap>
        <edgeMap>
          <xCoord>209</xCoord>
          <yCoord>289</yCoord>
        </edgeMap>
        <edgeMap>
          <xCoord>210</xCoord>
          <yCoord>288</yCoord>
        </edgeMap>
        <edgeMap>
          <xCoord>210</xCoord>
          <yCoord>287</yCoord>
        </edgeMap>
        <edgeMap>
          <xCoord>209</xCoord>
          <yCoord>286</yCoord>
        </edgeMap>
        <edgeMap>
          <xCoord>208</xCoord>
          <yCoord>286</yCoord>
        </edgeMap>
        <edgeMap>
          <xCoord>207</xCoord>
          <yCoord>286</yCoord>
        </edgeMap>
        <edgeMap>
          <xCoord>206</xCoord>
          <yCoord>286</yCoord>
        </edgeMap>
        <edgeMap>
          <xCoord>205</xCoord>
          <yCoord>286</yCoord>
        </edgeMap>
        <edgeMap>
          <xCoord>204</xCoord>
          <yCoord>286</yCoord>
        </edgeMap>
        <edgeMap>
          <xCoord>203</xCoord>
          <yCoord>286</yCoord>
        </edgeMap>
        <edgeMap>
          <xCoord>202</xCoord>
          <yCoord>286</yCoord>
        </edgeMap>
        <edgeMap>
          <xCoord>201</xCoord>
          <yCoord>286</yCoord>
        </edgeMap>
        <edgeMap>
          <xCoord>201</xCoord>
          <yCoord>285</yCoord>
        </edgeMap>
        <edgeMap>
          <xCoord>200</xCoord>
          <yCoord>284</yCoord>
        </edgeMap>
        <edgeMap>
          <xCoord>199</xCoord>
          <yCoord>284</yCoord>
        </edgeMap>
        <edgeMap>
          <xCoord>198</xCoord>
          <yCoord>283</yCoord>
        </edgeMap>
        <edgeMap>
          <xCoord>197</xCoord>
          <yCoord>283</yCoord>
        </edgeMap>
        <edgeMap>
          <xCoord>196</xCoord>
          <yCoord>283</yCoord>
        </edgeMap>
      </roi>
      <roi>
        <imageZposition>-79.500000</imageZposition>
        <imageSOP_UID>1.3.6.1.4.1.14519.5.2.1.6279.6001.539896366946770768708002220287</imageSOP_UID>
        <inclusion>TRUE</inclusion>
        <edgeMap>
          <xCoord>198</xCoord>
          <yCoord>288</yCoord>
        </edgeMap>
        <edgeMap>
          <xCoord>197</xCoord>
          <yCoord>287</yCoord>
        </edgeMap>
        <edgeMap>
          <xCoord>196</xCoord>
          <yCoord>288</yCoord>
        </edgeMap>
        <edgeMap>
          <xCoord>195</xCoord>
          <yCoord>288</yCoord>
        </edgeMap>
        <edgeMap>
          <xCoord>194</xCoord>
          <yCoord>289</yCoord>
        </edgeMap>
        <edgeMap>
          <xCoord>193</xCoord>
          <yCoord>289</yCoord>
        </edgeMap>
        <edgeMap>
          <xCoord>192</xCoord>
          <yCoord>290</yCoord>
        </edgeMap>
        <edgeMap>
          <xCoord>191</xCoord>
          <yCoord>290</yCoord>
        </edgeMap>
        <edgeMap>
          <xCoord>190</xCoord>
          <yCoord>291</yCoord>
        </edgeMap>
        <edgeMap>
          <xCoord>190</xCoord>
          <yCoord>292</yCoord>
        </edgeMap>
        <edgeMap>
          <xCoord>189</xCoord>
          <yCoord>293</yCoord>
        </edgeMap>
        <edgeMap>
          <xCoord>189</xCoord>
          <yCoord>294</yCoord>
        </edgeMap>
        <edgeMap>
          <xCoord>188</xCoord>
          <yCoord>295</yCoord>
        </edgeMap>
        <edgeMap>
          <xCoord>187</xCoord>
          <yCoord>296</yCoord>
        </edgeMap>
        <edgeMap>
          <xCoord>187</xCoord>
          <yCoord>297</yCoord>
        </edgeMap>
        <edgeMap>
          <xCoord>187</xCoord>
          <yCoord>298</yCoord>
        </edgeMap>
        <edgeMap>
          <xCoord>187</xCoord>
          <yCoord>299</yCoord>
        </edgeMap>
        <edgeMap>
          <xCoord>187</xCoord>
          <yCoord>300</yCoord>
        </edgeMap>
        <edgeMap>
          <xCoord>187</xCoord>
          <yCoord>301</yCoord>
        </edgeMap>
        <edgeMap>
          <xCoord>186</xCoord>
          <yCoord>302</yCoord>
        </edgeMap>
        <edgeMap>
          <xCoord>186</xCoord>
          <yCoord>303</yCoord>
        </edgeMap>
        <edgeMap>
          <xCoord>186</xCoord>
          <yCoord>304</yCoord>
        </edgeMap>
        <edgeMap>
          <xCoord>186</xCoord>
          <yCoord>305</yCoord>
        </edgeMap>
        <edgeMap>
          <xCoord>187</xCoord>
          <yCoord>306</yCoord>
        </edgeMap>
        <edgeMap>
          <xCoord>188</xCoord>
          <yCoord>305</yCoord>
        </edgeMap>
        <edgeMap>
          <xCoord>189</xCoord>
          <yCoord>304</yCoord>
        </edgeMap>
        <edgeMap>
          <xCoord>190</xCoord>
          <yCoord>303</yCoord>
        </edgeMap>
        <edgeMap>
          <xCoord>190</xCoord>
          <yCoord>302</yCoord>
        </edgeMap>
        <edgeMap>
          <xCoord>190</xCoord>
          <yCoord>301</yCoord>
        </edgeMap>
        <edgeMap>
          <xCoord>190</xCoord>
          <yCoord>300</yCoord>
        </edgeMap>
        <edgeMap>
          <xCoord>191</xCoord>
          <yCoord>300</yCoord>
        </edgeMap>
        <edgeMap>
          <xCoord>192</xCoord>
          <yCoord>300</yCoord>
        </edgeMap>
        <edgeMap>
          <xCoord>193</xCoord>
          <yCoord>300</yCoord>
        </edgeMap>
        <edgeMap>
          <xCoord>194</xCoord>
          <yCoord>299</yCoord>
        </edgeMap>
        <edgeMap>
          <xCoord>195</xCoord>
          <yCoord>298</yCoord>
        </edgeMap>
        <edgeMap>
          <xCoord>195</xCoord>
          <yCoord>297</yCoord>
        </edgeMap>
        <edgeMap>
          <xCoord>196</xCoord>
          <yCoord>296</yCoord>
        </edgeMap>
        <edgeMap>
          <xCoord>197</xCoord>
          <yCoord>296</yCoord>
        </edgeMap>
        <edgeMap>
          <xCoord>198</xCoord>
          <yCoord>296</yCoord>
        </edgeMap>
        <edgeMap>
          <xCoord>199</xCoord>
          <yCoord>296</yCoord>
        </edgeMap>
        <edgeMap>
          <xCoord>200</xCoord>
          <yCoord>296</yCoord>
        </edgeMap>
        <edgeMap>
          <xCoord>201</xCoord>
          <yCoord>296</yCoord>
        </edgeMap>
        <edgeMap>
          <xCoord>202</xCoord>
          <yCoord>295</yCoord>
        </edgeMap>
        <edgeMap>
          <xCoord>202</xCoord>
          <yCoord>294</yCoord>
        </edgeMap>
        <edgeMap>
          <xCoord>202</xCoord>
          <yCoord>293</yCoord>
        </edgeMap>
        <edgeMap>
          <xCoord>202</xCoord>
          <yCoord>292</yCoord>
        </edgeMap>
        <edgeMap>
          <xCoord>201</xCoord>
          <yCoord>291</yCoord>
        </edgeMap>
        <edgeMap>
          <xCoord>200</xCoord>
          <yCoord>290</yCoord>
        </edgeMap>
        <edgeMap>
          <xCoord>199</xCoord>
          <yCoord>290</yCoord>
        </edgeMap>
        <edgeMap>
          <xCoord>198</xCoord>
          <yCoord>290</yCoord>
        </edgeMap>
        <edgeMap>
          <xCoord>197</xCoord>
          <yCoord>290</yCoord>
        </edgeMap>
        <edgeMap>
          <xCoord>197</xCoord>
          <yCoord>289</yCoord>
        </edgeMap>
        <edgeMap>
          <xCoord>198</xCoord>
          <yCoord>288</yCoord>
        </edgeMap>
      </roi>
    </unblindedReadNodule>
    <nonNodule>
      <nonNoduleID>_Non-nodule 001</nonNoduleID>
      <imageZposition>-259.500000 </imageZposition>
      <imageSOP_UID>1.3.6.1.4.1.14519.5.2.1.6279.6001.275297199080435598104089855572</imageSOP_UID>
      <locus>
        <xCoord>372</xCoord>
        <yCoord>361</yCoord>
      </locus>
    </nonNodule>
    <nonNodule>
      <nonNoduleID>_Non-nodule 002</nonNoduleID>
      <imageZposition>-264.500000 </imageZposition>
      <imageSOP_UID>1.3.6.1.4.1.14519.5.2.1.6279.6001.729845516546484841615327186288</imageSOP_UID>
      <locus>
        <xCoord>163</xCoord>
        <yCoord>366</yCoord>
      </locus>
    </nonNodule>
    <nonNodule>
      <nonNoduleID>_Non-nodule 003</nonNoduleID>
      <imageZposition>-44.500000</imageZposition>
      <imageSOP_UID>1.3.6.1.4.1.14519.5.2.1.6279.6001.103712152868469330544412013920</imageSOP_UID>
      <locus>
        <xCoord>290</xCoord>
        <yCoord>265</yCoord>
      </locus>
    </nonNodule>
    <nonNodule>
      <nonNoduleID>_Non-nodule 004</nonNoduleID>
      <imageZposition>-24.500000</imageZposition>
      <imageSOP_UID>1.3.6.1.4.1.14519.5.2.1.6279.6001.983899567212592810297018911647</imageSOP_UID>
      <locus>
        <xCoord>187</xCoord>
        <yCoord>272</yCoord>
      </locus>
    </nonNodule>
  </readingSession>
<readingSession>
    <annotationVersion>3.12</annotationVersion>
    <servicingRadiologistID>2114194436</servicingRadiologistID>
    <unblindedReadNodule>
      <noduleID>IL057_159747</noduleID>
      <characteristics>
        <subtlety>4</subtlety>
        <internalStructure>1</internalStructure>
        <calcification>6</calcification>
        <sphericity>5</sphericity>
        <margin>2</margin>
        <lobulation>4</lobulation>
        <spiculation>4</spiculation>
        <texture>5</texture>
        <malignancy>5</malignancy>
      </characteristics>
      <roi>
        <imageZposition>-37.0</imageZposition>
        <imageSOP_UID>1.3.6.1.4.1.14519.5.2.1.6279.6001.145170200491838111165632622147</imageSOP_UID>
        <inclusion>TRUE</inclusion>
        <edgeMap>
          <xCoord>289</xCoord>
          <yCoord>280</yCoord>
        </edgeMap>
        <edgeMap>
          <xCoord>290</xCoord>
          <yCoord>279</yCoord>
        </edgeMap>
        <edgeMap>
          <xCoord>291</xCoord>
          <yCoord>278</yCoord>
        </edgeMap>
        <edgeMap>
          <xCoord>292</xCoord>
          <yCoord>278</yCoord>
        </edgeMap>
        <edgeMap>
          <xCoord>293</xCoord>
          <yCoord>278</yCoord>
        </edgeMap>
        <edgeMap>
          <xCoord>294</xCoord>
          <yCoord>277</yCoord>
        </edgeMap>
        <edgeMap>
          <xCoord>295</xCoord>
          <yCoord>277</yCoord>
        </edgeMap>
        <edgeMap>
          <xCoord>296</xCoord>
          <yCoord>277</yCoord>
        </edgeMap>
        <edgeMap>
          <xCoord>297</xCoord>
          <yCoord>276</yCoord>
        </edgeMap>
        <edgeMap>
          <xCoord>298</xCoord>
          <yCoord>276</yCoord>
        </edgeMap>
        <edgeMap>
          <xCoord>299</xCoord>
          <yCoord>276</yCoord>
        </edgeMap>
        <edgeMap>
          <xCoord>300</xCoord>
          <yCoord>275</yCoord>
        </edgeMap>
        <edgeMap>
          <xCoord>301</xCoord>
          <yCoord>274</yCoord>
        </edgeMap>
        <edgeMap>
          <xCoord>301</xCoord>
          <yCoord>273</yCoord>
        </edgeMap>
        <edgeMap>
          <xCoord>301</xCoord>
          <yCoord>272</yCoord>
        </edgeMap>
        <edgeMap>
          <xCoord>302</xCoord>
          <yCoord>271</yCoord>
        </edgeMap>
        <edgeMap>
          <xCoord>301</xCoord>
          <yCoord>270</yCoord>
        </edgeMap>
        <edgeMap>
          <xCoord>301</xCoord>
          <yCoord>269</yCoord>
        </edgeMap>
        <edgeMap>
          <xCoord>301</xCoord>
          <yCoord>268</yCoord>
        </edgeMap>
        <edgeMap>
          <xCoord>300</xCoord>
          <yCoord>267</yCoord>
        </edgeMap>
        <edgeMap>
          <xCoord>299</xCoord>
          <yCoord>266</yCoord>
        </edgeMap>
        <edgeMap>
          <xCoord>299</xCoord>
          <yCoord>265</yCoord>
        </edgeMap>
        <edgeMap>
          <xCoord>299</xCoord>
          <yCoord>264</yCoord>
        </edgeMap>
        <edgeMap>
          <xCoord>298</xCoord>
          <yCoord>263</yCoord>
        </edgeMap>
        <edgeMap>
          <xCoord>297</xCoord>
          <yCoord>262</yCoord>
        </edgeMap>
        <edgeMap>
          <xCoord>296</xCoord>
          <yCoord>262</yCoord>
        </edgeMap>
        <edgeMap>
          <xCoord>295</xCoord>
          <yCoord>261</yCoord>
        </edgeMap>
        <edgeMap>
          <xCoord>294</xCoord>
          <yCoord>261</yCoord>
        </edgeMap>
        <edgeMap>
          <xCoord>293</xCoord>
          <yCoord>260</yCoord>
        </edgeMap>
        <edgeMap>
          <xCoord>292</xCoord>
          <yCoord>260</yCoord>
        </edgeMap>
        <edgeMap>
          <xCoord>291</xCoord>
          <yCoord>261</yCoord>
        </edgeMap>
        <edgeMap>
          <xCoord>290</xCoord>
          <yCoord>262</yCoord>
        </edgeMap>
        <edgeMap>
          <xCoord>290</xCoord>
          <yCoord>263</yCoord>
        </edgeMap>
        <edgeMap>
          <xCoord>290</xCoord>
          <yCoord>264</yCoord>
        </edgeMap>
        <edgeMap>
          <xCoord>290</xCoord>
          <yCoord>265</yCoord>
        </edgeMap>
        <edgeMap>
          <xCoord>290</xCoord>
          <yCoord>266</yCoord>
        </edgeMap>
        <edgeMap>
          <xCoord>290</xCoord>
          <yCoord>267</yCoord>
        </edgeMap>
        <edgeMap>
          <xCoord>289</xCoord>
          <yCoord>268</yCoord>
        </edgeMap>
        <edgeMap>
          <xCoord>289</xCoord>
          <yCoord>269</yCoord>
        </edgeMap>
        <edgeMap>
          <xCoord>289</xCoord>
          <yCoord>270</yCoord>
        </edgeMap>
        <edgeMap>
          <xCoord>289</xCoord>
          <yCoord>271</yCoord>
        </edgeMap>
        <edgeMap>
          <xCoord>289</xCoord>
          <yCoord>272</yCoord>
        </edgeMap>
        <edgeMap>
          <xCoord>289</xCoord>
          <yCoord>273</yCoord>
        </edgeMap>
        <edgeMap>
          <xCoord>288</xCoord>
          <yCoord>274</yCoord>
        </edgeMap>
        <edgeMap>
          <xCoord>288</xCoord>
          <yCoord>275</yCoord>
        </edgeMap>
        <edgeMap>
          <xCoord>288</xCoord>
          <yCoord>276</yCoord>
        </edgeMap>
        <edgeMap>
          <xCoord>288</xCoord>
          <yCoord>277</yCoord>
        </edgeMap>
        <edgeMap>
          <xCoord>288</xCoord>
          <yCoord>278</yCoord>
        </edgeMap>
        <edgeMap>
          <xCoord>288</xCoord>
          <yCoord>279</yCoord>
        </edgeMap>
        <edgeMap>
          <xCoord>289</xCoord>
          <yCoord>280</yCoord>
        </edgeMap>
      </roi>
      <roi>
        <imageZposition>-39.5</imageZposition>
        <imageSOP_UID>1.3.6.1.4.1.14519.5.2.1.6279.6001.885877266167691520542544870489</imageSOP_UID>
        <inclusion>TRUE</inclusion>
        <edgeMap>
          <xCoord>289</xCoord>
          <yCoord>276</yCoord>
        </edgeMap>
        <edgeMap>
          <xCoord>290</xCoord>
          <yCoord>275</yCoord>
        </edgeMap>
        <edgeMap>
          <xCoord>291</xCoord>
          <yCoord>275</yCoord>
        </edgeMap>
        <edgeMap>
          <xCoord>292</xCoord>
          <yCoord>275</yCoord>
        </edgeMap>
        <edgeMap>
          <xCoord>293</xCoord>
          <yCoord>274</yCoord>
        </edgeMap>
        <edgeMap>
          <xCoord>294</xCoord>
          <yCoord>274</yCoord>
        </edgeMap>
        <edgeMap>
          <xCoord>295</xCoord>
          <yCoord>275</yCoord>
        </edgeMap>
        <edgeMap>
          <xCoord>296</xCoord>
          <yCoord>274</yCoord>
        </edgeMap>
        <edgeMap>
          <xCoord>297</xCoord>
          <yCoord>274</yCoord>
        </edgeMap>
        <edgeMap>
          <xCoord>298</xCoord>
          <yCoord>274</yCoord>
        </edgeMap>
        <edgeMap>
          <xCoord>299</xCoord>
          <yCoord>273</yCoord>
        </edgeMap>
        <edgeMap>
          <xCoord>300</xCoord>
          <yCoord>272</yCoord>
        </edgeMap>
        <edgeMap>
          <xCoord>300</xCoord>
          <yCoord>271</yCoord>
        </edgeMap>
        <edgeMap>
          <xCoord>300</xCoord>
          <yCoord>270</yCoord>
        </edgeMap>
        <edgeMap>
          <xCoord>301</xCoord>
          <yCoord>269</yCoord>
        </edgeMap>
        <edgeMap>
          <xCoord>300</xCoord>
          <yCoord>268</yCoord>
        </edgeMap>
        <edgeMap>
          <xCoord>300</xCoord>
          <yCoord>267</yCoord>
        </edgeMap>
        <edgeMap>
          <xCoord>300</xCoord>
          <yCoord>266</yCoord>
        </edgeMap>
        <edgeMap>
          <xCoord>299</xCoord>
          <yCoord>265</yCoord>
        </edgeMap>
        <edgeMap>
          <xCoord>298</xCoord>
          <yCoord>264</yCoord>
        </edgeMap>
        <edgeMap>
          <xCoord>297</xCoord>
          <yCoord>263</yCoord>
        </edgeMap>
        <edgeMap>
          <xCoord>296</xCoord>
          <yCoord>262</yCoord>
        </edgeMap>
        <edgeMap>
          <xCoord>295</xCoord>
          <yCoord>261</yCoord>
        </edgeMap>
        <edgeMap>
          <xCoord>294</xCoord>
          <yCoord>260</yCoord>
        </edgeMap>
        <edgeMap>
          <xCoord>293</xCoord>
          <yCoord>260</yCoord>
        </edgeMap>
        <edgeMap>
          <xCoord>292</xCoord>
          <yCoord>259</yCoord>
        </edgeMap>
        <edgeMap>
          <xCoord>291</xCoord>
          <yCoord>259</yCoord>
        </edgeMap>
        <edgeMap>
          <xCoord>290</xCoord>
          <yCoord>259</yCoord>
        </edgeMap>
        <edgeMap>
          <xCoord>289</xCoord>
          <yCoord>260</yCoord>
        </edgeMap>
        <edgeMap>
          <xCoord>288</xCoord>
          <yCoord>261</yCoord>
        </edgeMap>
        <edgeMap>
          <xCoord>288</xCoord>
          <yCoord>262</yCoord>
        </edgeMap>
        <edgeMap>
          <xCoord>288</xCoord>
          <yCoord>263</yCoord>
        </edgeMap>
        <edgeMap>
          <xCoord>288</xCoord>
          <yCoord>264</yCoord>
        </edgeMap>
        <edgeMap>
          <xCoord>288</xCoord>
          <yCoord>265</yCoord>
        </edgeMap>
        <edgeMap>
          <xCoord>288</xCoord>
          <yCoord>266</yCoord>
        </edgeMap>
        <edgeMap>
          <xCoord>288</xCoord>
          <yCoord>267</yCoord>
        </edgeMap>
        <edgeMap>
          <xCoord>288</xCoord>
          <yCoord>268</yCoord>
        </edgeMap>
        <edgeMap>
          <xCoord>288</xCoord>
          <yCoord>269</yCoord>
        </edgeMap>
        <edgeMap>
          <xCoord>288</xCoord>
          <yCoord>270</yCoord>
        </edgeMap>
        <edgeMap>
          <xCoord>288</xCoord>
          <yCoord>271</yCoord>
        </edgeMap>
        <edgeMap>
          <xCoord>288</xCoord>
          <yCoord>272</yCoord>
        </edgeMap>
        <edgeMap>
          <xCoord>288</xCoord>
          <yCoord>273</yCoord>
        </edgeMap>
        <edgeMap>
          <xCoord>288</xCoord>
          <yCoord>274</yCoord>
        </edgeMap>
        <edgeMap>
          <xCoord>288</xCoord>
          <yCoord>275</yCoord>
        </edgeMap>
        <edgeMap>
          <xCoord>289</xCoord>
          <yCoord>276</yCoord>
        </edgeMap>
      </roi>
      <roi>
        <imageZposition>-42.0</imageZposition>
        <imageSOP_UID>1.3.6.1.4.1.14519.5.2.1.6279.6001.172303623548656557834517019133</imageSOP_UID>
        <inclusion>TRUE</inclusion>
        <edgeMap>
          <xCoord>295</xCoord>
          <yCoord>275</yCoord>
        </edgeMap>
        <edgeMap>
          <xCoord>296</xCoord>
          <yCoord>274</yCoord>
        </edgeMap>
        <edgeMap>
          <xCoord>297</xCoord>
          <yCoord>274</yCoord>
        </edgeMap>
        <edgeMap>
          <xCoord>298</xCoord>
          <yCoord>273</yCoord>
        </edgeMap>
        <edgeMap>
          <xCoord>299</xCoord>
          <yCoord>272</yCoord>
        </edgeMap>
        <edgeMap>
          <xCoord>299</xCoord>
          <yCoord>271</yCoord>
        </edgeMap>
        <edgeMap>
          <xCoord>300</xCoord>
          <yCoord>270</yCoord>
        </edgeMap>
        <edgeMap>
          <xCoord>299</xCoord>
          <yCoord>269</yCoord>
        </edgeMap>
        <edgeMap>
          <xCoord>299</xCoord>
          <yCoord>268</yCoord>
        </edgeMap>
        <edgeMap>
          <xCoord>298</xCoord>
          <yCoord>267</yCoord>
        </edgeMap>
        <edgeMap>
          <xCoord>298</xCoord>
          <yCoord>266</yCoord>
        </edgeMap>
        <edgeMap>
          <xCoord>297</xCoord>
          <yCoord>265</yCoord>
        </edgeMap>
        <edgeMap>
          <xCoord>296</xCoord>
          <yCoord>264</yCoord>
        </edgeMap>
        <edgeMap>
          <xCoord>295</xCoord>
          <yCoord>263</yCoord>
        </edgeMap>
        <edgeMap>
          <xCoord>294</xCoord>
          <yCoord>262</yCoord>
        </edgeMap>
        <edgeMap>
          <xCoord>293</xCoord>
          <yCoord>261</yCoord>
        </edgeMap>
        <edgeMap>
          <xCoord>292</xCoord>
          <yCoord>261</yCoord>
        </edgeMap>
        <edgeMap>
          <xCoord>291</xCoord>
          <yCoord>260</yCoord>
        </edgeMap>
        <edgeMap>
          <xCoord>290</xCoord>
          <yCoord>260</yCoord>
        </edgeMap>
        <edgeMap>
          <xCoord>289</xCoord>
          <yCoord>261</yCoord>
        </edgeMap>
        <edgeMap>
          <xCoord>288</xCoord>
          <yCoord>262</yCoord>
        </edgeMap>
        <edgeMap>
          <xCoord>288</xCoord>
          <yCoord>263</yCoord>
        </edgeMap>
        <edgeMap>
          <xCoord>288</xCoord>
          <yCoord>264</yCoord>
        </edgeMap>
        <edgeMap>
          <xCoord>287</xCoord>
          <yCoord>265</yCoord>
        </edgeMap>
        <edgeMap>
          <xCoord>287</xCoord>
          <yCoord>266</yCoord>
        </edgeMap>
        <edgeMap>
          <xCoord>287</xCoord>
          <yCoord>267</yCoord>
        </edgeMap>
        <edgeMap>
          <xCoord>286</xCoord>
          <yCoord>268</yCoord>
        </edgeMap>
        <edgeMap>
          <xCoord>286</xCoord>
          <yCoord>269</yCoord>
        </edgeMap>
        <edgeMap>
          <xCoord>286</xCoord>
          <yCoord>270</yCoord>
        </edgeMap>
        <edgeMap>
          <xCoord>285</xCoord>
          <yCoord>271</yCoord>
        </edgeMap>
        <edgeMap>
          <xCoord>285</xCoord>
          <yCoord>272</yCoord>
        </edgeMap>
        <edgeMap>
          <xCoord>285</xCoord>
          <yCoord>273</yCoord>
        </edgeMap>
        <edgeMap>
          <xCoord>285</xCoord>
          <yCoord>274</yCoord>
        </edgeMap>
        <edgeMap>
          <xCoord>286</xCoord>
          <yCoord>275</yCoord>
        </edgeMap>
        <edgeMap>
          <xCoord>287</xCoord>
          <yCoord>275</yCoord>
        </edgeMap>
        <edgeMap>
          <xCoord>288</xCoord>
          <yCoord>275</yCoord>
        </edgeMap>
        <edgeMap>
          <xCoord>289</xCoord>
          <yCoord>274</yCoord>
        </edgeMap>
        <edgeMap>
          <xCoord>290</xCoord>
          <yCoord>274</yCoord>
        </edgeMap>
        <edgeMap>
          <xCoord>291</xCoord>
          <yCoord>275</yCoord>
        </edgeMap>
        <edgeMap>
          <xCoord>292</xCoord>
          <yCoord>274</yCoord>
        </edgeMap>
        <edgeMap>
          <xCoord>293</xCoord>
          <yCoord>274</yCoord>
        </edgeMap>
        <edgeMap>
          <xCoord>294</xCoord>
          <yCoord>274</yCoord>
        </edgeMap>
        <edgeMap>
          <xCoord>295</xCoord>
          <yCoord>275</yCoord>
        </edgeMap>
      </roi>
      <roi>
        <imageZposition>-44.5</imageZposition>
        <imageSOP_UID>1.3.6.1.4.1.14519.5.2.1.6279.6001.103712152868469330544412013920</imageSOP_UID>
        <inclusion>TRUE</inclusion>
        <edgeMap>
          <xCoord>284</xCoord>
          <yCoord>275</yCoord>
        </edgeMap>
        <edgeMap>
          <xCoord>285</xCoord>
          <yCoord>274</yCoord>
        </edgeMap>
        <edgeMap>
          <xCoord>286</xCoord>
          <yCoord>274</yCoord>
        </edgeMap>
        <edgeMap>
          <xCoord>287</xCoord>
          <yCoord>274</yCoord>
        </edgeMap>
        <edgeMap>
          <xCoord>288</xCoord>
          <yCoord>274</yCoord>
        </edgeMap>
        <edgeMap>
          <xCoord>289</xCoord>
          <yCoord>273</yCoord>
        </edgeMap>
        <edgeMap>
          <xCoord>290</xCoord>
          <yCoord>273</yCoord>
        </edgeMap>
        <edgeMap>
          <xCoord>291</xCoord>
          <yCoord>274</yCoord>
        </edgeMap>
        <edgeMap>
          <xCoord>292</xCoord>
          <yCoord>274</yCoord>
        </edgeMap>
        <edgeMap>
          <xCoord>293</xCoord>
          <yCoord>273</yCoord>
        </edgeMap>
        <edgeMap>
          <xCoord>294</xCoord>
          <yCoord>273</yCoord>
        </edgeMap>
        <edgeMap>
          <xCoord>295</xCoord>
          <yCoord>273</yCoord>
        </edgeMap>
        <edgeMap>
          <xCoord>296</xCoord>
          <yCoord>272</yCoord>
        </edgeMap>
        <edgeMap>
          <xCoord>297</xCoord>
          <yCoord>271</yCoord>
        </edgeMap>
        <edgeMap>
          <xCoord>297</xCoord>
          <yCoord>270</yCoord>
        </edgeMap>
        <edgeMap>
          <xCoord>297</xCoord>
          <yCoord>269</yCoord>
        </edgeMap>
        <edgeMap>
          <xCoord>298</xCoord>
          <yCoord>268</yCoord>
        </edgeMap>
        <edgeMap>
          <xCoord>298</xCoord>
          <yCoord>267</yCoord>
        </edgeMap>
        <edgeMap>
          <xCoord>297</xCoord>
          <yCoord>266</yCoord>
        </edgeMap>
        <edgeMap>
          <xCoord>297</xCoord>
          <yCoord>265</yCoord>
        </edgeMap>
        <edgeMap>
          <xCoord>297</xCoord>
          <yCoord>264</yCoord>
        </edgeMap>
        <edgeMap>
          <xCoord>296</xCoord>
          <yCoord>263</yCoord>
        </edgeMap>
        <edgeMap>
          <xCoord>296</xCoord>
          <yCoord>262</yCoord>
        </edgeMap>
        <edgeMap>
          <xCoord>295</xCoord>
          <yCoord>261</yCoord>
        </edgeMap>
        <edgeMap>
          <xCoord>294</xCoord>
          <yCoord>260</yCoord>
        </edgeMap>
        <edgeMap>
          <xCoord>293</xCoord>
          <yCoord>259</yCoord>
        </edgeMap>
        <edgeMap>
          <xCoord>292</xCoord>
          <yCoord>259</yCoord>
        </edgeMap>
        <edgeMap>
          <xCoord>291</xCoord>
          <yCoord>258</yCoord>
        </edgeMap>
        <edgeMap>
          <xCoord>290</xCoord>
          <yCoord>258</yCoord>
        </edgeMap>
        <edgeMap>
          <xCoord>289</xCoord>
          <yCoord>258</yCoord>
        </edgeMap>
        <edgeMap>
          <xCoord>288</xCoord>
          <yCoord>259</yCoord>
        </edgeMap>
        <edgeMap>
          <xCoord>287</xCoord>
          <yCoord>260</yCoord>
        </edgeMap>
        <edgeMap>
          <xCoord>287</xCoord>
          <yCoord>261</yCoord>
        </edgeMap>
        <edgeMap>
          <xCoord>287</xCoord>
          <yCoord>262</yCoord>
        </edgeMap>
        <edgeMap>
          <xCoord>286</xCoord>
          <yCoord>263</yCoord>
        </edgeMap>
        <edgeMap>
          <xCoord>286</xCoord>
          <yCoord>264</yCoord>
        </edgeMap>
        <edgeMap>
          <xCoord>286</xCoord>
          <yCoord>265</yCoord>
        </edgeMap>
        <edgeMap>
          <xCoord>285</xCoord>
          <yCoord>266</yCoord>
        </edgeMap>
        <edgeMap>
          <xCoord>285</xCoord>
          <yCoord>267</yCoord>
        </edgeMap>
        <edgeMap>
          <xCoord>285</xCoord>
          <yCoord>268</yCoord>
        </edgeMap>
        <edgeMap>
          <xCoord>284</xCoord>
          <yCoord>269</yCoord>
        </edgeMap>
        <edgeMap>
          <xCoord>284</xCoord>
          <yCoord>270</yCoord>
        </edgeMap>
        <edgeMap>
          <xCoord>284</xCoord>
          <yCoord>271</yCoord>
        </edgeMap>
        <edgeMap>
          <xCoord>283</xCoord>
          <yCoord>272</yCoord>
        </edgeMap>
        <edgeMap>
          <xCoord>283</xCoord>
          <yCoord>273</yCoord>
        </edgeMap>
        <edgeMap>
          <xCoord>283</xCoord>
          <yCoord>274</yCoord>
        </edgeMap>
        <edgeMap>
          <xCoord>284</xCoord>
          <yCoord>275</yCoord>
        </edgeMap>
      </roi>
      <roi>
        <imageZposition>-47.0</imageZposition>
        <imageSOP_UID>1.3.6.1.4.1.14519.5.2.1.6279.6001.286838312138694628892920857957</imageSOP_UID>
        <inclusion>TRUE</inclusion>
        <edgeMap>
          <xCoord>292</xCoord>
          <yCoord>274</yCoord>
        </edgeMap>
        <edgeMap>
          <xCoord>293</xCoord>
          <yCoord>273</yCoord>
        </edgeMap>
        <edgeMap>
          <xCoord>294</xCoord>
          <yCoord>273</yCoord>
        </edgeMap>
        <edgeMap>
          <xCoord>295</xCoord>
          <yCoord>273</yCoord>
        </edgeMap>
        <edgeMap>
          <xCoord>296</xCoord>
          <yCoord>272</yCoord>
        </edgeMap>
        <edgeMap>
          <xCoord>297</xCoord>
          <yCoord>271</yCoord>
        </edgeMap>
        <edgeMap>
          <xCoord>298</xCoord>
          <yCoord>270</yCoord>
        </edgeMap>
        <edgeMap>
          <xCoord>299</xCoord>
          <yCoord>269</yCoord>
        </edgeMap>
        <edgeMap>
          <xCoord>299</xCoord>
          <yCoord>268</yCoord>
        </edgeMap>
        <edgeMap>
          <xCoord>299</xCoord>
          <yCoord>267</yCoord>
        </edgeMap>
        <edgeMap>
          <xCoord>300</xCoord>
          <yCoord>266</yCoord>
        </edgeMap>
        <edgeMap>
          <xCoord>299</xCoord>
          <yCoord>265</yCoord>
        </edgeMap>
        <edgeMap>
          <xCoord>299</xCoord>
          <yCoord>264</yCoord>
        </edgeMap>
        <edgeMap>
          <xCoord>299</xCoord>
          <yCoord>263</yCoord>
        </edgeMap>
        <edgeMap>
          <xCoord>298</xCoord>
          <yCoord>262</yCoord>
        </edgeMap>
        <edgeMap>
          <xCoord>297</xCoord>
          <yCoord>261</yCoord>
        </edgeMap>
        <edgeMap>
          <xCoord>296</xCoord>
          <yCoord>260</yCoord>
        </edgeMap>
        <edgeMap>
          <xCoord>295</xCoord>
          <yCoord>260</yCoord>
        </edgeMap>
        <edgeMap>
          <xCoord>294</xCoord>
          <yCoord>260</yCoord>
        </edgeMap>
        <edgeMap>
          <xCoord>293</xCoord>
          <yCoord>259</yCoord>
        </edgeMap>
        <edgeMap>
          <xCoord>292</xCoord>
          <yCoord>259</yCoord>
        </edgeMap>
        <edgeMap>
          <xCoord>291</xCoord>
          <yCoord>260</yCoord>
        </edgeMap>
        <edgeMap>
          <xCoord>290</xCoord>
          <yCoord>260</yCoord>
        </edgeMap>
        <edgeMap>
          <xCoord>289</xCoord>
          <yCoord>260</yCoord>
        </edgeMap>
        <edgeMap>
          <xCoord>288</xCoord>
          <yCoord>261</yCoord>
        </edgeMap>
        <edgeMap>
          <xCoord>287</xCoord>
          <yCoord>262</yCoord>
        </edgeMap>
        <edgeMap>
          <xCoord>286</xCoord>
          <yCoord>261</yCoord>
        </edgeMap>
        <edgeMap>
          <xCoord>285</xCoord>
          <yCoord>262</yCoord>
        </edgeMap>
        <edgeMap>
          <xCoord>284</xCoord>
          <yCoord>262</yCoord>
        </edgeMap>
        <edgeMap>
          <xCoord>283</xCoord>
          <yCoord>262</yCoord>
        </edgeMap>
        <edgeMap>
          <xCoord>282</xCoord>
          <yCoord>262</yCoord>
        </edgeMap>
        <edgeMap>
          <xCoord>281</xCoord>
          <yCoord>263</yCoord>
        </edgeMap>
        <edgeMap>
          <xCoord>280</xCoord>
          <yCoord>264</yCoord>
        </edgeMap>
        <edgeMap>
          <xCoord>280</xCoord>
          <yCoord>265</yCoord>
        </edgeMap>
        <edgeMap>
          <xCoord>280</xCoord>
          <yCoord>266</yCoord>
        </edgeMap>
        <edgeMap>
          <xCoord>280</xCoord>
          <yCoord>267</yCoord>
        </edgeMap>
        <edgeMap>
          <xCoord>280</xCoord>
          <yCoord>268</yCoord>
        </edgeMap>
        <edgeMap>
          <xCoord>281</xCoord>
          <yCoord>269</yCoord>
        </edgeMap>
        <edgeMap>
          <xCoord>281</xCoord>
          <yCoord>270</yCoord>
        </edgeMap>
        <edgeMap>
          <xCoord>281</xCoord>
          <yCoord>271</yCoord>
        </edgeMap>
        <edgeMap>
          <xCoord>282</xCoord>
          <yCoord>272</yCoord>
        </edgeMap>
        <edgeMap>
          <xCoord>283</xCoord>
          <yCoord>273</yCoord>
        </edgeMap>
        <edgeMap>
          <xCoord>284</xCoord>
          <yCoord>273</yCoord>
        </edgeMap>
        <edgeMap>
          <xCoord>285</xCoord>
          <yCoord>273</yCoord>
        </edgeMap>
        <edgeMap>
          <xCoord>286</xCoord>
          <yCoord>274</yCoord>
        </edgeMap>
        <edgeMap>
          <xCoord>287</xCoord>
          <yCoord>274</yCoord>
        </edgeMap>
        <edgeMap>
          <xCoord>288</xCoord>
          <yCoord>273</yCoord>
        </edgeMap>
        <edgeMap>
          <xCoord>289</xCoord>
          <yCoord>273</yCoord>
        </edgeMap>
        <edgeMap>
          <xCoord>290</xCoord>
          <yCoord>273</yCoord>
        </edgeMap>
        <edgeMap>
          <xCoord>291</xCoord>
          <yCoord>273</yCoord>
        </edgeMap>
        <edgeMap>
          <xCoord>292</xCoord>
          <yCoord>274</yCoord>
        </edgeMap>
      </roi>
      <roi>
        <imageZposition>-49.5</imageZposition>
        <imageSOP_UID>1.3.6.1.4.1.14519.5.2.1.6279.6001.254570431143266181842872938362</imageSOP_UID>
        <inclusion>TRUE</inclusion>
        <edgeMap>
          <xCoord>296</xCoord>
          <yCoord>276</yCoord>
        </edgeMap>
        <edgeMap>
          <xCoord>297</xCoord>
          <yCoord>275</yCoord>
        </edgeMap>
        <edgeMap>
          <xCoord>298</xCoord>
          <yCoord>275</yCoord>
        </edgeMap>
        <edgeMap>
          <xCoord>299</xCoord>
          <yCoord>274</yCoord>
        </edgeMap>
        <edgeMap>
          <xCoord>299</xCoord>
          <yCoord>273</yCoord>
        </edgeMap>
        <edgeMap>
          <xCoord>298</xCoord>
          <yCoord>272</yCoord>
        </edgeMap>
        <edgeMap>
          <xCoord>298</xCoord>
          <yCoord>271</yCoord>
        </edgeMap>
        <edgeMap>
          <xCoord>299</xCoord>
          <yCoord>270</yCoord>
        </edgeMap>
        <edgeMap>
          <xCoord>300</xCoord>
          <yCoord>269</yCoord>
        </edgeMap>
        <edgeMap>
          <xCoord>301</xCoord>
          <yCoord>268</yCoord>
        </edgeMap>
        <edgeMap>
          <xCoord>300</xCoord>
          <yCoord>267</yCoord>
        </edgeMap>
        <edgeMap>
          <xCoord>301</xCoord>
          <yCoord>266</yCoord>
        </edgeMap>
        <edgeMap>
          <xCoord>301</xCoord>
          <yCoord>265</yCoord>
        </edgeMap>
        <edgeMap>
          <xCoord>301</xCoord>
          <yCoord>264</yCoord>
        </edgeMap>
        <edgeMap>
          <xCoord>302</xCoord>
          <yCoord>263</yCoord>
        </edgeMap>
        <edgeMap>
          <xCoord>303</xCoord>
          <yCoord>262</yCoord>
        </edgeMap>
        <edgeMap>
          <xCoord>304</xCoord>
          <yCoord>262</yCoord>
        </edgeMap>
        <edgeMap>
          <xCoord>305</xCoord>
          <yCoord>261</yCoord>
        </edgeMap>
        <edgeMap>
          <xCoord>304</xCoord>
          <yCoord>260</yCoord>
        </edgeMap>
        <edgeMap>
          <xCoord>303</xCoord>
          <yCoord>260</yCoord>
        </edgeMap>
        <edgeMap>
          <xCoord>302</xCoord>
          <yCoord>260</yCoord>
        </edgeMap>
        <edgeMap>
          <xCoord>301</xCoord>
          <yCoord>260</yCoord>
        </edgeMap>
        <edgeMap>
          <xCoord>300</xCoord>
          <yCoord>261</yCoord>
        </edgeMap>
        <edgeMap>
          <xCoord>299</xCoord>
          <yCoord>261</yCoord>
        </edgeMap>
        <edgeMap>
          <xCoord>298</xCoord>
          <yCoord>260</yCoord>
        </edgeMap>
        <edgeMap>
          <xCoord>297</xCoord>
          <yCoord>260</yCoord>
        </edgeMap>
        <edgeMap>
          <xCoord>296</xCoord>
          <yCoord>259</yCoord>
        </edgeMap>
        <edgeMap>
          <xCoord>295</xCoord>
          <yCoord>258</yCoord>
        </edgeMap>
        <edgeMap>
          <xCoord>294</xCoord>
          <yCoord>257</yCoord>
        </edgeMap>
        <edgeMap>
          <xCoord>293</xCoord>
          <yCoord>256</yCoord>
        </edgeMap>
        <edgeMap>
          <xCoord>292</xCoord>
          <yCoord>256</yCoord>
        </edgeMap>
        <edgeMap>
          <xCoord>291</xCoord>
          <yCoord>257</yCoord>
        </edgeMap>
        <edgeMap>
          <xCoord>291</xCoord>
          <yCoord>258</yCoord>
        </edgeMap>
        <edgeMap>
          <xCoord>290</xCoord>
          <yCoord>259</yCoord>
        </edgeMap>
        <edgeMap>
          <xCoord>289</xCoord>
          <yCoord>260</yCoord>
        </edgeMap>
        <edgeMap>
          <xCoord>289</xCoord>
          <yCoord>261</yCoord>
        </edgeMap>
        <edgeMap>
          <xCoord>288</xCoord>
          <yCoord>262</yCoord>
        </edgeMap>
        <edgeMap>
          <xCoord>287</xCoord>
          <yCoord>262</yCoord>
        </edgeMap>
        <edgeMap>
          <xCoord>286</xCoord>
          <yCoord>262</yCoord>
        </edgeMap>
        <edgeMap>
          <xCoord>285</xCoord>
          <yCoord>262</yCoord>
        </edgeMap>
        <edgeMap>
          <xCoord>284</xCoord>
          <yCoord>263</yCoord>
        </edgeMap>
        <edgeMap>
          <xCoord>283</xCoord>
          <yCoord>262</yCoord>
        </edgeMap>
        <edgeMap>
          <xCoord>282</xCoord>
          <yCoord>262</yCoord>
        </edgeMap>
        <edgeMap>
          <xCoord>281</xCoord>
          <yCoord>261</yCoord>
        </edgeMap>
        <edgeMap>
          <xCoord>281</xCoord>
          <yCoord>260</yCoord>
        </edgeMap>
        <edgeMap>
          <xCoord>280</xCoord>
          <yCoord>259</yCoord>
        </edgeMap>
        <edgeMap>
          <xCoord>279</xCoord>
          <yCoord>260</yCoord>
        </edgeMap>
        <edgeMap>
          <xCoord>279</xCoord>
          <yCoord>261</yCoord>
        </edgeMap>
        <edgeMap>
          <xCoord>279</xCoord>
          <yCoord>262</yCoord>
        </edgeMap>
        <edgeMap>
          <xCoord>279</xCoord>
          <yCoord>263</yCoord>
        </edgeMap>
        <edgeMap>
          <xCoord>279</xCoord>
          <yCoord>264</yCoord>
        </edgeMap>
        <edgeMap>
          <xCoord>279</xCoord>
          <yCoord>265</yCoord>
        </edgeMap>
        <edgeMap>
          <xCoord>279</xCoord>
          <yCoord>266</yCoord>
        </edgeMap>
        <edgeMap>
          <xCoord>280</xCoord>
          <yCoord>267</yCoord>
        </edgeMap>
        <edgeMap>
          <xCoord>281</xCoord>
          <yCoord>267</yCoord>
        </edgeMap>
        <edgeMap>
          <xCoord>282</xCoord>
          <yCoord>267</yCoord>
        </edgeMap>
        <edgeMap>
          <xCoord>283</xCoord>
          <yCoord>267</yCoord>
        </edgeMap>
        <edgeMap>
          <xCoord>284</xCoord>
          <yCoord>268</yCoord>
        </edgeMap>
        <edgeMap>
          <xCoord>285</xCoord>
          <yCoord>268</yCoord>
        </edgeMap>
        <edgeMap>
          <xCoord>286</xCoord>
          <yCoord>269</yCoord>
        </edgeMap>
        <edgeMap>
          <xCoord>285</xCoord>
          <yCoord>270</yCoord>
        </edgeMap>
        <edgeMap>
          <xCoord>286</xCoord>
          <yCoord>271</yCoord>
        </edgeMap>
        <edgeMap>
          <xCoord>287</xCoord>
          <yCoord>271</yCoord>
        </edgeMap>
        <edgeMap>
          <xCoord>288</xCoord>
          <yCoord>272</yCoord>
        </edgeMap>
        <edgeMap>
          <xCoord>287</xCoord>
          <yCoord>273</yCoord>
        </edgeMap>
        <edgeMap>
          <xCoord>288</xCoord>
          <yCoord>274</yCoord>
        </edgeMap>
        <edgeMap>
          <xCoord>289</xCoord>
          <yCoord>274</yCoord>
        </edgeMap>
        <edgeMap>
          <xCoord>290</xCoord>
          <yCoord>274</yCoord>
        </edgeMap>
        <edgeMap>
          <xCoord>291</xCoord>
          <yCoord>273</yCoord>
        </edgeMap>
        <edgeMap>
          <xCoord>292</xCoord>
          <yCoord>273</yCoord>
        </edgeMap>
        <edgeMap>
          <xCoord>293</xCoord>
          <yCoord>273</yCoord>
        </edgeMap>
        <edgeMap>
          <xCoord>294</xCoord>
          <yCoord>274</yCoord>
        </edgeMap>
        <edgeMap>
          <xCoord>295</xCoord>
          <yCoord>275</yCoord>
        </edgeMap>
        <edgeMap>
          <xCoord>296</xCoord>
          <yCoord>276</yCoord>
        </edgeMap>
      </roi>
      <roi>
        <imageZposition>-52.0</imageZposition>
        <imageSOP_UID>1.3.6.1.4.1.14519.5.2.1.6279.6001.307964519511654284338446118886</imageSOP_UID>
        <inclusion>TRUE</inclusion>
        <edgeMap>
          <xCoord>296</xCoord>
          <yCoord>269</yCoord>
        </edgeMap>
        <edgeMap>
          <xCoord>297</xCoord>
          <yCoord>268</yCoord>
        </edgeMap>
        <edgeMap>
          <xCoord>298</xCoord>
          <yCoord>268</yCoord>
        </edgeMap>
        <edgeMap>
          <xCoord>299</xCoord>
          <yCoord>267</yCoord>
        </edgeMap>
        <edgeMap>
          <xCoord>299</xCoord>
          <yCoord>266</yCoord>
        </edgeMap>
        <edgeMap>
          <xCoord>300</xCoord>
          <yCoord>265</yCoord>
        </edgeMap>
        <edgeMap>
          <xCoord>300</xCoord>
          <yCoord>264</yCoord>
        </edgeMap>
        <edgeMap>
          <xCoord>299</xCoord>
          <yCoord>263</yCoord>
        </edgeMap>
        <edgeMap>
          <xCoord>299</xCoord>
          <yCoord>262</yCoord>
        </edgeMap>
        <edgeMap>
          <xCoord>298</xCoord>
          <yCoord>261</yCoord>
        </edgeMap>
        <edgeMap>
          <xCoord>297</xCoord>
          <yCoord>260</yCoord>
        </edgeMap>
        <edgeMap>
          <xCoord>296</xCoord>
          <yCoord>260</yCoord>
        </edgeMap>
        <edgeMap>
          <xCoord>295</xCoord>
          <yCoord>259</yCoord>
        </edgeMap>
        <edgeMap>
          <xCoord>294</xCoord>
          <yCoord>259</yCoord>
        </edgeMap>
        <edgeMap>
          <xCoord>293</xCoord>
          <yCoord>259</yCoord>
        </edgeMap>
        <edgeMap>
          <xCoord>292</xCoord>
          <yCoord>260</yCoord>
        </edgeMap>
        <edgeMap>
          <xCoord>291</xCoord>
          <yCoord>260</yCoord>
        </edgeMap>
        <edgeMap>
          <xCoord>290</xCoord>
          <yCoord>261</yCoord>
        </edgeMap>
        <edgeMap>
          <xCoord>289</xCoord>
          <yCoord>262</yCoord>
        </edgeMap>
        <edgeMap>
          <xCoord>289</xCoord>
          <yCoord>263</yCoord>
        </edgeMap>
        <edgeMap>
          <xCoord>288</xCoord>
          <yCoord>264</yCoord>
        </edgeMap>
        <edgeMap>
          <xCoord>289</xCoord>
          <yCoord>265</yCoord>
        </edgeMap>
        <edgeMap>
          <xCoord>289</xCoord>
          <yCoord>266</yCoord>
        </edgeMap>
        <edgeMap>
          <xCoord>290</xCoord>
          <yCoord>267</yCoord>
        </edgeMap>
        <edgeMap>
          <xCoord>291</xCoord>
          <yCoord>267</yCoord>
        </edgeMap>
        <edgeMap>
          <xCoord>292</xCoord>
          <yCoord>268</yCoord>
        </edgeMap>
        <edgeMap>
          <xCoord>293</xCoord>
          <yCoord>267</yCoord>
        </edgeMap>
        <edgeMap>
          <xCoord>294</xCoord>
          <yCoord>268</yCoord>
        </edgeMap>
        <edgeMap>
          <xCoord>295</xCoord>
          <yCoord>268</yCoord>
        </edgeMap>
        <edgeMap>
          <xCoord>296</xCoord>
          <yCoord>269</yCoord>
        </edgeMap>
      </roi>
      <roi>
        <imageZposition>-54.5</imageZposition>
        <imageSOP_UID>1.3.6.1.4.1.14519.5.2.1.6279.6001.235801694144025759533528803289</imageSOP_UID>
        <inclusion>TRUE</inclusion>
        <edgeMap>
          <xCoord>297</xCoord>
          <yCoord>268</yCoord>
        </edgeMap>
        <edgeMap>
          <xCoord>298</xCoord>
          <yCoord>267</yCoord>
        </edgeMap>
        <edgeMap>
          <xCoord>298</xCoord>
          <yCoord>266</yCoord>
        </edgeMap>
        <edgeMap>
          <xCoord>299</xCoord>
          <yCoord>265</yCoord>
        </edgeMap>
        <edgeMap>
          <xCoord>300</xCoord>
          <yCoord>264</yCoord>
        </edgeMap>
        <edgeMap>
          <xCoord>300</xCoord>
          <yCoord>263</yCoord>
        </edgeMap>
        <edgeMap>
          <xCoord>301</xCoord>
          <yCoord>262</yCoord>
        </edgeMap>
        <edgeMap>
          <xCoord>302</xCoord>
          <yCoord>261</yCoord>
        </edgeMap>
        <edgeMap>
          <xCoord>303</xCoord>
          <yCoord>260</yCoord>
        </edgeMap>
        <edgeMap>
          <xCoord>303</xCoord>
          <yCoord>259</yCoord>
        </edgeMap>
        <edgeMap>
          <xCoord>304</xCoord>
          <yCoord>258</yCoord>
        </edgeMap>
        <edgeMap>
          <xCoord>304</xCoord>
          <yCoord>257</yCoord>
        </edgeMap>
        <edgeMap>
          <xCoord>303</xCoord>
          <yCoord>256</yCoord>
        </edgeMap>
        <edgeMap>
          <xCoord>302</xCoord>
          <yCoord>256</yCoord>
        </edgeMap>
        <edgeMap>
          <xCoord>301</xCoord>
          <yCoord>255</yCoord>
        </edgeMap>
        <edgeMap>
          <xCoord>300</xCoord>
          <yCoord>255</yCoord>
        </edgeMap>
        <edgeMap>
          <xCoord>299</xCoord>
          <yCoord>255</yCoord>
        </edgeMap>
        <edgeMap>
          <xCoord>298</xCoord>
          <yCoord>256</yCoord>
        </edgeMap>
        <edgeMap>
          <xCoord>299</xCoord>
          <yCoord>257</yCoord>
        </edgeMap>
        <edgeMap>
          <xCoord>299</xCoord>
          <yCoord>258</yCoord>
        </edgeMap>
        <edgeMap>
          <xCoord>298</xCoord>
          <yCoord>259</yCoord>
        </edgeMap>
        <edgeMap>
          <xCoord>297</xCoord>
          <yCoord>259</yCoord>
        </edgeMap>
        <edgeMap>
          <xCoord>296</xCoord>
          <yCoord>259</yCoord>
        </edgeMap>
        <edgeMap>
          <xCoord>295</xCoord>
          <yCoord>259</yCoord>
        </edgeMap>
        <edgeMap>
          <xCoord>294</xCoord>
          <yCoord>259</yCoord>
        </edgeMap>
        <edgeMap>
          <xCoord>293</xCoord>
          <yCoord>260</yCoord>
        </edgeMap>
        <edgeMap>
          <xCoord>292</xCoord>
          <yCoord>261</yCoord>
        </edgeMap>
        <edgeMap>
          <xCoord>291</xCoord>
          <yCoord>262</yCoord>
        </edgeMap>
        <edgeMap>
          <xCoord>290</xCoord>
          <yCoord>261</yCoord>
        </edgeMap>
        <edgeMap>
          <xCoord>289</xCoord>
          <yCoord>261</yCoord>
        </edgeMap>
        <edgeMap>
          <xCoord>288</xCoord>
          <yCoord>262</yCoord>
        </edgeMap>
        <edgeMap>
          <xCoord>287</xCoord>
          <yCoord>263</yCoord>
        </edgeMap>
        <edgeMap>
          <xCoord>287</xCoord>
          <yCoord>264</yCoord>
        </edgeMap>
        <edgeMap>
          <xCoord>287</xCoord>
          <yCoord>265</yCoord>
        </edgeMap>
        <edgeMap>
          <xCoord>288</xCoord>
          <yCoord>266</yCoord>
        </edgeMap>
        <edgeMap>
          <xCoord>289</xCoord>
          <yCoord>267</yCoord>
        </edgeMap>
        <edgeMap>
          <xCoord>290</xCoord>
          <yCoord>267</yCoord>
        </edgeMap>
        <edgeMap>
          <xCoord>291</xCoord>
          <yCoord>267</yCoord>
        </edgeMap>
        <edgeMap>
          <xCoord>292</xCoord>
          <yCoord>266</yCoord>
        </edgeMap>
        <edgeMap>
          <xCoord>293</xCoord>
          <yCoord>266</yCoord>
        </edgeMap>
        <edgeMap>
          <xCoord>294</xCoord>
          <yCoord>267</yCoord>
        </edgeMap>
        <edgeMap>
          <xCoord>295</xCoord>
          <yCoord>267</yCoord>
        </edgeMap>
        <edgeMap>
          <xCoord>296</xCoord>
          <yCoord>268</yCoord>
        </edgeMap>
        <edgeMap>
          <xCoord>297</xCoord>
          <yCoord>268</yCoord>
        </edgeMap>
      </roi>
      <roi>
        <imageZposition>-57.0</imageZposition>
        <imageSOP_UID>1.3.6.1.4.1.14519.5.2.1.6279.6001.252272932203897557836033290542</imageSOP_UID>
        <inclusion>TRUE</inclusion>
        <edgeMap>
          <xCoord>297</xCoord>
          <yCoord>266</yCoord>
        </edgeMap>
        <edgeMap>
          <xCoord>298</xCoord>
          <yCoord>265</yCoord>
        </edgeMap>
        <edgeMap>
          <xCoord>299</xCoord>
          <yCoord>264</yCoord>
        </edgeMap>
        <edgeMap>
          <xCoord>300</xCoord>
          <yCoord>263</yCoord>
        </edgeMap>
        <edgeMap>
          <xCoord>301</xCoord>
          <yCoord>262</yCoord>
        </edgeMap>
        <edgeMap>
          <xCoord>301</xCoord>
          <yCoord>261</yCoord>
        </edgeMap>
        <edgeMap>
          <xCoord>301</xCoord>
          <yCoord>260</yCoord>
        </edgeMap>
        <edgeMap>
          <xCoord>302</xCoord>
          <yCoord>259</yCoord>
        </edgeMap>
        <edgeMap>
          <xCoord>302</xCoord>
          <yCoord>258</yCoord>
        </edgeMap>
        <edgeMap>
          <xCoord>303</xCoord>
          <yCoord>257</yCoord>
        </edgeMap>
        <edgeMap>
          <xCoord>304</xCoord>
          <yCoord>256</yCoord>
        </edgeMap>
        <edgeMap>
          <xCoord>303</xCoord>
          <yCoord>255</yCoord>
        </edgeMap>
        <edgeMap>
          <xCoord>302</xCoord>
          <yCoord>255</yCoord>
        </edgeMap>
        <edgeMap>
          <xCoord>301</xCoord>
          <yCoord>255</yCoord>
        </edgeMap>
        <edgeMap>
          <xCoord>300</xCoord>
          <yCoord>255</yCoord>
        </edgeMap>
        <edgeMap>
          <xCoord>299</xCoord>
          <yCoord>256</yCoord>
        </edgeMap>
        <edgeMap>
          <xCoord>299</xCoord>
          <yCoord>257</yCoord>
        </edgeMap>
        <edgeMap>
          <xCoord>299</xCoord>
          <yCoord>258</yCoord>
        </edgeMap>
        <edgeMap>
          <xCoord>298</xCoord>
          <yCoord>259</yCoord>
        </edgeMap>
        <edgeMap>
          <xCoord>297</xCoord>
          <yCoord>259</yCoord>
        </edgeMap>
        <edgeMap>
          <xCoord>296</xCoord>
          <yCoord>258</yCoord>
        </edgeMap>
        <edgeMap>
          <xCoord>295</xCoord>
          <yCoord>258</yCoord>
        </edgeMap>
        <edgeMap>
          <xCoord>294</xCoord>
          <yCoord>259</yCoord>
        </edgeMap>
        <edgeMap>
          <xCoord>293</xCoord>
          <yCoord>260</yCoord>
        </edgeMap>
        <edgeMap>
          <xCoord>292</xCoord>
          <yCoord>261</yCoord>
        </edgeMap>
        <edgeMap>
          <xCoord>291</xCoord>
          <yCoord>262</yCoord>
        </edgeMap>
        <edgeMap>
          <xCoord>290</xCoord>
          <yCoord>263</yCoord>
        </edgeMap>
        <edgeMap>
          <xCoord>291</xCoord>
          <yCoord>264</yCoord>
        </edgeMap>
        <edgeMap>
          <xCoord>292</xCoord>
          <yCoord>264</yCoord>
        </edgeMap>
        <edgeMap>
          <xCoord>293</xCoord>
          <yCoord>264</yCoord>
        </edgeMap>
        <edgeMap>
          <xCoord>294</xCoord>
          <yCoord>265</yCoord>
        </edgeMap>
        <edgeMap>
          <xCoord>295</xCoord>
          <yCoord>266</yCoord>
        </edgeMap>
        <edgeMap>
          <xCoord>296</xCoord>
          <yCoord>266</yCoord>
        </edgeMap>
        <edgeMap>
          <xCoord>297</xCoord>
          <yCoord>266</yCoord>
        </edgeMap>
      </roi>
      <roi>
        <imageZposition>-59.5</imageZposition>
        <imageSOP_UID>1.3.6.1.4.1.14519.5.2.1.6279.6001.716918901056221015623453790604</imageSOP_UID>
        <inclusion>TRUE</inclusion>
        <edgeMap>
          <xCoord>296</xCoord>
          <yCoord>265</yCoord>
        </edgeMap>
        <edgeMap>
          <xCoord>297</xCoord>
          <yCoord>264</yCoord>
        </edgeMap>
        <edgeMap>
          <xCoord>297</xCoord>
          <yCoord>263</yCoord>
        </edgeMap>
        <edgeMap>
          <xCoord>298</xCoord>
          <yCoord>262</yCoord>
        </edgeMap>
        <edgeMap>
          <xCoord>299</xCoord>
          <yCoord>261</yCoord>
        </edgeMap>
        <edgeMap>
          <xCoord>300</xCoord>
          <yCoord>261</yCoord>
        </edgeMap>
        <edgeMap>
          <xCoord>301</xCoord>
          <yCoord>260</yCoord>
        </edgeMap>
        <edgeMap>
          <xCoord>301</xCoord>
          <yCoord>259</yCoord>
        </edgeMap>
        <edgeMap>
          <xCoord>300</xCoord>
          <yCoord>258</yCoord>
        </edgeMap>
        <edgeMap>
          <xCoord>299</xCoord>
          <yCoord>258</yCoord>
        </edgeMap>
        <edgeMap>
          <xCoord>298</xCoord>
          <yCoord>258</yCoord>
        </edgeMap>
        <edgeMap>
          <xCoord>297</xCoord>
          <yCoord>258</yCoord>
        </edgeMap>
        <edgeMap>
          <xCoord>296</xCoord>
          <yCoord>258</yCoord>
        </edgeMap>
        <edgeMap>
          <xCoord>295</xCoord>
          <yCoord>259</yCoord>
        </edgeMap>
        <edgeMap>
          <xCoord>294</xCoord>
          <yCoord>260</yCoord>
        </edgeMap>
        <edgeMap>
          <xCoord>293</xCoord>
          <yCoord>261</yCoord>
        </edgeMap>
        <edgeMap>
          <xCoord>293</xCoord>
          <yCoord>262</yCoord>
        </edgeMap>
        <edgeMap>
          <xCoord>294</xCoord>
          <yCoord>263</yCoord>
        </edgeMap>
        <edgeMap>
          <xCoord>294</xCoord>
          <yCoord>264</yCoord>
        </edgeMap>
        <edgeMap>
          <xCoord>295</xCoord>
          <yCoord>265</yCoord>
        </edgeMap>
        <edgeMap>
          <xCoord>296</xCoord>
          <yCoord>265</yCoord>
        </edgeMap>
      </roi>
      <roi>
        <imageZposition>-62.0</imageZposition>
        <imageSOP_UID>1.3.6.1.4.1.14519.5.2.1.6279.6001.266971111342442751776960781363</imageSOP_UID>
        <inclusion>TRUE</inclusion>
        <edgeMap>
          <xCoord>300</xCoord>
          <yCoord>261</yCoord>
        </edgeMap>
        <edgeMap>
          <xCoord>301</xCoord>
          <yCoord>260</yCoord>
        </edgeMap>
        <edgeMap>
          <xCoord>301</xCoord>
          <yCoord>259</yCoord>
        </edgeMap>
        <edgeMap>
          <xCoord>301</xCoord>
          <yCoord>258</yCoord>
        </edgeMap>
        <edgeMap>
          <xCoord>300</xCoord>
          <yCoord>257</yCoord>
        </edgeMap>
        <edgeMap>
          <xCoord>299</xCoord>
          <yCoord>257</yCoord>
        </edgeMap>
        <edgeMap>
          <xCoord>298</xCoord>
          <yCoord>257</yCoord>
        </edgeMap>
        <edgeMap>
          <xCoord>297</xCoord>
          <yCoord>257</yCoord>
        </edgeMap>
        <edgeMap>
          <xCoord>296</xCoord>
          <yCoord>258</yCoord>
        </edgeMap>
        <edgeMap>
          <xCoord>295</xCoord>
          <yCoord>259</yCoord>
        </edgeMap>
        <edgeMap>
          <xCoord>295</xCoord>
          <yCoord>260</yCoord>
        </edgeMap>
        <edgeMap>
          <xCoord>296</xCoord>
          <yCoord>261</yCoord>
        </edgeMap>
        <edgeMap>
          <xCoord>297</xCoord>
          <yCoord>261</yCoord>
        </edgeMap>
        <edgeMap>
          <xCoord>298</xCoord>
          <yCoord>261</yCoord>
        </edgeMap>
        <edgeMap>
          <xCoord>299</xCoord>
          <yCoord>261</yCoord>
        </edgeMap>
        <edgeMap>
          <xCoord>300</xCoord>
          <yCoord>261</yCoord>
        </edgeMap>
      </roi>
      <roi>
        <imageZposition>-64.5</imageZposition>
        <imageSOP_UID>1.3.6.1.4.1.14519.5.2.1.6279.6001.123761639369579795807214617853</imageSOP_UID>
        <inclusion>TRUE</inclusion>
        <edgeMap>
          <xCoord>294</xCoord>
          <yCoord>264</yCoord>
        </edgeMap>
        <edgeMap>
          <xCoord>295</xCoord>
          <yCoord>263</yCoord>
        </edgeMap>
        <edgeMap>
          <xCoord>296</xCoord>
          <yCoord>262</yCoord>
        </edgeMap>
        <edgeMap>
          <xCoord>296</xCoord>
          <yCoord>261</yCoord>
        </edgeMap>
        <edgeMap>
          <xCoord>297</xCoord>
          <yCoord>260</yCoord>
        </edgeMap>
        <edgeMap>
          <xCoord>298</xCoord>
          <yCoord>261</yCoord>
        </edgeMap>
        <edgeMap>
          <xCoord>299</xCoord>
          <yCoord>261</yCoord>
        </edgeMap>
        <edgeMap>
          <xCoord>300</xCoord>
          <yCoord>260</yCoord>
        </edgeMap>
        <edgeMap>
          <xCoord>301</xCoord>
          <yCoord>259</yCoord>
        </edgeMap>
        <edgeMap>
          <xCoord>302</xCoord>
          <yCoord>258</yCoord>
        </edgeMap>
        <edgeMap>
          <xCoord>301</xCoord>
          <yCoord>257</yCoord>
        </edgeMap>
        <edgeMap>
          <xCoord>300</xCoord>
          <yCoord>256</yCoord>
        </edgeMap>
        <edgeMap>
          <xCoord>299</xCoord>
          <yCoord>256</yCoord>
        </edgeMap>
        <edgeMap>
          <xCoord>298</xCoord>
          <yCoord>257</yCoord>
        </edgeMap>
        <edgeMap>
          <xCoord>297</xCoord>
          <yCoord>257</yCoord>
        </edgeMap>
        <edgeMap>
          <xCoord>296</xCoord>
          <yCoord>258</yCoord>
        </edgeMap>
        <edgeMap>
          <xCoord>296</xCoord>
          <yCoord>259</yCoord>
        </edgeMap>
        <edgeMap>
          <xCoord>295</xCoord>
          <yCoord>260</yCoord>
        </edgeMap>
        <edgeMap>
          <xCoord>294</xCoord>
          <yCoord>261</yCoord>
        </edgeMap>
        <edgeMap>
          <xCoord>294</xCoord>
          <yCoord>262</yCoord>
        </edgeMap>
        <edgeMap>
          <xCoord>293</xCoord>
          <yCoord>263</yCoord>
        </edgeMap>
        <edgeMap>
          <xCoord>294</xCoord>
          <yCoord>264</yCoord>
        </edgeMap>
      </roi>
    </unblindedReadNodule>
    <unblindedReadNodule>
      <noduleID>IL057_159745</noduleID>
      <characteristics>
        <subtlety>5</subtlety>
        <internalStructure>1</internalStructure>
        <calcification>6</calcification>
        <sphericity>4</sphericity>
        <margin>3</margin>
        <lobulation>4</lobulation>
        <spiculation>5</spiculation>
        <texture>5</texture>
        <malignancy>5</malignancy>
      </characteristics>
      <roi>
        <imageZposition>-79.5</imageZposition>
        <imageSOP_UID>1.3.6.1.4.1.14519.5.2.1.6279.6001.539896366946770768708002220287</imageSOP_UID>
        <inclusion>TRUE</inclusion>
        <edgeMap>
          <xCoord>186</xCoord>
          <yCoord>308</yCoord>
        </edgeMap>
        <edgeMap>
          <xCoord>187</xCoord>
          <yCoord>307</yCoord>
        </edgeMap>
        <edgeMap>
          <xCoord>188</xCoord>
          <yCoord>307</yCoord>
        </edgeMap>
        <edgeMap>
          <xCoord>188</xCoord>
          <yCoord>306</yCoord>
        </edgeMap>
        <edgeMap>
          <xCoord>188</xCoord>
          <yCoord>305</yCoord>
        </edgeMap>
        <edgeMap>
          <xCoord>189</xCoord>
          <yCoord>304</yCoord>
        </edgeMap>
        <edgeMap>
          <xCoord>189</xCoord>
          <yCoord>303</yCoord>
        </edgeMap>
        <edgeMap>
          <xCoord>189</xCoord>
          <yCoord>302</yCoord>
        </edgeMap>
        <edgeMap>
          <xCoord>190</xCoord>
          <yCoord>301</yCoord>
        </edgeMap>
        <edgeMap>
          <xCoord>191</xCoord>
          <yCoord>300</yCoord>
        </edgeMap>
        <edgeMap>
          <xCoord>192</xCoord>
          <yCoord>300</yCoord>
        </edgeMap>
        <edgeMap>
          <xCoord>193</xCoord>
          <yCoord>301</yCoord>
        </edgeMap>
        <edgeMap>
          <xCoord>194</xCoord>
          <yCoord>301</yCoord>
        </edgeMap>
        <edgeMap>
          <xCoord>195</xCoord>
          <yCoord>302</yCoord>
        </edgeMap>
        <edgeMap>
          <xCoord>195</xCoord>
          <yCoord>303</yCoord>
        </edgeMap>
        <edgeMap>
          <xCoord>196</xCoord>
          <yCoord>303</yCoord>
        </edgeMap>
        <edgeMap>
          <xCoord>195</xCoord>
          <yCoord>302</yCoord>
        </edgeMap>
        <edgeMap>
          <xCoord>195</xCoord>
          <yCoord>301</yCoord>
        </edgeMap>
        <edgeMap>
          <xCoord>195</xCoord>
          <yCoord>300</yCoord>
        </edgeMap>
        <edgeMap>
          <xCoord>196</xCoord>
          <yCoord>299</yCoord>
        </edgeMap>
        <edgeMap>
          <xCoord>197</xCoord>
          <yCoord>298</yCoord>
        </edgeMap>
        <edgeMap>
          <xCoord>198</xCoord>
          <yCoord>298</yCoord>
        </edgeMap>
        <edgeMap>
          <xCoord>199</xCoord>
          <yCoord>297</yCoord>
        </edgeMap>
        <edgeMap>
          <xCoord>200</xCoord>
          <yCoord>296</yCoord>
        </edgeMap>
        <edgeMap>
          <xCoord>200</xCoord>
          <yCoord>295</yCoord>
        </edgeMap>
        <edgeMap>
          <xCoord>201</xCoord>
          <yCoord>294</yCoord>
        </edgeMap>
        <edgeMap>
          <xCoord>201</xCoord>
          <yCoord>293</yCoord>
        </edgeMap>
        <edgeMap>
          <xCoord>201</xCoord>
          <yCoord>292</yCoord>
        </edgeMap>
        <edgeMap>
          <xCoord>200</xCoord>
          <yCoord>292</yCoord>
        </edgeMap>
        <edgeMap>
          <xCoord>200</xCoord>
          <yCoord>293</yCoord>
        </edgeMap>
        <edgeMap>
          <xCoord>199</xCoord>
          <yCoord>294</yCoord>
        </edgeMap>
        <edgeMap>
          <xCoord>198</xCoord>
          <yCoord>293</yCoord>
        </edgeMap>
        <edgeMap>
          <xCoord>198</xCoord>
          <yCoord>292</yCoord>
        </edgeMap>
        <edgeMap>
          <xCoord>198</xCoord>
          <yCoord>291</yCoord>
        </edgeMap>
        <edgeMap>
          <xCoord>197</xCoord>
          <yCoord>290</yCoord>
        </edgeMap>
        <edgeMap>
          <xCoord>198</xCoord>
          <yCoord>289</yCoord>
        </edgeMap>
        <edgeMap>
          <xCoord>198</xCoord>
          <yCoord>288</yCoord>
        </edgeMap>
        <edgeMap>
          <xCoord>198</xCoord>
          <yCoord>287</yCoord>
        </edgeMap>
        <edgeMap>
          <xCoord>198</xCoord>
          <yCoord>286</yCoord>
        </edgeMap>
        <edgeMap>
          <xCoord>198</xCoord>
          <yCoord>285</yCoord>
        </edgeMap>
        <edgeMap>
          <xCoord>198</xCoord>
          <yCoord>284</yCoord>
        </edgeMap>
        <edgeMap>
          <xCoord>197</xCoord>
          <yCoord>283</yCoord>
        </edgeMap>
        <edgeMap>
          <xCoord>196</xCoord>
          <yCoord>283</yCoord>
        </edgeMap>
        <edgeMap>
          <xCoord>196</xCoord>
          <yCoord>284</yCoord>
        </edgeMap>
        <edgeMap>
          <xCoord>195</xCoord>
          <yCoord>285</yCoord>
        </edgeMap>
        <edgeMap>
          <xCoord>194</xCoord>
          <yCoord>285</yCoord>
        </edgeMap>
        <edgeMap>
          <xCoord>193</xCoord>
          <yCoord>284</yCoord>
        </edgeMap>
        <edgeMap>
          <xCoord>192</xCoord>
          <yCoord>284</yCoord>
        </edgeMap>
        <edgeMap>
          <xCoord>191</xCoord>
          <yCoord>284</yCoord>
        </edgeMap>
        <edgeMap>
          <xCoord>190</xCoord>
          <yCoord>284</yCoord>
        </edgeMap>
        <edgeMap>
          <xCoord>189</xCoord>
          <yCoord>285</yCoord>
        </edgeMap>
        <edgeMap>
          <xCoord>188</xCoord>
          <yCoord>284</yCoord>
        </edgeMap>
        <edgeMap>
          <xCoord>187</xCoord>
          <yCoord>285</yCoord>
        </edgeMap>
        <edgeMap>
          <xCoord>187</xCoord>
          <yCoord>286</yCoord>
        </edgeMap>
        <edgeMap>
          <xCoord>186</xCoord>
          <yCoord>287</yCoord>
        </edgeMap>
        <edgeMap>
          <xCoord>186</xCoord>
          <yCoord>288</yCoord>
        </edgeMap>
        <edgeMap>
          <xCoord>185</xCoord>
          <yCoord>289</yCoord>
        </edgeMap>
        <edgeMap>
          <xCoord>186</xCoord>
          <yCoord>290</yCoord>
        </edgeMap>
        <edgeMap>
          <xCoord>187</xCoord>
          <yCoord>290</yCoord>
        </edgeMap>
        <edgeMap>
          <xCoord>188</xCoord>
          <yCoord>290</yCoord>
        </edgeMap>
        <edgeMap>
          <xCoord>189</xCoord>
          <yCoord>290</yCoord>
        </edgeMap>
        <edgeMap>
          <xCoord>190</xCoord>
          <yCoord>290</yCoord>
        </edgeMap>
        <edgeMap>
          <xCoord>191</xCoord>
          <yCoord>291</yCoord>
        </edgeMap>
        <edgeMap>
          <xCoord>191</xCoord>
          <yCoord>292</yCoord>
        </edgeMap>
        <edgeMap>
          <xCoord>191</xCoord>
          <yCoord>293</yCoord>
        </edgeMap>
        <edgeMap>
          <xCoord>190</xCoord>
          <yCoord>294</yCoord>
        </edgeMap>
        <edgeMap>
          <xCoord>189</xCoord>
          <yCoord>294</yCoord>
        </edgeMap>
        <edgeMap>
          <xCoord>189</xCoord>
          <yCoord>295</yCoord>
        </edgeMap>
        <edgeMap>
          <xCoord>189</xCoord>
          <yCoord>296</yCoord>
        </edgeMap>
        <edgeMap>
          <xCoord>189</xCoord>
          <yCoord>297</yCoord>
        </edgeMap>
        <edgeMap>
          <xCoord>189</xCoord>
          <yCoord>298</yCoord>
        </edgeMap>
        <edgeMap>
          <xCoord>188</xCoord>
          <yCoord>299</yCoord>
        </edgeMap>
        <edgeMap>
          <xCoord>188</xCoord>
          <yCoord>300</yCoord>
        </edgeMap>
        <edgeMap>
          <xCoord>188</xCoord>
          <yCoord>301</yCoord>
        </edgeMap>
        <edgeMap>
          <xCoord>187</xCoord>
          <yCoord>302</yCoord>
        </edgeMap>
        <edgeMap>
          <xCoord>186</xCoord>
          <yCoord>301</yCoord>
        </edgeMap>
        <edgeMap>
          <xCoord>185</xCoord>
          <yCoord>300</yCoord>
        </edgeMap>
        <edgeMap>
          <xCoord>185</xCoord>
          <yCoord>299</yCoord>
        </edgeMap>
        <edgeMap>
          <xCoord>186</xCoord>
          <yCoord>298</yCoord>
        </edgeMap>
        <edgeMap>
          <xCoord>185</xCoord>
          <yCoord>297</yCoord>
        </edgeMap>
        <edgeMap>
          <xCoord>185</xCoord>
          <yCoord>296</yCoord>
        </edgeMap>
        <edgeMap>
          <xCoord>185</xCoord>
          <yCoord>295</yCoord>
        </edgeMap>
        <edgeMap>
          <xCoord>184</xCoord>
          <yCoord>294</yCoord>
        </edgeMap>
        <edgeMap>
          <xCoord>184</xCoord>
          <yCoord>293</yCoord>
        </edgeMap>
        <edgeMap>
          <xCoord>184</xCoord>
          <yCoord>294</yCoord>
        </edgeMap>
        <edgeMap>
          <xCoord>183</xCoord>
          <yCoord>295</yCoord>
        </edgeMap>
        <edgeMap>
          <xCoord>182</xCoord>
          <yCoord>295</yCoord>
        </edgeMap>
        <edgeMap>
          <xCoord>181</xCoord>
          <yCoord>295</yCoord>
        </edgeMap>
        <edgeMap>
          <xCoord>180</xCoord>
          <yCoord>296</yCoord>
        </edgeMap>
        <edgeMap>
          <xCoord>180</xCoord>
          <yCoord>297</yCoord>
        </edgeMap>
        <edgeMap>
          <xCoord>180</xCoord>
          <yCoord>298</yCoord>
        </edgeMap>
        <edgeMap>
          <xCoord>181</xCoord>
          <yCoord>299</yCoord>
        </edgeMap>
        <edgeMap>
          <xCoord>182</xCoord>
          <yCoord>300</yCoord>
        </edgeMap>
        <edgeMap>
          <xCoord>183</xCoord>
          <yCoord>300</yCoord>
        </edgeMap>
        <edgeMap>
          <xCoord>184</xCoord>
          <yCoord>301</yCoord>
        </edgeMap>
        <edgeMap>
          <xCoord>185</xCoord>
          <yCoord>302</yCoord>
        </edgeMap>
        <edgeMap>
          <xCoord>186</xCoord>
          <yCoord>303</yCoord>
        </edgeMap>
        <edgeMap>
          <xCoord>186</xCoord>
          <yCoord>304</yCoord>
        </edgeMap>
        <edgeMap>
          <xCoord>186</xCoord>
          <yCoord>305</yCoord>
        </edgeMap>
        <edgeMap>
          <xCoord>186</xCoord>
          <yCoord>306</yCoord>
        </edgeMap>
        <edgeMap>
          <xCoord>186</xCoord>
          <yCoord>307</yCoord>
        </edgeMap>
        <edgeMap>
          <xCoord>186</xCoord>
          <yCoord>308</yCoord>
        </edgeMap>
      </roi>
      <roi>
        <imageZposition>-79.5</imageZposition>
        <imageSOP_UID>1.3.6.1.4.1.14519.5.2.1.6279.6001.539896366946770768708002220287</imageSOP_UID>
        <inclusion>FALSE</inclusion>
        <edgeMap>
          <xCoord>190</xCoord>
          <yCoord>297</yCoord>
        </edgeMap>
        <edgeMap>
          <xCoord>191</xCoord>
          <yCoord>296</yCoord>
        </edgeMap>
        <edgeMap>
          <xCoord>192</xCoord>
          <yCoord>296</yCoord>
        </edgeMap>
        <edgeMap>
          <xCoord>193</xCoord>
          <yCoord>296</yCoord>
        </edgeMap>
        <edgeMap>
          <xCoord>194</xCoord>
          <yCoord>297</yCoord>
        </edgeMap>
        <edgeMap>
          <xCoord>193</xCoord>
          <yCoord>298</yCoord>
        </edgeMap>
        <edgeMap>
          <xCoord>192</xCoord>
          <yCoord>298</yCoord>
        </edgeMap>
        <edgeMap>
          <xCoord>191</xCoord>
          <yCoord>298</yCoord>
        </edgeMap>
        <edgeMap>
          <xCoord>190</xCoord>
          <yCoord>297</yCoord>
        </edgeMap>
      </roi>
      <roi>
        <imageZposition>-79.5</imageZposition>
        <imageSOP_UID>1.3.6.1.4.1.14519.5.2.1.6279.6001.539896366946770768708002220287</imageSOP_UID>
        <inclusion>FALSE</inclusion>
        <edgeMap>
          <xCoord>195</xCoord>
          <yCoord>293</yCoord>
        </edgeMap>
        <edgeMap>
          <xCoord>194</xCoord>
          <yCoord>294</yCoord>
        </edgeMap>
        <edgeMap>
          <xCoord>193</xCoord>
          <yCoord>293</yCoord>
        </edgeMap>
        <edgeMap>
          <xCoord>193</xCoord>
          <yCoord>292</yCoord>
        </edgeMap>
        <edgeMap>
          <xCoord>193</xCoord>
          <yCoord>291</yCoord>
        </edgeMap>
        <edgeMap>
          <xCoord>194</xCoord>
          <yCoord>290</yCoord>
        </edgeMap>
        <edgeMap>
          <xCoord>195</xCoord>
          <yCoord>290</yCoord>
        </edgeMap>
        <edgeMap>
          <xCoord>196</xCoord>
          <yCoord>290</yCoord>
        </edgeMap>
        <edgeMap>
          <xCoord>197</xCoord>
          <yCoord>291</yCoord>
        </edgeMap>
        <edgeMap>
          <xCoord>197</xCoord>
          <yCoord>292</yCoord>
        </edgeMap>
        <edgeMap>
          <xCoord>197</xCoord>
          <yCoord>293</yCoord>
        </edgeMap>
        <edgeMap>
          <xCoord>196</xCoord>
          <yCoord>294</yCoord>
        </edgeMap>
        <edgeMap>
          <xCoord>195</xCoord>
          <yCoord>293</yCoord>
        </edgeMap>
      </roi>
      <roi>
        <imageZposition>-82.0</imageZposition>
        <imageSOP_UID>1.3.6.1.4.1.14519.5.2.1.6279.6001.925595007611454065878912123617</imageSOP_UID>
        <inclusion>TRUE</inclusion>
        <edgeMap>
          <xCoord>187</xCoord>
          <yCoord>312</yCoord>
        </edgeMap>
        <edgeMap>
          <xCoord>188</xCoord>
          <yCoord>311</yCoord>
        </edgeMap>
        <edgeMap>
          <xCoord>189</xCoord>
          <yCoord>311</yCoord>
        </edgeMap>
        <edgeMap>
          <xCoord>190</xCoord>
          <yCoord>310</yCoord>
        </edgeMap>
        <edgeMap>
          <xCoord>189</xCoord>
          <yCoord>309</yCoord>
        </edgeMap>
        <edgeMap>
          <xCoord>189</xCoord>
          <yCoord>308</yCoord>
        </edgeMap>
        <edgeMap>
          <xCoord>188</xCoord>
          <yCoord>307</yCoord>
        </edgeMap>
        <edgeMap>
          <xCoord>189</xCoord>
          <yCoord>306</yCoord>
        </edgeMap>
        <edgeMap>
          <xCoord>190</xCoord>
          <yCoord>306</yCoord>
        </edgeMap>
        <edgeMap>
          <xCoord>189</xCoord>
          <yCoord>305</yCoord>
        </edgeMap>
        <edgeMap>
          <xCoord>190</xCoord>
          <yCoord>304</yCoord>
        </edgeMap>
        <edgeMap>
          <xCoord>191</xCoord>
          <yCoord>304</yCoord>
        </edgeMap>
        <edgeMap>
          <xCoord>192</xCoord>
          <yCoord>305</yCoord>
        </edgeMap>
        <edgeMap>
          <xCoord>193</xCoord>
          <yCoord>306</yCoord>
        </edgeMap>
        <edgeMap>
          <xCoord>194</xCoord>
          <yCoord>305</yCoord>
        </edgeMap>
        <edgeMap>
          <xCoord>193</xCoord>
          <yCoord>305</yCoord>
        </edgeMap>
        <edgeMap>
          <xCoord>192</xCoord>
          <yCoord>305</yCoord>
        </edgeMap>
        <edgeMap>
          <xCoord>191</xCoord>
          <yCoord>304</yCoord>
        </edgeMap>
        <edgeMap>
          <xCoord>192</xCoord>
          <yCoord>303</yCoord>
        </edgeMap>
        <edgeMap>
          <xCoord>191</xCoord>
          <yCoord>303</yCoord>
        </edgeMap>
        <edgeMap>
          <xCoord>190</xCoord>
          <yCoord>302</yCoord>
        </edgeMap>
        <edgeMap>
          <xCoord>190</xCoord>
          <yCoord>301</yCoord>
        </edgeMap>
        <edgeMap>
          <xCoord>191</xCoord>
          <yCoord>300</yCoord>
        </edgeMap>
        <edgeMap>
          <xCoord>192</xCoord>
          <yCoord>300</yCoord>
        </edgeMap>
        <edgeMap>
          <xCoord>193</xCoord>
          <yCoord>299</yCoord>
        </edgeMap>
        <edgeMap>
          <xCoord>194</xCoord>
          <yCoord>298</yCoord>
        </edgeMap>
        <edgeMap>
          <xCoord>195</xCoord>
          <yCoord>297</yCoord>
        </edgeMap>
        <edgeMap>
          <xCoord>196</xCoord>
          <yCoord>298</yCoord>
        </edgeMap>
        <edgeMap>
          <xCoord>196</xCoord>
          <yCoord>299</yCoord>
        </edgeMap>
        <edgeMap>
          <xCoord>196</xCoord>
          <yCoord>300</yCoord>
        </edgeMap>
        <edgeMap>
          <xCoord>195</xCoord>
          <yCoord>301</yCoord>
        </edgeMap>
        <edgeMap>
          <xCoord>194</xCoord>
          <yCoord>301</yCoord>
        </edgeMap>
        <edgeMap>
          <xCoord>195</xCoord>
          <yCoord>302</yCoord>
        </edgeMap>
        <edgeMap>
          <xCoord>195</xCoord>
          <yCoord>303</yCoord>
        </edgeMap>
        <edgeMap>
          <xCoord>196</xCoord>
          <yCoord>304</yCoord>
        </edgeMap>
        <edgeMap>
          <xCoord>196</xCoord>
          <yCoord>303</yCoord>
        </edgeMap>
        <edgeMap>
          <xCoord>196</xCoord>
          <yCoord>302</yCoord>
        </edgeMap>
        <edgeMap>
          <xCoord>196</xCoord>
          <yCoord>301</yCoord>
        </edgeMap>
        <edgeMap>
          <xCoord>197</xCoord>
          <yCoord>300</yCoord>
        </edgeMap>
        <edgeMap>
          <xCoord>197</xCoord>
          <yCoord>299</yCoord>
        </edgeMap>
        <edgeMap>
          <xCoord>198</xCoord>
          <yCoord>298</yCoord>
        </edgeMap>
        <edgeMap>
          <xCoord>199</xCoord>
          <yCoord>297</yCoord>
        </edgeMap>
        <edgeMap>
          <xCoord>200</xCoord>
          <yCoord>296</yCoord>
        </edgeMap>
        <edgeMap>
          <xCoord>201</xCoord>
          <yCoord>297</yCoord>
        </edgeMap>
        <edgeMap>
          <xCoord>202</xCoord>
          <yCoord>297</yCoord>
        </edgeMap>
        <edgeMap>
          <xCoord>203</xCoord>
          <yCoord>298</yCoord>
        </edgeMap>
        <edgeMap>
          <xCoord>203</xCoord>
          <yCoord>299</yCoord>
        </edgeMap>
        <edgeMap>
          <xCoord>204</xCoord>
          <yCoord>300</yCoord>
        </edgeMap>
        <edgeMap>
          <xCoord>205</xCoord>
          <yCoord>300</yCoord>
        </edgeMap>
        <edgeMap>
          <xCoord>206</xCoord>
          <yCoord>299</yCoord>
        </edgeMap>
        <edgeMap>
          <xCoord>207</xCoord>
          <yCoord>298</yCoord>
        </edgeMap>
        <edgeMap>
          <xCoord>206</xCoord>
          <yCoord>297</yCoord>
        </edgeMap>
        <edgeMap>
          <xCoord>207</xCoord>
          <yCoord>296</yCoord>
        </edgeMap>
        <edgeMap>
          <xCoord>207</xCoord>
          <yCoord>295</yCoord>
        </edgeMap>
        <edgeMap>
          <xCoord>206</xCoord>
          <yCoord>294</yCoord>
        </edgeMap>
        <edgeMap>
          <xCoord>205</xCoord>
          <yCoord>294</yCoord>
        </edgeMap>
        <edgeMap>
          <xCoord>204</xCoord>
          <yCoord>295</yCoord>
        </edgeMap>
        <edgeMap>
          <xCoord>204</xCoord>
          <yCoord>296</yCoord>
        </edgeMap>
        <edgeMap>
          <xCoord>203</xCoord>
          <yCoord>297</yCoord>
        </edgeMap>
        <edgeMap>
          <xCoord>202</xCoord>
          <yCoord>296</yCoord>
        </edgeMap>
        <edgeMap>
          <xCoord>201</xCoord>
          <yCoord>295</yCoord>
        </edgeMap>
        <edgeMap>
          <xCoord>201</xCoord>
          <yCoord>294</yCoord>
        </edgeMap>
        <edgeMap>
          <xCoord>202</xCoord>
          <yCoord>293</yCoord>
        </edgeMap>
        <edgeMap>
          <xCoord>202</xCoord>
          <yCoord>292</yCoord>
        </edgeMap>
        <edgeMap>
          <xCoord>203</xCoord>
          <yCoord>291</yCoord>
        </edgeMap>
        <edgeMap>
          <xCoord>204</xCoord>
          <yCoord>291</yCoord>
        </edgeMap>
        <edgeMap>
          <xCoord>205</xCoord>
          <yCoord>290</yCoord>
        </edgeMap>
        <edgeMap>
          <xCoord>206</xCoord>
          <yCoord>290</yCoord>
        </edgeMap>
        <edgeMap>
          <xCoord>207</xCoord>
          <yCoord>289</yCoord>
        </edgeMap>
        <edgeMap>
          <xCoord>208</xCoord>
          <yCoord>288</yCoord>
        </edgeMap>
        <edgeMap>
          <xCoord>209</xCoord>
          <yCoord>288</yCoord>
        </edgeMap>
        <edgeMap>
          <xCoord>210</xCoord>
          <yCoord>288</yCoord>
        </edgeMap>
        <edgeMap>
          <xCoord>210</xCoord>
          <yCoord>287</yCoord>
        </edgeMap>
        <edgeMap>
          <xCoord>209</xCoord>
          <yCoord>287</yCoord>
        </edgeMap>
        <edgeMap>
          <xCoord>208</xCoord>
          <yCoord>287</yCoord>
        </edgeMap>
        <edgeMap>
          <xCoord>207</xCoord>
          <yCoord>287</yCoord>
        </edgeMap>
        <edgeMap>
          <xCoord>206</xCoord>
          <yCoord>287</yCoord>
        </edgeMap>
        <edgeMap>
          <xCoord>205</xCoord>
          <yCoord>287</yCoord>
        </edgeMap>
        <edgeMap>
          <xCoord>204</xCoord>
          <yCoord>286</yCoord>
        </edgeMap>
        <edgeMap>
          <xCoord>204</xCoord>
          <yCoord>285</yCoord>
        </edgeMap>
        <edgeMap>
          <xCoord>203</xCoord>
          <yCoord>284</yCoord>
        </edgeMap>
        <edgeMap>
          <xCoord>202</xCoord>
          <yCoord>283</yCoord>
        </edgeMap>
        <edgeMap>
          <xCoord>201</xCoord>
          <yCoord>284</yCoord>
        </edgeMap>
        <edgeMap>
          <xCoord>201</xCoord>
          <yCoord>285</yCoord>
        </edgeMap>
        <edgeMap>
          <xCoord>200</xCoord>
          <yCoord>286</yCoord>
        </edgeMap>
        <edgeMap>
          <xCoord>199</xCoord>
          <yCoord>285</yCoord>
        </edgeMap>
        <edgeMap>
          <xCoord>198</xCoord>
          <yCoord>284</yCoord>
        </edgeMap>
        <edgeMap>
          <xCoord>197</xCoord>
          <yCoord>283</yCoord>
        </edgeMap>
        <edgeMap>
          <xCoord>196</xCoord>
          <yCoord>283</yCoord>
        </edgeMap>
        <edgeMap>
          <xCoord>195</xCoord>
          <yCoord>283</yCoord>
        </edgeMap>
        <edgeMap>
          <xCoord>194</xCoord>
          <yCoord>282</yCoord>
        </edgeMap>
        <edgeMap>
          <xCoord>193</xCoord>
          <yCoord>282</yCoord>
        </edgeMap>
        <edgeMap>
          <xCoord>192</xCoord>
          <yCoord>282</yCoord>
        </edgeMap>
        <edgeMap>
          <xCoord>191</xCoord>
          <yCoord>283</yCoord>
        </edgeMap>
        <edgeMap>
          <xCoord>190</xCoord>
          <yCoord>283</yCoord>
        </edgeMap>
        <edgeMap>
          <xCoord>189</xCoord>
          <yCoord>284</yCoord>
        </edgeMap>
        <edgeMap>
          <xCoord>188</xCoord>
          <yCoord>284</yCoord>
        </edgeMap>
        <edgeMap>
          <xCoord>187</xCoord>
          <yCoord>285</yCoord>
        </edgeMap>
        <edgeMap>
          <xCoord>186</xCoord>
          <yCoord>286</yCoord>
        </edgeMap>
        <edgeMap>
          <xCoord>186</xCoord>
          <yCoord>287</yCoord>
        </edgeMap>
        <edgeMap>
          <xCoord>186</xCoord>
          <yCoord>288</yCoord>
        </edgeMap>
        <edgeMap>
          <xCoord>185</xCoord>
          <yCoord>289</yCoord>
        </edgeMap>
        <edgeMap>
          <xCoord>185</xCoord>
          <yCoord>290</yCoord>
        </edgeMap>
        <edgeMap>
          <xCoord>185</xCoord>
          <yCoord>291</yCoord>
        </edgeMap>
        <edgeMap>
          <xCoord>185</xCoord>
          <yCoord>292</yCoord>
        </edgeMap>
        <edgeMap>
          <xCoord>185</xCoord>
          <yCoord>293</yCoord>
        </edgeMap>
        <edgeMap>
          <xCoord>184</xCoord>
          <yCoord>294</yCoord>
        </edgeMap>
        <edgeMap>
          <xCoord>183</xCoord>
          <yCoord>295</yCoord>
        </edgeMap>
        <edgeMap>
          <xCoord>182</xCoord>
          <yCoord>295</yCoord>
        </edgeMap>
        <edgeMap>
          <xCoord>181</xCoord>
          <yCoord>295</yCoord>
        </edgeMap>
        <edgeMap>
          <xCoord>180</xCoord>
          <yCoord>296</yCoord>
        </edgeMap>
        <edgeMap>
          <xCoord>180</xCoord>
          <yCoord>297</yCoord>
        </edgeMap>
        <edgeMap>
          <xCoord>181</xCoord>
          <yCoord>298</yCoord>
        </edgeMap>
        <edgeMap>
          <xCoord>182</xCoord>
          <yCoord>299</yCoord>
        </edgeMap>
        <edgeMap>
          <xCoord>182</xCoord>
          <yCoord>300</yCoord>
        </edgeMap>
        <edgeMap>
          <xCoord>183</xCoord>
          <yCoord>300</yCoord>
        </edgeMap>
        <edgeMap>
          <xCoord>184</xCoord>
          <yCoord>300</yCoord>
        </edgeMap>
        <edgeMap>
          <xCoord>185</xCoord>
          <yCoord>301</yCoord>
        </edgeMap>
        <edgeMap>
          <xCoord>186</xCoord>
          <yCoord>302</yCoord>
        </edgeMap>
        <edgeMap>
          <xCoord>185</xCoord>
          <yCoord>303</yCoord>
        </edgeMap>
        <edgeMap>
          <xCoord>184</xCoord>
          <yCoord>304</yCoord>
        </edgeMap>
        <edgeMap>
          <xCoord>183</xCoord>
          <yCoord>304</yCoord>
        </edgeMap>
        <edgeMap>
          <xCoord>184</xCoord>
          <yCoord>305</yCoord>
        </edgeMap>
        <edgeMap>
          <xCoord>185</xCoord>
          <yCoord>306</yCoord>
        </edgeMap>
        <edgeMap>
          <xCoord>185</xCoord>
          <yCoord>307</yCoord>
        </edgeMap>
        <edgeMap>
          <xCoord>184</xCoord>
          <yCoord>308</yCoord>
        </edgeMap>
        <edgeMap>
          <xCoord>183</xCoord>
          <yCoord>309</yCoord>
        </edgeMap>
        <edgeMap>
          <xCoord>182</xCoord>
          <yCoord>308</yCoord>
        </edgeMap>
        <edgeMap>
          <xCoord>181</xCoord>
          <yCoord>308</yCoord>
        </edgeMap>
        <edgeMap>
          <xCoord>181</xCoord>
          <yCoord>309</yCoord>
        </edgeMap>
        <edgeMap>
          <xCoord>182</xCoord>
          <yCoord>310</yCoord>
        </edgeMap>
        <edgeMap>
          <xCoord>183</xCoord>
          <yCoord>311</yCoord>
        </edgeMap>
        <edgeMap>
          <xCoord>183</xCoord>
          <yCoord>312</yCoord>
        </edgeMap>
        <edgeMap>
          <xCoord>184</xCoord>
          <yCoord>312</yCoord>
        </edgeMap>
        <edgeMap>
          <xCoord>185</xCoord>
          <yCoord>312</yCoord>
        </edgeMap>
        <edgeMap>
          <xCoord>186</xCoord>
          <yCoord>312</yCoord>
        </edgeMap>
        <edgeMap>
          <xCoord>187</xCoord>
          <yCoord>312</yCoord>
        </edgeMap>
      </roi>
      <roi>
        <imageZposition>-82.0</imageZposition>
        <imageSOP_UID>1.3.6.1.4.1.14519.5.2.1.6279.6001.925595007611454065878912123617</imageSOP_UID>
        <inclusion>FALSE</inclusion>
        <edgeMap>
          <xCoord>183</xCoord>
          <yCoord>310</yCoord>
        </edgeMap>
        <edgeMap>
          <xCoord>184</xCoord>
          <yCoord>309</yCoord>
        </edgeMap>
        <edgeMap>
          <xCoord>185</xCoord>
          <yCoord>310</yCoord>
        </edgeMap>
        <edgeMap>
          <xCoord>184</xCoord>
          <yCoord>311</yCoord>
        </edgeMap>
        <edgeMap>
          <xCoord>183</xCoord>
          <yCoord>310</yCoord>
        </edgeMap>
      </roi>
      <roi>
        <imageZposition>-82.0</imageZposition>
        <imageSOP_UID>1.3.6.1.4.1.14519.5.2.1.6279.6001.925595007611454065878912123617</imageSOP_UID>
        <inclusion>FALSE</inclusion>
        <edgeMap>
          <xCoord>188</xCoord>
          <yCoord>299</yCoord>
        </edgeMap>
        <edgeMap>
          <xCoord>189</xCoord>
          <yCoord>298</yCoord>
        </edgeMap>
        <edgeMap>
          <xCoord>190</xCoord>
          <yCoord>298</yCoord>
        </edgeMap>
        <edgeMap>
          <xCoord>191</xCoord>
          <yCoord>299</yCoord>
        </edgeMap>
        <edgeMap>
          <xCoord>190</xCoord>
          <yCoord>300</yCoord>
        </edgeMap>
        <edgeMap>
          <xCoord>189</xCoord>
          <yCoord>300</yCoord>
        </edgeMap>
        <edgeMap>
          <xCoord>188</xCoord>
          <yCoord>299</yCoord>
        </edgeMap>
      </roi>
      <roi>
        <imageZposition>-82.0</imageZposition>
        <imageSOP_UID>1.3.6.1.4.1.14519.5.2.1.6279.6001.925595007611454065878912123617</imageSOP_UID>
        <inclusion>FALSE</inclusion>
        <edgeMap>
          <xCoord>186</xCoord>
          <yCoord>295</yCoord>
        </edgeMap>
        <edgeMap>
          <xCoord>185</xCoord>
          <yCoord>294</yCoord>
        </edgeMap>
        <edgeMap>
          <xCoord>185</xCoord>
          <yCoord>293</yCoord>
        </edgeMap>
        <edgeMap>
          <xCoord>185</xCoord>
          <yCoord>292</yCoord>
        </edgeMap>
        <edgeMap>
          <xCoord>186</xCoord>
          <yCoord>291</yCoord>
        </edgeMap>
        <edgeMap>
          <xCoord>187</xCoord>
          <yCoord>290</yCoord>
        </edgeMap>
        <edgeMap>
          <xCoord>188</xCoord>
          <yCoord>291</yCoord>
        </edgeMap>
        <edgeMap>
          <xCoord>188</xCoord>
          <yCoord>292</yCoord>
        </edgeMap>
        <edgeMap>
          <xCoord>188</xCoord>
          <yCoord>293</yCoord>
        </edgeMap>
        <edgeMap>
          <xCoord>188</xCoord>
          <yCoord>294</yCoord>
        </edgeMap>
        <edgeMap>
          <xCoord>188</xCoord>
          <yCoord>295</yCoord>
        </edgeMap>
        <edgeMap>
          <xCoord>187</xCoord>
          <yCoord>296</yCoord>
        </edgeMap>
        <edgeMap>
          <xCoord>186</xCoord>
          <yCoord>295</yCoord>
        </edgeMap>
      </roi>
      <roi>
        <imageZposition>-82.0</imageZposition>
        <imageSOP_UID>1.3.6.1.4.1.14519.5.2.1.6279.6001.925595007611454065878912123617</imageSOP_UID>
        <inclusion>FALSE</inclusion>
        <edgeMap>
          <xCoord>201</xCoord>
          <yCoord>287</yCoord>
        </edgeMap>
        <edgeMap>
          <xCoord>200</xCoord>
          <yCoord>286</yCoord>
        </edgeMap>
        <edgeMap>
          <xCoord>201</xCoord>
          <yCoord>285</yCoord>
        </edgeMap>
        <edgeMap>
          <xCoord>202</xCoord>
          <yCoord>284</yCoord>
        </edgeMap>
        <edgeMap>
          <xCoord>203</xCoord>
          <yCoord>284</yCoord>
        </edgeMap>
        <edgeMap>
          <xCoord>204</xCoord>
          <yCoord>285</yCoord>
        </edgeMap>
        <edgeMap>
          <xCoord>204</xCoord>
          <yCoord>286</yCoord>
        </edgeMap>
        <edgeMap>
          <xCoord>203</xCoord>
          <yCoord>287</yCoord>
        </edgeMap>
        <edgeMap>
          <xCoord>202</xCoord>
          <yCoord>288</yCoord>
        </edgeMap>
        <edgeMap>
          <xCoord>201</xCoord>
          <yCoord>287</yCoord>
        </edgeMap>
      </roi>
      <roi>
        <imageZposition>-84.5</imageZposition>
        <imageSOP_UID>1.3.6.1.4.1.14519.5.2.1.6279.6001.728127195301836289539977631242</imageSOP_UID>
        <inclusion>TRUE</inclusion>
        <edgeMap>
          <xCoord>183</xCoord>
          <yCoord>313</yCoord>
        </edgeMap>
        <edgeMap>
          <xCoord>184</xCoord>
          <yCoord>312</yCoord>
        </edgeMap>
        <edgeMap>
          <xCoord>185</xCoord>
          <yCoord>312</yCoord>
        </edgeMap>
        <edgeMap>
          <xCoord>186</xCoord>
          <yCoord>312</yCoord>
        </edgeMap>
        <edgeMap>
          <xCoord>187</xCoord>
          <yCoord>311</yCoord>
        </edgeMap>
        <edgeMap>
          <xCoord>188</xCoord>
          <yCoord>310</yCoord>
        </edgeMap>
        <edgeMap>
          <xCoord>189</xCoord>
          <yCoord>310</yCoord>
        </edgeMap>
        <edgeMap>
          <xCoord>190</xCoord>
          <yCoord>310</yCoord>
        </edgeMap>
        <edgeMap>
          <xCoord>191</xCoord>
          <yCoord>310</yCoord>
        </edgeMap>
        <edgeMap>
          <xCoord>192</xCoord>
          <yCoord>310</yCoord>
        </edgeMap>
        <edgeMap>
          <xCoord>192</xCoord>
          <yCoord>309</yCoord>
        </edgeMap>
        <edgeMap>
          <xCoord>193</xCoord>
          <yCoord>308</yCoord>
        </edgeMap>
        <edgeMap>
          <xCoord>193</xCoord>
          <yCoord>307</yCoord>
        </edgeMap>
        <edgeMap>
          <xCoord>193</xCoord>
          <yCoord>306</yCoord>
        </edgeMap>
        <edgeMap>
          <xCoord>194</xCoord>
          <yCoord>305</yCoord>
        </edgeMap>
        <edgeMap>
          <xCoord>195</xCoord>
          <yCoord>305</yCoord>
        </edgeMap>
        <edgeMap>
          <xCoord>195</xCoord>
          <yCoord>304</yCoord>
        </edgeMap>
        <edgeMap>
          <xCoord>195</xCoord>
          <yCoord>303</yCoord>
        </edgeMap>
        <edgeMap>
          <xCoord>194</xCoord>
          <yCoord>302</yCoord>
        </edgeMap>
        <edgeMap>
          <xCoord>195</xCoord>
          <yCoord>301</yCoord>
        </edgeMap>
        <edgeMap>
          <xCoord>196</xCoord>
          <yCoord>301</yCoord>
        </edgeMap>
        <edgeMap>
          <xCoord>196</xCoord>
          <yCoord>300</yCoord>
        </edgeMap>
        <edgeMap>
          <xCoord>197</xCoord>
          <yCoord>299</yCoord>
        </edgeMap>
        <edgeMap>
          <xCoord>198</xCoord>
          <yCoord>300</yCoord>
        </edgeMap>
        <edgeMap>
          <xCoord>198</xCoord>
          <yCoord>301</yCoord>
        </edgeMap>
        <edgeMap>
          <xCoord>198</xCoord>
          <yCoord>300</yCoord>
        </edgeMap>
        <edgeMap>
          <xCoord>198</xCoord>
          <yCoord>299</yCoord>
        </edgeMap>
        <edgeMap>
          <xCoord>199</xCoord>
          <yCoord>298</yCoord>
        </edgeMap>
        <edgeMap>
          <xCoord>200</xCoord>
          <yCoord>298</yCoord>
        </edgeMap>
        <edgeMap>
          <xCoord>201</xCoord>
          <yCoord>297</yCoord>
        </edgeMap>
        <edgeMap>
          <xCoord>202</xCoord>
          <yCoord>298</yCoord>
        </edgeMap>
        <edgeMap>
          <xCoord>203</xCoord>
          <yCoord>299</yCoord>
        </edgeMap>
        <edgeMap>
          <xCoord>203</xCoord>
          <yCoord>300</yCoord>
        </edgeMap>
        <edgeMap>
          <xCoord>203</xCoord>
          <yCoord>301</yCoord>
        </edgeMap>
        <edgeMap>
          <xCoord>204</xCoord>
          <yCoord>300</yCoord>
        </edgeMap>
        <edgeMap>
          <xCoord>204</xCoord>
          <yCoord>299</yCoord>
        </edgeMap>
        <edgeMap>
          <xCoord>204</xCoord>
          <yCoord>298</yCoord>
        </edgeMap>
        <edgeMap>
          <xCoord>205</xCoord>
          <yCoord>297</yCoord>
        </edgeMap>
        <edgeMap>
          <xCoord>206</xCoord>
          <yCoord>297</yCoord>
        </edgeMap>
        <edgeMap>
          <xCoord>206</xCoord>
          <yCoord>296</yCoord>
        </edgeMap>
        <edgeMap>
          <xCoord>206</xCoord>
          <yCoord>295</yCoord>
        </edgeMap>
        <edgeMap>
          <xCoord>206</xCoord>
          <yCoord>294</yCoord>
        </edgeMap>
        <edgeMap>
          <xCoord>207</xCoord>
          <yCoord>293</yCoord>
        </edgeMap>
        <edgeMap>
          <xCoord>208</xCoord>
          <yCoord>292</yCoord>
        </edgeMap>
        <edgeMap>
          <xCoord>209</xCoord>
          <yCoord>292</yCoord>
        </edgeMap>
        <edgeMap>
          <xCoord>210</xCoord>
          <yCoord>292</yCoord>
        </edgeMap>
        <edgeMap>
          <xCoord>211</xCoord>
          <yCoord>291</yCoord>
        </edgeMap>
        <edgeMap>
          <xCoord>210</xCoord>
          <yCoord>290</yCoord>
        </edgeMap>
        <edgeMap>
          <xCoord>211</xCoord>
          <yCoord>289</yCoord>
        </edgeMap>
        <edgeMap>
          <xCoord>212</xCoord>
          <yCoord>288</yCoord>
        </edgeMap>
        <edgeMap>
          <xCoord>213</xCoord>
          <yCoord>287</yCoord>
        </edgeMap>
        <edgeMap>
          <xCoord>214</xCoord>
          <yCoord>287</yCoord>
        </edgeMap>
        <edgeMap>
          <xCoord>215</xCoord>
          <yCoord>287</yCoord>
        </edgeMap>
        <edgeMap>
          <xCoord>216</xCoord>
          <yCoord>287</yCoord>
        </edgeMap>
        <edgeMap>
          <xCoord>216</xCoord>
          <yCoord>286</yCoord>
        </edgeMap>
        <edgeMap>
          <xCoord>215</xCoord>
          <yCoord>286</yCoord>
        </edgeMap>
        <edgeMap>
          <xCoord>214</xCoord>
          <yCoord>286</yCoord>
        </edgeMap>
        <edgeMap>
          <xCoord>213</xCoord>
          <yCoord>287</yCoord>
        </edgeMap>
        <edgeMap>
          <xCoord>212</xCoord>
          <yCoord>287</yCoord>
        </edgeMap>
        <edgeMap>
          <xCoord>211</xCoord>
          <yCoord>288</yCoord>
        </edgeMap>
        <edgeMap>
          <xCoord>210</xCoord>
          <yCoord>287</yCoord>
        </edgeMap>
        <edgeMap>
          <xCoord>209</xCoord>
          <yCoord>287</yCoord>
        </edgeMap>
        <edgeMap>
          <xCoord>208</xCoord>
          <yCoord>287</yCoord>
        </edgeMap>
        <edgeMap>
          <xCoord>207</xCoord>
          <yCoord>286</yCoord>
        </edgeMap>
        <edgeMap>
          <xCoord>206</xCoord>
          <yCoord>285</yCoord>
        </edgeMap>
        <edgeMap>
          <xCoord>206</xCoord>
          <yCoord>284</yCoord>
        </edgeMap>
        <edgeMap>
          <xCoord>206</xCoord>
          <yCoord>283</yCoord>
        </edgeMap>
        <edgeMap>
          <xCoord>205</xCoord>
          <yCoord>284</yCoord>
        </edgeMap>
        <edgeMap>
          <xCoord>204</xCoord>
          <yCoord>284</yCoord>
        </edgeMap>
        <edgeMap>
          <xCoord>203</xCoord>
          <yCoord>284</yCoord>
        </edgeMap>
        <edgeMap>
          <xCoord>202</xCoord>
          <yCoord>283</yCoord>
        </edgeMap>
        <edgeMap>
          <xCoord>201</xCoord>
          <yCoord>282</yCoord>
        </edgeMap>
        <edgeMap>
          <xCoord>202</xCoord>
          <yCoord>281</yCoord>
        </edgeMap>
        <edgeMap>
          <xCoord>201</xCoord>
          <yCoord>282</yCoord>
        </edgeMap>
        <edgeMap>
          <xCoord>201</xCoord>
          <yCoord>283</yCoord>
        </edgeMap>
        <edgeMap>
          <xCoord>200</xCoord>
          <yCoord>284</yCoord>
        </edgeMap>
        <edgeMap>
          <xCoord>199</xCoord>
          <yCoord>284</yCoord>
        </edgeMap>
        <edgeMap>
          <xCoord>198</xCoord>
          <yCoord>283</yCoord>
        </edgeMap>
        <edgeMap>
          <xCoord>198</xCoord>
          <yCoord>282</yCoord>
        </edgeMap>
        <edgeMap>
          <xCoord>198</xCoord>
          <yCoord>281</yCoord>
        </edgeMap>
        <edgeMap>
          <xCoord>197</xCoord>
          <yCoord>282</yCoord>
        </edgeMap>
        <edgeMap>
          <xCoord>196</xCoord>
          <yCoord>282</yCoord>
        </edgeMap>
        <edgeMap>
          <xCoord>195</xCoord>
          <yCoord>283</yCoord>
        </edgeMap>
        <edgeMap>
          <xCoord>194</xCoord>
          <yCoord>283</yCoord>
        </edgeMap>
        <edgeMap>
          <xCoord>193</xCoord>
          <yCoord>282</yCoord>
        </edgeMap>
        <edgeMap>
          <xCoord>192</xCoord>
          <yCoord>282</yCoord>
        </edgeMap>
        <edgeMap>
          <xCoord>191</xCoord>
          <yCoord>281</yCoord>
        </edgeMap>
        <edgeMap>
          <xCoord>190</xCoord>
          <yCoord>282</yCoord>
        </edgeMap>
        <edgeMap>
          <xCoord>189</xCoord>
          <yCoord>282</yCoord>
        </edgeMap>
        <edgeMap>
          <xCoord>188</xCoord>
          <yCoord>282</yCoord>
        </edgeMap>
        <edgeMap>
          <xCoord>188</xCoord>
          <yCoord>283</yCoord>
        </edgeMap>
        <edgeMap>
          <xCoord>188</xCoord>
          <yCoord>284</yCoord>
        </edgeMap>
        <edgeMap>
          <xCoord>187</xCoord>
          <yCoord>285</yCoord>
        </edgeMap>
        <edgeMap>
          <xCoord>186</xCoord>
          <yCoord>285</yCoord>
        </edgeMap>
        <edgeMap>
          <xCoord>185</xCoord>
          <yCoord>285</yCoord>
        </edgeMap>
        <edgeMap>
          <xCoord>184</xCoord>
          <yCoord>285</yCoord>
        </edgeMap>
        <edgeMap>
          <xCoord>183</xCoord>
          <yCoord>285</yCoord>
        </edgeMap>
        <edgeMap>
          <xCoord>183</xCoord>
          <yCoord>286</yCoord>
        </edgeMap>
        <edgeMap>
          <xCoord>184</xCoord>
          <yCoord>287</yCoord>
        </edgeMap>
        <edgeMap>
          <xCoord>184</xCoord>
          <yCoord>288</yCoord>
        </edgeMap>
        <edgeMap>
          <xCoord>184</xCoord>
          <yCoord>289</yCoord>
        </edgeMap>
        <edgeMap>
          <xCoord>184</xCoord>
          <yCoord>290</yCoord>
        </edgeMap>
        <edgeMap>
          <xCoord>184</xCoord>
          <yCoord>291</yCoord>
        </edgeMap>
        <edgeMap>
          <xCoord>184</xCoord>
          <yCoord>292</yCoord>
        </edgeMap>
        <edgeMap>
          <xCoord>184</xCoord>
          <yCoord>293</yCoord>
        </edgeMap>
        <edgeMap>
          <xCoord>183</xCoord>
          <yCoord>294</yCoord>
        </edgeMap>
        <edgeMap>
          <xCoord>182</xCoord>
          <yCoord>295</yCoord>
        </edgeMap>
        <edgeMap>
          <xCoord>181</xCoord>
          <yCoord>295</yCoord>
        </edgeMap>
        <edgeMap>
          <xCoord>181</xCoord>
          <yCoord>296</yCoord>
        </edgeMap>
        <edgeMap>
          <xCoord>181</xCoord>
          <yCoord>297</yCoord>
        </edgeMap>
        <edgeMap>
          <xCoord>182</xCoord>
          <yCoord>298</yCoord>
        </edgeMap>
        <edgeMap>
          <xCoord>182</xCoord>
          <yCoord>299</yCoord>
        </edgeMap>
        <edgeMap>
          <xCoord>183</xCoord>
          <yCoord>300</yCoord>
        </edgeMap>
        <edgeMap>
          <xCoord>182</xCoord>
          <yCoord>301</yCoord>
        </edgeMap>
        <edgeMap>
          <xCoord>181</xCoord>
          <yCoord>302</yCoord>
        </edgeMap>
        <edgeMap>
          <xCoord>180</xCoord>
          <yCoord>303</yCoord>
        </edgeMap>
        <edgeMap>
          <xCoord>181</xCoord>
          <yCoord>303</yCoord>
        </edgeMap>
        <edgeMap>
          <xCoord>182</xCoord>
          <yCoord>303</yCoord>
        </edgeMap>
        <edgeMap>
          <xCoord>183</xCoord>
          <yCoord>302</yCoord>
        </edgeMap>
        <edgeMap>
          <xCoord>184</xCoord>
          <yCoord>302</yCoord>
        </edgeMap>
        <edgeMap>
          <xCoord>185</xCoord>
          <yCoord>303</yCoord>
        </edgeMap>
        <edgeMap>
          <xCoord>184</xCoord>
          <yCoord>304</yCoord>
        </edgeMap>
        <edgeMap>
          <xCoord>184</xCoord>
          <yCoord>305</yCoord>
        </edgeMap>
        <edgeMap>
          <xCoord>183</xCoord>
          <yCoord>306</yCoord>
        </edgeMap>
        <edgeMap>
          <xCoord>182</xCoord>
          <yCoord>307</yCoord>
        </edgeMap>
        <edgeMap>
          <xCoord>181</xCoord>
          <yCoord>308</yCoord>
        </edgeMap>
        <edgeMap>
          <xCoord>181</xCoord>
          <yCoord>309</yCoord>
        </edgeMap>
        <edgeMap>
          <xCoord>182</xCoord>
          <yCoord>310</yCoord>
        </edgeMap>
        <edgeMap>
          <xCoord>182</xCoord>
          <yCoord>311</yCoord>
        </edgeMap>
        <edgeMap>
          <xCoord>182</xCoord>
          <yCoord>312</yCoord>
        </edgeMap>
        <edgeMap>
          <xCoord>183</xCoord>
          <yCoord>313</yCoord>
        </edgeMap>
      </roi>
      <roi>
        <imageZposition>-84.5</imageZposition>
        <imageSOP_UID>1.3.6.1.4.1.14519.5.2.1.6279.6001.728127195301836289539977631242</imageSOP_UID>
        <inclusion>FALSE</inclusion>
        <edgeMap>
          <xCoord>196</xCoord>
          <yCoord>296</yCoord>
        </edgeMap>
        <edgeMap>
          <xCoord>197</xCoord>
          <yCoord>295</yCoord>
        </edgeMap>
        <edgeMap>
          <xCoord>198</xCoord>
          <yCoord>295</yCoord>
        </edgeMap>
        <edgeMap>
          <xCoord>199</xCoord>
          <yCoord>296</yCoord>
        </edgeMap>
        <edgeMap>
          <xCoord>198</xCoord>
          <yCoord>297</yCoord>
        </edgeMap>
        <edgeMap>
          <xCoord>197</xCoord>
          <yCoord>297</yCoord>
        </edgeMap>
        <edgeMap>
          <xCoord>196</xCoord>
          <yCoord>296</yCoord>
        </edgeMap>
      </roi>
      <roi>
        <imageZposition>-84.5</imageZposition>
        <imageSOP_UID>1.3.6.1.4.1.14519.5.2.1.6279.6001.728127195301836289539977631242</imageSOP_UID>
        <inclusion>FALSE</inclusion>
        <edgeMap>
          <xCoord>207</xCoord>
          <yCoord>291</yCoord>
        </edgeMap>
        <edgeMap>
          <xCoord>208</xCoord>
          <yCoord>290</yCoord>
        </edgeMap>
        <edgeMap>
          <xCoord>209</xCoord>
          <yCoord>291</yCoord>
        </edgeMap>
        <edgeMap>
          <xCoord>208</xCoord>
          <yCoord>292</yCoord>
        </edgeMap>
        <edgeMap>
          <xCoord>207</xCoord>
          <yCoord>291</yCoord>
        </edgeMap>
      </roi>
      <roi>
        <imageZposition>-87.0</imageZposition>
        <imageSOP_UID>1.3.6.1.4.1.14519.5.2.1.6279.6001.258058097219198118768387461352</imageSOP_UID>
        <inclusion>TRUE</inclusion>
        <edgeMap>
          <xCoord>183</xCoord>
          <yCoord>314</yCoord>
        </edgeMap>
        <edgeMap>
          <xCoord>184</xCoord>
          <yCoord>313</yCoord>
        </edgeMap>
        <edgeMap>
          <xCoord>185</xCoord>
          <yCoord>312</yCoord>
        </edgeMap>
        <edgeMap>
          <xCoord>186</xCoord>
          <yCoord>311</yCoord>
        </edgeMap>
        <edgeMap>
          <xCoord>187</xCoord>
          <yCoord>311</yCoord>
        </edgeMap>
        <edgeMap>
          <xCoord>188</xCoord>
          <yCoord>310</yCoord>
        </edgeMap>
        <edgeMap>
          <xCoord>189</xCoord>
          <yCoord>310</yCoord>
        </edgeMap>
        <edgeMap>
          <xCoord>190</xCoord>
          <yCoord>310</yCoord>
        </edgeMap>
        <edgeMap>
          <xCoord>191</xCoord>
          <yCoord>310</yCoord>
        </edgeMap>
        <edgeMap>
          <xCoord>192</xCoord>
          <yCoord>310</yCoord>
        </edgeMap>
        <edgeMap>
          <xCoord>193</xCoord>
          <yCoord>311</yCoord>
        </edgeMap>
        <edgeMap>
          <xCoord>194</xCoord>
          <yCoord>311</yCoord>
        </edgeMap>
        <edgeMap>
          <xCoord>194</xCoord>
          <yCoord>310</yCoord>
        </edgeMap>
        <edgeMap>
          <xCoord>193</xCoord>
          <yCoord>309</yCoord>
        </edgeMap>
        <edgeMap>
          <xCoord>194</xCoord>
          <yCoord>308</yCoord>
        </edgeMap>
        <edgeMap>
          <xCoord>195</xCoord>
          <yCoord>308</yCoord>
        </edgeMap>
        <edgeMap>
          <xCoord>196</xCoord>
          <yCoord>307</yCoord>
        </edgeMap>
        <edgeMap>
          <xCoord>196</xCoord>
          <yCoord>306</yCoord>
        </edgeMap>
        <edgeMap>
          <xCoord>195</xCoord>
          <yCoord>305</yCoord>
        </edgeMap>
        <edgeMap>
          <xCoord>194</xCoord>
          <yCoord>304</yCoord>
        </edgeMap>
        <edgeMap>
          <xCoord>194</xCoord>
          <yCoord>303</yCoord>
        </edgeMap>
        <edgeMap>
          <xCoord>194</xCoord>
          <yCoord>302</yCoord>
        </edgeMap>
        <edgeMap>
          <xCoord>194</xCoord>
          <yCoord>301</yCoord>
        </edgeMap>
        <edgeMap>
          <xCoord>195</xCoord>
          <yCoord>300</yCoord>
        </edgeMap>
        <edgeMap>
          <xCoord>196</xCoord>
          <yCoord>299</yCoord>
        </edgeMap>
        <edgeMap>
          <xCoord>197</xCoord>
          <yCoord>298</yCoord>
        </edgeMap>
        <edgeMap>
          <xCoord>198</xCoord>
          <yCoord>298</yCoord>
        </edgeMap>
        <edgeMap>
          <xCoord>199</xCoord>
          <yCoord>299</yCoord>
        </edgeMap>
        <edgeMap>
          <xCoord>199</xCoord>
          <yCoord>300</yCoord>
        </edgeMap>
        <edgeMap>
          <xCoord>198</xCoord>
          <yCoord>301</yCoord>
        </edgeMap>
        <edgeMap>
          <xCoord>199</xCoord>
          <yCoord>300</yCoord>
        </edgeMap>
        <edgeMap>
          <xCoord>200</xCoord>
          <yCoord>300</yCoord>
        </edgeMap>
        <edgeMap>
          <xCoord>199</xCoord>
          <yCoord>299</yCoord>
        </edgeMap>
        <edgeMap>
          <xCoord>200</xCoord>
          <yCoord>298</yCoord>
        </edgeMap>
        <edgeMap>
          <xCoord>201</xCoord>
          <yCoord>297</yCoord>
        </edgeMap>
        <edgeMap>
          <xCoord>202</xCoord>
          <yCoord>298</yCoord>
        </edgeMap>
        <edgeMap>
          <xCoord>203</xCoord>
          <yCoord>299</yCoord>
        </edgeMap>
        <edgeMap>
          <xCoord>203</xCoord>
          <yCoord>298</yCoord>
        </edgeMap>
        <edgeMap>
          <xCoord>203</xCoord>
          <yCoord>297</yCoord>
        </edgeMap>
        <edgeMap>
          <xCoord>204</xCoord>
          <yCoord>296</yCoord>
        </edgeMap>
        <edgeMap>
          <xCoord>205</xCoord>
          <yCoord>296</yCoord>
        </edgeMap>
        <edgeMap>
          <xCoord>206</xCoord>
          <yCoord>296</yCoord>
        </edgeMap>
        <edgeMap>
          <xCoord>207</xCoord>
          <yCoord>297</yCoord>
        </edgeMap>
        <edgeMap>
          <xCoord>208</xCoord>
          <yCoord>298</yCoord>
        </edgeMap>
        <edgeMap>
          <xCoord>209</xCoord>
          <yCoord>299</yCoord>
        </edgeMap>
        <edgeMap>
          <xCoord>209</xCoord>
          <yCoord>300</yCoord>
        </edgeMap>
        <edgeMap>
          <xCoord>209</xCoord>
          <yCoord>301</yCoord>
        </edgeMap>
        <edgeMap>
          <xCoord>209</xCoord>
          <yCoord>300</yCoord>
        </edgeMap>
        <edgeMap>
          <xCoord>209</xCoord>
          <yCoord>299</yCoord>
        </edgeMap>
        <edgeMap>
          <xCoord>210</xCoord>
          <yCoord>298</yCoord>
        </edgeMap>
        <edgeMap>
          <xCoord>209</xCoord>
          <yCoord>298</yCoord>
        </edgeMap>
        <edgeMap>
          <xCoord>208</xCoord>
          <yCoord>298</yCoord>
        </edgeMap>
        <edgeMap>
          <xCoord>207</xCoord>
          <yCoord>297</yCoord>
        </edgeMap>
        <edgeMap>
          <xCoord>207</xCoord>
          <yCoord>296</yCoord>
        </edgeMap>
        <edgeMap>
          <xCoord>206</xCoord>
          <yCoord>295</yCoord>
        </edgeMap>
        <edgeMap>
          <xCoord>207</xCoord>
          <yCoord>294</yCoord>
        </edgeMap>
        <edgeMap>
          <xCoord>208</xCoord>
          <yCoord>293</yCoord>
        </edgeMap>
        <edgeMap>
          <xCoord>209</xCoord>
          <yCoord>293</yCoord>
        </edgeMap>
        <edgeMap>
          <xCoord>209</xCoord>
          <yCoord>292</yCoord>
        </edgeMap>
        <edgeMap>
          <xCoord>209</xCoord>
          <yCoord>291</yCoord>
        </edgeMap>
        <edgeMap>
          <xCoord>209</xCoord>
          <yCoord>290</yCoord>
        </edgeMap>
        <edgeMap>
          <xCoord>210</xCoord>
          <yCoord>289</yCoord>
        </edgeMap>
        <edgeMap>
          <xCoord>211</xCoord>
          <yCoord>288</yCoord>
        </edgeMap>
        <edgeMap>
          <xCoord>212</xCoord>
          <yCoord>287</yCoord>
        </edgeMap>
        <edgeMap>
          <xCoord>213</xCoord>
          <yCoord>286</yCoord>
        </edgeMap>
        <edgeMap>
          <xCoord>212</xCoord>
          <yCoord>286</yCoord>
        </edgeMap>
        <edgeMap>
          <xCoord>211</xCoord>
          <yCoord>285</yCoord>
        </edgeMap>
        <edgeMap>
          <xCoord>210</xCoord>
          <yCoord>284</yCoord>
        </edgeMap>
        <edgeMap>
          <xCoord>210</xCoord>
          <yCoord>283</yCoord>
        </edgeMap>
        <edgeMap>
          <xCoord>210</xCoord>
          <yCoord>282</yCoord>
        </edgeMap>
        <edgeMap>
          <xCoord>211</xCoord>
          <yCoord>281</yCoord>
        </edgeMap>
        <edgeMap>
          <xCoord>210</xCoord>
          <yCoord>282</yCoord>
        </edgeMap>
        <edgeMap>
          <xCoord>209</xCoord>
          <yCoord>282</yCoord>
        </edgeMap>
        <edgeMap>
          <xCoord>208</xCoord>
          <yCoord>282</yCoord>
        </edgeMap>
        <edgeMap>
          <xCoord>207</xCoord>
          <yCoord>282</yCoord>
        </edgeMap>
        <edgeMap>
          <xCoord>206</xCoord>
          <yCoord>283</yCoord>
        </edgeMap>
        <edgeMap>
          <xCoord>205</xCoord>
          <yCoord>283</yCoord>
        </edgeMap>
        <edgeMap>
          <xCoord>204</xCoord>
          <yCoord>282</yCoord>
        </edgeMap>
        <edgeMap>
          <xCoord>203</xCoord>
          <yCoord>282</yCoord>
        </edgeMap>
        <edgeMap>
          <xCoord>202</xCoord>
          <yCoord>282</yCoord>
        </edgeMap>
        <edgeMap>
          <xCoord>201</xCoord>
          <yCoord>282</yCoord>
        </edgeMap>
        <edgeMap>
          <xCoord>200</xCoord>
          <yCoord>282</yCoord>
        </edgeMap>
        <edgeMap>
          <xCoord>199</xCoord>
          <yCoord>281</yCoord>
        </edgeMap>
        <edgeMap>
          <xCoord>199</xCoord>
          <yCoord>280</yCoord>
        </edgeMap>
        <edgeMap>
          <xCoord>198</xCoord>
          <yCoord>280</yCoord>
        </edgeMap>
        <edgeMap>
          <xCoord>197</xCoord>
          <yCoord>280</yCoord>
        </edgeMap>
        <edgeMap>
          <xCoord>196</xCoord>
          <yCoord>280</yCoord>
        </edgeMap>
        <edgeMap>
          <xCoord>195</xCoord>
          <yCoord>281</yCoord>
        </edgeMap>
        <edgeMap>
          <xCoord>195</xCoord>
          <yCoord>282</yCoord>
        </edgeMap>
        <edgeMap>
          <xCoord>194</xCoord>
          <yCoord>283</yCoord>
        </edgeMap>
        <edgeMap>
          <xCoord>193</xCoord>
          <yCoord>282</yCoord>
        </edgeMap>
        <edgeMap>
          <xCoord>192</xCoord>
          <yCoord>281</yCoord>
        </edgeMap>
        <edgeMap>
          <xCoord>191</xCoord>
          <yCoord>281</yCoord>
        </edgeMap>
        <edgeMap>
          <xCoord>190</xCoord>
          <yCoord>280</yCoord>
        </edgeMap>
        <edgeMap>
          <xCoord>189</xCoord>
          <yCoord>281</yCoord>
        </edgeMap>
        <edgeMap>
          <xCoord>188</xCoord>
          <yCoord>281</yCoord>
        </edgeMap>
        <edgeMap>
          <xCoord>187</xCoord>
          <yCoord>282</yCoord>
        </edgeMap>
        <edgeMap>
          <xCoord>186</xCoord>
          <yCoord>282</yCoord>
        </edgeMap>
        <edgeMap>
          <xCoord>185</xCoord>
          <yCoord>282</yCoord>
        </edgeMap>
        <edgeMap>
          <xCoord>184</xCoord>
          <yCoord>282</yCoord>
        </edgeMap>
        <edgeMap>
          <xCoord>183</xCoord>
          <yCoord>282</yCoord>
        </edgeMap>
        <edgeMap>
          <xCoord>182</xCoord>
          <yCoord>282</yCoord>
        </edgeMap>
        <edgeMap>
          <xCoord>181</xCoord>
          <yCoord>283</yCoord>
        </edgeMap>
        <edgeMap>
          <xCoord>181</xCoord>
          <yCoord>284</yCoord>
        </edgeMap>
        <edgeMap>
          <xCoord>181</xCoord>
          <yCoord>285</yCoord>
        </edgeMap>
        <edgeMap>
          <xCoord>181</xCoord>
          <yCoord>286</yCoord>
        </edgeMap>
        <edgeMap>
          <xCoord>181</xCoord>
          <yCoord>287</yCoord>
        </edgeMap>
        <edgeMap>
          <xCoord>182</xCoord>
          <yCoord>288</yCoord>
        </edgeMap>
        <edgeMap>
          <xCoord>182</xCoord>
          <yCoord>289</yCoord>
        </edgeMap>
        <edgeMap>
          <xCoord>182</xCoord>
          <yCoord>290</yCoord>
        </edgeMap>
        <edgeMap>
          <xCoord>182</xCoord>
          <yCoord>291</yCoord>
        </edgeMap>
        <edgeMap>
          <xCoord>183</xCoord>
          <yCoord>292</yCoord>
        </edgeMap>
        <edgeMap>
          <xCoord>183</xCoord>
          <yCoord>293</yCoord>
        </edgeMap>
        <edgeMap>
          <xCoord>182</xCoord>
          <yCoord>294</yCoord>
        </edgeMap>
        <edgeMap>
          <xCoord>181</xCoord>
          <yCoord>295</yCoord>
        </edgeMap>
        <edgeMap>
          <xCoord>181</xCoord>
          <yCoord>296</yCoord>
        </edgeMap>
        <edgeMap>
          <xCoord>181</xCoord>
          <yCoord>297</yCoord>
        </edgeMap>
        <edgeMap>
          <xCoord>182</xCoord>
          <yCoord>298</yCoord>
        </edgeMap>
        <edgeMap>
          <xCoord>183</xCoord>
          <yCoord>299</yCoord>
        </edgeMap>
        <edgeMap>
          <xCoord>182</xCoord>
          <yCoord>300</yCoord>
        </edgeMap>
        <edgeMap>
          <xCoord>183</xCoord>
          <yCoord>301</yCoord>
        </edgeMap>
        <edgeMap>
          <xCoord>184</xCoord>
          <yCoord>302</yCoord>
        </edgeMap>
        <edgeMap>
          <xCoord>184</xCoord>
          <yCoord>303</yCoord>
        </edgeMap>
        <edgeMap>
          <xCoord>185</xCoord>
          <yCoord>304</yCoord>
        </edgeMap>
        <edgeMap>
          <xCoord>184</xCoord>
          <yCoord>305</yCoord>
        </edgeMap>
        <edgeMap>
          <xCoord>184</xCoord>
          <yCoord>306</yCoord>
        </edgeMap>
        <edgeMap>
          <xCoord>184</xCoord>
          <yCoord>307</yCoord>
        </edgeMap>
        <edgeMap>
          <xCoord>183</xCoord>
          <yCoord>308</yCoord>
        </edgeMap>
        <edgeMap>
          <xCoord>183</xCoord>
          <yCoord>309</yCoord>
        </edgeMap>
        <edgeMap>
          <xCoord>183</xCoord>
          <yCoord>310</yCoord>
        </edgeMap>
        <edgeMap>
          <xCoord>183</xCoord>
          <yCoord>311</yCoord>
        </edgeMap>
        <edgeMap>
          <xCoord>183</xCoord>
          <yCoord>312</yCoord>
        </edgeMap>
        <edgeMap>
          <xCoord>183</xCoord>
          <yCoord>313</yCoord>
        </edgeMap>
        <edgeMap>
          <xCoord>183</xCoord>
          <yCoord>314</yCoord>
        </edgeMap>
      </roi>
      <roi>
        <imageZposition>-89.5</imageZposition>
        <imageSOP_UID>1.3.6.1.4.1.14519.5.2.1.6279.6001.117180305916511820772635393344</imageSOP_UID>
        <inclusion>TRUE</inclusion>
        <edgeMap>
          <xCoord>195</xCoord>
          <yCoord>311</yCoord>
        </edgeMap>
        <edgeMap>
          <xCoord>195</xCoord>
          <yCoord>310</yCoord>
        </edgeMap>
        <edgeMap>
          <xCoord>194</xCoord>
          <yCoord>309</yCoord>
        </edgeMap>
        <edgeMap>
          <xCoord>194</xCoord>
          <yCoord>308</yCoord>
        </edgeMap>
        <edgeMap>
          <xCoord>193</xCoord>
          <yCoord>307</yCoord>
        </edgeMap>
        <edgeMap>
          <xCoord>193</xCoord>
          <yCoord>306</yCoord>
        </edgeMap>
        <edgeMap>
          <xCoord>192</xCoord>
          <yCoord>305</yCoord>
        </edgeMap>
        <edgeMap>
          <xCoord>192</xCoord>
          <yCoord>304</yCoord>
        </edgeMap>
        <edgeMap>
          <xCoord>191</xCoord>
          <yCoord>303</yCoord>
        </edgeMap>
        <edgeMap>
          <xCoord>190</xCoord>
          <yCoord>302</yCoord>
        </edgeMap>
        <edgeMap>
          <xCoord>191</xCoord>
          <yCoord>301</yCoord>
        </edgeMap>
        <edgeMap>
          <xCoord>192</xCoord>
          <yCoord>301</yCoord>
        </edgeMap>
        <edgeMap>
          <xCoord>193</xCoord>
          <yCoord>301</yCoord>
        </edgeMap>
        <edgeMap>
          <xCoord>194</xCoord>
          <yCoord>302</yCoord>
        </edgeMap>
        <edgeMap>
          <xCoord>194</xCoord>
          <yCoord>303</yCoord>
        </edgeMap>
        <edgeMap>
          <xCoord>195</xCoord>
          <yCoord>303</yCoord>
        </edgeMap>
        <edgeMap>
          <xCoord>196</xCoord>
          <yCoord>302</yCoord>
        </edgeMap>
        <edgeMap>
          <xCoord>195</xCoord>
          <yCoord>301</yCoord>
        </edgeMap>
        <edgeMap>
          <xCoord>196</xCoord>
          <yCoord>300</yCoord>
        </edgeMap>
        <edgeMap>
          <xCoord>197</xCoord>
          <yCoord>299</yCoord>
        </edgeMap>
        <edgeMap>
          <xCoord>198</xCoord>
          <yCoord>299</yCoord>
        </edgeMap>
        <edgeMap>
          <xCoord>199</xCoord>
          <yCoord>299</yCoord>
        </edgeMap>
        <edgeMap>
          <xCoord>200</xCoord>
          <yCoord>298</yCoord>
        </edgeMap>
        <edgeMap>
          <xCoord>201</xCoord>
          <yCoord>297</yCoord>
        </edgeMap>
        <edgeMap>
          <xCoord>202</xCoord>
          <yCoord>296</yCoord>
        </edgeMap>
        <edgeMap>
          <xCoord>203</xCoord>
          <yCoord>297</yCoord>
        </edgeMap>
        <edgeMap>
          <xCoord>203</xCoord>
          <yCoord>298</yCoord>
        </edgeMap>
        <edgeMap>
          <xCoord>204</xCoord>
          <yCoord>299</yCoord>
        </edgeMap>
        <edgeMap>
          <xCoord>204</xCoord>
          <yCoord>298</yCoord>
        </edgeMap>
        <edgeMap>
          <xCoord>205</xCoord>
          <yCoord>297</yCoord>
        </edgeMap>
        <edgeMap>
          <xCoord>205</xCoord>
          <yCoord>296</yCoord>
        </edgeMap>
        <edgeMap>
          <xCoord>205</xCoord>
          <yCoord>295</yCoord>
        </edgeMap>
        <edgeMap>
          <xCoord>206</xCoord>
          <yCoord>294</yCoord>
        </edgeMap>
        <edgeMap>
          <xCoord>206</xCoord>
          <yCoord>293</yCoord>
        </edgeMap>
        <edgeMap>
          <xCoord>206</xCoord>
          <yCoord>292</yCoord>
        </edgeMap>
        <edgeMap>
          <xCoord>207</xCoord>
          <yCoord>291</yCoord>
        </edgeMap>
        <edgeMap>
          <xCoord>208</xCoord>
          <yCoord>290</yCoord>
        </edgeMap>
        <edgeMap>
          <xCoord>209</xCoord>
          <yCoord>290</yCoord>
        </edgeMap>
        <edgeMap>
          <xCoord>209</xCoord>
          <yCoord>289</yCoord>
        </edgeMap>
        <edgeMap>
          <xCoord>209</xCoord>
          <yCoord>288</yCoord>
        </edgeMap>
        <edgeMap>
          <xCoord>210</xCoord>
          <yCoord>287</yCoord>
        </edgeMap>
        <edgeMap>
          <xCoord>211</xCoord>
          <yCoord>286</yCoord>
        </edgeMap>
        <edgeMap>
          <xCoord>212</xCoord>
          <yCoord>286</yCoord>
        </edgeMap>
        <edgeMap>
          <xCoord>211</xCoord>
          <yCoord>285</yCoord>
        </edgeMap>
        <edgeMap>
          <xCoord>211</xCoord>
          <yCoord>284</yCoord>
        </edgeMap>
        <edgeMap>
          <xCoord>211</xCoord>
          <yCoord>283</yCoord>
        </edgeMap>
        <edgeMap>
          <xCoord>211</xCoord>
          <yCoord>282</yCoord>
        </edgeMap>
        <edgeMap>
          <xCoord>211</xCoord>
          <yCoord>281</yCoord>
        </edgeMap>
        <edgeMap>
          <xCoord>210</xCoord>
          <yCoord>280</yCoord>
        </edgeMap>
        <edgeMap>
          <xCoord>211</xCoord>
          <yCoord>281</yCoord>
        </edgeMap>
        <edgeMap>
          <xCoord>210</xCoord>
          <yCoord>282</yCoord>
        </edgeMap>
        <edgeMap>
          <xCoord>209</xCoord>
          <yCoord>283</yCoord>
        </edgeMap>
        <edgeMap>
          <xCoord>208</xCoord>
          <yCoord>283</yCoord>
        </edgeMap>
        <edgeMap>
          <xCoord>207</xCoord>
          <yCoord>283</yCoord>
        </edgeMap>
        <edgeMap>
          <xCoord>206</xCoord>
          <yCoord>283</yCoord>
        </edgeMap>
        <edgeMap>
          <xCoord>205</xCoord>
          <yCoord>282</yCoord>
        </edgeMap>
        <edgeMap>
          <xCoord>204</xCoord>
          <yCoord>282</yCoord>
        </edgeMap>
        <edgeMap>
          <xCoord>203</xCoord>
          <yCoord>282</yCoord>
        </edgeMap>
        <edgeMap>
          <xCoord>202</xCoord>
          <yCoord>282</yCoord>
        </edgeMap>
        <edgeMap>
          <xCoord>201</xCoord>
          <yCoord>282</yCoord>
        </edgeMap>
        <edgeMap>
          <xCoord>200</xCoord>
          <yCoord>281</yCoord>
        </edgeMap>
        <edgeMap>
          <xCoord>199</xCoord>
          <yCoord>280</yCoord>
        </edgeMap>
        <edgeMap>
          <xCoord>199</xCoord>
          <yCoord>279</yCoord>
        </edgeMap>
        <edgeMap>
          <xCoord>198</xCoord>
          <yCoord>279</yCoord>
        </edgeMap>
        <edgeMap>
          <xCoord>197</xCoord>
          <yCoord>279</yCoord>
        </edgeMap>
        <edgeMap>
          <xCoord>196</xCoord>
          <yCoord>278</yCoord>
        </edgeMap>
        <edgeMap>
          <xCoord>195</xCoord>
          <yCoord>279</yCoord>
        </edgeMap>
        <edgeMap>
          <xCoord>195</xCoord>
          <yCoord>280</yCoord>
        </edgeMap>
        <edgeMap>
          <xCoord>194</xCoord>
          <yCoord>281</yCoord>
        </edgeMap>
        <edgeMap>
          <xCoord>193</xCoord>
          <yCoord>281</yCoord>
        </edgeMap>
        <edgeMap>
          <xCoord>192</xCoord>
          <yCoord>280</yCoord>
        </edgeMap>
        <edgeMap>
          <xCoord>191</xCoord>
          <yCoord>279</yCoord>
        </edgeMap>
        <edgeMap>
          <xCoord>190</xCoord>
          <yCoord>279</yCoord>
        </edgeMap>
        <edgeMap>
          <xCoord>189</xCoord>
          <yCoord>279</yCoord>
        </edgeMap>
        <edgeMap>
          <xCoord>188</xCoord>
          <yCoord>280</yCoord>
        </edgeMap>
        <edgeMap>
          <xCoord>187</xCoord>
          <yCoord>280</yCoord>
        </edgeMap>
        <edgeMap>
          <xCoord>186</xCoord>
          <yCoord>281</yCoord>
        </edgeMap>
        <edgeMap>
          <xCoord>185</xCoord>
          <yCoord>281</yCoord>
        </edgeMap>
        <edgeMap>
          <xCoord>184</xCoord>
          <yCoord>280</yCoord>
        </edgeMap>
        <edgeMap>
          <xCoord>183</xCoord>
          <yCoord>280</yCoord>
        </edgeMap>
        <edgeMap>
          <xCoord>182</xCoord>
          <yCoord>280</yCoord>
        </edgeMap>
        <edgeMap>
          <xCoord>181</xCoord>
          <yCoord>281</yCoord>
        </edgeMap>
        <edgeMap>
          <xCoord>180</xCoord>
          <yCoord>280</yCoord>
        </edgeMap>
        <edgeMap>
          <xCoord>180</xCoord>
          <yCoord>279</yCoord>
        </edgeMap>
        <edgeMap>
          <xCoord>180</xCoord>
          <yCoord>278</yCoord>
        </edgeMap>
        <edgeMap>
          <xCoord>179</xCoord>
          <yCoord>278</yCoord>
        </edgeMap>
        <edgeMap>
          <xCoord>178</xCoord>
          <yCoord>278</yCoord>
        </edgeMap>
        <edgeMap>
          <xCoord>177</xCoord>
          <yCoord>278</yCoord>
        </edgeMap>
        <edgeMap>
          <xCoord>176</xCoord>
          <yCoord>278</yCoord>
        </edgeMap>
        <edgeMap>
          <xCoord>175</xCoord>
          <yCoord>279</yCoord>
        </edgeMap>
        <edgeMap>
          <xCoord>174</xCoord>
          <yCoord>279</yCoord>
        </edgeMap>
        <edgeMap>
          <xCoord>174</xCoord>
          <yCoord>280</yCoord>
        </edgeMap>
        <edgeMap>
          <xCoord>174</xCoord>
          <yCoord>281</yCoord>
        </edgeMap>
        <edgeMap>
          <xCoord>174</xCoord>
          <yCoord>282</yCoord>
        </edgeMap>
        <edgeMap>
          <xCoord>173</xCoord>
          <yCoord>283</yCoord>
        </edgeMap>
        <edgeMap>
          <xCoord>174</xCoord>
          <yCoord>283</yCoord>
        </edgeMap>
        <edgeMap>
          <xCoord>175</xCoord>
          <yCoord>283</yCoord>
        </edgeMap>
        <edgeMap>
          <xCoord>176</xCoord>
          <yCoord>282</yCoord>
        </edgeMap>
        <edgeMap>
          <xCoord>177</xCoord>
          <yCoord>282</yCoord>
        </edgeMap>
        <edgeMap>
          <xCoord>178</xCoord>
          <yCoord>282</yCoord>
        </edgeMap>
        <edgeMap>
          <xCoord>179</xCoord>
          <yCoord>282</yCoord>
        </edgeMap>
        <edgeMap>
          <xCoord>180</xCoord>
          <yCoord>283</yCoord>
        </edgeMap>
        <edgeMap>
          <xCoord>180</xCoord>
          <yCoord>284</yCoord>
        </edgeMap>
        <edgeMap>
          <xCoord>180</xCoord>
          <yCoord>285</yCoord>
        </edgeMap>
        <edgeMap>
          <xCoord>181</xCoord>
          <yCoord>286</yCoord>
        </edgeMap>
        <edgeMap>
          <xCoord>181</xCoord>
          <yCoord>287</yCoord>
        </edgeMap>
        <edgeMap>
          <xCoord>181</xCoord>
          <yCoord>288</yCoord>
        </edgeMap>
        <edgeMap>
          <xCoord>181</xCoord>
          <yCoord>289</yCoord>
        </edgeMap>
        <edgeMap>
          <xCoord>182</xCoord>
          <yCoord>290</yCoord>
        </edgeMap>
        <edgeMap>
          <xCoord>182</xCoord>
          <yCoord>291</yCoord>
        </edgeMap>
        <edgeMap>
          <xCoord>183</xCoord>
          <yCoord>292</yCoord>
        </edgeMap>
        <edgeMap>
          <xCoord>182</xCoord>
          <yCoord>293</yCoord>
        </edgeMap>
        <edgeMap>
          <xCoord>181</xCoord>
          <yCoord>294</yCoord>
        </edgeMap>
        <edgeMap>
          <xCoord>181</xCoord>
          <yCoord>295</yCoord>
        </edgeMap>
        <edgeMap>
          <xCoord>181</xCoord>
          <yCoord>296</yCoord>
        </edgeMap>
        <edgeMap>
          <xCoord>182</xCoord>
          <yCoord>297</yCoord>
        </edgeMap>
        <edgeMap>
          <xCoord>183</xCoord>
          <yCoord>297</yCoord>
        </edgeMap>
        <edgeMap>
          <xCoord>184</xCoord>
          <yCoord>298</yCoord>
        </edgeMap>
        <edgeMap>
          <xCoord>184</xCoord>
          <yCoord>299</yCoord>
        </edgeMap>
        <edgeMap>
          <xCoord>183</xCoord>
          <yCoord>300</yCoord>
        </edgeMap>
        <edgeMap>
          <xCoord>182</xCoord>
          <yCoord>301</yCoord>
        </edgeMap>
        <edgeMap>
          <xCoord>183</xCoord>
          <yCoord>300</yCoord>
        </edgeMap>
        <edgeMap>
          <xCoord>184</xCoord>
          <yCoord>300</yCoord>
        </edgeMap>
        <edgeMap>
          <xCoord>185</xCoord>
          <yCoord>301</yCoord>
        </edgeMap>
        <edgeMap>
          <xCoord>186</xCoord>
          <yCoord>302</yCoord>
        </edgeMap>
        <edgeMap>
          <xCoord>185</xCoord>
          <yCoord>303</yCoord>
        </edgeMap>
        <edgeMap>
          <xCoord>186</xCoord>
          <yCoord>303</yCoord>
        </edgeMap>
        <edgeMap>
          <xCoord>187</xCoord>
          <yCoord>304</yCoord>
        </edgeMap>
        <edgeMap>
          <xCoord>187</xCoord>
          <yCoord>305</yCoord>
        </edgeMap>
        <edgeMap>
          <xCoord>187</xCoord>
          <yCoord>306</yCoord>
        </edgeMap>
        <edgeMap>
          <xCoord>187</xCoord>
          <yCoord>307</yCoord>
        </edgeMap>
        <edgeMap>
          <xCoord>187</xCoord>
          <yCoord>308</yCoord>
        </edgeMap>
        <edgeMap>
          <xCoord>187</xCoord>
          <yCoord>309</yCoord>
        </edgeMap>
        <edgeMap>
          <xCoord>187</xCoord>
          <yCoord>310</yCoord>
        </edgeMap>
        <edgeMap>
          <xCoord>187</xCoord>
          <yCoord>311</yCoord>
        </edgeMap>
        <edgeMap>
          <xCoord>188</xCoord>
          <yCoord>311</yCoord>
        </edgeMap>
        <edgeMap>
          <xCoord>189</xCoord>
          <yCoord>311</yCoord>
        </edgeMap>
        <edgeMap>
          <xCoord>190</xCoord>
          <yCoord>311</yCoord>
        </edgeMap>
        <edgeMap>
          <xCoord>191</xCoord>
          <yCoord>311</yCoord>
        </edgeMap>
        <edgeMap>
          <xCoord>192</xCoord>
          <yCoord>311</yCoord>
        </edgeMap>
        <edgeMap>
          <xCoord>193</xCoord>
          <yCoord>311</yCoord>
        </edgeMap>
        <edgeMap>
          <xCoord>194</xCoord>
          <yCoord>311</yCoord>
        </edgeMap>
        <edgeMap>
          <xCoord>195</xCoord>
          <yCoord>311</yCoord>
        </edgeMap>
      </roi>
      <roi>
        <imageZposition>-89.5</imageZposition>
        <imageSOP_UID>1.3.6.1.4.1.14519.5.2.1.6279.6001.117180305916511820772635393344</imageSOP_UID>
        <inclusion>FALSE</inclusion>
        <edgeMap>
          <xCoord>187</xCoord>
          <yCoord>300</yCoord>
        </edgeMap>
        <edgeMap>
          <xCoord>188</xCoord>
          <yCoord>299</yCoord>
        </edgeMap>
        <edgeMap>
          <xCoord>189</xCoord>
          <yCoord>300</yCoord>
        </edgeMap>
        <edgeMap>
          <xCoord>188</xCoord>
          <yCoord>301</yCoord>
        </edgeMap>
        <edgeMap>
          <xCoord>187</xCoord>
          <yCoord>300</yCoord>
        </edgeMap>
      </roi>
      <roi>
        <imageZposition>-89.5</imageZposition>
        <imageSOP_UID>1.3.6.1.4.1.14519.5.2.1.6279.6001.117180305916511820772635393344</imageSOP_UID>
        <inclusion>FALSE</inclusion>
        <edgeMap>
          <xCoord>197</xCoord>
          <yCoord>298</yCoord>
        </edgeMap>
        <edgeMap>
          <xCoord>197</xCoord>
          <yCoord>297</yCoord>
        </edgeMap>
        <edgeMap>
          <xCoord>198</xCoord>
          <yCoord>296</yCoord>
        </edgeMap>
        <edgeMap>
          <xCoord>199</xCoord>
          <yCoord>295</yCoord>
        </edgeMap>
        <edgeMap>
          <xCoord>200</xCoord>
          <yCoord>295</yCoord>
        </edgeMap>
        <edgeMap>
          <xCoord>201</xCoord>
          <yCoord>295</yCoord>
        </edgeMap>
        <edgeMap>
          <xCoord>202</xCoord>
          <yCoord>296</yCoord>
        </edgeMap>
        <edgeMap>
          <xCoord>201</xCoord>
          <yCoord>297</yCoord>
        </edgeMap>
        <edgeMap>
          <xCoord>200</xCoord>
          <yCoord>297</yCoord>
        </edgeMap>
        <edgeMap>
          <xCoord>200</xCoord>
          <yCoord>298</yCoord>
        </edgeMap>
        <edgeMap>
          <xCoord>199</xCoord>
          <yCoord>299</yCoord>
        </edgeMap>
        <edgeMap>
          <xCoord>198</xCoord>
          <yCoord>299</yCoord>
        </edgeMap>
        <edgeMap>
          <xCoord>197</xCoord>
          <yCoord>298</yCoord>
        </edgeMap>
      </roi>
      <roi>
        <imageZposition>-92.0</imageZposition>
        <imageSOP_UID>1.3.6.1.4.1.14519.5.2.1.6279.6001.328570651143916095425464567752</imageSOP_UID>
        <inclusion>TRUE</inclusion>
        <edgeMap>
          <xCoord>195</xCoord>
          <yCoord>300</yCoord>
        </edgeMap>
        <edgeMap>
          <xCoord>196</xCoord>
          <yCoord>299</yCoord>
        </edgeMap>
        <edgeMap>
          <xCoord>197</xCoord>
          <yCoord>298</yCoord>
        </edgeMap>
        <edgeMap>
          <xCoord>198</xCoord>
          <yCoord>298</yCoord>
        </edgeMap>
        <edgeMap>
          <xCoord>197</xCoord>
          <yCoord>297</yCoord>
        </edgeMap>
        <edgeMap>
          <xCoord>196</xCoord>
          <yCoord>297</yCoord>
        </edgeMap>
        <edgeMap>
          <xCoord>195</xCoord>
          <yCoord>296</yCoord>
        </edgeMap>
        <edgeMap>
          <xCoord>195</xCoord>
          <yCoord>295</yCoord>
        </edgeMap>
        <edgeMap>
          <xCoord>196</xCoord>
          <yCoord>294</yCoord>
        </edgeMap>
        <edgeMap>
          <xCoord>197</xCoord>
          <yCoord>294</yCoord>
        </edgeMap>
        <edgeMap>
          <xCoord>198</xCoord>
          <yCoord>294</yCoord>
        </edgeMap>
        <edgeMap>
          <xCoord>199</xCoord>
          <yCoord>295</yCoord>
        </edgeMap>
        <edgeMap>
          <xCoord>200</xCoord>
          <yCoord>294</yCoord>
        </edgeMap>
        <edgeMap>
          <xCoord>201</xCoord>
          <yCoord>295</yCoord>
        </edgeMap>
        <edgeMap>
          <xCoord>202</xCoord>
          <yCoord>295</yCoord>
        </edgeMap>
        <edgeMap>
          <xCoord>203</xCoord>
          <yCoord>296</yCoord>
        </edgeMap>
        <edgeMap>
          <xCoord>204</xCoord>
          <yCoord>295</yCoord>
        </edgeMap>
        <edgeMap>
          <xCoord>204</xCoord>
          <yCoord>294</yCoord>
        </edgeMap>
        <edgeMap>
          <xCoord>205</xCoord>
          <yCoord>293</yCoord>
        </edgeMap>
        <edgeMap>
          <xCoord>206</xCoord>
          <yCoord>293</yCoord>
        </edgeMap>
        <edgeMap>
          <xCoord>207</xCoord>
          <yCoord>293</yCoord>
        </edgeMap>
        <edgeMap>
          <xCoord>208</xCoord>
          <yCoord>293</yCoord>
        </edgeMap>
        <edgeMap>
          <xCoord>209</xCoord>
          <yCoord>293</yCoord>
        </edgeMap>
        <edgeMap>
          <xCoord>210</xCoord>
          <yCoord>292</yCoord>
        </edgeMap>
        <edgeMap>
          <xCoord>210</xCoord>
          <yCoord>291</yCoord>
        </edgeMap>
        <edgeMap>
          <xCoord>209</xCoord>
          <yCoord>292</yCoord>
        </edgeMap>
        <edgeMap>
          <xCoord>208</xCoord>
          <yCoord>293</yCoord>
        </edgeMap>
        <edgeMap>
          <xCoord>207</xCoord>
          <yCoord>292</yCoord>
        </edgeMap>
        <edgeMap>
          <xCoord>206</xCoord>
          <yCoord>292</yCoord>
        </edgeMap>
        <edgeMap>
          <xCoord>205</xCoord>
          <yCoord>291</yCoord>
        </edgeMap>
        <edgeMap>
          <xCoord>204</xCoord>
          <yCoord>290</yCoord>
        </edgeMap>
        <edgeMap>
          <xCoord>205</xCoord>
          <yCoord>289</yCoord>
        </edgeMap>
        <edgeMap>
          <xCoord>206</xCoord>
          <yCoord>289</yCoord>
        </edgeMap>
        <edgeMap>
          <xCoord>207</xCoord>
          <yCoord>290</yCoord>
        </edgeMap>
        <edgeMap>
          <xCoord>208</xCoord>
          <yCoord>289</yCoord>
        </edgeMap>
        <edgeMap>
          <xCoord>209</xCoord>
          <yCoord>289</yCoord>
        </edgeMap>
        <edgeMap>
          <xCoord>209</xCoord>
          <yCoord>288</yCoord>
        </edgeMap>
        <edgeMap>
          <xCoord>210</xCoord>
          <yCoord>287</yCoord>
        </edgeMap>
        <edgeMap>
          <xCoord>210</xCoord>
          <yCoord>286</yCoord>
        </edgeMap>
        <edgeMap>
          <xCoord>209</xCoord>
          <yCoord>285</yCoord>
        </edgeMap>
        <edgeMap>
          <xCoord>209</xCoord>
          <yCoord>284</yCoord>
        </edgeMap>
        <edgeMap>
          <xCoord>208</xCoord>
          <yCoord>283</yCoord>
        </edgeMap>
        <edgeMap>
          <xCoord>208</xCoord>
          <yCoord>282</yCoord>
        </edgeMap>
        <edgeMap>
          <xCoord>208</xCoord>
          <yCoord>283</yCoord>
        </edgeMap>
        <edgeMap>
          <xCoord>207</xCoord>
          <yCoord>284</yCoord>
        </edgeMap>
        <edgeMap>
          <xCoord>206</xCoord>
          <yCoord>283</yCoord>
        </edgeMap>
        <edgeMap>
          <xCoord>206</xCoord>
          <yCoord>282</yCoord>
        </edgeMap>
        <edgeMap>
          <xCoord>205</xCoord>
          <yCoord>281</yCoord>
        </edgeMap>
        <edgeMap>
          <xCoord>206</xCoord>
          <yCoord>280</yCoord>
        </edgeMap>
        <edgeMap>
          <xCoord>206</xCoord>
          <yCoord>279</yCoord>
        </edgeMap>
        <edgeMap>
          <xCoord>205</xCoord>
          <yCoord>280</yCoord>
        </edgeMap>
        <edgeMap>
          <xCoord>204</xCoord>
          <yCoord>279</yCoord>
        </edgeMap>
        <edgeMap>
          <xCoord>204</xCoord>
          <yCoord>280</yCoord>
        </edgeMap>
        <edgeMap>
          <xCoord>203</xCoord>
          <yCoord>281</yCoord>
        </edgeMap>
        <edgeMap>
          <xCoord>202</xCoord>
          <yCoord>281</yCoord>
        </edgeMap>
        <edgeMap>
          <xCoord>201</xCoord>
          <yCoord>281</yCoord>
        </edgeMap>
        <edgeMap>
          <xCoord>200</xCoord>
          <yCoord>280</yCoord>
        </edgeMap>
        <edgeMap>
          <xCoord>201</xCoord>
          <yCoord>279</yCoord>
        </edgeMap>
        <edgeMap>
          <xCoord>202</xCoord>
          <yCoord>279</yCoord>
        </edgeMap>
        <edgeMap>
          <xCoord>201</xCoord>
          <yCoord>278</yCoord>
        </edgeMap>
        <edgeMap>
          <xCoord>200</xCoord>
          <yCoord>277</yCoord>
        </edgeMap>
        <edgeMap>
          <xCoord>199</xCoord>
          <yCoord>278</yCoord>
        </edgeMap>
        <edgeMap>
          <xCoord>198</xCoord>
          <yCoord>278</yCoord>
        </edgeMap>
        <edgeMap>
          <xCoord>197</xCoord>
          <yCoord>277</yCoord>
        </edgeMap>
        <edgeMap>
          <xCoord>196</xCoord>
          <yCoord>276</yCoord>
        </edgeMap>
        <edgeMap>
          <xCoord>195</xCoord>
          <yCoord>277</yCoord>
        </edgeMap>
        <edgeMap>
          <xCoord>195</xCoord>
          <yCoord>278</yCoord>
        </edgeMap>
        <edgeMap>
          <xCoord>195</xCoord>
          <yCoord>279</yCoord>
        </edgeMap>
        <edgeMap>
          <xCoord>194</xCoord>
          <yCoord>280</yCoord>
        </edgeMap>
        <edgeMap>
          <xCoord>193</xCoord>
          <yCoord>280</yCoord>
        </edgeMap>
        <edgeMap>
          <xCoord>192</xCoord>
          <yCoord>280</yCoord>
        </edgeMap>
        <edgeMap>
          <xCoord>191</xCoord>
          <yCoord>279</yCoord>
        </edgeMap>
        <edgeMap>
          <xCoord>190</xCoord>
          <yCoord>278</yCoord>
        </edgeMap>
        <edgeMap>
          <xCoord>189</xCoord>
          <yCoord>278</yCoord>
        </edgeMap>
        <edgeMap>
          <xCoord>188</xCoord>
          <yCoord>279</yCoord>
        </edgeMap>
        <edgeMap>
          <xCoord>187</xCoord>
          <yCoord>280</yCoord>
        </edgeMap>
        <edgeMap>
          <xCoord>186</xCoord>
          <yCoord>280</yCoord>
        </edgeMap>
        <edgeMap>
          <xCoord>185</xCoord>
          <yCoord>280</yCoord>
        </edgeMap>
        <edgeMap>
          <xCoord>184</xCoord>
          <yCoord>279</yCoord>
        </edgeMap>
        <edgeMap>
          <xCoord>183</xCoord>
          <yCoord>278</yCoord>
        </edgeMap>
        <edgeMap>
          <xCoord>183</xCoord>
          <yCoord>277</yCoord>
        </edgeMap>
        <edgeMap>
          <xCoord>182</xCoord>
          <yCoord>276</yCoord>
        </edgeMap>
        <edgeMap>
          <xCoord>181</xCoord>
          <yCoord>276</yCoord>
        </edgeMap>
        <edgeMap>
          <xCoord>180</xCoord>
          <yCoord>276</yCoord>
        </edgeMap>
        <edgeMap>
          <xCoord>179</xCoord>
          <yCoord>277</yCoord>
        </edgeMap>
        <edgeMap>
          <xCoord>178</xCoord>
          <yCoord>277</yCoord>
        </edgeMap>
        <edgeMap>
          <xCoord>177</xCoord>
          <yCoord>278</yCoord>
        </edgeMap>
        <edgeMap>
          <xCoord>176</xCoord>
          <yCoord>278</yCoord>
        </edgeMap>
        <edgeMap>
          <xCoord>175</xCoord>
          <yCoord>279</yCoord>
        </edgeMap>
        <edgeMap>
          <xCoord>176</xCoord>
          <yCoord>280</yCoord>
        </edgeMap>
        <edgeMap>
          <xCoord>176</xCoord>
          <yCoord>281</yCoord>
        </edgeMap>
        <edgeMap>
          <xCoord>177</xCoord>
          <yCoord>281</yCoord>
        </edgeMap>
        <edgeMap>
          <xCoord>178</xCoord>
          <yCoord>281</yCoord>
        </edgeMap>
        <edgeMap>
          <xCoord>179</xCoord>
          <yCoord>281</yCoord>
        </edgeMap>
        <edgeMap>
          <xCoord>180</xCoord>
          <yCoord>282</yCoord>
        </edgeMap>
        <edgeMap>
          <xCoord>180</xCoord>
          <yCoord>283</yCoord>
        </edgeMap>
        <edgeMap>
          <xCoord>180</xCoord>
          <yCoord>284</yCoord>
        </edgeMap>
        <edgeMap>
          <xCoord>181</xCoord>
          <yCoord>285</yCoord>
        </edgeMap>
        <edgeMap>
          <xCoord>181</xCoord>
          <yCoord>286</yCoord>
        </edgeMap>
        <edgeMap>
          <xCoord>181</xCoord>
          <yCoord>287</yCoord>
        </edgeMap>
        <edgeMap>
          <xCoord>181</xCoord>
          <yCoord>288</yCoord>
        </edgeMap>
        <edgeMap>
          <xCoord>182</xCoord>
          <yCoord>289</yCoord>
        </edgeMap>
        <edgeMap>
          <xCoord>182</xCoord>
          <yCoord>290</yCoord>
        </edgeMap>
        <edgeMap>
          <xCoord>182</xCoord>
          <yCoord>291</yCoord>
        </edgeMap>
        <edgeMap>
          <xCoord>183</xCoord>
          <yCoord>292</yCoord>
        </edgeMap>
        <edgeMap>
          <xCoord>182</xCoord>
          <yCoord>293</yCoord>
        </edgeMap>
        <edgeMap>
          <xCoord>182</xCoord>
          <yCoord>294</yCoord>
        </edgeMap>
        <edgeMap>
          <xCoord>182</xCoord>
          <yCoord>295</yCoord>
        </edgeMap>
        <edgeMap>
          <xCoord>183</xCoord>
          <yCoord>296</yCoord>
        </edgeMap>
        <edgeMap>
          <xCoord>183</xCoord>
          <yCoord>297</yCoord>
        </edgeMap>
        <edgeMap>
          <xCoord>184</xCoord>
          <yCoord>298</yCoord>
        </edgeMap>
        <edgeMap>
          <xCoord>185</xCoord>
          <yCoord>299</yCoord>
        </edgeMap>
        <edgeMap>
          <xCoord>186</xCoord>
          <yCoord>298</yCoord>
        </edgeMap>
        <edgeMap>
          <xCoord>187</xCoord>
          <yCoord>297</yCoord>
        </edgeMap>
        <edgeMap>
          <xCoord>188</xCoord>
          <yCoord>298</yCoord>
        </edgeMap>
        <edgeMap>
          <xCoord>189</xCoord>
          <yCoord>298</yCoord>
        </edgeMap>
        <edgeMap>
          <xCoord>190</xCoord>
          <yCoord>299</yCoord>
        </edgeMap>
        <edgeMap>
          <xCoord>191</xCoord>
          <yCoord>299</yCoord>
        </edgeMap>
        <edgeMap>
          <xCoord>192</xCoord>
          <yCoord>299</yCoord>
        </edgeMap>
        <edgeMap>
          <xCoord>193</xCoord>
          <yCoord>300</yCoord>
        </edgeMap>
        <edgeMap>
          <xCoord>194</xCoord>
          <yCoord>300</yCoord>
        </edgeMap>
        <edgeMap>
          <xCoord>195</xCoord>
          <yCoord>300</yCoord>
        </edgeMap>
      </roi>
      <roi>
        <imageZposition>-94.5</imageZposition>
        <imageSOP_UID>1.3.6.1.4.1.14519.5.2.1.6279.6001.314918099080296018038129571325</imageSOP_UID>
        <inclusion>TRUE</inclusion>
        <edgeMap>
          <xCoord>202</xCoord>
          <yCoord>303</yCoord>
        </edgeMap>
        <edgeMap>
          <xCoord>202</xCoord>
          <yCoord>302</yCoord>
        </edgeMap>
        <edgeMap>
          <xCoord>201</xCoord>
          <yCoord>301</yCoord>
        </edgeMap>
        <edgeMap>
          <xCoord>200</xCoord>
          <yCoord>300</yCoord>
        </edgeMap>
        <edgeMap>
          <xCoord>200</xCoord>
          <yCoord>299</yCoord>
        </edgeMap>
        <edgeMap>
          <xCoord>199</xCoord>
          <yCoord>299</yCoord>
        </edgeMap>
        <edgeMap>
          <xCoord>198</xCoord>
          <yCoord>298</yCoord>
        </edgeMap>
        <edgeMap>
          <xCoord>197</xCoord>
          <yCoord>297</yCoord>
        </edgeMap>
        <edgeMap>
          <xCoord>196</xCoord>
          <yCoord>296</yCoord>
        </edgeMap>
        <edgeMap>
          <xCoord>195</xCoord>
          <yCoord>296</yCoord>
        </edgeMap>
        <edgeMap>
          <xCoord>194</xCoord>
          <yCoord>296</yCoord>
        </edgeMap>
        <edgeMap>
          <xCoord>193</xCoord>
          <yCoord>296</yCoord>
        </edgeMap>
        <edgeMap>
          <xCoord>192</xCoord>
          <yCoord>295</yCoord>
        </edgeMap>
        <edgeMap>
          <xCoord>193</xCoord>
          <yCoord>294</yCoord>
        </edgeMap>
        <edgeMap>
          <xCoord>194</xCoord>
          <yCoord>294</yCoord>
        </edgeMap>
        <edgeMap>
          <xCoord>195</xCoord>
          <yCoord>294</yCoord>
        </edgeMap>
        <edgeMap>
          <xCoord>196</xCoord>
          <yCoord>294</yCoord>
        </edgeMap>
        <edgeMap>
          <xCoord>197</xCoord>
          <yCoord>294</yCoord>
        </edgeMap>
        <edgeMap>
          <xCoord>198</xCoord>
          <yCoord>294</yCoord>
        </edgeMap>
        <edgeMap>
          <xCoord>199</xCoord>
          <yCoord>294</yCoord>
        </edgeMap>
        <edgeMap>
          <xCoord>200</xCoord>
          <yCoord>294</yCoord>
        </edgeMap>
        <edgeMap>
          <xCoord>201</xCoord>
          <yCoord>294</yCoord>
        </edgeMap>
        <edgeMap>
          <xCoord>202</xCoord>
          <yCoord>293</yCoord>
        </edgeMap>
        <edgeMap>
          <xCoord>203</xCoord>
          <yCoord>294</yCoord>
        </edgeMap>
        <edgeMap>
          <xCoord>204</xCoord>
          <yCoord>294</yCoord>
        </edgeMap>
        <edgeMap>
          <xCoord>204</xCoord>
          <yCoord>293</yCoord>
        </edgeMap>
        <edgeMap>
          <xCoord>205</xCoord>
          <yCoord>292</yCoord>
        </edgeMap>
        <edgeMap>
          <xCoord>206</xCoord>
          <yCoord>292</yCoord>
        </edgeMap>
        <edgeMap>
          <xCoord>207</xCoord>
          <yCoord>293</yCoord>
        </edgeMap>
        <edgeMap>
          <xCoord>208</xCoord>
          <yCoord>293</yCoord>
        </edgeMap>
        <edgeMap>
          <xCoord>209</xCoord>
          <yCoord>293</yCoord>
        </edgeMap>
        <edgeMap>
          <xCoord>210</xCoord>
          <yCoord>294</yCoord>
        </edgeMap>
        <edgeMap>
          <xCoord>209</xCoord>
          <yCoord>293</yCoord>
        </edgeMap>
        <edgeMap>
          <xCoord>210</xCoord>
          <yCoord>292</yCoord>
        </edgeMap>
        <edgeMap>
          <xCoord>210</xCoord>
          <yCoord>291</yCoord>
        </edgeMap>
        <edgeMap>
          <xCoord>209</xCoord>
          <yCoord>292</yCoord>
        </edgeMap>
        <edgeMap>
          <xCoord>208</xCoord>
          <yCoord>291</yCoord>
        </edgeMap>
        <edgeMap>
          <xCoord>207</xCoord>
          <yCoord>290</yCoord>
        </edgeMap>
        <edgeMap>
          <xCoord>206</xCoord>
          <yCoord>289</yCoord>
        </edgeMap>
        <edgeMap>
          <xCoord>206</xCoord>
          <yCoord>288</yCoord>
        </edgeMap>
        <edgeMap>
          <xCoord>207</xCoord>
          <yCoord>287</yCoord>
        </edgeMap>
        <edgeMap>
          <xCoord>208</xCoord>
          <yCoord>287</yCoord>
        </edgeMap>
        <edgeMap>
          <xCoord>209</xCoord>
          <yCoord>288</yCoord>
        </edgeMap>
        <edgeMap>
          <xCoord>209</xCoord>
          <yCoord>289</yCoord>
        </edgeMap>
        <edgeMap>
          <xCoord>210</xCoord>
          <yCoord>289</yCoord>
        </edgeMap>
        <edgeMap>
          <xCoord>211</xCoord>
          <yCoord>289</yCoord>
        </edgeMap>
        <edgeMap>
          <xCoord>212</xCoord>
          <yCoord>290</yCoord>
        </edgeMap>
        <edgeMap>
          <xCoord>212</xCoord>
          <yCoord>289</yCoord>
        </edgeMap>
        <edgeMap>
          <xCoord>211</xCoord>
          <yCoord>288</yCoord>
        </edgeMap>
        <edgeMap>
          <xCoord>211</xCoord>
          <yCoord>287</yCoord>
        </edgeMap>
        <edgeMap>
          <xCoord>210</xCoord>
          <yCoord>287</yCoord>
        </edgeMap>
        <edgeMap>
          <xCoord>209</xCoord>
          <yCoord>286</yCoord>
        </edgeMap>
        <edgeMap>
          <xCoord>208</xCoord>
          <yCoord>286</yCoord>
        </edgeMap>
        <edgeMap>
          <xCoord>207</xCoord>
          <yCoord>285</yCoord>
        </edgeMap>
        <edgeMap>
          <xCoord>207</xCoord>
          <yCoord>284</yCoord>
        </edgeMap>
        <edgeMap>
          <xCoord>206</xCoord>
          <yCoord>283</yCoord>
        </edgeMap>
        <edgeMap>
          <xCoord>206</xCoord>
          <yCoord>282</yCoord>
        </edgeMap>
        <edgeMap>
          <xCoord>206</xCoord>
          <yCoord>281</yCoord>
        </edgeMap>
        <edgeMap>
          <xCoord>207</xCoord>
          <yCoord>280</yCoord>
        </edgeMap>
        <edgeMap>
          <xCoord>206</xCoord>
          <yCoord>279</yCoord>
        </edgeMap>
        <edgeMap>
          <xCoord>206</xCoord>
          <yCoord>278</yCoord>
        </edgeMap>
        <edgeMap>
          <xCoord>206</xCoord>
          <yCoord>277</yCoord>
        </edgeMap>
        <edgeMap>
          <xCoord>205</xCoord>
          <yCoord>277</yCoord>
        </edgeMap>
        <edgeMap>
          <xCoord>204</xCoord>
          <yCoord>276</yCoord>
        </edgeMap>
        <edgeMap>
          <xCoord>204</xCoord>
          <yCoord>277</yCoord>
        </edgeMap>
        <edgeMap>
          <xCoord>203</xCoord>
          <yCoord>278</yCoord>
        </edgeMap>
        <edgeMap>
          <xCoord>202</xCoord>
          <yCoord>278</yCoord>
        </edgeMap>
        <edgeMap>
          <xCoord>201</xCoord>
          <yCoord>278</yCoord>
        </edgeMap>
        <edgeMap>
          <xCoord>200</xCoord>
          <yCoord>277</yCoord>
        </edgeMap>
        <edgeMap>
          <xCoord>201</xCoord>
          <yCoord>276</yCoord>
        </edgeMap>
        <edgeMap>
          <xCoord>200</xCoord>
          <yCoord>276</yCoord>
        </edgeMap>
        <edgeMap>
          <xCoord>199</xCoord>
          <yCoord>277</yCoord>
        </edgeMap>
        <edgeMap>
          <xCoord>198</xCoord>
          <yCoord>276</yCoord>
        </edgeMap>
        <edgeMap>
          <xCoord>197</xCoord>
          <yCoord>276</yCoord>
        </edgeMap>
        <edgeMap>
          <xCoord>196</xCoord>
          <yCoord>276</yCoord>
        </edgeMap>
        <edgeMap>
          <xCoord>195</xCoord>
          <yCoord>277</yCoord>
        </edgeMap>
        <edgeMap>
          <xCoord>195</xCoord>
          <yCoord>278</yCoord>
        </edgeMap>
        <edgeMap>
          <xCoord>194</xCoord>
          <yCoord>279</yCoord>
        </edgeMap>
        <edgeMap>
          <xCoord>193</xCoord>
          <yCoord>279</yCoord>
        </edgeMap>
        <edgeMap>
          <xCoord>192</xCoord>
          <yCoord>279</yCoord>
        </edgeMap>
        <edgeMap>
          <xCoord>191</xCoord>
          <yCoord>279</yCoord>
        </edgeMap>
        <edgeMap>
          <xCoord>190</xCoord>
          <yCoord>278</yCoord>
        </edgeMap>
        <edgeMap>
          <xCoord>189</xCoord>
          <yCoord>279</yCoord>
        </edgeMap>
        <edgeMap>
          <xCoord>188</xCoord>
          <yCoord>279</yCoord>
        </edgeMap>
        <edgeMap>
          <xCoord>187</xCoord>
          <yCoord>279</yCoord>
        </edgeMap>
        <edgeMap>
          <xCoord>186</xCoord>
          <yCoord>278</yCoord>
        </edgeMap>
        <edgeMap>
          <xCoord>186</xCoord>
          <yCoord>277</yCoord>
        </edgeMap>
        <edgeMap>
          <xCoord>187</xCoord>
          <yCoord>276</yCoord>
        </edgeMap>
        <edgeMap>
          <xCoord>186</xCoord>
          <yCoord>276</yCoord>
        </edgeMap>
        <edgeMap>
          <xCoord>185</xCoord>
          <yCoord>275</yCoord>
        </edgeMap>
        <edgeMap>
          <xCoord>184</xCoord>
          <yCoord>274</yCoord>
        </edgeMap>
        <edgeMap>
          <xCoord>183</xCoord>
          <yCoord>274</yCoord>
        </edgeMap>
        <edgeMap>
          <xCoord>182</xCoord>
          <yCoord>274</yCoord>
        </edgeMap>
        <edgeMap>
          <xCoord>181</xCoord>
          <yCoord>274</yCoord>
        </edgeMap>
        <edgeMap>
          <xCoord>181</xCoord>
          <yCoord>275</yCoord>
        </edgeMap>
        <edgeMap>
          <xCoord>180</xCoord>
          <yCoord>276</yCoord>
        </edgeMap>
        <edgeMap>
          <xCoord>179</xCoord>
          <yCoord>277</yCoord>
        </edgeMap>
        <edgeMap>
          <xCoord>178</xCoord>
          <yCoord>277</yCoord>
        </edgeMap>
        <edgeMap>
          <xCoord>178</xCoord>
          <yCoord>278</yCoord>
        </edgeMap>
        <edgeMap>
          <xCoord>178</xCoord>
          <yCoord>279</yCoord>
        </edgeMap>
        <edgeMap>
          <xCoord>179</xCoord>
          <yCoord>279</yCoord>
        </edgeMap>
        <edgeMap>
          <xCoord>180</xCoord>
          <yCoord>280</yCoord>
        </edgeMap>
        <edgeMap>
          <xCoord>181</xCoord>
          <yCoord>281</yCoord>
        </edgeMap>
        <edgeMap>
          <xCoord>181</xCoord>
          <yCoord>282</yCoord>
        </edgeMap>
        <edgeMap>
          <xCoord>181</xCoord>
          <yCoord>283</yCoord>
        </edgeMap>
        <edgeMap>
          <xCoord>181</xCoord>
          <yCoord>284</yCoord>
        </edgeMap>
        <edgeMap>
          <xCoord>181</xCoord>
          <yCoord>285</yCoord>
        </edgeMap>
        <edgeMap>
          <xCoord>181</xCoord>
          <yCoord>286</yCoord>
        </edgeMap>
        <edgeMap>
          <xCoord>182</xCoord>
          <yCoord>287</yCoord>
        </edgeMap>
        <edgeMap>
          <xCoord>182</xCoord>
          <yCoord>288</yCoord>
        </edgeMap>
        <edgeMap>
          <xCoord>182</xCoord>
          <yCoord>289</yCoord>
        </edgeMap>
        <edgeMap>
          <xCoord>183</xCoord>
          <yCoord>290</yCoord>
        </edgeMap>
        <edgeMap>
          <xCoord>183</xCoord>
          <yCoord>291</yCoord>
        </edgeMap>
        <edgeMap>
          <xCoord>183</xCoord>
          <yCoord>292</yCoord>
        </edgeMap>
        <edgeMap>
          <xCoord>183</xCoord>
          <yCoord>293</yCoord>
        </edgeMap>
        <edgeMap>
          <xCoord>182</xCoord>
          <yCoord>294</yCoord>
        </edgeMap>
        <edgeMap>
          <xCoord>183</xCoord>
          <yCoord>295</yCoord>
        </edgeMap>
        <edgeMap>
          <xCoord>184</xCoord>
          <yCoord>296</yCoord>
        </edgeMap>
        <edgeMap>
          <xCoord>184</xCoord>
          <yCoord>297</yCoord>
        </edgeMap>
        <edgeMap>
          <xCoord>185</xCoord>
          <yCoord>298</yCoord>
        </edgeMap>
        <edgeMap>
          <xCoord>186</xCoord>
          <yCoord>297</yCoord>
        </edgeMap>
        <edgeMap>
          <xCoord>187</xCoord>
          <yCoord>297</yCoord>
        </edgeMap>
        <edgeMap>
          <xCoord>188</xCoord>
          <yCoord>297</yCoord>
        </edgeMap>
        <edgeMap>
          <xCoord>189</xCoord>
          <yCoord>297</yCoord>
        </edgeMap>
        <edgeMap>
          <xCoord>190</xCoord>
          <yCoord>297</yCoord>
        </edgeMap>
        <edgeMap>
          <xCoord>191</xCoord>
          <yCoord>298</yCoord>
        </edgeMap>
        <edgeMap>
          <xCoord>192</xCoord>
          <yCoord>298</yCoord>
        </edgeMap>
        <edgeMap>
          <xCoord>193</xCoord>
          <yCoord>299</yCoord>
        </edgeMap>
        <edgeMap>
          <xCoord>194</xCoord>
          <yCoord>299</yCoord>
        </edgeMap>
        <edgeMap>
          <xCoord>195</xCoord>
          <yCoord>300</yCoord>
        </edgeMap>
        <edgeMap>
          <xCoord>196</xCoord>
          <yCoord>300</yCoord>
        </edgeMap>
        <edgeMap>
          <xCoord>197</xCoord>
          <yCoord>301</yCoord>
        </edgeMap>
        <edgeMap>
          <xCoord>198</xCoord>
          <yCoord>302</yCoord>
        </edgeMap>
        <edgeMap>
          <xCoord>199</xCoord>
          <yCoord>302</yCoord>
        </edgeMap>
        <edgeMap>
          <xCoord>200</xCoord>
          <yCoord>302</yCoord>
        </edgeMap>
        <edgeMap>
          <xCoord>201</xCoord>
          <yCoord>303</yCoord>
        </edgeMap>
        <edgeMap>
          <xCoord>202</xCoord>
          <yCoord>303</yCoord>
        </edgeMap>
      </roi>
      <roi>
        <imageZposition>-94.5</imageZposition>
        <imageSOP_UID>1.3.6.1.4.1.14519.5.2.1.6279.6001.314918099080296018038129571325</imageSOP_UID>
        <inclusion>FALSE</inclusion>
        <edgeMap>
          <xCoord>204</xCoord>
          <yCoord>279</yCoord>
        </edgeMap>
        <edgeMap>
          <xCoord>203</xCoord>
          <yCoord>278</yCoord>
        </edgeMap>
        <edgeMap>
          <xCoord>204</xCoord>
          <yCoord>277</yCoord>
        </edgeMap>
        <edgeMap>
          <xCoord>205</xCoord>
          <yCoord>277</yCoord>
        </edgeMap>
        <edgeMap>
          <xCoord>206</xCoord>
          <yCoord>278</yCoord>
        </edgeMap>
        <edgeMap>
          <xCoord>206</xCoord>
          <yCoord>279</yCoord>
        </edgeMap>
        <edgeMap>
          <xCoord>205</xCoord>
          <yCoord>280</yCoord>
        </edgeMap>
        <edgeMap>
          <xCoord>204</xCoord>
          <yCoord>279</yCoord>
        </edgeMap>
      </roi>
      <roi>
        <imageZposition>-97.0</imageZposition>
        <imageSOP_UID>1.3.6.1.4.1.14519.5.2.1.6279.6001.238275177185724856345552263430</imageSOP_UID>
        <inclusion>TRUE</inclusion>
        <edgeMap>
          <xCoord>198</xCoord>
          <yCoord>301</yCoord>
        </edgeMap>
        <edgeMap>
          <xCoord>199</xCoord>
          <yCoord>300</yCoord>
        </edgeMap>
        <edgeMap>
          <xCoord>198</xCoord>
          <yCoord>300</yCoord>
        </edgeMap>
        <edgeMap>
          <xCoord>197</xCoord>
          <yCoord>299</yCoord>
        </edgeMap>
        <edgeMap>
          <xCoord>196</xCoord>
          <yCoord>298</yCoord>
        </edgeMap>
        <edgeMap>
          <xCoord>195</xCoord>
          <yCoord>297</yCoord>
        </edgeMap>
        <edgeMap>
          <xCoord>194</xCoord>
          <yCoord>297</yCoord>
        </edgeMap>
        <edgeMap>
          <xCoord>193</xCoord>
          <yCoord>296</yCoord>
        </edgeMap>
        <edgeMap>
          <xCoord>192</xCoord>
          <yCoord>295</yCoord>
        </edgeMap>
        <edgeMap>
          <xCoord>193</xCoord>
          <yCoord>294</yCoord>
        </edgeMap>
        <edgeMap>
          <xCoord>194</xCoord>
          <yCoord>293</yCoord>
        </edgeMap>
        <edgeMap>
          <xCoord>195</xCoord>
          <yCoord>294</yCoord>
        </edgeMap>
        <edgeMap>
          <xCoord>196</xCoord>
          <yCoord>295</yCoord>
        </edgeMap>
        <edgeMap>
          <xCoord>197</xCoord>
          <yCoord>294</yCoord>
        </edgeMap>
        <edgeMap>
          <xCoord>198</xCoord>
          <yCoord>294</yCoord>
        </edgeMap>
        <edgeMap>
          <xCoord>199</xCoord>
          <yCoord>294</yCoord>
        </edgeMap>
        <edgeMap>
          <xCoord>200</xCoord>
          <yCoord>294</yCoord>
        </edgeMap>
        <edgeMap>
          <xCoord>201</xCoord>
          <yCoord>293</yCoord>
        </edgeMap>
        <edgeMap>
          <xCoord>202</xCoord>
          <yCoord>292</yCoord>
        </edgeMap>
        <edgeMap>
          <xCoord>203</xCoord>
          <yCoord>292</yCoord>
        </edgeMap>
        <edgeMap>
          <xCoord>204</xCoord>
          <yCoord>292</yCoord>
        </edgeMap>
        <edgeMap>
          <xCoord>205</xCoord>
          <yCoord>291</yCoord>
        </edgeMap>
        <edgeMap>
          <xCoord>206</xCoord>
          <yCoord>291</yCoord>
        </edgeMap>
        <edgeMap>
          <xCoord>206</xCoord>
          <yCoord>290</yCoord>
        </edgeMap>
        <edgeMap>
          <xCoord>206</xCoord>
          <yCoord>289</yCoord>
        </edgeMap>
        <edgeMap>
          <xCoord>207</xCoord>
          <yCoord>288</yCoord>
        </edgeMap>
        <edgeMap>
          <xCoord>207</xCoord>
          <yCoord>287</yCoord>
        </edgeMap>
        <edgeMap>
          <xCoord>207</xCoord>
          <yCoord>286</yCoord>
        </edgeMap>
        <edgeMap>
          <xCoord>207</xCoord>
          <yCoord>285</yCoord>
        </edgeMap>
        <edgeMap>
          <xCoord>206</xCoord>
          <yCoord>284</yCoord>
        </edgeMap>
        <edgeMap>
          <xCoord>205</xCoord>
          <yCoord>283</yCoord>
        </edgeMap>
        <edgeMap>
          <xCoord>204</xCoord>
          <yCoord>282</yCoord>
        </edgeMap>
        <edgeMap>
          <xCoord>204</xCoord>
          <yCoord>281</yCoord>
        </edgeMap>
        <edgeMap>
          <xCoord>203</xCoord>
          <yCoord>280</yCoord>
        </edgeMap>
        <edgeMap>
          <xCoord>204</xCoord>
          <yCoord>279</yCoord>
        </edgeMap>
        <edgeMap>
          <xCoord>203</xCoord>
          <yCoord>278</yCoord>
        </edgeMap>
        <edgeMap>
          <xCoord>202</xCoord>
          <yCoord>279</yCoord>
        </edgeMap>
        <edgeMap>
          <xCoord>203</xCoord>
          <yCoord>280</yCoord>
        </edgeMap>
        <edgeMap>
          <xCoord>203</xCoord>
          <yCoord>281</yCoord>
        </edgeMap>
        <edgeMap>
          <xCoord>202</xCoord>
          <yCoord>282</yCoord>
        </edgeMap>
        <edgeMap>
          <xCoord>201</xCoord>
          <yCoord>282</yCoord>
        </edgeMap>
        <edgeMap>
          <xCoord>200</xCoord>
          <yCoord>281</yCoord>
        </edgeMap>
        <edgeMap>
          <xCoord>200</xCoord>
          <yCoord>280</yCoord>
        </edgeMap>
        <edgeMap>
          <xCoord>200</xCoord>
          <yCoord>279</yCoord>
        </edgeMap>
        <edgeMap>
          <xCoord>200</xCoord>
          <yCoord>278</yCoord>
        </edgeMap>
        <edgeMap>
          <xCoord>200</xCoord>
          <yCoord>277</yCoord>
        </edgeMap>
        <edgeMap>
          <xCoord>200</xCoord>
          <yCoord>276</yCoord>
        </edgeMap>
        <edgeMap>
          <xCoord>200</xCoord>
          <yCoord>275</yCoord>
        </edgeMap>
        <edgeMap>
          <xCoord>199</xCoord>
          <yCoord>275</yCoord>
        </edgeMap>
        <edgeMap>
          <xCoord>198</xCoord>
          <yCoord>274</yCoord>
        </edgeMap>
        <edgeMap>
          <xCoord>198</xCoord>
          <yCoord>273</yCoord>
        </edgeMap>
        <edgeMap>
          <xCoord>197</xCoord>
          <yCoord>273</yCoord>
        </edgeMap>
        <edgeMap>
          <xCoord>197</xCoord>
          <yCoord>274</yCoord>
        </edgeMap>
        <edgeMap>
          <xCoord>196</xCoord>
          <yCoord>275</yCoord>
        </edgeMap>
        <edgeMap>
          <xCoord>196</xCoord>
          <yCoord>276</yCoord>
        </edgeMap>
        <edgeMap>
          <xCoord>195</xCoord>
          <yCoord>277</yCoord>
        </edgeMap>
        <edgeMap>
          <xCoord>195</xCoord>
          <yCoord>278</yCoord>
        </edgeMap>
        <edgeMap>
          <xCoord>194</xCoord>
          <yCoord>279</yCoord>
        </edgeMap>
        <edgeMap>
          <xCoord>193</xCoord>
          <yCoord>279</yCoord>
        </edgeMap>
        <edgeMap>
          <xCoord>192</xCoord>
          <yCoord>279</yCoord>
        </edgeMap>
        <edgeMap>
          <xCoord>191</xCoord>
          <yCoord>278</yCoord>
        </edgeMap>
        <edgeMap>
          <xCoord>190</xCoord>
          <yCoord>278</yCoord>
        </edgeMap>
        <edgeMap>
          <xCoord>189</xCoord>
          <yCoord>279</yCoord>
        </edgeMap>
        <edgeMap>
          <xCoord>188</xCoord>
          <yCoord>278</yCoord>
        </edgeMap>
        <edgeMap>
          <xCoord>188</xCoord>
          <yCoord>277</yCoord>
        </edgeMap>
        <edgeMap>
          <xCoord>189</xCoord>
          <yCoord>276</yCoord>
        </edgeMap>
        <edgeMap>
          <xCoord>190</xCoord>
          <yCoord>275</yCoord>
        </edgeMap>
        <edgeMap>
          <xCoord>190</xCoord>
          <yCoord>274</yCoord>
        </edgeMap>
        <edgeMap>
          <xCoord>190</xCoord>
          <yCoord>273</yCoord>
        </edgeMap>
        <edgeMap>
          <xCoord>190</xCoord>
          <yCoord>272</yCoord>
        </edgeMap>
        <edgeMap>
          <xCoord>189</xCoord>
          <yCoord>273</yCoord>
        </edgeMap>
        <edgeMap>
          <xCoord>188</xCoord>
          <yCoord>273</yCoord>
        </edgeMap>
        <edgeMap>
          <xCoord>187</xCoord>
          <yCoord>273</yCoord>
        </edgeMap>
        <edgeMap>
          <xCoord>186</xCoord>
          <yCoord>273</yCoord>
        </edgeMap>
        <edgeMap>
          <xCoord>185</xCoord>
          <yCoord>274</yCoord>
        </edgeMap>
        <edgeMap>
          <xCoord>184</xCoord>
          <yCoord>274</yCoord>
        </edgeMap>
        <edgeMap>
          <xCoord>183</xCoord>
          <yCoord>274</yCoord>
        </edgeMap>
        <edgeMap>
          <xCoord>182</xCoord>
          <yCoord>274</yCoord>
        </edgeMap>
        <edgeMap>
          <xCoord>183</xCoord>
          <yCoord>275</yCoord>
        </edgeMap>
        <edgeMap>
          <xCoord>182</xCoord>
          <yCoord>276</yCoord>
        </edgeMap>
        <edgeMap>
          <xCoord>182</xCoord>
          <yCoord>277</yCoord>
        </edgeMap>
        <edgeMap>
          <xCoord>182</xCoord>
          <yCoord>278</yCoord>
        </edgeMap>
        <edgeMap>
          <xCoord>181</xCoord>
          <yCoord>279</yCoord>
        </edgeMap>
        <edgeMap>
          <xCoord>181</xCoord>
          <yCoord>280</yCoord>
        </edgeMap>
        <edgeMap>
          <xCoord>182</xCoord>
          <yCoord>281</yCoord>
        </edgeMap>
        <edgeMap>
          <xCoord>183</xCoord>
          <yCoord>282</yCoord>
        </edgeMap>
        <edgeMap>
          <xCoord>183</xCoord>
          <yCoord>283</yCoord>
        </edgeMap>
        <edgeMap>
          <xCoord>183</xCoord>
          <yCoord>284</yCoord>
        </edgeMap>
        <edgeMap>
          <xCoord>184</xCoord>
          <yCoord>285</yCoord>
        </edgeMap>
        <edgeMap>
          <xCoord>183</xCoord>
          <yCoord>286</yCoord>
        </edgeMap>
        <edgeMap>
          <xCoord>183</xCoord>
          <yCoord>287</yCoord>
        </edgeMap>
        <edgeMap>
          <xCoord>183</xCoord>
          <yCoord>288</yCoord>
        </edgeMap>
        <edgeMap>
          <xCoord>183</xCoord>
          <yCoord>289</yCoord>
        </edgeMap>
        <edgeMap>
          <xCoord>184</xCoord>
          <yCoord>289</yCoord>
        </edgeMap>
        <edgeMap>
          <xCoord>185</xCoord>
          <yCoord>290</yCoord>
        </edgeMap>
        <edgeMap>
          <xCoord>184</xCoord>
          <yCoord>291</yCoord>
        </edgeMap>
        <edgeMap>
          <xCoord>184</xCoord>
          <yCoord>292</yCoord>
        </edgeMap>
        <edgeMap>
          <xCoord>184</xCoord>
          <yCoord>293</yCoord>
        </edgeMap>
        <edgeMap>
          <xCoord>184</xCoord>
          <yCoord>294</yCoord>
        </edgeMap>
        <edgeMap>
          <xCoord>184</xCoord>
          <yCoord>295</yCoord>
        </edgeMap>
        <edgeMap>
          <xCoord>185</xCoord>
          <yCoord>296</yCoord>
        </edgeMap>
        <edgeMap>
          <xCoord>186</xCoord>
          <yCoord>296</yCoord>
        </edgeMap>
        <edgeMap>
          <xCoord>187</xCoord>
          <yCoord>295</yCoord>
        </edgeMap>
        <edgeMap>
          <xCoord>188</xCoord>
          <yCoord>295</yCoord>
        </edgeMap>
        <edgeMap>
          <xCoord>189</xCoord>
          <yCoord>296</yCoord>
        </edgeMap>
        <edgeMap>
          <xCoord>190</xCoord>
          <yCoord>297</yCoord>
        </edgeMap>
        <edgeMap>
          <xCoord>191</xCoord>
          <yCoord>298</yCoord>
        </edgeMap>
        <edgeMap>
          <xCoord>192</xCoord>
          <yCoord>298</yCoord>
        </edgeMap>
        <edgeMap>
          <xCoord>193</xCoord>
          <yCoord>299</yCoord>
        </edgeMap>
        <edgeMap>
          <xCoord>194</xCoord>
          <yCoord>299</yCoord>
        </edgeMap>
        <edgeMap>
          <xCoord>195</xCoord>
          <yCoord>300</yCoord>
        </edgeMap>
        <edgeMap>
          <xCoord>196</xCoord>
          <yCoord>300</yCoord>
        </edgeMap>
        <edgeMap>
          <xCoord>197</xCoord>
          <yCoord>301</yCoord>
        </edgeMap>
        <edgeMap>
          <xCoord>198</xCoord>
          <yCoord>301</yCoord>
        </edgeMap>
      </roi>
      <roi>
        <imageZposition>-99.5</imageZposition>
        <imageSOP_UID>1.3.6.1.4.1.14519.5.2.1.6279.6001.169963553529350716841219791602</imageSOP_UID>
        <inclusion>TRUE</inclusion>
        <edgeMap>
          <xCoord>190</xCoord>
          <yCoord>297</yCoord>
        </edgeMap>
        <edgeMap>
          <xCoord>191</xCoord>
          <yCoord>296</yCoord>
        </edgeMap>
        <edgeMap>
          <xCoord>191</xCoord>
          <yCoord>295</yCoord>
        </edgeMap>
        <edgeMap>
          <xCoord>192</xCoord>
          <yCoord>294</yCoord>
        </edgeMap>
        <edgeMap>
          <xCoord>191</xCoord>
          <yCoord>293</yCoord>
        </edgeMap>
        <edgeMap>
          <xCoord>191</xCoord>
          <yCoord>292</yCoord>
        </edgeMap>
        <edgeMap>
          <xCoord>192</xCoord>
          <yCoord>291</yCoord>
        </edgeMap>
        <edgeMap>
          <xCoord>193</xCoord>
          <yCoord>291</yCoord>
        </edgeMap>
        <edgeMap>
          <xCoord>194</xCoord>
          <yCoord>291</yCoord>
        </edgeMap>
        <edgeMap>
          <xCoord>195</xCoord>
          <yCoord>291</yCoord>
        </edgeMap>
        <edgeMap>
          <xCoord>196</xCoord>
          <yCoord>291</yCoord>
        </edgeMap>
        <edgeMap>
          <xCoord>197</xCoord>
          <yCoord>291</yCoord>
        </edgeMap>
        <edgeMap>
          <xCoord>198</xCoord>
          <yCoord>291</yCoord>
        </edgeMap>
        <edgeMap>
          <xCoord>199</xCoord>
          <yCoord>292</yCoord>
        </edgeMap>
        <edgeMap>
          <xCoord>200</xCoord>
          <yCoord>293</yCoord>
        </edgeMap>
        <edgeMap>
          <xCoord>200</xCoord>
          <yCoord>292</yCoord>
        </edgeMap>
        <edgeMap>
          <xCoord>200</xCoord>
          <yCoord>291</yCoord>
        </edgeMap>
        <edgeMap>
          <xCoord>201</xCoord>
          <yCoord>290</yCoord>
        </edgeMap>
        <edgeMap>
          <xCoord>201</xCoord>
          <yCoord>289</yCoord>
        </edgeMap>
        <edgeMap>
          <xCoord>201</xCoord>
          <yCoord>288</yCoord>
        </edgeMap>
        <edgeMap>
          <xCoord>202</xCoord>
          <yCoord>287</yCoord>
        </edgeMap>
        <edgeMap>
          <xCoord>203</xCoord>
          <yCoord>287</yCoord>
        </edgeMap>
        <edgeMap>
          <xCoord>204</xCoord>
          <yCoord>287</yCoord>
        </edgeMap>
        <edgeMap>
          <xCoord>205</xCoord>
          <yCoord>287</yCoord>
        </edgeMap>
        <edgeMap>
          <xCoord>206</xCoord>
          <yCoord>288</yCoord>
        </edgeMap>
        <edgeMap>
          <xCoord>205</xCoord>
          <yCoord>289</yCoord>
        </edgeMap>
        <edgeMap>
          <xCoord>205</xCoord>
          <yCoord>290</yCoord>
        </edgeMap>
        <edgeMap>
          <xCoord>205</xCoord>
          <yCoord>289</yCoord>
        </edgeMap>
        <edgeMap>
          <xCoord>206</xCoord>
          <yCoord>288</yCoord>
        </edgeMap>
        <edgeMap>
          <xCoord>207</xCoord>
          <yCoord>287</yCoord>
        </edgeMap>
        <edgeMap>
          <xCoord>207</xCoord>
          <yCoord>286</yCoord>
        </edgeMap>
        <edgeMap>
          <xCoord>208</xCoord>
          <yCoord>285</yCoord>
        </edgeMap>
        <edgeMap>
          <xCoord>209</xCoord>
          <yCoord>285</yCoord>
        </edgeMap>
        <edgeMap>
          <xCoord>210</xCoord>
          <yCoord>285</yCoord>
        </edgeMap>
        <edgeMap>
          <xCoord>209</xCoord>
          <yCoord>284</yCoord>
        </edgeMap>
        <edgeMap>
          <xCoord>208</xCoord>
          <yCoord>283</yCoord>
        </edgeMap>
        <edgeMap>
          <xCoord>207</xCoord>
          <yCoord>283</yCoord>
        </edgeMap>
        <edgeMap>
          <xCoord>206</xCoord>
          <yCoord>283</yCoord>
        </edgeMap>
        <edgeMap>
          <xCoord>205</xCoord>
          <yCoord>283</yCoord>
        </edgeMap>
        <edgeMap>
          <xCoord>204</xCoord>
          <yCoord>282</yCoord>
        </edgeMap>
        <edgeMap>
          <xCoord>203</xCoord>
          <yCoord>281</yCoord>
        </edgeMap>
        <edgeMap>
          <xCoord>202</xCoord>
          <yCoord>281</yCoord>
        </edgeMap>
        <edgeMap>
          <xCoord>201</xCoord>
          <yCoord>281</yCoord>
        </edgeMap>
        <edgeMap>
          <xCoord>200</xCoord>
          <yCoord>281</yCoord>
        </edgeMap>
        <edgeMap>
          <xCoord>199</xCoord>
          <yCoord>281</yCoord>
        </edgeMap>
        <edgeMap>
          <xCoord>198</xCoord>
          <yCoord>281</yCoord>
        </edgeMap>
        <edgeMap>
          <xCoord>197</xCoord>
          <yCoord>280</yCoord>
        </edgeMap>
        <edgeMap>
          <xCoord>197</xCoord>
          <yCoord>279</yCoord>
        </edgeMap>
        <edgeMap>
          <xCoord>196</xCoord>
          <yCoord>278</yCoord>
        </edgeMap>
        <edgeMap>
          <xCoord>197</xCoord>
          <yCoord>277</yCoord>
        </edgeMap>
        <edgeMap>
          <xCoord>198</xCoord>
          <yCoord>277</yCoord>
        </edgeMap>
        <edgeMap>
          <xCoord>199</xCoord>
          <yCoord>278</yCoord>
        </edgeMap>
        <edgeMap>
          <xCoord>199</xCoord>
          <yCoord>277</yCoord>
        </edgeMap>
        <edgeMap>
          <xCoord>199</xCoord>
          <yCoord>276</yCoord>
        </edgeMap>
        <edgeMap>
          <xCoord>200</xCoord>
          <yCoord>275</yCoord>
        </edgeMap>
        <edgeMap>
          <xCoord>201</xCoord>
          <yCoord>274</yCoord>
        </edgeMap>
        <edgeMap>
          <xCoord>200</xCoord>
          <yCoord>273</yCoord>
        </edgeMap>
        <edgeMap>
          <xCoord>199</xCoord>
          <yCoord>272</yCoord>
        </edgeMap>
        <edgeMap>
          <xCoord>198</xCoord>
          <yCoord>271</yCoord>
        </edgeMap>
        <edgeMap>
          <xCoord>197</xCoord>
          <yCoord>270</yCoord>
        </edgeMap>
        <edgeMap>
          <xCoord>197</xCoord>
          <yCoord>271</yCoord>
        </edgeMap>
        <edgeMap>
          <xCoord>197</xCoord>
          <yCoord>272</yCoord>
        </edgeMap>
        <edgeMap>
          <xCoord>196</xCoord>
          <yCoord>273</yCoord>
        </edgeMap>
        <edgeMap>
          <xCoord>196</xCoord>
          <yCoord>274</yCoord>
        </edgeMap>
        <edgeMap>
          <xCoord>196</xCoord>
          <yCoord>275</yCoord>
        </edgeMap>
        <edgeMap>
          <xCoord>195</xCoord>
          <yCoord>276</yCoord>
        </edgeMap>
        <edgeMap>
          <xCoord>194</xCoord>
          <yCoord>276</yCoord>
        </edgeMap>
        <edgeMap>
          <xCoord>193</xCoord>
          <yCoord>276</yCoord>
        </edgeMap>
        <edgeMap>
          <xCoord>192</xCoord>
          <yCoord>275</yCoord>
        </edgeMap>
        <edgeMap>
          <xCoord>193</xCoord>
          <yCoord>274</yCoord>
        </edgeMap>
        <edgeMap>
          <xCoord>193</xCoord>
          <yCoord>273</yCoord>
        </edgeMap>
        <edgeMap>
          <xCoord>193</xCoord>
          <yCoord>272</yCoord>
        </edgeMap>
        <edgeMap>
          <xCoord>193</xCoord>
          <yCoord>271</yCoord>
        </edgeMap>
        <edgeMap>
          <xCoord>193</xCoord>
          <yCoord>270</yCoord>
        </edgeMap>
        <edgeMap>
          <xCoord>192</xCoord>
          <yCoord>270</yCoord>
        </edgeMap>
        <edgeMap>
          <xCoord>191</xCoord>
          <yCoord>270</yCoord>
        </edgeMap>
        <edgeMap>
          <xCoord>190</xCoord>
          <yCoord>270</yCoord>
        </edgeMap>
        <edgeMap>
          <xCoord>189</xCoord>
          <yCoord>271</yCoord>
        </edgeMap>
        <edgeMap>
          <xCoord>188</xCoord>
          <yCoord>272</yCoord>
        </edgeMap>
        <edgeMap>
          <xCoord>187</xCoord>
          <yCoord>273</yCoord>
        </edgeMap>
        <edgeMap>
          <xCoord>187</xCoord>
          <yCoord>274</yCoord>
        </edgeMap>
        <edgeMap>
          <xCoord>187</xCoord>
          <yCoord>275</yCoord>
        </edgeMap>
        <edgeMap>
          <xCoord>186</xCoord>
          <yCoord>276</yCoord>
        </edgeMap>
        <edgeMap>
          <xCoord>185</xCoord>
          <yCoord>276</yCoord>
        </edgeMap>
        <edgeMap>
          <xCoord>184</xCoord>
          <yCoord>276</yCoord>
        </edgeMap>
        <edgeMap>
          <xCoord>183</xCoord>
          <yCoord>276</yCoord>
        </edgeMap>
        <edgeMap>
          <xCoord>184</xCoord>
          <yCoord>276</yCoord>
        </edgeMap>
        <edgeMap>
          <xCoord>185</xCoord>
          <yCoord>277</yCoord>
        </edgeMap>
        <edgeMap>
          <xCoord>186</xCoord>
          <yCoord>278</yCoord>
        </edgeMap>
        <edgeMap>
          <xCoord>186</xCoord>
          <yCoord>279</yCoord>
        </edgeMap>
        <edgeMap>
          <xCoord>185</xCoord>
          <yCoord>280</yCoord>
        </edgeMap>
        <edgeMap>
          <xCoord>184</xCoord>
          <yCoord>280</yCoord>
        </edgeMap>
        <edgeMap>
          <xCoord>183</xCoord>
          <yCoord>280</yCoord>
        </edgeMap>
        <edgeMap>
          <xCoord>184</xCoord>
          <yCoord>281</yCoord>
        </edgeMap>
        <edgeMap>
          <xCoord>185</xCoord>
          <yCoord>282</yCoord>
        </edgeMap>
        <edgeMap>
          <xCoord>186</xCoord>
          <yCoord>283</yCoord>
        </edgeMap>
        <edgeMap>
          <xCoord>185</xCoord>
          <yCoord>284</yCoord>
        </edgeMap>
        <edgeMap>
          <xCoord>186</xCoord>
          <yCoord>285</yCoord>
        </edgeMap>
        <edgeMap>
          <xCoord>187</xCoord>
          <yCoord>286</yCoord>
        </edgeMap>
        <edgeMap>
          <xCoord>187</xCoord>
          <yCoord>287</yCoord>
        </edgeMap>
        <edgeMap>
          <xCoord>188</xCoord>
          <yCoord>288</yCoord>
        </edgeMap>
        <edgeMap>
          <xCoord>187</xCoord>
          <yCoord>289</yCoord>
        </edgeMap>
        <edgeMap>
          <xCoord>186</xCoord>
          <yCoord>290</yCoord>
        </edgeMap>
        <edgeMap>
          <xCoord>185</xCoord>
          <yCoord>290</yCoord>
        </edgeMap>
        <edgeMap>
          <xCoord>185</xCoord>
          <yCoord>291</yCoord>
        </edgeMap>
        <edgeMap>
          <xCoord>184</xCoord>
          <yCoord>292</yCoord>
        </edgeMap>
        <edgeMap>
          <xCoord>184</xCoord>
          <yCoord>293</yCoord>
        </edgeMap>
        <edgeMap>
          <xCoord>185</xCoord>
          <yCoord>294</yCoord>
        </edgeMap>
        <edgeMap>
          <xCoord>185</xCoord>
          <yCoord>295</yCoord>
        </edgeMap>
        <edgeMap>
          <xCoord>186</xCoord>
          <yCoord>295</yCoord>
        </edgeMap>
        <edgeMap>
          <xCoord>187</xCoord>
          <yCoord>294</yCoord>
        </edgeMap>
        <edgeMap>
          <xCoord>188</xCoord>
          <yCoord>294</yCoord>
        </edgeMap>
        <edgeMap>
          <xCoord>189</xCoord>
          <yCoord>295</yCoord>
        </edgeMap>
        <edgeMap>
          <xCoord>190</xCoord>
          <yCoord>296</yCoord>
        </edgeMap>
        <edgeMap>
          <xCoord>190</xCoord>
          <yCoord>297</yCoord>
        </edgeMap>
      </roi>
      <roi>
        <imageZposition>-99.5</imageZposition>
        <imageSOP_UID>1.3.6.1.4.1.14519.5.2.1.6279.6001.169963553529350716841219791602</imageSOP_UID>
        <inclusion>FALSE</inclusion>
        <edgeMap>
          <xCoord>195</xCoord>
          <yCoord>277</yCoord>
        </edgeMap>
        <edgeMap>
          <xCoord>196</xCoord>
          <yCoord>276</yCoord>
        </edgeMap>
        <edgeMap>
          <xCoord>197</xCoord>
          <yCoord>277</yCoord>
        </edgeMap>
        <edgeMap>
          <xCoord>196</xCoord>
          <yCoord>278</yCoord>
        </edgeMap>
        <edgeMap>
          <xCoord>195</xCoord>
          <yCoord>277</yCoord>
        </edgeMap>
      </roi>
      <roi>
        <imageZposition>-99.5</imageZposition>
        <imageSOP_UID>1.3.6.1.4.1.14519.5.2.1.6279.6001.169963553529350716841219791602</imageSOP_UID>
        <inclusion>FALSE</inclusion>
        <edgeMap>
          <xCoord>189</xCoord>
          <yCoord>277</yCoord>
        </edgeMap>
        <edgeMap>
          <xCoord>190</xCoord>
          <yCoord>276</yCoord>
        </edgeMap>
        <edgeMap>
          <xCoord>191</xCoord>
          <yCoord>276</yCoord>
        </edgeMap>
        <edgeMap>
          <xCoord>192</xCoord>
          <yCoord>277</yCoord>
        </edgeMap>
        <edgeMap>
          <xCoord>191</xCoord>
          <yCoord>278</yCoord>
        </edgeMap>
        <edgeMap>
          <xCoord>190</xCoord>
          <yCoord>278</yCoord>
        </edgeMap>
        <edgeMap>
          <xCoord>189</xCoord>
          <yCoord>277</yCoord>
        </edgeMap>
      </roi>
      <roi>
        <imageZposition>-102.0</imageZposition>
        <imageSOP_UID>1.3.6.1.4.1.14519.5.2.1.6279.6001.472205149470042818944143289399</imageSOP_UID>
        <inclusion>TRUE</inclusion>
        <edgeMap>
          <xCoord>192</xCoord>
          <yCoord>288</yCoord>
        </edgeMap>
        <edgeMap>
          <xCoord>193</xCoord>
          <yCoord>287</yCoord>
        </edgeMap>
        <edgeMap>
          <xCoord>194</xCoord>
          <yCoord>286</yCoord>
        </edgeMap>
        <edgeMap>
          <xCoord>195</xCoord>
          <yCoord>286</yCoord>
        </edgeMap>
        <edgeMap>
          <xCoord>196</xCoord>
          <yCoord>286</yCoord>
        </edgeMap>
        <edgeMap>
          <xCoord>197</xCoord>
          <yCoord>286</yCoord>
        </edgeMap>
        <edgeMap>
          <xCoord>198</xCoord>
          <yCoord>286</yCoord>
        </edgeMap>
        <edgeMap>
          <xCoord>199</xCoord>
          <yCoord>286</yCoord>
        </edgeMap>
        <edgeMap>
          <xCoord>200</xCoord>
          <yCoord>286</yCoord>
        </edgeMap>
        <edgeMap>
          <xCoord>201</xCoord>
          <yCoord>287</yCoord>
        </edgeMap>
        <edgeMap>
          <xCoord>201</xCoord>
          <yCoord>286</yCoord>
        </edgeMap>
        <edgeMap>
          <xCoord>202</xCoord>
          <yCoord>285</yCoord>
        </edgeMap>
        <edgeMap>
          <xCoord>203</xCoord>
          <yCoord>285</yCoord>
        </edgeMap>
        <edgeMap>
          <xCoord>204</xCoord>
          <yCoord>285</yCoord>
        </edgeMap>
        <edgeMap>
          <xCoord>205</xCoord>
          <yCoord>285</yCoord>
        </edgeMap>
        <edgeMap>
          <xCoord>206</xCoord>
          <yCoord>285</yCoord>
        </edgeMap>
        <edgeMap>
          <xCoord>207</xCoord>
          <yCoord>285</yCoord>
        </edgeMap>
        <edgeMap>
          <xCoord>208</xCoord>
          <yCoord>285</yCoord>
        </edgeMap>
        <edgeMap>
          <xCoord>209</xCoord>
          <yCoord>285</yCoord>
        </edgeMap>
        <edgeMap>
          <xCoord>210</xCoord>
          <yCoord>285</yCoord>
        </edgeMap>
        <edgeMap>
          <xCoord>209</xCoord>
          <yCoord>285</yCoord>
        </edgeMap>
        <edgeMap>
          <xCoord>208</xCoord>
          <yCoord>284</yCoord>
        </edgeMap>
        <edgeMap>
          <xCoord>209</xCoord>
          <yCoord>283</yCoord>
        </edgeMap>
        <edgeMap>
          <xCoord>209</xCoord>
          <yCoord>282</yCoord>
        </edgeMap>
        <edgeMap>
          <xCoord>208</xCoord>
          <yCoord>282</yCoord>
        </edgeMap>
        <edgeMap>
          <xCoord>207</xCoord>
          <yCoord>281</yCoord>
        </edgeMap>
        <edgeMap>
          <xCoord>206</xCoord>
          <yCoord>281</yCoord>
        </edgeMap>
        <edgeMap>
          <xCoord>205</xCoord>
          <yCoord>281</yCoord>
        </edgeMap>
        <edgeMap>
          <xCoord>204</xCoord>
          <yCoord>281</yCoord>
        </edgeMap>
        <edgeMap>
          <xCoord>203</xCoord>
          <yCoord>281</yCoord>
        </edgeMap>
        <edgeMap>
          <xCoord>202</xCoord>
          <yCoord>281</yCoord>
        </edgeMap>
        <edgeMap>
          <xCoord>201</xCoord>
          <yCoord>281</yCoord>
        </edgeMap>
        <edgeMap>
          <xCoord>200</xCoord>
          <yCoord>280</yCoord>
        </edgeMap>
        <edgeMap>
          <xCoord>200</xCoord>
          <yCoord>279</yCoord>
        </edgeMap>
        <edgeMap>
          <xCoord>199</xCoord>
          <yCoord>279</yCoord>
        </edgeMap>
        <edgeMap>
          <xCoord>200</xCoord>
          <yCoord>280</yCoord>
        </edgeMap>
        <edgeMap>
          <xCoord>199</xCoord>
          <yCoord>281</yCoord>
        </edgeMap>
        <edgeMap>
          <xCoord>198</xCoord>
          <yCoord>281</yCoord>
        </edgeMap>
        <edgeMap>
          <xCoord>197</xCoord>
          <yCoord>280</yCoord>
        </edgeMap>
        <edgeMap>
          <xCoord>196</xCoord>
          <yCoord>279</yCoord>
        </edgeMap>
        <edgeMap>
          <xCoord>196</xCoord>
          <yCoord>278</yCoord>
        </edgeMap>
        <edgeMap>
          <xCoord>196</xCoord>
          <yCoord>277</yCoord>
        </edgeMap>
        <edgeMap>
          <xCoord>197</xCoord>
          <yCoord>276</yCoord>
        </edgeMap>
        <edgeMap>
          <xCoord>198</xCoord>
          <yCoord>276</yCoord>
        </edgeMap>
        <edgeMap>
          <xCoord>198</xCoord>
          <yCoord>275</yCoord>
        </edgeMap>
        <edgeMap>
          <xCoord>197</xCoord>
          <yCoord>274</yCoord>
        </edgeMap>
        <edgeMap>
          <xCoord>198</xCoord>
          <yCoord>273</yCoord>
        </edgeMap>
        <edgeMap>
          <xCoord>199</xCoord>
          <yCoord>272</yCoord>
        </edgeMap>
        <edgeMap>
          <xCoord>199</xCoord>
          <yCoord>271</yCoord>
        </edgeMap>
        <edgeMap>
          <xCoord>199</xCoord>
          <yCoord>270</yCoord>
        </edgeMap>
        <edgeMap>
          <xCoord>198</xCoord>
          <yCoord>269</yCoord>
        </edgeMap>
        <edgeMap>
          <xCoord>197</xCoord>
          <yCoord>268</yCoord>
        </edgeMap>
        <edgeMap>
          <xCoord>196</xCoord>
          <yCoord>268</yCoord>
        </edgeMap>
        <edgeMap>
          <xCoord>195</xCoord>
          <yCoord>268</yCoord>
        </edgeMap>
        <edgeMap>
          <xCoord>194</xCoord>
          <yCoord>268</yCoord>
        </edgeMap>
        <edgeMap>
          <xCoord>193</xCoord>
          <yCoord>269</yCoord>
        </edgeMap>
        <edgeMap>
          <xCoord>192</xCoord>
          <yCoord>269</yCoord>
        </edgeMap>
        <edgeMap>
          <xCoord>191</xCoord>
          <yCoord>270</yCoord>
        </edgeMap>
        <edgeMap>
          <xCoord>191</xCoord>
          <yCoord>271</yCoord>
        </edgeMap>
        <edgeMap>
          <xCoord>191</xCoord>
          <yCoord>272</yCoord>
        </edgeMap>
        <edgeMap>
          <xCoord>191</xCoord>
          <yCoord>273</yCoord>
        </edgeMap>
        <edgeMap>
          <xCoord>191</xCoord>
          <yCoord>274</yCoord>
        </edgeMap>
        <edgeMap>
          <xCoord>190</xCoord>
          <yCoord>275</yCoord>
        </edgeMap>
        <edgeMap>
          <xCoord>189</xCoord>
          <yCoord>275</yCoord>
        </edgeMap>
        <edgeMap>
          <xCoord>189</xCoord>
          <yCoord>276</yCoord>
        </edgeMap>
        <edgeMap>
          <xCoord>189</xCoord>
          <yCoord>277</yCoord>
        </edgeMap>
        <edgeMap>
          <xCoord>189</xCoord>
          <yCoord>278</yCoord>
        </edgeMap>
        <edgeMap>
          <xCoord>188</xCoord>
          <yCoord>279</yCoord>
        </edgeMap>
        <edgeMap>
          <xCoord>187</xCoord>
          <yCoord>280</yCoord>
        </edgeMap>
        <edgeMap>
          <xCoord>186</xCoord>
          <yCoord>280</yCoord>
        </edgeMap>
        <edgeMap>
          <xCoord>186</xCoord>
          <yCoord>281</yCoord>
        </edgeMap>
        <edgeMap>
          <xCoord>187</xCoord>
          <yCoord>281</yCoord>
        </edgeMap>
        <edgeMap>
          <xCoord>188</xCoord>
          <yCoord>282</yCoord>
        </edgeMap>
        <edgeMap>
          <xCoord>188</xCoord>
          <yCoord>283</yCoord>
        </edgeMap>
        <edgeMap>
          <xCoord>188</xCoord>
          <yCoord>284</yCoord>
        </edgeMap>
        <edgeMap>
          <xCoord>188</xCoord>
          <yCoord>285</yCoord>
        </edgeMap>
        <edgeMap>
          <xCoord>188</xCoord>
          <yCoord>286</yCoord>
        </edgeMap>
        <edgeMap>
          <xCoord>189</xCoord>
          <yCoord>287</yCoord>
        </edgeMap>
        <edgeMap>
          <xCoord>189</xCoord>
          <yCoord>288</yCoord>
        </edgeMap>
        <edgeMap>
          <xCoord>190</xCoord>
          <yCoord>288</yCoord>
        </edgeMap>
        <edgeMap>
          <xCoord>191</xCoord>
          <yCoord>288</yCoord>
        </edgeMap>
        <edgeMap>
          <xCoord>192</xCoord>
          <yCoord>288</yCoord>
        </edgeMap>
      </roi>
      <roi>
        <imageZposition>-102.0</imageZposition>
        <imageSOP_UID>1.3.6.1.4.1.14519.5.2.1.6279.6001.472205149470042818944143289399</imageSOP_UID>
        <inclusion>FALSE</inclusion>
        <edgeMap>
          <xCoord>199</xCoord>
          <yCoord>284</yCoord>
        </edgeMap>
        <edgeMap>
          <xCoord>200</xCoord>
          <yCoord>283</yCoord>
        </edgeMap>
        <edgeMap>
          <xCoord>201</xCoord>
          <yCoord>284</yCoord>
        </edgeMap>
        <edgeMap>
          <xCoord>200</xCoord>
          <yCoord>285</yCoord>
        </edgeMap>
        <edgeMap>
          <xCoord>199</xCoord>
          <yCoord>284</yCoord>
        </edgeMap>
      </roi>
      <roi>
        <imageZposition>-102.0</imageZposition>
        <imageSOP_UID>1.3.6.1.4.1.14519.5.2.1.6279.6001.472205149470042818944143289399</imageSOP_UID>
        <inclusion>FALSE</inclusion>
        <edgeMap>
          <xCoord>196</xCoord>
          <yCoord>283</yCoord>
        </edgeMap>
        <edgeMap>
          <xCoord>197</xCoord>
          <yCoord>282</yCoord>
        </edgeMap>
        <edgeMap>
          <xCoord>198</xCoord>
          <yCoord>283</yCoord>
        </edgeMap>
        <edgeMap>
          <xCoord>197</xCoord>
          <yCoord>284</yCoord>
        </edgeMap>
        <edgeMap>
          <xCoord>196</xCoord>
          <yCoord>283</yCoord>
        </edgeMap>
      </roi>
      <roi>
        <imageZposition>-102.0</imageZposition>
        <imageSOP_UID>1.3.6.1.4.1.14519.5.2.1.6279.6001.472205149470042818944143289399</imageSOP_UID>
        <inclusion>FALSE</inclusion>
        <edgeMap>
          <xCoord>191</xCoord>
          <yCoord>281</yCoord>
        </edgeMap>
        <edgeMap>
          <xCoord>190</xCoord>
          <yCoord>280</yCoord>
        </edgeMap>
        <edgeMap>
          <xCoord>189</xCoord>
          <yCoord>279</yCoord>
        </edgeMap>
        <edgeMap>
          <xCoord>189</xCoord>
          <yCoord>278</yCoord>
        </edgeMap>
        <edgeMap>
          <xCoord>190</xCoord>
          <yCoord>277</yCoord>
        </edgeMap>
        <edgeMap>
          <xCoord>191</xCoord>
          <yCoord>276</yCoord>
        </edgeMap>
        <edgeMap>
          <xCoord>192</xCoord>
          <yCoord>276</yCoord>
        </edgeMap>
        <edgeMap>
          <xCoord>193</xCoord>
          <yCoord>276</yCoord>
        </edgeMap>
        <edgeMap>
          <xCoord>194</xCoord>
          <yCoord>277</yCoord>
        </edgeMap>
        <edgeMap>
          <xCoord>194</xCoord>
          <yCoord>278</yCoord>
        </edgeMap>
        <edgeMap>
          <xCoord>194</xCoord>
          <yCoord>279</yCoord>
        </edgeMap>
        <edgeMap>
          <xCoord>194</xCoord>
          <yCoord>280</yCoord>
        </edgeMap>
        <edgeMap>
          <xCoord>193</xCoord>
          <yCoord>281</yCoord>
        </edgeMap>
        <edgeMap>
          <xCoord>192</xCoord>
          <yCoord>282</yCoord>
        </edgeMap>
        <edgeMap>
          <xCoord>191</xCoord>
          <yCoord>281</yCoord>
        </edgeMap>
      </roi>
      <roi>
        <imageZposition>-102.0</imageZposition>
        <imageSOP_UID>1.3.6.1.4.1.14519.5.2.1.6279.6001.472205149470042818944143289399</imageSOP_UID>
        <inclusion>FALSE</inclusion>
        <edgeMap>
          <xCoord>194</xCoord>
          <yCoord>276</yCoord>
        </edgeMap>
        <edgeMap>
          <xCoord>193</xCoord>
          <yCoord>275</yCoord>
        </edgeMap>
        <edgeMap>
          <xCoord>194</xCoord>
          <yCoord>274</yCoord>
        </edgeMap>
        <edgeMap>
          <xCoord>195</xCoord>
          <yCoord>273</yCoord>
        </edgeMap>
        <edgeMap>
          <xCoord>196</xCoord>
          <yCoord>274</yCoord>
        </edgeMap>
        <edgeMap>
          <xCoord>197</xCoord>
          <yCoord>275</yCoord>
        </edgeMap>
        <edgeMap>
          <xCoord>197</xCoord>
          <yCoord>276</yCoord>
        </edgeMap>
        <edgeMap>
          <xCoord>196</xCoord>
          <yCoord>277</yCoord>
        </edgeMap>
        <edgeMap>
          <xCoord>195</xCoord>
          <yCoord>277</yCoord>
        </edgeMap>
        <edgeMap>
          <xCoord>194</xCoord>
          <yCoord>276</yCoord>
        </edgeMap>
      </roi>
      <roi>
        <imageZposition>-104.5</imageZposition>
        <imageSOP_UID>1.3.6.1.4.1.14519.5.2.1.6279.6001.330588831694253829850646464551</imageSOP_UID>
        <inclusion>TRUE</inclusion>
        <edgeMap>
          <xCoord>202</xCoord>
          <yCoord>286</yCoord>
        </edgeMap>
        <edgeMap>
          <xCoord>202</xCoord>
          <yCoord>285</yCoord>
        </edgeMap>
        <edgeMap>
          <xCoord>203</xCoord>
          <yCoord>284</yCoord>
        </edgeMap>
        <edgeMap>
          <xCoord>204</xCoord>
          <yCoord>284</yCoord>
        </edgeMap>
        <edgeMap>
          <xCoord>205</xCoord>
          <yCoord>284</yCoord>
        </edgeMap>
        <edgeMap>
          <xCoord>206</xCoord>
          <yCoord>284</yCoord>
        </edgeMap>
        <edgeMap>
          <xCoord>207</xCoord>
          <yCoord>283</yCoord>
        </edgeMap>
        <edgeMap>
          <xCoord>207</xCoord>
          <yCoord>282</yCoord>
        </edgeMap>
        <edgeMap>
          <xCoord>207</xCoord>
          <yCoord>281</yCoord>
        </edgeMap>
        <edgeMap>
          <xCoord>208</xCoord>
          <yCoord>280</yCoord>
        </edgeMap>
        <edgeMap>
          <xCoord>209</xCoord>
          <yCoord>280</yCoord>
        </edgeMap>
        <edgeMap>
          <xCoord>210</xCoord>
          <yCoord>280</yCoord>
        </edgeMap>
        <edgeMap>
          <xCoord>211</xCoord>
          <yCoord>279</yCoord>
        </edgeMap>
        <edgeMap>
          <xCoord>212</xCoord>
          <yCoord>279</yCoord>
        </edgeMap>
        <edgeMap>
          <xCoord>213</xCoord>
          <yCoord>278</yCoord>
        </edgeMap>
        <edgeMap>
          <xCoord>214</xCoord>
          <yCoord>277</yCoord>
        </edgeMap>
        <edgeMap>
          <xCoord>215</xCoord>
          <yCoord>277</yCoord>
        </edgeMap>
        <edgeMap>
          <xCoord>216</xCoord>
          <yCoord>277</yCoord>
        </edgeMap>
        <edgeMap>
          <xCoord>217</xCoord>
          <yCoord>277</yCoord>
        </edgeMap>
        <edgeMap>
          <xCoord>216</xCoord>
          <yCoord>277</yCoord>
        </edgeMap>
        <edgeMap>
          <xCoord>215</xCoord>
          <yCoord>277</yCoord>
        </edgeMap>
        <edgeMap>
          <xCoord>214</xCoord>
          <yCoord>276</yCoord>
        </edgeMap>
        <edgeMap>
          <xCoord>213</xCoord>
          <yCoord>275</yCoord>
        </edgeMap>
        <edgeMap>
          <xCoord>212</xCoord>
          <yCoord>276</yCoord>
        </edgeMap>
        <edgeMap>
          <xCoord>211</xCoord>
          <yCoord>277</yCoord>
        </edgeMap>
        <edgeMap>
          <xCoord>210</xCoord>
          <yCoord>278</yCoord>
        </edgeMap>
        <edgeMap>
          <xCoord>209</xCoord>
          <yCoord>279</yCoord>
        </edgeMap>
        <edgeMap>
          <xCoord>208</xCoord>
          <yCoord>279</yCoord>
        </edgeMap>
        <edgeMap>
          <xCoord>207</xCoord>
          <yCoord>279</yCoord>
        </edgeMap>
        <edgeMap>
          <xCoord>206</xCoord>
          <yCoord>280</yCoord>
        </edgeMap>
        <edgeMap>
          <xCoord>205</xCoord>
          <yCoord>280</yCoord>
        </edgeMap>
        <edgeMap>
          <xCoord>204</xCoord>
          <yCoord>281</yCoord>
        </edgeMap>
        <edgeMap>
          <xCoord>203</xCoord>
          <yCoord>282</yCoord>
        </edgeMap>
        <edgeMap>
          <xCoord>202</xCoord>
          <yCoord>282</yCoord>
        </edgeMap>
        <edgeMap>
          <xCoord>201</xCoord>
          <yCoord>281</yCoord>
        </edgeMap>
        <edgeMap>
          <xCoord>201</xCoord>
          <yCoord>280</yCoord>
        </edgeMap>
        <edgeMap>
          <xCoord>201</xCoord>
          <yCoord>279</yCoord>
        </edgeMap>
        <edgeMap>
          <xCoord>201</xCoord>
          <yCoord>278</yCoord>
        </edgeMap>
        <edgeMap>
          <xCoord>202</xCoord>
          <yCoord>277</yCoord>
        </edgeMap>
        <edgeMap>
          <xCoord>203</xCoord>
          <yCoord>276</yCoord>
        </edgeMap>
        <edgeMap>
          <xCoord>204</xCoord>
          <yCoord>276</yCoord>
        </edgeMap>
        <edgeMap>
          <xCoord>205</xCoord>
          <yCoord>276</yCoord>
        </edgeMap>
        <edgeMap>
          <xCoord>206</xCoord>
          <yCoord>277</yCoord>
        </edgeMap>
        <edgeMap>
          <xCoord>207</xCoord>
          <yCoord>277</yCoord>
        </edgeMap>
        <edgeMap>
          <xCoord>207</xCoord>
          <yCoord>276</yCoord>
        </edgeMap>
        <edgeMap>
          <xCoord>206</xCoord>
          <yCoord>276</yCoord>
        </edgeMap>
        <edgeMap>
          <xCoord>205</xCoord>
          <yCoord>276</yCoord>
        </edgeMap>
        <edgeMap>
          <xCoord>204</xCoord>
          <yCoord>276</yCoord>
        </edgeMap>
        <edgeMap>
          <xCoord>203</xCoord>
          <yCoord>276</yCoord>
        </edgeMap>
        <edgeMap>
          <xCoord>202</xCoord>
          <yCoord>276</yCoord>
        </edgeMap>
        <edgeMap>
          <xCoord>202</xCoord>
          <yCoord>277</yCoord>
        </edgeMap>
        <edgeMap>
          <xCoord>201</xCoord>
          <yCoord>278</yCoord>
        </edgeMap>
        <edgeMap>
          <xCoord>200</xCoord>
          <yCoord>279</yCoord>
        </edgeMap>
        <edgeMap>
          <xCoord>199</xCoord>
          <yCoord>278</yCoord>
        </edgeMap>
        <edgeMap>
          <xCoord>198</xCoord>
          <yCoord>278</yCoord>
        </edgeMap>
        <edgeMap>
          <xCoord>197</xCoord>
          <yCoord>277</yCoord>
        </edgeMap>
        <edgeMap>
          <xCoord>198</xCoord>
          <yCoord>276</yCoord>
        </edgeMap>
        <edgeMap>
          <xCoord>197</xCoord>
          <yCoord>276</yCoord>
        </edgeMap>
        <edgeMap>
          <xCoord>196</xCoord>
          <yCoord>276</yCoord>
        </edgeMap>
        <edgeMap>
          <xCoord>195</xCoord>
          <yCoord>276</yCoord>
        </edgeMap>
        <edgeMap>
          <xCoord>194</xCoord>
          <yCoord>275</yCoord>
        </edgeMap>
        <edgeMap>
          <xCoord>193</xCoord>
          <yCoord>274</yCoord>
        </edgeMap>
        <edgeMap>
          <xCoord>194</xCoord>
          <yCoord>273</yCoord>
        </edgeMap>
        <edgeMap>
          <xCoord>195</xCoord>
          <yCoord>273</yCoord>
        </edgeMap>
        <edgeMap>
          <xCoord>196</xCoord>
          <yCoord>272</yCoord>
        </edgeMap>
        <edgeMap>
          <xCoord>197</xCoord>
          <yCoord>273</yCoord>
        </edgeMap>
        <edgeMap>
          <xCoord>198</xCoord>
          <yCoord>273</yCoord>
        </edgeMap>
        <edgeMap>
          <xCoord>199</xCoord>
          <yCoord>272</yCoord>
        </edgeMap>
        <edgeMap>
          <xCoord>200</xCoord>
          <yCoord>271</yCoord>
        </edgeMap>
        <edgeMap>
          <xCoord>200</xCoord>
          <yCoord>270</yCoord>
        </edgeMap>
        <edgeMap>
          <xCoord>200</xCoord>
          <yCoord>269</yCoord>
        </edgeMap>
        <edgeMap>
          <xCoord>201</xCoord>
          <yCoord>268</yCoord>
        </edgeMap>
        <edgeMap>
          <xCoord>202</xCoord>
          <yCoord>268</yCoord>
        </edgeMap>
        <edgeMap>
          <xCoord>203</xCoord>
          <yCoord>267</yCoord>
        </edgeMap>
        <edgeMap>
          <xCoord>203</xCoord>
          <yCoord>266</yCoord>
        </edgeMap>
        <edgeMap>
          <xCoord>203</xCoord>
          <yCoord>265</yCoord>
        </edgeMap>
        <edgeMap>
          <xCoord>204</xCoord>
          <yCoord>264</yCoord>
        </edgeMap>
        <edgeMap>
          <xCoord>205</xCoord>
          <yCoord>263</yCoord>
        </edgeMap>
        <edgeMap>
          <xCoord>206</xCoord>
          <yCoord>263</yCoord>
        </edgeMap>
        <edgeMap>
          <xCoord>205</xCoord>
          <yCoord>263</yCoord>
        </edgeMap>
        <edgeMap>
          <xCoord>204</xCoord>
          <yCoord>264</yCoord>
        </edgeMap>
        <edgeMap>
          <xCoord>203</xCoord>
          <yCoord>265</yCoord>
        </edgeMap>
        <edgeMap>
          <xCoord>202</xCoord>
          <yCoord>266</yCoord>
        </edgeMap>
        <edgeMap>
          <xCoord>201</xCoord>
          <yCoord>267</yCoord>
        </edgeMap>
        <edgeMap>
          <xCoord>200</xCoord>
          <yCoord>267</yCoord>
        </edgeMap>
        <edgeMap>
          <xCoord>199</xCoord>
          <yCoord>267</yCoord>
        </edgeMap>
        <edgeMap>
          <xCoord>198</xCoord>
          <yCoord>267</yCoord>
        </edgeMap>
        <edgeMap>
          <xCoord>197</xCoord>
          <yCoord>267</yCoord>
        </edgeMap>
        <edgeMap>
          <xCoord>196</xCoord>
          <yCoord>267</yCoord>
        </edgeMap>
        <edgeMap>
          <xCoord>195</xCoord>
          <yCoord>267</yCoord>
        </edgeMap>
        <edgeMap>
          <xCoord>194</xCoord>
          <yCoord>268</yCoord>
        </edgeMap>
        <edgeMap>
          <xCoord>194</xCoord>
          <yCoord>269</yCoord>
        </edgeMap>
        <edgeMap>
          <xCoord>193</xCoord>
          <yCoord>270</yCoord>
        </edgeMap>
        <edgeMap>
          <xCoord>193</xCoord>
          <yCoord>271</yCoord>
        </edgeMap>
        <edgeMap>
          <xCoord>192</xCoord>
          <yCoord>272</yCoord>
        </edgeMap>
        <edgeMap>
          <xCoord>192</xCoord>
          <yCoord>273</yCoord>
        </edgeMap>
        <edgeMap>
          <xCoord>191</xCoord>
          <yCoord>274</yCoord>
        </edgeMap>
        <edgeMap>
          <xCoord>190</xCoord>
          <yCoord>275</yCoord>
        </edgeMap>
        <edgeMap>
          <xCoord>189</xCoord>
          <yCoord>275</yCoord>
        </edgeMap>
        <edgeMap>
          <xCoord>188</xCoord>
          <yCoord>275</yCoord>
        </edgeMap>
        <edgeMap>
          <xCoord>187</xCoord>
          <yCoord>275</yCoord>
        </edgeMap>
        <edgeMap>
          <xCoord>186</xCoord>
          <yCoord>275</yCoord>
        </edgeMap>
        <edgeMap>
          <xCoord>185</xCoord>
          <yCoord>276</yCoord>
        </edgeMap>
        <edgeMap>
          <xCoord>184</xCoord>
          <yCoord>276</yCoord>
        </edgeMap>
        <edgeMap>
          <xCoord>183</xCoord>
          <yCoord>276</yCoord>
        </edgeMap>
        <edgeMap>
          <xCoord>184</xCoord>
          <yCoord>276</yCoord>
        </edgeMap>
        <edgeMap>
          <xCoord>185</xCoord>
          <yCoord>276</yCoord>
        </edgeMap>
        <edgeMap>
          <xCoord>186</xCoord>
          <yCoord>276</yCoord>
        </edgeMap>
        <edgeMap>
          <xCoord>187</xCoord>
          <yCoord>275</yCoord>
        </edgeMap>
        <edgeMap>
          <xCoord>188</xCoord>
          <yCoord>275</yCoord>
        </edgeMap>
        <edgeMap>
          <xCoord>189</xCoord>
          <yCoord>275</yCoord>
        </edgeMap>
        <edgeMap>
          <xCoord>190</xCoord>
          <yCoord>276</yCoord>
        </edgeMap>
        <edgeMap>
          <xCoord>191</xCoord>
          <yCoord>275</yCoord>
        </edgeMap>
        <edgeMap>
          <xCoord>192</xCoord>
          <yCoord>275</yCoord>
        </edgeMap>
        <edgeMap>
          <xCoord>193</xCoord>
          <yCoord>276</yCoord>
        </edgeMap>
        <edgeMap>
          <xCoord>194</xCoord>
          <yCoord>277</yCoord>
        </edgeMap>
        <edgeMap>
          <xCoord>195</xCoord>
          <yCoord>278</yCoord>
        </edgeMap>
        <edgeMap>
          <xCoord>194</xCoord>
          <yCoord>279</yCoord>
        </edgeMap>
        <edgeMap>
          <xCoord>194</xCoord>
          <yCoord>280</yCoord>
        </edgeMap>
        <edgeMap>
          <xCoord>193</xCoord>
          <yCoord>281</yCoord>
        </edgeMap>
        <edgeMap>
          <xCoord>192</xCoord>
          <yCoord>281</yCoord>
        </edgeMap>
        <edgeMap>
          <xCoord>191</xCoord>
          <yCoord>281</yCoord>
        </edgeMap>
        <edgeMap>
          <xCoord>190</xCoord>
          <yCoord>280</yCoord>
        </edgeMap>
        <edgeMap>
          <xCoord>189</xCoord>
          <yCoord>279</yCoord>
        </edgeMap>
        <edgeMap>
          <xCoord>188</xCoord>
          <yCoord>279</yCoord>
        </edgeMap>
        <edgeMap>
          <xCoord>187</xCoord>
          <yCoord>280</yCoord>
        </edgeMap>
        <edgeMap>
          <xCoord>188</xCoord>
          <yCoord>280</yCoord>
        </edgeMap>
        <edgeMap>
          <xCoord>189</xCoord>
          <yCoord>280</yCoord>
        </edgeMap>
        <edgeMap>
          <xCoord>190</xCoord>
          <yCoord>281</yCoord>
        </edgeMap>
        <edgeMap>
          <xCoord>190</xCoord>
          <yCoord>282</yCoord>
        </edgeMap>
        <edgeMap>
          <xCoord>189</xCoord>
          <yCoord>283</yCoord>
        </edgeMap>
        <edgeMap>
          <xCoord>190</xCoord>
          <yCoord>283</yCoord>
        </edgeMap>
        <edgeMap>
          <xCoord>191</xCoord>
          <yCoord>282</yCoord>
        </edgeMap>
        <edgeMap>
          <xCoord>192</xCoord>
          <yCoord>283</yCoord>
        </edgeMap>
        <edgeMap>
          <xCoord>193</xCoord>
          <yCoord>283</yCoord>
        </edgeMap>
        <edgeMap>
          <xCoord>194</xCoord>
          <yCoord>283</yCoord>
        </edgeMap>
        <edgeMap>
          <xCoord>195</xCoord>
          <yCoord>284</yCoord>
        </edgeMap>
        <edgeMap>
          <xCoord>196</xCoord>
          <yCoord>284</yCoord>
        </edgeMap>
        <edgeMap>
          <xCoord>197</xCoord>
          <yCoord>284</yCoord>
        </edgeMap>
        <edgeMap>
          <xCoord>198</xCoord>
          <yCoord>284</yCoord>
        </edgeMap>
        <edgeMap>
          <xCoord>199</xCoord>
          <yCoord>283</yCoord>
        </edgeMap>
        <edgeMap>
          <xCoord>200</xCoord>
          <yCoord>284</yCoord>
        </edgeMap>
        <edgeMap>
          <xCoord>201</xCoord>
          <yCoord>284</yCoord>
        </edgeMap>
        <edgeMap>
          <xCoord>202</xCoord>
          <yCoord>285</yCoord>
        </edgeMap>
        <edgeMap>
          <xCoord>202</xCoord>
          <yCoord>286</yCoord>
        </edgeMap>
      </roi>
      <roi>
        <imageZposition>-104.5</imageZposition>
        <imageSOP_UID>1.3.6.1.4.1.14519.5.2.1.6279.6001.330588831694253829850646464551</imageSOP_UID>
        <inclusion>FALSE</inclusion>
        <edgeMap>
          <xCoord>197</xCoord>
          <yCoord>280</yCoord>
        </edgeMap>
        <edgeMap>
          <xCoord>198</xCoord>
          <yCoord>279</yCoord>
        </edgeMap>
        <edgeMap>
          <xCoord>199</xCoord>
          <yCoord>279</yCoord>
        </edgeMap>
        <edgeMap>
          <xCoord>200</xCoord>
          <yCoord>280</yCoord>
        </edgeMap>
        <edgeMap>
          <xCoord>199</xCoord>
          <yCoord>281</yCoord>
        </edgeMap>
        <edgeMap>
          <xCoord>198</xCoord>
          <yCoord>281</yCoord>
        </edgeMap>
        <edgeMap>
          <xCoord>197</xCoord>
          <yCoord>280</yCoord>
        </edgeMap>
      </roi>
    </unblindedReadNodule>
  </readingSession>
<readingSession>
<annotationVersion>3.12</annotationVersion>
<servicingRadiologistID>379828473</servicingRadiologistID>
<unblindedReadNodule>
<noduleID>MI014_19564</noduleID>
<characteristics>
<subtlety>5</subtlety>
<internalStructure>1</internalStructure>
<calcification>6</calcification>
<sphericity>4</sphericity>
<margin>2</margin>
<lobulation>5</lobulation>
<spiculation>5</spiculation>
<texture>5</texture>
<malignancy>5</malignancy>
</characteristics>
<roi>
<imageZposition>-77.0</imageZposition>
<imageSOP_UID>1.3.6.1.4.1.14519.5.2.1.6279.6001.256066895802717305268541830165</imageSOP_UID>
<inclusion>TRUE</inclusion>
<edgeMap>
<xCoord>192</xCoord>
<yCoord>290</yCoord>
</edgeMap>
<edgeMap>
<xCoord>193</xCoord>
<yCoord>289</yCoord>
</edgeMap>
<edgeMap>
<xCoord>193</xCoord>
<yCoord>288</yCoord>
</edgeMap>
<edgeMap>
<xCoord>194</xCoord>
<yCoord>287</yCoord>
</edgeMap>
<edgeMap>
<xCoord>195</xCoord>
<yCoord>286</yCoord>
</edgeMap>
<edgeMap>
<xCoord>194</xCoord>
<yCoord>285</yCoord>
</edgeMap>
<edgeMap>
<xCoord>194</xCoord>
<yCoord>284</yCoord>
</edgeMap>
<edgeMap>
<xCoord>193</xCoord>
<yCoord>283</yCoord>
</edgeMap>
<edgeMap>
<xCoord>192</xCoord>
<yCoord>283</yCoord>
</edgeMap>
<edgeMap>
<xCoord>191</xCoord>
<yCoord>283</yCoord>
</edgeMap>
<edgeMap>
<xCoord>190</xCoord>
<yCoord>283</yCoord>
</edgeMap>
<edgeMap>
<xCoord>189</xCoord>
<yCoord>284</yCoord>
</edgeMap>
<edgeMap>
<xCoord>188</xCoord>
<yCoord>284</yCoord>
</edgeMap>
<edgeMap>
<xCoord>187</xCoord>
<yCoord>285</yCoord>
</edgeMap>
<edgeMap>
<xCoord>186</xCoord>
<yCoord>285</yCoord>
</edgeMap>
<edgeMap>
<xCoord>185</xCoord>
<yCoord>286</yCoord>
</edgeMap>
<edgeMap>
<xCoord>185</xCoord>
<yCoord>287</yCoord>
</edgeMap>
<edgeMap>
<xCoord>185</xCoord>
<yCoord>288</yCoord>
</edgeMap>
<edgeMap>
<xCoord>186</xCoord>
<yCoord>289</yCoord>
</edgeMap>
<edgeMap>
<xCoord>187</xCoord>
<yCoord>290</yCoord>
</edgeMap>
<edgeMap>
<xCoord>188</xCoord>
<yCoord>290</yCoord>
</edgeMap>
<edgeMap>
<xCoord>189</xCoord>
<yCoord>290</yCoord>
</edgeMap>
<edgeMap>
<xCoord>190</xCoord>
<yCoord>290</yCoord>
</edgeMap>
<edgeMap>
<xCoord>191</xCoord>
<yCoord>290</yCoord>
</edgeMap>
<edgeMap>
<xCoord>192</xCoord>
<yCoord>290</yCoord>
</edgeMap>
</roi>
<roi>
<imageZposition>-79.5</imageZposition>
<imageSOP_UID>1.3.6.1.4.1.14519.5.2.1.6279.6001.539896366946770768708002220287</imageSOP_UID>
<inclusion>TRUE</inclusion>
<edgeMap>
<xCoord>187</xCoord>
<yCoord>309</yCoord>
</edgeMap>
<edgeMap>
<xCoord>187</xCoord>
<yCoord>308</yCoord>
</edgeMap>
<edgeMap>
<xCoord>188</xCoord>
<yCoord>307</yCoord>
</edgeMap>
<edgeMap>
<xCoord>189</xCoord>
<yCoord>306</yCoord>
</edgeMap>
<edgeMap>
<xCoord>189</xCoord>
<yCoord>305</yCoord>
</edgeMap>
<edgeMap>
<xCoord>190</xCoord>
<yCoord>304</yCoord>
</edgeMap>
<edgeMap>
<xCoord>191</xCoord>
<yCoord>303</yCoord>
</edgeMap>
<edgeMap>
<xCoord>192</xCoord>
<yCoord>304</yCoord>
</edgeMap>
<edgeMap>
<xCoord>193</xCoord>
<yCoord>304</yCoord>
</edgeMap>
<edgeMap>
<xCoord>194</xCoord>
<yCoord>305</yCoord>
</edgeMap>
<edgeMap>
<xCoord>195</xCoord>
<yCoord>305</yCoord>
</edgeMap>
<edgeMap>
<xCoord>196</xCoord>
<yCoord>305</yCoord>
</edgeMap>
<edgeMap>
<xCoord>196</xCoord>
<yCoord>304</yCoord>
</edgeMap>
<edgeMap>
<xCoord>197</xCoord>
<yCoord>303</yCoord>
</edgeMap>
<edgeMap>
<xCoord>198</xCoord>
<yCoord>302</yCoord>
</edgeMap>
<edgeMap>
<xCoord>198</xCoord>
<yCoord>301</yCoord>
</edgeMap>
<edgeMap>
<xCoord>198</xCoord>
<yCoord>300</yCoord>
</edgeMap>
<edgeMap>
<xCoord>199</xCoord>
<yCoord>299</yCoord>
</edgeMap>
<edgeMap>
<xCoord>200</xCoord>
<yCoord>298</yCoord>
</edgeMap>
<edgeMap>
<xCoord>201</xCoord>
<yCoord>297</yCoord>
</edgeMap>
<edgeMap>
<xCoord>202</xCoord>
<yCoord>296</yCoord>
</edgeMap>
<edgeMap>
<xCoord>203</xCoord>
<yCoord>295</yCoord>
</edgeMap>
<edgeMap>
<xCoord>203</xCoord>
<yCoord>294</yCoord>
</edgeMap>
<edgeMap>
<xCoord>203</xCoord>
<yCoord>293</yCoord>
</edgeMap>
<edgeMap>
<xCoord>202</xCoord>
<yCoord>292</yCoord>
</edgeMap>
<edgeMap>
<xCoord>201</xCoord>
<yCoord>291</yCoord>
</edgeMap>
<edgeMap>
<xCoord>202</xCoord>
<yCoord>290</yCoord>
</edgeMap>
<edgeMap>
<xCoord>203</xCoord>
<yCoord>290</yCoord>
</edgeMap>
<edgeMap>
<xCoord>204</xCoord>
<yCoord>289</yCoord>
</edgeMap>
<edgeMap>
<xCoord>205</xCoord>
<yCoord>289</yCoord>
</edgeMap>
<edgeMap>
<xCoord>206</xCoord>
<yCoord>289</yCoord>
</edgeMap>
<edgeMap>
<xCoord>207</xCoord>
<yCoord>288</yCoord>
</edgeMap>
<edgeMap>
<xCoord>208</xCoord>
<yCoord>287</yCoord>
</edgeMap>
<edgeMap>
<xCoord>208</xCoord>
<yCoord>286</yCoord>
</edgeMap>
<edgeMap>
<xCoord>207</xCoord>
<yCoord>285</yCoord>
</edgeMap>
<edgeMap>
<xCoord>206</xCoord>
<yCoord>284</yCoord>
</edgeMap>
<edgeMap>
<xCoord>205</xCoord>
<yCoord>283</yCoord>
</edgeMap>
<edgeMap>
<xCoord>204</xCoord>
<yCoord>283</yCoord>
</edgeMap>
<edgeMap>
<xCoord>203</xCoord>
<yCoord>283</yCoord>
</edgeMap>
<edgeMap>
<xCoord>202</xCoord>
<yCoord>283</yCoord>
</edgeMap>
<edgeMap>
<xCoord>201</xCoord>
<yCoord>283</yCoord>
</edgeMap>
<edgeMap>
<xCoord>200</xCoord>
<yCoord>283</yCoord>
</edgeMap>
<edgeMap>
<xCoord>199</xCoord>
<yCoord>282</yCoord>
</edgeMap>
<edgeMap>
<xCoord>198</xCoord>
<yCoord>281</yCoord>
</edgeMap>
<edgeMap>
<xCoord>197</xCoord>
<yCoord>281</yCoord>
</edgeMap>
<edgeMap>
<xCoord>196</xCoord>
<yCoord>281</yCoord>
</edgeMap>
<edgeMap>
<xCoord>195</xCoord>
<yCoord>281</yCoord>
</edgeMap>
<edgeMap>
<xCoord>194</xCoord>
<yCoord>282</yCoord>
</edgeMap>
<edgeMap>
<xCoord>193</xCoord>
<yCoord>282</yCoord>
</edgeMap>
<edgeMap>
<xCoord>192</xCoord>
<yCoord>282</yCoord>
</edgeMap>
<edgeMap>
<xCoord>191</xCoord>
<yCoord>282</yCoord>
</edgeMap>
<edgeMap>
<xCoord>190</xCoord>
<yCoord>282</yCoord>
</edgeMap>
<edgeMap>
<xCoord>189</xCoord>
<yCoord>282</yCoord>
</edgeMap>
<edgeMap>
<xCoord>188</xCoord>
<yCoord>282</yCoord>
</edgeMap>
<edgeMap>
<xCoord>187</xCoord>
<yCoord>282</yCoord>
</edgeMap>
<edgeMap>
<xCoord>186</xCoord>
<yCoord>283</yCoord>
</edgeMap>
<edgeMap>
<xCoord>185</xCoord>
<yCoord>284</yCoord>
</edgeMap>
<edgeMap>
<xCoord>184</xCoord>
<yCoord>285</yCoord>
</edgeMap>
<edgeMap>
<xCoord>184</xCoord>
<yCoord>286</yCoord>
</edgeMap>
<edgeMap>
<xCoord>183</xCoord>
<yCoord>287</yCoord>
</edgeMap>
<edgeMap>
<xCoord>183</xCoord>
<yCoord>288</yCoord>
</edgeMap>
<edgeMap>
<xCoord>183</xCoord>
<yCoord>289</yCoord>
</edgeMap>
<edgeMap>
<xCoord>183</xCoord>
<yCoord>290</yCoord>
</edgeMap>
<edgeMap>
<xCoord>183</xCoord>
<yCoord>291</yCoord>
</edgeMap>
<edgeMap>
<xCoord>182</xCoord>
<yCoord>292</yCoord>
</edgeMap>
<edgeMap>
<xCoord>181</xCoord>
<yCoord>292</yCoord>
</edgeMap>
<edgeMap>
<xCoord>180</xCoord>
<yCoord>292</yCoord>
</edgeMap>
<edgeMap>
<xCoord>179</xCoord>
<yCoord>293</yCoord>
</edgeMap>
<edgeMap>
<xCoord>178</xCoord>
<yCoord>294</yCoord>
</edgeMap>
<edgeMap>
<xCoord>178</xCoord>
<yCoord>295</yCoord>
</edgeMap>
<edgeMap>
<xCoord>178</xCoord>
<yCoord>296</yCoord>
</edgeMap>
<edgeMap>
<xCoord>178</xCoord>
<yCoord>297</yCoord>
</edgeMap>
<edgeMap>
<xCoord>178</xCoord>
<yCoord>298</yCoord>
</edgeMap>
<edgeMap>
<xCoord>178</xCoord>
<yCoord>299</yCoord>
</edgeMap>
<edgeMap>
<xCoord>179</xCoord>
<yCoord>300</yCoord>
</edgeMap>
<edgeMap>
<xCoord>180</xCoord>
<yCoord>300</yCoord>
</edgeMap>
<edgeMap>
<xCoord>181</xCoord>
<yCoord>301</yCoord>
</edgeMap>
<edgeMap>
<xCoord>182</xCoord>
<yCoord>302</yCoord>
</edgeMap>
<edgeMap>
<xCoord>183</xCoord>
<yCoord>303</yCoord>
</edgeMap>
<edgeMap>
<xCoord>183</xCoord>
<yCoord>304</yCoord>
</edgeMap>
<edgeMap>
<xCoord>183</xCoord>
<yCoord>305</yCoord>
</edgeMap>
<edgeMap>
<xCoord>183</xCoord>
<yCoord>306</yCoord>
</edgeMap>
<edgeMap>
<xCoord>183</xCoord>
<yCoord>307</yCoord>
</edgeMap>
<edgeMap>
<xCoord>184</xCoord>
<yCoord>308</yCoord>
</edgeMap>
<edgeMap>
<xCoord>185</xCoord>
<yCoord>309</yCoord>
</edgeMap>
<edgeMap>
<xCoord>186</xCoord>
<yCoord>309</yCoord>
</edgeMap>
<edgeMap>
<xCoord>187</xCoord>
<yCoord>309</yCoord>
</edgeMap>
</roi>
<roi>
<imageZposition>-82.0</imageZposition>
<imageSOP_UID>1.3.6.1.4.1.14519.5.2.1.6279.6001.925595007611454065878912123617</imageSOP_UID>
<inclusion>TRUE</inclusion>
<edgeMap>
<xCoord>189</xCoord>
<yCoord>312</yCoord>
</edgeMap>
<edgeMap>
<xCoord>190</xCoord>
<yCoord>311</yCoord>
</edgeMap>
<edgeMap>
<xCoord>190</xCoord>
<yCoord>310</yCoord>
</edgeMap>
<edgeMap>
<xCoord>190</xCoord>
<yCoord>309</yCoord>
</edgeMap>
<edgeMap>
<xCoord>190</xCoord>
<yCoord>308</yCoord>
</edgeMap>
<edgeMap>
<xCoord>190</xCoord>
<yCoord>307</yCoord>
</edgeMap>
<edgeMap>
<xCoord>191</xCoord>
<yCoord>306</yCoord>
</edgeMap>
<edgeMap>
<xCoord>192</xCoord>
<yCoord>306</yCoord>
</edgeMap>
<edgeMap>
<xCoord>193</xCoord>
<yCoord>306</yCoord>
</edgeMap>
<edgeMap>
<xCoord>194</xCoord>
<yCoord>305</yCoord>
</edgeMap>
<edgeMap>
<xCoord>195</xCoord>
<yCoord>304</yCoord>
</edgeMap>
<edgeMap>
<xCoord>196</xCoord>
<yCoord>304</yCoord>
</edgeMap>
<edgeMap>
<xCoord>196</xCoord>
<yCoord>303</yCoord>
</edgeMap>
<edgeMap>
<xCoord>197</xCoord>
<yCoord>302</yCoord>
</edgeMap>
<edgeMap>
<xCoord>197</xCoord>
<yCoord>301</yCoord>
</edgeMap>
<edgeMap>
<xCoord>198</xCoord>
<yCoord>300</yCoord>
</edgeMap>
<edgeMap>
<xCoord>199</xCoord>
<yCoord>299</yCoord>
</edgeMap>
<edgeMap>
<xCoord>200</xCoord>
<yCoord>298</yCoord>
</edgeMap>
<edgeMap>
<xCoord>201</xCoord>
<yCoord>298</yCoord>
</edgeMap>
<edgeMap>
<xCoord>202</xCoord>
<yCoord>299</yCoord>
</edgeMap>
<edgeMap>
<xCoord>203</xCoord>
<yCoord>299</yCoord>
</edgeMap>
<edgeMap>
<xCoord>204</xCoord>
<yCoord>300</yCoord>
</edgeMap>
<edgeMap>
<xCoord>205</xCoord>
<yCoord>300</yCoord>
</edgeMap>
<edgeMap>
<xCoord>206</xCoord>
<yCoord>299</yCoord>
</edgeMap>
<edgeMap>
<xCoord>207</xCoord>
<yCoord>298</yCoord>
</edgeMap>
<edgeMap>
<xCoord>208</xCoord>
<yCoord>297</yCoord>
</edgeMap>
<edgeMap>
<xCoord>208</xCoord>
<yCoord>296</yCoord>
</edgeMap>
<edgeMap>
<xCoord>209</xCoord>
<yCoord>295</yCoord>
</edgeMap>
<edgeMap>
<xCoord>208</xCoord>
<yCoord>295</yCoord>
</edgeMap>
<edgeMap>
<xCoord>207</xCoord>
<yCoord>294</yCoord>
</edgeMap>
<edgeMap>
<xCoord>206</xCoord>
<yCoord>293</yCoord>
</edgeMap>
<edgeMap>
<xCoord>206</xCoord>
<yCoord>292</yCoord>
</edgeMap>
<edgeMap>
<xCoord>207</xCoord>
<yCoord>291</yCoord>
</edgeMap>
<edgeMap>
<xCoord>208</xCoord>
<yCoord>291</yCoord>
</edgeMap>
<edgeMap>
<xCoord>209</xCoord>
<yCoord>290</yCoord>
</edgeMap>
<edgeMap>
<xCoord>210</xCoord>
<yCoord>290</yCoord>
</edgeMap>
<edgeMap>
<xCoord>211</xCoord>
<yCoord>289</yCoord>
</edgeMap>
<edgeMap>
<xCoord>211</xCoord>
<yCoord>288</yCoord>
</edgeMap>
<edgeMap>
<xCoord>210</xCoord>
<yCoord>287</yCoord>
</edgeMap>
<edgeMap>
<xCoord>210</xCoord>
<yCoord>286</yCoord>
</edgeMap>
<edgeMap>
<xCoord>209</xCoord>
<yCoord>285</yCoord>
</edgeMap>
<edgeMap>
<xCoord>208</xCoord>
<yCoord>285</yCoord>
</edgeMap>
<edgeMap>
<xCoord>207</xCoord>
<yCoord>284</yCoord>
</edgeMap>
<edgeMap>
<xCoord>206</xCoord>
<yCoord>284</yCoord>
</edgeMap>
<edgeMap>
<xCoord>205</xCoord>
<yCoord>284</yCoord>
</edgeMap>
<edgeMap>
<xCoord>204</xCoord>
<yCoord>283</yCoord>
</edgeMap>
<edgeMap>
<xCoord>204</xCoord>
<yCoord>282</yCoord>
</edgeMap>
<edgeMap>
<xCoord>203</xCoord>
<yCoord>282</yCoord>
</edgeMap>
<edgeMap>
<xCoord>202</xCoord>
<yCoord>282</yCoord>
</edgeMap>
<edgeMap>
<xCoord>201</xCoord>
<yCoord>282</yCoord>
</edgeMap>
<edgeMap>
<xCoord>200</xCoord>
<yCoord>282</yCoord>
</edgeMap>
<edgeMap>
<xCoord>199</xCoord>
<yCoord>282</yCoord>
</edgeMap>
<edgeMap>
<xCoord>198</xCoord>
<yCoord>281</yCoord>
</edgeMap>
<edgeMap>
<xCoord>197</xCoord>
<yCoord>280</yCoord>
</edgeMap>
<edgeMap>
<xCoord>196</xCoord>
<yCoord>280</yCoord>
</edgeMap>
<edgeMap>
<xCoord>195</xCoord>
<yCoord>280</yCoord>
</edgeMap>
<edgeMap>
<xCoord>194</xCoord>
<yCoord>280</yCoord>
</edgeMap>
<edgeMap>
<xCoord>193</xCoord>
<yCoord>280</yCoord>
</edgeMap>
<edgeMap>
<xCoord>192</xCoord>
<yCoord>280</yCoord>
</edgeMap>
<edgeMap>
<xCoord>191</xCoord>
<yCoord>281</yCoord>
</edgeMap>
<edgeMap>
<xCoord>190</xCoord>
<yCoord>281</yCoord>
</edgeMap>
<edgeMap>
<xCoord>189</xCoord>
<yCoord>282</yCoord>
</edgeMap>
<edgeMap>
<xCoord>188</xCoord>
<yCoord>282</yCoord>
</edgeMap>
<edgeMap>
<xCoord>187</xCoord>
<yCoord>282</yCoord>
</edgeMap>
<edgeMap>
<xCoord>186</xCoord>
<yCoord>282</yCoord>
</edgeMap>
<edgeMap>
<xCoord>185</xCoord>
<yCoord>282</yCoord>
</edgeMap>
<edgeMap>
<xCoord>184</xCoord>
<yCoord>283</yCoord>
</edgeMap>
<edgeMap>
<xCoord>184</xCoord>
<yCoord>284</yCoord>
</edgeMap>
<edgeMap>
<xCoord>184</xCoord>
<yCoord>285</yCoord>
</edgeMap>
<edgeMap>
<xCoord>184</xCoord>
<yCoord>286</yCoord>
</edgeMap>
<edgeMap>
<xCoord>184</xCoord>
<yCoord>287</yCoord>
</edgeMap>
<edgeMap>
<xCoord>184</xCoord>
<yCoord>288</yCoord>
</edgeMap>
<edgeMap>
<xCoord>184</xCoord>
<yCoord>289</yCoord>
</edgeMap>
<edgeMap>
<xCoord>184</xCoord>
<yCoord>290</yCoord>
</edgeMap>
<edgeMap>
<xCoord>183</xCoord>
<yCoord>291</yCoord>
</edgeMap>
<edgeMap>
<xCoord>182</xCoord>
<yCoord>292</yCoord>
</edgeMap>
<edgeMap>
<xCoord>181</xCoord>
<yCoord>292</yCoord>
</edgeMap>
<edgeMap>
<xCoord>180</xCoord>
<yCoord>292</yCoord>
</edgeMap>
<edgeMap>
<xCoord>179</xCoord>
<yCoord>293</yCoord>
</edgeMap>
<edgeMap>
<xCoord>179</xCoord>
<yCoord>294</yCoord>
</edgeMap>
<edgeMap>
<xCoord>178</xCoord>
<yCoord>295</yCoord>
</edgeMap>
<edgeMap>
<xCoord>178</xCoord>
<yCoord>296</yCoord>
</edgeMap>
<edgeMap>
<xCoord>178</xCoord>
<yCoord>297</yCoord>
</edgeMap>
<edgeMap>
<xCoord>178</xCoord>
<yCoord>298</yCoord>
</edgeMap>
<edgeMap>
<xCoord>179</xCoord>
<yCoord>299</yCoord>
</edgeMap>
<edgeMap>
<xCoord>179</xCoord>
<yCoord>300</yCoord>
</edgeMap>
<edgeMap>
<xCoord>180</xCoord>
<yCoord>300</yCoord>
</edgeMap>
<edgeMap>
<xCoord>181</xCoord>
<yCoord>301</yCoord>
</edgeMap>
<edgeMap>
<xCoord>181</xCoord>
<yCoord>302</yCoord>
</edgeMap>
<edgeMap>
<xCoord>182</xCoord>
<yCoord>303</yCoord>
</edgeMap>
<edgeMap>
<xCoord>182</xCoord>
<yCoord>304</yCoord>
</edgeMap>
<edgeMap>
<xCoord>181</xCoord>
<yCoord>305</yCoord>
</edgeMap>
<edgeMap>
<xCoord>181</xCoord>
<yCoord>306</yCoord>
</edgeMap>
<edgeMap>
<xCoord>180</xCoord>
<yCoord>307</yCoord>
</edgeMap>
<edgeMap>
<xCoord>179</xCoord>
<yCoord>307</yCoord>
</edgeMap>
<edgeMap>
<xCoord>179</xCoord>
<yCoord>308</yCoord>
</edgeMap>
<edgeMap>
<xCoord>179</xCoord>
<yCoord>309</yCoord>
</edgeMap>
<edgeMap>
<xCoord>180</xCoord>
<yCoord>310</yCoord>
</edgeMap>
<edgeMap>
<xCoord>180</xCoord>
<yCoord>311</yCoord>
</edgeMap>
<edgeMap>
<xCoord>181</xCoord>
<yCoord>311</yCoord>
</edgeMap>
<edgeMap>
<xCoord>182</xCoord>
<yCoord>312</yCoord>
</edgeMap>
<edgeMap>
<xCoord>183</xCoord>
<yCoord>312</yCoord>
</edgeMap>
<edgeMap>
<xCoord>184</xCoord>
<yCoord>312</yCoord>
</edgeMap>
<edgeMap>
<xCoord>185</xCoord>
<yCoord>312</yCoord>
</edgeMap>
<edgeMap>
<xCoord>186</xCoord>
<yCoord>312</yCoord>
</edgeMap>
<edgeMap>
<xCoord>187</xCoord>
<yCoord>312</yCoord>
</edgeMap>
<edgeMap>
<xCoord>188</xCoord>
<yCoord>312</yCoord>
</edgeMap>
<edgeMap>
<xCoord>189</xCoord>
<yCoord>312</yCoord>
</edgeMap>
</roi>
<roi>
<imageZposition>-84.5</imageZposition>
<imageSOP_UID>1.3.6.1.4.1.14519.5.2.1.6279.6001.728127195301836289539977631242</imageSOP_UID>
<inclusion>TRUE</inclusion>
<edgeMap>
<xCoord>182</xCoord>
<yCoord>314</yCoord>
</edgeMap>
<edgeMap>
<xCoord>183</xCoord>
<yCoord>313</yCoord>
</edgeMap>
<edgeMap>
<xCoord>184</xCoord>
<yCoord>313</yCoord>
</edgeMap>
<edgeMap>
<xCoord>185</xCoord>
<yCoord>312</yCoord>
</edgeMap>
<edgeMap>
<xCoord>186</xCoord>
<yCoord>312</yCoord>
</edgeMap>
<edgeMap>
<xCoord>187</xCoord>
<yCoord>312</yCoord>
</edgeMap>
<edgeMap>
<xCoord>188</xCoord>
<yCoord>312</yCoord>
</edgeMap>
<edgeMap>
<xCoord>189</xCoord>
<yCoord>312</yCoord>
</edgeMap>
<edgeMap>
<xCoord>190</xCoord>
<yCoord>312</yCoord>
</edgeMap>
<edgeMap>
<xCoord>191</xCoord>
<yCoord>312</yCoord>
</edgeMap>
<edgeMap>
<xCoord>192</xCoord>
<yCoord>312</yCoord>
</edgeMap>
<edgeMap>
<xCoord>192</xCoord>
<yCoord>311</yCoord>
</edgeMap>
<edgeMap>
<xCoord>193</xCoord>
<yCoord>310</yCoord>
</edgeMap>
<edgeMap>
<xCoord>193</xCoord>
<yCoord>309</yCoord>
</edgeMap>
<edgeMap>
<xCoord>193</xCoord>
<yCoord>308</yCoord>
</edgeMap>
<edgeMap>
<xCoord>194</xCoord>
<yCoord>307</yCoord>
</edgeMap>
<edgeMap>
<xCoord>194</xCoord>
<yCoord>306</yCoord>
</edgeMap>
<edgeMap>
<xCoord>195</xCoord>
<yCoord>305</yCoord>
</edgeMap>
<edgeMap>
<xCoord>195</xCoord>
<yCoord>304</yCoord>
</edgeMap>
<edgeMap>
<xCoord>195</xCoord>
<yCoord>303</yCoord>
</edgeMap>
<edgeMap>
<xCoord>196</xCoord>
<yCoord>302</yCoord>
</edgeMap>
<edgeMap>
<xCoord>197</xCoord>
<yCoord>302</yCoord>
</edgeMap>
<edgeMap>
<xCoord>198</xCoord>
<yCoord>303</yCoord>
</edgeMap>
<edgeMap>
<xCoord>199</xCoord>
<yCoord>302</yCoord>
</edgeMap>
<edgeMap>
<xCoord>199</xCoord>
<yCoord>301</yCoord>
</edgeMap>
<edgeMap>
<xCoord>199</xCoord>
<yCoord>300</yCoord>
</edgeMap>
<edgeMap>
<xCoord>199</xCoord>
<yCoord>299</yCoord>
</edgeMap>
<edgeMap>
<xCoord>200</xCoord>
<yCoord>298</yCoord>
</edgeMap>
<edgeMap>
<xCoord>201</xCoord>
<yCoord>298</yCoord>
</edgeMap>
<edgeMap>
<xCoord>202</xCoord>
<yCoord>299</yCoord>
</edgeMap>
<edgeMap>
<xCoord>202</xCoord>
<yCoord>300</yCoord>
</edgeMap>
<edgeMap>
<xCoord>202</xCoord>
<yCoord>301</yCoord>
</edgeMap>
<edgeMap>
<xCoord>203</xCoord>
<yCoord>302</yCoord>
</edgeMap>
<edgeMap>
<xCoord>204</xCoord>
<yCoord>302</yCoord>
</edgeMap>
<edgeMap>
<xCoord>204</xCoord>
<yCoord>301</yCoord>
</edgeMap>
<edgeMap>
<xCoord>205</xCoord>
<yCoord>300</yCoord>
</edgeMap>
<edgeMap>
<xCoord>206</xCoord>
<yCoord>299</yCoord>
</edgeMap>
<edgeMap>
<xCoord>207</xCoord>
<yCoord>298</yCoord>
</edgeMap>
<edgeMap>
<xCoord>208</xCoord>
<yCoord>297</yCoord>
</edgeMap>
<edgeMap>
<xCoord>208</xCoord>
<yCoord>296</yCoord>
</edgeMap>
<edgeMap>
<xCoord>209</xCoord>
<yCoord>295</yCoord>
</edgeMap>
<edgeMap>
<xCoord>210</xCoord>
<yCoord>294</yCoord>
</edgeMap>
<edgeMap>
<xCoord>211</xCoord>
<yCoord>293</yCoord>
</edgeMap>
<edgeMap>
<xCoord>211</xCoord>
<yCoord>292</yCoord>
</edgeMap>
<edgeMap>
<xCoord>211</xCoord>
<yCoord>291</yCoord>
</edgeMap>
<edgeMap>
<xCoord>211</xCoord>
<yCoord>290</yCoord>
</edgeMap>
<edgeMap>
<xCoord>212</xCoord>
<yCoord>289</yCoord>
</edgeMap>
<edgeMap>
<xCoord>213</xCoord>
<yCoord>288</yCoord>
</edgeMap>
<edgeMap>
<xCoord>214</xCoord>
<yCoord>287</yCoord>
</edgeMap>
<edgeMap>
<xCoord>215</xCoord>
<yCoord>287</yCoord>
</edgeMap>
<edgeMap>
<xCoord>216</xCoord>
<yCoord>287</yCoord>
</edgeMap>
<edgeMap>
<xCoord>216</xCoord>
<yCoord>286</yCoord>
</edgeMap>
<edgeMap>
<xCoord>216</xCoord>
<yCoord>285</yCoord>
</edgeMap>
<edgeMap>
<xCoord>215</xCoord>
<yCoord>285</yCoord>
</edgeMap>
<edgeMap>
<xCoord>214</xCoord>
<yCoord>285</yCoord>
</edgeMap>
<edgeMap>
<xCoord>213</xCoord>
<yCoord>284</yCoord>
</edgeMap>
<edgeMap>
<xCoord>212</xCoord>
<yCoord>284</yCoord>
</edgeMap>
<edgeMap>
<xCoord>211</xCoord>
<yCoord>284</yCoord>
</edgeMap>
<edgeMap>
<xCoord>210</xCoord>
<yCoord>284</yCoord>
</edgeMap>
<edgeMap>
<xCoord>209</xCoord>
<yCoord>284</yCoord>
</edgeMap>
<edgeMap>
<xCoord>208</xCoord>
<yCoord>283</yCoord>
</edgeMap>
<edgeMap>
<xCoord>207</xCoord>
<yCoord>283</yCoord>
</edgeMap>
<edgeMap>
<xCoord>206</xCoord>
<yCoord>283</yCoord>
</edgeMap>
<edgeMap>
<xCoord>205</xCoord>
<yCoord>282</yCoord>
</edgeMap>
<edgeMap>
<xCoord>204</xCoord>
<yCoord>281</yCoord>
</edgeMap>
<edgeMap>
<xCoord>203</xCoord>
<yCoord>280</yCoord>
</edgeMap>
<edgeMap>
<xCoord>202</xCoord>
<yCoord>280</yCoord>
</edgeMap>
<edgeMap>
<xCoord>201</xCoord>
<yCoord>280</yCoord>
</edgeMap>
<edgeMap>
<xCoord>200</xCoord>
<yCoord>279</yCoord>
</edgeMap>
<edgeMap>
<xCoord>199</xCoord>
<yCoord>279</yCoord>
</edgeMap>
<edgeMap>
<xCoord>198</xCoord>
<yCoord>279</yCoord>
</edgeMap>
<edgeMap>
<xCoord>197</xCoord>
<yCoord>279</yCoord>
</edgeMap>
<edgeMap>
<xCoord>196</xCoord>
<yCoord>280</yCoord>
</edgeMap>
<edgeMap>
<xCoord>195</xCoord>
<yCoord>281</yCoord>
</edgeMap>
<edgeMap>
<xCoord>194</xCoord>
<yCoord>281</yCoord>
</edgeMap>
<edgeMap>
<xCoord>193</xCoord>
<yCoord>280</yCoord>
</edgeMap>
<edgeMap>
<xCoord>193</xCoord>
<yCoord>279</yCoord>
</edgeMap>
<edgeMap>
<xCoord>192</xCoord>
<yCoord>279</yCoord>
</edgeMap>
<edgeMap>
<xCoord>191</xCoord>
<yCoord>279</yCoord>
</edgeMap>
<edgeMap>
<xCoord>190</xCoord>
<yCoord>279</yCoord>
</edgeMap>
<edgeMap>
<xCoord>189</xCoord>
<yCoord>279</yCoord>
</edgeMap>
<edgeMap>
<xCoord>188</xCoord>
<yCoord>280</yCoord>
</edgeMap>
<edgeMap>
<xCoord>187</xCoord>
<yCoord>281</yCoord>
</edgeMap>
<edgeMap>
<xCoord>186</xCoord>
<yCoord>282</yCoord>
</edgeMap>
<edgeMap>
<xCoord>185</xCoord>
<yCoord>283</yCoord>
</edgeMap>
<edgeMap>
<xCoord>184</xCoord>
<yCoord>283</yCoord>
</edgeMap>
<edgeMap>
<xCoord>183</xCoord>
<yCoord>283</yCoord>
</edgeMap>
<edgeMap>
<xCoord>182</xCoord>
<yCoord>283</yCoord>
</edgeMap>
<edgeMap>
<xCoord>182</xCoord>
<yCoord>284</yCoord>
</edgeMap>
<edgeMap>
<xCoord>181</xCoord>
<yCoord>285</yCoord>
</edgeMap>
<edgeMap>
<xCoord>181</xCoord>
<yCoord>286</yCoord>
</edgeMap>
<edgeMap>
<xCoord>182</xCoord>
<yCoord>287</yCoord>
</edgeMap>
<edgeMap>
<xCoord>182</xCoord>
<yCoord>288</yCoord>
</edgeMap>
<edgeMap>
<xCoord>182</xCoord>
<yCoord>289</yCoord>
</edgeMap>
<edgeMap>
<xCoord>182</xCoord>
<yCoord>290</yCoord>
</edgeMap>
<edgeMap>
<xCoord>182</xCoord>
<yCoord>291</yCoord>
</edgeMap>
<edgeMap>
<xCoord>182</xCoord>
<yCoord>292</yCoord>
</edgeMap>
<edgeMap>
<xCoord>181</xCoord>
<yCoord>293</yCoord>
</edgeMap>
<edgeMap>
<xCoord>181</xCoord>
<yCoord>294</yCoord>
</edgeMap>
<edgeMap>
<xCoord>180</xCoord>
<yCoord>295</yCoord>
</edgeMap>
<edgeMap>
<xCoord>179</xCoord>
<yCoord>295</yCoord>
</edgeMap>
<edgeMap>
<xCoord>179</xCoord>
<yCoord>296</yCoord>
</edgeMap>
<edgeMap>
<xCoord>179</xCoord>
<yCoord>297</yCoord>
</edgeMap>
<edgeMap>
<xCoord>179</xCoord>
<yCoord>298</yCoord>
</edgeMap>
<edgeMap>
<xCoord>180</xCoord>
<yCoord>299</yCoord>
</edgeMap>
<edgeMap>
<xCoord>179</xCoord>
<yCoord>300</yCoord>
</edgeMap>
<edgeMap>
<xCoord>178</xCoord>
<yCoord>301</yCoord>
</edgeMap>
<edgeMap>
<xCoord>178</xCoord>
<yCoord>302</yCoord>
</edgeMap>
<edgeMap>
<xCoord>179</xCoord>
<yCoord>303</yCoord>
</edgeMap>
<edgeMap>
<xCoord>179</xCoord>
<yCoord>304</yCoord>
</edgeMap>
<edgeMap>
<xCoord>180</xCoord>
<yCoord>305</yCoord>
</edgeMap>
<edgeMap>
<xCoord>180</xCoord>
<yCoord>306</yCoord>
</edgeMap>
<edgeMap>
<xCoord>179</xCoord>
<yCoord>307</yCoord>
</edgeMap>
<edgeMap>
<xCoord>179</xCoord>
<yCoord>308</yCoord>
</edgeMap>
<edgeMap>
<xCoord>179</xCoord>
<yCoord>309</yCoord>
</edgeMap>
<edgeMap>
<xCoord>179</xCoord>
<yCoord>310</yCoord>
</edgeMap>
<edgeMap>
<xCoord>179</xCoord>
<yCoord>311</yCoord>
</edgeMap>
<edgeMap>
<xCoord>179</xCoord>
<yCoord>312</yCoord>
</edgeMap>
<edgeMap>
<xCoord>179</xCoord>
<yCoord>313</yCoord>
</edgeMap>
<edgeMap>
<xCoord>180</xCoord>
<yCoord>314</yCoord>
</edgeMap>
<edgeMap>
<xCoord>181</xCoord>
<yCoord>314</yCoord>
</edgeMap>
<edgeMap>
<xCoord>182</xCoord>
<yCoord>314</yCoord>
</edgeMap>
</roi>
<roi>
<imageZposition>-87.0</imageZposition>
<imageSOP_UID>1.3.6.1.4.1.14519.5.2.1.6279.6001.258058097219198118768387461352</imageSOP_UID>
<inclusion>TRUE</inclusion>
<edgeMap>
<xCoord>185</xCoord>
<yCoord>315</yCoord>
</edgeMap>
<edgeMap>
<xCoord>186</xCoord>
<yCoord>314</yCoord>
</edgeMap>
<edgeMap>
<xCoord>187</xCoord>
<yCoord>313</yCoord>
</edgeMap>
<edgeMap>
<xCoord>188</xCoord>
<yCoord>312</yCoord>
</edgeMap>
<edgeMap>
<xCoord>189</xCoord>
<yCoord>312</yCoord>
</edgeMap>
<edgeMap>
<xCoord>190</xCoord>
<yCoord>312</yCoord>
</edgeMap>
<edgeMap>
<xCoord>191</xCoord>
<yCoord>312</yCoord>
</edgeMap>
<edgeMap>
<xCoord>192</xCoord>
<yCoord>312</yCoord>
</edgeMap>
<edgeMap>
<xCoord>193</xCoord>
<yCoord>312</yCoord>
</edgeMap>
<edgeMap>
<xCoord>194</xCoord>
<yCoord>312</yCoord>
</edgeMap>
<edgeMap>
<xCoord>195</xCoord>
<yCoord>311</yCoord>
</edgeMap>
<edgeMap>
<xCoord>196</xCoord>
<yCoord>310</yCoord>
</edgeMap>
<edgeMap>
<xCoord>196</xCoord>
<yCoord>309</yCoord>
</edgeMap>
<edgeMap>
<xCoord>196</xCoord>
<yCoord>308</yCoord>
</edgeMap>
<edgeMap>
<xCoord>196</xCoord>
<yCoord>307</yCoord>
</edgeMap>
<edgeMap>
<xCoord>196</xCoord>
<yCoord>306</yCoord>
</edgeMap>
<edgeMap>
<xCoord>196</xCoord>
<yCoord>305</yCoord>
</edgeMap>
<edgeMap>
<xCoord>196</xCoord>
<yCoord>304</yCoord>
</edgeMap>
<edgeMap>
<xCoord>197</xCoord>
<yCoord>303</yCoord>
</edgeMap>
<edgeMap>
<xCoord>198</xCoord>
<yCoord>302</yCoord>
</edgeMap>
<edgeMap>
<xCoord>198</xCoord>
<yCoord>301</yCoord>
</edgeMap>
<edgeMap>
<xCoord>199</xCoord>
<yCoord>300</yCoord>
</edgeMap>
<edgeMap>
<xCoord>200</xCoord>
<yCoord>300</yCoord>
</edgeMap>
<edgeMap>
<xCoord>201</xCoord>
<yCoord>300</yCoord>
</edgeMap>
<edgeMap>
<xCoord>202</xCoord>
<yCoord>300</yCoord>
</edgeMap>
<edgeMap>
<xCoord>203</xCoord>
<yCoord>299</yCoord>
</edgeMap>
<edgeMap>
<xCoord>204</xCoord>
<yCoord>298</yCoord>
</edgeMap>
<edgeMap>
<xCoord>205</xCoord>
<yCoord>297</yCoord>
</edgeMap>
<edgeMap>
<xCoord>206</xCoord>
<yCoord>297</yCoord>
</edgeMap>
<edgeMap>
<xCoord>207</xCoord>
<yCoord>297</yCoord>
</edgeMap>
<edgeMap>
<xCoord>208</xCoord>
<yCoord>296</yCoord>
</edgeMap>
<edgeMap>
<xCoord>208</xCoord>
<yCoord>295</yCoord>
</edgeMap>
<edgeMap>
<xCoord>209</xCoord>
<yCoord>294</yCoord>
</edgeMap>
<edgeMap>
<xCoord>209</xCoord>
<yCoord>293</yCoord>
</edgeMap>
<edgeMap>
<xCoord>210</xCoord>
<yCoord>292</yCoord>
</edgeMap>
<edgeMap>
<xCoord>211</xCoord>
<yCoord>291</yCoord>
</edgeMap>
<edgeMap>
<xCoord>211</xCoord>
<yCoord>290</yCoord>
</edgeMap>
<edgeMap>
<xCoord>212</xCoord>
<yCoord>289</yCoord>
</edgeMap>
<edgeMap>
<xCoord>213</xCoord>
<yCoord>289</yCoord>
</edgeMap>
<edgeMap>
<xCoord>213</xCoord>
<yCoord>288</yCoord>
</edgeMap>
<edgeMap>
<xCoord>213</xCoord>
<yCoord>287</yCoord>
</edgeMap>
<edgeMap>
<xCoord>214</xCoord>
<yCoord>286</yCoord>
</edgeMap>
<edgeMap>
<xCoord>214</xCoord>
<yCoord>285</yCoord>
</edgeMap>
<edgeMap>
<xCoord>213</xCoord>
<yCoord>284</yCoord>
</edgeMap>
<edgeMap>
<xCoord>212</xCoord>
<yCoord>283</yCoord>
</edgeMap>
<edgeMap>
<xCoord>213</xCoord>
<yCoord>282</yCoord>
</edgeMap>
<edgeMap>
<xCoord>213</xCoord>
<yCoord>281</yCoord>
</edgeMap>
<edgeMap>
<xCoord>213</xCoord>
<yCoord>280</yCoord>
</edgeMap>
<edgeMap>
<xCoord>213</xCoord>
<yCoord>279</yCoord>
</edgeMap>
<edgeMap>
<xCoord>212</xCoord>
<yCoord>279</yCoord>
</edgeMap>
<edgeMap>
<xCoord>211</xCoord>
<yCoord>279</yCoord>
</edgeMap>
<edgeMap>
<xCoord>210</xCoord>
<yCoord>279</yCoord>
</edgeMap>
<edgeMap>
<xCoord>209</xCoord>
<yCoord>279</yCoord>
</edgeMap>
<edgeMap>
<xCoord>208</xCoord>
<yCoord>279</yCoord>
</edgeMap>
<edgeMap>
<xCoord>207</xCoord>
<yCoord>279</yCoord>
</edgeMap>
<edgeMap>
<xCoord>206</xCoord>
<yCoord>278</yCoord>
</edgeMap>
<edgeMap>
<xCoord>205</xCoord>
<yCoord>278</yCoord>
</edgeMap>
<edgeMap>
<xCoord>204</xCoord>
<yCoord>278</yCoord>
</edgeMap>
<edgeMap>
<xCoord>203</xCoord>
<yCoord>278</yCoord>
</edgeMap>
<edgeMap>
<xCoord>202</xCoord>
<yCoord>279</yCoord>
</edgeMap>
<edgeMap>
<xCoord>201</xCoord>
<yCoord>279</yCoord>
</edgeMap>
<edgeMap>
<xCoord>200</xCoord>
<yCoord>279</yCoord>
</edgeMap>
<edgeMap>
<xCoord>199</xCoord>
<yCoord>279</yCoord>
</edgeMap>
<edgeMap>
<xCoord>198</xCoord>
<yCoord>278</yCoord>
</edgeMap>
<edgeMap>
<xCoord>197</xCoord>
<yCoord>278</yCoord>
</edgeMap>
<edgeMap>
<xCoord>196</xCoord>
<yCoord>278</yCoord>
</edgeMap>
<edgeMap>
<xCoord>195</xCoord>
<yCoord>278</yCoord>
</edgeMap>
<edgeMap>
<xCoord>194</xCoord>
<yCoord>279</yCoord>
</edgeMap>
<edgeMap>
<xCoord>193</xCoord>
<yCoord>279</yCoord>
</edgeMap>
<edgeMap>
<xCoord>192</xCoord>
<yCoord>279</yCoord>
</edgeMap>
<edgeMap>
<xCoord>191</xCoord>
<yCoord>278</yCoord>
</edgeMap>
<edgeMap>
<xCoord>190</xCoord>
<yCoord>278</yCoord>
</edgeMap>
<edgeMap>
<xCoord>189</xCoord>
<yCoord>278</yCoord>
</edgeMap>
<edgeMap>
<xCoord>188</xCoord>
<yCoord>279</yCoord>
</edgeMap>
<edgeMap>
<xCoord>187</xCoord>
<yCoord>279</yCoord>
</edgeMap>
<edgeMap>
<xCoord>186</xCoord>
<yCoord>279</yCoord>
</edgeMap>
<edgeMap>
<xCoord>185</xCoord>
<yCoord>279</yCoord>
</edgeMap>
<edgeMap>
<xCoord>184</xCoord>
<yCoord>279</yCoord>
</edgeMap>
<edgeMap>
<xCoord>183</xCoord>
<yCoord>279</yCoord>
</edgeMap>
<edgeMap>
<xCoord>182</xCoord>
<yCoord>279</yCoord>
</edgeMap>
<edgeMap>
<xCoord>181</xCoord>
<yCoord>280</yCoord>
</edgeMap>
<edgeMap>
<xCoord>180</xCoord>
<yCoord>280</yCoord>
</edgeMap>
<edgeMap>
<xCoord>180</xCoord>
<yCoord>281</yCoord>
</edgeMap>
<edgeMap>
<xCoord>180</xCoord>
<yCoord>282</yCoord>
</edgeMap>
<edgeMap>
<xCoord>180</xCoord>
<yCoord>283</yCoord>
</edgeMap>
<edgeMap>
<xCoord>180</xCoord>
<yCoord>284</yCoord>
</edgeMap>
<edgeMap>
<xCoord>180</xCoord>
<yCoord>285</yCoord>
</edgeMap>
<edgeMap>
<xCoord>179</xCoord>
<yCoord>286</yCoord>
</edgeMap>
<edgeMap>
<xCoord>179</xCoord>
<yCoord>287</yCoord>
</edgeMap>
<edgeMap>
<xCoord>179</xCoord>
<yCoord>288</yCoord>
</edgeMap>
<edgeMap>
<xCoord>180</xCoord>
<yCoord>289</yCoord>
</edgeMap>
<edgeMap>
<xCoord>180</xCoord>
<yCoord>290</yCoord>
</edgeMap>
<edgeMap>
<xCoord>181</xCoord>
<yCoord>291</yCoord>
</edgeMap>
<edgeMap>
<xCoord>181</xCoord>
<yCoord>292</yCoord>
</edgeMap>
<edgeMap>
<xCoord>180</xCoord>
<yCoord>293</yCoord>
</edgeMap>
<edgeMap>
<xCoord>179</xCoord>
<yCoord>294</yCoord>
</edgeMap>
<edgeMap>
<xCoord>179</xCoord>
<yCoord>295</yCoord>
</edgeMap>
<edgeMap>
<xCoord>179</xCoord>
<yCoord>296</yCoord>
</edgeMap>
<edgeMap>
<xCoord>179</xCoord>
<yCoord>297</yCoord>
</edgeMap>
<edgeMap>
<xCoord>179</xCoord>
<yCoord>298</yCoord>
</edgeMap>
<edgeMap>
<xCoord>180</xCoord>
<yCoord>299</yCoord>
</edgeMap>
<edgeMap>
<xCoord>180</xCoord>
<yCoord>300</yCoord>
</edgeMap>
<edgeMap>
<xCoord>180</xCoord>
<yCoord>301</yCoord>
</edgeMap>
<edgeMap>
<xCoord>181</xCoord>
<yCoord>302</yCoord>
</edgeMap>
<edgeMap>
<xCoord>182</xCoord>
<yCoord>303</yCoord>
</edgeMap>
<edgeMap>
<xCoord>183</xCoord>
<yCoord>304</yCoord>
</edgeMap>
<edgeMap>
<xCoord>183</xCoord>
<yCoord>305</yCoord>
</edgeMap>
<edgeMap>
<xCoord>183</xCoord>
<yCoord>306</yCoord>
</edgeMap>
<edgeMap>
<xCoord>182</xCoord>
<yCoord>307</yCoord>
</edgeMap>
<edgeMap>
<xCoord>181</xCoord>
<yCoord>307</yCoord>
</edgeMap>
<edgeMap>
<xCoord>180</xCoord>
<yCoord>308</yCoord>
</edgeMap>
<edgeMap>
<xCoord>180</xCoord>
<yCoord>309</yCoord>
</edgeMap>
<edgeMap>
<xCoord>180</xCoord>
<yCoord>310</yCoord>
</edgeMap>
<edgeMap>
<xCoord>180</xCoord>
<yCoord>311</yCoord>
</edgeMap>
<edgeMap>
<xCoord>180</xCoord>
<yCoord>312</yCoord>
</edgeMap>
<edgeMap>
<xCoord>180</xCoord>
<yCoord>313</yCoord>
</edgeMap>
<edgeMap>
<xCoord>181</xCoord>
<yCoord>314</yCoord>
</edgeMap>
<edgeMap>
<xCoord>181</xCoord>
<yCoord>315</yCoord>
</edgeMap>
<edgeMap>
<xCoord>182</xCoord>
<yCoord>315</yCoord>
</edgeMap>
<edgeMap>
<xCoord>183</xCoord>
<yCoord>315</yCoord>
</edgeMap>
<edgeMap>
<xCoord>184</xCoord>
<yCoord>315</yCoord>
</edgeMap>
<edgeMap>
<xCoord>185</xCoord>
<yCoord>315</yCoord>
</edgeMap>
</roi>
<roi>
<imageZposition>-89.5</imageZposition>
<imageSOP_UID>1.3.6.1.4.1.14519.5.2.1.6279.6001.117180305916511820772635393344</imageSOP_UID>
<inclusion>TRUE</inclusion>
<edgeMap>
<xCoord>193</xCoord>
<yCoord>313</yCoord>
</edgeMap>
<edgeMap>
<xCoord>194</xCoord>
<yCoord>312</yCoord>
</edgeMap>
<edgeMap>
<xCoord>195</xCoord>
<yCoord>311</yCoord>
</edgeMap>
<edgeMap>
<xCoord>195</xCoord>
<yCoord>310</yCoord>
</edgeMap>
<edgeMap>
<xCoord>194</xCoord>
<yCoord>309</yCoord>
</edgeMap>
<edgeMap>
<xCoord>194</xCoord>
<yCoord>308</yCoord>
</edgeMap>
<edgeMap>
<xCoord>194</xCoord>
<yCoord>307</yCoord>
</edgeMap>
<edgeMap>
<xCoord>193</xCoord>
<yCoord>306</yCoord>
</edgeMap>
<edgeMap>
<xCoord>193</xCoord>
<yCoord>305</yCoord>
</edgeMap>
<edgeMap>
<xCoord>194</xCoord>
<yCoord>304</yCoord>
</edgeMap>
<edgeMap>
<xCoord>195</xCoord>
<yCoord>303</yCoord>
</edgeMap>
<edgeMap>
<xCoord>196</xCoord>
<yCoord>302</yCoord>
</edgeMap>
<edgeMap>
<xCoord>197</xCoord>
<yCoord>301</yCoord>
</edgeMap>
<edgeMap>
<xCoord>198</xCoord>
<yCoord>300</yCoord>
</edgeMap>
<edgeMap>
<xCoord>199</xCoord>
<yCoord>299</yCoord>
</edgeMap>
<edgeMap>
<xCoord>200</xCoord>
<yCoord>299</yCoord>
</edgeMap>
<edgeMap>
<xCoord>201</xCoord>
<yCoord>299</yCoord>
</edgeMap>
<edgeMap>
<xCoord>202</xCoord>
<yCoord>299</yCoord>
</edgeMap>
<edgeMap>
<xCoord>203</xCoord>
<yCoord>299</yCoord>
</edgeMap>
<edgeMap>
<xCoord>204</xCoord>
<yCoord>299</yCoord>
</edgeMap>
<edgeMap>
<xCoord>205</xCoord>
<yCoord>298</yCoord>
</edgeMap>
<edgeMap>
<xCoord>205</xCoord>
<yCoord>297</yCoord>
</edgeMap>
<edgeMap>
<xCoord>206</xCoord>
<yCoord>296</yCoord>
</edgeMap>
<edgeMap>
<xCoord>207</xCoord>
<yCoord>295</yCoord>
</edgeMap>
<edgeMap>
<xCoord>208</xCoord>
<yCoord>295</yCoord>
</edgeMap>
<edgeMap>
<xCoord>208</xCoord>
<yCoord>294</yCoord>
</edgeMap>
<edgeMap>
<xCoord>209</xCoord>
<yCoord>293</yCoord>
</edgeMap>
<edgeMap>
<xCoord>209</xCoord>
<yCoord>292</yCoord>
</edgeMap>
<edgeMap>
<xCoord>210</xCoord>
<yCoord>291</yCoord>
</edgeMap>
<edgeMap>
<xCoord>211</xCoord>
<yCoord>290</yCoord>
</edgeMap>
<edgeMap>
<xCoord>211</xCoord>
<yCoord>289</yCoord>
</edgeMap>
<edgeMap>
<xCoord>211</xCoord>
<yCoord>288</yCoord>
</edgeMap>
<edgeMap>
<xCoord>211</xCoord>
<yCoord>287</yCoord>
</edgeMap>
<edgeMap>
<xCoord>212</xCoord>
<yCoord>286</yCoord>
</edgeMap>
<edgeMap>
<xCoord>211</xCoord>
<yCoord>285</yCoord>
</edgeMap>
<edgeMap>
<xCoord>212</xCoord>
<yCoord>284</yCoord>
</edgeMap>
<edgeMap>
<xCoord>212</xCoord>
<yCoord>283</yCoord>
</edgeMap>
<edgeMap>
<xCoord>212</xCoord>
<yCoord>282</yCoord>
</edgeMap>
<edgeMap>
<xCoord>212</xCoord>
<yCoord>281</yCoord>
</edgeMap>
<edgeMap>
<xCoord>212</xCoord>
<yCoord>280</yCoord>
</edgeMap>
<edgeMap>
<xCoord>212</xCoord>
<yCoord>279</yCoord>
</edgeMap>
<edgeMap>
<xCoord>211</xCoord>
<yCoord>279</yCoord>
</edgeMap>
<edgeMap>
<xCoord>210</xCoord>
<yCoord>279</yCoord>
</edgeMap>
<edgeMap>
<xCoord>209</xCoord>
<yCoord>279</yCoord>
</edgeMap>
<edgeMap>
<xCoord>208</xCoord>
<yCoord>279</yCoord>
</edgeMap>
<edgeMap>
<xCoord>207</xCoord>
<yCoord>280</yCoord>
</edgeMap>
<edgeMap>
<xCoord>206</xCoord>
<yCoord>280</yCoord>
</edgeMap>
<edgeMap>
<xCoord>205</xCoord>
<yCoord>280</yCoord>
</edgeMap>
<edgeMap>
<xCoord>204</xCoord>
<yCoord>280</yCoord>
</edgeMap>
<edgeMap>
<xCoord>203</xCoord>
<yCoord>280</yCoord>
</edgeMap>
<edgeMap>
<xCoord>202</xCoord>
<yCoord>280</yCoord>
</edgeMap>
<edgeMap>
<xCoord>201</xCoord>
<yCoord>279</yCoord>
</edgeMap>
<edgeMap>
<xCoord>200</xCoord>
<yCoord>278</yCoord>
</edgeMap>
<edgeMap>
<xCoord>199</xCoord>
<yCoord>277</yCoord>
</edgeMap>
<edgeMap>
<xCoord>198</xCoord>
<yCoord>277</yCoord>
</edgeMap>
<edgeMap>
<xCoord>197</xCoord>
<yCoord>277</yCoord>
</edgeMap>
<edgeMap>
<xCoord>196</xCoord>
<yCoord>277</yCoord>
</edgeMap>
<edgeMap>
<xCoord>195</xCoord>
<yCoord>277</yCoord>
</edgeMap>
<edgeMap>
<xCoord>194</xCoord>
<yCoord>278</yCoord>
</edgeMap>
<edgeMap>
<xCoord>193</xCoord>
<yCoord>278</yCoord>
</edgeMap>
<edgeMap>
<xCoord>192</xCoord>
<yCoord>278</yCoord>
</edgeMap>
<edgeMap>
<xCoord>191</xCoord>
<yCoord>278</yCoord>
</edgeMap>
<edgeMap>
<xCoord>190</xCoord>
<yCoord>277</yCoord>
</edgeMap>
<edgeMap>
<xCoord>189</xCoord>
<yCoord>278</yCoord>
</edgeMap>
<edgeMap>
<xCoord>188</xCoord>
<yCoord>278</yCoord>
</edgeMap>
<edgeMap>
<xCoord>187</xCoord>
<yCoord>278</yCoord>
</edgeMap>
<edgeMap>
<xCoord>186</xCoord>
<yCoord>278</yCoord>
</edgeMap>
<edgeMap>
<xCoord>185</xCoord>
<yCoord>278</yCoord>
</edgeMap>
<edgeMap>
<xCoord>184</xCoord>
<yCoord>278</yCoord>
</edgeMap>
<edgeMap>
<xCoord>183</xCoord>
<yCoord>279</yCoord>
</edgeMap>
<edgeMap>
<xCoord>182</xCoord>
<yCoord>280</yCoord>
</edgeMap>
<edgeMap>
<xCoord>181</xCoord>
<yCoord>281</yCoord>
</edgeMap>
<edgeMap>
<xCoord>180</xCoord>
<yCoord>281</yCoord>
</edgeMap>
<edgeMap>
<xCoord>179</xCoord>
<yCoord>282</yCoord>
</edgeMap>
<edgeMap>
<xCoord>179</xCoord>
<yCoord>283</yCoord>
</edgeMap>
<edgeMap>
<xCoord>179</xCoord>
<yCoord>284</yCoord>
</edgeMap>
<edgeMap>
<xCoord>179</xCoord>
<yCoord>285</yCoord>
</edgeMap>
<edgeMap>
<xCoord>180</xCoord>
<yCoord>286</yCoord>
</edgeMap>
<edgeMap>
<xCoord>180</xCoord>
<yCoord>287</yCoord>
</edgeMap>
<edgeMap>
<xCoord>180</xCoord>
<yCoord>288</yCoord>
</edgeMap>
<edgeMap>
<xCoord>180</xCoord>
<yCoord>289</yCoord>
</edgeMap>
<edgeMap>
<xCoord>180</xCoord>
<yCoord>290</yCoord>
</edgeMap>
<edgeMap>
<xCoord>180</xCoord>
<yCoord>291</yCoord>
</edgeMap>
<edgeMap>
<xCoord>180</xCoord>
<yCoord>292</yCoord>
</edgeMap>
<edgeMap>
<xCoord>180</xCoord>
<yCoord>293</yCoord>
</edgeMap>
<edgeMap>
<xCoord>180</xCoord>
<yCoord>294</yCoord>
</edgeMap>
<edgeMap>
<xCoord>180</xCoord>
<yCoord>295</yCoord>
</edgeMap>
<edgeMap>
<xCoord>180</xCoord>
<yCoord>296</yCoord>
</edgeMap>
<edgeMap>
<xCoord>181</xCoord>
<yCoord>296</yCoord>
</edgeMap>
<edgeMap>
<xCoord>182</xCoord>
<yCoord>297</yCoord>
</edgeMap>
<edgeMap>
<xCoord>183</xCoord>
<yCoord>298</yCoord>
</edgeMap>
<edgeMap>
<xCoord>184</xCoord>
<yCoord>299</yCoord>
</edgeMap>
<edgeMap>
<xCoord>185</xCoord>
<yCoord>300</yCoord>
</edgeMap>
<edgeMap>
<xCoord>185</xCoord>
<yCoord>301</yCoord>
</edgeMap>
<edgeMap>
<xCoord>185</xCoord>
<yCoord>302</yCoord>
</edgeMap>
<edgeMap>
<xCoord>185</xCoord>
<yCoord>303</yCoord>
</edgeMap>
<edgeMap>
<xCoord>186</xCoord>
<yCoord>304</yCoord>
</edgeMap>
<edgeMap>
<xCoord>186</xCoord>
<yCoord>305</yCoord>
</edgeMap>
<edgeMap>
<xCoord>186</xCoord>
<yCoord>306</yCoord>
</edgeMap>
<edgeMap>
<xCoord>186</xCoord>
<yCoord>307</yCoord>
</edgeMap>
<edgeMap>
<xCoord>186</xCoord>
<yCoord>308</yCoord>
</edgeMap>
<edgeMap>
<xCoord>186</xCoord>
<yCoord>309</yCoord>
</edgeMap>
<edgeMap>
<xCoord>186</xCoord>
<yCoord>310</yCoord>
</edgeMap>
<edgeMap>
<xCoord>187</xCoord>
<yCoord>311</yCoord>
</edgeMap>
<edgeMap>
<xCoord>188</xCoord>
<yCoord>312</yCoord>
</edgeMap>
<edgeMap>
<xCoord>189</xCoord>
<yCoord>312</yCoord>
</edgeMap>
<edgeMap>
<xCoord>190</xCoord>
<yCoord>313</yCoord>
</edgeMap>
<edgeMap>
<xCoord>191</xCoord>
<yCoord>313</yCoord>
</edgeMap>
<edgeMap>
<xCoord>192</xCoord>
<yCoord>313</yCoord>
</edgeMap>
<edgeMap>
<xCoord>193</xCoord>
<yCoord>313</yCoord>
</edgeMap>
</roi>
<roi>
<imageZposition>-92.0</imageZposition>
<imageSOP_UID>1.3.6.1.4.1.14519.5.2.1.6279.6001.328570651143916095425464567752</imageSOP_UID>
<inclusion>TRUE</inclusion>
<edgeMap>
<xCoord>189</xCoord>
<yCoord>302</yCoord>
</edgeMap>
<edgeMap>
<xCoord>190</xCoord>
<yCoord>301</yCoord>
</edgeMap>
<edgeMap>
<xCoord>191</xCoord>
<yCoord>301</yCoord>
</edgeMap>
<edgeMap>
<xCoord>192</xCoord>
<yCoord>301</yCoord>
</edgeMap>
<edgeMap>
<xCoord>193</xCoord>
<yCoord>301</yCoord>
</edgeMap>
<edgeMap>
<xCoord>194</xCoord>
<yCoord>301</yCoord>
</edgeMap>
<edgeMap>
<xCoord>195</xCoord>
<yCoord>301</yCoord>
</edgeMap>
<edgeMap>
<xCoord>196</xCoord>
<yCoord>301</yCoord>
</edgeMap>
<edgeMap>
<xCoord>197</xCoord>
<yCoord>301</yCoord>
</edgeMap>
<edgeMap>
<xCoord>198</xCoord>
<yCoord>301</yCoord>
</edgeMap>
<edgeMap>
<xCoord>198</xCoord>
<yCoord>300</yCoord>
</edgeMap>
<edgeMap>
<xCoord>199</xCoord>
<yCoord>299</yCoord>
</edgeMap>
<edgeMap>
<xCoord>199</xCoord>
<yCoord>298</yCoord>
</edgeMap>
<edgeMap>
<xCoord>200</xCoord>
<yCoord>297</yCoord>
</edgeMap>
<edgeMap>
<xCoord>201</xCoord>
<yCoord>297</yCoord>
</edgeMap>
<edgeMap>
<xCoord>202</xCoord>
<yCoord>297</yCoord>
</edgeMap>
<edgeMap>
<xCoord>203</xCoord>
<yCoord>297</yCoord>
</edgeMap>
<edgeMap>
<xCoord>204</xCoord>
<yCoord>297</yCoord>
</edgeMap>
<edgeMap>
<xCoord>205</xCoord>
<yCoord>296</yCoord>
</edgeMap>
<edgeMap>
<xCoord>205</xCoord>
<yCoord>295</yCoord>
</edgeMap>
<edgeMap>
<xCoord>206</xCoord>
<yCoord>294</yCoord>
</edgeMap>
<edgeMap>
<xCoord>207</xCoord>
<yCoord>294</yCoord>
</edgeMap>
<edgeMap>
<xCoord>208</xCoord>
<yCoord>294</yCoord>
</edgeMap>
<edgeMap>
<xCoord>209</xCoord>
<yCoord>293</yCoord>
</edgeMap>
<edgeMap>
<xCoord>210</xCoord>
<yCoord>292</yCoord>
</edgeMap>
<edgeMap>
<xCoord>211</xCoord>
<yCoord>292</yCoord>
</edgeMap>
<edgeMap>
<xCoord>211</xCoord>
<yCoord>291</yCoord>
</edgeMap>
<edgeMap>
<xCoord>211</xCoord>
<yCoord>290</yCoord>
</edgeMap>
<edgeMap>
<xCoord>211</xCoord>
<yCoord>289</yCoord>
</edgeMap>
<edgeMap>
<xCoord>211</xCoord>
<yCoord>288</yCoord>
</edgeMap>
<edgeMap>
<xCoord>211</xCoord>
<yCoord>287</yCoord>
</edgeMap>
<edgeMap>
<xCoord>211</xCoord>
<yCoord>286</yCoord>
</edgeMap>
<edgeMap>
<xCoord>210</xCoord>
<yCoord>285</yCoord>
</edgeMap>
<edgeMap>
<xCoord>210</xCoord>
<yCoord>284</yCoord>
</edgeMap>
<edgeMap>
<xCoord>210</xCoord>
<yCoord>283</yCoord>
</edgeMap>
<edgeMap>
<xCoord>209</xCoord>
<yCoord>282</yCoord>
</edgeMap>
<edgeMap>
<xCoord>209</xCoord>
<yCoord>281</yCoord>
</edgeMap>
<edgeMap>
<xCoord>208</xCoord>
<yCoord>280</yCoord>
</edgeMap>
<edgeMap>
<xCoord>207</xCoord>
<yCoord>279</yCoord>
</edgeMap>
<edgeMap>
<xCoord>208</xCoord>
<yCoord>278</yCoord>
</edgeMap>
<edgeMap>
<xCoord>208</xCoord>
<yCoord>277</yCoord>
</edgeMap>
<edgeMap>
<xCoord>208</xCoord>
<yCoord>276</yCoord>
</edgeMap>
<edgeMap>
<xCoord>207</xCoord>
<yCoord>275</yCoord>
</edgeMap>
<edgeMap>
<xCoord>206</xCoord>
<yCoord>275</yCoord>
</edgeMap>
<edgeMap>
<xCoord>205</xCoord>
<yCoord>276</yCoord>
</edgeMap>
<edgeMap>
<xCoord>204</xCoord>
<yCoord>276</yCoord>
</edgeMap>
<edgeMap>
<xCoord>203</xCoord>
<yCoord>276</yCoord>
</edgeMap>
<edgeMap>
<xCoord>202</xCoord>
<yCoord>276</yCoord>
</edgeMap>
<edgeMap>
<xCoord>201</xCoord>
<yCoord>276</yCoord>
</edgeMap>
<edgeMap>
<xCoord>200</xCoord>
<yCoord>275</yCoord>
</edgeMap>
<edgeMap>
<xCoord>199</xCoord>
<yCoord>275</yCoord>
</edgeMap>
<edgeMap>
<xCoord>198</xCoord>
<yCoord>275</yCoord>
</edgeMap>
<edgeMap>
<xCoord>197</xCoord>
<yCoord>275</yCoord>
</edgeMap>
<edgeMap>
<xCoord>196</xCoord>
<yCoord>276</yCoord>
</edgeMap>
<edgeMap>
<xCoord>195</xCoord>
<yCoord>276</yCoord>
</edgeMap>
<edgeMap>
<xCoord>194</xCoord>
<yCoord>277</yCoord>
</edgeMap>
<edgeMap>
<xCoord>193</xCoord>
<yCoord>277</yCoord>
</edgeMap>
<edgeMap>
<xCoord>192</xCoord>
<yCoord>277</yCoord>
</edgeMap>
<edgeMap>
<xCoord>191</xCoord>
<yCoord>276</yCoord>
</edgeMap>
<edgeMap>
<xCoord>190</xCoord>
<yCoord>276</yCoord>
</edgeMap>
<edgeMap>
<xCoord>189</xCoord>
<yCoord>276</yCoord>
</edgeMap>
<edgeMap>
<xCoord>188</xCoord>
<yCoord>277</yCoord>
</edgeMap>
<edgeMap>
<xCoord>187</xCoord>
<yCoord>277</yCoord>
</edgeMap>
<edgeMap>
<xCoord>186</xCoord>
<yCoord>277</yCoord>
</edgeMap>
<edgeMap>
<xCoord>185</xCoord>
<yCoord>276</yCoord>
</edgeMap>
<edgeMap>
<xCoord>184</xCoord>
<yCoord>276</yCoord>
</edgeMap>
<edgeMap>
<xCoord>183</xCoord>
<yCoord>276</yCoord>
</edgeMap>
<edgeMap>
<xCoord>182</xCoord>
<yCoord>276</yCoord>
</edgeMap>
<edgeMap>
<xCoord>181</xCoord>
<yCoord>276</yCoord>
</edgeMap>
<edgeMap>
<xCoord>180</xCoord>
<yCoord>276</yCoord>
</edgeMap>
<edgeMap>
<xCoord>179</xCoord>
<yCoord>276</yCoord>
</edgeMap>
<edgeMap>
<xCoord>178</xCoord>
<yCoord>276</yCoord>
</edgeMap>
<edgeMap>
<xCoord>177</xCoord>
<yCoord>276</yCoord>
</edgeMap>
<edgeMap>
<xCoord>176</xCoord>
<yCoord>276</yCoord>
</edgeMap>
<edgeMap>
<xCoord>175</xCoord>
<yCoord>277</yCoord>
</edgeMap>
<edgeMap>
<xCoord>174</xCoord>
<yCoord>278</yCoord>
</edgeMap>
<edgeMap>
<xCoord>173</xCoord>
<yCoord>279</yCoord>
</edgeMap>
<edgeMap>
<xCoord>173</xCoord>
<yCoord>280</yCoord>
</edgeMap>
<edgeMap>
<xCoord>173</xCoord>
<yCoord>281</yCoord>
</edgeMap>
<edgeMap>
<xCoord>174</xCoord>
<yCoord>282</yCoord>
</edgeMap>
<edgeMap>
<xCoord>174</xCoord>
<yCoord>283</yCoord>
</edgeMap>
<edgeMap>
<xCoord>175</xCoord>
<yCoord>284</yCoord>
</edgeMap>
<edgeMap>
<xCoord>175</xCoord>
<yCoord>283</yCoord>
</edgeMap>
<edgeMap>
<xCoord>176</xCoord>
<yCoord>282</yCoord>
</edgeMap>
<edgeMap>
<xCoord>177</xCoord>
<yCoord>282</yCoord>
</edgeMap>
<edgeMap>
<xCoord>178</xCoord>
<yCoord>283</yCoord>
</edgeMap>
<edgeMap>
<xCoord>179</xCoord>
<yCoord>284</yCoord>
</edgeMap>
<edgeMap>
<xCoord>179</xCoord>
<yCoord>285</yCoord>
</edgeMap>
<edgeMap>
<xCoord>179</xCoord>
<yCoord>286</yCoord>
</edgeMap>
<edgeMap>
<xCoord>179</xCoord>
<yCoord>287</yCoord>
</edgeMap>
<edgeMap>
<xCoord>179</xCoord>
<yCoord>288</yCoord>
</edgeMap>
<edgeMap>
<xCoord>180</xCoord>
<yCoord>289</yCoord>
</edgeMap>
<edgeMap>
<xCoord>181</xCoord>
<yCoord>290</yCoord>
</edgeMap>
<edgeMap>
<xCoord>181</xCoord>
<yCoord>291</yCoord>
</edgeMap>
<edgeMap>
<xCoord>181</xCoord>
<yCoord>292</yCoord>
</edgeMap>
<edgeMap>
<xCoord>181</xCoord>
<yCoord>293</yCoord>
</edgeMap>
<edgeMap>
<xCoord>181</xCoord>
<yCoord>294</yCoord>
</edgeMap>
<edgeMap>
<xCoord>181</xCoord>
<yCoord>295</yCoord>
</edgeMap>
<edgeMap>
<xCoord>181</xCoord>
<yCoord>296</yCoord>
</edgeMap>
<edgeMap>
<xCoord>181</xCoord>
<yCoord>297</yCoord>
</edgeMap>
<edgeMap>
<xCoord>182</xCoord>
<yCoord>298</yCoord>
</edgeMap>
<edgeMap>
<xCoord>183</xCoord>
<yCoord>299</yCoord>
</edgeMap>
<edgeMap>
<xCoord>184</xCoord>
<yCoord>300</yCoord>
</edgeMap>
<edgeMap>
<xCoord>185</xCoord>
<yCoord>301</yCoord>
</edgeMap>
<edgeMap>
<xCoord>186</xCoord>
<yCoord>301</yCoord>
</edgeMap>
<edgeMap>
<xCoord>187</xCoord>
<yCoord>301</yCoord>
</edgeMap>
<edgeMap>
<xCoord>188</xCoord>
<yCoord>301</yCoord>
</edgeMap>
<edgeMap>
<xCoord>189</xCoord>
<yCoord>302</yCoord>
</edgeMap>
</roi>
<roi>
<imageZposition>-94.5</imageZposition>
<imageSOP_UID>1.3.6.1.4.1.14519.5.2.1.6279.6001.314918099080296018038129571325</imageSOP_UID>
<inclusion>TRUE</inclusion>
<edgeMap>
<xCoord>185</xCoord>
<yCoord>298</yCoord>
</edgeMap>
<edgeMap>
<xCoord>186</xCoord>
<yCoord>297</yCoord>
</edgeMap>
<edgeMap>
<xCoord>187</xCoord>
<yCoord>297</yCoord>
</edgeMap>
<edgeMap>
<xCoord>188</xCoord>
<yCoord>297</yCoord>
</edgeMap>
<edgeMap>
<xCoord>189</xCoord>
<yCoord>297</yCoord>
</edgeMap>
<edgeMap>
<xCoord>190</xCoord>
<yCoord>297</yCoord>
</edgeMap>
<edgeMap>
<xCoord>191</xCoord>
<yCoord>297</yCoord>
</edgeMap>
<edgeMap>
<xCoord>192</xCoord>
<yCoord>296</yCoord>
</edgeMap>
<edgeMap>
<xCoord>192</xCoord>
<yCoord>295</yCoord>
</edgeMap>
<edgeMap>
<xCoord>193</xCoord>
<yCoord>294</yCoord>
</edgeMap>
<edgeMap>
<xCoord>194</xCoord>
<yCoord>294</yCoord>
</edgeMap>
<edgeMap>
<xCoord>195</xCoord>
<yCoord>294</yCoord>
</edgeMap>
<edgeMap>
<xCoord>196</xCoord>
<yCoord>294</yCoord>
</edgeMap>
<edgeMap>
<xCoord>197</xCoord>
<yCoord>295</yCoord>
</edgeMap>
<edgeMap>
<xCoord>198</xCoord>
<yCoord>295</yCoord>
</edgeMap>
<edgeMap>
<xCoord>199</xCoord>
<yCoord>295</yCoord>
</edgeMap>
<edgeMap>
<xCoord>200</xCoord>
<yCoord>295</yCoord>
</edgeMap>
<edgeMap>
<xCoord>201</xCoord>
<yCoord>295</yCoord>
</edgeMap>
<edgeMap>
<xCoord>202</xCoord>
<yCoord>295</yCoord>
</edgeMap>
<edgeMap>
<xCoord>203</xCoord>
<yCoord>295</yCoord>
</edgeMap>
<edgeMap>
<xCoord>204</xCoord>
<yCoord>294</yCoord>
</edgeMap>
<edgeMap>
<xCoord>205</xCoord>
<yCoord>294</yCoord>
</edgeMap>
<edgeMap>
<xCoord>206</xCoord>
<yCoord>294</yCoord>
</edgeMap>
<edgeMap>
<xCoord>207</xCoord>
<yCoord>294</yCoord>
</edgeMap>
<edgeMap>
<xCoord>208</xCoord>
<yCoord>294</yCoord>
</edgeMap>
<edgeMap>
<xCoord>209</xCoord>
<yCoord>294</yCoord>
</edgeMap>
<edgeMap>
<xCoord>210</xCoord>
<yCoord>294</yCoord>
</edgeMap>
<edgeMap>
<xCoord>211</xCoord>
<yCoord>293</yCoord>
</edgeMap>
<edgeMap>
<xCoord>212</xCoord>
<yCoord>293</yCoord>
</edgeMap>
<edgeMap>
<xCoord>211</xCoord>
<yCoord>293</yCoord>
</edgeMap>
<edgeMap>
<xCoord>210</xCoord>
<yCoord>292</yCoord>
</edgeMap>
<edgeMap>
<xCoord>210</xCoord>
<yCoord>291</yCoord>
</edgeMap>
<edgeMap>
<xCoord>209</xCoord>
<yCoord>290</yCoord>
</edgeMap>
<edgeMap>
<xCoord>210</xCoord>
<yCoord>289</yCoord>
</edgeMap>
<edgeMap>
<xCoord>209</xCoord>
<yCoord>288</yCoord>
</edgeMap>
<edgeMap>
<xCoord>209</xCoord>
<yCoord>287</yCoord>
</edgeMap>
<edgeMap>
<xCoord>208</xCoord>
<yCoord>286</yCoord>
</edgeMap>
<edgeMap>
<xCoord>208</xCoord>
<yCoord>285</yCoord>
</edgeMap>
<edgeMap>
<xCoord>207</xCoord>
<yCoord>284</yCoord>
</edgeMap>
<edgeMap>
<xCoord>207</xCoord>
<yCoord>283</yCoord>
</edgeMap>
<edgeMap>
<xCoord>207</xCoord>
<yCoord>282</yCoord>
</edgeMap>
<edgeMap>
<xCoord>206</xCoord>
<yCoord>281</yCoord>
</edgeMap>
<edgeMap>
<xCoord>207</xCoord>
<yCoord>280</yCoord>
</edgeMap>
<edgeMap>
<xCoord>207</xCoord>
<yCoord>279</yCoord>
</edgeMap>
<edgeMap>
<xCoord>208</xCoord>
<yCoord>278</yCoord>
</edgeMap>
<edgeMap>
<xCoord>208</xCoord>
<yCoord>277</yCoord>
</edgeMap>
<edgeMap>
<xCoord>208</xCoord>
<yCoord>276</yCoord>
</edgeMap>
<edgeMap>
<xCoord>207</xCoord>
<yCoord>276</yCoord>
</edgeMap>
<edgeMap>
<xCoord>206</xCoord>
<yCoord>275</yCoord>
</edgeMap>
<edgeMap>
<xCoord>205</xCoord>
<yCoord>275</yCoord>
</edgeMap>
<edgeMap>
<xCoord>204</xCoord>
<yCoord>274</yCoord>
</edgeMap>
<edgeMap>
<xCoord>203</xCoord>
<yCoord>274</yCoord>
</edgeMap>
<edgeMap>
<xCoord>202</xCoord>
<yCoord>274</yCoord>
</edgeMap>
<edgeMap>
<xCoord>201</xCoord>
<yCoord>274</yCoord>
</edgeMap>
<edgeMap>
<xCoord>200</xCoord>
<yCoord>273</yCoord>
</edgeMap>
<edgeMap>
<xCoord>199</xCoord>
<yCoord>274</yCoord>
</edgeMap>
<edgeMap>
<xCoord>198</xCoord>
<yCoord>274</yCoord>
</edgeMap>
<edgeMap>
<xCoord>197</xCoord>
<yCoord>275</yCoord>
</edgeMap>
<edgeMap>
<xCoord>196</xCoord>
<yCoord>275</yCoord>
</edgeMap>
<edgeMap>
<xCoord>195</xCoord>
<yCoord>276</yCoord>
</edgeMap>
<edgeMap>
<xCoord>194</xCoord>
<yCoord>277</yCoord>
</edgeMap>
<edgeMap>
<xCoord>193</xCoord>
<yCoord>277</yCoord>
</edgeMap>
<edgeMap>
<xCoord>192</xCoord>
<yCoord>277</yCoord>
</edgeMap>
<edgeMap>
<xCoord>191</xCoord>
<yCoord>277</yCoord>
</edgeMap>
<edgeMap>
<xCoord>190</xCoord>
<yCoord>276</yCoord>
</edgeMap>
<edgeMap>
<xCoord>189</xCoord>
<yCoord>276</yCoord>
</edgeMap>
<edgeMap>
<xCoord>188</xCoord>
<yCoord>275</yCoord>
</edgeMap>
<edgeMap>
<xCoord>188</xCoord>
<yCoord>274</yCoord>
</edgeMap>
<edgeMap>
<xCoord>187</xCoord>
<yCoord>273</yCoord>
</edgeMap>
<edgeMap>
<xCoord>186</xCoord>
<yCoord>273</yCoord>
</edgeMap>
<edgeMap>
<xCoord>185</xCoord>
<yCoord>273</yCoord>
</edgeMap>
<edgeMap>
<xCoord>184</xCoord>
<yCoord>274</yCoord>
</edgeMap>
<edgeMap>
<xCoord>183</xCoord>
<yCoord>274</yCoord>
</edgeMap>
<edgeMap>
<xCoord>182</xCoord>
<yCoord>275</yCoord>
</edgeMap>
<edgeMap>
<xCoord>181</xCoord>
<yCoord>274</yCoord>
</edgeMap>
<edgeMap>
<xCoord>180</xCoord>
<yCoord>275</yCoord>
</edgeMap>
<edgeMap>
<xCoord>179</xCoord>
<yCoord>275</yCoord>
</edgeMap>
<edgeMap>
<xCoord>178</xCoord>
<yCoord>276</yCoord>
</edgeMap>
<edgeMap>
<xCoord>177</xCoord>
<yCoord>277</yCoord>
</edgeMap>
<edgeMap>
<xCoord>177</xCoord>
<yCoord>278</yCoord>
</edgeMap>
<edgeMap>
<xCoord>178</xCoord>
<yCoord>279</yCoord>
</edgeMap>
<edgeMap>
<xCoord>177</xCoord>
<yCoord>280</yCoord>
</edgeMap>
<edgeMap>
<xCoord>178</xCoord>
<yCoord>279</yCoord>
</edgeMap>
<edgeMap>
<xCoord>179</xCoord>
<yCoord>280</yCoord>
</edgeMap>
<edgeMap>
<xCoord>179</xCoord>
<yCoord>281</yCoord>
</edgeMap>
<edgeMap>
<xCoord>180</xCoord>
<yCoord>282</yCoord>
</edgeMap>
<edgeMap>
<xCoord>180</xCoord>
<yCoord>283</yCoord>
</edgeMap>
<edgeMap>
<xCoord>179</xCoord>
<yCoord>284</yCoord>
</edgeMap>
<edgeMap>
<xCoord>179</xCoord>
<yCoord>285</yCoord>
</edgeMap>
<edgeMap>
<xCoord>179</xCoord>
<yCoord>286</yCoord>
</edgeMap>
<edgeMap>
<xCoord>179</xCoord>
<yCoord>287</yCoord>
</edgeMap>
<edgeMap>
<xCoord>180</xCoord>
<yCoord>288</yCoord>
</edgeMap>
<edgeMap>
<xCoord>180</xCoord>
<yCoord>289</yCoord>
</edgeMap>
<edgeMap>
<xCoord>181</xCoord>
<yCoord>290</yCoord>
</edgeMap>
<edgeMap>
<xCoord>182</xCoord>
<yCoord>290</yCoord>
</edgeMap>
<edgeMap>
<xCoord>183</xCoord>
<yCoord>291</yCoord>
</edgeMap>
<edgeMap>
<xCoord>183</xCoord>
<yCoord>292</yCoord>
</edgeMap>
<edgeMap>
<xCoord>182</xCoord>
<yCoord>293</yCoord>
</edgeMap>
<edgeMap>
<xCoord>181</xCoord>
<yCoord>293</yCoord>
</edgeMap>
<edgeMap>
<xCoord>180</xCoord>
<yCoord>294</yCoord>
</edgeMap>
<edgeMap>
<xCoord>179</xCoord>
<yCoord>294</yCoord>
</edgeMap>
<edgeMap>
<xCoord>180</xCoord>
<yCoord>295</yCoord>
</edgeMap>
<edgeMap>
<xCoord>181</xCoord>
<yCoord>296</yCoord>
</edgeMap>
<edgeMap>
<xCoord>182</xCoord>
<yCoord>297</yCoord>
</edgeMap>
<edgeMap>
<xCoord>182</xCoord>
<yCoord>298</yCoord>
</edgeMap>
<edgeMap>
<xCoord>183</xCoord>
<yCoord>298</yCoord>
</edgeMap>
<edgeMap>
<xCoord>184</xCoord>
<yCoord>298</yCoord>
</edgeMap>
<edgeMap>
<xCoord>185</xCoord>
<yCoord>298</yCoord>
</edgeMap>
</roi>
<roi>
<imageZposition>-97.0</imageZposition>
<imageSOP_UID>1.3.6.1.4.1.14519.5.2.1.6279.6001.238275177185724856345552263430</imageSOP_UID>
<inclusion>TRUE</inclusion>
<edgeMap>
<xCoord>200</xCoord>
<yCoord>294</yCoord>
</edgeMap>
<edgeMap>
<xCoord>201</xCoord>
<yCoord>293</yCoord>
</edgeMap>
<edgeMap>
<xCoord>202</xCoord>
<yCoord>292</yCoord>
</edgeMap>
<edgeMap>
<xCoord>203</xCoord>
<yCoord>292</yCoord>
</edgeMap>
<edgeMap>
<xCoord>204</xCoord>
<yCoord>292</yCoord>
</edgeMap>
<edgeMap>
<xCoord>205</xCoord>
<yCoord>291</yCoord>
</edgeMap>
<edgeMap>
<xCoord>206</xCoord>
<yCoord>291</yCoord>
</edgeMap>
<edgeMap>
<xCoord>206</xCoord>
<yCoord>290</yCoord>
</edgeMap>
<edgeMap>
<xCoord>206</xCoord>
<yCoord>289</yCoord>
</edgeMap>
<edgeMap>
<xCoord>207</xCoord>
<yCoord>288</yCoord>
</edgeMap>
<edgeMap>
<xCoord>207</xCoord>
<yCoord>287</yCoord>
</edgeMap>
<edgeMap>
<xCoord>206</xCoord>
<yCoord>286</yCoord>
</edgeMap>
<edgeMap>
<xCoord>205</xCoord>
<yCoord>285</yCoord>
</edgeMap>
<edgeMap>
<xCoord>204</xCoord>
<yCoord>284</yCoord>
</edgeMap>
<edgeMap>
<xCoord>203</xCoord>
<yCoord>283</yCoord>
</edgeMap>
<edgeMap>
<xCoord>202</xCoord>
<yCoord>282</yCoord>
</edgeMap>
<edgeMap>
<xCoord>201</xCoord>
<yCoord>282</yCoord>
</edgeMap>
<edgeMap>
<xCoord>200</xCoord>
<yCoord>281</yCoord>
</edgeMap>
<edgeMap>
<xCoord>200</xCoord>
<yCoord>280</yCoord>
</edgeMap>
<edgeMap>
<xCoord>200</xCoord>
<yCoord>279</yCoord>
</edgeMap>
<edgeMap>
<xCoord>200</xCoord>
<yCoord>278</yCoord>
</edgeMap>
<edgeMap>
<xCoord>200</xCoord>
<yCoord>277</yCoord>
</edgeMap>
<edgeMap>
<xCoord>200</xCoord>
<yCoord>276</yCoord>
</edgeMap>
<edgeMap>
<xCoord>200</xCoord>
<yCoord>275</yCoord>
</edgeMap>
<edgeMap>
<xCoord>199</xCoord>
<yCoord>275</yCoord>
</edgeMap>
<edgeMap>
<xCoord>198</xCoord>
<yCoord>274</yCoord>
</edgeMap>
<edgeMap>
<xCoord>198</xCoord>
<yCoord>273</yCoord>
</edgeMap>
<edgeMap>
<xCoord>197</xCoord>
<yCoord>273</yCoord>
</edgeMap>
<edgeMap>
<xCoord>197</xCoord>
<yCoord>274</yCoord>
</edgeMap>
<edgeMap>
<xCoord>196</xCoord>
<yCoord>275</yCoord>
</edgeMap>
<edgeMap>
<xCoord>196</xCoord>
<yCoord>276</yCoord>
</edgeMap>
<edgeMap>
<xCoord>195</xCoord>
<yCoord>277</yCoord>
</edgeMap>
<edgeMap>
<xCoord>195</xCoord>
<yCoord>278</yCoord>
</edgeMap>
<edgeMap>
<xCoord>194</xCoord>
<yCoord>279</yCoord>
</edgeMap>
<edgeMap>
<xCoord>193</xCoord>
<yCoord>279</yCoord>
</edgeMap>
<edgeMap>
<xCoord>192</xCoord>
<yCoord>279</yCoord>
</edgeMap>
<edgeMap>
<xCoord>191</xCoord>
<yCoord>278</yCoord>
</edgeMap>
<edgeMap>
<xCoord>190</xCoord>
<yCoord>278</yCoord>
</edgeMap>
<edgeMap>
<xCoord>189</xCoord>
<yCoord>279</yCoord>
</edgeMap>
<edgeMap>
<xCoord>188</xCoord>
<yCoord>278</yCoord>
</edgeMap>
<edgeMap>
<xCoord>188</xCoord>
<yCoord>277</yCoord>
</edgeMap>
<edgeMap>
<xCoord>189</xCoord>
<yCoord>276</yCoord>
</edgeMap>
<edgeMap>
<xCoord>190</xCoord>
<yCoord>275</yCoord>
</edgeMap>
<edgeMap>
<xCoord>191</xCoord>
<yCoord>275</yCoord>
</edgeMap>
<edgeMap>
<xCoord>191</xCoord>
<yCoord>274</yCoord>
</edgeMap>
<edgeMap>
<xCoord>191</xCoord>
<yCoord>273</yCoord>
</edgeMap>
<edgeMap>
<xCoord>191</xCoord>
<yCoord>272</yCoord>
</edgeMap>
<edgeMap>
<xCoord>191</xCoord>
<yCoord>271</yCoord>
</edgeMap>
<edgeMap>
<xCoord>191</xCoord>
<yCoord>270</yCoord>
</edgeMap>
<edgeMap>
<xCoord>190</xCoord>
<yCoord>270</yCoord>
</edgeMap>
<edgeMap>
<xCoord>189</xCoord>
<yCoord>270</yCoord>
</edgeMap>
<edgeMap>
<xCoord>188</xCoord>
<yCoord>271</yCoord>
</edgeMap>
<edgeMap>
<xCoord>187</xCoord>
<yCoord>272</yCoord>
</edgeMap>
<edgeMap>
<xCoord>186</xCoord>
<yCoord>273</yCoord>
</edgeMap>
<edgeMap>
<xCoord>185</xCoord>
<yCoord>274</yCoord>
</edgeMap>
<edgeMap>
<xCoord>184</xCoord>
<yCoord>274</yCoord>
</edgeMap>
<edgeMap>
<xCoord>183</xCoord>
<yCoord>274</yCoord>
</edgeMap>
<edgeMap>
<xCoord>182</xCoord>
<yCoord>274</yCoord>
</edgeMap>
<edgeMap>
<xCoord>183</xCoord>
<yCoord>275</yCoord>
</edgeMap>
<edgeMap>
<xCoord>182</xCoord>
<yCoord>276</yCoord>
</edgeMap>
<edgeMap>
<xCoord>181</xCoord>
<yCoord>277</yCoord>
</edgeMap>
<edgeMap>
<xCoord>180</xCoord>
<yCoord>277</yCoord>
</edgeMap>
<edgeMap>
<xCoord>180</xCoord>
<yCoord>278</yCoord>
</edgeMap>
<edgeMap>
<xCoord>180</xCoord>
<yCoord>279</yCoord>
</edgeMap>
<edgeMap>
<xCoord>180</xCoord>
<yCoord>280</yCoord>
</edgeMap>
<edgeMap>
<xCoord>180</xCoord>
<yCoord>281</yCoord>
</edgeMap>
<edgeMap>
<xCoord>180</xCoord>
<yCoord>282</yCoord>
</edgeMap>
<edgeMap>
<xCoord>181</xCoord>
<yCoord>283</yCoord>
</edgeMap>
<edgeMap>
<xCoord>182</xCoord>
<yCoord>284</yCoord>
</edgeMap>
<edgeMap>
<xCoord>182</xCoord>
<yCoord>285</yCoord>
</edgeMap>
<edgeMap>
<xCoord>182</xCoord>
<yCoord>286</yCoord>
</edgeMap>
<edgeMap>
<xCoord>181</xCoord>
<yCoord>287</yCoord>
</edgeMap>
<edgeMap>
<xCoord>181</xCoord>
<yCoord>288</yCoord>
</edgeMap>
<edgeMap>
<xCoord>181</xCoord>
<yCoord>289</yCoord>
</edgeMap>
<edgeMap>
<xCoord>181</xCoord>
<yCoord>290</yCoord>
</edgeMap>
<edgeMap>
<xCoord>182</xCoord>
<yCoord>291</yCoord>
</edgeMap>
<edgeMap>
<xCoord>183</xCoord>
<yCoord>291</yCoord>
</edgeMap>
<edgeMap>
<xCoord>184</xCoord>
<yCoord>291</yCoord>
</edgeMap>
<edgeMap>
<xCoord>185</xCoord>
<yCoord>291</yCoord>
</edgeMap>
<edgeMap>
<xCoord>186</xCoord>
<yCoord>292</yCoord>
</edgeMap>
<edgeMap>
<xCoord>187</xCoord>
<yCoord>293</yCoord>
</edgeMap>
<edgeMap>
<xCoord>188</xCoord>
<yCoord>293</yCoord>
</edgeMap>
<edgeMap>
<xCoord>189</xCoord>
<yCoord>294</yCoord>
</edgeMap>
<edgeMap>
<xCoord>190</xCoord>
<yCoord>294</yCoord>
</edgeMap>
<edgeMap>
<xCoord>191</xCoord>
<yCoord>294</yCoord>
</edgeMap>
<edgeMap>
<xCoord>192</xCoord>
<yCoord>294</yCoord>
</edgeMap>
<edgeMap>
<xCoord>193</xCoord>
<yCoord>294</yCoord>
</edgeMap>
<edgeMap>
<xCoord>194</xCoord>
<yCoord>294</yCoord>
</edgeMap>
<edgeMap>
<xCoord>195</xCoord>
<yCoord>294</yCoord>
</edgeMap>
<edgeMap>
<xCoord>196</xCoord>
<yCoord>294</yCoord>
</edgeMap>
<edgeMap>
<xCoord>197</xCoord>
<yCoord>293</yCoord>
</edgeMap>
<edgeMap>
<xCoord>198</xCoord>
<yCoord>293</yCoord>
</edgeMap>
<edgeMap>
<xCoord>199</xCoord>
<yCoord>293</yCoord>
</edgeMap>
<edgeMap>
<xCoord>200</xCoord>
<yCoord>294</yCoord>
</edgeMap>
</roi>
<roi>
<imageZposition>-99.5</imageZposition>
<imageSOP_UID>1.3.6.1.4.1.14519.5.2.1.6279.6001.169963553529350716841219791602</imageSOP_UID>
<inclusion>TRUE</inclusion>
<edgeMap>
<xCoord>190</xCoord>
<yCoord>297</yCoord>
</edgeMap>
<edgeMap>
<xCoord>191</xCoord>
<yCoord>296</yCoord>
</edgeMap>
<edgeMap>
<xCoord>191</xCoord>
<yCoord>295</yCoord>
</edgeMap>
<edgeMap>
<xCoord>192</xCoord>
<yCoord>294</yCoord>
</edgeMap>
<edgeMap>
<xCoord>193</xCoord>
<yCoord>294</yCoord>
</edgeMap>
<edgeMap>
<xCoord>194</xCoord>
<yCoord>293</yCoord>
</edgeMap>
<edgeMap>
<xCoord>195</xCoord>
<yCoord>293</yCoord>
</edgeMap>
<edgeMap>
<xCoord>196</xCoord>
<yCoord>293</yCoord>
</edgeMap>
<edgeMap>
<xCoord>197</xCoord>
<yCoord>293</yCoord>
</edgeMap>
<edgeMap>
<xCoord>198</xCoord>
<yCoord>293</yCoord>
</edgeMap>
<edgeMap>
<xCoord>199</xCoord>
<yCoord>293</yCoord>
</edgeMap>
<edgeMap>
<xCoord>200</xCoord>
<yCoord>293</yCoord>
</edgeMap>
<edgeMap>
<xCoord>201</xCoord>
<yCoord>293</yCoord>
</edgeMap>
<edgeMap>
<xCoord>202</xCoord>
<yCoord>292</yCoord>
</edgeMap>
<edgeMap>
<xCoord>203</xCoord>
<yCoord>291</yCoord>
</edgeMap>
<edgeMap>
<xCoord>203</xCoord>
<yCoord>290</yCoord>
</edgeMap>
<edgeMap>
<xCoord>204</xCoord>
<yCoord>289</yCoord>
</edgeMap>
<edgeMap>
<xCoord>205</xCoord>
<yCoord>289</yCoord>
</edgeMap>
<edgeMap>
<xCoord>206</xCoord>
<yCoord>288</yCoord>
</edgeMap>
<edgeMap>
<xCoord>207</xCoord>
<yCoord>287</yCoord>
</edgeMap>
<edgeMap>
<xCoord>208</xCoord>
<yCoord>286</yCoord>
</edgeMap>
<edgeMap>
<xCoord>209</xCoord>
<yCoord>286</yCoord>
</edgeMap>
<edgeMap>
<xCoord>210</xCoord>
<yCoord>286</yCoord>
</edgeMap>
<edgeMap>
<xCoord>211</xCoord>
<yCoord>286</yCoord>
</edgeMap>
<edgeMap>
<xCoord>212</xCoord>
<yCoord>287</yCoord>
</edgeMap>
<edgeMap>
<xCoord>213</xCoord>
<yCoord>287</yCoord>
</edgeMap>
<edgeMap>
<xCoord>213</xCoord>
<yCoord>286</yCoord>
</edgeMap>
<edgeMap>
<xCoord>213</xCoord>
<yCoord>285</yCoord>
</edgeMap>
<edgeMap>
<xCoord>212</xCoord>
<yCoord>284</yCoord>
</edgeMap>
<edgeMap>
<xCoord>213</xCoord>
<yCoord>283</yCoord>
</edgeMap>
<edgeMap>
<xCoord>212</xCoord>
<yCoord>283</yCoord>
</edgeMap>
<edgeMap>
<xCoord>211</xCoord>
<yCoord>283</yCoord>
</edgeMap>
<edgeMap>
<xCoord>210</xCoord>
<yCoord>282</yCoord>
</edgeMap>
<edgeMap>
<xCoord>210</xCoord>
<yCoord>281</yCoord>
</edgeMap>
<edgeMap>
<xCoord>209</xCoord>
<yCoord>281</yCoord>
</edgeMap>
<edgeMap>
<xCoord>208</xCoord>
<yCoord>280</yCoord>
</edgeMap>
<edgeMap>
<xCoord>208</xCoord>
<yCoord>279</yCoord>
</edgeMap>
<edgeMap>
<xCoord>207</xCoord>
<yCoord>279</yCoord>
</edgeMap>
<edgeMap>
<xCoord>206</xCoord>
<yCoord>280</yCoord>
</edgeMap>
<edgeMap>
<xCoord>205</xCoord>
<yCoord>281</yCoord>
</edgeMap>
<edgeMap>
<xCoord>204</xCoord>
<yCoord>280</yCoord>
</edgeMap>
<edgeMap>
<xCoord>203</xCoord>
<yCoord>280</yCoord>
</edgeMap>
<edgeMap>
<xCoord>202</xCoord>
<yCoord>280</yCoord>
</edgeMap>
<edgeMap>
<xCoord>201</xCoord>
<yCoord>279</yCoord>
</edgeMap>
<edgeMap>
<xCoord>200</xCoord>
<yCoord>278</yCoord>
</edgeMap>
<edgeMap>
<xCoord>199</xCoord>
<yCoord>277</yCoord>
</edgeMap>
<edgeMap>
<xCoord>198</xCoord>
<yCoord>277</yCoord>
</edgeMap>
<edgeMap>
<xCoord>197</xCoord>
<yCoord>276</yCoord>
</edgeMap>
<edgeMap>
<xCoord>196</xCoord>
<yCoord>275</yCoord>
</edgeMap>
<edgeMap>
<xCoord>195</xCoord>
<yCoord>275</yCoord>
</edgeMap>
<edgeMap>
<xCoord>194</xCoord>
<yCoord>275</yCoord>
</edgeMap>
<edgeMap>
<xCoord>193</xCoord>
<yCoord>276</yCoord>
</edgeMap>
<edgeMap>
<xCoord>192</xCoord>
<yCoord>276</yCoord>
</edgeMap>
<edgeMap>
<xCoord>191</xCoord>
<yCoord>276</yCoord>
</edgeMap>
<edgeMap>
<xCoord>190</xCoord>
<yCoord>276</yCoord>
</edgeMap>
<edgeMap>
<xCoord>189</xCoord>
<yCoord>276</yCoord>
</edgeMap>
<edgeMap>
<xCoord>188</xCoord>
<yCoord>276</yCoord>
</edgeMap>
<edgeMap>
<xCoord>187</xCoord>
<yCoord>276</yCoord>
</edgeMap>
<edgeMap>
<xCoord>186</xCoord>
<yCoord>276</yCoord>
</edgeMap>
<edgeMap>
<xCoord>185</xCoord>
<yCoord>275</yCoord>
</edgeMap>
<edgeMap>
<xCoord>184</xCoord>
<yCoord>274</yCoord>
</edgeMap>
<edgeMap>
<xCoord>183</xCoord>
<yCoord>274</yCoord>
</edgeMap>
<edgeMap>
<xCoord>183</xCoord>
<yCoord>275</yCoord>
</edgeMap>
<edgeMap>
<xCoord>183</xCoord>
<yCoord>276</yCoord>
</edgeMap>
<edgeMap>
<xCoord>183</xCoord>
<yCoord>277</yCoord>
</edgeMap>
<edgeMap>
<xCoord>182</xCoord>
<yCoord>278</yCoord>
</edgeMap>
<edgeMap>
<xCoord>181</xCoord>
<yCoord>279</yCoord>
</edgeMap>
<edgeMap>
<xCoord>180</xCoord>
<yCoord>279</yCoord>
</edgeMap>
<edgeMap>
<xCoord>180</xCoord>
<yCoord>280</yCoord>
</edgeMap>
<edgeMap>
<xCoord>180</xCoord>
<yCoord>281</yCoord>
</edgeMap>
<edgeMap>
<xCoord>180</xCoord>
<yCoord>282</yCoord>
</edgeMap>
<edgeMap>
<xCoord>180</xCoord>
<yCoord>283</yCoord>
</edgeMap>
<edgeMap>
<xCoord>181</xCoord>
<yCoord>283</yCoord>
</edgeMap>
<edgeMap>
<xCoord>182</xCoord>
<yCoord>284</yCoord>
</edgeMap>
<edgeMap>
<xCoord>183</xCoord>
<yCoord>284</yCoord>
</edgeMap>
<edgeMap>
<xCoord>184</xCoord>
<yCoord>285</yCoord>
</edgeMap>
<edgeMap>
<xCoord>185</xCoord>
<yCoord>285</yCoord>
</edgeMap>
<edgeMap>
<xCoord>186</xCoord>
<yCoord>286</yCoord>
</edgeMap>
<edgeMap>
<xCoord>186</xCoord>
<yCoord>287</yCoord>
</edgeMap>
<edgeMap>
<xCoord>185</xCoord>
<yCoord>288</yCoord>
</edgeMap>
<edgeMap>
<xCoord>184</xCoord>
<yCoord>288</yCoord>
</edgeMap>
<edgeMap>
<xCoord>183</xCoord>
<yCoord>289</yCoord>
</edgeMap>
<edgeMap>
<xCoord>182</xCoord>
<yCoord>290</yCoord>
</edgeMap>
<edgeMap>
<xCoord>182</xCoord>
<yCoord>291</yCoord>
</edgeMap>
<edgeMap>
<xCoord>182</xCoord>
<yCoord>292</yCoord>
</edgeMap>
<edgeMap>
<xCoord>183</xCoord>
<yCoord>293</yCoord>
</edgeMap>
<edgeMap>
<xCoord>184</xCoord>
<yCoord>294</yCoord>
</edgeMap>
<edgeMap>
<xCoord>185</xCoord>
<yCoord>295</yCoord>
</edgeMap>
<edgeMap>
<xCoord>186</xCoord>
<yCoord>295</yCoord>
</edgeMap>
<edgeMap>
<xCoord>187</xCoord>
<yCoord>296</yCoord>
</edgeMap>
<edgeMap>
<xCoord>188</xCoord>
<yCoord>297</yCoord>
</edgeMap>
<edgeMap>
<xCoord>189</xCoord>
<yCoord>297</yCoord>
</edgeMap>
<edgeMap>
<xCoord>190</xCoord>
<yCoord>297</yCoord>
</edgeMap>
</roi>
<roi>
<imageZposition>-102.0</imageZposition>
<imageSOP_UID>1.3.6.1.4.1.14519.5.2.1.6279.6001.472205149470042818944143289399</imageSOP_UID>
<inclusion>TRUE</inclusion>
<edgeMap>
<xCoord>192</xCoord>
<yCoord>290</yCoord>
</edgeMap>
<edgeMap>
<xCoord>193</xCoord>
<yCoord>289</yCoord>
</edgeMap>
<edgeMap>
<xCoord>194</xCoord>
<yCoord>288</yCoord>
</edgeMap>
<edgeMap>
<xCoord>195</xCoord>
<yCoord>288</yCoord>
</edgeMap>
<edgeMap>
<xCoord>196</xCoord>
<yCoord>288</yCoord>
</edgeMap>
<edgeMap>
<xCoord>197</xCoord>
<yCoord>288</yCoord>
</edgeMap>
<edgeMap>
<xCoord>198</xCoord>
<yCoord>288</yCoord>
</edgeMap>
<edgeMap>
<xCoord>199</xCoord>
<yCoord>288</yCoord>
</edgeMap>
<edgeMap>
<xCoord>200</xCoord>
<yCoord>288</yCoord>
</edgeMap>
<edgeMap>
<xCoord>201</xCoord>
<yCoord>288</yCoord>
</edgeMap>
<edgeMap>
<xCoord>202</xCoord>
<yCoord>287</yCoord>
</edgeMap>
<edgeMap>
<xCoord>203</xCoord>
<yCoord>286</yCoord>
</edgeMap>
<edgeMap>
<xCoord>204</xCoord>
<yCoord>286</yCoord>
</edgeMap>
<edgeMap>
<xCoord>205</xCoord>
<yCoord>285</yCoord>
</edgeMap>
<edgeMap>
<xCoord>206</xCoord>
<yCoord>285</yCoord>
</edgeMap>
<edgeMap>
<xCoord>207</xCoord>
<yCoord>286</yCoord>
</edgeMap>
<edgeMap>
<xCoord>208</xCoord>
<yCoord>286</yCoord>
</edgeMap>
<edgeMap>
<xCoord>209</xCoord>
<yCoord>285</yCoord>
</edgeMap>
<edgeMap>
<xCoord>210</xCoord>
<yCoord>284</yCoord>
</edgeMap>
<edgeMap>
<xCoord>210</xCoord>
<yCoord>283</yCoord>
</edgeMap>
<edgeMap>
<xCoord>209</xCoord>
<yCoord>282</yCoord>
</edgeMap>
<edgeMap>
<xCoord>209</xCoord>
<yCoord>281</yCoord>
</edgeMap>
<edgeMap>
<xCoord>208</xCoord>
<yCoord>280</yCoord>
</edgeMap>
<edgeMap>
<xCoord>207</xCoord>
<yCoord>279</yCoord>
</edgeMap>
<edgeMap>
<xCoord>206</xCoord>
<yCoord>279</yCoord>
</edgeMap>
<edgeMap>
<xCoord>205</xCoord>
<yCoord>279</yCoord>
</edgeMap>
<edgeMap>
<xCoord>204</xCoord>
<yCoord>279</yCoord>
</edgeMap>
<edgeMap>
<xCoord>203</xCoord>
<yCoord>279</yCoord>
</edgeMap>
<edgeMap>
<xCoord>202</xCoord>
<yCoord>279</yCoord>
</edgeMap>
<edgeMap>
<xCoord>201</xCoord>
<yCoord>278</yCoord>
</edgeMap>
<edgeMap>
<xCoord>200</xCoord>
<yCoord>277</yCoord>
</edgeMap>
<edgeMap>
<xCoord>199</xCoord>
<yCoord>278</yCoord>
</edgeMap>
<edgeMap>
<xCoord>198</xCoord>
<yCoord>278</yCoord>
</edgeMap>
<edgeMap>
<xCoord>197</xCoord>
<yCoord>277</yCoord>
</edgeMap>
<edgeMap>
<xCoord>197</xCoord>
<yCoord>276</yCoord>
</edgeMap>
<edgeMap>
<xCoord>198</xCoord>
<yCoord>275</yCoord>
</edgeMap>
<edgeMap>
<xCoord>197</xCoord>
<yCoord>275</yCoord>
</edgeMap>
<edgeMap>
<xCoord>196</xCoord>
<yCoord>275</yCoord>
</edgeMap>
<edgeMap>
<xCoord>195</xCoord>
<yCoord>275</yCoord>
</edgeMap>
<edgeMap>
<xCoord>194</xCoord>
<yCoord>275</yCoord>
</edgeMap>
<edgeMap>
<xCoord>193</xCoord>
<yCoord>274</yCoord>
</edgeMap>
<edgeMap>
<xCoord>192</xCoord>
<yCoord>273</yCoord>
</edgeMap>
<edgeMap>
<xCoord>191</xCoord>
<yCoord>273</yCoord>
</edgeMap>
<edgeMap>
<xCoord>190</xCoord>
<yCoord>273</yCoord>
</edgeMap>
<edgeMap>
<xCoord>190</xCoord>
<yCoord>274</yCoord>
</edgeMap>
<edgeMap>
<xCoord>189</xCoord>
<yCoord>275</yCoord>
</edgeMap>
<edgeMap>
<xCoord>188</xCoord>
<yCoord>276</yCoord>
</edgeMap>
<edgeMap>
<xCoord>187</xCoord>
<yCoord>277</yCoord>
</edgeMap>
<edgeMap>
<xCoord>187</xCoord>
<yCoord>278</yCoord>
</edgeMap>
<edgeMap>
<xCoord>187</xCoord>
<yCoord>279</yCoord>
</edgeMap>
<edgeMap>
<xCoord>186</xCoord>
<yCoord>280</yCoord>
</edgeMap>
<edgeMap>
<xCoord>186</xCoord>
<yCoord>281</yCoord>
</edgeMap>
<edgeMap>
<xCoord>185</xCoord>
<yCoord>282</yCoord>
</edgeMap>
<edgeMap>
<xCoord>184</xCoord>
<yCoord>283</yCoord>
</edgeMap>
<edgeMap>
<xCoord>185</xCoord>
<yCoord>284</yCoord>
</edgeMap>
<edgeMap>
<xCoord>185</xCoord>
<yCoord>285</yCoord>
</edgeMap>
<edgeMap>
<xCoord>185</xCoord>
<yCoord>286</yCoord>
</edgeMap>
<edgeMap>
<xCoord>185</xCoord>
<yCoord>287</yCoord>
</edgeMap>
<edgeMap>
<xCoord>185</xCoord>
<yCoord>288</yCoord>
</edgeMap>
<edgeMap>
<xCoord>186</xCoord>
<yCoord>289</yCoord>
</edgeMap>
<edgeMap>
<xCoord>187</xCoord>
<yCoord>289</yCoord>
</edgeMap>
<edgeMap>
<xCoord>188</xCoord>
<yCoord>290</yCoord>
</edgeMap>
<edgeMap>
<xCoord>189</xCoord>
<yCoord>290</yCoord>
</edgeMap>
<edgeMap>
<xCoord>190</xCoord>
<yCoord>290</yCoord>
</edgeMap>
<edgeMap>
<xCoord>191</xCoord>
<yCoord>290</yCoord>
</edgeMap>
<edgeMap>
<xCoord>192</xCoord>
<yCoord>290</yCoord>
</edgeMap>
</roi>
</unblindedReadNodule>
<nonNodule>
<nonNoduleID>MI014_19574</nonNoduleID>
<imageZposition>-277.0</imageZposition>
<imageSOP_UID>1.3.6.1.4.1.14519.5.2.1.6279.6001.905487519889792334179269794328</imageSOP_UID>
<locus>
<xCoord>143</xCoord>
<yCoord>368</yCoord>
</locus>
</nonNodule>
<nonNodule>
<nonNoduleID>MI014_19575</nonNoduleID>
<imageZposition>-277.0</imageZposition>
<imageSOP_UID>1.3.6.1.4.1.14519.5.2.1.6279.6001.905487519889792334179269794328</imageSOP_UID>
<locus>
<xCoord>215</xCoord>
<yCoord>327</yCoord>
</locus>
</nonNodule>
<nonNodule>
<nonNoduleID>MI014_19569</nonNoduleID>
<imageZposition>-47.0</imageZposition>
<imageSOP_UID>1.3.6.1.4.1.14519.5.2.1.6279.6001.286838312138694628892920857957</imageSOP_UID>
<locus>
<xCoord>289</xCoord>
<yCoord>266</yCoord>
</locus>
</nonNodule>
<nonNodule>
<nonNoduleID>MI014_19576</nonNoduleID>
<imageZposition>-259.5</imageZposition>
<imageSOP_UID>1.3.6.1.4.1.14519.5.2.1.6279.6001.275297199080435598104089855572</imageSOP_UID>
<locus>
<xCoord>373</xCoord>
<yCoord>346</yCoord>
</locus>
</nonNodule>
<nonNodule>
<nonNoduleID>MI014_19577</nonNoduleID>
<imageZposition>-259.5</imageZposition>
<imageSOP_UID>1.3.6.1.4.1.14519.5.2.1.6279.6001.275297199080435598104089855572</imageSOP_UID>
<locus>
<xCoord>311</xCoord>
<yCoord>319</yCoord>
</locus>
</nonNodule>
<nonNodule>
<nonNoduleID>MI014_19571</nonNoduleID>
<imageZposition>-259.5</imageZposition>
<imageSOP_UID>1.3.6.1.4.1.14519.5.2.1.6279.6001.275297199080435598104089855572</imageSOP_UID>
<locus>
<xCoord>372</xCoord>
<yCoord>361</yCoord>
</locus>
</nonNodule>
<nonNodule>
<nonNoduleID>MI014_19572</nonNoduleID>
<imageZposition>-264.5</imageZposition>
<imageSOP_UID>1.3.6.1.4.1.14519.5.2.1.6279.6001.729845516546484841615327186288</imageSOP_UID>
<locus>
<xCoord>163</xCoord>
<yCoord>366</yCoord>
</locus>
</nonNodule>
<nonNodule>
<nonNoduleID>MI014_19573</nonNoduleID>
<imageZposition>-24.5</imageZposition>
<imageSOP_UID>1.3.6.1.4.1.14519.5.2.1.6279.6001.983899567212592810297018911647</imageSOP_UID>
<locus>
<xCoord>187</xCoord>
<yCoord>272</yCoord>
</locus>
</nonNodule>
<nonNodule>
<nonNoduleID>MI014_19578</nonNoduleID>
<imageZposition>-24.5</imageZposition>
<imageSOP_UID>1.3.6.1.4.1.14519.5.2.1.6279.6001.983899567212592810297018911647</imageSOP_UID>
<locus>
<xCoord>195</xCoord>
<yCoord>272</yCoord>
</locus>
</nonNodule>
<nonNodule>
<nonNoduleID>MI014_19579</nonNoduleID>
<imageZposition>-257.0</imageZposition>
<imageSOP_UID>1.3.6.1.4.1.14519.5.2.1.6279.6001.259347482195368963770633695918</imageSOP_UID>
<locus>
<xCoord>305</xCoord>
<yCoord>313</yCoord>
</locus>
</nonNodule>
<nonNodule>
<nonNoduleID>MI014_19580</nonNoduleID>
<imageZposition>-257.0</imageZposition>
<imageSOP_UID>1.3.6.1.4.1.14519.5.2.1.6279.6001.259347482195368963770633695918</imageSOP_UID>
<locus>
<xCoord>365</xCoord>
<yCoord>351</yCoord>
</locus>
</nonNodule>
</readingSession>
<readingSession>
		<annotationVersion>3.12</annotationVersion>
		<servicingRadiologistID>-2115795515</servicingRadiologistID>
			<unblindedReadNodule>
				<noduleID>0</noduleID>
				<characteristics>
					<subtlety>5</subtlety>
					<internalStructure>1</internalStructure>
					<calcification>6</calcification>
					<sphericity>5</sphericity>
					<margin>4</margin>
					<lobulation>1</lobulation>
					<spiculation>5</spiculation>
					<texture>4</texture>
					<malignancy>4</malignancy>
				</characteristics>
				<roi>
					<imageZposition>-77.0</imageZposition>
					<imageSOP_UID>1.3.6.1.4.1.14519.5.2.1.6279.6001.256066895802717305268541830165</imageSOP_UID>
					<inclusion>TRUE</inclusion>
					<edgeMap>
					<xCoord>184</xCoord>
					<yCoord>288</yCoord>
					</edgeMap>
					<edgeMap>
					<xCoord>185</xCoord>
					<yCoord>287</yCoord>
					</edgeMap>
					<edgeMap>
					<xCoord>186</xCoord>
					<yCoord>286</yCoord>
					</edgeMap>
					<edgeMap>
					<xCoord>186</xCoord>
					<yCoord>285</yCoord>
					</edgeMap>
					<edgeMap>
					<xCoord>186</xCoord>
					<yCoord>284</yCoord>
					</edgeMap>
					<edgeMap>
					<xCoord>187</xCoord>
					<yCoord>283</yCoord>
					</edgeMap>
					<edgeMap>
					<xCoord>188</xCoord>
					<yCoord>283</yCoord>
					</edgeMap>
					<edgeMap>
					<xCoord>189</xCoord>
					<yCoord>284</yCoord>
					</edgeMap>
					<edgeMap>
					<xCoord>190</xCoord>
					<yCoord>283</yCoord>
					</edgeMap>
					<edgeMap>
					<xCoord>191</xCoord>
					<yCoord>283</yCoord>
					</edgeMap>
					<edgeMap>
					<xCoord>192</xCoord>
					<yCoord>283</yCoord>
					</edgeMap>
					<edgeMap>
					<xCoord>192</xCoord>
					<yCoord>282</yCoord>
					</edgeMap>
					<edgeMap>
					<xCoord>193</xCoord>
					<yCoord>283</yCoord>
					</edgeMap>
					<edgeMap>
					<xCoord>194</xCoord>
					<yCoord>284</yCoord>
					</edgeMap>
					<edgeMap>
					<xCoord>195</xCoord>
					<yCoord>284</yCoord>
					</edgeMap>
					<edgeMap>
					<xCoord>195</xCoord>
					<yCoord>285</yCoord>
					</edgeMap>
					<edgeMap>
					<xCoord>196</xCoord>
					<yCoord>284</yCoord>
					</edgeMap>
					<edgeMap>
					<xCoord>197</xCoord>
					<yCoord>284</yCoord>
					</edgeMap>
					<edgeMap>
					<xCoord>198</xCoord>
					<yCoord>284</yCoord>
					</edgeMap>
					<edgeMap>
					<xCoord>199</xCoord>
					<yCoord>284</yCoord>
					</edgeMap>
					<edgeMap>
					<xCoord>199</xCoord>
					<yCoord>285</yCoord>
					</edgeMap>
					<edgeMap>
					<xCoord>200</xCoord>
					<yCoord>286</yCoord>
					</edgeMap>
					<edgeMap>
					<xCoord>200</xCoord>
					<yCoord>287</yCoord>
					</edgeMap>
					<edgeMap>
					<xCoord>200</xCoord>
					<yCoord>288</yCoord>
					</edgeMap>
					<edgeMap>
					<xCoord>199</xCoord>
					<yCoord>289</yCoord>
					</edgeMap>
					<edgeMap>
					<xCoord>199</xCoord>
					<yCoord>290</yCoord>
					</edgeMap>
					<edgeMap>
					<xCoord>199</xCoord>
					<yCoord>291</yCoord>
					</edgeMap>
					<edgeMap>
					<xCoord>199</xCoord>
					<yCoord>292</yCoord>
					</edgeMap>
					<edgeMap>
					<xCoord>199</xCoord>
					<yCoord>293</yCoord>
					</edgeMap>
					<edgeMap>
					<xCoord>200</xCoord>
					<yCoord>294</yCoord>
					</edgeMap>
					<edgeMap>
					<xCoord>200</xCoord>
					<yCoord>295</yCoord>
					</edgeMap>
					<edgeMap>
					<xCoord>200</xCoord>
					<yCoord>296</yCoord>
					</edgeMap>
					<edgeMap>
					<xCoord>201</xCoord>
					<yCoord>297</yCoord>
					</edgeMap>
					<edgeMap>
					<xCoord>202</xCoord>
					<yCoord>298</yCoord>
					</edgeMap>
					<edgeMap>
					<xCoord>202</xCoord>
					<yCoord>299</yCoord>
					</edgeMap>
					<edgeMap>
					<xCoord>201</xCoord>
					<yCoord>300</yCoord>
					</edgeMap>
					<edgeMap>
					<xCoord>200</xCoord>
					<yCoord>301</yCoord>
					</edgeMap>
					<edgeMap>
					<xCoord>200</xCoord>
					<yCoord>302</yCoord>
					</edgeMap>
					<edgeMap>
					<xCoord>199</xCoord>
					<yCoord>303</yCoord>
					</edgeMap>
					<edgeMap>
					<xCoord>199</xCoord>
					<yCoord>304</yCoord>
					</edgeMap>
					<edgeMap>
					<xCoord>199</xCoord>
					<yCoord>305</yCoord>
					</edgeMap>
					<edgeMap>
					<xCoord>199</xCoord>
					<yCoord>306</yCoord>
					</edgeMap>
					<edgeMap>
					<xCoord>199</xCoord>
					<yCoord>307</yCoord>
					</edgeMap>
					<edgeMap>
					<xCoord>199</xCoord>
					<yCoord>308</yCoord>
					</edgeMap>
					<edgeMap>
					<xCoord>199</xCoord>
					<yCoord>309</yCoord>
					</edgeMap>
					<edgeMap>
					<xCoord>199</xCoord>
					<yCoord>310</yCoord>
					</edgeMap>
					<edgeMap>
					<xCoord>199</xCoord>
					<yCoord>311</yCoord>
					</edgeMap>
					<edgeMap>
					<xCoord>198</xCoord>
					<yCoord>312</yCoord>
					</edgeMap>
					<edgeMap>
					<xCoord>198</xCoord>
					<yCoord>313</yCoord>
					</edgeMap>
					<edgeMap>
					<xCoord>197</xCoord>
					<yCoord>313</yCoord>
					</edgeMap>
					<edgeMap>
					<xCoord>197</xCoord>
					<yCoord>314</yCoord>
					</edgeMap>
					<edgeMap>
					<xCoord>196</xCoord>
					<yCoord>314</yCoord>
					</edgeMap>
					<edgeMap>
					<xCoord>195</xCoord>
					<yCoord>314</yCoord>
					</edgeMap>
					<edgeMap>
					<xCoord>194</xCoord>
					<yCoord>314</yCoord>
					</edgeMap>
					<edgeMap>
					<xCoord>193</xCoord>
					<yCoord>314</yCoord>
					</edgeMap>
					<edgeMap>
					<xCoord>192</xCoord>
					<yCoord>314</yCoord>
					</edgeMap>
					<edgeMap>
					<xCoord>191</xCoord>
					<yCoord>313</yCoord>
					</edgeMap>
					<edgeMap>
					<xCoord>190</xCoord>
					<yCoord>313</yCoord>
					</edgeMap>
					<edgeMap>
					<xCoord>189</xCoord>
					<yCoord>312</yCoord>
					</edgeMap>
					<edgeMap>
					<xCoord>188</xCoord>
					<yCoord>312</yCoord>
					</edgeMap>
					<edgeMap>
					<xCoord>187</xCoord>
					<yCoord>311</yCoord>
					</edgeMap>
					<edgeMap>
					<xCoord>187</xCoord>
					<yCoord>310</yCoord>
					</edgeMap>
					<edgeMap>
					<xCoord>186</xCoord>
					<yCoord>309</yCoord>
					</edgeMap>
					<edgeMap>
					<xCoord>185</xCoord>
					<yCoord>310</yCoord>
					</edgeMap>
					<edgeMap>
					<xCoord>184</xCoord>
					<yCoord>310</yCoord>
					</edgeMap>
					<edgeMap>
					<xCoord>183</xCoord>
					<yCoord>311</yCoord>
					</edgeMap>
					<edgeMap>
					<xCoord>182</xCoord>
					<yCoord>310</yCoord>
					</edgeMap>
					<edgeMap>
					<xCoord>181</xCoord>
					<yCoord>309</yCoord>
					</edgeMap>
					<edgeMap>
					<xCoord>180</xCoord>
					<yCoord>308</yCoord>
					</edgeMap>
					<edgeMap>
					<xCoord>180</xCoord>
					<yCoord>307</yCoord>
					</edgeMap>
					<edgeMap>
					<xCoord>180</xCoord>
					<yCoord>306</yCoord>
					</edgeMap>
					<edgeMap>
					<xCoord>180</xCoord>
					<yCoord>305</yCoord>
					</edgeMap>
					<edgeMap>
					<xCoord>180</xCoord>
					<yCoord>304</yCoord>
					</edgeMap>
					<edgeMap>
					<xCoord>180</xCoord>
					<yCoord>303</yCoord>
					</edgeMap>
					<edgeMap>
					<xCoord>181</xCoord>
					<yCoord>303</yCoord>
					</edgeMap>
					<edgeMap>
					<xCoord>180</xCoord>
					<yCoord>302</yCoord>
					</edgeMap>
					<edgeMap>
					<xCoord>179</xCoord>
					<yCoord>301</yCoord>
					</edgeMap>
					<edgeMap>
					<xCoord>179</xCoord>
					<yCoord>300</yCoord>
					</edgeMap>
					<edgeMap>
					<xCoord>178</xCoord>
					<yCoord>299</yCoord>
					</edgeMap>
					<edgeMap>
					<xCoord>178</xCoord>
					<yCoord>298</yCoord>
					</edgeMap>
					<edgeMap>
					<xCoord>178</xCoord>
					<yCoord>297</yCoord>
					</edgeMap>
					<edgeMap>
					<xCoord>178</xCoord>
					<yCoord>296</yCoord>
					</edgeMap>
					<edgeMap>
					<xCoord>178</xCoord>
					<yCoord>295</yCoord>
					</edgeMap>
					<edgeMap>
					<xCoord>178</xCoord>
					<yCoord>294</yCoord>
					</edgeMap>
					<edgeMap>
					<xCoord>178</xCoord>
					<yCoord>293</yCoord>
					</edgeMap>
					<edgeMap>
					<xCoord>178</xCoord>
					<yCoord>292</yCoord>
					</edgeMap>
					<edgeMap>
					<xCoord>178</xCoord>
					<yCoord>291</yCoord>
					</edgeMap>
					<edgeMap>
					<xCoord>179</xCoord>
					<yCoord>291</yCoord>
					</edgeMap>
					<edgeMap>
					<xCoord>179</xCoord>
					<yCoord>292</yCoord>
					</edgeMap>
					<edgeMap>
					<xCoord>180</xCoord>
					<yCoord>291</yCoord>
					</edgeMap>
					<edgeMap>
					<xCoord>181</xCoord>
					<yCoord>291</yCoord>
					</edgeMap>
					<edgeMap>
					<xCoord>182</xCoord>
					<yCoord>291</yCoord>
					</edgeMap>
					<edgeMap>
					<xCoord>182</xCoord>
					<yCoord>290</yCoord>
					</edgeMap>
					<edgeMap>
					<xCoord>183</xCoord>
					<yCoord>289</yCoord>
					</edgeMap>
					<edgeMap>
					<xCoord>184</xCoord>
					<yCoord>288</yCoord>
					</edgeMap>
				</roi>
				<roi>
					<imageZposition>-79.5</imageZposition>
					<imageSOP_UID>1.3.6.1.4.1.14519.5.2.1.6279.6001.539896366946770768708002220287</imageSOP_UID>
					<inclusion>TRUE</inclusion>
					<edgeMap>
					<xCoord>183</xCoord>
					<yCoord>293</yCoord>
					</edgeMap>
					<edgeMap>
					<xCoord>183</xCoord>
					<yCoord>292</yCoord>
					</edgeMap>
					<edgeMap>
					<xCoord>183</xCoord>
					<yCoord>291</yCoord>
					</edgeMap>
					<edgeMap>
					<xCoord>184</xCoord>
					<yCoord>290</yCoord>
					</edgeMap>
					<edgeMap>
					<xCoord>184</xCoord>
					<yCoord>289</yCoord>
					</edgeMap>
					<edgeMap>
					<xCoord>184</xCoord>
					<yCoord>288</yCoord>
					</edgeMap>
					<edgeMap>
					<xCoord>185</xCoord>
					<yCoord>287</yCoord>
					</edgeMap>
					<edgeMap>
					<xCoord>185</xCoord>
					<yCoord>286</yCoord>
					</edgeMap>
					<edgeMap>
					<xCoord>185</xCoord>
					<yCoord>285</yCoord>
					</edgeMap>
					<edgeMap>
					<xCoord>186</xCoord>
					<yCoord>284</yCoord>
					</edgeMap>
					<edgeMap>
					<xCoord>186</xCoord>
					<yCoord>283</yCoord>
					</edgeMap>
					<edgeMap>
					<xCoord>187</xCoord>
					<yCoord>283</yCoord>
					</edgeMap>
					<edgeMap>
					<xCoord>188</xCoord>
					<yCoord>283</yCoord>
					</edgeMap>
					<edgeMap>
					<xCoord>189</xCoord>
					<yCoord>282</yCoord>
					</edgeMap>
					<edgeMap>
					<xCoord>190</xCoord>
					<yCoord>282</yCoord>
					</edgeMap>
					<edgeMap>
					<xCoord>191</xCoord>
					<yCoord>282</yCoord>
					</edgeMap>
					<edgeMap>
					<xCoord>192</xCoord>
					<yCoord>282</yCoord>
					</edgeMap>
					<edgeMap>
					<xCoord>193</xCoord>
					<yCoord>282</yCoord>
					</edgeMap>
					<edgeMap>
					<xCoord>194</xCoord>
					<yCoord>282</yCoord>
					</edgeMap>
					<edgeMap>
					<xCoord>195</xCoord>
					<yCoord>283</yCoord>
					</edgeMap>
					<edgeMap>
					<xCoord>196</xCoord>
					<yCoord>283</yCoord>
					</edgeMap>
					<edgeMap>
					<xCoord>197</xCoord>
					<yCoord>283</yCoord>
					</edgeMap>
					<edgeMap>
					<xCoord>198</xCoord>
					<yCoord>283</yCoord>
					</edgeMap>
					<edgeMap>
					<xCoord>198</xCoord>
					<yCoord>284</yCoord>
					</edgeMap>
					<edgeMap>
					<xCoord>198</xCoord>
					<yCoord>285</yCoord>
					</edgeMap>
					<edgeMap>
					<xCoord>199</xCoord>
					<yCoord>286</yCoord>
					</edgeMap>
					<edgeMap>
					<xCoord>200</xCoord>
					<yCoord>287</yCoord>
					</edgeMap>
					<edgeMap>
					<xCoord>200</xCoord>
					<yCoord>286</yCoord>
					</edgeMap>
					<edgeMap>
					<xCoord>201</xCoord>
					<yCoord>286</yCoord>
					</edgeMap>
					<edgeMap>
					<xCoord>202</xCoord>
					<yCoord>285</yCoord>
					</edgeMap>
					<edgeMap>
					<xCoord>203</xCoord>
					<yCoord>285</yCoord>
					</edgeMap>
					<edgeMap>
					<xCoord>204</xCoord>
					<yCoord>285</yCoord>
					</edgeMap>
					<edgeMap>
					<xCoord>205</xCoord>
					<yCoord>285</yCoord>
					</edgeMap>
					<edgeMap>
					<xCoord>206</xCoord>
					<yCoord>286</yCoord>
					</edgeMap>
					<edgeMap>
					<xCoord>206</xCoord>
					<yCoord>287</yCoord>
					</edgeMap>
					<edgeMap>
					<xCoord>207</xCoord>
					<yCoord>288</yCoord>
					</edgeMap>
					<edgeMap>
					<xCoord>208</xCoord>
					<yCoord>289</yCoord>
					</edgeMap>
					<edgeMap>
					<xCoord>208</xCoord>
					<yCoord>290</yCoord>
					</edgeMap>
					<edgeMap>
					<xCoord>207</xCoord>
					<yCoord>290</yCoord>
					</edgeMap>
					<edgeMap>
					<xCoord>206</xCoord>
					<yCoord>291</yCoord>
					</edgeMap>
					<edgeMap>
					<xCoord>205</xCoord>
					<yCoord>291</yCoord>
					</edgeMap>
					<edgeMap>
					<xCoord>204</xCoord>
					<yCoord>291</yCoord>
					</edgeMap>
					<edgeMap>
					<xCoord>203</xCoord>
					<yCoord>291</yCoord>
					</edgeMap>
					<edgeMap>
					<xCoord>203</xCoord>
					<yCoord>292</yCoord>
					</edgeMap>
					<edgeMap>
					<xCoord>203</xCoord>
					<yCoord>293</yCoord>
					</edgeMap>
					<edgeMap>
					<xCoord>203</xCoord>
					<yCoord>294</yCoord>
					</edgeMap>
					<edgeMap>
					<xCoord>202</xCoord>
					<yCoord>295</yCoord>
					</edgeMap>
					<edgeMap>
					<xCoord>202</xCoord>
					<yCoord>296</yCoord>
					</edgeMap>
					<edgeMap>
					<xCoord>202</xCoord>
					<yCoord>297</yCoord>
					</edgeMap>
					<edgeMap>
					<xCoord>201</xCoord>
					<yCoord>297</yCoord>
					</edgeMap>
					<edgeMap>
					<xCoord>200</xCoord>
					<yCoord>298</yCoord>
					</edgeMap>
					<edgeMap>
					<xCoord>199</xCoord>
					<yCoord>299</yCoord>
					</edgeMap>
					<edgeMap>
					<xCoord>198</xCoord>
					<yCoord>300</yCoord>
					</edgeMap>
					<edgeMap>
					<xCoord>197</xCoord>
					<yCoord>300</yCoord>
					</edgeMap>
					<edgeMap>
					<xCoord>197</xCoord>
					<yCoord>301</yCoord>
					</edgeMap>
					<edgeMap>
					<xCoord>196</xCoord>
					<yCoord>302</yCoord>
					</edgeMap>
					<edgeMap>
					<xCoord>196</xCoord>
					<yCoord>303</yCoord>
					</edgeMap>
					<edgeMap>
					<xCoord>197</xCoord>
					<yCoord>304</yCoord>
					</edgeMap>
					<edgeMap>
					<xCoord>197</xCoord>
					<yCoord>305</yCoord>
					</edgeMap>
					<edgeMap>
					<xCoord>197</xCoord>
					<yCoord>306</yCoord>
					</edgeMap>
					<edgeMap>
					<xCoord>196</xCoord>
					<yCoord>305</yCoord>
					</edgeMap>
					<edgeMap>
					<xCoord>196</xCoord>
					<yCoord>304</yCoord>
					</edgeMap>
					<edgeMap>
					<xCoord>195</xCoord>
					<yCoord>304</yCoord>
					</edgeMap>
					<edgeMap>
					<xCoord>195</xCoord>
					<yCoord>303</yCoord>
					</edgeMap>
					<edgeMap>
					<xCoord>195</xCoord>
					<yCoord>305</yCoord>
					</edgeMap>
					<edgeMap>
					<xCoord>195</xCoord>
					<yCoord>306</yCoord>
					</edgeMap>
					<edgeMap>
					<xCoord>195</xCoord>
					<yCoord>307</yCoord>
					</edgeMap>
					<edgeMap>
					<xCoord>195</xCoord>
					<yCoord>308</yCoord>
					</edgeMap>
					<edgeMap>
					<xCoord>194</xCoord>
					<yCoord>308</yCoord>
					</edgeMap>
					<edgeMap>
					<xCoord>193</xCoord>
					<yCoord>309</yCoord>
					</edgeMap>
					<edgeMap>
					<xCoord>193</xCoord>
					<yCoord>310</yCoord>
					</edgeMap>
					<edgeMap>
					<xCoord>192</xCoord>
					<yCoord>310</yCoord>
					</edgeMap>
					<edgeMap>
					<xCoord>191</xCoord>
					<yCoord>311</yCoord>
					</edgeMap>
					<edgeMap>
					<xCoord>190</xCoord>
					<yCoord>311</yCoord>
					</edgeMap>
					<edgeMap>
					<xCoord>190</xCoord>
					<yCoord>310</yCoord>
					</edgeMap>
					<edgeMap>
					<xCoord>191</xCoord>
					<yCoord>309</yCoord>
					</edgeMap>
					<edgeMap>
					<xCoord>191</xCoord>
					<yCoord>308</yCoord>
					</edgeMap>
					<edgeMap>
					<xCoord>191</xCoord>
					<yCoord>307</yCoord>
					</edgeMap>
					<edgeMap>
					<xCoord>191</xCoord>
					<yCoord>306</yCoord>
					</edgeMap>
					<edgeMap>
					<xCoord>190</xCoord>
					<yCoord>307</yCoord>
					</edgeMap>
					<edgeMap>
					<xCoord>189</xCoord>
					<yCoord>308</yCoord>
					</edgeMap>
					<edgeMap>
					<xCoord>189</xCoord>
					<yCoord>309</yCoord>
					</edgeMap>
					<edgeMap>
					<xCoord>189</xCoord>
					<yCoord>310</yCoord>
					</edgeMap>
					<edgeMap>
					<xCoord>189</xCoord>
					<yCoord>311</yCoord>
					</edgeMap>
					<edgeMap>
					<xCoord>188</xCoord>
					<yCoord>312</yCoord>
					</edgeMap>
					<edgeMap>
					<xCoord>187</xCoord>
					<yCoord>312</yCoord>
					</edgeMap>
					<edgeMap>
					<xCoord>186</xCoord>
					<yCoord>312</yCoord>
					</edgeMap>
					<edgeMap>
					<xCoord>185</xCoord>
					<yCoord>311</yCoord>
					</edgeMap>
					<edgeMap>
					<xCoord>184</xCoord>
					<yCoord>310</yCoord>
					</edgeMap>
					<edgeMap>
					<xCoord>184</xCoord>
					<yCoord>309</yCoord>
					</edgeMap>
					<edgeMap>
					<xCoord>184</xCoord>
					<yCoord>308</yCoord>
					</edgeMap>
					<edgeMap>
					<xCoord>184</xCoord>
					<yCoord>307</yCoord>
					</edgeMap>
					<edgeMap>
					<xCoord>183</xCoord>
					<yCoord>306</yCoord>
					</edgeMap>
					<edgeMap>
					<xCoord>183</xCoord>
					<yCoord>305</yCoord>
					</edgeMap>
					<edgeMap>
					<xCoord>183</xCoord>
					<yCoord>304</yCoord>
					</edgeMap>
					<edgeMap>
					<xCoord>183</xCoord>
					<yCoord>303</yCoord>
					</edgeMap>
					<edgeMap>
					<xCoord>183</xCoord>
					<yCoord>302</yCoord>
					</edgeMap>
					<edgeMap>
					<xCoord>182</xCoord>
					<yCoord>302</yCoord>
					</edgeMap>
					<edgeMap>
					<xCoord>181</xCoord>
					<yCoord>301</yCoord>
					</edgeMap>
					<edgeMap>
					<xCoord>180</xCoord>
					<yCoord>301</yCoord>
					</edgeMap>
					<edgeMap>
					<xCoord>180</xCoord>
					<yCoord>300</yCoord>
					</edgeMap>
					<edgeMap>
					<xCoord>180</xCoord>
					<yCoord>299</yCoord>
					</edgeMap>
					<edgeMap>
					<xCoord>180</xCoord>
					<yCoord>298</yCoord>
					</edgeMap>
					<edgeMap>
					<xCoord>179</xCoord>
					<yCoord>297</yCoord>
					</edgeMap>
					<edgeMap>
					<xCoord>179</xCoord>
					<yCoord>296</yCoord>
					</edgeMap>
					<edgeMap>
					<xCoord>180</xCoord>
					<yCoord>295</yCoord>
					</edgeMap>
					<edgeMap>
					<xCoord>180</xCoord>
					<yCoord>294</yCoord>
					</edgeMap>
					<edgeMap>
					<xCoord>181</xCoord>
					<yCoord>294</yCoord>
					</edgeMap>
					<edgeMap>
					<xCoord>182</xCoord>
					<yCoord>294</yCoord>
					</edgeMap>
					<edgeMap>
					<xCoord>183</xCoord>
					<yCoord>293</yCoord>
					</edgeMap>
				</roi>
				<roi>
					<imageZposition>-82.0</imageZposition>
					<imageSOP_UID>1.3.6.1.4.1.14519.5.2.1.6279.6001.925595007611454065878912123617</imageSOP_UID>
					<inclusion>TRUE</inclusion>
					<edgeMap>
					<xCoord>184</xCoord>
					<yCoord>292</yCoord>
					</edgeMap>
					<edgeMap>
					<xCoord>184</xCoord>
					<yCoord>291</yCoord>
					</edgeMap>
					<edgeMap>
					<xCoord>184</xCoord>
					<yCoord>290</yCoord>
					</edgeMap>
					<edgeMap>
					<xCoord>184</xCoord>
					<yCoord>289</yCoord>
					</edgeMap>
					<edgeMap>
					<xCoord>184</xCoord>
					<yCoord>288</yCoord>
					</edgeMap>
					<edgeMap>
					<xCoord>184</xCoord>
					<yCoord>287</yCoord>
					</edgeMap>
					<edgeMap>
					<xCoord>185</xCoord>
					<yCoord>287</yCoord>
					</edgeMap>
					<edgeMap>
					<xCoord>185</xCoord>
					<yCoord>286</yCoord>
					</edgeMap>
					<edgeMap>
					<xCoord>185</xCoord>
					<yCoord>285</yCoord>
					</edgeMap>
					<edgeMap>
					<xCoord>185</xCoord>
					<yCoord>284</yCoord>
					</edgeMap>
					<edgeMap>
					<xCoord>186</xCoord>
					<yCoord>284</yCoord>
					</edgeMap>
					<edgeMap>
					<xCoord>187</xCoord>
					<yCoord>284</yCoord>
					</edgeMap>
					<edgeMap>
					<xCoord>188</xCoord>
					<yCoord>283</yCoord>
					</edgeMap>
					<edgeMap>
					<xCoord>189</xCoord>
					<yCoord>283</yCoord>
					</edgeMap>
					<edgeMap>
					<xCoord>190</xCoord>
					<yCoord>282</yCoord>
					</edgeMap>
					<edgeMap>
					<xCoord>191</xCoord>
					<yCoord>281</yCoord>
					</edgeMap>
					<edgeMap>
					<xCoord>192</xCoord>
					<yCoord>281</yCoord>
					</edgeMap>
					<edgeMap>
					<xCoord>193</xCoord>
					<yCoord>281</yCoord>
					</edgeMap>
					<edgeMap>
					<xCoord>194</xCoord>
					<yCoord>281</yCoord>
					</edgeMap>
					<edgeMap>
					<xCoord>195</xCoord>
					<yCoord>281</yCoord>
					</edgeMap>
					<edgeMap>
					<xCoord>196</xCoord>
					<yCoord>281</yCoord>
					</edgeMap>
					<edgeMap>
					<xCoord>196</xCoord>
					<yCoord>282</yCoord>
					</edgeMap>
					<edgeMap>
					<xCoord>197</xCoord>
					<yCoord>283</yCoord>
					</edgeMap>
					<edgeMap>
					<xCoord>198</xCoord>
					<yCoord>283</yCoord>
					</edgeMap>
					<edgeMap>
					<xCoord>198</xCoord>
					<yCoord>284</yCoord>
					</edgeMap>
					<edgeMap>
					<xCoord>199</xCoord>
					<yCoord>285</yCoord>
					</edgeMap>
					<edgeMap>
					<xCoord>200</xCoord>
					<yCoord>284</yCoord>
					</edgeMap>
					<edgeMap>
					<xCoord>200</xCoord>
					<yCoord>283</yCoord>
					</edgeMap>
					<edgeMap>
					<xCoord>201</xCoord>
					<yCoord>282</yCoord>
					</edgeMap>
					<edgeMap>
					<xCoord>202</xCoord>
					<yCoord>282</yCoord>
					</edgeMap>
					<edgeMap>
					<xCoord>203</xCoord>
					<yCoord>283</yCoord>
					</edgeMap>
					<edgeMap>
					<xCoord>204</xCoord>
					<yCoord>284</yCoord>
					</edgeMap>
					<edgeMap>
					<xCoord>205</xCoord>
					<yCoord>285</yCoord>
					</edgeMap>
					<edgeMap>
					<xCoord>206</xCoord>
					<yCoord>286</yCoord>
					</edgeMap>
					<edgeMap>
					<xCoord>207</xCoord>
					<yCoord>286</yCoord>
					</edgeMap>
					<edgeMap>
					<xCoord>208</xCoord>
					<yCoord>286</yCoord>
					</edgeMap>
					<edgeMap>
					<xCoord>209</xCoord>
					<yCoord>286</yCoord>
					</edgeMap>
					<edgeMap>
					<xCoord>210</xCoord>
					<yCoord>287</yCoord>
					</edgeMap>
					<edgeMap>
					<xCoord>211</xCoord>
					<yCoord>287</yCoord>
					</edgeMap>
					<edgeMap>
					<xCoord>212</xCoord>
					<yCoord>287</yCoord>
					</edgeMap>
					<edgeMap>
					<xCoord>211</xCoord>
					<yCoord>288</yCoord>
					</edgeMap>
					<edgeMap>
					<xCoord>210</xCoord>
					<yCoord>289</yCoord>
					</edgeMap>
					<edgeMap>
					<xCoord>209</xCoord>
					<yCoord>290</yCoord>
					</edgeMap>
					<edgeMap>
					<xCoord>208</xCoord>
					<yCoord>291</yCoord>
					</edgeMap>
					<edgeMap>
					<xCoord>207</xCoord>
					<yCoord>291</yCoord>
					</edgeMap>
					<edgeMap>
					<xCoord>206</xCoord>
					<yCoord>291</yCoord>
					</edgeMap>
					<edgeMap>
					<xCoord>205</xCoord>
					<yCoord>291</yCoord>
					</edgeMap>
					<edgeMap>
					<xCoord>204</xCoord>
					<yCoord>291</yCoord>
					</edgeMap>
					<edgeMap>
					<xCoord>204</xCoord>
					<yCoord>292</yCoord>
					</edgeMap>
					<edgeMap>
					<xCoord>204</xCoord>
					<yCoord>293</yCoord>
					</edgeMap>
					<edgeMap>
					<xCoord>203</xCoord>
					<yCoord>293</yCoord>
					</edgeMap>
					<edgeMap>
					<xCoord>205</xCoord>
					<yCoord>293</yCoord>
					</edgeMap>
					<edgeMap>
					<xCoord>206</xCoord>
					<yCoord>293</yCoord>
					</edgeMap>
					<edgeMap>
					<xCoord>207</xCoord>
					<yCoord>293</yCoord>
					</edgeMap>
					<edgeMap>
					<xCoord>208</xCoord>
					<yCoord>292</yCoord>
					</edgeMap>
					<edgeMap>
					<xCoord>209</xCoord>
					<yCoord>292</yCoord>
					</edgeMap>
					<edgeMap>
					<xCoord>209</xCoord>
					<yCoord>293</yCoord>
					</edgeMap>
					<edgeMap>
					<xCoord>209</xCoord>
					<yCoord>294</yCoord>
					</edgeMap>
					<edgeMap>
					<xCoord>209</xCoord>
					<yCoord>295</yCoord>
					</edgeMap>
					<edgeMap>
					<xCoord>209</xCoord>
					<yCoord>296</yCoord>
					</edgeMap>
					<edgeMap>
					<xCoord>208</xCoord>
					<yCoord>297</yCoord>
					</edgeMap>
					<edgeMap>
					<xCoord>208</xCoord>
					<yCoord>298</yCoord>
					</edgeMap>
					<edgeMap>
					<xCoord>208</xCoord>
					<yCoord>299</yCoord>
					</edgeMap>
					<edgeMap>
					<xCoord>207</xCoord>
					<yCoord>300</yCoord>
					</edgeMap>
					<edgeMap>
					<xCoord>207</xCoord>
					<yCoord>301</yCoord>
					</edgeMap>
					<edgeMap>
					<xCoord>206</xCoord>
					<yCoord>301</yCoord>
					</edgeMap>
					<edgeMap>
					<xCoord>206</xCoord>
					<yCoord>302</yCoord>
					</edgeMap>
					<edgeMap>
					<xCoord>206</xCoord>
					<yCoord>303</yCoord>
					</edgeMap>
					<edgeMap>
					<xCoord>206</xCoord>
					<yCoord>304</yCoord>
					</edgeMap>
					<edgeMap>
					<xCoord>206</xCoord>
					<yCoord>305</yCoord>
					</edgeMap>
					<edgeMap>
					<xCoord>207</xCoord>
					<yCoord>305</yCoord>
					</edgeMap>
					<edgeMap>
					<xCoord>207</xCoord>
					<yCoord>306</yCoord>
					</edgeMap>
					<edgeMap>
					<xCoord>207</xCoord>
					<yCoord>307</yCoord>
					</edgeMap>
					<edgeMap>
					<xCoord>207</xCoord>
					<yCoord>308</yCoord>
					</edgeMap>
					<edgeMap>
					<xCoord>207</xCoord>
					<yCoord>309</yCoord>
					</edgeMap>
					<edgeMap>
					<xCoord>206</xCoord>
					<yCoord>310</yCoord>
					</edgeMap>
					<edgeMap>
					<xCoord>205</xCoord>
					<yCoord>310</yCoord>
					</edgeMap>
					<edgeMap>
					<xCoord>205</xCoord>
					<yCoord>311</yCoord>
					</edgeMap>
					<edgeMap>
					<xCoord>204</xCoord>
					<yCoord>312</yCoord>
[truncated: 104,703 more chars]
