# Supplementary material for: An improved V-Net lung nodule segmentation model based on pixel threshold separation and attention mechanism
Source: Sci Rep. 2024 Feb 27;14:4743. doi: 10.1038/s41598-024-55178-3 (PMC10899216; doi:10.1038/s41598-024-55178-3)
Supplement: Supplementary file 1 — Supplementary Information 1. [file 41598_2024_55178_MOESM1_ESM.zip › lidc-xml-only/tcia-lidc-xml/185/092.xml]

<?xml version="1.0" encoding="UTF-8"?>
<LidcReadMessage uid="1.3.6.1.4.1.14519.5.2.1.6279.6001.1307390735109.0" xmlns="http://www.nih.gov" xmlns:xsi="http://www.w3.org/2001/XMLSchema-instance" xsi:schemaLocation="http://www.nih.gov  http://troll.rad.med.umich.edu/lidc/LidcReadMessage.xsd">
<ResponseHeader>
<Version>1.8.1</Version>
<MessageId>1738575086</MessageId>
<DateRequest>2007-10-24</DateRequest>
<TimeRequest>09:45:57</TimeRequest>
<RequestingSite>removed</RequestingSite>
<ServicingSite>removed</ServicingSite>
<TaskDescription>Second unblinded read</TaskDescription>
<CtImageFile>removed</CtImageFile>
<SeriesInstanceUid>1.3.6.1.4.1.14519.5.2.1.6279.6001.174907798609768549012640380786</SeriesInstanceUid>
<DateService>2008-12-31</DateService>
<TimeService>11:11:23</TimeService>
<ResponseDescription>1 - Reading complete</ResponseDescription>
<StudyInstanceUID>1.3.6.1.4.1.14519.5.2.1.6279.6001.331662654015358587276208254750</StudyInstanceUID></ResponseHeader>
<readingSession>
    <annotationVersion>3.12</annotationVersion>
    <servicingRadiologistID>-719850607</servicingRadiologistID>
    <unblindedReadNodule>
      <noduleID>Nodule 006</noduleID>

      <characteristics>
        <subtlety>4</subtlety>
        <internalStructure>1</internalStructure>
        <calcification>6</calcification>
        <sphericity>3</sphericity>
        <margin>4</margin>

        <lobulation>2</lobulation>
        <spiculation>1</spiculation>
        <texture>5</texture>
        <malignancy>4</malignancy>
      </characteristics>
      <roi>
        <imageZposition>-145.850006 </imageZposition>

        <imageSOP_UID>1.3.6.1.4.1.14519.5.2.1.6279.6001.280542577856931779033316349136</imageSOP_UID>
        <inclusion>TRUE</inclusion>
        <edgeMap>
          <xCoord>175</xCoord>
          <yCoord>174</yCoord>
        </edgeMap>
        <edgeMap>

          <xCoord>174</xCoord>
          <yCoord>175</yCoord>
        </edgeMap>
        <edgeMap>
          <xCoord>174</xCoord>
          <yCoord>176</yCoord>
        </edgeMap>

        <edgeMap>
          <xCoord>173</xCoord>
          <yCoord>177</yCoord>
        </edgeMap>
        <edgeMap>
          <xCoord>172</xCoord>
          <yCoord>177</yCoord>

        </edgeMap>
        <edgeMap>
          <xCoord>171</xCoord>
          <yCoord>177</yCoord>
        </edgeMap>
        <edgeMap>
          <xCoord>170</xCoord>

          <yCoord>178</yCoord>
        </edgeMap>
        <edgeMap>
          <xCoord>169</xCoord>
          <yCoord>179</yCoord>
        </edgeMap>
        <edgeMap>

          <xCoord>169</xCoord>
          <yCoord>180</yCoord>
        </edgeMap>
        <edgeMap>
          <xCoord>170</xCoord>
          <yCoord>181</yCoord>
        </edgeMap>

        <edgeMap>
          <xCoord>170</xCoord>
          <yCoord>182</yCoord>
        </edgeMap>
        <edgeMap>
          <xCoord>171</xCoord>
          <yCoord>183</yCoord>

        </edgeMap>
        <edgeMap>
          <xCoord>171</xCoord>
          <yCoord>184</yCoord>
        </edgeMap>
        <edgeMap>
          <xCoord>172</xCoord>

          <yCoord>185</yCoord>
        </edgeMap>
        <edgeMap>
          <xCoord>173</xCoord>
          <yCoord>186</yCoord>
        </edgeMap>
        <edgeMap>

          <xCoord>174</xCoord>
          <yCoord>187</yCoord>
        </edgeMap>
        <edgeMap>
          <xCoord>175</xCoord>
          <yCoord>188</yCoord>
        </edgeMap>

        <edgeMap>
          <xCoord>176</xCoord>
          <yCoord>188</yCoord>
        </edgeMap>
        <edgeMap>
          <xCoord>177</xCoord>
          <yCoord>189</yCoord>

        </edgeMap>
        <edgeMap>
          <xCoord>178</xCoord>
          <yCoord>189</yCoord>
        </edgeMap>
        <edgeMap>
          <xCoord>179</xCoord>

          <yCoord>189</yCoord>
        </edgeMap>
        <edgeMap>
          <xCoord>180</xCoord>
          <yCoord>189</yCoord>
        </edgeMap>
        <edgeMap>

          <xCoord>181</xCoord>
          <yCoord>188</yCoord>
        </edgeMap>
        <edgeMap>
          <xCoord>182</xCoord>
          <yCoord>187</yCoord>
        </edgeMap>

        <edgeMap>
          <xCoord>183</xCoord>
          <yCoord>187</yCoord>
        </edgeMap>
        <edgeMap>
          <xCoord>184</xCoord>
          <yCoord>187</yCoord>

        </edgeMap>
        <edgeMap>
          <xCoord>185</xCoord>
          <yCoord>186</yCoord>
        </edgeMap>
        <edgeMap>
          <xCoord>185</xCoord>

          <yCoord>185</yCoord>
        </edgeMap>
        <edgeMap>
          <xCoord>184</xCoord>
          <yCoord>184</yCoord>
        </edgeMap>
        <edgeMap>

          <xCoord>183</xCoord>
          <yCoord>183</yCoord>
        </edgeMap>
        <edgeMap>
          <xCoord>183</xCoord>
          <yCoord>182</yCoord>
        </edgeMap>

        <edgeMap>
          <xCoord>182</xCoord>
          <yCoord>181</yCoord>
        </edgeMap>
        <edgeMap>
          <xCoord>182</xCoord>
          <yCoord>180</yCoord>

        </edgeMap>
        <edgeMap>
          <xCoord>182</xCoord>
          <yCoord>179</yCoord>
        </edgeMap>
        <edgeMap>
          <xCoord>181</xCoord>

          <yCoord>178</yCoord>
        </edgeMap>
        <edgeMap>
          <xCoord>180</xCoord>
          <yCoord>177</yCoord>
        </edgeMap>
        <edgeMap>

          <xCoord>179</xCoord>
          <yCoord>176</yCoord>
        </edgeMap>
        <edgeMap>
          <xCoord>178</xCoord>
          <yCoord>176</yCoord>
        </edgeMap>

        <edgeMap>
          <xCoord>177</xCoord>
          <yCoord>175</yCoord>
        </edgeMap>
        <edgeMap>
          <xCoord>176</xCoord>
          <yCoord>175</yCoord>

        </edgeMap>
        <edgeMap>
          <xCoord>175</xCoord>
          <yCoord>174</yCoord>
        </edgeMap>
      </roi>
      <roi>
        <imageZposition>-143.350006 </imageZposition>

        <imageSOP_UID>1.3.6.1.4.1.14519.5.2.1.6279.6001.658178163025654812787234357642</imageSOP_UID>
        <inclusion>TRUE</inclusion>
        <edgeMap>
          <xCoord>178</xCoord>
          <yCoord>174</yCoord>
        </edgeMap>
        <edgeMap>

          <xCoord>177</xCoord>
          <yCoord>175</yCoord>
        </edgeMap>
        <edgeMap>
          <xCoord>176</xCoord>
          <yCoord>176</yCoord>
        </edgeMap>

        <edgeMap>
          <xCoord>176</xCoord>
          <yCoord>177</yCoord>
        </edgeMap>
        <edgeMap>
          <xCoord>175</xCoord>
          <yCoord>178</yCoord>

        </edgeMap>
        <edgeMap>
          <xCoord>174</xCoord>
          <yCoord>178</yCoord>
        </edgeMap>
        <edgeMap>
          <xCoord>173</xCoord>

          <yCoord>179</yCoord>
        </edgeMap>
        <edgeMap>
          <xCoord>172</xCoord>
          <yCoord>179</yCoord>
        </edgeMap>
        <edgeMap>

          <xCoord>171</xCoord>
          <yCoord>179</yCoord>
        </edgeMap>
        <edgeMap>
          <xCoord>170</xCoord>
          <yCoord>179</yCoord>
        </edgeMap>

        <edgeMap>
          <xCoord>169</xCoord>
          <yCoord>180</yCoord>
        </edgeMap>
        <edgeMap>
          <xCoord>168</xCoord>
          <yCoord>181</yCoord>

        </edgeMap>
        <edgeMap>
          <xCoord>168</xCoord>
          <yCoord>182</yCoord>
        </edgeMap>
        <edgeMap>
          <xCoord>168</xCoord>

          <yCoord>183</yCoord>
        </edgeMap>
        <edgeMap>
          <xCoord>169</xCoord>
          <yCoord>184</yCoord>
        </edgeMap>
        <edgeMap>

          <xCoord>170</xCoord>
          <yCoord>185</yCoord>
        </edgeMap>
        <edgeMap>
          <xCoord>171</xCoord>
          <yCoord>185</yCoord>
        </edgeMap>

        <edgeMap>
          <xCoord>172</xCoord>
          <yCoord>186</yCoord>
        </edgeMap>
        <edgeMap>
          <xCoord>173</xCoord>
          <yCoord>186</yCoord>

        </edgeMap>
        <edgeMap>
          <xCoord>174</xCoord>
          <yCoord>186</yCoord>
        </edgeMap>
        <edgeMap>
          <xCoord>175</xCoord>

          <yCoord>186</yCoord>
        </edgeMap>
        <edgeMap>
          <xCoord>175</xCoord>
          <yCoord>187</yCoord>
        </edgeMap>
        <edgeMap>

          <xCoord>176</xCoord>
          <yCoord>188</yCoord>
        </edgeMap>
        <edgeMap>
          <xCoord>177</xCoord>
          <yCoord>189</yCoord>
        </edgeMap>

        <edgeMap>
          <xCoord>178</xCoord>
          <yCoord>188</yCoord>
        </edgeMap>
        <edgeMap>
          <xCoord>179</xCoord>
          <yCoord>188</yCoord>

        </edgeMap>
        <edgeMap>
          <xCoord>180</xCoord>
          <yCoord>188</yCoord>
        </edgeMap>
        <edgeMap>
          <xCoord>181</xCoord>

          <yCoord>188</yCoord>
        </edgeMap>
        <edgeMap>
          <xCoord>182</xCoord>
          <yCoord>188</yCoord>
        </edgeMap>
        <edgeMap>

          <xCoord>183</xCoord>
          <yCoord>188</yCoord>
        </edgeMap>
        <edgeMap>
          <xCoord>184</xCoord>
          <yCoord>188</yCoord>
        </edgeMap>

        <edgeMap>
          <xCoord>185</xCoord>
          <yCoord>187</yCoord>
        </edgeMap>
        <edgeMap>
          <xCoord>186</xCoord>
          <yCoord>186</yCoord>

        </edgeMap>
        <edgeMap>
          <xCoord>186</xCoord>
          <yCoord>185</yCoord>
        </edgeMap>
        <edgeMap>
          <xCoord>186</xCoord>

          <yCoord>184</yCoord>
        </edgeMap>
        <edgeMap>
          <xCoord>186</xCoord>
          <yCoord>183</yCoord>
        </edgeMap>
        <edgeMap>

          <xCoord>186</xCoord>
          <yCoord>182</yCoord>
        </edgeMap>
        <edgeMap>
          <xCoord>186</xCoord>
          <yCoord>181</yCoord>
        </edgeMap>

        <edgeMap>
          <xCoord>186</xCoord>
          <yCoord>180</yCoord>
        </edgeMap>
        <edgeMap>
          <xCoord>185</xCoord>
          <yCoord>179</yCoord>

        </edgeMap>
        <edgeMap>
          <xCoord>184</xCoord>
          <yCoord>179</yCoord>
        </edgeMap>
        <edgeMap>
          <xCoord>184</xCoord>

          <yCoord>178</yCoord>
        </edgeMap>
        <edgeMap>
          <xCoord>184</xCoord>
          <yCoord>177</yCoord>
        </edgeMap>
        <edgeMap>

          <xCoord>184</xCoord>
          <yCoord>176</yCoord>
        </edgeMap>
        <edgeMap>
          <xCoord>183</xCoord>
          <yCoord>175</yCoord>
        </edgeMap>

        <edgeMap>
          <xCoord>182</xCoord>
          <yCoord>175</yCoord>
        </edgeMap>
        <edgeMap>
          <xCoord>181</xCoord>
          <yCoord>175</yCoord>

        </edgeMap>
        <edgeMap>
          <xCoord>180</xCoord>
          <yCoord>174</yCoord>
        </edgeMap>
        <edgeMap>
          <xCoord>179</xCoord>

          <yCoord>174</yCoord>
        </edgeMap>
        <edgeMap>
          <xCoord>178</xCoord>
          <yCoord>174</yCoord>
        </edgeMap>
      </roi>

      <roi>
        <imageZposition>-140.850006 </imageZposition>
        <imageSOP_UID>1.3.6.1.4.1.14519.5.2.1.6279.6001.290843469890651817632715450702</imageSOP_UID>
        <inclusion>TRUE</inclusion>
        <edgeMap>
          <xCoord>178</xCoord>
          <yCoord>175</yCoord>

        </edgeMap>
        <edgeMap>
          <xCoord>177</xCoord>
          <yCoord>176</yCoord>
        </edgeMap>
        <edgeMap>
          <xCoord>176</xCoord>

          <yCoord>176</yCoord>
        </edgeMap>
        <edgeMap>
          <xCoord>175</xCoord>
          <yCoord>177</yCoord>
        </edgeMap>
        <edgeMap>

          <xCoord>174</xCoord>
          <yCoord>178</yCoord>
        </edgeMap>
        <edgeMap>
          <xCoord>174</xCoord>
          <yCoord>179</yCoord>
        </edgeMap>

        <edgeMap>
          <xCoord>174</xCoord>
          <yCoord>180</yCoord>
        </edgeMap>
        <edgeMap>
          <xCoord>174</xCoord>
          <yCoord>181</yCoord>

        </edgeMap>
        <edgeMap>
          <xCoord>173</xCoord>
          <yCoord>182</yCoord>
        </edgeMap>
        <edgeMap>
          <xCoord>172</xCoord>

          <yCoord>183</yCoord>
        </edgeMap>
        <edgeMap>
          <xCoord>171</xCoord>
          <yCoord>184</yCoord>
        </edgeMap>
        <edgeMap>

          <xCoord>172</xCoord>
          <yCoord>185</yCoord>
        </edgeMap>
        <edgeMap>
          <xCoord>173</xCoord>
          <yCoord>186</yCoord>
        </edgeMap>

        <edgeMap>
          <xCoord>174</xCoord>
          <yCoord>187</yCoord>
        </edgeMap>
        <edgeMap>
          <xCoord>175</xCoord>
          <yCoord>187</yCoord>

        </edgeMap>
        <edgeMap>
          <xCoord>176</xCoord>
          <yCoord>188</yCoord>
        </edgeMap>
        <edgeMap>
          <xCoord>177</xCoord>

          <yCoord>188</yCoord>
        </edgeMap>
        <edgeMap>
          <xCoord>178</xCoord>
          <yCoord>188</yCoord>
        </edgeMap>
        <edgeMap>

          <xCoord>179</xCoord>
          <yCoord>188</yCoord>
        </edgeMap>
        <edgeMap>
          <xCoord>180</xCoord>
          <yCoord>188</yCoord>
        </edgeMap>

        <edgeMap>
          <xCoord>181</xCoord>
          <yCoord>188</yCoord>
        </edgeMap>
        <edgeMap>
          <xCoord>182</xCoord>
          <yCoord>189</yCoord>

        </edgeMap>
        <edgeMap>
          <xCoord>183</xCoord>
          <yCoord>188</yCoord>
        </edgeMap>
        <edgeMap>
          <xCoord>184</xCoord>

          <yCoord>188</yCoord>
        </edgeMap>
        <edgeMap>
          <xCoord>185</xCoord>
          <yCoord>187</yCoord>
        </edgeMap>
        <edgeMap>

          <xCoord>186</xCoord>
          <yCoord>186</yCoord>
        </edgeMap>
        <edgeMap>
          <xCoord>186</xCoord>
          <yCoord>185</yCoord>
        </edgeMap>

        <edgeMap>
          <xCoord>185</xCoord>
          <yCoord>184</yCoord>
        </edgeMap>
        <edgeMap>
          <xCoord>185</xCoord>
          <yCoord>183</yCoord>

        </edgeMap>
        <edgeMap>
          <xCoord>185</xCoord>
          <yCoord>182</yCoord>
        </edgeMap>
        <edgeMap>
          <xCoord>185</xCoord>

          <yCoord>181</yCoord>
        </edgeMap>
        <edgeMap>
          <xCoord>185</xCoord>
          <yCoord>180</yCoord>
        </edgeMap>
        <edgeMap>

          <xCoord>185</xCoord>
          <yCoord>179</yCoord>
        </edgeMap>
        <edgeMap>
          <xCoord>185</xCoord>
          <yCoord>178</yCoord>
        </edgeMap>

        <edgeMap>
          <xCoord>185</xCoord>
          <yCoord>177</yCoord>
        </edgeMap>
        <edgeMap>
          <xCoord>184</xCoord>
          <yCoord>176</yCoord>

        </edgeMap>
        <edgeMap>
          <xCoord>183</xCoord>
          <yCoord>175</yCoord>
        </edgeMap>
        <edgeMap>
          <xCoord>182</xCoord>

          <yCoord>175</yCoord>
        </edgeMap>
        <edgeMap>
          <xCoord>181</xCoord>
          <yCoord>175</yCoord>
        </edgeMap>
        <edgeMap>

          <xCoord>180</xCoord>
          <yCoord>175</yCoord>
        </edgeMap>
        <edgeMap>
          <xCoord>179</xCoord>
          <yCoord>175</yCoord>
        </edgeMap>

        <edgeMap>
          <xCoord>178</xCoord>
          <yCoord>175</yCoord>
        </edgeMap>
      </roi>
      <roi>
        <imageZposition>-138.350006 </imageZposition>

        <imageSOP_UID>1.3.6.1.4.1.14519.5.2.1.6279.6001.252086658382331998907464878870</imageSOP_UID>
        <inclusion>TRUE</inclusion>
        <edgeMap>
          <xCoord>176</xCoord>
          <yCoord>176</yCoord>
        </edgeMap>
        <edgeMap>

          <xCoord>175</xCoord>
          <yCoord>177</yCoord>
        </edgeMap>
        <edgeMap>
          <xCoord>174</xCoord>
          <yCoord>178</yCoord>
        </edgeMap>

        <edgeMap>
          <xCoord>174</xCoord>
          <yCoord>179</yCoord>
        </edgeMap>
        <edgeMap>
          <xCoord>174</xCoord>
          <yCoord>180</yCoord>

        </edgeMap>
        <edgeMap>
          <xCoord>173</xCoord>
          <yCoord>181</yCoord>
        </edgeMap>
        <edgeMap>
          <xCoord>172</xCoord>

          <yCoord>182</yCoord>
        </edgeMap>
        <edgeMap>
          <xCoord>172</xCoord>
          <yCoord>183</yCoord>
        </edgeMap>
        <edgeMap>

          <xCoord>172</xCoord>
          <yCoord>184</yCoord>
        </edgeMap>
        <edgeMap>
          <xCoord>172</xCoord>
          <yCoord>185</yCoord>
        </edgeMap>

        <edgeMap>
          <xCoord>173</xCoord>
          <yCoord>186</yCoord>
        </edgeMap>
        <edgeMap>
          <xCoord>173</xCoord>
          <yCoord>187</yCoord>

        </edgeMap>
        <edgeMap>
          <xCoord>174</xCoord>
          <yCoord>188</yCoord>
        </edgeMap>
        <edgeMap>
          <xCoord>175</xCoord>

          <yCoord>189</yCoord>
        </edgeMap>
        <edgeMap>
          <xCoord>176</xCoord>
          <yCoord>189</yCoord>
        </edgeMap>
        <edgeMap>

          <xCoord>177</xCoord>
          <yCoord>189</yCoord>
        </edgeMap>
        <edgeMap>
          <xCoord>178</xCoord>
          <yCoord>189</yCoord>
        </edgeMap>

        <edgeMap>
          <xCoord>179</xCoord>
          <yCoord>189</yCoord>
        </edgeMap>
        <edgeMap>
          <xCoord>180</xCoord>
          <yCoord>189</yCoord>

        </edgeMap>
        <edgeMap>
          <xCoord>181</xCoord>
          <yCoord>189</yCoord>
        </edgeMap>
        <edgeMap>
          <xCoord>182</xCoord>

          <yCoord>188</yCoord>
        </edgeMap>
        <edgeMap>
          <xCoord>183</xCoord>
          <yCoord>187</yCoord>
        </edgeMap>
        <edgeMap>

          <xCoord>183</xCoord>
          <yCoord>186</yCoord>
        </edgeMap>
        <edgeMap>
          <xCoord>184</xCoord>
          <yCoord>186</yCoord>
        </edgeMap>

        <edgeMap>
          <xCoord>185</xCoord>
          <yCoord>186</yCoord>
        </edgeMap>
        <edgeMap>
          <xCoord>186</xCoord>
          <yCoord>185</yCoord>

        </edgeMap>
        <edgeMap>
          <xCoord>187</xCoord>
          <yCoord>184</yCoord>
        </edgeMap>
        <edgeMap>
          <xCoord>187</xCoord>

          <yCoord>183</yCoord>
        </edgeMap>
        <edgeMap>
          <xCoord>186</xCoord>
          <yCoord>182</yCoord>
        </edgeMap>
        <edgeMap>

          <xCoord>185</xCoord>
          <yCoord>181</yCoord>
        </edgeMap>
        <edgeMap>
          <xCoord>184</xCoord>
          <yCoord>180</yCoord>
        </edgeMap>

        <edgeMap>
          <xCoord>184</xCoord>
          <yCoord>179</yCoord>
        </edgeMap>
        <edgeMap>
          <xCoord>183</xCoord>
          <yCoord>178</yCoord>

        </edgeMap>
        <edgeMap>
          <xCoord>182</xCoord>
          <yCoord>178</yCoord>
        </edgeMap>
        <edgeMap>
          <xCoord>182</xCoord>

          <yCoord>177</yCoord>
        </edgeMap>
        <edgeMap>
          <xCoord>181</xCoord>
          <yCoord>176</yCoord>
        </edgeMap>
        <edgeMap>

          <xCoord>180</xCoord>
          <yCoord>176</yCoord>
        </edgeMap>
        <edgeMap>
          <xCoord>179</xCoord>
          <yCoord>176</yCoord>
        </edgeMap>

        <edgeMap>
          <xCoord>178</xCoord>
          <yCoord>176</yCoord>
        </edgeMap>
        <edgeMap>
          <xCoord>177</xCoord>
          <yCoord>176</yCoord>

        </edgeMap>
        <edgeMap>
          <xCoord>176</xCoord>
          <yCoord>176</yCoord>
        </edgeMap>
      </roi>
    </unblindedReadNodule>
    <unblindedReadNodule>

      <noduleID>Nodule 005</noduleID>
      <characteristics>
        <subtlety>5</subtlety>
        <internalStructure>1</internalStructure>
        <calcification>6</calcification>
        <sphericity>2</sphericity>

        <margin>3</margin>
        <lobulation>3</lobulation>
        <spiculation>3</spiculation>
        <texture>5</texture>
        <malignancy>5</malignancy>
      </characteristics>

      <roi>
        <imageZposition>-135.850006 </imageZposition>
        <imageSOP_UID>1.3.6.1.4.1.14519.5.2.1.6279.6001.162622342171088055452814433525</imageSOP_UID>
        <inclusion>TRUE</inclusion>
        <edgeMap>
          <xCoord>197</xCoord>
          <yCoord>137</yCoord>

        </edgeMap>
        <edgeMap>
          <xCoord>196</xCoord>
          <yCoord>138</yCoord>
        </edgeMap>
        <edgeMap>
          <xCoord>195</xCoord>

          <yCoord>139</yCoord>
        </edgeMap>
        <edgeMap>
          <xCoord>194</xCoord>
          <yCoord>140</yCoord>
        </edgeMap>
        <edgeMap>

          <xCoord>194</xCoord>
          <yCoord>141</yCoord>
        </edgeMap>
        <edgeMap>
          <xCoord>194</xCoord>
          <yCoord>142</yCoord>
        </edgeMap>

        <edgeMap>
          <xCoord>194</xCoord>
          <yCoord>143</yCoord>
        </edgeMap>
        <edgeMap>
          <xCoord>194</xCoord>
          <yCoord>144</yCoord>

        </edgeMap>
        <edgeMap>
          <xCoord>194</xCoord>
          <yCoord>145</yCoord>
        </edgeMap>
        <edgeMap>
          <xCoord>193</xCoord>

          <yCoord>146</yCoord>
        </edgeMap>
        <edgeMap>
          <xCoord>192</xCoord>
          <yCoord>147</yCoord>
        </edgeMap>
        <edgeMap>

          <xCoord>191</xCoord>
          <yCoord>148</yCoord>
        </edgeMap>
        <edgeMap>
          <xCoord>191</xCoord>
          <yCoord>149</yCoord>
        </edgeMap>

        <edgeMap>
          <xCoord>191</xCoord>
          <yCoord>150</yCoord>
        </edgeMap>
        <edgeMap>
          <xCoord>192</xCoord>
          <yCoord>151</yCoord>

        </edgeMap>
        <edgeMap>
          <xCoord>193</xCoord>
          <yCoord>152</yCoord>
        </edgeMap>
        <edgeMap>
          <xCoord>194</xCoord>

          <yCoord>152</yCoord>
        </edgeMap>
        <edgeMap>
          <xCoord>195</xCoord>
          <yCoord>152</yCoord>
        </edgeMap>
        <edgeMap>

          <xCoord>196</xCoord>
          <yCoord>152</yCoord>
        </edgeMap>
        <edgeMap>
          <xCoord>197</xCoord>
          <yCoord>152</yCoord>
        </edgeMap>

        <edgeMap>
          <xCoord>198</xCoord>
          <yCoord>151</yCoord>
        </edgeMap>
        <edgeMap>
          <xCoord>199</xCoord>
          <yCoord>150</yCoord>

        </edgeMap>
        <edgeMap>
          <xCoord>200</xCoord>
          <yCoord>150</yCoord>
        </edgeMap>
        <edgeMap>
          <xCoord>201</xCoord>

          <yCoord>149</yCoord>
        </edgeMap>
        <edgeMap>
          <xCoord>202</xCoord>
          <yCoord>148</yCoord>
        </edgeMap>
        <edgeMap>

          <xCoord>203</xCoord>
          <yCoord>147</yCoord>
        </edgeMap>
        <edgeMap>
          <xCoord>203</xCoord>
          <yCoord>146</yCoord>
        </edgeMap>

        <edgeMap>
          <xCoord>203</xCoord>
          <yCoord>145</yCoord>
        </edgeMap>
        <edgeMap>
          <xCoord>203</xCoord>
          <yCoord>144</yCoord>

        </edgeMap>
        <edgeMap>
          <xCoord>202</xCoord>
          <yCoord>143</yCoord>
        </edgeMap>
        <edgeMap>
          <xCoord>201</xCoord>

          <yCoord>142</yCoord>
        </edgeMap>
        <edgeMap>
          <xCoord>201</xCoord>
          <yCoord>141</yCoord>
        </edgeMap>
        <edgeMap>

          <xCoord>200</xCoord>
          <yCoord>140</yCoord>
        </edgeMap>
        <edgeMap>
          <xCoord>199</xCoord>
          <yCoord>139</yCoord>
        </edgeMap>

        <edgeMap>
          <xCoord>198</xCoord>
          <yCoord>138</yCoord>
        </edgeMap>
        <edgeMap>
          <xCoord>197</xCoord>
          <yCoord>137</yCoord>

        </edgeMap>
      </roi>
      <roi>
        <imageZposition>-133.350006 </imageZposition>
        <imageSOP_UID>1.3.6.1.4.1.14519.5.2.1.6279.6001.137149270677808163440152166133</imageSOP_UID>
        <inclusion>TRUE</inclusion>
        <edgeMap>

          <xCoord>198</xCoord>
          <yCoord>134</yCoord>
        </edgeMap>
        <edgeMap>
          <xCoord>197</xCoord>
          <yCoord>135</yCoord>
        </edgeMap>

        <edgeMap>
          <xCoord>196</xCoord>
          <yCoord>136</yCoord>
        </edgeMap>
        <edgeMap>
          <xCoord>195</xCoord>
          <yCoord>137</yCoord>

        </edgeMap>
        <edgeMap>
          <xCoord>195</xCoord>
          <yCoord>138</yCoord>
        </edgeMap>
        <edgeMap>
          <xCoord>195</xCoord>

          <yCoord>139</yCoord>
        </edgeMap>
        <edgeMap>
          <xCoord>194</xCoord>
          <yCoord>140</yCoord>
        </edgeMap>
        <edgeMap>

          <xCoord>195</xCoord>
          <yCoord>141</yCoord>
        </edgeMap>
        <edgeMap>
          <xCoord>196</xCoord>
          <yCoord>141</yCoord>
        </edgeMap>

        <edgeMap>
          <xCoord>195</xCoord>
          <yCoord>142</yCoord>
        </edgeMap>
        <edgeMap>
          <xCoord>194</xCoord>
          <yCoord>143</yCoord>

        </edgeMap>
        <edgeMap>
          <xCoord>194</xCoord>
          <yCoord>144</yCoord>
        </edgeMap>
        <edgeMap>
          <xCoord>194</xCoord>

          <yCoord>145</yCoord>
        </edgeMap>
        <edgeMap>
          <xCoord>194</xCoord>
          <yCoord>146</yCoord>
        </edgeMap>
        <edgeMap>

          <xCoord>194</xCoord>
          <yCoord>147</yCoord>
        </edgeMap>
        <edgeMap>
          <xCoord>195</xCoord>
          <yCoord>148</yCoord>
        </edgeMap>

        <edgeMap>
          <xCoord>195</xCoord>
          <yCoord>149</yCoord>
        </edgeMap>
        <edgeMap>
          <xCoord>196</xCoord>
          <yCoord>150</yCoord>

        </edgeMap>
        <edgeMap>
          <xCoord>197</xCoord>
          <yCoord>150</yCoord>
        </edgeMap>
        <edgeMap>
          <xCoord>198</xCoord>

          <yCoord>149</yCoord>
        </edgeMap>
        <edgeMap>
          <xCoord>199</xCoord>
          <yCoord>148</yCoord>
        </edgeMap>
        <edgeMap>

          <xCoord>200</xCoord>
          <yCoord>147</yCoord>
        </edgeMap>
        <edgeMap>
          <xCoord>201</xCoord>
          <yCoord>147</yCoord>
        </edgeMap>

        <edgeMap>
          <xCoord>202</xCoord>
          <yCoord>146</yCoord>
        </edgeMap>
        <edgeMap>
          <xCoord>202</xCoord>
          <yCoord>145</yCoord>

        </edgeMap>
        <edgeMap>
          <xCoord>203</xCoord>
          <yCoord>144</yCoord>
        </edgeMap>
        <edgeMap>
          <xCoord>203</xCoord>

          <yCoord>143</yCoord>
        </edgeMap>
        <edgeMap>
          <xCoord>204</xCoord>
          <yCoord>142</yCoord>
        </edgeMap>
        <edgeMap>

          <xCoord>204</xCoord>
          <yCoord>141</yCoord>
        </edgeMap>
        <edgeMap>
          <xCoord>204</xCoord>
          <yCoord>140</yCoord>
        </edgeMap>

        <edgeMap>
          <xCoord>204</xCoord>
          <yCoord>139</yCoord>
        </edgeMap>
        <edgeMap>
          <xCoord>204</xCoord>
          <yCoord>138</yCoord>

        </edgeMap>
        <edgeMap>
          <xCoord>203</xCoord>
          <yCoord>137</yCoord>
        </edgeMap>
        <edgeMap>
          <xCoord>202</xCoord>

          <yCoord>136</yCoord>
        </edgeMap>
        <edgeMap>
          <xCoord>201</xCoord>
          <yCoord>137</yCoord>
        </edgeMap>
        <edgeMap>

          <xCoord>200</xCoord>
          <yCoord>137</yCoord>
        </edgeMap>
        <edgeMap>
          <xCoord>201</xCoord>
          <yCoord>136</yCoord>
        </edgeMap>

        <edgeMap>
          <xCoord>201</xCoord>
          <yCoord>135</yCoord>
        </edgeMap>
        <edgeMap>
          <xCoord>200</xCoord>
          <yCoord>134</yCoord>

        </edgeMap>
        <edgeMap>
          <xCoord>199</xCoord>
          <yCoord>134</yCoord>
        </edgeMap>
        <edgeMap>
          <xCoord>198</xCoord>

          <yCoord>134</yCoord>
        </edgeMap>
      </roi>
      <roi>
        <imageZposition>-130.850006 </imageZposition>
        <imageSOP_UID>1.3.6.1.4.1.14519.5.2.1.6279.6001.258784727834154996142655704395</imageSOP_UID>
        <inclusion>TRUE</inclusion>

        <edgeMap>
          <xCoord>195</xCoord>
          <yCoord>132</yCoord>
        </edgeMap>
        <edgeMap>
          <xCoord>194</xCoord>
          <yCoord>133</yCoord>

        </edgeMap>
        <edgeMap>
          <xCoord>194</xCoord>
          <yCoord>134</yCoord>
        </edgeMap>
        <edgeMap>
          <xCoord>194</xCoord>

          <yCoord>135</yCoord>
        </edgeMap>
        <edgeMap>
          <xCoord>194</xCoord>
          <yCoord>136</yCoord>
        </edgeMap>
        <edgeMap>

          <xCoord>194</xCoord>
          <yCoord>137</yCoord>
        </edgeMap>
        <edgeMap>
          <xCoord>194</xCoord>
          <yCoord>138</yCoord>
        </edgeMap>

        <edgeMap>
          <xCoord>194</xCoord>
          <yCoord>139</yCoord>
        </edgeMap>
        <edgeMap>
          <xCoord>194</xCoord>
          <yCoord>140</yCoord>

        </edgeMap>
        <edgeMap>
          <xCoord>194</xCoord>
          <yCoord>141</yCoord>
        </edgeMap>
        <edgeMap>
          <xCoord>194</xCoord>

          <yCoord>142</yCoord>
        </edgeMap>
        <edgeMap>
          <xCoord>194</xCoord>
          <yCoord>143</yCoord>
        </edgeMap>
        <edgeMap>

          <xCoord>193</xCoord>
          <yCoord>143</yCoord>
        </edgeMap>
        <edgeMap>
          <xCoord>192</xCoord>
          <yCoord>143</yCoord>
        </edgeMap>

        <edgeMap>
          <xCoord>191</xCoord>
          <yCoord>143</yCoord>
        </edgeMap>
        <edgeMap>
          <xCoord>190</xCoord>
          <yCoord>144</yCoord>

        </edgeMap>
        <edgeMap>
          <xCoord>189</xCoord>
          <yCoord>145</yCoord>
        </edgeMap>
        <edgeMap>
          <xCoord>189</xCoord>

          <yCoord>146</yCoord>
        </edgeMap>
        <edgeMap>
          <xCoord>189</xCoord>
          <yCoord>147</yCoord>
        </edgeMap>
        <edgeMap>

          <xCoord>190</xCoord>
          <yCoord>148</yCoord>
        </edgeMap>
        <edgeMap>
          <xCoord>191</xCoord>
          <yCoord>149</yCoord>
        </edgeMap>

        <edgeMap>
          <xCoord>192</xCoord>
          <yCoord>148</yCoord>
        </edgeMap>
        <edgeMap>
          <xCoord>193</xCoord>
          <yCoord>148</yCoord>

        </edgeMap>
        <edgeMap>
          <xCoord>194</xCoord>
          <yCoord>148</yCoord>
        </edgeMap>
        <edgeMap>
          <xCoord>195</xCoord>

          <yCoord>149</yCoord>
        </edgeMap>
        <edgeMap>
          <xCoord>196</xCoord>
          <yCoord>150</yCoord>
        </edgeMap>
        <edgeMap>

          <xCoord>197</xCoord>
          <yCoord>150</yCoord>
        </edgeMap>
        <edgeMap>
          <xCoord>198</xCoord>
          <yCoord>149</yCoord>
        </edgeMap>

        <edgeMap>
          <xCoord>198</xCoord>
          <yCoord>148</yCoord>
        </edgeMap>
        <edgeMap>
          <xCoord>198</xCoord>
          <yCoord>147</yCoord>

        </edgeMap>
        <edgeMap>
          <xCoord>198</xCoord>
          <yCoord>146</yCoord>
        </edgeMap>
        <edgeMap>
          <xCoord>199</xCoord>

          <yCoord>146</yCoord>
        </edgeMap>
        <edgeMap>
          <xCoord>200</xCoord>
          <yCoord>145</yCoord>
        </edgeMap>
        <edgeMap>

          <xCoord>201</xCoord>
          <yCoord>145</yCoord>
        </edgeMap>
        <edgeMap>
          <xCoord>202</xCoord>
          <yCoord>145</yCoord>
        </edgeMap>

        <edgeMap>
          <xCoord>203</xCoord>
          <yCoord>145</yCoord>
        </edgeMap>
        <edgeMap>
          <xCoord>204</xCoord>
          <yCoord>145</yCoord>

        </edgeMap>
        <edgeMap>
          <xCoord>205</xCoord>
          <yCoord>146</yCoord>
        </edgeMap>
        <edgeMap>
          <xCoord>206</xCoord>

          <yCoord>145</yCoord>
        </edgeMap>
        <edgeMap>
          <xCoord>207</xCoord>
          <yCoord>144</yCoord>
        </edgeMap>
        <edgeMap>

          <xCoord>207</xCoord>
          <yCoord>143</yCoord>
        </edgeMap>
        <edgeMap>
          <xCoord>207</xCoord>
          <yCoord>142</yCoord>
        </edgeMap>

        <edgeMap>
          <xCoord>207</xCoord>
          <yCoord>141</yCoord>
        </edgeMap>
        <edgeMap>
          <xCoord>206</xCoord>
          <yCoord>140</yCoord>

        </edgeMap>
        <edgeMap>
          <xCoord>205</xCoord>
          <yCoord>140</yCoord>
        </edgeMap>
        <edgeMap>
          <xCoord>204</xCoord>

          <yCoord>139</yCoord>
        </edgeMap>
        <edgeMap>
          <xCoord>204</xCoord>
          <yCoord>138</yCoord>
        </edgeMap>
        <edgeMap>

          <xCoord>205</xCoord>
          <yCoord>138</yCoord>
        </edgeMap>
        <edgeMap>
          <xCoord>206</xCoord>
          <yCoord>137</yCoord>
        </edgeMap>

        <edgeMap>
          <xCoord>206</xCoord>
          <yCoord>136</yCoord>
        </edgeMap>
        <edgeMap>
          <xCoord>206</xCoord>
          <yCoord>135</yCoord>

        </edgeMap>
        <edgeMap>
          <xCoord>205</xCoord>
          <yCoord>134</yCoord>
        </edgeMap>
        <edgeMap>
          <xCoord>204</xCoord>

          <yCoord>134</yCoord>
        </edgeMap>
        <edgeMap>
          <xCoord>203</xCoord>
          <yCoord>134</yCoord>
        </edgeMap>
        <edgeMap>

          <xCoord>202</xCoord>
          <yCoord>135</yCoord>
        </edgeMap>
        <edgeMap>
          <xCoord>201</xCoord>
          <yCoord>135</yCoord>
        </edgeMap>

        <edgeMap>
          <xCoord>200</xCoord>
          <yCoord>134</yCoord>
        </edgeMap>
        <edgeMap>
          <xCoord>199</xCoord>
          <yCoord>133</yCoord>

        </edgeMap>
        <edgeMap>
          <xCoord>198</xCoord>
          <yCoord>132</yCoord>
        </edgeMap>
        <edgeMap>
          <xCoord>197</xCoord>

          <yCoord>132</yCoord>
        </edgeMap>
        <edgeMap>
          <xCoord>196</xCoord>
          <yCoord>132</yCoord>
        </edgeMap>
        <edgeMap>

          <xCoord>195</xCoord>
          <yCoord>132</yCoord>
        </edgeMap>
      </roi>
      <roi>
        <imageZposition>-128.350006 </imageZposition>
        <imageSOP_UID>1.3.6.1.4.1.14519.5.2.1.6279.6001.168097899451887215209549230292</imageSOP_UID>

        <inclusion>TRUE</inclusion>
        <edgeMap>
          <xCoord>184</xCoord>
          <yCoord>133</yCoord>
        </edgeMap>
        <edgeMap>
          <xCoord>183</xCoord>

          <yCoord>134</yCoord>
        </edgeMap>
        <edgeMap>
          <xCoord>182</xCoord>
          <yCoord>135</yCoord>
        </edgeMap>
        <edgeMap>

          <xCoord>182</xCoord>
          <yCoord>136</yCoord>
        </edgeMap>
        <edgeMap>
          <xCoord>182</xCoord>
          <yCoord>137</yCoord>
        </edgeMap>

        <edgeMap>
          <xCoord>182</xCoord>
          <yCoord>138</yCoord>
        </edgeMap>
        <edgeMap>
          <xCoord>183</xCoord>
          <yCoord>139</yCoord>

        </edgeMap>
        <edgeMap>
          <xCoord>184</xCoord>
          <yCoord>139</yCoord>
        </edgeMap>
        <edgeMap>
          <xCoord>185</xCoord>

          <yCoord>139</yCoord>
        </edgeMap>
        <edgeMap>
          <xCoord>186</xCoord>
          <yCoord>139</yCoord>
        </edgeMap>
        <edgeMap>

          <xCoord>187</xCoord>
          <yCoord>139</yCoord>
        </edgeMap>
        <edgeMap>
          <xCoord>188</xCoord>
          <yCoord>139</yCoord>
        </edgeMap>

        <edgeMap>
          <xCoord>188</xCoord>
          <yCoord>140</yCoord>
        </edgeMap>
        <edgeMap>
          <xCoord>188</xCoord>
          <yCoord>141</yCoord>

        </edgeMap>
        <edgeMap>
          <xCoord>187</xCoord>
          <yCoord>142</yCoord>
        </edgeMap>
        <edgeMap>
          <xCoord>186</xCoord>

          <yCoord>143</yCoord>
        </edgeMap>
        <edgeMap>
          <xCoord>187</xCoord>
          <yCoord>144</yCoord>
        </edgeMap>
        <edgeMap>

          <xCoord>187</xCoord>
          <yCoord>145</yCoord>
        </edgeMap>
        <edgeMap>
          <xCoord>188</xCoord>
          <yCoord>146</yCoord>
        </edgeMap>

        <edgeMap>
          <xCoord>189</xCoord>
          <yCoord>147</yCoord>
        </edgeMap>
        <edgeMap>
          <xCoord>190</xCoord>
          <yCoord>148</yCoord>

        </edgeMap>
        <edgeMap>
          <xCoord>191</xCoord>
          <yCoord>148</yCoord>
        </edgeMap>
        <edgeMap>
          <xCoord>192</xCoord>

          <yCoord>148</yCoord>
        </edgeMap>
        <edgeMap>
          <xCoord>193</xCoord>
          <yCoord>149</yCoord>
        </edgeMap>
        <edgeMap>

          <xCoord>194</xCoord>
          <yCoord>149</yCoord>
        </edgeMap>
        <edgeMap>
          <xCoord>195</xCoord>
          <yCoord>150</yCoord>
        </edgeMap>

        <edgeMap>
          <xCoord>196</xCoord>
          <yCoord>150</yCoord>
        </edgeMap>
        <edgeMap>
          <xCoord>197</xCoord>
          <yCoord>151</yCoord>

        </edgeMap>
        <edgeMap>
          <xCoord>198</xCoord>
          <yCoord>151</yCoord>
        </edgeMap>
        <edgeMap>
          <xCoord>199</xCoord>

          <yCoord>150</yCoord>
        </edgeMap>
        <edgeMap>
          <xCoord>200</xCoord>
          <yCoord>149</yCoord>
        </edgeMap>
        <edgeMap>

          <xCoord>201</xCoord>
          <yCoord>148</yCoord>
        </edgeMap>
        <edgeMap>
          <xCoord>201</xCoord>
          <yCoord>147</yCoord>
        </edgeMap>

        <edgeMap>
          <xCoord>202</xCoord>
          <yCoord>146</yCoord>
        </edgeMap>
        <edgeMap>
          <xCoord>202</xCoord>
          <yCoord>145</yCoord>

        </edgeMap>
        <edgeMap>
          <xCoord>203</xCoord>
          <yCoord>146</yCoord>
        </edgeMap>
        <edgeMap>
          <xCoord>204</xCoord>

          <yCoord>147</yCoord>
        </edgeMap>
        <edgeMap>
          <xCoord>205</xCoord>
          <yCoord>147</yCoord>
        </edgeMap>
        <edgeMap>

          <xCoord>206</xCoord>
          <yCoord>147</yCoord>
        </edgeMap>
        <edgeMap>
          <xCoord>207</xCoord>
          <yCoord>147</yCoord>
        </edgeMap>

        <edgeMap>
          <xCoord>208</xCoord>
          <yCoord>147</yCoord>
        </edgeMap>
        <edgeMap>
          <xCoord>209</xCoord>
          <yCoord>146</yCoord>

        </edgeMap>
        <edgeMap>
          <xCoord>209</xCoord>
          <yCoord>145</yCoord>
        </edgeMap>
        <edgeMap>
          <xCoord>210</xCoord>

          <yCoord>145</yCoord>
        </edgeMap>
        <edgeMap>
          <xCoord>211</xCoord>
          <yCoord>145</yCoord>
        </edgeMap>
        <edgeMap>

          <xCoord>212</xCoord>
          <yCoord>145</yCoord>
        </edgeMap>
        <edgeMap>
          <xCoord>213</xCoord>
          <yCoord>145</yCoord>
        </edgeMap>

        <edgeMap>
          <xCoord>214</xCoord>
          <yCoord>145</yCoord>
        </edgeMap>
        <edgeMap>
          <xCoord>215</xCoord>
          <yCoord>144</yCoord>

        </edgeMap>
        <edgeMap>
          <xCoord>215</xCoord>
          <yCoord>143</yCoord>
        </edgeMap>
        <edgeMap>
          <xCoord>214</xCoord>

          <yCoord>142</yCoord>
        </edgeMap>
        <edgeMap>
          <xCoord>214</xCoord>
          <yCoord>141</yCoord>
        </edgeMap>
        <edgeMap>

          <xCoord>214</xCoord>
          <yCoord>140</yCoord>
        </edgeMap>
        <edgeMap>
          <xCoord>213</xCoord>
          <yCoord>139</yCoord>
        </edgeMap>

        <edgeMap>
          <xCoord>212</xCoord>
          <yCoord>139</yCoord>
        </edgeMap>
        <edgeMap>
          <xCoord>211</xCoord>
          <yCoord>138</yCoord>

        </edgeMap>
        <edgeMap>
          <xCoord>210</xCoord>
          <yCoord>138</yCoord>
        </edgeMap>
        <edgeMap>
          <xCoord>209</xCoord>

          <yCoord>138</yCoord>
        </edgeMap>
        <edgeMap>
          <xCoord>208</xCoord>
          <yCoord>138</yCoord>
        </edgeMap>
        <edgeMap>

          <xCoord>207</xCoord>
          <yCoord>138</yCoord>
        </edgeMap>
        <edgeMap>
          <xCoord>206</xCoord>
          <yCoord>138</yCoord>
        </edgeMap>

        <edgeMap>
          <xCoord>206</xCoord>
          <yCoord>137</yCoord>
        </edgeMap>
        <edgeMap>
          <xCoord>207</xCoord>
          <yCoord>137</yCoord>

        </edgeMap>
        <edgeMap>
          <xCoord>208</xCoord>
          <yCoord>136</yCoord>
        </edgeMap>
        <edgeMap>
          <xCoord>208</xCoord>

          <yCoord>135</yCoord>
        </edgeMap>
        <edgeMap>
          <xCoord>207</xCoord>
          <yCoord>134</yCoord>
        </edgeMap>
        <edgeMap>

          <xCoord>206</xCoord>
          <yCoord>134</yCoord>
        </edgeMap>
        <edgeMap>
          <xCoord>205</xCoord>
          <yCoord>134</yCoord>
        </edgeMap>

        <edgeMap>
          <xCoord>204</xCoord>
          <yCoord>134</yCoord>
        </edgeMap>
        <edgeMap>
          <xCoord>203</xCoord>
          <yCoord>134</yCoord>

        </edgeMap>
        <edgeMap>
          <xCoord>202</xCoord>
          <yCoord>134</yCoord>
        </edgeMap>
        <edgeMap>
          <xCoord>201</xCoord>

          <yCoord>134</yCoord>
        </edgeMap>
        <edgeMap>
          <xCoord>200</xCoord>
          <yCoord>134</yCoord>
        </edgeMap>
        <edgeMap>

          <xCoord>199</xCoord>
          <yCoord>133</yCoord>
        </edgeMap>
        <edgeMap>
          <xCoord>198</xCoord>
          <yCoord>133</yCoord>
        </edgeMap>

        <edgeMap>
          <xCoord>197</xCoord>
          <yCoord>133</yCoord>
        </edgeMap>
        <edgeMap>
          <xCoord>196</xCoord>
          <yCoord>134</yCoord>

        </edgeMap>
        <edgeMap>
          <xCoord>195</xCoord>
          <yCoord>135</yCoord>
        </edgeMap>
        <edgeMap>
          <xCoord>194</xCoord>

          <yCoord>135</yCoord>
        </edgeMap>
        <edgeMap>
          <xCoord>193</xCoord>
          <yCoord>135</yCoord>
        </edgeMap>
        <edgeMap>

          <xCoord>192</xCoord>
          <yCoord>134</yCoord>
        </edgeMap>
        <edgeMap>
          <xCoord>191</xCoord>
          <yCoord>133</yCoord>
        </edgeMap>

        <edgeMap>
          <xCoord>190</xCoord>
          <yCoord>133</yCoord>
        </edgeMap>
        <edgeMap>
          <xCoord>189</xCoord>
          <yCoord>133</yCoord>

        </edgeMap>
        <edgeMap>
          <xCoord>188</xCoord>
          <yCoord>133</yCoord>
        </edgeMap>
        <edgeMap>
          <xCoord>187</xCoord>

          <yCoord>133</yCoord>
        </edgeMap>
        <edgeMap>
          <xCoord>186</xCoord>
          <yCoord>133</yCoord>
        </edgeMap>
        <edgeMap>

          <xCoord>185</xCoord>
          <yCoord>133</yCoord>
        </edgeMap>
        <edgeMap>
          <xCoord>184</xCoord>
          <yCoord>133</yCoord>
        </edgeMap>

      </roi>
      <roi>
        <imageZposition>-125.849998 </imageZposition>
        <imageSOP_UID>1.3.6.1.4.1.14519.5.2.1.6279.6001.280462855413300624152048169428</imageSOP_UID>
        <inclusion>TRUE</inclusion>
        <edgeMap>
          <xCoord>184</xCoord>

          <yCoord>133</yCoord>
        </edgeMap>
        <edgeMap>
          <xCoord>183</xCoord>
          <yCoord>134</yCoord>
        </edgeMap>
        <edgeMap>

          <xCoord>182</xCoord>
          <yCoord>135</yCoord>
        </edgeMap>
        <edgeMap>
          <xCoord>182</xCoord>
          <yCoord>136</yCoord>
        </edgeMap>

        <edgeMap>
          <xCoord>182</xCoord>
          <yCoord>137</yCoord>
        </edgeMap>
        <edgeMap>
          <xCoord>182</xCoord>
          <yCoord>138</yCoord>

        </edgeMap>
        <edgeMap>
          <xCoord>182</xCoord>
          <yCoord>139</yCoord>
        </edgeMap>
        <edgeMap>
          <xCoord>182</xCoord>

          <yCoord>140</yCoord>
        </edgeMap>
        <edgeMap>
          <xCoord>183</xCoord>
          <yCoord>141</yCoord>
        </edgeMap>
        <edgeMap>

          <xCoord>183</xCoord>
          <yCoord>142</yCoord>
        </edgeMap>
        <edgeMap>
          <xCoord>184</xCoord>
          <yCoord>143</yCoord>
        </edgeMap>

        <edgeMap>
          <xCoord>185</xCoord>
          <yCoord>143</yCoord>
        </edgeMap>
        <edgeMap>
          <xCoord>185</xCoord>
          <yCoord>144</yCoord>

        </edgeMap>
        <edgeMap>
          <xCoord>185</xCoord>
          <yCoord>145</yCoord>
        </edgeMap>
        <edgeMap>
          <xCoord>185</xCoord>

          <yCoord>146</yCoord>
        </edgeMap>
        <edgeMap>
          <xCoord>186</xCoord>
          <yCoord>147</yCoord>
        </edgeMap>
        <edgeMap>

          <xCoord>186</xCoord>
          <yCoord>148</yCoord>
        </edgeMap>
        <edgeMap>
          <xCoord>187</xCoord>
          <yCoord>149</yCoord>
        </edgeMap>

        <edgeMap>
          <xCoord>187</xCoord>
          <yCoord>150</yCoord>
        </edgeMap>
        <edgeMap>
          <xCoord>188</xCoord>
          <yCoord>151</yCoord>

        </edgeMap>
        <edgeMap>
          <xCoord>189</xCoord>
          <yCoord>152</yCoord>
        </edgeMap>
        <edgeMap>
          <xCoord>190</xCoord>

          <yCoord>152</yCoord>
        </edgeMap>
        <edgeMap>
          <xCoord>191</xCoord>
          <yCoord>152</yCoord>
        </edgeMap>
        <edgeMap>

          <xCoord>192</xCoord>
          <yCoord>152</yCoord>
        </edgeMap>
        <edgeMap>
          <xCoord>193</xCoord>
          <yCoord>152</yCoord>
        </edgeMap>

        <edgeMap>
          <xCoord>194</xCoord>
          <yCoord>152</yCoord>
        </edgeMap>
        <edgeMap>
          <xCoord>195</xCoord>
          <yCoord>153</yCoord>

        </edgeMap>
        <edgeMap>
          <xCoord>196</xCoord>
          <yCoord>154</yCoord>
        </edgeMap>
        <edgeMap>
          <xCoord>197</xCoord>

          <yCoord>154</yCoord>
        </edgeMap>
        <edgeMap>
          <xCoord>198</xCoord>
          <yCoord>154</yCoord>
        </edgeMap>
        <edgeMap>

          <xCoord>199</xCoord>
          <yCoord>154</yCoord>
        </edgeMap>
        <edgeMap>
          <xCoord>200</xCoord>
          <yCoord>154</yCoord>
        </edgeMap>

        <edgeMap>
          <xCoord>201</xCoord>
          <yCoord>153</yCoord>
        </edgeMap>
        <edgeMap>
          <xCoord>201</xCoord>
          <yCoord>152</yCoord>

        </edgeMap>
        <edgeMap>
          <xCoord>200</xCoord>
          <yCoord>151</yCoord>
        </edgeMap>
        <edgeMap>
          <xCoord>200</xCoord>

          <yCoord>150</yCoord>
        </edgeMap>
        <edgeMap>
          <xCoord>201</xCoord>
          <yCoord>149</yCoord>
        </edgeMap>
        <edgeMap>

          <xCoord>202</xCoord>
          <yCoord>149</yCoord>
        </edgeMap>
        <edgeMap>
          <xCoord>203</xCoord>
          <yCoord>149</yCoord>
        </edgeMap>

        <edgeMap>
          <xCoord>204</xCoord>
          <yCoord>148</yCoord>
        </edgeMap>
        <edgeMap>
          <xCoord>205</xCoord>
          <yCoord>148</yCoord>

        </edgeMap>
        <edgeMap>
          <xCoord>206</xCoord>
          <yCoord>149</yCoord>
        </edgeMap>
        <edgeMap>
          <xCoord>207</xCoord>

          <yCoord>149</yCoord>
        </edgeMap>
        <edgeMap>
          <xCoord>208</xCoord>
          <yCoord>150</yCoord>
        </edgeMap>
        <edgeMap>

          <xCoord>209</xCoord>
          <yCoord>150</yCoord>
        </edgeMap>
        <edgeMap>
          <xCoord>210</xCoord>
          <yCoord>150</yCoord>
        </edgeMap>

        <edgeMap>
          <xCoord>211</xCoord>
          <yCoord>150</yCoord>
        </edgeMap>
        <edgeMap>
          <xCoord>212</xCoord>
          <yCoord>150</yCoord>

        </edgeMap>
        <edgeMap>
          <xCoord>213</xCoord>
          <yCoord>149</yCoord>
        </edgeMap>
        <edgeMap>
          <xCoord>213</xCoord>

          <yCoord>148</yCoord>
        </edgeMap>
        <edgeMap>
          <xCoord>213</xCoord>
          <yCoord>147</yCoord>
        </edgeMap>
        <edgeMap>

          <xCoord>213</xCoord>
          <yCoord>146</yCoord>
        </edgeMap>
        <edgeMap>
          <xCoord>213</xCoord>
          <yCoord>145</yCoord>
        </edgeMap>

        <edgeMap>
          <xCoord>213</xCoord>
          <yCoord>144</yCoord>
        </edgeMap>
        <edgeMap>
          <xCoord>212</xCoord>
          <yCoord>143</yCoord>

        </edgeMap>
        <edgeMap>
          <xCoord>212</xCoord>
          <yCoord>142</yCoord>
        </edgeMap>
        <edgeMap>
          <xCoord>212</xCoord>

          <yCoord>141</yCoord>
        </edgeMap>
        <edgeMap>
          <xCoord>211</xCoord>
          <yCoord>140</yCoord>
        </edgeMap>
        <edgeMap>

          <xCoord>210</xCoord>
          <yCoord>140</yCoord>
        </edgeMap>
        <edgeMap>
          <xCoord>209</xCoord>
          <yCoord>140</yCoord>
        </edgeMap>

        <edgeMap>
          <xCoord>208</xCoord>
          <yCoord>140</yCoord>
        </edgeMap>
        <edgeMap>
          <xCoord>207</xCoord>
          <yCoord>140</yCoord>

        </edgeMap>
        <edgeMap>
          <xCoord>206</xCoord>
          <yCoord>140</yCoord>
        </edgeMap>
        <edgeMap>
          <xCoord>205</xCoord>

          <yCoord>140</yCoord>
        </edgeMap>
        <edgeMap>
          <xCoord>204</xCoord>
          <yCoord>140</yCoord>
        </edgeMap>
        <edgeMap>

          <xCoord>203</xCoord>
          <yCoord>140</yCoord>
        </edgeMap>
        <edgeMap>
          <xCoord>202</xCoord>
          <yCoord>140</yCoord>
        </edgeMap>

        <edgeMap>
          <xCoord>201</xCoord>
          <yCoord>140</yCoord>
        </edgeMap>
        <edgeMap>
          <xCoord>200</xCoord>
          <yCoord>141</yCoord>

        </edgeMap>
        <edgeMap>
          <xCoord>199</xCoord>
          <yCoord>142</yCoord>
        </edgeMap>
        <edgeMap>
          <xCoord>199</xCoord>

          <yCoord>141</yCoord>
        </edgeMap>
        <edgeMap>
          <xCoord>198</xCoord>
          <yCoord>140</yCoord>
        </edgeMap>
        <edgeMap>

          <xCoord>197</xCoord>
          <yCoord>140</yCoord>
        </edgeMap>
        <edgeMap>
          <xCoord>196</xCoord>
          <yCoord>140</yCoord>
        </edgeMap>

        <edgeMap>
          <xCoord>195</xCoord>
          <yCoord>140</yCoord>
        </edgeMap>
        <edgeMap>
          <xCoord>194</xCoord>
          <yCoord>139</yCoord>

        </edgeMap>
        <edgeMap>
          <xCoord>194</xCoord>
          <yCoord>138</yCoord>
        </edgeMap>
        <edgeMap>
          <xCoord>194</xCoord>

          <yCoord>137</yCoord>
        </edgeMap>
        <edgeMap>
          <xCoord>194</xCoord>
          <yCoord>136</yCoord>
        </edgeMap>
        <edgeMap>

          <xCoord>194</xCoord>
          <yCoord>135</yCoord>
        </edgeMap>
        <edgeMap>
          <xCoord>193</xCoord>
          <yCoord>134</yCoord>
        </edgeMap>

        <edgeMap>
          <xCoord>192</xCoord>
          <yCoord>133</yCoord>
        </edgeMap>
        <edgeMap>
          <xCoord>191</xCoord>
          <yCoord>133</yCoord>

        </edgeMap>
        <edgeMap>
          <xCoord>190</xCoord>
          <yCoord>133</yCoord>
        </edgeMap>
        <edgeMap>
          <xCoord>189</xCoord>

          <yCoord>133</yCoord>
        </edgeMap>
        <edgeMap>
          <xCoord>188</xCoord>
          <yCoord>133</yCoord>
        </edgeMap>
        <edgeMap>

          <xCoord>187</xCoord>
          <yCoord>133</yCoord>
        </edgeMap>
        <edgeMap>
          <xCoord>186</xCoord>
          <yCoord>133</yCoord>
        </edgeMap>

        <edgeMap>
          <xCoord>185</xCoord>
          <yCoord>133</yCoord>
        </edgeMap>
        <edgeMap>
          <xCoord>184</xCoord>
          <yCoord>133</yCoord>

        </edgeMap>
      </roi>
      <roi>
        <imageZposition>-123.349998 </imageZposition>
        <imageSOP_UID>1.3.6.1.4.1.14519.5.2.1.6279.6001.714578593473152427417164435894</imageSOP_UID>
        <inclusion>TRUE</inclusion>
        <edgeMap>

          <xCoord>187</xCoord>
          <yCoord>130</yCoord>
        </edgeMap>
        <edgeMap>
          <xCoord>186</xCoord>
          <yCoord>131</yCoord>
        </edgeMap>

        <edgeMap>
          <xCoord>185</xCoord>
          <yCoord>132</yCoord>
        </edgeMap>
        <edgeMap>
          <xCoord>185</xCoord>
          <yCoord>133</yCoord>

        </edgeMap>
        <edgeMap>
          <xCoord>184</xCoord>
          <yCoord>134</yCoord>
        </edgeMap>
        <edgeMap>
          <xCoord>183</xCoord>

          <yCoord>135</yCoord>
        </edgeMap>
        <edgeMap>
          <xCoord>182</xCoord>
          <yCoord>135</yCoord>
        </edgeMap>
        <edgeMap>

          <xCoord>181</xCoord>
          <yCoord>135</yCoord>
        </edgeMap>
        <edgeMap>
          <xCoord>180</xCoord>
          <yCoord>136</yCoord>
        </edgeMap>

        <edgeMap>
          <xCoord>180</xCoord>
          <yCoord>137</yCoord>
        </edgeMap>
        <edgeMap>
          <xCoord>179</xCoord>
          <yCoord>138</yCoord>

        </edgeMap>
        <edgeMap>
          <xCoord>178</xCoord>
          <yCoord>138</yCoord>
        </edgeMap>
        <edgeMap>
          <xCoord>177</xCoord>

          <yCoord>138</yCoord>
        </edgeMap>
        <edgeMap>
          <xCoord>176</xCoord>
          <yCoord>138</yCoord>
        </edgeMap>
        <edgeMap>

          <xCoord>175</xCoord>
          <yCoord>138</yCoord>
        </edgeMap>
        <edgeMap>
          <xCoord>174</xCoord>
          <yCoord>139</yCoord>
        </edgeMap>

        <edgeMap>
          <xCoord>174</xCoord>
          <yCoord>140</yCoord>
        </edgeMap>
        <edgeMap>
          <xCoord>174</xCoord>
          <yCoord>141</yCoord>

        </edgeMap>
        <edgeMap>
          <xCoord>174</xCoord>
          <yCoord>142</yCoord>
        </edgeMap>
        <edgeMap>
          <xCoord>174</xCoord>

          <yCoord>143</yCoord>
        </edgeMap>
        <edgeMap>
          <xCoord>174</xCoord>
          <yCoord>144</yCoord>
        </edgeMap>
        <edgeMap>

          <xCoord>174</xCoord>
          <yCoord>145</yCoord>
        </edgeMap>
        <edgeMap>
          <xCoord>175</xCoord>
          <yCoord>146</yCoord>
        </edgeMap>

        <edgeMap>
          <xCoord>175</xCoord>
          <yCoord>147</yCoord>
        </edgeMap>
        <edgeMap>
          <xCoord>176</xCoord>
          <yCoord>148</yCoord>

        </edgeMap>
        <edgeMap>
          <xCoord>177</xCoord>
          <yCoord>149</yCoord>
        </edgeMap>
        <edgeMap>
          <xCoord>178</xCoord>

          <yCoord>149</yCoord>
        </edgeMap>
        <edgeMap>
          <xCoord>179</xCoord>
          <yCoord>150</yCoord>
        </edgeMap>
        <edgeMap>

          <xCoord>180</xCoord>
          <yCoord>151</yCoord>
        </edgeMap>
        <edgeMap>
          <xCoord>179</xCoord>
          <yCoord>152</yCoord>
        </edgeMap>

        <edgeMap>
          <xCoord>180</xCoord>
          <yCoord>153</yCoord>
        </edgeMap>
        <edgeMap>
          <xCoord>180</xCoord>
          <yCoord>154</yCoord>

        </edgeMap>
        <edgeMap>
          <xCoord>181</xCoord>
          <yCoord>155</yCoord>
        </edgeMap>
        <edgeMap>
          <xCoord>182</xCoord>

          <yCoord>156</yCoord>
        </edgeMap>
        <edgeMap>
          <xCoord>183</xCoord>
          <yCoord>157</yCoord>
        </edgeMap>
        <edgeMap>

          <xCoord>184</xCoord>
          <yCoord>157</yCoord>
        </edgeMap>
        <edgeMap>
          <xCoord>185</xCoord>
          <yCoord>157</yCoord>
        </edgeMap>

        <edgeMap>
          <xCoord>186</xCoord>
          <yCoord>156</yCoord>
        </edgeMap>
        <edgeMap>
          <xCoord>187</xCoord>
          <yCoord>156</yCoord>

        </edgeMap>
        <edgeMap>
          <xCoord>188</xCoord>
          <yCoord>156</yCoord>
        </edgeMap>
        <edgeMap>
          <xCoord>189</xCoord>

          <yCoord>155</yCoord>
        </edgeMap>
        <edgeMap>
          <xCoord>190</xCoord>
          <yCoord>155</yCoord>
        </edgeMap>
        <edgeMap>

          <xCoord>191</xCoord>
          <yCoord>155</yCoord>
        </edgeMap>
        <edgeMap>
          <xCoord>192</xCoord>
          <yCoord>155</yCoord>
        </edgeMap>

        <edgeMap>
          <xCoord>193</xCoord>
          <yCoord>154</yCoord>
        </edgeMap>
        <edgeMap>
          <xCoord>194</xCoord>
          <yCoord>153</yCoord>

        </edgeMap>
        <edgeMap>
          <xCoord>195</xCoord>
          <yCoord>153</yCoord>
        </edgeMap>
        <edgeMap>
          <xCoord>196</xCoord>

          <yCoord>152</yCoord>
        </edgeMap>
        <edgeMap>
          <xCoord>197</xCoord>
          <yCoord>152</yCoord>
        </edgeMap>
        <edgeMap>

          <xCoord>198</xCoord>
          <yCoord>152</yCoord>
        </edgeMap>
        <edgeMap>
          <xCoord>199</xCoord>
          <yCoord>152</yCoord>
        </edgeMap>

        <edgeMap>
          <xCoord>200</xCoord>
          <yCoord>152</yCoord>
        </edgeMap>
        <edgeMap>
          <xCoord>201</xCoord>
          <yCoord>152</yCoord>

        </edgeMap>
        <edgeMap>
          <xCoord>202</xCoord>
          <yCoord>152</yCoord>
        </edgeMap>
        <edgeMap>
          <xCoord>203</xCoord>

          <yCoord>152</yCoord>
        </edgeMap>
        <edgeMap>
          <xCoord>204</xCoord>
          <yCoord>151</yCoord>
        </edgeMap>
        <edgeMap>

          <xCoord>204</xCoord>
          <yCoord>150</yCoord>
        </edgeMap>
        <edgeMap>
          <xCoord>204</xCoord>
          <yCoord>149</yCoord>
        </edgeMap>

        <edgeMap>
          <xCoord>204</xCoord>
          <yCoord>148</yCoord>
        </edgeMap>
        <edgeMap>
          <xCoord>203</xCoord>
          <yCoord>147</yCoord>

        </edgeMap>
        <edgeMap>
          <xCoord>202</xCoord>
          <yCoord>146</yCoord>
        </edgeMap>
        <edgeMap>
          <xCoord>201</xCoord>

          <yCoord>146</yCoord>
        </edgeMap>
        <edgeMap>
          <xCoord>200</xCoord>
          <yCoord>146</yCoord>
        </edgeMap>
        <edgeMap>

          <xCoord>200</xCoord>
          <yCoord>145</yCoord>
        </edgeMap>
        <edgeMap>
          <xCoord>199</xCoord>
          <yCoord>144</yCoord>
        </edgeMap>

        <edgeMap>
          <xCoord>198</xCoord>
          <yCoord>144</yCoord>
        </edgeMap>
        <edgeMap>
          <xCoord>197</xCoord>
          <yCoord>144</yCoord>

        </edgeMap>
        <edgeMap>
          <xCoord>196</xCoord>
          <yCoord>144</yCoord>
        </edgeMap>
        <edgeMap>
          <xCoord>195</xCoord>

          <yCoord>144</yCoord>
        </edgeMap>
        <edgeMap>
          <xCoord>194</xCoord>
          <yCoord>143</yCoord>
        </edgeMap>
        <edgeMap>

          <xCoord>193</xCoord>
          <yCoord>142</yCoord>
        </edgeMap>
        <edgeMap>
          <xCoord>193</xCoord>
          <yCoord>141</yCoord>
        </edgeMap>

        <edgeMap>
          <xCoord>193</xCoord>
          <yCoord>140</yCoord>
        </edgeMap>
        <edgeMap>
          <xCoord>193</xCoord>
          <yCoord>139</yCoord>

        </edgeMap>
        <edgeMap>
          <xCoord>192</xCoord>
          <yCoord>138</yCoord>
        </edgeMap>
        <edgeMap>
          <xCoord>191</xCoord>

          <yCoord>138</yCoord>
        </edgeMap>
        <edgeMap>
          <xCoord>192</xCoord>
          <yCoord>137</yCoord>
        </edgeMap>
        <edgeMap>

          <xCoord>192</xCoord>
          <yCoord>136</yCoord>
        </edgeMap>
        <edgeMap>
          <xCoord>192</xCoord>
          <yCoord>135</yCoord>
        </edgeMap>

        <edgeMap>
          <xCoord>192</xCoord>
          <yCoord>134</yCoord>
        </edgeMap>
        <edgeMap>
          <xCoord>192</xCoord>
          <yCoord>133</yCoord>

        </edgeMap>
        <edgeMap>
          <xCoord>191</xCoord>
          <yCoord>132</yCoord>
        </edgeMap>
        <edgeMap>
          <xCoord>190</xCoord>

          <yCoord>131</yCoord>
        </edgeMap>
        <edgeMap>
          <xCoord>189</xCoord>
          <yCoord>130</yCoord>
        </edgeMap>
        <edgeMap>

          <xCoord>188</xCoord>
          <yCoord>130</yCoord>
        </edgeMap>
        <edgeMap>
          <xCoord>187</xCoord>
          <yCoord>130</yCoord>
        </edgeMap>

      </roi>
      <roi>
        <imageZposition>-120.849998 </imageZposition>
        <imageSOP_UID>1.3.6.1.4.1.14519.5.2.1.6279.6001.162936451785551548362683945390</imageSOP_UID>
        <inclusion>TRUE</inclusion>
        <edgeMap>
          <xCoord>181</xCoord>

          <yCoord>133</yCoord>
        </edgeMap>
        <edgeMap>
          <xCoord>180</xCoord>
          <yCoord>134</yCoord>
        </edgeMap>
        <edgeMap>

          <xCoord>180</xCoord>
          <yCoord>135</yCoord>
        </edgeMap>
        <edgeMap>
          <xCoord>179</xCoord>
          <yCoord>135</yCoord>
        </edgeMap>

        <edgeMap>
          <xCoord>178</xCoord>
          <yCoord>135</yCoord>
        </edgeMap>
        <edgeMap>
          <xCoord>177</xCoord>
          <yCoord>135</yCoord>

        </edgeMap>
        <edgeMap>
          <xCoord>176</xCoord>
          <yCoord>135</yCoord>
        </edgeMap>
        <edgeMap>
          <xCoord>175</xCoord>

          <yCoord>136</yCoord>
        </edgeMap>
        <edgeMap>
          <xCoord>174</xCoord>
          <yCoord>137</yCoord>
        </edgeMap>
        <edgeMap>

          <xCoord>173</xCoord>
          <yCoord>138</yCoord>
        </edgeMap>
        <edgeMap>
          <xCoord>173</xCoord>
          <yCoord>139</yCoord>
        </edgeMap>

        <edgeMap>
          <xCoord>173</xCoord>
          <yCoord>140</yCoord>
        </edgeMap>
        <edgeMap>
          <xCoord>173</xCoord>
          <yCoord>141</yCoord>

        </edgeMap>
        <edgeMap>
          <xCoord>174</xCoord>
          <yCoord>142</yCoord>
        </edgeMap>
        <edgeMap>
          <xCoord>174</xCoord>

          <yCoord>143</yCoord>
        </edgeMap>
        <edgeMap>
          <xCoord>175</xCoord>
          <yCoord>144</yCoord>
        </edgeMap>
        <edgeMap>

          <xCoord>175</xCoord>
          <yCoord>145</yCoord>
        </edgeMap>
        <edgeMap>
          <xCoord>176</xCoord>
          <yCoord>146</yCoord>
        </edgeMap>

        <edgeMap>
          <xCoord>176</xCoord>
          <yCoord>147</yCoord>
        </edgeMap>
        <edgeMap>
          <xCoord>176</xCoord>
          <yCoord>148</yCoord>

        </edgeMap>
        <edgeMap>
          <xCoord>176</xCoord>
          <yCoord>149</yCoord>
        </edgeMap>
        <edgeMap>
          <xCoord>177</xCoord>

          <yCoord>150</yCoord>
        </edgeMap>
        <edgeMap>
          <xCoord>178</xCoord>
          <yCoord>151</yCoord>
        </edgeMap>
        <edgeMap>

          <xCoord>179</xCoord>
          <yCoord>152</yCoord>
        </edgeMap>
        <edgeMap>
          <xCoord>180</xCoord>
          <yCoord>153</yCoord>
        </edgeMap>

        <edgeMap>
          <xCoord>180</xCoord>
          <yCoord>154</yCoord>
        </edgeMap>
        <edgeMap>
          <xCoord>181</xCoord>
          <yCoord>155</yCoord>

        </edgeMap>
        <edgeMap>
          <xCoord>182</xCoord>
          <yCoord>156</yCoord>
        </edgeMap>
        <edgeMap>
          <xCoord>183</xCoord>

          <yCoord>156</yCoord>
        </edgeMap>
        <edgeMap>
          <xCoord>184</xCoord>
          <yCoord>157</yCoord>
        </edgeMap>
        <edgeMap>

          <xCoord>185</xCoord>
          <yCoord>157</yCoord>
        </edgeMap>
        <edgeMap>
          <xCoord>186</xCoord>
          <yCoord>157</yCoord>
        </edgeMap>

        <edgeMap>
          <xCoord>187</xCoord>
          <yCoord>157</yCoord>
        </edgeMap>
        <edgeMap>
          <xCoord>188</xCoord>
          <yCoord>157</yCoord>

        </edgeMap>
        <edgeMap>
          <xCoord>189</xCoord>
          <yCoord>157</yCoord>
        </edgeMap>
        <edgeMap>
          <xCoord>190</xCoord>

          <yCoord>157</yCoord>
        </edgeMap>
        <edgeMap>
          <xCoord>191</xCoord>
          <yCoord>156</yCoord>
        </edgeMap>
        <edgeMap>

          <xCoord>192</xCoord>
          <yCoord>155</yCoord>
        </edgeMap>
        <edgeMap>
          <xCoord>193</xCoord>
          <yCoord>155</yCoord>
        </edgeMap>

        <edgeMap>
          <xCoord>194</xCoord>
          <yCoord>154</yCoord>
        </edgeMap>
        <edgeMap>
          <xCoord>195</xCoord>
          <yCoord>153</yCoord>

        </edgeMap>
        <edgeMap>
          <xCoord>196</xCoord>
          <yCoord>153</yCoord>
        </edgeMap>
        <edgeMap>
          <xCoord>197</xCoord>

          <yCoord>152</yCoord>
        </edgeMap>
        <edgeMap>
          <xCoord>197</xCoord>
          <yCoord>151</yCoord>
        </edgeMap>
        <edgeMap>

          <xCoord>198</xCoord>
          <yCoord>150</yCoord>
        </edgeMap>
        <edgeMap>
          <xCoord>198</xCoord>
          <yCoord>149</yCoord>
        </edgeMap>

        <edgeMap>
          <xCoord>199</xCoord>
          <yCoord>148</yCoord>
        </edgeMap>
        <edgeMap>
          <xCoord>199</xCoord>
          <yCoord>147</yCoord>

        </edgeMap>
        <edgeMap>
          <xCoord>199</xCoord>
          <yCoord>146</yCoord>
        </edgeMap>
        <edgeMap>
          <xCoord>198</xCoord>

          <yCoord>145</yCoord>
        </edgeMap>
        <edgeMap>
          <xCoord>197</xCoord>
          <yCoord>144</yCoord>
        </edgeMap>
        <edgeMap>

          <xCoord>196</xCoord>
          <yCoord>144</yCoord>
        </edgeMap>
        <edgeMap>
          <xCoord>195</xCoord>
          <yCoord>144</yCoord>
        </edgeMap>

        <edgeMap>
          <xCoord>194</xCoord>
          <yCoord>144</yCoord>
        </edgeMap>
        <edgeMap>
          <xCoord>193</xCoord>
          <yCoord>144</yCoord>

        </edgeMap>
        <edgeMap>
          <xCoord>192</xCoord>
          <yCoord>144</yCoord>
        </edgeMap>
        <edgeMap>
          <xCoord>191</xCoord>

          <yCoord>144</yCoord>
        </edgeMap>
        <edgeMap>
          <xCoord>190</xCoord>
          <yCoord>143</yCoord>
        </edgeMap>
        <edgeMap>

          <xCoord>189</xCoord>
          <yCoord>142</yCoord>
        </edgeMap>
        <edgeMap>
          <xCoord>188</xCoord>
          <yCoord>141</yCoord>
        </edgeMap>

        <edgeMap>
          <xCoord>187</xCoord>
          <yCoord>141</yCoord>
        </edgeMap>
        <edgeMap>
          <xCoord>186</xCoord>
          <yCoord>140</yCoord>

        </edgeMap>
        <edgeMap>
          <xCoord>185</xCoord>
          <yCoord>139</yCoord>
        </edgeMap>
        <edgeMap>
          <xCoord>185</xCoord>

          <yCoord>138</yCoord>
        </edgeMap>
        <edgeMap>
          <xCoord>185</xCoord>
          <yCoord>137</yCoord>
        </edgeMap>
        <edgeMap>

          <xCoord>185</xCoord>
          <yCoord>136</yCoord>
        </edgeMap>
        <edgeMap>
          <xCoord>184</xCoord>
          <yCoord>135</yCoord>
        </edgeMap>

        <edgeMap>
          <xCoord>183</xCoord>
          <yCoord>134</yCoord>
        </edgeMap>
        <edgeMap>
          <xCoord>182</xCoord>
          <yCoord>133</yCoord>

        </edgeMap>
        <edgeMap>
          <xCoord>181</xCoord>
          <yCoord>133</yCoord>
        </edgeMap>
      </roi>
      <roi>
        <imageZposition>-118.349998 </imageZposition>

        <imageSOP_UID>1.3.6.1.4.1.14519.5.2.1.6279.6001.144590985694829052105406266524</imageSOP_UID>
        <inclusion>TRUE</inclusion>
        <edgeMap>
          <xCoord>180</xCoord>
          <yCoord>137</yCoord>
        </edgeMap>
        <edgeMap>

          <xCoord>179</xCoord>
          <yCoord>138</yCoord>
        </edgeMap>
        <edgeMap>
          <xCoord>179</xCoord>
          <yCoord>139</yCoord>
        </edgeMap>

        <edgeMap>
          <xCoord>179</xCoord>
          <yCoord>140</yCoord>
        </edgeMap>
        <edgeMap>
          <xCoord>179</xCoord>
          <yCoord>141</yCoord>

        </edgeMap>
        <edgeMap>
          <xCoord>179</xCoord>
          <yCoord>142</yCoord>
        </edgeMap>
        <edgeMap>
          <xCoord>179</xCoord>

          <yCoord>143</yCoord>
        </edgeMap>
        <edgeMap>
          <xCoord>179</xCoord>
          <yCoord>144</yCoord>
        </edgeMap>
        <edgeMap>

          <xCoord>179</xCoord>
          <yCoord>145</yCoord>
        </edgeMap>
        <edgeMap>
          <xCoord>178</xCoord>
          <yCoord>145</yCoord>
        </edgeMap>

        <edgeMap>
          <xCoord>177</xCoord>
          <yCoord>146</yCoord>
        </edgeMap>
        <edgeMap>
          <xCoord>176</xCoord>
          <yCoord>146</yCoord>

        </edgeMap>
        <edgeMap>
          <xCoord>175</xCoord>
          <yCoord>146</yCoord>
        </edgeMap>
        <edgeMap>
          <xCoord>174</xCoord>

          <yCoord>147</yCoord>
        </edgeMap>
        <edgeMap>
          <xCoord>174</xCoord>
          <yCoord>148</yCoord>
        </edgeMap>
        <edgeMap>

          <xCoord>175</xCoord>
          <yCoord>149</yCoord>
        </edgeMap>
        <edgeMap>
          <xCoord>176</xCoord>
          <yCoord>150</yCoord>
        </edgeMap>

        <edgeMap>
          <xCoord>177</xCoord>
          <yCoord>150</yCoord>
        </edgeMap>
        <edgeMap>
          <xCoord>178</xCoord>
          <yCoord>151</yCoord>

        </edgeMap>
        <edgeMap>
          <xCoord>179</xCoord>
          <yCoord>151</yCoord>
        </edgeMap>
        <edgeMap>
          <xCoord>180</xCoord>

          <yCoord>152</yCoord>
        </edgeMap>
        <edgeMap>
          <xCoord>181</xCoord>
          <yCoord>153</yCoord>
        </edgeMap>
        <edgeMap>

          <xCoord>181</xCoord>
          <yCoord>154</yCoord>
        </edgeMap>
        <edgeMap>
          <xCoord>182</xCoord>
          <yCoord>155</yCoord>
        </edgeMap>

        <edgeMap>
          <xCoord>183</xCoord>
          <yCoord>156</yCoord>
        </edgeMap>
        <edgeMap>
          <xCoord>184</xCoord>
          <yCoord>157</yCoord>

        </edgeMap>
        <edgeMap>
          <xCoord>185</xCoord>
          <yCoord>157</yCoord>
        </edgeMap>
        <edgeMap>
          <xCoord>186</xCoord>

          <yCoord>158</yCoord>
        </edgeMap>
        <edgeMap>
          <xCoord>187</xCoord>
          <yCoord>158</yCoord>
        </edgeMap>
        <edgeMap>

          <xCoord>188</xCoord>
          <yCoord>157</yCoord>
        </edgeMap>
        <edgeMap>
          <xCoord>188</xCoord>
          <yCoord>156</yCoord>
        </edgeMap>

        <edgeMap>
          <xCoord>189</xCoord>
          <yCoord>155</yCoord>
        </edgeMap>
        <edgeMap>
          <xCoord>190</xCoord>
          <yCoord>155</yCoord>

        </edgeMap>
        <edgeMap>
          <xCoord>191</xCoord>
          <yCoord>154</yCoord>
        </edgeMap>
        <edgeMap>
          <xCoord>192</xCoord>

          <yCoord>154</yCoord>
        </edgeMap>
        <edgeMap>
          <xCoord>193</xCoord>
          <yCoord>153</yCoord>
        </edgeMap>
        <edgeMap>

          <xCoord>194</xCoord>
          <yCoord>153</yCoord>
        </edgeMap>
        <edgeMap>
          <xCoord>195</xCoord>
          <yCoord>152</yCoord>
        </edgeMap>

        <edgeMap>
          <xCoord>196</xCoord>
          <yCoord>152</yCoord>
        </edgeMap>
        <edgeMap>
          <xCoord>197</xCoord>
          <yCoord>151</yCoord>

        </edgeMap>
        <edgeMap>
          <xCoord>197</xCoord>
          <yCoord>150</yCoord>
        </edgeMap>
        <edgeMap>
          <xCoord>197</xCoord>

          <yCoord>149</yCoord>
        </edgeMap>
        <edgeMap>
          <xCoord>197</xCoord>
          <yCoord>148</yCoord>
        </edgeMap>
        <edgeMap>

          <xCoord>197</xCoord>
          <yCoord>147</yCoord>
        </edgeMap>
        <edgeMap>
          <xCoord>197</xCoord>
          <yCoord>146</yCoord>
        </edgeMap>

        <edgeMap>
          <xCoord>197</xCoord>
          <yCoord>145</yCoord>
        </edgeMap>
        <edgeMap>
          <xCoord>196</xCoord>
          <yCoord>144</yCoord>

        </edgeMap>
        <edgeMap>
          <xCoord>195</xCoord>
          <yCoord>144</yCoord>
        </edgeMap>
        <edgeMap>
          <xCoord>194</xCoord>

          <yCoord>144</yCoord>
        </edgeMap>
        <edgeMap>
          <xCoord>193</xCoord>
          <yCoord>144</yCoord>
        </edgeMap>
        <edgeMap>

          <xCoord>192</xCoord>
          <yCoord>144</yCoord>
        </edgeMap>
        <edgeMap>
          <xCoord>191</xCoord>
          <yCoord>144</yCoord>
        </edgeMap>

        <edgeMap>
          <xCoord>190</xCoord>
          <yCoord>144</yCoord>
        </edgeMap>
        <edgeMap>
          <xCoord>190</xCoord>
          <yCoord>143</yCoord>

        </edgeMap>
        <edgeMap>
          <xCoord>189</xCoord>
          <yCoord>142</yCoord>
        </edgeMap>
        <edgeMap>
          <xCoord>188</xCoord>

          <yCoord>142</yCoord>
        </edgeMap>
        <edgeMap>
          <xCoord>187</xCoord>
          <yCoord>141</yCoord>
        </edgeMap>
        <edgeMap>

          <xCoord>186</xCoord>
          <yCoord>140</yCoord>
        </edgeMap>
        <edgeMap>
          <xCoord>185</xCoord>
          <yCoord>140</yCoord>
        </edgeMap>

        <edgeMap>
          <xCoord>185</xCoord>
          <yCoord>139</yCoord>
        </edgeMap>
        <edgeMap>
          <xCoord>184</xCoord>
          <yCoord>138</yCoord>

        </edgeMap>
        <edgeMap>
          <xCoord>183</xCoord>
          <yCoord>137</yCoord>
        </edgeMap>
        <edgeMap>
          <xCoord>182</xCoord>

          <yCoord>137</yCoord>
        </edgeMap>
        <edgeMap>
          <xCoord>181</xCoord>
          <yCoord>137</yCoord>
        </edgeMap>
        <edgeMap>

          <xCoord>180</xCoord>
          <yCoord>137</yCoord>
        </edgeMap>
      </roi>
      <roi>
        <imageZposition>-115.849998 </imageZposition>
        <imageSOP_UID>1.3.6.1.4.1.14519.5.2.1.6279.6001.303833963111072649793019780883</imageSOP_UID>

        <inclusion>TRUE</inclusion>
        <edgeMap>
          <xCoord>185</xCoord>
          <yCoord>144</yCoord>
        </edgeMap>
        <edgeMap>
          <xCoord>184</xCoord>

          <yCoord>145</yCoord>
        </edgeMap>
        <edgeMap>
          <xCoord>183</xCoord>
          <yCoord>146</yCoord>
        </edgeMap>
        <edgeMap>

          <xCoord>182</xCoord>
          <yCoord>147</yCoord>
        </edgeMap>
        <edgeMap>
          <xCoord>181</xCoord>
          <yCoord>147</yCoord>
        </edgeMap>

        <edgeMap>
          <xCoord>180</xCoord>
          <yCoord>147</yCoord>
        </edgeMap>
        <edgeMap>
          <xCoord>179</xCoord>
          <yCoord>148</yCoord>

        </edgeMap>
        <edgeMap>
          <xCoord>178</xCoord>
          <yCoord>148</yCoord>
        </edgeMap>
        <edgeMap>
          <xCoord>177</xCoord>

          <yCoord>149</yCoord>
        </edgeMap>
        <edgeMap>
          <xCoord>177</xCoord>
          <yCoord>150</yCoord>
        </edgeMap>
        <edgeMap>

          <xCoord>178</xCoord>
          <yCoord>151</yCoord>
        </edgeMap>
        <edgeMap>
          <xCoord>179</xCoord>
          <yCoord>152</yCoord>
        </edgeMap>

        <edgeMap>
          <xCoord>180</xCoord>
          <yCoord>153</yCoord>
        </edgeMap>
        <edgeMap>
          <xCoord>181</xCoord>
          <yCoord>154</yCoord>

        </edgeMap>
        <edgeMap>
          <xCoord>182</xCoord>
          <yCoord>154</yCoord>
        </edgeMap>
        <edgeMap>
          <xCoord>183</xCoord>

          <yCoord>154</yCoord>
        </edgeMap>
        <edgeMap>
          <xCoord>184</xCoord>
          <yCoord>154</yCoord>
        </edgeMap>
        <edgeMap>

          <xCoord>185</xCoord>
          <yCoord>154</yCoord>
        </edgeMap>
        <edgeMap>
          <xCoord>186</xCoord>
          <yCoord>154</yCoord>
        </edgeMap>

        <edgeMap>
          <xCoord>187</xCoord>
          <yCoord>153</yCoord>
        </edgeMap>
        <edgeMap>
          <xCoord>188</xCoord>
          <yCoord>153</yCoord>

        </edgeMap>
        <edgeMap>
          <xCoord>189</xCoord>
          <yCoord>152</yCoord>
        </edgeMap>
        <edgeMap>
          <xCoord>190</xCoord>

          <yCoord>152</yCoord>
        </edgeMap>
        <edgeMap>
          <xCoord>191</xCoord>
          <yCoord>151</yCoord>
        </edgeMap>
        <edgeMap>

          <xCoord>192</xCoord>
          <yCoord>150</yCoord>
        </edgeMap>
        <edgeMap>
          <xCoord>193</xCoord>
          <yCoord>149</yCoord>
        </edgeMap>

        <edgeMap>
          <xCoord>194</xCoord>
          <yCoord>148</yCoord>
        </edgeMap>
        <edgeMap>
          <xCoord>194</xCoord>
          <yCoord>147</yCoord>

        </edgeMap>
        <edgeMap>
          <xCoord>194</xCoord>
          <yCoord>146</yCoord>
        </edgeMap>
        <edgeMap>
          <xCoord>193</xCoord>

          <yCoord>145</yCoord>
        </edgeMap>
        <edgeMap>
          <xCoord>192</xCoord>
          <yCoord>144</yCoord>
        </edgeMap>
        <edgeMap>

          <xCoord>191</xCoord>
          <yCoord>144</yCoord>
        </edgeMap>
        <edgeMap>
          <xCoord>190</xCoord>
          <yCoord>144</yCoord>
        </edgeMap>

        <edgeMap>
          <xCoord>189</xCoord>
          <yCoord>144</yCoord>
        </edgeMap>
        <edgeMap>
          <xCoord>188</xCoord>
          <yCoord>144</yCoord>

        </edgeMap>
        <edgeMap>
          <xCoord>187</xCoord>
          <yCoord>144</yCoord>
        </edgeMap>
        <edgeMap>
          <xCoord>186</xCoord>

          <yCoord>144</yCoord>
        </edgeMap>
        <edgeMap>
          <xCoord>185</xCoord>
          <yCoord>144</yCoord>
        </edgeMap>
      </roi>

    </unblindedReadNodule>
    <unblindedReadNodule>
      <noduleID>Nodule 001</noduleID>
      <roi>
        <imageZposition>-188.350006 </imageZposition>
        <imageSOP_UID>1.3.6.1.4.1.14519.5.2.1.6279.6001.292597072855586554088099737673</imageSOP_UID>
        <inclusion>TRUE</inclusion>

        <edgeMap>
          <xCoord>361</xCoord>
          <yCoord>385</yCoord>
        </edgeMap>
      </roi>
    </unblindedReadNodule>
    <unblindedReadNodule>
      <noduleID>Nodule 002</noduleID>

      <roi>
        <imageZposition>-155.850006 </imageZposition>
        <imageSOP_UID>1.3.6.1.4.1.14519.5.2.1.6279.6001.295516639756780967817042584724</imageSOP_UID>
        <inclusion>TRUE</inclusion>
        <edgeMap>
          <xCoord>88</xCoord>
          <yCoord>190</yCoord>

        </edgeMap>
      </roi>
    </unblindedReadNodule>
    <unblindedReadNodule>
      <noduleID>Nodule 003</noduleID>
      <roi>
        <imageZposition>-145.850006 </imageZposition>
        <imageSOP_UID>1.3.6.1.4.1.14519.5.2.1.6279.6001.280542577856931779033316349136</imageSOP_UID>

        <inclusion>TRUE</inclusion>
        <edgeMap>
          <xCoord>71</xCoord>
          <yCoord>221</yCoord>
        </edgeMap>
      </roi>
    </unblindedReadNodule>

    <unblindedReadNodule>
      <noduleID>Nodule 004</noduleID>
      <roi>
        <imageZposition>-135.850006 </imageZposition>
        <imageSOP_UID>1.3.6.1.4.1.14519.5.2.1.6279.6001.162622342171088055452814433525</imageSOP_UID>
        <inclusion>TRUE</inclusion>
        <edgeMap>

          <xCoord>88</xCoord>
          <yCoord>301</yCoord>
        </edgeMap>
      </roi>
    </unblindedReadNodule>
    <unblindedReadNodule>
      <noduleID>Nodule 007</noduleID>

      <roi>
        <imageZposition>-155.850006 </imageZposition>
        <imageSOP_UID>1.3.6.1.4.1.14519.5.2.1.6279.6001.295516639756780967817042584724</imageSOP_UID>
        <inclusion>TRUE</inclusion>
        <edgeMap>
          <xCoord>72</xCoord>
          <yCoord>233</yCoord>

        </edgeMap>
      </roi>
    </unblindedReadNodule>
    <unblindedReadNodule>
      <noduleID>Nodule 008</noduleID>
      <roi>
        <imageZposition>-145.850006 </imageZposition>
        <imageSOP_UID>1.3.6.1.4.1.14519.5.2.1.6279.6001.280542577856931779033316349136</imageSOP_UID>

        <inclusion>TRUE</inclusion>
        <edgeMap>
          <xCoord>95</xCoord>
          <yCoord>254</yCoord>
        </edgeMap>
      </roi>
    </unblindedReadNodule>

    <unblindedReadNodule>
      <noduleID>Nodule 009</noduleID>
      <roi>
        <imageZposition>-170.850006 </imageZposition>
        <imageSOP_UID>1.3.6.1.4.1.14519.5.2.1.6279.6001.307215102033552600739961492003</imageSOP_UID>
        <inclusion>TRUE</inclusion>
        <edgeMap>

          <xCoord>74</xCoord>
          <yCoord>221</yCoord>
        </edgeMap>
      </roi>
    </unblindedReadNodule>

    <unblindedReadNodule>
      <noduleID>Nodule 010</noduleID>

      <roi>
        <imageZposition>-150.850006 </imageZposition>
        <imageSOP_UID>1.3.6.1.4.1.14519.5.2.1.6279.6001.669730593515284160534308436173</imageSOP_UID>
        <inclusion>TRUE</inclusion>
        <edgeMap>
          <xCoord>96</xCoord>
          <yCoord>257</yCoord>

        </edgeMap>
      </roi>
    </unblindedReadNodule>

    <unblindedReadNodule>
      <noduleID>Nodule 011</noduleID>
      <roi>
        <imageZposition>-140.850006 </imageZposition>
        <imageSOP_UID>1.3.6.1.4.1.14519.5.2.1.6279.6001.164679687186405971542079062201</imageSOP_UID>
        <inclusion>TRUE</inclusion>
        <edgeMap>
          <xCoord>159</xCoord>
          <yCoord>193</yCoord>
        </edgeMap>
      </roi>
    </unblindedReadNodule>

    <nonNodule>
      <nonNoduleID>_Non-nodule 001</nonNoduleID>
      <imageZposition>-143.350006 </imageZposition>
      <imageSOP_UID>1.3.6.1.4.1.14519.5.2.1.6279.6001.658178163025654812787234357642</imageSOP_UID>

      <locus>
        <xCoord>362</xCoord>
        <yCoord>114</yCoord>
      </locus>
    </nonNodule>
    <nonNodule>
      <nonNoduleID>_Non-nodule 002</nonNoduleID>

      <imageZposition>-100.849998 </imageZposition>
      <imageSOP_UID>1.3.6.1.4.1.14519.5.2.1.6279.6001.546436226742275146826349522085</imageSOP_UID>
      <locus>
        <xCoord>351</xCoord>
        <yCoord>214</yCoord>
      </locus>
    </nonNodule>

    <nonNodule>
      <nonNoduleID>_Non-nodule 003</nonNoduleID>
      <imageZposition>-80.849998</imageZposition>
      <imageSOP_UID>1.3.6.1.4.1.14519.5.2.1.6279.6001.970662148546934820856592266547</imageSOP_UID>
      <locus>
        <xCoord>352</xCoord>
        <yCoord>215</yCoord>

      </locus>
    </nonNodule>
    <nonNodule>
      <nonNoduleID>_Non-nodule 004</nonNoduleID>
      <imageZposition>-53.349998</imageZposition>
      <imageSOP_UID>1.3.6.1.4.1.14519.5.2.1.6279.6001.351080627509146880670140781752</imageSOP_UID>
      <locus>

        <xCoord>193</xCoord>
        <yCoord>274</yCoord>
      </locus>
    </nonNodule>
    <nonNodule>
      <nonNoduleID>_Non-nodule 005</nonNoduleID>
      <imageZposition>-235.850006 </imageZposition>

      <imageSOP_UID>1.3.6.1.4.1.14519.5.2.1.6279.6001.831305694504886964757461921246</imageSOP_UID>
      <locus>
        <xCoord>196</xCoord>
        <yCoord>120</yCoord>
      </locus>
    </nonNodule>
    <nonNodule>

      <nonNoduleID>_Non-nodule 006</nonNoduleID>
      <imageZposition>-258.350006 </imageZposition>
      <imageSOP_UID>1.3.6.1.4.1.14519.5.2.1.6279.6001.222218173896331506604605967106</imageSOP_UID>
      <locus>
        <xCoord>432</xCoord>
        <yCoord>245</yCoord>

      </locus>
    </nonNodule>
    <nonNodule>
      <nonNoduleID>_Non-nodule 007</nonNoduleID>
      <imageZposition>-298.350006 </imageZposition>
      <imageSOP_UID>1.3.6.1.4.1.14519.5.2.1.6279.6001.532093181463214802829279151554</imageSOP_UID>
      <locus>

        <xCoord>389</xCoord>
        <yCoord>357</yCoord>
      </locus>
    </nonNodule>
    <nonNodule>
      <nonNoduleID>_Non-nodule 008</nonNoduleID>
      <imageZposition>-228.350006 </imageZposition>

      <imageSOP_UID>1.3.6.1.4.1.14519.5.2.1.6279.6001.294329476067105780901627517652</imageSOP_UID>
      <locus>
        <xCoord>417</xCoord>
        <yCoord>123</yCoord>
      </locus>
    </nonNodule>
    <nonNodule>

      <nonNoduleID>_Non-nodule 009</nonNoduleID>
      <imageZposition>-213.350006 </imageZposition>
      <imageSOP_UID>1.3.6.1.4.1.14519.5.2.1.6279.6001.302104082647398807177215473518</imageSOP_UID>
      <locus>
        <xCoord>416</xCoord>
        <yCoord>126</yCoord>

      </locus>
    </nonNodule>
    <nonNodule>
      <nonNoduleID>_Non-nodule 010</nonNoduleID>
      <imageZposition>-115.849998 </imageZposition>
      <imageSOP_UID>1.3.6.1.4.1.14519.5.2.1.6279.6001.303833963111072649793019780883</imageSOP_UID>
      <locus>

        <xCoord>357</xCoord>
        <yCoord>134</yCoord>
      </locus>
    </nonNodule>
  </readingSession>
<readingSession>
    <annotationVersion>3.12</annotationVersion>
    <servicingRadiologistID>521537866</servicingRadiologistID>
    <unblindedReadNodule>
      <noduleID>IL057_123131</noduleID>
      <characteristics>
        <subtlety>5</subtlety>
        <internalStructure>1</internalStructure>
        <calcification>6</calcification>
        <sphericity>3</sphericity>
        <margin>3</margin>
        <lobulation>5</lobulation>
        <spiculation>2</spiculation>
        <texture>5</texture>
        <malignancy>5</malignancy>
      </characteristics>
      <roi>
        <imageZposition>-115.849998</imageZposition>
        <imageSOP_UID>1.3.6.1.4.1.14519.5.2.1.6279.6001.303833963111072649793019780883</imageSOP_UID>
        <inclusion>TRUE</inclusion>
        <edgeMap>
          <xCoord>186</xCoord>
          <yCoord>153</yCoord>
        </edgeMap>
        <edgeMap>
          <xCoord>187</xCoord>
          <yCoord>152</yCoord>
        </edgeMap>
        <edgeMap>
          <xCoord>188</xCoord>
          <yCoord>151</yCoord>
        </edgeMap>
        <edgeMap>
          <xCoord>189</xCoord>
          <yCoord>151</yCoord>
        </edgeMap>
        <edgeMap>
          <xCoord>190</xCoord>
          <yCoord>151</yCoord>
        </edgeMap>
        <edgeMap>
          <xCoord>191</xCoord>
          <yCoord>150</yCoord>
        </edgeMap>
        <edgeMap>
          <xCoord>192</xCoord>
          <yCoord>150</yCoord>
        </edgeMap>
        <edgeMap>
          <xCoord>193</xCoord>
          <yCoord>149</yCoord>
        </edgeMap>
        <edgeMap>
          <xCoord>193</xCoord>
          <yCoord>148</yCoord>
        </edgeMap>
        <edgeMap>
          <xCoord>193</xCoord>
          <yCoord>147</yCoord>
        </edgeMap>
        <edgeMap>
          <xCoord>193</xCoord>
          <yCoord>146</yCoord>
        </edgeMap>
        <edgeMap>
          <xCoord>192</xCoord>
          <yCoord>145</yCoord>
        </edgeMap>
        <edgeMap>
          <xCoord>191</xCoord>
          <yCoord>145</yCoord>
        </edgeMap>
        <edgeMap>
          <xCoord>190</xCoord>
          <yCoord>144</yCoord>
        </edgeMap>
        <edgeMap>
          <xCoord>189</xCoord>
          <yCoord>144</yCoord>
        </edgeMap>
        <edgeMap>
          <xCoord>188</xCoord>
          <yCoord>144</yCoord>
        </edgeMap>
        <edgeMap>
          <xCoord>187</xCoord>
          <yCoord>145</yCoord>
        </edgeMap>
        <edgeMap>
          <xCoord>186</xCoord>
          <yCoord>145</yCoord>
        </edgeMap>
        <edgeMap>
          <xCoord>185</xCoord>
          <yCoord>145</yCoord>
        </edgeMap>
        <edgeMap>
          <xCoord>184</xCoord>
          <yCoord>146</yCoord>
        </edgeMap>
        <edgeMap>
          <xCoord>183</xCoord>
          <yCoord>146</yCoord>
        </edgeMap>
        <edgeMap>
          <xCoord>182</xCoord>
          <yCoord>146</yCoord>
        </edgeMap>
        <edgeMap>
          <xCoord>181</xCoord>
          <yCoord>147</yCoord>
        </edgeMap>
        <edgeMap>
          <xCoord>180</xCoord>
          <yCoord>148</yCoord>
        </edgeMap>
        <edgeMap>
          <xCoord>179</xCoord>
          <yCoord>149</yCoord>
        </edgeMap>
        <edgeMap>
          <xCoord>179</xCoord>
          <yCoord>150</yCoord>
        </edgeMap>
        <edgeMap>
          <xCoord>179</xCoord>
          <yCoord>151</yCoord>
        </edgeMap>
        <edgeMap>
          <xCoord>180</xCoord>
          <yCoord>152</yCoord>
        </edgeMap>
        <edgeMap>
          <xCoord>181</xCoord>
          <yCoord>152</yCoord>
        </edgeMap>
        <edgeMap>
          <xCoord>182</xCoord>
          <yCoord>153</yCoord>
        </edgeMap>
        <edgeMap>
          <xCoord>183</xCoord>
          <yCoord>153</yCoord>
        </edgeMap>
        <edgeMap>
          <xCoord>184</xCoord>
          <yCoord>153</yCoord>
        </edgeMap>
        <edgeMap>
          <xCoord>185</xCoord>
          <yCoord>153</yCoord>
        </edgeMap>
        <edgeMap>
          <xCoord>186</xCoord>
          <yCoord>153</yCoord>
        </edgeMap>
      </roi>
      <roi>
        <imageZposition>-118.349998</imageZposition>
        <imageSOP_UID>1.3.6.1.4.1.14519.5.2.1.6279.6001.144590985694829052105406266524</imageSOP_UID>
        <inclusion>TRUE</inclusion>
        <edgeMap>
          <xCoord>190</xCoord>
          <yCoord>155</yCoord>
        </edgeMap>
        <edgeMap>
          <xCoord>191</xCoord>
          <yCoord>154</yCoord>
        </edgeMap>
        <edgeMap>
          <xCoord>192</xCoord>
          <yCoord>154</yCoord>
        </edgeMap>
        <edgeMap>
          <xCoord>193</xCoord>
          <yCoord>153</yCoord>
        </edgeMap>
        <edgeMap>
          <xCoord>194</xCoord>
          <yCoord>152</yCoord>
        </edgeMap>
        <edgeMap>
          <xCoord>195</xCoord>
          <yCoord>152</yCoord>
        </edgeMap>
        <edgeMap>
          <xCoord>196</xCoord>
          <yCoord>151</yCoord>
        </edgeMap>
        <edgeMap>
          <xCoord>197</xCoord>
          <yCoord>150</yCoord>
        </edgeMap>
        <edgeMap>
          <xCoord>197</xCoord>
          <yCoord>149</yCoord>
        </edgeMap>
        <edgeMap>
          <xCoord>197</xCoord>
          <yCoord>148</yCoord>
        </edgeMap>
        <edgeMap>
          <xCoord>196</xCoord>
          <yCoord>147</yCoord>
        </edgeMap>
        <edgeMap>
          <xCoord>195</xCoord>
          <yCoord>146</yCoord>
        </edgeMap>
        <edgeMap>
          <xCoord>194</xCoord>
          <yCoord>145</yCoord>
        </edgeMap>
        <edgeMap>
          <xCoord>193</xCoord>
          <yCoord>144</yCoord>
        </edgeMap>
        <edgeMap>
          <xCoord>192</xCoord>
          <yCoord>144</yCoord>
        </edgeMap>
        <edgeMap>
          <xCoord>191</xCoord>
          <yCoord>143</yCoord>
        </edgeMap>
        <edgeMap>
          <xCoord>190</xCoord>
          <yCoord>143</yCoord>
        </edgeMap>
        <edgeMap>
          <xCoord>189</xCoord>
          <yCoord>143</yCoord>
        </edgeMap>
        <edgeMap>
          <xCoord>188</xCoord>
          <yCoord>142</yCoord>
        </edgeMap>
        <edgeMap>
          <xCoord>187</xCoord>
          <yCoord>142</yCoord>
        </edgeMap>
        <edgeMap>
          <xCoord>186</xCoord>
          <yCoord>141</yCoord>
        </edgeMap>
        <edgeMap>
          <xCoord>185</xCoord>
          <yCoord>140</yCoord>
        </edgeMap>
        <edgeMap>
          <xCoord>184</xCoord>
          <yCoord>139</yCoord>
        </edgeMap>
        <edgeMap>
          <xCoord>183</xCoord>
          <yCoord>138</yCoord>
        </edgeMap>
        <edgeMap>
          <xCoord>182</xCoord>
          <yCoord>137</yCoord>
        </edgeMap>
        <edgeMap>
          <xCoord>181</xCoord>
          <yCoord>137</yCoord>
        </edgeMap>
        <edgeMap>
          <xCoord>180</xCoord>
          <yCoord>138</yCoord>
        </edgeMap>
        <edgeMap>
          <xCoord>179</xCoord>
          <yCoord>139</yCoord>
        </edgeMap>
        <edgeMap>
          <xCoord>179</xCoord>
          <yCoord>140</yCoord>
        </edgeMap>
        <edgeMap>
          <xCoord>179</xCoord>
          <yCoord>141</yCoord>
        </edgeMap>
        <edgeMap>
          <xCoord>179</xCoord>
          <yCoord>142</yCoord>
        </edgeMap>
        <edgeMap>
          <xCoord>179</xCoord>
          <yCoord>143</yCoord>
        </edgeMap>
        <edgeMap>
          <xCoord>179</xCoord>
          <yCoord>144</yCoord>
        </edgeMap>
        <edgeMap>
          <xCoord>178</xCoord>
          <yCoord>145</yCoord>
        </edgeMap>
        <edgeMap>
          <xCoord>177</xCoord>
          <yCoord>146</yCoord>
        </edgeMap>
        <edgeMap>
          <xCoord>176</xCoord>
          <yCoord>147</yCoord>
        </edgeMap>
        <edgeMap>
          <xCoord>176</xCoord>
          <yCoord>148</yCoord>
        </edgeMap>
        <edgeMap>
          <xCoord>177</xCoord>
          <yCoord>149</yCoord>
        </edgeMap>
        <edgeMap>
          <xCoord>178</xCoord>
          <yCoord>150</yCoord>
        </edgeMap>
        <edgeMap>
          <xCoord>179</xCoord>
          <yCoord>151</yCoord>
        </edgeMap>
        <edgeMap>
          <xCoord>180</xCoord>
          <yCoord>152</yCoord>
        </edgeMap>
        <edgeMap>
          <xCoord>181</xCoord>
          <yCoord>153</yCoord>
        </edgeMap>
        <edgeMap>
          <xCoord>182</xCoord>
          <yCoord>154</yCoord>
        </edgeMap>
        <edgeMap>
          <xCoord>183</xCoord>
          <yCoord>154</yCoord>
        </edgeMap>
        <edgeMap>
          <xCoord>184</xCoord>
          <yCoord>155</yCoord>
        </edgeMap>
        <edgeMap>
          <xCoord>185</xCoord>
          <yCoord>154</yCoord>
        </edgeMap>
        <edgeMap>
          <xCoord>186</xCoord>
          <yCoord>155</yCoord>
        </edgeMap>
        <edgeMap>
          <xCoord>187</xCoord>
          <yCoord>154</yCoord>
        </edgeMap>
        <edgeMap>
          <xCoord>188</xCoord>
          <yCoord>154</yCoord>
        </edgeMap>
        <edgeMap>
          <xCoord>189</xCoord>
          <yCoord>155</yCoord>
        </edgeMap>
        <edgeMap>
          <xCoord>190</xCoord>
          <yCoord>155</yCoord>
        </edgeMap>
      </roi>
      <roi>
        <imageZposition>-120.849998</imageZposition>
        <imageSOP_UID>1.3.6.1.4.1.14519.5.2.1.6279.6001.162936451785551548362683945390</imageSOP_UID>
        <inclusion>TRUE</inclusion>
        <edgeMap>
          <xCoord>187</xCoord>
          <yCoord>157</yCoord>
        </edgeMap>
        <edgeMap>
          <xCoord>188</xCoord>
          <yCoord>156</yCoord>
        </edgeMap>
        <edgeMap>
          <xCoord>189</xCoord>
          <yCoord>156</yCoord>
        </edgeMap>
        <edgeMap>
          <xCoord>190</xCoord>
          <yCoord>156</yCoord>
        </edgeMap>
        <edgeMap>
          <xCoord>191</xCoord>
          <yCoord>155</yCoord>
        </edgeMap>
        <edgeMap>
          <xCoord>192</xCoord>
          <yCoord>154</yCoord>
        </edgeMap>
        <edgeMap>
          <xCoord>193</xCoord>
          <yCoord>153</yCoord>
        </edgeMap>
        <edgeMap>
          <xCoord>194</xCoord>
          <yCoord>153</yCoord>
        </edgeMap>
        <edgeMap>
          <xCoord>195</xCoord>
          <yCoord>152</yCoord>
        </edgeMap>
        <edgeMap>
          <xCoord>196</xCoord>
          <yCoord>152</yCoord>
        </edgeMap>
        <edgeMap>
          <xCoord>197</xCoord>
          <yCoord>151</yCoord>
        </edgeMap>
        <edgeMap>
          <xCoord>198</xCoord>
          <yCoord>151</yCoord>
        </edgeMap>
        <edgeMap>
          <xCoord>199</xCoord>
          <yCoord>150</yCoord>
        </edgeMap>
        <edgeMap>
          <xCoord>200</xCoord>
          <yCoord>150</yCoord>
        </edgeMap>
        <edgeMap>
          <xCoord>201</xCoord>
          <yCoord>150</yCoord>
        </edgeMap>
        <edgeMap>
          <xCoord>202</xCoord>
          <yCoord>149</yCoord>
        </edgeMap>
        <edgeMap>
          <xCoord>201</xCoord>
          <yCoord>148</yCoord>
        </edgeMap>
        <edgeMap>
          <xCoord>200</xCoord>
          <yCoord>148</yCoord>
        </edgeMap>
        <edgeMap>
          <xCoord>199</xCoord>
          <yCoord>147</yCoord>
        </edgeMap>
        <edgeMap>
          <xCoord>198</xCoord>
          <yCoord>146</yCoord>
        </edgeMap>
        <edgeMap>
          <xCoord>197</xCoord>
          <yCoord>145</yCoord>
        </edgeMap>
        <edgeMap>
          <xCoord>196</xCoord>
          <yCoord>145</yCoord>
        </edgeMap>
        <edgeMap>
          <xCoord>195</xCoord>
          <yCoord>144</yCoord>
        </edgeMap>
        <edgeMap>
          <xCoord>194</xCoord>
          <yCoord>144</yCoord>
        </edgeMap>
        <edgeMap>
          <xCoord>193</xCoord>
          <yCoord>143</yCoord>
        </edgeMap>
        <edgeMap>
          <xCoord>192</xCoord>
          <yCoord>143</yCoord>
        </edgeMap>
        <edgeMap>
          <xCoord>191</xCoord>
          <yCoord>142</yCoord>
        </edgeMap>
        <edgeMap>
          <xCoord>190</xCoord>
          <yCoord>142</yCoord>
        </edgeMap>
        <edgeMap>
          <xCoord>189</xCoord>
          <yCoord>141</yCoord>
        </edgeMap>
        <edgeMap>
          <xCoord>188</xCoord>
          <yCoord>140</yCoord>
        </edgeMap>
        <edgeMap>
          <xCoord>187</xCoord>
          <yCoord>139</yCoord>
        </edgeMap>
        <edgeMap>
          <xCoord>187</xCoord>
          <yCoord>138</yCoord>
        </edgeMap>
        <edgeMap>
          <xCoord>186</xCoord>
          <yCoord>137</yCoord>
        </edgeMap>
        <edgeMap>
          <xCoord>185</xCoord>
          <yCoord>136</yCoord>
        </edgeMap>
        <edgeMap>
          <xCoord>185</xCoord>
          <yCoord>135</yCoord>
        </edgeMap>
        <edgeMap>
          <xCoord>184</xCoord>
          <yCoord>134</yCoord>
        </edgeMap>
        <edgeMap>
          <xCoord>183</xCoord>
          <yCoord>134</yCoord>
        </edgeMap>
        <edgeMap>
          <xCoord>182</xCoord>
          <yCoord>133</yCoord>
        </edgeMap>
        <edgeMap>
          <xCoord>181</xCoord>
          <yCoord>134</yCoord>
        </edgeMap>
        <edgeMap>
          <xCoord>180</xCoord>
          <yCoord>135</yCoord>
        </edgeMap>
        <edgeMap>
          <xCoord>179</xCoord>
          <yCoord>136</yCoord>
        </edgeMap>
        <edgeMap>
          <xCoord>178</xCoord>
          <yCoord>137</yCoord>
        </edgeMap>
        <edgeMap>
          <xCoord>177</xCoord>
          <yCoord>138</yCoord>
        </edgeMap>
        <edgeMap>
          <xCoord>176</xCoord>
          <yCoord>138</yCoord>
        </edgeMap>
        <edgeMap>
          <xCoord>175</xCoord>
          <yCoord>139</yCoord>
        </edgeMap>
        <edgeMap>
          <xCoord>175</xCoord>
          <yCoord>140</yCoord>
        </edgeMap>
        <edgeMap>
          <xCoord>176</xCoord>
          <yCoord>141</yCoord>
        </edgeMap>
        <edgeMap>
          <xCoord>176</xCoord>
          <yCoord>142</yCoord>
        </edgeMap>
        <edgeMap>
          <xCoord>176</xCoord>
          <yCoord>143</yCoord>
        </edgeMap>
        <edgeMap>
          <xCoord>176</xCoord>
          <yCoord>144</yCoord>
        </edgeMap>
        <edgeMap>
          <xCoord>176</xCoord>
          <yCoord>145</yCoord>
        </edgeMap>
        <edgeMap>
          <xCoord>176</xCoord>
          <yCoord>146</yCoord>
        </edgeMap>
        <edgeMap>
          <xCoord>176</xCoord>
          <yCoord>147</yCoord>
        </edgeMap>
        <edgeMap>
          <xCoord>177</xCoord>
          <yCoord>148</yCoord>
        </edgeMap>
        <edgeMap>
          <xCoord>177</xCoord>
          <yCoord>149</yCoord>
        </edgeMap>
        <edgeMap>
          <xCoord>178</xCoord>
          <yCoord>150</yCoord>
        </edgeMap>
        <edgeMap>
          <xCoord>179</xCoord>
          <yCoord>151</yCoord>
        </edgeMap>
        <edgeMap>
          <xCoord>180</xCoord>
          <yCoord>152</yCoord>
        </edgeMap>
        <edgeMap>
          <xCoord>181</xCoord>
          <yCoord>153</yCoord>
        </edgeMap>
        <edgeMap>
          <xCoord>182</xCoord>
          <yCoord>154</yCoord>
        </edgeMap>
        <edgeMap>
          <xCoord>183</xCoord>
          <yCoord>155</yCoord>
        </edgeMap>
        <edgeMap>
          <xCoord>184</xCoord>
          <yCoord>156</yCoord>
        </edgeMap>
        <edgeMap>
          <xCoord>185</xCoord>
          <yCoord>156</yCoord>
        </edgeMap>
        <edgeMap>
          <xCoord>186</xCoord>
          <yCoord>157</yCoord>
        </edgeMap>
        <edgeMap>
          <xCoord>187</xCoord>
          <yCoord>157</yCoord>
        </edgeMap>
      </roi>
      <roi>
        <imageZposition>-123.349998</imageZposition>
        <imageSOP_UID>1.3.6.1.4.1.14519.5.2.1.6279.6001.714578593473152427417164435894</imageSOP_UID>
        <inclusion>TRUE</inclusion>
        <edgeMap>
          <xCoord>198</xCoord>
          <yCoord>155</yCoord>
        </edgeMap>
        <edgeMap>
          <xCoord>199</xCoord>
          <yCoord>154</yCoord>
        </edgeMap>
        <edgeMap>
          <xCoord>199</xCoord>
          <yCoord>153</yCoord>
        </edgeMap>
        <edgeMap>
          <xCoord>200</xCoord>
          <yCoord>152</yCoord>
        </edgeMap>
        <edgeMap>
          <xCoord>201</xCoord>
          <yCoord>151</yCoord>
        </edgeMap>
        <edgeMap>
          <xCoord>202</xCoord>
          <yCoord>151</yCoord>
        </edgeMap>
        <edgeMap>
          <xCoord>203</xCoord>
          <yCoord>150</yCoord>
        </edgeMap>
        <edgeMap>
          <xCoord>202</xCoord>
          <yCoord>149</yCoord>
        </edgeMap>
        <edgeMap>
          <xCoord>202</xCoord>
          <yCoord>148</yCoord>
        </edgeMap>
        <edgeMap>
          <xCoord>201</xCoord>
          <yCoord>147</yCoord>
        </edgeMap>
        <edgeMap>
          <xCoord>200</xCoord>
          <yCoord>146</yCoord>
        </edgeMap>
        <edgeMap>
          <xCoord>199</xCoord>
          <yCoord>146</yCoord>
        </edgeMap>
        <edgeMap>
          <xCoord>198</xCoord>
          <yCoord>145</yCoord>
        </edgeMap>
        <edgeMap>
          <xCoord>197</xCoord>
          <yCoord>144</yCoord>
        </edgeMap>
        <edgeMap>
          <xCoord>196</xCoord>
          <yCoord>143</yCoord>
        </edgeMap>
        <edgeMap>
          <xCoord>195</xCoord>
          <yCoord>142</yCoord>
        </edgeMap>
        <edgeMap>
          <xCoord>194</xCoord>
          <yCoord>142</yCoord>
        </edgeMap>
        <edgeMap>
          <xCoord>193</xCoord>
          <yCoord>141</yCoord>
        </edgeMap>
        <edgeMap>
          <xCoord>192</xCoord>
          <yCoord>140</yCoord>
        </edgeMap>
        <edgeMap>
          <xCoord>191</xCoord>
          <yCoord>139</yCoord>
        </edgeMap>
        <edgeMap>
          <xCoord>191</xCoord>
          <yCoord>138</yCoord>
        </edgeMap>
        <edgeMap>
          <xCoord>190</xCoord>
          <yCoord>137</yCoord>
        </edgeMap>
        <edgeMap>
          <xCoord>190</xCoord>
          <yCoord>136</yCoord>
        </edgeMap>
        <edgeMap>
          <xCoord>191</xCoord>
          <yCoord>135</yCoord>
        </edgeMap>
        <edgeMap>
          <xCoord>190</xCoord>
          <yCoord>134</yCoord>
        </edgeMap>
        <edgeMap>
          <xCoord>189</xCoord>
          <yCoord>134</yCoord>
        </edgeMap>
        <edgeMap>
          <xCoord>188</xCoord>
          <yCoord>134</yCoord>
        </edgeMap>
        <edgeMap>
          <xCoord>187</xCoord>
          <yCoord>134</yCoord>
        </edgeMap>
        <edgeMap>
          <xCoord>186</xCoord>
          <yCoord>135</yCoord>
        </edgeMap>
        <edgeMap>
          <xCoord>185</xCoord>
          <yCoord>136</yCoord>
        </edgeMap>
        <edgeMap>
          <xCoord>184</xCoord>
          <yCoord>136</yCoord>
        </edgeMap>
        <edgeMap>
          <xCoord>183</xCoord>
          <yCoord>136</yCoord>
        </edgeMap>
        <edgeMap>
          <xCoord>182</xCoord>
          <yCoord>137</yCoord>
        </edgeMap>
        <edgeMap>
          <xCoord>181</xCoord>
          <yCoord>137</yCoord>
        </edgeMap>
        <edgeMap>
          <xCoord>180</xCoord>
          <yCoord>137</yCoord>
        </edgeMap>
        <edgeMap>
          <xCoord>179</xCoord>
          <yCoord>137</yCoord>
        </edgeMap>
        <edgeMap>
          <xCoord>178</xCoord>
          <yCoord>137</yCoord>
        </edgeMap>
        <edgeMap>
          <xCoord>177</xCoord>
          <yCoord>137</yCoord>
        </edgeMap>
        <edgeMap>
          <xCoord>176</xCoord>
          <yCoord>137</yCoord>
        </edgeMap>
        <edgeMap>
          <xCoord>175</xCoord>
          <yCoord>137</yCoord>
        </edgeMap>
        <edgeMap>
          <xCoord>174</xCoord>
          <yCoord>138</yCoord>
        </edgeMap>
        <edgeMap>
          <xCoord>174</xCoord>
          <yCoord>139</yCoord>
        </edgeMap>
        <edgeMap>
          <xCoord>174</xCoord>
          <yCoord>140</yCoord>
        </edgeMap>
        <edgeMap>
          <xCoord>174</xCoord>
          <yCoord>141</yCoord>
        </edgeMap>
        <edgeMap>
          <xCoord>175</xCoord>
          <yCoord>142</yCoord>
        </edgeMap>
        <edgeMap>
          <xCoord>176</xCoord>
          <yCoord>143</yCoord>
        </edgeMap>
        <edgeMap>
          <xCoord>176</xCoord>
          <yCoord>144</yCoord>
        </edgeMap>
        <edgeMap>
          <xCoord>176</xCoord>
          <yCoord>145</yCoord>
        </edgeMap>
        <edgeMap>
          <xCoord>177</xCoord>
          <yCoord>146</yCoord>
        </edgeMap>
        <edgeMap>
          <xCoord>177</xCoord>
          <yCoord>147</yCoord>
        </edgeMap>
        <edgeMap>
          <xCoord>178</xCoord>
          <yCoord>148</yCoord>
        </edgeMap>
        <edgeMap>
          <xCoord>179</xCoord>
          <yCoord>149</yCoord>
        </edgeMap>
        <edgeMap>
          <xCoord>180</xCoord>
          <yCoord>150</yCoord>
        </edgeMap>
        <edgeMap>
          <xCoord>181</xCoord>
          <yCoord>151</yCoord>
        </edgeMap>
        <edgeMap>
          <xCoord>181</xCoord>
          <yCoord>152</yCoord>
        </edgeMap>
        <edgeMap>
          <xCoord>181</xCoord>
          <yCoord>153</yCoord>
        </edgeMap>
        <edgeMap>
          <xCoord>182</xCoord>
          <yCoord>154</yCoord>
        </edgeMap>
        <edgeMap>
          <xCoord>183</xCoord>
          <yCoord>155</yCoord>
        </edgeMap>
        <edgeMap>
          <xCoord>184</xCoord>
          <yCoord>155</yCoord>
        </edgeMap>
        <edgeMap>
          <xCoord>185</xCoord>
          <yCoord>155</yCoord>
        </edgeMap>
        <edgeMap>
          <xCoord>186</xCoord>
          <yCoord>155</yCoord>
        </edgeMap>
        <edgeMap>
          <xCoord>187</xCoord>
          <yCoord>155</yCoord>
        </edgeMap>
        <edgeMap>
          <xCoord>188</xCoord>
          <yCoord>155</yCoord>
        </edgeMap>
        <edgeMap>
          <xCoord>189</xCoord>
          <yCoord>155</yCoord>
        </edgeMap>
        <edgeMap>
          <xCoord>190</xCoord>
          <yCoord>155</yCoord>
        </edgeMap>
        <edgeMap>
          <xCoord>191</xCoord>
          <yCoord>154</yCoord>
        </edgeMap>
        <edgeMap>
          <xCoord>192</xCoord>
          <yCoord>154</yCoord>
        </edgeMap>
        <edgeMap>
          <xCoord>193</xCoord>
          <yCoord>154</yCoord>
        </edgeMap>
        <edgeMap>
          <xCoord>194</xCoord>
          <yCoord>153</yCoord>
        </edgeMap>
        <edgeMap>
          <xCoord>195</xCoord>
          <yCoord>154</yCoord>
        </edgeMap>
        <edgeMap>
          <xCoord>196</xCoord>
          <yCoord>155</yCoord>
        </edgeMap>
        <edgeMap>
          <xCoord>197</xCoord>
          <yCoord>155</yCoord>
        </edgeMap>
        <edgeMap>
          <xCoord>198</xCoord>
          <yCoord>155</yCoord>
        </edgeMap>
      </roi>
      <roi>
        <imageZposition>-125.849998</imageZposition>
        <imageSOP_UID>1.3.6.1.4.1.14519.5.2.1.6279.6001.280462855413300624152048169428</imageSOP_UID>
        <inclusion>TRUE</inclusion>
        <edgeMap>
          <xCoord>211</xCoord>
          <yCoord>155</yCoord>
        </edgeMap>
        <edgeMap>
          <xCoord>212</xCoord>
          <yCoord>154</yCoord>
        </edgeMap>
        <edgeMap>
          <xCoord>213</xCoord>
          <yCoord>153</yCoord>
        </edgeMap>
        <edgeMap>
          <xCoord>214</xCoord>
          <yCoord>152</yCoord>
        </edgeMap>
        <edgeMap>
          <xCoord>214</xCoord>
          <yCoord>151</yCoord>
        </edgeMap>
        <edgeMap>
          <xCoord>215</xCoord>
          <yCoord>150</yCoord>
        </edgeMap>
        <edgeMap>
          <xCoord>214</xCoord>
          <yCoord>149</yCoord>
        </edgeMap>
        <edgeMap>
          <xCoord>213</xCoord>
          <yCoord>148</yCoord>
        </edgeMap>
        <edgeMap>
          <xCoord>212</xCoord>
          <yCoord>148</yCoord>
        </edgeMap>
        <edgeMap>
          <xCoord>211</xCoord>
          <yCoord>147</yCoord>
        </edgeMap>
        <edgeMap>
          <xCoord>210</xCoord>
          <yCoord>147</yCoord>
        </edgeMap>
        <edgeMap>
          <xCoord>209</xCoord>
          <yCoord>146</yCoord>
        </edgeMap>
        <edgeMap>
          <xCoord>208</xCoord>
          <yCoord>145</yCoord>
        </edgeMap>
        <edgeMap>
          <xCoord>207</xCoord>
          <yCoord>144</yCoord>
        </edgeMap>
        <edgeMap>
          <xCoord>206</xCoord>
          <yCoord>144</yCoord>
        </edgeMap>
        <edgeMap>
          <xCoord>205</xCoord>
          <yCoord>144</yCoord>
        </edgeMap>
        <edgeMap>
          <xCoord>204</xCoord>
          <yCoord>144</yCoord>
        </edgeMap>
        <edgeMap>
          <xCoord>203</xCoord>
          <yCoord>144</yCoord>
        </edgeMap>
        <edgeMap>
          <xCoord>202</xCoord>
          <yCoord>144</yCoord>
        </edgeMap>
        <edgeMap>
          <xCoord>201</xCoord>
          <yCoord>144</yCoord>
        </edgeMap>
        <edgeMap>
          <xCoord>200</xCoord>
          <yCoord>143</yCoord>
        </edgeMap>
        <edgeMap>
          <xCoord>199</xCoord>
          <yCoord>142</yCoord>
        </edgeMap>
        <edgeMap>
          <xCoord>198</xCoord>
          <yCoord>141</yCoord>
        </edgeMap>
        <edgeMap>
          <xCoord>197</xCoord>
          <yCoord>140</yCoord>
        </edgeMap>
        <edgeMap>
          <xCoord>196</xCoord>
          <yCoord>140</yCoord>
        </edgeMap>
        <edgeMap>
          <xCoord>195</xCoord>
          <yCoord>139</yCoord>
        </edgeMap>
        <edgeMap>
          <xCoord>194</xCoord>
          <yCoord>138</yCoord>
        </edgeMap>
        <edgeMap>
          <xCoord>193</xCoord>
          <yCoord>137</yCoord>
        </edgeMap>
        <edgeMap>
          <xCoord>192</xCoord>
          <yCoord>136</yCoord>
        </edgeMap>
        <edgeMap>
          <xCoord>192</xCoord>
          <yCoord>135</yCoord>
        </edgeMap>
        <edgeMap>
          <xCoord>191</xCoord>
          <yCoord>134</yCoord>
        </edgeMap>
        <edgeMap>
          <xCoord>190</xCoord>
          <yCoord>133</yCoord>
        </edgeMap>
        <edgeMap>
          <xCoord>189</xCoord>
          <yCoord>133</yCoord>
        </edgeMap>
        <edgeMap>
          <xCoord>188</xCoord>
          <yCoord>134</yCoord>
        </edgeMap>
        <edgeMap>
          <xCoord>187</xCoord>
          <yCoord>134</yCoord>
        </edgeMap>
        <edgeMap>
          <xCoord>186</xCoord>
          <yCoord>135</yCoord>
        </edgeMap>
        <edgeMap>
          <xCoord>185</xCoord>
          <yCoord>135</yCoord>
        </edgeMap>
        <edgeMap>
          <xCoord>184</xCoord>
          <yCoord>136</yCoord>
        </edgeMap>
        <edgeMap>
          <xCoord>183</xCoord>
          <yCoord>137</yCoord>
        </edgeMap>
        <edgeMap>
          <xCoord>183</xCoord>
          <yCoord>138</yCoord>
        </edgeMap>
        <edgeMap>
          <xCoord>183</xCoord>
          <yCoord>139</yCoord>
        </edgeMap>
        <edgeMap>
          <xCoord>184</xCoord>
          <yCoord>140</yCoord>
        </edgeMap>
        <edgeMap>
          <xCoord>185</xCoord>
          <yCoord>141</yCoord>
        </edgeMap>
        <edgeMap>
          <xCoord>186</xCoord>
          <yCoord>142</yCoord>
        </edgeMap>
        <edgeMap>
          <xCoord>185</xCoord>
          <yCoord>143</yCoord>
        </edgeMap>
        <edgeMap>
          <xCoord>185</xCoord>
          <yCoord>144</yCoord>
        </edgeMap>
        <edgeMap>
          <xCoord>185</xCoord>
          <yCoord>145</yCoord>
        </edgeMap>
        <edgeMap>
          <xCoord>185</xCoord>
          <yCoord>146</yCoord>
        </edgeMap>
        <edgeMap>
          <xCoord>185</xCoord>
          <yCoord>147</yCoord>
        </edgeMap>
        <edgeMap>
          <xCoord>186</xCoord>
          <yCoord>148</yCoord>
        </edgeMap>
        <edgeMap>
          <xCoord>187</xCoord>
          <yCoord>149</yCoord>
        </edgeMap>
        <edgeMap>
          <xCoord>188</xCoord>
          <yCoord>150</yCoord>
        </edgeMap>
        <edgeMap>
          <xCoord>189</xCoord>
          <yCoord>151</yCoord>
        </edgeMap>
        <edgeMap>
          <xCoord>190</xCoord>
          <yCoord>151</yCoord>
        </edgeMap>
        <edgeMap>
          <xCoord>191</xCoord>
          <yCoord>151</yCoord>
        </edgeMap>
        <edgeMap>
          <xCoord>192</xCoord>
          <yCoord>151</yCoord>
        </edgeMap>
        <edgeMap>
          <xCoord>193</xCoord>
          <yCoord>151</yCoord>
        </edgeMap>
        <edgeMap>
          <xCoord>194</xCoord>
          <yCoord>152</yCoord>
        </edgeMap>
        <edgeMap>
          <xCoord>195</xCoord>
          <yCoord>153</yCoord>
        </edgeMap>
        <edgeMap>
          <xCoord>196</xCoord>
          <yCoord>154</yCoord>
        </edgeMap>
        <edgeMap>
          <xCoord>197</xCoord>
          <yCoord>155</yCoord>
        </edgeMap>
        <edgeMap>
          <xCoord>198</xCoord>
          <yCoord>155</yCoord>
        </edgeMap>
        <edgeMap>
          <xCoord>199</xCoord>
          <yCoord>154</yCoord>
        </edgeMap>
        <edgeMap>
          <xCoord>200</xCoord>
          <yCoord>153</yCoord>
        </edgeMap>
        <edgeMap>
          <xCoord>200</xCoord>
          <yCoord>152</yCoord>
        </edgeMap>
        <edgeMap>
          <xCoord>201</xCoord>
          <yCoord>151</yCoord>
        </edgeMap>
        <edgeMap>
          <xCoord>202</xCoord>
          <yCoord>150</yCoord>
        </edgeMap>
        <edgeMap>
          <xCoord>203</xCoord>
          <yCoord>149</yCoord>
        </edgeMap>
        <edgeMap>
          <xCoord>204</xCoord>
          <yCoord>148</yCoord>
        </edgeMap>
        <edgeMap>
          <xCoord>205</xCoord>
          <yCoord>148</yCoord>
        </edgeMap>
        <edgeMap>
          <xCoord>206</xCoord>
          <yCoord>149</yCoord>
        </edgeMap>
        <edgeMap>
          <xCoord>207</xCoord>
          <yCoord>150</yCoord>
        </edgeMap>
        <edgeMap>
          <xCoord>208</xCoord>
          <yCoord>151</yCoord>
        </edgeMap>
        <edgeMap>
          <xCoord>208</xCoord>
          <yCoord>152</yCoord>
        </edgeMap>
        <edgeMap>
          <xCoord>208</xCoord>
          <yCoord>153</yCoord>
        </edgeMap>
        <edgeMap>
          <xCoord>209</xCoord>
          <yCoord>154</yCoord>
        </edgeMap>
        <edgeMap>
          <xCoord>210</xCoord>
          <yCoord>155</yCoord>
        </edgeMap>
        <edgeMap>
          <xCoord>211</xCoord>
          <yCoord>155</yCoord>
        </edgeMap>
      </roi>
      <roi>
        <imageZposition>-128.350006</imageZposition>
        <imageSOP_UID>1.3.6.1.4.1.14519.5.2.1.6279.6001.168097899451887215209549230292</imageSOP_UID>
        <inclusion>TRUE</inclusion>
        <edgeMap>
          <xCoord>198</xCoord>
          <yCoord>151</yCoord>
        </edgeMap>
        <edgeMap>
          <xCoord>199</xCoord>
          <yCoord>150</yCoord>
        </edgeMap>
        <edgeMap>
          <xCoord>200</xCoord>
          <yCoord>149</yCoord>
        </edgeMap>
        <edgeMap>
          <xCoord>201</xCoord>
          <yCoord>148</yCoord>
        </edgeMap>
        <edgeMap>
          <xCoord>202</xCoord>
          <yCoord>147</yCoord>
        </edgeMap>
        <edgeMap>
          <xCoord>203</xCoord>
          <yCoord>147</yCoord>
        </edgeMap>
        <edgeMap>
          <xCoord>204</xCoord>
          <yCoord>147</yCoord>
        </edgeMap>
        <edgeMap>
          <xCoord>205</xCoord>
          <yCoord>147</yCoord>
        </edgeMap>
        <edgeMap>
          <xCoord>206</xCoord>
          <yCoord>147</yCoord>
        </edgeMap>
        <edgeMap>
          <xCoord>207</xCoord>
          <yCoord>147</yCoord>
        </edgeMap>
        <edgeMap>
          <xCoord>208</xCoord>
          <yCoord>146</yCoord>
        </edgeMap>
        <edgeMap>
          <xCoord>209</xCoord>
          <yCoord>145</yCoord>
        </edgeMap>
        <edgeMap>
          <xCoord>209</xCoord>
          <yCoord>144</yCoord>
        </edgeMap>
        <edgeMap>
          <xCoord>208</xCoord>
          <yCoord>143</yCoord>
        </edgeMap>
        <edgeMap>
          <xCoord>209</xCoord>
          <yCoord>142</yCoord>
        </edgeMap>
        <edgeMap>
          <xCoord>209</xCoord>
          <yCoord>141</yCoord>
        </edgeMap>
        <edgeMap>
          <xCoord>208</xCoord>
          <yCoord>140</yCoord>
        </edgeMap>
        <edgeMap>
          <xCoord>207</xCoord>
          <yCoord>140</yCoord>
        </edgeMap>
        <edgeMap>
          <xCoord>206</xCoord>
          <yCoord>140</yCoord>
        </edgeMap>
        <edgeMap>
          <xCoord>205</xCoord>
          <yCoord>139</yCoord>
        </edgeMap>
        <edgeMap>
          <xCoord>204</xCoord>
          <yCoord>138</yCoord>
        </edgeMap>
        <edgeMap>
          <xCoord>203</xCoord>
          <yCoord>137</yCoord>
        </edgeMap>
        <edgeMap>
          <xCoord>202</xCoord>
          <yCoord>136</yCoord>
        </edgeMap>
        <edgeMap>
          <xCoord>201</xCoord>
          <yCoord>136</yCoord>
        </edgeMap>
        <edgeMap>
          <xCoord>200</xCoord>
          <yCoord>136</yCoord>
        </edgeMap>
        <edgeMap>
          <xCoord>199</xCoord>
          <yCoord>136</yCoord>
        </edgeMap>
        <edgeMap>
          <xCoord>198</xCoord>
          <yCoord>136</yCoord>
        </edgeMap>
        <edgeMap>
          <xCoord>197</xCoord>
          <yCoord>136</yCoord>
        </edgeMap>
        <edgeMap>
          <xCoord>196</xCoord>
          <yCoord>136</yCoord>
        </edgeMap>
        <edgeMap>
          <xCoord>195</xCoord>
          <yCoord>136</yCoord>
        </edgeMap>
        <edgeMap>
          <xCoord>194</xCoord>
          <yCoord>135</yCoord>
        </edgeMap>
        <edgeMap>
          <xCoord>193</xCoord>
          <yCoord>134</yCoord>
        </edgeMap>
        <edgeMap>
          <xCoord>192</xCoord>
          <yCoord>134</yCoord>
        </edgeMap>
        <edgeMap>
          <xCoord>191</xCoord>
          <yCoord>134</yCoord>
        </edgeMap>
        <edgeMap>
          <xCoord>190</xCoord>
          <yCoord>135</yCoord>
        </edgeMap>
        <edgeMap>
          <xCoord>189</xCoord>
          <yCoord>135</yCoord>
        </edgeMap>
        <edgeMap>
          <xCoord>188</xCoord>
          <yCoord>135</yCoord>
        </edgeMap>
        <edgeMap>
          <xCoord>187</xCoord>
          <yCoord>136</yCoord>
        </edgeMap>
        <edgeMap>
          <xCoord>186</xCoord>
          <yCoord>135</yCoord>
        </edgeMap>
        <edgeMap>
          <xCoord>185</xCoord>
          <yCoord>134</yCoord>
        </edgeMap>
        <edgeMap>
          <xCoord>184</xCoord>
          <yCoord>135</yCoord>
        </edgeMap>
        <edgeMap>
          <xCoord>183</xCoord>
          <yCoord>136</yCoord>
        </edgeMap>
        <edgeMap>
          <xCoord>184</xCoord>
          <yCoord>137</yCoord>
        </edgeMap>
        <edgeMap>
          <xCoord>185</xCoord>
          <yCoord>138</yCoord>
        </edgeMap>
        <edgeMap>
          <xCoord>186</xCoord>
          <yCoord>138</yCoord>
        </edgeMap>
        <edgeMap>
          <xCoord>187</xCoord>
          <yCoord>138</yCoord>
        </edgeMap>
        <edgeMap>
          <xCoord>188</xCoord>
          <yCoord>139</yCoord>
        </edgeMap>
        <edgeMap>
          <xCoord>189</xCoord>
          <yCoord>140</yCoord>
        </edgeMap>
        <edgeMap>
          <xCoord>190</xCoord>
          <yCoord>141</yCoord>
        </edgeMap>
        <edgeMap>
          <xCoord>189</xCoord>
          <yCoord>142</yCoord>
        </edgeMap>
        <edgeMap>
          <xCoord>189</xCoord>
          <yCoord>143</yCoord>
        </edgeMap>
        <edgeMap>
          <xCoord>189</xCoord>
          <yCoord>144</yCoord>
        </edgeMap>
        <edgeMap>
          <xCoord>188</xCoord>
          <yCoord>145</yCoord>
        </edgeMap>
        <edgeMap>
          <xCoord>188</xCoord>
          <yCoord>146</yCoord>
        </edgeMap>
        <edgeMap>
          <xCoord>189</xCoord>
          <yCoord>147</yCoord>
        </edgeMap>
        <edgeMap>
          <xCoord>190</xCoord>
          <yCoord>148</yCoord>
        </edgeMap>
        <edgeMap>
          <xCoord>191</xCoord>
          <yCoord>148</yCoord>
        </edgeMap>
        <edgeMap>
          <xCoord>192</xCoord>
          <yCoord>149</yCoord>
        </edgeMap>
        <edgeMap>
          <xCoord>193</xCoord>
          <yCoord>149</yCoord>
        </edgeMap>
        <edgeMap>
          <xCoord>194</xCoord>
          <yCoord>150</yCoord>
        </edgeMap>
        <edgeMap>
          <xCoord>195</xCoord>
          <yCoord>151</yCoord>
        </edgeMap>
        <edgeMap>
          <xCoord>196</xCoord>
          <yCoord>151</yCoord>
        </edgeMap>
        <edgeMap>
          <xCoord>197</xCoord>
          <yCoord>151</yCoord>
        </edgeMap>
        <edgeMap>
          <xCoord>198</xCoord>
          <yCoord>151</yCoord>
        </edgeMap>
      </roi>
      <roi>
        <imageZposition>-130.850006</imageZposition>
        <imageSOP_UID>1.3.6.1.4.1.14519.5.2.1.6279.6001.258784727834154996142655704395</imageSOP_UID>
        <inclusion>TRUE</inclusion>
        <edgeMap>
          <xCoord>196</xCoord>
          <yCoord>150</yCoord>
        </edgeMap>
        <edgeMap>
          <xCoord>197</xCoord>
          <yCoord>149</yCoord>
        </edgeMap>
        <edgeMap>
          <xCoord>198</xCoord>
          <yCoord>149</yCoord>
        </edgeMap>
        <edgeMap>
          <xCoord>199</xCoord>
          <yCoord>148</yCoord>
        </edgeMap>
        <edgeMap>
          <xCoord>200</xCoord>
          <yCoord>147</yCoord>
        </edgeMap>
        <edgeMap>
          <xCoord>201</xCoord>
          <yCoord>146</yCoord>
        </edgeMap>
        <edgeMap>
          <xCoord>202</xCoord>
          <yCoord>145</yCoord>
        </edgeMap>
        <edgeMap>
          <xCoord>203</xCoord>
          <yCoord>145</yCoord>
        </edgeMap>
        <edgeMap>
          <xCoord>204</xCoord>
          <yCoord>145</yCoord>
        </edgeMap>
        <edgeMap>
          <xCoord>205</xCoord>
          <yCoord>145</yCoord>
        </edgeMap>
        <edgeMap>
          <xCoord>206</xCoord>
          <yCoord>146</yCoord>
        </edgeMap>
        <edgeMap>
          <xCoord>207</xCoord>
          <yCoord>145</yCoord>
        </edgeMap>
        <edgeMap>
          <xCoord>207</xCoord>
          <yCoord>144</yCoord>
        </edgeMap>
        <edgeMap>
          <xCoord>207</xCoord>
          <yCoord>143</yCoord>
        </edgeMap>
        <edgeMap>
          <xCoord>208</xCoord>
          <yCoord>142</yCoord>
        </edgeMap>
        <edgeMap>
          <xCoord>207</xCoord>
          <yCoord>141</yCoord>
        </edgeMap>
        <edgeMap>
          <xCoord>206</xCoord>
          <yCoord>140</yCoord>
        </edgeMap>
        <edgeMap>
          <xCoord>205</xCoord>
          <yCoord>139</yCoord>
        </edgeMap>
        <edgeMap>
          <xCoord>205</xCoord>
          <yCoord>138</yCoord>
        </edgeMap>
        <edgeMap>
          <xCoord>205</xCoord>
          <yCoord>137</yCoord>
        </edgeMap>
        <edgeMap>
          <xCoord>205</xCoord>
          <yCoord>136</yCoord>
        </edgeMap>
        <edgeMap>
          <xCoord>204</xCoord>
          <yCoord>135</yCoord>
        </edgeMap>
        <edgeMap>
          <xCoord>203</xCoord>
          <yCoord>135</yCoord>
        </edgeMap>
        <edgeMap>
          <xCoord>202</xCoord>
          <yCoord>135</yCoord>
        </edgeMap>
        <edgeMap>
          <xCoord>201</xCoord>
          <yCoord>134</yCoord>
        </edgeMap>
        <edgeMap>
          <xCoord>200</xCoord>
          <yCoord>134</yCoord>
        </edgeMap>
        <edgeMap>
          <xCoord>199</xCoord>
          <yCoord>133</yCoord>
        </edgeMap>
        <edgeMap>
          <xCoord>198</xCoord>
          <yCoord>133</yCoord>
        </edgeMap>
        <edgeMap>
          <xCoord>197</xCoord>
          <yCoord>134</yCoord>
        </edgeMap>
        <edgeMap>
          <xCoord>196</xCoord>
          <yCoord>135</yCoord>
        </edgeMap>
        <edgeMap>
          <xCoord>195</xCoord>
          <yCoord>136</yCoord>
        </edgeMap>
        <edgeMap>
          <xCoord>195</xCoord>
          <yCoord>137</yCoord>
        </edgeMap>
        <edgeMap>
          <xCoord>195</xCoord>
          <yCoord>138</yCoord>
        </edgeMap>
        <edgeMap>
          <xCoord>195</xCoord>
          <yCoord>139</yCoord>
        </edgeMap>
        <edgeMap>
          <xCoord>195</xCoord>
          <yCoord>140</yCoord>
        </edgeMap>
        <edgeMap>
          <xCoord>195</xCoord>
          <yCoord>141</yCoord>
        </edgeMap>
        <edgeMap>
          <xCoord>194</xCoord>
          <yCoord>142</yCoord>
        </edgeMap>
        <edgeMap>
          <xCoord>193</xCoord>
          <yCoord>143</yCoord>
        </edgeMap>
        <edgeMap>
          <xCoord>192</xCoord>
          <yCoord>143</yCoord>
        </edgeMap>
        <edgeMap>
          <xCoord>191</xCoord>
          <yCoord>143</yCoord>
        </edgeMap>
        <edgeMap>
          <xCoord>190</xCoord>
          <yCoord>144</yCoord>
        </edgeMap>
        <edgeMap>
          <xCoord>189</xCoord>
          <yCoord>145</yCoord>
        </edgeMap>
        <edgeMap>
          <xCoord>189</xCoord>
          <yCoord>146</yCoord>
        </edgeMap>
        <edgeMap>
          <xCoord>189</xCoord>
          <yCoord>147</yCoord>
        </edgeMap>
        <edgeMap>
          <xCoord>190</xCoord>
          <yCoord>148</yCoord>
        </edgeMap>
        <edgeMap>
          <xCoord>191</xCoord>
          <yCoord>148</yCoord>
        </edgeMap>
        <edgeMap>
          <xCoord>192</xCoord>
          <yCoord>148</yCoord>
        </edgeMap>
        <edgeMap>
          <xCoord>193</xCoord>
          <yCoord>148</yCoord>
        </edgeMap>
        <edgeMap>
          <xCoord>194</xCoord>
          <yCoord>149</yCoord>
        </edgeMap>
        <edgeMap>
          <xCoord>195</xCoord>
          <yCoord>149</yCoord>
        </edgeMap>
        <edgeMap>
          <xCoord>196</xCoord>
          <yCoord>150</yCoord>
        </edgeMap>
      </roi>
      <roi>
        <imageZposition>-133.350006</imageZposition>
        <imageSOP_UID>1.3.6.1.4.1.14519.5.2.1.6279.6001.137149270677808163440152166133</imageSOP_UID>
        <inclusion>TRUE</inclusion>
        <edgeMap>
          <xCoord>196</xCoord>
          <yCoord>152</yCoord>
        </edgeMap>
        <edgeMap>
          <xCoord>197</xCoord>
          <yCoord>151</yCoord>
        </edgeMap>
        <edgeMap>
          <xCoord>198</xCoord>
          <yCoord>150</yCoord>
        </edgeMap>
        <edgeMap>
          <xCoord>199</xCoord>
          <yCoord>149</yCoord>
        </edgeMap>
        <edgeMap>
          <xCoord>200</xCoord>
          <yCoord>149</yCoord>
        </edgeMap>
        <edgeMap>
          <xCoord>201</xCoord>
          <yCoord>148</yCoord>
        </edgeMap>
        <edgeMap>
          <xCoord>201</xCoord>
          <yCoord>147</yCoord>
        </edgeMap>
        <edgeMap>
          <xCoord>202</xCoord>
          <yCoord>146</yCoord>
        </edgeMap>
        <edgeMap>
          <xCoord>202</xCoord>
          <yCoord>145</yCoord>
        </edgeMap>
        <edgeMap>
          <xCoord>203</xCoord>
          <yCoord>144</yCoord>
        </edgeMap>
        <edgeMap>
          <xCoord>203</xCoord>
          <yCoord>143</yCoord>
        </edgeMap>
        <edgeMap>
          <xCoord>203</xCoord>
          <yCoord>142</yCoord>
        </edgeMap>
        <edgeMap>
          <xCoord>203</xCoord>
          <yCoord>141</yCoord>
        </edgeMap>
        <edgeMap>
          <xCoord>203</xCoord>
          <yCoord>140</yCoord>
        </edgeMap>
        <edgeMap>
          <xCoord>203</xCoord>
          <yCoord>139</yCoord>
        </edgeMap>
        <edgeMap>
          <xCoord>203</xCoord>
          <yCoord>138</yCoord>
        </edgeMap>
        <edgeMap>
          <xCoord>204</xCoord>
          <yCoord>137</yCoord>
        </edgeMap>
        <edgeMap>
          <xCoord>203</xCoord>
          <yCoord>136</yCoord>
        </edgeMap>
        <edgeMap>
          <xCoord>202</xCoord>
          <yCoord>136</yCoord>
        </edgeMap>
        <edgeMap>
          <xCoord>201</xCoord>
          <yCoord>135</yCoord>
        </edgeMap>
        <edgeMap>
          <xCoord>200</xCoord>
          <yCoord>134</yCoord>
        </edgeMap>
        <edgeMap>
          <xCoord>199</xCoord>
          <yCoord>135</yCoord>
        </edgeMap>
        <edgeMap>
          <xCoord>198</xCoord>
          <yCoord>135</yCoord>
        </edgeMap>
        <edgeMap>
          <xCoord>197</xCoord>
          <yCoord>136</yCoord>
        </edgeMap>
        <edgeMap>
          <xCoord>197</xCoord>
          <yCoord>137</yCoord>
        </edgeMap>
        <edgeMap>
          <xCoord>197</xCoord>
          <yCoord>138</yCoord>
        </edgeMap>
        <edgeMap>
          <xCoord>196</xCoord>
          <yCoord>139</yCoord>
        </edgeMap>
        <edgeMap>
          <xCoord>196</xCoord>
          <yCoord>140</yCoord>
        </edgeMap>
        <edgeMap>
          <xCoord>195</xCoord>
          <yCoord>141</yCoord>
        </edgeMap>
        <edgeMap>
          <xCoord>195</xCoord>
          <yCoord>142</yCoord>
        </edgeMap>
        <edgeMap>
          <xCoord>195</xCoord>
          <yCoord>143</yCoord>
        </edgeMap>
        <edgeMap>
          <xCoord>194</xCoord>
          <yCoord>144</yCoord>
        </edgeMap>
        <edgeMap>
          <xCoord>194</xCoord>
          <yCoord>145</yCoord>
        </edgeMap>
        <edgeMap>
          <xCoord>193</xCoord>
          <yCoord>146</yCoord>
        </edgeMap>
        <edgeMap>
          <xCoord>192</xCoord>
          <yCoord>147</yCoord>
        </edgeMap>
        <edgeMap>
          <xCoord>192</xCoord>
          <yCoord>148</yCoord>
        </edgeMap>
        <edgeMap>
          <xCoord>192</xCoord>
          <yCoord>149</yCoord>
        </edgeMap>
        <edgeMap>
          <xCoord>193</xCoord>
          <yCoord>150</yCoord>
        </edgeMap>
        <edgeMap>
          <xCoord>194</xCoord>
          <yCoord>151</yCoord>
        </edgeMap>
        <edgeMap>
          <xCoord>195</xCoord>
          <yCoord>152</yCoord>
        </edgeMap>
        <edgeMap>
          <xCoord>196</xCoord>
          <yCoord>152</yCoord>
        </edgeMap>
      </roi>
    </unblindedReadNodule>
    <unblindedReadNodule>
      <noduleID>IL057_123135</noduleID>
      <characteristics>
        <subtlety>4</subtlety>
        <internalStructure>1</internalStructure>
        <calcification>6</calcification>
        <sphericity>4</sphericity>
        <margin>3</margin>
        <lobulation>4</lobulation>
        <spiculation>2</spiculation>
        <texture>5</texture>
        <malignancy>4</malignancy>
      </characteristics>
      <roi>
        <imageZposition>-138.350006</imageZposition>
        <imageSOP_UID>1.3.6.1.4.1.14519.5.2.1.6279.6001.252086658382331998907464878870</imageSOP_UID>
        <inclusion>TRUE</inclusion>
        <edgeMap>
          <xCoord>180</xCoord>
          <yCoord>188</yCoord>
        </edgeMap>
        <edgeMap>
          <xCoord>181</xCoord>
          <yCoord>187</yCoord>
        </edgeMap>
        <edgeMap>
          <xCoord>182</xCoord>
          <yCoord>186</yCoord>
        </edgeMap>
        <edgeMap>
          <xCoord>183</xCoord>
          <yCoord>186</yCoord>
        </edgeMap>
        <edgeMap>
          <xCoord>184</xCoord>
          <yCoord>186</yCoord>
        </edgeMap>
        <edgeMap>
          <xCoord>185</xCoord>
          <yCoord>185</yCoord>
        </edgeMap>
        <edgeMap>
          <xCoord>186</xCoord>
          <yCoord>184</yCoord>
        </edgeMap>
        <edgeMap>
          <xCoord>186</xCoord>
          <yCoord>183</yCoord>
        </edgeMap>
        <edgeMap>
          <xCoord>186</xCoord>
          <yCoord>182</yCoord>
        </edgeMap>
        <edgeMap>
          <xCoord>186</xCoord>
          <yCoord>181</yCoord>
        </edgeMap>
        <edgeMap>
          <xCoord>185</xCoord>
          <yCoord>180</yCoord>
        </edgeMap>
        <edgeMap>
          <xCoord>185</xCoord>
          <yCoord>179</yCoord>
        </edgeMap>
        <edgeMap>
          <xCoord>184</xCoord>
          <yCoord>178</yCoord>
        </edgeMap>
        <edgeMap>
          <xCoord>183</xCoord>
          <yCoord>177</yCoord>
        </edgeMap>
        <edgeMap>
          <xCoord>182</xCoord>
          <yCoord>177</yCoord>
        </edgeMap>
        <edgeMap>
          <xCoord>181</xCoord>
          <yCoord>178</yCoord>
        </edgeMap>
        <edgeMap>
          <xCoord>180</xCoord>
          <yCoord>177</yCoord>
        </edgeMap>
        <edgeMap>
          <xCoord>179</xCoord>
          <yCoord>177</yCoord>
        </edgeMap>
        <edgeMap>
          <xCoord>178</xCoord>
          <yCoord>177</yCoord>
        </edgeMap>
        <edgeMap>
          <xCoord>177</xCoord>
          <yCoord>177</yCoord>
        </edgeMap>
        <edgeMap>
          <xCoord>176</xCoord>
          <yCoord>178</yCoord>
        </edgeMap>
        <edgeMap>
          <xCoord>175</xCoord>
          <yCoord>179</yCoord>
        </edgeMap>
        <edgeMap>
          <xCoord>175</xCoord>
          <yCoord>180</yCoord>
        </edgeMap>
        <edgeMap>
          <xCoord>174</xCoord>
          <yCoord>181</yCoord>
        </edgeMap>
        <edgeMap>
          <xCoord>174</xCoord>
          <yCoord>182</yCoord>
        </edgeMap>
        <edgeMap>
          <xCoord>173</xCoord>
          <yCoord>183</yCoord>
        </edgeMap>
        <edgeMap>
          <xCoord>172</xCoord>
          <yCoord>184</yCoord>
        </edgeMap>
        <edgeMap>
          <xCoord>173</xCoord>
          <yCoord>185</yCoord>
        </edgeMap>
        <edgeMap>
          <xCoord>174</xCoord>
          <yCoord>186</yCoord>
        </edgeMap>
        <edgeMap>
          <xCoord>175</xCoord>
          <yCoord>187</yCoord>
        </edgeMap>
        <edgeMap>
          <xCoord>176</xCoord>
          <yCoord>187</yCoord>
        </edgeMap>
        <edgeMap>
          <xCoord>177</xCoord>
          <yCoord>188</yCoord>
        </edgeMap>
        <edgeMap>
          <xCoord>178</xCoord>
          <yCoord>188</yCoord>
        </edgeMap>
        <edgeMap>
          <xCoord>179</xCoord>
          <yCoord>188</yCoord>
        </edgeMap>
        <edgeMap>
          <xCoord>180</xCoord>
          <yCoord>188</yCoord>
        </edgeMap>
      </roi>
      <roi>
        <imageZposition>-140.850006</imageZposition>
        <imageSOP_UID>1.3.6.1.4.1.14519.5.2.1.6279.6001.290843469890651817632715450702</imageSOP_UID>
        <inclusion>TRUE</inclusion>
        <edgeMap>
          <xCoord>184</xCoord>
          <yCoord>188</yCoord>
        </edgeMap>
        <edgeMap>
          <xCoord>185</xCoord>
          <yCoord>187</yCoord>
        </edgeMap>
        <edgeMap>
          <xCoord>186</xCoord>
          <yCoord>186</yCoord>
        </edgeMap>
        <edgeMap>
          <xCoord>187</xCoord>
          <yCoord>185</yCoord>
        </edgeMap>
        <edgeMap>
          <xCoord>187</xCoord>
          <yCoord>184</yCoord>
        </edgeMap>
        <edgeMap>
          <xCoord>187</xCoord>
          <yCoord>183</yCoord>
        </edgeMap>
        <edgeMap>
          <xCoord>186</xCoord>
          <yCoord>182</yCoord>
        </edgeMap>
        <edgeMap>
          <xCoord>186</xCoord>
          <yCoord>181</yCoord>
        </edgeMap>
        <edgeMap>
          <xCoord>185</xCoord>
          <yCoord>180</yCoord>
        </edgeMap>
        <edgeMap>
          <xCoord>184</xCoord>
          <yCoord>179</yCoord>
        </edgeMap>
        <edgeMap>
          <xCoord>184</xCoord>
          <yCoord>178</yCoord>
        </edgeMap>
        <edgeMap>
          <xCoord>183</xCoord>
          <yCoord>177</yCoord>
        </edgeMap>
        <edgeMap>
          <xCoord>182</xCoord>
          <yCoord>176</yCoord>
        </edgeMap>
        <edgeMap>
          <xCoord>181</xCoord>
          <yCoord>175</yCoord>
        </edgeMap>
        <edgeMap>
          <xCoord>180</xCoord>
          <yCoord>175</yCoord>
        </edgeMap>
        <edgeMap>
          <xCoord>179</xCoord>
          <yCoord>175</yCoord>
        </edgeMap>
        <edgeMap>
          <xCoord>178</xCoord>
          <yCoord>175</yCoord>
        </edgeMap>
        <edgeMap>
          <xCoord>177</xCoord>
          <yCoord>176</yCoord>
        </edgeMap>
        <edgeMap>
          <xCoord>176</xCoord>
          <yCoord>177</yCoord>
        </edgeMap>
        <edgeMap>
          <xCoord>176</xCoord>
          <yCoord>178</yCoord>
        </edgeMap>
        <edgeMap>
          <xCoord>176</xCoord>
          <yCoord>179</yCoord>
        </edgeMap>
        <edgeMap>
          <xCoord>175</xCoord>
          <yCoord>180</yCoord>
        </edgeMap>
        <edgeMap>
          <xCoord>174</xCoord>
          <yCoord>181</yCoord>
        </edgeMap>
        <edgeMap>
          <xCoord>173</xCoord>
          <yCoord>181</yCoord>
        </edgeMap>
        <edgeMap>
          <xCoord>172</xCoord>
          <yCoord>181</yCoord>
        </edgeMap>
        <edgeMap>
          <xCoord>171</xCoord>
          <yCoord>182</yCoord>
        </edgeMap>
        <edgeMap>
          <xCoord>170</xCoord>
          <yCoord>183</yCoord>
        </edgeMap>
        <edgeMap>
          <xCoord>171</xCoord>
          <yCoord>184</yCoord>
        </edgeMap>
        <edgeMap>
          <xCoord>172</xCoord>
          <yCoord>185</yCoord>
        </edgeMap>
        <edgeMap>
          <xCoord>173</xCoord>
          <yCoord>185</yCoord>
        </edgeMap>
        <edgeMap>
          <xCoord>174</xCoord>
          <yCoord>186</yCoord>
        </edgeMap>
        <edgeMap>
          <xCoord>175</xCoord>
          <yCoord>187</yCoord>
        </edgeMap>
        <edgeMap>
          <xCoord>176</xCoord>
          <yCoord>188</yCoord>
        </edgeMap>
        <edgeMap>
          <xCoord>177</xCoord>
          <yCoord>188</yCoord>
        </edgeMap>
        <edgeMap>
          <xCoord>178</xCoord>
          <yCoord>188</yCoord>
        </edgeMap>
        <edgeMap>
          <xCoord>179</xCoord>
          <yCoord>188</yCoord>
        </edgeMap>
        <edgeMap>
          <xCoord>180</xCoord>
          <yCoord>188</yCoord>
        </edgeMap>
        <edgeMap>
          <xCoord>181</xCoord>
          <yCoord>188</yCoord>
        </edgeMap>
        <edgeMap>
          <xCoord>182</xCoord>
          <yCoord>188</yCoord>
        </edgeMap>
        <edgeMap>
          <xCoord>183</xCoord>
          <yCoord>188</yCoord>
        </edgeMap>
        <edgeMap>
          <xCoord>184</xCoord>
          <yCoord>188</yCoord>
        </edgeMap>
      </roi>
      <roi>
        <imageZposition>-143.350006</imageZposition>
        <imageSOP_UID>1.3.6.1.4.1.14519.5.2.1.6279.6001.658178163025654812787234357642</imageSOP_UID>
        <inclusion>TRUE</inclusion>
        <edgeMap>
          <xCoord>185</xCoord>
          <yCoord>189</yCoord>
        </edgeMap>
        <edgeMap>
          <xCoord>186</xCoord>
          <yCoord>188</yCoord>
        </edgeMap>
        <edgeMap>
          <xCoord>186</xCoord>
          <yCoord>187</yCoord>
        </edgeMap>
        <edgeMap>
          <xCoord>187</xCoord>
          <yCoord>186</yCoord>
        </edgeMap>
        <edgeMap>
          <xCoord>187</xCoord>
          <yCoord>185</yCoord>
        </edgeMap>
        <edgeMap>
          <xCoord>187</xCoord>
          <yCoord>184</yCoord>
        </edgeMap>
        <edgeMap>
          <xCoord>187</xCoord>
          <yCoord>183</yCoord>
        </edgeMap>
        <edgeMap>
          <xCoord>186</xCoord>
          <yCoord>182</yCoord>
        </edgeMap>
        <edgeMap>
          <xCoord>186</xCoord>
          <yCoord>181</yCoord>
        </edgeMap>
        <edgeMap>
          <xCoord>186</xCoord>
          <yCoord>180</yCoord>
        </edgeMap>
        <edgeMap>
          <xCoord>185</xCoord>
          <yCoord>179</yCoord>
        </edgeMap>
        <edgeMap>
          <xCoord>185</xCoord>
          <yCoord>178</yCoord>
        </edgeMap>
        <edgeMap>
          <xCoord>184</xCoord>
          <yCoord>177</yCoord>
        </edgeMap>
        <edgeMap>
          <xCoord>183</xCoord>
          <yCoord>176</yCoord>
        </edgeMap>
        <edgeMap>
          <xCoord>182</xCoord>
          <yCoord>175</yCoord>
        </edgeMap>
        <edgeMap>
          <xCoord>181</xCoord>
          <yCoord>175</yCoord>
        </edgeMap>
        <edgeMap>
          <xCoord>180</xCoord>
          <yCoord>175</yCoord>
        </edgeMap>
        <edgeMap>
          <xCoord>179</xCoord>
          <yCoord>174</yCoord>
        </edgeMap>
        <edgeMap>
          <xCoord>178</xCoord>
          <yCoord>175</yCoord>
        </edgeMap>
        <edgeMap>
          <xCoord>177</xCoord>
          <yCoord>175</yCoord>
        </edgeMap>
        <edgeMap>
          <xCoord>176</xCoord>
          <yCoord>176</yCoord>
        </edgeMap>
        <edgeMap>
          <xCoord>176</xCoord>
          <yCoord>177</yCoord>
        </edgeMap>
        <edgeMap>
          <xCoord>175</xCoord>
          <yCoord>178</yCoord>
        </edgeMap>
        <edgeMap>
          <xCoord>174</xCoord>
          <yCoord>178</yCoord>
        </edgeMap>
        <edgeMap>
          <xCoord>173</xCoord>
          <yCoord>178</yCoord>
        </edgeMap>
        <edgeMap>
          <xCoord>172</xCoord>
          <yCoord>178</yCoord>
        </edgeMap>
        <edgeMap>
          <xCoord>171</xCoord>
          <yCoord>179</yCoord>
        </edgeMap>
        <edgeMap>
          <xCoord>170</xCoord>
          <yCoord>180</yCoord>
        </edgeMap>
        <edgeMap>
          <xCoord>170</xCoord>
          <yCoord>181</yCoord>
        </edgeMap>
        <edgeMap>
          <xCoord>169</xCoord>
          <yCoord>182</yCoord>
        </edgeMap>
        <edgeMap>
          <xCoord>169</xCoord>
          <yCoord>183</yCoord>
        </edgeMap>
        <edgeMap>
          <xCoord>170</xCoord>
          <yCoord>184</yCoord>
        </edgeMap>
        <edgeMap>
          <xCoord>171</xCoord>
          <yCoord>184</yCoord>
        </edgeMap>
        <edgeMap>
          <xCoord>172</xCoord>
          <yCoord>185</yCoord>
        </edgeMap>
        <edgeMap>
          <xCoord>173</xCoord>
          <yCoord>186</yCoord>
        </edgeMap>
        <edgeMap>
          <xCoord>174</xCoord>
          <yCoord>186</yCoord>
        </edgeMap>
        <edgeMap>
          <xCoord>175</xCoord>
          <yCoord>187</yCoord>
        </edgeMap>
        <edgeMap>
          <xCoord>176</xCoord>
          <yCoord>188</yCoord>
        </edgeMap>
        <edgeMap>
          <xCoord>177</xCoord>
          <yCoord>188</yCoord>
        </edgeMap>
        <edgeMap>
          <xCoord>178</xCoord>
          <yCoord>189</yCoord>
        </edgeMap>
        <edgeMap>
          <xCoord>179</xCoord>
          <yCoord>189</yCoord>
        </edgeMap>
        <edgeMap>
          <xCoord>180</xCoord>
          <yCoord>188</yCoord>
        </edgeMap>
        <edgeMap>
          <xCoord>181</xCoord>
          <yCoord>188</yCoord>
        </edgeMap>
        <edgeMap>
          <xCoord>182</xCoord>
          <yCoord>188</yCoord>
        </edgeMap>
        <edgeMap>
          <xCoord>183</xCoord>
          <yCoord>188</yCoord>
        </edgeMap>
        <edgeMap>
          <xCoord>184</xCoord>
          <yCoord>189</yCoord>
        </edgeMap>
        <edgeMap>
          <xCoord>185</xCoord>
          <yCoord>189</yCoord>
        </edgeMap>
      </roi>
    </unblindedReadNodule>
    <unblindedReadNodule>
      <noduleID>IL057_123149</noduleID>
      <roi>
        <imageZposition>-155.850006</imageZposition>
        <imageSOP_UID>1.3.6.1.4.1.14519.5.2.1.6279.6001.295516639756780967817042584724</imageSOP_UID>
        <inclusion>TRUE</inclusion>
        <edgeMap>
          <xCoord>73</xCoord>
          <yCoord>235</yCoord>
        </edgeMap>
      </roi>
    </unblindedReadNodule>
    <unblindedReadNodule>
      <noduleID>IL057_123156</noduleID>
      <roi>
        <imageZposition>-135.850006</imageZposition>
        <imageSOP_UID>1.3.6.1.4.1.14519.5.2.1.6279.6001.162622342171088055452814433525</imageSOP_UID>
        <inclusion>TRUE</inclusion>
        <edgeMap>
          <xCoord>92</xCoord>
          <yCoord>299</yCoord>
        </edgeMap>
      </roi>
    </unblindedReadNodule>
    <unblindedReadNodule>
      <noduleID>IL057_123159</noduleID>
      <roi>
        <imageZposition>-145.850006</imageZposition>
        <imageSOP_UID>1.3.6.1.4.1.14519.5.2.1.6279.6001.280542577856931779033316349136</imageSOP_UID>
        <inclusion>TRUE</inclusion>
        <edgeMap>
          <xCoord>73</xCoord>
          <yCoord>224</yCoord>
        </edgeMap>
      </roi>
    </unblindedReadNodule>
    <unblindedReadNodule>
      <noduleID>IL057_123161</noduleID>
      <roi>
        <imageZposition>-145.850006</imageZposition>
        <imageSOP_UID>1.3.6.1.4.1.14519.5.2.1.6279.6001.280542577856931779033316349136</imageSOP_UID>
        <inclusion>TRUE</inclusion>
        <edgeMap>
          <xCoord>101</xCoord>
          <yCoord>258</yCoord>
        </edgeMap>
      </roi>
    </unblindedReadNodule>
    <unblindedReadNodule>
      <noduleID>IL057_123163</noduleID>
      <roi>
        <imageZposition>-145.850006</imageZposition>
        <imageSOP_UID>1.3.6.1.4.1.14519.5.2.1.6279.6001.280542577856931779033316349136</imageSOP_UID>
        <inclusion>TRUE</inclusion>
        <edgeMap>
          <xCoord>97</xCoord>
          <yCoord>254</yCoord>
        </edgeMap>
      </roi>
    </unblindedReadNodule>
    <unblindedReadNodule>
      <noduleID>IL057_123173</noduleID>
      <roi>
        <imageZposition>-150.850006</imageZposition>
        <imageSOP_UID>1.3.6.1.4.1.14519.5.2.1.6279.6001.669730593515284160534308436173</imageSOP_UID>
        <inclusion>TRUE</inclusion>
        <edgeMap>
          <xCoord>97</xCoord>
          <yCoord>258</yCoord>
        </edgeMap>
      </roi>
    </unblindedReadNodule>
    <unblindedReadNodule>
      <noduleID>IL057_123185</noduleID>
      <roi>
        <imageZposition>-213.350006</imageZposition>
        <imageSOP_UID>1.3.6.1.4.1.14519.5.2.1.6279.6001.302104082647398807177215473518</imageSOP_UID>
        <inclusion>TRUE</inclusion>
        <edgeMap>
          <xCoord>413</xCoord>
          <yCoord>127</yCoord>
        </edgeMap>
      </roi>
    </unblindedReadNodule>
    <unblindedReadNodule>
      <noduleID>IL057_123201</noduleID>
      <roi>
        <imageZposition>-270.850006</imageZposition>
        <imageSOP_UID>1.3.6.1.4.1.14519.5.2.1.6279.6001.361661478061644802127228191551</imageSOP_UID>
        <inclusion>TRUE</inclusion>
        <edgeMap>
          <xCoord>299</xCoord>
          <yCoord>293</yCoord>
        </edgeMap>
      </roi>
    </unblindedReadNodule>
    <unblindedReadNodule>
      <noduleID>IL057_123202</noduleID>
      <roi>
        <imageZposition>-270.850006</imageZposition>
        <imageSOP_UID>1.3.6.1.4.1.14519.5.2.1.6279.6001.361661478061644802127228191551</imageSOP_UID>
        <inclusion>TRUE</inclusion>
        <edgeMap>
          <xCoord>298</xCoord>
          <yCoord>280</yCoord>
        </edgeMap>
      </roi>
    </unblindedReadNodule>
    <unblindedReadNodule>
      <noduleID>IL057_123203</noduleID>
      <roi>
        <imageZposition>-270.850006</imageZposition>
        <imageSOP_UID>1.3.6.1.4.1.14519.5.2.1.6279.6001.361661478061644802127228191551</imageSOP_UID>
        <inclusion>TRUE</inclusion>
        <edgeMap>
          <xCoord>309</xCoord>
          <yCoord>285</yCoord>
        </edgeMap>
      </roi>
    </unblindedReadNodule>
    <unblindedReadNodule>
      <noduleID>IL057_123205</noduleID>
      <roi>
        <imageZposition>-270.850006</imageZposition>
        <imageSOP_UID>1.3.6.1.4.1.14519.5.2.1.6279.6001.361661478061644802127228191551</imageSOP_UID>
        <inclusion>TRUE</inclusion>
        <edgeMap>
          <xCoord>313</xCoord>
          <yCoord>298</yCoord>
        </edgeMap>
      </roi>
    </unblindedReadNodule>
    <unblindedReadNodule>
      <noduleID>IL057_123206</noduleID>
      <roi>
        <imageZposition>-90.849998</imageZposition>
        <imageSOP_UID>1.3.6.1.4.1.14519.5.2.1.6279.6001.116622854482317815466652992959</imageSOP_UID>
        <inclusion>TRUE</inclusion>
        <edgeMap>
          <xCoord>107</xCoord>
          <yCoord>210</yCoord>
        </edgeMap>
      </roi>
    </unblindedReadNodule>
    <nonNodule>
      <nonNoduleID>IL057_123150</nonNoduleID>
      <imageZposition>-83.349998</imageZposition>
      <imageSOP_UID>1.3.6.1.4.1.14519.5.2.1.6279.6001.253557261747952894785966924523</imageSOP_UID>
      <locus>
        <xCoord>353</xCoord>
        <yCoord>218</yCoord>
      </locus>
    </nonNodule>
    <nonNodule>
      <nonNoduleID>IL057_123151</nonNoduleID>
      <imageZposition>-235.850006</imageZposition>
      <imageSOP_UID>1.3.6.1.4.1.14519.5.2.1.6279.6001.831305694504886964757461921246</imageSOP_UID>
      <locus>
        <xCoord>197</xCoord>
        <yCoord>120</yCoord>
      </locus>
    </nonNodule>
    <nonNodule>
      <nonNoduleID>IL057_123152</nonNoduleID>
      <imageZposition>-258.350006</imageZposition>
      <imageSOP_UID>1.3.6.1.4.1.14519.5.2.1.6279.6001.222218173896331506604605967106</imageSOP_UID>
      <locus>
        <xCoord>432</xCoord>
        <yCoord>246</yCoord>
      </locus>
    </nonNodule>
    <nonNodule>
      <nonNoduleID>IL057_123153</nonNoduleID>
      <imageZposition>-298.350006</imageZposition>
      <imageSOP_UID>1.3.6.1.4.1.14519.5.2.1.6279.6001.532093181463214802829279151554</imageSOP_UID>
      <locus>
        <xCoord>391</xCoord>
        <yCoord>359</yCoord>
      </locus>
    </nonNodule>
    <nonNodule>
      <nonNoduleID>IL057_123154</nonNoduleID>
      <imageZposition>-228.350006</imageZposition>
      <imageSOP_UID>1.3.6.1.4.1.14519.5.2.1.6279.6001.294329476067105780901627517652</imageSOP_UID>
      <locus>
        <xCoord>418</xCoord>
        <yCoord>124</yCoord>
      </locus>
    </nonNodule>
    <nonNodule>
      <nonNoduleID>IL057_123124</nonNoduleID>
      <imageZposition>-218.350006</imageZposition>
      <imageSOP_UID>1.3.6.1.4.1.14519.5.2.1.6279.6001.133245737658755398297785755369</imageSOP_UID>
      <locus>
        <xCoord>412</xCoord>
        <yCoord>279</yCoord>
      </locus>
    </nonNodule>
  </readingSession>
<readingSession>
<annotationVersion>3.12</annotationVersion>
<servicingRadiologistID>-275963405</servicingRadiologistID>
<unblindedReadNodule>
<noduleID>MI014_11941</noduleID>
<characteristics>
<subtlety>5</subtlety>
<internalStructure>1</internalStructure>
<calcification>6</calcification>
<sphericity>2</sphericity>
<margin>4</margin>
<lobulation>2</lobulation>
<spiculation>2</spiculation>
<texture>5</texture>
<malignancy>5</malignancy>
</characteristics>
<roi>
<imageZposition>-115.849998</imageZposition>
<imageSOP_UID>1.3.6.1.4.1.14519.5.2.1.6279.6001.303833963111072649793019780883</imageSOP_UID>
<inclusion>TRUE</inclusion>
<edgeMap>
<xCoord>186</xCoord>
<yCoord>154</yCoord>
</edgeMap>
<edgeMap>
<xCoord>187</xCoord>
<yCoord>153</yCoord>
</edgeMap>
<edgeMap>
<xCoord>188</xCoord>
<yCoord>152</yCoord>
</edgeMap>
<edgeMap>
<xCoord>189</xCoord>
<yCoord>152</yCoord>
</edgeMap>
<edgeMap>
<xCoord>190</xCoord>
<yCoord>151</yCoord>
</edgeMap>
<edgeMap>
<xCoord>191</xCoord>
<yCoord>150</yCoord>
</edgeMap>
<edgeMap>
<xCoord>192</xCoord>
<yCoord>150</yCoord>
</edgeMap>
<edgeMap>
<xCoord>193</xCoord>
<yCoord>149</yCoord>
</edgeMap>
<edgeMap>
<xCoord>193</xCoord>
<yCoord>148</yCoord>
</edgeMap>
<edgeMap>
<xCoord>193</xCoord>
<yCoord>147</yCoord>
</edgeMap>
<edgeMap>
<xCoord>193</xCoord>
<yCoord>146</yCoord>
</edgeMap>
<edgeMap>
<xCoord>192</xCoord>
<yCoord>145</yCoord>
</edgeMap>
<edgeMap>
<xCoord>191</xCoord>
<yCoord>145</yCoord>
</edgeMap>
<edgeMap>
<xCoord>190</xCoord>
<yCoord>144</yCoord>
</edgeMap>
<edgeMap>
<xCoord>189</xCoord>
<yCoord>144</yCoord>
</edgeMap>
<edgeMap>
<xCoord>188</xCoord>
<yCoord>144</yCoord>
</edgeMap>
<edgeMap>
<xCoord>187</xCoord>
<yCoord>144</yCoord>
</edgeMap>
<edgeMap>
<xCoord>186</xCoord>
<yCoord>144</yCoord>
</edgeMap>
<edgeMap>
<xCoord>185</xCoord>
<yCoord>145</yCoord>
</edgeMap>
<edgeMap>
<xCoord>184</xCoord>
<yCoord>146</yCoord>
</edgeMap>
<edgeMap>
<xCoord>183</xCoord>
<yCoord>146</yCoord>
</edgeMap>
<edgeMap>
<xCoord>182</xCoord>
<yCoord>146</yCoord>
</edgeMap>
<edgeMap>
<xCoord>181</xCoord>
<yCoord>146</yCoord>
</edgeMap>
<edgeMap>
<xCoord>180</xCoord>
<yCoord>147</yCoord>
</edgeMap>
<edgeMap>
<xCoord>180</xCoord>
<yCoord>148</yCoord>
</edgeMap>
<edgeMap>
<xCoord>179</xCoord>
<yCoord>149</yCoord>
</edgeMap>
<edgeMap>
<xCoord>179</xCoord>
<yCoord>150</yCoord>
</edgeMap>
<edgeMap>
<xCoord>179</xCoord>
<yCoord>151</yCoord>
</edgeMap>
<edgeMap>
<xCoord>180</xCoord>
<yCoord>152</yCoord>
</edgeMap>
<edgeMap>
<xCoord>181</xCoord>
<yCoord>153</yCoord>
</edgeMap>
<edgeMap>
<xCoord>182</xCoord>
<yCoord>154</yCoord>
</edgeMap>
<edgeMap>
<xCoord>183</xCoord>
<yCoord>154</yCoord>
</edgeMap>
<edgeMap>
<xCoord>184</xCoord>
<yCoord>153</yCoord>
</edgeMap>
<edgeMap>
<xCoord>185</xCoord>
<yCoord>153</yCoord>
</edgeMap>
<edgeMap>
<xCoord>186</xCoord>
<yCoord>154</yCoord>
</edgeMap>
</roi>
<roi>
<imageZposition>-118.349998</imageZposition>
<imageSOP_UID>1.3.6.1.4.1.14519.5.2.1.6279.6001.144590985694829052105406266524</imageSOP_UID>
<inclusion>TRUE</inclusion>
<edgeMap>
<xCoord>188</xCoord>
<yCoord>156</yCoord>
</edgeMap>
<edgeMap>
<xCoord>189</xCoord>
<yCoord>155</yCoord>
</edgeMap>
<edgeMap>
<xCoord>190</xCoord>
<yCoord>155</yCoord>
</edgeMap>
<edgeMap>
<xCoord>191</xCoord>
<yCoord>154</yCoord>
</edgeMap>
<edgeMap>
<xCoord>192</xCoord>
<yCoord>153</yCoord>
</edgeMap>
<edgeMap>
<xCoord>193</xCoord>
<yCoord>153</yCoord>
</edgeMap>
<edgeMap>
<xCoord>194</xCoord>
<yCoord>152</yCoord>
</edgeMap>
<edgeMap>
<xCoord>195</xCoord>
<yCoord>151</yCoord>
</edgeMap>
<edgeMap>
<xCoord>196</xCoord>
<yCoord>150</yCoord>
</edgeMap>
<edgeMap>
<xCoord>197</xCoord>
<yCoord>149</yCoord>
</edgeMap>
<edgeMap>
<xCoord>197</xCoord>
<yCoord>148</yCoord>
</edgeMap>
<edgeMap>
<xCoord>196</xCoord>
<yCoord>147</yCoord>
</edgeMap>
<edgeMap>
<xCoord>195</xCoord>
<yCoord>146</yCoord>
</edgeMap>
<edgeMap>
<xCoord>194</xCoord>
<yCoord>145</yCoord>
</edgeMap>
<edgeMap>
<xCoord>193</xCoord>
<yCoord>144</yCoord>
</edgeMap>
<edgeMap>
<xCoord>192</xCoord>
<yCoord>144</yCoord>
</edgeMap>
<edgeMap>
<xCoord>191</xCoord>
<yCoord>143</yCoord>
</edgeMap>
<edgeMap>
<xCoord>190</xCoord>
<yCoord>143</yCoord>
</edgeMap>
<edgeMap>
<xCoord>189</xCoord>
<yCoord>142</yCoord>
</edgeMap>
<edgeMap>
<xCoord>188</xCoord>
<yCoord>142</yCoord>
</edgeMap>
<edgeMap>
<xCoord>187</xCoord>
<yCoord>141</yCoord>
</edgeMap>
<edgeMap>
<xCoord>186</xCoord>
<yCoord>140</yCoord>
</edgeMap>
<edgeMap>
<xCoord>185</xCoord>
<yCoord>139</yCoord>
</edgeMap>
<edgeMap>
<xCoord>184</xCoord>
<yCoord>138</yCoord>
</edgeMap>
<edgeMap>
<xCoord>183</xCoord>
<yCoord>137</yCoord>
</edgeMap>
<edgeMap>
<xCoord>182</xCoord>
<yCoord>137</yCoord>
</edgeMap>
<edgeMap>
<xCoord>181</xCoord>
<yCoord>137</yCoord>
</edgeMap>
<edgeMap>
<xCoord>180</xCoord>
<yCoord>138</yCoord>
</edgeMap>
<edgeMap>
<xCoord>179</xCoord>
<yCoord>139</yCoord>
</edgeMap>
<edgeMap>
<xCoord>178</xCoord>
<yCoord>140</yCoord>
</edgeMap>
<edgeMap>
<xCoord>178</xCoord>
<yCoord>141</yCoord>
</edgeMap>
<edgeMap>
<xCoord>179</xCoord>
<yCoord>142</yCoord>
</edgeMap>
<edgeMap>
<xCoord>179</xCoord>
<yCoord>143</yCoord>
</edgeMap>
<edgeMap>
<xCoord>179</xCoord>
<yCoord>144</yCoord>
</edgeMap>
<edgeMap>
<xCoord>178</xCoord>
<yCoord>145</yCoord>
</edgeMap>
<edgeMap>
<xCoord>177</xCoord>
<yCoord>145</yCoord>
</edgeMap>
<edgeMap>
<xCoord>176</xCoord>
<yCoord>146</yCoord>
</edgeMap>
<edgeMap>
<xCoord>176</xCoord>
<yCoord>147</yCoord>
</edgeMap>
<edgeMap>
<xCoord>176</xCoord>
<yCoord>148</yCoord>
</edgeMap>
<edgeMap>
<xCoord>177</xCoord>
<yCoord>149</yCoord>
</edgeMap>
<edgeMap>
<xCoord>178</xCoord>
<yCoord>150</yCoord>
</edgeMap>
<edgeMap>
<xCoord>179</xCoord>
<yCoord>151</yCoord>
</edgeMap>
<edgeMap>
<xCoord>180</xCoord>
<yCoord>152</yCoord>
</edgeMap>
<edgeMap>
<xCoord>181</xCoord>
<yCoord>153</yCoord>
</edgeMap>
<edgeMap>
<xCoord>182</xCoord>
<yCoord>154</yCoord>
</edgeMap>
<edgeMap>
<xCoord>183</xCoord>
<yCoord>155</yCoord>
</edgeMap>
<edgeMap>
<xCoord>184</xCoord>
<yCoord>156</yCoord>
</edgeMap>
<edgeMap>
<xCoord>185</xCoord>
<yCoord>155</yCoord>
</edgeMap>
<edgeMap>
<xCoord>186</xCoord>
<yCoord>156</yCoord>
</edgeMap>
<edgeMap>
<xCoord>187</xCoord>
<yCoord>156</yCoord>
</edgeMap>
<edgeMap>
<xCoord>188</xCoord>
<yCoord>156</yCoord>
</edgeMap>
</roi>
<roi>
<imageZposition>-120.849998</imageZposition>
<imageSOP_UID>1.3.6.1.4.1.14519.5.2.1.6279.6001.162936451785551548362683945390</imageSOP_UID>
<inclusion>TRUE</inclusion>
<edgeMap>
<xCoord>186</xCoord>
<yCoord>158</yCoord>
</edgeMap>
<edgeMap>
<xCoord>187</xCoord>
<yCoord>157</yCoord>
</edgeMap>
<edgeMap>
<xCoord>188</xCoord>
<yCoord>157</yCoord>
</edgeMap>
<edgeMap>
<xCoord>189</xCoord>
<yCoord>157</yCoord>
</edgeMap>
<edgeMap>
<xCoord>190</xCoord>
<yCoord>156</yCoord>
</edgeMap>
<edgeMap>
<xCoord>191</xCoord>
<yCoord>156</yCoord>
</edgeMap>
<edgeMap>
<xCoord>192</xCoord>
<yCoord>156</yCoord>
</edgeMap>
<edgeMap>
<xCoord>193</xCoord>
<yCoord>155</yCoord>
</edgeMap>
<edgeMap>
<xCoord>194</xCoord>
<yCoord>154</yCoord>
</edgeMap>
<edgeMap>
<xCoord>195</xCoord>
<yCoord>154</yCoord>
</edgeMap>
<edgeMap>
<xCoord>196</xCoord>
<yCoord>153</yCoord>
</edgeMap>
<edgeMap>
<xCoord>197</xCoord>
<yCoord>153</yCoord>
</edgeMap>
<edgeMap>
<xCoord>198</xCoord>
<yCoord>153</yCoord>
</edgeMap>
<edgeMap>
<xCoord>199</xCoord>
<yCoord>153</yCoord>
</edgeMap>
<edgeMap>
<xCoord>200</xCoord>
<yCoord>152</yCoord>
</edgeMap>
<edgeMap>
<xCoord>200</xCoord>
<yCoord>151</yCoord>
</edgeMap>
<edgeMap>
<xCoord>201</xCoord>
<yCoord>150</yCoord>
</edgeMap>
<edgeMap>
<xCoord>202</xCoord>
<yCoord>150</yCoord>
</edgeMap>
<edgeMap>
<xCoord>201</xCoord>
<yCoord>149</yCoord>
</edgeMap>
<edgeMap>
<xCoord>200</xCoord>
<yCoord>148</yCoord>
</edgeMap>
<edgeMap>
<xCoord>199</xCoord>
<yCoord>148</yCoord>
</edgeMap>
<edgeMap>
<xCoord>198</xCoord>
<yCoord>147</yCoord>
</edgeMap>
<edgeMap>
<xCoord>197</xCoord>
<yCoord>146</yCoord>
</edgeMap>
<edgeMap>
<xCoord>196</xCoord>
<yCoord>145</yCoord>
</edgeMap>
<edgeMap>
<xCoord>195</xCoord>
<yCoord>144</yCoord>
</edgeMap>
<edgeMap>
<xCoord>194</xCoord>
<yCoord>143</yCoord>
</edgeMap>
<edgeMap>
<xCoord>193</xCoord>
<yCoord>142</yCoord>
</edgeMap>
<edgeMap>
<xCoord>192</xCoord>
<yCoord>141</yCoord>
</edgeMap>
<edgeMap>
<xCoord>191</xCoord>
<yCoord>141</yCoord>
</edgeMap>
<edgeMap>
<xCoord>190</xCoord>
<yCoord>141</yCoord>
</edgeMap>
<edgeMap>
<xCoord>189</xCoord>
<yCoord>140</yCoord>
</edgeMap>
<edgeMap>
<xCoord>188</xCoord>
<yCoord>139</yCoord>
</edgeMap>
<edgeMap>
<xCoord>187</xCoord>
<yCoord>138</yCoord>
</edgeMap>
<edgeMap>
<xCoord>187</xCoord>
<yCoord>137</yCoord>
</edgeMap>
<edgeMap>
<xCoord>186</xCoord>
<yCoord>136</yCoord>
</edgeMap>
<edgeMap>
<xCoord>185</xCoord>
<yCoord>135</yCoord>
</edgeMap>
<edgeMap>
<xCoord>184</xCoord>
<yCoord>134</yCoord>
</edgeMap>
<edgeMap>
<xCoord>183</xCoord>
<yCoord>133</yCoord>
</edgeMap>
<edgeMap>
<xCoord>182</xCoord>
<yCoord>134</yCoord>
</edgeMap>
<edgeMap>
<xCoord>181</xCoord>
<yCoord>134</yCoord>
</edgeMap>
<edgeMap>
<xCoord>180</xCoord>
<yCoord>135</yCoord>
</edgeMap>
<edgeMap>
<xCoord>179</xCoord>
<yCoord>136</yCoord>
</edgeMap>
<edgeMap>
<xCoord>178</xCoord>
<yCoord>136</yCoord>
</edgeMap>
<edgeMap>
<xCoord>177</xCoord>
<yCoord>137</yCoord>
</edgeMap>
<edgeMap>
<xCoord>176</xCoord>
<yCoord>138</yCoord>
</edgeMap>
<edgeMap>
<xCoord>175</xCoord>
<yCoord>139</yCoord>
</edgeMap>
<edgeMap>
<xCoord>175</xCoord>
<yCoord>140</yCoord>
</edgeMap>
<edgeMap>
<xCoord>176</xCoord>
<yCoord>141</yCoord>
</edgeMap>
<edgeMap>
<xCoord>175</xCoord>
<yCoord>142</yCoord>
</edgeMap>
<edgeMap>
<xCoord>175</xCoord>
<yCoord>143</yCoord>
</edgeMap>
<edgeMap>
<xCoord>174</xCoord>
<yCoord>144</yCoord>
</edgeMap>
<edgeMap>
<xCoord>174</xCoord>
<yCoord>145</yCoord>
</edgeMap>
<edgeMap>
<xCoord>174</xCoord>
<yCoord>146</yCoord>
</edgeMap>
<edgeMap>
<xCoord>174</xCoord>
<yCoord>147</yCoord>
</edgeMap>
<edgeMap>
<xCoord>174</xCoord>
<yCoord>148</yCoord>
</edgeMap>
<edgeMap>
<xCoord>175</xCoord>
<yCoord>149</yCoord>
</edgeMap>
<edgeMap>
<xCoord>176</xCoord>
<yCoord>150</yCoord>
</edgeMap>
<edgeMap>
<xCoord>177</xCoord>
<yCoord>151</yCoord>
</edgeMap>
<edgeMap>
<xCoord>178</xCoord>
<yCoord>152</yCoord>
</edgeMap>
<edgeMap>
<xCoord>179</xCoord>
<yCoord>153</yCoord>
</edgeMap>
<edgeMap>
<xCoord>180</xCoord>
<yCoord>154</yCoord>
</edgeMap>
<edgeMap>
<xCoord>181</xCoord>
<yCoord>155</yCoord>
</edgeMap>
<edgeMap>
<xCoord>182</xCoord>
<yCoord>156</yCoord>
</edgeMap>
<edgeMap>
<xCoord>183</xCoord>
<yCoord>157</yCoord>
</edgeMap>
<edgeMap>
<xCoord>184</xCoord>
<yCoord>158</yCoord>
</edgeMap>
<edgeMap>
<xCoord>185</xCoord>
<yCoord>158</yCoord>
</edgeMap>
<edgeMap>
<xCoord>186</xCoord>
<yCoord>158</yCoord>
</edgeMap>
</roi>
<roi>
<imageZposition>-123.349998</imageZposition>
<imageSOP_UID>1.3.6.1.4.1.14519.5.2.1.6279.6001.714578593473152427417164435894</imageSOP_UID>
<inclusion>TRUE</inclusion>
<edgeMap>
<xCoord>188</xCoord>
<yCoord>157</yCoord>
</edgeMap>
<edgeMap>
<xCoord>189</xCoord>
<yCoord>156</yCoord>
</edgeMap>
<edgeMap>
<xCoord>190</xCoord>
<yCoord>155</yCoord>
</edgeMap>
<edgeMap>
<xCoord>191</xCoord>
<yCoord>155</yCoord>
</edgeMap>
<edgeMap>
<xCoord>192</xCoord>
<yCoord>156</yCoord>
</edgeMap>
<edgeMap>
<xCoord>193</xCoord>
<yCoord>156</yCoord>
</edgeMap>
<edgeMap>
<xCoord>194</xCoord>
<yCoord>155</yCoord>
</edgeMap>
<edgeMap>
<xCoord>195</xCoord>
<yCoord>154</yCoord>
</edgeMap>
<edgeMap>
<xCoord>196</xCoord>
<yCoord>154</yCoord>
</edgeMap>
<edgeMap>
<xCoord>197</xCoord>
<yCoord>155</yCoord>
</edgeMap>
<edgeMap>
<xCoord>198</xCoord>
<yCoord>155</yCoord>
</edgeMap>
<edgeMap>
<xCoord>199</xCoord>
<yCoord>154</yCoord>
</edgeMap>
<edgeMap>
<xCoord>199</xCoord>
<yCoord>153</yCoord>
</edgeMap>
<edgeMap>
<xCoord>200</xCoord>
<yCoord>152</yCoord>
</edgeMap>
<edgeMap>
<xCoord>201</xCoord>
<yCoord>151</yCoord>
</edgeMap>
<edgeMap>
<xCoord>202</xCoord>
<yCoord>150</yCoord>
</edgeMap>
<edgeMap>
<xCoord>202</xCoord>
<yCoord>149</yCoord>
</edgeMap>
<edgeMap>
<xCoord>201</xCoord>
<yCoord>148</yCoord>
</edgeMap>
<edgeMap>
<xCoord>200</xCoord>
<yCoord>147</yCoord>
</edgeMap>
<edgeMap>
<xCoord>199</xCoord>
<yCoord>146</yCoord>
</edgeMap>
<edgeMap>
<xCoord>198</xCoord>
<yCoord>145</yCoord>
</edgeMap>
<edgeMap>
<xCoord>198</xCoord>
<yCoord>144</yCoord>
</edgeMap>
<edgeMap>
<xCoord>197</xCoord>
<yCoord>143</yCoord>
</edgeMap>
<edgeMap>
<xCoord>196</xCoord>
<yCoord>143</yCoord>
</edgeMap>
<edgeMap>
<xCoord>195</xCoord>
<yCoord>143</yCoord>
</edgeMap>
<edgeMap>
<xCoord>194</xCoord>
<yCoord>142</yCoord>
</edgeMap>
<edgeMap>
<xCoord>194</xCoord>
<yCoord>141</yCoord>
</edgeMap>
<edgeMap>
<xCoord>193</xCoord>
<yCoord>140</yCoord>
</edgeMap>
<edgeMap>
<xCoord>192</xCoord>
<yCoord>140</yCoord>
</edgeMap>
<edgeMap>
<xCoord>191</xCoord>
<yCoord>139</yCoord>
</edgeMap>
<edgeMap>
<xCoord>190</xCoord>
<yCoord>138</yCoord>
</edgeMap>
<edgeMap>
<xCoord>190</xCoord>
<yCoord>137</yCoord>
</edgeMap>
<edgeMap>
<xCoord>190</xCoord>
<yCoord>136</yCoord>
</edgeMap>
<edgeMap>
<xCoord>190</xCoord>
<yCoord>135</yCoord>
</edgeMap>
<edgeMap>
<xCoord>190</xCoord>
<yCoord>134</yCoord>
</edgeMap>
<edgeMap>
<xCoord>189</xCoord>
<yCoord>134</yCoord>
</edgeMap>
<edgeMap>
<xCoord>188</xCoord>
<yCoord>134</yCoord>
</edgeMap>
<edgeMap>
<xCoord>187</xCoord>
<yCoord>133</yCoord>
</edgeMap>
<edgeMap>
<xCoord>186</xCoord>
<yCoord>133</yCoord>
</edgeMap>
<edgeMap>
<xCoord>185</xCoord>
<yCoord>134</yCoord>
</edgeMap>
<edgeMap>
<xCoord>184</xCoord>
<yCoord>135</yCoord>
</edgeMap>
<edgeMap>
<xCoord>183</xCoord>
<yCoord>135</yCoord>
</edgeMap>
<edgeMap>
<xCoord>182</xCoord>
<yCoord>136</yCoord>
</edgeMap>
<edgeMap>
<xCoord>181</xCoord>
<yCoord>136</yCoord>
</edgeMap>
<edgeMap>
<xCoord>180</xCoord>
<yCoord>137</yCoord>
</edgeMap>
<edgeMap>
<xCoord>179</xCoord>
<yCoord>137</yCoord>
</edgeMap>
<edgeMap>
<xCoord>178</xCoord>
<yCoord>137</yCoord>
</edgeMap>
<edgeMap>
<xCoord>177</xCoord>
<yCoord>137</yCoord>
</edgeMap>
<edgeMap>
<xCoord>176</xCoord>
<yCoord>137</yCoord>
</edgeMap>
<edgeMap>
<xCoord>175</xCoord>
<yCoord>138</yCoord>
</edgeMap>
<edgeMap>
<xCoord>174</xCoord>
<yCoord>139</yCoord>
</edgeMap>
<edgeMap>
<xCoord>174</xCoord>
<yCoord>140</yCoord>
</edgeMap>
<edgeMap>
<xCoord>175</xCoord>
<yCoord>141</yCoord>
</edgeMap>
<edgeMap>
<xCoord>175</xCoord>
<yCoord>142</yCoord>
</edgeMap>
<edgeMap>
<xCoord>176</xCoord>
<yCoord>143</yCoord>
</edgeMap>
<edgeMap>
<xCoord>177</xCoord>
<yCoord>144</yCoord>
</edgeMap>
<edgeMap>
<xCoord>177</xCoord>
<yCoord>145</yCoord>
</edgeMap>
<edgeMap>
<xCoord>177</xCoord>
<yCoord>146</yCoord>
</edgeMap>
<edgeMap>
<xCoord>177</xCoord>
<yCoord>147</yCoord>
</edgeMap>
<edgeMap>
<xCoord>178</xCoord>
<yCoord>148</yCoord>
</edgeMap>
<edgeMap>
<xCoord>179</xCoord>
<yCoord>149</yCoord>
</edgeMap>
<edgeMap>
<xCoord>179</xCoord>
<yCoord>150</yCoord>
</edgeMap>
<edgeMap>
<xCoord>179</xCoord>
<yCoord>151</yCoord>
</edgeMap>
<edgeMap>
<xCoord>179</xCoord>
<yCoord>152</yCoord>
</edgeMap>
<edgeMap>
<xCoord>179</xCoord>
<yCoord>153</yCoord>
</edgeMap>
<edgeMap>
<xCoord>179</xCoord>
<yCoord>154</yCoord>
</edgeMap>
<edgeMap>
<xCoord>180</xCoord>
<yCoord>155</yCoord>
</edgeMap>
<edgeMap>
<xCoord>181</xCoord>
<yCoord>156</yCoord>
</edgeMap>
<edgeMap>
<xCoord>182</xCoord>
<yCoord>156</yCoord>
</edgeMap>
<edgeMap>
<xCoord>183</xCoord>
<yCoord>156</yCoord>
</edgeMap>
<edgeMap>
<xCoord>184</xCoord>
<yCoord>156</yCoord>
</edgeMap>
<edgeMap>
<xCoord>185</xCoord>
<yCoord>156</yCoord>
</edgeMap>
<edgeMap>
<xCoord>186</xCoord>
<yCoord>156</yCoord>
</edgeMap>
<edgeMap>
<xCoord>187</xCoord>
<yCoord>157</yCoord>
</edgeMap>
<edgeMap>
<xCoord>188</xCoord>
<yCoord>157</yCoord>
</edgeMap>
</roi>
<roi>
<imageZposition>-123.349998</imageZposition>
<imageSOP_UID>1.3.6.1.4.1.14519.5.2.1.6279.6001.714578593473152427417164435894</imageSOP_UID>
<inclusion>TRUE</inclusion>
<edgeMap>
<xCoord>212</xCoord>
<yCoord>155</yCoord>
</edgeMap>
<edgeMap>
<xCoord>213</xCoord>
<yCoord>154</yCoord>
</edgeMap>
<edgeMap>
<xCoord>214</xCoord>
<yCoord>153</yCoord>
</edgeMap>
<edgeMap>
<xCoord>215</xCoord>
<yCoord>152</yCoord>
</edgeMap>
<edgeMap>
<xCoord>215</xCoord>
<yCoord>151</yCoord>
</edgeMap>
<edgeMap>
<xCoord>214</xCoord>
<yCoord>150</yCoord>
</edgeMap>
<edgeMap>
<xCoord>213</xCoord>
<yCoord>150</yCoord>
</edgeMap>
<edgeMap>
<xCoord>212</xCoord>
<yCoord>150</yCoord>
</edgeMap>
<edgeMap>
<xCoord>211</xCoord>
<yCoord>150</yCoord>
</edgeMap>
<edgeMap>
<xCoord>210</xCoord>
<yCoord>150</yCoord>
</edgeMap>
<edgeMap>
<xCoord>209</xCoord>
<yCoord>151</yCoord>
</edgeMap>
<edgeMap>
<xCoord>209</xCoord>
<yCoord>152</yCoord>
</edgeMap>
<edgeMap>
<xCoord>209</xCoord>
<yCoord>153</yCoord>
</edgeMap>
<edgeMap>
<xCoord>209</xCoord>
<yCoord>154</yCoord>
</edgeMap>
<edgeMap>
<xCoord>210</xCoord>
<yCoord>155</yCoord>
</edgeMap>
<edgeMap>
<xCoord>211</xCoord>
<yCoord>155</yCoord>
</edgeMap>
<edgeMap>
<xCoord>212</xCoord>
<yCoord>155</yCoord>
</edgeMap>
</roi>
<roi>
<imageZposition>-125.849998</imageZposition>
<imageSOP_UID>1.3.6.1.4.1.14519.5.2.1.6279.6001.280462855413300624152048169428</imageSOP_UID>
<inclusion>TRUE</inclusion>
<edgeMap>
<xCoord>212</xCoord>
<yCoord>156</yCoord>
</edgeMap>
<edgeMap>
<xCoord>213</xCoord>
<yCoord>155</yCoord>
</edgeMap>
<edgeMap>
<xCoord>214</xCoord>
<yCoord>155</yCoord>
</edgeMap>
<edgeMap>
<xCoord>215</xCoord>
<yCoord>154</yCoord>
</edgeMap>
<edgeMap>
<xCoord>215</xCoord>
<yCoord>153</yCoord>
</edgeMap>
<edgeMap>
<xCoord>216</xCoord>
<yCoord>152</yCoord>
</edgeMap>
<edgeMap>
<xCoord>215</xCoord>
<yCoord>151</yCoord>
</edgeMap>
<edgeMap>
<xCoord>215</xCoord>
<yCoord>150</yCoord>
</edgeMap>
<edgeMap>
<xCoord>216</xCoord>
<yCoord>149</yCoord>
</edgeMap>
<edgeMap>
<xCoord>215</xCoord>
<yCoord>148</yCoord>
</edgeMap>
<edgeMap>
<xCoord>214</xCoord>
<yCoord>147</yCoord>
</edgeMap>
<edgeMap>
<xCoord>214</xCoord>
<yCoord>146</yCoord>
</edgeMap>
<edgeMap>
<xCoord>213</xCoord>
<yCoord>145</yCoord>
</edgeMap>
<edgeMap>
<xCoord>213</xCoord>
<yCoord>144</yCoord>
</edgeMap>
<edgeMap>
<xCoord>213</xCoord>
<yCoord>143</yCoord>
</edgeMap>
<edgeMap>
<xCoord>213</xCoord>
<yCoord>142</yCoord>
</edgeMap>
<edgeMap>
<xCoord>212</xCoord>
<yCoord>141</yCoord>
</edgeMap>
<edgeMap>
<xCoord>211</xCoord>
<yCoord>141</yCoord>
</edgeMap>
<edgeMap>
<xCoord>210</xCoord>
<yCoord>140</yCoord>
</edgeMap>
<edgeMap>
<xCoord>209</xCoord>
<yCoord>139</yCoord>
</edgeMap>
<edgeMap>
<xCoord>208</xCoord>
<yCoord>139</yCoord>
</edgeMap>
<edgeMap>
<xCoord>207</xCoord>
<yCoord>140</yCoord>
</edgeMap>
<edgeMap>
<xCoord>206</xCoord>
<yCoord>141</yCoord>
</edgeMap>
<edgeMap>
<xCoord>205</xCoord>
<yCoord>142</yCoord>
</edgeMap>
<edgeMap>
<xCoord>204</xCoord>
<yCoord>143</yCoord>
</edgeMap>
<edgeMap>
<xCoord>203</xCoord>
<yCoord>144</yCoord>
</edgeMap>
<edgeMap>
<xCoord>202</xCoord>
<yCoord>144</yCoord>
</edgeMap>
<edgeMap>
<xCoord>201</xCoord>
<yCoord>144</yCoord>
</edgeMap>
<edgeMap>
<xCoord>200</xCoord>
<yCoord>144</yCoord>
</edgeMap>
<edgeMap>
<xCoord>199</xCoord>
<yCoord>143</yCoord>
</edgeMap>
<edgeMap>
<xCoord>198</xCoord>
<yCoord>142</yCoord>
</edgeMap>
<edgeMap>
<xCoord>197</xCoord>
<yCoord>141</yCoord>
</edgeMap>
<edgeMap>
<xCoord>196</xCoord>
<yCoord>140</yCoord>
</edgeMap>
<edgeMap>
<xCoord>195</xCoord>
<yCoord>139</yCoord>
</edgeMap>
<edgeMap>
<xCoord>194</xCoord>
<yCoord>138</yCoord>
</edgeMap>
<edgeMap>
<xCoord>193</xCoord>
<yCoord>138</yCoord>
</edgeMap>
<edgeMap>
<xCoord>192</xCoord>
<yCoord>137</yCoord>
</edgeMap>
<edgeMap>
<xCoord>191</xCoord>
<yCoord>136</yCoord>
</edgeMap>
<edgeMap>
<xCoord>191</xCoord>
<yCoord>135</yCoord>
</edgeMap>
<edgeMap>
<xCoord>191</xCoord>
<yCoord>134</yCoord>
</edgeMap>
<edgeMap>
<xCoord>190</xCoord>
<yCoord>134</yCoord>
</edgeMap>
<edgeMap>
<xCoord>189</xCoord>
<yCoord>134</yCoord>
</edgeMap>
<edgeMap>
<xCoord>188</xCoord>
<yCoord>134</yCoord>
</edgeMap>
<edgeMap>
<xCoord>187</xCoord>
<yCoord>134</yCoord>
</edgeMap>
<edgeMap>
<xCoord>186</xCoord>
<yCoord>135</yCoord>
</edgeMap>
<edgeMap>
<xCoord>185</xCoord>
<yCoord>136</yCoord>
</edgeMap>
<edgeMap>
<xCoord>184</xCoord>
<yCoord>137</yCoord>
</edgeMap>
<edgeMap>
<xCoord>183</xCoord>
<yCoord>138</yCoord>
</edgeMap>
<edgeMap>
<xCoord>182</xCoord>
<yCoord>138</yCoord>
</edgeMap>
<edgeMap>
<xCoord>181</xCoord>
<yCoord>138</yCoord>
</edgeMap>
<edgeMap>
<xCoord>180</xCoord>
<yCoord>139</yCoord>
</edgeMap>
<edgeMap>
<xCoord>179</xCoord>
<yCoord>139</yCoord>
</edgeMap>
<edgeMap>
<xCoord>178</xCoord>
<yCoord>139</yCoord>
</edgeMap>
<edgeMap>
<xCoord>177</xCoord>
<yCoord>138</yCoord>
</edgeMap>
<edgeMap>
<xCoord>176</xCoord>
<yCoord>138</yCoord>
</edgeMap>
<edgeMap>
<xCoord>175</xCoord>
<yCoord>138</yCoord>
</edgeMap>
<edgeMap>
<xCoord>174</xCoord>
<yCoord>138</yCoord>
</edgeMap>
<edgeMap>
<xCoord>173</xCoord>
<yCoord>138</yCoord>
</edgeMap>
<edgeMap>
<xCoord>172</xCoord>
<yCoord>139</yCoord>
</edgeMap>
<edgeMap>
<xCoord>172</xCoord>
<yCoord>140</yCoord>
</edgeMap>
<edgeMap>
<xCoord>173</xCoord>
<yCoord>141</yCoord>
</edgeMap>
<edgeMap>
<xCoord>174</xCoord>
<yCoord>142</yCoord>
</edgeMap>
<edgeMap>
<xCoord>175</xCoord>
<yCoord>143</yCoord>
</edgeMap>
<edgeMap>
<xCoord>176</xCoord>
<yCoord>144</yCoord>
</edgeMap>
<edgeMap>
<xCoord>177</xCoord>
<yCoord>145</yCoord>
</edgeMap>
<edgeMap>
<xCoord>178</xCoord>
<yCoord>145</yCoord>
</edgeMap>
<edgeMap>
<xCoord>179</xCoord>
<yCoord>146</yCoord>
</edgeMap>
<edgeMap>
<xCoord>180</xCoord>
<yCoord>147</yCoord>
</edgeMap>
<edgeMap>
<xCoord>181</xCoord>
<yCoord>146</yCoord>
</edgeMap>
<edgeMap>
<xCoord>182</xCoord>
<yCoord>146</yCoord>
</edgeMap>
<edgeMap>
<xCoord>183</xCoord>
<yCoord>147</yCoord>
</edgeMap>
<edgeMap>
<xCoord>184</xCoord>
<yCoord>146</yCoord>
</edgeMap>
<edgeMap>
<xCoord>185</xCoord>
<yCoord>147</yCoord>
</edgeMap>
<edgeMap>
<xCoord>186</xCoord>
<yCoord>148</yCoord>
</edgeMap>
<edgeMap>
<xCoord>187</xCoord>
<yCoord>149</yCoord>
</edgeMap>
<edgeMap>
<xCoord>188</xCoord>
<yCoord>150</yCoord>
</edgeMap>
<edgeMap>
<xCoord>189</xCoord>
<yCoord>151</yCoord>
</edgeMap>
<edgeMap>
<xCoord>190</xCoord>
<yCoord>151</yCoord>
</edgeMap>
<edgeMap>
<xCoord>191</xCoord>
<yCoord>151</yCoord>
</edgeMap>
<edgeMap>
<xCoord>192</xCoord>
<yCoord>151</yCoord>
</edgeMap>
<edgeMap>
<xCoord>193</xCoord>
<yCoord>152</yCoord>
</edgeMap>
<edgeMap>
<xCoord>194</xCoord>
<yCoord>153</yCoord>
</edgeMap>
<edgeMap>
<xCoord>195</xCoord>
<yCoord>154</yCoord>
</edgeMap>
<edgeMap>
<xCoord>196</xCoord>
<yCoord>154</yCoord>
</edgeMap>
<edgeMap>
<xCoord>197</xCoord>
<yCoord>154</yCoord>
</edgeMap>
<edgeMap>
<xCoord>198</xCoord>
<yCoord>155</yCoord>
</edgeMap>
<edgeMap>
<xCoord>199</xCoord>
<yCoord>154</yCoord>
</edgeMap>
<edgeMap>
<xCoord>199</xCoord>
<yCoord>153</yCoord>
</edgeMap>
<edgeMap>
<xCoord>200</xCoord>
<yCoord>152</yCoord>
</edgeMap>
<edgeMap>
<xCoord>201</xCoord>
<yCoord>151</yCoord>
</edgeMap>
<edgeMap>
<xCoord>202</xCoord>
<yCoord>150</yCoord>
</edgeMap>
<edgeMap>
<xCoord>203</xCoord>
<yCoord>149</yCoord>
</edgeMap>
<edgeMap>
<xCoord>204</xCoord>
<yCoord>148</yCoord>
</edgeMap>
<edgeMap>
<xCoord>205</xCoord>
<yCoord>147</yCoord>
</edgeMap>
<edgeMap>
<xCoord>206</xCoord>
<yCoord>147</yCoord>
</edgeMap>
<edgeMap>
<xCoord>207</xCoord>
<yCoord>148</yCoord>
</edgeMap>
<edgeMap>
<xCoord>207</xCoord>
<yCoord>149</yCoord>
</edgeMap>
<edgeMap>
<xCoord>208</xCoord>
<yCoord>150</yCoord>
</edgeMap>
<edgeMap>
<xCoord>208</xCoord>
<yCoord>151</yCoord>
</edgeMap>
<edgeMap>
<xCoord>208</xCoord>
<yCoord>152</yCoord>
</edgeMap>
<edgeMap>
<xCoord>209</xCoord>
<yCoord>153</yCoord>
</edgeMap>
<edgeMap>
<xCoord>208</xCoord>
<yCoord>154</yCoord>
</edgeMap>
<edgeMap>
<xCoord>209</xCoord>
<yCoord>155</yCoord>
</edgeMap>
<edgeMap>
<xCoord>210</xCoord>
<yCoord>156</yCoord>
</edgeMap>
<edgeMap>
<xCoord>211</xCoord>
<yCoord>156</yCoord>
</edgeMap>
<edgeMap>
<xCoord>212</xCoord>
<yCoord>156</yCoord>
</edgeMap>
</roi>
<roi>
<imageZposition>-128.350006</imageZposition>
<imageSOP_UID>1.3.6.1.4.1.14519.5.2.1.6279.6001.168097899451887215209549230292</imageSOP_UID>
<inclusion>TRUE</inclusion>
<edgeMap>
<xCoord>197</xCoord>
<yCoord>151</yCoord>
</edgeMap>
<edgeMap>
<xCoord>198</xCoord>
<yCoord>150</yCoord>
</edgeMap>
<edgeMap>
<xCoord>199</xCoord>
<yCoord>150</yCoord>
</edgeMap>
<edgeMap>
<xCoord>200</xCoord>
<yCoord>149</yCoord>
</edgeMap>
<edgeMap>
<xCoord>201</xCoord>
<yCoord>148</yCoord>
</edgeMap>
<edgeMap>
<xCoord>202</xCoord>
<yCoord>147</yCoord>
</edgeMap>
<edgeMap>
<xCoord>203</xCoord>
<yCoord>147</yCoord>
</edgeMap>
<edgeMap>
<xCoord>204</xCoord>
<yCoord>147</yCoord>
</edgeMap>
<edgeMap>
<xCoord>205</xCoord>
<yCoord>147</yCoord>
</edgeMap>
<edgeMap>
<xCoord>206</xCoord>
<yCoord>148</yCoord>
</edgeMap>
<edgeMap>
<xCoord>207</xCoord>
<yCoord>147</yCoord>
</edgeMap>
<edgeMap>
<xCoord>208</xCoord>
<yCoord>147</yCoord>
</edgeMap>
<edgeMap>
<xCoord>209</xCoord>
<yCoord>146</yCoord>
</edgeMap>
<edgeMap>
<xCoord>209</xCoord>
<yCoord>145</yCoord>
</edgeMap>
<edgeMap>
<xCoord>210</xCoord>
<yCoord>144</yCoord>
</edgeMap>
<edgeMap>
<xCoord>211</xCoord>
<yCoord>144</yCoord>
</edgeMap>
<edgeMap>
<xCoord>212</xCoord>
<yCoord>145</yCoord>
</edgeMap>
<edgeMap>
<xCoord>213</xCoord>
<yCoord>144</yCoord>
</edgeMap>
<edgeMap>
<xCoord>214</xCoord>
<yCoord>143</yCoord>
</edgeMap>
<edgeMap>
<xCoord>215</xCoord>
<yCoord>142</yCoord>
</edgeMap>
<edgeMap>
<xCoord>214</xCoord>
<yCoord>141</yCoord>
</edgeMap>
<edgeMap>
<xCoord>214</xCoord>
<yCoord>140</yCoord>
</edgeMap>
<edgeMap>
<xCoord>214</xCoord>
<yCoord>139</yCoord>
</edgeMap>
<edgeMap>
<xCoord>213</xCoord>
<yCoord>138</yCoord>
</edgeMap>
<edgeMap>
<xCoord>212</xCoord>
<yCoord>137</yCoord>
</edgeMap>
<edgeMap>
<xCoord>211</xCoord>
<yCoord>137</yCoord>
</edgeMap>
<edgeMap>
<xCoord>210</xCoord>
<yCoord>136</yCoord>
</edgeMap>
<edgeMap>
<xCoord>209</xCoord>
<yCoord>136</yCoord>
</edgeMap>
<edgeMap>
<xCoord>208</xCoord>
<yCoord>135</yCoord>
</edgeMap>
<edgeMap>
<xCoord>207</xCoord>
<yCoord>135</yCoord>
</edgeMap>
<edgeMap>
<xCoord>206</xCoord>
<yCoord>134</yCoord>
</edgeMap>
<edgeMap>
<xCoord>205</xCoord>
<yCoord>134</yCoord>
</edgeMap>
<edgeMap>
<xCoord>204</xCoord>
<yCoord>134</yCoord>
</edgeMap>
<edgeMap>
<xCoord>203</xCoord>
<yCoord>134</yCoord>
</edgeMap>
<edgeMap>
<xCoord>202</xCoord>
<yCoord>134</yCoord>
</edgeMap>
<edgeMap>
<xCoord>201</xCoord>
<yCoord>133</yCoord>
</edgeMap>
<edgeMap>
<xCoord>200</xCoord>
<yCoord>134</yCoord>
</edgeMap>
<edgeMap>
<xCoord>199</xCoord>
<yCoord>134</yCoord>
</edgeMap>
<edgeMap>
<xCoord>198</xCoord>
<yCoord>134</yCoord>
</edgeMap>
<edgeMap>
<xCoord>197</xCoord>
<yCoord>134</yCoord>
</edgeMap>
<edgeMap>
<xCoord>196</xCoord>
<yCoord>134</yCoord>
</edgeMap>
<edgeMap>
<xCoord>195</xCoord>
<yCoord>133</yCoord>
</edgeMap>
<edgeMap>
<xCoord>194</xCoord>
<yCoord>132</yCoord>
</edgeMap>
<edgeMap>
<xCoord>193</xCoord>
<yCoord>132</yCoord>
</edgeMap>
<edgeMap>
<xCoord>192</xCoord>
<yCoord>133</yCoord>
</edgeMap>
<edgeMap>
<xCoord>191</xCoord>
<yCoord>134</yCoord>
</edgeMap>
<edgeMap>
<xCoord>190</xCoord>
<yCoord>134</yCoord>
</edgeMap>
<edgeMap>
<xCoord>189</xCoord>
<yCoord>134</yCoord>
</edgeMap>
<edgeMap>
<xCoord>188</xCoord>
<yCoord>134</yCoord>
</edgeMap>
<edgeMap>
<xCoord>187</xCoord>
<yCoord>134</yCoord>
</edgeMap>
<edgeMap>
<xCoord>186</xCoord>
<yCoord>134</yCoord>
</edgeMap>
<edgeMap>
<xCoord>185</xCoord>
<yCoord>134</yCoord>
</edgeMap>
<edgeMap>
<xCoord>184</xCoord>
<yCoord>134</yCoord>
</edgeMap>
<edgeMap>
<xCoord>183</xCoord>
<yCoord>133</yCoord>
</edgeMap>
<edgeMap>
<xCoord>182</xCoord>
<yCoord>133</yCoord>
</edgeMap>
<edgeMap>
<xCoord>181</xCoord>
<yCoord>134</yCoord>
</edgeMap>
<edgeMap>
<xCoord>181</xCoord>
<yCoord>135</yCoord>
</edgeMap>
<edgeMap>
<xCoord>181</xCoord>
<yCoord>136</yCoord>
</edgeMap>
<edgeMap>
<xCoord>182</xCoord>
<yCoord>137</yCoord>
</edgeMap>
<edgeMap>
<xCoord>183</xCoord>
<yCoord>137</yCoord>
</edgeMap>
<edgeMap>
<xCoord>184</xCoord>
<yCoord>138</yCoord>
</edgeMap>
<edgeMap>
<xCoord>185</xCoord>
<yCoord>138</yCoord>
</edgeMap>
<edgeMap>
<xCoord>186</xCoord>
<yCoord>139</yCoord>
</edgeMap>
<edgeMap>
<xCoord>187</xCoord>
<yCoord>138</yCoord>
</edgeMap>
<edgeMap>
<xCoord>188</xCoord>
<yCoord>139</yCoord>
</edgeMap>
<edgeMap>
<xCoord>188</xCoord>
<yCoord>140</yCoord>
</edgeMap>
<edgeMap>
<xCoord>188</xCoord>
<yCoord>141</yCoord>
</edgeMap>
<edgeMap>
<xCoord>188</xCoord>
<yCoord>142</yCoord>
</edgeMap>
<edgeMap>
<xCoord>188</xCoord>
<yCoord>143</yCoord>
</edgeMap>
<edgeMap>
<xCoord>188</xCoord>
<yCoord>144</yCoord>
</edgeMap>
<edgeMap>
<xCoord>188</xCoord>
<yCoord>145</yCoord>
</edgeMap>
<edgeMap>
<xCoord>189</xCoord>
<yCoord>146</yCoord>
</edgeMap>
<edgeMap>
<xCoord>189</xCoord>
<yCoord>147</yCoord>
</edgeMap>
<edgeMap>
<xCoord>190</xCoord>
<yCoord>148</yCoord>
</edgeMap>
<edgeMap>
<xCoord>191</xCoord>
<yCoord>149</yCoord>
</edgeMap>
<edgeMap>
<xCoord>192</xCoord>
<yCoord>149</yCoord>
</edgeMap>
<edgeMap>
<xCoord>193</xCoord>
<yCoord>150</yCoord>
</edgeMap>
<edgeMap>
<xCoord>194</xCoord>
<yCoord>151</yCoord>
</edgeMap>
<edgeMap>
<xCoord>195</xCoord>
<yCoord>151</yCoord>
</edgeMap>
<edgeMap>
<xCoord>196</xCoord>
<yCoord>151</yCoord>
</edgeMap>
<edgeMap>
<xCoord>197</xCoord>
<yCoord>151</yCoord>
</edgeMap>
</roi>
<roi>
<imageZposition>-128.350006</imageZposition>
<imageSOP_UID>1.3.6.1.4.1.14519.5.2.1.6279.6001.168097899451887215209549230292</imageSOP_UID>
<inclusion>FALSE</inclusion>
<edgeMap>
<xCoord>194</xCoord>
<yCoord>136</yCoord>
</edgeMap>
<edgeMap>
<xCoord>195</xCoord>
<yCoord>135</yCoord>
</edgeMap>
<edgeMap>
<xCoord>196</xCoord>
<yCoord>136</yCoord>
</edgeMap>
<edgeMap>
<xCoord>195</xCoord>
<yCoord>137</yCoord>
</edgeMap>
<edgeMap>
<xCoord>194</xCoord>
<yCoord>136</yCoord>
</edgeMap>
</roi>
<roi>
<imageZposition>-130.850006</imageZposition>
<imageSOP_UID>1.3.6.1.4.1.14519.5.2.1.6279.6001.258784727834154996142655704395</imageSOP_UID>
<inclusion>TRUE</inclusion>
<edgeMap>
<xCoord>196</xCoord>
<yCoord>151</yCoord>
</edgeMap>
<edgeMap>
<xCoord>197</xCoord>
<yCoord>150</yCoord>
</edgeMap>
<edgeMap>
<xCoord>198</xCoord>
<yCoord>149</yCoord>
</edgeMap>
<edgeMap>
<xCoord>199</xCoord>
<yCoord>148</yCoord>
</edgeMap>
<edgeMap>
<xCoord>200</xCoord>
<yCoord>148</yCoord>
</edgeMap>
<edgeMap>
<xCoord>201</xCoord>
<yCoord>147</yCoord>
</edgeMap>
<edgeMap>
<xCoord>202</xCoord>
<yCoord>148</yCoord>
</edgeMap>
<edgeMap>
<xCoord>203</xCoord>
<yCoord>147</yCoord>
</edgeMap>
<edgeMap>
<xCoord>204</xCoord>
<yCoord>146</yCoord>
</edgeMap>
<edgeMap>
<xCoord>205</xCoord>
<yCoord>145</yCoord>
</edgeMap>
<edgeMap>
<xCoord>206</xCoord>
<yCoord>145</yCoord>
</edgeMap>
<edgeMap>
<xCoord>207</xCoord>
<yCoord>146</yCoord>
</edgeMap>
<edgeMap>
<xCoord>208</xCoord>
<yCoord>145</yCoord>
</edgeMap>
<edgeMap>
<xCoord>208</xCoord>
<yCoord>144</yCoord>
</edgeMap>
<edgeMap>
<xCoord>209</xCoord>
<yCoord>143</yCoord>
</edgeMap>
<edgeMap>
<xCoord>209</xCoord>
<yCoord>142</yCoord>
</edgeMap>
<edgeMap>
<xCoord>210</xCoord>
<yCoord>141</yCoord>
</edgeMap>
<edgeMap>
<xCoord>210</xCoord>
<yCoord>140</yCoord>
</edgeMap>
<edgeMap>
<xCoord>209</xCoord>
<yCoord>139</yCoord>
</edgeMap>
<edgeMap>
<xCoord>208</xCoord>
<yCoord>139</yCoord>
</edgeMap>
<edgeMap>
<xCoord>207</xCoord>
<yCoord>138</yCoord>
</edgeMap>
<edgeMap>
<xCoord>206</xCoord>
<yCoord>137</yCoord>
</edgeMap>
<edgeMap>
<xCoord>205</xCoord>
<yCoord>136</yCoord>
</edgeMap>
<edgeMap>
<xCoord>204</xCoord>
<yCoord>136</yCoord>
</edgeMap>
<edgeMap>
<xCoord>203</xCoord>
<yCoord>135</yCoord>
</edgeMap>
<edgeMap>
<xCoord>202</xCoord>
<yCoord>135</yCoord>
</edgeMap>
<edgeMap>
<xCoord>201</xCoord>
<yCoord>134</yCoord>
</edgeMap>
<edgeMap>
<xCoord>200</xCoord>
<yCoord>134</yCoord>
</edgeMap>
<edgeMap>
<xCoord>199</xCoord>
<yCoord>133</yCoord>
</edgeMap>
<edgeMap>
<xCoord>198</xCoord>
<yCoord>133</yCoord>
</edgeMap>
<edgeMap>
<xCoord>197</xCoord>
<yCoord>134</yCoord>
</edgeMap>
<edgeMap>
<xCoord>196</xCoord>
<yCoord>134</yCoord>
</edgeMap>
<edgeMap>
<xCoord>195</xCoord>
<yCoord>135</yCoord>
</edgeMap>
<edgeMap>
<xCoord>194</xCoord>
<yCoord>136</yCoord>
</edgeMap>
<edgeMap>
<xCoord>194</xCoord>
<yCoord>137</yCoord>
</edgeMap>
<edgeMap>
<xCoord>194</xCoord>
<yCoord>138</yCoord>
</edgeMap>
<edgeMap>
<xCoord>194</xCoord>
<yCoord>139</yCoord>
</edgeMap>
<edgeMap>
<xCoord>194</xCoord>
<yCoord>140</yCoord>
</edgeMap>
<edgeMap>
<xCoord>195</xCoord>
<yCoord>141</yCoord>
</edgeMap>
<edgeMap>
<xCoord>195</xCoord>
<yCoord>142</yCoord>
</edgeMap>
<edgeMap>
<xCoord>194</xCoord>
<yCoord>143</yCoord>
</edgeMap>
<edgeMap>
<xCoord>193</xCoord>
<yCoord>143</yCoord>
</edgeMap>
<edgeMap>
<xCoord>192</xCoord>
<yCoord>143</yCoord>
</edgeMap>
<edgeMap>
<xCoord>191</xCoord>
<yCoord>144</yCoord>
</edgeMap>
<edgeMap>
<xCoord>190</xCoord>
<yCoord>144</yCoord>
</edgeMap>
<edgeMap>
<xCoord>190</xCoord>
<yCoord>145</yCoord>
</edgeMap>
<edgeMap>
<xCoord>189</xCoord>
<yCoord>146</yCoord>
</edgeMap>
<edgeMap>
<xCoord>188</xCoord>
<yCoord>147</yCoord>
</edgeMap>
<edgeMap>
<xCoord>188</xCoord>
<yCoord>148</yCoord>
</edgeMap>
<edgeMap>
<xCoord>189</xCoord>
<yCoord>149</yCoord>
</edgeMap>
<edgeMap>
<xCoord>190</xCoord>
<yCoord>150</yCoord>
</edgeMap>
<edgeMap>
<xCoord>191</xCoord>
<yCoord>150</yCoord>
</edgeMap>
<edgeMap>
<xCoord>192</xCoord>
<yCoord>150</yCoord>
</edgeMap>
<edgeMap>
<xCoord>193</xCoord>
<yCoord>151</yCoord>
</edgeMap>
<edgeMap>
<xCoord>194</xCoord>
<yCoord>150</yCoord>
</edgeMap>
<edgeMap>
<xCoord>195</xCoord>
<yCoord>150</yCoord>
</edgeMap>
<edgeMap>
<xCoord>196</xCoord>
<yCoord>151</yCoord>
</edgeMap>
</roi>
<roi>
<imageZposition>-133.350006</imageZposition>
<imageSOP_UID>1.3.6.1.4.1.14519.5.2.1.6279.6001.137149270677808163440152166133</imageSOP_UID>
<inclusion>TRUE</inclusion>
<edgeMap>
<xCoord>197</xCoord>
<yCoord>151</yCoord>
</edgeMap>
<edgeMap>
<xCoord>198</xCoord>
<yCoord>150</yCoord>
</edgeMap>
<edgeMap>
<xCoord>199</xCoord>
<yCoord>149</yCoord>
</edgeMap>
<edgeMap>
<xCoord>200</xCoord>
<yCoord>148</yCoord>
</edgeMap>
<edgeMap>
<xCoord>201</xCoord>
<yCoord>147</yCoord>
</edgeMap>
<edgeMap>
<xCoord>201</xCoord>
<yCoord>146</yCoord>
</edgeMap>
<edgeMap>
<xCoord>202</xCoord>
<yCoord>145</yCoord>
</edgeMap>
<edgeMap>
<xCoord>202</xCoord>
<yCoord>144</yCoord>
</edgeMap>
<edgeMap>
<xCoord>203</xCoord>
<yCoord>143</yCoord>
</edgeMap>
<edgeMap>
<xCoord>203</xCoord>
<yCoord>142</yCoord>
</edgeMap>
<edgeMap>
<xCoord>203</xCoord>
<yCoord>141</yCoord>
</edgeMap>
<edgeMap>
<xCoord>203</xCoord>
<yCoord>140</yCoord>
</edgeMap>
<edgeMap>
<xCoord>203</xCoord>
<yCoord>139</yCoord>
</edgeMap>
<edgeMap>
<xCoord>203</xCoord>
<yCoord>138</yCoord>
</edgeMap>
<edgeMap>
<xCoord>203</xCoord>
<yCoord>137</yCoord>
</edgeMap>
<edgeMap>
<xCoord>202</xCoord>
<yCoord>136</yCoord>
</edgeMap>
<edgeMap>
<xCoord>201</xCoord>
<yCoord>135</yCoord>
</edgeMap>
<edgeMap>
<xCoord>200</xCoord>
<yCoord>135</yCoord>
</edgeMap>
<edgeMap>
<xCoord>199</xCoord>
<yCoord>135</yCoord>
</edgeMap>
<edgeMap>
<xCoord>198</xCoord>
<yCoord>135</yCoord>
</edgeMap>
<edgeMap>
<xCoord>197</xCoord>
<yCoord>136</yCoord>
</edgeMap>
<edgeMap>
<xCoord>196</xCoord>
<yCoord>137</yCoord>
</edgeMap>
<edgeMap>
<xCoord>195</xCoord>
<yCoord>138</yCoord>
</edgeMap>
<edgeMap>
<xCoord>195</xCoord>
<yCoord>139</yCoord>
</edgeMap>
<edgeMap>
<xCoord>194</xCoord>
<yCoord>140</yCoord>
</edgeMap>
<edgeMap>
<xCoord>194</xCoord>
<yCoord>141</yCoord>
</edgeMap>
<edgeMap>
<xCoord>194</xCoord>
<yCoord>142</yCoord>
</edgeMap>
<edgeMap>
<xCoord>194</xCoord>
<yCoord>143</yCoord>
</edgeMap>
<edgeMap>
<xCoord>193</xCoord>
<yCoord>144</yCoord>
</edgeMap>
<edgeMap>
<xCoord>193</xCoord>
<yCoord>145</yCoord>
</edgeMap>
<edgeMap>
<xCoord>193</xCoord>
<yCoord>146</yCoord>
</edgeMap>
<edgeMap>
<xCoord>193</xCoord>
<yCoord>147</yCoord>
</edgeMap>
<edgeMap>
<xCoord>192</xCoord>
<yCoord>148</yCoord>
</edgeMap>
<edgeMap>
<xCoord>193</xCoord>
<yCoord>149</yCoord>
</edgeMap>
<edgeMap>
<xCoord>193</xCoord>
<yCoord>150</yCoord>
</edgeMap>
<edgeMap>
<xCoord>194</xCoord>
<yCoord>150</yCoord>
</edgeMap>
<edgeMap>
<xCoord>195</xCoord>
<yCoord>151</yCoord>
</edgeMap>
<edgeMap>
<xCoord>196</xCoord>
<yCoord>151</yCoord>
</edgeMap>
<edgeMap>
<xCoord>197</xCoord>
<yCoord>151</yCoord>
</edgeMap>
</roi>
<roi>
<imageZposition>-135.850006</imageZposition>
<imageSOP_UID>1.3.6.1.4.1.14519.5.2.1.6279.6001.162622342171088055452814433525</imageSOP_UID>
<inclusion>TRUE</inclusion>
<edgeMap>
<xCoord>195</xCoord>
<yCoord>153</yCoord>
</edgeMap>
<edgeMap>
<xCoord>196</xCoord>
<yCoord>152</yCoord>
</edgeMap>
<edgeMap>
<xCoord>197</xCoord>
<yCoord>152</yCoord>
</edgeMap>
<edgeMap>
<xCoord>198</xCoord>
<yCoord>151</yCoord>
</edgeMap>
<edgeMap>
<xCoord>199</xCoord>
<yCoord>150</yCoord>
</edgeMap>
<edgeMap>
<xCoord>199</xCoord>
<yCoord>149</yCoord>
</edgeMap>
<edgeMap>
<xCoord>200</xCoord>
<yCoord>148</yCoord>
</edgeMap>
<edgeMap>
<xCoord>201</xCoord>
<yCoord>147</yCoord>
</edgeMap>
<edgeMap>
<xCoord>201</xCoord>
<yCoord>146</yCoord>
</edgeMap>
<edgeMap>
<xCoord>202</xCoord>
<yCoord>145</yCoord>
</edgeMap>
<edgeMap>
<xCoord>202</xCoord>
<yCoord>144</yCoord>
</edgeMap>
<edgeMap>
<xCoord>201</xCoord>
<yCoord>143</yCoord>
</edgeMap>
<edgeMap>
<xCoord>200</xCoord>
<yCoord>143</yCoord>
</edgeMap>
<edgeMap>
<xCoord>199</xCoord>
<yCoord>143</yCoord>
</edgeMap>
<edgeMap>
<xCoord>198</xCoord>
<yCoord>144</yCoord>
</edgeMap>
<edgeMap>
<xCoord>197</xCoord>
<yCoord>144</yCoord>
</edgeMap>
<edgeMap>
<xCoord>196</xCoord>
<yCoord>144</yCoord>
</edgeMap>
<edgeMap>
<xCoord>195</xCoord>
<yCoord>145</yCoord>
</edgeMap>
<edgeMap>
<xCoord>194</xCoord>
<yCoord>146</yCoord>
</edgeMap>
<edgeMap>
<xCoord>193</xCoord>
<yCoord>147</yCoord>
</edgeMap>
<edgeMap>
<xCoord>193</xCoord>
<yCoord>148</yCoord>
</edgeMap>
<edgeMap>
<xCoord>193</xCoord>
<yCoord>149</yCoord>
</edgeMap>
<edgeMap>
<xCoord>192</xCoord>
<yCoord>150</yCoord>
</edgeMap>
<edgeMap>
<xCoord>193</xCoord>
<yCoord>151</yCoord>
</edgeMap>
<edgeMap>
<xCoord>194</xCoord>
<yCoord>152</yCoord>
</edgeMap>
<edgeMap>
<xCoord>195</xCoord>
<yCoord>153</yCoord>
</edgeMap>
</roi>
</unblindedReadNodule>
<unblindedReadNodule>
<noduleID>MI014_11955</noduleID>
<roi>
<imageZposition>-135.850006</imageZposition>
<imageSOP_UID>1.3.6.1.4.1.14519.5.2.1.6279.6001.162622342171088055452814433525</imageSOP_UID>
<inclusion>TRUE</inclusion>
<edgeMap>
<xCoord>89</xCoord>
<yCoord>301</yCoord>
</edgeMap>
</roi>
</unblindedReadNodule>
<unblindedReadNodule>
<noduleID>MI014_11969</noduleID>
<roi>
<imageZposition>-143.350006</imageZposition>
<imageSOP_UID>1.3.6.1.4.1.14519.5.2.1.6279.6001.658178163025654812787234357642</imageSOP_UID>
<inclusion>TRUE</inclusion>
<edgeMap>
<xCoord>98</xCoord>
<yCoord>254</yCoord>
</edgeMap>
</roi>
</unblindedReadNodule>
<unblindedReadNodule>
<noduleID>MI014_11946</noduleID>
<characteristics>
<subtlety>4</subtlety>
<internalStructure>1</internalStructure>
<calcification>6</calcification>
<sphericity>5</sphericity>
<margin>5</margin>
<lobulation>1</lobulation>
<spiculation>1</spiculation>
<texture>5</texture>
<malignancy>3</malignancy>
</characteristics>
<roi>
<imageZposition>-135.850006</imageZposition>
<imageSOP_UID>1.3.6.1.4.1.14519.5.2.1.6279.6001.162622342171088055452814433525</imageSOP_UID>
<inclusion>TRUE</inclusion>
<edgeMap>
<xCoord>179</xCoord>
<yCoord>188</yCoord>
</edgeMap>
<edgeMap>
<xCoord>180</xCoord>
<yCoord>187</yCoord>
</edgeMap>
<edgeMap>
<xCoord>180</xCoord>
<yCoord>186</yCoord>
</edgeMap>
<edgeMap>
<xCoord>179</xCoord>
<yCoord>185</yCoord>
</edgeMap>
<edgeMap>
<xCoord>179</xCoord>
<yCoord>184</yCoord>
</edgeMap>
<edgeMap>
<xCoord>180</xCoord>
<yCoord>183</yCoord>
</edgeMap>
<edgeMap>
<xCoord>181</xCoord>
<yCoord>182</yCoord>
</edgeMap>
<edgeMap>
<xCoord>181</xCoord>
<yCoord>181</yCoord>
</edgeMap>
<edgeMap>
<xCoord>180</xCoord>
<yCoord>180</yCoord>
</edgeMap>
<edgeMap>
<xCoord>179</xCoord>
<yCoord>179</yCoord>
</edgeMap>
<edgeMap>
<xCoord>178</xCoord>
<yCoord>179</yCoord>
</edgeMap>
<edgeMap>
<xCoord>177</xCoord>
<yCoord>179</yCoord>
</edgeMap>
<edgeMap>
<xCoord>176</xCoord>
<yCoord>179</yCoord>
</edgeMap>
<edgeMap>
<xCoord>175</xCoord>
<yCoord>179</yCoord>
</edgeMap>
<edgeMap>
<xCoord>174</xCoord>
<yCoord>179</yCoord>
</edgeMap>
<edgeMap>
<xCoord>173</xCoord>
<yCoord>180</yCoord>
</edgeMap>
<edgeMap>
<xCoord>173</xCoord>
<yCoord>181</yCoord>
</edgeMap>
<edgeMap>
<xCoord>172</xCoord>
<yCoord>182</yCoord>
</edgeMap>
<edgeMap>
<xCoord>173</xCoord>
<yCoord>183</yCoord>
</edgeMap>
<edgeMap>
<xCoord>173</xCoord>
<yCoord>184</yCoord>
</edgeMap>
<edgeMap>
<xCoord>173</xCoord>
<yCoord>185</yCoord>
</edgeMap>
<edgeMap>
<xCoord>174</xCoord>
<yCoord>186</yCoord>
</edgeMap>
<edgeMap>
<xCoord>175</xCoord>
<yCoord>187</yCoord>
</edgeMap>
<edgeMap>
<xCoord>176</xCoord>
<yCoord>187</yCoord>
</edgeMap>
<edgeMap>
<xCoord>177</xCoord>
<yCoord>187</yCoord>
</edgeMap>
<edgeMap>
<xCoord>178</xCoord>
<yCoord>188</yCoord>
</edgeMap>
<edgeMap>
<xCoord>179</xCoord>
<yCoord>188</yCoord>
</edgeMap>
</roi>
<roi>
<imageZposition>-138.350006</imageZposition>
<imageSOP_UID>1.3.6.1.4.1.14519.5.2.1.6279.6001.252086658382331998907464878870</imageSOP_UID>
<inclusion>TRUE</inclusion>
<edgeMap>
<xCoord>178</xCoord>
<yCoord>190</yCoord>
</edgeMap>
<edgeMap>
<xCoord>179</xCoord>
<yCoord>189</yCoord>
</edgeMap>
<edgeMap>
<xCoord>180</xCoord>
<yCoord>189</yCoord>
</edgeMap>
<edgeMap>
<xCoord>181</xCoord>
<yCoord>189</yCoord>
</edgeMap>
<edgeMap>
<xCoord>182</xCoord>
<yCoord>189</yCoord>
</edgeMap>
<edgeMap>
<xCoord>183</xCoord>
<yCoord>188</yCoord>
</edgeMap>
<edgeMap>
<xCoord>183</xCoord>
<yCoord>187</yCoord>
</edgeMap>
<edgeMap>
<xCoord>184</xCoord>
<yCoord>186</yCoord>
</edgeMap>
<edgeMap>
<xCoord>185</xCoord>
<yCoord>185</yCoord>
</edgeMap>
<edgeMap>
<xCoord>186</xCoord>
<yCoord>184</yCoord>
</edgeMap>
<edgeMap>
<xCoord>186</xCoord>
<yCoord>183</yCoord>
</edgeMap>
<edgeMap>
<xCoord>185</xCoord>
<yCoord>182</yCoord>
</edgeMap>
<edgeMap>
<xCoord>185</xCoord>
<yCoord>181</yCoord>
</edgeMap>
<edgeMap>
<xCoord>185</xCoord>
<yCoord>180</yCoord>
</edgeMap>
<edgeMap>
<xCoord>184</xCoord>
<yCoord>179</yCoord>
</edgeMap>
<edgeMap>
<xCoord>183</xCoord>
<yCoord>178</yCoord>
</edgeMap>
<edgeMap>
<xCoord>182</xCoord>
<yCoord>177</yCoord>
</edgeMap>
<edgeMap>
<xCoord>181</xCoord>
<yCoord>177</yCoord>
</edgeMap>
<edgeMap>
<xCoord>180</xCoord>
<yCoord>177</yCoord>
</edgeMap>
<edgeMap>
<xCoord>179</xCoord>
<yCoord>177</yCoord>
</edgeMap>
<edgeMap>
<xCoord>178</xCoord>
<yCoord>177</yCoord>
</edgeMap>
<edgeMap>
<xCoord>177</xCoord>
<yCoord>177</yCoord>
</edgeMap>
<edgeMap>
<xCoord>176</xCoord>
<yCoord>178</yCoord>
</edgeMap>
<edgeMap>
<xCoord>175</xCoord>
<yCoord>178</yCoord>
</edgeMap>
<edgeMap>
<xCoord>174</xCoord>
<yCoord>179</yCoord>
</edgeMap>
<edgeMap>
<xCoord>173</xCoord>
<yCoord>180</yCoord>
</edgeMap>
<edgeMap>
<xCoord>172</xCoord>
<yCoord>181</yCoord>
</edgeMap>
<edgeMap>
<xCoord>172</xCoord>
<yCoord>182</yCoord>
</edgeMap>
<edgeMap>
<xCoord>172</xCoord>
<yCoord>183</yCoord>
</edgeMap>
<edgeMap>
<xCoord>173</xCoord>
<yCoord>184</yCoord>
</edgeMap>
<edgeMap>
<xCoord>173</xCoord>
<yCoord>185</yCoord>
</edgeMap>
<edgeMap>
<xCoord>173</xCoord>
<yCoord>186</yCoord>
</edgeMap>
<edgeMap>
<xCoord>173</xCoord>
<yCoord>187</yCoord>
</edgeMap>
<edgeMap>
<xCoord>173</xCoord>
<yCoord>188</yCoord>
</edgeMap>
<edgeMap>
<xCoord>174</xCoord>
<yCoord>189</yCoord>
</edgeMap>
<edgeMap>
<xCoord>175</xCoord>
<yCoord>189</yCoord>
</edgeMap>
<edgeMap>
<xCoord>176</xCoord>
<yCoord>189</yCoord>
</edgeMap>
<edgeMap>
<xCoord>177</xCoord>
<yCoord>190</yCoord>
</edgeMap>
<edgeMap>
<xCoord>178</xCoord>
<yCoord>190</yCoord>
</edgeMap>
</roi>
<roi>
<imageZposition>-140.850006</imageZposition>
<imageSOP_UID>1.3.6.1.4.1.14519.5.2.1.6279.6001.290843469890651817632715450702</imageSOP_UID>
<inclusion>TRUE</inclusion>
<edgeMap>
<xCoord>183</xCoord>
<yCoord>189</yCoord>
</edgeMap>
<edgeMap>
<xCoord>184</xCoord>
<yCoord>188</yCoord>
</edgeMap>
<edgeMap>
<xCoord>185</xCoord>
<yCoord>188</yCoord>
</edgeMap>
<edgeMap>
<xCoord>186</xCoord>
<yCoord>187</yCoord>
</edgeMap>
<edgeMap>
<xCoord>186</xCoord>
<yCoord>186</yCoord>
</edgeMap>
<edgeMap>
<xCoord>186</xCoord>
<yCoord>185</yCoord>
</edgeMap>
<edgeMap>
<xCoord>186</xCoord>
<yCoord>184</yCoord>
</edgeMap>
<edgeMap>
<xCoord>186</xCoord>
<yCoord>183</yCoord>
</edgeMap>
<edgeMap>
<xCoord>185</xCoord>
<yCoord>182</yCoord>
</edgeMap>
<edgeMap>
<xCoord>185</xCoord>
<yCoord>181</yCoord>
</edgeMap>
<edgeMap>
<xCoord>184</xCoord>
<yCoord>180</yCoord>
</edgeMap>
<edgeMap>
<xCoord>184</xCoord>
<yCoord>179</yCoord>
</edgeMap>
<edgeMap>
<xCoord>183</xCoord>
<yCoord>178</yCoord>
</edgeMap>
<edgeMap>
<xCoord>182</xCoord>
<yCoord>177</yCoord>
</edgeMap>
<edgeMap>
<xCoord>183</xCoord>
<yCoord>176</yCoord>
</edgeMap>
<edgeMap>
<xCoord>183</xCoord>
<yCoord>175</yCoord>
</edgeMap>
<edgeMap>
<xCoord>182</xCoord>
<yCoord>174</yCoord>
</edgeMap>
<edgeMap>
<xCoord>181</xCoord>
<yCoord>174</yCoord>
</edgeMap>
<edgeMap>
<xCoord>180</xCoord>
<yCoord>174</yCoord>
</edgeMap>
<edgeMap>
<xCoord>179</xCoord>
<yCoord>175</yCoord>
</edgeMap>
<edgeMap>
<xCoord>178</xCoord>
<yCoord>176</yCoord>
</edgeMap>
<edgeMap>
<xCoord>177</xCoord>
<yCoord>176</yCoord>
</edgeMap>
<edgeMap>
<xCoord>176</xCoord>
<yCoord>177</yCoord>
</edgeMap>
<edgeMap>
<xCoord>175</xCoord>
<yCoord>178</yCoord>
</edgeMap>
<edgeMap>
<xCoord>174</xCoord>
<yCoord>178</yCoord>
</edgeMap>
<edgeMap>
<xCoord>173</xCoord>
<yCoord>179</yCoord>
</edgeMap>
<edgeMap>
<xCoord>173</xCoord>
<yCoord>180</yCoord>
</edgeMap>
<edgeMap>
<xCoord>172</xCoord>
<yCoord>181</yCoord>
</edgeMap>
<edgeMap>
<xCoord>171</xCoord>
<yCoord>181</yCoord>
</edgeMap>
<edgeMap>
<xCoord>170</xCoord>
<yCoord>182</yCoord>
</edgeMap>
<edgeMap>
<xCoord>170</xCoord>
<yCoord>183</yCoord>
</edgeMap>
<edgeMap>
<xCoord>171</xCoord>
<yCoord>184</yCoord>
</edgeMap>
<edgeMap>
<xCoord>171</xCoord>
<yCoord>185</yCoord>
</edgeMap>
<edgeMap>
<xCoord>172</xCoord>
<yCoord>186</yCoord>
</edgeMap>
<edgeMap>
<xCoord>173</xCoord>
<yCoord>187</yCoord>
</edgeMap>
<edgeMap>
<xCoord>174</xCoord>
<yCoord>188</yCoord>
</edgeMap>
<edgeMap>
<xCoord>175</xCoord>
<yCoord>189</yCoord>
</edgeMap>
<edgeMap>
<xCoord>176</xCoord>
<yCoord>189</yCoord>
</edgeMap>
<edgeMap>
<xCoord>177</xCoord>
<yCoord>189</yCoord>
</edgeMap>
<edgeMap>
<xCoord>178</xCoord>
<yCoord>189</yCoord>
</edgeMap>
<edgeMap>
<xCoord>179</xCoord>
<yCoord>189</yCoord>
</edgeMap>
<edgeMap>
<xCoord>180</xCoord>
<yCoord>189</yCoord>
</edgeMap>
<edgeMap>
<xCoord>181</xCoord>
<yCoord>188</yCoord>
</edgeMap>
<edgeMap>
<xCoord>182</xCoord>
<yCoord>188</yCoord>
</edgeMap>
<edgeMap>
<xCoord>183</xCoord>
<yCoord>189</yCoord>
</edgeMap>
</roi>
<roi>
<imageZposition>-143.350006</imageZposition>
<imageSOP_UID>1.3.6.1.4.1.14519.5.2.1.6279.6001.658178163025654812787234357642</imageSOP_UID>
<inclusion>TRUE</inclusion>
<edgeMap>
<xCoord>185</xCoord>
<yCoord>188</yCoord>
</edgeMap>
<edgeMap>
<xCoord>185</xCoord>
<yCoord>187</yCoord>
</edgeMap>
<edgeMap>
<xCoord>186</xCoord>
<yCoord>186</yCoord>
</edgeMap>
<edgeMap>
<xCoord>186</xCoord>
<yCoord>185</yCoord>
</edgeMap>
<edgeMap>
<xCoord>186</xCoord>
<yCoord>184</yCoord>
</edgeMap>
<edgeMap>
<xCoord>186</xCoord>
<yCoord>183</yCoord>
</edgeMap>
<edgeMap>
<xCoord>186</xCoord>
<yCoord>182</yCoord>
</edgeMap>
<edgeMap>
<xCoord>186</xCoord>
<yCoord>181</yCoord>
</edgeMap>
<edgeMap>
<xCoord>186</xCoord>
<yCoord>180</yCoord>
</edgeMap>
<edgeMap>
<xCoord>185</xCoord>
<yCoord>179</yCoord>
</edgeMap>
<edgeMap>
<xCoord>184</xCoord>
<yCoord>178</yCoord>
</edgeMap>
<edgeMap>
<xCoord>185</xCoord>
<yCoord>177</yCoord>
</edgeMap>
<edgeMap>
<xCoord>184</xCoord>
<yCoord>176</yCoord>
</edgeMap>
<edgeMap>
<xCoord>183</xCoord>
<yCoord>176</yCoord>
</edgeMap>
<edgeMap>
<xCoord>182</xCoord>
<yCoord>175</yCoord>
</edgeMap>
<edgeMap>
<xCoord>181</xCoord>
<yCoord>174</yCoord>
</edgeMap>
<edgeMap>
<xCoord>180</xCoord>
<yCoord>174</yCoord>
</edgeMap>
<edgeMap>
<xCoord>179</xCoord>
<yCoord>174</yCoord>
</edgeMap>
<edgeMap>
<xCoord>178</xCoord>
<yCoord>175</yCoord>
</edgeMap>
<edgeMap>
<xCoord>177</xCoord>
<yCoord>176</yCoord>
</edgeMap>
<edgeMap>
<xCoord>176</xCoord>
<yCoord>176</yCoord>
</edgeMap>
<edgeMap>
<xCoord>175</xCoord>
<yCoord>177</yCoord>
</edgeMap>
<edgeMap>
<xCoord>174</xCoord>
<yCoord>178</yCoord>
</edgeMap>
<edgeMap>
<xCoord>173</xCoord>
<yCoord>179</yCoord>
</edgeMap>
<edgeMap>
<xCoord>172</xCoord>
<yCoord>179</yCoord>
</edgeMap>
<edgeMap>
<xCoord>171</xCoord>
<yCoord>180</yCoord>
</edgeMap>
<edgeMap>
<xCoord>170</xCoord>
<yCoord>181</yCoord>
</edgeMap>
<edgeMap>
<xCoord>170</xCoord>
<yCoord>182</yCoord>
</edgeMap>
<edgeMap>
<xCoord>170</xCoord>
<yCoord>183</yCoord>
</edgeMap>
<edgeMap>
<xCoord>170</xCoord>
<yCoord>184</yCoord>
</edgeMap>
<edgeMap>
<xCoord>171</xCoord>
<yCoord>185</yCoord>
</edgeMap>
<edgeMap>
<xCoord>172</xCoord>
<yCoord>185</yCoord>
</edgeMap>
<edgeMap>
<xCoord>173</xCoord>
<yCoord>186</yCoord>
</edgeMap>
<edgeMap>
<xCoord>174</xCoord>
<yCoord>186</yCoord>
</edgeMap>
<edgeMap>
<xCoord>175</xCoord>
<yCoord>187</yCoord>
</edgeMap>
<edgeMap>
<xCoord>176</xCoord>
<yCoord>187</yCoord>
</edgeMap>
<edgeMap>
<xCoord>177</xCoord>
<yCoord>188</yCoord>
</edgeMap>
<edgeMap>
<xCoord>178</xCoord>
<yCoord>188</yCoord>
</edgeMap>
<edgeMap>
<xCoord>179</xCoord>
<yCoord>188</yCoord>
</edgeMap>
<edgeMap>
<xCoord>180</xCoord>
<yCoord>188</yCoord>
</edgeMap>
<edgeMap>
<xCoord>181</xCoord>
<yCoord>188</yCoord>
</edgeMap>
<edgeMap>
<xCoord>182</xCoord>
<yCoord>188</yCoord>
</edgeMap>
<edgeMap>
<xCoord>183</xCoord>
<yCoord>188</yCoord>
</edgeMap>
<edgeMap>
<xCoord>184</xCoord>
<yCoord>188</yCoord>
</edgeMap>
<edgeMap>
<xCoord>185</xCoord>
<yCoord>188</yCoord>
</edgeMap>
</roi>
<roi>
<imageZposition>-145.850006</imageZposition>
<imageSOP_UID>1.3.6.1.4.1.14519.5.2.1.6279.6001.280542577856931779033316349136</imageSOP_UID>
<inclusion>TRUE</inclusion>
<edgeMap>
<xCoord>180</xCoord>
<yCoord>189</yCoord>
</edgeMap>
<edgeMap>
<xCoord>180</xCoord>
<yCoord>188</yCoord>
</edgeMap>
<edgeMap>
<xCoord>180</xCoord>
<yCoord>187</yCoord>
</edgeMap>
<edgeMap>
<xCoord>179</xCoord>
<yCoord>186</yCoord>
</edgeMap>
<edgeMap>
<xCoord>178</xCoord>
<yCoord>185</yCoord>
</edgeMap>
<edgeMap>
<xCoord>178</xCoord>
<yCoord>184</yCoord>
</edgeMap>
<edgeMap>
<xCoord>177</xCoord>
<yCoord>183</yCoord>
</edgeMap>
<edgeMap>
<xCoord>176</xCoord>
<yCoord>182</yCoord>
</edgeMap>
<edgeMap>
<xCoord>176</xCoord>
<yCoord>181</yCoord>
</edgeMap>
<edgeMap>
<xCoord>176</xCoord>
<yCoord>180</yCoord>
</edgeMap>
<edgeMap>
<xCoord>176</xCoord>
<yCoord>179</yCoord>
</edgeMap>
<edgeMap>
<xCoord>175</xCoord>
<yCoord>178</yCoord>
</edgeMap>
<edgeMap>
<xCoord>174</xCoord>
<yCoord>178</yCoord>
</edgeMap>
<edgeMap>
<xCoord>173</xCoord>
<yCoord>177</yCoord>
</edgeMap>
<edgeMap>
<xCoord>172</xCoord>
<yCoord>177</yCoord>
</edgeMap>
<edgeMap>
<xCoord>171</xCoord>
<yCoord>178</yCoord>
</edgeMap>
<edgeMap>
<xCoord>170</xCoord>
<yCoord>179</yCoord>
</edgeMap>
<edgeMap>
<xCoord>170</xCoord>
<yCoord>180</yCoord>
</edgeMap>
<edgeMap>
<xCoord>170</xCoord>
<yCoord>181</yCoord>
</edgeMap>
<edgeMap>
<xCoord>171</xCoord>
<yCoord>182</yCoord>
</edgeMap>
<edgeMap>
<xCoord>172</xCoord>
<yCoord>183</yCoord>
</edgeMap>
<edgeMap>
<xCoord>172</xCoord>
<yCoord>184</yCoord>
</edgeMap>
<edgeMap>
<xCoord>173</xCoord>
<yCoord>185</yCoord>
</edgeMap>
<edgeMap>
<xCoord>173</xCoord>
<yCoord>186</yCoord>
</edgeMap>
<edgeMap>
<xCoord>174</xCoord>
<yCoord>187</yCoord>
</edgeMap>
<edgeMap>
<xCoord>175</xCoord>
<yCoord>187</yCoord>
</edgeMap>
<edgeMap>
<xCoord>176</xCoord>
<yCoord>188</yCoord>
</edgeMap>
<edgeMap>
<xCoord>177</xCoord>
<yCoord>189</yCoord>
</edgeMap>
<edgeMap>
<xCoord>178</xCoord>
<yCoord>189</yCoord>
</edgeMap>
<edgeMap>
<xCoord>179</xCoord>
<yCoord>189</yCoord>
</edgeMap>
<edgeMap>
<xCoord>180</xCoord>
<yCoord>189</yCoord>
</edgeMap>
</roi>
</unblindedReadNodule>
<unblindedReadNodule>
<noduleID>MI014_11971</noduleID>
<roi>
<imageZposition>-145.850006</imageZposition>
<imageSOP_UID>1.3.6.1.4.1.14519.5.2.1.6279.6001.280542577856931779033316349136</imageSOP_UID>
<inclusion>TRUE</inclusion>
<edgeMap>
<xCoord>73</xCoord>
<yCoord>224</yCoord>
</edgeMap>
</roi>
</unblindedReadNodule>
<unblindedReadNodule>
<noduleID>MI014_11972</noduleID>
<roi>
<imageZposition>-145.850006</imageZposition>
<imageSOP_UID>1.3.6.1.4.1.14519.5.2.1.6279.6001.280542577856931779033316349136</imageSOP_UID>
<inclusion>TRUE</inclusion>
<edgeMap>
<xCoord>101</xCoord>
<yCoord>258</yCoord>
</edgeMap>
</roi>
</unblindedReadNodule>
<unblindedReadNodule>
<noduleID>MI014_11976</noduleID>
<roi>
<imageZposition>-145.850006</imageZposition>
<imageSOP_UID>1.3.6.1.4.1.14519.5.2.1.6279.6001.280542577856931779033316349136</imageSOP_UID>
<inclusion>TRUE</inclusion>
<edgeMap>
<xCoord>92</xCoord>
<yCoord>260</yCoord>
</edgeMap>
</roi>
</unblindedReadNodule>
<unblindedReadNodule>
<noduleID>MI014_11978</noduleID>
<roi>
<imageZposition>-145.850006</imageZposition>
<imageSOP_UID>1.3.6.1.4.1.14519.5.2.1.6279.6001.280542577856931779033316349136</imageSOP_UID>
<inclusion>TRUE</inclusion>
<edgeMap>
<xCoord>72</xCoord>
<yCoord>210</yCoord>
</edgeMap>
</roi>
</unblindedReadNodule>
<unblindedReadNodule>
<noduleID>MI014_11979</noduleID>
<roi>
<imageZposition>-155.850006</imageZposition>
<imageSOP_UID>1.3.6.1.4.1.14519.5.2.1.6279.6001.295516639756780967817042584724</imageSOP_UID>
<inclusion>TRUE</inclusion>
<edgeMap>
<xCoord>91</xCoord>
<yCoord>193</yCoord>
</edgeMap>
</roi>
</unblindedReadNodule>
<unblindedReadNodule>
<noduleID>MI014_11982</noduleID>
<roi>
<imageZposition>-170.850006</imageZposition>
<imageSOP_UID>1.3.6.1.4.1.14519.5.2.1.6279.6001.307215102033552600739961492003</imageSOP_UID>
<inclusion>TRUE</inclusion>
<edgeMap>
<xCoord>75</xCoord>
<yCoord>221</yCoord>
</edgeMap>
</roi>
</unblindedReadNodule>
<unblindedReadNodule>
<noduleID>MI014_11983</noduleID>
<roi>
<imageZposition>-158.350006</imageZposition>
<imageSOP_UID>1.3.6.1.4.1.14519.5.2.1.6279.6001.169877592091475067830488319721</imageSOP_UID>
<inclusion>TRUE</inclusion>
<edgeMap>
<xCoord>72</xCoord>
<yCoord>232</yCoord>
</edgeMap>
</roi>
</unblindedReadNodule>
<unblindedReadNodule>
<noduleID>MI014_11984</noduleID>
<roi>
<imageZposition>-158.350006</imageZposition>
<imageSOP_UID>1.3.6.1.4.1.14519.5.2.1.6279.6001.169877592091475067830488319721</imageSOP_UID>
<inclusion>TRUE</inclusion>
<edgeMap>
<xCoord>76</xCoord>
<yCoord>246</yCoord>
</edgeMap>
</roi>
</unblindedReadNodule>
<unblindedReadNodule>
<noduleID>MI014_11985</noduleID>
<roi>
<imageZposition>-150.850006</imageZposition>
<imageSOP_UID>1.3.6.1.4.1.14519.5.2.1.6279.6001.669730593515284160534308436173</imageSOP_UID>
<inclusion>TRUE</inclusion>
<edgeMap>
<xCoord>97</xCoord>
<yCoord>258</yCoord>
</edgeMap>
</roi>
</unblindedReadNodule>
<unblindedReadNodule>
<noduleID>MI014_11986</noduleID>
<roi>
<imageZposition>-150.850006</imageZposition>
<imageSOP_UID>1.3.6.1.4.1.14519.5.2.1.6279.6001.669730593515284160534308436173</imageSOP_UID>
<inclusion>TRUE</inclusion>
<edgeMap>
<xCoord>73</xCoord>
<yCoord>225</yCoord>
</edgeMap>
</roi>
</unblindedReadNodule>
<unblindedReadNodule>
<noduleID>MI014_11950</noduleID>
<roi>
<imageZposition>-188.350006</imageZposition>
<imageSOP_UID>1.3.6.1.4.1.14519.5.2.1.6279.6001.292597072855586554088099737673</imageSOP_UID>
<inclusion>TRUE</inclusion>
<edgeMap>
<xCoord>358</xCoord>
<yCoord>385</yCoord>
</edgeMap>
</roi>
</unblindedReadNodule>
<unblindedReadNodule>
<noduleID>MI014_11987</noduleID>
<roi>
<imageZposition>-210.850006</imageZposition>
<imageSOP_UID>1.3.6.1.4.1.14519.5.2.1.6279.6001.308799771584281883408403288537</imageSOP_UID>
<inclusion>TRUE</inclusion>
<edgeMap>
<xCoord>422</xCoord>
<yCoord>165</yCoord>
</edgeMap>
</roi>
</unblindedReadNodule>
<unblindedReadNodule>
<noduleID>MI014_11988</noduleID>
<roi>
<imageZposition>-210.850006</imageZposition>
<imageSOP_UID>1.3.6.1.4.1.14519.5.2.1.6279.6001.308799771584281883408403288537</imageSOP_UID>
<inclusion>TRUE</inclusion>
<edgeMap>
<xCoord>429</xCoord>
<yCoord>163</yCoord>
</edgeMap>
</roi>
</unblindedReadNodule>
<unblindedReadNodule>
<noduleID>MI014_11992</noduleID>
<roi>
<imageZposition>-210.850006</imageZposition>
<imageSOP_UID>1.3.6.1.4.1.14519.5.2.1.6279.6001.308799771584281883408403288537</imageSOP_UID>
<inclusion>TRUE</inclusion>
<edgeMap>
<xCoord>397</xCoord>
<yCoord>125</yCoord>
</edgeMap>
</roi>
</unblindedReadNodule>
<unblindedReadNodule>
<noduleID>MI014_11995</noduleID>
<roi>
<imageZposition>-213.350006</imageZposition>
<imageSOP_UID>1.3.6.1.4.1.14519.5.2.1.6279.6001.302104082647398807177215473518</imageSOP_UID>
<inclusion>TRUE</inclusion>
<edgeMap>
<xCoord>424</xCoord>
<yCoord>137</yCoord>
</edgeMap>
</roi>
</unblindedReadNodule>
<unblindedReadNodule>
<noduleID>MI014_11997</noduleID>
<roi>
<imageZposition>-213.350006</imageZposition>
<imageSOP_UID>1.3.6.1.4.1.14519.5.2.1.6279.6001.302104082647398807177215473518</imageSOP_UID>
<inclusion>TRUE</inclusion>
<edgeMap>
<xCoord>413</xCoord>
<yCoord>127</yCoord>
</edgeMap>
</roi>
</unblindedReadNodule>
<unblindedReadNodule>
<noduleID>MI014_11998</noduleID>
<roi>
<imageZposition>-213.350006</imageZposition>
<imageSOP_UID>1.3.6.1.4.1.14519.5.2.1.6279.6001.302104082647398807177215473518</imageSOP_UID>
<inclusion>TRUE</inclusion>
<edgeMap>
<xCoord>406</xCoord>
<yCoord>114</yCoord>
</edgeMap>
</roi>
</unblindedReadNodule>
<unblindedReadNodule>
<noduleID>MI014_11999</noduleID>
<roi>
<imageZposition>-213.350006</imageZposition>
<imageSOP_UID>1.3.6.1.4.1.14519.5.2.1.6279.6001.302104082647398807177215473518</imageSOP_UID>
<inclusion>TRUE</inclusion>
<edgeMap>
<xCoord>399</xCoord>
<yCoord>111</yCoord>
</edgeMap>
</roi>
</unblindedReadNodule>
<unblindedReadNodule>
<noduleID>MI014_12000</noduleID>
<roi>
<imageZposition>-213.350006</imageZposition>
<imageSOP_UID>1.3.6.1.4.1.14519.5.2.1.6279.6001.302104082647398807177215473518</imageSOP_UID>
<inclusion>TRUE</inclusion>
<edgeMap>
<xCoord>402</xCoord>
<yCoord>129</yCoord>
</edgeMap>
</roi>
</unblindedReadNodule>
<unblindedReadNodule>
<noduleID>MI014_12001</noduleID>
<roi>
<imageZposition>-213.350006</imageZposition>
<imageSOP_UID>1.3.6.1.4.1.14519.5.2.1.6279.6001.302104082647398807177215473518</imageSOP_UID>
<inclusion>TRUE</inclusion>
<edgeMap>
<xCoord>393</xCoord>
<yCoord>148</yCoord>
</edgeMap>
</roi>
</unblindedReadNodule>
<unblindedReadNodule>
<noduleID>MI014_11981</noduleID>
<roi>
<imageZposition>-130.850006</imageZposition>
<imageSOP_UID>1.3.6.1.4.1.14519.5.2.1.6279.6001.258784727834154996142655704395</imageSOP_UID>
<inclusion>TRUE</inclusion>
<edgeMap>
<xCoord>412</xCoord>
<yCoord>174</yCoord>
</edgeMap>
</roi>
</unblindedReadNodule>
<unblindedReadNodule>
<noduleID>MI014_11994</noduleID>
<roi>
<imageZposition>-213.350006</imageZposition>
<imageSOP_UID>1.3.6.1.4.1.14519.5.2.1.6279.6001.302104082647398807177215473518</imageSOP_UID>
<inclusion>TRUE</inclusion>
<edgeMap>
<xCoord>421</xCoord>
<yCoord>142</yCoord>
</edgeMap>
</roi>
</unblindedReadNodule>
<unblindedReadNodule>
<noduleID>MI014_12013</noduleID>
<roi>
<imageZposition>-270.850006</imageZposition>
<imageSOP_UID>1.3.6.1.4.1.14519.5.2.1.6279.6001.361661478061644802127228191551</imageSOP_UID>
<inclusion>TRUE</inclusion>
<edgeMap>
<xCoord>299</xCoord>
<yCoord>293</yCoord>
</edgeMap>
</roi>
</unblindedReadNodule>
<unblindedReadNodule>
<noduleID>MI014_12014</noduleID>
<roi>
<imageZposition>-270.850006</imageZposition>
<imageSOP_UID>1.3.6.1.4.1.14519.5.2.1.6279.6001.361661478061644802127228191551</imageSOP_UID>
<inclusion>TRUE</inclusion>
<edgeMap>
<xCoord>298</xCoord>
<yCoord>280</yCoord>
</edgeMap>
</roi>
</unblindedReadNodule>
<unblindedReadNodule>
<noduleID>MI014_12015</noduleID>
<roi>
<imageZposition>-270.850006</imageZposition>
<imageSOP_UID>1.3.6.1.4.1.14519.5.2.1.6279.6001.361661478061644802127228191551</imageSOP_UID>
<inclusion>TRUE</inclusion>
<edgeMap>
<xCoord>309</xCoord>
<yCoord>285</yCoord>
</edgeMap>
</roi>
</unblindedReadNodule>
<unblindedReadNodule>
<noduleID>MI014_12016</noduleID>
<roi>
<imageZposition>-270.850006</imageZposition>
<imageSOP_UID>1.3.6.1.4.1.14519.5.2.1.6279.6001.361661478061644802127228191551</imageSOP_UID>
<inclusion>TRUE</inclusion>
<edgeMap>
<xCoord>319</xCoord>
<yCoord>303</yCoord>
</edgeMap>
</roi>
</unblindedReadNodule>
<unblindedReadNodule>
<noduleID>MI014_12017</noduleID>
<roi>
<imageZposition>-270.850006</imageZposition>
<imageSOP_UID>1.3.6.1.4.1.14519.5.2.1.6279.6001.361661478061644802127228191551</imageSOP_UID>
<inclusion>TRUE</inclusion>
<edgeMap>
<xCoord>313</xCoord>
<yCoord>298</yCoord>
</edgeMap>
</roi>
</unblindedReadNodule>
<unblindedReadNodule>
<noduleID>MI014_12018</noduleID>
<roi>
<imageZposition>-90.849998</imageZposition>
<imageSOP_UID>1.3.6.1.4.1.14519.5.2.1.6279.6001.116622854482317815466652992959</imageSOP_UID>
<inclusion>TRUE</inclusion>
<edgeMap>
<xCoord>107</xCoord>
<yCoord>210</yCoord>
</edgeMap>
</roi>
</unblindedReadNodule>
<unblindedReadNodule>
<noduleID>MI014_12019</noduleID>
<roi>
<imageZposition>-140.850006</imageZposition>
<imageSOP_UID>1.3.6.1.4.1.14519.5.2.1.6279.6001.290843469890651817632715450702</imageSOP_UID>
<inclusion>TRUE</inclusion>
<edgeMap>
<xCoord>158</xCoord>
<yCoord>194</yCoord>
</edgeMap>
</roi>
</unblindedReadNodule>
<unblindedReadNodule>
<noduleID>MI014_12031</noduleID>
<characteristics>
<subtlety>1</subtlety>
<internalStructure>1</internalStructure>
<calcification>6</calcification>
<sphericity>5</sphericity>
<margin>5</margin>
<lobulation>1</lobulation>
<spiculation>1</spiculation>
<texture>5</texture>
<malignancy>3</malignancy>
</characteristics>
<roi>
<imageZposition>-253.350006</imageZposition>
<imageSOP_UID>1.3.6.1.4.1.14519.5.2.1.6279.6001.124418813323589062280416831570</imageSOP_UID>
<inclusion>TRUE</inclusion>
<edgeMap>
<xCoord>312</xCoord>
<yCoord>297</yCoord>
</edgeMap>
<edgeMap>
<xCoord>313</xCoord>
<yCoord>296</yCoord>
</edgeMap>
<edgeMap>
<xCoord>314</xCoord>
<yCoord>296</yCoord>
</edgeMap>
<edgeMap>
<xCoord>315</xCoord>
<yCoord>295</yCoord>
</edgeMap>
<edgeMap>
<xCoord>315</xCoord>
<yCoord>294</yCoord>
</edgeMap>
<edgeMap>
<xCoord>316</xCoord>
<yCoord>293</yCoord>
</edgeMap>
<edgeMap>
<xCoord>316</xCoord>
<yCoord>292</yCoord>
</edgeMap>
<edgeMap>
<xCoord>316</xCoord>
<yCoord>291</yCoord>
</edgeMap>
<edgeMap>
<xCoord>315</xCoord>
<yCoord>290</yCoord>
</edgeMap>
<edgeMap>
<xCoord>314</xCoord>
<yCoord>290</yCoord>
</edgeMap>
<edgeMap>
<xCoord>313</xCoord>
<yCoord>290</yCoord>
</edgeMap>
<edgeMap>
<xCoord>312</xCoord>
<yCoord>290</yCoord>
</edgeMap>
<edgeMap>
<xCoord>311</xCoord>
<yCoord>291</yCoord>
</edgeMap>
<edgeMap>
<xCoord>310</xCoord>
<yCoord>292</yCoord>
</edgeMap>
<edgeMap>
<xCoord>310</xCoord>
<yCoord>293</yCoord>
</edgeMap>
<edgeMap>
<xCoord>310</xCoord>
<yCoord>294</yCoord>
</edgeMap>
<edgeMap>
<xCoord>310</xCoord>
<yCoord>295</yCoord>
</edgeMap>
<edgeMap>
<xCoord>310</xCoord>
<yCoord>296</yCoord>
</edgeMap>
<edgeMap>
<xCoord>311</xCoord>
<yCoord>296</yCoord>
</edgeMap>
<edgeMap>
<xCoord>312</xCoord>
<yCoord>297</yCoord>
</edgeMap>
</roi>
<roi>
<imageZposition>-255.850006</imageZposition>
<imageSOP_UID>1.3.6.1.4.1.14519.5.2.1.6279.6001.464237137645186728685741461189</imageSOP_UID>
<inclusion>TRUE</inclusion>
<edgeMap>
<xCoord>313</xCoord>
<yCoord>298</yCoord>
</edgeMap>
<edgeMap>
<xCoord>314</xCoord>
<yCoord>297</yCoord>
</edgeMap>
<edgeMap>
<xCoord>315</xCoord>
<yCoord>296</yCoord>
</edgeMap>
<edgeMap>
<xCoord>316</xCoord>
<yCoord>295</yCoord>
</edgeMap>
<edgeMap>
<xCoord>316</xCoord>
<yCoord>294</yCoord>
</edgeMap>
<edgeMap>
<xCoord>317</xCoord>
<yCoord>293</yCoord>
</edgeMap>
<edgeMap>
<xCoord>316</xCoord>
<yCoord>292</yCoord>
</edgeMap>
<edgeMap>
<xCoord>315</xCoord>
<yCoord>291</yCoord>
</edgeMap>
<edgeMap>
<xCoord>316</xCoord>
<yCoord>290</yCoord>
</edgeMap>
<edgeMap>
<xCoord>315</xCoord>
<yCoord>289</yCoord>
</edgeMap>
<edgeMap>
<xCoord>314</xCoord>
<yCoord>289</yCoord>
</edgeMap>
<edgeMap>
<xCoord>313</xCoord>
<yCoord>289</yCoord>
</edgeMap>
<edgeMap>
<xCoord>312</xCoord>
<yCoord>289</yCoord>
</edgeMap>
<edgeMap>
<xCoord>311</xCoord>
<yCoord>289</yCoord>
</edgeMap>
<edgeMap>
<xCoord>310</xCoord>
<yCoord>290</yCoord>
</edgeMap>
<edgeMap>
<xCoord>310</xCoord>
<yCoord>291</yCoord>
</edgeMap>
<edgeMap>
<xCoord>309</xCoord>
<yCoord>292</yCoord>
</edgeMap>
<edgeMap>
<xCoord>309</xCoord>
<yCoord>293</yCoord>
</edgeMap>
<edgeMap>
<xCoord>309</xCoord>
<yCoord>294</yCoord>
</edgeMap>
<edgeMap>
<xCoord>310</xCoord>
<yCoord>295</yCoord>
</edgeMap>
<edgeMap>
<xCoord>310</xCoord>
<yCoord>296</yCoord>
</edgeMap>
<edgeMap>
<xCoord>311</xCoord>
<yCoord>297</yCoord>
</edgeMap>
<edgeMap>
<xCoord>312</xCoord>
<yCoord>298</yCoord>
</edgeMap>
<edgeMap>
<xCoord>313</xCoord>
<yCoord>298</yCoord>
</edgeMap>
</roi>
</unblindedReadNodule>
<nonNodule>
<nonNoduleID>MI014_12002</nonNoduleID>
<imageZposition>-70.849998</imageZposition>
<imageSOP_UID>1.3.6.1.4.1.14519.5.2.1.6279.6001.244873266996720857344439821689</imageSOP_UID>
<locus>
<xCoord>342</xCoord>
<yCoord>234</yCoord>
</locus>
</nonNodule>
<nonNodule>
<nonNoduleID>MI014_12003</nonNoduleID>
<imageZposition>-95.849998</imageZposition>
<imageSOP_UID>1.3.6.1.4.1.14519.5.2.1.6279.6001.263999876630548857131840909449</imageSOP_UID>
<locus>
<xCoord>375</xCoord>
<yCoord>218</yCoord>
</locus>
</nonNodule>
<nonNodule>
<nonNoduleID>MI014_12004</nonNoduleID>
<imageZposition>-95.849998</imageZposition>
<imageSOP_UID>1.3.6.1.4.1.14519.5.2.1.6279.6001.263999876630548857131840909449</imageSOP_UID>
<locus>
<xCoord>307</xCoord>
<yCoord>220</yCoord>
</locus>
</nonNodule>
<nonNodule>
<nonNoduleID>MI014_12005</nonNoduleID>
<imageZposition>-110.849998</imageZposition>
<imageSOP_UID>1.3.6.1.4.1.14519.5.2.1.6279.6001.338254923707248570505655459934</imageSOP_UID>
<locus>
<xCoord>320</xCoord>
<yCoord>191</yCoord>
</locus>
</nonNodule>
<nonNodule>
<nonNoduleID>MI014_12006</nonNoduleID>
<imageZposition>-110.849998</imageZposition>
<imageSOP_UID>1.3.6.1.4.1.14519.5.2.1.6279.6001.338254923707248570505655459934</imageSOP_UID>
<locus>
<xCoord>426</xCoord>
<yCoord>208</yCoord>
</locus>
</nonNodule>
<nonNodule>
<nonNoduleID>MI014_12007</nonNoduleID>
<imageZposition>-115.849998</imageZposition>
<imageSOP_UID>1.3.6.1.4.1.14519.5.2.1.6279.6001.303833963111072649793019780883</imageSOP_UID>
<locus>
<xCoord>356</xCoord>
<yCoord>136</yCoord>
</locus>
</nonNodule>
<nonNodule>
<nonNoduleID>MI014_12008</nonNoduleID>
<imageZposition>-115.849998</imageZposition>
<imageSOP_UID>1.3.6.1.4.1.14519.5.2.1.6279.6001.303833963111072649793019780883</imageSOP_UID>
<locus>
<xCoord>427</xCoord>
<yCoord>204</yCoord>
</locus>
</nonNodule>
<nonNodule>
<nonNoduleID>MI014_12009</nonNoduleID>
<imageZposition>-135.850006</imageZposition>
<imageSOP_UID>1.3.6.1.4.1.14519.5.2.1.6279.6001.162622342171088055452814433525</imageSOP_UID>
<locus>
<xCoord>362</xCoord>
<yCoord>122</yCoord>
</locus>
</nonNodule>
<nonNodule>
<nonNoduleID>MI014_12010</nonNoduleID>
<imageZposition>-223.350006</imageZposition>
<imageSOP_UID>1.3.6.1.4.1.14519.5.2.1.6279.6001.704563186186717638820451188210</imageSOP_UID>
<locus>
<xCoord>417</xCoord>
<yCoord>127</yCoord>
</locus>
</nonNodule>
<nonNodule>
<nonNoduleID>MI014_12011</nonNoduleID>
<imageZposition>-223.350006</imageZposition>
<imageSOP_UID>1.3.6.1.4.1.14519.5.2.1.6279.6001.704563186186717638820451188210</imageSOP_UID>
<locus>
<xCoord>190</xCoord>
<yCoord>137</yCoord>
</locus>
</nonNodule>
<nonNodule>
<nonNoduleID>MI014_12012</nonNoduleID>
<imageZposition>-223.350006</imageZposition>
<imageSOP_UID>1.3.6.1.4.1.14519.5.2.1.6279.6001.704563186186717638820451188210</imageSOP_UID>
<locus>
<xCoord>206</xCoord>
<yCoord>125</yCoord>
</locus>
</nonNodule>
<nonNodule>
<nonNoduleID>MI014_11956</nonNoduleID>
<imageZposition>-143.350006</imageZposition>
<imageSOP_UID>1.3.6.1.4.1.14519.5.2.1.6279.6001.658178163025654812787234357642</imageSOP_UID>
<locus>
<xCoord>362</xCoord>
<yCoord>114</yCoord>
</locus>
</nonNodule>
<nonNodule>
<nonNoduleID>MI014_11957</nonNoduleID>
<imageZposition>-100.849998</imageZposition>
<imageSOP_UID>1.3.6.1.4.1.14519.5.2.1.6279.6001.546436226742275146826349522085</imageSOP_UID>
<locus>
<xCoord>351</xCoord>
<yCoord>214</yCoord>
</locus>
</nonNodule>
<nonNodule>
<nonNoduleID>MI014_11958</nonNoduleID>
<imageZposition>-80.849998</imageZposition>
<imageSOP_UID>1.3.6.1.4.1.14519.5.2.1.6279.6001.970662148546934820856592266547</imageSOP_UID>
<locus>
<xCoord>352</xCoord>
<yCoord>215</yCoord>
</locus>
</nonNodule>
<nonNodule>
<nonNoduleID>MI014_11959</nonNoduleID>
<imageZposition>-53.349998</imageZposition>
<imageSOP_UID>1.3.6.1.4.1.14519.5.2.1.6279.6001.351080627509146880670140781752</imageSOP_UID>
<locus>
<xCoord>193</xCoord>
<yCoord>274</yCoord>
</locus>
</nonNodule>
<nonNodule>
<nonNoduleID>MI014_11962</nonNoduleID>
<imageZposition>-83.349998</imageZposition>
<imageSOP_UID>1.3.6.1.4.1.14519.5.2.1.6279.6001.253557261747952894785966924523</imageSOP_UID>
<locus>
<xCoord>353</xCoord>
<yCoord>218</yCoord>
</locus>
</nonNodule>
<nonNodule>
<nonNoduleID>MI014_11963</nonNoduleID>
<imageZposition>-235.850006</imageZposition>
<imageSOP_UID>1.3.6.1.4.1.14519.5.2.1.6279.6001.831305694504886964757461921246</imageSOP_UID>
<locus>
<xCoord>197</xCoord>
<yCoord>120</yCoord>
</locus>
</nonNodule>
</readingSession>
<readingSession>
		<annotationVersion>3.12</annotationVersion>
		<servicingRadiologistID>-1905493778</servicingRadiologistID>
			<unblindedReadNodule>
				<noduleID>0</noduleID>
				<characteristics>
					<subtlety>3</subtlety>
					<internalStructure>1</internalStructure>
					<calcification>6</calcification>
					<sphericity>5</sphericity>
					<margin>5</margin>
					<lobulation>1</lobulation>
					<spiculation>1</spiculation>
					<texture>5</texture>
					<malignancy>2</malignancy>
				</characteristics>
				<roi>
					<imageZposition>-138.350006</imageZposition>
					<imageSOP_UID>1.3.6.1.4.1.14519.5.2.1.6279.6001.252086658382331998907464878870</imageSOP_UID>
					<inclusion>TRUE</inclusion>
					<edgeMap>
					<xCoord>173</xCoord>
					<yCoord>181</yCoord>
					</edgeMap>
					<edgeMap>
					<xCoord>174</xCoord>
					<yCoord>180</yCoord>
					</edgeMap>
					<edgeMap>
					<xCoord>174</xCoord>
					<yCoord>179</yCoord>
					</edgeMap>
					<edgeMap>
					<xCoord>175</xCoord>
					<yCoord>178</yCoord>
					</edgeMap>
					<edgeMap>
					<xCoord>176</xCoord>
					<yCoord>177</yCoord>
					</edgeMap>
					<edgeMap>
					<xCoord>177</xCoord>
					<yCoord>177</yCoord>
					</edgeMap>
					<edgeMap>
					<xCoord>178</xCoord>
					<yCoord>176</yCoord>
					</edgeMap>
					<edgeMap>
					<xCoord>179</xCoord>
					<yCoord>176</yCoord>
					</edgeMap>
					<edgeMap>
					<xCoord>180</xCoord>
					<yCoord>176</yCoord>
					</edgeMap>
					<edgeMap>
					<xCoord>181</xCoord>
					<yCoord>177</yCoord>
					</edgeMap>
					<edgeMap>
					<xCoord>182</xCoord>
					<yCoord>177</yCoord>
					</edgeMap>
					<edgeMap>
					<xCoord>183</xCoord>
					<yCoord>178</yCoord>
					</edgeMap>
					<edgeMap>
					<xCoord>184</xCoord>
					<yCoord>178</yCoord>
					</edgeMap>
					<edgeMap>
					<xCoord>185</xCoord>
					<yCoord>178</yCoord>
					</edgeMap>
					<edgeMap>
					<xCoord>185</xCoord>
					<yCoord>179</yCoord>
					</edgeMap>
					<edgeMap>
					<xCoord>186</xCoord>
					<yCoord>180</yCoord>
					</edgeMap>
					<edgeMap>
					<xCoord>186</xCoord>
					<yCoord>181</yCoord>
					</edgeMap>
					<edgeMap>
					<xCoord>187</xCoord>
					<yCoord>182</yCoord>
					</edgeMap>
					<edgeMap>
					<xCoord>186</xCoord>
					<yCoord>183</yCoord>
					</edgeMap>
					<edgeMap>
					<xCoord>185</xCoord>
					<yCoord>184</yCoord>
					</edgeMap>
					<edgeMap>
					<xCoord>184</xCoord>
					<yCoord>185</yCoord>
					</edgeMap>
					<edgeMap>
					<xCoord>184</xCoord>
					<yCoord>186</yCoord>
					</edgeMap>
					<edgeMap>
					<xCoord>183</xCoord>
					<yCoord>186</yCoord>
					</edgeMap>
					<edgeMap>
					<xCoord>183</xCoord>
					<yCoord>187</yCoord>
					</edgeMap>
					<edgeMap>
					<xCoord>182</xCoord>
					<yCoord>188</yCoord>
					</edgeMap>
					<edgeMap>
					<xCoord>181</xCoord>
					<yCoord>189</yCoord>
					</edgeMap>
					<edgeMap>
					<xCoord>180</xCoord>
					<yCoord>189</yCoord>
					</edgeMap>
					<edgeMap>
					<xCoord>179</xCoord>
					<yCoord>189</yCoord>
					</edgeMap>
					<edgeMap>
					<xCoord>178</xCoord>
					<yCoord>189</yCoord>
					</edgeMap>
					<edgeMap>
					<xCoord>177</xCoord>
					<yCoord>189</yCoord>
					</edgeMap>
					<edgeMap>
					<xCoord>176</xCoord>
					<yCoord>189</yCoord>
					</edgeMap>
					<edgeMap>
					<xCoord>175</xCoord>
					<yCoord>188</yCoord>
					</edgeMap>
					<edgeMap>
					<xCoord>174</xCoord>
					<yCoord>188</yCoord>
					</edgeMap>
					<edgeMap>
					<xCoord>173</xCoord>
					<yCoord>187</yCoord>
					</edgeMap>
					<edgeMap>
					<xCoord>172</xCoord>
					<yCoord>186</yCoord>
					</edgeMap>
					<edgeMap>
					<xCoord>171</xCoord>
					<yCoord>186</yCoord>
					</edgeMap>
					<edgeMap>
					<xCoord>171</xCoord>
					<yCoord>185</yCoord>
					</edgeMap>
					<edgeMap>
					<xCoord>171</xCoord>
					<yCoord>184</yCoord>
					</edgeMap>
					<edgeMap>
					<xCoord>171</xCoord>
					<yCoord>183</yCoord>
					</edgeMap>
					<edgeMap>
					<xCoord>172</xCoord>
					<yCoord>182</yCoord>
					</edgeMap>
					<edgeMap>
					<xCoord>173</xCoord>
					<yCoord>181</yCoord>
					</edgeMap>
				</roi>
				<roi>
					<imageZposition>-140.850006</imageZposition>
					<imageSOP_UID>1.3.6.1.4.1.14519.5.2.1.6279.6001.290843469890651817632715450702</imageSOP_UID>
					<inclusion>TRUE</inclusion>
					<edgeMap>
					<xCoord>175</xCoord>
					<yCoord>180</yCoord>
					</edgeMap>
					<edgeMap>
					<xCoord>175</xCoord>
					<yCoord>179</yCoord>
					</edgeMap>
					<edgeMap>
					<xCoord>175</xCoord>
					<yCoord>178</yCoord>
					</edgeMap>
					<edgeMap>
					<xCoord>175</xCoord>
					<yCoord>177</yCoord>
					</edgeMap>
					<edgeMap>
					<xCoord>175</xCoord>
					<yCoord>176</yCoord>
					</edgeMap>
					<edgeMap>
					<xCoord>176</xCoord>
					<yCoord>175</yCoord>
					</edgeMap>
					<edgeMap>
					<xCoord>177</xCoord>
					<yCoord>175</yCoord>
					</edgeMap>
					<edgeMap>
					<xCoord>178</xCoord>
					<yCoord>174</yCoord>
					</edgeMap>
					<edgeMap>
					<xCoord>179</xCoord>
					<yCoord>174</yCoord>
					</edgeMap>
					<edgeMap>
					<xCoord>180</xCoord>
					<yCoord>174</yCoord>
					</edgeMap>
					<edgeMap>
					<xCoord>181</xCoord>
					<yCoord>174</yCoord>
					</edgeMap>
					<edgeMap>
					<xCoord>182</xCoord>
					<yCoord>174</yCoord>
					</edgeMap>
					<edgeMap>
					<xCoord>183</xCoord>
					<yCoord>175</yCoord>
					</edgeMap>
					<edgeMap>
					<xCoord>183</xCoord>
					<yCoord>176</yCoord>
					</edgeMap>
					<edgeMap>
					<xCoord>184</xCoord>
					<yCoord>177</yCoord>
					</edgeMap>
					<edgeMap>
					<xCoord>184</xCoord>
					<yCoord>178</yCoord>
					</edgeMap>
					<edgeMap>
					<xCoord>184</xCoord>
					<yCoord>179</yCoord>
					</edgeMap>
					<edgeMap>
					<xCoord>185</xCoord>
					<yCoord>179</yCoord>
					</edgeMap>
					<edgeMap>
					<xCoord>185</xCoord>
					<yCoord>180</yCoord>
					</edgeMap>
					<edgeMap>
					<xCoord>186</xCoord>
					<yCoord>181</yCoord>
					</edgeMap>
					<edgeMap>
					<xCoord>186</xCoord>
					<yCoord>182</yCoord>
					</edgeMap>
					<edgeMap>
					<xCoord>187</xCoord>
					<yCoord>183</yCoord>
					</edgeMap>
					<edgeMap>
					<xCoord>187</xCoord>
					<yCoord>184</yCoord>
					</edgeMap>
					<edgeMap>
					<xCoord>187</xCoord>
					<yCoord>185</yCoord>
					</edgeMap>
					<edgeMap>
					<xCoord>187</xCoord>
					<yCoord>186</yCoord>
					</edgeMap>
					<edgeMap>
					<xCoord>187</xCoord>
					<yCoord>187</yCoord>
					</edgeMap>
					<edgeMap>
					<xCoord>186</xCoord>
					<yCoord>188</yCoord>
					</edgeMap>
					<edgeMap>
					<xCoord>185</xCoord>
					<yCoord>188</yCoord>
					</edgeMap>
					<edgeMap>
					<xCoord>184</xCoord>
					<yCoord>188</yCoord>
					</edgeMap>
					<edgeMap>
					<xCoord>183</xCoord>
					<yCoord>188</yCoord>
					</edgeMap>
					<edgeMap>
					<xCoord>182</xCoord>
					<yCoord>188</yCoord>
					</edgeMap>
					<edgeMap>
					<xCoord>181</xCoord>
					<yCoord>188</yCoord>
					</edgeMap>
					<edgeMap>
					<xCoord>180</xCoord>
					<yCoord>188</yCoord>
					</edgeMap>
					<edgeMap>
					<xCoord>179</xCoord>
					<yCoord>188</yCoord>
					</edgeMap>
					<edgeMap>
					<xCoord>178</xCoord>
					<yCoord>188</yCoord>
					</edgeMap>
					<edgeMap>
					<xCoord>177</xCoord>
					<yCoord>188</yCoord>
					</edgeMap>
					<edgeMap>
					<xCoord>176</xCoord>
					<yCoord>188</yCoord>
					</edgeMap>
					<edgeMap>
					<xCoord>175</xCoord>
					<yCoord>187</yCoord>
					</edgeMap>
					<edgeMap>
					<xCoord>174</xCoord>
					<yCoord>186</yCoord>
					</edgeMap>
					<edgeMap>
					<xCoord>173</xCoord>
					<yCoord>186</yCoord>
					</edgeMap>
					<edgeMap>
					<xCoord>172</xCoord>
					<yCoord>185</yCoord>
					</edgeMap>
					<edgeMap>
					<xCoord>171</xCoord>
					<yCoord>184</yCoord>
					</edgeMap>
					<edgeMap>
					<xCoord>170</xCoord>
					<yCoord>183</yCoord>
					</edgeMap>
					<edgeMap>
					<xCoord>169</xCoord>
					<yCoord>182</yCoord>
					</edgeMap>
					<edgeMap>
					<xCoord>169</xCoord>
					<yCoord>181</yCoord>
					</edgeMap>
					<edgeMap>
					<xCoord>169</xCoord>
					<yCoord>180</yCoord>
					</edgeMap>
					<edgeMap>
					<xCoord>170</xCoord>
					<yCoord>179</yCoord>
					</edgeMap>
					<edgeMap>
					<xCoord>171</xCoord>
					<yCoord>178</yCoord>
					</edgeMap>
					<edgeMap>
					<xCoord>172</xCoord>
					<yCoord>179</yCoord>
					</edgeMap>
					<edgeMap>
					<xCoord>172</xCoord>
					<yCoord>180</yCoord>
					</edgeMap>
					<edgeMap>
					<xCoord>173</xCoord>
					<yCoord>180</yCoord>
					</edgeMap>
					<edgeMap>
					<xCoord>174</xCoord>
					<yCoord>180</yCoord>
					</edgeMap>
					<edgeMap>
					<xCoord>175</xCoord>
					<yCoord>180</yCoord>
					</edgeMap>
				</roi>
				<roi>
					<imageZposition>-143.350006</imageZposition>
					<imageSOP_UID>1.3.6.1.4.1.14519.5.2.1.6279.6001.658178163025654812787234357642</imageSOP_UID>
					<inclusion>TRUE</inclusion>
					<edgeMap>
					<xCoord>169</xCoord>
					<yCoord>179</yCoord>
					</edgeMap>
					<edgeMap>
					<xCoord>170</xCoord>
					<yCoord>179</yCoord>
					</edgeMap>
					<edgeMap>
					<xCoord>171</xCoord>
					<yCoord>179</yCoord>
					</edgeMap>
					<edgeMap>
					<xCoord>172</xCoord>
					<yCoord>178</yCoord>
					</edgeMap>
					<edgeMap>
					<xCoord>173</xCoord>
					<yCoord>178</yCoord>
					</edgeMap>
					<edgeMap>
					<xCoord>174</xCoord>
					<yCoord>178</yCoord>
					</edgeMap>
					<edgeMap>
					<xCoord>174</xCoord>
					<yCoord>177</yCoord>
					</edgeMap>
					<edgeMap>
					<xCoord>175</xCoord>
					<yCoord>177</yCoord>
					</edgeMap>
					<edgeMap>
					<xCoord>176</xCoord>
					<yCoord>176</yCoord>
					</edgeMap>
					<edgeMap>
					<xCoord>177</xCoord>
					<yCoord>176</yCoord>
					</edgeMap>
					<edgeMap>
					<xCoord>178</xCoord>
					<yCoord>175</yCoord>
					</edgeMap>
					<edgeMap>
					<xCoord>179</xCoord>
					<yCoord>175</yCoord>
					</edgeMap>
					<edgeMap>
					<xCoord>180</xCoord>
					<yCoord>175</yCoord>
					</edgeMap>
					<edgeMap>
					<xCoord>181</xCoord>
					<yCoord>175</yCoord>
					</edgeMap>
					<edgeMap>
					<xCoord>182</xCoord>
					<yCoord>176</yCoord>
					</edgeMap>
					<edgeMap>
					<xCoord>183</xCoord>
					<yCoord>177</yCoord>
					</edgeMap>
					<edgeMap>
					<xCoord>184</xCoord>
					<yCoord>178</yCoord>
					</edgeMap>
					<edgeMap>
					<xCoord>185</xCoord>
					<yCoord>179</yCoord>
					</edgeMap>
					<edgeMap>
					<xCoord>185</xCoord>
					<yCoord>180</yCoord>
					</edgeMap>
					<edgeMap>
					<xCoord>186</xCoord>
					<yCoord>180</yCoord>
					</edgeMap>
					<edgeMap>
					<xCoord>186</xCoord>
					<yCoord>181</yCoord>
					</edgeMap>
					<edgeMap>
					<xCoord>186</xCoord>
					<yCoord>182</yCoord>
					</edgeMap>
					<edgeMap>
					<xCoord>186</xCoord>
					<yCoord>183</yCoord>
					</edgeMap>
					<edgeMap>
					<xCoord>186</xCoord>
					<yCoord>184</yCoord>
					</edgeMap>
					<edgeMap>
					<xCoord>186</xCoord>
					<yCoord>185</yCoord>
					</edgeMap>
					<edgeMap>
					<xCoord>186</xCoord>
					<yCoord>186</yCoord>
					</edgeMap>
					<edgeMap>
					<xCoord>185</xCoord>
					<yCoord>187</yCoord>
					</edgeMap>
					<edgeMap>
					<xCoord>185</xCoord>
					<yCoord>188</yCoord>
					</edgeMap>
					<edgeMap>
					<xCoord>184</xCoord>
					<yCoord>188</yCoord>
					</edgeMap>
					<edgeMap>
					<xCoord>183</xCoord>
					<yCoord>188</yCoord>
					</edgeMap>
					<edgeMap>
					<xCoord>182</xCoord>
					<yCoord>188</yCoord>
					</edgeMap>
					<edgeMap>
					<xCoord>181</xCoord>
					<yCoord>188</yCoord>
					</edgeMap>
					<edgeMap>
					<xCoord>180</xCoord>
					<yCoord>188</yCoord>
					</edgeMap>
					<edgeMap>
					<xCoord>179</xCoord>
					<yCoord>188</yCoord>
					</edgeMap>
					<edgeMap>
					<xCoord>178</xCoord>
					<yCoord>188</yCoord>
					</edgeMap>
					<edgeMap>
					<xCoord>177</xCoord>
					<yCoord>188</yCoord>
					</edgeMap>
					<edgeMap>
					<xCoord>176</xCoord>
					<yCoord>188</yCoord>
					</edgeMap>
					<edgeMap>
					<xCoord>175</xCoord>
					<yCoord>188</yCoord>
					</edgeMap>
					<edgeMap>
					<xCoord>174</xCoord>
					<yCoord>187</yCoord>
					</edgeMap>
					<edgeMap>
					<xCoord>173</xCoord>
					<yCoord>186</yCoord>
					</edgeMap>
					<edgeMap>
					<xCoord>172</xCoord>
					<yCoord>185</yCoord>
					</edgeMap>
					<edgeMap>
					<xCoord>171</xCoord>
					<yCoord>185</yCoord>
					</edgeMap>
					<edgeMap>
					<xCoord>171</xCoord>
					<yCoord>184</yCoord>
					</edgeMap>
					<edgeMap>
					<xCoord>170</xCoord>
					<yCoord>183</yCoord>
					</edgeMap>
					<edgeMap>
					<xCoord>170</xCoord>
					<yCoord>182</yCoord>
					</edgeMap>
					<edgeMap>
					<xCoord>170</xCoord>
					<yCoord>181</yCoord>
					</edgeMap>
					<edgeMap>
					<xCoord>169</xCoord>
					<yCoord>180</yCoord>
					</edgeMap>
					<edgeMap>
					<xCoord>169</xCoord>
					<yCoord>179</yCoord>
					</edgeMap>
				</roi>
				<roi>
					<imageZposition>-145.850006</imageZposition>
					<imageSOP_UID>1.3.6.1.4.1.14519.5.2.1.6279.6001.280542577856931779033316349136</imageSOP_UID>
					<inclusion>TRUE</inclusion>
					<edgeMap>
					<xCoord>170</xCoord>
					<yCoord>184</yCoord>
					</edgeMap>
					<edgeMap>
					<xCoord>169</xCoord>
					<yCoord>183</yCoord>
					</edgeMap>
					<edgeMap>
					<xCoord>168</xCoord>
					<yCoord>182</yCoord>
					</edgeMap>
					<edgeMap>
					<xCoord>168</xCoord>
					<yCoord>181</yCoord>
					</edgeMap>
					<edgeMap>
					<xCoord>168</xCoord>
					<yCoord>180</yCoord>
					</edgeMap>
					<edgeMap>
					<xCoord>169</xCoord>
					<yCoord>179</yCoord>
					</edgeMap>
					<edgeMap>
					<xCoord>169</xCoord>
					<yCoord>178</yCoord>
					</edgeMap>
					<edgeMap>
					<xCoord>170</xCoord>
					<yCoord>177</yCoord>
					</edgeMap>
					<edgeMap>
					<xCoord>171</xCoord>
					<yCoord>177</yCoord>
					</edgeMap>
					<edgeMap>
					<xCoord>172</xCoord>
					<yCoord>177</yCoord>
					</edgeMap>
					<edgeMap>
					<xCoord>173</xCoord>
					<yCoord>177</yCoord>
					</edgeMap>
					<edgeMap>
					<xCoord>174</xCoord>
					<yCoord>178</yCoord>
					</edgeMap>
					<edgeMap>
					<xCoord>175</xCoord>
					<yCoord>178</yCoord>
					</edgeMap>
					<edgeMap>
					<xCoord>176</xCoord>
					<yCoord>178</yCoord>
					</edgeMap>
					<edgeMap>
					<xCoord>177</xCoord>
					<yCoord>177</yCoord>
					</edgeMap>
					<edgeMap>
					<xCoord>177</xCoord>
					<yCoord>178</yCoord>
					</edgeMap>
					<edgeMap>
					<xCoord>175</xCoord>
					<yCoord>179</yCoord>
					</edgeMap>
					<edgeMap>
					<xCoord>175</xCoord>
					<yCoord>180</yCoord>
					</edgeMap>
					<edgeMap>
					<xCoord>175</xCoord>
					<yCoord>181</yCoord>
					</edgeMap>
					<edgeMap>
					<xCoord>174</xCoord>
					<yCoord>182</yCoord>
					</edgeMap>
					<edgeMap>
					<xCoord>174</xCoord>
					<yCoord>183</yCoord>
					</edgeMap>
					<edgeMap>
					<xCoord>173</xCoord>
					<yCoord>184</yCoord>
					</edgeMap>
					<edgeMap>
					<xCoord>172</xCoord>
					<yCoord>184</yCoord>
					</edgeMap>
					<edgeMap>
					<xCoord>171</xCoord>
					<yCoord>184</yCoord>
					</edgeMap>
					<edgeMap>
					<xCoord>170</xCoord>
					<yCoord>184</yCoord>
					</edgeMap>
				</roi>
			</unblindedReadNodule>
			<unblindedReadNodule>
				<noduleID>6</noduleID>
				<roi>
					<imageZposition>-143.350006</imageZposition>
					<imageSOP_UID>1.3.6.1.4.1.14519.5.2.1.6279.6001.658178163025654812787234357642</imageSOP_UID>
					<inclusion>TRUE</inclusion>
					<edgeMap>
					<xCoord>98</xCoord>
					<yCoord>253</yCoord>
					</edgeMap>
				</roi>
			</unblindedReadNodule>
			<unblindedReadNodule>
				<noduleID>7</noduleID>
				<roi>
					<imageZposition>-143.350006</imageZposition>
					<imageSOP_UID>1.3.6.1.4.1.14519.5.2.1.6279.6001.658178163025654812787234357642</imageSOP_UID>
					<inclusion>TRUE</inclusion>
					<edgeMap>
					<xCoord>101</xCoord>
					<yCoord>259</yCoord>
					</edgeMap>
				</roi>
			</unblindedReadNodule>
			<unblindedReadNodule>
				<noduleID>8</noduleID>
				<roi>
					<imageZposition>-145.850006</imageZposition>
					<imageSOP_UID>1.3.6.1.4.1.14519.5.2.1.6279.6001.280542577856931779033316349136</imageSOP_UID>
					<inclusion>TRUE</inclusion>
					<edgeMap>
					<xCoord>71</xCoord>
					<yCoord>210</yCoord>
					</edgeMap>
				</roi>
			</unblindedReadNodule>
			<unblindedReadNodule>
				<noduleID>9</noduleID>
				<characteristics>
					<subtlety>5</subtlety>
					<internalStructure>1</internalStructure>
					<calcification>6</calcification>
					<sphericity>5</sphericity>
					<margin>4</margin>
					<lobulation>1</lobulation>
					<spiculation>5</spiculation>
					<texture>4</texture>
					<malignancy>4</malignancy>
				</characteristics>
				<roi>
					<imageZposition>-113.349998</imageZposition>
					<imageSOP_UID>1.3.6.1.4.1.14519.5.2.1.6279.6001.594762168574037965296330196789</imageSOP_UID>
					<inclusion>TRUE</inclusion>
					<edgeMap>
					<xCoord>179</xCoord>
					<yCoord>148</yCoord>
					</edgeMap>
					<edgeMap>
					<xCoord>180</xCoord>
					<yCoord>147</yCoord>
					</edgeMap>
					<edgeMap>
					<xCoord>181</xCoord>
					<yCoord>147</yCoord>
					</edgeMap>
					<edgeMap>
					<xCoord>182</xCoord>
					<yCoord>146</yCoord>
					</edgeMap>
					<edgeMap>
					<xCoord>183</xCoord>
					<yCoord>147</yCoord>
					</edgeMap>
					<edgeMap>
					<xCoord>184</xCoord>
					<yCoord>147</yCoord>
					</edgeMap>
					<edgeMap>
					<xCoord>185</xCoord>
					<yCoord>147</yCoord>
					</edgeMap>
					<edgeMap>
					<xCoord>186</xCoord>
					<yCoord>148</yCoord>
					</edgeMap>
					<edgeMap>
					<xCoord>186</xCoord>
					<yCoord>149</yCoord>
					</edgeMap>
					<edgeMap>
					<xCoord>186</xCoord>
					<yCoord>150</yCoord>
					</edgeMap>
					<edgeMap>
					<xCoord>186</xCoord>
					<yCoord>151</yCoord>
					</edgeMap>
					<edgeMap>
					<xCoord>186</xCoord>
					<yCoord>152</yCoord>
					</edgeMap>
					<edgeMap>
					<xCoord>187</xCoord>
					<yCoord>152</yCoord>
					</edgeMap>
					<edgeMap>
					<xCoord>185</xCoord>
					<yCoord>152</yCoord>
					</edgeMap>
					<edgeMap>
					<xCoord>184</xCoord>
					<yCoord>152</yCoord>
					</edgeMap>
					<edgeMap>
					<xCoord>183</xCoord>
					<yCoord>152</yCoord>
					</edgeMap>
					<edgeMap>
					<xCoord>182</xCoord>
					<yCoord>152</yCoord>
					</edgeMap>
					<edgeMap>
					<xCoord>181</xCoord>
					<yCoord>152</yCoord>
					</edgeMap>
					<edgeMap>
					<xCoord>180</xCoord>
					<yCoord>151</yCoord>
					</edgeMap>
					<edgeMap>
					<xCoord>180</xCoord>
					<yCoord>150</yCoord>
					</edgeMap>
					<edgeMap>
					<xCoord>179</xCoord>
					<yCoord>150</yCoord>
					</edgeMap>
					<edgeMap>
					<xCoord>179</xCoord>
					<yCoord>149</yCoord>
					</edgeMap>
					<edgeMap>
					<xCoord>179</xCoord>
					<yCoord>148</yCoord>
					</edgeMap>
				</roi>
				<roi>
					<imageZposition>-115.849998</imageZposition>
					<imageSOP_UID>1.3.6.1.4.1.14519.5.2.1.6279.6001.303833963111072649793019780883</imageSOP_UID>
					<inclusion>TRUE</inclusion>
					<edgeMap>
					<xCoord>184</xCoord>
					<yCoord>144</yCoord>
					</edgeMap>
					<edgeMap>
					<xCoord>185</xCoord>
					<yCoord>144</yCoord>
					</edgeMap>
					<edgeMap>
					<xCoord>186</xCoord>
					<yCoord>144</yCoord>
					</edgeMap>
					<edgeMap>
					<xCoord>187</xCoord>
					<yCoord>143</yCoord>
					</edgeMap>
					<edgeMap>
					<xCoord>188</xCoord>
					<yCoord>143</yCoord>
					</edgeMap>
					<edgeMap>
					<xCoord>189</xCoord>
					<yCoord>143</yCoord>
					</edgeMap>
					<edgeMap>
					<xCoord>190</xCoord>
					<yCoord>144</yCoord>
					</edgeMap>
					<edgeMap>
					<xCoord>191</xCoord>
					<yCoord>144</yCoord>
					</edgeMap>
					<edgeMap>
					<xCoord>192</xCoord>
					<yCoord>144</yCoord>
					</edgeMap>
					<edgeMap>
					<xCoord>193</xCoord>
					<yCoord>144</yCoord>
					</edgeMap>
					<edgeMap>
					<xCoord>193</xCoord>
					<yCoord>145</yCoord>
					</edgeMap>
					<edgeMap>
					<xCoord>194</xCoord>
					<yCoord>146</yCoord>
					</edgeMap>
					<edgeMap>
					<xCoord>194</xCoord>
					<yCoord>147</yCoord>
					</edgeMap>
					<edgeMap>
					<xCoord>195</xCoord>
					<yCoord>148</yCoord>
					</edgeMap>
					<edgeMap>
					<xCoord>195</xCoord>
					<yCoord>149</yCoord>
					</edgeMap>
					<edgeMap>
					<xCoord>194</xCoord>
					<yCoord>150</yCoord>
					</edgeMap>
					<edgeMap>
					<xCoord>193</xCoord>
					<yCoord>150</yCoord>
					</edgeMap>
					<edgeMap>
					<xCoord>192</xCoord>
					<yCoord>151</yCoord>
					</edgeMap>
					<edgeMap>
					<xCoord>191</xCoord>
					<yCoord>151</yCoord>
					</edgeMap>
					<edgeMap>
					<xCoord>190</xCoord>
					<yCoord>151</yCoord>
					</edgeMap>
					<edgeMap>
					<xCoord>189</xCoord>
					<yCoord>152</yCoord>
					</edgeMap>
					<edgeMap>
					<xCoord>188</xCoord>
					<yCoord>153</yCoord>
					</edgeMap>
					<edgeMap>
					<xCoord>187</xCoord>
					<yCoord>154</yCoord>
					</edgeMap>
					<edgeMap>
					<xCoord>186</xCoord>
					<yCoord>154</yCoord>
					</edgeMap>
					<edgeMap>
					<xCoord>185</xCoord>
					<yCoord>154</yCoord>
					</edgeMap>
					<edgeMap>
					<xCoord>184</xCoord>
					<yCoord>154</yCoord>
					</edgeMap>
					<edgeMap>
					<xCoord>183</xCoord>
					<yCoord>154</yCoord>
					</edgeMap>
					<edgeMap>
					<xCoord>182</xCoord>
					<yCoord>154</yCoord>
					</edgeMap>
					<edgeMap>
					<xCoord>181</xCoord>
					<yCoord>154</yCoord>
					</edgeMap>
					<edgeMap>
					<xCoord>180</xCoord>
					<yCoord>153</yCoord>
					</edgeMap>
					<edgeMap>
					<xCoord>179</xCoord>
					<yCoord>152</yCoord>
					</edgeMap>
					<edgeMap>
					<xCoord>179</xCoord>
					<yCoord>151</yCoord>
					</edgeMap>
					<edgeMap>
					<xCoord>178</xCoord>
					<yCoord>151</yCoord>
					</edgeMap>
					<edgeMap>
					<xCoord>178</xCoord>
					<yCoord>150</yCoord>
					</edgeMap>
					<edgeMap>
					<xCoord>178</xCoord>
					<yCoord>149</yCoord>
					</edgeMap>
					<edgeMap>
					<xCoord>178</xCoord>
					<yCoord>148</yCoord>
					</edgeMap>
					<edgeMap>
					<xCoord>179</xCoord>
					<yCoord>147</yCoord>
					</edgeMap>
					<edgeMap>
					<xCoord>180</xCoord>
					<yCoord>147</yCoord>
					</edgeMap>
					<edgeMap>
					<xCoord>181</xCoord>
					<yCoord>146</yCoord>
					</edgeMap>
					<edgeMap>
					<xCoord>182</xCoord>
					<yCoord>146</yCoord>
					</edgeMap>
					<edgeMap>
					<xCoord>183</xCoord>
					<yCoord>145</yCoord>
					</edgeMap>
					<edgeMap>
					<xCoord>184</xCoord>
					<yCoord>144</yCoord>
					</edgeMap>
				</roi>
				<roi>
					<imageZposition>-118.349998</imageZposition>
					<imageSOP_UID>1.3.6.1.4.1.14519.5.2.1.6279.6001.144590985694829052105406266524</imageSOP_UID>
					<inclusion>TRUE</inclusion>
					<edgeMap>
					<xCoord>184</xCoord>
					<yCoord>138</yCoord>
					</edgeMap>
					<edgeMap>
					<xCoord>185</xCoord>
					<yCoord>139</yCoord>
					</edgeMap>
					<edgeMap>
					<xCoord>185</xCoord>
					<yCoord>140</yCoord>
					</edgeMap>
					<edgeMap>
					<xCoord>186</xCoord>
					<yCoord>140</yCoord>
					</edgeMap>
					<edgeMap>
					<xCoord>187</xCoord>
					<yCoord>141</yCoord>
					</edgeMap>
					<edgeMap>
					<xCoord>188</xCoord>
					<yCoord>141</yCoord>
					</edgeMap>
					<edgeMap>
					<xCoord>189</xCoord>
					<yCoord>141</yCoord>
					</edgeMap>
					<edgeMap>
					<xCoord>190</xCoord>
					<yCoord>141</yCoord>
					</edgeMap>
					<edgeMap>
					<xCoord>191</xCoord>
					<yCoord>142</yCoord>
					</edgeMap>
					<edgeMap>
					<xCoord>192</xCoord>
					<yCoord>142</yCoord>
					</edgeMap>
					<edgeMap>
					<xCoord>193</xCoord>
					<yCoord>142</yCoord>
					</edgeMap>
					<edgeMap>
					<xCoord>194</xCoord>
					<yCoord>142</yCoord>
					</edgeMap>
					<edgeMap>
					<xCoord>195</xCoord>
					<yCoord>143</yCoord>
					</edgeMap>
					<edgeMap>
					<xCoord>196</xCoord>
					<yCoord>144</yCoord>
					</edgeMap>
					<edgeMap>
					<xCoord>196</xCoord>
					<yCoord>145</yCoord>
					</edgeMap>
					<edgeMap>
					<xCoord>197</xCoord>
					<yCoord>146</yCoord>
					</edgeMap>
					<edgeMap>
					<xCoord>198</xCoord>
					<yCoord>147</yCoord>
					</edgeMap>
					<edgeMap>
					<xCoord>199</xCoord>
					<yCoord>148</yCoord>
					</edgeMap>
					<edgeMap>
					<xCoord>198</xCoord>
					<yCoord>149</yCoord>
					</edgeMap>
					<edgeMap>
					<xCoord>198</xCoord>
					<yCoord>150</yCoord>
					</edgeMap>
					<edgeMap>
					<xCoord>198</xCoord>
					<yCoord>151</yCoord>
					</edgeMap>
					<edgeMap>
					<xCoord>197</xCoord>
					<yCoord>152</yCoord>
					</edgeMap>
					<edgeMap>
					<xCoord>196</xCoord>
					<yCoord>152</yCoord>
					</edgeMap>
					<edgeMap>
					<xCoord>195</xCoord>
					<yCoord>153</yCoord>
					</edgeMap>
					<edgeMap>
					<xCoord>194</xCoord>
					<yCoord>154</yCoord>
					</edgeMap>
					<edgeMap>
					<xCoord>193</xCoord>
					<yCoord>155</yCoord>
					</edgeMap>
					<edgeMap>
					<xCoord>192</xCoord>
					<yCoord>156</yCoord>
					</edgeMap>
					<edgeMap>
					<xCoord>191</xCoord>
					<yCoord>156</yCoord>
					</edgeMap>
					<edgeMap>
					<xCoord>190</xCoord>
					<yCoord>157</yCoord>
					</edgeMap>
					<edgeMap>
					<xCoord>189</xCoord>
					<yCoord>157</yCoord>
					</edgeMap>
					<edgeMap>
					<xCoord>188</xCoord>
					<yCoord>157</yCoord>
					</edgeMap>
					<edgeMap>
					<xCoord>187</xCoord>
					<yCoord>157</yCoord>
					</edgeMap>
					<edgeMap>
					<xCoord>186</xCoord>
					<yCoord>157</yCoord>
					</edgeMap>
					<edgeMap>
					<xCoord>185</xCoord>
					<yCoord>157</yCoord>
					</edgeMap>
					<edgeMap>
					<xCoord>184</xCoord>
					<yCoord>156</yCoord>
					</edgeMap>
					<edgeMap>
					<xCoord>183</xCoord>
					<yCoord>155</yCoord>
					</edgeMap>
					<edgeMap>
					<xCoord>182</xCoord>
					<yCoord>155</yCoord>
					</edgeMap>
					<edgeMap>
					<xCoord>181</xCoord>
					<yCoord>154</yCoord>
					</edgeMap>
					<edgeMap>
					<xCoord>180</xCoord>
					<yCoord>153</yCoord>
					</edgeMap>
					<edgeMap>
					<xCoord>179</xCoord>
					<yCoord>153</yCoord>
					</edgeMap>
					<edgeMap>
					<xCoord>178</xCoord>
					<yCoord>152</yCoord>
					</edgeMap>
					<edgeMap>
					<xCoord>177</xCoord>
					<yCoord>152</yCoord>
					</edgeMap>
					<edgeMap>
					<xCoord>176</xCoord>
					<yCoord>151</yCoord>
					</edgeMap>
					<edgeMap>
					<xCoord>175</xCoord>
					<yCoord>150</yCoord>
					</edgeMap>
					<edgeMap>
					<xCoord>174</xCoord>
					<yCoord>149</yCoord>
					</edgeMap>
					<edgeMap>
					<xCoord>174</xCoord>
					<yCoord>148</yCoord>
					</edgeMap>
					<edgeMap>
					<xCoord>174</xCoord>
					<yCoord>147</yCoord>
					</edgeMap>
					<edgeMap>
					<xCoord>174</xCoord>
					<yCoord>146</yCoord>
					</edgeMap>
					<edgeMap>
					<xCoord>174</xCoord>
					<yCoord>145</yCoord>
					</edgeMap>
					<edgeMap>
					<xCoord>175</xCoord>
					<yCoord>145</yCoord>
					</edgeMap>
					<edgeMap>
					<xCoord>176</xCoord>
					<yCoord>145</yCoord>
					</edgeMap>
					<edgeMap>
					<xCoord>177</xCoord>
					<yCoord>144</yCoord>
					</edgeMap>
					<edgeMap>
					<xCoord>177</xCoord>
					<yCoord>143</yCoord>
					</edgeMap>
					<edgeMap>
					<xCoord>177</xCoord>
					<yCoord>142</yCoord>
					</edgeMap>
					<edgeMap>
					<xCoord>177</xCoord>
					<yCoord>141</yCoord>
					</edgeMap>
					<edgeMap>
					<xCoord>177</xCoord>
					<yCoord>140</yCoord>
					</edgeMap>
					<edgeMap>
					<xCoord>177</xCoord>
					<yCoord>139</yCoord>
					</edgeMap>
					<edgeMap>
					<xCoord>178</xCoord>
					<yCoord>138</yCoord>
					</edgeMap>
					<edgeMap>
					<xCoord>179</xCoord>
					<yCoord>137</yCoord>
					</edgeMap>
					<edgeMap>
					<xCoord>180</xCoord>
					<yCoord>137</yCoord>
					</edgeMap>
					<edgeMap>
					<xCoord>181</xCoord>
					<yCoord>137</yCoord>
					</edgeMap>
					<edgeMap>
					<xCoord>182</xCoord>
					<yCoord>137</yCoord>
					</edgeMap>
					<edgeMap>
					<xCoord>183</xCoord>
					<yCoord>138</yCoord>
					</edgeMap>
					<edgeMap>
					<xCoord>184</xCoord>
					<yCoord>138</yCoord>
					</edgeMap>
				</roi>
				<roi>
					<imageZposition>-120.849998</imageZposition>
					<imageSOP_UID>1.3.6.1.4.1.14519.5.2.1.6279.6001.162936451785551548362683945390</imageSOP_UID>
					<inclusion>TRUE</inclusion>
					<edgeMap>
					<xCoord>180</xCoord>
					<yCoord>136</yCoord>
					</edgeMap>
					<edgeMap>
					<xCoord>180</xCoord>
					<yCoord>135</yCoord>
					</edgeMap>
					<edgeMap>
					<xCoord>181</xCoord>
					<yCoord>134</yCoord>
					</edgeMap>
					<edgeMap>
					<xCoord>181</xCoord>
					<yCoord>133</yCoord>
					</edgeMap>
					<edgeMap>
					<xCoord>182</xCoord>
					<yCoord>133</yCoord>
					</edgeMap>
					<edgeMap>
					<xCoord>183</xCoord>
					<yCoord>133</yCoord>
					</edgeMap>
					<edgeMap>
					<xCoord>184</xCoord>
					<yCoord>133</yCoord>
					</edgeMap>
					<edgeMap>
					<xCoord>184</xCoord>
					<yCoord>134</yCoord>
					</edgeMap>
					<edgeMap>
					<xCoord>185</xCoord>
					<yCoord>135</yCoord>
					</edgeMap>
					<edgeMap>
					<xCoord>185</xCoord>
					<yCoord>136</yCoord>
					</edgeMap>
					<edgeMap>
					<xCoord>185</xCoord>
					<yCoord>137</yCoord>
					</edgeMap>
					<edgeMap>
					<xCoord>186</xCoord>
					<yCoord>138</yCoord>
					</edgeMap>
					<edgeMap>
					<xCoord>186</xCoord>
					<yCoord>139</yCoord>
					</edgeMap>
					<edgeMap>
					<xCoord>187</xCoord>
					<yCoord>140</yCoord>
					</edgeMap>
					<edgeMap>
					<xCoord>187</xCoord>
					<yCoord>141</yCoord>
					</edgeMap>
					<edgeMap>
					<xCoord>188</xCoord>
					<yCoord>142</yCoord>
					</edgeMap>
					<edgeMap>
					<xCoord>189</xCoord>
					<yCoord>142</yCoord>
					</edgeMap>
					<edgeMap>
					<xCoord>190</xCoord>
					<yCoord>142</yCoord>
					</edgeMap>
					<edgeMap>
					<xCoord>191</xCoord>
					<yCoord>142</yCoord>
					</edgeMap>
					<edgeMap>
					<xCoord>192</xCoord>
					<yCoord>142</yCoord>
					</edgeMap>
					<edgeMap>
					<xCoord>193</xCoord>
					<yCoord>143</yCoord>
					</edgeMap>
					<edgeMap>
					<xCoord>194</xCoord>
					<yCoord>143</yCoord>
					</edgeMap>
					<edgeMap>
					<xCoord>195</xCoord>
					<yCoord>143</yCoord>
					</edgeMap>
					<edgeMap>
					<xCoord>196</xCoord>
					<yCoord>144</yCoord>
					</edgeMap>
					<edgeMap>
					<xCoord>197</xCoord>
					<yCoord>145</yCoord>
					</edgeMap>
					<edgeMap>
					<xCoord>198</xCoord>
					<yCoord>145</yCoord>
					</edgeMap>
					<edgeMap>
					<xCoord>199</xCoord>
					<yCoord>146</yCoord>
					</edgeMap>
					<edgeMap>
					<xCoord>200</xCoord>
					<yCoord>147</yCoord>
					</edgeMap>
					<edgeMap>
					<xCoord>201</xCoord>
					<yCoord>147</yCoord>
					</edgeMap>
					<edgeMap>
					<xCoord>202</xCoord>
					<yCoord>148</yCoord>
					</edgeMap>
					<edgeMap>
					<xCoord>203</xCoord>
					<yCoord>149</yCoord>
					</edgeMap>
					<edgeMap>
					<xCoord>203</xCoord>
					<yCoord>150</yCoord>
					</edgeMap>
					<edgeMap>
					<xCoord>202</xCoord>
					<yCoord>150</yCoord>
					</edgeMap>
					<edgeMap>
					<xCoord>201</xCoord>
					<yCoord>150</yCoord>
					</edgeMap>
					<edgeMap>
					<xCoord>200</xCoord>
					<yCoord>150</yCoord>
					</edgeMap>
					<edgeMap>
					<xCoord>199</xCoord>
					<yCoord>150</yCoord>
					</edgeMap>
					<edgeMap>
					<xCoord>198</xCoord>
					<yCoord>150</yCoord>
					</edgeMap>
					<edgeMap>
					<xCoord>197</xCoord>
					<yCoord>150</yCoord>
					</edgeMap>
					<edgeMap>
					<xCoord>196</xCoord>
					<yCoord>151</yCoord>
					</edgeMap>
					<edgeMap>
					<xCoord>195</xCoord>
					<yCoord>152</yCoord>
					</edgeMap>
					<edgeMap>
					<xCoord>195</xCoord>
					<yCoord>153</yCoord>
					</edgeMap>
					<edgeMap>
					<xCoord>194</xCoord>
					<yCoord>154</yCoord>
					</edgeMap>
					<edgeMap>
					<xCoord>193</xCoord>
					<yCoord>155</yCoord>
					</edgeMap>
					<edgeMap>
					<xCoord>192</xCoord>
					<yCoord>156</yCoord>
					</edgeMap>
					<edgeMap>
					<xCoord>191</xCoord>
					<yCoord>157</yCoord>
					</edgeMap>
					<edgeMap>
					<xCoord>190</xCoord>
					<yCoord>158</yCoord>
					</edgeMap>
					<edgeMap>
					<xCoord>189</xCoord>
					<yCoord>158</yCoord>
					</edgeMap>
					<edgeMap>
					<xCoord>188</xCoord>
					<yCoord>158</yCoord>
					</edgeMap>
					<edgeMap>
					<xCoord>187</xCoord>
					<yCoord>158</yCoord>
					</edgeMap>
					<edgeMap>
					<xCoord>186</xCoord>
					<yCoord>158</yCoord>
					</edgeMap>
					<edgeMap>
					<xCoord>185</xCoord>
					<yCoord>157</yCoord>
					</edgeMap>
					<edgeMap>
					<xCoord>184</xCoord>
					<yCoord>157</yCoord>
					</edgeMap>
					<edgeMap>
					<xCoord>183</xCoord>
					<yCoord>156</yCoord>
					</edgeMap>
					<edgeMap>
					<xCoord>183</xCoord>
					<yCoord>155</yCoord>
					</edgeMap>
					<edgeMap>
					<xCoord>182</xCoord>
					<yCoord>154</yCoord>
					</edgeMap>
					<edgeMap>
					<xCoord>181</xCoord>
					<yCoord>153</yCoord>
					</edgeMap>
					<edgeMap>
					<xCoord>180</xCoord>
					<yCoord>152</yCoord>
					</edgeMap>
					<edgeMap>
					<xCoord>179</xCoord>
					<yCoord>152</yCoord>
					</edgeMap>
					<edgeMap>
					<xCoord>178</xCoord>
					<yCoord>152</yCoord>
					</edgeMap>
					<edgeMap>
					<xCoord>177</xCoord>
					<yCoord>151</yCoord>
					</edgeMap>
					<edgeMap>
					<xCoord>176</xCoord>
					<yCoord>151</yCoord>
					</edgeMap>
					<edgeMap>
					<xCoord>175</xCoord>
					<yCoord>150</yCoord>
					</edgeMap>
					<edgeMap>
					<xCoord>175</xCoord>
					<yCoord>149</yCoord>
					</edgeMap>
					<edgeMap>
					<xCoord>174</xCoord>
					<yCoord>148</yCoord>
					</edgeMap>
					<edgeMap>
					<xCoord>174</xCoord>
					<yCoord>147</yCoord>
					</edgeMap>
					<edgeMap>
					<xCoord>175</xCoord>
					<yCoord>146</yCoord>
					</edgeMap>
					<edgeMap>
					<xCoord>175</xCoord>
					<yCoord>145</yCoord>
					</edgeMap>
					<edgeMap>
					<xCoord>176</xCoord>
					<yCoord>144</yCoord>
					</edgeMap>
					<edgeMap>
					<xCoord>176</xCoord>
					<yCoord>143</yCoord>
					</edgeMap>
					<edgeMap>
					<xCoord>175</xCoord>
					<yCoord>142</yCoord>
					</edgeMap>
					<edgeMap>
					<xCoord>174</xCoord>
					<yCoord>141</yCoord>
					</edgeMap>
					<edgeMap>
					<xCoord>173</xCoord>
					<yCoord>140</yCoord>
					</edgeMap>
					<edgeMap>
					<xCoord>173</xCoord>
					<yCoord>139</yCoord>
					</edgeMap>
					<edgeMap>
					<xCoord>173</xCoord>
					<yCoord>138</yCoord>
					</edgeMap>
					<edgeMap>
					<xCoord>174</xCoord>
					<yCoord>137</yCoord>
					</edgeMap>
					<edgeMap>
					<xCoord>175</xCoord>
					<yCoord>137</yCoord>
					</edgeMap>
					<edgeMap>
					<xCoord>176</xCoord>
					<yCoord>137</yCoord>
					</edgeMap>
					<edgeMap>
					<xCoord>177</xCoord>
					<yCoord>137</yCoord>
					</edgeMap>
					<edgeMap>
					<xCoord>178</xCoord>
					<yCoord>136</yCoord>
					</edgeMap>
					<edgeMap>
					<xCoord>179</xCoord>
					<yCoord>136</yCoord>
					</edgeMap>
					<edgeMap>
					<xCoord>180</xCoord>
					<yCoord>136</yCoord>
					</edgeMap>
				</roi>
				<roi>
					<imageZposition>-123.349998</imageZposition>
					<imageSOP_UID>1.3.6.1.4.1.14519.5.2.1.6279.6001.714578593473152427417164435894</imageSOP_UID>
					<inclusion>TRUE</inclusion>
					<edgeMap>
					<xCoord>177</xCoord>
					<yCoord>136</yCoord>
					</edgeMap>
					<edgeMap>
					<xCoord>178</xCoord>
					<yCoord>136</yCoord>
					</edgeMap>
					<edgeMap>
					<xCoord>179</xCoord>
					<yCoord>136</yCoord>
					</edgeMap>
					<edgeMap>
					<xCoord>180</xCoord>
					<yCoord>136</yCoord>
					</edgeMap>
					<edgeMap>
					<xCoord>181</xCoord>
					<yCoord>136</yCoord>
					</edgeMap>
					<edgeMap>
					<xCoord>182</xCoord>
					<yCoord>136</yCoord>
					</edgeMap>
					<edgeMap>
					<xCoord>183</xCoord>
					<yCoord>136</yCoord>
					</edgeMap>
					<edgeMap>
					<xCoord>184</xCoord>
					<yCoord>135</yCoord>
					</edgeMap>
					<edgeMap>
					<xCoord>185</xCoord>
					<yCoord>134</yCoord>
					</edgeMap>
					<edgeMap>
					<xCoord>186</xCoord>
					<yCoord>133</yCoord>
					</edgeMap>
					<edgeMap>
					<xCoord>187</xCoord>
					<yCoord>132</yCoord>
					</edgeMap>
					<edgeMap>
					<xCoord>188</xCoord>
					<yCoord>132</yCoord>
					</edgeMap>
					<edgeMap>
					<xCoord>189</xCoord>
					<yCoord>132</yCoord>
					</edgeMap>
					<edgeMap>
					<xCoord>190</xCoord>
					<yCoord>132</yCoord>
					</edgeMap>
					<edgeMap>
					<xCoord>191</xCoord>
					<yCoord>133</yCoord>
					</edgeMap>
					<edgeMap>
					<xCoord>191</xCoord>
					<yCoord>134</yCoord>
					</edgeMap>
					<edgeMap>
					<xCoord>191</xCoord>
					<yCoord>135</yCoord>
					</edgeMap>
					<edgeMap>
					<xCoord>191</xCoord>
					<yCoord>136</yCoord>
					</edgeMap>
					<edgeMap>
					<xCoord>191</xCoord>
					<yCoord>137</yCoord>
					</edgeMap>
					<edgeMap>
					<xCoord>191</xCoord>
					<yCoord>138</yCoord>
					</edgeMap>
					<edgeMap>
					<xCoord>192</xCoord>
					<yCoord>139</yCoord>
					</edgeMap>
					<edgeMap>
					<xCoord>192</xCoord>
					<yCoord>140</yCoord>
					</edgeMap>
					<edgeMap>
					<xCoord>192</xCoord>
					<yCoord>141</yCoord>
					</edgeMap>
					<edgeMap>
					<xCoord>193</xCoord>
					<yCoord>142</yCoord>
					</edgeMap>
					<edgeMap>
					<xCoord>194</xCoord>
					<yCoord>143</yCoord>
					</edgeMap>
					<edgeMap>
					<xCoord>195</xCoord>
					<yCoord>144</yCoord>
					</edgeMap>
					<edgeMap>
					<xCoord>196</xCoord>
					<yCoord>144</yCoord>
					</edgeMap>
					<edgeMap>
					<xCoord>197</xCoord>
					<yCoord>145</yCoord>
					</edgeMap>
					<edgeMap>
					<xCoord>198</xCoord>
					<yCoord>146</yCoord>
					</edgeMap>
					<edgeMap>
					<xCoord>199</xCoord>
					<yCoord>146</yCoord>
					</edgeMap>
					<edgeMap>
					<xCoord>200</xCoord>
					<yCoord>147</yCoord>
					</edgeMap>
					<edgeMap>
					<xCoord>201</xCoord>
					<yCoord>148</yCoord>
					</edgeMap>
					<edgeMap>
					<xCoord>202</xCoord>
					<yCoord>148</yCoord>
					</edgeMap>
					<edgeMap>
					<xCoord>202</xCoord>
					<yCoord>149</yCoord>
					</edgeMap>
					<edgeMap>
					<xCoord>202</xCoord>
					<yCoord>150</yCoord>
					</edgeMap>
					<edgeMap>
					<xCoord>202</xCoord>
					<yCoord>151</yCoord>
					</edgeMap>
					<edgeMap>
					<xCoord>203</xCoord>
					<yCoord>150</yCoord>
					</edgeMap>
					<edgeMap>
					<xCoord>204</xCoord>
					<yCoord>150</yCoord>
					</edgeMap>
					<edgeMap>
					<xCoord>203</xCoord>
					<yCoord>151</yCoord>
					</edgeMap>
					<edgeMap>
					<xCoord>201</xCoord>
					<yCoord>152</yCoord>
					</edgeMap>
					<edgeMap>
					<xCoord>200</xCoord>
					<yCoord>152</yCoord>
					</edgeMap>
					<edgeMap>
					<xCoord>200</xCoord>
					<yCoord>153</yCoord>
					</edgeMap>
					<edgeMap>
					<xCoord>200</xCoord>
					<yCoord>154</yCoord>
					</edgeMap>
					<edgeMap>
					<xCoord>199</xCoord>
					<yCoord>154</yCoord>
					</edgeMap>
					<edgeMap>
					<xCoord>198</xCoord>
					<yCoord>154</yCoord>
					</edgeMap>
					<edgeMap>
					<xCoord>197</xCoord>
					<yCoord>155</yCoord>
					</edgeMap>
					<edgeMap>
					<xCoord>196</xCoord>
					<yCoord>155</yCoord>
					</edgeMap>
					<edgeMap>
					<xCoord>195</xCoord>
					<yCoord>155</yCoord>
					</edgeMap>
					<edgeMap>
					<xCoord>195</xCoord>
					<yCoord>154</yCoord>
					</edgeMap>
					<edgeMap>
					<xCoord>194</xCoord>
					<yCoord>154</yCoord>
					</edgeMap>
					<edgeMap>
					<xCoord>193</xCoord>
					<yCoord>155</yCoord>
					</edgeMap>
					<edgeMap>
					<xCoord>192</xCoord>
					<yCoord>155</yCoord>
					</edgeMap>
					<edgeMap>
					<xCoord>191</xCoord>
					<yCoord>155</yCoord>
					</edgeMap>
					<edgeMap>
					<xCoord>190</xCoord>
					<yCoord>156</yCoord>
					</edgeMap>
					<edgeMap>
					<xCoord>189</xCoord>
					<yCoord>157</yCoord>
					</edgeMap>
					<edgeMap>
					<xCoord>188</xCoord>
					<yCoord>157</yCoord>
					</edgeMap>
					<edgeMap>
					<xCoord>187</xCoord>
					<yCoord>157</yCoord>
					</edgeMap>
					<edgeMap>
					<xCoord>186</xCoord>
					<yCoord>157</yCoord>
					</edgeMap>
					<edgeMap>
					<xCoord>185</xCoord>
					<yCoord>157</yCoord>
					</edgeMap>
					<edgeMap>
					<xCoord>184</xCoord>
					<yCoord>157</yCoord>
					</edgeMap>
					<edgeMap>
					<xCoord>183</xCoord>
					<yCoord>157</yCoord>
					</edgeMap>
					<edgeMap>
					<xCoord>183</xCoord>
					<yCoord>156</yCoord>
					</edgeMap>
					<edgeMap>
					<xCoord>182</xCoord>
					<yCoord>155</yCoord>
					</edgeMap>
					<edgeMap>
					<xCoord>181</xCoord>
					<yCoord>154</yCoord>
					</edgeMap>
					<edgeMap>
					<xCoord>180</xCoord>
					<yCoord>154</yCoord>
					</edgeMap>
					<edgeMap>
					<xCoord>180</xCoord>
					<yCoord>153</yCoord>
					</edgeMap>
					<edgeMap>
					<xCoord>181</xCoord>
					<yCoord>152</yCoord>
					</edgeMap>
					<edgeMap>
					<xCoord>182</xCoord>
					<yCoord>152</yCoord>
					</edgeMap>
					<edgeMap>
					<xCoord>182</xCoord>
					<yCoord>151</yCoord>
					</edgeMap>
					<edgeMap>
					<xCoord>183</xCoord>
					<yCoord>150</yCoord>
					</edgeMap>
					<edgeMap>
					<xCoord>182</xCoord>
					<yCoord>150</yCoord>
					</edgeMap>
					<edgeMap>
					<xCoord>181</xCoord>
					<yCoord>149</yCoord>
					</edgeMap>
					<edgeMap>
					<xCoord>180</xCoord>
					<yCoord>149</yCoord>
					</edgeMap>
					<edgeMap>
					<xCoord>179</xCoord>
					<yCoord>149</yCoord>
					</edgeMap>
					<edgeMap>
					<xCoord>178</xCoord>
					<yCoord>149</yCoord>
					</edgeMap>
					<edgeMap>
					<xCoord>177</xCoord>
					<yCoord>149</yCoord>
					</edgeMap>
					<edgeMap>
					<xCoord>176</xCoord>
					<yCoord>149</yCoord>
					</edgeMap>
					<edgeMap>
					<xCoord>175</xCoord>
					<yCoord>148</yCoord>
					</edgeMap>
					<edgeMap>
					<xCoord>175</xCoord>
					<yCoord>147</yCoord>
					</edgeMap>
					<edgeMap>
					<xCoord>175</xCoord>
					<yCoord>146</yCoord>
					</edgeMap>
					<edgeMap>
					<xCoord>175</xCoord>
					<yCoord>145</yCoord>
					</edgeMap>
					<edgeMap>
					<xCoord>174</xCoord>
					<yCoord>144</yCoord>
					</edgeMap>
					<edgeMap>
					<xCoord>174</xCoord>
					<yCoord>143</yCoord>
					</edgeMap>
					<edgeMap>
					<xCoord>174</xCoord>
					<yCoord>142</yCoord>
					</edgeMap>
					<edgeMap>
					<xCoord>174</xCoord>
					<yCoord>141</yCoord>
					</edgeMap>
					<edgeMap>
					<xCoord>174</xCoord>
					<yCoord>140</yCoord>
					</edgeMap>
					<edgeMap>
					<xCoord>174</xCoord>
					<yCoord>139</yCoord>
					</edgeMap>
					<edgeMap>
					<xCoord>174</xCoord>
					<yCoord>138</yCoord>
					</edgeMap>
					<edgeMap>
					<xCoord>175</xCoord>
					<yCoord>137</yCoord>
					</edgeMap>
					<edgeMap>
					<xCoord>176</xCoord>
					<yCoord>137</yCoord>
					</edgeMap>
					<edgeMap>
					<xCoord>177</xCoord>
					<yCoord>136</yCoord>
					</edgeMap>
				</roi>
				<roi>
					<imageZposition>-125.849998</imageZposition>
					<imageSOP_UID>1.3.6.1.4.1.14519.5.2.1.6279.6001.280462855413300624152048169428</imageSOP_UID>
					<inclusion>TRUE</inclusion>
					<edgeMap>
					<xCoord>184</xCoord>
					<yCoord>133</yCoord>
					</edgeMap>
					<edgeMap>
					<xCoord>185</xCoord>
					<yCoord>133</yCoord>
					</edgeMap>
					<edgeMap>
					<xCoord>186</xCoord>
					<yCoord>132</yCoord>
					</edgeMap>
					<edgeMap>
					<xCoord>187</xCoord>
					<yCoord>132</yCoord>
					</edgeMap>
					<edgeMap>
					<xCoord>188</xCoord>
					<yCoord>132</yCoord>
					</edgeMap>
					<edgeMap>
					<xCoord>189</xCoord>
					<yCoord>132</yCoord>
					</edgeMap>
					<edgeMap>
					<xCoord>190</xCoord>
					<yCoord>132</yCoord>
					</edgeMap>
					<edgeMap>
					<xCoord>191</xCoord>
					<yCoord>132</yCoord>
					</edgeMap>
					<edgeMap>
					<xCoord>192</xCoord>
					<yCoord>133</yCoord>
					</edgeMap>
					<edgeMap>
					<xCoord>193</xCoord>
					<yCoord>134</yCoord>
					</edgeMap>
					<edgeMap>
					<xCoord>194</xCoord>
					<yCoord>135</yCoord>
					</edgeMap>
					<edgeMap>
					<xCoord>194</xCoord>
					<yCoord>136</yCoord>
					</edgeMap>
					<edgeMap>
					<xCoord>195</xCoord>
					<yCoord>137</yCoord>
					</edgeMap>
					<edgeMap>
					<xCoord>195</xCoord>
					<yCoord>138</yCoord>
					</edgeMap>
					<edgeMap>
					<xCoord>196</xCoord>
					<yCoord>139</yCoord>
					</edgeMap>
					<edgeMap>
					<xCoord>197</xCoord>
					<yCoord>140</yCoord>
					</edgeMap>
					<edgeMap>
					<xCoord>197</xCoord>
					<yCoord>141</yCoord>
					</edgeMap>
					<edgeMap>
					<xCoord>197</xCoord>
					<yCoord>142</yCoord>
					</edgeMap>
					<edgeMap>
					<xCoord>198</xCoord>
					<yCoord>143</yCoord>
					</edgeMap>
					<edgeMap>
					<xCoord>198</xCoord>
					<yCoord>144</yCoord>
					</edgeMap>
					<edgeMap>
					<xCoord>199</xCoord>
					<yCoord>145</yCoord>
					</edgeMap>
					<edgeMap>
					<xCoord>200</xCoord>
					<yCoord>146</yCoord>
					</edgeMap>
					<edgeMap>
					<xCoord>200</xCoord>
					<yCoord>147</yCoord>
					</edgeMap>
					<edgeMap>
					<xCoord>200</xCoord>
					<yCoord>148</yCoord>
					</edgeMap>
					<edgeMap>
					<xCoord>200</xCoord>
					<yCoord>149</yCoord>
					</edgeMap>
					<edgeMap>
					<xCoord>200</xCoord>
					<yCoord>150</yCoord>
					</edgeMap>
					<edgeMap>
					<xCoord>200</xCoord>
					<yCoord>151</yCoord>
					</edgeMap>
					<edgeMap>
					<xCoord>200</xCoord>
					<yCoord>152</yCoord>
					</edgeMap>
					<edgeMap>
					<xCoord>200</xCoord>
					<yCoord>153</yCoord>
					</edgeMap>
					<edgeMap>
					<xCoord>200</xCoord>
					<yCoord>154</yCoord>
					</edgeMap>
					<edgeMap>
					<xCoord>201</xCoord>
					<yCoord>155</yCoord>
					</edgeMap>
					<edgeMap>
					<xCoord>202</xCoord>
					<yCoord>156</yCoord>
					</edgeMap>
					<edgeMap>
					<xCoord>203</xCoord>
					<yCoord>156</yCoord>
					</edgeMap>
					<edgeMap>
					<xCoord>203</xCoord>
					<yCoord>157</yCoord>
					</edgeMap>
					<edgeMap>
					<xCoord>202</xCoord>
					<yCoord>157</yCoord>
					</edgeMap>
					<edgeMap>
					<xCoord>201</xCoord>
					<yCoord>158</yCoord>
					</edgeMap>
					<edgeMap>
					<xCoord>200</xCoord>
					<yCoord>158</yCoord>
					</edgeMap>
					<edgeMap>
					<xCoord>199</xCoord>
					<yCoord>157</yCoord>
					</edgeMap>
					<edgeMap>
					<xCoord>198</xCoord>
					<yCoord>156</yCoord>
					</edgeMap>
					<edgeMap>
					<xCoord>198</xCoord>
					<yCoord>155</yCoord>
					</edgeMap>
					<edgeMap>
					<xCoord>197</xCoord>
					<yCoord>155</yCoord>
					</edgeMap>
					<edgeMap>
					<xCoord>196</xCoord>
					<yCoord>154</yCoord>
					</edgeMap>
					<edgeMap>
					<xCoord>195</xCoord>
					<yCoord>153</yCoord>
					</edgeMap>
					<edgeMap>
					<xCoord>194</xCoord>
					<yCoord>152</yCoord>
					</edgeMap>
					<edgeMap>
					<xCoord>195</xCoord>
					<yCoord>152</yCoord>
					</edgeMap>
					<edgeMap>
					<xCoord>193</xCoord>
					<yCoord>152</yCoord>
					</edgeMap>
					<edgeMap>
					<xCoord>192</xCoord>
					<yCoord>152</yCoord>
					</edgeMap>
					<edgeMap>
					<xCoord>191</xCoord>
					<yCoord>152</yCoord>
					</edgeMap>
					<edgeMap>
					<xCoord>190</xCoord>
					<yCoord>152</yCoord>
					</edgeMap>
					<edgeMap>
					<xCoord>190</xCoord>
					<yCoord>153</yCoord>
					</edgeMap>
					<edgeMap>
					<xCoord>189</xCoord>
					<yCoord>153</yCoord>
					</edgeMap>
					<edgeMap>
					<xCoord>188</xCoord>
					<yCoord>153</yCoord>
					</edgeMap>
					<edgeMap>
					<xCoord>188</xCoord>
					<yCoord>152</yCoord>
					</edgeMap>
					<edgeMap>
					<xCoord>188</xCoord>
					<yCoord>151</yCoord>
					</edgeMap>
					<edgeMap>
					<xCoord>187</xCoord>
					<yCoord>150</yCoord>
					</edgeMap>
					<edgeMap>
					<xCoord>187</xCoord>
					<yCoord>149</yCoord>
					</edgeMap>
					<edgeMap>
					<xCoord>186</xCoord>
					<yCoord>148</yCoord>
					</edgeMap>
					<edgeMap>
					<xCoord>186</xCoord>
					<yCoord>147</yCoord>
					</edgeMap>
					<edgeMap>
					<xCoord>185</xCoord>
					<yCoord>147</yCoord>
					</edgeMap>
					<edgeMap>
					<xCoord>184</xCoord>
					<yCoord>146</yCoord>
					</edgeMap>
					<edgeMap>
					<xCoord>183</xCoord>
					<yCoord>146</yCoord>
					</edgeMap>
					<edgeMap>
					<xCoord>182</xCoord>
					<yCoord>146</yCoord>
					</edgeMap>
					<edgeMap>
					<xCoord>181</xCoord>
					<yCoord>146</yCoord>
					</edgeMap>
					<edgeMap>
					<xCoord>180</xCoord>
					<yCoord>145</yCoord>
					</edgeMap>
					<edgeMap>
					<xCoord>179</xCoord>
					<yCoord>145</yCoord>
					</edgeMap>
					<edgeMap>
					<xCoord>178</xCoord>
					<yCoord>146</yCoord>
					</edgeMap>
					<edgeMap>
					<xCoord>177</xCoord>
					<yCoord>146</yCoord>
					</edgeMap>
					<edgeMap>
					<xCoord>176</xCoord>
					<yCoord>146</yCoord>
					</edgeMap>
					<edgeMap>
					<xCoord>175</xCoord>
					<yCoord>146</yCoord>
					</edgeMap>
					<edgeMap>
					<xCoord>174</xCoord>
					<yCoord>145</yCoord>
					</edgeMap>
					<edgeMap>
					<xCoord>175</xCoord>
					<yCoord>144</yCoord>
					</edgeMap>
					<edgeMap>
					<xCoord>175</xCoord>
					<yCoord>143</yCoord>
					</edgeMap>
					<edgeMap>
					<xCoord>174</xCoord>
					<yCoord>143</yCoord>
					</edgeMap>
					<edgeMap>
					<xCoord>173</xCoord>
					<yCoord>143</yCoord>
					</edgeMap>
					<edgeMap>
					<xCoord>173</xCoord>
					<yCoord>142</yCoord>
					</edgeMap>
					<edgeMap>
					<xCoord>172</xCoord>
					<yCoord>141</yCoord>
					</edgeMap>
					<edgeMap>
					<xCoord>172</xCoord>
					<yCoord>140</yCoord>
					</edgeMap>
					<edgeMap>
					<xCoord>173</xCoord>
					<yCoord>139</yCoord>
					</edgeMap>
					<edgeMap>
					<xCoord>174</xCoord>
					<yCoord>138</yCoord>
					</edgeMap>
					<edgeMap>
					<xCoord>175</xCoord>
					<yCoord>138</yCoord>
					</edgeMap>
					<edgeMap>
					<xCoord>176</xCoord>
					<yCoord>138</yCoord>
					</edgeMap>
					<edgeMap>
					<xCoord>177</xCoord>
					<yCoord>137</yCoord>
					</edgeMap>
					<edgeMap>
					<xCoord>178</xCoord>
					<yCoord>137</yCoord>
					</edgeMap>
					<edgeMap>
					<xCoord>179</xCoord>
					<yCoord>137</yCoord>
					</edgeMap>
					<edgeMap>
					<xCoord>180</xCoord>
					<yCoord>137</yCoord>
					</edgeMap>
					<edgeMap>
					<xCoord>180</xCoord>
					<yCoord>136</yCoord>
					</edgeMap>
					<edgeMap>
					<xCoord>181</xCoord>
					<yCoord>136</yCoord>
					</edgeMap>
					<edgeMap>
					<xCoord>182</xCoord>
					<yCoord>135</yCoord>
					</edgeMap>
					<edgeMap>
					<xCoord>183</xCoord>
					<yCoord>134</yCoord>
					</edgeMap>
					<edgeMap>
					<xCoord>184</xCoord>
					<yCoord>133</yCoord>
					</edgeMap>
				</roi>
				<roi>
					<imageZposition>-128.350006</imageZposition>
					<imageSOP_UID>1.3.6.1.4.1.14519.5.2.1.6279.6001.168097899451887215209549230292</imageSOP_UID>
					<inclusion>TRUE</inclusion>
					<edgeMap>
					<xCoord>183</xCoord>
					<yCoord>134</yCoord>
					</edgeMap>
					<edgeMap>
					<xCoord>184</xCoord>
					<yCoord>134</yCoord>
					</edgeMap>
					<edgeMap>
					<xCoord>185</xCoord>
					<yCoord>134</yCoord>
					</edgeMap>
					<edgeMap>
					<xCoord>186</xCoord>
					<yCoord>134</yCoord>
					</edgeMap>
					<edgeMap>
					<xCoord>187</xCoord>
					<yCoord>134</yCoord>
					</edgeMap>
					<edgeMap>
					<xCoord>188</xCoord>
					<yCoord>133</yCoord>
					</edgeMap>
					<edgeMap>
					<xCoord>189</xCoord>
					<yCoord>133</yCoord>
					</edgeMap>
					<edgeMap>
					<xCoord>190</xCoord>
					<yCoord>134</yCoord>
					</edgeMap>
					<edgeMap>
					<xCoord>191</xCoord>
					<yCoord>134</yCoord>
					</edgeMap>
					<edgeMap>
					<xCoord>192</xCoord>
					<yCoord>134</yCoord>
					</edgeMap>
					<edgeMap>
					<xCoord>193</xCoord>
					<yCoord>134</yCoord>
					</edgeMap>
					<edgeMap>
					<xCoord>194</xCoord>
					<yCoord>134</yCoord>
					</edgeMap>
					<edgeMap>
					<xCoord>195</xCoord>
					<yCoord>134</yCoord>
					</edgeMap>
					<edgeMap>
					<xCoord>196</xCoord>
					<yCoord>134</yCoord>
					</edgeMap>
					<edgeMap>
					<xCoord>197</xCoord>
					<yCoord>134</yCoord>
					</edgeMap>
					<edgeMap>
					<xCoord>198</xCoord>
					<yCoord>135</yCoord>
					</edgeMap>
					<edgeMap>
					<xCoord>199</xCoord>
					<yCoord>135</yCoord>
					</edgeMap>
					<edgeMap>
					<xCoord>200</xCoord>
					<yCoord>135</yCoord>
					</edgeMap>
					<edgeMap>
					<xCoord>201</xCoord>
					<yCoord>136</yCoord>
					</edgeMap>
					<edgeMap>
					<xCoord>202</xCoord>
					<yCoord>136</yCoord>
					</edgeMap>
					<edgeMap>
					<xCoord>203</xCoord>
					<yCoord>136</yCoord>
					</edgeMap>
					<edgeMap>
					<xCoord>204</xCoord>
					<yCoord>136</yCoord>
					</edgeMap>
					<edgeMap>
					<xCoord>204</xCoord>
					<yCoord>137</yCoord>
					</edgeMap>
					<edgeMap>
					<xCoord>205</xCoord>
					<yCoord>138</yCoord>
					</edgeMap>
					<edgeMap>
					<xCoord>205</xCoord>
					<yCoord>139</yCoord>
					</edgeMap>
					<edgeMap>
					<xCoord>204</xCoord>
					<yCoord>140</yCoord>
					</edgeMap>
					<edgeMap>
					<xCoord>204</xCoord>
					<yCoord>141</yCoord>
					</edgeMap>
					<edgeMap>
					<xCoord>205</xCoord>
					<yCoord>140</yCoord>
					</edgeMap>
					<edgeMap>
					<xCoord>206</xCoord>
					<yCoord>140</yCoord>
					</edgeMap>
					<edgeMap>
					<xCoord>207</xCoord>
					<yCoord>139</yCoord>
					</edgeMap>
					<edgeMap>
					<xCoord>208</xCoord>
					<yCoord>139</yCoord>
					</edgeMap>
					<edgeMap>
					<xCoord>209</xCoord>
					<yCoord>139</yCoord>
					</edgeMap>
					<edgeMap>
					<xCoord>210</xCoord>
					<yCoord>140</yCoord>
					</edgeMap>
					<edgeMap>
					<xCoord>211</xCoord>
					<yCoord>140</yCoord>
					</edgeMap>
					<edgeMap>
					<xCoord>212</xCoord>
					<yCoord>141</yCoord>
					</edgeMap>
					<edgeMap>
					<xCoord>212</xCoord>
					<yCoord>142</yCoord>
					</edgeMap>
					<edgeMap>
					<xCoord>212</xCoord>
					<yCoord>143</yCoord>
					</edgeMap>
					<edgeMap>
					<xCoord>211</xCoord>
					<yCoord>144</yCoord>
					</edgeMap>
					<edgeMap>
					<xCoord>210</xCoord>
					<yCoord>145</yCoord>
					</edgeMap>
					<edgeMap>
					<xCoord>209</xCoord>
					<yCoord>145</yCoord>
					</edgeMap>
					<edgeMap>
					<xCoord>208</xCoord>
					<yCoord>145</yCoord>
					</edgeMap>
					<edgeMap>
					<xCoord>207</xCoord>
					<yCoord>146</yCoord>
					</edgeMap>
					<edgeMap>
					<xCoord>206</xCoord>
					<yCoord>146</yCoord>
					</edgeMap>
					<edgeMap>
					<xCoord>205</xCoord>
					<yCoord>147</yCoord>
					</edgeMap>
					<edgeMap>
					<xCoord>204</xCoord>
					<yCoord>147</yCoord>
					</edgeMap>
					<edgeMap>
					<xCoord>203</xCoord>
					<yCoord>148</yCoord>
					</edgeMap>
					<edgeMap>
					<xCoord>202</xCoord>
					<yCoord>148</yCoord>
					</edgeMap>
					<edgeMap>
					<xCoord>201</xCoord>
					<yCoord>148</yCoord>
					</edgeMap>
					<edgeMap>
					<xCoord>200</xCoord>
					<yCoord>149</yCoord>
					</edgeMap>
					<edgeMap>
					<xCoord>200</xCoord>
					<yCoord>150</yCoord>
					</edgeMap>
					<edgeMap>
					<xCoord>199</xCoord>
					<yCoord>150</yCoord>
					</edgeMap>
					<edgeMap>
					<xCoord>198</xCoord>
					<yCoord>151</yCoord>
					</edgeMap>
					<edgeMap>
					<xCoord>197</xCoord>
					<yCoord>151</yCoord>
					</edgeMap>
					<edgeMap>
					<xCoord>196</xCoord>
					<yCoord>150</yCoord>
					</edgeMap>
					<edgeMap>
					<xCoord>195</xCoord>
					<yCoord>150</yCoord>
					</edgeMap>
					<edgeMap>
					<xCoord>194</xCoord>
					<yCoord>150</yCoord>
					</edgeMap>
					<edgeMap>
					<xCoord>193</xCoord>
					<yCoord>149</yCoord>
					</edgeMap>
					<edgeMap>
					<xCoord>192</xCoord>
					<yCoord>148</yCoord>
					</edgeMap>
					<edgeMap>
					<xCoord>191</xCoord>
					<yCoord>148</yCoord>
					</edgeMap>
					<edgeMap>
					<xCoord>190</xCoord>
					<yCoord>148</yCoord>
					</edgeMap>
					<edgeMap>
					<xCoord>189</xCoord>
					<yCoord>148</yCoord>
					</edgeMap>
					<edgeMap>
					<xCoord>188</xCoord>
					<yCoord>148</yCoord>
					</edgeMap>
					<edgeMap>
					<xCoord>188</xCoord>
					<yCoord>147</yCoord>
					</edgeMap>
					<edgeMap>
					<xCoord>188</xCoord>
					<yCoord>146</yCoord>
					</edgeMap>
					<edgeMap>
					<xCoord>188</xCoord>
					<yCoord>145</yCoord>
					</edgeMap>
					<edgeMap>
					<xCoord>188</xCoord>
					<yCoord>144</yCoord>
					</edgeMap>
					<edgeMap>
					<xCoord>188</xCoord>
					<yCoord>143</yCoord>
					</edgeMap>
					<edgeMap>
					<xCoord>188</xCoord>
					<yCoord>142</yCoord>
					</edgeMap>
					<edgeMap>
					<xCoord>188</xCoord>
					<yCoord>141</yCoord>
					</edgeMap>
					<edgeMap>
					<xCoord>188</xCoord>
					<yCoord>140</yCoord>
					</edgeMap>
					<edgeMap>
					<xCoord>188</xCoord>
					<yCoord>139</yCoord>
					</edgeMap>
					<edgeMap>
					<xCoord>187</xCoord>
					<yCoord>139</yCoord>
					</edgeMap>
					<edgeMap>
					<xCoord>186</xCoord>
					<yCoord>139</yCoord>
					</edgeMap>
					<edgeMap>
					<xCoord>185</xCoord>
					<yCoord>139</yCoord>
					</edgeMap>
					<edgeMap>
					<xCoord>184</xCoord>
					<yCoord>139</yCoord>
					</edgeMap>
					<edgeMap>
					<xCoord>183</xCoord>
					<yCoord>138</yCoord>
					</edgeMap>
					<edgeMap>
					<xCoord>183</xCoord>
					<yCoord>137</yCoord>
					</edgeMap>
					<edgeMap>
					<xCoord>183</xCoord>
					<yCoord>136</yCoord>
					</edgeMap>
					<edgeMap>
					<xCoord>183</xCoord>
					<yCoord>135</yCoord>
					</edgeMap>
					<edgeMap>
					<xCoord>183</xCoord>
					<yCoord>134</yCoord>
					</edgeMap>
				</roi>
			</unblindedReadNodule>
			<unblindedReadNodule>
				<noduleID>10</noduleID>
				<roi>
					<imageZposition>-168.350006</imageZposition>
					<imageSOP_UID>1.3.6.1.4.1.14519.5.2.1.6279.6001.328519234411452479802337592997</imageSOP_UID>
					<inclusion>TRUE</inclusion>
					<edgeMap>
					<xCoord>73</xCoord>
					<yCoord>219</yCoord>
					</edgeMap>
				</roi>
			</unblindedReadNodule>
			<unblindedReadNodule>
				<noduleID>18</noduleID>
				<characteristics>
					<subtlety>3</subtlety>
					<internalStructure>1</internalStructure>
					<calcification>6</calcification>
					<sphericity>5</sphericity>
					<margin>5</margin>
					<lobulation>1</lobulation>
					<spiculation>1</spiculation>
					<texture>5</texture>
					<malignancy>2</malignancy>
				</characteristics>
				<roi>
					<imageZposition>-253.350006</imageZposition>
					<imageSOP_UID>1.3.6.1.4.1.14519.5.2.1.6279.6001.124418813323589062280416831570</imageSOP_UID>
					<inclusion>TRUE</inclusion>
					<edgeMap>
					<xCoord>308</xCoord>
					<yCoord>293</yCoord>
					</edgeMap>
					<edgeMap>
					<xCoord>308</xCoord>
					<yCoord>292</yCoord>
					</edgeMap>
					<edgeMap>
					<xCoord>308</xCoord>
					<yCoord>291</yCoord>
					</edgeMap>
					<edgeMap>
					<xCoord>309</xCoord>
					<yCoord>290</yCoord>
					</edgeMap>
					<edgeMap>
					<xCoord>310</xCoord>
					<yCoord>289</yCoord>
					</edgeMap>
					<edgeMap>
					<xCoord>310</xCoord>
					<yCoord>288</yCoord>
					</edgeMap>
					<edgeMap>
					<xCoord>311</xCoord>
					<yCoord>288</yCoord>
					</edgeMap>
					<edgeMap>
					<xCoord>312</xCoord>
					<yCoord>288</yCoord>
					</edgeMap>
					<edgeMap>
					<xCoord>313</xCoord>
					<yCoord>288</yCoord>
					</edgeMap>
					<edgeMap>
					<xCoord>314</xCoord>
					<yCoord>288</yCoord>
					</edgeMap>
					<edgeMap>
					<xCoord>315</xCoord>
					<yCoord>288</yCoord>
					</edgeMap>
					<edgeMap>
					<xCoord>316</xCoord>
					<yCoord>288</yCoord>
					</edgeMap>
					<edgeMap>
					<xCoord>317</xCoord>
					<yCoord>289</yCoord>
					</edgeMap>
					<edgeMap>
					<xCoord>317</xCoord>
					<yCoord>290</yCoord>
					</edgeMap>
					<edgeMap>
					<xCoord>317</xCoord>
					<yCoord>291</yCoord>
					</edgeMap>
					<edgeMap>
					<xCoord>317</xCoord>
					<yCoord>292</yCoord>
					</edgeMap>
					<edgeMap>
					<xCoord>316</xCoord>
					<yCoord>293</yCoord>
					</edgeMap>
					<edgeMap>
					<xCoord>317</xCoord>
					<yCoord>293</yCoord>
					</edgeMap>
					<edgeMap>
					<xCoord>315</xCoord>
					<yCoord>294</yCoord>
					</edgeMap>
					<edgeMap>
					<xCoord>315</xCoord>
					<yCoord>295</yCoord>
					</edgeMap>
					<edgeMap>
					<xCoord>314</xCoord>
					<yCoord>296</yCoord>
					</edgeMap>
					<edgeMap>
					<xCoord>313</xCoord>
					<yCoord>296</yCoord>
					</edgeMap>
					<edgeMap>
					<xCoord>312</xCoord>
					<yCoord>297</yCoord>
					</edgeMap>
					<edgeMap>
					<xCoord>311</xCoord>
					<yCoord>297</yCoord>
					</edgeMap>
					<edgeMap>
					<xCoord>310</xCoord>
					<yCoord>296</yCoord>
					</edgeMap>
					<edgeMap>
					<xCoord>309</xCoord>
					<yCoord>296</yCoord>
					</edgeMap>
					<edgeMap>
					<xCoord>308</xCoord>
					<yCoord>296</yCoord>
					</edgeMap>
					<edgeMap>
					<xCoord>307</xCoord>
					<yCoord>295</yCoord>
					</edgeMap>
					<edgeMap>
					<xCoord>308</xCoord>
					<yCoord>294</yCoord>
					</edgeMap>
					<edgeMap>
					<xCoord>308</xCoord>
					<yCoord>293</yCoord>
					</edgeMap>
				</roi>
				<roi>
					<imageZposition>-255.850006</imageZposition>
					<imageSOP_UID>1.3.6.1.4.1.14519.5.2.1.6279.6001.464237137645186728685741461189</imageSOP_UID>
					<inclusion>TRUE</inclusion>
					<edgeMap>
					<xCoord>308</xCoord>
					<yCoord>294</yCoord>
					</edgeMap>
					<edgeMap>
					<xCoord>308</xCoord>
					<yCoord>293</yCoord>
					</edgeMap>
					<edgeMap>
					<xCoord>309</xCoord>
					<yCoord>292</yCoord>
					</edgeMap>
					<edgeMap>
					<xCoord>309</xCoord>
					<yCoord>291</yCoord>
					</edgeMap>
					<edgeMap>
					<xCoord>309</xCoord>
					<yCoord>290</yCoord>
					</edgeMap>
					<edgeMap>
					<xCoord>310</xCoord>
					<yCoord>289</yCoord>
					</edgeMap>
					<edgeMap>
					<xCoord>310</xCoord>
					<yCoord>288</yCoord>
					</edgeMap>
					<edgeMap>
					<xCoord>311</xCoord>
					<yCoord>288</yCoord>
					</edgeMap>
					<edgeMap>
					<xCoord>312</xCoord>
					<yCoord>288</yCoord>
					</edgeMap>
					<edgeMap>
					<xCoord>313</xCoord>
					<yCoord>288</yCoord>
					</edgeMap>
					<edgeMap>
					<xCoord>314</xCoord>
					<yCoord>287</yCoord>
					</edgeMap>
					<edgeMap>
					<xCoord>315</xCoord>
					<yCoord>288</yCoord>
					</edgeMap>
					<edgeMap>
					<xCoord>316</xCoord>
					<yCoord>288</yCoord>
					</edgeMap>
					<edgeMap>
					<xCoord>317</xCoord>
					<yCoord>289</yCoord>
					</edgeMap>
					<edgeMap>
					<xCoord>317</xCoord>
					<yCoord>290</yCoord>
					</edgeMap>
					<edgeMap>
					<xCoord>317</xCoord>
					<yCoord>291</yCoord>
					</edgeMap>
					<edgeMap>
					<xCoord>317</xCoord>
					<yCoord>292</yCoord>
					</edgeMap>
					<edgeMap>
					<xCoord>317</xCoord>
					<yCoord>293</yCoord>
					</edgeMap>
					<edgeMap>
					<xCoord>316</xCoord>
					<yCoord>294</yCoord>
					</edgeMap>
					<edgeMap>
					<xCoord>316</xCoord>
					<yCoord>295</yCoord>
					</edgeMap>
					<edgeMap>
					<xCoord>315</xCoord>
					<yCoord>296</yCoord>
					</edgeMap>
					<edgeMap>
					<xCoord>315</xCoord>
					<yCoord>297</yCoord>
					</edgeMap>
					<edgeMap>
					<xCoord>315</xCoord>
					<yCoord>298</yCoord>
					</edgeMap>
					<edgeMap>
					<xCoord>314</xCoord>
					<yCoord>298</yCoord>
					</edgeMap>
					<edgeMap>
					<xCoord>313</xCoord>
					<yCoord>298</yCoord>
					</edgeMap>
					<edgeMap>
					<xCoord>312</xCoord>
					<yCoord>298</yCoord>
					</edgeMap>
					<edgeMap>
					<xCoord>312</xCoord>
					<yCoord>297</yCoord>
					</edgeMap>
					<edgeMap>
					<xCoord>311</xCoord>
					<yCoord>297</yCoord>
					</edgeMap>
					<edgeMap>
					<xCoord>310</xCoord>
					<yCoord>298</yCoord>
					</edgeMap>
					<edgeMap>
					<xCoord>309</xCoord>
					<yCoord>297</yCoord>
					</edgeMap>
					<edgeMap>
					<xCoord>309</xCoord>
					<yCoord>296</yCoord>
					</edgeMap>
					<edgeMap>
					<xCoord>308</xCoord>
					<yCoord>295</yCoord>
					</edgeMap>
					<edgeMap>
					<xCoord>308</xCoord>
					<yCoord>294</yCoord>
					</edgeMap>
				</roi>
				<roi>
					<imageZposition>-258.350006</imageZposition>
					<imageSOP_UID>1.3.6.1.4.1.14519.5.2.1.6279.6001.222218173896331506604605967106</imageSOP_UID>
					<inclusion>TRUE</inclusion>
					<edgeMap>
					<xCoord>309</xCoord>
					<yCoord>291</yCoord>
					</edgeMap>
					<edgeMap>
					<xCoord>309</xCoord>
					<yCoord>290</yCoord>
					</edgeMap>
					<edgeMap>
					<xCoord>309</xCoord>
					<yCoord>289</yCoord>
					</edgeMap>
					<edgeMap>
					<xCoord>310</xCoord>
					<yCoord>289</yCoord>
					</edgeMap>
					<edgeMap>
					<xCoord>311</xCoord>
					<yCoord>288</yCoord>
					</edgeMap>
					<edgeMap>
					<xCoord>312</xCoord>
					<yCoord>288</yCoord>
					</edgeMap>
					<edgeMap>
					<xCoord>313</xCoord>
					<yCoord>289</yCoord>
					</edgeMap>
					<edgeMap>
					<xCoord>313</xCoord>
					<yCoord>290</yCoord>
					</edgeMap>
					<edgeMap>
					<xCoord>313</xCoord>
					<yCoord>291</yCoord>
					</edgeMap>
					<edgeMap>
					<xCoord>312</xCoord>
					<yCoord>292</yCoord>
					</edgeMap>
					<edgeMap>
					<xCoord>312</xCoord>
					<yCoord>293</yCoord>
					</edgeMap>
					<edgeMap>
					<xCoord>312</xCoord>
					<yCoord>294</yCoord>
					</edgeMap>
					<edgeMap>
					<xCoord>311</xCoord>
					<yCoord>294</yCoord>
					</edgeMap>
					<edgeMap>
					<xCoord>310</xCoord>
					<yCoord>294</yCoord>
					</edgeMap>
					<edgeMap>
					<xCoord>309</xCoord>
					<yCoord>293</yCoord>
					</edgeMap>
					<edgeMap>
					<xCoord>309</xCoord>
					<yCoord>292</yCoord>
					</edgeMap>
					<edgeMap>
					<xCoord>309</xCoord>
					<yCoord>291</yCoord>
					</edgeMap>
				</roi>
			</unblindedReadNodule>
			<unblindedReadNodule>
				<noduleID>20</noduleID>
				<roi>
					<imageZposition>-270.850006</imageZposition>
					<imageSOP_UID>1.3.6.1.4.1.14519.5.2.1.6279.6001.361661478061644802127228191551</imageSOP_UID>
					<inclusion>TRUE</inclusion>
					<edgeMap>
					<xCoord>298</xCoord>
					<yCoord>280</yCoord>
					</edgeMap>
				</roi>
			</unblindedReadNodule>
			<unblindedReadNodule>
				<noduleID>21</noduleID>
				<roi>
					<imageZposition>-90.849998</imageZposition>
					<imageSOP_UID>1.3.6.1.4.1.14519.5.2.1.6279.6001.116622854482317815466652992959</imageSOP_UID>
					<inclusion>TRUE</inclusion>
					<edgeMap>
					<xCoord>107</xCoord>
					<yCoord>211</yCoord>
					</edgeMap>
				</roi>
			</unblindedReadNodule>
			<unblindedReadNodule>
				<noduleID>23</noduleID>
				<roi>
					<imageZposition>-140.850006</imageZposition>
					<imageSOP_UID>1.3.6.1.4.1.14519.5.2.1.6279.6001.290843469890651817632715450702</imageSOP_UID>
					<inclusion>TRUE</inclusion>
					<edgeMap>
					<xCoord>159</xCoord>
					<yCoord>193</yCoord>
					</edgeMap>
				</roi>
			</unblindedReadNodule>
			<unblindedReadNodule>
				<noduleID>26</noduleID>
				<roi>
					<imageZposition>-155.850006</imageZposition>
					<imageSOP_UID>1.3.6.1.4.1.14519.5.2.1.6279.6001.295516639756780967817042584724</imageSOP_UID>
					<inclusion>TRUE</inclusion>
					<edgeMap>
					<xCoord>71</xCoord>
					<yCoord>232</yCoord>
					</edgeMap>
				</roi>
			</unblindedReadNodule>
			<unblindedReadNodule>
				<noduleID>27</noduleID>
				<roi>
					<imageZposition>-135.850006</imageZposition>
					<imageSOP_UID>1.3.6.1.4.1.14519.5.2.1.6279.6001.162622342171088055452814433525</imageSOP_UID>
					<inclusion>TRUE</inclusion>
					<edgeMap>
					<xCoord>90</xCoord>
					<yCoord>301</yCoord>
					</edgeMap>
				</roi>
			</unblindedReadNodule>
			<nonNodule>
				<nonNoduleID>1</nonNoduleID>
				<imageZposition>-53.349998</imageZposition>
				<imageSOP_UID>1.3.6.1.4.1.14519.5.2.1.6279.6001.351080627509146880670140781752</imageSOP_UID>
				<locus>
					<xCoord>194</xCoord>
					<yCoord>274</yCoord>
				</locus>
			</nonNodule>
			<nonNodule>
				<nonNoduleID>2</nonNoduleID>
				<imageZposition>-253.350006</imageZposition>
				<imageSOP_UID>1.3.6.1.4.1.14519.5.2.1.6279.6001.124418813323589062280416831570</imageSOP_UID>
				<locus>
					<xCoord>432</xCoord>
					<yCoord>250</yCoord>
				</locus>
			</nonNodule>
			<nonNodule>
				<nonNoduleID>3</nonNoduleID>
				<imageZposition>-300.850006</imageZposition>
				<imageSOP_UID>1.3.6.1.4.1.14519.5.2.1.6279.6001.286168337992439114869953100143</imageSOP_UID>
				<locus>
					<xCoord>393</xCoord>
					<yCoord>349</yCoord>
				</locus>
			</nonNodule>
			<nonNodule>
				<nonNoduleID>4</nonNoduleID>
				<imageZposition>-220.850006</imageZposition>
				<imageSOP_UID>1.3.6.1.4.1.14519.5.2.1.6279.6001.333227171259418607040794439922</imageSOP_UID>
				<locus>
					<xCoord>414</xCoord>
					<yCoord>126</yCoord>
				</locus>
			</nonNodule>
			<nonNodule>
				<nonNoduleID>5</nonNoduleID>
				<imageZposition>-218.350006</imageZposition>
				<imageSOP_UID>1.3.6.1.4.1.14519.5.2.1.6279.6001.133245737658755398297785755369</imageSOP_UID>
				<locus>
					<xCoord>413</xCoord>
					<yCoord>276</yCoord>
				</locus>
			</nonNodule>
			<nonNodule>
				<nonNoduleID>11</nonNoduleID>
				<imageZposition>-210.850006</imageZposition>
				<imageSOP_UID>1.3.6.1.4.1.14519.5.2.1.6279.6001.308799771584281883408403288537</imageSOP_UID>
				<locus>
					<xCoord>424</xCoord>
					<yCoord>164</yCoord>
				</locus>
			</nonNodule>
			<nonNodule>
				<nonNoduleID>12</nonNoduleID>
				<imageZposition>-210.850006</imageZposition>
				<imageSOP_UID>1.3.6.1.4.1.14519.5.2.1.6279.6001.308799771584281883408403288537</imageSOP_UID>
				<locus>
					<xCoord>413</xCoord>
					<yCoord>127</yCoord>
				</locus>
			</nonNodule>
			<nonNodule>
				<nonNoduleID>13</nonNoduleID>
				<imageZposition>-210.850006</imageZposition>
				<imageSOP_UID>1.3.6.1.4.1.14519.5.2.1.6279.6001.308799771584281883408403288537</imageSOP_UID>
				<locus>
					<xCoord>401</xCoord>
					<yCoord>113</yCoord>
				</locus>
			</nonNodule>
			<nonNodule>
				<nonNoduleID>14</nonNoduleID>
				<imageZposition>-205.850006</imageZposition>
				<imageSOP_UID>1.3.6.1.4.1.14519.5.2.1.6279.6001.589831679503844597999398871219</imageSOP_UID>
				<locus>
					<xCoord>410</xCoord>
					<yCoord>177</yCoord>
				</locus>
			</nonNodule>
			<nonNodule>
				<nonNoduleID>15</nonNoduleID>
				<imageZposition>-68.349998</imageZposition>
				<imageSOP_UID>1.3.6.1.4.1.14519.5.2.1.6279.6001.280579748330145501827363105043</imageSOP_UID>
				<locus>
					<xCoord>337</xCoord>
					<yCoord>238</yCoord>
				</locus>
			</nonNodule>
			<nonNodule>
				<nonNoduleID>16</nonNoduleID>
				<imageZposition>-188.350006</imageZposition>
				<imageSOP_UID>1.3.6.1.4.1.14519.5.2.1.6279.6001.292597072855586554088099737673</imageSOP_UID>
				<locus>
					<xCoord>359</xCoord>
					<yCoord>385</yCoord>
				</locus>
			</nonNodule>
			<nonNodule>
				<nonNoduleID>17</nonNoduleID>
				<imageZposition>-220.850006</imageZposition>
				<imageSOP_UID>1.3.6.1.4.1.14519.5.2.1.6279.6001.333227171259418607040794439922</imageSOP_UID>
				<locus>
					<xCoord>198</xCoord>
					<yCoord>136</yCoord>
				</locus>
			</nonNodule>
			<nonNodule>
				<nonNoduleID>19</nonNoduleID>
				<imageZposition>-270.850006</imageZposition>
				<imageSOP_UID>1.3.6.1.4.1.14519.5.2.1.6279.6001.361661478061644802127228191551</imageSOP_UID>
				<locus>
					<xCoord>299</xCoord>
					<yCoord>292</yCoord>
				</locus>
			</nonNodule>
			<nonNodule>
				<nonNoduleID>22</nonNoduleID>
				<imageZposition>-155.850006</imageZposition>
				<imageSOP_UID>1.3.6.1.4.1.14519.5.2.1.6279.6001.295516639756780967817042584724</imageSOP_UID>
				<locus>
					<xCoord>87</xCoord>
					<yCoord>189</yCoord>
				</locus>
			</nonNodule>
			<nonNodule>
				<nonNoduleID>24</nonNoduleID>
				<imageZposition>-178.350006</imageZposition>
				<imageSOP_UID>1.3.6.1.4.1.14519.5.2.1.6279.6001.104217948551771331432916671985</imageSOP_UID>
				<locus>
					<xCoord>238</xCoord>
					<yCoord>83</yCoord>
				</locus>
			</nonNodule>
			<nonNodule>
				<nonNoduleID>25</nonNoduleID>
				<imageZposition>-248.350006</imageZposition>
				<imageSOP_UID>1.3.6.1.4.1.14519.5.2.1.6279.6001.164679687186405971542079062201</imageSOP_UID>
				<locus>
					<xCoord>300</xCoord>
					<yCoord>273</yCoord>
				</locus>
			</nonNodule>
			<nonNodule>
				<nonNoduleID>28</nonNoduleID>
				<imageZposition>-143.350006</imageZposition>
				<imageSOP_UID>1.3.6.1.4.1.14519.5.2.1.6279.6001.658178163025654812787234357642</imageSOP_UID>
				<locus>
					<xCoord>365</xCoord>
					<yCoord>118</yCoord>
				</locus>
			</nonNodule>
			<nonNodule>
				<nonNoduleID>29</nonNoduleID>
				<imageZposition>-83.349998</imageZposition>
				<imageSOP_UID>1.3.6.1.4.1.14519.5.2.1.6279.6001.253557261747952894785966924523</imageSOP_UID>
				<locus>
					<xCoord>358</xCoord>
					<yCoord>217</yCoord>
				</locus>
			</nonNodule>
	</readingSession>
</LidcReadMessage>
