# Supplementary material for: An improved V-Net lung nodule segmentation model based on pixel threshold separation and attention mechanism
Source: Sci Rep. 2024 Feb 27;14:4743. doi: 10.1038/s41598-024-55178-3 (PMC10899216; doi:10.1038/s41598-024-55178-3)
Supplement: Supplementary file 1 — Supplementary Information 1. [file 41598_2024_55178_MOESM1_ESM.zip › lidc-xml-only/tcia-lidc-xml/185/096.xml]

<?xml version="1.0" encoding="UTF-8"?>
<LidcReadMessage uid="1.3.6.1.4.1.14519.5.2.1.6279.6001.1307390761751.0" xmlns="http://www.nih.gov" xmlns:xsi="http://www.w3.org/2001/XMLSchema-instance" xsi:schemaLocation="http://www.nih.gov  http://troll.rad.med.umich.edu/lidc/LidcReadMessage.xsd">
<ResponseHeader>
<Version>1.8.1</Version>
<MessageId>-1033035295</MessageId>
<DateRequest>2007-11-16</DateRequest>
<TimeRequest>08:50:22</TimeRequest>
<RequestingSite>removed</RequestingSite>
<ServicingSite>removed</ServicingSite>
<TaskDescription>Second unblinded read</TaskDescription>
<CtImageFile>removed</CtImageFile>
<SeriesInstanceUid>1.3.6.1.4.1.14519.5.2.1.6279.6001.227962600322799211676960828223</SeriesInstanceUid>
<DateService>2008-08-18</DateService>
<TimeService>02:10:03</TimeService>
<ResponseDescription>1 - Reading complete</ResponseDescription>
<StudyInstanceUID>1.3.6.1.4.1.14519.5.2.1.6279.6001.231462296937187240061810311146</StudyInstanceUID></ResponseHeader>
<readingSession>
    <annotationVersion>3.12</annotationVersion>
    <servicingRadiologistID>-328745637</servicingRadiologistID>
    <unblindedReadNodule>
      <noduleID>Nodule 001</noduleID>
      <characteristics>
        <subtlety>5</subtlety>
        <internalStructure>1</internalStructure>
        <calcification>6</calcification>
        <sphericity>3</sphericity>
        <margin>3</margin>
        <lobulation>3</lobulation>
        <spiculation>3</spiculation>
        <texture>4</texture>
        <malignancy>5</malignancy>
      </characteristics>
      <roi>
        <imageZposition>-66.000000</imageZposition>
        <imageSOP_UID>1.3.6.1.4.1.14519.5.2.1.6279.6001.257577277240750109552500573270</imageSOP_UID>
        <inclusion>TRUE</inclusion>
        <edgeMap>
          <xCoord>315</xCoord>
          <yCoord>250</yCoord>
        </edgeMap>
        <edgeMap>
          <xCoord>314</xCoord>
          <yCoord>251</yCoord>
        </edgeMap>
        <edgeMap>
          <xCoord>313</xCoord>
          <yCoord>252</yCoord>
        </edgeMap>
        <edgeMap>
          <xCoord>313</xCoord>
          <yCoord>253</yCoord>
        </edgeMap>
        <edgeMap>
          <xCoord>312</xCoord>
          <yCoord>254</yCoord>
        </edgeMap>
        <edgeMap>
          <xCoord>311</xCoord>
          <yCoord>254</yCoord>
        </edgeMap>
        <edgeMap>
          <xCoord>310</xCoord>
          <yCoord>254</yCoord>
        </edgeMap>
        <edgeMap>
          <xCoord>309</xCoord>
          <yCoord>255</yCoord>
        </edgeMap>
        <edgeMap>
          <xCoord>308</xCoord>
          <yCoord>256</yCoord>
        </edgeMap>
        <edgeMap>
          <xCoord>308</xCoord>
          <yCoord>257</yCoord>
        </edgeMap>
        <edgeMap>
          <xCoord>308</xCoord>
          <yCoord>258</yCoord>
        </edgeMap>
        <edgeMap>
          <xCoord>308</xCoord>
          <yCoord>259</yCoord>
        </edgeMap>
        <edgeMap>
          <xCoord>309</xCoord>
          <yCoord>260</yCoord>
        </edgeMap>
        <edgeMap>
          <xCoord>310</xCoord>
          <yCoord>261</yCoord>
        </edgeMap>
        <edgeMap>
          <xCoord>311</xCoord>
          <yCoord>261</yCoord>
        </edgeMap>
        <edgeMap>
          <xCoord>312</xCoord>
          <yCoord>262</yCoord>
        </edgeMap>
        <edgeMap>
          <xCoord>313</xCoord>
          <yCoord>263</yCoord>
        </edgeMap>
        <edgeMap>
          <xCoord>314</xCoord>
          <yCoord>263</yCoord>
        </edgeMap>
        <edgeMap>
          <xCoord>315</xCoord>
          <yCoord>264</yCoord>
        </edgeMap>
        <edgeMap>
          <xCoord>316</xCoord>
          <yCoord>264</yCoord>
        </edgeMap>
        <edgeMap>
          <xCoord>317</xCoord>
          <yCoord>264</yCoord>
        </edgeMap>
        <edgeMap>
          <xCoord>318</xCoord>
          <yCoord>264</yCoord>
        </edgeMap>
        <edgeMap>
          <xCoord>319</xCoord>
          <yCoord>264</yCoord>
        </edgeMap>
        <edgeMap>
          <xCoord>320</xCoord>
          <yCoord>264</yCoord>
        </edgeMap>
        <edgeMap>
          <xCoord>321</xCoord>
          <yCoord>264</yCoord>
        </edgeMap>
        <edgeMap>
          <xCoord>322</xCoord>
          <yCoord>264</yCoord>
        </edgeMap>
        <edgeMap>
          <xCoord>323</xCoord>
          <yCoord>264</yCoord>
        </edgeMap>
        <edgeMap>
          <xCoord>324</xCoord>
          <yCoord>264</yCoord>
        </edgeMap>
        <edgeMap>
          <xCoord>325</xCoord>
          <yCoord>264</yCoord>
        </edgeMap>
        <edgeMap>
          <xCoord>326</xCoord>
          <yCoord>264</yCoord>
        </edgeMap>
        <edgeMap>
          <xCoord>327</xCoord>
          <yCoord>263</yCoord>
        </edgeMap>
        <edgeMap>
          <xCoord>328</xCoord>
          <yCoord>262</yCoord>
        </edgeMap>
        <edgeMap>
          <xCoord>328</xCoord>
          <yCoord>261</yCoord>
        </edgeMap>
        <edgeMap>
          <xCoord>328</xCoord>
          <yCoord>260</yCoord>
        </edgeMap>
        <edgeMap>
          <xCoord>328</xCoord>
          <yCoord>259</yCoord>
        </edgeMap>
        <edgeMap>
          <xCoord>328</xCoord>
          <yCoord>258</yCoord>
        </edgeMap>
        <edgeMap>
          <xCoord>328</xCoord>
          <yCoord>257</yCoord>
        </edgeMap>
        <edgeMap>
          <xCoord>328</xCoord>
          <yCoord>256</yCoord>
        </edgeMap>
        <edgeMap>
          <xCoord>328</xCoord>
          <yCoord>255</yCoord>
        </edgeMap>
        <edgeMap>
          <xCoord>328</xCoord>
          <yCoord>254</yCoord>
        </edgeMap>
        <edgeMap>
          <xCoord>328</xCoord>
          <yCoord>253</yCoord>
        </edgeMap>
        <edgeMap>
          <xCoord>327</xCoord>
          <yCoord>252</yCoord>
        </edgeMap>
        <edgeMap>
          <xCoord>326</xCoord>
          <yCoord>251</yCoord>
        </edgeMap>
        <edgeMap>
          <xCoord>325</xCoord>
          <yCoord>251</yCoord>
        </edgeMap>
        <edgeMap>
          <xCoord>324</xCoord>
          <yCoord>252</yCoord>
        </edgeMap>
        <edgeMap>
          <xCoord>323</xCoord>
          <yCoord>253</yCoord>
        </edgeMap>
        <edgeMap>
          <xCoord>322</xCoord>
          <yCoord>254</yCoord>
        </edgeMap>
        <edgeMap>
          <xCoord>321</xCoord>
          <yCoord>254</yCoord>
        </edgeMap>
        <edgeMap>
          <xCoord>320</xCoord>
          <yCoord>254</yCoord>
        </edgeMap>
        <edgeMap>
          <xCoord>319</xCoord>
          <yCoord>254</yCoord>
        </edgeMap>
        <edgeMap>
          <xCoord>318</xCoord>
          <yCoord>253</yCoord>
        </edgeMap>
        <edgeMap>
          <xCoord>318</xCoord>
          <yCoord>252</yCoord>
        </edgeMap>
        <edgeMap>
          <xCoord>317</xCoord>
          <yCoord>251</yCoord>
        </edgeMap>
        <edgeMap>
          <xCoord>316</xCoord>
          <yCoord>250</yCoord>
        </edgeMap>
        <edgeMap>
          <xCoord>315</xCoord>
          <yCoord>250</yCoord>
        </edgeMap>
      </roi>
      <roi>
        <imageZposition>-64.750000</imageZposition>
        <imageSOP_UID>1.3.6.1.4.1.14519.5.2.1.6279.6001.330645233323608983627298005460</imageSOP_UID>
        <inclusion>TRUE</inclusion>
        <edgeMap>
          <xCoord>318</xCoord>
          <yCoord>252</yCoord>
        </edgeMap>
        <edgeMap>
          <xCoord>317</xCoord>
          <yCoord>251</yCoord>
        </edgeMap>
        <edgeMap>
          <xCoord>316</xCoord>
          <yCoord>252</yCoord>
        </edgeMap>
        <edgeMap>
          <xCoord>315</xCoord>
          <yCoord>252</yCoord>
        </edgeMap>
        <edgeMap>
          <xCoord>314</xCoord>
          <yCoord>252</yCoord>
        </edgeMap>
        <edgeMap>
          <xCoord>313</xCoord>
          <yCoord>252</yCoord>
        </edgeMap>
        <edgeMap>
          <xCoord>312</xCoord>
          <yCoord>252</yCoord>
        </edgeMap>
        <edgeMap>
          <xCoord>311</xCoord>
          <yCoord>252</yCoord>
        </edgeMap>
        <edgeMap>
          <xCoord>310</xCoord>
          <yCoord>252</yCoord>
        </edgeMap>
        <edgeMap>
          <xCoord>309</xCoord>
          <yCoord>252</yCoord>
        </edgeMap>
        <edgeMap>
          <xCoord>308</xCoord>
          <yCoord>253</yCoord>
        </edgeMap>
        <edgeMap>
          <xCoord>307</xCoord>
          <yCoord>254</yCoord>
        </edgeMap>
        <edgeMap>
          <xCoord>306</xCoord>
          <yCoord>255</yCoord>
        </edgeMap>
        <edgeMap>
          <xCoord>306</xCoord>
          <yCoord>256</yCoord>
        </edgeMap>
        <edgeMap>
          <xCoord>307</xCoord>
          <yCoord>257</yCoord>
        </edgeMap>
        <edgeMap>
          <xCoord>308</xCoord>
          <yCoord>258</yCoord>
        </edgeMap>
        <edgeMap>
          <xCoord>309</xCoord>
          <yCoord>259</yCoord>
        </edgeMap>
        <edgeMap>
          <xCoord>310</xCoord>
          <yCoord>259</yCoord>
        </edgeMap>
        <edgeMap>
          <xCoord>310</xCoord>
          <yCoord>260</yCoord>
        </edgeMap>
        <edgeMap>
          <xCoord>311</xCoord>
          <yCoord>261</yCoord>
        </edgeMap>
        <edgeMap>
          <xCoord>311</xCoord>
          <yCoord>262</yCoord>
        </edgeMap>
        <edgeMap>
          <xCoord>312</xCoord>
          <yCoord>263</yCoord>
        </edgeMap>
        <edgeMap>
          <xCoord>313</xCoord>
          <yCoord>264</yCoord>
        </edgeMap>
        <edgeMap>
          <xCoord>314</xCoord>
          <yCoord>264</yCoord>
        </edgeMap>
        <edgeMap>
          <xCoord>315</xCoord>
          <yCoord>265</yCoord>
        </edgeMap>
        <edgeMap>
          <xCoord>316</xCoord>
          <yCoord>264</yCoord>
        </edgeMap>
        <edgeMap>
          <xCoord>317</xCoord>
          <yCoord>263</yCoord>
        </edgeMap>
        <edgeMap>
          <xCoord>318</xCoord>
          <yCoord>263</yCoord>
        </edgeMap>
        <edgeMap>
          <xCoord>319</xCoord>
          <yCoord>263</yCoord>
        </edgeMap>
        <edgeMap>
          <xCoord>320</xCoord>
          <yCoord>264</yCoord>
        </edgeMap>
        <edgeMap>
          <xCoord>321</xCoord>
          <yCoord>264</yCoord>
        </edgeMap>
        <edgeMap>
          <xCoord>322</xCoord>
          <yCoord>264</yCoord>
        </edgeMap>
        <edgeMap>
          <xCoord>323</xCoord>
          <yCoord>264</yCoord>
        </edgeMap>
        <edgeMap>
          <xCoord>324</xCoord>
          <yCoord>264</yCoord>
        </edgeMap>
        <edgeMap>
          <xCoord>325</xCoord>
          <yCoord>263</yCoord>
        </edgeMap>
        <edgeMap>
          <xCoord>326</xCoord>
          <yCoord>262</yCoord>
        </edgeMap>
        <edgeMap>
          <xCoord>327</xCoord>
          <yCoord>261</yCoord>
        </edgeMap>
        <edgeMap>
          <xCoord>327</xCoord>
          <yCoord>260</yCoord>
        </edgeMap>
        <edgeMap>
          <xCoord>327</xCoord>
          <yCoord>259</yCoord>
        </edgeMap>
        <edgeMap>
          <xCoord>327</xCoord>
          <yCoord>258</yCoord>
        </edgeMap>
        <edgeMap>
          <xCoord>327</xCoord>
          <yCoord>257</yCoord>
        </edgeMap>
        <edgeMap>
          <xCoord>327</xCoord>
          <yCoord>256</yCoord>
        </edgeMap>
        <edgeMap>
          <xCoord>327</xCoord>
          <yCoord>255</yCoord>
        </edgeMap>
        <edgeMap>
          <xCoord>327</xCoord>
          <yCoord>254</yCoord>
        </edgeMap>
        <edgeMap>
          <xCoord>327</xCoord>
          <yCoord>253</yCoord>
        </edgeMap>
        <edgeMap>
          <xCoord>326</xCoord>
          <yCoord>252</yCoord>
        </edgeMap>
        <edgeMap>
          <xCoord>325</xCoord>
          <yCoord>252</yCoord>
        </edgeMap>
        <edgeMap>
          <xCoord>324</xCoord>
          <yCoord>252</yCoord>
        </edgeMap>
        <edgeMap>
          <xCoord>323</xCoord>
          <yCoord>252</yCoord>
        </edgeMap>
        <edgeMap>
          <xCoord>322</xCoord>
          <yCoord>252</yCoord>
        </edgeMap>
        <edgeMap>
          <xCoord>321</xCoord>
          <yCoord>253</yCoord>
        </edgeMap>
        <edgeMap>
          <xCoord>320</xCoord>
          <yCoord>253</yCoord>
        </edgeMap>
        <edgeMap>
          <xCoord>319</xCoord>
          <yCoord>253</yCoord>
        </edgeMap>
        <edgeMap>
          <xCoord>318</xCoord>
          <yCoord>253</yCoord>
        </edgeMap>
        <edgeMap>
          <xCoord>318</xCoord>
          <yCoord>252</yCoord>
        </edgeMap>
      </roi>
      <roi>
        <imageZposition>-63.500000</imageZposition>
        <imageSOP_UID>1.3.6.1.4.1.14519.5.2.1.6279.6001.187945232426509847590895945098</imageSOP_UID>
        <inclusion>TRUE</inclusion>
        <edgeMap>
          <xCoord>307</xCoord>
          <yCoord>250</yCoord>
        </edgeMap>
        <edgeMap>
          <xCoord>306</xCoord>
          <yCoord>251</yCoord>
        </edgeMap>
        <edgeMap>
          <xCoord>305</xCoord>
          <yCoord>252</yCoord>
        </edgeMap>
        <edgeMap>
          <xCoord>305</xCoord>
          <yCoord>253</yCoord>
        </edgeMap>
        <edgeMap>
          <xCoord>305</xCoord>
          <yCoord>254</yCoord>
        </edgeMap>
        <edgeMap>
          <xCoord>305</xCoord>
          <yCoord>255</yCoord>
        </edgeMap>
        <edgeMap>
          <xCoord>306</xCoord>
          <yCoord>256</yCoord>
        </edgeMap>
        <edgeMap>
          <xCoord>306</xCoord>
          <yCoord>257</yCoord>
        </edgeMap>
        <edgeMap>
          <xCoord>307</xCoord>
          <yCoord>258</yCoord>
        </edgeMap>
        <edgeMap>
          <xCoord>308</xCoord>
          <yCoord>259</yCoord>
        </edgeMap>
        <edgeMap>
          <xCoord>309</xCoord>
          <yCoord>259</yCoord>
        </edgeMap>
        <edgeMap>
          <xCoord>310</xCoord>
          <yCoord>259</yCoord>
        </edgeMap>
        <edgeMap>
          <xCoord>311</xCoord>
          <yCoord>259</yCoord>
        </edgeMap>
        <edgeMap>
          <xCoord>312</xCoord>
          <yCoord>260</yCoord>
        </edgeMap>
        <edgeMap>
          <xCoord>313</xCoord>
          <yCoord>261</yCoord>
        </edgeMap>
        <edgeMap>
          <xCoord>313</xCoord>
          <yCoord>262</yCoord>
        </edgeMap>
        <edgeMap>
          <xCoord>314</xCoord>
          <yCoord>263</yCoord>
        </edgeMap>
        <edgeMap>
          <xCoord>315</xCoord>
          <yCoord>264</yCoord>
        </edgeMap>
        <edgeMap>
          <xCoord>316</xCoord>
          <yCoord>263</yCoord>
        </edgeMap>
        <edgeMap>
          <xCoord>316</xCoord>
          <yCoord>262</yCoord>
        </edgeMap>
        <edgeMap>
          <xCoord>317</xCoord>
          <yCoord>262</yCoord>
        </edgeMap>
        <edgeMap>
          <xCoord>318</xCoord>
          <yCoord>262</yCoord>
        </edgeMap>
        <edgeMap>
          <xCoord>319</xCoord>
          <yCoord>262</yCoord>
        </edgeMap>
        <edgeMap>
          <xCoord>320</xCoord>
          <yCoord>262</yCoord>
        </edgeMap>
        <edgeMap>
          <xCoord>321</xCoord>
          <yCoord>262</yCoord>
        </edgeMap>
        <edgeMap>
          <xCoord>322</xCoord>
          <yCoord>262</yCoord>
        </edgeMap>
        <edgeMap>
          <xCoord>323</xCoord>
          <yCoord>261</yCoord>
        </edgeMap>
        <edgeMap>
          <xCoord>324</xCoord>
          <yCoord>260</yCoord>
        </edgeMap>
        <edgeMap>
          <xCoord>325</xCoord>
          <yCoord>259</yCoord>
        </edgeMap>
        <edgeMap>
          <xCoord>325</xCoord>
          <yCoord>258</yCoord>
        </edgeMap>
        <edgeMap>
          <xCoord>325</xCoord>
          <yCoord>257</yCoord>
        </edgeMap>
        <edgeMap>
          <xCoord>324</xCoord>
          <yCoord>256</yCoord>
        </edgeMap>
        <edgeMap>
          <xCoord>323</xCoord>
          <yCoord>255</yCoord>
        </edgeMap>
        <edgeMap>
          <xCoord>322</xCoord>
          <yCoord>254</yCoord>
        </edgeMap>
        <edgeMap>
          <xCoord>321</xCoord>
          <yCoord>253</yCoord>
        </edgeMap>
        <edgeMap>
          <xCoord>320</xCoord>
          <yCoord>252</yCoord>
        </edgeMap>
        <edgeMap>
          <xCoord>319</xCoord>
          <yCoord>251</yCoord>
        </edgeMap>
        <edgeMap>
          <xCoord>318</xCoord>
          <yCoord>250</yCoord>
        </edgeMap>
        <edgeMap>
          <xCoord>317</xCoord>
          <yCoord>250</yCoord>
        </edgeMap>
        <edgeMap>
          <xCoord>316</xCoord>
          <yCoord>250</yCoord>
        </edgeMap>
        <edgeMap>
          <xCoord>315</xCoord>
          <yCoord>250</yCoord>
        </edgeMap>
        <edgeMap>
          <xCoord>314</xCoord>
          <yCoord>250</yCoord>
        </edgeMap>
        <edgeMap>
          <xCoord>313</xCoord>
          <yCoord>250</yCoord>
        </edgeMap>
        <edgeMap>
          <xCoord>312</xCoord>
          <yCoord>250</yCoord>
        </edgeMap>
        <edgeMap>
          <xCoord>311</xCoord>
          <yCoord>250</yCoord>
        </edgeMap>
        <edgeMap>
          <xCoord>310</xCoord>
          <yCoord>250</yCoord>
        </edgeMap>
        <edgeMap>
          <xCoord>309</xCoord>
          <yCoord>250</yCoord>
        </edgeMap>
        <edgeMap>
          <xCoord>308</xCoord>
          <yCoord>250</yCoord>
        </edgeMap>
        <edgeMap>
          <xCoord>307</xCoord>
          <yCoord>250</yCoord>
        </edgeMap>
      </roi>
      <roi>
        <imageZposition>-62.250000</imageZposition>
        <imageSOP_UID>1.3.6.1.4.1.14519.5.2.1.6279.6001.226017611882823836318312732463</imageSOP_UID>
        <inclusion>TRUE</inclusion>
        <edgeMap>
          <xCoord>311</xCoord>
          <yCoord>250</yCoord>
        </edgeMap>
        <edgeMap>
          <xCoord>310</xCoord>
          <yCoord>251</yCoord>
        </edgeMap>
        <edgeMap>
          <xCoord>309</xCoord>
          <yCoord>252</yCoord>
        </edgeMap>
        <edgeMap>
          <xCoord>309</xCoord>
          <yCoord>253</yCoord>
        </edgeMap>
        <edgeMap>
          <xCoord>308</xCoord>
          <yCoord>253</yCoord>
        </edgeMap>
        <edgeMap>
          <xCoord>307</xCoord>
          <yCoord>253</yCoord>
        </edgeMap>
        <edgeMap>
          <xCoord>306</xCoord>
          <yCoord>254</yCoord>
        </edgeMap>
        <edgeMap>
          <xCoord>305</xCoord>
          <yCoord>255</yCoord>
        </edgeMap>
        <edgeMap>
          <xCoord>304</xCoord>
          <yCoord>256</yCoord>
        </edgeMap>
        <edgeMap>
          <xCoord>304</xCoord>
          <yCoord>257</yCoord>
        </edgeMap>
        <edgeMap>
          <xCoord>304</xCoord>
          <yCoord>258</yCoord>
        </edgeMap>
        <edgeMap>
          <xCoord>304</xCoord>
          <yCoord>259</yCoord>
        </edgeMap>
        <edgeMap>
          <xCoord>305</xCoord>
          <yCoord>260</yCoord>
        </edgeMap>
        <edgeMap>
          <xCoord>306</xCoord>
          <yCoord>259</yCoord>
        </edgeMap>
        <edgeMap>
          <xCoord>307</xCoord>
          <yCoord>259</yCoord>
        </edgeMap>
        <edgeMap>
          <xCoord>308</xCoord>
          <yCoord>259</yCoord>
        </edgeMap>
        <edgeMap>
          <xCoord>309</xCoord>
          <yCoord>259</yCoord>
        </edgeMap>
        <edgeMap>
          <xCoord>310</xCoord>
          <yCoord>260</yCoord>
        </edgeMap>
        <edgeMap>
          <xCoord>311</xCoord>
          <yCoord>261</yCoord>
        </edgeMap>
        <edgeMap>
          <xCoord>311</xCoord>
          <yCoord>262</yCoord>
        </edgeMap>
        <edgeMap>
          <xCoord>312</xCoord>
          <yCoord>263</yCoord>
        </edgeMap>
        <edgeMap>
          <xCoord>313</xCoord>
          <yCoord>263</yCoord>
        </edgeMap>
        <edgeMap>
          <xCoord>314</xCoord>
          <yCoord>263</yCoord>
        </edgeMap>
        <edgeMap>
          <xCoord>315</xCoord>
          <yCoord>263</yCoord>
        </edgeMap>
        <edgeMap>
          <xCoord>316</xCoord>
          <yCoord>263</yCoord>
        </edgeMap>
        <edgeMap>
          <xCoord>317</xCoord>
          <yCoord>263</yCoord>
        </edgeMap>
        <edgeMap>
          <xCoord>318</xCoord>
          <yCoord>264</yCoord>
        </edgeMap>
        <edgeMap>
          <xCoord>319</xCoord>
          <yCoord>264</yCoord>
        </edgeMap>
        <edgeMap>
          <xCoord>320</xCoord>
          <yCoord>264</yCoord>
        </edgeMap>
        <edgeMap>
          <xCoord>321</xCoord>
          <yCoord>264</yCoord>
        </edgeMap>
        <edgeMap>
          <xCoord>322</xCoord>
          <yCoord>264</yCoord>
        </edgeMap>
        <edgeMap>
          <xCoord>323</xCoord>
          <yCoord>264</yCoord>
        </edgeMap>
        <edgeMap>
          <xCoord>324</xCoord>
          <yCoord>263</yCoord>
        </edgeMap>
        <edgeMap>
          <xCoord>324</xCoord>
          <yCoord>262</yCoord>
        </edgeMap>
        <edgeMap>
          <xCoord>324</xCoord>
          <yCoord>261</yCoord>
        </edgeMap>
        <edgeMap>
          <xCoord>324</xCoord>
          <yCoord>260</yCoord>
        </edgeMap>
        <edgeMap>
          <xCoord>324</xCoord>
          <yCoord>259</yCoord>
        </edgeMap>
        <edgeMap>
          <xCoord>323</xCoord>
          <yCoord>258</yCoord>
        </edgeMap>
        <edgeMap>
          <xCoord>323</xCoord>
          <yCoord>257</yCoord>
        </edgeMap>
        <edgeMap>
          <xCoord>323</xCoord>
          <yCoord>256</yCoord>
        </edgeMap>
        <edgeMap>
          <xCoord>322</xCoord>
          <yCoord>255</yCoord>
        </edgeMap>
        <edgeMap>
          <xCoord>322</xCoord>
          <yCoord>254</yCoord>
        </edgeMap>
        <edgeMap>
          <xCoord>321</xCoord>
          <yCoord>253</yCoord>
        </edgeMap>
        <edgeMap>
          <xCoord>321</xCoord>
          <yCoord>252</yCoord>
        </edgeMap>
        <edgeMap>
          <xCoord>320</xCoord>
          <yCoord>251</yCoord>
        </edgeMap>
        <edgeMap>
          <xCoord>319</xCoord>
          <yCoord>251</yCoord>
        </edgeMap>
        <edgeMap>
          <xCoord>318</xCoord>
          <yCoord>251</yCoord>
        </edgeMap>
        <edgeMap>
          <xCoord>317</xCoord>
          <yCoord>251</yCoord>
        </edgeMap>
        <edgeMap>
          <xCoord>316</xCoord>
          <yCoord>251</yCoord>
        </edgeMap>
        <edgeMap>
          <xCoord>315</xCoord>
          <yCoord>251</yCoord>
        </edgeMap>
        <edgeMap>
          <xCoord>314</xCoord>
          <yCoord>251</yCoord>
        </edgeMap>
        <edgeMap>
          <xCoord>313</xCoord>
          <yCoord>250</yCoord>
        </edgeMap>
        <edgeMap>
          <xCoord>312</xCoord>
          <yCoord>250</yCoord>
        </edgeMap>
        <edgeMap>
          <xCoord>311</xCoord>
          <yCoord>250</yCoord>
        </edgeMap>
      </roi>
      <roi>
        <imageZposition>-61.000000</imageZposition>
        <imageSOP_UID>1.3.6.1.4.1.14519.5.2.1.6279.6001.273986098786837677120945751426</imageSOP_UID>
        <inclusion>TRUE</inclusion>
        <edgeMap>
          <xCoord>310</xCoord>
          <yCoord>249</yCoord>
        </edgeMap>
        <edgeMap>
          <xCoord>309</xCoord>
          <yCoord>250</yCoord>
        </edgeMap>
        <edgeMap>
          <xCoord>309</xCoord>
          <yCoord>251</yCoord>
        </edgeMap>
        <edgeMap>
          <xCoord>308</xCoord>
          <yCoord>252</yCoord>
        </edgeMap>
        <edgeMap>
          <xCoord>307</xCoord>
          <yCoord>252</yCoord>
        </edgeMap>
        <edgeMap>
          <xCoord>306</xCoord>
          <yCoord>253</yCoord>
        </edgeMap>
        <edgeMap>
          <xCoord>305</xCoord>
          <yCoord>253</yCoord>
        </edgeMap>
        <edgeMap>
          <xCoord>304</xCoord>
          <yCoord>254</yCoord>
        </edgeMap>
        <edgeMap>
          <xCoord>303</xCoord>
          <yCoord>255</yCoord>
        </edgeMap>
        <edgeMap>
          <xCoord>302</xCoord>
          <yCoord>256</yCoord>
        </edgeMap>
        <edgeMap>
          <xCoord>302</xCoord>
          <yCoord>257</yCoord>
        </edgeMap>
        <edgeMap>
          <xCoord>303</xCoord>
          <yCoord>258</yCoord>
        </edgeMap>
        <edgeMap>
          <xCoord>304</xCoord>
          <yCoord>259</yCoord>
        </edgeMap>
        <edgeMap>
          <xCoord>305</xCoord>
          <yCoord>260</yCoord>
        </edgeMap>
        <edgeMap>
          <xCoord>306</xCoord>
          <yCoord>261</yCoord>
        </edgeMap>
        <edgeMap>
          <xCoord>306</xCoord>
          <yCoord>262</yCoord>
        </edgeMap>
        <edgeMap>
          <xCoord>307</xCoord>
          <yCoord>263</yCoord>
        </edgeMap>
        <edgeMap>
          <xCoord>308</xCoord>
          <yCoord>263</yCoord>
        </edgeMap>
        <edgeMap>
          <xCoord>309</xCoord>
          <yCoord>263</yCoord>
        </edgeMap>
        <edgeMap>
          <xCoord>310</xCoord>
          <yCoord>263</yCoord>
        </edgeMap>
        <edgeMap>
          <xCoord>311</xCoord>
          <yCoord>263</yCoord>
        </edgeMap>
        <edgeMap>
          <xCoord>312</xCoord>
          <yCoord>263</yCoord>
        </edgeMap>
        <edgeMap>
          <xCoord>313</xCoord>
          <yCoord>263</yCoord>
        </edgeMap>
        <edgeMap>
          <xCoord>314</xCoord>
          <yCoord>262</yCoord>
        </edgeMap>
        <edgeMap>
          <xCoord>315</xCoord>
          <yCoord>262</yCoord>
        </edgeMap>
        <edgeMap>
          <xCoord>316</xCoord>
          <yCoord>262</yCoord>
        </edgeMap>
        <edgeMap>
          <xCoord>317</xCoord>
          <yCoord>262</yCoord>
        </edgeMap>
        <edgeMap>
          <xCoord>318</xCoord>
          <yCoord>263</yCoord>
        </edgeMap>
        <edgeMap>
          <xCoord>318</xCoord>
          <yCoord>264</yCoord>
        </edgeMap>
        <edgeMap>
          <xCoord>319</xCoord>
          <yCoord>265</yCoord>
        </edgeMap>
        <edgeMap>
          <xCoord>320</xCoord>
          <yCoord>265</yCoord>
        </edgeMap>
        <edgeMap>
          <xCoord>321</xCoord>
          <yCoord>265</yCoord>
        </edgeMap>
        <edgeMap>
          <xCoord>322</xCoord>
          <yCoord>264</yCoord>
        </edgeMap>
        <edgeMap>
          <xCoord>323</xCoord>
          <yCoord>264</yCoord>
        </edgeMap>
        <edgeMap>
          <xCoord>324</xCoord>
          <yCoord>263</yCoord>
        </edgeMap>
        <edgeMap>
          <xCoord>325</xCoord>
          <yCoord>262</yCoord>
        </edgeMap>
        <edgeMap>
          <xCoord>326</xCoord>
          <yCoord>261</yCoord>
        </edgeMap>
        <edgeMap>
          <xCoord>326</xCoord>
          <yCoord>260</yCoord>
        </edgeMap>
        <edgeMap>
          <xCoord>327</xCoord>
          <yCoord>259</yCoord>
        </edgeMap>
        <edgeMap>
          <xCoord>327</xCoord>
          <yCoord>258</yCoord>
        </edgeMap>
        <edgeMap>
          <xCoord>327</xCoord>
          <yCoord>257</yCoord>
        </edgeMap>
        <edgeMap>
          <xCoord>326</xCoord>
          <yCoord>256</yCoord>
        </edgeMap>
        <edgeMap>
          <xCoord>325</xCoord>
          <yCoord>255</yCoord>
        </edgeMap>
        <edgeMap>
          <xCoord>325</xCoord>
          <yCoord>254</yCoord>
        </edgeMap>
        <edgeMap>
          <xCoord>324</xCoord>
          <yCoord>253</yCoord>
        </edgeMap>
        <edgeMap>
          <xCoord>323</xCoord>
          <yCoord>252</yCoord>
        </edgeMap>
        <edgeMap>
          <xCoord>323</xCoord>
          <yCoord>251</yCoord>
        </edgeMap>
        <edgeMap>
          <xCoord>322</xCoord>
          <yCoord>250</yCoord>
        </edgeMap>
        <edgeMap>
          <xCoord>321</xCoord>
          <yCoord>250</yCoord>
        </edgeMap>
        <edgeMap>
          <xCoord>320</xCoord>
          <yCoord>250</yCoord>
        </edgeMap>
        <edgeMap>
          <xCoord>319</xCoord>
          <yCoord>249</yCoord>
        </edgeMap>
        <edgeMap>
          <xCoord>318</xCoord>
          <yCoord>249</yCoord>
        </edgeMap>
        <edgeMap>
          <xCoord>317</xCoord>
          <yCoord>249</yCoord>
        </edgeMap>
        <edgeMap>
          <xCoord>316</xCoord>
          <yCoord>249</yCoord>
        </edgeMap>
        <edgeMap>
          <xCoord>315</xCoord>
          <yCoord>249</yCoord>
        </edgeMap>
        <edgeMap>
          <xCoord>314</xCoord>
          <yCoord>249</yCoord>
        </edgeMap>
        <edgeMap>
          <xCoord>313</xCoord>
          <yCoord>249</yCoord>
        </edgeMap>
        <edgeMap>
          <xCoord>312</xCoord>
          <yCoord>249</yCoord>
        </edgeMap>
        <edgeMap>
          <xCoord>311</xCoord>
          <yCoord>249</yCoord>
        </edgeMap>
        <edgeMap>
          <xCoord>310</xCoord>
          <yCoord>249</yCoord>
        </edgeMap>
      </roi>
      <roi>
        <imageZposition>-59.750000</imageZposition>
        <imageSOP_UID>1.3.6.1.4.1.14519.5.2.1.6279.6001.315822652651205223419015635166</imageSOP_UID>
        <inclusion>TRUE</inclusion>
        <edgeMap>
          <xCoord>321</xCoord>
          <yCoord>245</yCoord>
        </edgeMap>
        <edgeMap>
          <xCoord>320</xCoord>
          <yCoord>246</yCoord>
        </edgeMap>
        <edgeMap>
          <xCoord>319</xCoord>
          <yCoord>246</yCoord>
        </edgeMap>
        <edgeMap>
          <xCoord>318</xCoord>
          <yCoord>246</yCoord>
        </edgeMap>
        <edgeMap>
          <xCoord>317</xCoord>
          <yCoord>247</yCoord>
        </edgeMap>
        <edgeMap>
          <xCoord>317</xCoord>
          <yCoord>248</yCoord>
        </edgeMap>
        <edgeMap>
          <xCoord>317</xCoord>
          <yCoord>249</yCoord>
        </edgeMap>
        <edgeMap>
          <xCoord>316</xCoord>
          <yCoord>249</yCoord>
        </edgeMap>
        <edgeMap>
          <xCoord>315</xCoord>
          <yCoord>249</yCoord>
        </edgeMap>
        <edgeMap>
          <xCoord>314</xCoord>
          <yCoord>249</yCoord>
        </edgeMap>
        <edgeMap>
          <xCoord>313</xCoord>
          <yCoord>249</yCoord>
        </edgeMap>
        <edgeMap>
          <xCoord>312</xCoord>
          <yCoord>249</yCoord>
        </edgeMap>
        <edgeMap>
          <xCoord>311</xCoord>
          <yCoord>248</yCoord>
        </edgeMap>
        <edgeMap>
          <xCoord>310</xCoord>
          <yCoord>248</yCoord>
        </edgeMap>
        <edgeMap>
          <xCoord>309</xCoord>
          <yCoord>248</yCoord>
        </edgeMap>
        <edgeMap>
          <xCoord>308</xCoord>
          <yCoord>249</yCoord>
        </edgeMap>
        <edgeMap>
          <xCoord>308</xCoord>
          <yCoord>250</yCoord>
        </edgeMap>
        <edgeMap>
          <xCoord>307</xCoord>
          <yCoord>251</yCoord>
        </edgeMap>
        <edgeMap>
          <xCoord>306</xCoord>
          <yCoord>251</yCoord>
        </edgeMap>
        <edgeMap>
          <xCoord>305</xCoord>
          <yCoord>252</yCoord>
        </edgeMap>
        <edgeMap>
          <xCoord>304</xCoord>
          <yCoord>253</yCoord>
        </edgeMap>
        <edgeMap>
          <xCoord>303</xCoord>
          <yCoord>253</yCoord>
        </edgeMap>
        <edgeMap>
          <xCoord>302</xCoord>
          <yCoord>254</yCoord>
        </edgeMap>
        <edgeMap>
          <xCoord>301</xCoord>
          <yCoord>255</yCoord>
        </edgeMap>
        <edgeMap>
          <xCoord>301</xCoord>
          <yCoord>256</yCoord>
        </edgeMap>
        <edgeMap>
          <xCoord>301</xCoord>
          <yCoord>257</yCoord>
        </edgeMap>
        <edgeMap>
          <xCoord>301</xCoord>
          <yCoord>258</yCoord>
        </edgeMap>
        <edgeMap>
          <xCoord>301</xCoord>
          <yCoord>259</yCoord>
        </edgeMap>
        <edgeMap>
          <xCoord>302</xCoord>
          <yCoord>260</yCoord>
        </edgeMap>
        <edgeMap>
          <xCoord>302</xCoord>
          <yCoord>261</yCoord>
        </edgeMap>
        <edgeMap>
          <xCoord>303</xCoord>
          <yCoord>262</yCoord>
        </edgeMap>
        <edgeMap>
          <xCoord>304</xCoord>
          <yCoord>263</yCoord>
        </edgeMap>
        <edgeMap>
          <xCoord>305</xCoord>
          <yCoord>263</yCoord>
        </edgeMap>
        <edgeMap>
          <xCoord>306</xCoord>
          <yCoord>263</yCoord>
        </edgeMap>
        <edgeMap>
          <xCoord>307</xCoord>
          <yCoord>262</yCoord>
        </edgeMap>
        <edgeMap>
          <xCoord>308</xCoord>
          <yCoord>262</yCoord>
        </edgeMap>
        <edgeMap>
          <xCoord>309</xCoord>
          <yCoord>262</yCoord>
        </edgeMap>
        <edgeMap>
          <xCoord>310</xCoord>
          <yCoord>262</yCoord>
        </edgeMap>
        <edgeMap>
          <xCoord>311</xCoord>
          <yCoord>262</yCoord>
        </edgeMap>
        <edgeMap>
          <xCoord>312</xCoord>
          <yCoord>262</yCoord>
        </edgeMap>
        <edgeMap>
          <xCoord>313</xCoord>
          <yCoord>263</yCoord>
        </edgeMap>
        <edgeMap>
          <xCoord>314</xCoord>
          <yCoord>264</yCoord>
        </edgeMap>
        <edgeMap>
          <xCoord>315</xCoord>
          <yCoord>264</yCoord>
        </edgeMap>
        <edgeMap>
          <xCoord>316</xCoord>
          <yCoord>265</yCoord>
        </edgeMap>
        <edgeMap>
          <xCoord>317</xCoord>
          <yCoord>265</yCoord>
        </edgeMap>
        <edgeMap>
          <xCoord>318</xCoord>
          <yCoord>265</yCoord>
        </edgeMap>
        <edgeMap>
          <xCoord>319</xCoord>
          <yCoord>265</yCoord>
        </edgeMap>
        <edgeMap>
          <xCoord>320</xCoord>
          <yCoord>265</yCoord>
        </edgeMap>
        <edgeMap>
          <xCoord>321</xCoord>
          <yCoord>265</yCoord>
        </edgeMap>
        <edgeMap>
          <xCoord>322</xCoord>
          <yCoord>265</yCoord>
        </edgeMap>
        <edgeMap>
          <xCoord>323</xCoord>
          <yCoord>265</yCoord>
        </edgeMap>
        <edgeMap>
          <xCoord>324</xCoord>
          <yCoord>265</yCoord>
        </edgeMap>
        <edgeMap>
          <xCoord>325</xCoord>
          <yCoord>265</yCoord>
        </edgeMap>
        <edgeMap>
          <xCoord>326</xCoord>
          <yCoord>265</yCoord>
        </edgeMap>
        <edgeMap>
          <xCoord>327</xCoord>
          <yCoord>265</yCoord>
        </edgeMap>
        <edgeMap>
          <xCoord>328</xCoord>
          <yCoord>264</yCoord>
        </edgeMap>
        <edgeMap>
          <xCoord>329</xCoord>
          <yCoord>263</yCoord>
        </edgeMap>
        <edgeMap>
          <xCoord>329</xCoord>
          <yCoord>262</yCoord>
        </edgeMap>
        <edgeMap>
          <xCoord>329</xCoord>
          <yCoord>261</yCoord>
        </edgeMap>
        <edgeMap>
          <xCoord>329</xCoord>
          <yCoord>260</yCoord>
        </edgeMap>
        <edgeMap>
          <xCoord>329</xCoord>
          <yCoord>259</yCoord>
        </edgeMap>
        <edgeMap>
          <xCoord>329</xCoord>
          <yCoord>258</yCoord>
        </edgeMap>
        <edgeMap>
          <xCoord>329</xCoord>
          <yCoord>257</yCoord>
        </edgeMap>
        <edgeMap>
          <xCoord>328</xCoord>
          <yCoord>256</yCoord>
        </edgeMap>
        <edgeMap>
          <xCoord>328</xCoord>
          <yCoord>255</yCoord>
        </edgeMap>
        <edgeMap>
          <xCoord>327</xCoord>
          <yCoord>254</yCoord>
        </edgeMap>
        <edgeMap>
          <xCoord>326</xCoord>
          <yCoord>253</yCoord>
        </edgeMap>
        <edgeMap>
          <xCoord>325</xCoord>
          <yCoord>252</yCoord>
        </edgeMap>
        <edgeMap>
          <xCoord>325</xCoord>
          <yCoord>251</yCoord>
        </edgeMap>
        <edgeMap>
          <xCoord>324</xCoord>
          <yCoord>250</yCoord>
        </edgeMap>
        <edgeMap>
          <xCoord>324</xCoord>
          <yCoord>249</yCoord>
        </edgeMap>
        <edgeMap>
          <xCoord>323</xCoord>
          <yCoord>248</yCoord>
        </edgeMap>
        <edgeMap>
          <xCoord>323</xCoord>
          <yCoord>247</yCoord>
        </edgeMap>
        <edgeMap>
          <xCoord>323</xCoord>
          <yCoord>246</yCoord>
        </edgeMap>
        <edgeMap>
          <xCoord>322</xCoord>
          <yCoord>245</yCoord>
        </edgeMap>
        <edgeMap>
          <xCoord>321</xCoord>
          <yCoord>245</yCoord>
        </edgeMap>
      </roi>
      <roi>
        <imageZposition>-58.500000</imageZposition>
        <imageSOP_UID>1.3.6.1.4.1.14519.5.2.1.6279.6001.327097876707724454628240953864</imageSOP_UID>
        <inclusion>TRUE</inclusion>
        <edgeMap>
          <xCoord>318</xCoord>
          <yCoord>243</yCoord>
        </edgeMap>
        <edgeMap>
          <xCoord>317</xCoord>
          <yCoord>244</yCoord>
        </edgeMap>
        <edgeMap>
          <xCoord>316</xCoord>
          <yCoord>245</yCoord>
        </edgeMap>
        <edgeMap>
          <xCoord>315</xCoord>
          <yCoord>246</yCoord>
        </edgeMap>
        <edgeMap>
          <xCoord>314</xCoord>
          <yCoord>246</yCoord>
        </edgeMap>
        <edgeMap>
          <xCoord>313</xCoord>
          <yCoord>246</yCoord>
        </edgeMap>
        <edgeMap>
          <xCoord>312</xCoord>
          <yCoord>246</yCoord>
        </edgeMap>
        <edgeMap>
          <xCoord>311</xCoord>
          <yCoord>246</yCoord>
        </edgeMap>
        <edgeMap>
          <xCoord>310</xCoord>
          <yCoord>246</yCoord>
        </edgeMap>
        <edgeMap>
          <xCoord>309</xCoord>
          <yCoord>247</yCoord>
        </edgeMap>
        <edgeMap>
          <xCoord>308</xCoord>
          <yCoord>248</yCoord>
        </edgeMap>
        <edgeMap>
          <xCoord>308</xCoord>
          <yCoord>249</yCoord>
        </edgeMap>
        <edgeMap>
          <xCoord>307</xCoord>
          <yCoord>250</yCoord>
        </edgeMap>
        <edgeMap>
          <xCoord>306</xCoord>
          <yCoord>250</yCoord>
        </edgeMap>
        <edgeMap>
          <xCoord>305</xCoord>
          <yCoord>250</yCoord>
        </edgeMap>
        <edgeMap>
          <xCoord>304</xCoord>
          <yCoord>250</yCoord>
        </edgeMap>
        <edgeMap>
          <xCoord>303</xCoord>
          <yCoord>251</yCoord>
        </edgeMap>
        <edgeMap>
          <xCoord>302</xCoord>
          <yCoord>252</yCoord>
        </edgeMap>
        <edgeMap>
          <xCoord>302</xCoord>
          <yCoord>253</yCoord>
        </edgeMap>
        <edgeMap>
          <xCoord>302</xCoord>
          <yCoord>254</yCoord>
        </edgeMap>
        <edgeMap>
          <xCoord>301</xCoord>
          <yCoord>255</yCoord>
        </edgeMap>
        <edgeMap>
          <xCoord>300</xCoord>
          <yCoord>255</yCoord>
        </edgeMap>
        <edgeMap>
          <xCoord>299</xCoord>
          <yCoord>256</yCoord>
        </edgeMap>
        <edgeMap>
          <xCoord>298</xCoord>
          <yCoord>257</yCoord>
        </edgeMap>
        <edgeMap>
          <xCoord>297</xCoord>
          <yCoord>258</yCoord>
        </edgeMap>
        <edgeMap>
          <xCoord>296</xCoord>
          <yCoord>259</yCoord>
        </edgeMap>
        <edgeMap>
          <xCoord>296</xCoord>
          <yCoord>260</yCoord>
        </edgeMap>
        <edgeMap>
          <xCoord>296</xCoord>
          <yCoord>261</yCoord>
        </edgeMap>
        <edgeMap>
          <xCoord>297</xCoord>
          <yCoord>262</yCoord>
        </edgeMap>
        <edgeMap>
          <xCoord>298</xCoord>
          <yCoord>263</yCoord>
        </edgeMap>
        <edgeMap>
          <xCoord>299</xCoord>
          <yCoord>263</yCoord>
        </edgeMap>
        <edgeMap>
          <xCoord>300</xCoord>
          <yCoord>263</yCoord>
        </edgeMap>
        <edgeMap>
          <xCoord>301</xCoord>
          <yCoord>263</yCoord>
        </edgeMap>
        <edgeMap>
          <xCoord>302</xCoord>
          <yCoord>263</yCoord>
        </edgeMap>
        <edgeMap>
          <xCoord>303</xCoord>
          <yCoord>263</yCoord>
        </edgeMap>
        <edgeMap>
          <xCoord>304</xCoord>
          <yCoord>262</yCoord>
        </edgeMap>
        <edgeMap>
          <xCoord>305</xCoord>
          <yCoord>262</yCoord>
        </edgeMap>
        <edgeMap>
          <xCoord>306</xCoord>
          <yCoord>261</yCoord>
        </edgeMap>
        <edgeMap>
          <xCoord>307</xCoord>
          <yCoord>261</yCoord>
        </edgeMap>
        <edgeMap>
          <xCoord>308</xCoord>
          <yCoord>261</yCoord>
        </edgeMap>
        <edgeMap>
          <xCoord>309</xCoord>
          <yCoord>261</yCoord>
        </edgeMap>
        <edgeMap>
          <xCoord>310</xCoord>
          <yCoord>261</yCoord>
        </edgeMap>
        <edgeMap>
          <xCoord>311</xCoord>
          <yCoord>261</yCoord>
        </edgeMap>
        <edgeMap>
          <xCoord>312</xCoord>
          <yCoord>261</yCoord>
        </edgeMap>
        <edgeMap>
          <xCoord>313</xCoord>
          <yCoord>261</yCoord>
        </edgeMap>
        <edgeMap>
          <xCoord>314</xCoord>
          <yCoord>262</yCoord>
        </edgeMap>
        <edgeMap>
          <xCoord>315</xCoord>
          <yCoord>262</yCoord>
        </edgeMap>
        <edgeMap>
          <xCoord>316</xCoord>
          <yCoord>263</yCoord>
        </edgeMap>
        <edgeMap>
          <xCoord>317</xCoord>
          <yCoord>263</yCoord>
        </edgeMap>
        <edgeMap>
          <xCoord>318</xCoord>
          <yCoord>264</yCoord>
        </edgeMap>
        <edgeMap>
          <xCoord>319</xCoord>
          <yCoord>264</yCoord>
        </edgeMap>
        <edgeMap>
          <xCoord>320</xCoord>
          <yCoord>264</yCoord>
        </edgeMap>
        <edgeMap>
          <xCoord>321</xCoord>
          <yCoord>263</yCoord>
        </edgeMap>
        <edgeMap>
          <xCoord>321</xCoord>
          <yCoord>262</yCoord>
        </edgeMap>
        <edgeMap>
          <xCoord>322</xCoord>
          <yCoord>261</yCoord>
        </edgeMap>
        <edgeMap>
          <xCoord>323</xCoord>
          <yCoord>260</yCoord>
        </edgeMap>
        <edgeMap>
          <xCoord>324</xCoord>
          <yCoord>259</yCoord>
        </edgeMap>
        <edgeMap>
          <xCoord>325</xCoord>
          <yCoord>259</yCoord>
        </edgeMap>
        <edgeMap>
          <xCoord>326</xCoord>
          <yCoord>259</yCoord>
        </edgeMap>
        <edgeMap>
          <xCoord>327</xCoord>
          <yCoord>259</yCoord>
        </edgeMap>
        <edgeMap>
          <xCoord>328</xCoord>
          <yCoord>258</yCoord>
        </edgeMap>
        <edgeMap>
          <xCoord>328</xCoord>
          <yCoord>257</yCoord>
        </edgeMap>
        <edgeMap>
          <xCoord>328</xCoord>
          <yCoord>256</yCoord>
        </edgeMap>
        <edgeMap>
          <xCoord>327</xCoord>
          <yCoord>255</yCoord>
        </edgeMap>
        <edgeMap>
          <xCoord>327</xCoord>
          <yCoord>254</yCoord>
        </edgeMap>
        <edgeMap>
          <xCoord>327</xCoord>
          <yCoord>253</yCoord>
        </edgeMap>
        <edgeMap>
          <xCoord>327</xCoord>
          <yCoord>252</yCoord>
        </edgeMap>
        <edgeMap>
          <xCoord>327</xCoord>
          <yCoord>251</yCoord>
        </edgeMap>
        <edgeMap>
          <xCoord>326</xCoord>
          <yCoord>250</yCoord>
        </edgeMap>
        <edgeMap>
          <xCoord>325</xCoord>
          <yCoord>250</yCoord>
        </edgeMap>
        <edgeMap>
          <xCoord>324</xCoord>
          <yCoord>250</yCoord>
        </edgeMap>
        <edgeMap>
          <xCoord>323</xCoord>
          <yCoord>250</yCoord>
        </edgeMap>
        <edgeMap>
          <xCoord>322</xCoord>
          <yCoord>250</yCoord>
        </edgeMap>
        <edgeMap>
          <xCoord>321</xCoord>
          <yCoord>250</yCoord>
        </edgeMap>
        <edgeMap>
          <xCoord>321</xCoord>
          <yCoord>249</yCoord>
        </edgeMap>
        <edgeMap>
          <xCoord>322</xCoord>
          <yCoord>248</yCoord>
        </edgeMap>
        <edgeMap>
          <xCoord>322</xCoord>
          <yCoord>247</yCoord>
        </edgeMap>
        <edgeMap>
          <xCoord>322</xCoord>
          <yCoord>246</yCoord>
        </edgeMap>
        <edgeMap>
          <xCoord>322</xCoord>
          <yCoord>245</yCoord>
        </edgeMap>
        <edgeMap>
          <xCoord>321</xCoord>
          <yCoord>244</yCoord>
        </edgeMap>
        <edgeMap>
          <xCoord>320</xCoord>
          <yCoord>243</yCoord>
        </edgeMap>
        <edgeMap>
          <xCoord>319</xCoord>
          <yCoord>243</yCoord>
        </edgeMap>
        <edgeMap>
          <xCoord>318</xCoord>
          <yCoord>243</yCoord>
        </edgeMap>
      </roi>
      <roi>
        <imageZposition>-57.250000</imageZposition>
        <imageSOP_UID>1.3.6.1.4.1.14519.5.2.1.6279.6001.308982609609709547675167755039</imageSOP_UID>
        <inclusion>TRUE</inclusion>
        <edgeMap>
          <xCoord>320</xCoord>
          <yCoord>240</yCoord>
        </edgeMap>
        <edgeMap>
          <xCoord>319</xCoord>
          <yCoord>241</yCoord>
        </edgeMap>
        <edgeMap>
          <xCoord>318</xCoord>
          <yCoord>241</yCoord>
        </edgeMap>
        <edgeMap>
          <xCoord>317</xCoord>
          <yCoord>242</yCoord>
        </edgeMap>
        <edgeMap>
          <xCoord>317</xCoord>
          <yCoord>243</yCoord>
        </edgeMap>
        <edgeMap>
          <xCoord>316</xCoord>
          <yCoord>244</yCoord>
        </edgeMap>
        <edgeMap>
          <xCoord>316</xCoord>
          <yCoord>245</yCoord>
        </edgeMap>
        <edgeMap>
          <xCoord>315</xCoord>
          <yCoord>246</yCoord>
        </edgeMap>
        <edgeMap>
          <xCoord>314</xCoord>
          <yCoord>247</yCoord>
        </edgeMap>
        <edgeMap>
          <xCoord>313</xCoord>
          <yCoord>247</yCoord>
        </edgeMap>
        <edgeMap>
          <xCoord>312</xCoord>
          <yCoord>247</yCoord>
        </edgeMap>
        <edgeMap>
          <xCoord>311</xCoord>
          <yCoord>247</yCoord>
        </edgeMap>
        <edgeMap>
          <xCoord>310</xCoord>
          <yCoord>247</yCoord>
        </edgeMap>
        <edgeMap>
          <xCoord>310</xCoord>
          <yCoord>246</yCoord>
        </edgeMap>
        <edgeMap>
          <xCoord>310</xCoord>
          <yCoord>245</yCoord>
        </edgeMap>
        <edgeMap>
          <xCoord>309</xCoord>
          <yCoord>244</yCoord>
        </edgeMap>
        <edgeMap>
          <xCoord>308</xCoord>
          <yCoord>244</yCoord>
        </edgeMap>
        <edgeMap>
          <xCoord>307</xCoord>
          <yCoord>243</yCoord>
        </edgeMap>
        <edgeMap>
          <xCoord>306</xCoord>
          <yCoord>244</yCoord>
        </edgeMap>
        <edgeMap>
          <xCoord>305</xCoord>
          <yCoord>245</yCoord>
        </edgeMap>
        <edgeMap>
          <xCoord>304</xCoord>
          <yCoord>246</yCoord>
        </edgeMap>
        <edgeMap>
          <xCoord>303</xCoord>
          <yCoord>247</yCoord>
        </edgeMap>
        <edgeMap>
          <xCoord>303</xCoord>
          <yCoord>248</yCoord>
        </edgeMap>
        <edgeMap>
          <xCoord>303</xCoord>
          <yCoord>249</yCoord>
        </edgeMap>
        <edgeMap>
          <xCoord>303</xCoord>
          <yCoord>250</yCoord>
        </edgeMap>
        <edgeMap>
          <xCoord>303</xCoord>
          <yCoord>251</yCoord>
        </edgeMap>
        <edgeMap>
          <xCoord>303</xCoord>
          <yCoord>252</yCoord>
        </edgeMap>
        <edgeMap>
          <xCoord>303</xCoord>
          <yCoord>253</yCoord>
        </edgeMap>
        <edgeMap>
          <xCoord>302</xCoord>
          <yCoord>254</yCoord>
        </edgeMap>
        <edgeMap>
          <xCoord>301</xCoord>
          <yCoord>254</yCoord>
        </edgeMap>
        <edgeMap>
          <xCoord>300</xCoord>
          <yCoord>255</yCoord>
        </edgeMap>
        <edgeMap>
          <xCoord>299</xCoord>
          <yCoord>256</yCoord>
        </edgeMap>
        <edgeMap>
          <xCoord>298</xCoord>
          <yCoord>257</yCoord>
        </edgeMap>
        <edgeMap>
          <xCoord>297</xCoord>
          <yCoord>258</yCoord>
        </edgeMap>
        <edgeMap>
          <xCoord>297</xCoord>
          <yCoord>259</yCoord>
        </edgeMap>
        <edgeMap>
          <xCoord>297</xCoord>
          <yCoord>260</yCoord>
        </edgeMap>
        <edgeMap>
          <xCoord>297</xCoord>
          <yCoord>261</yCoord>
        </edgeMap>
        <edgeMap>
          <xCoord>298</xCoord>
          <yCoord>262</yCoord>
        </edgeMap>
        <edgeMap>
          <xCoord>299</xCoord>
          <yCoord>263</yCoord>
        </edgeMap>
        <edgeMap>
          <xCoord>300</xCoord>
          <yCoord>263</yCoord>
        </edgeMap>
        <edgeMap>
          <xCoord>301</xCoord>
          <yCoord>263</yCoord>
        </edgeMap>
        <edgeMap>
          <xCoord>302</xCoord>
          <yCoord>263</yCoord>
        </edgeMap>
        <edgeMap>
          <xCoord>303</xCoord>
          <yCoord>263</yCoord>
        </edgeMap>
        <edgeMap>
          <xCoord>304</xCoord>
          <yCoord>263</yCoord>
        </edgeMap>
        <edgeMap>
          <xCoord>305</xCoord>
          <yCoord>263</yCoord>
        </edgeMap>
        <edgeMap>
          <xCoord>306</xCoord>
          <yCoord>263</yCoord>
        </edgeMap>
        <edgeMap>
          <xCoord>307</xCoord>
          <yCoord>263</yCoord>
        </edgeMap>
        <edgeMap>
          <xCoord>308</xCoord>
          <yCoord>263</yCoord>
        </edgeMap>
        <edgeMap>
          <xCoord>309</xCoord>
          <yCoord>263</yCoord>
        </edgeMap>
        <edgeMap>
          <xCoord>310</xCoord>
          <yCoord>262</yCoord>
        </edgeMap>
        <edgeMap>
          <xCoord>311</xCoord>
          <yCoord>261</yCoord>
        </edgeMap>
        <edgeMap>
          <xCoord>312</xCoord>
          <yCoord>260</yCoord>
        </edgeMap>
        <edgeMap>
          <xCoord>313</xCoord>
          <yCoord>260</yCoord>
        </edgeMap>
        <edgeMap>
          <xCoord>314</xCoord>
          <yCoord>260</yCoord>
        </edgeMap>
        <edgeMap>
          <xCoord>315</xCoord>
          <yCoord>260</yCoord>
        </edgeMap>
        <edgeMap>
          <xCoord>316</xCoord>
          <yCoord>260</yCoord>
        </edgeMap>
        <edgeMap>
          <xCoord>317</xCoord>
          <yCoord>260</yCoord>
        </edgeMap>
        <edgeMap>
          <xCoord>318</xCoord>
          <yCoord>260</yCoord>
        </edgeMap>
        <edgeMap>
          <xCoord>319</xCoord>
          <yCoord>260</yCoord>
        </edgeMap>
        <edgeMap>
          <xCoord>320</xCoord>
          <yCoord>260</yCoord>
        </edgeMap>
        <edgeMap>
          <xCoord>321</xCoord>
          <yCoord>260</yCoord>
        </edgeMap>
        <edgeMap>
          <xCoord>322</xCoord>
          <yCoord>259</yCoord>
        </edgeMap>
        <edgeMap>
          <xCoord>322</xCoord>
          <yCoord>258</yCoord>
        </edgeMap>
        <edgeMap>
          <xCoord>323</xCoord>
          <yCoord>258</yCoord>
        </edgeMap>
        <edgeMap>
          <xCoord>324</xCoord>
          <yCoord>258</yCoord>
        </edgeMap>
        <edgeMap>
          <xCoord>325</xCoord>
          <yCoord>258</yCoord>
        </edgeMap>
        <edgeMap>
          <xCoord>326</xCoord>
          <yCoord>258</yCoord>
        </edgeMap>
        <edgeMap>
          <xCoord>327</xCoord>
          <yCoord>257</yCoord>
        </edgeMap>
        <edgeMap>
          <xCoord>327</xCoord>
          <yCoord>256</yCoord>
        </edgeMap>
        <edgeMap>
          <xCoord>327</xCoord>
          <yCoord>255</yCoord>
        </edgeMap>
        <edgeMap>
          <xCoord>327</xCoord>
          <yCoord>254</yCoord>
        </edgeMap>
        <edgeMap>
          <xCoord>327</xCoord>
          <yCoord>253</yCoord>
        </edgeMap>
        <edgeMap>
          <xCoord>327</xCoord>
          <yCoord>252</yCoord>
        </edgeMap>
        <edgeMap>
          <xCoord>327</xCoord>
          <yCoord>251</yCoord>
        </edgeMap>
        <edgeMap>
          <xCoord>326</xCoord>
          <yCoord>250</yCoord>
        </edgeMap>
        <edgeMap>
          <xCoord>325</xCoord>
          <yCoord>249</yCoord>
        </edgeMap>
        <edgeMap>
          <xCoord>324</xCoord>
          <yCoord>249</yCoord>
        </edgeMap>
        <edgeMap>
          <xCoord>324</xCoord>
          <yCoord>248</yCoord>
        </edgeMap>
        <edgeMap>
          <xCoord>323</xCoord>
          <yCoord>247</yCoord>
        </edgeMap>
        <edgeMap>
          <xCoord>323</xCoord>
          <yCoord>246</yCoord>
        </edgeMap>
        <edgeMap>
          <xCoord>323</xCoord>
          <yCoord>245</yCoord>
        </edgeMap>
        <edgeMap>
          <xCoord>323</xCoord>
          <yCoord>244</yCoord>
        </edgeMap>
        <edgeMap>
          <xCoord>323</xCoord>
          <yCoord>243</yCoord>
        </edgeMap>
        <edgeMap>
          <xCoord>322</xCoord>
          <yCoord>242</yCoord>
        </edgeMap>
        <edgeMap>
          <xCoord>322</xCoord>
          <yCoord>241</yCoord>
        </edgeMap>
        <edgeMap>
          <xCoord>321</xCoord>
          <yCoord>240</yCoord>
        </edgeMap>
        <edgeMap>
          <xCoord>320</xCoord>
          <yCoord>240</yCoord>
        </edgeMap>
      </roi>
      <roi>
        <imageZposition>-56.000000</imageZposition>
        <imageSOP_UID>1.3.6.1.4.1.14519.5.2.1.6279.6001.245963328954106327222015959218</imageSOP_UID>
        <inclusion>TRUE</inclusion>
        <edgeMap>
          <xCoord>319</xCoord>
          <yCoord>241</yCoord>
        </edgeMap>
        <edgeMap>
          <xCoord>318</xCoord>
          <yCoord>242</yCoord>
        </edgeMap>
        <edgeMap>
          <xCoord>317</xCoord>
          <yCoord>243</yCoord>
        </edgeMap>
        <edgeMap>
          <xCoord>316</xCoord>
          <yCoord>244</yCoord>
        </edgeMap>
        <edgeMap>
          <xCoord>315</xCoord>
          <yCoord>244</yCoord>
        </edgeMap>
        <edgeMap>
          <xCoord>314</xCoord>
          <yCoord>244</yCoord>
        </edgeMap>
        <edgeMap>
          <xCoord>313</xCoord>
          <yCoord>244</yCoord>
        </edgeMap>
        <edgeMap>
          <xCoord>312</xCoord>
          <yCoord>243</yCoord>
        </edgeMap>
        <edgeMap>
          <xCoord>311</xCoord>
          <yCoord>243</yCoord>
        </edgeMap>
        <edgeMap>
          <xCoord>310</xCoord>
          <yCoord>243</yCoord>
        </edgeMap>
        <edgeMap>
          <xCoord>309</xCoord>
          <yCoord>243</yCoord>
        </edgeMap>
        <edgeMap>
          <xCoord>308</xCoord>
          <yCoord>243</yCoord>
        </edgeMap>
        <edgeMap>
          <xCoord>307</xCoord>
          <yCoord>244</yCoord>
        </edgeMap>
        <edgeMap>
          <xCoord>306</xCoord>
          <yCoord>244</yCoord>
        </edgeMap>
        <edgeMap>
          <xCoord>305</xCoord>
          <yCoord>245</yCoord>
        </edgeMap>
        <edgeMap>
          <xCoord>305</xCoord>
          <yCoord>246</yCoord>
        </edgeMap>
        <edgeMap>
          <xCoord>305</xCoord>
          <yCoord>247</yCoord>
        </edgeMap>
        <edgeMap>
          <xCoord>305</xCoord>
          <yCoord>248</yCoord>
        </edgeMap>
        <edgeMap>
          <xCoord>304</xCoord>
          <yCoord>248</yCoord>
        </edgeMap>
        <edgeMap>
          <xCoord>303</xCoord>
          <yCoord>248</yCoord>
        </edgeMap>
        <edgeMap>
          <xCoord>302</xCoord>
          <yCoord>248</yCoord>
        </edgeMap>
        <edgeMap>
          <xCoord>301</xCoord>
          <yCoord>248</yCoord>
        </edgeMap>
        <edgeMap>
          <xCoord>300</xCoord>
          <yCoord>248</yCoord>
        </edgeMap>
        <edgeMap>
          <xCoord>299</xCoord>
          <yCoord>249</yCoord>
        </edgeMap>
        <edgeMap>
          <xCoord>298</xCoord>
          <yCoord>250</yCoord>
        </edgeMap>
        <edgeMap>
          <xCoord>298</xCoord>
          <yCoord>251</yCoord>
        </edgeMap>
        <edgeMap>
          <xCoord>299</xCoord>
          <yCoord>252</yCoord>
        </edgeMap>
        <edgeMap>
          <xCoord>299</xCoord>
          <yCoord>253</yCoord>
        </edgeMap>
        <edgeMap>
          <xCoord>300</xCoord>
          <yCoord>254</yCoord>
        </edgeMap>
        <edgeMap>
          <xCoord>300</xCoord>
          <yCoord>255</yCoord>
        </edgeMap>
        <edgeMap>
          <xCoord>300</xCoord>
          <yCoord>256</yCoord>
        </edgeMap>
        <edgeMap>
          <xCoord>300</xCoord>
          <yCoord>257</yCoord>
        </edgeMap>
        <edgeMap>
          <xCoord>299</xCoord>
          <yCoord>258</yCoord>
        </edgeMap>
        <edgeMap>
          <xCoord>299</xCoord>
          <yCoord>259</yCoord>
        </edgeMap>
        <edgeMap>
          <xCoord>298</xCoord>
          <yCoord>260</yCoord>
        </edgeMap>
        <edgeMap>
          <xCoord>297</xCoord>
          <yCoord>261</yCoord>
        </edgeMap>
        <edgeMap>
          <xCoord>298</xCoord>
          <yCoord>262</yCoord>
        </edgeMap>
        <edgeMap>
          <xCoord>299</xCoord>
          <yCoord>263</yCoord>
        </edgeMap>
        <edgeMap>
          <xCoord>300</xCoord>
          <yCoord>263</yCoord>
        </edgeMap>
        <edgeMap>
          <xCoord>301</xCoord>
          <yCoord>264</yCoord>
        </edgeMap>
        <edgeMap>
          <xCoord>302</xCoord>
          <yCoord>264</yCoord>
        </edgeMap>
        <edgeMap>
          <xCoord>303</xCoord>
          <yCoord>264</yCoord>
        </edgeMap>
        <edgeMap>
          <xCoord>304</xCoord>
          <yCoord>264</yCoord>
        </edgeMap>
        <edgeMap>
          <xCoord>305</xCoord>
          <yCoord>264</yCoord>
        </edgeMap>
        <edgeMap>
          <xCoord>306</xCoord>
          <yCoord>264</yCoord>
        </edgeMap>
        <edgeMap>
          <xCoord>307</xCoord>
          <yCoord>264</yCoord>
        </edgeMap>
        <edgeMap>
          <xCoord>308</xCoord>
          <yCoord>264</yCoord>
        </edgeMap>
        <edgeMap>
          <xCoord>309</xCoord>
          <yCoord>264</yCoord>
        </edgeMap>
        <edgeMap>
          <xCoord>310</xCoord>
          <yCoord>264</yCoord>
        </edgeMap>
        <edgeMap>
          <xCoord>311</xCoord>
          <yCoord>264</yCoord>
        </edgeMap>
        <edgeMap>
          <xCoord>312</xCoord>
          <yCoord>263</yCoord>
        </edgeMap>
        <edgeMap>
          <xCoord>313</xCoord>
          <yCoord>263</yCoord>
        </edgeMap>
        <edgeMap>
          <xCoord>314</xCoord>
          <yCoord>262</yCoord>
        </edgeMap>
        <edgeMap>
          <xCoord>315</xCoord>
          <yCoord>262</yCoord>
        </edgeMap>
        <edgeMap>
          <xCoord>316</xCoord>
          <yCoord>262</yCoord>
        </edgeMap>
        <edgeMap>
          <xCoord>317</xCoord>
          <yCoord>263</yCoord>
        </edgeMap>
        <edgeMap>
          <xCoord>318</xCoord>
          <yCoord>263</yCoord>
        </edgeMap>
        <edgeMap>
          <xCoord>319</xCoord>
          <yCoord>264</yCoord>
        </edgeMap>
        <edgeMap>
          <xCoord>320</xCoord>
          <yCoord>263</yCoord>
        </edgeMap>
        <edgeMap>
          <xCoord>321</xCoord>
          <yCoord>262</yCoord>
        </edgeMap>
        <edgeMap>
          <xCoord>322</xCoord>
          <yCoord>261</yCoord>
        </edgeMap>
        <edgeMap>
          <xCoord>323</xCoord>
          <yCoord>260</yCoord>
        </edgeMap>
        <edgeMap>
          <xCoord>324</xCoord>
          <yCoord>259</yCoord>
        </edgeMap>
        <edgeMap>
          <xCoord>325</xCoord>
          <yCoord>259</yCoord>
        </edgeMap>
        <edgeMap>
          <xCoord>326</xCoord>
          <yCoord>259</yCoord>
        </edgeMap>
        <edgeMap>
          <xCoord>327</xCoord>
          <yCoord>258</yCoord>
        </edgeMap>
        <edgeMap>
          <xCoord>327</xCoord>
          <yCoord>257</yCoord>
        </edgeMap>
        <edgeMap>
          <xCoord>327</xCoord>
          <yCoord>256</yCoord>
        </edgeMap>
        <edgeMap>
          <xCoord>327</xCoord>
          <yCoord>255</yCoord>
        </edgeMap>
        <edgeMap>
          <xCoord>327</xCoord>
          <yCoord>254</yCoord>
        </edgeMap>
        <edgeMap>
          <xCoord>327</xCoord>
          <yCoord>253</yCoord>
        </edgeMap>
        <edgeMap>
          <xCoord>327</xCoord>
          <yCoord>252</yCoord>
        </edgeMap>
        <edgeMap>
          <xCoord>327</xCoord>
          <yCoord>251</yCoord>
        </edgeMap>
        <edgeMap>
          <xCoord>326</xCoord>
          <yCoord>250</yCoord>
        </edgeMap>
        <edgeMap>
          <xCoord>326</xCoord>
          <yCoord>249</yCoord>
        </edgeMap>
        <edgeMap>
          <xCoord>325</xCoord>
          <yCoord>248</yCoord>
        </edgeMap>
        <edgeMap>
          <xCoord>324</xCoord>
          <yCoord>248</yCoord>
        </edgeMap>
        <edgeMap>
          <xCoord>323</xCoord>
          <yCoord>248</yCoord>
        </edgeMap>
        <edgeMap>
          <xCoord>323</xCoord>
          <yCoord>247</yCoord>
        </edgeMap>
        <edgeMap>
          <xCoord>323</xCoord>
          <yCoord>246</yCoord>
        </edgeMap>
        <edgeMap>
          <xCoord>323</xCoord>
          <yCoord>245</yCoord>
        </edgeMap>
        <edgeMap>
          <xCoord>323</xCoord>
          <yCoord>244</yCoord>
        </edgeMap>
        <edgeMap>
          <xCoord>323</xCoord>
          <yCoord>243</yCoord>
        </edgeMap>
        <edgeMap>
          <xCoord>323</xCoord>
          <yCoord>242</yCoord>
        </edgeMap>
        <edgeMap>
          <xCoord>322</xCoord>
          <yCoord>241</yCoord>
        </edgeMap>
        <edgeMap>
          <xCoord>321</xCoord>
          <yCoord>241</yCoord>
        </edgeMap>
        <edgeMap>
          <xCoord>320</xCoord>
          <yCoord>241</yCoord>
        </edgeMap>
        <edgeMap>
          <xCoord>319</xCoord>
          <yCoord>241</yCoord>
        </edgeMap>
      </roi>
      <roi>
        <imageZposition>-54.750000</imageZposition>
        <imageSOP_UID>1.3.6.1.4.1.14519.5.2.1.6279.6001.139194965272265165141829247245</imageSOP_UID>
        <inclusion>TRUE</inclusion>
        <edgeMap>
          <xCoord>316</xCoord>
          <yCoord>238</yCoord>
        </edgeMap>
        <edgeMap>
          <xCoord>315</xCoord>
          <yCoord>239</yCoord>
        </edgeMap>
        <edgeMap>
          <xCoord>314</xCoord>
          <yCoord>240</yCoord>
        </edgeMap>
        <edgeMap>
          <xCoord>314</xCoord>
          <yCoord>241</yCoord>
        </edgeMap>
        <edgeMap>
          <xCoord>313</xCoord>
          <yCoord>242</yCoord>
        </edgeMap>
        <edgeMap>
          <xCoord>312</xCoord>
          <yCoord>242</yCoord>
        </edgeMap>
        <edgeMap>
          <xCoord>311</xCoord>
          <yCoord>242</yCoord>
        </edgeMap>
        <edgeMap>
          <xCoord>310</xCoord>
          <yCoord>242</yCoord>
        </edgeMap>
        <edgeMap>
          <xCoord>309</xCoord>
          <yCoord>242</yCoord>
        </edgeMap>
        <edgeMap>
          <xCoord>309</xCoord>
          <yCoord>241</yCoord>
        </edgeMap>
        <edgeMap>
          <xCoord>308</xCoord>
          <yCoord>240</yCoord>
        </edgeMap>
        <edgeMap>
          <xCoord>307</xCoord>
          <yCoord>240</yCoord>
        </edgeMap>
        <edgeMap>
          <xCoord>306</xCoord>
          <yCoord>240</yCoord>
        </edgeMap>
        <edgeMap>
          <xCoord>305</xCoord>
          <yCoord>241</yCoord>
        </edgeMap>
        <edgeMap>
          <xCoord>305</xCoord>
          <yCoord>242</yCoord>
        </edgeMap>
        <edgeMap>
          <xCoord>305</xCoord>
          <yCoord>243</yCoord>
        </edgeMap>
        <edgeMap>
          <xCoord>305</xCoord>
          <yCoord>244</yCoord>
        </edgeMap>
        <edgeMap>
          <xCoord>305</xCoord>
          <yCoord>245</yCoord>
        </edgeMap>
        <edgeMap>
          <xCoord>304</xCoord>
          <yCoord>245</yCoord>
        </edgeMap>
        <edgeMap>
          <xCoord>303</xCoord>
          <yCoord>245</yCoord>
        </edgeMap>
        <edgeMap>
          <xCoord>302</xCoord>
          <yCoord>245</yCoord>
        </edgeMap>
        <edgeMap>
          <xCoord>301</xCoord>
          <yCoord>245</yCoord>
        </edgeMap>
        <edgeMap>
          <xCoord>300</xCoord>
          <yCoord>245</yCoord>
        </edgeMap>
        <edgeMap>
          <xCoord>299</xCoord>
          <yCoord>245</yCoord>
        </edgeMap>
        <edgeMap>
          <xCoord>298</xCoord>
          <yCoord>245</yCoord>
        </edgeMap>
        <edgeMap>
          <xCoord>297</xCoord>
          <yCoord>246</yCoord>
        </edgeMap>
        <edgeMap>
          <xCoord>296</xCoord>
          <yCoord>247</yCoord>
        </edgeMap>
        <edgeMap>
          <xCoord>295</xCoord>
          <yCoord>248</yCoord>
        </edgeMap>
        <edgeMap>
          <xCoord>295</xCoord>
          <yCoord>249</yCoord>
        </edgeMap>
        <edgeMap>
          <xCoord>295</xCoord>
          <yCoord>250</yCoord>
        </edgeMap>
        <edgeMap>
          <xCoord>296</xCoord>
          <yCoord>251</yCoord>
        </edgeMap>
        <edgeMap>
          <xCoord>297</xCoord>
          <yCoord>252</yCoord>
        </edgeMap>
        <edgeMap>
          <xCoord>297</xCoord>
          <yCoord>253</yCoord>
        </edgeMap>
        <edgeMap>
          <xCoord>298</xCoord>
          <yCoord>254</yCoord>
        </edgeMap>
        <edgeMap>
          <xCoord>299</xCoord>
          <yCoord>255</yCoord>
        </edgeMap>
        <edgeMap>
          <xCoord>299</xCoord>
          <yCoord>256</yCoord>
        </edgeMap>
        <edgeMap>
          <xCoord>299</xCoord>
          <yCoord>257</yCoord>
        </edgeMap>
        <edgeMap>
          <xCoord>299</xCoord>
          <yCoord>258</yCoord>
        </edgeMap>
        <edgeMap>
          <xCoord>298</xCoord>
          <yCoord>259</yCoord>
        </edgeMap>
        <edgeMap>
          <xCoord>298</xCoord>
          <yCoord>260</yCoord>
        </edgeMap>
        <edgeMap>
          <xCoord>298</xCoord>
          <yCoord>261</yCoord>
        </edgeMap>
        <edgeMap>
          <xCoord>299</xCoord>
          <yCoord>262</yCoord>
        </edgeMap>
        <edgeMap>
          <xCoord>299</xCoord>
          <yCoord>263</yCoord>
        </edgeMap>
        <edgeMap>
          <xCoord>300</xCoord>
          <yCoord>264</yCoord>
        </edgeMap>
        <edgeMap>
          <xCoord>301</xCoord>
          <yCoord>264</yCoord>
        </edgeMap>
        <edgeMap>
          <xCoord>302</xCoord>
          <yCoord>264</yCoord>
        </edgeMap>
        <edgeMap>
          <xCoord>303</xCoord>
          <yCoord>264</yCoord>
        </edgeMap>
        <edgeMap>
          <xCoord>304</xCoord>
          <yCoord>264</yCoord>
        </edgeMap>
        <edgeMap>
          <xCoord>305</xCoord>
          <yCoord>263</yCoord>
        </edgeMap>
        <edgeMap>
          <xCoord>306</xCoord>
          <yCoord>262</yCoord>
        </edgeMap>
        <edgeMap>
          <xCoord>307</xCoord>
          <yCoord>262</yCoord>
        </edgeMap>
        <edgeMap>
          <xCoord>308</xCoord>
          <yCoord>262</yCoord>
        </edgeMap>
        <edgeMap>
          <xCoord>309</xCoord>
          <yCoord>262</yCoord>
        </edgeMap>
        <edgeMap>
          <xCoord>310</xCoord>
          <yCoord>262</yCoord>
        </edgeMap>
        <edgeMap>
          <xCoord>311</xCoord>
          <yCoord>262</yCoord>
        </edgeMap>
        <edgeMap>
          <xCoord>312</xCoord>
          <yCoord>262</yCoord>
        </edgeMap>
        <edgeMap>
          <xCoord>313</xCoord>
          <yCoord>261</yCoord>
        </edgeMap>
        <edgeMap>
          <xCoord>314</xCoord>
          <yCoord>261</yCoord>
        </edgeMap>
        <edgeMap>
          <xCoord>315</xCoord>
          <yCoord>260</yCoord>
        </edgeMap>
        <edgeMap>
          <xCoord>316</xCoord>
          <yCoord>259</yCoord>
        </edgeMap>
        <edgeMap>
          <xCoord>317</xCoord>
          <yCoord>259</yCoord>
        </edgeMap>
        <edgeMap>
          <xCoord>318</xCoord>
          <yCoord>259</yCoord>
        </edgeMap>
        <edgeMap>
          <xCoord>319</xCoord>
          <yCoord>259</yCoord>
        </edgeMap>
        <edgeMap>
          <xCoord>320</xCoord>
          <yCoord>258</yCoord>
        </edgeMap>
        <edgeMap>
          <xCoord>321</xCoord>
          <yCoord>257</yCoord>
        </edgeMap>
        <edgeMap>
          <xCoord>322</xCoord>
          <yCoord>257</yCoord>
        </edgeMap>
        <edgeMap>
          <xCoord>323</xCoord>
          <yCoord>257</yCoord>
        </edgeMap>
        <edgeMap>
          <xCoord>324</xCoord>
          <yCoord>257</yCoord>
        </edgeMap>
        <edgeMap>
          <xCoord>325</xCoord>
          <yCoord>257</yCoord>
        </edgeMap>
        <edgeMap>
          <xCoord>326</xCoord>
          <yCoord>256</yCoord>
        </edgeMap>
        <edgeMap>
          <xCoord>326</xCoord>
          <yCoord>255</yCoord>
        </edgeMap>
        <edgeMap>
          <xCoord>327</xCoord>
          <yCoord>254</yCoord>
        </edgeMap>
        <edgeMap>
          <xCoord>327</xCoord>
          <yCoord>253</yCoord>
        </edgeMap>
        <edgeMap>
          <xCoord>327</xCoord>
          <yCoord>252</yCoord>
        </edgeMap>
        <edgeMap>
          <xCoord>327</xCoord>
          <yCoord>251</yCoord>
        </edgeMap>
        <edgeMap>
          <xCoord>327</xCoord>
          <yCoord>250</yCoord>
        </edgeMap>
        <edgeMap>
          <xCoord>327</xCoord>
          <yCoord>249</yCoord>
        </edgeMap>
        <edgeMap>
          <xCoord>327</xCoord>
          <yCoord>248</yCoord>
        </edgeMap>
        <edgeMap>
          <xCoord>327</xCoord>
          <yCoord>247</yCoord>
        </edgeMap>
        <edgeMap>
          <xCoord>327</xCoord>
          <yCoord>246</yCoord>
        </edgeMap>
        <edgeMap>
          <xCoord>327</xCoord>
          <yCoord>245</yCoord>
        </edgeMap>
        <edgeMap>
          <xCoord>326</xCoord>
          <yCoord>244</yCoord>
        </edgeMap>
        <edgeMap>
          <xCoord>325</xCoord>
          <yCoord>245</yCoord>
        </edgeMap>
        <edgeMap>
          <xCoord>324</xCoord>
          <yCoord>246</yCoord>
        </edgeMap>
        <edgeMap>
          <xCoord>323</xCoord>
          <yCoord>247</yCoord>
        </edgeMap>
        <edgeMap>
          <xCoord>322</xCoord>
          <yCoord>247</yCoord>
        </edgeMap>
        <edgeMap>
          <xCoord>321</xCoord>
          <yCoord>247</yCoord>
        </edgeMap>
        <edgeMap>
          <xCoord>321</xCoord>
          <yCoord>246</yCoord>
        </edgeMap>
        <edgeMap>
          <xCoord>320</xCoord>
          <yCoord>245</yCoord>
        </edgeMap>
        <edgeMap>
          <xCoord>319</xCoord>
          <yCoord>245</yCoord>
        </edgeMap>
        <edgeMap>
          <xCoord>318</xCoord>
          <yCoord>245</yCoord>
        </edgeMap>
        <edgeMap>
          <xCoord>318</xCoord>
          <yCoord>244</yCoord>
        </edgeMap>
        <edgeMap>
          <xCoord>318</xCoord>
          <yCoord>243</yCoord>
        </edgeMap>
        <edgeMap>
          <xCoord>319</xCoord>
          <yCoord>242</yCoord>
        </edgeMap>
        <edgeMap>
          <xCoord>319</xCoord>
          <yCoord>241</yCoord>
        </edgeMap>
        <edgeMap>
          <xCoord>319</xCoord>
          <yCoord>240</yCoord>
        </edgeMap>
        <edgeMap>
          <xCoord>318</xCoord>
          <yCoord>239</yCoord>
        </edgeMap>
        <edgeMap>
          <xCoord>317</xCoord>
          <yCoord>238</yCoord>
        </edgeMap>
        <edgeMap>
          <xCoord>316</xCoord>
          <yCoord>238</yCoord>
        </edgeMap>
      </roi>
      <roi>
        <imageZposition>-53.500000</imageZposition>
        <imageSOP_UID>1.3.6.1.4.1.14519.5.2.1.6279.6001.304056826409885818191999348169</imageSOP_UID>
        <inclusion>TRUE</inclusion>
        <edgeMap>
          <xCoord>314</xCoord>
          <yCoord>241</yCoord>
        </edgeMap>
        <edgeMap>
          <xCoord>313</xCoord>
          <yCoord>242</yCoord>
        </edgeMap>
        <edgeMap>
          <xCoord>312</xCoord>
          <yCoord>243</yCoord>
        </edgeMap>
        <edgeMap>
          <xCoord>312</xCoord>
          <yCoord>244</yCoord>
        </edgeMap>
        <edgeMap>
          <xCoord>311</xCoord>
          <yCoord>244</yCoord>
        </edgeMap>
        <edgeMap>
          <xCoord>310</xCoord>
          <yCoord>243</yCoord>
        </edgeMap>
        <edgeMap>
          <xCoord>309</xCoord>
          <yCoord>243</yCoord>
        </edgeMap>
        <edgeMap>
          <xCoord>308</xCoord>
          <yCoord>244</yCoord>
        </edgeMap>
        <edgeMap>
          <xCoord>308</xCoord>
          <yCoord>245</yCoord>
        </edgeMap>
        <edgeMap>
          <xCoord>308</xCoord>
          <yCoord>246</yCoord>
        </edgeMap>
        <edgeMap>
          <xCoord>307</xCoord>
          <yCoord>247</yCoord>
        </edgeMap>
        <edgeMap>
          <xCoord>306</xCoord>
          <yCoord>247</yCoord>
        </edgeMap>
        <edgeMap>
          <xCoord>305</xCoord>
          <yCoord>247</yCoord>
        </edgeMap>
        <edgeMap>
          <xCoord>304</xCoord>
          <yCoord>247</yCoord>
        </edgeMap>
        <edgeMap>
          <xCoord>303</xCoord>
          <yCoord>247</yCoord>
        </edgeMap>
        <edgeMap>
          <xCoord>302</xCoord>
          <yCoord>247</yCoord>
        </edgeMap>
        <edgeMap>
          <xCoord>301</xCoord>
          <yCoord>248</yCoord>
        </edgeMap>
        <edgeMap>
          <xCoord>301</xCoord>
          <yCoord>249</yCoord>
        </edgeMap>
        <edgeMap>
          <xCoord>301</xCoord>
          <yCoord>250</yCoord>
        </edgeMap>
        <edgeMap>
          <xCoord>302</xCoord>
          <yCoord>251</yCoord>
        </edgeMap>
        <edgeMap>
          <xCoord>302</xCoord>
          <yCoord>252</yCoord>
        </edgeMap>
        <edgeMap>
          <xCoord>302</xCoord>
          <yCoord>253</yCoord>
        </edgeMap>
        <edgeMap>
          <xCoord>302</xCoord>
          <yCoord>254</yCoord>
        </edgeMap>
        <edgeMap>
          <xCoord>302</xCoord>
          <yCoord>255</yCoord>
        </edgeMap>
        <edgeMap>
          <xCoord>302</xCoord>
          <yCoord>256</yCoord>
        </edgeMap>
        <edgeMap>
          <xCoord>302</xCoord>
          <yCoord>257</yCoord>
        </edgeMap>
        <edgeMap>
          <xCoord>301</xCoord>
          <yCoord>258</yCoord>
        </edgeMap>
        <edgeMap>
          <xCoord>301</xCoord>
          <yCoord>259</yCoord>
        </edgeMap>
        <edgeMap>
          <xCoord>301</xCoord>
          <yCoord>260</yCoord>
        </edgeMap>
        <edgeMap>
          <xCoord>301</xCoord>
          <yCoord>261</yCoord>
        </edgeMap>
        <edgeMap>
          <xCoord>301</xCoord>
          <yCoord>262</yCoord>
        </edgeMap>
        <edgeMap>
          <xCoord>302</xCoord>
          <yCoord>263</yCoord>
        </edgeMap>
        <edgeMap>
          <xCoord>303</xCoord>
          <yCoord>263</yCoord>
        </edgeMap>
        <edgeMap>
          <xCoord>304</xCoord>
          <yCoord>264</yCoord>
        </edgeMap>
        <edgeMap>
          <xCoord>305</xCoord>
          <yCoord>264</yCoord>
        </edgeMap>
        <edgeMap>
          <xCoord>306</xCoord>
          <yCoord>264</yCoord>
        </edgeMap>
        <edgeMap>
          <xCoord>307</xCoord>
          <yCoord>264</yCoord>
        </edgeMap>
        <edgeMap>
          <xCoord>308</xCoord>
          <yCoord>263</yCoord>
        </edgeMap>
        <edgeMap>
          <xCoord>309</xCoord>
          <yCoord>262</yCoord>
        </edgeMap>
        <edgeMap>
          <xCoord>310</xCoord>
          <yCoord>262</yCoord>
        </edgeMap>
        <edgeMap>
          <xCoord>311</xCoord>
          <yCoord>262</yCoord>
        </edgeMap>
        <edgeMap>
          <xCoord>312</xCoord>
          <yCoord>261</yCoord>
        </edgeMap>
        <edgeMap>
          <xCoord>313</xCoord>
          <yCoord>261</yCoord>
        </edgeMap>
        <edgeMap>
          <xCoord>314</xCoord>
          <yCoord>261</yCoord>
        </edgeMap>
        <edgeMap>
          <xCoord>315</xCoord>
          <yCoord>261</yCoord>
        </edgeMap>
        <edgeMap>
          <xCoord>316</xCoord>
          <yCoord>260</yCoord>
        </edgeMap>
        <edgeMap>
          <xCoord>317</xCoord>
          <yCoord>259</yCoord>
        </edgeMap>
        <edgeMap>
          <xCoord>318</xCoord>
          <yCoord>258</yCoord>
        </edgeMap>
        <edgeMap>
          <xCoord>319</xCoord>
          <yCoord>258</yCoord>
        </edgeMap>
        <edgeMap>
          <xCoord>320</xCoord>
          <yCoord>257</yCoord>
        </edgeMap>
        <edgeMap>
          <xCoord>321</xCoord>
          <yCoord>257</yCoord>
        </edgeMap>
        <edgeMap>
          <xCoord>322</xCoord>
          <yCoord>257</yCoord>
        </edgeMap>
        <edgeMap>
          <xCoord>323</xCoord>
          <yCoord>257</yCoord>
        </edgeMap>
        <edgeMap>
          <xCoord>324</xCoord>
          <yCoord>257</yCoord>
        </edgeMap>
        <edgeMap>
          <xCoord>325</xCoord>
          <yCoord>257</yCoord>
        </edgeMap>
        <edgeMap>
          <xCoord>326</xCoord>
          <yCoord>257</yCoord>
        </edgeMap>
        <edgeMap>
          <xCoord>327</xCoord>
          <yCoord>256</yCoord>
        </edgeMap>
        <edgeMap>
          <xCoord>328</xCoord>
          <yCoord>255</yCoord>
        </edgeMap>
        <edgeMap>
          <xCoord>328</xCoord>
          <yCoord>254</yCoord>
        </edgeMap>
        <edgeMap>
          <xCoord>328</xCoord>
          <yCoord>253</yCoord>
        </edgeMap>
        <edgeMap>
          <xCoord>327</xCoord>
          <yCoord>252</yCoord>
        </edgeMap>
        <edgeMap>
          <xCoord>327</xCoord>
          <yCoord>251</yCoord>
        </edgeMap>
        <edgeMap>
          <xCoord>326</xCoord>
          <yCoord>250</yCoord>
        </edgeMap>
        <edgeMap>
          <xCoord>326</xCoord>
          <yCoord>249</yCoord>
        </edgeMap>
        <edgeMap>
          <xCoord>326</xCoord>
          <yCoord>248</yCoord>
        </edgeMap>
        <edgeMap>
          <xCoord>326</xCoord>
          <yCoord>247</yCoord>
        </edgeMap>
        <edgeMap>
          <xCoord>326</xCoord>
          <yCoord>246</yCoord>
        </edgeMap>
        <edgeMap>
          <xCoord>326</xCoord>
          <yCoord>245</yCoord>
        </edgeMap>
        <edgeMap>
          <xCoord>325</xCoord>
          <yCoord>244</yCoord>
        </edgeMap>
        <edgeMap>
          <xCoord>324</xCoord>
          <yCoord>244</yCoord>
        </edgeMap>
        <edgeMap>
          <xCoord>323</xCoord>
          <yCoord>244</yCoord>
        </edgeMap>
        <edgeMap>
          <xCoord>322</xCoord>
          <yCoord>244</yCoord>
        </edgeMap>
        <edgeMap>
          <xCoord>321</xCoord>
          <yCoord>244</yCoord>
        </edgeMap>
        <edgeMap>
          <xCoord>320</xCoord>
          <yCoord>244</yCoord>
        </edgeMap>
        <edgeMap>
          <xCoord>319</xCoord>
          <yCoord>244</yCoord>
        </edgeMap>
        <edgeMap>
          <xCoord>318</xCoord>
          <yCoord>244</yCoord>
        </edgeMap>
        <edgeMap>
          <xCoord>317</xCoord>
          <yCoord>244</yCoord>
        </edgeMap>
        <edgeMap>
          <xCoord>316</xCoord>
          <yCoord>243</yCoord>
        </edgeMap>
        <edgeMap>
          <xCoord>316</xCoord>
          <yCoord>242</yCoord>
        </edgeMap>
        <edgeMap>
          <xCoord>315</xCoord>
          <yCoord>241</yCoord>
        </edgeMap>
        <edgeMap>
          <xCoord>314</xCoord>
          <yCoord>241</yCoord>
        </edgeMap>
      </roi>
      <roi>
        <imageZposition>-52.250000</imageZposition>
        <imageSOP_UID>1.3.6.1.4.1.14519.5.2.1.6279.6001.568040686341174881661312171771</imageSOP_UID>
        <inclusion>TRUE</inclusion>
        <edgeMap>
          <xCoord>312</xCoord>
          <yCoord>241</yCoord>
        </edgeMap>
        <edgeMap>
          <xCoord>311</xCoord>
          <yCoord>242</yCoord>
        </edgeMap>
        <edgeMap>
          <xCoord>311</xCoord>
          <yCoord>243</yCoord>
        </edgeMap>
        <edgeMap>
          <xCoord>310</xCoord>
          <yCoord>244</yCoord>
        </edgeMap>
        <edgeMap>
          <xCoord>309</xCoord>
          <yCoord>244</yCoord>
        </edgeMap>
        <edgeMap>
          <xCoord>308</xCoord>
          <yCoord>244</yCoord>
        </edgeMap>
        <edgeMap>
          <xCoord>307</xCoord>
          <yCoord>244</yCoord>
        </edgeMap>
        <edgeMap>
          <xCoord>306</xCoord>
          <yCoord>244</yCoord>
        </edgeMap>
        <edgeMap>
          <xCoord>305</xCoord>
          <yCoord>244</yCoord>
        </edgeMap>
        <edgeMap>
          <xCoord>304</xCoord>
          <yCoord>245</yCoord>
        </edgeMap>
        <edgeMap>
          <xCoord>304</xCoord>
          <yCoord>246</yCoord>
        </edgeMap>
        <edgeMap>
          <xCoord>304</xCoord>
          <yCoord>247</yCoord>
        </edgeMap>
        <edgeMap>
          <xCoord>304</xCoord>
          <yCoord>248</yCoord>
        </edgeMap>
        <edgeMap>
          <xCoord>304</xCoord>
          <yCoord>249</yCoord>
        </edgeMap>
        <edgeMap>
          <xCoord>304</xCoord>
          <yCoord>250</yCoord>
        </edgeMap>
        <edgeMap>
          <xCoord>304</xCoord>
          <yCoord>251</yCoord>
        </edgeMap>
        <edgeMap>
          <xCoord>304</xCoord>
          <yCoord>252</yCoord>
        </edgeMap>
        <edgeMap>
          <xCoord>304</xCoord>
          <yCoord>253</yCoord>
        </edgeMap>
        <edgeMap>
          <xCoord>304</xCoord>
          <yCoord>254</yCoord>
        </edgeMap>
        <edgeMap>
          <xCoord>304</xCoord>
          <yCoord>255</yCoord>
        </edgeMap>
        <edgeMap>
          <xCoord>305</xCoord>
          <yCoord>256</yCoord>
        </edgeMap>
        <edgeMap>
          <xCoord>306</xCoord>
          <yCoord>257</yCoord>
        </edgeMap>
        <edgeMap>
          <xCoord>307</xCoord>
          <yCoord>258</yCoord>
        </edgeMap>
        <edgeMap>
          <xCoord>308</xCoord>
          <yCoord>259</yCoord>
        </edgeMap>
        <edgeMap>
          <xCoord>309</xCoord>
          <yCoord>260</yCoord>
        </edgeMap>
        <edgeMap>
          <xCoord>310</xCoord>
          <yCoord>260</yCoord>
        </edgeMap>
        <edgeMap>
          <xCoord>311</xCoord>
          <yCoord>260</yCoord>
        </edgeMap>
        <edgeMap>
          <xCoord>312</xCoord>
          <yCoord>260</yCoord>
        </edgeMap>
        <edgeMap>
          <xCoord>313</xCoord>
          <yCoord>260</yCoord>
        </edgeMap>
        <edgeMap>
          <xCoord>314</xCoord>
          <yCoord>260</yCoord>
        </edgeMap>
        <edgeMap>
          <xCoord>315</xCoord>
          <yCoord>260</yCoord>
        </edgeMap>
        <edgeMap>
          <xCoord>316</xCoord>
          <yCoord>260</yCoord>
        </edgeMap>
        <edgeMap>
          <xCoord>317</xCoord>
          <yCoord>260</yCoord>
        </edgeMap>
        <edgeMap>
          <xCoord>318</xCoord>
          <yCoord>260</yCoord>
        </edgeMap>
        <edgeMap>
          <xCoord>319</xCoord>
          <yCoord>259</yCoord>
        </edgeMap>
        <edgeMap>
          <xCoord>320</xCoord>
          <yCoord>259</yCoord>
        </edgeMap>
        <edgeMap>
          <xCoord>321</xCoord>
          <yCoord>259</yCoord>
        </edgeMap>
        <edgeMap>
          <xCoord>322</xCoord>
          <yCoord>259</yCoord>
        </edgeMap>
        <edgeMap>
          <xCoord>323</xCoord>
          <yCoord>259</yCoord>
        </edgeMap>
        <edgeMap>
          <xCoord>324</xCoord>
          <yCoord>258</yCoord>
        </edgeMap>
        <edgeMap>
          <xCoord>325</xCoord>
          <yCoord>258</yCoord>
        </edgeMap>
        <edgeMap>
          <xCoord>326</xCoord>
          <yCoord>257</yCoord>
        </edgeMap>
        <edgeMap>
          <xCoord>326</xCoord>
          <yCoord>256</yCoord>
        </edgeMap>
        <edgeMap>
          <xCoord>326</xCoord>
          <yCoord>255</yCoord>
        </edgeMap>
        <edgeMap>
          <xCoord>326</xCoord>
          <yCoord>254</yCoord>
        </edgeMap>
        <edgeMap>
          <xCoord>326</xCoord>
          <yCoord>253</yCoord>
        </edgeMap>
        <edgeMap>
          <xCoord>326</xCoord>
          <yCoord>252</yCoord>
        </edgeMap>
        <edgeMap>
          <xCoord>325</xCoord>
          <yCoord>251</yCoord>
        </edgeMap>
        <edgeMap>
          <xCoord>325</xCoord>
          <yCoord>250</yCoord>
        </edgeMap>
        <edgeMap>
          <xCoord>325</xCoord>
          <yCoord>249</yCoord>
        </edgeMap>
        <edgeMap>
          <xCoord>325</xCoord>
          <yCoord>248</yCoord>
        </edgeMap>
        <edgeMap>
          <xCoord>325</xCoord>
          <yCoord>247</yCoord>
        </edgeMap>
        <edgeMap>
          <xCoord>324</xCoord>
          <yCoord>246</yCoord>
        </edgeMap>
        <edgeMap>
          <xCoord>324</xCoord>
          <yCoord>245</yCoord>
        </edgeMap>
        <edgeMap>
          <xCoord>324</xCoord>
          <yCoord>244</yCoord>
        </edgeMap>
        <edgeMap>
          <xCoord>323</xCoord>
          <yCoord>243</yCoord>
        </edgeMap>
        <edgeMap>
          <xCoord>322</xCoord>
          <yCoord>243</yCoord>
        </edgeMap>
        <edgeMap>
          <xCoord>321</xCoord>
          <yCoord>243</yCoord>
        </edgeMap>
        <edgeMap>
          <xCoord>320</xCoord>
          <yCoord>243</yCoord>
        </edgeMap>
        <edgeMap>
          <xCoord>319</xCoord>
          <yCoord>243</yCoord>
        </edgeMap>
        <edgeMap>
          <xCoord>318</xCoord>
          <yCoord>243</yCoord>
        </edgeMap>
        <edgeMap>
          <xCoord>318</xCoord>
          <yCoord>242</yCoord>
        </edgeMap>
        <edgeMap>
          <xCoord>317</xCoord>
          <yCoord>241</yCoord>
        </edgeMap>
        <edgeMap>
          <xCoord>316</xCoord>
          <yCoord>241</yCoord>
        </edgeMap>
        <edgeMap>
          <xCoord>315</xCoord>
          <yCoord>241</yCoord>
        </edgeMap>
        <edgeMap>
          <xCoord>314</xCoord>
          <yCoord>241</yCoord>
        </edgeMap>
        <edgeMap>
          <xCoord>313</xCoord>
          <yCoord>241</yCoord>
        </edgeMap>
        <edgeMap>
          <xCoord>312</xCoord>
          <yCoord>241</yCoord>
        </edgeMap>
      </roi>
      <roi>
        <imageZposition>-51.000000</imageZposition>
        <imageSOP_UID>1.3.6.1.4.1.14519.5.2.1.6279.6001.139913808971774598819720894464</imageSOP_UID>
        <inclusion>TRUE</inclusion>
        <edgeMap>
          <xCoord>318</xCoord>
          <yCoord>242</yCoord>
        </edgeMap>
        <edgeMap>
          <xCoord>317</xCoord>
          <yCoord>243</yCoord>
        </edgeMap>
        <edgeMap>
          <xCoord>316</xCoord>
          <yCoord>243</yCoord>
        </edgeMap>
        <edgeMap>
          <xCoord>315</xCoord>
          <yCoord>243</yCoord>
        </edgeMap>
        <edgeMap>
          <xCoord>314</xCoord>
          <yCoord>244</yCoord>
        </edgeMap>
        <edgeMap>
          <xCoord>313</xCoord>
          <yCoord>245</yCoord>
        </edgeMap>
        <edgeMap>
          <xCoord>312</xCoord>
          <yCoord>246</yCoord>
        </edgeMap>
        <edgeMap>
          <xCoord>312</xCoord>
          <yCoord>247</yCoord>
        </edgeMap>
        <edgeMap>
          <xCoord>312</xCoord>
          <yCoord>248</yCoord>
        </edgeMap>
        <edgeMap>
          <xCoord>312</xCoord>
          <yCoord>249</yCoord>
        </edgeMap>
        <edgeMap>
          <xCoord>312</xCoord>
          <yCoord>250</yCoord>
        </edgeMap>
        <edgeMap>
          <xCoord>312</xCoord>
          <yCoord>251</yCoord>
        </edgeMap>
        <edgeMap>
          <xCoord>311</xCoord>
          <yCoord>252</yCoord>
        </edgeMap>
        <edgeMap>
          <xCoord>311</xCoord>
          <yCoord>253</yCoord>
        </edgeMap>
        <edgeMap>
          <xCoord>311</xCoord>
          <yCoord>254</yCoord>
        </edgeMap>
        <edgeMap>
          <xCoord>311</xCoord>
          <yCoord>255</yCoord>
        </edgeMap>
        <edgeMap>
          <xCoord>311</xCoord>
          <yCoord>256</yCoord>
        </edgeMap>
        <edgeMap>
          <xCoord>312</xCoord>
          <yCoord>257</yCoord>
        </edgeMap>
        <edgeMap>
          <xCoord>313</xCoord>
          <yCoord>258</yCoord>
        </edgeMap>
        <edgeMap>
          <xCoord>313</xCoord>
          <yCoord>259</yCoord>
        </edgeMap>
        <edgeMap>
          <xCoord>314</xCoord>
          <yCoord>260</yCoord>
        </edgeMap>
        <edgeMap>
          <xCoord>315</xCoord>
          <yCoord>261</yCoord>
        </edgeMap>
        <edgeMap>
          <xCoord>316</xCoord>
          <yCoord>262</yCoord>
        </edgeMap>
        <edgeMap>
          <xCoord>317</xCoord>
          <yCoord>262</yCoord>
        </edgeMap>
        <edgeMap>
          <xCoord>318</xCoord>
          <yCoord>261</yCoord>
        </edgeMap>
        <edgeMap>
          <xCoord>318</xCoord>
          <yCoord>260</yCoord>
        </edgeMap>
        <edgeMap>
          <xCoord>319</xCoord>
          <yCoord>260</yCoord>
        </edgeMap>
        <edgeMap>
          <xCoord>320</xCoord>
          <yCoord>259</yCoord>
        </edgeMap>
        <edgeMap>
          <xCoord>321</xCoord>
          <yCoord>259</yCoord>
        </edgeMap>
        <edgeMap>
          <xCoord>322</xCoord>
          <yCoord>259</yCoord>
        </edgeMap>
        <edgeMap>
          <xCoord>323</xCoord>
          <yCoord>259</yCoord>
        </edgeMap>
        <edgeMap>
          <xCoord>324</xCoord>
          <yCoord>258</yCoord>
        </edgeMap>
        <edgeMap>
          <xCoord>325</xCoord>
          <yCoord>257</yCoord>
        </edgeMap>
        <edgeMap>
          <xCoord>326</xCoord>
          <yCoord>257</yCoord>
        </edgeMap>
        <edgeMap>
          <xCoord>327</xCoord>
          <yCoord>256</yCoord>
        </edgeMap>
        <edgeMap>
          <xCoord>327</xCoord>
          <yCoord>255</yCoord>
        </edgeMap>
        <edgeMap>
          <xCoord>327</xCoord>
          <yCoord>254</yCoord>
        </edgeMap>
        <edgeMap>
          <xCoord>327</xCoord>
          <yCoord>253</yCoord>
        </edgeMap>
        <edgeMap>
          <xCoord>327</xCoord>
          <yCoord>252</yCoord>
        </edgeMap>
        <edgeMap>
          <xCoord>326</xCoord>
          <yCoord>251</yCoord>
        </edgeMap>
        <edgeMap>
          <xCoord>326</xCoord>
          <yCoord>250</yCoord>
        </edgeMap>
        <edgeMap>
          <xCoord>326</xCoord>
          <yCoord>249</yCoord>
        </edgeMap>
        <edgeMap>
          <xCoord>325</xCoord>
          <yCoord>248</yCoord>
        </edgeMap>
        <edgeMap>
          <xCoord>324</xCoord>
          <yCoord>247</yCoord>
        </edgeMap>
        <edgeMap>
          <xCoord>323</xCoord>
          <yCoord>246</yCoord>
        </edgeMap>
        <edgeMap>
          <xCoord>323</xCoord>
          <yCoord>245</yCoord>
        </edgeMap>
        <edgeMap>
          <xCoord>322</xCoord>
          <yCoord>244</yCoord>
        </edgeMap>
        <edgeMap>
          <xCoord>321</xCoord>
          <yCoord>243</yCoord>
        </edgeMap>
        <edgeMap>
          <xCoord>320</xCoord>
          <yCoord>242</yCoord>
        </edgeMap>
        <edgeMap>
          <xCoord>319</xCoord>
          <yCoord>242</yCoord>
        </edgeMap>
        <edgeMap>
          <xCoord>318</xCoord>
          <yCoord>242</yCoord>
        </edgeMap>
      </roi>
      <roi>
        <imageZposition>-49.750000</imageZposition>
        <imageSOP_UID>1.3.6.1.4.1.14519.5.2.1.6279.6001.213662440730179464922562865044</imageSOP_UID>
        <inclusion>TRUE</inclusion>
        <edgeMap>
          <xCoord>316</xCoord>
          <yCoord>241</yCoord>
        </edgeMap>
        <edgeMap>
          <xCoord>315</xCoord>
          <yCoord>242</yCoord>
        </edgeMap>
        <edgeMap>
          <xCoord>314</xCoord>
          <yCoord>243</yCoord>
        </edgeMap>
        <edgeMap>
          <xCoord>314</xCoord>
          <yCoord>244</yCoord>
        </edgeMap>
        <edgeMap>
          <xCoord>313</xCoord>
          <yCoord>245</yCoord>
        </edgeMap>
        <edgeMap>
          <xCoord>312</xCoord>
          <yCoord>246</yCoord>
        </edgeMap>
        <edgeMap>
          <xCoord>312</xCoord>
          <yCoord>247</yCoord>
        </edgeMap>
        <edgeMap>
          <xCoord>312</xCoord>
          <yCoord>248</yCoord>
        </edgeMap>
        <edgeMap>
          <xCoord>311</xCoord>
          <yCoord>249</yCoord>
        </edgeMap>
        <edgeMap>
          <xCoord>311</xCoord>
          <yCoord>250</yCoord>
        </edgeMap>
        <edgeMap>
          <xCoord>311</xCoord>
          <yCoord>251</yCoord>
        </edgeMap>
        <edgeMap>
          <xCoord>311</xCoord>
          <yCoord>252</yCoord>
        </edgeMap>
        <edgeMap>
          <xCoord>311</xCoord>
          <yCoord>253</yCoord>
        </edgeMap>
        <edgeMap>
          <xCoord>312</xCoord>
          <yCoord>254</yCoord>
        </edgeMap>
        <edgeMap>
          <xCoord>312</xCoord>
          <yCoord>255</yCoord>
        </edgeMap>
        <edgeMap>
          <xCoord>312</xCoord>
          <yCoord>256</yCoord>
        </edgeMap>
        <edgeMap>
          <xCoord>312</xCoord>
          <yCoord>257</yCoord>
        </edgeMap>
        <edgeMap>
          <xCoord>312</xCoord>
          <yCoord>258</yCoord>
        </edgeMap>
        <edgeMap>
          <xCoord>313</xCoord>
          <yCoord>259</yCoord>
        </edgeMap>
        <edgeMap>
          <xCoord>314</xCoord>
          <yCoord>260</yCoord>
        </edgeMap>
        <edgeMap>
          <xCoord>315</xCoord>
          <yCoord>260</yCoord>
        </edgeMap>
        <edgeMap>
          <xCoord>316</xCoord>
          <yCoord>260</yCoord>
        </edgeMap>
        <edgeMap>
          <xCoord>317</xCoord>
          <yCoord>260</yCoord>
        </edgeMap>
        <edgeMap>
          <xCoord>318</xCoord>
          <yCoord>259</yCoord>
        </edgeMap>
        <edgeMap>
          <xCoord>319</xCoord>
          <yCoord>259</yCoord>
        </edgeMap>
        <edgeMap>
          <xCoord>320</xCoord>
          <yCoord>259</yCoord>
        </edgeMap>
        <edgeMap>
          <xCoord>321</xCoord>
          <yCoord>259</yCoord>
        </edgeMap>
        <edgeMap>
          <xCoord>322</xCoord>
          <yCoord>259</yCoord>
        </edgeMap>
        <edgeMap>
          <xCoord>323</xCoord>
          <yCoord>259</yCoord>
        </edgeMap>
        <edgeMap>
          <xCoord>324</xCoord>
          <yCoord>258</yCoord>
        </edgeMap>
        <edgeMap>
          <xCoord>325</xCoord>
          <yCoord>258</yCoord>
        </edgeMap>
        <edgeMap>
          <xCoord>326</xCoord>
          <yCoord>257</yCoord>
        </edgeMap>
        <edgeMap>
          <xCoord>326</xCoord>
          <yCoord>256</yCoord>
        </edgeMap>
        <edgeMap>
          <xCoord>326</xCoord>
          <yCoord>255</yCoord>
        </edgeMap>
        <edgeMap>
          <xCoord>326</xCoord>
          <yCoord>254</yCoord>
        </edgeMap>
        <edgeMap>
          <xCoord>327</xCoord>
          <yCoord>253</yCoord>
        </edgeMap>
        <edgeMap>
          <xCoord>327</xCoord>
          <yCoord>252</yCoord>
        </edgeMap>
        <edgeMap>
          <xCoord>327</xCoord>
          <yCoord>251</yCoord>
        </edgeMap>
        <edgeMap>
          <xCoord>327</xCoord>
          <yCoord>250</yCoord>
        </edgeMap>
        <edgeMap>
          <xCoord>327</xCoord>
          <yCoord>249</yCoord>
        </edgeMap>
        <edgeMap>
          <xCoord>327</xCoord>
          <yCoord>248</yCoord>
        </edgeMap>
        <edgeMap>
          <xCoord>328</xCoord>
          <yCoord>247</yCoord>
        </edgeMap>
        <edgeMap>
          <xCoord>328</xCoord>
          <yCoord>246</yCoord>
        </edgeMap>
        <edgeMap>
          <xCoord>328</xCoord>
          <yCoord>245</yCoord>
        </edgeMap>
        <edgeMap>
          <xCoord>327</xCoord>
          <yCoord>244</yCoord>
        </edgeMap>
        <edgeMap>
          <xCoord>326</xCoord>
          <yCoord>243</yCoord>
        </edgeMap>
        <edgeMap>
          <xCoord>325</xCoord>
          <yCoord>243</yCoord>
        </edgeMap>
        <edgeMap>
          <xCoord>324</xCoord>
          <yCoord>243</yCoord>
        </edgeMap>
        <edgeMap>
          <xCoord>323</xCoord>
          <yCoord>243</yCoord>
        </edgeMap>
        <edgeMap>
          <xCoord>322</xCoord>
          <yCoord>243</yCoord>
        </edgeMap>
        <edgeMap>
          <xCoord>321</xCoord>
          <yCoord>243</yCoord>
        </edgeMap>
        <edgeMap>
          <xCoord>320</xCoord>
          <yCoord>243</yCoord>
        </edgeMap>
        <edgeMap>
          <xCoord>319</xCoord>
          <yCoord>243</yCoord>
        </edgeMap>
        <edgeMap>
          <xCoord>318</xCoord>
          <yCoord>243</yCoord>
        </edgeMap>
        <edgeMap>
          <xCoord>318</xCoord>
          <yCoord>242</yCoord>
        </edgeMap>
        <edgeMap>
          <xCoord>317</xCoord>
          <yCoord>241</yCoord>
        </edgeMap>
        <edgeMap>
          <xCoord>316</xCoord>
          <yCoord>241</yCoord>
        </edgeMap>
      </roi>
      <roi>
        <imageZposition>-48.500000</imageZposition>
        <imageSOP_UID>1.3.6.1.4.1.14519.5.2.1.6279.6001.264164795217957829499557173952</imageSOP_UID>
        <inclusion>TRUE</inclusion>
        <edgeMap>
          <xCoord>317</xCoord>
          <yCoord>238</yCoord>
        </edgeMap>
        <edgeMap>
          <xCoord>316</xCoord>
          <yCoord>239</yCoord>
        </edgeMap>
        <edgeMap>
          <xCoord>315</xCoord>
          <yCoord>239</yCoord>
        </edgeMap>
        <edgeMap>
          <xCoord>314</xCoord>
          <yCoord>239</yCoord>
        </edgeMap>
        <edgeMap>
          <xCoord>313</xCoord>
          <yCoord>240</yCoord>
        </edgeMap>
        <edgeMap>
          <xCoord>313</xCoord>
          <yCoord>241</yCoord>
        </edgeMap>
        <edgeMap>
          <xCoord>313</xCoord>
          <yCoord>242</yCoord>
        </edgeMap>
        <edgeMap>
          <xCoord>312</xCoord>
          <yCoord>242</yCoord>
        </edgeMap>
        <edgeMap>
          <xCoord>311</xCoord>
          <yCoord>242</yCoord>
        </edgeMap>
        <edgeMap>
          <xCoord>310</xCoord>
          <yCoord>243</yCoord>
        </edgeMap>
        <edgeMap>
          <xCoord>310</xCoord>
          <yCoord>244</yCoord>
        </edgeMap>
        <edgeMap>
          <xCoord>310</xCoord>
          <yCoord>245</yCoord>
        </edgeMap>
        <edgeMap>
          <xCoord>310</xCoord>
          <yCoord>246</yCoord>
        </edgeMap>
        <edgeMap>
          <xCoord>310</xCoord>
          <yCoord>247</yCoord>
        </edgeMap>
        <edgeMap>
          <xCoord>310</xCoord>
          <yCoord>248</yCoord>
        </edgeMap>
        <edgeMap>
          <xCoord>310</xCoord>
          <yCoord>249</yCoord>
        </edgeMap>
        <edgeMap>
          <xCoord>310</xCoord>
          <yCoord>250</yCoord>
        </edgeMap>
        <edgeMap>
          <xCoord>310</xCoord>
          <yCoord>251</yCoord>
        </edgeMap>
        <edgeMap>
          <xCoord>310</xCoord>
          <yCoord>252</yCoord>
        </edgeMap>
        <edgeMap>
          <xCoord>310</xCoord>
          <yCoord>253</yCoord>
        </edgeMap>
        <edgeMap>
          <xCoord>311</xCoord>
          <yCoord>254</yCoord>
        </edgeMap>
        <edgeMap>
          <xCoord>311</xCoord>
          <yCoord>255</yCoord>
        </edgeMap>
        <edgeMap>
          <xCoord>312</xCoord>
          <yCoord>256</yCoord>
        </edgeMap>
        <edgeMap>
          <xCoord>313</xCoord>
          <yCoord>257</yCoord>
        </edgeMap>
        <edgeMap>
          <xCoord>314</xCoord>
          <yCoord>257</yCoord>
        </edgeMap>
        <edgeMap>
          <xCoord>315</xCoord>
          <yCoord>258</yCoord>
        </edgeMap>
        <edgeMap>
          <xCoord>316</xCoord>
          <yCoord>259</yCoord>
        </edgeMap>
        <edgeMap>
          <xCoord>317</xCoord>
          <yCoord>259</yCoord>
        </edgeMap>
        <edgeMap>
          <xCoord>318</xCoord>
          <yCoord>260</yCoord>
        </edgeMap>
        <edgeMap>
          <xCoord>319</xCoord>
          <yCoord>260</yCoord>
        </edgeMap>
        <edgeMap>
          <xCoord>320</xCoord>
          <yCoord>260</yCoord>
        </edgeMap>
        <edgeMap>
          <xCoord>321</xCoord>
          <yCoord>260</yCoord>
        </edgeMap>
        <edgeMap>
          <xCoord>322</xCoord>
          <yCoord>259</yCoord>
        </edgeMap>
        <edgeMap>
          <xCoord>323</xCoord>
          <yCoord>259</yCoord>
        </edgeMap>
        <edgeMap>
          <xCoord>324</xCoord>
          <yCoord>258</yCoord>
        </edgeMap>
        <edgeMap>
          <xCoord>325</xCoord>
          <yCoord>257</yCoord>
        </edgeMap>
        <edgeMap>
          <xCoord>326</xCoord>
          <yCoord>256</yCoord>
        </edgeMap>
        <edgeMap>
          <xCoord>327</xCoord>
          <yCoord>256</yCoord>
        </edgeMap>
        <edgeMap>
          <xCoord>328</xCoord>
          <yCoord>255</yCoord>
        </edgeMap>
        <edgeMap>
          <xCoord>329</xCoord>
          <yCoord>254</yCoord>
        </edgeMap>
        <edgeMap>
          <xCoord>329</xCoord>
          <yCoord>253</yCoord>
        </edgeMap>
        <edgeMap>
          <xCoord>328</xCoord>
          <yCoord>252</yCoord>
        </edgeMap>
        <edgeMap>
          <xCoord>328</xCoord>
          <yCoord>251</yCoord>
        </edgeMap>
        <edgeMap>
          <xCoord>328</xCoord>
          <yCoord>250</yCoord>
        </edgeMap>
        <edgeMap>
          <xCoord>328</xCoord>
          <yCoord>249</yCoord>
        </edgeMap>
        <edgeMap>
          <xCoord>327</xCoord>
          <yCoord>248</yCoord>
        </edgeMap>
        <edgeMap>
          <xCoord>327</xCoord>
          <yCoord>247</yCoord>
        </edgeMap>
        <edgeMap>
          <xCoord>327</xCoord>
          <yCoord>246</yCoord>
        </edgeMap>
        <edgeMap>
          <xCoord>327</xCoord>
          <yCoord>245</yCoord>
        </edgeMap>
        <edgeMap>
          <xCoord>326</xCoord>
          <yCoord>244</yCoord>
        </edgeMap>
        <edgeMap>
          <xCoord>325</xCoord>
          <yCoord>243</yCoord>
        </edgeMap>
        <edgeMap>
          <xCoord>324</xCoord>
          <yCoord>242</yCoord>
        </edgeMap>
        <edgeMap>
          <xCoord>323</xCoord>
          <yCoord>241</yCoord>
        </edgeMap>
        <edgeMap>
          <xCoord>322</xCoord>
          <yCoord>241</yCoord>
        </edgeMap>
        <edgeMap>
          <xCoord>321</xCoord>
          <yCoord>241</yCoord>
        </edgeMap>
        <edgeMap>
          <xCoord>320</xCoord>
          <yCoord>240</yCoord>
        </edgeMap>
        <edgeMap>
          <xCoord>319</xCoord>
          <yCoord>240</yCoord>
        </edgeMap>
        <edgeMap>
          <xCoord>318</xCoord>
          <yCoord>239</yCoord>
        </edgeMap>
        <edgeMap>
          <xCoord>317</xCoord>
          <yCoord>238</yCoord>
        </edgeMap>
      </roi>
    </unblindedReadNodule>
    <unblindedReadNodule>
      <noduleID>Nodule 002</noduleID>
      <roi>
        <imageZposition>-76.000000</imageZposition>
        <imageSOP_UID>1.3.6.1.4.1.14519.5.2.1.6279.6001.185524295644603030867085109513</imageSOP_UID>
        <inclusion>TRUE</inclusion>
        <edgeMap>
          <xCoord>386</xCoord>
          <yCoord>251</yCoord>
        </edgeMap>
      </roi>
    </unblindedReadNodule>
  </readingSession>
<readingSession>
    <annotationVersion>3.12</annotationVersion>
    <servicingRadiologistID>1086493957</servicingRadiologistID>
    <unblindedReadNodule>
      <noduleID>IL057_130584</noduleID>
      <characteristics>
        <subtlety>5</subtlety>
        <internalStructure>1</internalStructure>
        <calcification>6</calcification>
        <sphericity>4</sphericity>
        <margin>4</margin>
        <lobulation>3</lobulation>
        <spiculation>3</spiculation>
        <texture>5</texture>
        <malignancy>5</malignancy>
      </characteristics>
      <roi>
        <imageZposition>-48.5</imageZposition>
        <imageSOP_UID>1.3.6.1.4.1.14519.5.2.1.6279.6001.264164795217957829499557173952</imageSOP_UID>
        <inclusion>TRUE</inclusion>
        <edgeMap>
          <xCoord>315</xCoord>
          <yCoord>262</yCoord>
        </edgeMap>
        <edgeMap>
          <xCoord>316</xCoord>
          <yCoord>261</yCoord>
        </edgeMap>
        <edgeMap>
          <xCoord>317</xCoord>
          <yCoord>261</yCoord>
        </edgeMap>
        <edgeMap>
          <xCoord>318</xCoord>
          <yCoord>261</yCoord>
        </edgeMap>
        <edgeMap>
          <xCoord>319</xCoord>
          <yCoord>261</yCoord>
        </edgeMap>
        <edgeMap>
          <xCoord>320</xCoord>
          <yCoord>261</yCoord>
        </edgeMap>
        <edgeMap>
          <xCoord>321</xCoord>
          <yCoord>260</yCoord>
        </edgeMap>
        <edgeMap>
          <xCoord>322</xCoord>
          <yCoord>260</yCoord>
        </edgeMap>
        <edgeMap>
          <xCoord>323</xCoord>
          <yCoord>260</yCoord>
        </edgeMap>
        <edgeMap>
          <xCoord>324</xCoord>
          <yCoord>259</yCoord>
        </edgeMap>
        <edgeMap>
          <xCoord>325</xCoord>
          <yCoord>259</yCoord>
        </edgeMap>
        <edgeMap>
          <xCoord>326</xCoord>
          <yCoord>258</yCoord>
        </edgeMap>
        <edgeMap>
          <xCoord>327</xCoord>
          <yCoord>257</yCoord>
        </edgeMap>
        <edgeMap>
          <xCoord>328</xCoord>
          <yCoord>256</yCoord>
        </edgeMap>
        <edgeMap>
          <xCoord>329</xCoord>
          <yCoord>255</yCoord>
        </edgeMap>
        <edgeMap>
          <xCoord>329</xCoord>
          <yCoord>254</yCoord>
        </edgeMap>
        <edgeMap>
          <xCoord>329</xCoord>
          <yCoord>253</yCoord>
        </edgeMap>
        <edgeMap>
          <xCoord>330</xCoord>
          <yCoord>252</yCoord>
        </edgeMap>
        <edgeMap>
          <xCoord>330</xCoord>
          <yCoord>251</yCoord>
        </edgeMap>
        <edgeMap>
          <xCoord>331</xCoord>
          <yCoord>250</yCoord>
        </edgeMap>
        <edgeMap>
          <xCoord>332</xCoord>
          <yCoord>249</yCoord>
        </edgeMap>
        <edgeMap>
          <xCoord>333</xCoord>
          <yCoord>248</yCoord>
        </edgeMap>
        <edgeMap>
          <xCoord>332</xCoord>
          <yCoord>247</yCoord>
        </edgeMap>
        <edgeMap>
          <xCoord>331</xCoord>
          <yCoord>246</yCoord>
        </edgeMap>
        <edgeMap>
          <xCoord>331</xCoord>
          <yCoord>245</yCoord>
        </edgeMap>
        <edgeMap>
          <xCoord>330</xCoord>
          <yCoord>244</yCoord>
        </edgeMap>
        <edgeMap>
          <xCoord>329</xCoord>
          <yCoord>243</yCoord>
        </edgeMap>
        <edgeMap>
          <xCoord>329</xCoord>
          <yCoord>242</yCoord>
        </edgeMap>
        <edgeMap>
          <xCoord>328</xCoord>
          <yCoord>241</yCoord>
        </edgeMap>
        <edgeMap>
          <xCoord>327</xCoord>
          <yCoord>240</yCoord>
        </edgeMap>
        <edgeMap>
          <xCoord>327</xCoord>
          <yCoord>239</yCoord>
        </edgeMap>
        <edgeMap>
          <xCoord>326</xCoord>
          <yCoord>238</yCoord>
        </edgeMap>
        <edgeMap>
          <xCoord>326</xCoord>
          <yCoord>237</yCoord>
        </edgeMap>
        <edgeMap>
          <xCoord>325</xCoord>
          <yCoord>236</yCoord>
        </edgeMap>
        <edgeMap>
          <xCoord>324</xCoord>
          <yCoord>237</yCoord>
        </edgeMap>
        <edgeMap>
          <xCoord>323</xCoord>
          <yCoord>238</yCoord>
        </edgeMap>
        <edgeMap>
          <xCoord>322</xCoord>
          <yCoord>239</yCoord>
        </edgeMap>
        <edgeMap>
          <xCoord>321</xCoord>
          <yCoord>240</yCoord>
        </edgeMap>
        <edgeMap>
          <xCoord>320</xCoord>
          <yCoord>240</yCoord>
        </edgeMap>
        <edgeMap>
          <xCoord>319</xCoord>
          <yCoord>239</yCoord>
        </edgeMap>
        <edgeMap>
          <xCoord>318</xCoord>
          <yCoord>239</yCoord>
        </edgeMap>
        <edgeMap>
          <xCoord>317</xCoord>
          <yCoord>240</yCoord>
        </edgeMap>
        <edgeMap>
          <xCoord>316</xCoord>
          <yCoord>240</yCoord>
        </edgeMap>
        <edgeMap>
          <xCoord>315</xCoord>
          <yCoord>240</yCoord>
        </edgeMap>
        <edgeMap>
          <xCoord>314</xCoord>
          <yCoord>241</yCoord>
        </edgeMap>
        <edgeMap>
          <xCoord>313</xCoord>
          <yCoord>242</yCoord>
        </edgeMap>
        <edgeMap>
          <xCoord>312</xCoord>
          <yCoord>242</yCoord>
        </edgeMap>
        <edgeMap>
          <xCoord>311</xCoord>
          <yCoord>242</yCoord>
        </edgeMap>
        <edgeMap>
          <xCoord>310</xCoord>
          <yCoord>243</yCoord>
        </edgeMap>
        <edgeMap>
          <xCoord>310</xCoord>
          <yCoord>244</yCoord>
        </edgeMap>
        <edgeMap>
          <xCoord>310</xCoord>
          <yCoord>245</yCoord>
        </edgeMap>
        <edgeMap>
          <xCoord>310</xCoord>
          <yCoord>246</yCoord>
        </edgeMap>
        <edgeMap>
          <xCoord>310</xCoord>
          <yCoord>247</yCoord>
        </edgeMap>
        <edgeMap>
          <xCoord>310</xCoord>
          <yCoord>248</yCoord>
        </edgeMap>
        <edgeMap>
          <xCoord>311</xCoord>
          <yCoord>249</yCoord>
        </edgeMap>
        <edgeMap>
          <xCoord>311</xCoord>
          <yCoord>250</yCoord>
        </edgeMap>
        <edgeMap>
          <xCoord>311</xCoord>
          <yCoord>251</yCoord>
        </edgeMap>
        <edgeMap>
          <xCoord>311</xCoord>
          <yCoord>252</yCoord>
        </edgeMap>
        <edgeMap>
          <xCoord>311</xCoord>
          <yCoord>253</yCoord>
        </edgeMap>
        <edgeMap>
          <xCoord>311</xCoord>
          <yCoord>254</yCoord>
        </edgeMap>
        <edgeMap>
          <xCoord>312</xCoord>
          <yCoord>255</yCoord>
        </edgeMap>
        <edgeMap>
          <xCoord>312</xCoord>
          <yCoord>256</yCoord>
        </edgeMap>
        <edgeMap>
          <xCoord>312</xCoord>
          <yCoord>257</yCoord>
        </edgeMap>
        <edgeMap>
          <xCoord>312</xCoord>
          <yCoord>258</yCoord>
        </edgeMap>
        <edgeMap>
          <xCoord>312</xCoord>
          <yCoord>259</yCoord>
        </edgeMap>
        <edgeMap>
          <xCoord>312</xCoord>
          <yCoord>260</yCoord>
        </edgeMap>
        <edgeMap>
          <xCoord>313</xCoord>
          <yCoord>261</yCoord>
        </edgeMap>
        <edgeMap>
          <xCoord>314</xCoord>
          <yCoord>262</yCoord>
        </edgeMap>
        <edgeMap>
          <xCoord>315</xCoord>
          <yCoord>262</yCoord>
        </edgeMap>
      </roi>
      <roi>
        <imageZposition>-49.75</imageZposition>
        <imageSOP_UID>1.3.6.1.4.1.14519.5.2.1.6279.6001.213662440730179464922562865044</imageSOP_UID>
        <inclusion>TRUE</inclusion>
        <edgeMap>
          <xCoord>320</xCoord>
          <yCoord>260</yCoord>
        </edgeMap>
        <edgeMap>
          <xCoord>321</xCoord>
          <yCoord>259</yCoord>
        </edgeMap>
        <edgeMap>
          <xCoord>322</xCoord>
          <yCoord>259</yCoord>
        </edgeMap>
        <edgeMap>
          <xCoord>323</xCoord>
          <yCoord>259</yCoord>
        </edgeMap>
        <edgeMap>
          <xCoord>324</xCoord>
          <yCoord>258</yCoord>
        </edgeMap>
        <edgeMap>
          <xCoord>325</xCoord>
          <yCoord>257</yCoord>
        </edgeMap>
        <edgeMap>
          <xCoord>326</xCoord>
          <yCoord>256</yCoord>
        </edgeMap>
        <edgeMap>
          <xCoord>326</xCoord>
          <yCoord>255</yCoord>
        </edgeMap>
        <edgeMap>
          <xCoord>327</xCoord>
          <yCoord>254</yCoord>
        </edgeMap>
        <edgeMap>
          <xCoord>327</xCoord>
          <yCoord>253</yCoord>
        </edgeMap>
        <edgeMap>
          <xCoord>327</xCoord>
          <yCoord>252</yCoord>
        </edgeMap>
        <edgeMap>
          <xCoord>328</xCoord>
          <yCoord>251</yCoord>
        </edgeMap>
        <edgeMap>
          <xCoord>327</xCoord>
          <yCoord>250</yCoord>
        </edgeMap>
        <edgeMap>
          <xCoord>327</xCoord>
          <yCoord>249</yCoord>
        </edgeMap>
        <edgeMap>
          <xCoord>327</xCoord>
          <yCoord>248</yCoord>
        </edgeMap>
        <edgeMap>
          <xCoord>326</xCoord>
          <yCoord>247</yCoord>
        </edgeMap>
        <edgeMap>
          <xCoord>325</xCoord>
          <yCoord>246</yCoord>
        </edgeMap>
        <edgeMap>
          <xCoord>324</xCoord>
          <yCoord>245</yCoord>
        </edgeMap>
        <edgeMap>
          <xCoord>323</xCoord>
          <yCoord>244</yCoord>
        </edgeMap>
        <edgeMap>
          <xCoord>322</xCoord>
          <yCoord>244</yCoord>
        </edgeMap>
        <edgeMap>
          <xCoord>321</xCoord>
          <yCoord>244</yCoord>
        </edgeMap>
        <edgeMap>
          <xCoord>320</xCoord>
          <yCoord>243</yCoord>
        </edgeMap>
        <edgeMap>
          <xCoord>319</xCoord>
          <yCoord>243</yCoord>
        </edgeMap>
        <edgeMap>
          <xCoord>318</xCoord>
          <yCoord>243</yCoord>
        </edgeMap>
        <edgeMap>
          <xCoord>317</xCoord>
          <yCoord>243</yCoord>
        </edgeMap>
        <edgeMap>
          <xCoord>316</xCoord>
          <yCoord>244</yCoord>
        </edgeMap>
        <edgeMap>
          <xCoord>315</xCoord>
          <yCoord>244</yCoord>
        </edgeMap>
        <edgeMap>
          <xCoord>314</xCoord>
          <yCoord>244</yCoord>
        </edgeMap>
        <edgeMap>
          <xCoord>313</xCoord>
          <yCoord>245</yCoord>
        </edgeMap>
        <edgeMap>
          <xCoord>312</xCoord>
          <yCoord>245</yCoord>
        </edgeMap>
        <edgeMap>
          <xCoord>311</xCoord>
          <yCoord>244</yCoord>
        </edgeMap>
        <edgeMap>
          <xCoord>310</xCoord>
          <yCoord>244</yCoord>
        </edgeMap>
        <edgeMap>
          <xCoord>309</xCoord>
          <yCoord>245</yCoord>
        </edgeMap>
        <edgeMap>
          <xCoord>309</xCoord>
          <yCoord>246</yCoord>
        </edgeMap>
        <edgeMap>
          <xCoord>309</xCoord>
          <yCoord>247</yCoord>
        </edgeMap>
        <edgeMap>
          <xCoord>309</xCoord>
          <yCoord>248</yCoord>
        </edgeMap>
        <edgeMap>
          <xCoord>309</xCoord>
          <yCoord>249</yCoord>
        </edgeMap>
        <edgeMap>
          <xCoord>309</xCoord>
          <yCoord>250</yCoord>
        </edgeMap>
        <edgeMap>
          <xCoord>309</xCoord>
          <yCoord>251</yCoord>
        </edgeMap>
        <edgeMap>
          <xCoord>310</xCoord>
          <yCoord>252</yCoord>
        </edgeMap>
        <edgeMap>
          <xCoord>310</xCoord>
          <yCoord>253</yCoord>
        </edgeMap>
        <edgeMap>
          <xCoord>310</xCoord>
          <yCoord>254</yCoord>
        </edgeMap>
        <edgeMap>
          <xCoord>310</xCoord>
          <yCoord>255</yCoord>
        </edgeMap>
        <edgeMap>
          <xCoord>310</xCoord>
          <yCoord>256</yCoord>
        </edgeMap>
        <edgeMap>
          <xCoord>310</xCoord>
          <yCoord>257</yCoord>
        </edgeMap>
        <edgeMap>
          <xCoord>311</xCoord>
          <yCoord>258</yCoord>
        </edgeMap>
        <edgeMap>
          <xCoord>312</xCoord>
          <yCoord>259</yCoord>
        </edgeMap>
        <edgeMap>
          <xCoord>313</xCoord>
          <yCoord>260</yCoord>
        </edgeMap>
        <edgeMap>
          <xCoord>314</xCoord>
          <yCoord>260</yCoord>
        </edgeMap>
        <edgeMap>
          <xCoord>315</xCoord>
          <yCoord>260</yCoord>
        </edgeMap>
        <edgeMap>
          <xCoord>316</xCoord>
          <yCoord>260</yCoord>
        </edgeMap>
        <edgeMap>
          <xCoord>317</xCoord>
          <yCoord>260</yCoord>
        </edgeMap>
        <edgeMap>
          <xCoord>318</xCoord>
          <yCoord>260</yCoord>
        </edgeMap>
        <edgeMap>
          <xCoord>319</xCoord>
          <yCoord>260</yCoord>
        </edgeMap>
        <edgeMap>
          <xCoord>320</xCoord>
          <yCoord>260</yCoord>
        </edgeMap>
      </roi>
      <roi>
        <imageZposition>-51.0</imageZposition>
        <imageSOP_UID>1.3.6.1.4.1.14519.5.2.1.6279.6001.139913808971774598819720894464</imageSOP_UID>
        <inclusion>TRUE</inclusion>
        <edgeMap>
          <xCoord>318</xCoord>
          <yCoord>261</yCoord>
        </edgeMap>
        <edgeMap>
          <xCoord>319</xCoord>
          <yCoord>260</yCoord>
        </edgeMap>
        <edgeMap>
          <xCoord>320</xCoord>
          <yCoord>260</yCoord>
        </edgeMap>
        <edgeMap>
          <xCoord>321</xCoord>
          <yCoord>260</yCoord>
        </edgeMap>
        <edgeMap>
          <xCoord>322</xCoord>
          <yCoord>259</yCoord>
        </edgeMap>
        <edgeMap>
          <xCoord>323</xCoord>
          <yCoord>259</yCoord>
        </edgeMap>
        <edgeMap>
          <xCoord>324</xCoord>
          <yCoord>258</yCoord>
        </edgeMap>
        <edgeMap>
          <xCoord>325</xCoord>
          <yCoord>257</yCoord>
        </edgeMap>
        <edgeMap>
          <xCoord>326</xCoord>
          <yCoord>256</yCoord>
        </edgeMap>
        <edgeMap>
          <xCoord>326</xCoord>
          <yCoord>255</yCoord>
        </edgeMap>
        <edgeMap>
          <xCoord>326</xCoord>
          <yCoord>254</yCoord>
        </edgeMap>
        <edgeMap>
          <xCoord>327</xCoord>
          <yCoord>253</yCoord>
        </edgeMap>
        <edgeMap>
          <xCoord>327</xCoord>
          <yCoord>252</yCoord>
        </edgeMap>
        <edgeMap>
          <xCoord>327</xCoord>
          <yCoord>251</yCoord>
        </edgeMap>
        <edgeMap>
          <xCoord>326</xCoord>
          <yCoord>250</yCoord>
        </edgeMap>
        <edgeMap>
          <xCoord>326</xCoord>
          <yCoord>249</yCoord>
        </edgeMap>
        <edgeMap>
          <xCoord>326</xCoord>
          <yCoord>248</yCoord>
        </edgeMap>
        <edgeMap>
          <xCoord>325</xCoord>
          <yCoord>247</yCoord>
        </edgeMap>
        <edgeMap>
          <xCoord>324</xCoord>
          <yCoord>246</yCoord>
        </edgeMap>
        <edgeMap>
          <xCoord>323</xCoord>
          <yCoord>245</yCoord>
        </edgeMap>
        <edgeMap>
          <xCoord>322</xCoord>
          <yCoord>245</yCoord>
        </edgeMap>
        <edgeMap>
          <xCoord>321</xCoord>
          <yCoord>244</yCoord>
        </edgeMap>
        <edgeMap>
          <xCoord>320</xCoord>
          <yCoord>244</yCoord>
        </edgeMap>
        <edgeMap>
          <xCoord>319</xCoord>
          <yCoord>244</yCoord>
        </edgeMap>
        <edgeMap>
          <xCoord>318</xCoord>
          <yCoord>243</yCoord>
        </edgeMap>
        <edgeMap>
          <xCoord>317</xCoord>
          <yCoord>243</yCoord>
        </edgeMap>
        <edgeMap>
          <xCoord>316</xCoord>
          <yCoord>243</yCoord>
        </edgeMap>
        <edgeMap>
          <xCoord>315</xCoord>
          <yCoord>243</yCoord>
        </edgeMap>
        <edgeMap>
          <xCoord>314</xCoord>
          <yCoord>243</yCoord>
        </edgeMap>
        <edgeMap>
          <xCoord>313</xCoord>
          <yCoord>244</yCoord>
        </edgeMap>
        <edgeMap>
          <xCoord>312</xCoord>
          <yCoord>244</yCoord>
        </edgeMap>
        <edgeMap>
          <xCoord>311</xCoord>
          <yCoord>244</yCoord>
        </edgeMap>
        <edgeMap>
          <xCoord>310</xCoord>
          <yCoord>244</yCoord>
        </edgeMap>
        <edgeMap>
          <xCoord>309</xCoord>
          <yCoord>245</yCoord>
        </edgeMap>
        <edgeMap>
          <xCoord>308</xCoord>
          <yCoord>245</yCoord>
        </edgeMap>
        <edgeMap>
          <xCoord>307</xCoord>
          <yCoord>245</yCoord>
        </edgeMap>
        <edgeMap>
          <xCoord>306</xCoord>
          <yCoord>246</yCoord>
        </edgeMap>
        <edgeMap>
          <xCoord>306</xCoord>
          <yCoord>247</yCoord>
        </edgeMap>
        <edgeMap>
          <xCoord>306</xCoord>
          <yCoord>248</yCoord>
        </edgeMap>
        <edgeMap>
          <xCoord>306</xCoord>
          <yCoord>249</yCoord>
        </edgeMap>
        <edgeMap>
          <xCoord>306</xCoord>
          <yCoord>250</yCoord>
        </edgeMap>
        <edgeMap>
          <xCoord>306</xCoord>
          <yCoord>251</yCoord>
        </edgeMap>
        <edgeMap>
          <xCoord>306</xCoord>
          <yCoord>252</yCoord>
        </edgeMap>
        <edgeMap>
          <xCoord>306</xCoord>
          <yCoord>253</yCoord>
        </edgeMap>
        <edgeMap>
          <xCoord>306</xCoord>
          <yCoord>254</yCoord>
        </edgeMap>
        <edgeMap>
          <xCoord>306</xCoord>
          <yCoord>255</yCoord>
        </edgeMap>
        <edgeMap>
          <xCoord>306</xCoord>
          <yCoord>256</yCoord>
        </edgeMap>
        <edgeMap>
          <xCoord>306</xCoord>
          <yCoord>257</yCoord>
        </edgeMap>
        <edgeMap>
          <xCoord>307</xCoord>
          <yCoord>258</yCoord>
        </edgeMap>
        <edgeMap>
          <xCoord>308</xCoord>
          <yCoord>259</yCoord>
        </edgeMap>
        <edgeMap>
          <xCoord>309</xCoord>
          <yCoord>259</yCoord>
        </edgeMap>
        <edgeMap>
          <xCoord>310</xCoord>
          <yCoord>259</yCoord>
        </edgeMap>
        <edgeMap>
          <xCoord>311</xCoord>
          <yCoord>259</yCoord>
        </edgeMap>
        <edgeMap>
          <xCoord>312</xCoord>
          <yCoord>259</yCoord>
        </edgeMap>
        <edgeMap>
          <xCoord>313</xCoord>
          <yCoord>259</yCoord>
        </edgeMap>
        <edgeMap>
          <xCoord>314</xCoord>
          <yCoord>260</yCoord>
        </edgeMap>
        <edgeMap>
          <xCoord>315</xCoord>
          <yCoord>260</yCoord>
        </edgeMap>
        <edgeMap>
          <xCoord>316</xCoord>
          <yCoord>260</yCoord>
        </edgeMap>
        <edgeMap>
          <xCoord>317</xCoord>
          <yCoord>261</yCoord>
        </edgeMap>
        <edgeMap>
          <xCoord>318</xCoord>
          <yCoord>261</yCoord>
        </edgeMap>
      </roi>
      <roi>
        <imageZposition>-52.25</imageZposition>
        <imageSOP_UID>1.3.6.1.4.1.14519.5.2.1.6279.6001.568040686341174881661312171771</imageSOP_UID>
        <inclusion>TRUE</inclusion>
        <edgeMap>
          <xCoord>320</xCoord>
          <yCoord>261</yCoord>
        </edgeMap>
        <edgeMap>
          <xCoord>321</xCoord>
          <yCoord>260</yCoord>
        </edgeMap>
        <edgeMap>
          <xCoord>322</xCoord>
          <yCoord>260</yCoord>
        </edgeMap>
        <edgeMap>
          <xCoord>323</xCoord>
          <yCoord>260</yCoord>
        </edgeMap>
        <edgeMap>
          <xCoord>324</xCoord>
          <yCoord>259</yCoord>
        </edgeMap>
        <edgeMap>
          <xCoord>325</xCoord>
          <yCoord>258</yCoord>
        </edgeMap>
        <edgeMap>
          <xCoord>325</xCoord>
          <yCoord>257</yCoord>
        </edgeMap>
        <edgeMap>
          <xCoord>326</xCoord>
          <yCoord>256</yCoord>
        </edgeMap>
        <edgeMap>
          <xCoord>326</xCoord>
          <yCoord>255</yCoord>
        </edgeMap>
        <edgeMap>
          <xCoord>326</xCoord>
          <yCoord>254</yCoord>
        </edgeMap>
        <edgeMap>
          <xCoord>327</xCoord>
          <yCoord>253</yCoord>
        </edgeMap>
        <edgeMap>
          <xCoord>327</xCoord>
          <yCoord>252</yCoord>
        </edgeMap>
        <edgeMap>
          <xCoord>327</xCoord>
          <yCoord>251</yCoord>
        </edgeMap>
        <edgeMap>
          <xCoord>326</xCoord>
          <yCoord>250</yCoord>
        </edgeMap>
        <edgeMap>
          <xCoord>326</xCoord>
          <yCoord>249</yCoord>
        </edgeMap>
        <edgeMap>
          <xCoord>326</xCoord>
          <yCoord>248</yCoord>
        </edgeMap>
        <edgeMap>
          <xCoord>325</xCoord>
          <yCoord>247</yCoord>
        </edgeMap>
        <edgeMap>
          <xCoord>324</xCoord>
          <yCoord>246</yCoord>
        </edgeMap>
        <edgeMap>
          <xCoord>323</xCoord>
          <yCoord>246</yCoord>
        </edgeMap>
        <edgeMap>
          <xCoord>322</xCoord>
          <yCoord>245</yCoord>
        </edgeMap>
        <edgeMap>
          <xCoord>321</xCoord>
          <yCoord>245</yCoord>
        </edgeMap>
        <edgeMap>
          <xCoord>320</xCoord>
          <yCoord>244</yCoord>
        </edgeMap>
        <edgeMap>
          <xCoord>319</xCoord>
          <yCoord>244</yCoord>
        </edgeMap>
        <edgeMap>
          <xCoord>318</xCoord>
          <yCoord>243</yCoord>
        </edgeMap>
        <edgeMap>
          <xCoord>318</xCoord>
          <yCoord>242</yCoord>
        </edgeMap>
        <edgeMap>
          <xCoord>318</xCoord>
          <yCoord>241</yCoord>
        </edgeMap>
        <edgeMap>
          <xCoord>317</xCoord>
          <yCoord>241</yCoord>
        </edgeMap>
        <edgeMap>
          <xCoord>316</xCoord>
          <yCoord>241</yCoord>
        </edgeMap>
        <edgeMap>
          <xCoord>315</xCoord>
          <yCoord>241</yCoord>
        </edgeMap>
        <edgeMap>
          <xCoord>314</xCoord>
          <yCoord>240</yCoord>
        </edgeMap>
        <edgeMap>
          <xCoord>313</xCoord>
          <yCoord>240</yCoord>
        </edgeMap>
        <edgeMap>
          <xCoord>312</xCoord>
          <yCoord>240</yCoord>
        </edgeMap>
        <edgeMap>
          <xCoord>311</xCoord>
          <yCoord>239</yCoord>
        </edgeMap>
        <edgeMap>
          <xCoord>311</xCoord>
          <yCoord>240</yCoord>
        </edgeMap>
        <edgeMap>
          <xCoord>311</xCoord>
          <yCoord>241</yCoord>
        </edgeMap>
        <edgeMap>
          <xCoord>311</xCoord>
          <yCoord>242</yCoord>
        </edgeMap>
        <edgeMap>
          <xCoord>311</xCoord>
          <yCoord>243</yCoord>
        </edgeMap>
        <edgeMap>
          <xCoord>310</xCoord>
          <yCoord>244</yCoord>
        </edgeMap>
        <edgeMap>
          <xCoord>309</xCoord>
          <yCoord>245</yCoord>
        </edgeMap>
        <edgeMap>
          <xCoord>308</xCoord>
          <yCoord>245</yCoord>
        </edgeMap>
        <edgeMap>
          <xCoord>307</xCoord>
          <yCoord>245</yCoord>
        </edgeMap>
        <edgeMap>
          <xCoord>306</xCoord>
          <yCoord>245</yCoord>
        </edgeMap>
        <edgeMap>
          <xCoord>305</xCoord>
          <yCoord>245</yCoord>
        </edgeMap>
        <edgeMap>
          <xCoord>304</xCoord>
          <yCoord>246</yCoord>
        </edgeMap>
        <edgeMap>
          <xCoord>304</xCoord>
          <yCoord>247</yCoord>
        </edgeMap>
        <edgeMap>
          <xCoord>304</xCoord>
          <yCoord>248</yCoord>
        </edgeMap>
        <edgeMap>
          <xCoord>304</xCoord>
          <yCoord>249</yCoord>
        </edgeMap>
        <edgeMap>
          <xCoord>304</xCoord>
          <yCoord>250</yCoord>
        </edgeMap>
        <edgeMap>
          <xCoord>305</xCoord>
          <yCoord>251</yCoord>
        </edgeMap>
        <edgeMap>
          <xCoord>305</xCoord>
          <yCoord>252</yCoord>
        </edgeMap>
        <edgeMap>
          <xCoord>305</xCoord>
          <yCoord>253</yCoord>
        </edgeMap>
        <edgeMap>
          <xCoord>305</xCoord>
          <yCoord>254</yCoord>
        </edgeMap>
        <edgeMap>
          <xCoord>305</xCoord>
          <yCoord>255</yCoord>
        </edgeMap>
        <edgeMap>
          <xCoord>306</xCoord>
          <yCoord>256</yCoord>
        </edgeMap>
        <edgeMap>
          <xCoord>306</xCoord>
          <yCoord>257</yCoord>
        </edgeMap>
        <edgeMap>
          <xCoord>306</xCoord>
          <yCoord>258</yCoord>
        </edgeMap>
        <edgeMap>
          <xCoord>306</xCoord>
          <yCoord>259</yCoord>
        </edgeMap>
        <edgeMap>
          <xCoord>307</xCoord>
          <yCoord>260</yCoord>
        </edgeMap>
        <edgeMap>
          <xCoord>308</xCoord>
          <yCoord>261</yCoord>
        </edgeMap>
        <edgeMap>
          <xCoord>309</xCoord>
          <yCoord>261</yCoord>
        </edgeMap>
        <edgeMap>
          <xCoord>310</xCoord>
          <yCoord>261</yCoord>
        </edgeMap>
        <edgeMap>
          <xCoord>311</xCoord>
          <yCoord>261</yCoord>
        </edgeMap>
        <edgeMap>
          <xCoord>312</xCoord>
          <yCoord>261</yCoord>
        </edgeMap>
        <edgeMap>
          <xCoord>313</xCoord>
          <yCoord>260</yCoord>
        </edgeMap>
        <edgeMap>
          <xCoord>314</xCoord>
          <yCoord>260</yCoord>
        </edgeMap>
        <edgeMap>
          <xCoord>315</xCoord>
          <yCoord>261</yCoord>
        </edgeMap>
        <edgeMap>
          <xCoord>316</xCoord>
          <yCoord>261</yCoord>
        </edgeMap>
        <edgeMap>
          <xCoord>317</xCoord>
          <yCoord>261</yCoord>
        </edgeMap>
        <edgeMap>
          <xCoord>318</xCoord>
          <yCoord>261</yCoord>
        </edgeMap>
        <edgeMap>
          <xCoord>319</xCoord>
          <yCoord>261</yCoord>
        </edgeMap>
        <edgeMap>
          <xCoord>320</xCoord>
          <yCoord>261</yCoord>
        </edgeMap>
      </roi>
      <roi>
        <imageZposition>-53.5</imageZposition>
        <imageSOP_UID>1.3.6.1.4.1.14519.5.2.1.6279.6001.304056826409885818191999348169</imageSOP_UID>
        <inclusion>TRUE</inclusion>
        <edgeMap>
          <xCoord>308</xCoord>
          <yCoord>264</yCoord>
        </edgeMap>
        <edgeMap>
          <xCoord>309</xCoord>
          <yCoord>263</yCoord>
        </edgeMap>
        <edgeMap>
          <xCoord>310</xCoord>
          <yCoord>263</yCoord>
        </edgeMap>
        <edgeMap>
          <xCoord>311</xCoord>
          <yCoord>263</yCoord>
        </edgeMap>
        <edgeMap>
          <xCoord>312</xCoord>
          <yCoord>262</yCoord>
        </edgeMap>
        <edgeMap>
          <xCoord>313</xCoord>
          <yCoord>261</yCoord>
        </edgeMap>
        <edgeMap>
          <xCoord>314</xCoord>
          <yCoord>261</yCoord>
        </edgeMap>
        <edgeMap>
          <xCoord>315</xCoord>
          <yCoord>261</yCoord>
        </edgeMap>
        <edgeMap>
          <xCoord>316</xCoord>
          <yCoord>261</yCoord>
        </edgeMap>
        <edgeMap>
          <xCoord>317</xCoord>
          <yCoord>261</yCoord>
        </edgeMap>
        <edgeMap>
          <xCoord>318</xCoord>
          <yCoord>262</yCoord>
        </edgeMap>
        <edgeMap>
          <xCoord>319</xCoord>
          <yCoord>262</yCoord>
        </edgeMap>
        <edgeMap>
          <xCoord>320</xCoord>
          <yCoord>262</yCoord>
        </edgeMap>
        <edgeMap>
          <xCoord>321</xCoord>
          <yCoord>261</yCoord>
        </edgeMap>
        <edgeMap>
          <xCoord>322</xCoord>
          <yCoord>260</yCoord>
        </edgeMap>
        <edgeMap>
          <xCoord>323</xCoord>
          <yCoord>259</yCoord>
        </edgeMap>
        <edgeMap>
          <xCoord>324</xCoord>
          <yCoord>258</yCoord>
        </edgeMap>
        <edgeMap>
          <xCoord>325</xCoord>
          <yCoord>257</yCoord>
        </edgeMap>
        <edgeMap>
          <xCoord>326</xCoord>
          <yCoord>256</yCoord>
        </edgeMap>
        <edgeMap>
          <xCoord>327</xCoord>
          <yCoord>255</yCoord>
        </edgeMap>
        <edgeMap>
          <xCoord>327</xCoord>
          <yCoord>254</yCoord>
        </edgeMap>
        <edgeMap>
          <xCoord>327</xCoord>
          <yCoord>253</yCoord>
        </edgeMap>
        <edgeMap>
          <xCoord>326</xCoord>
          <yCoord>252</yCoord>
        </edgeMap>
        <edgeMap>
          <xCoord>326</xCoord>
          <yCoord>251</yCoord>
        </edgeMap>
        <edgeMap>
          <xCoord>326</xCoord>
          <yCoord>250</yCoord>
        </edgeMap>
        <edgeMap>
          <xCoord>326</xCoord>
          <yCoord>249</yCoord>
        </edgeMap>
        <edgeMap>
          <xCoord>326</xCoord>
          <yCoord>248</yCoord>
        </edgeMap>
        <edgeMap>
          <xCoord>326</xCoord>
          <yCoord>247</yCoord>
        </edgeMap>
        <edgeMap>
          <xCoord>325</xCoord>
          <yCoord>246</yCoord>
        </edgeMap>
        <edgeMap>
          <xCoord>324</xCoord>
          <yCoord>246</yCoord>
        </edgeMap>
        <edgeMap>
          <xCoord>323</xCoord>
          <yCoord>246</yCoord>
        </edgeMap>
        <edgeMap>
          <xCoord>322</xCoord>
          <yCoord>246</yCoord>
        </edgeMap>
        <edgeMap>
          <xCoord>321</xCoord>
          <yCoord>245</yCoord>
        </edgeMap>
        <edgeMap>
          <xCoord>320</xCoord>
          <yCoord>244</yCoord>
        </edgeMap>
        <edgeMap>
          <xCoord>319</xCoord>
          <yCoord>243</yCoord>
        </edgeMap>
        <edgeMap>
          <xCoord>318</xCoord>
          <yCoord>242</yCoord>
        </edgeMap>
        <edgeMap>
          <xCoord>317</xCoord>
          <yCoord>241</yCoord>
        </edgeMap>
        <edgeMap>
          <xCoord>316</xCoord>
          <yCoord>240</yCoord>
        </edgeMap>
        <edgeMap>
          <xCoord>315</xCoord>
          <yCoord>240</yCoord>
        </edgeMap>
        <edgeMap>
          <xCoord>314</xCoord>
          <yCoord>241</yCoord>
        </edgeMap>
        <edgeMap>
          <xCoord>313</xCoord>
          <yCoord>242</yCoord>
        </edgeMap>
        <edgeMap>
          <xCoord>312</xCoord>
          <yCoord>243</yCoord>
        </edgeMap>
        <edgeMap>
          <xCoord>311</xCoord>
          <yCoord>244</yCoord>
        </edgeMap>
        <edgeMap>
          <xCoord>310</xCoord>
          <yCoord>244</yCoord>
        </edgeMap>
        <edgeMap>
          <xCoord>309</xCoord>
          <yCoord>243</yCoord>
        </edgeMap>
        <edgeMap>
          <xCoord>308</xCoord>
          <yCoord>244</yCoord>
        </edgeMap>
        <edgeMap>
          <xCoord>307</xCoord>
          <yCoord>245</yCoord>
        </edgeMap>
        <edgeMap>
          <xCoord>306</xCoord>
          <yCoord>246</yCoord>
        </edgeMap>
        <edgeMap>
          <xCoord>305</xCoord>
          <yCoord>246</yCoord>
        </edgeMap>
        <edgeMap>
          <xCoord>304</xCoord>
          <yCoord>246</yCoord>
        </edgeMap>
        <edgeMap>
          <xCoord>303</xCoord>
          <yCoord>246</yCoord>
        </edgeMap>
        <edgeMap>
          <xCoord>302</xCoord>
          <yCoord>246</yCoord>
        </edgeMap>
        <edgeMap>
          <xCoord>301</xCoord>
          <yCoord>245</yCoord>
        </edgeMap>
        <edgeMap>
          <xCoord>300</xCoord>
          <yCoord>246</yCoord>
        </edgeMap>
        <edgeMap>
          <xCoord>300</xCoord>
          <yCoord>247</yCoord>
        </edgeMap>
        <edgeMap>
          <xCoord>300</xCoord>
          <yCoord>248</yCoord>
        </edgeMap>
        <edgeMap>
          <xCoord>300</xCoord>
          <yCoord>249</yCoord>
        </edgeMap>
        <edgeMap>
          <xCoord>300</xCoord>
          <yCoord>250</yCoord>
        </edgeMap>
        <edgeMap>
          <xCoord>300</xCoord>
          <yCoord>251</yCoord>
        </edgeMap>
        <edgeMap>
          <xCoord>300</xCoord>
          <yCoord>252</yCoord>
        </edgeMap>
        <edgeMap>
          <xCoord>300</xCoord>
          <yCoord>253</yCoord>
        </edgeMap>
        <edgeMap>
          <xCoord>300</xCoord>
          <yCoord>254</yCoord>
        </edgeMap>
        <edgeMap>
          <xCoord>300</xCoord>
          <yCoord>255</yCoord>
        </edgeMap>
        <edgeMap>
          <xCoord>300</xCoord>
          <yCoord>256</yCoord>
        </edgeMap>
        <edgeMap>
          <xCoord>300</xCoord>
          <yCoord>257</yCoord>
        </edgeMap>
        <edgeMap>
          <xCoord>300</xCoord>
          <yCoord>258</yCoord>
        </edgeMap>
        <edgeMap>
          <xCoord>300</xCoord>
          <yCoord>259</yCoord>
        </edgeMap>
        <edgeMap>
          <xCoord>300</xCoord>
          <yCoord>260</yCoord>
        </edgeMap>
        <edgeMap>
          <xCoord>300</xCoord>
          <yCoord>261</yCoord>
        </edgeMap>
        <edgeMap>
          <xCoord>301</xCoord>
          <yCoord>262</yCoord>
        </edgeMap>
        <edgeMap>
          <xCoord>302</xCoord>
          <yCoord>263</yCoord>
        </edgeMap>
        <edgeMap>
          <xCoord>303</xCoord>
          <yCoord>264</yCoord>
        </edgeMap>
        <edgeMap>
          <xCoord>304</xCoord>
          <yCoord>264</yCoord>
        </edgeMap>
        <edgeMap>
          <xCoord>305</xCoord>
          <yCoord>264</yCoord>
        </edgeMap>
        <edgeMap>
          <xCoord>306</xCoord>
          <yCoord>264</yCoord>
        </edgeMap>
        <edgeMap>
          <xCoord>307</xCoord>
          <yCoord>264</yCoord>
        </edgeMap>
        <edgeMap>
          <xCoord>308</xCoord>
          <yCoord>264</yCoord>
        </edgeMap>
      </roi>
      <roi>
        <imageZposition>-54.75</imageZposition>
        <imageSOP_UID>1.3.6.1.4.1.14519.5.2.1.6279.6001.139194965272265165141829247245</imageSOP_UID>
        <inclusion>TRUE</inclusion>
        <edgeMap>
          <xCoord>299</xCoord>
          <yCoord>266</yCoord>
        </edgeMap>
        <edgeMap>
          <xCoord>300</xCoord>
          <yCoord>265</yCoord>
        </edgeMap>
        <edgeMap>
          <xCoord>301</xCoord>
          <yCoord>264</yCoord>
        </edgeMap>
        <edgeMap>
          <xCoord>302</xCoord>
          <yCoord>263</yCoord>
        </edgeMap>
        <edgeMap>
          <xCoord>303</xCoord>
          <yCoord>263</yCoord>
        </edgeMap>
        <edgeMap>
          <xCoord>304</xCoord>
          <yCoord>263</yCoord>
        </edgeMap>
        <edgeMap>
          <xCoord>305</xCoord>
          <yCoord>264</yCoord>
        </edgeMap>
        <edgeMap>
          <xCoord>306</xCoord>
          <yCoord>264</yCoord>
        </edgeMap>
        <edgeMap>
          <xCoord>307</xCoord>
          <yCoord>264</yCoord>
        </edgeMap>
        <edgeMap>
          <xCoord>308</xCoord>
          <yCoord>264</yCoord>
        </edgeMap>
        <edgeMap>
          <xCoord>309</xCoord>
          <yCoord>264</yCoord>
        </edgeMap>
        <edgeMap>
          <xCoord>310</xCoord>
          <yCoord>263</yCoord>
        </edgeMap>
        <edgeMap>
          <xCoord>311</xCoord>
          <yCoord>263</yCoord>
        </edgeMap>
        <edgeMap>
          <xCoord>312</xCoord>
          <yCoord>263</yCoord>
        </edgeMap>
        <edgeMap>
          <xCoord>313</xCoord>
          <yCoord>262</yCoord>
        </edgeMap>
        <edgeMap>
          <xCoord>314</xCoord>
          <yCoord>262</yCoord>
        </edgeMap>
        <edgeMap>
          <xCoord>315</xCoord>
          <yCoord>262</yCoord>
        </edgeMap>
        <edgeMap>
          <xCoord>316</xCoord>
          <yCoord>262</yCoord>
        </edgeMap>
        <edgeMap>
          <xCoord>317</xCoord>
          <yCoord>262</yCoord>
        </edgeMap>
        <edgeMap>
          <xCoord>318</xCoord>
          <yCoord>262</yCoord>
        </edgeMap>
        <edgeMap>
          <xCoord>319</xCoord>
          <yCoord>261</yCoord>
        </edgeMap>
        <edgeMap>
          <xCoord>320</xCoord>
          <yCoord>261</yCoord>
        </edgeMap>
        <edgeMap>
          <xCoord>321</xCoord>
          <yCoord>261</yCoord>
        </edgeMap>
        <edgeMap>
          <xCoord>322</xCoord>
          <yCoord>260</yCoord>
        </edgeMap>
        <edgeMap>
          <xCoord>323</xCoord>
          <yCoord>259</yCoord>
        </edgeMap>
        <edgeMap>
          <xCoord>324</xCoord>
          <yCoord>258</yCoord>
        </edgeMap>
        <edgeMap>
          <xCoord>325</xCoord>
          <yCoord>257</yCoord>
        </edgeMap>
        <edgeMap>
          <xCoord>325</xCoord>
          <yCoord>256</yCoord>
        </edgeMap>
        <edgeMap>
          <xCoord>325</xCoord>
          <yCoord>255</yCoord>
        </edgeMap>
        <edgeMap>
          <xCoord>326</xCoord>
          <yCoord>254</yCoord>
        </edgeMap>
        <edgeMap>
          <xCoord>326</xCoord>
          <yCoord>253</yCoord>
        </edgeMap>
        <edgeMap>
          <xCoord>325</xCoord>
          <yCoord>252</yCoord>
        </edgeMap>
        <edgeMap>
          <xCoord>325</xCoord>
          <yCoord>251</yCoord>
        </edgeMap>
        <edgeMap>
          <xCoord>325</xCoord>
          <yCoord>250</yCoord>
        </edgeMap>
        <edgeMap>
          <xCoord>324</xCoord>
          <yCoord>249</yCoord>
        </edgeMap>
        <edgeMap>
          <xCoord>323</xCoord>
          <yCoord>248</yCoord>
        </edgeMap>
        <edgeMap>
          <xCoord>322</xCoord>
          <yCoord>247</yCoord>
        </edgeMap>
        <edgeMap>
          <xCoord>321</xCoord>
          <yCoord>246</yCoord>
        </edgeMap>
        <edgeMap>
          <xCoord>320</xCoord>
          <yCoord>246</yCoord>
        </edgeMap>
        <edgeMap>
          <xCoord>319</xCoord>
          <yCoord>245</yCoord>
        </edgeMap>
        <edgeMap>
          <xCoord>318</xCoord>
          <yCoord>245</yCoord>
        </edgeMap>
        <edgeMap>
          <xCoord>317</xCoord>
          <yCoord>245</yCoord>
        </edgeMap>
        <edgeMap>
          <xCoord>316</xCoord>
          <yCoord>244</yCoord>
        </edgeMap>
        <edgeMap>
          <xCoord>315</xCoord>
          <yCoord>244</yCoord>
        </edgeMap>
        <edgeMap>
          <xCoord>314</xCoord>
          <yCoord>244</yCoord>
        </edgeMap>
        <edgeMap>
          <xCoord>313</xCoord>
          <yCoord>244</yCoord>
        </edgeMap>
        <edgeMap>
          <xCoord>312</xCoord>
          <yCoord>244</yCoord>
        </edgeMap>
        <edgeMap>
          <xCoord>311</xCoord>
          <yCoord>244</yCoord>
        </edgeMap>
        <edgeMap>
          <xCoord>310</xCoord>
          <yCoord>244</yCoord>
        </edgeMap>
        <edgeMap>
          <xCoord>309</xCoord>
          <yCoord>245</yCoord>
        </edgeMap>
        <edgeMap>
          <xCoord>308</xCoord>
          <yCoord>245</yCoord>
        </edgeMap>
        <edgeMap>
          <xCoord>307</xCoord>
          <yCoord>245</yCoord>
        </edgeMap>
        <edgeMap>
          <xCoord>306</xCoord>
          <yCoord>246</yCoord>
        </edgeMap>
        <edgeMap>
          <xCoord>305</xCoord>
          <yCoord>247</yCoord>
        </edgeMap>
        <edgeMap>
          <xCoord>304</xCoord>
          <yCoord>247</yCoord>
        </edgeMap>
        <edgeMap>
          <xCoord>303</xCoord>
          <yCoord>247</yCoord>
        </edgeMap>
        <edgeMap>
          <xCoord>302</xCoord>
          <yCoord>248</yCoord>
        </edgeMap>
        <edgeMap>
          <xCoord>301</xCoord>
          <yCoord>249</yCoord>
        </edgeMap>
        <edgeMap>
          <xCoord>300</xCoord>
          <yCoord>250</yCoord>
        </edgeMap>
        <edgeMap>
          <xCoord>299</xCoord>
          <yCoord>251</yCoord>
        </edgeMap>
        <edgeMap>
          <xCoord>299</xCoord>
          <yCoord>252</yCoord>
        </edgeMap>
        <edgeMap>
          <xCoord>299</xCoord>
          <yCoord>253</yCoord>
        </edgeMap>
        <edgeMap>
          <xCoord>298</xCoord>
          <yCoord>254</yCoord>
        </edgeMap>
        <edgeMap>
          <xCoord>298</xCoord>
          <yCoord>255</yCoord>
        </edgeMap>
        <edgeMap>
          <xCoord>298</xCoord>
          <yCoord>256</yCoord>
        </edgeMap>
        <edgeMap>
          <xCoord>298</xCoord>
          <yCoord>257</yCoord>
        </edgeMap>
        <edgeMap>
          <xCoord>298</xCoord>
          <yCoord>258</yCoord>
        </edgeMap>
        <edgeMap>
          <xCoord>297</xCoord>
          <yCoord>259</yCoord>
        </edgeMap>
        <edgeMap>
          <xCoord>297</xCoord>
          <yCoord>260</yCoord>
        </edgeMap>
        <edgeMap>
          <xCoord>297</xCoord>
          <yCoord>261</yCoord>
        </edgeMap>
        <edgeMap>
          <xCoord>297</xCoord>
          <yCoord>262</yCoord>
        </edgeMap>
        <edgeMap>
          <xCoord>297</xCoord>
          <yCoord>263</yCoord>
        </edgeMap>
        <edgeMap>
          <xCoord>297</xCoord>
          <yCoord>264</yCoord>
        </edgeMap>
        <edgeMap>
          <xCoord>298</xCoord>
          <yCoord>265</yCoord>
        </edgeMap>
        <edgeMap>
          <xCoord>299</xCoord>
          <yCoord>266</yCoord>
        </edgeMap>
      </roi>
      <roi>
        <imageZposition>-56.0</imageZposition>
        <imageSOP_UID>1.3.6.1.4.1.14519.5.2.1.6279.6001.245963328954106327222015959218</imageSOP_UID>
        <inclusion>TRUE</inclusion>
        <edgeMap>
          <xCoord>310</xCoord>
          <yCoord>264</yCoord>
        </edgeMap>
        <edgeMap>
          <xCoord>311</xCoord>
          <yCoord>263</yCoord>
        </edgeMap>
        <edgeMap>
          <xCoord>312</xCoord>
          <yCoord>263</yCoord>
        </edgeMap>
        <edgeMap>
          <xCoord>313</xCoord>
          <yCoord>263</yCoord>
        </edgeMap>
        <edgeMap>
          <xCoord>314</xCoord>
          <yCoord>262</yCoord>
        </edgeMap>
        <edgeMap>
          <xCoord>315</xCoord>
          <yCoord>262</yCoord>
        </edgeMap>
        <edgeMap>
          <xCoord>316</xCoord>
          <yCoord>262</yCoord>
        </edgeMap>
        <edgeMap>
          <xCoord>317</xCoord>
          <yCoord>262</yCoord>
        </edgeMap>
        <edgeMap>
          <xCoord>318</xCoord>
          <yCoord>262</yCoord>
        </edgeMap>
        <edgeMap>
          <xCoord>319</xCoord>
          <yCoord>262</yCoord>
        </edgeMap>
        <edgeMap>
          <xCoord>320</xCoord>
          <yCoord>261</yCoord>
        </edgeMap>
        <edgeMap>
          <xCoord>321</xCoord>
          <yCoord>261</yCoord>
        </edgeMap>
        <edgeMap>
          <xCoord>322</xCoord>
          <yCoord>261</yCoord>
        </edgeMap>
        <edgeMap>
          <xCoord>323</xCoord>
          <yCoord>260</yCoord>
        </edgeMap>
        <edgeMap>
          <xCoord>324</xCoord>
          <yCoord>259</yCoord>
        </edgeMap>
        <edgeMap>
          <xCoord>325</xCoord>
          <yCoord>258</yCoord>
        </edgeMap>
        <edgeMap>
          <xCoord>325</xCoord>
          <yCoord>257</yCoord>
        </edgeMap>
        <edgeMap>
          <xCoord>325</xCoord>
          <yCoord>256</yCoord>
        </edgeMap>
        <edgeMap>
          <xCoord>326</xCoord>
          <yCoord>255</yCoord>
        </edgeMap>
        <edgeMap>
          <xCoord>326</xCoord>
          <yCoord>254</yCoord>
        </edgeMap>
        <edgeMap>
          <xCoord>325</xCoord>
          <yCoord>253</yCoord>
        </edgeMap>
        <edgeMap>
          <xCoord>325</xCoord>
          <yCoord>252</yCoord>
        </edgeMap>
        <edgeMap>
          <xCoord>325</xCoord>
          <yCoord>251</yCoord>
        </edgeMap>
        <edgeMap>
          <xCoord>324</xCoord>
          <yCoord>250</yCoord>
        </edgeMap>
        <edgeMap>
          <xCoord>323</xCoord>
          <yCoord>249</yCoord>
        </edgeMap>
        <edgeMap>
          <xCoord>322</xCoord>
          <yCoord>248</yCoord>
        </edgeMap>
        <edgeMap>
          <xCoord>321</xCoord>
          <yCoord>247</yCoord>
        </edgeMap>
        <edgeMap>
          <xCoord>320</xCoord>
          <yCoord>246</yCoord>
        </edgeMap>
        <edgeMap>
          <xCoord>320</xCoord>
          <yCoord>245</yCoord>
        </edgeMap>
        <edgeMap>
          <xCoord>320</xCoord>
          <yCoord>244</yCoord>
        </edgeMap>
        <edgeMap>
          <xCoord>319</xCoord>
          <yCoord>244</yCoord>
        </edgeMap>
        <edgeMap>
          <xCoord>318</xCoord>
          <yCoord>245</yCoord>
        </edgeMap>
        <edgeMap>
          <xCoord>317</xCoord>
          <yCoord>245</yCoord>
        </edgeMap>
        <edgeMap>
          <xCoord>316</xCoord>
          <yCoord>246</yCoord>
        </edgeMap>
        <edgeMap>
          <xCoord>315</xCoord>
          <yCoord>246</yCoord>
        </edgeMap>
        <edgeMap>
          <xCoord>314</xCoord>
          <yCoord>246</yCoord>
        </edgeMap>
        <edgeMap>
          <xCoord>313</xCoord>
          <yCoord>245</yCoord>
        </edgeMap>
        <edgeMap>
          <xCoord>312</xCoord>
          <yCoord>245</yCoord>
        </edgeMap>
        <edgeMap>
          <xCoord>311</xCoord>
          <yCoord>245</yCoord>
        </edgeMap>
        <edgeMap>
          <xCoord>310</xCoord>
          <yCoord>244</yCoord>
        </edgeMap>
        <edgeMap>
          <xCoord>309</xCoord>
          <yCoord>245</yCoord>
        </edgeMap>
        <edgeMap>
          <xCoord>308</xCoord>
          <yCoord>245</yCoord>
        </edgeMap>
        <edgeMap>
          <xCoord>307</xCoord>
          <yCoord>245</yCoord>
        </edgeMap>
        <edgeMap>
          <xCoord>306</xCoord>
          <yCoord>246</yCoord>
        </edgeMap>
        <edgeMap>
          <xCoord>305</xCoord>
          <yCoord>247</yCoord>
        </edgeMap>
        <edgeMap>
          <xCoord>304</xCoord>
          <yCoord>248</yCoord>
        </edgeMap>
        <edgeMap>
          <xCoord>303</xCoord>
          <yCoord>249</yCoord>
        </edgeMap>
        <edgeMap>
          <xCoord>302</xCoord>
          <yCoord>249</yCoord>
        </edgeMap>
        <edgeMap>
          <xCoord>301</xCoord>
          <yCoord>249</yCoord>
        </edgeMap>
        <edgeMap>
          <xCoord>300</xCoord>
          <yCoord>248</yCoord>
        </edgeMap>
        <edgeMap>
          <xCoord>299</xCoord>
          <yCoord>248</yCoord>
        </edgeMap>
        <edgeMap>
          <xCoord>298</xCoord>
          <yCoord>248</yCoord>
        </edgeMap>
        <edgeMap>
          <xCoord>297</xCoord>
          <yCoord>249</yCoord>
        </edgeMap>
        <edgeMap>
          <xCoord>297</xCoord>
          <yCoord>250</yCoord>
        </edgeMap>
        <edgeMap>
          <xCoord>297</xCoord>
          <yCoord>251</yCoord>
        </edgeMap>
        <edgeMap>
          <xCoord>298</xCoord>
          <yCoord>252</yCoord>
        </edgeMap>
        <edgeMap>
          <xCoord>299</xCoord>
          <yCoord>252</yCoord>
        </edgeMap>
        <edgeMap>
          <xCoord>300</xCoord>
          <yCoord>253</yCoord>
        </edgeMap>
        <edgeMap>
          <xCoord>300</xCoord>
          <yCoord>254</yCoord>
        </edgeMap>
        <edgeMap>
          <xCoord>300</xCoord>
          <yCoord>255</yCoord>
        </edgeMap>
        <edgeMap>
          <xCoord>300</xCoord>
          <yCoord>256</yCoord>
        </edgeMap>
        <edgeMap>
          <xCoord>300</xCoord>
          <yCoord>257</yCoord>
        </edgeMap>
        <edgeMap>
          <xCoord>300</xCoord>
          <yCoord>258</yCoord>
        </edgeMap>
        <edgeMap>
          <xCoord>300</xCoord>
          <yCoord>259</yCoord>
        </edgeMap>
        <edgeMap>
          <xCoord>299</xCoord>
          <yCoord>260</yCoord>
        </edgeMap>
        <edgeMap>
          <xCoord>298</xCoord>
          <yCoord>260</yCoord>
        </edgeMap>
        <edgeMap>
          <xCoord>298</xCoord>
          <yCoord>261</yCoord>
        </edgeMap>
        <edgeMap>
          <xCoord>298</xCoord>
          <yCoord>262</yCoord>
        </edgeMap>
        <edgeMap>
          <xCoord>299</xCoord>
          <yCoord>262</yCoord>
        </edgeMap>
        <edgeMap>
          <xCoord>300</xCoord>
          <yCoord>262</yCoord>
        </edgeMap>
        <edgeMap>
          <xCoord>301</xCoord>
          <yCoord>262</yCoord>
        </edgeMap>
        <edgeMap>
          <xCoord>302</xCoord>
          <yCoord>262</yCoord>
        </edgeMap>
        <edgeMap>
          <xCoord>303</xCoord>
          <yCoord>262</yCoord>
        </edgeMap>
        <edgeMap>
          <xCoord>304</xCoord>
          <yCoord>262</yCoord>
        </edgeMap>
        <edgeMap>
          <xCoord>305</xCoord>
          <yCoord>262</yCoord>
        </edgeMap>
        <edgeMap>
          <xCoord>306</xCoord>
          <yCoord>263</yCoord>
        </edgeMap>
        <edgeMap>
          <xCoord>307</xCoord>
          <yCoord>263</yCoord>
        </edgeMap>
        <edgeMap>
          <xCoord>308</xCoord>
          <yCoord>263</yCoord>
        </edgeMap>
        <edgeMap>
          <xCoord>309</xCoord>
          <yCoord>264</yCoord>
        </edgeMap>
        <edgeMap>
          <xCoord>310</xCoord>
          <yCoord>264</yCoord>
        </edgeMap>
      </roi>
      <roi>
        <imageZposition>-57.25</imageZposition>
        <imageSOP_UID>1.3.6.1.4.1.14519.5.2.1.6279.6001.308982609609709547675167755039</imageSOP_UID>
        <inclusion>TRUE</inclusion>
        <edgeMap>
          <xCoord>306</xCoord>
          <yCoord>264</yCoord>
        </edgeMap>
        <edgeMap>
          <xCoord>307</xCoord>
          <yCoord>263</yCoord>
        </edgeMap>
        <edgeMap>
          <xCoord>308</xCoord>
          <yCoord>263</yCoord>
        </edgeMap>
        <edgeMap>
          <xCoord>309</xCoord>
          <yCoord>263</yCoord>
        </edgeMap>
        <edgeMap>
          <xCoord>310</xCoord>
          <yCoord>263</yCoord>
        </edgeMap>
        <edgeMap>
          <xCoord>311</xCoord>
          <yCoord>263</yCoord>
        </edgeMap>
        <edgeMap>
          <xCoord>312</xCoord>
          <yCoord>263</yCoord>
        </edgeMap>
        <edgeMap>
          <xCoord>313</xCoord>
          <yCoord>262</yCoord>
        </edgeMap>
        <edgeMap>
          <xCoord>314</xCoord>
          <yCoord>262</yCoord>
        </edgeMap>
        <edgeMap>
          <xCoord>315</xCoord>
          <yCoord>262</yCoord>
        </edgeMap>
        <edgeMap>
          <xCoord>316</xCoord>
          <yCoord>262</yCoord>
        </edgeMap>
        <edgeMap>
          <xCoord>317</xCoord>
          <yCoord>262</yCoord>
        </edgeMap>
        <edgeMap>
          <xCoord>318</xCoord>
          <yCoord>263</yCoord>
        </edgeMap>
        <edgeMap>
          <xCoord>319</xCoord>
          <yCoord>263</yCoord>
        </edgeMap>
        <edgeMap>
          <xCoord>320</xCoord>
          <yCoord>262</yCoord>
        </edgeMap>
        <edgeMap>
          <xCoord>321</xCoord>
          <yCoord>262</yCoord>
        </edgeMap>
        <edgeMap>
          <xCoord>322</xCoord>
          <yCoord>262</yCoord>
        </edgeMap>
        <edgeMap>
          <xCoord>323</xCoord>
          <yCoord>261</yCoord>
        </edgeMap>
        <edgeMap>
          <xCoord>324</xCoord>
          <yCoord>260</yCoord>
        </edgeMap>
        <edgeMap>
          <xCoord>325</xCoord>
          <yCoord>259</yCoord>
        </edgeMap>
        <edgeMap>
          <xCoord>326</xCoord>
          <yCoord>258</yCoord>
        </edgeMap>
        <edgeMap>
          <xCoord>326</xCoord>
          <yCoord>257</yCoord>
        </edgeMap>
        <edgeMap>
          <xCoord>326</xCoord>
          <yCoord>256</yCoord>
        </edgeMap>
        <edgeMap>
          <xCoord>327</xCoord>
          <yCoord>255</yCoord>
        </edgeMap>
        <edgeMap>
          <xCoord>326</xCoord>
          <yCoord>254</yCoord>
        </edgeMap>
        <edgeMap>
          <xCoord>326</xCoord>
          <yCoord>253</yCoord>
        </edgeMap>
        <edgeMap>
          <xCoord>326</xCoord>
          <yCoord>252</yCoord>
        </edgeMap>
        <edgeMap>
          <xCoord>325</xCoord>
          <yCoord>251</yCoord>
        </edgeMap>
        <edgeMap>
          <xCoord>324</xCoord>
          <yCoord>250</yCoord>
        </edgeMap>
        <edgeMap>
          <xCoord>323</xCoord>
          <yCoord>249</yCoord>
        </edgeMap>
        <edgeMap>
          <xCoord>322</xCoord>
          <yCoord>248</yCoord>
        </edgeMap>
        <edgeMap>
          <xCoord>321</xCoord>
          <yCoord>247</yCoord>
        </edgeMap>
        <edgeMap>
          <xCoord>320</xCoord>
          <yCoord>247</yCoord>
        </edgeMap>
        <edgeMap>
          <xCoord>319</xCoord>
          <yCoord>247</yCoord>
        </edgeMap>
        <edgeMap>
          <xCoord>318</xCoord>
          <yCoord>246</yCoord>
        </edgeMap>
        <edgeMap>
          <xCoord>317</xCoord>
          <yCoord>246</yCoord>
        </edgeMap>
        <edgeMap>
          <xCoord>316</xCoord>
          <yCoord>247</yCoord>
        </edgeMap>
        <edgeMap>
          <xCoord>315</xCoord>
          <yCoord>247</yCoord>
        </edgeMap>
        <edgeMap>
          <xCoord>314</xCoord>
          <yCoord>247</yCoord>
        </edgeMap>
        <edgeMap>
          <xCoord>313</xCoord>
          <yCoord>247</yCoord>
        </edgeMap>
        <edgeMap>
          <xCoord>312</xCoord>
          <yCoord>247</yCoord>
        </edgeMap>
        <edgeMap>
          <xCoord>311</xCoord>
          <yCoord>246</yCoord>
        </edgeMap>
        <edgeMap>
          <xCoord>310</xCoord>
          <yCoord>246</yCoord>
        </edgeMap>
        <edgeMap>
          <xCoord>309</xCoord>
          <yCoord>246</yCoord>
        </edgeMap>
        <edgeMap>
          <xCoord>308</xCoord>
          <yCoord>247</yCoord>
        </edgeMap>
        <edgeMap>
          <xCoord>307</xCoord>
          <yCoord>247</yCoord>
        </edgeMap>
        <edgeMap>
          <xCoord>306</xCoord>
          <yCoord>247</yCoord>
        </edgeMap>
        <edgeMap>
          <xCoord>305</xCoord>
          <yCoord>246</yCoord>
        </edgeMap>
        <edgeMap>
          <xCoord>305</xCoord>
          <yCoord>245</yCoord>
        </edgeMap>
        <edgeMap>
          <xCoord>304</xCoord>
          <yCoord>246</yCoord>
        </edgeMap>
        <edgeMap>
          <xCoord>303</xCoord>
          <yCoord>247</yCoord>
        </edgeMap>
        <edgeMap>
          <xCoord>302</xCoord>
          <yCoord>248</yCoord>
        </edgeMap>
        <edgeMap>
          <xCoord>301</xCoord>
          <yCoord>248</yCoord>
        </edgeMap>
        <edgeMap>
          <xCoord>300</xCoord>
          <yCoord>248</yCoord>
        </edgeMap>
        <edgeMap>
          <xCoord>299</xCoord>
          <yCoord>249</yCoord>
        </edgeMap>
        <edgeMap>
          <xCoord>298</xCoord>
          <yCoord>249</yCoord>
        </edgeMap>
        <edgeMap>
          <xCoord>298</xCoord>
          <yCoord>250</yCoord>
        </edgeMap>
        <edgeMap>
          <xCoord>298</xCoord>
          <yCoord>251</yCoord>
        </edgeMap>
        <edgeMap>
          <xCoord>298</xCoord>
          <yCoord>252</yCoord>
        </edgeMap>
        <edgeMap>
          <xCoord>298</xCoord>
          <yCoord>253</yCoord>
        </edgeMap>
        <edgeMap>
          <xCoord>298</xCoord>
          <yCoord>254</yCoord>
        </edgeMap>
        <edgeMap>
          <xCoord>298</xCoord>
          <yCoord>255</yCoord>
        </edgeMap>
        <edgeMap>
          <xCoord>298</xCoord>
          <yCoord>256</yCoord>
        </edgeMap>
        <edgeMap>
          <xCoord>299</xCoord>
          <yCoord>256</yCoord>
        </edgeMap>
        <edgeMap>
          <xCoord>300</xCoord>
          <yCoord>257</yCoord>
        </edgeMap>
        <edgeMap>
          <xCoord>300</xCoord>
          <yCoord>258</yCoord>
        </edgeMap>
        <edgeMap>
          <xCoord>299</xCoord>
          <yCoord>259</yCoord>
        </edgeMap>
        <edgeMap>
          <xCoord>298</xCoord>
          <yCoord>259</yCoord>
        </edgeMap>
        <edgeMap>
          <xCoord>298</xCoord>
          <yCoord>260</yCoord>
        </edgeMap>
        <edgeMap>
          <xCoord>298</xCoord>
          <yCoord>261</yCoord>
        </edgeMap>
        <edgeMap>
          <xCoord>298</xCoord>
          <yCoord>262</yCoord>
        </edgeMap>
        <edgeMap>
          <xCoord>299</xCoord>
          <yCoord>263</yCoord>
        </edgeMap>
        <edgeMap>
          <xCoord>300</xCoord>
          <yCoord>263</yCoord>
        </edgeMap>
        <edgeMap>
          <xCoord>301</xCoord>
          <yCoord>263</yCoord>
        </edgeMap>
        <edgeMap>
          <xCoord>302</xCoord>
          <yCoord>263</yCoord>
        </edgeMap>
        <edgeMap>
          <xCoord>303</xCoord>
          <yCoord>263</yCoord>
        </edgeMap>
        <edgeMap>
          <xCoord>304</xCoord>
          <yCoord>263</yCoord>
        </edgeMap>
        <edgeMap>
          <xCoord>305</xCoord>
          <yCoord>263</yCoord>
        </edgeMap>
        <edgeMap>
          <xCoord>306</xCoord>
          <yCoord>264</yCoord>
        </edgeMap>
      </roi>
      <roi>
        <imageZposition>-58.5</imageZposition>
        <imageSOP_UID>1.3.6.1.4.1.14519.5.2.1.6279.6001.327097876707724454628240953864</imageSOP_UID>
        <inclusion>TRUE</inclusion>
        <edgeMap>
          <xCoord>321</xCoord>
          <yCoord>264</yCoord>
        </edgeMap>
        <edgeMap>
          <xCoord>322</xCoord>
          <yCoord>263</yCoord>
        </edgeMap>
        <edgeMap>
          <xCoord>323</xCoord>
          <yCoord>263</yCoord>
        </edgeMap>
        <edgeMap>
          <xCoord>324</xCoord>
          <yCoord>263</yCoord>
        </edgeMap>
        <edgeMap>
          <xCoord>325</xCoord>
          <yCoord>262</yCoord>
        </edgeMap>
        <edgeMap>
          <xCoord>325</xCoord>
          <yCoord>261</yCoord>
        </edgeMap>
        <edgeMap>
          <xCoord>326</xCoord>
          <yCoord>260</yCoord>
        </edgeMap>
        <edgeMap>
          <xCoord>327</xCoord>
          <yCoord>259</yCoord>
        </edgeMap>
        <edgeMap>
          <xCoord>328</xCoord>
          <yCoord>258</yCoord>
        </edgeMap>
        <edgeMap>
          <xCoord>329</xCoord>
          <yCoord>257</yCoord>
        </edgeMap>
        <edgeMap>
          <xCoord>328</xCoord>
          <yCoord>256</yCoord>
        </edgeMap>
        <edgeMap>
          <xCoord>327</xCoord>
          <yCoord>255</yCoord>
        </edgeMap>
        <edgeMap>
          <xCoord>327</xCoord>
          <yCoord>254</yCoord>
        </edgeMap>
        <edgeMap>
          <xCoord>327</xCoord>
          <yCoord>253</yCoord>
        </edgeMap>
        <edgeMap>
          <xCoord>327</xCoord>
          <yCoord>252</yCoord>
        </edgeMap>
        <edgeMap>
          <xCoord>326</xCoord>
          <yCoord>251</yCoord>
        </edgeMap>
        <edgeMap>
          <xCoord>325</xCoord>
          <yCoord>250</yCoord>
        </edgeMap>
        <edgeMap>
          <xCoord>324</xCoord>
          <yCoord>249</yCoord>
        </edgeMap>
        <edgeMap>
          <xCoord>323</xCoord>
          <yCoord>248</yCoord>
        </edgeMap>
        <edgeMap>
          <xCoord>323</xCoord>
          <yCoord>247</yCoord>
        </edgeMap>
        <edgeMap>
          <xCoord>322</xCoord>
          <yCoord>246</yCoord>
        </edgeMap>
        <edgeMap>
          <xCoord>321</xCoord>
          <yCoord>245</yCoord>
        </edgeMap>
        <edgeMap>
          <xCoord>320</xCoord>
          <yCoord>245</yCoord>
        </edgeMap>
        <edgeMap>
          <xCoord>319</xCoord>
          <yCoord>245</yCoord>
        </edgeMap>
        <edgeMap>
          <xCoord>318</xCoord>
          <yCoord>246</yCoord>
        </edgeMap>
        <edgeMap>
          <xCoord>317</xCoord>
          <yCoord>247</yCoord>
        </edgeMap>
        <edgeMap>
          <xCoord>316</xCoord>
          <yCoord>248</yCoord>
        </edgeMap>
        <edgeMap>
          <xCoord>315</xCoord>
          <yCoord>248</yCoord>
        </edgeMap>
        <edgeMap>
          <xCoord>314</xCoord>
          <yCoord>248</yCoord>
        </edgeMap>
        <edgeMap>
          <xCoord>313</xCoord>
          <yCoord>248</yCoord>
        </edgeMap>
        <edgeMap>
          <xCoord>312</xCoord>
          <yCoord>248</yCoord>
        </edgeMap>
        <edgeMap>
          <xCoord>311</xCoord>
          <yCoord>247</yCoord>
        </edgeMap>
        <edgeMap>
          <xCoord>310</xCoord>
          <yCoord>247</yCoord>
        </edgeMap>
        <edgeMap>
          <xCoord>309</xCoord>
          <yCoord>248</yCoord>
        </edgeMap>
        <edgeMap>
          <xCoord>308</xCoord>
          <yCoord>249</yCoord>
        </edgeMap>
        <edgeMap>
          <xCoord>307</xCoord>
          <yCoord>250</yCoord>
        </edgeMap>
        <edgeMap>
          <xCoord>306</xCoord>
          <yCoord>251</yCoord>
        </edgeMap>
        <edgeMap>
          <xCoord>305</xCoord>
          <yCoord>252</yCoord>
        </edgeMap>
        <edgeMap>
          <xCoord>304</xCoord>
          <yCoord>253</yCoord>
        </edgeMap>
        <edgeMap>
          <xCoord>303</xCoord>
          <yCoord>254</yCoord>
        </edgeMap>
        <edgeMap>
          <xCoord>302</xCoord>
          <yCoord>255</yCoord>
        </edgeMap>
        <edgeMap>
          <xCoord>302</xCoord>
          <yCoord>256</yCoord>
        </edgeMap>
        <edgeMap>
          <xCoord>301</xCoord>
          <yCoord>257</yCoord>
        </edgeMap>
        <edgeMap>
          <xCoord>300</xCoord>
          <yCoord>258</yCoord>
        </edgeMap>
        <edgeMap>
          <xCoord>299</xCoord>
          <yCoord>259</yCoord>
        </edgeMap>
        <edgeMap>
          <xCoord>298</xCoord>
          <yCoord>260</yCoord>
        </edgeMap>
        <edgeMap>
          <xCoord>298</xCoord>
          <yCoord>261</yCoord>
        </edgeMap>
        <edgeMap>
          <xCoord>298</xCoord>
          <yCoord>262</yCoord>
        </edgeMap>
        <edgeMap>
          <xCoord>299</xCoord>
          <yCoord>263</yCoord>
        </edgeMap>
        <edgeMap>
          <xCoord>300</xCoord>
          <yCoord>263</yCoord>
        </edgeMap>
        <edgeMap>
          <xCoord>301</xCoord>
          <yCoord>263</yCoord>
        </edgeMap>
        <edgeMap>
          <xCoord>302</xCoord>
          <yCoord>263</yCoord>
        </edgeMap>
        <edgeMap>
          <xCoord>303</xCoord>
          <yCoord>263</yCoord>
        </edgeMap>
        <edgeMap>
          <xCoord>304</xCoord>
          <yCoord>263</yCoord>
        </edgeMap>
        <edgeMap>
          <xCoord>305</xCoord>
          <yCoord>263</yCoord>
        </edgeMap>
        <edgeMap>
          <xCoord>306</xCoord>
          <yCoord>263</yCoord>
        </edgeMap>
        <edgeMap>
          <xCoord>307</xCoord>
          <yCoord>263</yCoord>
        </edgeMap>
        <edgeMap>
          <xCoord>308</xCoord>
          <yCoord>262</yCoord>
        </edgeMap>
        <edgeMap>
          <xCoord>309</xCoord>
          <yCoord>262</yCoord>
        </edgeMap>
        <edgeMap>
          <xCoord>310</xCoord>
          <yCoord>262</yCoord>
        </edgeMap>
        <edgeMap>
          <xCoord>311</xCoord>
          <yCoord>262</yCoord>
        </edgeMap>
        <edgeMap>
          <xCoord>312</xCoord>
          <yCoord>262</yCoord>
        </edgeMap>
        <edgeMap>
          <xCoord>313</xCoord>
          <yCoord>262</yCoord>
        </edgeMap>
        <edgeMap>
          <xCoord>314</xCoord>
          <yCoord>262</yCoord>
        </edgeMap>
        <edgeMap>
          <xCoord>315</xCoord>
          <yCoord>263</yCoord>
        </edgeMap>
        <edgeMap>
          <xCoord>316</xCoord>
          <yCoord>264</yCoord>
        </edgeMap>
        <edgeMap>
          <xCoord>317</xCoord>
          <yCoord>264</yCoord>
        </edgeMap>
        <edgeMap>
          <xCoord>318</xCoord>
          <yCoord>264</yCoord>
        </edgeMap>
        <edgeMap>
          <xCoord>319</xCoord>
          <yCoord>264</yCoord>
        </edgeMap>
        <edgeMap>
          <xCoord>320</xCoord>
          <yCoord>264</yCoord>
        </edgeMap>
        <edgeMap>
          <xCoord>321</xCoord>
          <yCoord>264</yCoord>
        </edgeMap>
      </roi>
      <roi>
        <imageZposition>-59.75</imageZposition>
        <imageSOP_UID>1.3.6.1.4.1.14519.5.2.1.6279.6001.315822652651205223419015635166</imageSOP_UID>
        <inclusion>TRUE</inclusion>
        <edgeMap>
          <xCoord>319</xCoord>
          <yCoord>269</yCoord>
        </edgeMap>
        <edgeMap>
          <xCoord>320</xCoord>
          <yCoord>268</yCoord>
        </edgeMap>
        <edgeMap>
          <xCoord>321</xCoord>
          <yCoord>267</yCoord>
        </edgeMap>
        <edgeMap>
          <xCoord>322</xCoord>
          <yCoord>266</yCoord>
        </edgeMap>
        <edgeMap>
          <xCoord>323</xCoord>
          <yCoord>266</yCoord>
        </edgeMap>
        <edgeMap>
          <xCoord>324</xCoord>
          <yCoord>266</yCoord>
        </edgeMap>
        <edgeMap>
          <xCoord>325</xCoord>
          <yCoord>265</yCoord>
        </edgeMap>
        <edgeMap>
          <xCoord>326</xCoord>
          <yCoord>264</yCoord>
        </edgeMap>
        <edgeMap>
          <xCoord>326</xCoord>
          <yCoord>263</yCoord>
        </edgeMap>
        <edgeMap>
          <xCoord>327</xCoord>
          <yCoord>262</yCoord>
        </edgeMap>
        <edgeMap>
          <xCoord>328</xCoord>
          <yCoord>261</yCoord>
        </edgeMap>
        <edgeMap>
          <xCoord>328</xCoord>
          <yCoord>260</yCoord>
        </edgeMap>
        <edgeMap>
          <xCoord>329</xCoord>
          <yCoord>259</yCoord>
        </edgeMap>
        <edgeMap>
          <xCoord>330</xCoord>
          <yCoord>258</yCoord>
        </edgeMap>
        <edgeMap>
          <xCoord>331</xCoord>
          <yCoord>257</yCoord>
        </edgeMap>
        <edgeMap>
          <xCoord>331</xCoord>
          <yCoord>256</yCoord>
        </edgeMap>
        <edgeMap>
          <xCoord>330</xCoord>
          <yCoord>255</yCoord>
        </edgeMap>
        <edgeMap>
          <xCoord>329</xCoord>
          <yCoord>255</yCoord>
        </edgeMap>
        <edgeMap>
          <xCoord>328</xCoord>
          <yCoord>255</yCoord>
        </edgeMap>
        <edgeMap>
          <xCoord>327</xCoord>
          <yCoord>254</yCoord>
        </edgeMap>
        <edgeMap>
          <xCoord>326</xCoord>
          <yCoord>253</yCoord>
        </edgeMap>
        <edgeMap>
          <xCoord>325</xCoord>
          <yCoord>252</yCoord>
        </edgeMap>
        <edgeMap>
          <xCoord>324</xCoord>
          <yCoord>251</yCoord>
        </edgeMap>
        <edgeMap>
          <xCoord>323</xCoord>
          <yCoord>250</yCoord>
        </edgeMap>
        <edgeMap>
          <xCoord>323</xCoord>
          <yCoord>249</yCoord>
        </edgeMap>
        <edgeMap>
          <xCoord>323</xCoord>
          <yCoord>248</yCoord>
        </edgeMap>
        <edgeMap>
          <xCoord>323</xCoord>
          <yCoord>247</yCoord>
        </edgeMap>
        <edgeMap>
          <xCoord>322</xCoord>
          <yCoord>246</yCoord>
        </edgeMap>
        <edgeMap>
          <xCoord>321</xCoord>
          <yCoord>245</yCoord>
        </edgeMap>
        <edgeMap>
          <xCoord>320</xCoord>
          <yCoord>245</yCoord>
        </edgeMap>
        <edgeMap>
          <xCoord>319</xCoord>
          <yCoord>246</yCoord>
        </edgeMap>
        <edgeMap>
          <xCoord>318</xCoord>
          <yCoord>247</yCoord>
        </edgeMap>
        <edgeMap>
          <xCoord>317</xCoord>
          <yCoord>248</yCoord>
        </edgeMap>
        <edgeMap>
          <xCoord>316</xCoord>
          <yCoord>249</yCoord>
        </edgeMap>
        <edgeMap>
          <xCoord>315</xCoord>
          <yCoord>249</yCoord>
        </edgeMap>
        <edgeMap>
          <xCoord>314</xCoord>
          <yCoord>249</yCoord>
        </edgeMap>
        <edgeMap>
          <xCoord>313</xCoord>
          <yCoord>249</yCoord>
        </edgeMap>
        <edgeMap>
          <xCoord>312</xCoord>
          <yCoord>249</yCoord>
        </edgeMap>
        <edgeMap>
          <xCoord>311</xCoord>
          <yCoord>249</yCoord>
        </edgeMap>
        <edgeMap>
          <xCoord>310</xCoord>
          <yCoord>249</yCoord>
        </edgeMap>
        <edgeMap>
          <xCoord>309</xCoord>
          <yCoord>250</yCoord>
        </edgeMap>
        <edgeMap>
          <xCoord>308</xCoord>
          <yCoord>251</yCoord>
        </edgeMap>
        <edgeMap>
          <xCoord>307</xCoord>
          <yCoord>252</yCoord>
        </edgeMap>
        <edgeMap>
          <xCoord>306</xCoord>
          <yCoord>253</yCoord>
        </edgeMap>
        <edgeMap>
          <xCoord>305</xCoord>
          <yCoord>254</yCoord>
        </edgeMap>
        <edgeMap>
          <xCoord>304</xCoord>
          <yCoord>255</yCoord>
        </edgeMap>
        <edgeMap>
          <xCoord>303</xCoord>
          <yCoord>255</yCoord>
        </edgeMap>
        <edgeMap>
          <xCoord>302</xCoord>
          <yCoord>256</yCoord>
        </edgeMap>
        <edgeMap>
          <xCoord>302</xCoord>
          <yCoord>257</yCoord>
        </edgeMap>
        <edgeMap>
          <xCoord>301</xCoord>
          <yCoord>258</yCoord>
        </edgeMap>
        <edgeMap>
          <xCoord>300</xCoord>
          <yCoord>259</yCoord>
        </edgeMap>
        <edgeMap>
          <xCoord>300</xCoord>
          <yCoord>260</yCoord>
        </edgeMap>
        <edgeMap>
          <xCoord>301</xCoord>
          <yCoord>261</yCoord>
        </edgeMap>
        <edgeMap>
          <xCoord>302</xCoord>
          <yCoord>261</yCoord>
        </edgeMap>
        <edgeMap>
          <xCoord>303</xCoord>
          <yCoord>261</yCoord>
        </edgeMap>
        <edgeMap>
          <xCoord>304</xCoord>
          <yCoord>261</yCoord>
        </edgeMap>
        <edgeMap>
          <xCoord>305</xCoord>
          <yCoord>262</yCoord>
        </edgeMap>
        <edgeMap>
          <xCoord>306</xCoord>
          <yCoord>262</yCoord>
        </edgeMap>
        <edgeMap>
          <xCoord>307</xCoord>
          <yCoord>262</yCoord>
        </edgeMap>
        <edgeMap>
          <xCoord>308</xCoord>
          <yCoord>262</yCoord>
        </edgeMap>
        <edgeMap>
          <xCoord>309</xCoord>
          <yCoord>262</yCoord>
        </edgeMap>
        <edgeMap>
          <xCoord>310</xCoord>
          <yCoord>262</yCoord>
        </edgeMap>
        <edgeMap>
          <xCoord>311</xCoord>
          <yCoord>262</yCoord>
        </edgeMap>
        <edgeMap>
          <xCoord>312</xCoord>
          <yCoord>262</yCoord>
        </edgeMap>
        <edgeMap>
          <xCoord>313</xCoord>
          <yCoord>262</yCoord>
        </edgeMap>
        <edgeMap>
          <xCoord>314</xCoord>
          <yCoord>263</yCoord>
        </edgeMap>
        <edgeMap>
          <xCoord>315</xCoord>
          <yCoord>264</yCoord>
        </edgeMap>
        <edgeMap>
          <xCoord>316</xCoord>
          <yCoord>265</yCoord>
        </edgeMap>
        <edgeMap>
          <xCoord>317</xCoord>
          <yCoord>266</yCoord>
        </edgeMap>
        <edgeMap>
          <xCoord>317</xCoord>
          <yCoord>267</yCoord>
        </edgeMap>
        <edgeMap>
          <xCoord>318</xCoord>
          <yCoord>268</yCoord>
        </edgeMap>
        <edgeMap>
          <xCoord>319</xCoord>
          <yCoord>269</yCoord>
        </edgeMap>
      </roi>
      <roi>
        <imageZposition>-61.0</imageZposition>
        <imageSOP_UID>1.3.6.1.4.1.14519.5.2.1.6279.6001.273986098786837677120945751426</imageSOP_UID>
        <inclusion>TRUE</inclusion>
        <edgeMap>
          <xCoord>318</xCoord>
          <yCoord>268</yCoord>
        </edgeMap>
        <edgeMap>
          <xCoord>319</xCoord>
          <yCoord>267</yCoord>
        </edgeMap>
        <edgeMap>
          <xCoord>320</xCoord>
          <yCoord>266</yCoord>
        </edgeMap>
        <edgeMap>
          <xCoord>321</xCoord>
          <yCoord>266</yCoord>
        </edgeMap>
        <edgeMap>
          <xCoord>322</xCoord>
          <yCoord>266</yCoord>
        </edgeMap>
        <edgeMap>
          <xCoord>323</xCoord>
          <yCoord>266</yCoord>
        </edgeMap>
        <edgeMap>
          <xCoord>324</xCoord>
          <yCoord>266</yCoord>
        </edgeMap>
        <edgeMap>
          <xCoord>325</xCoord>
          <yCoord>266</yCoord>
        </edgeMap>
        <edgeMap>
          <xCoord>326</xCoord>
          <yCoord>265</yCoord>
        </edgeMap>
        <edgeMap>
          <xCoord>326</xCoord>
          <yCoord>264</yCoord>
        </edgeMap>
        <edgeMap>
          <xCoord>327</xCoord>
          <yCoord>263</yCoord>
        </edgeMap>
        <edgeMap>
          <xCoord>328</xCoord>
          <yCoord>262</yCoord>
        </edgeMap>
        <edgeMap>
          <xCoord>328</xCoord>
          <yCoord>261</yCoord>
        </edgeMap>
        <edgeMap>
          <xCoord>328</xCoord>
          <yCoord>260</yCoord>
        </edgeMap>
        <edgeMap>
          <xCoord>327</xCoord>
          <yCoord>259</yCoord>
        </edgeMap>
        <edgeMap>
          <xCoord>328</xCoord>
          <yCoord>258</yCoord>
        </edgeMap>
        <edgeMap>
          <xCoord>329</xCoord>
          <yCoord>257</yCoord>
        </edgeMap>
        <edgeMap>
          <xCoord>330</xCoord>
          <yCoord>256</yCoord>
        </edgeMap>
        <edgeMap>
          <xCoord>331</xCoord>
          <yCoord>255</yCoord>
        </edgeMap>
        <edgeMap>
          <xCoord>330</xCoord>
          <yCoord>254</yCoord>
        </edgeMap>
        <edgeMap>
          <xCoord>329</xCoord>
          <yCoord>254</yCoord>
        </edgeMap>
        <edgeMap>
          <xCoord>328</xCoord>
          <yCoord>255</yCoord>
        </edgeMap>
        <edgeMap>
          <xCoord>327</xCoord>
          <yCoord>255</yCoord>
        </edgeMap>
        <edgeMap>
          <xCoord>326</xCoord>
          <yCoord>255</yCoord>
        </edgeMap>
        <edgeMap>
          <xCoord>325</xCoord>
          <yCoord>255</yCoord>
        </edgeMap>
        <edgeMap>
          <xCoord>324</xCoord>
          <yCoord>254</yCoord>
        </edgeMap>
        <edgeMap>
          <xCoord>323</xCoord>
          <yCoord>253</yCoord>
        </edgeMap>
        <edgeMap>
          <xCoord>322</xCoord>
          <yCoord>252</yCoord>
        </edgeMap>
        <edgeMap>
          <xCoord>321</xCoord>
          <yCoord>252</yCoord>
        </edgeMap>
        <edgeMap>
          <xCoord>320</xCoord>
          <yCoord>251</yCoord>
        </edgeMap>
        <edgeMap>
          <xCoord>319</xCoord>
          <yCoord>250</yCoord>
        </edgeMap>
        <edgeMap>
          <xCoord>318</xCoord>
          <yCoord>249</yCoord>
        </edgeMap>
        <edgeMap>
          <xCoord>317</xCoord>
          <yCoord>249</yCoord>
        </edgeMap>
        <edgeMap>
          <xCoord>316</xCoord>
          <yCoord>249</yCoord>
        </edgeMap>
        <edgeMap>
          <xCoord>315</xCoord>
          <yCoord>249</yCoord>
        </edgeMap>
        <edgeMap>
          <xCoord>314</xCoord>
          <yCoord>249</yCoord>
        </edgeMap>
        <edgeMap>
          <xCoord>313</xCoord>
          <yCoord>250</yCoord>
        </edgeMap>
        <edgeMap>
          <xCoord>312</xCoord>
          <yCoord>250</yCoord>
        </edgeMap>
        <edgeMap>
          <xCoord>311</xCoord>
          <yCoord>250</yCoord>
        </edgeMap>
        <edgeMap>
          <xCoord>310</xCoord>
          <yCoord>250</yCoord>
        </edgeMap>
        <edgeMap>
          <xCoord>309</xCoord>
          <yCoord>250</yCoord>
        </edgeMap>
        <edgeMap>
          <xCoord>308</xCoord>
          <yCoord>251</yCoord>
        </edgeMap>
        <edgeMap>
          <xCoord>307</xCoord>
          <yCoord>252</yCoord>
        </edgeMap>
        <edgeMap>
          <xCoord>307</xCoord>
          <yCoord>253</yCoord>
        </edgeMap>
        <edgeMap>
          <xCoord>306</xCoord>
          <yCoord>254</yCoord>
        </edgeMap>
        <edgeMap>
          <xCoord>305</xCoord>
          <yCoord>255</yCoord>
        </edgeMap>
        <edgeMap>
          <xCoord>304</xCoord>
          <yCoord>256</yCoord>
        </edgeMap>
        <edgeMap>
          <xCoord>304</xCoord>
          <yCoord>257</yCoord>
        </edgeMap>
        <edgeMap>
          <xCoord>303</xCoord>
          <yCoord>258</yCoord>
        </edgeMap>
        <edgeMap>
          <xCoord>303</xCoord>
          <yCoord>259</yCoord>
        </edgeMap>
        <edgeMap>
          <xCoord>304</xCoord>
          <yCoord>260</yCoord>
        </edgeMap>
        <edgeMap>
          <xCoord>305</xCoord>
          <yCoord>260</yCoord>
        </edgeMap>
        <edgeMap>
          <xCoord>306</xCoord>
          <yCoord>260</yCoord>
        </edgeMap>
        <edgeMap>
          <xCoord>307</xCoord>
          <yCoord>261</yCoord>
        </edgeMap>
        <edgeMap>
          <xCoord>308</xCoord>
          <yCoord>261</yCoord>
        </edgeMap>
        <edgeMap>
          <xCoord>309</xCoord>
          <yCoord>261</yCoord>
        </edgeMap>
        <edgeMap>
          <xCoord>310</xCoord>
          <yCoord>261</yCoord>
        </edgeMap>
        <edgeMap>
          <xCoord>311</xCoord>
          <yCoord>262</yCoord>
        </edgeMap>
        <edgeMap>
          <xCoord>312</xCoord>
          <yCoord>262</yCoord>
        </edgeMap>
        <edgeMap>
          <xCoord>313</xCoord>
          <yCoord>263</yCoord>
        </edgeMap>
        <edgeMap>
          <xCoord>314</xCoord>
          <yCoord>264</yCoord>
        </edgeMap>
        <edgeMap>
          <xCoord>315</xCoord>
          <yCoord>265</yCoord>
        </edgeMap>
        <edgeMap>
          <xCoord>315</xCoord>
          <yCoord>266</yCoord>
        </edgeMap>
        <edgeMap>
          <xCoord>316</xCoord>
          <yCoord>267</yCoord>
        </edgeMap>
        <edgeMap>
          <xCoord>317</xCoord>
          <yCoord>268</yCoord>
        </edgeMap>
        <edgeMap>
          <xCoord>318</xCoord>
          <yCoord>268</yCoord>
        </edgeMap>
      </roi>
      <roi>
        <imageZposition>-62.25</imageZposition>
        <imageSOP_UID>1.3.6.1.4.1.14519.5.2.1.6279.6001.226017611882823836318312732463</imageSOP_UID>
        <inclusion>TRUE</inclusion>
        <edgeMap>
          <xCoord>317</xCoord>
          <yCoord>268</yCoord>
        </edgeMap>
        <edgeMap>
          <xCoord>318</xCoord>
          <yCoord>267</yCoord>
        </edgeMap>
        <edgeMap>
          <xCoord>319</xCoord>
          <yCoord>266</yCoord>
        </edgeMap>
        <edgeMap>
          <xCoord>320</xCoord>
          <yCoord>265</yCoord>
        </edgeMap>
        <edgeMap>
          <xCoord>321</xCoord>
          <yCoord>264</yCoord>
        </edgeMap>
        <edgeMap>
          <xCoord>322</xCoord>
          <yCoord>265</yCoord>
        </edgeMap>
        <edgeMap>
          <xCoord>323</xCoord>
          <yCoord>266</yCoord>
        </edgeMap>
        <edgeMap>
          <xCoord>324</xCoord>
          <yCoord>266</yCoord>
        </edgeMap>
        <edgeMap>
          <xCoord>325</xCoord>
          <yCoord>265</yCoord>
        </edgeMap>
        <edgeMap>
          <xCoord>325</xCoord>
          <yCoord>264</yCoord>
        </edgeMap>
        <edgeMap>
          <xCoord>326</xCoord>
          <yCoord>263</yCoord>
        </edgeMap>
        <edgeMap>
          <xCoord>326</xCoord>
          <yCoord>262</yCoord>
        </edgeMap>
        <edgeMap>
          <xCoord>326</xCoord>
          <yCoord>261</yCoord>
        </edgeMap>
        <edgeMap>
          <xCoord>326</xCoord>
          <yCoord>260</yCoord>
        </edgeMap>
        <edgeMap>
          <xCoord>326</xCoord>
          <yCoord>259</yCoord>
        </edgeMap>
        <edgeMap>
          <xCoord>326</xCoord>
          <yCoord>258</yCoord>
        </edgeMap>
        <edgeMap>
          <xCoord>327</xCoord>
          <yCoord>257</yCoord>
        </edgeMap>
        <edgeMap>
          <xCoord>326</xCoord>
          <yCoord>256</yCoord>
        </edgeMap>
        <edgeMap>
          <xCoord>325</xCoord>
          <yCoord>256</yCoord>
        </edgeMap>
        <edgeMap>
          <xCoord>324</xCoord>
          <yCoord>256</yCoord>
        </edgeMap>
        <edgeMap>
          <xCoord>323</xCoord>
          <yCoord>255</yCoord>
        </edgeMap>
        <edgeMap>
          <xCoord>322</xCoord>
          <yCoord>255</yCoord>
        </edgeMap>
        <edgeMap>
          <xCoord>321</xCoord>
          <yCoord>254</yCoord>
        </edgeMap>
        <edgeMap>
          <xCoord>320</xCoord>
          <yCoord>253</yCoord>
        </edgeMap>
        <edgeMap>
          <xCoord>319</xCoord>
          <yCoord>252</yCoord>
        </edgeMap>
        <edgeMap>
          <xCoord>318</xCoord>
          <yCoord>252</yCoord>
        </edgeMap>
        <edgeMap>
          <xCoord>317</xCoord>
          <yCoord>251</yCoord>
        </edgeMap>
        <edgeMap>
          <xCoord>316</xCoord>
          <yCoord>250</yCoord>
        </edgeMap>
        <edgeMap>
          <xCoord>315</xCoord>
          <yCoord>250</yCoord>
        </edgeMap>
        <edgeMap>
          <xCoord>314</xCoord>
          <yCoord>250</yCoord>
        </edgeMap>
        <edgeMap>
          <xCoord>313</xCoord>
          <yCoord>250</yCoord>
        </edgeMap>
        <edgeMap>
          <xCoord>312</xCoord>
          <yCoord>251</yCoord>
        </edgeMap>
        <edgeMap>
          <xCoord>311</xCoord>
          <yCoord>251</yCoord>
        </edgeMap>
        <edgeMap>
          <xCoord>310</xCoord>
          <yCoord>250</yCoord>
        </edgeMap>
        <edgeMap>
          <xCoord>309</xCoord>
          <yCoord>251</yCoord>
        </edgeMap>
        <edgeMap>
          <xCoord>308</xCoord>
          <yCoord>252</yCoord>
        </edgeMap>
        <edgeMap>
          <xCoord>307</xCoord>
          <yCoord>253</yCoord>
        </edgeMap>
        <edgeMap>
          <xCoord>307</xCoord>
          <yCoord>254</yCoord>
        </edgeMap>
        <edgeMap>
          <xCoord>306</xCoord>
          <yCoord>255</yCoord>
        </edgeMap>
        <edgeMap>
          <xCoord>305</xCoord>
          <yCoord>256</yCoord>
        </edgeMap>
        <edgeMap>
          <xCoord>305</xCoord>
          <yCoord>257</yCoord>
        </edgeMap>
        <edgeMap>
          <xCoord>305</xCoord>
          <yCoord>258</yCoord>
        </edgeMap>
        <edgeMap>
          <xCoord>306</xCoord>
          <yCoord>259</yCoord>
        </edgeMap>
        <edgeMap>
          <xCoord>307</xCoord>
          <yCoord>259</yCoord>
        </edgeMap>
        <edgeMap>
          <xCoord>308</xCoord>
          <yCoord>260</yCoord>
        </edgeMap>
        <edgeMap>
          <xCoord>309</xCoord>
          <yCoord>261</yCoord>
        </edgeMap>
        <edgeMap>
          <xCoord>310</xCoord>
          <yCoord>262</yCoord>
        </edgeMap>
        <edgeMap>
          <xCoord>311</xCoord>
          <yCoord>262</yCoord>
        </edgeMap>
        <edgeMap>
          <xCoord>312</xCoord>
          <yCoord>262</yCoord>
        </edgeMap>
        <edgeMap>
          <xCoord>313</xCoord>
          <yCoord>263</yCoord>
        </edgeMap>
        <edgeMap>
          <xCoord>314</xCoord>
          <yCoord>264</yCoord>
        </edgeMap>
        <edgeMap>
          <xCoord>315</xCoord>
          <yCoord>265</yCoord>
        </edgeMap>
        <edgeMap>
          <xCoord>314</xCoord>
          <yCoord>266</yCoord>
        </edgeMap>
        <edgeMap>
          <xCoord>314</xCoord>
          <yCoord>267</yCoord>
        </edgeMap>
        <edgeMap>
          <xCoord>315</xCoord>
          <yCoord>268</yCoord>
        </edgeMap>
        <edgeMap>
          <xCoord>316</xCoord>
          <yCoord>268</yCoord>
        </edgeMap>
        <edgeMap>
          <xCoord>317</xCoord>
          <yCoord>268</yCoord>
        </edgeMap>
      </roi>
      <roi>
        <imageZposition>-63.5</imageZposition>
        <imageSOP_UID>1.3.6.1.4.1.14519.5.2.1.6279.6001.187945232426509847590895945098</imageSOP_UID>
        <inclusion>TRUE</inclusion>
        <edgeMap>
          <xCoord>318</xCoord>
          <yCoord>268</yCoord>
        </edgeMap>
        <edgeMap>
          <xCoord>319</xCoord>
          <yCoord>267</yCoord>
        </edgeMap>
        <edgeMap>
          <xCoord>319</xCoord>
          <yCoord>266</yCoord>
        </edgeMap>
        <edgeMap>
          <xCoord>320</xCoord>
          <yCoord>265</yCoord>
        </edgeMap>
        <edgeMap>
          <xCoord>321</xCoord>
          <yCoord>264</yCoord>
        </edgeMap>
        <edgeMap>
          <xCoord>322</xCoord>
          <yCoord>264</yCoord>
        </edgeMap>
        <edgeMap>
          <xCoord>323</xCoord>
          <yCoord>264</yCoord>
        </edgeMap>
        <edgeMap>
          <xCoord>324</xCoord>
          <yCoord>264</yCoord>
        </edgeMap>
        <edgeMap>
          <xCoord>325</xCoord>
          <yCoord>264</yCoord>
        </edgeMap>
        <edgeMap>
          <xCoord>326</xCoord>
          <yCoord>264</yCoord>
        </edgeMap>
        <edgeMap>
          <xCoord>326</xCoord>
          <yCoord>263</yCoord>
        </edgeMap>
        <edgeMap>
          <xCoord>326</xCoord>
          <yCoord>262</yCoord>
        </edgeMap>
        <edgeMap>
          <xCoord>326</xCoord>
          <yCoord>261</yCoord>
        </edgeMap>
        <edgeMap>
          <xCoord>326</xCoord>
          <yCoord>260</yCoord>
        </edgeMap>
        <edgeMap>
          <xCoord>326</xCoord>
          <yCoord>259</yCoord>
        </edgeMap>
        <edgeMap>
          <xCoord>326</xCoord>
          <yCoord>258</yCoord>
        </edgeMap>
        <edgeMap>
          <xCoord>326</xCoord>
          <yCoord>257</yCoord>
        </edgeMap>
        <edgeMap>
          <xCoord>325</xCoord>
          <yCoord>256</yCoord>
        </edgeMap>
        <edgeMap>
          <xCoord>324</xCoord>
          <yCoord>255</yCoord>
        </edgeMap>
        <edgeMap>
          <xCoord>324</xCoord>
          <yCoord>254</yCoord>
        </edgeMap>
        <edgeMap>
          <xCoord>323</xCoord>
          <yCoord>254</yCoord>
        </edgeMap>
        <edgeMap>
          <xCoord>322</xCoord>
          <yCoord>254</yCoord>
        </edgeMap>
        <edgeMap>
          <xCoord>321</xCoord>
          <yCoord>253</yCoord>
        </edgeMap>
        <edgeMap>
          <xCoord>320</xCoord>
          <yCoord>252</yCoord>
        </edgeMap>
        <edgeMap>
          <xCoord>319</xCoord>
          <yCoord>252</yCoord>
        </edgeMap>
        <edgeMap>
          <xCoord>318</xCoord>
          <yCoord>252</yCoord>
        </edgeMap>
        <edgeMap>
          <xCoord>317</xCoord>
          <yCoord>252</yCoord>
        </edgeMap>
        <edgeMap>
          <xCoord>316</xCoord>
          <yCoord>252</yCoord>
        </edgeMap>
        <edgeMap>
          <xCoord>315</xCoord>
          <yCoord>251</yCoord>
        </edgeMap>
        <edgeMap>
          <xCoord>314</xCoord>
          <yCoord>251</yCoord>
        </edgeMap>
        <edgeMap>
          <xCoord>313</xCoord>
          <yCoord>251</yCoord>
        </edgeMap>
        <edgeMap>
          <xCoord>312</xCoord>
          <yCoord>252</yCoord>
        </edgeMap>
        <edgeMap>
          <xCoord>311</xCoord>
          <yCoord>252</yCoord>
        </edgeMap>
        <edgeMap>
          <xCoord>310</xCoord>
          <yCoord>252</yCoord>
        </edgeMap>
        <edgeMap>
          <xCoord>309</xCoord>
          <yCoord>252</yCoord>
        </edgeMap>
        <edgeMap>
          <xCoord>308</xCoord>
          <yCoord>252</yCoord>
        </edgeMap>
        <edgeMap>
          <xCoord>307</xCoord>
          <yCoord>253</yCoord>
        </edgeMap>
        <edgeMap>
          <xCoord>307</xCoord>
          <yCoord>254</yCoord>
        </edgeMap>
        <edgeMap>
          <xCoord>306</xCoord>
          <yCoord>255</yCoord>
        </edgeMap>
        <edgeMap>
          <xCoord>306</xCoord>
          <yCoord>256</yCoord>
        </edgeMap>
        <edgeMap>
          <xCoord>306</xCoord>
          <yCoord>257</yCoord>
        </edgeMap>
        <edgeMap>
          <xCoord>307</xCoord>
          <yCoord>258</yCoord>
        </edgeMap>
        <edgeMap>
          <xCoord>308</xCoord>
          <yCoord>259</yCoord>
        </edgeMap>
        <edgeMap>
          <xCoord>309</xCoord>
          <yCoord>260</yCoord>
        </edgeMap>
        <edgeMap>
          <xCoord>310</xCoord>
          <yCoord>261</yCoord>
        </edgeMap>
        <edgeMap>
          <xCoord>311</xCoord>
          <yCoord>262</yCoord>
        </edgeMap>
        <edgeMap>
          <xCoord>312</xCoord>
          <yCoord>262</yCoord>
        </edgeMap>
        <edgeMap>
          <xCoord>313</xCoord>
          <yCoord>263</yCoord>
        </edgeMap>
        <edgeMap>
          <xCoord>314</xCoord>
          <yCoord>264</yCoord>
        </edgeMap>
        <edgeMap>
          <xCoord>315</xCoord>
          <yCoord>265</yCoord>
        </edgeMap>
        <edgeMap>
          <xCoord>314</xCoord>
          <yCoord>266</yCoord>
        </edgeMap>
        <edgeMap>
          <xCoord>315</xCoord>
          <yCoord>267</yCoord>
        </edgeMap>
        <edgeMap>
          <xCoord>316</xCoord>
          <yCoord>268</yCoord>
        </edgeMap>
        <edgeMap>
          <xCoord>317</xCoord>
          <yCoord>268</yCoord>
        </edgeMap>
        <edgeMap>
          <xCoord>318</xCoord>
          <yCoord>268</yCoord>
        </edgeMap>
      </roi>
      <roi>
        <imageZposition>-64.75</imageZposition>
        <imageSOP_UID>1.3.6.1.4.1.14519.5.2.1.6279.6001.330645233323608983627298005460</imageSOP_UID>
        <inclusion>TRUE</inclusion>
        <edgeMap>
          <xCoord>318</xCoord>
          <yCoord>268</yCoord>
        </edgeMap>
        <edgeMap>
          <xCoord>319</xCoord>
          <yCoord>267</yCoord>
        </edgeMap>
        <edgeMap>
          <xCoord>319</xCoord>
          <yCoord>266</yCoord>
        </edgeMap>
        <edgeMap>
          <xCoord>320</xCoord>
          <yCoord>265</yCoord>
        </edgeMap>
        <edgeMap>
          <xCoord>321</xCoord>
          <yCoord>264</yCoord>
        </edgeMap>
        <edgeMap>
          <xCoord>322</xCoord>
          <yCoord>263</yCoord>
        </edgeMap>
        <edgeMap>
          <xCoord>323</xCoord>
          <yCoord>262</yCoord>
        </edgeMap>
        <edgeMap>
          <xCoord>324</xCoord>
          <yCoord>261</yCoord>
        </edgeMap>
        <edgeMap>
          <xCoord>323</xCoord>
          <yCoord>260</yCoord>
        </edgeMap>
        <edgeMap>
          <xCoord>323</xCoord>
          <yCoord>259</yCoord>
        </edgeMap>
        <edgeMap>
          <xCoord>322</xCoord>
          <yCoord>258</yCoord>
        </edgeMap>
        <edgeMap>
          <xCoord>321</xCoord>
          <yCoord>258</yCoord>
        </edgeMap>
        <edgeMap>
          <xCoord>320</xCoord>
          <yCoord>258</yCoord>
        </edgeMap>
        <edgeMap>
          <xCoord>319</xCoord>
          <yCoord>257</yCoord>
        </edgeMap>
        <edgeMap>
          <xCoord>318</xCoord>
          <yCoord>256</yCoord>
        </edgeMap>
        <edgeMap>
          <xCoord>317</xCoord>
          <yCoord>255</yCoord>
        </edgeMap>
        <edgeMap>
          <xCoord>316</xCoord>
          <yCoord>254</yCoord>
        </edgeMap>
        <edgeMap>
          <xCoord>315</xCoord>
          <yCoord>253</yCoord>
        </edgeMap>
        <edgeMap>
          <xCoord>314</xCoord>
          <yCoord>252</yCoord>
        </edgeMap>
        <edgeMap>
          <xCoord>313</xCoord>
          <yCoord>252</yCoord>
        </edgeMap>
        <edgeMap>
          <xCoord>312</xCoord>
          <yCoord>253</yCoord>
        </edgeMap>
        <edgeMap>
          <xCoord>311</xCoord>
          <yCoord>254</yCoord>
        </edgeMap>
        <edgeMap>
          <xCoord>310</xCoord>
          <yCoord>254</yCoord>
        </edgeMap>
        <edgeMap>
          <xCoord>309</xCoord>
          <yCoord>254</yCoord>
        </edgeMap>
        <edgeMap>
          <xCoord>308</xCoord>
          <yCoord>253</yCoord>
        </edgeMap>
        <edgeMap>
          <xCoord>307</xCoord>
          <yCoord>254</yCoord>
        </edgeMap>
        <edgeMap>
          <xCoord>306</xCoord>
          <yCoord>255</yCoord>
        </edgeMap>
        <edgeMap>
          <xCoord>306</xCoord>
          <yCoord>256</yCoord>
        </edgeMap>
        <edgeMap>
          <xCoord>307</xCoord>
          <yCoord>257</yCoord>
        </edgeMap>
        <edgeMap>
          <xCoord>308</xCoord>
          <yCoord>258</yCoord>
        </edgeMap>
        <edgeMap>
          <xCoord>309</xCoord>
          <yCoord>259</yCoord>
        </edgeMap>
        <edgeMap>
          <xCoord>310</xCoord>
          <yCoord>260</yCoord>
        </edgeMap>
        <edgeMap>
          <xCoord>311</xCoord>
          <yCoord>261</yCoord>
        </edgeMap>
        <edgeMap>
          <xCoord>312</xCoord>
          <yCoord>262</yCoord>
        </edgeMap>
        <edgeMap>
          <xCoord>313</xCoord>
          <yCoord>263</yCoord>
        </edgeMap>
        <edgeMap>
          <xCoord>314</xCoord>
          <yCoord>264</yCoord>
        </edgeMap>
        <edgeMap>
          <xCoord>314</xCoord>
          <yCoord>265</yCoord>
        </edgeMap>
        <edgeMap>
          <xCoord>314</xCoord>
          <yCoord>266</yCoord>
        </edgeMap>
        <edgeMap>
          <xCoord>315</xCoord>
          <yCoord>267</yCoord>
        </edgeMap>
        <edgeMap>
          <xCoord>316</xCoord>
          <yCoord>268</yCoord>
        </edgeMap>
        <edgeMap>
          <xCoord>317</xCoord>
          <yCoord>268</yCoord>
        </edgeMap>
        <edgeMap>
          <xCoord>318</xCoord>
          <yCoord>268</yCoord>
        </edgeMap>
      </roi>
    </unblindedReadNodule>
    <unblindedReadNodule>
      <noduleID>IL057_130585</noduleID>
      <roi>
        <imageZposition>-76.0</imageZposition>
        <imageSOP_UID>1.3.6.1.4.1.14519.5.2.1.6279.6001.185524295644603030867085109513</imageSOP_UID>
        <inclusion>TRUE</inclusion>
        <edgeMap>
          <xCoord>387</xCoord>
          <yCoord>253</yCoord>
        </edgeMap>
      </roi>
    </unblindedReadNodule>
  </readingSession>
<readingSession>
<annotationVersion>3.12</annotationVersion>
<servicingRadiologistID>478223438</servicingRadiologistID>
<unblindedReadNodule>
<noduleID>MI014_16581</noduleID>
<characteristics>
<subtlety>5</subtlety>
<internalStructure>1</internalStructure>
<calcification>6</calcification>
<sphericity>2</sphericity>
<margin>3</margin>
<lobulation>3</lobulation>
<spiculation>3</spiculation>
<texture>4</texture>
<malignancy>3</malignancy>
</characteristics>
<roi>
<imageZposition>-48.5</imageZposition>
<imageSOP_UID>1.3.6.1.4.1.14519.5.2.1.6279.6001.264164795217957829499557173952</imageSOP_UID>
<inclusion>TRUE</inclusion>
<edgeMap>
<xCoord>319</xCoord>
<yCoord>261</yCoord>
</edgeMap>
<edgeMap>
<xCoord>320</xCoord>
<yCoord>260</yCoord>
</edgeMap>
<edgeMap>
<xCoord>321</xCoord>
<yCoord>260</yCoord>
</edgeMap>
<edgeMap>
<xCoord>322</xCoord>
<yCoord>260</yCoord>
</edgeMap>
<edgeMap>
<xCoord>323</xCoord>
<yCoord>260</yCoord>
</edgeMap>
<edgeMap>
<xCoord>324</xCoord>
<yCoord>259</yCoord>
</edgeMap>
<edgeMap>
<xCoord>325</xCoord>
<yCoord>259</yCoord>
</edgeMap>
<edgeMap>
<xCoord>326</xCoord>
<yCoord>258</yCoord>
</edgeMap>
<edgeMap>
<xCoord>326</xCoord>
<yCoord>257</yCoord>
</edgeMap>
<edgeMap>
<xCoord>327</xCoord>
<yCoord>256</yCoord>
</edgeMap>
<edgeMap>
<xCoord>328</xCoord>
<yCoord>256</yCoord>
</edgeMap>
<edgeMap>
<xCoord>329</xCoord>
<yCoord>256</yCoord>
</edgeMap>
<edgeMap>
<xCoord>329</xCoord>
<yCoord>255</yCoord>
</edgeMap>
<edgeMap>
<xCoord>329</xCoord>
<yCoord>254</yCoord>
</edgeMap>
<edgeMap>
<xCoord>329</xCoord>
<yCoord>253</yCoord>
</edgeMap>
<edgeMap>
<xCoord>329</xCoord>
<yCoord>252</yCoord>
</edgeMap>
<edgeMap>
<xCoord>329</xCoord>
<yCoord>251</yCoord>
</edgeMap>
<edgeMap>
<xCoord>329</xCoord>
<yCoord>250</yCoord>
</edgeMap>
<edgeMap>
<xCoord>328</xCoord>
<yCoord>249</yCoord>
</edgeMap>
<edgeMap>
<xCoord>328</xCoord>
<yCoord>248</yCoord>
</edgeMap>
<edgeMap>
<xCoord>327</xCoord>
<yCoord>247</yCoord>
</edgeMap>
<edgeMap>
<xCoord>326</xCoord>
<yCoord>247</yCoord>
</edgeMap>
<edgeMap>
<xCoord>325</xCoord>
<yCoord>247</yCoord>
</edgeMap>
<edgeMap>
<xCoord>324</xCoord>
<yCoord>247</yCoord>
</edgeMap>
<edgeMap>
<xCoord>323</xCoord>
<yCoord>246</yCoord>
</edgeMap>
<edgeMap>
<xCoord>322</xCoord>
<yCoord>245</yCoord>
</edgeMap>
<edgeMap>
<xCoord>321</xCoord>
<yCoord>244</yCoord>
</edgeMap>
<edgeMap>
<xCoord>321</xCoord>
<yCoord>243</yCoord>
</edgeMap>
<edgeMap>
<xCoord>321</xCoord>
<yCoord>242</yCoord>
</edgeMap>
<edgeMap>
<xCoord>322</xCoord>
<yCoord>241</yCoord>
</edgeMap>
<edgeMap>
<xCoord>322</xCoord>
<yCoord>240</yCoord>
</edgeMap>
<edgeMap>
<xCoord>322</xCoord>
<yCoord>239</yCoord>
</edgeMap>
<edgeMap>
<xCoord>321</xCoord>
<yCoord>239</yCoord>
</edgeMap>
<edgeMap>
<xCoord>320</xCoord>
<yCoord>239</yCoord>
</edgeMap>
<edgeMap>
<xCoord>319</xCoord>
<yCoord>239</yCoord>
</edgeMap>
<edgeMap>
<xCoord>318</xCoord>
<yCoord>239</yCoord>
</edgeMap>
<edgeMap>
<xCoord>317</xCoord>
<yCoord>239</yCoord>
</edgeMap>
<edgeMap>
<xCoord>316</xCoord>
<yCoord>238</yCoord>
</edgeMap>
<edgeMap>
<xCoord>315</xCoord>
<yCoord>238</yCoord>
</edgeMap>
<edgeMap>
<xCoord>314</xCoord>
<yCoord>239</yCoord>
</edgeMap>
<edgeMap>
<xCoord>314</xCoord>
<yCoord>240</yCoord>
</edgeMap>
<edgeMap>
<xCoord>313</xCoord>
<yCoord>241</yCoord>
</edgeMap>
<edgeMap>
<xCoord>313</xCoord>
<yCoord>242</yCoord>
</edgeMap>
<edgeMap>
<xCoord>313</xCoord>
<yCoord>243</yCoord>
</edgeMap>
<edgeMap>
<xCoord>312</xCoord>
<yCoord>244</yCoord>
</edgeMap>
<edgeMap>
<xCoord>311</xCoord>
<yCoord>245</yCoord>
</edgeMap>
<edgeMap>
<xCoord>310</xCoord>
<yCoord>246</yCoord>
</edgeMap>
<edgeMap>
<xCoord>310</xCoord>
<yCoord>247</yCoord>
</edgeMap>
<edgeMap>
<xCoord>310</xCoord>
<yCoord>248</yCoord>
</edgeMap>
<edgeMap>
<xCoord>310</xCoord>
<yCoord>249</yCoord>
</edgeMap>
<edgeMap>
<xCoord>310</xCoord>
<yCoord>250</yCoord>
</edgeMap>
<edgeMap>
<xCoord>310</xCoord>
<yCoord>251</yCoord>
</edgeMap>
<edgeMap>
<xCoord>310</xCoord>
<yCoord>252</yCoord>
</edgeMap>
<edgeMap>
<xCoord>310</xCoord>
<yCoord>253</yCoord>
</edgeMap>
<edgeMap>
<xCoord>310</xCoord>
<yCoord>254</yCoord>
</edgeMap>
<edgeMap>
<xCoord>310</xCoord>
<yCoord>255</yCoord>
</edgeMap>
<edgeMap>
<xCoord>310</xCoord>
<yCoord>256</yCoord>
</edgeMap>
<edgeMap>
<xCoord>310</xCoord>
<yCoord>257</yCoord>
</edgeMap>
<edgeMap>
<xCoord>311</xCoord>
<yCoord>258</yCoord>
</edgeMap>
<edgeMap>
<xCoord>311</xCoord>
<yCoord>259</yCoord>
</edgeMap>
<edgeMap>
<xCoord>312</xCoord>
<yCoord>260</yCoord>
</edgeMap>
<edgeMap>
<xCoord>313</xCoord>
<yCoord>261</yCoord>
</edgeMap>
<edgeMap>
<xCoord>314</xCoord>
<yCoord>261</yCoord>
</edgeMap>
<edgeMap>
<xCoord>315</xCoord>
<yCoord>261</yCoord>
</edgeMap>
<edgeMap>
<xCoord>316</xCoord>
<yCoord>261</yCoord>
</edgeMap>
<edgeMap>
<xCoord>317</xCoord>
<yCoord>261</yCoord>
</edgeMap>
<edgeMap>
<xCoord>318</xCoord>
<yCoord>261</yCoord>
</edgeMap>
<edgeMap>
<xCoord>319</xCoord>
<yCoord>261</yCoord>
</edgeMap>
</roi>
<roi>
<imageZposition>-49.75</imageZposition>
<imageSOP_UID>1.3.6.1.4.1.14519.5.2.1.6279.6001.213662440730179464922562865044</imageSOP_UID>
<inclusion>TRUE</inclusion>
<edgeMap>
<xCoord>321</xCoord>
<yCoord>261</yCoord>
</edgeMap>
<edgeMap>
<xCoord>322</xCoord>
<yCoord>260</yCoord>
</edgeMap>
<edgeMap>
<xCoord>323</xCoord>
<yCoord>260</yCoord>
</edgeMap>
<edgeMap>
<xCoord>324</xCoord>
<yCoord>259</yCoord>
</edgeMap>
<edgeMap>
<xCoord>325</xCoord>
<yCoord>259</yCoord>
</edgeMap>
<edgeMap>
<xCoord>326</xCoord>
<yCoord>258</yCoord>
</edgeMap>
<edgeMap>
<xCoord>327</xCoord>
<yCoord>257</yCoord>
</edgeMap>
<edgeMap>
<xCoord>328</xCoord>
<yCoord>256</yCoord>
</edgeMap>
<edgeMap>
<xCoord>328</xCoord>
<yCoord>255</yCoord>
</edgeMap>
<edgeMap>
<xCoord>328</xCoord>
<yCoord>254</yCoord>
</edgeMap>
<edgeMap>
<xCoord>328</xCoord>
<yCoord>253</yCoord>
</edgeMap>
<edgeMap>
<xCoord>328</xCoord>
<yCoord>252</yCoord>
</edgeMap>
<edgeMap>
<xCoord>328</xCoord>
<yCoord>251</yCoord>
</edgeMap>
<edgeMap>
<xCoord>328</xCoord>
<yCoord>250</yCoord>
</edgeMap>
<edgeMap>
<xCoord>328</xCoord>
<yCoord>249</yCoord>
</edgeMap>
<edgeMap>
<xCoord>328</xCoord>
<yCoord>248</yCoord>
</edgeMap>
<edgeMap>
<xCoord>328</xCoord>
<yCoord>247</yCoord>
</edgeMap>
<edgeMap>
<xCoord>328</xCoord>
<yCoord>246</yCoord>
</edgeMap>
<edgeMap>
<xCoord>327</xCoord>
<yCoord>245</yCoord>
</edgeMap>
<edgeMap>
<xCoord>326</xCoord>
<yCoord>244</yCoord>
</edgeMap>
<edgeMap>
<xCoord>325</xCoord>
<yCoord>243</yCoord>
</edgeMap>
<edgeMap>
<xCoord>324</xCoord>
<yCoord>243</yCoord>
</edgeMap>
<edgeMap>
<xCoord>323</xCoord>
<yCoord>243</yCoord>
</edgeMap>
<edgeMap>
<xCoord>322</xCoord>
<yCoord>243</yCoord>
</edgeMap>
<edgeMap>
<xCoord>321</xCoord>
<yCoord>243</yCoord>
</edgeMap>
<edgeMap>
<xCoord>320</xCoord>
<yCoord>242</yCoord>
</edgeMap>
<edgeMap>
<xCoord>319</xCoord>
<yCoord>241</yCoord>
</edgeMap>
<edgeMap>
<xCoord>318</xCoord>
<yCoord>240</yCoord>
</edgeMap>
<edgeMap>
<xCoord>317</xCoord>
<yCoord>240</yCoord>
</edgeMap>
<edgeMap>
<xCoord>316</xCoord>
<yCoord>240</yCoord>
</edgeMap>
<edgeMap>
<xCoord>315</xCoord>
<yCoord>241</yCoord>
</edgeMap>
<edgeMap>
<xCoord>314</xCoord>
<yCoord>242</yCoord>
</edgeMap>
<edgeMap>
<xCoord>313</xCoord>
<yCoord>243</yCoord>
</edgeMap>
<edgeMap>
<xCoord>313</xCoord>
<yCoord>244</yCoord>
</edgeMap>
<edgeMap>
<xCoord>312</xCoord>
<yCoord>245</yCoord>
</edgeMap>
<edgeMap>
<xCoord>312</xCoord>
<yCoord>246</yCoord>
</edgeMap>
<edgeMap>
<xCoord>312</xCoord>
<yCoord>247</yCoord>
</edgeMap>
<edgeMap>
<xCoord>312</xCoord>
<yCoord>248</yCoord>
</edgeMap>
<edgeMap>
<xCoord>311</xCoord>
<yCoord>249</yCoord>
</edgeMap>
<edgeMap>
<xCoord>310</xCoord>
<yCoord>250</yCoord>
</edgeMap>
<edgeMap>
<xCoord>309</xCoord>
<yCoord>251</yCoord>
</edgeMap>
<edgeMap>
<xCoord>309</xCoord>
<yCoord>252</yCoord>
</edgeMap>
<edgeMap>
<xCoord>309</xCoord>
<yCoord>253</yCoord>
</edgeMap>
<edgeMap>
<xCoord>309</xCoord>
<yCoord>254</yCoord>
</edgeMap>
<edgeMap>
<xCoord>309</xCoord>
<yCoord>255</yCoord>
</edgeMap>
<edgeMap>
<xCoord>309</xCoord>
<yCoord>256</yCoord>
</edgeMap>
<edgeMap>
<xCoord>309</xCoord>
<yCoord>257</yCoord>
</edgeMap>
<edgeMap>
<xCoord>310</xCoord>
<yCoord>258</yCoord>
</edgeMap>
<edgeMap>
<xCoord>311</xCoord>
<yCoord>258</yCoord>
</edgeMap>
<edgeMap>
<xCoord>312</xCoord>
<yCoord>259</yCoord>
</edgeMap>
<edgeMap>
<xCoord>312</xCoord>
<yCoord>260</yCoord>
</edgeMap>
<edgeMap>
<xCoord>313</xCoord>
<yCoord>260</yCoord>
</edgeMap>
<edgeMap>
<xCoord>314</xCoord>
<yCoord>261</yCoord>
</edgeMap>
<edgeMap>
<xCoord>315</xCoord>
<yCoord>261</yCoord>
</edgeMap>
<edgeMap>
<xCoord>316</xCoord>
<yCoord>261</yCoord>
</edgeMap>
<edgeMap>
<xCoord>317</xCoord>
<yCoord>261</yCoord>
</edgeMap>
<edgeMap>
<xCoord>318</xCoord>
<yCoord>261</yCoord>
</edgeMap>
<edgeMap>
<xCoord>319</xCoord>
<yCoord>261</yCoord>
</edgeMap>
<edgeMap>
<xCoord>320</xCoord>
<yCoord>261</yCoord>
</edgeMap>
<edgeMap>
<xCoord>321</xCoord>
<yCoord>261</yCoord>
</edgeMap>
</roi>
<roi>
<imageZposition>-51.0</imageZposition>
<imageSOP_UID>1.3.6.1.4.1.14519.5.2.1.6279.6001.139913808971774598819720894464</imageSOP_UID>
<inclusion>TRUE</inclusion>
<edgeMap>
<xCoord>322</xCoord>
<yCoord>261</yCoord>
</edgeMap>
<edgeMap>
<xCoord>323</xCoord>
<yCoord>260</yCoord>
</edgeMap>
<edgeMap>
<xCoord>324</xCoord>
<yCoord>259</yCoord>
</edgeMap>
<edgeMap>
<xCoord>325</xCoord>
<yCoord>258</yCoord>
</edgeMap>
<edgeMap>
<xCoord>326</xCoord>
<yCoord>257</yCoord>
</edgeMap>
<edgeMap>
<xCoord>327</xCoord>
<yCoord>256</yCoord>
</edgeMap>
<edgeMap>
<xCoord>327</xCoord>
<yCoord>255</yCoord>
</edgeMap>
<edgeMap>
<xCoord>327</xCoord>
<yCoord>254</yCoord>
</edgeMap>
<edgeMap>
<xCoord>327</xCoord>
<yCoord>253</yCoord>
</edgeMap>
<edgeMap>
<xCoord>327</xCoord>
<yCoord>252</yCoord>
</edgeMap>
<edgeMap>
<xCoord>327</xCoord>
<yCoord>251</yCoord>
</edgeMap>
<edgeMap>
<xCoord>327</xCoord>
<yCoord>250</yCoord>
</edgeMap>
<edgeMap>
<xCoord>327</xCoord>
<yCoord>249</yCoord>
</edgeMap>
<edgeMap>
<xCoord>327</xCoord>
<yCoord>248</yCoord>
</edgeMap>
<edgeMap>
<xCoord>327</xCoord>
<yCoord>247</yCoord>
</edgeMap>
<edgeMap>
<xCoord>326</xCoord>
<yCoord>246</yCoord>
</edgeMap>
<edgeMap>
<xCoord>325</xCoord>
<yCoord>245</yCoord>
</edgeMap>
<edgeMap>
<xCoord>324</xCoord>
<yCoord>244</yCoord>
</edgeMap>
<edgeMap>
<xCoord>323</xCoord>
<yCoord>244</yCoord>
</edgeMap>
<edgeMap>
<xCoord>322</xCoord>
<yCoord>244</yCoord>
</edgeMap>
<edgeMap>
<xCoord>321</xCoord>
<yCoord>243</yCoord>
</edgeMap>
<edgeMap>
<xCoord>320</xCoord>
<yCoord>242</yCoord>
</edgeMap>
<edgeMap>
<xCoord>320</xCoord>
<yCoord>241</yCoord>
</edgeMap>
<edgeMap>
<xCoord>319</xCoord>
<yCoord>240</yCoord>
</edgeMap>
<edgeMap>
<xCoord>318</xCoord>
<yCoord>239</yCoord>
</edgeMap>
<edgeMap>
<xCoord>317</xCoord>
<yCoord>239</yCoord>
</edgeMap>
<edgeMap>
<xCoord>316</xCoord>
<yCoord>239</yCoord>
</edgeMap>
<edgeMap>
<xCoord>315</xCoord>
<yCoord>240</yCoord>
</edgeMap>
<edgeMap>
<xCoord>314</xCoord>
<yCoord>240</yCoord>
</edgeMap>
<edgeMap>
<xCoord>314</xCoord>
<yCoord>241</yCoord>
</edgeMap>
<edgeMap>
<xCoord>314</xCoord>
<yCoord>242</yCoord>
</edgeMap>
<edgeMap>
<xCoord>314</xCoord>
<yCoord>243</yCoord>
</edgeMap>
<edgeMap>
<xCoord>314</xCoord>
<yCoord>244</yCoord>
</edgeMap>
<edgeMap>
<xCoord>313</xCoord>
<yCoord>245</yCoord>
</edgeMap>
<edgeMap>
<xCoord>312</xCoord>
<yCoord>245</yCoord>
</edgeMap>
<edgeMap>
<xCoord>311</xCoord>
<yCoord>244</yCoord>
</edgeMap>
<edgeMap>
<xCoord>310</xCoord>
<yCoord>244</yCoord>
</edgeMap>
<edgeMap>
<xCoord>309</xCoord>
<yCoord>244</yCoord>
</edgeMap>
<edgeMap>
<xCoord>309</xCoord>
<yCoord>245</yCoord>
</edgeMap>
<edgeMap>
<xCoord>308</xCoord>
<yCoord>246</yCoord>
</edgeMap>
<edgeMap>
<xCoord>307</xCoord>
<yCoord>246</yCoord>
</edgeMap>
<edgeMap>
<xCoord>306</xCoord>
<yCoord>246</yCoord>
</edgeMap>
<edgeMap>
<xCoord>305</xCoord>
<yCoord>246</yCoord>
</edgeMap>
<edgeMap>
<xCoord>305</xCoord>
<yCoord>247</yCoord>
</edgeMap>
<edgeMap>
<xCoord>305</xCoord>
<yCoord>248</yCoord>
</edgeMap>
<edgeMap>
<xCoord>305</xCoord>
<yCoord>249</yCoord>
</edgeMap>
<edgeMap>
<xCoord>306</xCoord>
<yCoord>250</yCoord>
</edgeMap>
<edgeMap>
<xCoord>306</xCoord>
<yCoord>251</yCoord>
</edgeMap>
<edgeMap>
<xCoord>306</xCoord>
<yCoord>252</yCoord>
</edgeMap>
<edgeMap>
<xCoord>306</xCoord>
<yCoord>253</yCoord>
</edgeMap>
<edgeMap>
<xCoord>306</xCoord>
<yCoord>254</yCoord>
</edgeMap>
<edgeMap>
<xCoord>306</xCoord>
<yCoord>255</yCoord>
</edgeMap>
<edgeMap>
<xCoord>306</xCoord>
<yCoord>256</yCoord>
</edgeMap>
<edgeMap>
<xCoord>306</xCoord>
<yCoord>257</yCoord>
</edgeMap>
<edgeMap>
<xCoord>306</xCoord>
<yCoord>258</yCoord>
</edgeMap>
<edgeMap>
<xCoord>307</xCoord>
<yCoord>259</yCoord>
</edgeMap>
<edgeMap>
<xCoord>308</xCoord>
<yCoord>259</yCoord>
</edgeMap>
<edgeMap>
<xCoord>309</xCoord>
<yCoord>259</yCoord>
</edgeMap>
<edgeMap>
<xCoord>310</xCoord>
<yCoord>259</yCoord>
</edgeMap>
<edgeMap>
<xCoord>311</xCoord>
<yCoord>259</yCoord>
</edgeMap>
<edgeMap>
<xCoord>312</xCoord>
<yCoord>260</yCoord>
</edgeMap>
<edgeMap>
<xCoord>313</xCoord>
<yCoord>260</yCoord>
</edgeMap>
<edgeMap>
<xCoord>314</xCoord>
<yCoord>261</yCoord>
</edgeMap>
<edgeMap>
<xCoord>315</xCoord>
<yCoord>261</yCoord>
</edgeMap>
<edgeMap>
<xCoord>316</xCoord>
<yCoord>261</yCoord>
</edgeMap>
<edgeMap>
<xCoord>317</xCoord>
<yCoord>261</yCoord>
</edgeMap>
<edgeMap>
<xCoord>318</xCoord>
<yCoord>261</yCoord>
</edgeMap>
<edgeMap>
<xCoord>319</xCoord>
<yCoord>261</yCoord>
</edgeMap>
<edgeMap>
<xCoord>320</xCoord>
<yCoord>261</yCoord>
</edgeMap>
<edgeMap>
<xCoord>321</xCoord>
<yCoord>261</yCoord>
</edgeMap>
<edgeMap>
<xCoord>322</xCoord>
<yCoord>261</yCoord>
</edgeMap>
</roi>
<roi>
<imageZposition>-52.25</imageZposition>
<imageSOP_UID>1.3.6.1.4.1.14519.5.2.1.6279.6001.568040686341174881661312171771</imageSOP_UID>
<inclusion>TRUE</inclusion>
<edgeMap>
<xCoord>320</xCoord>
<yCoord>262</yCoord>
</edgeMap>
<edgeMap>
<xCoord>321</xCoord>
<yCoord>261</yCoord>
</edgeMap>
<edgeMap>
<xCoord>322</xCoord>
<yCoord>260</yCoord>
</edgeMap>
<edgeMap>
<xCoord>323</xCoord>
<yCoord>260</yCoord>
</edgeMap>
<edgeMap>
<xCoord>324</xCoord>
<yCoord>260</yCoord>
</edgeMap>
<edgeMap>
<xCoord>325</xCoord>
<yCoord>259</yCoord>
</edgeMap>
<edgeMap>
<xCoord>326</xCoord>
<yCoord>258</yCoord>
</edgeMap>
<edgeMap>
<xCoord>326</xCoord>
<yCoord>257</yCoord>
</edgeMap>
<edgeMap>
<xCoord>327</xCoord>
<yCoord>256</yCoord>
</edgeMap>
<edgeMap>
<xCoord>327</xCoord>
<yCoord>255</yCoord>
</edgeMap>
<edgeMap>
<xCoord>327</xCoord>
<yCoord>254</yCoord>
</edgeMap>
<edgeMap>
<xCoord>327</xCoord>
<yCoord>253</yCoord>
</edgeMap>
<edgeMap>
<xCoord>327</xCoord>
<yCoord>252</yCoord>
</edgeMap>
<edgeMap>
<xCoord>327</xCoord>
<yCoord>251</yCoord>
</edgeMap>
<edgeMap>
<xCoord>327</xCoord>
<yCoord>250</yCoord>
</edgeMap>
<edgeMap>
<xCoord>327</xCoord>
<yCoord>249</yCoord>
</edgeMap>
<edgeMap>
<xCoord>327</xCoord>
<yCoord>248</yCoord>
</edgeMap>
<edgeMap>
<xCoord>327</xCoord>
<yCoord>247</yCoord>
</edgeMap>
<edgeMap>
<xCoord>326</xCoord>
<yCoord>246</yCoord>
</edgeMap>
<edgeMap>
<xCoord>325</xCoord>
<yCoord>245</yCoord>
</edgeMap>
<edgeMap>
<xCoord>324</xCoord>
<yCoord>245</yCoord>
</edgeMap>
<edgeMap>
<xCoord>323</xCoord>
<yCoord>245</yCoord>
</edgeMap>
<edgeMap>
<xCoord>322</xCoord>
<yCoord>244</yCoord>
</edgeMap>
<edgeMap>
<xCoord>321</xCoord>
<yCoord>244</yCoord>
</edgeMap>
<edgeMap>
<xCoord>320</xCoord>
<yCoord>243</yCoord>
</edgeMap>
<edgeMap>
<xCoord>319</xCoord>
<yCoord>242</yCoord>
</edgeMap>
<edgeMap>
<xCoord>318</xCoord>
<yCoord>241</yCoord>
</edgeMap>
<edgeMap>
<xCoord>317</xCoord>
<yCoord>240</yCoord>
</edgeMap>
<edgeMap>
<xCoord>316</xCoord>
<yCoord>240</yCoord>
</edgeMap>
<edgeMap>
<xCoord>315</xCoord>
<yCoord>240</yCoord>
</edgeMap>
<edgeMap>
<xCoord>314</xCoord>
<yCoord>240</yCoord>
</edgeMap>
<edgeMap>
<xCoord>313</xCoord>
<yCoord>240</yCoord>
</edgeMap>
<edgeMap>
<xCoord>312</xCoord>
<yCoord>241</yCoord>
</edgeMap>
<edgeMap>
<xCoord>312</xCoord>
<yCoord>242</yCoord>
</edgeMap>
<edgeMap>
<xCoord>312</xCoord>
<yCoord>243</yCoord>
</edgeMap>
<edgeMap>
<xCoord>311</xCoord>
<yCoord>244</yCoord>
</edgeMap>
<edgeMap>
<xCoord>310</xCoord>
<yCoord>245</yCoord>
</edgeMap>
<edgeMap>
<xCoord>309</xCoord>
<yCoord>245</yCoord>
</edgeMap>
<edgeMap>
<xCoord>308</xCoord>
<yCoord>246</yCoord>
</edgeMap>
<edgeMap>
<xCoord>307</xCoord>
<yCoord>246</yCoord>
</edgeMap>
<edgeMap>
<xCoord>306</xCoord>
<yCoord>246</yCoord>
</edgeMap>
<edgeMap>
<xCoord>305</xCoord>
<yCoord>246</yCoord>
</edgeMap>
<edgeMap>
<xCoord>304</xCoord>
<yCoord>246</yCoord>
</edgeMap>
<edgeMap>
<xCoord>303</xCoord>
<yCoord>247</yCoord>
</edgeMap>
<edgeMap>
<xCoord>303</xCoord>
<yCoord>248</yCoord>
</edgeMap>
<edgeMap>
<xCoord>303</xCoord>
<yCoord>249</yCoord>
</edgeMap>
<edgeMap>
<xCoord>303</xCoord>
<yCoord>250</yCoord>
</edgeMap>
<edgeMap>
<xCoord>304</xCoord>
<yCoord>251</yCoord>
</edgeMap>
<edgeMap>
<xCoord>304</xCoord>
<yCoord>252</yCoord>
</edgeMap>
<edgeMap>
<xCoord>304</xCoord>
<yCoord>253</yCoord>
</edgeMap>
<edgeMap>
<xCoord>304</xCoord>
<yCoord>254</yCoord>
</edgeMap>
<edgeMap>
<xCoord>305</xCoord>
<yCoord>255</yCoord>
</edgeMap>
<edgeMap>
<xCoord>305</xCoord>
<yCoord>256</yCoord>
</edgeMap>
<edgeMap>
<xCoord>305</xCoord>
<yCoord>257</yCoord>
</edgeMap>
<edgeMap>
<xCoord>305</xCoord>
<yCoord>258</yCoord>
</edgeMap>
<edgeMap>
<xCoord>305</xCoord>
<yCoord>259</yCoord>
</edgeMap>
<edgeMap>
<xCoord>305</xCoord>
<yCoord>260</yCoord>
</edgeMap>
<edgeMap>
<xCoord>305</xCoord>
<yCoord>261</yCoord>
</edgeMap>
<edgeMap>
<xCoord>306</xCoord>
<yCoord>262</yCoord>
</edgeMap>
<edgeMap>
<xCoord>307</xCoord>
<yCoord>262</yCoord>
</edgeMap>
<edgeMap>
<xCoord>307</xCoord>
<yCoord>261</yCoord>
</edgeMap>
<edgeMap>
<xCoord>307</xCoord>
<yCoord>260</yCoord>
</edgeMap>
<edgeMap>
<xCoord>308</xCoord>
<yCoord>259</yCoord>
</edgeMap>
<edgeMap>
<xCoord>309</xCoord>
<yCoord>260</yCoord>
</edgeMap>
<edgeMap>
<xCoord>309</xCoord>
<yCoord>261</yCoord>
</edgeMap>
<edgeMap>
<xCoord>309</xCoord>
<yCoord>262</yCoord>
</edgeMap>
<edgeMap>
<xCoord>310</xCoord>
<yCoord>262</yCoord>
</edgeMap>
<edgeMap>
<xCoord>311</xCoord>
<yCoord>262</yCoord>
</edgeMap>
<edgeMap>
<xCoord>312</xCoord>
<yCoord>261</yCoord>
</edgeMap>
<edgeMap>
<xCoord>313</xCoord>
<yCoord>261</yCoord>
</edgeMap>
<edgeMap>
<xCoord>314</xCoord>
<yCoord>261</yCoord>
</edgeMap>
<edgeMap>
<xCoord>315</xCoord>
<yCoord>262</yCoord>
</edgeMap>
<edgeMap>
<xCoord>316</xCoord>
<yCoord>262</yCoord>
</edgeMap>
<edgeMap>
<xCoord>317</xCoord>
<yCoord>262</yCoord>
</edgeMap>
<edgeMap>
<xCoord>318</xCoord>
<yCoord>262</yCoord>
</edgeMap>
<edgeMap>
<xCoord>319</xCoord>
<yCoord>262</yCoord>
</edgeMap>
<edgeMap>
<xCoord>320</xCoord>
<yCoord>262</yCoord>
</edgeMap>
</roi>
<roi>
<imageZposition>-53.5</imageZposition>
<imageSOP_UID>1.3.6.1.4.1.14519.5.2.1.6279.6001.304056826409885818191999348169</imageSOP_UID>
<inclusion>TRUE</inclusion>
<edgeMap>
<xCoord>308</xCoord>
<yCoord>265</yCoord>
</edgeMap>
<edgeMap>
<xCoord>309</xCoord>
<yCoord>264</yCoord>
</edgeMap>
<edgeMap>
<xCoord>310</xCoord>
<yCoord>264</yCoord>
</edgeMap>
<edgeMap>
<xCoord>311</xCoord>
<yCoord>264</yCoord>
</edgeMap>
<edgeMap>
<xCoord>312</xCoord>
<yCoord>263</yCoord>
</edgeMap>
<edgeMap>
<xCoord>313</xCoord>
<yCoord>262</yCoord>
</edgeMap>
<edgeMap>
<xCoord>314</xCoord>
<yCoord>262</yCoord>
</edgeMap>
<edgeMap>
<xCoord>315</xCoord>
<yCoord>262</yCoord>
</edgeMap>
<edgeMap>
<xCoord>316</xCoord>
<yCoord>262</yCoord>
</edgeMap>
<edgeMap>
<xCoord>317</xCoord>
<yCoord>262</yCoord>
</edgeMap>
<edgeMap>
<xCoord>318</xCoord>
<yCoord>263</yCoord>
</edgeMap>
<edgeMap>
<xCoord>319</xCoord>
<yCoord>263</yCoord>
</edgeMap>
<edgeMap>
<xCoord>320</xCoord>
<yCoord>263</yCoord>
</edgeMap>
<edgeMap>
<xCoord>321</xCoord>
<yCoord>262</yCoord>
</edgeMap>
<edgeMap>
<xCoord>322</xCoord>
<yCoord>261</yCoord>
</edgeMap>
<edgeMap>
<xCoord>323</xCoord>
<yCoord>260</yCoord>
</edgeMap>
<edgeMap>
<xCoord>324</xCoord>
<yCoord>259</yCoord>
</edgeMap>
<edgeMap>
<xCoord>325</xCoord>
<yCoord>258</yCoord>
</edgeMap>
<edgeMap>
<xCoord>326</xCoord>
<yCoord>257</yCoord>
</edgeMap>
<edgeMap>
<xCoord>327</xCoord>
<yCoord>256</yCoord>
</edgeMap>
<edgeMap>
<xCoord>328</xCoord>
<yCoord>255</yCoord>
</edgeMap>
<edgeMap>
<xCoord>328</xCoord>
<yCoord>254</yCoord>
</edgeMap>
<edgeMap>
<xCoord>328</xCoord>
<yCoord>253</yCoord>
</edgeMap>
<edgeMap>
<xCoord>327</xCoord>
<yCoord>252</yCoord>
</edgeMap>
<edgeMap>
<xCoord>327</xCoord>
<yCoord>251</yCoord>
</edgeMap>
<edgeMap>
<xCoord>327</xCoord>
<yCoord>250</yCoord>
</edgeMap>
<edgeMap>
<xCoord>327</xCoord>
<yCoord>249</yCoord>
</edgeMap>
<edgeMap>
<xCoord>327</xCoord>
<yCoord>248</yCoord>
</edgeMap>
<edgeMap>
<xCoord>327</xCoord>
<yCoord>247</yCoord>
</edgeMap>
<edgeMap>
<xCoord>326</xCoord>
<yCoord>246</yCoord>
</edgeMap>
<edgeMap>
<xCoord>325</xCoord>
<yCoord>245</yCoord>
</edgeMap>
<edgeMap>
<xCoord>324</xCoord>
<yCoord>245</yCoord>
</edgeMap>
<edgeMap>
<xCoord>323</xCoord>
<yCoord>245</yCoord>
</edgeMap>
<edgeMap>
<xCoord>322</xCoord>
<yCoord>245</yCoord>
</edgeMap>
<edgeMap>
<xCoord>321</xCoord>
<yCoord>244</yCoord>
</edgeMap>
<edgeMap>
<xCoord>320</xCoord>
<yCoord>244</yCoord>
</edgeMap>
<edgeMap>
<xCoord>319</xCoord>
<yCoord>243</yCoord>
</edgeMap>
<edgeMap>
<xCoord>319</xCoord>
<yCoord>242</yCoord>
</edgeMap>
<edgeMap>
<xCoord>318</xCoord>
<yCoord>241</yCoord>
</edgeMap>
<edgeMap>
<xCoord>317</xCoord>
<yCoord>240</yCoord>
</edgeMap>
<edgeMap>
<xCoord>316</xCoord>
<yCoord>239</yCoord>
</edgeMap>
<edgeMap>
<xCoord>315</xCoord>
<yCoord>239</yCoord>
</edgeMap>
<edgeMap>
<xCoord>314</xCoord>
<yCoord>240</yCoord>
</edgeMap>
<edgeMap>
<xCoord>313</xCoord>
<yCoord>241</yCoord>
</edgeMap>
<edgeMap>
<xCoord>312</xCoord>
<yCoord>242</yCoord>
</edgeMap>
<edgeMap>
<xCoord>311</xCoord>
<yCoord>243</yCoord>
</edgeMap>
<edgeMap>
<xCoord>310</xCoord>
<yCoord>243</yCoord>
</edgeMap>
<edgeMap>
<xCoord>309</xCoord>
<yCoord>243</yCoord>
</edgeMap>
<edgeMap>
<xCoord>308</xCoord>
<yCoord>244</yCoord>
</edgeMap>
<edgeMap>
<xCoord>308</xCoord>
<yCoord>245</yCoord>
</edgeMap>
<edgeMap>
<xCoord>307</xCoord>
<yCoord>246</yCoord>
</edgeMap>
<edgeMap>
<xCoord>306</xCoord>
<yCoord>246</yCoord>
</edgeMap>
<edgeMap>
<xCoord>305</xCoord>
<yCoord>246</yCoord>
</edgeMap>
<edgeMap>
<xCoord>304</xCoord>
<yCoord>246</yCoord>
</edgeMap>
<edgeMap>
<xCoord>303</xCoord>
<yCoord>246</yCoord>
</edgeMap>
<edgeMap>
<xCoord>302</xCoord>
<yCoord>246</yCoord>
</edgeMap>
<edgeMap>
<xCoord>301</xCoord>
<yCoord>246</yCoord>
</edgeMap>
<edgeMap>
<xCoord>300</xCoord>
<yCoord>246</yCoord>
</edgeMap>
<edgeMap>
<xCoord>299</xCoord>
<yCoord>247</yCoord>
</edgeMap>
<edgeMap>
<xCoord>299</xCoord>
<yCoord>248</yCoord>
</edgeMap>
<edgeMap>
<xCoord>299</xCoord>
<yCoord>249</yCoord>
</edgeMap>
<edgeMap>
<xCoord>299</xCoord>
<yCoord>250</yCoord>
</edgeMap>
<edgeMap>
<xCoord>299</xCoord>
<yCoord>251</yCoord>
</edgeMap>
<edgeMap>
<xCoord>299</xCoord>
<yCoord>252</yCoord>
</edgeMap>
<edgeMap>
<xCoord>300</xCoord>
<yCoord>253</yCoord>
</edgeMap>
<edgeMap>
<xCoord>300</xCoord>
<yCoord>254</yCoord>
</edgeMap>
<edgeMap>
<xCoord>300</xCoord>
<yCoord>255</yCoord>
</edgeMap>
<edgeMap>
<xCoord>301</xCoord>
<yCoord>256</yCoord>
</edgeMap>
<edgeMap>
<xCoord>301</xCoord>
<yCoord>257</yCoord>
</edgeMap>
<edgeMap>
<xCoord>301</xCoord>
<yCoord>258</yCoord>
</edgeMap>
<edgeMap>
<xCoord>301</xCoord>
<yCoord>259</yCoord>
</edgeMap>
<edgeMap>
<xCoord>301</xCoord>
<yCoord>260</yCoord>
</edgeMap>
<edgeMap>
<xCoord>301</xCoord>
<yCoord>261</yCoord>
</edgeMap>
<edgeMap>
<xCoord>301</xCoord>
<yCoord>262</yCoord>
</edgeMap>
<edgeMap>
<xCoord>302</xCoord>
<yCoord>263</yCoord>
</edgeMap>
<edgeMap>
<xCoord>303</xCoord>
<yCoord>264</yCoord>
</edgeMap>
<edgeMap>
<xCoord>304</xCoord>
<yCoord>265</yCoord>
</edgeMap>
<edgeMap>
<xCoord>305</xCoord>
<yCoord>265</yCoord>
</edgeMap>
<edgeMap>
<xCoord>306</xCoord>
<yCoord>265</yCoord>
</edgeMap>
<edgeMap>
<xCoord>307</xCoord>
<yCoord>265</yCoord>
</edgeMap>
<edgeMap>
<xCoord>308</xCoord>
<yCoord>265</yCoord>
</edgeMap>
</roi>
<roi>
<imageZposition>-54.75</imageZposition>
<imageSOP_UID>1.3.6.1.4.1.14519.5.2.1.6279.6001.139194965272265165141829247245</imageSOP_UID>
<inclusion>TRUE</inclusion>
<edgeMap>
<xCoord>300</xCoord>
<yCoord>266</yCoord>
</edgeMap>
<edgeMap>
<xCoord>301</xCoord>
<yCoord>265</yCoord>
</edgeMap>
<edgeMap>
<xCoord>302</xCoord>
<yCoord>265</yCoord>
</edgeMap>
<edgeMap>
<xCoord>303</xCoord>
<yCoord>265</yCoord>
</edgeMap>
<edgeMap>
<xCoord>304</xCoord>
<yCoord>265</yCoord>
</edgeMap>
<edgeMap>
<xCoord>305</xCoord>
<yCoord>265</yCoord>
</edgeMap>
<edgeMap>
<xCoord>306</xCoord>
<yCoord>265</yCoord>
</edgeMap>
<edgeMap>
<xCoord>307</xCoord>
<yCoord>265</yCoord>
</edgeMap>
<edgeMap>
<xCoord>308</xCoord>
<yCoord>265</yCoord>
</edgeMap>
<edgeMap>
<xCoord>309</xCoord>
<yCoord>265</yCoord>
</edgeMap>
<edgeMap>
<xCoord>310</xCoord>
<yCoord>264</yCoord>
</edgeMap>
<edgeMap>
<xCoord>311</xCoord>
<yCoord>264</yCoord>
</edgeMap>
<edgeMap>
<xCoord>312</xCoord>
<yCoord>264</yCoord>
</edgeMap>
<edgeMap>
<xCoord>313</xCoord>
<yCoord>263</yCoord>
</edgeMap>
<edgeMap>
<xCoord>314</xCoord>
<yCoord>263</yCoord>
</edgeMap>
<edgeMap>
<xCoord>315</xCoord>
<yCoord>262</yCoord>
</edgeMap>
<edgeMap>
<xCoord>316</xCoord>
<yCoord>262</yCoord>
</edgeMap>
<edgeMap>
<xCoord>317</xCoord>
<yCoord>261</yCoord>
</edgeMap>
<edgeMap>
<xCoord>318</xCoord>
<yCoord>262</yCoord>
</edgeMap>
<edgeMap>
<xCoord>319</xCoord>
<yCoord>262</yCoord>
</edgeMap>
<edgeMap>
<xCoord>320</xCoord>
<yCoord>261</yCoord>
</edgeMap>
<edgeMap>
<xCoord>321</xCoord>
<yCoord>261</yCoord>
</edgeMap>
<edgeMap>
<xCoord>322</xCoord>
<yCoord>261</yCoord>
</edgeMap>
<edgeMap>
<xCoord>323</xCoord>
<yCoord>260</yCoord>
</edgeMap>
<edgeMap>
<xCoord>324</xCoord>
<yCoord>259</yCoord>
</edgeMap>
<edgeMap>
<xCoord>325</xCoord>
<yCoord>259</yCoord>
</edgeMap>
<edgeMap>
<xCoord>326</xCoord>
<yCoord>258</yCoord>
</edgeMap>
<edgeMap>
<xCoord>327</xCoord>
<yCoord>257</yCoord>
</edgeMap>
<edgeMap>
<xCoord>328</xCoord>
<yCoord>256</yCoord>
</edgeMap>
<edgeMap>
<xCoord>327</xCoord>
<yCoord>255</yCoord>
</edgeMap>
<edgeMap>
<xCoord>327</xCoord>
<yCoord>254</yCoord>
</edgeMap>
<edgeMap>
<xCoord>327</xCoord>
<yCoord>253</yCoord>
</edgeMap>
<edgeMap>
<xCoord>327</xCoord>
<yCoord>252</yCoord>
</edgeMap>
<edgeMap>
<xCoord>327</xCoord>
<yCoord>251</yCoord>
</edgeMap>
<edgeMap>
<xCoord>327</xCoord>
<yCoord>250</yCoord>
</edgeMap>
<edgeMap>
<xCoord>327</xCoord>
<yCoord>249</yCoord>
</edgeMap>
<edgeMap>
<xCoord>326</xCoord>
<yCoord>248</yCoord>
</edgeMap>
<edgeMap>
<xCoord>325</xCoord>
<yCoord>247</yCoord>
</edgeMap>
<edgeMap>
<xCoord>324</xCoord>
<yCoord>248</yCoord>
</edgeMap>
<edgeMap>
<xCoord>323</xCoord>
<yCoord>247</yCoord>
</edgeMap>
<edgeMap>
<xCoord>323</xCoord>
<yCoord>246</yCoord>
</edgeMap>
<edgeMap>
<xCoord>322</xCoord>
<yCoord>245</yCoord>
</edgeMap>
<edgeMap>
<xCoord>321</xCoord>
<yCoord>244</yCoord>
</edgeMap>
<edgeMap>
<xCoord>320</xCoord>
<yCoord>244</yCoord>
</edgeMap>
<edgeMap>
<xCoord>319</xCoord>
<yCoord>244</yCoord>
</edgeMap>
<edgeMap>
<xCoord>318</xCoord>
<yCoord>244</yCoord>
</edgeMap>
<edgeMap>
<xCoord>317</xCoord>
<yCoord>244</yCoord>
</edgeMap>
<edgeMap>
<xCoord>316</xCoord>
<yCoord>244</yCoord>
</edgeMap>
<edgeMap>
<xCoord>315</xCoord>
<yCoord>243</yCoord>
</edgeMap>
<edgeMap>
<xCoord>314</xCoord>
<yCoord>242</yCoord>
</edgeMap>
<edgeMap>
<xCoord>313</xCoord>
<yCoord>242</yCoord>
</edgeMap>
<edgeMap>
<xCoord>313</xCoord>
<yCoord>243</yCoord>
</edgeMap>
<edgeMap>
<xCoord>312</xCoord>
<yCoord>244</yCoord>
</edgeMap>
<edgeMap>
<xCoord>311</xCoord>
<yCoord>244</yCoord>
</edgeMap>
<edgeMap>
<xCoord>310</xCoord>
<yCoord>243</yCoord>
</edgeMap>
<edgeMap>
<xCoord>309</xCoord>
<yCoord>243</yCoord>
</edgeMap>
<edgeMap>
<xCoord>308</xCoord>
<yCoord>244</yCoord>
</edgeMap>
<edgeMap>
<xCoord>307</xCoord>
<yCoord>245</yCoord>
</edgeMap>
<edgeMap>
<xCoord>306</xCoord>
<yCoord>245</yCoord>
</edgeMap>
<edgeMap>
<xCoord>305</xCoord>
<yCoord>246</yCoord>
</edgeMap>
<edgeMap>
<xCoord>304</xCoord>
<yCoord>246</yCoord>
</edgeMap>
<edgeMap>
<xCoord>303</xCoord>
<yCoord>246</yCoord>
</edgeMap>
<edgeMap>
<xCoord>302</xCoord>
<yCoord>246</yCoord>
</edgeMap>
<edgeMap>
<xCoord>301</xCoord>
<yCoord>246</yCoord>
</edgeMap>
<edgeMap>
<xCoord>300</xCoord>
<yCoord>246</yCoord>
</edgeMap>
<edgeMap>
<xCoord>300</xCoord>
<yCoord>247</yCoord>
</edgeMap>
<edgeMap>
<xCoord>300</xCoord>
<yCoord>248</yCoord>
</edgeMap>
<edgeMap>
<xCoord>299</xCoord>
<yCoord>249</yCoord>
</edgeMap>
<edgeMap>
<xCoord>298</xCoord>
<yCoord>249</yCoord>
</edgeMap>
<edgeMap>
<xCoord>297</xCoord>
<yCoord>250</yCoord>
</edgeMap>
<edgeMap>
<xCoord>297</xCoord>
<yCoord>251</yCoord>
</edgeMap>
<edgeMap>
<xCoord>298</xCoord>
<yCoord>252</yCoord>
</edgeMap>
<edgeMap>
<xCoord>299</xCoord>
<yCoord>253</yCoord>
</edgeMap>
<edgeMap>
<xCoord>299</xCoord>
<yCoord>254</yCoord>
</edgeMap>
<edgeMap>
<xCoord>299</xCoord>
<yCoord>255</yCoord>
</edgeMap>
<edgeMap>
<xCoord>299</xCoord>
<yCoord>256</yCoord>
</edgeMap>
<edgeMap>
<xCoord>299</xCoord>
<yCoord>257</yCoord>
</edgeMap>
<edgeMap>
<xCoord>298</xCoord>
<yCoord>258</yCoord>
</edgeMap>
<edgeMap>
<xCoord>298</xCoord>
<yCoord>259</yCoord>
</edgeMap>
<edgeMap>
<xCoord>297</xCoord>
<yCoord>260</yCoord>
</edgeMap>
<edgeMap>
<xCoord>296</xCoord>
<yCoord>261</yCoord>
</edgeMap>
<edgeMap>
<xCoord>296</xCoord>
<yCoord>262</yCoord>
</edgeMap>
<edgeMap>
<xCoord>297</xCoord>
<yCoord>263</yCoord>
</edgeMap>
<edgeMap>
<xCoord>297</xCoord>
<yCoord>264</yCoord>
</edgeMap>
<edgeMap>
<xCoord>298</xCoord>
<yCoord>265</yCoord>
</edgeMap>
<edgeMap>
<xCoord>299</xCoord>
<yCoord>266</yCoord>
</edgeMap>
<edgeMap>
<xCoord>300</xCoord>
<yCoord>266</yCoord>
</edgeMap>
</roi>
<roi>
<imageZposition>-56.0</imageZposition>
<imageSOP_UID>1.3.6.1.4.1.14519.5.2.1.6279.6001.245963328954106327222015959218</imageSOP_UID>
<inclusion>TRUE</inclusion>
<edgeMap>
<xCoord>311</xCoord>
<yCoord>265</yCoord>
</edgeMap>
<edgeMap>
<xCoord>312</xCoord>
<yCoord>264</yCoord>
</edgeMap>
<edgeMap>
<xCoord>313</xCoord>
<yCoord>264</yCoord>
</edgeMap>
<edgeMap>
<xCoord>314</xCoord>
<yCoord>263</yCoord>
</edgeMap>
<edgeMap>
<xCoord>315</xCoord>
<yCoord>263</yCoord>
</edgeMap>
<edgeMap>
<xCoord>316</xCoord>
<yCoord>263</yCoord>
</edgeMap>
<edgeMap>
<xCoord>317</xCoord>
<yCoord>263</yCoord>
</edgeMap>
<edgeMap>
<xCoord>318</xCoord>
<yCoord>263</yCoord>
</edgeMap>
<edgeMap>
<xCoord>319</xCoord>
<yCoord>263</yCoord>
</edgeMap>
<edgeMap>
<xCoord>320</xCoord>
<yCoord>263</yCoord>
</edgeMap>
<edgeMap>
<xCoord>321</xCoord>
<yCoord>263</yCoord>
</edgeMap>
<edgeMap>
<xCoord>322</xCoord>
<yCoord>262</yCoord>
</edgeMap>
<edgeMap>
<xCoord>323</xCoord>
<yCoord>261</yCoord>
</edgeMap>
<edgeMap>
<xCoord>324</xCoord>
<yCoord>260</yCoord>
</edgeMap>
<edgeMap>
<xCoord>325</xCoord>
<yCoord>259</yCoord>
</edgeMap>
<edgeMap>
<xCoord>326</xCoord>
<yCoord>259</yCoord>
</edgeMap>
<edgeMap>
<xCoord>327</xCoord>
<yCoord>258</yCoord>
</edgeMap>
<edgeMap>
<xCoord>328</xCoord>
<yCoord>257</yCoord>
</edgeMap>
<edgeMap>
<xCoord>328</xCoord>
<yCoord>256</yCoord>
</edgeMap>
<edgeMap>
<xCoord>328</xCoord>
<yCoord>255</yCoord>
</edgeMap>
<edgeMap>
<xCoord>328</xCoord>
<yCoord>254</yCoord>
</edgeMap>
<edgeMap>
<xCoord>328</xCoord>
<yCoord>253</yCoord>
</edgeMap>
<edgeMap>
<xCoord>327</xCoord>
<yCoord>252</yCoord>
</edgeMap>
<edgeMap>
<xCoord>327</xCoord>
<yCoord>251</yCoord>
</edgeMap>
<edgeMap>
<xCoord>326</xCoord>
<yCoord>250</yCoord>
</edgeMap>
<edgeMap>
<xCoord>325</xCoord>
<yCoord>249</yCoord>
</edgeMap>
<edgeMap>
<xCoord>324</xCoord>
<yCoord>248</yCoord>
</edgeMap>
<edgeMap>
<xCoord>323</xCoord>
<yCoord>247</yCoord>
</edgeMap>
<edgeMap>
<xCoord>323</xCoord>
<yCoord>246</yCoord>
</edgeMap>
<edgeMap>
<xCoord>323</xCoord>
<yCoord>245</yCoord>
</edgeMap>
<edgeMap>
<xCoord>322</xCoord>
<yCoord>244</yCoord>
</edgeMap>
<edgeMap>
<xCoord>321</xCoord>
<yCoord>243</yCoord>
</edgeMap>
<edgeMap>
<xCoord>320</xCoord>
<yCoord>243</yCoord>
</edgeMap>
<edgeMap>
<xCoord>319</xCoord>
<yCoord>243</yCoord>
</edgeMap>
<edgeMap>
<xCoord>318</xCoord>
<yCoord>244</yCoord>
</edgeMap>
<edgeMap>
<xCoord>317</xCoord>
<yCoord>244</yCoord>
</edgeMap>
<edgeMap>
<xCoord>316</xCoord>
<yCoord>245</yCoord>
</edgeMap>
<edgeMap>
<xCoord>315</xCoord>
<yCoord>245</yCoord>
</edgeMap>
<edgeMap>
<xCoord>314</xCoord>
<yCoord>245</yCoord>
</edgeMap>
<edgeMap>
<xCoord>313</xCoord>
<yCoord>244</yCoord>
</edgeMap>
<edgeMap>
<xCoord>312</xCoord>
<yCoord>244</yCoord>
</edgeMap>
<edgeMap>
<xCoord>311</xCoord>
<yCoord>243</yCoord>
</edgeMap>
<edgeMap>
<xCoord>310</xCoord>
<yCoord>244</yCoord>
</edgeMap>
<edgeMap>
<xCoord>309</xCoord>
<yCoord>244</yCoord>
</edgeMap>
<edgeMap>
<xCoord>308</xCoord>
<yCoord>244</yCoord>
</edgeMap>
<edgeMap>
<xCoord>307</xCoord>
<yCoord>244</yCoord>
</edgeMap>
<edgeMap>
<xCoord>306</xCoord>
<yCoord>245</yCoord>
</edgeMap>
<edgeMap>
<xCoord>305</xCoord>
<yCoord>246</yCoord>
</edgeMap>
<edgeMap>
<xCoord>304</xCoord>
<yCoord>247</yCoord>
</edgeMap>
<edgeMap>
<xCoord>303</xCoord>
<yCoord>247</yCoord>
</edgeMap>
<edgeMap>
<xCoord>302</xCoord>
<yCoord>247</yCoord>
</edgeMap>
<edgeMap>
<xCoord>301</xCoord>
<yCoord>247</yCoord>
</edgeMap>
<edgeMap>
<xCoord>300</xCoord>
<yCoord>247</yCoord>
</edgeMap>
<edgeMap>
<xCoord>299</xCoord>
<yCoord>247</yCoord>
</edgeMap>
<edgeMap>
<xCoord>298</xCoord>
<yCoord>247</yCoord>
</edgeMap>
<edgeMap>
<xCoord>297</xCoord>
<yCoord>248</yCoord>
</edgeMap>
<edgeMap>
<xCoord>296</xCoord>
<yCoord>249</yCoord>
</edgeMap>
<edgeMap>
<xCoord>296</xCoord>
<yCoord>250</yCoord>
</edgeMap>
<edgeMap>
<xCoord>296</xCoord>
<yCoord>251</yCoord>
</edgeMap>
<edgeMap>
<xCoord>296</xCoord>
<yCoord>252</yCoord>
</edgeMap>
<edgeMap>
<xCoord>297</xCoord>
<yCoord>253</yCoord>
</edgeMap>
<edgeMap>
<xCoord>298</xCoord>
<yCoord>254</yCoord>
</edgeMap>
<edgeMap>
<xCoord>299</xCoord>
<yCoord>255</yCoord>
</edgeMap>
<edgeMap>
<xCoord>299</xCoord>
<yCoord>256</yCoord>
</edgeMap>
<edgeMap>
<xCoord>298</xCoord>
<yCoord>257</yCoord>
</edgeMap>
<edgeMap>
<xCoord>298</xCoord>
<yCoord>258</yCoord>
</edgeMap>
<edgeMap>
<xCoord>297</xCoord>
<yCoord>259</yCoord>
</edgeMap>
<edgeMap>
<xCoord>297</xCoord>
<yCoord>260</yCoord>
</edgeMap>
<edgeMap>
<xCoord>297</xCoord>
<yCoord>261</yCoord>
</edgeMap>
<edgeMap>
<xCoord>298</xCoord>
<yCoord>262</yCoord>
</edgeMap>
<edgeMap>
<xCoord>299</xCoord>
<yCoord>263</yCoord>
</edgeMap>
<edgeMap>
<xCoord>300</xCoord>
<yCoord>263</yCoord>
</edgeMap>
<edgeMap>
<xCoord>301</xCoord>
<yCoord>264</yCoord>
</edgeMap>
<edgeMap>
<xCoord>301</xCoord>
<yCoord>265</yCoord>
</edgeMap>
<edgeMap>
<xCoord>302</xCoord>
<yCoord>265</yCoord>
</edgeMap>
<edgeMap>
<xCoord>303</xCoord>
<yCoord>265</yCoord>
</edgeMap>
<edgeMap>
<xCoord>304</xCoord>
<yCoord>265</yCoord>
</edgeMap>
<edgeMap>
<xCoord>305</xCoord>
<yCoord>265</yCoord>
</edgeMap>
<edgeMap>
<xCoord>306</xCoord>
<yCoord>264</yCoord>
</edgeMap>
<edgeMap>
<xCoord>307</xCoord>
<yCoord>264</yCoord>
</edgeMap>
<edgeMap>
<xCoord>308</xCoord>
<yCoord>264</yCoord>
</edgeMap>
<edgeMap>
<xCoord>309</xCoord>
<yCoord>265</yCoord>
</edgeMap>
<edgeMap>
<xCoord>310</xCoord>
<yCoord>265</yCoord>
</edgeMap>
<edgeMap>
<xCoord>311</xCoord>
<yCoord>265</yCoord>
</edgeMap>
</roi>
<roi>
<imageZposition>-57.25</imageZposition>
<imageSOP_UID>1.3.6.1.4.1.14519.5.2.1.6279.6001.308982609609709547675167755039</imageSOP_UID>
<inclusion>TRUE</inclusion>
<edgeMap>
<xCoord>306</xCoord>
<yCoord>265</yCoord>
</edgeMap>
<edgeMap>
<xCoord>307</xCoord>
<yCoord>264</yCoord>
</edgeMap>
<edgeMap>
<xCoord>308</xCoord>
<yCoord>264</yCoord>
</edgeMap>
<edgeMap>
<xCoord>309</xCoord>
<yCoord>264</yCoord>
</edgeMap>
<edgeMap>
<xCoord>310</xCoord>
<yCoord>264</yCoord>
</edgeMap>
<edgeMap>
<xCoord>311</xCoord>
<yCoord>264</yCoord>
</edgeMap>
<edgeMap>
<xCoord>312</xCoord>
<yCoord>264</yCoord>
</edgeMap>
<edgeMap>
<xCoord>313</xCoord>
<yCoord>263</yCoord>
</edgeMap>
<edgeMap>
<xCoord>314</xCoord>
<yCoord>263</yCoord>
</edgeMap>
<edgeMap>
<xCoord>315</xCoord>
<yCoord>263</yCoord>
</edgeMap>
<edgeMap>
<xCoord>316</xCoord>
<yCoord>263</yCoord>
</edgeMap>
<edgeMap>
<xCoord>317</xCoord>
<yCoord>263</yCoord>
</edgeMap>
<edgeMap>
<xCoord>318</xCoord>
<yCoord>264</yCoord>
</edgeMap>
<edgeMap>
<xCoord>319</xCoord>
<yCoord>264</yCoord>
</edgeMap>
<edgeMap>
<xCoord>320</xCoord>
<yCoord>264</yCoord>
</edgeMap>
<edgeMap>
<xCoord>321</xCoord>
<yCoord>263</yCoord>
</edgeMap>
<edgeMap>
<xCoord>322</xCoord>
<yCoord>263</yCoord>
</edgeMap>
<edgeMap>
<xCoord>323</xCoord>
<yCoord>262</yCoord>
</edgeMap>
<edgeMap>
<xCoord>324</xCoord>
<yCoord>261</yCoord>
</edgeMap>
<edgeMap>
<xCoord>325</xCoord>
<yCoord>260</yCoord>
</edgeMap>
<edgeMap>
<xCoord>326</xCoord>
<yCoord>259</yCoord>
</edgeMap>
<edgeMap>
<xCoord>327</xCoord>
<yCoord>259</yCoord>
</edgeMap>
<edgeMap>
<xCoord>328</xCoord>
<yCoord>258</yCoord>
</edgeMap>
<edgeMap>
<xCoord>329</xCoord>
<yCoord>257</yCoord>
</edgeMap>
<edgeMap>
<xCoord>329</xCoord>
<yCoord>256</yCoord>
</edgeMap>
<edgeMap>
<xCoord>328</xCoord>
<yCoord>255</yCoord>
</edgeMap>
<edgeMap>
<xCoord>328</xCoord>
<yCoord>254</yCoord>
</edgeMap>
<edgeMap>
<xCoord>328</xCoord>
<yCoord>253</yCoord>
</edgeMap>
<edgeMap>
<xCoord>328</xCoord>
<yCoord>252</yCoord>
</edgeMap>
<edgeMap>
<xCoord>327</xCoord>
<yCoord>251</yCoord>
</edgeMap>
<edgeMap>
<xCoord>326</xCoord>
<yCoord>250</yCoord>
</edgeMap>
<edgeMap>
<xCoord>325</xCoord>
<yCoord>250</yCoord>
</edgeMap>
<edgeMap>
<xCoord>324</xCoord>
<yCoord>249</yCoord>
</edgeMap>
<edgeMap>
<xCoord>324</xCoord>
<yCoord>248</yCoord>
</edgeMap>
<edgeMap>
<xCoord>323</xCoord>
<yCoord>247</yCoord>
</edgeMap>
<edgeMap>
<xCoord>323</xCoord>
<yCoord>246</yCoord>
</edgeMap>
<edgeMap>
<xCoord>323</xCoord>
<yCoord>245</yCoord>
</edgeMap>
<edgeMap>
<xCoord>322</xCoord>
<yCoord>244</yCoord>
</edgeMap>
<edgeMap>
<xCoord>321</xCoord>
<yCoord>244</yCoord>
</edgeMap>
<edgeMap>
<xCoord>320</xCoord>
<yCoord>244</yCoord>
</edgeMap>
<edgeMap>
<xCoord>319</xCoord>
<yCoord>244</yCoord>
</edgeMap>
<edgeMap>
<xCoord>318</xCoord>
<yCoord>244</yCoord>
</edgeMap>
<edgeMap>
<xCoord>317</xCoord>
<yCoord>245</yCoord>
</edgeMap>
<edgeMap>
<xCoord>317</xCoord>
<yCoord>246</yCoord>
</edgeMap>
<edgeMap>
<xCoord>316</xCoord>
<yCoord>247</yCoord>
</edgeMap>
<edgeMap>
<xCoord>315</xCoord>
<yCoord>247</yCoord>
</edgeMap>
<edgeMap>
<xCoord>314</xCoord>
<yCoord>247</yCoord>
</edgeMap>
<edgeMap>
<xCoord>313</xCoord>
<yCoord>247</yCoord>
</edgeMap>
<edgeMap>
<xCoord>312</xCoord>
<yCoord>246</yCoord>
</edgeMap>
<edgeMap>
<xCoord>312</xCoord>
<yCoord>245</yCoord>
</edgeMap>
<edgeMap>
<xCoord>311</xCoord>
<yCoord>244</yCoord>
</edgeMap>
<edgeMap>
<xCoord>310</xCoord>
<yCoord>243</yCoord>
</edgeMap>
<edgeMap>
<xCoord>309</xCoord>
<yCoord>243</yCoord>
</edgeMap>
<edgeMap>
<xCoord>308</xCoord>
<yCoord>243</yCoord>
</edgeMap>
<edgeMap>
<xCoord>307</xCoord>
<yCoord>244</yCoord>
</edgeMap>
<edgeMap>
<xCoord>306</xCoord>
<yCoord>244</yCoord>
</edgeMap>
<edgeMap>
<xCoord>305</xCoord>
<yCoord>245</yCoord>
</edgeMap>
<edgeMap>
<xCoord>304</xCoord>
<yCoord>246</yCoord>
</edgeMap>
<edgeMap>
<xCoord>303</xCoord>
<yCoord>247</yCoord>
</edgeMap>
<edgeMap>
<xCoord>302</xCoord>
<yCoord>247</yCoord>
</edgeMap>
<edgeMap>
<xCoord>301</xCoord>
<yCoord>248</yCoord>
</edgeMap>
<edgeMap>
<xCoord>300</xCoord>
<yCoord>249</yCoord>
</edgeMap>
<edgeMap>
<xCoord>299</xCoord>
<yCoord>249</yCoord>
</edgeMap>
<edgeMap>
<xCoord>298</xCoord>
<yCoord>250</yCoord>
</edgeMap>
<edgeMap>
<xCoord>298</xCoord>
<yCoord>251</yCoord>
</edgeMap>
<edgeMap>
<xCoord>298</xCoord>
<yCoord>252</yCoord>
</edgeMap>
<edgeMap>
<xCoord>298</xCoord>
<yCoord>253</yCoord>
</edgeMap>
<edgeMap>
<xCoord>299</xCoord>
<yCoord>254</yCoord>
</edgeMap>
<edgeMap>
<xCoord>300</xCoord>
<yCoord>255</yCoord>
</edgeMap>
<edgeMap>
<xCoord>300</xCoord>
<yCoord>256</yCoord>
</edgeMap>
<edgeMap>
<xCoord>299</xCoord>
<yCoord>257</yCoord>
</edgeMap>
<edgeMap>
<xCoord>298</xCoord>
<yCoord>258</yCoord>
</edgeMap>
<edgeMap>
<xCoord>298</xCoord>
<yCoord>259</yCoord>
</edgeMap>
<edgeMap>
<xCoord>297</xCoord>
<yCoord>260</yCoord>
</edgeMap>
<edgeMap>
<xCoord>296</xCoord>
<yCoord>261</yCoord>
</edgeMap>
<edgeMap>
<xCoord>296</xCoord>
<yCoord>262</yCoord>
</edgeMap>
<edgeMap>
<xCoord>296</xCoord>
<yCoord>263</yCoord>
</edgeMap>
<edgeMap>
<xCoord>297</xCoord>
<yCoord>264</yCoord>
</edgeMap>
<edgeMap>
<xCoord>298</xCoord>
<yCoord>265</yCoord>
</edgeMap>
<edgeMap>
<xCoord>299</xCoord>
<yCoord>264</yCoord>
</edgeMap>
<edgeMap>
<xCoord>300</xCoord>
<yCoord>264</yCoord>
</edgeMap>
<edgeMap>
<xCoord>301</xCoord>
<yCoord>265</yCoord>
</edgeMap>
<edgeMap>
<xCoord>302</xCoord>
<yCoord>265</yCoord>
</edgeMap>
<edgeMap>
<xCoord>303</xCoord>
<yCoord>265</yCoord>
</edgeMap>
<edgeMap>
<xCoord>304</xCoord>
<yCoord>265</yCoord>
</edgeMap>
<edgeMap>
<xCoord>305</xCoord>
<yCoord>265</yCoord>
</edgeMap>
<edgeMap>
<xCoord>306</xCoord>
<yCoord>265</yCoord>
</edgeMap>
</roi>
<roi>
<imageZposition>-58.5</imageZposition>
<imageSOP_UID>1.3.6.1.4.1.14519.5.2.1.6279.6001.327097876707724454628240953864</imageSOP_UID>
<inclusion>TRUE</inclusion>
<edgeMap>
<xCoord>321</xCoord>
<yCoord>265</yCoord>
</edgeMap>
<edgeMap>
<xCoord>322</xCoord>
<yCoord>264</yCoord>
</edgeMap>
<edgeMap>
<xCoord>323</xCoord>
<yCoord>264</yCoord>
</edgeMap>
<edgeMap>
<xCoord>324</xCoord>
<yCoord>264</yCoord>
</edgeMap>
<edgeMap>
<xCoord>325</xCoord>
<yCoord>263</yCoord>
</edgeMap>
<edgeMap>
<xCoord>326</xCoord>
<yCoord>262</yCoord>
</edgeMap>
<edgeMap>
<xCoord>326</xCoord>
<yCoord>261</yCoord>
</edgeMap>
<edgeMap>
<xCoord>327</xCoord>
<yCoord>260</yCoord>
</edgeMap>
<edgeMap>
<xCoord>328</xCoord>
<yCoord>259</yCoord>
</edgeMap>
<edgeMap>
<xCoord>328</xCoord>
<yCoord>258</yCoord>
</edgeMap>
<edgeMap>
<xCoord>329</xCoord>
<yCoord>257</yCoord>
</edgeMap>
<edgeMap>
<xCoord>329</xCoord>
<yCoord>256</yCoord>
</edgeMap>
<edgeMap>
<xCoord>328</xCoord>
<yCoord>255</yCoord>
</edgeMap>
<edgeMap>
<xCoord>328</xCoord>
<yCoord>254</yCoord>
</edgeMap>
<edgeMap>
<xCoord>328</xCoord>
<yCoord>253</yCoord>
</edgeMap>
<edgeMap>
<xCoord>328</xCoord>
<yCoord>252</yCoord>
</edgeMap>
<edgeMap>
<xCoord>327</xCoord>
<yCoord>251</yCoord>
</edgeMap>
<edgeMap>
<xCoord>326</xCoord>
<yCoord>250</yCoord>
</edgeMap>
<edgeMap>
<xCoord>325</xCoord>
<yCoord>250</yCoord>
</edgeMap>
<edgeMap>
<xCoord>324</xCoord>
<yCoord>249</yCoord>
</edgeMap>
<edgeMap>
<xCoord>324</xCoord>
<yCoord>248</yCoord>
</edgeMap>
<edgeMap>
<xCoord>324</xCoord>
<yCoord>247</yCoord>
</edgeMap>
<edgeMap>
<xCoord>323</xCoord>
<yCoord>246</yCoord>
</edgeMap>
<edgeMap>
<xCoord>322</xCoord>
<yCoord>245</yCoord>
</edgeMap>
<edgeMap>
<xCoord>321</xCoord>
<yCoord>244</yCoord>
</edgeMap>
<edgeMap>
<xCoord>320</xCoord>
<yCoord>244</yCoord>
</edgeMap>
<edgeMap>
<xCoord>319</xCoord>
<yCoord>244</yCoord>
</edgeMap>
<edgeMap>
<xCoord>318</xCoord>
<yCoord>245</yCoord>
</edgeMap>
<edgeMap>
<xCoord>317</xCoord>
<yCoord>246</yCoord>
</edgeMap>
<edgeMap>
<xCoord>317</xCoord>
<yCoord>247</yCoord>
</edgeMap>
<edgeMap>
<xCoord>316</xCoord>
<yCoord>248</yCoord>
</edgeMap>
<edgeMap>
<xCoord>315</xCoord>
<yCoord>248</yCoord>
</edgeMap>
<edgeMap>
<xCoord>314</xCoord>
<yCoord>248</yCoord>
</edgeMap>
<edgeMap>
<xCoord>313</xCoord>
<yCoord>248</yCoord>
</edgeMap>
<edgeMap>
<xCoord>312</xCoord>
<yCoord>247</yCoord>
</edgeMap>
<edgeMap>
<xCoord>311</xCoord>
<yCoord>246</yCoord>
</edgeMap>
<edgeMap>
<xCoord>310</xCoord>
<yCoord>246</yCoord>
</edgeMap>
<edgeMap>
<xCoord>309</xCoord>
<yCoord>247</yCoord>
</edgeMap>
<edgeMap>
<xCoord>308</xCoord>
<yCoord>248</yCoord>
</edgeMap>
<edgeMap>
<xCoord>307</xCoord>
<yCoord>249</yCoord>
</edgeMap>
<edgeMap>
<xCoord>306</xCoord>
<yCoord>250</yCoord>
</edgeMap>
<edgeMap>
<xCoord>305</xCoord>
<yCoord>251</yCoord>
</edgeMap>
<edgeMap>
<xCoord>304</xCoord>
<yCoord>252</yCoord>
</edgeMap>
<edgeMap>
<xCoord>303</xCoord>
<yCoord>253</yCoord>
</edgeMap>
<edgeMap>
<xCoord>302</xCoord>
<yCoord>254</yCoord>
</edgeMap>
<edgeMap>
<xCoord>301</xCoord>
<yCoord>255</yCoord>
</edgeMap>
<edgeMap>
<xCoord>301</xCoord>
<yCoord>256</yCoord>
</edgeMap>
<edgeMap>
<xCoord>300</xCoord>
<yCoord>257</yCoord>
</edgeMap>
<edgeMap>
<xCoord>299</xCoord>
<yCoord>258</yCoord>
</edgeMap>
<edgeMap>
<xCoord>298</xCoord>
<yCoord>259</yCoord>
</edgeMap>
<edgeMap>
<xCoord>297</xCoord>
<yCoord>260</yCoord>
</edgeMap>
<edgeMap>
<xCoord>297</xCoord>
<yCoord>261</yCoord>
</edgeMap>
<edgeMap>
<xCoord>297</xCoord>
<yCoord>262</yCoord>
</edgeMap>
<edgeMap>
<xCoord>298</xCoord>
<yCoord>263</yCoord>
</edgeMap>
<edgeMap>
<xCoord>299</xCoord>
<yCoord>264</yCoord>
</edgeMap>
<edgeMap>
<xCoord>300</xCoord>
<yCoord>264</yCoord>
</edgeMap>
<edgeMap>
<xCoord>301</xCoord>
<yCoord>264</yCoord>
</edgeMap>
<edgeMap>
<xCoord>302</xCoord>
<yCoord>264</yCoord>
</edgeMap>
<edgeMap>
<xCoord>303</xCoord>
<yCoord>264</yCoord>
</edgeMap>
<edgeMap>
<xCoord>304</xCoord>
<yCoord>264</yCoord>
</edgeMap>
<edgeMap>
<xCoord>305</xCoord>
<yCoord>264</yCoord>
</edgeMap>
<edgeMap>
<xCoord>306</xCoord>
<yCoord>264</yCoord>
</edgeMap>
<edgeMap>
<xCoord>307</xCoord>
<yCoord>264</yCoord>
</edgeMap>
<edgeMap>
<xCoord>308</xCoord>
<yCoord>263</yCoord>
</edgeMap>
<edgeMap>
<xCoord>309</xCoord>
<yCoord>263</yCoord>
</edgeMap>
<edgeMap>
<xCoord>310</xCoord>
<yCoord>263</yCoord>
</edgeMap>
<edgeMap>
<xCoord>311</xCoord>
<yCoord>263</yCoord>
</edgeMap>
<edgeMap>
<xCoord>312</xCoord>
<yCoord>263</yCoord>
</edgeMap>
<edgeMap>
<xCoord>313</xCoord>
<yCoord>263</yCoord>
</edgeMap>
<edgeMap>
<xCoord>314</xCoord>
<yCoord>263</yCoord>
</edgeMap>
<edgeMap>
<xCoord>315</xCoord>
<yCoord>264</yCoord>
</edgeMap>
<edgeMap>
<xCoord>316</xCoord>
<yCoord>264</yCoord>
</edgeMap>
<edgeMap>
<xCoord>317</xCoord>
<yCoord>265</yCoord>
</edgeMap>
<edgeMap>
<xCoord>318</xCoord>
<yCoord>265</yCoord>
</edgeMap>
<edgeMap>
<xCoord>319</xCoord>
<yCoord>265</yCoord>
</edgeMap>
<edgeMap>
<xCoord>320</xCoord>
<yCoord>265</yCoord>
</edgeMap>
<edgeMap>
<xCoord>321</xCoord>
<yCoord>265</yCoord>
</edgeMap>
</roi>
<roi>
<imageZposition>-59.75</imageZposition>
<imageSOP_UID>1.3.6.1.4.1.14519.5.2.1.6279.6001.315822652651205223419015635166</imageSOP_UID>
<inclusion>TRUE</inclusion>
<edgeMap>
<xCoord>324</xCoord>
<yCoord>267</yCoord>
</edgeMap>
<edgeMap>
<xCoord>325</xCoord>
<yCoord>266</yCoord>
</edgeMap>
<edgeMap>
<xCoord>326</xCoord>
<yCoord>265</yCoord>
</edgeMap>
<edgeMap>
<xCoord>327</xCoord>
<yCoord>264</yCoord>
</edgeMap>
<edgeMap>
<xCoord>327</xCoord>
<yCoord>263</yCoord>
</edgeMap>
<edgeMap>
<xCoord>328</xCoord>
<yCoord>262</yCoord>
</edgeMap>
<edgeMap>
<xCoord>329</xCoord>
<yCoord>261</yCoord>
</edgeMap>
<edgeMap>
<xCoord>329</xCoord>
<yCoord>260</yCoord>
</edgeMap>
<edgeMap>
<xCoord>328</xCoord>
<yCoord>259</yCoord>
</edgeMap>
<edgeMap>
<xCoord>328</xCoord>
<yCoord>258</yCoord>
</edgeMap>
<edgeMap>
<xCoord>327</xCoord>
<yCoord>257</yCoord>
</edgeMap>
<edgeMap>
<xCoord>327</xCoord>
<yCoord>256</yCoord>
</edgeMap>
<edgeMap>
<xCoord>327</xCoord>
<yCoord>255</yCoord>
</edgeMap>
<edgeMap>
<xCoord>327</xCoord>
<yCoord>254</yCoord>
</edgeMap>
<edgeMap>
<xCoord>327</xCoord>
<yCoord>253</yCoord>
</edgeMap>
<edgeMap>
<xCoord>326</xCoord>
<yCoord>252</yCoord>
</edgeMap>
<edgeMap>
<xCoord>325</xCoord>
<yCoord>251</yCoord>
</edgeMap>
<edgeMap>
<xCoord>324</xCoord>
<yCoord>250</yCoord>
</edgeMap>
<edgeMap>
<xCoord>324</xCoord>
<yCoord>249</yCoord>
</edgeMap>
<edgeMap>
<xCoord>324</xCoord>
<yCoord>248</yCoord>
</edgeMap>
<edgeMap>
<xCoord>324</xCoord>
<yCoord>247</yCoord>
</edgeMap>
<edgeMap>
<xCoord>323</xCoord>
<yCoord>246</yCoord>
</edgeMap>
<edgeMap>
<xCoord>322</xCoord>
<yCoord>245</yCoord>
</edgeMap>
<edgeMap>
<xCoord>321</xCoord>
<yCoord>244</yCoord>
</edgeMap>
<edgeMap>
<xCoord>320</xCoord>
<yCoord>244</yCoord>
</edgeMap>
<edgeMap>
<xCoord>319</xCoord>
<yCoord>245</yCoord>
</edgeMap>
<edgeMap>
<xCoord>318</xCoord>
<yCoord>246</yCoord>
</edgeMap>
<edgeMap>
<xCoord>317</xCoord>
<yCoord>247</yCoord>
</edgeMap>
<edgeMap>
<xCoord>317</xCoord>
<yCoord>248</yCoord>
</edgeMap>
<edgeMap>
<xCoord>316</xCoord>
<yCoord>249</yCoord>
</edgeMap>
<edgeMap>
<xCoord>315</xCoord>
<yCoord>249</yCoord>
</edgeMap>
<edgeMap>
<xCoord>314</xCoord>
<yCoord>249</yCoord>
</edgeMap>
<edgeMap>
<xCoord>313</xCoord>
<yCoord>249</yCoord>
</edgeMap>
<edgeMap>
<xCoord>312</xCoord>
<yCoord>249</yCoord>
</edgeMap>
<edgeMap>
<xCoord>311</xCoord>
<yCoord>248</yCoord>
</edgeMap>
<edgeMap>
<xCoord>310</xCoord>
<yCoord>248</yCoord>
</edgeMap>
<edgeMap>
<xCoord>309</xCoord>
<yCoord>249</yCoord>
</edgeMap>
<edgeMap>
<xCoord>308</xCoord>
<yCoord>250</yCoord>
</edgeMap>
<edgeMap>
<xCoord>307</xCoord>
<yCoord>251</yCoord>
</edgeMap>
<edgeMap>
<xCoord>306</xCoord>
<yCoord>252</yCoord>
</edgeMap>
<edgeMap>
<xCoord>305</xCoord>
<yCoord>253</yCoord>
</edgeMap>
<edgeMap>
<xCoord>304</xCoord>
<yCoord>254</yCoord>
</edgeMap>
<edgeMap>
<xCoord>303</xCoord>
<yCoord>254</yCoord>
</edgeMap>
<edgeMap>
<xCoord>302</xCoord>
<yCoord>255</yCoord>
</edgeMap>
<edgeMap>
<xCoord>301</xCoord>
<yCoord>256</yCoord>
</edgeMap>
<edgeMap>
<xCoord>301</xCoord>
<yCoord>257</yCoord>
</edgeMap>
<edgeMap>
<xCoord>300</xCoord>
<yCoord>258</yCoord>
</edgeMap>
<edgeMap>
<xCoord>299</xCoord>
<yCoord>259</yCoord>
</edgeMap>
<edgeMap>
<xCoord>299</xCoord>
<yCoord>260</yCoord>
</edgeMap>
<edgeMap>
<xCoord>300</xCoord>
<yCoord>261</yCoord>
</edgeMap>
<edgeMap>
<xCoord>301</xCoord>
<yCoord>262</yCoord>
</edgeMap>
<edgeMap>
<xCoord>302</xCoord>
<yCoord>262</yCoord>
</edgeMap>
<edgeMap>
<xCoord>303</xCoord>
<yCoord>262</yCoord>
</edgeMap>
<edgeMap>
<xCoord>304</xCoord>
<yCoord>262</yCoord>
</edgeMap>
<edgeMap>
<xCoord>305</xCoord>
<yCoord>262</yCoord>
</edgeMap>
<edgeMap>
<xCoord>306</xCoord>
<yCoord>262</yCoord>
</edgeMap>
<edgeMap>
<xCoord>307</xCoord>
<yCoord>262</yCoord>
</edgeMap>
<edgeMap>
<xCoord>308</xCoord>
<yCoord>262</yCoord>
</edgeMap>
<edgeMap>
<xCoord>309</xCoord>
<yCoord>262</yCoord>
</edgeMap>
<edgeMap>
<xCoord>310</xCoord>
<yCoord>262</yCoord>
</edgeMap>
<edgeMap>
<xCoord>311</xCoord>
<yCoord>262</yCoord>
</edgeMap>
<edgeMap>
<xCoord>312</xCoord>
<yCoord>262</yCoord>
</edgeMap>
<edgeMap>
<xCoord>313</xCoord>
<yCoord>262</yCoord>
</edgeMap>
<edgeMap>
<xCoord>314</xCoord>
<yCoord>263</yCoord>
</edgeMap>
<edgeMap>
<xCoord>314</xCoord>
<yCoord>264</yCoord>
</edgeMap>
<edgeMap>
<xCoord>315</xCoord>
<yCoord>265</yCoord>
</edgeMap>
<edgeMap>
<xCoord>316</xCoord>
<yCoord>266</yCoord>
</edgeMap>
<edgeMap>
<xCoord>317</xCoord>
<yCoord>265</yCoord>
</edgeMap>
<edgeMap>
<xCoord>318</xCoord>
<yCoord>264</yCoord>
</edgeMap>
<edgeMap>
<xCoord>319</xCoord>
<yCoord>264</yCoord>
</edgeMap>
<edgeMap>
<xCoord>320</xCoord>
<yCoord>264</yCoord>
</edgeMap>
<edgeMap>
<xCoord>321</xCoord>
<yCoord>265</yCoord>
</edgeMap>
<edgeMap>
<xCoord>322</xCoord>
<yCoord>266</yCoord>
</edgeMap>
<edgeMap>
<xCoord>323</xCoord>
<yCoord>267</yCoord>
</edgeMap>
<edgeMap>
<xCoord>324</xCoord>
<yCoord>267</yCoord>
</edgeMap>
</roi>
<roi>
<imageZposition>-61.0</imageZposition>
<imageSOP_UID>1.3.6.1.4.1.14519.5.2.1.6279.6001.273986098786837677120945751426</imageSOP_UID>
<inclusion>TRUE</inclusion>
<edgeMap>
<xCoord>328</xCoord>
<yCoord>268</yCoord>
</edgeMap>
<edgeMap>
<xCoord>328</xCoord>
<yCoord>267</yCoord>
</edgeMap>
<edgeMap>
<xCoord>329</xCoord>
<yCoord>266</yCoord>
</edgeMap>
<edgeMap>
<xCoord>329</xCoord>
<yCoord>265</yCoord>
</edgeMap>
<edgeMap>
<xCoord>329</xCoord>
<yCoord>264</yCoord>
</edgeMap>
<edgeMap>
<xCoord>329</xCoord>
<yCoord>263</yCoord>
</edgeMap>
<edgeMap>
<xCoord>330</xCoord>
<yCoord>262</yCoord>
</edgeMap>
<edgeMap>
<xCoord>330</xCoord>
<yCoord>261</yCoord>
</edgeMap>
<edgeMap>
<xCoord>329</xCoord>
<yCoord>260</yCoord>
</edgeMap>
<edgeMap>
<xCoord>328</xCoord>
<yCoord>259</yCoord>
</edgeMap>
<edgeMap>
<xCoord>327</xCoord>
<yCoord>258</yCoord>
</edgeMap>
<edgeMap>
<xCoord>327</xCoord>
<yCoord>257</yCoord>
</edgeMap>
<edgeMap>
<xCoord>327</xCoord>
<yCoord>256</yCoord>
</edgeMap>
<edgeMap>
<xCoord>327</xCoord>
<yCoord>255</yCoord>
</edgeMap>
<edgeMap>
<xCoord>326</xCoord>
<yCoord>255</yCoord>
</edgeMap>
<edgeMap>
<xCoord>325</xCoord>
<yCoord>254</yCoord>
</edgeMap>
<edgeMap>
<xCoord>324</xCoord>
<yCoord>253</yCoord>
</edgeMap>
<edgeMap>
<xCoord>323</xCoord>
<yCoord>252</yCoord>
</edgeMap>
<edgeMap>
<xCoord>322</xCoord>
<yCoord>251</yCoord>
</edgeMap>
<edgeMap>
<xCoord>321</xCoord>
<yCoord>251</yCoord>
</edgeMap>
<edgeMap>
<xCoord>320</xCoord>
<yCoord>250</yCoord>
</edgeMap>
<edgeMap>
<xCoord>319</xCoord>
<yCoord>249</yCoord>
</edgeMap>
<edgeMap>
<xCoord>318</xCoord>
<yCoord>248</yCoord>
</edgeMap>
<edgeMap>
<xCoord>317</xCoord>
<yCoord>248</yCoord>
</edgeMap>
<edgeMap>
<xCoord>316</xCoord>
<yCoord>248</yCoord>
</edgeMap>
<edgeMap>
<xCoord>315</xCoord>
<yCoord>248</yCoord>
</edgeMap>
<edgeMap>
<xCoord>314</xCoord>
<yCoord>248</yCoord>
</edgeMap>
<edgeMap>
<xCoord>313</xCoord>
<yCoord>249</yCoord>
</edgeMap>
<edgeMap>
<xCoord>312</xCoord>
<yCoord>249</yCoord>
</edgeMap>
<edgeMap>
<xCoord>311</xCoord>
<yCoord>249</yCoord>
</edgeMap>
<edgeMap>
<xCoord>310</xCoord>
<yCoord>249</yCoord>
</edgeMap>
<edgeMap>
<xCoord>309</xCoord>
<yCoord>249</yCoord>
</edgeMap>
<edgeMap>
<xCoord>308</xCoord>
<yCoord>250</yCoord>
</edgeMap>
<edgeMap>
<xCoord>307</xCoord>
<yCoord>251</yCoord>
</edgeMap>
<edgeMap>
<xCoord>306</xCoord>
<yCoord>252</yCoord>
</edgeMap>
<edgeMap>
<xCoord>306</xCoord>
<yCoord>253</yCoord>
</edgeMap>
<edgeMap>
<xCoord>305</xCoord>
<yCoord>254</yCoord>
</edgeMap>
<edgeMap>
<xCoord>304</xCoord>
<yCoord>255</yCoord>
</edgeMap>
<edgeMap>
<xCoord>303</xCoord>
<yCoord>256</yCoord>
</edgeMap>
<edgeMap>
<xCoord>303</xCoord>
<yCoord>257</yCoord>
</edgeMap>
<edgeMap>
<xCoord>303</xCoord>
<yCoord>258</yCoord>
</edgeMap>
<edgeMap>
<xCoord>303</xCoord>
<yCoord>259</yCoord>
</edgeMap>
<edgeMap>
<xCoord>303</xCoord>
<yCoord>260</yCoord>
</edgeMap>
<edgeMap>
<xCoord>304</xCoord>
<yCoord>261</yCoord>
</edgeMap>
<edgeMap>
<xCoord>305</xCoord>
<yCoord>261</yCoord>
</edgeMap>
<edgeMap>
<xCoord>306</xCoord>
<yCoord>261</yCoord>
</edgeMap>
<edgeMap>
<xCoord>307</xCoord>
<yCoord>262</yCoord>
</edgeMap>
<edgeMap>
<xCoord>308</xCoord>
<yCoord>262</yCoord>
</edgeMap>
<edgeMap>
<xCoord>309</xCoord>
<yCoord>262</yCoord>
</edgeMap>
<edgeMap>
<xCoord>310</xCoord>
<yCoord>262</yCoord>
</edgeMap>
<edgeMap>
<xCoord>311</xCoord>
<yCoord>262</yCoord>
</edgeMap>
<edgeMap>
<xCoord>312</xCoord>
<yCoord>262</yCoord>
</edgeMap>
<edgeMap>
<xCoord>313</xCoord>
<yCoord>262</yCoord>
</edgeMap>
<edgeMap>
<xCoord>314</xCoord>
<yCoord>261</yCoord>
</edgeMap>
<edgeMap>
<xCoord>315</xCoord>
<yCoord>261</yCoord>
</edgeMap>
<edgeMap>
<xCoord>316</xCoord>
<yCoord>261</yCoord>
</edgeMap>
<edgeMap>
<xCoord>317</xCoord>
<yCoord>261</yCoord>
</edgeMap>
<edgeMap>
<xCoord>318</xCoord>
<yCoord>261</yCoord>
</edgeMap>
<edgeMap>
<xCoord>319</xCoord>
<yCoord>262</yCoord>
</edgeMap>
<edgeMap>
<xCoord>320</xCoord>
<yCoord>263</yCoord>
</edgeMap>
<edgeMap>
<xCoord>320</xCoord>
<yCoord>264</yCoord>
</edgeMap>
<edgeMap>
<xCoord>321</xCoord>
<yCoord>265</yCoord>
</edgeMap>
<edgeMap>
<xCoord>321</xCoord>
<yCoord>266</yCoord>
</edgeMap>
<edgeMap>
<xCoord>321</xCoord>
<yCoord>267</yCoord>
</edgeMap>
<edgeMap>
<xCoord>322</xCoord>
<yCoord>267</yCoord>
</edgeMap>
<edgeMap>
<xCoord>323</xCoord>
<yCoord>267</yCoord>
</edgeMap>
<edgeMap>
<xCoord>324</xCoord>
<yCoord>267</yCoord>
</edgeMap>
<edgeMap>
<xCoord>325</xCoord>
<yCoord>268</yCoord>
</edgeMap>
<edgeMap>
<xCoord>326</xCoord>
<yCoord>268</yCoord>
</edgeMap>
<edgeMap>
<xCoord>327</xCoord>
<yCoord>268</yCoord>
</edgeMap>
<edgeMap>
<xCoord>328</xCoord>
<yCoord>268</yCoord>
</edgeMap>
</roi>
<roi>
<imageZposition>-62.25</imageZposition>
<imageSOP_UID>1.3.6.1.4.1.14519.5.2.1.6279.6001.226017611882823836318312732463</imageSOP_UID>
<inclusion>TRUE</inclusion>
<edgeMap>
<xCoord>327</xCoord>
<yCoord>267</yCoord>
</edgeMap>
<edgeMap>
<xCoord>328</xCoord>
<yCoord>266</yCoord>
</edgeMap>
<edgeMap>
<xCoord>328</xCoord>
<yCoord>265</yCoord>
</edgeMap>
<edgeMap>
<xCoord>328</xCoord>
<yCoord>264</yCoord>
</edgeMap>
<edgeMap>
<xCoord>329</xCoord>
<yCoord>263</yCoord>
</edgeMap>
<edgeMap>
<xCoord>329</xCoord>
<yCoord>262</yCoord>
</edgeMap>
<edgeMap>
<xCoord>329</xCoord>
<yCoord>261</yCoord>
</edgeMap>
<edgeMap>
<xCoord>329</xCoord>
<yCoord>260</yCoord>
</edgeMap>
<edgeMap>
<xCoord>328</xCoord>
<yCoord>259</yCoord>
</edgeMap>
<edgeMap>
<xCoord>327</xCoord>
<yCoord>258</yCoord>
</edgeMap>
<edgeMap>
<xCoord>328</xCoord>
<yCoord>257</yCoord>
</edgeMap>
<edgeMap>
<xCoord>327</xCoord>
<yCoord>256</yCoord>
</edgeMap>
<edgeMap>
<xCoord>326</xCoord>
<yCoord>255</yCoord>
</edgeMap>
<edgeMap>
<xCoord>325</xCoord>
<yCoord>255</yCoord>
</edgeMap>
<edgeMap>
<xCoord>324</xCoord>
<yCoord>255</yCoord>
</edgeMap>
<edgeMap>
<xCoord>323</xCoord>
<yCoord>255</yCoord>
</edgeMap>
<edgeMap>
<xCoord>322</xCoord>
<yCoord>254</yCoord>
</edgeMap>
<edgeMap>
<xCoord>321</xCoord>
<yCoord>253</yCoord>
</edgeMap>
<edgeMap>
<xCoord>320</xCoord>
<yCoord>252</yCoord>
</edgeMap>
<edgeMap>
<xCoord>319</xCoord>
<yCoord>251</yCoord>
</edgeMap>
<edgeMap>
<xCoord>318</xCoord>
<yCoord>251</yCoord>
</edgeMap>
<edgeMap>
<xCoord>317</xCoord>
<yCoord>250</yCoord>
</edgeMap>
<edgeMap>
<xCoord>316</xCoord>
<yCoord>249</yCoord>
</edgeMap>
<edgeMap>
<xCoord>315</xCoord>
<yCoord>249</yCoord>
</edgeMap>
<edgeMap>
<xCoord>314</xCoord>
<yCoord>249</yCoord>
</edgeMap>
<edgeMap>
<xCoord>313</xCoord>
<yCoord>250</yCoord>
</edgeMap>
<edgeMap>
<xCoord>312</xCoord>
<yCoord>250</yCoord>
</edgeMap>
<edgeMap>
<xCoord>311</xCoord>
<yCoord>250</yCoord>
</edgeMap>
<edgeMap>
<xCoord>310</xCoord>
<yCoord>250</yCoord>
</edgeMap>
<edgeMap>
<xCoord>309</xCoord>
<yCoord>250</yCoord>
</edgeMap>
<edgeMap>
<xCoord>308</xCoord>
<yCoord>251</yCoord>
</edgeMap>
<edgeMap>
<xCoord>307</xCoord>
<yCoord>252</yCoord>
</edgeMap>
<edgeMap>
<xCoord>306</xCoord>
<yCoord>253</yCoord>
</edgeMap>
<edgeMap>
<xCoord>306</xCoord>
<yCoord>254</yCoord>
</edgeMap>
<edgeMap>
<xCoord>305</xCoord>
<yCoord>255</yCoord>
</edgeMap>
<edgeMap>
<xCoord>304</xCoord>
<yCoord>256</yCoord>
</edgeMap>
<edgeMap>
<xCoord>304</xCoord>
<yCoord>257</yCoord>
</edgeMap>
<edgeMap>
<xCoord>304</xCoord>
<yCoord>258</yCoord>
</edgeMap>
<edgeMap>
<xCoord>305</xCoord>
<yCoord>259</yCoord>
</edgeMap>
<edgeMap>
<xCoord>306</xCoord>
<yCoord>260</yCoord>
</edgeMap>
<edgeMap>
<xCoord>307</xCoord>
<yCoord>260</yCoord>
</edgeMap>
<edgeMap>
<xCoord>308</xCoord>
<yCoord>261</yCoord>
</edgeMap>
<edgeMap>
<xCoord>309</xCoord>
<yCoord>262</yCoord>
</edgeMap>
<edgeMap>
<xCoord>310</xCoord>
<yCoord>262</yCoord>
</edgeMap>
<edgeMap>
<xCoord>311</xCoord>
<yCoord>263</yCoord>
</edgeMap>
<edgeMap>
<xCoord>312</xCoord>
<yCoord>263</yCoord>
</edgeMap>
<edgeMap>
<xCoord>313</xCoord>
<yCoord>263</yCoord>
</edgeMap>
<edgeMap>
<xCoord>314</xCoord>
<yCoord>263</yCoord>
</edgeMap>
<edgeMap>
<xCoord>315</xCoord>
<yCoord>262</yCoord>
</edgeMap>
<edgeMap>
<xCoord>316</xCoord>
<yCoord>261</yCoord>
</edgeMap>
<edgeMap>
<xCoord>317</xCoord>
<yCoord>261</yCoord>
</edgeMap>
<edgeMap>
<xCoord>318</xCoord>
<yCoord>262</yCoord>
</edgeMap>
<edgeMap>
<xCoord>319</xCoord>
<yCoord>262</yCoord>
</edgeMap>
<edgeMap>
<xCoord>320</xCoord>
<yCoord>263</yCoord>
</edgeMap>
<edgeMap>
<xCoord>320</xCoord>
<yCoord>264</yCoord>
</edgeMap>
<edgeMap>
<xCoord>321</xCoord>
<yCoord>265</yCoord>
</edgeMap>
<edgeMap>
<xCoord>322</xCoord>
<yCoord>266</yCoord>
</edgeMap>
<edgeMap>
<xCoord>323</xCoord>
<yCoord>267</yCoord>
</edgeMap>
<edgeMap>
<xCoord>324</xCoord>
<yCoord>267</yCoord>
</edgeMap>
<edgeMap>
<xCoord>325</xCoord>
<yCoord>267</yCoord>
</edgeMap>
<edgeMap>
<xCoord>326</xCoord>
<yCoord>267</yCoord>
</edgeMap>
<edgeMap>
<xCoord>327</xCoord>
<yCoord>267</yCoord>
</edgeMap>
</roi>
<roi>
<imageZposition>-63.5</imageZposition>
<imageSOP_UID>1.3.6.1.4.1.14519.5.2.1.6279.6001.187945232426509847590895945098</imageSOP_UID>
<inclusion>TRUE</inclusion>
<edgeMap>
<xCoord>327</xCoord>
<yCoord>265</yCoord>
</edgeMap>
<edgeMap>
<xCoord>328</xCoord>
<yCoord>264</yCoord>
</edgeMap>
<edgeMap>
<xCoord>328</xCoord>
<yCoord>263</yCoord>
</edgeMap>
<edgeMap>
<xCoord>328</xCoord>
<yCoord>262</yCoord>
</edgeMap>
<edgeMap>
<xCoord>328</xCoord>
<yCoord>261</yCoord>
</edgeMap>
<edgeMap>
<xCoord>327</xCoord>
<yCoord>260</yCoord>
</edgeMap>
<edgeMap>
<xCoord>326</xCoord>
<yCoord>259</yCoord>
</edgeMap>
<edgeMap>
<xCoord>325</xCoord>
<yCoord>258</yCoord>
</edgeMap>
<edgeMap>
<xCoord>324</xCoord>
<yCoord>257</yCoord>
</edgeMap>
<edgeMap>
<xCoord>323</xCoord>
<yCoord>256</yCoord>
</edgeMap>
<edgeMap>
<xCoord>322</xCoord>
<yCoord>255</yCoord>
</edgeMap>
<edgeMap>
<xCoord>321</xCoord>
<yCoord>255</yCoord>
</edgeMap>
<edgeMap>
<xCoord>320</xCoord>
<yCoord>254</yCoord>
</edgeMap>
<edgeMap>
<xCoord>319</xCoord>
<yCoord>253</yCoord>
</edgeMap>
<edgeMap>
<xCoord>318</xCoord>
<yCoord>252</yCoord>
</edgeMap>
<edgeMap>
<xCoord>317</xCoord>
<yCoord>252</yCoord>
</edgeMap>
<edgeMap>
<xCoord>316</xCoord>
<yCoord>251</yCoord>
</edgeMap>
<edgeMap>
<xCoord>315</xCoord>
<yCoord>250</yCoord>
</edgeMap>
<edgeMap>
<xCoord>314</xCoord>
<yCoord>250</yCoord>
</edgeMap>
<edgeMap>
<xCoord>313</xCoord>
<yCoord>250</yCoord>
</edgeMap>
<edgeMap>
<xCoord>312</xCoord>
<yCoord>251</yCoord>
</edgeMap>
<edgeMap>
<xCoord>311</xCoord>
<yCoord>251</yCoord>
</edgeMap>
<edgeMap>
<xCoord>310</xCoord>
<yCoord>251</yCoord>
</edgeMap>
<edgeMap>
<xCoord>309</xCoord>
<yCoord>251</yCoord>
</edgeMap>
<edgeMap>
<xCoord>308</xCoord>
<yCoord>251</yCoord>
</edgeMap>
<edgeMap>
<xCoord>307</xCoord>
<yCoord>252</yCoord>
</edgeMap>
<edgeMap>
<xCoord>306</xCoord>
<yCoord>253</yCoord>
</edgeMap>
<edgeMap>
<xCoord>306</xCoord>
<yCoord>254</yCoord>
</edgeMap>
<edgeMap>
<xCoord>305</xCoord>
<yCoord>255</yCoord>
</edgeMap>
<edgeMap>
<xCoord>305</xCoord>
<yCoord>256</yCoord>
</edgeMap>
<edgeMap>
<xCoord>305</xCoord>
<yCoord>257</yCoord>
</edgeMap>
<edgeMap>
<xCoord>306</xCoord>
<yCoord>258</yCoord>
</edgeMap>
<edgeMap>
<xCoord>307</xCoord>
<yCoord>259</yCoord>
</edgeMap>
<edgeMap>
<xCoord>308</xCoord>
<yCoord>260</yCoord>
</edgeMap>
<edgeMap>
<xCoord>309</xCoord>
<yCoord>261</yCoord>
</edgeMap>
<edgeMap>
<xCoord>310</xCoord>
<yCoord>262</yCoord>
</edgeMap>
<edgeMap>
<xCoord>311</xCoord>
<yCoord>263</yCoord>
</edgeMap>
<edgeMap>
<xCoord>312</xCoord>
<yCoord>263</yCoord>
</edgeMap>
<edgeMap>
<xCoord>313</xCoord>
<yCoord>264</yCoord>
</edgeMap>
<edgeMap>
<xCoord>314</xCoord>
<yCoord>264</yCoord>
</edgeMap>
<edgeMap>
<xCoord>315</xCoord>
<yCoord>264</yCoord>
</edgeMap>
<edgeMap>
<xCoord>316</xCoord>
<yCoord>263</yCoord>
</edgeMap>
<edgeMap>
<xCoord>317</xCoord>
<yCoord>263</yCoord>
</edgeMap>
<edgeMap>
<xCoord>318</xCoord>
<yCoord>263</yCoord>
</edgeMap>
<edgeMap>
<xCoord>319</xCoord>
<yCoord>263</yCoord>
</edgeMap>
<edgeMap>
<xCoord>320</xCoord>
<yCoord>263</yCoord>
</edgeMap>
<edgeMap>
<xCoord>321</xCoord>
<yCoord>263</yCoord>
</edgeMap>
<edgeMap>
<xCoord>322</xCoord>
<yCoord>263</yCoord>
</edgeMap>
<edgeMap>
<xCoord>323</xCoord>
<yCoord>263</yCoord>
</edgeMap>
<edgeMap>
<xCoord>324</xCoord>
<yCoord>264</yCoord>
</edgeMap>
<edgeMap>
<xCoord>325</xCoord>
<yCoord>265</yCoord>
</edgeMap>
<edgeMap>
<xCoord>326</xCoord>
<yCoord>265</yCoord>
</edgeMap>
<edgeMap>
<xCoord>327</xCoord>
<yCoord>265</yCoord>
</edgeMap>
</roi>
<roi>
<imageZposition>-64.75</imageZposition>
<imageSOP_UID>1.3.6.1.4.1.14519.5.2.1.6279.6001.330645233323608983627298005460</imageSOP_UID>
<inclusion>TRUE</inclusion>
<edgeMap>
<xCoord>322</xCoord>
<yCoord>264</yCoord>
</edgeMap>
<edgeMap>
<xCoord>323</xCoord>
<yCoord>263</yCoord>
</edgeMap>
<edgeMap>
<xCoord>324</xCoord>
<yCoord>262</yCoord>
</edgeMap>
<edgeMap>
<xCoord>325</xCoord>
<yCoord>261</yCoord>
</edgeMap>
<edgeMap>
<xCoord>324</xCoord>
<yCoord>260</yCoord>
</edgeMap>
<edgeMap>
<xCoord>324</xCoord>
<yCoord>259</yCoord>
</edgeMap>
<edgeMap>
<xCoord>323</xCoord>
<yCoord>258</yCoord>
</edgeMap>
<edgeMap>
<xCoord>324</xCoord>
<yCoord>257</yCoord>
</edgeMap>
<edgeMap>
<xCoord>325</xCoord>
<yCoord>256</yCoord>
</edgeMap>
<edgeMap>
<xCoord>325</xCoord>
<yCoord>255</yCoord>
</edgeMap>
<edgeMap>
<xCoord>325</xCoord>
<yCoord>254</yCoord>
</edgeMap>
<edgeMap>
<xCoord>325</xCoord>
<yCoord>253</yCoord>
</edgeMap>
<edgeMap>
<xCoord>324</xCoord>
<yCoord>252</yCoord>
</edgeMap>
<edgeMap>
<xCoord>323</xCoord>
<yCoord>252</yCoord>
</edgeMap>
<edgeMap>
<xCoord>322</xCoord>
<yCoord>252</yCoord>
</edgeMap>
<edgeMap>
<xCoord>322</xCoord>
<yCoord>253</yCoord>
</edgeMap>
<edgeMap>
<xCoord>321</xCoord>
<yCoord>254</yCoord>
</edgeMap>
<edgeMap>
<xCoord>320</xCoord>
<yCoord>255</yCoord>
</edgeMap>
<edgeMap>
<xCoord>319</xCoord>
<yCoord>256</yCoord>
</edgeMap>
<edgeMap>
<xCoord>318</xCoord>
<yCoord>255</yCoord>
</edgeMap>
<edgeMap>
<xCoord>317</xCoord>
<yCoord>254</yCoord>
</edgeMap>
<edgeMap>
<xCoord>316</xCoord>
<yCoord>253</yCoord>
</edgeMap>
<edgeMap>
<xCoord>315</xCoord>
<yCoord>252</yCoord>
</edgeMap>
<edgeMap>
<xCoord>314</xCoord>
<yCoord>251</yCoord>
</edgeMap>
<edgeMap>
<xCoord>313</xCoord>
<yCoord>252</yCoord>
</edgeMap>
<edgeMap>
<xCoord>312</xCoord>
<yCoord>252</yCoord>
</edgeMap>
<edgeMap>
<xCoord>312</xCoord>
<yCoord>253</yCoord>
</edgeMap>
<edgeMap>
<xCoord>311</xCoord>
<yCoord>254</yCoord>
</edgeMap>
<edgeMap>
<xCoord>311</xCoord>
<yCoord>255</yCoord>
</edgeMap>
<edgeMap>
<xCoord>310</xCoord>
<yCoord>256</yCoord>
</edgeMap>
<edgeMap>
<xCoord>309</xCoord>
<yCoord>257</yCoord>
</edgeMap>
<edgeMap>
<xCoord>309</xCoord>
<yCoord>258</yCoord>
</edgeMap>
<edgeMap>
<xCoord>309</xCoord>
<yCoord>259</yCoord>
</edgeMap>
<edgeMap>
<xCoord>309</xCoord>
<yCoord>260</yCoord>
</edgeMap>
<edgeMap>
<xCoord>310</xCoord>
<yCoord>261</yCoord>
</edgeMap>
<edgeMap>
<xCoord>311</xCoord>
<yCoord>262</yCoord>
</edgeMap>
<edgeMap>
<xCoord>312</xCoord>
<yCoord>263</yCoord>
</edgeMap>
<edgeMap>
<xCoord>313</xCoord>
<yCoord>264</yCoord>
</edgeMap>
<edgeMap>
<xCoord>314</xCoord>
<yCoord>264</yCoord>
</edgeMap>
<edgeMap>
<xCoord>315</xCoord>
<yCoord>263</yCoord>
</edgeMap>
<edgeMap>
<xCoord>316</xCoord>
<yCoord>263</yCoord>
</edgeMap>
<edgeMap>
<xCoord>317</xCoord>
<yCoord>263</yCoord>
</edgeMap>
<edgeMap>
<xCoord>318</xCoord>
<yCoord>263</yCoord>
</edgeMap>
<edgeMap>
<xCoord>319</xCoord>
<yCoord>263</yCoord>
</edgeMap>
<edgeMap>
<xCoord>320</xCoord>
<yCoord>263</yCoord>
</edgeMap>
<edgeMap>
<xCoord>321</xCoord>
<yCoord>264</yCoord>
</edgeMap>
<edgeMap>
<xCoord>322</xCoord>
<yCoord>264</yCoord>
</edgeMap>
</roi>
<roi>
<imageZposition>-66.0</imageZposition>
<imageSOP_UID>1.3.6.1.4.1.14519.5.2.1.6279.6001.257577277240750109552500573270</imageSOP_UID>
<inclusion>TRUE</inclusion>
<edgeMap>
<xCoord>324</xCoord>
<yCoord>264</yCoord>
</edgeMap>
<edgeMap>
<xCoord>325</xCoord>
<yCoord>263</yCoord>
</edgeMap>
<edgeMap>
<xCoord>325</xCoord>
<yCoord>262</yCoord>
</edgeMap>
<edgeMap>
<xCoord>325</xCoord>
<yCoord>261</yCoord>
</edgeMap>
<edgeMap>
<xCoord>325</xCoord>
<yCoord>260</yCoord>
</edgeMap>
<edgeMap>
<xCoord>325</xCoord>
<yCoord>259</yCoord>
</edgeMap>
<edgeMap>
<xCoord>325</xCoord>
<yCoord>258</yCoord>
</edgeMap>
<edgeMap>
<xCoord>325</xCoord>
<yCoord>257</yCoord>
</edgeMap>
<edgeMap>
<xCoord>325</xCoord>
<yCoord>256</yCoord>
</edgeMap>
<edgeMap>
<xCoord>325</xCoord>
<yCoord>255</yCoord>
</edgeMap>
<edgeMap>
<xCoord>325</xCoord>
<yCoord>254</yCoord>
</edgeMap>
<edgeMap>
<xCoord>324</xCoord>
<yCoord>253</yCoord>
</edgeMap>
<edgeMap>
<xCoord>323</xCoord>
<yCoord>252</yCoord>
</edgeMap>
<edgeMap>
<xCoord>322</xCoord>
<yCoord>252</yCoord>
</edgeMap>
<edgeMap>
<xCoord>321</xCoord>
<yCoord>252</yCoord>
</edgeMap>
<edgeMap>
<xCoord>320</xCoord>
<yCoord>252</yCoord>
</edgeMap>
<edgeMap>
<xCoord>319</xCoord>
<yCoord>252</yCoord>
</edgeMap>
<edgeMap>
<xCoord>318</xCoord>
<yCoord>252</yCoord>
</edgeMap>
<edgeMap>
<xCoord>317</xCoord>
<yCoord>253</yCoord>
</edgeMap>
<edgeMap>
<xCoord>316</xCoord>
<yCoord>252</yCoord>
</edgeMap>
<edgeMap>
<xCoord>315</xCoord>
<yCoord>252</yCoord>
</edgeMap>
<edgeMap>
<xCoord>314</xCoord>
<yCoord>252</yCoord>
</edgeMap>
<edgeMap>
<xCoord>313</xCoord>
<yCoord>252</yCoord>
</edgeMap>
<edgeMap>
<xCoord>313</xCoord>
<yCoord>253</yCoord>
</edgeMap>
<edgeMap>
<xCoord>312</xCoord>
<yCoord>254</yCoord>
</edgeMap>
<edgeMap>
<xCoord>312</xCoord>
<yCoord>255</yCoord>
</edgeMap>
<edgeMap>
<xCoord>311</xCoord>
<yCoord>256</yCoord>
</edgeMap>
<edgeMap>
<xCoord>311</xCoord>
<yCoord>257</yCoord>
</edgeMap>
<edgeMap>
<xCoord>311</xCoord>
<yCoord>258</yCoord>
</edgeMap>
<edgeMap>
<xCoord>311</xCoord>
<yCoord>259</yCoord>
</edgeMap>
<edgeMap>
<xCoord>311</xCoord>
<yCoord>260</yCoord>
</edgeMap>
<edgeMap>
<xCoord>311</xCoord>
<yCoord>261</yCoord>
</edgeMap>
<edgeMap>
<xCoord>312</xCoord>
<yCoord>262</yCoord>
</edgeMap>
<edgeMap>
<xCoord>313</xCoord>
<yCoord>262</yCoord>
</edgeMap>
<edgeMap>
<xCoord>314</xCoord>
<yCoord>262</yCoord>
</edgeMap>
<edgeMap>
<xCoord>315</xCoord>
<yCoord>262</yCoord>
</edgeMap>
<edgeMap>
<xCoord>316</xCoord>
<yCoord>262</yCoord>
</edgeMap>
<edgeMap>
<xCoord>317</xCoord>
<yCoord>263</yCoord>
</edgeMap>
<edgeMap>
<xCoord>318</xCoord>
<yCoord>263</yCoord>
</edgeMap>
<edgeMap>
<xCoord>319</xCoord>
<yCoord>263</yCoord>
</edgeMap>
<edgeMap>
<xCoord>320</xCoord>
<yCoord>263</yCoord>
</edgeMap>
<edgeMap>
<xCoord>321</xCoord>
<yCoord>263</yCoord>
</edgeMap>
<edgeMap>
<xCoord>322</xCoord>
<yCoord>263</yCoord>
</edgeMap>
<edgeMap>
<xCoord>323</xCoord>
<yCoord>264</yCoord>
</edgeMap>
<edgeMap>
<xCoord>324</xCoord>
<yCoord>264</yCoord>
</edgeMap>
</roi>
<roi>
<imageZposition>-67.25</imageZposition>
<imageSOP_UID>1.3.6.1.4.1.14519.5.2.1.6279.6001.107663805544369111547578242574</imageSOP_UID>
<inclusion>TRUE</inclusion>
<edgeMap>
<xCoord>315</xCoord>
<yCoord>263</yCoord>
</edgeMap>
<edgeMap>
<xCoord>316</xCoord>
<yCoord>262</yCoord>
</edgeMap>
<edgeMap>
<xCoord>317</xCoord>
<yCoord>261</yCoord>
</edgeMap>
<edgeMap>
<xCoord>318</xCoord>
<yCoord>261</yCoord>
</edgeMap>
<edgeMap>
<xCoord>319</xCoord>
<yCoord>261</yCoord>
</edgeMap>
<edgeMap>
<xCoord>320</xCoord>
<yCoord>261</yCoord>
</edgeMap>
<edgeMap>
<xCoord>321</xCoord>
<yCoord>261</yCoord>
</edgeMap>
<edgeMap>
<xCoord>322</xCoord>
<yCoord>260</yCoord>
</edgeMap>
<edgeMap>
<xCoord>322</xCoord>
<yCoord>259</yCoord>
</edgeMap>
<edgeMap>
<xCoord>322</xCoord>
<yCoord>258</yCoord>
</edgeMap>
<edgeMap>
<xCoord>322</xCoord>
<yCoord>257</yCoord>
</edgeMap>
<edgeMap>
<xCoord>321</xCoord>
<yCoord>257</yCoord>
</edgeMap>
<edgeMap>
<xCoord>320</xCoord>
<yCoord>256</yCoord>
</edgeMap>
<edgeMap>
<xCoord>319</xCoord>
<yCoord>257</yCoord>
</edgeMap>
<edgeMap>
<xCoord>318</xCoord>
<yCoord>257</yCoord>
</edgeMap>
<edgeMap>
<xCoord>317</xCoord>
<yCoord>258</yCoord>
</edgeMap>
<edgeMap>
<xCoord>316</xCoord>
<yCoord>257</yCoord>
</edgeMap>
<edgeMap>
<xCoord>316</xCoord>
<yCoord>256</yCoord>
</edgeMap>
<edgeMap>
<xCoord>316</xCoord>
<yCoord>255</yCoord>
</edgeMap>
<edgeMap>
<xCoord>315</xCoord>
<yCoord>255</yCoord>
</edgeMap>
<edgeMap>
<xCoord>314</xCoord>
<yCoord>255</yCoord>
</edgeMap>
<edgeMap>
<xCoord>313</xCoord>
<yCoord>256</yCoord>
</edgeMap>
<edgeMap>
<xCoord>312</xCoord>
<yCoord>257</yCoord>
</edgeMap>
<edgeMap>
<xCoord>311</xCoord>
<yCoord>258</yCoord>
</edgeMap>
<edgeMap>
<xCoord>311</xCoord>
<yCoord>259</yCoord>
</edgeMap>
<edgeMap>
<xCoord>310</xCoord>
<yCoord>260</yCoord>
</edgeMap>
<edgeMap>
<xCoord>309</xCoord>
<yCoord>261</yCoord>
</edgeMap>
<edgeMap>
<xCoord>309</xCoord>
<yCoord>262</yCoord>
</edgeMap>
<edgeMap>
<xCoord>310</xCoord>
<yCoord>262</yCoord>
</edgeMap>
<edgeMap>
<xCoord>311</xCoord>
<yCoord>262</yCoord>
</edgeMap>
<edgeMap>
<xCoord>312</xCoord>
<yCoord>262</yCoord>
</edgeMap>
<edgeMap>
<xCoord>313</xCoord>
<yCoord>263</yCoord>
</edgeMap>
<edgeMap>
<xCoord>314</xCoord>
<yCoord>263</yCoord>
</edgeMap>
<edgeMap>
<xCoord>315</xCoord>
<yCoord>263</yCoord>
</edgeMap>
</roi>
</unblindedReadNodule>
<unblindedReadNodule>
<noduleID>MI014_16585</noduleID>
<roi>
<imageZposition>-76.0</imageZposition>
<imageSOP_UID>1.3.6.1.4.1.14519.5.2.1.6279.6001.185524295644603030867085109513</imageSOP_UID>
<inclusion>TRUE</inclusion>
<edgeMap>
<xCoord>386</xCoord>
<yCoord>251</yCoord>
</edgeMap>
</roi>
</unblindedReadNodule>
</readingSession>
<readingSession>
		<annotationVersion>3.12</annotationVersion>
		<servicingRadiologistID>-1588319267</servicingRadiologistID>
			<unblindedReadNodule>
				<noduleID>0</noduleID>
				<characteristics>
					<subtlety>5</subtlety>
					<internalStructure>1</internalStructure>
					<calcification>6</calcification>
					<sphericity>5</sphericity>
					<margin>4</margin>
					<lobulation>1</lobulation>
					<spiculation>5</spiculation>
					<texture>4</texture>
					<malignancy>4</malignancy>
				</characteristics>
				<roi>
					<imageZposition>-47.25</imageZposition>
					<imageSOP_UID>1.3.6.1.4.1.14519.5.2.1.6279.6001.245079827994809534584135948674</imageSOP_UID>
					<inclusion>TRUE</inclusion>
					<edgeMap>
					<xCoord>311</xCoord>
					<yCoord>241</yCoord>
					</edgeMap>
					<edgeMap>
					<xCoord>311</xCoord>
					<yCoord>240</yCoord>
					</edgeMap>
					<edgeMap>
					<xCoord>311</xCoord>
					<yCoord>239</yCoord>
					</edgeMap>
					<edgeMap>
					<xCoord>312</xCoord>
					<yCoord>239</yCoord>
					</edgeMap>
					<edgeMap>
					<xCoord>313</xCoord>
					<yCoord>238</yCoord>
					</edgeMap>
					<edgeMap>
					<xCoord>314</xCoord>
					<yCoord>237</yCoord>
					</edgeMap>
					<edgeMap>
					<xCoord>315</xCoord>
					<yCoord>236</yCoord>
					</edgeMap>
					<edgeMap>
					<xCoord>316</xCoord>
					<yCoord>236</yCoord>
					</edgeMap>
					<edgeMap>
					<xCoord>317</xCoord>
					<yCoord>236</yCoord>
					</edgeMap>
					<edgeMap>
					<xCoord>318</xCoord>
					<yCoord>237</yCoord>
					</edgeMap>
					<edgeMap>
					<xCoord>319</xCoord>
					<yCoord>238</yCoord>
					</edgeMap>
					<edgeMap>
					<xCoord>320</xCoord>
					<yCoord>238</yCoord>
					</edgeMap>
					<edgeMap>
					<xCoord>321</xCoord>
					<yCoord>239</yCoord>
					</edgeMap>
					<edgeMap>
					<xCoord>322</xCoord>
					<yCoord>240</yCoord>
					</edgeMap>
					<edgeMap>
					<xCoord>323</xCoord>
					<yCoord>241</yCoord>
					</edgeMap>
					<edgeMap>
					<xCoord>324</xCoord>
					<yCoord>242</yCoord>
					</edgeMap>
					<edgeMap>
					<xCoord>325</xCoord>
					<yCoord>243</yCoord>
					</edgeMap>
					<edgeMap>
					<xCoord>326</xCoord>
					<yCoord>244</yCoord>
					</edgeMap>
					<edgeMap>
					<xCoord>327</xCoord>
					<yCoord>245</yCoord>
					</edgeMap>
					<edgeMap>
					<xCoord>327</xCoord>
					<yCoord>246</yCoord>
					</edgeMap>
					<edgeMap>
					<xCoord>328</xCoord>
					<yCoord>246</yCoord>
					</edgeMap>
					<edgeMap>
					<xCoord>329</xCoord>
					<yCoord>247</yCoord>
					</edgeMap>
					<edgeMap>
					<xCoord>330</xCoord>
					<yCoord>247</yCoord>
					</edgeMap>
					<edgeMap>
					<xCoord>330</xCoord>
					<yCoord>248</yCoord>
					</edgeMap>
					<edgeMap>
					<xCoord>330</xCoord>
					<yCoord>249</yCoord>
					</edgeMap>
					<edgeMap>
					<xCoord>330</xCoord>
					<yCoord>250</yCoord>
					</edgeMap>
					<edgeMap>
					<xCoord>330</xCoord>
					<yCoord>251</yCoord>
					</edgeMap>
					<edgeMap>
					<xCoord>330</xCoord>
					<yCoord>252</yCoord>
					</edgeMap>
					<edgeMap>
					<xCoord>330</xCoord>
					<yCoord>253</yCoord>
					</edgeMap>
					<edgeMap>
					<xCoord>330</xCoord>
					<yCoord>254</yCoord>
					</edgeMap>
					<edgeMap>
					<xCoord>330</xCoord>
					<yCoord>255</yCoord>
					</edgeMap>
					<edgeMap>
					<xCoord>330</xCoord>
					<yCoord>256</yCoord>
					</edgeMap>
					<edgeMap>
					<xCoord>329</xCoord>
					<yCoord>257</yCoord>
					</edgeMap>
					<edgeMap>
					<xCoord>328</xCoord>
					<yCoord>258</yCoord>
					</edgeMap>
					<edgeMap>
					<xCoord>328</xCoord>
					<yCoord>259</yCoord>
					</edgeMap>
					<edgeMap>
					<xCoord>327</xCoord>
					<yCoord>259</yCoord>
					</edgeMap>
					<edgeMap>
					<xCoord>326</xCoord>
					<yCoord>260</yCoord>
					</edgeMap>
					<edgeMap>
					<xCoord>325</xCoord>
					<yCoord>260</yCoord>
					</edgeMap>
					<edgeMap>
					<xCoord>324</xCoord>
					<yCoord>261</yCoord>
					</edgeMap>
					<edgeMap>
					<xCoord>323</xCoord>
					<yCoord>261</yCoord>
					</edgeMap>
					<edgeMap>
					<xCoord>322</xCoord>
					<yCoord>261</yCoord>
					</edgeMap>
					<edgeMap>
					<xCoord>321</xCoord>
					<yCoord>262</yCoord>
					</edgeMap>
					<edgeMap>
					<xCoord>320</xCoord>
					<yCoord>262</yCoord>
					</edgeMap>
					<edgeMap>
					<xCoord>319</xCoord>
					<yCoord>262</yCoord>
					</edgeMap>
					<edgeMap>
					<xCoord>318</xCoord>
					<yCoord>261</yCoord>
					</edgeMap>
					<edgeMap>
					<xCoord>317</xCoord>
					<yCoord>260</yCoord>
					</edgeMap>
					<edgeMap>
					<xCoord>316</xCoord>
					<yCoord>259</yCoord>
					</edgeMap>
					<edgeMap>
					<xCoord>315</xCoord>
					<yCoord>258</yCoord>
					</edgeMap>
					<edgeMap>
					<xCoord>314</xCoord>
					<yCoord>257</yCoord>
					</edgeMap>
					<edgeMap>
					<xCoord>313</xCoord>
					<yCoord>256</yCoord>
					</edgeMap>
					<edgeMap>
					<xCoord>313</xCoord>
					<yCoord>255</yCoord>
					</edgeMap>
					<edgeMap>
					<xCoord>313</xCoord>
					<yCoord>254</yCoord>
					</edgeMap>
					<edgeMap>
					<xCoord>313</xCoord>
					<yCoord>253</yCoord>
					</edgeMap>
					<edgeMap>
					<xCoord>313</xCoord>
					<yCoord>252</yCoord>
					</edgeMap>
					<edgeMap>
					<xCoord>313</xCoord>
					<yCoord>251</yCoord>
					</edgeMap>
					<edgeMap>
					<xCoord>312</xCoord>
					<yCoord>250</yCoord>
					</edgeMap>
					<edgeMap>
					<xCoord>312</xCoord>
					<yCoord>249</yCoord>
					</edgeMap>
					<edgeMap>
					<xCoord>312</xCoord>
					<yCoord>248</yCoord>
					</edgeMap>
					<edgeMap>
					<xCoord>312</xCoord>
					<yCoord>247</yCoord>
					</edgeMap>
					<edgeMap>
					<xCoord>312</xCoord>
					<yCoord>246</yCoord>
					</edgeMap>
					<edgeMap>
					<xCoord>312</xCoord>
					<yCoord>245</yCoord>
					</edgeMap>
					<edgeMap>
					<xCoord>312</xCoord>
					<yCoord>244</yCoord>
					</edgeMap>
					<edgeMap>
					<xCoord>312</xCoord>
					<yCoord>243</yCoord>
					</edgeMap>
					<edgeMap>
					<xCoord>312</xCoord>
					<yCoord>242</yCoord>
					</edgeMap>
					<edgeMap>
					<xCoord>311</xCoord>
					<yCoord>241</yCoord>
					</edgeMap>
				</roi>
				<roi>
					<imageZposition>-48.5</imageZposition>
					<imageSOP_UID>1.3.6.1.4.1.14519.5.2.1.6279.6001.264164795217957829499557173952</imageSOP_UID>
					<inclusion>TRUE</inclusion>
					<edgeMap>
					<xCoord>310</xCoord>
					<yCoord>242</yCoord>
					</edgeMap>
					<edgeMap>
					<xCoord>311</xCoord>
					<yCoord>241</yCoord>
					</edgeMap>
					<edgeMap>
					<xCoord>312</xCoord>
					<yCoord>241</yCoord>
					</edgeMap>
					<edgeMap>
					<xCoord>313</xCoord>
					<yCoord>240</yCoord>
					</edgeMap>
					<edgeMap>
					<xCoord>314</xCoord>
					<yCoord>239</yCoord>
					</edgeMap>
					<edgeMap>
					<xCoord>315</xCoord>
					<yCoord>238</yCoord>
					</edgeMap>
					<edgeMap>
					<xCoord>316</xCoord>
					<yCoord>238</yCoord>
					</edgeMap>
					<edgeMap>
					<xCoord>317</xCoord>
					<yCoord>239</yCoord>
					</edgeMap>
					<edgeMap>
					<xCoord>318</xCoord>
					<yCoord>240</yCoord>
					</edgeMap>
					<edgeMap>
					<xCoord>319</xCoord>
					<yCoord>241</yCoord>
					</edgeMap>
					<edgeMap>
					<xCoord>320</xCoord>
					<yCoord>241</yCoord>
					</edgeMap>
					<edgeMap>
					<xCoord>321</xCoord>
					<yCoord>242</yCoord>
					</edgeMap>
					<edgeMap>
					<xCoord>322</xCoord>
					<yCoord>243</yCoord>
					</edgeMap>
					<edgeMap>
					<xCoord>323</xCoord>
					<yCoord>244</yCoord>
					</edgeMap>
					<edgeMap>
					<xCoord>323</xCoord>
					<yCoord>245</yCoord>
					</edgeMap>
					<edgeMap>
					<xCoord>324</xCoord>
					<yCoord>246</yCoord>
					</edgeMap>
					<edgeMap>
					<xCoord>325</xCoord>
					<yCoord>246</yCoord>
					</edgeMap>
					<edgeMap>
					<xCoord>326</xCoord>
					<yCoord>246</yCoord>
					</edgeMap>
					<edgeMap>
					<xCoord>327</xCoord>
					<yCoord>246</yCoord>
					</edgeMap>
					<edgeMap>
					<xCoord>328</xCoord>
					<yCoord>247</yCoord>
					</edgeMap>
					<edgeMap>
					<xCoord>328</xCoord>
					<yCoord>248</yCoord>
					</edgeMap>
					<edgeMap>
					<xCoord>329</xCoord>
					<yCoord>249</yCoord>
					</edgeMap>
					<edgeMap>
					<xCoord>329</xCoord>
					<yCoord>250</yCoord>
					</edgeMap>
					<edgeMap>
					<xCoord>330</xCoord>
					<yCoord>250</yCoord>
					</edgeMap>
					<edgeMap>
					<xCoord>330</xCoord>
					<yCoord>251</yCoord>
					</edgeMap>
					<edgeMap>
					<xCoord>330</xCoord>
					<yCoord>252</yCoord>
					</edgeMap>
					<edgeMap>
					<xCoord>330</xCoord>
					<yCoord>253</yCoord>
					</edgeMap>
					<edgeMap>
					<xCoord>330</xCoord>
					<yCoord>254</yCoord>
					</edgeMap>
					<edgeMap>
					<xCoord>329</xCoord>
					<yCoord>255</yCoord>
					</edgeMap>
					<edgeMap>
					<xCoord>329</xCoord>
					<yCoord>256</yCoord>
					</edgeMap>
					<edgeMap>
					<xCoord>328</xCoord>
					<yCoord>257</yCoord>
					</edgeMap>
					<edgeMap>
					<xCoord>328</xCoord>
					<yCoord>258</yCoord>
					</edgeMap>
					<edgeMap>
					<xCoord>327</xCoord>
					<yCoord>259</yCoord>
					</edgeMap>
					<edgeMap>
					<xCoord>326</xCoord>
					<yCoord>260</yCoord>
					</edgeMap>
					<edgeMap>
					<xCoord>325</xCoord>
					<yCoord>261</yCoord>
					</edgeMap>
					<edgeMap>
					<xCoord>324</xCoord>
					<yCoord>262</yCoord>
					</edgeMap>
					<edgeMap>
					<xCoord>323</xCoord>
					<yCoord>262</yCoord>
					</edgeMap>
					<edgeMap>
					<xCoord>322</xCoord>
					<yCoord>262</yCoord>
					</edgeMap>
					<edgeMap>
					<xCoord>321</xCoord>
					<yCoord>262</yCoord>
					</edgeMap>
					<edgeMap>
					<xCoord>320</xCoord>
					<yCoord>262</yCoord>
					</edgeMap>
					<edgeMap>
					<xCoord>319</xCoord>
					<yCoord>262</yCoord>
					</edgeMap>
					<edgeMap>
					<xCoord>318</xCoord>
					<yCoord>262</yCoord>
					</edgeMap>
					<edgeMap>
					<xCoord>317</xCoord>
					<yCoord>263</yCoord>
					</edgeMap>
					<edgeMap>
					<xCoord>316</xCoord>
					<yCoord>263</yCoord>
					</edgeMap>
					<edgeMap>
					<xCoord>315</xCoord>
					<yCoord>264</yCoord>
					</edgeMap>
					<edgeMap>
					<xCoord>315</xCoord>
					<yCoord>263</yCoord>
					</edgeMap>
					<edgeMap>
					<xCoord>314</xCoord>
					<yCoord>263</yCoord>
					</edgeMap>
					<edgeMap>
					<xCoord>313</xCoord>
					<yCoord>263</yCoord>
					</edgeMap>
					<edgeMap>
					<xCoord>312</xCoord>
					<yCoord>263</yCoord>
					</edgeMap>
					<edgeMap>
					<xCoord>311</xCoord>
					<yCoord>262</yCoord>
					</edgeMap>
					<edgeMap>
					<xCoord>310</xCoord>
					<yCoord>262</yCoord>
					</edgeMap>
					<edgeMap>
					<xCoord>309</xCoord>
					<yCoord>261</yCoord>
					</edgeMap>
					<edgeMap>
					<xCoord>309</xCoord>
					<yCoord>260</yCoord>
					</edgeMap>
					<edgeMap>
					<xCoord>309</xCoord>
					<yCoord>259</yCoord>
					</edgeMap>
					<edgeMap>
					<xCoord>309</xCoord>
					<yCoord>258</yCoord>
					</edgeMap>
					<edgeMap>
					<xCoord>309</xCoord>
					<yCoord>257</yCoord>
					</edgeMap>
					<edgeMap>
					<xCoord>309</xCoord>
					<yCoord>256</yCoord>
					</edgeMap>
					<edgeMap>
					<xCoord>309</xCoord>
					<yCoord>255</yCoord>
					</edgeMap>
					<edgeMap>
					<xCoord>309</xCoord>
					<yCoord>254</yCoord>
					</edgeMap>
					<edgeMap>
					<xCoord>309</xCoord>
					<yCoord>253</yCoord>
					</edgeMap>
					<edgeMap>
					<xCoord>309</xCoord>
					<yCoord>252</yCoord>
					</edgeMap>
					<edgeMap>
					<xCoord>309</xCoord>
					<yCoord>251</yCoord>
					</edgeMap>
					<edgeMap>
					<xCoord>309</xCoord>
					<yCoord>250</yCoord>
					</edgeMap>
					<edgeMap>
					<xCoord>309</xCoord>
					<yCoord>249</yCoord>
					</edgeMap>
					<edgeMap>
					<xCoord>308</xCoord>
					<yCoord>248</yCoord>
					</edgeMap>
					<edgeMap>
					<xCoord>308</xCoord>
					<yCoord>247</yCoord>
					</edgeMap>
					<edgeMap>
					<xCoord>308</xCoord>
					<yCoord>246</yCoord>
					</edgeMap>
					<edgeMap>
					<xCoord>309</xCoord>
					<yCoord>245</yCoord>
					</edgeMap>
					<edgeMap>
					<xCoord>309</xCoord>
					<yCoord>244</yCoord>
					</edgeMap>
					<edgeMap>
					<xCoord>309</xCoord>
					<yCoord>243</yCoord>
					</edgeMap>
					<edgeMap>
					<xCoord>310</xCoord>
					<yCoord>242</yCoord>
					</edgeMap>
				</roi>
				<roi>
					<imageZposition>-49.75</imageZposition>
					<imageSOP_UID>1.3.6.1.4.1.14519.5.2.1.6279.6001.213662440730179464922562865044</imageSOP_UID>
					<inclusion>TRUE</inclusion>
					<edgeMap>
					<xCoord>306</xCoord>
					<yCoord>244</yCoord>
					</edgeMap>
					<edgeMap>
					<xCoord>307</xCoord>
					<yCoord>244</yCoord>
					</edgeMap>
					<edgeMap>
					<xCoord>308</xCoord>
					<yCoord>243</yCoord>
					</edgeMap>
					<edgeMap>
					<xCoord>309</xCoord>
					<yCoord>243</yCoord>
					</edgeMap>
					<edgeMap>
					<xCoord>310</xCoord>
					<yCoord>243</yCoord>
					</edgeMap>
					<edgeMap>
					<xCoord>310</xCoord>
					<yCoord>242</yCoord>
					</edgeMap>
					<edgeMap>
					<xCoord>311</xCoord>
					<yCoord>242</yCoord>
					</edgeMap>
					<edgeMap>
					<xCoord>312</xCoord>
					<yCoord>241</yCoord>
					</edgeMap>
					<edgeMap>
					<xCoord>313</xCoord>
					<yCoord>241</yCoord>
					</edgeMap>
					<edgeMap>
					<xCoord>314</xCoord>
					<yCoord>240</yCoord>
					</edgeMap>
					<edgeMap>
					<xCoord>315</xCoord>
					<yCoord>240</yCoord>
					</edgeMap>
					<edgeMap>
					<xCoord>316</xCoord>
					<yCoord>239</yCoord>
					</edgeMap>
					<edgeMap>
					<xCoord>317</xCoord>
					<yCoord>239</yCoord>
					</edgeMap>
					<edgeMap>
					<xCoord>317</xCoord>
					<yCoord>238</yCoord>
					</edgeMap>
					<edgeMap>
					<xCoord>318</xCoord>
					<yCoord>238</yCoord>
					</edgeMap>
					<edgeMap>
					<xCoord>319</xCoord>
					<yCoord>239</yCoord>
					</edgeMap>
					<edgeMap>
					<xCoord>320</xCoord>
					<yCoord>240</yCoord>
					</edgeMap>
					<edgeMap>
					<xCoord>320</xCoord>
					<yCoord>241</yCoord>
					</edgeMap>
					<edgeMap>
					<xCoord>321</xCoord>
					<yCoord>242</yCoord>
					</edgeMap>
					<edgeMap>
					<xCoord>322</xCoord>
					<yCoord>242</yCoord>
					</edgeMap>
					<edgeMap>
					<xCoord>323</xCoord>
					<yCoord>242</yCoord>
					</edgeMap>
					<edgeMap>
					<xCoord>324</xCoord>
					<yCoord>242</yCoord>
					</edgeMap>
					<edgeMap>
					<xCoord>325</xCoord>
					<yCoord>242</yCoord>
					</edgeMap>
					<edgeMap>
					<xCoord>326</xCoord>
					<yCoord>242</yCoord>
					</edgeMap>
					<edgeMap>
					<xCoord>327</xCoord>
					<yCoord>242</yCoord>
					</edgeMap>
					<edgeMap>
					<xCoord>327</xCoord>
					<yCoord>243</yCoord>
					</edgeMap>
					<edgeMap>
					<xCoord>327</xCoord>
					<yCoord>244</yCoord>
					</edgeMap>
					<edgeMap>
					<xCoord>327</xCoord>
					<yCoord>245</yCoord>
					</edgeMap>
					<edgeMap>
					<xCoord>327</xCoord>
					<yCoord>246</yCoord>
					</edgeMap>
					<edgeMap>
					<xCoord>327</xCoord>
					<yCoord>247</yCoord>
					</edgeMap>
					<edgeMap>
					<xCoord>327</xCoord>
					<yCoord>248</yCoord>
					</edgeMap>
					<edgeMap>
					<xCoord>327</xCoord>
					<yCoord>249</yCoord>
					</edgeMap>
					<edgeMap>
					<xCoord>327</xCoord>
					<yCoord>250</yCoord>
					</edgeMap>
					<edgeMap>
					<xCoord>327</xCoord>
					<yCoord>251</yCoord>
					</edgeMap>
					<edgeMap>
					<xCoord>327</xCoord>
					<yCoord>252</yCoord>
					</edgeMap>
					<edgeMap>
					<xCoord>327</xCoord>
					<yCoord>253</yCoord>
					</edgeMap>
					<edgeMap>
					<xCoord>328</xCoord>
					<yCoord>254</yCoord>
					</edgeMap>
					<edgeMap>
					<xCoord>328</xCoord>
					<yCoord>255</yCoord>
					</edgeMap>
					<edgeMap>
					<xCoord>328</xCoord>
					<yCoord>256</yCoord>
					</edgeMap>
					<edgeMap>
					<xCoord>327</xCoord>
					<yCoord>257</yCoord>
					</edgeMap>
					<edgeMap>
					<xCoord>326</xCoord>
					<yCoord>258</yCoord>
					</edgeMap>
					<edgeMap>
					<xCoord>325</xCoord>
					<yCoord>258</yCoord>
					</edgeMap>
					<edgeMap>
					<xCoord>324</xCoord>
					<yCoord>259</yCoord>
					</edgeMap>
					<edgeMap>
					<xCoord>323</xCoord>
					<yCoord>260</yCoord>
					</edgeMap>
					<edgeMap>
					<xCoord>322</xCoord>
					<yCoord>260</yCoord>
					</edgeMap>
					<edgeMap>
					<xCoord>321</xCoord>
					<yCoord>260</yCoord>
					</edgeMap>
					<edgeMap>
					<xCoord>320</xCoord>
					<yCoord>260</yCoord>
					</edgeMap>
					<edgeMap>
					<xCoord>319</xCoord>
					<yCoord>260</yCoord>
					</edgeMap>
					<edgeMap>
					<xCoord>318</xCoord>
					<yCoord>260</yCoord>
					</edgeMap>
					<edgeMap>
					<xCoord>317</xCoord>
					<yCoord>261</yCoord>
					</edgeMap>
					<edgeMap>
					<xCoord>316</xCoord>
					<yCoord>262</yCoord>
					</edgeMap>
					<edgeMap>
					<xCoord>315</xCoord>
					<yCoord>261</yCoord>
					</edgeMap>
					<edgeMap>
					<xCoord>314</xCoord>
					<yCoord>260</yCoord>
					</edgeMap>
					<edgeMap>
					<xCoord>313</xCoord>
					<yCoord>260</yCoord>
					</edgeMap>
					<edgeMap>
					<xCoord>312</xCoord>
					<yCoord>259</yCoord>
					</edgeMap>
					<edgeMap>
					<xCoord>311</xCoord>
					<yCoord>258</yCoord>
					</edgeMap>
					<edgeMap>
					<xCoord>311</xCoord>
					<yCoord>257</yCoord>
					</edgeMap>
					<edgeMap>
					<xCoord>310</xCoord>
					<yCoord>256</yCoord>
					</edgeMap>
					<edgeMap>
					<xCoord>310</xCoord>
					<yCoord>255</yCoord>
					</edgeMap>
					<edgeMap>
					<xCoord>309</xCoord>
					<yCoord>254</yCoord>
					</edgeMap>
					<edgeMap>
					<xCoord>309</xCoord>
					<yCoord>253</yCoord>
					</edgeMap>
					<edgeMap>
					<xCoord>308</xCoord>
					<yCoord>252</yCoord>
					</edgeMap>
					<edgeMap>
					<xCoord>308</xCoord>
					<yCoord>251</yCoord>
					</edgeMap>
					<edgeMap>
					<xCoord>308</xCoord>
					<yCoord>250</yCoord>
					</edgeMap>
					<edgeMap>
					<xCoord>308</xCoord>
					<yCoord>249</yCoord>
					</edgeMap>
					<edgeMap>
					<xCoord>308</xCoord>
					<yCoord>248</yCoord>
					</edgeMap>
					<edgeMap>
					<xCoord>307</xCoord>
					<yCoord>247</yCoord>
					</edgeMap>
					<edgeMap>
					<xCoord>307</xCoord>
					<yCoord>246</yCoord>
					</edgeMap>
					<edgeMap>
					<xCoord>307</xCoord>
					<yCoord>245</yCoord>
					</edgeMap>
					<edgeMap>
					<xCoord>306</xCoord>
					<yCoord>244</yCoord>
					</edgeMap>
				</roi>
				<roi>
					<imageZposition>-51.0</imageZposition>
					<imageSOP_UID>1.3.6.1.4.1.14519.5.2.1.6279.6001.139913808971774598819720894464</imageSOP_UID>
					<inclusion>TRUE</inclusion>
					<edgeMap>
					<xCoord>306</xCoord>
					<yCoord>244</yCoord>
					</edgeMap>
					<edgeMap>
					<xCoord>307</xCoord>
					<yCoord>243</yCoord>
					</edgeMap>
					<edgeMap>
					<xCoord>308</xCoord>
					<yCoord>242</yCoord>
					</edgeMap>
					<edgeMap>
					<xCoord>309</xCoord>
					<yCoord>241</yCoord>
					</edgeMap>
					<edgeMap>
					<xCoord>310</xCoord>
					<yCoord>241</yCoord>
					</edgeMap>
					<edgeMap>
					<xCoord>311</xCoord>
					<yCoord>240</yCoord>
					</edgeMap>
					<edgeMap>
					<xCoord>312</xCoord>
					<yCoord>239</yCoord>
					</edgeMap>
					<edgeMap>
					<xCoord>313</xCoord>
					<yCoord>239</yCoord>
					</edgeMap>
					<edgeMap>
					<xCoord>314</xCoord>
					<yCoord>239</yCoord>
					</edgeMap>
					<edgeMap>
					<xCoord>315</xCoord>
					<yCoord>240</yCoord>
					</edgeMap>
					<edgeMap>
					<xCoord>316</xCoord>
					<yCoord>240</yCoord>
					</edgeMap>
					<edgeMap>
					<xCoord>317</xCoord>
					<yCoord>240</yCoord>
					</edgeMap>
					<edgeMap>
					<xCoord>318</xCoord>
					<yCoord>240</yCoord>
					</edgeMap>
					<edgeMap>
					<xCoord>319</xCoord>
					<yCoord>240</yCoord>
					</edgeMap>
					<edgeMap>
					<xCoord>320</xCoord>
					<yCoord>240</yCoord>
					</edgeMap>
					<edgeMap>
					<xCoord>320</xCoord>
					<yCoord>241</yCoord>
					</edgeMap>
					<edgeMap>
					<xCoord>321</xCoord>
					<yCoord>242</yCoord>
					</edgeMap>
					<edgeMap>
					<xCoord>321</xCoord>
					<yCoord>243</yCoord>
					</edgeMap>
					<edgeMap>
					<xCoord>321</xCoord>
					<yCoord>244</yCoord>
					</edgeMap>
					<edgeMap>
					<xCoord>322</xCoord>
					<yCoord>244</yCoord>
					</edgeMap>
					<edgeMap>
					<xCoord>323</xCoord>
					<yCoord>244</yCoord>
					</edgeMap>
					<edgeMap>
					<xCoord>324</xCoord>
					<yCoord>244</yCoord>
					</edgeMap>
					<edgeMap>
					<xCoord>325</xCoord>
					<yCoord>244</yCoord>
					</edgeMap>
					<edgeMap>
					<xCoord>326</xCoord>
					<yCoord>244</yCoord>
					</edgeMap>
					<edgeMap>
					<xCoord>327</xCoord>
					<yCoord>244</yCoord>
					</edgeMap>
					<edgeMap>
					<xCoord>328</xCoord>
					<yCoord>244</yCoord>
					</edgeMap>
					<edgeMap>
					<xCoord>328</xCoord>
					<yCoord>245</yCoord>
					</edgeMap>
					<edgeMap>
					<xCoord>328</xCoord>
					<yCoord>246</yCoord>
					</edgeMap>
					<edgeMap>
					<xCoord>329</xCoord>
					<yCoord>247</yCoord>
					</edgeMap>
					<edgeMap>
					<xCoord>328</xCoord>
					<yCoord>248</yCoord>
					</edgeMap>
					<edgeMap>
					<xCoord>328</xCoord>
					<yCoord>249</yCoord>
					</edgeMap>
					<edgeMap>
					<xCoord>327</xCoord>
					<yCoord>250</yCoord>
					</edgeMap>
					<edgeMap>
					<xCoord>327</xCoord>
					<yCoord>251</yCoord>
					</edgeMap>
					<edgeMap>
					<xCoord>327</xCoord>
					<yCoord>252</yCoord>
					</edgeMap>
					<edgeMap>
					<xCoord>327</xCoord>
					<yCoord>253</yCoord>
					</edgeMap>
					<edgeMap>
					<xCoord>327</xCoord>
					<yCoord>254</yCoord>
					</edgeMap>
					<edgeMap>
					<xCoord>326</xCoord>
					<yCoord>255</yCoord>
					</edgeMap>
					<edgeMap>
					<xCoord>325</xCoord>
					<yCoord>256</yCoord>
					</edgeMap>
					<edgeMap>
					<xCoord>324</xCoord>
					<yCoord>257</yCoord>
					</edgeMap>
					<edgeMap>
					<xCoord>323</xCoord>
					<yCoord>258</yCoord>
					</edgeMap>
					<edgeMap>
					<xCoord>322</xCoord>
					<yCoord>259</yCoord>
					</edgeMap>
					<edgeMap>
					<xCoord>322</xCoord>
					<yCoord>260</yCoord>
					</edgeMap>
					<edgeMap>
					<xCoord>321</xCoord>
					<yCoord>260</yCoord>
					</edgeMap>
					<edgeMap>
					<xCoord>320</xCoord>
					<yCoord>260</yCoord>
					</edgeMap>
					<edgeMap>
					<xCoord>319</xCoord>
					<yCoord>260</yCoord>
					</edgeMap>
					<edgeMap>
					<xCoord>318</xCoord>
					<yCoord>260</yCoord>
					</edgeMap>
					<edgeMap>
					<xCoord>317</xCoord>
					<yCoord>260</yCoord>
					</edgeMap>
					<edgeMap>
					<xCoord>316</xCoord>
					<yCoord>260</yCoord>
					</edgeMap>
					<edgeMap>
					<xCoord>315</xCoord>
					<yCoord>260</yCoord>
					</edgeMap>
					<edgeMap>
					<xCoord>314</xCoord>
					<yCoord>260</yCoord>
					</edgeMap>
					<edgeMap>
					<xCoord>313</xCoord>
					<yCoord>260</yCoord>
					</edgeMap>
					<edgeMap>
					<xCoord>312</xCoord>
					<yCoord>260</yCoord>
					</edgeMap>
					<edgeMap>
					<xCoord>311</xCoord>
					<yCoord>259</yCoord>
					</edgeMap>
					<edgeMap>
					<xCoord>310</xCoord>
					<yCoord>258</yCoord>
					</edgeMap>
					<edgeMap>
					<xCoord>309</xCoord>
					<yCoord>259</yCoord>
					</edgeMap>
					<edgeMap>
					<xCoord>308</xCoord>
					<yCoord>259</yCoord>
					</edgeMap>
					<edgeMap>
					<xCoord>307</xCoord>
					<yCoord>259</yCoord>
					</edgeMap>
					<edgeMap>
					<xCoord>306</xCoord>
					<yCoord>258</yCoord>
					</edgeMap>
					<edgeMap>
					<xCoord>305</xCoord>
					<yCoord>257</yCoord>
					</edgeMap>
					<edgeMap>
					<xCoord>305</xCoord>
					<yCoord>256</yCoord>
					</edgeMap>
					<edgeMap>
					<xCoord>305</xCoord>
					<yCoord>255</yCoord>
					</edgeMap>
					<edgeMap>
					<xCoord>305</xCoord>
					<yCoord>254</yCoord>
					</edgeMap>
					<edgeMap>
					<xCoord>305</xCoord>
					<yCoord>253</yCoord>
					</edgeMap>
					<edgeMap>
					<xCoord>305</xCoord>
					<yCoord>252</yCoord>
					</edgeMap>
					<edgeMap>
					<xCoord>305</xCoord>
					<yCoord>251</yCoord>
					</edgeMap>
					<edgeMap>
					<xCoord>305</xCoord>
					<yCoord>250</yCoord>
					</edgeMap>
					<edgeMap>
					<xCoord>305</xCoord>
					<yCoord>249</yCoord>
					</edgeMap>
					<edgeMap>
					<xCoord>305</xCoord>
					<yCoord>248</yCoord>
					</edgeMap>
					<edgeMap>
					<xCoord>305</xCoord>
					<yCoord>247</yCoord>
					</edgeMap>
					<edgeMap>
					<xCoord>305</xCoord>
					<yCoord>246</yCoord>
					</edgeMap>
					<edgeMap>
					<xCoord>305</xCoord>
					<yCoord>245</yCoord>
					</edgeMap>
					<edgeMap>
					<xCoord>306</xCoord>
					<yCoord>244</yCoord>
					</edgeMap>
				</roi>
				<roi>
					<imageZposition>-52.25</imageZposition>
					<imageSOP_UID>1.3.6.1.4.1.14519.5.2.1.6279.6001.568040686341174881661312171771</imageSOP_UID>
					<inclusion>TRUE</inclusion>
					<edgeMap>
					<xCoord>303</xCoord>
					<yCoord>245</yCoord>
					</edgeMap>
					<edgeMap>
					<xCoord>304</xCoord>
					<yCoord>245</yCoord>
					</edgeMap>
					<edgeMap>
					<xCoord>305</xCoord>
					<yCoord>245</yCoord>
					</edgeMap>
					<edgeMap>
					<xCoord>306</xCoord>
					<yCoord>245</yCoord>
					</edgeMap>
					<edgeMap>
					<xCoord>307</xCoord>
					<yCoord>244</yCoord>
					</edgeMap>
					<edgeMap>
					<xCoord>308</xCoord>
					<yCoord>244</yCoord>
					</edgeMap>
					<edgeMap>
					<xCoord>309</xCoord>
					<yCoord>244</yCoord>
					</edgeMap>
					<edgeMap>
					<xCoord>309</xCoord>
					<yCoord>243</yCoord>
					</edgeMap>
					<edgeMap>
					<xCoord>309</xCoord>
					<yCoord>242</yCoord>
					</edgeMap>
					<edgeMap>
					<xCoord>309</xCoord>
					<yCoord>241</yCoord>
					</edgeMap>
					<edgeMap>
					<xCoord>309</xCoord>
					<yCoord>240</yCoord>
					</edgeMap>
					<edgeMap>
					<xCoord>310</xCoord>
					<yCoord>240</yCoord>
					</edgeMap>
					<edgeMap>
					<xCoord>311</xCoord>
					<yCoord>239</yCoord>
					</edgeMap>
					<edgeMap>
					<xCoord>312</xCoord>
					<yCoord>239</yCoord>
					</edgeMap>
					<edgeMap>
					<xCoord>313</xCoord>
					<yCoord>239</yCoord>
					</edgeMap>
					<edgeMap>
					<xCoord>314</xCoord>
					<yCoord>239</yCoord>
					</edgeMap>
					<edgeMap>
					<xCoord>315</xCoord>
					<yCoord>239</yCoord>
					</edgeMap>
					<edgeMap>
					<xCoord>316</xCoord>
					<yCoord>240</yCoord>
					</edgeMap>
					<edgeMap>
					<xCoord>317</xCoord>
					<yCoord>240</yCoord>
					</edgeMap>
					<edgeMap>
					<xCoord>318</xCoord>
					<yCoord>241</yCoord>
					</edgeMap>
					<edgeMap>
					<xCoord>319</xCoord>
					<yCoord>241</yCoord>
					</edgeMap>
					<edgeMap>
					<xCoord>320</xCoord>
					<yCoord>242</yCoord>
					</edgeMap>
					<edgeMap>
					<xCoord>321</xCoord>
					<yCoord>242</yCoord>
					</edgeMap>
					<edgeMap>
					<xCoord>322</xCoord>
					<yCoord>243</yCoord>
					</edgeMap>
					<edgeMap>
					<xCoord>322</xCoord>
					<yCoord>244</yCoord>
					</edgeMap>
					<edgeMap>
					<xCoord>323</xCoord>
					<yCoord>244</yCoord>
					</edgeMap>
					<edgeMap>
					<xCoord>324</xCoord>
					<yCoord>243</yCoord>
					</edgeMap>
					<edgeMap>
					<xCoord>325</xCoord>
					<yCoord>243</yCoord>
					</edgeMap>
					<edgeMap>
					<xCoord>326</xCoord>
					<yCoord>244</yCoord>
					</edgeMap>
					<edgeMap>
					<xCoord>327</xCoord>
					<yCoord>244</yCoord>
					</edgeMap>
					<edgeMap>
					<xCoord>328</xCoord>
					<yCoord>244</yCoord>
					</edgeMap>
					<edgeMap>
					<xCoord>328</xCoord>
					<yCoord>245</yCoord>
					</edgeMap>
					<edgeMap>
					<xCoord>328</xCoord>
					<yCoord>246</yCoord>
					</edgeMap>
					<edgeMap>
					<xCoord>328</xCoord>
					<yCoord>247</yCoord>
					</edgeMap>
					<edgeMap>
					<xCoord>328</xCoord>
					<yCoord>248</yCoord>
					</edgeMap>
					<edgeMap>
					<xCoord>328</xCoord>
					<yCoord>249</yCoord>
					</edgeMap>
					<edgeMap>
					<xCoord>328</xCoord>
					<yCoord>250</yCoord>
					</edgeMap>
					<edgeMap>
					<xCoord>328</xCoord>
					<yCoord>251</yCoord>
					</edgeMap>
					<edgeMap>
					<xCoord>328</xCoord>
					<yCoord>252</yCoord>
					</edgeMap>
					<edgeMap>
					<xCoord>328</xCoord>
					<yCoord>253</yCoord>
					</edgeMap>
					<edgeMap>
					<xCoord>328</xCoord>
					<yCoord>254</yCoord>
					</edgeMap>
					<edgeMap>
					<xCoord>328</xCoord>
					<yCoord>255</yCoord>
					</edgeMap>
					<edgeMap>
					<xCoord>328</xCoord>
					<yCoord>256</yCoord>
					</edgeMap>
					<edgeMap>
					<xCoord>327</xCoord>
					<yCoord>257</yCoord>
					</edgeMap>
					<edgeMap>
					<xCoord>326</xCoord>
					<yCoord>258</yCoord>
					</edgeMap>
					<edgeMap>
					<xCoord>326</xCoord>
					<yCoord>259</yCoord>
					</edgeMap>
					<edgeMap>
					<xCoord>325</xCoord>
					<yCoord>260</yCoord>
					</edgeMap>
					<edgeMap>
					<xCoord>324</xCoord>
					<yCoord>261</yCoord>
					</edgeMap>
					<edgeMap>
					<xCoord>323</xCoord>
					<yCoord>261</yCoord>
					</edgeMap>
					<edgeMap>
					<xCoord>322</xCoord>
					<yCoord>262</yCoord>
					</edgeMap>
					<edgeMap>
					<xCoord>321</xCoord>
					<yCoord>262</yCoord>
					</edgeMap>
					<edgeMap>
					<xCoord>320</xCoord>
					<yCoord>262</yCoord>
					</edgeMap>
					<edgeMap>
					<xCoord>319</xCoord>
					<yCoord>262</yCoord>
					</edgeMap>
					<edgeMap>
					<xCoord>318</xCoord>
					<yCoord>262</yCoord>
					</edgeMap>
					<edgeMap>
					<xCoord>317</xCoord>
					<yCoord>262</yCoord>
					</edgeMap>
					<edgeMap>
					<xCoord>316</xCoord>
					<yCoord>262</yCoord>
					</edgeMap>
					<edgeMap>
					<xCoord>315</xCoord>
					<yCoord>262</yCoord>
					</edgeMap>
					<edgeMap>
					<xCoord>314</xCoord>
					<yCoord>263</yCoord>
					</edgeMap>
					<edgeMap>
					<xCoord>313</xCoord>
					<yCoord>263</yCoord>
					</edgeMap>
					<edgeMap>
					<xCoord>312</xCoord>
					<yCoord>264</yCoord>
					</edgeMap>
					<edgeMap>
					<xCoord>311</xCoord>
					<yCoord>265</yCoord>
					</edgeMap>
					<edgeMap>
					<xCoord>310</xCoord>
					<yCoord>266</yCoord>
					</edgeMap>
					<edgeMap>
					<xCoord>309</xCoord>
					<yCoord>267</yCoord>
					</edgeMap>
					<edgeMap>
					<xCoord>308</xCoord>
					<yCoord>267</yCoord>
					</edgeMap>
					<edgeMap>
					<xCoord>308</xCoord>
					<yCoord>266</yCoord>
					</edgeMap>
					<edgeMap>
					<xCoord>307</xCoord>
					<yCoord>265</yCoord>
					</edgeMap>
					<edgeMap>
					<xCoord>307</xCoord>
					<yCoord>264</yCoord>
					</edgeMap>
					<edgeMap>
					<xCoord>306</xCoord>
					<yCoord>263</yCoord>
					</edgeMap>
					<edgeMap>
					<xCoord>306</xCoord>
					<yCoord>262</yCoord>
					</edgeMap>
					<edgeMap>
					<xCoord>305</xCoord>
					<yCoord>261</yCoord>
					</edgeMap>
					<edgeMap>
					<xCoord>305</xCoord>
					<yCoord>260</yCoord>
					</edgeMap>
					<edgeMap>
					<xCoord>305</xCoord>
					<yCoord>259</yCoord>
					</edgeMap>
					<edgeMap>
					<xCoord>305</xCoord>
					<yCoord>258</yCoord>
					</edgeMap>
					<edgeMap>
					<xCoord>305</xCoord>
					<yCoord>257</yCoord>
					</edgeMap>
					<edgeMap>
					<xCoord>305</xCoord>
					<yCoord>256</yCoord>
					</edgeMap>
					<edgeMap>
					<xCoord>305</xCoord>
					<yCoord>255</yCoord>
					</edgeMap>
					<edgeMap>
					<xCoord>305</xCoord>
					<yCoord>254</yCoord>
					</edgeMap>
					<edgeMap>
					<xCoord>305</xCoord>
					<yCoord>253</yCoord>
					</edgeMap>
					<edgeMap>
					<xCoord>305</xCoord>
					<yCoord>252</yCoord>
					</edgeMap>
					<edgeMap>
					<xCoord>305</xCoord>
					<yCoord>251</yCoord>
					</edgeMap>
					<edgeMap>
					<xCoord>305</xCoord>
					<yCoord>250</yCoord>
					</edgeMap>
					<edgeMap>
					<xCoord>304</xCoord>
					<yCoord>249</yCoord>
					</edgeMap>
					<edgeMap>
					<xCoord>304</xCoord>
					<yCoord>248</yCoord>
					</edgeMap>
					<edgeMap>
					<xCoord>304</xCoord>
					<yCoord>247</yCoord>
					</edgeMap>
					<edgeMap>
					<xCoord>304</xCoord>
					<yCoord>246</yCoord>
					</edgeMap>
					<edgeMap>
					<xCoord>303</xCoord>
					<yCoord>245</yCoord>
					</edgeMap>
				</roi>
				<roi>
					<imageZposition>-53.5</imageZposition>
					<imageSOP_UID>1.3.6.1.4.1.14519.5.2.1.6279.6001.304056826409885818191999348169</imageSOP_UID>
					<inclusion>TRUE</inclusion>
					<edgeMap>
					<xCoord>302</xCoord>
					<yCoord>245</yCoord>
					</edgeMap>
					<edgeMap>
					<xCoord>303</xCoord>
					<yCoord>245</yCoord>
					</edgeMap>
					<edgeMap>
					<xCoord>304</xCoord>
					<yCoord>245</yCoord>
					</edgeMap>
					<edgeMap>
					<xCoord>305</xCoord>
					<yCoord>244</yCoord>
					</edgeMap>
					<edgeMap>
					<xCoord>305</xCoord>
					<yCoord>243</yCoord>
					</edgeMap>
					<edgeMap>
					<xCoord>305</xCoord>
					<yCoord>242</yCoord>
					</edgeMap>
					<edgeMap>
					<xCoord>306</xCoord>
					<yCoord>241</yCoord>
					</edgeMap>
					<edgeMap>
					<xCoord>306</xCoord>
					<yCoord>240</yCoord>
					</edgeMap>
					<edgeMap>
					<xCoord>306</xCoord>
					<yCoord>239</yCoord>
					</edgeMap>
					<edgeMap>
					<xCoord>307</xCoord>
					<yCoord>239</yCoord>
					</edgeMap>
					<edgeMap>
					<xCoord>308</xCoord>
					<yCoord>240</yCoord>
					</edgeMap>
					<edgeMap>
					<xCoord>309</xCoord>
					<yCoord>240</yCoord>
					</edgeMap>
					<edgeMap>
					<xCoord>310</xCoord>
					<yCoord>241</yCoord>
					</edgeMap>
					<edgeMap>
					<xCoord>311</xCoord>
					<yCoord>241</yCoord>
					</edgeMap>
					<edgeMap>
					<xCoord>312</xCoord>
					<yCoord>241</yCoord>
					</edgeMap>
					<edgeMap>
					<xCoord>313</xCoord>
					<yCoord>241</yCoord>
					</edgeMap>
					<edgeMap>
					<xCoord>314</xCoord>
					<yCoord>240</yCoord>
					</edgeMap>
					<edgeMap>
					<xCoord>315</xCoord>
					<yCoord>239</yCoord>
					</edgeMap>
					<edgeMap>
					<xCoord>316</xCoord>
					<yCoord>239</yCoord>
					</edgeMap>
					<edgeMap>
					<xCoord>317</xCoord>
					<yCoord>240</yCoord>
					</edgeMap>
					<edgeMap>
					<xCoord>318</xCoord>
					<yCoord>241</yCoord>
					</edgeMap>
					<edgeMap>
					<xCoord>318</xCoord>
					<yCoord>242</yCoord>
					</edgeMap>
					<edgeMap>
					<xCoord>318</xCoord>
					<yCoord>243</yCoord>
					</edgeMap>
					<edgeMap>
					<xCoord>319</xCoord>
					<yCoord>244</yCoord>
					</edgeMap>
					<edgeMap>
					<xCoord>320</xCoord>
					<yCoord>244</yCoord>
					</edgeMap>
					<edgeMap>
					<xCoord>321</xCoord>
					<yCoord>244</yCoord>
					</edgeMap>
					<edgeMap>
					<xCoord>322</xCoord>
					<yCoord>244</yCoord>
					</edgeMap>
					<edgeMap>
					<xCoord>323</xCoord>
					<yCoord>244</yCoord>
					</edgeMap>
					<edgeMap>
					<xCoord>324</xCoord>
					<yCoord>243</yCoord>
					</edgeMap>
					<edgeMap>
					<xCoord>325</xCoord>
					<yCoord>242</yCoord>
					</edgeMap>
					<edgeMap>
					<xCoord>326</xCoord>
					<yCoord>242</yCoord>
					</edgeMap>
					<edgeMap>
					<xCoord>327</xCoord>
					<yCoord>242</yCoord>
					</edgeMap>
					<edgeMap>
					<xCoord>328</xCoord>
					<yCoord>242</yCoord>
					</edgeMap>
					<edgeMap>
					<xCoord>328</xCoord>
					<yCoord>243</yCoord>
					</edgeMap>
					<edgeMap>
					<xCoord>328</xCoord>
					<yCoord>244</yCoord>
					</edgeMap>
					<edgeMap>
					<xCoord>329</xCoord>
					<yCoord>245</yCoord>
					</edgeMap>
					<edgeMap>
					<xCoord>328</xCoord>
					<yCoord>246</yCoord>
					</edgeMap>
					<edgeMap>
					<xCoord>328</xCoord>
					<yCoord>247</yCoord>
					</edgeMap>
					<edgeMap>
					<xCoord>327</xCoord>
					<yCoord>248</yCoord>
					</edgeMap>
					<edgeMap>
					<xCoord>327</xCoord>
					<yCoord>249</yCoord>
					</edgeMap>
					<edgeMap>
					<xCoord>326</xCoord>
					<yCoord>250</yCoord>
					</edgeMap>
					<edgeMap>
					<xCoord>326</xCoord>
					<yCoord>251</yCoord>
					</edgeMap>
					<edgeMap>
					<xCoord>326</xCoord>
					<yCoord>252</yCoord>
					</edgeMap>
					<edgeMap>
					<xCoord>326</xCoord>
					<yCoord>253</yCoord>
					</edgeMap>
					<edgeMap>
					<xCoord>326</xCoord>
					<yCoord>254</yCoord>
					</edgeMap>
					<edgeMap>
					<xCoord>325</xCoord>
					<yCoord>255</yCoord>
					</edgeMap>
					<edgeMap>
					<xCoord>325</xCoord>
					<yCoord>256</yCoord>
					</edgeMap>
					<edgeMap>
					<xCoord>325</xCoord>
					<yCoord>257</yCoord>
					</edgeMap>
					<edgeMap>
					<xCoord>325</xCoord>
					<yCoord>258</yCoord>
					</edgeMap>
					<edgeMap>
					<xCoord>325</xCoord>
					<yCoord>259</yCoord>
					</edgeMap>
					<edgeMap>
					<xCoord>324</xCoord>
					<yCoord>259</yCoord>
					</edgeMap>
					<edgeMap>
					<xCoord>323</xCoord>
					<yCoord>259</yCoord>
					</edgeMap>
					<edgeMap>
					<xCoord>323</xCoord>
					<yCoord>260</yCoord>
					</edgeMap>
					<edgeMap>
					<xCoord>323</xCoord>
					<yCoord>261</yCoord>
					</edgeMap>
					<edgeMap>
					<xCoord>323</xCoord>
					<yCoord>262</yCoord>
					</edgeMap>
					<edgeMap>
					<xCoord>323</xCoord>
					<yCoord>263</yCoord>
					</edgeMap>
					<edgeMap>
					<xCoord>322</xCoord>
					<yCoord>263</yCoord>
					</edgeMap>
					<edgeMap>
					<xCoord>321</xCoord>
					<yCoord>263</yCoord>
					</edgeMap>
					<edgeMap>
					<xCoord>320</xCoord>
					<yCoord>263</yCoord>
					</edgeMap>
					<edgeMap>
					<xCoord>319</xCoord>
					<yCoord>263</yCoord>
					</edgeMap>
					<edgeMap>
					<xCoord>318</xCoord>
					<yCoord>263</yCoord>
					</edgeMap>
					<edgeMap>
					<xCoord>317</xCoord>
					<yCoord>263</yCoord>
					</edgeMap>
					<edgeMap>
					<xCoord>316</xCoord>
					<yCoord>263</yCoord>
					</edgeMap>
					<edgeMap>
					<xCoord>315</xCoord>
					<yCoord>264</yCoord>
					</edgeMap>
					<edgeMap>
					<xCoord>314</xCoord>
					<yCoord>264</yCoord>
					</edgeMap>
					<edgeMap>
					<xCoord>313</xCoord>
					<yCoord>265</yCoord>
					</edgeMap>
					<edgeMap>
					<xCoord>312</xCoord>
					<yCoord>266</yCoord>
					</edgeMap>
					<edgeMap>
					<xCoord>311</xCoord>
					<yCoord>267</yCoord>
					</edgeMap>
					<edgeMap>
					<xCoord>311</xCoord>
					<yCoord>266</yCoord>
					</edgeMap>
					<edgeMap>
					<xCoord>310</xCoord>
					<yCoord>267</yCoord>
					</edgeMap>
					<edgeMap>
					<xCoord>309</xCoord>
					<yCoord>267</yCoord>
					</edgeMap>
					<edgeMap>
					<xCoord>308</xCoord>
					<yCoord>267</yCoord>
					</edgeMap>
					<edgeMap>
					<xCoord>307</xCoord>
					<yCoord>267</yCoord>
					</edgeMap>
					<edgeMap>
					<xCoord>306</xCoord>
					<yCoord>267</yCoord>
					</edgeMap>
					<edgeMap>
					<xCoord>305</xCoord>
					<yCoord>267</yCoord>
					</edgeMap>
					<edgeMap>
					<xCoord>304</xCoord>
					<yCoord>266</yCoord>
					</edgeMap>
					<edgeMap>
					<xCoord>303</xCoord>
					<yCoord>265</yCoord>
					</edgeMap>
					<edgeMap>
					<xCoord>302</xCoord>
					<yCoord>265</yCoord>
					</edgeMap>
					<edgeMap>
					<xCoord>301</xCoord>
					<yCoord>264</yCoord>
					</edgeMap>
					<edgeMap>
					<xCoord>300</xCoord>
					<yCoord>263</yCoord>
					</edgeMap>
					<edgeMap>
					<xCoord>300</xCoord>
					<yCoord>262</yCoord>
					</edgeMap>
					<edgeMap>
					<xCoord>300</xCoord>
					<yCoord>261</yCoord>
					</edgeMap>
					<edgeMap>
					<xCoord>300</xCoord>
					<yCoord>260</yCoord>
					</edgeMap>
					<edgeMap>
					<xCoord>300</xCoord>
					<yCoord>259</yCoord>
					</edgeMap>
					<edgeMap>
					<xCoord>300</xCoord>
					<yCoord>258</yCoord>
					</edgeMap>
					<edgeMap>
					<xCoord>300</xCoord>
					<yCoord>257</yCoord>
					</edgeMap>
					<edgeMap>
					<xCoord>300</xCoord>
					<yCoord>256</yCoord>
					</edgeMap>
					<edgeMap>
					<xCoord>300</xCoord>
					<yCoord>255</yCoord>
					</edgeMap>
					<edgeMap>
					<xCoord>300</xCoord>
					<yCoord>254</yCoord>
					</edgeMap>
					<edgeMap>
					<xCoord>300</xCoord>
					<yCoord>253</yCoord>
					</edgeMap>
					<edgeMap>
					<xCoord>300</xCoord>
					<yCoord>252</yCoord>
					</edgeMap>
					<edgeMap>
					<xCoord>300</xCoord>
					<yCoord>251</yCoord>
					</edgeMap>
					<edgeMap>
					<xCoord>300</xCoord>
					<yCoord>250</yCoord>
					</edgeMap>
					<edgeMap>
					<xCoord>301</xCoord>
					<yCoord>249</yCoord>
					</edgeMap>
					<edgeMap>
					<xCoord>301</xCoord>
					<yCoord>248</yCoord>
					</edgeMap>
					<edgeMap>
					<xCoord>302</xCoord>
					<yCoord>247</yCoord>
					</edgeMap>
					<edgeMap>
					<xCoord>302</xCoord>
					<yCoord>246</yCoord>
					</edgeMap>
					<edgeMap>
					<xCoord>303</xCoord>
					<yCoord>244</yCoord>
					</edgeMap>
					<edgeMap>
					<xCoord>302</xCoord>
					<yCoord>245</yCoord>
					</edgeMap>
				</roi>
				<roi>
					<imageZposition>-54.75</imageZposition>
					<imageSOP_UID>1.3.6.1.4.1.14519.5.2.1.6279.6001.139194965272265165141829247245</imageSOP_UID>
					<inclusion>TRUE</inclusion>
					<edgeMap>
					<xCoord>299</xCoord>
					<yCoord>246</yCoord>
					</edgeMap>
					<edgeMap>
					<xCoord>300</xCoord>
					<yCoord>246</yCoord>
					</edgeMap>
					<edgeMap>
					<xCoord>301</xCoord>
					<yCoord>246</yCoord>
					</edgeMap>
					<edgeMap>
					<xCoord>302</xCoord>
					<yCoord>245</yCoord>
					</edgeMap>
					<edgeMap>
					<xCoord>303</xCoord>
					<yCoord>245</yCoord>
					</edgeMap>
					<edgeMap>
					<xCoord>303</xCoord>
					<yCoord>246</yCoord>
					</edgeMap>
					<edgeMap>
					<xCoord>304</xCoord>
					<yCoord>246</yCoord>
					</edgeMap>
					<edgeMap>
					<xCoord>305</xCoord>
					<yCoord>246</yCoord>
					</edgeMap>
					<edgeMap>
					<xCoord>305</xCoord>
					<yCoord>245</yCoord>
					</edgeMap>
					<edgeMap>
					<xCoord>306</xCoord>
					<yCoord>244</yCoord>
					</edgeMap>
					<edgeMap>
					<xCoord>306</xCoord>
					<yCoord>243</yCoord>
					</edgeMap>
					<edgeMap>
					<xCoord>306</xCoord>
					<yCoord>242</yCoord>
					</edgeMap>
					<edgeMap>
					<xCoord>306</xCoord>
					<yCoord>241</yCoord>
					</edgeMap>
					<edgeMap>
					<xCoord>306</xCoord>
					<yCoord>240</yCoord>
					</edgeMap>
					<edgeMap>
					<xCoord>306</xCoord>
					<yCoord>239</yCoord>
					</edgeMap>
					<edgeMap>
					<xCoord>306</xCoord>
					<yCoord>238</yCoord>
					</edgeMap>
					<edgeMap>
					<xCoord>307</xCoord>
					<yCoord>238</yCoord>
					</edgeMap>
					<edgeMap>
					<xCoord>308</xCoord>
					<yCoord>237</yCoord>
					</edgeMap>
					<edgeMap>
					<xCoord>309</xCoord>
					<yCoord>238</yCoord>
					</edgeMap>
					<edgeMap>
					<xCoord>310</xCoord>
					<yCoord>239</yCoord>
					</edgeMap>
					<edgeMap>
					<xCoord>311</xCoord>
					<yCoord>240</yCoord>
					</edgeMap>
					<edgeMap>
					<xCoord>311</xCoord>
					<yCoord>241</yCoord>
					</edgeMap>
					<edgeMap>
					<xCoord>311</xCoord>
					<yCoord>242</yCoord>
					</edgeMap>
					<edgeMap>
					<xCoord>312</xCoord>
					<yCoord>243</yCoord>
					</edgeMap>
					<edgeMap>
					<xCoord>313</xCoord>
					<yCoord>242</yCoord>
					</edgeMap>
					<edgeMap>
					<xCoord>314</xCoord>
					<yCoord>241</yCoord>
					</edgeMap>
					<edgeMap>
					<xCoord>315</xCoord>
					<yCoord>240</yCoord>
					</edgeMap>
					<edgeMap>
					<xCoord>315</xCoord>
					<yCoord>239</yCoord>
					</edgeMap>
					<edgeMap>
					<xCoord>315</xCoord>
					<yCoord>238</yCoord>
					</edgeMap>
					<edgeMap>
					<xCoord>315</xCoord>
					<yCoord>237</yCoord>
					</edgeMap>
					<edgeMap>
					<xCoord>316</xCoord>
					<yCoord>237</yCoord>
					</edgeMap>
					<edgeMap>
					<xCoord>317</xCoord>
					<yCoord>236</yCoord>
					</edgeMap>
					<edgeMap>
					<xCoord>318</xCoord>
					<yCoord>236</yCoord>
					</edgeMap>
					<edgeMap>
					<xCoord>318</xCoord>
					<yCoord>237</yCoord>
					</edgeMap>
					<edgeMap>
					<xCoord>318</xCoord>
					<yCoord>238</yCoord>
					</edgeMap>
					<edgeMap>
					<xCoord>319</xCoord>
					<yCoord>239</yCoord>
					</edgeMap>
					<edgeMap>
					<xCoord>319</xCoord>
					<yCoord>240</yCoord>
					</edgeMap>
					<edgeMap>
					<xCoord>319</xCoord>
					<yCoord>241</yCoord>
					</edgeMap>
					<edgeMap>
					<xCoord>320</xCoord>
					<yCoord>242</yCoord>
					</edgeMap>
					<edgeMap>
					<xCoord>320</xCoord>
					<yCoord>243</yCoord>
					</edgeMap>
					<edgeMap>
					<xCoord>321</xCoord>
					<yCoord>244</yCoord>
					</edgeMap>
					<edgeMap>
					<xCoord>322</xCoord>
					<yCoord>245</yCoord>
					</edgeMap>
					<edgeMap>
					<xCoord>323</xCoord>
					<yCoord>245</yCoord>
					</edgeMap>
					<edgeMap>
					<xCoord>324</xCoord>
					<yCoord>245</yCoord>
					</edgeMap>
					<edgeMap>
					<xCoord>325</xCoord>
					<yCoord>245</yCoord>
					</edgeMap>
					<edgeMap>
					<xCoord>326</xCoord>
					<yCoord>244</yCoord>
					</edgeMap>
					<edgeMap>
					<xCoord>326</xCoord>
					<yCoord>243</yCoord>
					</edgeMap>
					<edgeMap>
					<xCoord>327</xCoord>
					<yCoord>242</yCoord>
					</edgeMap>
					<edgeMap>
					<xCoord>328</xCoord>
					<yCoord>241</yCoord>
					</edgeMap>
					<edgeMap>
					<xCoord>328</xCoord>
					<yCoord>242</yCoord>
					</edgeMap>
					<edgeMap>
					<xCoord>329</xCoord>
					<yCoord>243</yCoord>
					</edgeMap>
					<edgeMap>
					<xCoord>329</xCoord>
					<yCoord>244</yCoord>
					</edgeMap>
					<edgeMap>
					<xCoord>329</xCoord>
					<yCoord>245</yCoord>
					</edgeMap>
					<edgeMap>
					<xCoord>328</xCoord>
					<yCoord>246</yCoord>
					</edgeMap>
					<edgeMap>
					<xCoord>328</xCoord>
					<yCoord>247</yCoord>
					</edgeMap>
					<edgeMap>
					<xCoord>328</xCoord>
					<yCoord>248</yCoord>
					</edgeMap>
					<edgeMap>
					<xCoord>328</xCoord>
					<yCoord>249</yCoord>
					</edgeMap>
					<edgeMap>
					<xCoord>328</xCoord>
					<yCoord>250</yCoord>
					</edgeMap>
					<edgeMap>
					<xCoord>328</xCoord>
					<yCoord>251</yCoord>
					</edgeMap>
					<edgeMap>
					<xCoord>328</xCoord>
					<yCoord>252</yCoord>
					</edgeMap>
					<edgeMap>
					<xCoord>328</xCoord>
					<yCoord>253</yCoord>
					</edgeMap>
					<edgeMap>
					<xCoord>328</xCoord>
					<yCoord>254</yCoord>
					</edgeMap>
					<edgeMap>
					<xCoord>329</xCoord>
					<yCoord>255</yCoord>
					</edgeMap>
					<edgeMap>
					<xCoord>329</xCoord>
					<yCoord>256</yCoord>
					</edgeMap>
					<edgeMap>
					<xCoord>329</xCoord>
					<yCoord>257</yCoord>
					</edgeMap>
					<edgeMap>
					<xCoord>329</xCoord>
					<yCoord>258</yCoord>
					</edgeMap>
					<edgeMap>
					<xCoord>328</xCoord>
					<yCoord>259</yCoord>
					</edgeMap>
					<edgeMap>
					<xCoord>327</xCoord>
					<yCoord>259</yCoord>
					</edgeMap>
					<edgeMap>
					<xCoord>326</xCoord>
					<yCoord>260</yCoord>
					</edgeMap>
					<edgeMap>
					<xCoord>325</xCoord>
					<yCoord>261</yCoord>
					</edgeMap>
					<edgeMap>
					<xCoord>324</xCoord>
					<yCoord>261</yCoord>
					</edgeMap>
					<edgeMap>
					<xCoord>323</xCoord>
					<yCoord>262</yCoord>
					</edgeMap>
					<edgeMap>
					<xCoord>322</xCoord>
					<yCoord>262</yCoord>
					</edgeMap>
					<edgeMap>
					<xCoord>322</xCoord>
					<yCoord>263</yCoord>
					</edgeMap>
					<edgeMap>
					<xCoord>323</xCoord>
					<yCoord>264</yCoord>
					</edgeMap>
					<edgeMap>
					<xCoord>322</xCoord>
					<yCoord>264</yCoord>
					</edgeMap>
					<edgeMap>
					<xCoord>321</xCoord>
					<yCoord>264</yCoord>
					</edgeMap>
					<edgeMap>
					<xCoord>320</xCoord>
					<yCoord>264</yCoord>
					</edgeMap>
					<edgeMap>
					<xCoord>319</xCoord>
					<yCoord>263</yCoord>
					</edgeMap>
					<edgeMap>
					<xCoord>318</xCoord>
					<yCoord>262</yCoord>
					</edgeMap>
					<edgeMap>
					<xCoord>318</xCoord>
					<yCoord>261</yCoord>
					</edgeMap>
					<edgeMap>
					<xCoord>317</xCoord>
					<yCoord>261</yCoord>
					</edgeMap>
					<edgeMap>
					<xCoord>316</xCoord>
					<yCoord>262</yCoord>
					</edgeMap>
					<edgeMap>
					<xCoord>315</xCoord>
					<yCoord>262</yCoord>
					</edgeMap>
					<edgeMap>
					<xCoord>314</xCoord>
					<yCoord>262</yCoord>
					</edgeMap>
					<edgeMap>
					<xCoord>313</xCoord>
					<yCoord>263</yCoord>
					</edgeMap>
					<edgeMap>
					<xCoord>312</xCoord>
					<yCoord>263</yCoord>
					</edgeMap>
					<edgeMap>
					<xCoord>311</xCoord>
					<yCoord>264</yCoord>
					</edgeMap>
					<edgeMap>
					<xCoord>310</xCoord>
					<yCoord>264</yCoord>
					</edgeMap>
					<edgeMap>
					<xCoord>309</xCoord>
					<yCoord>265</yCoord>
					</edgeMap>
					<edgeMap>
					<xCoord>308</xCoord>
					<yCoord>265</yCoord>
					</edgeMap>
					<edgeMap>
					<xCoord>307</xCoord>
					<yCoord>266</yCoord>
					</edgeMap>
					<edgeMap>
					<xCoord>306</xCoord>
					<yCoord>266</yCoord>
					</edgeMap>
					<edgeMap>
					<xCoord>305</xCoord>
					<yCoord>266</yCoord>
					</edgeMap>
					<edgeMap>
					<xCoord>304</xCoord>
					<yCoord>266</yCoord>
					</edgeMap>
					<edgeMap>
					<xCoord>303</xCoord>
					<yCoord>266</yCoord>
					</edgeMap>
					<edgeMap>
					<xCoord>302</xCoord>
					<yCoord>265</yCoord>
					</edgeMap>
					<edgeMap>
					<xCoord>301</xCoord>
					<yCoord>265</yCoord>
					</edgeMap>
					<edgeMap>
					<xCoord>300</xCoord>
					<yCoord>265</yCoord>
					</edgeMap>
					<edgeMap>
					<xCoord>300</xCoord>
					<yCoord>264</yCoord>
					</edgeMap>
					<edgeMap>
					<xCoord>299</xCoord>
					<yCoord>263</yCoord>
					</edgeMap>
					<edgeMap>
					<xCoord>299</xCoord>
					<yCoord>262</yCoord>
					</edgeMap>
					<edgeMap>
					<xCoord>299</xCoord>
					<yCoord>261</yCoord>
					</edgeMap>
					<edgeMap>
					<xCoord>299</xCoord>
					<yCoord>260</yCoord>
					</edgeMap>
					<edgeMap>
					<xCoord>298</xCoord>
					<yCoord>259</yCoord>
					</edgeMap>
					<edgeMap>
					<xCoord>299</xCoord>
					<yCoord>258</yCoord>
					</edgeMap>
					<edgeMap>
					<xCoord>298</xCoord>
					<yCoord>257</yCoord>
					</edgeMap>
					<edgeMap>
					<xCoord>297</xCoord>
					<yCoord>256</yCoord>
					</edgeMap>
					<edgeMap>
					<xCoord>296</xCoord>
					<yCoord>255</yCoord>
					</edgeMap>
					<edgeMap>
					<xCoord>296</xCoord>
					<yCoord>254</yCoord>
					</edgeMap>
					<edgeMap>
					<xCoord>296</xCoord>
					<yCoord>253</yCoord>
					</edgeMap>
					<edgeMap>
					<xCoord>296</xCoord>
					<yCoord>252</yCoord>
					</edgeMap>
					<edgeMap>
					<xCoord>296</xCoord>
					<yCoord>251</yCoord>
					</edgeMap>
					<edgeMap>
					<xCoord>296</xCoord>
					<yCoord>250</yCoord>
					</edgeMap>
					<edgeMap>
					<xCoord>297</xCoord>
					<yCoord>249</yCoord>
					</edgeMap>
					<edgeMap>
					<xCoord>298</xCoord>
					<yCoord>248</yCoord>
					</edgeMap>
					<edgeMap>
					<xCoord>299</xCoord>
					<yCoord>247</yCoord>
					</edgeMap>
					<edgeMap>
					<xCoord>299</xCoord>
					<yCoord>246</yCoord>
					</edgeMap>
				</roi>
				<roi>
					<imageZposition>-56.0</imageZposition>
					<imageSOP_UID>1.3.6.1.4.1.14519.5.2.1.6279.6001.245963328954106327222015959218</imageSOP_UID>
					<inclusion>TRUE</inclusion>
					<edgeMap>
					<xCoord>300</xCoord>
					<yCoord>247</yCoord>
					</edgeMap>
					<edgeMap>
					<xCoord>301</xCoord>
					<yCoord>246</yCoord>
					</edgeMap>
					<edgeMap>
					<xCoord>302</xCoord>
					<yCoord>245</yCoord>
					</edgeMap>
					<edgeMap>
					<xCoord>303</xCoord>
					<yCoord>245</yCoord>
					</edgeMap>
					<edgeMap>
					<xCoord>304</xCoord>
					<yCoord>244</yCoord>
					</edgeMap>
					<edgeMap>
					<xCoord>305</xCoord>
					<yCoord>244</yCoord>
					</edgeMap>
					<edgeMap>
					<xCoord>305</xCoord>
					<yCoord>243</yCoord>
					</edgeMap>
					<edgeMap>
					<xCoord>305</xCoord>
					<yCoord>242</yCoord>
					</edgeMap>
					<edgeMap>
					<xCoord>306</xCoord>
					<yCoord>241</yCoord>
					</edgeMap>
					<edgeMap>
					<xCoord>306</xCoord>
					<yCoord>240</yCoord>
					</edgeMap>
					<edgeMap>
					<xCoord>307</xCoord>
					<yCoord>239</yCoord>
					</edgeMap>
					<edgeMap>
					<xCoord>308</xCoord>
					<yCoord>240</yCoord>
					</edgeMap>
					<edgeMap>
					<xCoord>309</xCoord>
					<yCoord>240</yCoord>
					</edgeMap>
					<edgeMap>
					<xCoord>310</xCoord>
					<yCoord>241</yCoord>
					</edgeMap>
					<edgeMap>
					<xCoord>311</xCoord>
					<yCoord>242</yCoord>
					</edgeMap>
					<edgeMap>
					<xCoord>312</xCoord>
					<yCoord>242</yCoord>
					</edgeMap>
					<edgeMap>
					<xCoord>312</xCoord>
					<yCoord>243</yCoord>
					</edgeMap>
					<edgeMap>
					<xCoord>313</xCoord>
					<yCoord>243</yCoord>
					</edgeMap>
					<edgeMap>
					<xCoord>314</xCoord>
					<yCoord>242</yCoord>
					</edgeMap>
					<edgeMap>
					<xCoord>315</xCoord>
					<yCoord>241</yCoord>
					</edgeMap>
					<edgeMap>
					<xCoord>316</xCoord>
					<yCoord>241</yCoord>
					</edgeMap>
					<edgeMap>
					<xCoord>317</xCoord>
					<yCoord>241</yCoord>
					</edgeMap>
					<edgeMap>
					<xCoord>318</xCoord>
					<yCoord>241</yCoord>
					</edgeMap>
					<edgeMap>
					<xCoord>319</xCoord>
					<yCoord>240</yCoord>
					</edgeMap>
					<edgeMap>
					<xCoord>320</xCoord>
					<yCoord>240</yCoord>
					</edgeMap>
					<edgeMap>
					<xCoord>321</xCoord>
					<yCoord>240</yCoord>
					</edgeMap>
					<edgeMap>
					<xCoord>321</xCoord>
					<yCoord>241</yCoord>
					</edgeMap>
					<edgeMap>
					<xCoord>322</xCoord>
					<yCoord>242</yCoord>
					</edgeMap>
					<edgeMap>
					<xCoord>322</xCoord>
					<yCoord>243</yCoord>
					</edgeMap>
					<edgeMap>
					<xCoord>322</xCoord>
					<yCoord>244</yCoord>
					</edgeMap>
					<edgeMap>
					<xCoord>323</xCoord>
					<yCoord>245</yCoord>
					</edgeMap>
					<edgeMap>
					<xCoord>323</xCoord>
					<yCoord>246</yCoord>
					</edgeMap>
					<edgeMap>
					<xCoord>324</xCoord>
					<yCoord>247</yCoord>
					</edgeMap>
					<edgeMap>
					<xCoord>324</xCoord>
					<yCoord>248</yCoord>
					</edgeMap>
					<edgeMap>
					<xCoord>325</xCoord>
					<yCoord>249</yCoord>
					</edgeMap>
					<edgeMap>
					<xCoord>326</xCoord>
					<yCoord>249</yCoord>
					</edgeMap>
					<edgeMap>
					<xCoord>327</xCoord>
					<yCoord>250</yCoord>
					</edgeMap>
					<edgeMap>
					<xCoord>328</xCoord>
					<yCoord>250</yCoord>
					</edgeMap>
					<edgeMap>
					<xCoord>328</xCoord>
					<yCoord>251</yCoord>
					</edgeMap>
					<edgeMap>
					<xCoord>328</xCoord>
					<yCoord>252</yCoord>
					</edgeMap>
					<edgeMap>
					<xCoord>328</xCoord>
					<yCoord>253</yCoord>
					</edgeMap>
					<edgeMap>
					<xCoord>328</xCoord>
					<yCoord>254</yCoord>
					</edgeMap>
					<edgeMap>
					<xCoord>329</xCoord>
					<yCoord>255</yCoord>
					</edgeMap>
					<edgeMap>
					<xCoord>329</xCoord>
					<yCoord>256</yCoord>
					</edgeMap>
					<edgeMap>
					<xCoord>330</xCoord>
					<yCoord>257</yCoord>
					</edgeMap>
					<edgeMap>
					<xCoord>330</xCoord>
					<yCoord>258</yCoord>
					</edgeMap>
					<edgeMap>
					<xCoord>329</xCoord>
					<yCoord>259</yCoord>
					</edgeMap>
					<edgeMap>
					<xCoord>328</xCoord>
					<yCoord>259</yCoord>
					</edgeMap>
					<edgeMap>
					<xCoord>327</xCoord>
					<yCoord>259</yCoord>
					</edgeMap>
					<edgeMap>
					<xCoord>326</xCoord>
					<yCoord>259</yCoord>
					</edgeMap>
					<edgeMap>
					<xCoord>325</xCoord>
					<yCoord>260</yCoord>
					</edgeMap>
					<edgeMap>
					<xCoord>324</xCoord>
					<yCoord>261</yCoord>
					</edgeMap>
					<edgeMap>
					<xCoord>323</xCoord>
					<yCoord>262</yCoord>
					</edgeMap>
					<edgeMap>
					<xCoord>322</xCoord>
					<yCoord>263</yCoord>
					</edgeMap>
					<edgeMap>
					<xCoord>322</xCoord>
					<yCoord>264</yCoord>
					</edgeMap>
					<edgeMap>
					<xCoord>321</xCoord>
					<yCoord>265</yCoord>
					</edgeMap>
					<edgeMap>
					<xCoord>320</xCoord>
					<yCoord>266</yCoord>
					</edgeMap>
					<edgeMap>
					<xCoord>320</xCoord>
					<yCoord>265</yCoord>
					</edgeMap>
					<edgeMap>
					<xCoord>320</xCoord>
					<yCoord>264</yCoord>
					</edgeMap>
					<edgeMap>
					<xCoord>320</xCoord>
					<yCoord>263</yCoord>
					</edgeMap>
					<edgeMap>
					<xCoord>319</xCoord>
					<yCoord>262</yCoord>
					</edgeMap>
					<edgeMap>
					<xCoord>318</xCoord>
					<yCoord>261</yCoord>
					</edgeMap>
					<edgeMap>
					<xCoord>317</xCoord>
					<yCoord>261</yCoord>
					</edgeMap>
					<edgeMap>
					<xCoord>316</xCoord>
					<yCoord>262</yCoord>
					</edgeMap>
					<edgeMap>
					<xCoord>316</xCoord>
					<yCoord>263</yCoord>
					</edgeMap>
					<edgeMap>
					<xCoord>315</xCoord>
					<yCoord>264</yCoord>
					</edgeMap>
					<edgeMap>
					<xCoord>314</xCoord>
					<yCoord>265</yCoord>
					</edgeMap>
					<edgeMap>
					<xCoord>313</xCoord>
					<yCoord>265</yCoord>
					</edgeMap>
					<edgeMap>
					<xCoord>312</xCoord>
					<yCoord>266</yCoord>
					</edgeMap>
					<edgeMap>
					<xCoord>311</xCoord>
					<yCoord>266</yCoord>
					</edgeMap>
					<edgeMap>
					<xCoord>310</xCoord>
					<yCoord>266</yCoord>
					</edgeMap>
					<edgeMap>
					<xCoord>309</xCoord>
					<yCoord>267</yCoord>
					</edgeMap>
					<edgeMap>
					<xCoord>308</xCoord>
					<yCoord>267</yCoord>
					</edgeMap>
					<edgeMap>
					<xCoord>307</xCoord>
					<yCoord>266</yCoord>
					</edgeMap>
					<edgeMap>
					<xCoord>307</xCoord>
					<yCoord>265</yCoord>
					</edgeMap>
					<edgeMap>
					<xCoord>306</xCoord>
					<yCoord>265</yCoord>
					</edgeMap>
					<edgeMap>
					<xCoord>305</xCoord>
					<yCoord>265</yCoord>
					</edgeMap>
					<edgeMap>
					<xCoord>304</xCoord>
					<yCoord>265</yCoord>
					</edgeMap>
					<edgeMap>
					<xCoord>303</xCoord>
					<yCoord>265</yCoord>
					</edgeMap>
					<edgeMap>
					<xCoord>302</xCoord>
					<yCoord>265</yCoord>
					</edgeMap>
					<edgeMap>
					<xCoord>301</xCoord>
					<yCoord>264</yCoord>
					</edgeMap>
					<edgeMap>
					<xCoord>300</xCoord>
					<yCoord>264</yCoord>
					</edgeMap>
					<edgeMap>
					<xCoord>299</xCoord>
					<yCoord>264</yCoord>
					</edgeMap>
					<edgeMap>
					<xCoord>298</xCoord>
					<yCoord>264</yCoord>
					</edgeMap>
					<edgeMap>
					<xCoord>297</xCoord>
					<yCoord>264</yCoord>
					</edgeMap>
					<edgeMap>
					<xCoord>296</xCoord>
					<yCoord>263</yCoord>
					</edgeMap>
					<edgeMap>
					<xCoord>296</xCoord>
					<yCoord>262</yCoord>
					</edgeMap>
					<edgeMap>
					<xCoord>296</xCoord>
					<yCoord>261</yCoord>
					</edgeMap>
					<edgeMap>
					<xCoord>296</xCoord>
					<yCoord>260</yCoord>
					</edgeMap>
					<edgeMap>
					<xCoord>296</xCoord>
					<yCoord>259</yCoord>
					</edgeMap>
					<edgeMap>
					<xCoord>296</xCoord>
					<yCoord>258</yCoord>
					</edgeMap>
					<edgeMap>
					<xCoord>297</xCoord>
					<yCoord>258</yCoord>
					</edgeMap>
					<edgeMap>
					<xCoord>297</xCoord>
					<yCoord>257</yCoord>
					</edgeMap>
					<edgeMap>
					<xCoord>297</xCoord>
					<yCoord>256</yCoord>
					</edgeMap>
					<edgeMap>
					<xCoord>297</xCoord>
					<yCoord>255</yCoord>
					</edgeMap>
					<edgeMap>
					<xCoord>298</xCoord>
					<yCoord>254</yCoord>
					</edgeMap>
					<edgeMap>
					<xCoord>297</xCoord>
					<yCoord>253</yCoord>
					</edgeMap>
					<edgeMap>
					<xCoord>296</xCoord>
					<yCoord>253</yCoord>
					</edgeMap>
					<edgeMap>
					<xCoord>296</xCoord>
					<yCoord>252</yCoord>
					</edgeMap>
					<edgeMap>
					<xCoord>295</xCoord>
					<yCoord>251</yCoord>
					</edgeMap>
					<edgeMap>
					<xCoord>295</xCoord>
					<yCoord>250</yCoord>
					</edgeMap>
					<edgeMap>
					<xCoord>295</xCoord>
					<yCoord>249</yCoord>
					</edgeMap>
					<edgeMap>
					<xCoord>296</xCoord>
					<yCoord>248</yCoord>
					</edgeMap>
					<edgeMap>
					<xCoord>297</xCoord>
					<yCoord>248</yCoord>
					</edgeMap>
					<edgeMap>
					<xCoord>298</xCoord>
					<yCoord>248</yCoord>
					</edgeMap>
					<edgeMap>
					<xCoord>299</xCoord>
					<yCoord>247</yCoord>
					</edgeMap>
					<edgeMap>
					<xCoord>300</xCoord>
					<yCoord>247</yCoord>
					</edgeMap>
				</roi>
				<roi>
					<imageZposition>-57.25</imageZposition>
					<imageSOP_UID>1.3.6.1.4.1.14519.5.2.1.6279.6001.308982609609709547675167755039</imageSOP_UID>
					<inclusion>TRUE</inclusion>
					<edgeMap>
					<xCoord>301</xCoord>
					<yCoord>247</yCoord>
					</edgeMap>
					<edgeMap>
					<xCoord>302</xCoord>
					<yCoord>246</yCoord>
					</edgeMap>
					<edgeMap>
					<xCoord>302</xCoord>
					<yCoord>245</yCoord>
					</edgeMap>
					<edgeMap>
					<xCoord>302</xCoord>
					<yCoord>244</yCoord>
					</edgeMap>
					<edgeMap>
					<xCoord>303</xCoord>
					<yCoord>243</yCoord>
					</edgeMap>
					<edgeMap>
					<xCoord>304</xCoord>
					<yCoord>243</yCoord>
					</edgeMap>
					<edgeMap>
					<xCoord>305</xCoord>
					<yCoord>243</yCoord>
					</edgeMap>
					<edgeMap>
					<xCoord>306</xCoord>
					<yCoord>243</yCoord>
					</edgeMap>
					<edgeMap>
					<xCoord>307</xCoord>
					<yCoord>243</yCoord>
					</edgeMap>
					<edgeMap>
					<xCoord>308</xCoord>
					<yCoord>243</yCoord>
					</edgeMap>
					<edgeMap>
					<xCoord>309</xCoord>
					<yCoord>243</yCoord>
					</edgeMap>
					<edgeMap>
					<xCoord>310</xCoord>
					<yCoord>243</yCoord>
					</edgeMap>
					<edgeMap>
					<xCoord>311</xCoord>
					<yCoord>243</yCoord>
					</edgeMap>
					<edgeMap>
					<xCoord>312</xCoord>
					<yCoord>244</yCoord>
					</edgeMap>
					<edgeMap>
					<xCoord>313</xCoord>
					<yCoord>245</yCoord>
					</edgeMap>
					<edgeMap>
					<xCoord>313</xCoord>
					<yCoord>246</yCoord>
					</edgeMap>
					<edgeMap>
					<xCoord>314</xCoord>
					<yCoord>246</yCoord>
					</edgeMap>
					<edgeMap>
					<xCoord>315</xCoord>
					<yCoord>246</yCoord>
					</edgeMap>
					<edgeMap>
					<xCoord>316</xCoord>
					<yCoord>246</yCoord>
					</edgeMap>
					<edgeMap>
					<xCoord>317</xCoord>
					<yCoord>246</yCoord>
					</edgeMap>
					<edgeMap>
					<xCoord>317</xCoord>
					<yCoord>245</yCoord>
					</edgeMap>
					<edgeMap>
					<xCoord>318</xCoord>
					<yCoord>245</yCoord>
					</edgeMap>
					<edgeMap>
					<xCoord>319</xCoord>
					<yCoord>244</yCoord>
					</edgeMap>
					<edgeMap>
					<xCoord>320</xCoord>
					<yCoord>244</yCoord>
					</edgeMap>
					<edgeMap>
					<xCoord>321</xCoord>
					<yCoord>244</yCoord>
					</edgeMap>
					<edgeMap>
					<xCoord>322</xCoord>
					<yCoord>244</yCoord>
					</edgeMap>
					<edgeMap>
					<xCoord>322</xCoord>
					<yCoord>245</yCoord>
					</edgeMap>
					<edgeMap>
					<xCoord>322</xCoord>
					<yCoord>246</yCoord>
					</edgeMap>
					<edgeMap>
					<xCoord>323</xCoord>
					<yCoord>247</yCoord>
					</edgeMap>
					<edgeMap>
					<xCoord>323</xCoord>
					<yCoord>248</yCoord>
					</edgeMap>
					<edgeMap>
					<xCoord>324</xCoord>
					<yCoord>249</yCoord>
					</edgeMap>
					<edgeMap>
					<xCoord>325</xCoord>
					<yCoord>250</yCoord>
					</edgeMap>
					<edgeMap>
					<xCoord>326</xCoord>
					<yCoord>250</yCoord>
					</edgeMap>
					<edgeMap>
					<xCoord>327</xCoord>
					<yCoord>250</yCoord>
					</edgeMap>
					<edgeMap>
					<xCoord>328</xCoord>
					<yCoord>251</yCoord>
					</edgeMap>
					<edgeMap>
					<xCoord>328</xCoord>
					<yCoord>252</yCoord>
					</edgeMap>
					<edgeMap>
					<xCoord>328</xCoord>
					<yCoord>253</yCoord>
					</edgeMap>
					<edgeMap>
					<xCoord>328</xCoord>
					<yCoord>254</yCoord>
					</edgeMap>
					<edgeMap>
					<xCoord>328</xCoord>
					<yCoord>255</yCoord>
					</edgeMap>
					<edgeMap>
					<xCoord>328</xCoord>
					<yCoord>256</yCoord>
					</edgeMap>
					<edgeMap>
					<xCoord>327</xCoord>
					<yCoord>257</yCoord>
					</edgeMap>
					<edgeMap>
					<xCoord>326</xCoord>
					<yCoord>258</yCoord>
					</edgeMap>
					<edgeMap>
					<xCoord>325</xCoord>
					<yCoord>259</yCoord>
					</edgeMap>
					<edgeMap>
					<xCoord>324</xCoord>
					<yCoord>260</yCoord>
					</edgeMap>
					<edgeMap>
					<xCoord>323</xCoord>
					<yCoord>261</yCoord>
					</edgeMap>
					<edgeMap>
					<xCoord>323</xCoord>
					<yCoord>262</yCoord>
					</edgeMap>
					<edgeMap>
					<xCoord>322</xCoord>
					<yCoord>263</yCoord>
					</edgeMap>
					<edgeMap>
					<xCoord>322</xCoord>
					<yCoord>264</yCoord>
					</edgeMap>
					<edgeMap>
					<xCoord>322</xCoord>
					<yCoord>265</yCoord>
					</edgeMap>
					<edgeMap>
					<xCoord>321</xCoord>
					<yCoord>265</yCoord>
					</edgeMap>
					<edgeMap>
					<xCoord>320</xCoord>
					<yCoord>265</yCoord>
					</edgeMap>
					<edgeMap>
					<xCoord>319</xCoord>
					<yCoord>265</yCoord>
					</edgeMap>
					<edgeMap>
					<xCoord>318</xCoord>
					<yCoord>265</yCoord>
					</edgeMap>
					<edgeMap>
					<xCoord>317</xCoord>
					<yCoord>264</yCoord>
					</edgeMap>
					<edgeMap>
					<xCoord>316</xCoord>
					<yCoord>264</yCoord>
					</edgeMap>
					<edgeMap>
					<xCoord>315</xCoord>
					<yCoord>264</yCoord>
					</edgeMap>
					<edgeMap>
					<xCoord>314</xCoord>
					<yCoord>263</yCoord>
					</edgeMap>
					<edgeMap>
					<xCoord>313</xCoord>
					<yCoord>263</yCoord>
					</edgeMap>
					<edgeMap>
					<xCoord>312</xCoord>
					<yCoord>264</yCoord>
					</edgeMap>
					<edgeMap>
					<xCoord>311</xCoord>
					<yCoord>264</yCoord>
					</edgeMap>
					<edgeMap>
					<xCoord>310</xCoord>
					<yCoord>264</yCoord>
					</edgeMap>
					<edgeMap>
					<xCoord>310</xCoord>
					<yCoord>265</yCoord>
					</edgeMap>
					<edgeMap>
					<xCoord>309</xCoord>
					<yCoord>265</yCoord>
					</edgeMap>
					<edgeMap>
					<xCoord>308</xCoord>
					<yCoord>265</yCoord>
					</edgeMap>
					<edgeMap>
					<xCoord>307</xCoord>
					<yCoord>266</yCoord>
					</edgeMap>
					<edgeMap>
					<xCoord>306</xCoord>
					<yCoord>266</yCoord>
					</edgeMap>
					<edgeMap>
					<xCoord>305</xCoord>
					<yCoord>266</yCoord>
					</edgeMap>
					<edgeMap>
					<xCoord>304</xCoord>
					<yCoord>266</yCoord>
					</edgeMap>
					<edgeMap>
					<xCoord>303</xCoord>
					<yCoord>266</yCoord>
					</edgeMap>
					<edgeMap>
					<xCoord>303</xCoord>
					<yCoord>265</yCoord>
					</edgeMap>
					<edgeMap>
					<xCoord>302</xCoord>
					<yCoord>265</yCoord>
					</edgeMap>
					<edgeMap>
					<xCoord>301</xCoord>
					<yCoord>265</yCoord>
					</edgeMap>
					<edgeMap>
					<xCoord>300</xCoord>
					<yCoord>265</yCoord>
					</edgeMap>
					<edgeMap>
					<xCoord>299</xCoord>
					<yCoord>265</yCoord>
					</edgeMap>
					<edgeMap>
					<xCoord>298</xCoord>
					<yCoord>265</yCoord>
					</edgeMap>
					<edgeMap>
					<xCoord>297</xCoord>
					<yCoord>265</yCoord>
					</edgeMap>
					<edgeMap>
					<xCoord>296</xCoord>
					<yCoord>265</yCoord>
					</edgeMap>
					<edgeMap>
					<xCoord>295</xCoord>
					<yCoord>264</yCoord>
					</edgeMap>
					<edgeMap>
					<xCoord>295</xCoord>
					<yCoord>263</yCoord>
					</edgeMap>
					<edgeMap>
					<xCoord>295</xCoord>
					<yCoord>262</yCoord>
					</edgeMap>
					<edgeMap>
					<xCoord>295</xCoord>
					<yCoord>261</yCoord>
					</edgeMap>
					<edgeMap>
					<xCoord>295</xCoord>
					<yCoord>260</yCoord>
					</edgeMap>
					<edgeMap>
					<xCoord>296</xCoord>
					<yCoord>259</yCoord>
					</edgeMap>
					<edgeMap>
					<xCoord>297</xCoord>
					<yCoord>258</yCoord>
					</edgeMap>
					<edgeMap>
					<xCoord>298</xCoord>
					<yCoord>257</yCoord>
					</edgeMap>
					<edgeMap>
					<xCoord>298</xCoord>
					<yCoord>256</yCoord>
					</edgeMap>
					<edgeMap>
					<xCoord>298</xCoord>
					<yCoord>255</yCoord>
					</edgeMap>
					<edgeMap>
					<xCoord>297</xCoord>
					<yCoord>255</yCoord>
					</edgeMap>
					<edgeMap>
					<xCoord>297</xCoord>
					<yCoord>254</yCoord>
					</edgeMap>
					<edgeMap>
					<xCoord>296</xCoord>
					<yCoord>253</yCoord>
					</edgeMap>
					<edgeMap>
					<xCoord>296</xCoord>
					<yCoord>252</yCoord>
					</edgeMap>
					<edgeMap>
					<xCoord>296</xCoord>
					<yCoord>251</yCoord>
					</edgeMap>
					<edgeMap>
					<xCoord>296</xCoord>
					<yCoord>250</yCoord>
					</edgeMap>
					<edgeMap>
					<xCoord>296</xCoord>
					<yCoord>249</yCoord>
					</edgeMap>
					<edgeMap>
					<xCoord>297</xCoord>
					<yCoord>249</yCoord>
					</edgeMap>
					<edgeMap>
					<xCoord>298</xCoord>
					<yCoord>248</yCoord>
					</edgeMap>
					<edgeMap>
					<xCoord>299</xCoord>
					<yCoord>248</yCoord>
					</edgeMap>
					<edgeMap>
					<xCoord>300</xCoord>
					<yCoord>248</yCoord>
					</edgeMap>
					<edgeMap>
					<xCoord>301</xCoord>
					<yCoord>247</yCoord>
					</edgeMap>
				</roi>
				<roi>
					<imageZposition>-58.5</imageZposition>
					<imageSOP_UID>1.3.6.1.4.1.14519.5.2.1.6279.6001.327097876707724454628240953864</imageSOP_UID>
					<inclusion>TRUE</inclusion>
					<edgeMap>
					<xCoord>301</xCoord>
					<yCoord>256</yCoord>
					</edgeMap>
					<edgeMap>
					<xCoord>300</xCoord>
					<yCoord>256</yCoord>
					</edgeMap>
					<edgeMap>
					<xCoord>299</xCoord>
					<yCoord>255</yCoord>
					</edgeMap>
					<edgeMap>
					<xCoord>298</xCoord>
					<yCoord>255</yCoord>
					</edgeMap>
					<edgeMap>
					<xCoord>297</xCoord>
					<yCoord>255</yCoord>
					</edgeMap>
					<edgeMap>
					<xCoord>297</xCoord>
					<yCoord>254</yCoord>
					</edgeMap>
					<edgeMap>
					<xCoord>297</xCoord>
					<yCoord>253</yCoord>
					</edgeMap>
					<edgeMap>
					<xCoord>297</xCoord>
					<yCoord>252</yCoord>
					</edgeMap>
					<edgeMap>
					<xCoord>297</xCoord>
					<yCoord>251</yCoord>
					</edgeMap>
					<edgeMap>
					<xCoord>298</xCoord>
					<yCoord>250</yCoord>
					</edgeMap>
					<edgeMap>
					<xCoord>298</xCoord>
					<yCoord>249</yCoord>
					</edgeMap>
					<edgeMap>
					<xCoord>299</xCoord>
					<yCoord>249</yCoord>
					</edgeMap>
					<edgeMap>
					<xCoord>300</xCoord>
					<yCoord>249</yCoord>
					</edgeMap>
					<edgeMap>
					<xCoord>301</xCoord>
					<yCoord>248</yCoord>
					</edgeMap>
					<edgeMap>
					<xCoord>302</xCoord>
					<yCoord>248</yCoord>
					</edgeMap>
					<edgeMap>
					<xCoord>303</xCoord>
					<yCoord>247</yCoord>
					</edgeMap>
					<edgeMap>
					<xCoord>304</xCoord>
					<yCoord>247</yCoord>
					</edgeMap>
					<edgeMap>
					<xCoord>305</xCoord>
					<yCoord>246</yCoord>
					</edgeMap>
					<edgeMap>
					<xCoord>306</xCoord>
					<yCoord>245</yCoord>
					</edgeMap>
					<edgeMap>
					<xCoord>307</xCoord>
					<yCoord>245</yCoord>
					</edgeMap>
					<edgeMap>
					<xCoord>308</xCoord>
					<yCoord>245</yCoord>
					</edgeMap>
					<edgeMap>
					<xCoord>309</xCoord>
					<yCoord>245</yCoord>
					</edgeMap>
					<edgeMap>
					<xCoord>310</xCoord>
					<yCoord>246</yCoord>
					</edgeMap>
					<edgeMap>
					<xCoord>311</xCoord>
					<yCoord>247</yCoord>
					</edgeMap>
					<edgeMap>
					<xCoord>312</xCoord>
					<yCoord>248</yCoord>
					</edgeMap>
					<edgeMap>
					<xCoord>313</xCoord>
					<yCoord>248</yCoord>
					</edgeMap>
					<edgeMap>
					<xCoord>313</xCoord>
					<yCoord>249</yCoord>
					</edgeMap>
					<edgeMap>
					<xCoord>314</xCoord>
					<yCoord>248</yCoord>
					</edgeMap>
					<edgeMap>
					<xCoord>315</xCoord>
					<yCoord>248</yCoord>
					</edgeMap>
					<edgeMap>
					<xCoord>316</xCoord>
					<yCoord>248</yCoord>
					</edgeMap>
					<edgeMap>
					<xCoord>317</xCoord>
					<yCoord>248</yCoord>
					</edgeMap>
					<edgeMap>
					<xCoord>317</xCoord>
					<yCoord>247</yCoord>
					</edgeMap>
					<edgeMap>
					<xCoord>318</xCoord>
					<yCoord>246</yCoord>
					</edgeMap>
					<edgeMap>
					<xCoord>319</xCoord>
					<yCoord>245</yCoord>
					</edgeMap>
					<edgeMap>
					<xCoord>320</xCoord>
					<yCoord>245</yCoord>
					</edgeMap>
					<edgeMap>
					<xCoord>321</xCoord>
					<yCoord>244</yCoord>
					</edgeMap>
					<edgeMap>
					<xCoord>321</xCoord>
					<yCoord>245</yCoord>
					</edgeMap>
					<edgeMap>
					<xCoord>322</xCoord>
					<yCoord>246</yCoord>
					</edgeMap>
					<edgeMap>
					<xCoord>323</xCoord>
					<yCoord>247</yCoord>
					</edgeMap>
					<edgeMap>
					<xCoord>323</xCoord>
					<yCoord>248</yCoord>
					</edgeMap>
					<edgeMap>
					<xCoord>324</xCoord>
					<yCoord>249</yCoord>
					</edgeMap>
					<edgeMap>
					<xCoord>325</xCoord>
					<yCoord>250</yCoord>
					</edgeMap>
					<edgeMap>
					<xCoord>326</xCoord>
					<yCoord>250</yCoord>
					</edgeMap>
					<edgeMap>
					<xCoord>326</xCoord>
					<yCoord>251</yCoord>
					</edgeMap>
					<edgeMap>
					<xCoord>327</xCoord>
					<yCoord>251</yCoord>
					</edgeMap>
					<edgeMap>
					<xCoord>327</xCoord>
					<yCoord>252</yCoord>
					</edgeMap>
					<edgeMap>
					<xCoord>328</xCoord>
					<yCoord>253</yCoord>
					</edgeMap>
					<edgeMap>
					<xCoord>328</xCoord>
					<yCoord>254</yCoord>
					</edgeMap>
					<edgeMap>
					<xCoord>328</xCoord>
					<yCoord>255</yCoord>
					</edgeMap>
					<edgeMap>
					<xCoord>328</xCoord>
					<yCoord>256</yCoord>
					</edgeMap>
					<edgeMap>
					<xCoord>328</xCoord>
					<yCoord>257</yCoord>
					</edgeMap>
					<edgeMap>
					<xCoord>327</xCoord>
					<yCoord>258</yCoord>
					</edgeMap>
					<edgeMap>
					<xCoord>327</xCoord>
					<yCoord>259</yCoord>
					</edgeMap>
					<edgeMap>
					<xCoord>327</xCoord>
					<yCoord>260</yCoord>
					</edgeMap>
					<edgeMap>
					<xCoord>327</xCoord>
					<yCoord>261</yCoord>
					</edgeMap>
					<edgeMap>
					<xCoord>327</xCoord>
					<yCoord>262</yCoord>
					</edgeMap>
					<edgeMap>
					<xCoord>326</xCoord>
					<yCoord>263</yCoord>
					</edgeMap>
					<edgeMap>
					<xCoord>326</xCoord>
					<yCoord>264</yCoord>
					</edgeMap>
					<edgeMap>
					<xCoord>326</xCoord>
					<yCoord>265</yCoord>
					</edgeMap>
					<edgeMap>
					<xCoord>325</xCoord>
					<yCoord>266</yCoord>
					</edgeMap>
					<edgeMap>
					<xCoord>324</xCoord>
					<yCoord>267</yCoord>
					</edgeMap>
					<edgeMap>
					<xCoord>323</xCoord>
					<yCoord>267</yCoord>
					</edgeMap>
					<edgeMap>
					<xCoord>322</xCoord>
					<yCoord>267</yCoord>
					</edgeMap>
					<edgeMap>
					<xCoord>321</xCoord>
					<yCoord>267</yCoord>
					</edgeMap>
					<edgeMap>
					<xCoord>320</xCoord>
					<yCoord>267</yCoord>
					</edgeMap>
					<edgeMap>
					<xCoord>319</xCoord>
					<yCoord>266</yCoord>
					</edgeMap>
					<edgeMap>
					<xCoord>318</xCoord>
					<yCoord>266</yCoord>
					</edgeMap>
					<edgeMap>
					<xCoord>317</xCoord>
					<yCoord>265</yCoord>
					</edgeMap>
					<edgeMap>
					<xCoord>316</xCoord>
					<yCoord>264</yCoord>
					</edgeMap>
					<edgeMap>
					<xCoord>315</xCoord>
					<yCoord>264</yCoord>
					</edgeMap>
					<edgeMap>
					<xCoord>314</xCoord>
					<yCoord>264</yCoord>
					</edgeMap>
					<edgeMap>
					<xCoord>313</xCoord>
					<yCoord>264</yCoord>
					</edgeMap>
					<edgeMap>
					<xCoord>312</xCoord>
					<yCoord>263</yCoord>
					</edgeMap>
					<edgeMap>
					<xCoord>311</xCoord>
					<yCoord>263</yCoord>
					</edgeMap>
					<edgeMap>
					<xCoord>310</xCoord>
					<yCoord>264</yCoord>
					</edgeMap>
					<edgeMap>
					<xCoord>309</xCoord>
					<yCoord>265</yCoord>
					</edgeMap>
					<edgeMap>
					<xCoord>308</xCoord>
					<yCoord>265</yCoord>
					</edgeMap>
					<edgeMap>
					<xCoord>307</xCoord>
					<yCoord>265</yCoord>
					</edgeMap>
					<edgeMap>
					<xCoord>306</xCoord>
					<yCoord>265</yCoord>
					</edgeMap>
					<edgeMap>
					<xCoord>305</xCoord>
					<yCoord>265</yCoord>
					</edgeMap>
					<edgeMap>
					<xCoord>304</xCoord>
					<yCoord>265</yCoord>
					</edgeMap>
					<edgeMap>
					<xCoord>303</xCoord>
					<yCoord>265</yCoord>
					</edgeMap>
					<edgeMap>
					<xCoord>302</xCoord>
					<yCoord>265</yCoord>
					</edgeMap>
					<edgeMap>
					<xCoord>301</xCoord>
					<yCoord>265</yCoord>
					</edgeMap>
					<edgeMap>
					<xCoord>300</xCoord>
					<yCoord>265</yCoord>
					</edgeMap>
					<edgeMap>
					<xCoord>299</xCoord>
					<yCoord>265</yCoord>
					</edgeMap>
					<edgeMap>
					<xCoord>298</xCoord>
					<yCoord>264</yCoord>
					</edgeMap>
					<edgeMap>
					<xCoord>297</xCoord>
					<yCoord>264</yCoord>
					</edgeMap>
					<edgeMap>
					<xCoord>296</xCoord>
					<yCoord>263</yCoord>
					</edgeMap>
					<edgeMap>
					<xCoord>295</xCoord>
					<yCoord>262</yCoord>
					</edgeMap>
					<edgeMap>
					<xCoord>294</xCoord>
					<yCoord>261</yCoord>
					</edgeMap>
					<edgeMap>
					<xCoord>295</xCoord>
					<yCoord>260</yCoord>
					</edgeMap>
					<edgeMap>
					<xCoord>296</xCoord>
					<yCoord>260</yCoord>
					</edgeMap>
					<edgeMap>
					<xCoord>297</xCoord>
					<yCoord>259</yCoord>
					</edgeMap>
					<edgeMap>
					<xCoord>298</xCoord>
					<yCoord>259</yCoord>
					</edgeMap>
					<edgeMap>
					<xCoord>299</xCoord>
					<yCoord>258</yCoord>
					</edgeMap>
					<edgeMap>
					<xCoord>300</xCoord>
					<yCoord>258</yCoord>
					</edgeMap>
					<edgeMap>
					<xCoord>301</xCoord>
					<yCoord>257</yCoord>
					</edgeMap>
					<edgeMap>
					<xCoord>301</xCoord>
					<yCoord>256</yCoord>
					</edgeMap>
				</roi>
				<roi>
					<imageZposition>-59.75</imageZposition>
					<imageSOP_UID>1.3.6.1.4.1.14519.5.2.1.6279.6001.315822652651205223419015635166</imageSOP_UID>
					<inclusion>TRUE</inclusion>
					<edgeMap>
					<xCoord>297</xCoord>
					<yCoord>257</yCoord>
					</edgeMap>
					<edgeMap>
					<xCoord>297</xCoord>
					<yCoord>256</yCoord>
					</edgeMap>
					<edgeMap>
					<xCoord>297</xCoord>
					<yCoord>255</yCoord>
					</edgeMap>
					<edgeMap>
					<xCoord>298</xCoord>
					<yCoord>254</yCoord>
					</edgeMap>
					<edgeMap>
					<xCoord>298</xCoord>
					<yCoord>253</yCoord>
					</edgeMap>
					<edgeMap>
					<xCoord>299</xCoord>
					<yCoord>252</yCoord>
					</edgeMap>
					<edgeMap>
					<xCoord>300</xCoord>
					<yCoord>251</yCoord>
					</edgeMap>
					<edgeMap>
					<xCoord>301</xCoord>
					<yCoord>250</yCoord>
					</edgeMap>
					<edgeMap>
					<xCoord>302</xCoord>
					<yCoord>250</yCoord>
					</edgeMap>
					<edgeMap>
					<xCoord>303</xCoord>
					<yCoord>250</yCoord>
					</edgeMap>
					<edgeMap>
					<xCoord>304</xCoord>
					<yCoord>250</yCoord>
					</edgeMap>
					<edgeMap>
					<xCoord>305</xCoord>
					<yCoord>250</yCoord>
					</edgeMap>
					<edgeMap>
					<xCoord>306</xCoord>
					<yCoord>249</yCoord>
					</edgeMap>
					<edgeMap>
					<xCoord>307</xCoord>
					<yCoord>250</yCoord>
					</edgeMap>
					<edgeMap>
					<xCoord>308</xCoord>
					<yCoord>250</yCoord>
					</edgeMap>
					<edgeMap>
					<xCoord>309</xCoord>
					<yCoord>250</yCoord>
					</edgeMap>
					<edgeMap>
					<xCoord>310</xCoord>
					<yCoord>250</yCoord>
					</edgeMap>
					<edgeMap>
					<xCoord>311</xCoord>
					<yCoord>250</yCoord>
					</edgeMap>
					<edgeMap>
					<xCoord>312</xCoord>
					<yCoord>250</yCoord>
					</edgeMap>
					<edgeMap>
					<xCoord>313</xCoord>
					<yCoord>250</yCoord>
					</edgeMap>
					<edgeMap>
					<xCoord>314</xCoord>
					<yCoord>249</yCoord>
					</edgeMap>
					<edgeMap>
					<xCoord>315</xCoord>
					<yCoord>249</yCoord>
					</edgeMap>
					<edgeMap>
					<xCoord>316</xCoord>
					<yCoord>249</yCoord>
					</edgeMap>
					<edgeMap>
					<xCoord>317</xCoord>
					<yCoord>248</yCoord>
					</edgeMap>
					<edgeMap>
					<xCoord>318</xCoord>
					<yCoord>247</yCoord>
					</edgeMap>
					<edgeMap>
					<xCoord>318</xCoord>
					<yCoord>246</yCoord>
					</edgeMap>
					<edgeMap>
					<xCoord>318</xCoord>
					<yCoord>245</yCoord>
					</edgeMap>
					<edgeMap>
					<xCoord>319</xCoord>
					<yCoord>244</yCoord>
					</edgeMap>
					<edgeMap>
					<xCoord>320</xCoord>
					<yCoord>243</yCoord>
					</edgeMap>
					<edgeMap>
					<xCoord>321</xCoord>
					<yCoord>244</yCoord>
					</edgeMap>
					<edgeMap>
					<xCoord>322</xCoord>
					<yCoord>245</yCoord>
					</edgeMap>
					<edgeMap>
					<xCoord>323</xCoord>
					<yCoord>246</yCoord>
					</edgeMap>
					<edgeMap>
					<xCoord>323</xCoord>
					<yCoord>247</yCoord>
					</edgeMap>
					<edgeMap>
					<xCoord>323</xCoord>
					<yCoord>248</yCoord>
					</edgeMap>
					<edgeMap>
					<xCoord>324</xCoord>
					<yCoord>249</yCoord>
					</edgeMap>
					<edgeMap>
					<xCoord>324</xCoord>
					<yCoord>250</yCoord>
					</edgeMap>
					<edgeMap>
					<xCoord>325</xCoord>
					<yCoord>251</yCoord>
					</edgeMap>
					<edgeMap>
					<xCoord>326</xCoord>
					<yCoord>252</yCoord>
					</edgeMap>
					<edgeMap>
					<xCoord>327</xCoord>
					<yCoord>253</yCoord>
					</edgeMap>
					<edgeMap>
					<xCoord>328</xCoord>
					<yCoord>254</yCoord>
					</edgeMap>
					<edgeMap>
					<xCoord>328</xCoord>
					<yCoord>255</yCoord>
					</edgeMap>
					<edgeMap>
					<xCoord>328</xCoord>
					<yCoord>256</yCoord>
					</edgeMap>
					<edgeMap>
					<xCoord>329</xCoord>
					<yCoord>256</yCoord>
					</edgeMap>
					<edgeMap>
					<xCoord>329</xCoord>
					<yCoord>257</yCoord>
					</edgeMap>
					<edgeMap>
					<xCoord>330</xCoord>
					<yCoord>258</yCoord>
					</edgeMap>
					<edgeMap>
					<xCoord>330</xCoord>
					<yCoord>259</yCoord>
					</edgeMap>
					<edgeMap>
					<xCoord>330</xCoord>
					<yCoord>260</yCoord>
					</edgeMap>
					<edgeMap>
					<xCoord>331</xCoord>
					<yCoord>260</yCoord>
					</edgeMap>
					<edgeMap>
					<xCoord>331</xCoord>
					<yCoord>261</yCoord>
					</edgeMap>
					<edgeMap>
					<xCoord>331</xCoord>
					<yCoord>262</yCoord>
					</edgeMap>
					<edgeMap>
					<xCoord>331</xCoord>
					<yCoord>263</yCoord>
					</edgeMap>
					<edgeMap>
					<xCoord>330</xCoord>
					<yCoord>264</yCoord>
					</edgeMap>
					<edgeMap>
					<xCoord>329</xCoord>
					<yCoord>265</yCoord>
					</edgeMap>
					<edgeMap>
					<xCoord>328</xCoord>
					<yCoord>266</yCoord>
					</edgeMap>
					<edgeMap>
					<xCoord>327</xCoord>
					<yCoord>267</yCoord>
					</edgeMap>
					<edgeMap>
					<xCoord>326</xCoord>
					<yCoord>268</yCoord>
					</edgeMap>
					<edgeMap>
					<xCoord>325</xCoord>
					<yCoord>269</yCoord>
					</edgeMap>
					<edgeMap>
					<xCoord>324</xCoord>
					<yCoord>269</yCoord>
					</edgeMap>
					<edgeMap>
					<xCoord>323</xCoord>
					<yCoord>269</yCoord>
					</edgeMap>
					<edgeMap>
					<xCoord>322</xCoord>
					<yCoord>269</yCoord>
					</edgeMap>
					<edgeMap>
					<xCoord>321</xCoord>
					<yCoord>269</yCoord>
					</edgeMap>
					<edgeMap>
					<xCoord>320</xCoord>
					<yCoord>268</yCoord>
					</edgeMap>
					<edgeMap>
					<xCoord>319</xCoord>
					<yCoord>268</yCoord>
					</edgeMap>
					<edgeMap>
					<xCoord>318</xCoord>
					<yCoord>267</yCoord>
					</edgeMap>
					<edgeMap>
					<xCoord>318</xCoord>
					<yCoord>266</yCoord>
					</edgeMap>
					<edgeMap>
					<xCoord>317</xCoord>
					<yCoord>265</yCoord>
					</edgeMap>
					<edgeMap>
					<xCoord>316</xCoord>
					<yCoord>264</yCoord>
					</edgeMap>
					<edgeMap>
					<xCoord>315</xCoord>
					<yCoord>263</yCoord>
					</edgeMap>
					<edgeMap>
					<xCoord>314</xCoord>
					<yCoord>263</yCoord>
					</edgeMap>
					<edgeMap>
					<xCoord>313</xCoord>
					<yCoord>263</yCoord>
					</edgeMap>
					<edgeMap>
					<xCoord>312</xCoord>
					<yCoord>263</yCoord>
					</edgeMap>
					<edgeMap>
					<xCoord>311</xCoord>
					<yCoord>263</yCoord>
					</edgeMap>
					<edgeMap>
					<xCoord>311</xCoord>
					<yCoord>262</yCoord>
					</edgeMap>
					<edgeMap>
					<xCoord>310</xCoord>
					<yCoord>262</yCoord>
					</edgeMap>
					<edgeMap>
					<xCoord>309</xCoord>
					<yCoord>263</yCoord>
					</edgeMap>
					<edgeMap>
					<xCoord>308</xCoord>
					<yCoord>263</yCoord>
					</edgeMap>
					<edgeMap>
					<xCoord>307</xCoord>
					<yCoord>263</yCoord>
					</edgeMap>
					<edgeMap>
					<xCoord>306</xCoord>
					<yCoord>264</yCoord>
					</edgeMap>
					<edgeMap>
					<xCoord>305</xCoord>
					<yCoord>264</yCoord>
					</edgeMap>
					<edgeMap>
					<xCoord>304</xCoord>
					<yCoord>264</yCoord>
					</edgeMap>
					<edgeMap>
					<xCoord>303</xCoord>
					<yCoord>264</yCoord>
					</edgeMap>
					<edgeMap>
					<xCoord>302</xCoord>
					<yCoord>264</yCoord>
					</edgeMap>
					<edgeMap>
					<xCoord>301</xCoord>
					<yCoord>265</yCoord>
					</edgeMap>
					<edgeMap>
					<xCoord>300</xCoord>
					<yCoord>264</yCoord>
					</edgeMap>
					<edgeMap>
					<xCoord>299</xCoord>
					<yCoord>264</yCoord>
					</edgeMap>
					<edgeMap>
					<xCoord>298</xCoord>
					<yCoord>264</yCoord>
					</edgeMap>
					<edgeMap>
					<xCoord>297</xCoord>
					<yCoord>263</yCoord>
					</edgeMap>
					<edgeMap>
					<xCoord>296</xCoord>
					<yCoord>263</yCoord>
					</edgeMap>
					<edgeMap>
					<xCoord>296</xCoord>
					<yCoord>262</yCoord>
					</edgeMap>
					<edgeMap>
					<xCoord>296</xCoord>
					<yCoord>261</yCoord>
					</edgeMap>
					<edgeMap>
					<xCoord>296</xCoord>
					<yCoord>260</yCoord>
					</edgeMap>
					<edgeMap>
					<xCoord>297</xCoord>
					<yCoord>259</yCoord>
					</edgeMap>
					<edgeMap>
					<xCoord>297</xCoord>
					<yCoord>258</yCoord>
					</edgeMap>
					<edgeMap>
					<xCoord>297</xCoord>
					<yCoord>257</yCoord>
					</edgeMap>
				</roi>
				<roi>
					<imageZposition>-61.0</imageZposition>
					<imageSOP_UID>1.3.6.1.4.1.14519.5.2.1.6279.6001.273986098786837677120945751426</imageSOP_UID>
					<inclusion>TRUE</inclusion>
					<edgeMap>
					<xCoord>304</xCoord>
					<yCoord>256</yCoord>
					</edgeMap>
					<edgeMap>
					<xCoord>304</xCoord>
					<yCoord>255</yCoord>
					</edgeMap>
					<edgeMap>
					<xCoord>305</xCoord>
					<yCoord>254</yCoord>
					</edgeMap>
					<edgeMap>
					<xCoord>305</xCoord>
					<yCoord>253</yCoord>
					</edgeMap>
					<edgeMap>
					<xCoord>305</xCoord>
					<yCoord>252</yCoord>
					</edgeMap>
					<edgeMap>
					<xCoord>306</xCoord>
					<yCoord>251</yCoord>
					</edgeMap>
					<edgeMap>
					<xCoord>307</xCoord>
					<yCoord>250</yCoord>
					</edgeMap>
					<edgeMap>
					<xCoord>307</xCoord>
					<yCoord>249</yCoord>
					</edgeMap>
					<edgeMap>
					<xCoord>308</xCoord>
					<yCoord>249</yCoord>
					</edgeMap>
					<edgeMap>
					<xCoord>308</xCoord>
					<yCoord>248</yCoord>
					</edgeMap>
					<edgeMap>
					<xCoord>309</xCoord>
					<yCoord>248</yCoord>
					</edgeMap>
					<edgeMap>
					<xCoord>310</xCoord>
					<yCoord>248</yCoord>
					</edgeMap>
					<edgeMap>
					<xCoord>311</xCoord>
					<yCoord>249</yCoord>
					</edgeMap>
					<edgeMap>
					<xCoord>312</xCoord>
					<yCoord>249</yCoord>
					</edgeMap>
					<edgeMap>
					<xCoord>313</xCoord>
					<yCoord>249</yCoord>
					</edgeMap>
					<edgeMap>
					<xCoord>313</xCoord>
					<yCoord>248</yCoord>
					</edgeMap>
					<edgeMap>
					<xCoord>314</xCoord>
					<yCoord>248</yCoord>
					</edgeMap>
					<edgeMap>
					<xCoord>315</xCoord>
					<yCoord>247</yCoord>
					</edgeMap>
					<edgeMap>
					<xCoord>316</xCoord>
					<yCoord>247</yCoord>
					</edgeMap>
					<edgeMap>
					<xCoord>317</xCoord>
					<yCoord>246</yCoord>
					</edgeMap>
					<edgeMap>
					<xCoord>317</xCoord>
					<yCoord>245</yCoord>
					</edgeMap>
					<edgeMap>
					<xCoord>318</xCoord>
					<yCoord>244</yCoord>
					</edgeMap>
					<edgeMap>
					<xCoord>319</xCoord>
					<yCoord>245</yCoord>
					</edgeMap>
					<edgeMap>
					<xCoord>320</xCoord>
					<yCoord>245</yCoord>
					</edgeMap>
					<edgeMap>
					<xCoord>321</xCoord>
					<yCoord>245</yCoord>
					</edgeMap>
					<edgeMap>
					<xCoord>322</xCoord>
					<yCoord>246</yCoord>
					</edgeMap>
					<edgeMap>
					<xCoord>323</xCoord>
					<yCoord>247</yCoord>
					</edgeMap>
					<edgeMap>
					<xCoord>323</xCoord>
					<yCoord>248</yCoord>
					</edgeMap>
					<edgeMap>
					<xCoord>323</xCoord>
					<yCoord>249</yCoord>
					</edgeMap>
					<edgeMap>
					<xCoord>324</xCoord>
					<yCoord>250</yCoord>
					</edgeMap>
					<edgeMap>
					<xCoord>325</xCoord>
					<yCoord>251</yCoord>
					</edgeMap>
					<edgeMap>
					<xCoord>326</xCoord>
					<yCoord>252</yCoord>
					</edgeMap>
					<edgeMap>
					<xCoord>327</xCoord>
					<yCoord>253</yCoord>
					</edgeMap>
					<edgeMap>
					<xCoord>328</xCoord>
					<yCoord>254</yCoord>
					</edgeMap>
					<edgeMap>
					<xCoord>328</xCoord>
					<yCoord>255</yCoord>
					</edgeMap>
					<edgeMap>
					<xCoord>329</xCoord>
					<yCoord>255</yCoord>
					</edgeMap>
					<edgeMap>
					<xCoord>329</xCoord>
					<yCoord>256</yCoord>
					</edgeMap>
					<edgeMap>
					<xCoord>329</xCoord>
					<yCoord>257</yCoord>
					</edgeMap>
					<edgeMap>
					<xCoord>329</xCoord>
					<yCoord>258</yCoord>
					</edgeMap>
					<edgeMap>
					<xCoord>329</xCoord>
					<yCoord>259</yCoord>
					</edgeMap>
					<edgeMap>
					<xCoord>329</xCoord>
					<yCoord>260</yCoord>
					</edgeMap>
					<edgeMap>
					<xCoord>330</xCoord>
					<yCoord>260</yCoord>
					</edgeMap>
					<edgeMap>
					<xCoord>330</xCoord>
					<yCoord>261</yCoord>
					</edgeMap>
					<edgeMap>
					<xCoord>330</xCoord>
					<yCoord>262</yCoord>
					</edgeMap>
					<edgeMap>
					<xCoord>330</xCoord>
					<yCoord>263</yCoord>
					</edgeMap>
					<edgeMap>
					<xCoord>330</xCoord>
					<yCoord>264</yCoord>
					</edgeMap>
					<edgeMap>
					<xCoord>329</xCoord>
					<yCoord>265</yCoord>
					</edgeMap>
					<edgeMap>
					<xCoord>329</xCoord>
					<yCoord>266</yCoord>
					</edgeMap>
					<edgeMap>
					<xCoord>329</xCoord>
					<yCoord>267</yCoord>
					</edgeMap>
					<edgeMap>
					<xCoord>328</xCoord>
					<yCoord>268</yCoord>
					</edgeMap>
					<edgeMap>
					<xCoord>327</xCoord>
					<yCoord>268</yCoord>
					</edgeMap>
					<edgeMap>
					<xCoord>326</xCoord>
					<yCoord>269</yCoord>
					</edgeMap>
					<edgeMap>
					<xCoord>326</xCoord>
					<yCoord>268</yCoord>
					</edgeMap>
					<edgeMap>
					<xCoord>325</xCoord>
					<yCoord>268</yCoord>
					</edgeMap>
					<edgeMap>
					<xCoord>324</xCoord>
					<yCoord>268</yCoord>
					</edgeMap>
					<edgeMap>
					<xCoord>323</xCoord>
					<yCoord>268</yCoord>
					</edgeMap>
					<edgeMap>
					<xCoord>322</xCoord>
					<yCoord>268</yCoord>
					</edgeMap>
					<edgeMap>
					<xCoord>322</xCoord>
					<yCoord>267</yCoord>
					</edgeMap>
					<edgeMap>
					<xCoord>321</xCoord>
					<yCoord>266</yCoord>
					</edgeMap>
					<edgeMap>
					<xCoord>321</xCoord>
					<yCoord>267</yCoord>
					</edgeMap>
					<edgeMap>
					<xCoord>321</xCoord>
					<yCoord>268</yCoord>
					</edgeMap>
					<edgeMap>
					<xCoord>321</xCoord>
					<yCoord>269</yCoord>
					</edgeMap>
					<edgeMap>
					<xCoord>320</xCoord>
					<yCoord>269</yCoord>
					</edgeMap>
					<edgeMap>
					<xCoord>319</xCoord>
					<yCoord>269</yCoord>
					</edgeMap>
					<edgeMap>
					<xCoord>318</xCoord>
					<yCoord>268</yCoord>
					</edgeMap>
					<edgeMap>
					<xCoord>317</xCoord>
					<yCoord>268</yCoord>
					</edgeMap>
					<edgeMap>
					<xCoord>316</xCoord>
					<yCoord>267</yCoord>
					</edgeMap>
					<edgeMap>
					<xCoord>315</xCoord>
					<yCoord>267</yCoord>
					</edgeMap>
					<edgeMap>
					<xCoord>315</xCoord>
					<yCoord>266</yCoord>
					</edgeMap>
					<edgeMap>
					<xCoord>315</xCoord>
					<yCoord>265</yCoord>
					</edgeMap>
					<edgeMap>
					<xCoord>314</xCoord>
					<yCoord>264</yCoord>
					</edgeMap>
					<edgeMap>
					<xCoord>314</xCoord>
					<yCoord>263</yCoord>
					</edgeMap>
					<edgeMap>
					<xCoord>313</xCoord>
					<yCoord>263</yCoord>
					</edgeMap>
					<edgeMap>
					<xCoord>312</xCoord>
					<yCoord>263</yCoord>
					</edgeMap>
					<edgeMap>
					<xCoord>311</xCoord>
					<yCoord>264</yCoord>
					</edgeMap>
					<edgeMap>
					<xCoord>310</xCoord>
					<yCoord>264</yCoord>
					</edgeMap>
					<edgeMap>
					<xCoord>309</xCoord>
					<yCoord>264</yCoord>
					</edgeMap>
					<edgeMap>
					<xCoord>308</xCoord>
					<yCoord>264</yCoord>
					</edgeMap>
					<edgeMap>
					<xCoord>307</xCoord>
					<yCoord>264</yCoord>
					</edgeMap>
					<edgeMap>
					<xCoord>306</xCoord>
					<yCoord>264</yCoord>
					</edgeMap>
					<edgeMap>
					<xCoord>305</xCoord>
					<yCoord>264</yCoord>
					</edgeMap>
					<edgeMap>
					<xCoord>304</xCoord>
					<yCoord>264</yCoord>
					</edgeMap>
					<edgeMap>
					<xCoord>303</xCoord>
					<yCoord>263</yCoord>
					</edgeMap>
					<edgeMap>
					<xCoord>302</xCoord>
					<yCoord>262</yCoord>
					</edgeMap>
					<edgeMap>
					<xCoord>301</xCoord>
					<yCoord>262</yCoord>
					</edgeMap>
					<edgeMap>
					<xCoord>300</xCoord>
					<yCoord>261</yCoord>
					</edgeMap>
					<edgeMap>
					<xCoord>299</xCoord>
					<yCoord>260</yCoord>
					</edgeMap>
					<edgeMap>
					<xCoord>300</xCoord>
					<yCoord>260</yCoord>
					</edgeMap>
					<edgeMap>
					<xCoord>301</xCoord>
					<yCoord>259</yCoord>
					</edgeMap>
					<edgeMap>
					<xCoord>302</xCoord>
					<yCoord>258</yCoord>
					</edgeMap>
					<edgeMap>
					<xCoord>303</xCoord>
					<yCoord>257</yCoord>
					</edgeMap>
					<edgeMap>
					<xCoord>304</xCoord>
					<yCoord>256</yCoord>
					</edgeMap>
				</roi>
				<roi>
					<imageZposition>-62.25</imageZposition>
					<imageSOP_UID>1.3.6.1.4.1.14519.5.2.1.6279.6001.226017611882823836318312732463</imageSOP_UID>
					<inclusion>TRUE</inclusion>
					<edgeMap>
					<xCoord>305</xCoord>
					<yCoord>254</yCoord>
					</edgeMap>
					<edgeMap>
					<xCoord>305</xCoord>
					<yCoord>253</yCoord>
					</edgeMap>
					<edgeMap>
					<xCoord>306</xCoord>
					<yCoord>253</yCoord>
					</edgeMap>
					<edgeMap>
					<xCoord>307</xCoord>
					<yCoord>252</yCoord>
					</edgeMap>
					<edgeMap>
					<xCoord>308</xCoord>
					<yCoord>251</yCoord>
					</edgeMap>
					<edgeMap>
					<xCoord>308</xCoord>
					<yCoord>250</yCoord>
					</edgeMap>
					<edgeMap>
					<xCoord>309</xCoord>
					<yCoord>249</yCoord>
					</edgeMap>
					<edgeMap>
					<xCoord>310</xCoord>
					<yCoord>249</yCoord>
					</edgeMap>
					<edgeMap>
					<xCoord>311</xCoord>
					<yCoord>250</yCoord>
					</edgeMap>
					<edgeMap>
					<xCoord>312</xCoord>
					<yCoord>250</yCoord>
					</edgeMap>
					<edgeMap>
					<xCoord>312</xCoord>
					<yCoord>251</yCoord>
					</edgeMap>
					<edgeMap>
					<xCoord>313</xCoord>
					<yCoord>251</yCoord>
					</edgeMap>
					<edgeMap>
					<xCoord>314</xCoord>
					<yCoord>251</yCoord>
					</edgeMap>
					<edgeMap>
					<xCoord>315</xCoord>
					<yCoord>250</yCoord>
					</edgeMap>
					<edgeMap>
					<xCoord>316</xCoord>
					<yCoord>251</yCoord>
					</edgeMap>
					<edgeMap>
					<xCoord>317</xCoord>
					<yCoord>251</yCoord>
					</edgeMap>
					<edgeMap>
					<xCoord>318</xCoord>
					<yCoord>251</yCoord>
					</edgeMap>
					<edgeMap>
					<xCoord>319</xCoord>
					<yCoord>251</yCoord>
					</edgeMap>
					<edgeMap>
					<xCoord>320</xCoord>
					<yCoord>251</yCoord>
					</edgeMap>
					<edgeMap>
					<xCoord>321</xCoord>
					<yCoord>252</yCoord>
					</edgeMap>
					<edgeMap>
					<xCoord>322</xCoord>
					<yCoord>252</yCoord>
					</edgeMap>
					<edgeMap>
					<xCoord>323</xCoord>
					<yCoord>253</yCoord>
					</edgeMap>
					<edgeMap>
					<xCoord>324</xCoord>
					<yCoord>253</yCoord>
					</edgeMap>
					<edgeMap>
					<xCoord>325</xCoord>
					<yCoord>253</yCoord>
					</edgeMap>
					<edgeMap>
					<xCoord>326</xCoord>
					<yCoord>254</yCoord>
					</edgeMap>
					<edgeMap>
					<xCoord>326</xCoord>
					<yCoord>255</yCoord>
					</edgeMap>
					<edgeMap>
					<xCoord>327</xCoord>
					<yCoord>256</yCoord>
					</edgeMap>
					<edgeMap>
					<xCoord>328</xCoord>
					<yCoord>257</yCoord>
					</edgeMap>
					<edgeMap>
					<xCoord>329</xCoord>
					<yCoord>258</yCoord>
					</edgeMap>
					<edgeMap>
					<xCoord>330</xCoord>
					<yCoord>259</yCoord>
					</edgeMap>
					<edgeMap>
					<xCoord>330</xCoord>
					<yCoord>260</yCoord>
					</edgeMap>
					<edgeMap>
					<xCoord>330</xCoord>
					<yCoord>261</yCoord>
					</edgeMap>
					<edgeMap>
					<xCoord>330</xCoord>
					<yCoord>262</yCoord>
					</edgeMap>
					<edgeMap>
					<xCoord>331</xCoord>
					<yCoord>263</yCoord>
					</edgeMap>
					<edgeMap>
					<xCoord>330</xCoord>
					<yCoord>264</yCoord>
					</edgeMap>
					<edgeMap>
					<xCoord>330</xCoord>
					<yCoord>265</yCoord>
					</edgeMap>
					<edgeMap>
					<xCoord>330</xCoord>
					<yCoord>266</yCoord>
					</edgeMap>
					<edgeMap>
					<xCoord>330</xCoord>
					<yCoord>267</yCoord>
					</edgeMap>
					<edgeMap>
					<xCoord>329</xCoord>
					<yCoord>268</yCoord>
					</edgeMap>
					<edgeMap>
					<xCoord>328</xCoord>
					<yCoord>268</yCoord>
					</edgeMap>
					<edgeMap>
					<xCoord>327</xCoord>
					<yCoord>268</yCoord>
					</edgeMap>
					<edgeMap>
					<xCoord>326</xCoord>
					<yCoord>269</yCoord>
					</edgeMap>
					<edgeMap>
					<xCoord>325</xCoord>
					<yCoord>269</yCoord>
					</edgeMap>
					<edgeMap>
					<xCoord>324</xCoord>
					<yCoord>269</yCoord>
					</edgeMap>
					<edgeMap>
					<xCoord>323</xCoord>
					<yCoord>268</yCoord>
					</edgeMap>
					<edgeMap>
					<xCoord>322</xCoord>
					<yCoord>268</yCoord>
					</edgeMap>
					<edgeMap>
					<xCoord>321</xCoord>
					<yCoord>268</yCoord>
					</edgeMap>
					<edgeMap>
					<xCoord>320</xCoord>
					<yCoord>268</yCoord>
					</edgeMap>
					<edgeMap>
					<xCoord>319</xCoord>
					<yCoord>268</yCoord>
					</edgeMap>
					<edgeMap>
					<xCoord>319</xCoord>
					<yCoord>269</yCoord>
					</edgeMap>
					<edgeMap>
					<xCoord>318</xCoord>
					<yCoord>269</yCoord>
					</edgeMap>
					<edgeMap>
					<xCoord>317</xCoord>
					<yCoord>269</yCoord>
					</edgeMap>
					<edgeMap>
					<xCoord>316</xCoord>
					<yCoord>269</yCoord>
					</edgeMap>
					<edgeMap>
					<xCoord>315</xCoord>
					<yCoord>270</yCoord>
					</edgeMap>
					<edgeMap>
					<xCoord>314</xCoord>
					<yCoord>270</yCoord>
					</edgeMap>
					<edgeMap>
					<xCoord>313</xCoord>
					<yCoord>270</yCoord>
					</edgeMap>
					<edgeMap>
					<xCoord>312</xCoord>
					<yCoord>270</yCoord>
					</edgeMap>
					<edgeMap>
					<xCoord>311</xCoord>
					<yCoord>269</yCoord>
					</edgeMap>
					<edgeMap>
					<xCoord>310</xCoord>
					<yCoord>268</yCoord>
					</edgeMap>
					<edgeMap>
					<xCoord>309</xCoord>
					<yCoord>267</yCoord>
					</edgeMap>
					<edgeMap>
					<xCoord>308</xCoord>
					<yCoord>266</yCoord>
					</edgeMap>
					<edgeMap>
					<xCoord>307</xCoord>
					<yCoord>266</yCoord>
					</edgeMap>
					<edgeMap>
					<xCoord>306</xCoord>
					<yCoord>265</yCoord>
					</edgeMap>
					<edgeMap>
					<xCoord>305</xCoord>
					<yCoord>264</yCoord>
					</edgeMap>
					<edgeMap>
					<xCoord>304</xCoord>
					<yCoord>263</yCoord>
					</edgeMap>
					<edgeMap>
					<xCoord>304</xCoord>
					<yCoord>262</yCoord>
					</edgeMap>
					<edgeMap>
					<xCoord>304</xCoord>
					<yCoord>261</yCoord>
					</edgeMap>
					<edgeMap>
					<xCoord>304</xCoord>
					<yCoord>260</yCoord>
					</edgeMap>
					<edgeMap>
					<xCoord>304</xCoord>
					<yCoord>259</yCoord>
					</edgeMap>
					<edgeMap>
					<xCoord>304</xCoord>
					<yCoord>258</yCoord>
					</edgeMap>
					<edgeMap>
					<xCoord>304</xCoord>
					<yCoord>257</yCoord>
					</edgeMap>
					<edgeMap>
					<xCoord>305</xCoord>
					<yCoord>256</yCoord>
					</edgeMap>
					<edgeMap>
					<xCoord>305</xCoord>
					<yCoord>255</yCoord>
					</edgeMap>
					<edgeMap>
					<xCoord>305</xCoord>
					<yCoord>254</yCoord>
					</edgeMap>
				</roi>
				<roi>
					<imageZposition>-63.5</imageZposition>
					<imageSOP_UID>1.3.6.1.4.1.14519.5.2.1.6279.6001.187945232426509847590895945098</imageSOP_UID>
					<inclusion>TRUE</inclusion>
					<edgeMap>
					<xCoord>303</xCoord>
					<yCoord>255</yCoord>
					</edgeMap>
					<edgeMap>
					<xCoord>303</xCoord>
					<yCoord>254</yCoord>
					</edgeMap>
					<edgeMap>
					<xCoord>303</xCoord>
					<yCoord>253</yCoord>
					</edgeMap>
					<edgeMap>
					<xCoord>304</xCoord>
					<yCoord>253</yCoord>
					</edgeMap>
					<edgeMap>
					<xCoord>305</xCoord>
					<yCoord>252</yCoord>
					</edgeMap>
					<edgeMap>
					<xCoord>306</xCoord>
					<yCoord>251</yCoord>
					</edgeMap>
					<edgeMap>
					<xCoord>307</xCoord>
					<yCoord>251</yCoord>
					</edgeMap>
					<edgeMap>
					<xCoord>308</xCoord>
					<yCoord>251</yCoord>
					</edgeMap>
					<edgeMap>
					<xCoord>309</xCoord>
					<yCoord>250</yCoord>
					</edgeMap>
					<edgeMap>
					<xCoord>310</xCoord>
					<yCoord>250</yCoord>
					</edgeMap>
					<edgeMap>
					<xCoord>311</xCoord>
					<yCoord>250</yCoord>
					</edgeMap>
					<edgeMap>
					<xCoord>312</xCoord>
					<yCoord>250</yCoord>
					</edgeMap>
					<edgeMap>
					<xCoord>313</xCoord>
					<yCoord>250</yCoord>
					</edgeMap>
					<edgeMap>
					<xCoord>314</xCoord>
					<yCoord>250</yCoord>
					</edgeMap>
					<edgeMap>
					<xCoord>315</xCoord>
					<yCoord>251</yCoord>
					</edgeMap>
					<edgeMap>
					<xCoord>316</xCoord>
					<yCoord>251</yCoord>
					</edgeMap>
					<edgeMap>
					<xCoord>317</xCoord>
					<yCoord>251</yCoord>
					</edgeMap>
					<edgeMap>
					<xCoord>318</xCoord>
					<yCoord>251</yCoord>
					</edgeMap>
					<edgeMap>
					<xCoord>319</xCoord>
					<yCoord>252</yCoord>
					</edgeMap>
					<edgeMap>
					<xCoord>320</xCoord>
					<yCoord>252</yCoord>
					</edgeMap>
					<edgeMap>
					<xCoord>321</xCoord>
					<yCoord>252</yCoord>
					</edgeMap>
					<edgeMap>
					<xCoord>322</xCoord>
					<yCoord>252</yCoord>
					</edgeMap>
					<edgeMap>
					<xCoord>323</xCoord>
					<yCoord>253</yCoord>
					</edgeMap>
					<edgeMap>
					<xCoord>324</xCoord>
					<yCoord>254</yCoord>
					</edgeMap>
					<edgeMap>
					<xCoord>325</xCoord>
					<yCoord>255</yCoord>
					</edgeMap>
					<edgeMap>
					<xCoord>326</xCoord>
					<yCoord>256</yCoord>
					</edgeMap>
					<edgeMap>
					<xCoord>327</xCoord>
					<yCoord>257</yCoord>
					</edgeMap>
					<edgeMap>
					<xCoord>327</xCoord>
					<yCoord>258</yCoord>
					</edgeMap>
					<edgeMap>
					<xCoord>327</xCoord>
					<yCoord>259</yCoord>
					</edgeMap>
					<edgeMap>
					<xCoord>328</xCoord>
					<yCoord>260</yCoord>
					</edgeMap>
					<edgeMap>
					<xCoord>328</xCoord>
					<yCoord>261</yCoord>
					</edgeMap>
					<edgeMap>
					<xCoord>328</xCoord>
					<yCoord>262</yCoord>
					</edgeMap>
					<edgeMap>
					<xCoord>329</xCoord>
					<yCoord>263</yCoord>
					</edgeMap>
					<edgeMap>
					<xCoord>329</xCoord>
					<yCoord>264</yCoord>
					</edgeMap>
					<edgeMap>
					<xCoord>328</xCoord>
					<yCoord>265</yCoord>
					</edgeMap>
					<edgeMap>
					<xCoord>328</xCoord>
					<yCoord>266</yCoord>
					</edgeMap>
					<edgeMap>
					<xCoord>327</xCoord>
					<yCoord>267</yCoord>
					</edgeMap>
					<edgeMap>
					<xCoord>326</xCoord>
					<yCoord>268</yCoord>
					</edgeMap>
					<edgeMap>
					<xCoord>325</xCoord>
					<yCoord>268</yCoord>
					</edgeMap>
					<edgeMap>
					<xCoord>324</xCoord>
					<yCoord>268</yCoord>
					</edgeMap>
					<edgeMap>
					<xCoord>323</xCoord>
					<yCoord>269</yCoord>
					</edgeMap>
					<edgeMap>
					<xCoord>322</xCoord>
					<yCoord>269</yCoord>
					</edgeMap>
					<edgeMap>
					<xCoord>321</xCoord>
					<yCoord>269</yCoord>
					</edgeMap>
					<edgeMap>
					<xCoord>320</xCoord>
					<yCoord>269</yCoord>
					</edgeMap>
					<edgeMap>
					<xCoord>319</xCoord>
					<yCoord>269</yCoord>
					</edgeMap>
					<edgeMap>
					<xCoord>318</xCoord>
					<yCoord>270</yCoord>
					</edgeMap>
					<edgeMap>
					<xCoord>317</xCoord>
					<yCoord>271</yCoord>
					</edgeMap>
					<edgeMap>
					<xCoord>316</xCoord>
					<yCoord>272</yCoord>
					</edgeMap>
					<edgeMap>
					<xCoord>315</xCoord>
					<yCoord>272</yCoord>
					</edgeMap>
					<edgeMap>
					<xCoord>314</xCoord>
					<yCoord>272</yCoord>
					</edgeMap>
					<edgeMap>
					<xCoord>313</xCoord>
					<yCoord>271</yCoord>
					</edgeMap>
					<edgeMap>
					<xCoord>312</xCoord>
					<yCoord>271</yCoord>
					</edgeMap>
					<edgeMap>
					<xCoord>311</xCoord>
					<yCoord>270</yCoord>
					</edgeMap>
					<edgeMap>
					<xCoord>310</xCoord>
					<yCoord>269</yCoord>
					</edgeMap>
					<edgeMap>
					<xCoord>309</xCoord>
					<yCoord>268</yCoord>
					</edgeMap>
					<edgeMap>
					<xCoord>309</xCoord>
					<yCoord>267</yCoord>
					</edgeMap>
					<edgeMap>
					<xCoord>309</xCoord>
					<yCoord>266</yCoord>
					</edgeMap>
					<edgeMap>
					<xCoord>308</xCoord>
					<yCoord>265</yCoord>
					</edgeMap>
					<edgeMap>
					<xCoord>308</xCoord>
					<yCoord>264</yCoord>
					</edgeMap>
					<edgeMap>
					<xCoord>307</xCoord>
					<yCoord>263</yCoord>
					</edgeMap>
					<edgeMap>
					<xCoord>306</xCoord>
					<yCoord>262</yCoord>
					</edgeMap>
					<edgeMap>
					<xCoord>305</xCoord>
					<yCoord>261</yCoord>
					</edgeMap>
					<edgeMap>
					<xCoord>304</xCoord>
					<yCoord>260</yCoord>
					</edgeMap>
					<edgeMap>
					<xCoord>304</xCoord>
					<yCoord>259</yCoord>
					</edgeMap>
					<edgeMap>
					<xCoord>303</xCoord>
					<yCoord>258</yCoord>
					</edgeMap>
					<edgeMap>
					<xCoord>303</xCoord>
					<yCoord>257</yCoord>
					</edgeMap>
					<edgeMap>
					<xCoord>303</xCoord>
					<yCoord>256</yCoord>
					</edgeMap>
					<edgeMap>
					<xCoord>303</xCoord>
					<yCoord>255</yCoord>
					</edgeMap>
				</roi>
				<roi>
					<imageZposition>-64.75</imageZposition>
					<imageSOP_UID>1.3.6.1.4.1.14519.5.2.1.6279.6001.330645233323608983627298005460</imageSOP_UID>
					<inclusion>TRUE</inclusion>
					<edgeMap>
					<xCoord>304</xCoord>
					<yCoord>256</yCoord>
					</edgeMap>
					<edgeMap>
					<xCoord>304</xCoord>
					<yCoord>255</yCoord>
					</edgeMap>
					<edgeMap>
					<xCoord>304</xCoord>
					<yCoord>254</yCoord>
					</edgeMap>
					<edgeMap>
					<xCoord>304</xCoord>
					<yCoord>253</yCoord>
					</edgeMap>
					<edgeMap>
					<xCoord>305</xCoord>
					<yCoord>252</yCoord>
					</edgeMap>
					<edgeMap>
					<xCoord>306</xCoord>
					<yCoord>251</yCoord>
					</edgeMap>
					<edgeMap>
					<xCoord>307</xCoord>
					<yCoord>250</yCoord>
					</edgeMap>
					<edgeMap>
					<xCoord>308</xCoord>
					<yCoord>250</yCoord>
					</edgeMap>
					<edgeMap>
					<xCoord>309</xCoord>
					<yCoord>250</yCoord>
					</edgeMap>
					<edgeMap>
					<xCoord>310</xCoord>
					<yCoord>250</yCoord>
					</edgeMap>
					<edgeMap>
					<xCoord>310</xCoord>
					<yCoord>249</yCoord>
					</edgeMap>
					<edgeMap>
					<xCoord>311</xCoord>
					<yCoord>250</yCoord>
					</edgeMap>
					<edgeMap>
					<xCoord>312</xCoord>
					<yCoord>250</yCoord>
					</edgeMap>
					<edgeMap>
					<xCoord>313</xCoord>
					<yCoord>250</yCoord>
					</edgeMap>
					<edgeMap>
					<xCoord>314</xCoord>
					<yCoord>251</yCoord>
					</edgeMap>
					<edgeMap>
					<xCoord>315</xCoord>
					<yCoord>251</yCoord>
					</edgeMap>
					<edgeMap>
					<xCoord>316</xCoord>
					<yCoord>251</yCoord>
					</edgeMap>
					<edgeMap>
					<xCoord>317</xCoord>
					<yCoord>251</yCoord>
					</edgeMap>
					<edgeMap>
					<xCoord>318</xCoord>
					<yCoord>251</yCoord>
					</edgeMap>
					<edgeMap>
					<xCoord>319</xCoord>
					<yCoord>251</yCoord>
					</edgeMap>
					<edgeMap>
					<xCoord>320</xCoord>
					<yCoord>250</yCoord>
					</edgeMap>
					<edgeMap>
					<xCoord>321</xCoord>
					<yCoord>250</yCoord>
					</edgeMap>
					<edgeMap>
					<xCoord>322</xCoord>
					<yCoord>250</yCoord>
					</edgeMap>
					<edgeMap>
					<xCoord>323</xCoord>
					<yCoord>251</yCoord>
					</edgeMap>
					<edgeMap>
					<xCoord>324</xCoord>
					<yCoord>251</yCoord>
					</edgeMap>
					<edgeMap>
					<xCoord>325</xCoord>
					<yCoord>251</yCoord>
					</edgeMap>
					<edgeMap>
					<xCoord>326</xCoord>
					<yCoord>252</yCoord>
					</edgeMap>
					<edgeMap>
					<xCoord>327</xCoord>
					<yCoord>252</yCoord>
					</edgeMap>
					<edgeMap>
					<xCoord>328</xCoord>
					<yCoord>253</yCoord>
					</edgeMap>
					<edgeMap>
					<xCoord>329</xCoord>
					<yCoord>253</yCoord>
					</edgeMap>
					<edgeMap>
					<xCoord>330</xCoord>
					<yCoord>254</yCoord>
					</edgeMap>
					<edgeMap>
					<xCoord>331</xCoord>
					<yCoord>254</yCoord>
					</edgeMap>
					<edgeMap>
					<xCoord>331</xCoord>
					<yCoord>255</yCoord>
					</edgeMap>
					<edgeMap>
					<xCoord>331</xCoord>
					<yCoord>256</yCoord>
					</edgeMap>
					<edgeMap>
					<xCoord>331</xCoord>
					<yCoord>257</yCoord>
					</edgeMap>
					<edgeMap>
					<xCoord>330</xCoord>
					<yCoord>258</yCoord>
					</edgeMap>
					<edgeMap>
					<xCoord>329</xCoord>
					<yCoord>259</yCoord>
					</edgeMap>
					<edgeMap>
					<xCoord>329</xCoord>
					<yCoord>260</yCoord>
					</edgeMap>
					<edgeMap>
					<xCoord>328</xCoord>
					<yCoord>261</yCoord>
					</edgeMap>
					<edgeMap>
					<xCoord>328</xCoord>
					<yCoord>262</yCoord>
					</edgeMap>
					<edgeMap>
					<xCoord>327</xCoord>
					<yCoord>263</yCoord>
					</edgeMap>
					<edgeMap>
					<xCoord>327</xCoord>
					<yCoord>264</yCoord>
					</edgeMap>
					<edgeMap>
					<xCoord>328</xCoord>
					<yCoord>264</yCoord>
					</edgeMap>
					<edgeMap>
					<xCoord>327</xCoord>
					<yCoord>265</yCoord>
					</edgeMap>
					<edgeMap>
					<xCoord>326</xCoord>
					<yCoord>266</yCoord>
					</edgeMap>
					<edgeMap>
					<xCoord>325</xCoord>
					<yCoord>267</yCoord>
					</edgeMap>
					<edgeMap>
					<xCoord>324</xCoord>
					<yCoord>267</yCoord>
					</edgeMap>
					<edgeMap>
					<xCoord>323</xCoord>
					<yCoord>268</yCoord>
					</edgeMap>
					<edgeMap>
					<xCoord>322</xCoord>
					<yCoord>269</yCoord>
					</edgeMap>
					<edgeMap>
					<xCoord>321</xCoord>
					<yCoord>269</yCoord>
					</edgeMap>
					<edgeMap>
					<xCoord>320</xCoord>
					<yCoord>269</yCoord>
					</edgeMap>
					<edgeMap>
					<xCoord>319</xCoord>
					<yCoord>270</yCoord>
					</edgeMap>
					<edgeMap>
					<xCoord>318</xCoord>
					<yCoord>271</yCoord>
					</edgeMap>
					<edgeMap>
					<xCoord>317</xCoord>
					<yCoord>271</yCoord>
					</edgeMap>
					<edgeMap>
					<xCoord>316</xCoord>
					<yCoord>270</yCoord>
					</edgeMap>
					<edgeMap>
					<xCoord>315</xCoord>
					<yCoord>269</yCoord>
					</edgeMap>
					<edgeMap>
					<xCoord>314</xCoord>
					<yCoord>268</yCoord>
					</edgeMap>
					<edgeMap>
					<xCoord>313</xCoord>
					<yCoord>267</yCoord>
					</edgeMap>
					<edgeMap>
					<xCoord>313</xCoord>
					<yCoord>266</yCoord>
					</edgeMap>
					<edgeMap>
					<xCoord>312</xCoord>
					<yCoord>265</yCoord>
					</edgeMap>
					<edgeMap>
					<xCoord>312</xCoord>
					<yCoord>264</yCoord>
					</edgeMap>
					<edgeMap>
					<xCoord>311</xCoord>
					<yCoord>264</yCoord>
					</edgeMap>
					<edgeMap>
					<xCoord>310</xCoord>
					<yCoord>263</yCoord>
					</edgeMap>
					<edgeMap>
					<xCoord>309</xCoord>
					<yCoord>262</yCoord>
					</edgeMap>
					<edgeMap>
					<xCoord>308</xCoord>
					<yCoord>261</yCoord>
					</edgeMap>
					<edgeMap>
					<xCoord>307</xCoord>
					<yCoord>261</yCoord>
					</edgeMap>
					<edgeMap>
					<xCoord>306</xCoord>
					<yCoord>260</yCoord>
					</edgeMap>
					<edgeMap>
					<xCoord>306</xCoord>
					<yCoord>259</yCoord>
					</edgeMap>
					<edgeMap>
					<xCoord>305</xCoord>
					<yCoord>258</yCoord>
					</edgeMap>
					<edgeMap>
					<xCoord>305</xCoord>
					<yCoord>257</yCoord>
					</edgeMap>
					<edgeMap>
					<xCoord>304</xCoord>
					<yCoord>256</yCoord>
					</edgeMap>
				</roi>
				<roi>
					<imageZposition>-66.0</imageZposition>
					<imageSOP_UID>1.3.6.1.4.1.14519.5.2.1.6279.6001.257577277240750109552500573270</imageSOP_UID>
					<inclusion>TRUE</inclusion>
					<edgeMap>
					<xCoord>306</xCoord>
					<yCoord>256</yCoord>
					</edgeMap>
					<edgeMap>
					<xCoord>306</xCoord>
					<yCoord>255</yCoord>
					</edgeMap>
					<edgeMap>
					<xCoord>307</xCoord>
					<yCoord>255</yCoord>
					</edgeMap>
					<edgeMap>
					<xCoord>308</xCoord>
					<yCoord>254</yCoord>
					</edgeMap>
					<edgeMap>
					<xCoord>309</xCoord>
					<yCoord>254</yCoord>
					</edgeMap>
					<edgeMap>
					<xCoord>310</xCoord>
					<yCoord>253</yCoord>
					</edgeMap>
					<edgeMap>
					<xCoord>311</xCoord>
					<yCoord>253</yCoord>
					</edgeMap>
					<edgeMap>
					<xCoord>312</xCoord>
					<yCoord>252</yCoord>
					</edgeMap>
					<edgeMap>
					<xCoord>313</xCoord>
					<yCoord>252</yCoord>
					</edgeMap>
					<edgeMap>
					<xCoord>314</xCoord>
					<yCoord>251</yCoord>
					</edgeMap>
					<edgeMap>
					<xCoord>314</xCoord>
					<yCoord>250</yCoord>
					</edgeMap>
					<edgeMap>
					<xCoord>315</xCoord>
					<yCoord>250</yCoord>
					</edgeMap>
					<edgeMap>
					<xCoord>316</xCoord>
					<yCoord>250</yCoord>
					</edgeMap>
					<edgeMap>
					<xCoord>317</xCoord>
					<yCoord>250</yCoord>
					</edgeMap>
					<edgeMap>
					<xCoord>318</xCoord>
					<yCoord>249</yCoord>
					</edgeMap>
					<edgeMap>
					<xCoord>319</xCoord>
					<yCoord>249</yCoord>
					</edgeMap>
					<edgeMap>
					<xCoord>320</xCoord>
					<yCoord>249</yCoord>
					</edgeMap>
					<edgeMap>
					<xCoord>321</xCoord>
					<yCoord>249</yCoord>
					</edgeMap>
					<edgeMap>
					<xCoord>322</xCoord>
					<yCoord>249</yCoord>
					</edgeMap>
					<edgeMap>
					<xCoord>323</xCoord>
					<yCoord>249</yCoord>
					</edgeMap>
					<edgeMap>
					<xCoord>324</xCoord>
					<yCoord>249</yCoord>
					</edgeMap>
					<edgeMap>
					<xCoord>325</xCoord>
					<yCoord>249</yCoord>
					</edgeMap>
					<edgeMap>
					<xCoord>326</xCoord>
					<yCoord>249</yCoord>
					</edgeMap>
					<edgeMap>
					<xCoord>327</xCoord>
					<yCoord>249</yCoord>
					</edgeMap>
					<edgeMap>
					<xCoord>328</xCoord>
					<yCoord>250</yCoord>
					</edgeMap>
					<edgeMap>
					<xCoord>329</xCoord>
					<yCoord>251</yCoord>
					</edgeMap>
					<edgeMap>
					<xCoord>330</xCoord>
					<yCoord>252</yCoord>
					</edgeMap>
					<edgeMap>
					<xCoord>330</xCoord>
					<yCoord>253</yCoord>
					</edgeMap>
					<edgeMap>
					<xCoord>330</xCoord>
					<yCoord>254</yCoord>
					</edgeMap>
					<edgeMap>
					<xCoord>330</xCoord>
					<yCoord>255</yCoord>
					</edgeMap>
					<edgeMap>
					<xCoord>330</xCoord>
					<yCoord>256</yCoord>
					</edgeMap>
					<edgeMap>
					<xCoord>330</xCoord>
					<yCoord>257</yCoord>
					</edgeMap>
					<edgeMap>
					<xCoord>330</xCoord>
					<yCoord>258</yCoord>
					</edgeMap>
					<edgeMap>
					<xCoord>330</xCoord>
					<yCoord>259</yCoord>
					</edgeMap>
					<edgeMap>
					<xCoord>330</xCoord>
					<yCoord>260</yCoord>
					</edgeMap>
					<edgeMap>
					<xCoord>330</xCoord>
					<yCoord>261</yCoord>
					</edgeMap>
					<edgeMap>
					<xCoord>329</xCoord>
					<yCoord>262</yCoord>
					</edgeMap>
					<edgeMap>
					<xCoord>328</xCoord>
					<yCoord>263</yCoord>
					</edgeMap>
					<edgeMap>
					<xCoord>327</xCoord>
					<yCoord>264</yCoord>
					</edgeMap>
					<edgeMap>
					<xCoord>326</xCoord>
					<yCoord>265</yCoord>
					</edgeMap>
					<edgeMap>
					<xCoord>325</xCoord>
					<yCoord>266</yCoord>
					</edgeMap>
					<edgeMap>
					<xCoord>324</xCoord>
					<yCoord>267</yCoord>
					</edgeMap>
					<edgeMap>
					<xCoord>325</xCoord>
					<yCoord>267</yCoord>
					</edgeMap>
					<edgeMap>
					<xCoord>323</xCoord>
					<yCoord>268</yCoord>
					</edgeMap>
					<edgeMap>
					<xCoord>322</xCoord>
					<yCoord>268</yCoord>
					</edgeMap>
					<edgeMap>
					<xCoord>321</xCoord>
					<yCoord>269</yCoord>
					</edgeMap>
					<edgeMap>
					<xCoord>320</xCoord>
					<yCoord>269</yCoord>
					</edgeMap>
					<edgeMap>
					<xCoord>319</xCoord>
					<yCoord>270</yCoord>
					</edgeMap>
					<edgeMap>
					<xCoord>318</xCoord>
					<yCoord>270</yCoord>
					</edgeMap>
					<edgeMap>
					<xCoord>317</xCoord>
					<yCoord>269</yCoord>
					</edgeMap>
					<edgeMap>
					<xCoord>316</xCoord>
					<yCoord>268</yCoord>
					</edgeMap>
					<edgeMap>
					<xCoord>315</xCoord>
					<yCoord>267</yCoord>
					</edgeMap>
					<edgeMap>
					<xCoord>314</xCoord>
					<yCoord>266</yCoord>
					</edgeMap>
					<edgeMap>
					<xCoord>314</xCoord>
					<yCoord>265</yCoord>
					</edgeMap>
					<edgeMap>
					<xCoord>313</xCoord>
					<yCoord>264</yCoord>
					</edgeMap>
					<edgeMap>
					<xCoord>312</xCoord>
					<yCoord>263</yCoord>
					</edgeMap>
					<edgeMap>
					<xCoord>311</xCoord>
					<yCoord>263</yCoord>
					</edgeMap>
					<edgeMap>
					<xCoord>310</xCoord>
					<yCoord>263</yCoord>
					</edgeMap>
					<edgeMap>
					<xCoord>309</xCoord>
					<yCoord>263</yCoord>
					</edgeMap>
					<edgeMap>
					<xCoord>309</xCoord>
					<yCoord>264</yCoord>
					</edgeMap>
					<edgeMap>
					<xCoord>308</xCoord>
					<yCoord>264</yCoord>
					</edgeMap>
					<edgeMap>
					<xCoord>307</xCoord>
					<yCoord>263</yCoord>
					</edgeMap>
					<edgeMap>
					<xCoord>307</xCoord>
					<yCoord>262</yCoord>
					</edgeMap>
					<edgeMap>
					<xCoord>307</xCoord>
					<yCoord>261</yCoord>
					</edgeMap>
					<edgeMap>
					<xCoord>306</xCoord>
					<yCoord>260</yCoord>
					</edgeMap>
					<edgeMap>
					<xCoord>306</xCoord>
					<yCoord>259</yCoord>
					</edgeMap>
					<edgeMap>
					<xCoord>306</xCoord>
					<yCoord>258</yCoord>
					</edgeMap>
					<edgeMap>
					<xCoord>306</xCoord>
					<yCoord>257</yCoord>
					</edgeMap>
					<edgeMap>
					<xCoord>306</xCoord>
					<yCoord>256</yCoord>
					</edgeMap>
				</roi>
				<roi>
					<imageZposition>-67.25</imageZposition>
					<imageSOP_UID>1.3.6.1.4.1.14519.5.2.1.6279.6001.107663805544369111547578242574</imageSOP_UID>
					<inclusion>TRUE</inclusion>
					<edgeMap>
					<xCoord>308</xCoord>
					<yCoord>258</yCoord>
					</edgeMap>
					<edgeMap>
					<xCoord>307</xCoord>
					<yCoord>257</yCoord>
					</edgeMap>
					<edgeMap>
					<xCoord>307</xCoord>
					<yCoord>256</yCoord>
					</edgeMap>
					<edgeMap>
					<xCoord>307</xCoord>
					<yCoord>255</yCoord>
					</edgeMap>
					<edgeMap>
					<xCoord>307</xCoord>
					<yCoord>254</yCoord>
					</edgeMap>
					<edgeMap>
					<xCoord>307</xCoord>
					<yCoord>253</yCoord>
					</edgeMap>
					<edgeMap>
					<xCoord>308</xCoord>
					<yCoord>253</yCoord>
					</edgeMap>
					<edgeMap>
					<xCoord>309</xCoord>
					<yCoord>252</yCoord>
					</edgeMap>
					<edgeMap>
					<xCoord>310</xCoord>
					<yCoord>251</yCoord>
					</edgeMap>
					<edgeMap>
					<xCoord>311</xCoord>
					<yCoord>250</yCoord>
					</edgeMap>
					<edgeMap>
					<xCoord>312</xCoord>
					<yCoord>250</yCoord>
					</edgeMap>
					<edgeMap>
					<xCoord>313</xCoord>
					<yCoord>250</yCoord>
					</edgeMap>
					<edgeMap>
					<xCoord>314</xCoord>
					<yCoord>250</yCoord>
					</edgeMap>
					<edgeMap>
					<xCoord>315</xCoord>
					<yCoord>250</yCoord>
					</edgeMap>
					<edgeMap>
					<xCoord>316</xCoord>
					<yCoord>250</yCoord>
					</edgeMap>
					<edgeMap>
					<xCoord>317</xCoord>
					<yCoord>250</yCoord>
					</edgeMap>
					<edgeMap>
					<xCoord>318</xCoord>
					<yCoord>250</yCoord>
					</edgeMap>
					<edgeMap>
					<xCoord>319</xCoord>
					<yCoord>250</yCoord>
					</edgeMap>
					<edgeMap>
					<xCoord>320</xCoord>
					<yCoord>250</yCoord>
					</edgeMap>
					<edgeMap>
					<xCoord>321</xCoord>
					<yCoord>250</yCoord>
					</edgeMap>
					<edgeMap>
					<xCoord>322</xCoord>
					<yCoord>250</yCoord>
					</edgeMap>
					<edgeMap>
					<xCoord>323</xCoord>
					<yCoord>250</yCoord>
					</edgeMap>
					<edgeMap>
					<xCoord>324</xCoord>
					<yCoord>250</yCoord>
					</edgeMap>
					<edgeMap>
					<xCoord>325</xCoord>
					<yCoord>251</yCoord>
					</edgeMap>
					<edgeMap>
					<xCoord>325</xCoord>
					<yCoord>252</yCoord>
					</edgeMap>
					<edgeMap>
					<xCoord>326</xCoord>
					<yCoord>253</yCoord>
					</edgeMap>
					<edgeMap>
					<xCoord>327</xCoord>
					<yCoord>254</yCoord>
					</edgeMap>
					<edgeMap>
					<xCoord>328</xCoord>
					<yCoord>255</yCoord>
					</edgeMap>
					<edgeMap>
					<xCoord>328</xCoord>
					<yCoord>256</yCoord>
					</edgeMap>
					<edgeMap>
					<xCoord>328</xCoord>
					<yCoord>257</yCoord>
					</edgeMap>
					<edgeMap>
					<xCoord>328</xCoord>
					<yCoord>258</yCoord>
					</edgeMap>
					<edgeMap>
					<xCoord>328</xCoord>
					<yCoord>259</yCoord>
					</edgeMap>
					<edgeMap>
					<xCoord>328</xCoord>
					<yCoord>260</yCoord>
					</edgeMap>
					<edgeMap>
					<xCoord>328</xCoord>
					<yCoord>261</yCoord>
					</edgeMap>
					<edgeMap>
					<xCoord>328</xCoord>
					<yCoord>262</yCoord>
					</edgeMap>
					<edgeMap>
					<xCoord>328</xCoord>
					<yCoord>263</yCoord>
					</edgeMap>
					<edgeMap>
					<xCoord>328</xCoord>
					<yCoord>264</yCoord>
					</edgeMap>
					<edgeMap>
					<xCoord>328</xCoord>
					<yCoord>265</yCoord>
					</edgeMap>
					<edgeMap>
					<xCoord>328</xCoord>
					<yCoord>266</yCoord>
					</edgeMap>
					<edgeMap>
					<xCoord>327</xCoord>
					<yCoord>266</yCoord>
					</edgeMap>
					<edgeMap>
					<xCoord>326</xCoord>
					<yCoord>267</yCoord>
					</edgeMap>
					<edgeMap>
					<xCoord>325</xCoord>
					<yCoord>267</yCoord>
					</edgeMap>
					<edgeMap>
					<xCoord>324</xCoord>
					<yCoord>267</yCoord>
					</edgeMap>
					<edgeMap>
					<xCoord>323</xCoord>
					<yCoord>267</yCoord>
					</edgeMap>
					<edgeMap>
					<xCoord>322</xCoord>
					<yCoord>268</yCoord>
					</edgeMap>
					<edgeMap>
					<xCoord>321</xCoord>
					<yCoord>269</yCoord>
					</edgeMap>
					<edgeMap>
					<xCoord>320</xCoord>
					<yCoord>270</yCoord>
					</edgeMap>
					<edgeMap>
					<xCoord>319</xCoord>
					<yCoord>270</yCoord>
					</edgeMap>
					<edgeMap>
					<xCoord>318</xCoord>
					<yCoord>270</yCoord>
					</edgeMap>
					<edgeMap>
					<xCoord>317</xCoord>
					<yCoord>270</yCoord>
					</edgeMap>
					<edgeMap>
					<xCoord>316</xCoord>
					<yCoord>269</yCoord>
					</edgeMap>
					<edgeMap>
					<xCoord>315</xCoord>
					<yCoord>269</yCoord>
					</edgeMap>
					<edgeMap>
					<xCoord>315</xCoord>
					<yCoord>268</yCoord>
					</edgeMap>
					<edgeMap>
					<xCoord>314</xCoord>
					<yCoord>267</yCoord>
					</edgeMap>
					<edgeMap>
					<xCoord>314</xCoord>
					<yCoord>266</yCoord>
					</edgeMap>
					<edgeMap>
					<xCoord>313</xCoord>
					<yCoord>265</yCoord>
					</edgeMap>
					<edgeMap>
					<xCoord>312</xCoord>
					<yCoord>265</yCoord>
					</edgeMap>
					<edgeMap>
					<xCoord>311</xCoord>
					<yCoord>265</yCoord>
					</edgeMap>
					<edgeMap>
					<xCoord>310</xCoord>
					<yCoord>265</yCoord>
					</edgeMap>
					<edgeMap>
					<xCoord>309</xCoord>
					<yCoord>264</yCoord>
					</edgeMap>
					<edgeMap>
					<xCoord>308</xCoord>
					<yCoord>263</yCoord>
					</edgeMap>
					<edgeMap>
					<xCoord>307</xCoord>
					<yCoord>262</yCoord>
					</edgeMap>
					<edgeMap>
					<xCoord>307</xCoord>
					<yCoord>261</yCoord>
					</edgeMap>
					<edgeMap>
					<xCoord>307</xCoord>
					<yCoord>260</yCoord>
					</edgeMap>
					<edgeMap>
					<xCoord>307</xCoord>
					<yCoord>259</yCoord>
					</edgeMap>
					<edgeMap>
					<xCoord>308</xCoord>
					<yCoord>258</yCoord>
					</edgeMap>
				</roi>
				<roi>
					<imageZposition>-68.5</imageZposition>
					<imageSOP_UID>1.3.6.1.4.1.14519.5.2.1.6279.6001.215757029371508712374375858625</imageSOP_UID>
					<inclusion>TRUE</inclusion>
					<edgeMap>
					<xCoord>309</xCoord>
					<yCoord>259</yCoord>
					</edgeMap>
					<edgeMap>
					<xCoord>309</xCoord>
					<yCoord>258</yCoord>
					</edgeMap>
					<edgeMap>
					<xCoord>310</xCoord>
					<yCoord>257</yCoord>
					</edgeMap>
					<edgeMap>
					<xCoord>310</xCoord>
					<yCoord>256</yCoord>
					</edgeMap>
					<edgeMap>
					<xCoord>311</xCoord>
					<yCoord>256</yCoord>
					</edgeMap>
					<edgeMap>
					<xCoord>312</xCoord>
					<yCoord>255</yCoord>
					</edgeMap>
					<edgeMap>
					<xCoord>313</xCoord>
					<yCoord>254</yCoord>
					</edgeMap>
					<edgeMap>
					<xCoord>314</xCoord>
					<yCoord>254</yCoord>
					</edgeMap>
					<edgeMap>
					<xCoord>315</xCoord>
					<yCoord>254</yCoord>
					</edgeMap>
					<edgeMap>
					<xCoord>316</xCoord>
					<yCoord>253</yCoord>
					</edgeMap>
					<edgeMap>
					<xCoord>317</xCoord>
					<yCoord>254</yCoord>
					</edgeMap>
					<edgeMap>
					<xCoord>318</xCoord>
					<yCoord>254</yCoord>
					</edgeMap>
					<edgeMap>
					<xCoord>319</xCoord>
					<yCoord>254</yCoord>
					</edgeMap>
					<edgeMap>
					<xCoord>320</xCoord>
					<yCoord>254</yCoord>
					</edgeMap>
					<edgeMap>
					<xCoord>321</xCoord>
					<yCoord>255</yCoord>
					</edgeMap>
					<edgeMap>
					<xCoord>322</xCoord>
					<yCoord>256</yCoord>
					</edgeMap>
					<edgeMap>
					<xCoord>323</xCoord>
					<yCoord>256</yCoord>
					</edgeMap>
					<edgeMap>
					<xCoord>324</xCoord>
					<yCoord>257</yCoord>
					</edgeMap>
					<edgeMap>
					<xCoord>325</xCoord>
					<yCoord>257</yCoord>
					</edgeMap>
					<edgeMap>
					<xCoord>326</xCoord>
					<yCoord>257</yCoord>
					</edgeMap>
					<edgeMap>
					<xCoord>327</xCoord>
					<yCoord>258</yCoord>
					</edgeMap>
					<edgeMap>
					<xCoord>328</xCoord>
					<yCoord>258</yCoord>
					</edgeMap>
					<edgeMap>
					<xCoord>328</xCoord>
					<yCoord>259</yCoord>
					</edgeMap>
					<edgeMap>
					<xCoord>328</xCoord>
					<yCoord>260</yCoord>
					</edgeMap>
					<edgeMap>
					<xCoord>328</xCoord>
					<yCoord>261</yCoord>
					</edgeMap>
					<edgeMap>
					<xCoord>329</xCoord>
					<yCoord>262</yCoord>
					</edgeMap>
					<edgeMap>
					<xCoord>329</xCoord>
					<yCoord>263</yCoord>
					</edgeMap>
					<edgeMap>
					<xCoord>329</xCoord>
					<yCoord>264</yCoord>
					</edgeMap>
					<edgeMap>
					<xCoord>328</xCoord>
					<yCoord>265</yCoord>
					</edgeMap>
					<edgeMap>
					<xCoord>327</xCoord>
					<yCoord>266</yCoord>
					</edgeMap>
					<edgeMap>
					<xCoord>326</xCoord>
					<yCoord>267</yCoord>
					</edgeMap>
					<edgeMap>
					<xCoord>325</xCoord>
					<yCoord>267</yCoord>
					</edgeMap>
					<edgeMap>
					<xCoord>324</xCoord>
					<yCoord>268</yCoord>
					</edgeMap>
					<edgeMap>
					<xCoord>323</xCoord>
					<yCoord>269</yCoord>
					</edgeMap>
					<edgeMap>
					<xCoord>322</xCoord>
					<yCoord>270</yCoord>
					</edgeMap>
					<edgeMap>
					<xCoord>321</xCoord>
					<yCoord>271</yCoord>
					</edgeMap>
					<edgeMap>
					<xCoord>320</xCoord>
					<yCoord>271</yCoord>
					</edgeMap>
					<edgeMap>
					<xCoord>319</xCoord>
					<yCoord>271</yCoord>
					</edgeMap>
					<edgeMap>
					<xCoord>318</xCoord>
					<yCoord>271</yCoord>
					</edgeMap>
					<edgeMap>
					<xCoord>317</xCoord>
					<yCoord>271</yCoord>
					</edgeMap>
					<edgeMap>
					<xCoord>316</xCoord>
					<yCoord>270</yCoord>
					</edgeMap>
					<edgeMap>
					<xCoord>315</xCoord>
					<yCoord>269</yCoord>
					</edgeMap>
					<edgeMap>
					<xCoord>314</xCoord>
					<yCoord>268</yCoord>
					</edgeMap>
					<edgeMap>
					<xCoord>313</xCoord>
					<yCoord>267</yCoord>
					</edgeMap>
					<edgeMap>
					<xCoord>313</xCoord>
					<yCoord>266</yCoord>
					</edgeMap>
					<edgeMap>
					<xCoord>313</xCoord>
					<yCoord>265</yCoord>
					</edgeMap>
					<edgeMap>
					<xCoord>312</xCoord>
					<yCoord>266</yCoord>
					</edgeMap>
					<edgeMap>
					<xCoord>311</xCoord>
					<yCoord>266</yCoord>
					</edgeMap>
					<edgeMap>
					<xCoord>310</xCoord>
					<yCoord>266</yCoord>
					</edgeMap>
					<edgeMap>
					<xCoord>309</xCoord>
					<yCoord>266</yCoord>
					</edgeMap>
					<edgeMap>
[truncated: 5,736 more chars]
