# Supplementary material for: An improved V-Net lung nodule segmentation model based on pixel threshold separation and attention mechanism
Source: Sci Rep. 2024 Feb 27;14:4743. doi: 10.1038/s41598-024-55178-3 (PMC10899216; doi:10.1038/s41598-024-55178-3)
Supplement: Supplementary file 1 — Supplementary Information 1. [file 41598_2024_55178_MOESM1_ESM.zip › lidc-xml-only/tcia-lidc-xml/185/098.xml]

<?xml version="1.0" encoding="UTF-8"?>
<LidcReadMessage uid="1.3.6.1.4.1.14519.5.2.1.6279.6001.1307390746616.0" xmlns="http://www.nih.gov" xmlns:xsi="http://www.w3.org/2001/XMLSchema-instance" xsi:schemaLocation="http://www.nih.gov  http://troll.rad.med.umich.edu/lidc/LidcReadMessage.xsd">
<ResponseHeader>
<Version>1.8.1</Version>
<MessageId>1303297383</MessageId>
<DateRequest>2007-11-01</DateRequest>
<TimeRequest>12:32:42</TimeRequest>
<RequestingSite>removed</RequestingSite>
<ServicingSite>removed</ServicingSite>
<TaskDescription>Second unblinded read</TaskDescription>
<CtImageFile>removed</CtImageFile>
<SeriesInstanceUid>1.3.6.1.4.1.14519.5.2.1.6279.6001.153536305742006952753134773630</SeriesInstanceUid>
<DateService>2008-07-02</DateService>
<TimeService>04:09:34</TimeService>
<ResponseDescription>1 - Reading complete</ResponseDescription>
<StudyInstanceUID>1.3.6.1.4.1.14519.5.2.1.6279.6001.378894347946872778030844834278</StudyInstanceUID></ResponseHeader>
<readingSession>
    <annotationVersion>3.12</annotationVersion>
    <servicingRadiologistID>887388771</servicingRadiologistID>
    <unblindedReadNodule>
      <noduleID>Nodule 001</noduleID>
      <characteristics>
        <subtlety>5</subtlety>
        <internalStructure>1</internalStructure>
        <calcification>6</calcification>
        <sphericity>3</sphericity>
        <margin>4</margin>
        <lobulation>2</lobulation>
        <spiculation>2</spiculation>
        <texture>5</texture>
        <malignancy>4</malignancy>
      </characteristics>
      <roi>
        <imageZposition>-204.750000 </imageZposition>
        <imageSOP_UID>1.3.6.1.4.1.14519.5.2.1.6279.6001.206642953851962856674244192195</imageSOP_UID>
        <inclusion>TRUE</inclusion>
        <edgeMap>
          <xCoord>431</xCoord>
          <yCoord>176</yCoord>
        </edgeMap>
        <edgeMap>
          <xCoord>430</xCoord>
          <yCoord>177</yCoord>
        </edgeMap>
        <edgeMap>
          <xCoord>429</xCoord>
          <yCoord>178</yCoord>
        </edgeMap>
        <edgeMap>
          <xCoord>429</xCoord>
          <yCoord>179</yCoord>
        </edgeMap>
        <edgeMap>
          <xCoord>428</xCoord>
          <yCoord>180</yCoord>
        </edgeMap>
        <edgeMap>
          <xCoord>428</xCoord>
          <yCoord>181</yCoord>
        </edgeMap>
        <edgeMap>
          <xCoord>428</xCoord>
          <yCoord>182</yCoord>
        </edgeMap>
        <edgeMap>
          <xCoord>428</xCoord>
          <yCoord>183</yCoord>
        </edgeMap>
        <edgeMap>
          <xCoord>428</xCoord>
          <yCoord>184</yCoord>
        </edgeMap>
        <edgeMap>
          <xCoord>428</xCoord>
          <yCoord>185</yCoord>
        </edgeMap>
        <edgeMap>
          <xCoord>428</xCoord>
          <yCoord>186</yCoord>
        </edgeMap>
        <edgeMap>
          <xCoord>427</xCoord>
          <yCoord>187</yCoord>
        </edgeMap>
        <edgeMap>
          <xCoord>428</xCoord>
          <yCoord>188</yCoord>
        </edgeMap>
        <edgeMap>
          <xCoord>429</xCoord>
          <yCoord>189</yCoord>
        </edgeMap>
        <edgeMap>
          <xCoord>430</xCoord>
          <yCoord>188</yCoord>
        </edgeMap>
        <edgeMap>
          <xCoord>431</xCoord>
          <yCoord>188</yCoord>
        </edgeMap>
        <edgeMap>
          <xCoord>432</xCoord>
          <yCoord>187</yCoord>
        </edgeMap>
        <edgeMap>
          <xCoord>433</xCoord>
          <yCoord>187</yCoord>
        </edgeMap>
        <edgeMap>
          <xCoord>434</xCoord>
          <yCoord>186</yCoord>
        </edgeMap>
        <edgeMap>
          <xCoord>435</xCoord>
          <yCoord>186</yCoord>
        </edgeMap>
        <edgeMap>
          <xCoord>436</xCoord>
          <yCoord>186</yCoord>
        </edgeMap>
        <edgeMap>
          <xCoord>437</xCoord>
          <yCoord>185</yCoord>
        </edgeMap>
        <edgeMap>
          <xCoord>436</xCoord>
          <yCoord>184</yCoord>
        </edgeMap>
        <edgeMap>
          <xCoord>437</xCoord>
          <yCoord>183</yCoord>
        </edgeMap>
        <edgeMap>
          <xCoord>438</xCoord>
          <yCoord>182</yCoord>
        </edgeMap>
        <edgeMap>
          <xCoord>437</xCoord>
          <yCoord>181</yCoord>
        </edgeMap>
        <edgeMap>
          <xCoord>436</xCoord>
          <yCoord>180</yCoord>
        </edgeMap>
        <edgeMap>
          <xCoord>436</xCoord>
          <yCoord>179</yCoord>
        </edgeMap>
        <edgeMap>
          <xCoord>435</xCoord>
          <yCoord>178</yCoord>
        </edgeMap>
        <edgeMap>
          <xCoord>435</xCoord>
          <yCoord>177</yCoord>
        </edgeMap>
        <edgeMap>
          <xCoord>434</xCoord>
          <yCoord>176</yCoord>
        </edgeMap>
        <edgeMap>
          <xCoord>433</xCoord>
          <yCoord>176</yCoord>
        </edgeMap>
        <edgeMap>
          <xCoord>432</xCoord>
          <yCoord>176</yCoord>
        </edgeMap>
        <edgeMap>
          <xCoord>431</xCoord>
          <yCoord>176</yCoord>
        </edgeMap>
      </roi>
      <roi>
        <imageZposition>-202.250000 </imageZposition>
        <imageSOP_UID>1.3.6.1.4.1.14519.5.2.1.6279.6001.937553915245346413898588905104</imageSOP_UID>
        <inclusion>TRUE</inclusion>
        <edgeMap>
          <xCoord>436</xCoord>
          <yCoord>168</yCoord>
        </edgeMap>
        <edgeMap>
          <xCoord>435</xCoord>
          <yCoord>169</yCoord>
        </edgeMap>
        <edgeMap>
          <xCoord>434</xCoord>
          <yCoord>170</yCoord>
        </edgeMap>
        <edgeMap>
          <xCoord>434</xCoord>
          <yCoord>171</yCoord>
        </edgeMap>
        <edgeMap>
          <xCoord>434</xCoord>
          <yCoord>172</yCoord>
        </edgeMap>
        <edgeMap>
          <xCoord>434</xCoord>
          <yCoord>173</yCoord>
        </edgeMap>
        <edgeMap>
          <xCoord>434</xCoord>
          <yCoord>174</yCoord>
        </edgeMap>
        <edgeMap>
          <xCoord>434</xCoord>
          <yCoord>175</yCoord>
        </edgeMap>
        <edgeMap>
          <xCoord>434</xCoord>
          <yCoord>176</yCoord>
        </edgeMap>
        <edgeMap>
          <xCoord>434</xCoord>
          <yCoord>177</yCoord>
        </edgeMap>
        <edgeMap>
          <xCoord>433</xCoord>
          <yCoord>178</yCoord>
        </edgeMap>
        <edgeMap>
          <xCoord>432</xCoord>
          <yCoord>178</yCoord>
        </edgeMap>
        <edgeMap>
          <xCoord>431</xCoord>
          <yCoord>178</yCoord>
        </edgeMap>
        <edgeMap>
          <xCoord>430</xCoord>
          <yCoord>178</yCoord>
        </edgeMap>
        <edgeMap>
          <xCoord>429</xCoord>
          <yCoord>178</yCoord>
        </edgeMap>
        <edgeMap>
          <xCoord>428</xCoord>
          <yCoord>178</yCoord>
        </edgeMap>
        <edgeMap>
          <xCoord>427</xCoord>
          <yCoord>178</yCoord>
        </edgeMap>
        <edgeMap>
          <xCoord>426</xCoord>
          <yCoord>178</yCoord>
        </edgeMap>
        <edgeMap>
          <xCoord>425</xCoord>
          <yCoord>179</yCoord>
        </edgeMap>
        <edgeMap>
          <xCoord>425</xCoord>
          <yCoord>180</yCoord>
        </edgeMap>
        <edgeMap>
          <xCoord>424</xCoord>
          <yCoord>181</yCoord>
        </edgeMap>
        <edgeMap>
          <xCoord>424</xCoord>
          <yCoord>182</yCoord>
        </edgeMap>
        <edgeMap>
          <xCoord>424</xCoord>
          <yCoord>183</yCoord>
        </edgeMap>
        <edgeMap>
          <xCoord>424</xCoord>
          <yCoord>184</yCoord>
        </edgeMap>
        <edgeMap>
          <xCoord>424</xCoord>
          <yCoord>185</yCoord>
        </edgeMap>
        <edgeMap>
          <xCoord>424</xCoord>
          <yCoord>186</yCoord>
        </edgeMap>
        <edgeMap>
          <xCoord>424</xCoord>
          <yCoord>187</yCoord>
        </edgeMap>
        <edgeMap>
          <xCoord>424</xCoord>
          <yCoord>188</yCoord>
        </edgeMap>
        <edgeMap>
          <xCoord>425</xCoord>
          <yCoord>189</yCoord>
        </edgeMap>
        <edgeMap>
          <xCoord>425</xCoord>
          <yCoord>190</yCoord>
        </edgeMap>
        <edgeMap>
          <xCoord>426</xCoord>
          <yCoord>191</yCoord>
        </edgeMap>
        <edgeMap>
          <xCoord>427</xCoord>
          <yCoord>191</yCoord>
        </edgeMap>
        <edgeMap>
          <xCoord>428</xCoord>
          <yCoord>191</yCoord>
        </edgeMap>
        <edgeMap>
          <xCoord>429</xCoord>
          <yCoord>190</yCoord>
        </edgeMap>
        <edgeMap>
          <xCoord>429</xCoord>
          <yCoord>189</yCoord>
        </edgeMap>
        <edgeMap>
          <xCoord>429</xCoord>
          <yCoord>188</yCoord>
        </edgeMap>
        <edgeMap>
          <xCoord>430</xCoord>
          <yCoord>188</yCoord>
        </edgeMap>
        <edgeMap>
          <xCoord>431</xCoord>
          <yCoord>187</yCoord>
        </edgeMap>
        <edgeMap>
          <xCoord>432</xCoord>
          <yCoord>186</yCoord>
        </edgeMap>
        <edgeMap>
          <xCoord>433</xCoord>
          <yCoord>186</yCoord>
        </edgeMap>
        <edgeMap>
          <xCoord>434</xCoord>
          <yCoord>186</yCoord>
        </edgeMap>
        <edgeMap>
          <xCoord>435</xCoord>
          <yCoord>186</yCoord>
        </edgeMap>
        <edgeMap>
          <xCoord>436</xCoord>
          <yCoord>186</yCoord>
        </edgeMap>
        <edgeMap>
          <xCoord>437</xCoord>
          <yCoord>186</yCoord>
        </edgeMap>
        <edgeMap>
          <xCoord>438</xCoord>
          <yCoord>186</yCoord>
        </edgeMap>
        <edgeMap>
          <xCoord>439</xCoord>
          <yCoord>186</yCoord>
        </edgeMap>
        <edgeMap>
          <xCoord>440</xCoord>
          <yCoord>186</yCoord>
        </edgeMap>
        <edgeMap>
          <xCoord>441</xCoord>
          <yCoord>186</yCoord>
        </edgeMap>
        <edgeMap>
          <xCoord>442</xCoord>
          <yCoord>186</yCoord>
        </edgeMap>
        <edgeMap>
          <xCoord>443</xCoord>
          <yCoord>186</yCoord>
        </edgeMap>
        <edgeMap>
          <xCoord>444</xCoord>
          <yCoord>185</yCoord>
        </edgeMap>
        <edgeMap>
          <xCoord>444</xCoord>
          <yCoord>184</yCoord>
        </edgeMap>
        <edgeMap>
          <xCoord>444</xCoord>
          <yCoord>183</yCoord>
        </edgeMap>
        <edgeMap>
          <xCoord>444</xCoord>
          <yCoord>182</yCoord>
        </edgeMap>
        <edgeMap>
          <xCoord>445</xCoord>
          <yCoord>182</yCoord>
        </edgeMap>
        <edgeMap>
          <xCoord>446</xCoord>
          <yCoord>181</yCoord>
        </edgeMap>
        <edgeMap>
          <xCoord>447</xCoord>
          <yCoord>181</yCoord>
        </edgeMap>
        <edgeMap>
          <xCoord>448</xCoord>
          <yCoord>180</yCoord>
        </edgeMap>
        <edgeMap>
          <xCoord>448</xCoord>
          <yCoord>179</yCoord>
        </edgeMap>
        <edgeMap>
          <xCoord>447</xCoord>
          <yCoord>178</yCoord>
        </edgeMap>
        <edgeMap>
          <xCoord>447</xCoord>
          <yCoord>177</yCoord>
        </edgeMap>
        <edgeMap>
          <xCoord>447</xCoord>
          <yCoord>176</yCoord>
        </edgeMap>
        <edgeMap>
          <xCoord>447</xCoord>
          <yCoord>175</yCoord>
        </edgeMap>
        <edgeMap>
          <xCoord>447</xCoord>
          <yCoord>174</yCoord>
        </edgeMap>
        <edgeMap>
          <xCoord>446</xCoord>
          <yCoord>173</yCoord>
        </edgeMap>
        <edgeMap>
          <xCoord>446</xCoord>
          <yCoord>172</yCoord>
        </edgeMap>
        <edgeMap>
          <xCoord>445</xCoord>
          <yCoord>171</yCoord>
        </edgeMap>
        <edgeMap>
          <xCoord>444</xCoord>
          <yCoord>171</yCoord>
        </edgeMap>
        <edgeMap>
          <xCoord>443</xCoord>
          <yCoord>171</yCoord>
        </edgeMap>
        <edgeMap>
          <xCoord>442</xCoord>
          <yCoord>171</yCoord>
        </edgeMap>
        <edgeMap>
          <xCoord>441</xCoord>
          <yCoord>171</yCoord>
        </edgeMap>
        <edgeMap>
          <xCoord>440</xCoord>
          <yCoord>171</yCoord>
        </edgeMap>
        <edgeMap>
          <xCoord>440</xCoord>
          <yCoord>170</yCoord>
        </edgeMap>
        <edgeMap>
          <xCoord>439</xCoord>
          <yCoord>169</yCoord>
        </edgeMap>
        <edgeMap>
          <xCoord>438</xCoord>
          <yCoord>168</yCoord>
        </edgeMap>
        <edgeMap>
          <xCoord>437</xCoord>
          <yCoord>168</yCoord>
        </edgeMap>
        <edgeMap>
          <xCoord>436</xCoord>
          <yCoord>168</yCoord>
        </edgeMap>
      </roi>
      <roi>
        <imageZposition>-199.750000 </imageZposition>
        <imageSOP_UID>1.3.6.1.4.1.14519.5.2.1.6279.6001.268480733714470320644033291510</imageSOP_UID>
        <inclusion>TRUE</inclusion>
        <edgeMap>
          <xCoord>435</xCoord>
          <yCoord>168</yCoord>
        </edgeMap>
        <edgeMap>
          <xCoord>434</xCoord>
          <yCoord>169</yCoord>
        </edgeMap>
        <edgeMap>
          <xCoord>433</xCoord>
          <yCoord>169</yCoord>
        </edgeMap>
        <edgeMap>
          <xCoord>432</xCoord>
          <yCoord>170</yCoord>
        </edgeMap>
        <edgeMap>
          <xCoord>431</xCoord>
          <yCoord>171</yCoord>
        </edgeMap>
        <edgeMap>
          <xCoord>430</xCoord>
          <yCoord>172</yCoord>
        </edgeMap>
        <edgeMap>
          <xCoord>429</xCoord>
          <yCoord>173</yCoord>
        </edgeMap>
        <edgeMap>
          <xCoord>428</xCoord>
          <yCoord>174</yCoord>
        </edgeMap>
        <edgeMap>
          <xCoord>427</xCoord>
          <yCoord>175</yCoord>
        </edgeMap>
        <edgeMap>
          <xCoord>426</xCoord>
          <yCoord>176</yCoord>
        </edgeMap>
        <edgeMap>
          <xCoord>425</xCoord>
          <yCoord>177</yCoord>
        </edgeMap>
        <edgeMap>
          <xCoord>424</xCoord>
          <yCoord>178</yCoord>
        </edgeMap>
        <edgeMap>
          <xCoord>423</xCoord>
          <yCoord>179</yCoord>
        </edgeMap>
        <edgeMap>
          <xCoord>423</xCoord>
          <yCoord>180</yCoord>
        </edgeMap>
        <edgeMap>
          <xCoord>423</xCoord>
          <yCoord>181</yCoord>
        </edgeMap>
        <edgeMap>
          <xCoord>423</xCoord>
          <yCoord>182</yCoord>
        </edgeMap>
        <edgeMap>
          <xCoord>423</xCoord>
          <yCoord>183</yCoord>
        </edgeMap>
        <edgeMap>
          <xCoord>423</xCoord>
          <yCoord>184</yCoord>
        </edgeMap>
        <edgeMap>
          <xCoord>423</xCoord>
          <yCoord>185</yCoord>
        </edgeMap>
        <edgeMap>
          <xCoord>423</xCoord>
          <yCoord>186</yCoord>
        </edgeMap>
        <edgeMap>
          <xCoord>423</xCoord>
          <yCoord>187</yCoord>
        </edgeMap>
        <edgeMap>
          <xCoord>423</xCoord>
          <yCoord>188</yCoord>
        </edgeMap>
        <edgeMap>
          <xCoord>423</xCoord>
          <yCoord>189</yCoord>
        </edgeMap>
        <edgeMap>
          <xCoord>424</xCoord>
          <yCoord>190</yCoord>
        </edgeMap>
        <edgeMap>
          <xCoord>425</xCoord>
          <yCoord>191</yCoord>
        </edgeMap>
        <edgeMap>
          <xCoord>426</xCoord>
          <yCoord>192</yCoord>
        </edgeMap>
        <edgeMap>
          <xCoord>427</xCoord>
          <yCoord>193</yCoord>
        </edgeMap>
        <edgeMap>
          <xCoord>428</xCoord>
          <yCoord>192</yCoord>
        </edgeMap>
        <edgeMap>
          <xCoord>429</xCoord>
          <yCoord>191</yCoord>
        </edgeMap>
        <edgeMap>
          <xCoord>430</xCoord>
          <yCoord>191</yCoord>
        </edgeMap>
        <edgeMap>
          <xCoord>431</xCoord>
          <yCoord>190</yCoord>
        </edgeMap>
        <edgeMap>
          <xCoord>432</xCoord>
          <yCoord>190</yCoord>
        </edgeMap>
        <edgeMap>
          <xCoord>433</xCoord>
          <yCoord>190</yCoord>
        </edgeMap>
        <edgeMap>
          <xCoord>434</xCoord>
          <yCoord>190</yCoord>
        </edgeMap>
        <edgeMap>
          <xCoord>435</xCoord>
          <yCoord>190</yCoord>
        </edgeMap>
        <edgeMap>
          <xCoord>436</xCoord>
          <yCoord>190</yCoord>
        </edgeMap>
        <edgeMap>
          <xCoord>437</xCoord>
          <yCoord>190</yCoord>
        </edgeMap>
        <edgeMap>
          <xCoord>438</xCoord>
          <yCoord>190</yCoord>
        </edgeMap>
        <edgeMap>
          <xCoord>439</xCoord>
          <yCoord>190</yCoord>
        </edgeMap>
        <edgeMap>
          <xCoord>440</xCoord>
          <yCoord>190</yCoord>
        </edgeMap>
        <edgeMap>
          <xCoord>441</xCoord>
          <yCoord>190</yCoord>
        </edgeMap>
        <edgeMap>
          <xCoord>442</xCoord>
          <yCoord>191</yCoord>
        </edgeMap>
        <edgeMap>
          <xCoord>443</xCoord>
          <yCoord>191</yCoord>
        </edgeMap>
        <edgeMap>
          <xCoord>444</xCoord>
          <yCoord>190</yCoord>
        </edgeMap>
        <edgeMap>
          <xCoord>445</xCoord>
          <yCoord>189</yCoord>
        </edgeMap>
        <edgeMap>
          <xCoord>446</xCoord>
          <yCoord>188</yCoord>
        </edgeMap>
        <edgeMap>
          <xCoord>447</xCoord>
          <yCoord>187</yCoord>
        </edgeMap>
        <edgeMap>
          <xCoord>448</xCoord>
          <yCoord>186</yCoord>
        </edgeMap>
        <edgeMap>
          <xCoord>449</xCoord>
          <yCoord>186</yCoord>
        </edgeMap>
        <edgeMap>
          <xCoord>450</xCoord>
          <yCoord>185</yCoord>
        </edgeMap>
        <edgeMap>
          <xCoord>450</xCoord>
          <yCoord>184</yCoord>
        </edgeMap>
        <edgeMap>
          <xCoord>451</xCoord>
          <yCoord>183</yCoord>
        </edgeMap>
        <edgeMap>
          <xCoord>451</xCoord>
          <yCoord>182</yCoord>
        </edgeMap>
        <edgeMap>
          <xCoord>452</xCoord>
          <yCoord>181</yCoord>
        </edgeMap>
        <edgeMap>
          <xCoord>452</xCoord>
          <yCoord>180</yCoord>
        </edgeMap>
        <edgeMap>
          <xCoord>453</xCoord>
          <yCoord>179</yCoord>
        </edgeMap>
        <edgeMap>
          <xCoord>453</xCoord>
          <yCoord>178</yCoord>
        </edgeMap>
        <edgeMap>
          <xCoord>453</xCoord>
          <yCoord>177</yCoord>
        </edgeMap>
        <edgeMap>
          <xCoord>452</xCoord>
          <yCoord>176</yCoord>
        </edgeMap>
        <edgeMap>
          <xCoord>451</xCoord>
          <yCoord>176</yCoord>
        </edgeMap>
        <edgeMap>
          <xCoord>450</xCoord>
          <yCoord>175</yCoord>
        </edgeMap>
        <edgeMap>
          <xCoord>449</xCoord>
          <yCoord>175</yCoord>
        </edgeMap>
        <edgeMap>
          <xCoord>448</xCoord>
          <yCoord>175</yCoord>
        </edgeMap>
        <edgeMap>
          <xCoord>448</xCoord>
          <yCoord>174</yCoord>
        </edgeMap>
        <edgeMap>
          <xCoord>448</xCoord>
          <yCoord>173</yCoord>
        </edgeMap>
        <edgeMap>
          <xCoord>447</xCoord>
          <yCoord>172</yCoord>
        </edgeMap>
        <edgeMap>
          <xCoord>446</xCoord>
          <yCoord>171</yCoord>
        </edgeMap>
        <edgeMap>
          <xCoord>445</xCoord>
          <yCoord>170</yCoord>
        </edgeMap>
        <edgeMap>
          <xCoord>444</xCoord>
          <yCoord>170</yCoord>
        </edgeMap>
        <edgeMap>
          <xCoord>443</xCoord>
          <yCoord>170</yCoord>
        </edgeMap>
        <edgeMap>
          <xCoord>442</xCoord>
          <yCoord>170</yCoord>
        </edgeMap>
        <edgeMap>
          <xCoord>441</xCoord>
          <yCoord>169</yCoord>
        </edgeMap>
        <edgeMap>
          <xCoord>440</xCoord>
          <yCoord>169</yCoord>
        </edgeMap>
        <edgeMap>
          <xCoord>439</xCoord>
          <yCoord>168</yCoord>
        </edgeMap>
        <edgeMap>
          <xCoord>438</xCoord>
          <yCoord>168</yCoord>
        </edgeMap>
        <edgeMap>
          <xCoord>437</xCoord>
          <yCoord>168</yCoord>
        </edgeMap>
        <edgeMap>
          <xCoord>436</xCoord>
          <yCoord>168</yCoord>
        </edgeMap>
        <edgeMap>
          <xCoord>435</xCoord>
          <yCoord>168</yCoord>
        </edgeMap>
      </roi>
      <roi>
        <imageZposition>-197.250000 </imageZposition>
        <imageSOP_UID>1.3.6.1.4.1.14519.5.2.1.6279.6001.326129203973337077598674801376</imageSOP_UID>
        <inclusion>TRUE</inclusion>
        <edgeMap>
          <xCoord>444</xCoord>
          <yCoord>171</yCoord>
        </edgeMap>
        <edgeMap>
          <xCoord>443</xCoord>
          <yCoord>172</yCoord>
        </edgeMap>
        <edgeMap>
          <xCoord>442</xCoord>
          <yCoord>172</yCoord>
        </edgeMap>
        <edgeMap>
          <xCoord>441</xCoord>
          <yCoord>172</yCoord>
        </edgeMap>
        <edgeMap>
          <xCoord>440</xCoord>
          <yCoord>172</yCoord>
        </edgeMap>
        <edgeMap>
          <xCoord>439</xCoord>
          <yCoord>172</yCoord>
        </edgeMap>
        <edgeMap>
          <xCoord>438</xCoord>
          <yCoord>172</yCoord>
        </edgeMap>
        <edgeMap>
          <xCoord>437</xCoord>
          <yCoord>172</yCoord>
        </edgeMap>
        <edgeMap>
          <xCoord>436</xCoord>
          <yCoord>172</yCoord>
        </edgeMap>
        <edgeMap>
          <xCoord>435</xCoord>
          <yCoord>173</yCoord>
        </edgeMap>
        <edgeMap>
          <xCoord>434</xCoord>
          <yCoord>173</yCoord>
        </edgeMap>
        <edgeMap>
          <xCoord>433</xCoord>
          <yCoord>174</yCoord>
        </edgeMap>
        <edgeMap>
          <xCoord>432</xCoord>
          <yCoord>175</yCoord>
        </edgeMap>
        <edgeMap>
          <xCoord>431</xCoord>
          <yCoord>176</yCoord>
        </edgeMap>
        <edgeMap>
          <xCoord>431</xCoord>
          <yCoord>177</yCoord>
        </edgeMap>
        <edgeMap>
          <xCoord>431</xCoord>
          <yCoord>178</yCoord>
        </edgeMap>
        <edgeMap>
          <xCoord>431</xCoord>
          <yCoord>179</yCoord>
        </edgeMap>
        <edgeMap>
          <xCoord>431</xCoord>
          <yCoord>180</yCoord>
        </edgeMap>
        <edgeMap>
          <xCoord>431</xCoord>
          <yCoord>181</yCoord>
        </edgeMap>
        <edgeMap>
          <xCoord>431</xCoord>
          <yCoord>182</yCoord>
        </edgeMap>
        <edgeMap>
          <xCoord>431</xCoord>
          <yCoord>183</yCoord>
        </edgeMap>
        <edgeMap>
          <xCoord>431</xCoord>
          <yCoord>184</yCoord>
        </edgeMap>
        <edgeMap>
          <xCoord>431</xCoord>
          <yCoord>185</yCoord>
        </edgeMap>
        <edgeMap>
          <xCoord>431</xCoord>
          <yCoord>186</yCoord>
        </edgeMap>
        <edgeMap>
          <xCoord>432</xCoord>
          <yCoord>187</yCoord>
        </edgeMap>
        <edgeMap>
          <xCoord>433</xCoord>
          <yCoord>187</yCoord>
        </edgeMap>
        <edgeMap>
          <xCoord>434</xCoord>
          <yCoord>188</yCoord>
        </edgeMap>
        <edgeMap>
          <xCoord>434</xCoord>
          <yCoord>189</yCoord>
        </edgeMap>
        <edgeMap>
          <xCoord>435</xCoord>
          <yCoord>190</yCoord>
        </edgeMap>
        <edgeMap>
          <xCoord>436</xCoord>
          <yCoord>191</yCoord>
        </edgeMap>
        <edgeMap>
          <xCoord>437</xCoord>
          <yCoord>192</yCoord>
        </edgeMap>
        <edgeMap>
          <xCoord>438</xCoord>
          <yCoord>192</yCoord>
        </edgeMap>
        <edgeMap>
          <xCoord>439</xCoord>
          <yCoord>192</yCoord>
        </edgeMap>
        <edgeMap>
          <xCoord>440</xCoord>
          <yCoord>192</yCoord>
        </edgeMap>
        <edgeMap>
          <xCoord>441</xCoord>
          <yCoord>192</yCoord>
        </edgeMap>
        <edgeMap>
          <xCoord>442</xCoord>
          <yCoord>192</yCoord>
        </edgeMap>
        <edgeMap>
          <xCoord>443</xCoord>
          <yCoord>192</yCoord>
        </edgeMap>
        <edgeMap>
          <xCoord>444</xCoord>
          <yCoord>191</yCoord>
        </edgeMap>
        <edgeMap>
          <xCoord>445</xCoord>
          <yCoord>191</yCoord>
        </edgeMap>
        <edgeMap>
          <xCoord>446</xCoord>
          <yCoord>190</yCoord>
        </edgeMap>
        <edgeMap>
          <xCoord>447</xCoord>
          <yCoord>190</yCoord>
        </edgeMap>
        <edgeMap>
          <xCoord>448</xCoord>
          <yCoord>189</yCoord>
        </edgeMap>
        <edgeMap>
          <xCoord>449</xCoord>
          <yCoord>188</yCoord>
        </edgeMap>
        <edgeMap>
          <xCoord>450</xCoord>
          <yCoord>187</yCoord>
        </edgeMap>
        <edgeMap>
          <xCoord>451</xCoord>
          <yCoord>186</yCoord>
        </edgeMap>
        <edgeMap>
          <xCoord>451</xCoord>
          <yCoord>185</yCoord>
        </edgeMap>
        <edgeMap>
          <xCoord>452</xCoord>
          <yCoord>184</yCoord>
        </edgeMap>
        <edgeMap>
          <xCoord>452</xCoord>
          <yCoord>183</yCoord>
        </edgeMap>
        <edgeMap>
          <xCoord>452</xCoord>
          <yCoord>182</yCoord>
        </edgeMap>
        <edgeMap>
          <xCoord>451</xCoord>
          <yCoord>181</yCoord>
        </edgeMap>
        <edgeMap>
          <xCoord>451</xCoord>
          <yCoord>180</yCoord>
        </edgeMap>
        <edgeMap>
          <xCoord>451</xCoord>
          <yCoord>179</yCoord>
        </edgeMap>
        <edgeMap>
          <xCoord>450</xCoord>
          <yCoord>178</yCoord>
        </edgeMap>
        <edgeMap>
          <xCoord>450</xCoord>
          <yCoord>177</yCoord>
        </edgeMap>
        <edgeMap>
          <xCoord>450</xCoord>
          <yCoord>176</yCoord>
        </edgeMap>
        <edgeMap>
          <xCoord>449</xCoord>
          <yCoord>175</yCoord>
        </edgeMap>
        <edgeMap>
          <xCoord>448</xCoord>
          <yCoord>174</yCoord>
        </edgeMap>
        <edgeMap>
          <xCoord>447</xCoord>
          <yCoord>174</yCoord>
        </edgeMap>
        <edgeMap>
          <xCoord>447</xCoord>
          <yCoord>173</yCoord>
        </edgeMap>
        <edgeMap>
          <xCoord>446</xCoord>
          <yCoord>172</yCoord>
        </edgeMap>
        <edgeMap>
          <xCoord>445</xCoord>
          <yCoord>171</yCoord>
        </edgeMap>
        <edgeMap>
          <xCoord>444</xCoord>
          <yCoord>171</yCoord>
        </edgeMap>
      </roi>
      <roi>
        <imageZposition>-194.750000 </imageZposition>
        <imageSOP_UID>1.3.6.1.4.1.14519.5.2.1.6279.6001.313632472414223188066991770810</imageSOP_UID>
        <inclusion>TRUE</inclusion>
        <edgeMap>
          <xCoord>438</xCoord>
          <yCoord>172</yCoord>
        </edgeMap>
        <edgeMap>
          <xCoord>437</xCoord>
          <yCoord>173</yCoord>
        </edgeMap>
        <edgeMap>
          <xCoord>436</xCoord>
          <yCoord>174</yCoord>
        </edgeMap>
        <edgeMap>
          <xCoord>435</xCoord>
          <yCoord>174</yCoord>
        </edgeMap>
        <edgeMap>
          <xCoord>434</xCoord>
          <yCoord>174</yCoord>
        </edgeMap>
        <edgeMap>
          <xCoord>433</xCoord>
          <yCoord>174</yCoord>
        </edgeMap>
        <edgeMap>
          <xCoord>432</xCoord>
          <yCoord>175</yCoord>
        </edgeMap>
        <edgeMap>
          <xCoord>431</xCoord>
          <yCoord>176</yCoord>
        </edgeMap>
        <edgeMap>
          <xCoord>431</xCoord>
          <yCoord>177</yCoord>
        </edgeMap>
        <edgeMap>
          <xCoord>430</xCoord>
          <yCoord>178</yCoord>
        </edgeMap>
        <edgeMap>
          <xCoord>430</xCoord>
          <yCoord>179</yCoord>
        </edgeMap>
        <edgeMap>
          <xCoord>430</xCoord>
          <yCoord>180</yCoord>
        </edgeMap>
        <edgeMap>
          <xCoord>431</xCoord>
          <yCoord>181</yCoord>
        </edgeMap>
        <edgeMap>
          <xCoord>431</xCoord>
          <yCoord>182</yCoord>
        </edgeMap>
        <edgeMap>
          <xCoord>431</xCoord>
          <yCoord>183</yCoord>
        </edgeMap>
        <edgeMap>
          <xCoord>432</xCoord>
          <yCoord>184</yCoord>
        </edgeMap>
        <edgeMap>
          <xCoord>432</xCoord>
          <yCoord>185</yCoord>
        </edgeMap>
        <edgeMap>
          <xCoord>433</xCoord>
          <yCoord>186</yCoord>
        </edgeMap>
        <edgeMap>
          <xCoord>434</xCoord>
          <yCoord>187</yCoord>
        </edgeMap>
        <edgeMap>
          <xCoord>434</xCoord>
          <yCoord>188</yCoord>
        </edgeMap>
        <edgeMap>
          <xCoord>435</xCoord>
          <yCoord>189</yCoord>
        </edgeMap>
        <edgeMap>
          <xCoord>436</xCoord>
          <yCoord>190</yCoord>
        </edgeMap>
        <edgeMap>
          <xCoord>437</xCoord>
          <yCoord>190</yCoord>
        </edgeMap>
        <edgeMap>
          <xCoord>438</xCoord>
          <yCoord>190</yCoord>
        </edgeMap>
        <edgeMap>
          <xCoord>439</xCoord>
          <yCoord>189</yCoord>
        </edgeMap>
        <edgeMap>
          <xCoord>440</xCoord>
          <yCoord>189</yCoord>
        </edgeMap>
        <edgeMap>
          <xCoord>441</xCoord>
          <yCoord>190</yCoord>
        </edgeMap>
        <edgeMap>
          <xCoord>442</xCoord>
          <yCoord>190</yCoord>
        </edgeMap>
        <edgeMap>
          <xCoord>442</xCoord>
          <yCoord>191</yCoord>
        </edgeMap>
        <edgeMap>
          <xCoord>443</xCoord>
          <yCoord>192</yCoord>
        </edgeMap>
        <edgeMap>
          <xCoord>444</xCoord>
          <yCoord>193</yCoord>
        </edgeMap>
        <edgeMap>
          <xCoord>445</xCoord>
          <yCoord>193</yCoord>
        </edgeMap>
        <edgeMap>
          <xCoord>446</xCoord>
          <yCoord>192</yCoord>
        </edgeMap>
        <edgeMap>
          <xCoord>447</xCoord>
          <yCoord>191</yCoord>
        </edgeMap>
        <edgeMap>
          <xCoord>447</xCoord>
          <yCoord>190</yCoord>
        </edgeMap>
        <edgeMap>
          <xCoord>447</xCoord>
          <yCoord>189</yCoord>
        </edgeMap>
        <edgeMap>
          <xCoord>447</xCoord>
          <yCoord>188</yCoord>
        </edgeMap>
        <edgeMap>
          <xCoord>447</xCoord>
          <yCoord>187</yCoord>
        </edgeMap>
        <edgeMap>
          <xCoord>448</xCoord>
          <yCoord>186</yCoord>
        </edgeMap>
        <edgeMap>
          <xCoord>449</xCoord>
          <yCoord>186</yCoord>
        </edgeMap>
        <edgeMap>
          <xCoord>450</xCoord>
          <yCoord>185</yCoord>
        </edgeMap>
        <edgeMap>
          <xCoord>450</xCoord>
          <yCoord>184</yCoord>
        </edgeMap>
        <edgeMap>
          <xCoord>450</xCoord>
          <yCoord>183</yCoord>
        </edgeMap>
        <edgeMap>
          <xCoord>449</xCoord>
          <yCoord>182</yCoord>
        </edgeMap>
        <edgeMap>
          <xCoord>449</xCoord>
          <yCoord>181</yCoord>
        </edgeMap>
        <edgeMap>
          <xCoord>449</xCoord>
          <yCoord>180</yCoord>
        </edgeMap>
        <edgeMap>
          <xCoord>448</xCoord>
          <yCoord>179</yCoord>
        </edgeMap>
        <edgeMap>
          <xCoord>448</xCoord>
          <yCoord>178</yCoord>
        </edgeMap>
        <edgeMap>
          <xCoord>448</xCoord>
          <yCoord>177</yCoord>
        </edgeMap>
        <edgeMap>
          <xCoord>447</xCoord>
          <yCoord>176</yCoord>
        </edgeMap>
        <edgeMap>
          <xCoord>446</xCoord>
          <yCoord>175</yCoord>
        </edgeMap>
        <edgeMap>
          <xCoord>446</xCoord>
          <yCoord>174</yCoord>
        </edgeMap>
        <edgeMap>
          <xCoord>445</xCoord>
          <yCoord>173</yCoord>
        </edgeMap>
        <edgeMap>
          <xCoord>444</xCoord>
          <yCoord>173</yCoord>
        </edgeMap>
        <edgeMap>
          <xCoord>443</xCoord>
          <yCoord>173</yCoord>
        </edgeMap>
        <edgeMap>
          <xCoord>442</xCoord>
          <yCoord>173</yCoord>
        </edgeMap>
        <edgeMap>
          <xCoord>441</xCoord>
          <yCoord>173</yCoord>
        </edgeMap>
        <edgeMap>
          <xCoord>440</xCoord>
          <yCoord>173</yCoord>
        </edgeMap>
        <edgeMap>
          <xCoord>439</xCoord>
          <yCoord>172</yCoord>
        </edgeMap>
        <edgeMap>
          <xCoord>438</xCoord>
          <yCoord>172</yCoord>
        </edgeMap>
      </roi>
    </unblindedReadNodule>
    <unblindedReadNodule>
      <noduleID>Nodule 002</noduleID>
      <characteristics>
        <subtlety>4</subtlety>
        <internalStructure>1</internalStructure>
        <calcification>6</calcification>
        <sphericity>4</sphericity>
        <margin>4</margin>
        <lobulation>2</lobulation>
        <spiculation>1</spiculation>
        <texture>5</texture>
        <malignancy>3</malignancy>
      </characteristics>
      <roi>
        <imageZposition>-187.250000 </imageZposition>
        <imageSOP_UID>1.3.6.1.4.1.14519.5.2.1.6279.6001.229336341057917633496497781339</imageSOP_UID>
        <inclusion>TRUE</inclusion>
        <edgeMap>
          <xCoord>421</xCoord>
          <yCoord>232</yCoord>
        </edgeMap>
        <edgeMap>
          <xCoord>420</xCoord>
          <yCoord>233</yCoord>
        </edgeMap>
        <edgeMap>
          <xCoord>419</xCoord>
          <yCoord>234</yCoord>
        </edgeMap>
        <edgeMap>
          <xCoord>418</xCoord>
          <yCoord>235</yCoord>
        </edgeMap>
        <edgeMap>
          <xCoord>417</xCoord>
          <yCoord>236</yCoord>
        </edgeMap>
        <edgeMap>
          <xCoord>417</xCoord>
          <yCoord>237</yCoord>
        </edgeMap>
        <edgeMap>
          <xCoord>417</xCoord>
          <yCoord>238</yCoord>
        </edgeMap>
        <edgeMap>
          <xCoord>417</xCoord>
          <yCoord>239</yCoord>
        </edgeMap>
        <edgeMap>
          <xCoord>418</xCoord>
          <yCoord>240</yCoord>
        </edgeMap>
        <edgeMap>
          <xCoord>418</xCoord>
          <yCoord>241</yCoord>
        </edgeMap>
        <edgeMap>
          <xCoord>419</xCoord>
          <yCoord>242</yCoord>
        </edgeMap>
        <edgeMap>
          <xCoord>420</xCoord>
          <yCoord>242</yCoord>
        </edgeMap>
        <edgeMap>
          <xCoord>421</xCoord>
          <yCoord>243</yCoord>
        </edgeMap>
        <edgeMap>
          <xCoord>422</xCoord>
          <yCoord>243</yCoord>
        </edgeMap>
        <edgeMap>
          <xCoord>423</xCoord>
          <yCoord>243</yCoord>
        </edgeMap>
        <edgeMap>
          <xCoord>424</xCoord>
          <yCoord>242</yCoord>
        </edgeMap>
        <edgeMap>
          <xCoord>425</xCoord>
          <yCoord>242</yCoord>
        </edgeMap>
        <edgeMap>
          <xCoord>426</xCoord>
          <yCoord>242</yCoord>
        </edgeMap>
        <edgeMap>
          <xCoord>427</xCoord>
          <yCoord>242</yCoord>
        </edgeMap>
        <edgeMap>
          <xCoord>428</xCoord>
          <yCoord>242</yCoord>
        </edgeMap>
        <edgeMap>
          <xCoord>429</xCoord>
          <yCoord>242</yCoord>
        </edgeMap>
        <edgeMap>
          <xCoord>430</xCoord>
          <yCoord>242</yCoord>
        </edgeMap>
        <edgeMap>
          <xCoord>431</xCoord>
          <yCoord>242</yCoord>
        </edgeMap>
        <edgeMap>
          <xCoord>432</xCoord>
          <yCoord>241</yCoord>
        </edgeMap>
        <edgeMap>
          <xCoord>432</xCoord>
          <yCoord>240</yCoord>
        </edgeMap>
        <edgeMap>
          <xCoord>432</xCoord>
          <yCoord>239</yCoord>
        </edgeMap>
        <edgeMap>
          <xCoord>432</xCoord>
          <yCoord>238</yCoord>
        </edgeMap>
        <edgeMap>
          <xCoord>431</xCoord>
          <yCoord>237</yCoord>
        </edgeMap>
        <edgeMap>
          <xCoord>430</xCoord>
          <yCoord>236</yCoord>
        </edgeMap>
        <edgeMap>
          <xCoord>429</xCoord>
          <yCoord>235</yCoord>
        </edgeMap>
        <edgeMap>
          <xCoord>428</xCoord>
          <yCoord>235</yCoord>
        </edgeMap>
        <edgeMap>
          <xCoord>427</xCoord>
          <yCoord>234</yCoord>
        </edgeMap>
        <edgeMap>
          <xCoord>426</xCoord>
          <yCoord>233</yCoord>
        </edgeMap>
        <edgeMap>
          <xCoord>425</xCoord>
          <yCoord>232</yCoord>
        </edgeMap>
        <edgeMap>
          <xCoord>424</xCoord>
          <yCoord>232</yCoord>
        </edgeMap>
        <edgeMap>
          <xCoord>423</xCoord>
          <yCoord>232</yCoord>
        </edgeMap>
        <edgeMap>
          <xCoord>422</xCoord>
          <yCoord>232</yCoord>
        </edgeMap>
        <edgeMap>
          <xCoord>421</xCoord>
          <yCoord>232</yCoord>
        </edgeMap>
      </roi>
      <roi>
        <imageZposition>-184.750000 </imageZposition>
        <imageSOP_UID>1.3.6.1.4.1.14519.5.2.1.6279.6001.132936746023792248976687478868</imageSOP_UID>
        <inclusion>TRUE</inclusion>
        <edgeMap>
          <xCoord>422</xCoord>
          <yCoord>230</yCoord>
        </edgeMap>
        <edgeMap>
          <xCoord>421</xCoord>
          <yCoord>231</yCoord>
        </edgeMap>
        <edgeMap>
          <xCoord>420</xCoord>
          <yCoord>231</yCoord>
        </edgeMap>
        <edgeMap>
          <xCoord>419</xCoord>
          <yCoord>232</yCoord>
        </edgeMap>
        <edgeMap>
          <xCoord>418</xCoord>
          <yCoord>233</yCoord>
        </edgeMap>
        <edgeMap>
          <xCoord>417</xCoord>
          <yCoord>234</yCoord>
        </edgeMap>
        <edgeMap>
          <xCoord>416</xCoord>
          <yCoord>235</yCoord>
        </edgeMap>
        <edgeMap>
          <xCoord>416</xCoord>
          <yCoord>236</yCoord>
        </edgeMap>
        <edgeMap>
          <xCoord>416</xCoord>
          <yCoord>237</yCoord>
        </edgeMap>
        <edgeMap>
          <xCoord>416</xCoord>
          <yCoord>238</yCoord>
        </edgeMap>
        <edgeMap>
          <xCoord>416</xCoord>
          <yCoord>239</yCoord>
        </edgeMap>
        <edgeMap>
          <xCoord>416</xCoord>
          <yCoord>240</yCoord>
        </edgeMap>
        <edgeMap>
          <xCoord>416</xCoord>
          <yCoord>241</yCoord>
        </edgeMap>
        <edgeMap>
          <xCoord>416</xCoord>
          <yCoord>242</yCoord>
        </edgeMap>
        <edgeMap>
          <xCoord>417</xCoord>
          <yCoord>243</yCoord>
        </edgeMap>
        <edgeMap>
          <xCoord>418</xCoord>
          <yCoord>244</yCoord>
        </edgeMap>
        <edgeMap>
          <xCoord>418</xCoord>
          <yCoord>245</yCoord>
        </edgeMap>
        <edgeMap>
          <xCoord>419</xCoord>
          <yCoord>246</yCoord>
        </edgeMap>
        <edgeMap>
          <xCoord>419</xCoord>
          <yCoord>247</yCoord>
        </edgeMap>
        <edgeMap>
          <xCoord>419</xCoord>
          <yCoord>248</yCoord>
        </edgeMap>
        <edgeMap>
          <xCoord>420</xCoord>
          <yCoord>249</yCoord>
        </edgeMap>
        <edgeMap>
          <xCoord>421</xCoord>
          <yCoord>248</yCoord>
        </edgeMap>
        <edgeMap>
          <xCoord>422</xCoord>
          <yCoord>247</yCoord>
        </edgeMap>
        <edgeMap>
          <xCoord>423</xCoord>
          <yCoord>246</yCoord>
        </edgeMap>
        <edgeMap>
          <xCoord>424</xCoord>
          <yCoord>246</yCoord>
        </edgeMap>
        <edgeMap>
          <xCoord>425</xCoord>
          <yCoord>246</yCoord>
        </edgeMap>
        <edgeMap>
          <xCoord>426</xCoord>
          <yCoord>246</yCoord>
        </edgeMap>
        <edgeMap>
          <xCoord>427</xCoord>
          <yCoord>246</yCoord>
        </edgeMap>
        <edgeMap>
          <xCoord>428</xCoord>
          <yCoord>245</yCoord>
        </edgeMap>
        <edgeMap>
          <xCoord>429</xCoord>
          <yCoord>244</yCoord>
        </edgeMap>
        <edgeMap>
          <xCoord>429</xCoord>
          <yCoord>243</yCoord>
        </edgeMap>
        <edgeMap>
          <xCoord>430</xCoord>
          <yCoord>242</yCoord>
        </edgeMap>
        <edgeMap>
          <xCoord>431</xCoord>
          <yCoord>241</yCoord>
        </edgeMap>
        <edgeMap>
          <xCoord>432</xCoord>
          <yCoord>240</yCoord>
        </edgeMap>
        <edgeMap>
          <xCoord>432</xCoord>
          <yCoord>239</yCoord>
        </edgeMap>
        <edgeMap>
          <xCoord>433</xCoord>
          <yCoord>239</yCoord>
        </edgeMap>
        <edgeMap>
          <xCoord>434</xCoord>
          <yCoord>238</yCoord>
        </edgeMap>
        <edgeMap>
          <xCoord>433</xCoord>
          <yCoord>237</yCoord>
        </edgeMap>
        <edgeMap>
          <xCoord>433</xCoord>
          <yCoord>236</yCoord>
        </edgeMap>
        <edgeMap>
          <xCoord>432</xCoord>
          <yCoord>235</yCoord>
        </edgeMap>
        <edgeMap>
          <xCoord>432</xCoord>
          <yCoord>234</yCoord>
        </edgeMap>
        <edgeMap>
          <xCoord>431</xCoord>
          <yCoord>233</yCoord>
        </edgeMap>
        <edgeMap>
          <xCoord>431</xCoord>
          <yCoord>232</yCoord>
        </edgeMap>
        <edgeMap>
          <xCoord>430</xCoord>
          <yCoord>231</yCoord>
        </edgeMap>
        <edgeMap>
          <xCoord>429</xCoord>
          <yCoord>230</yCoord>
        </edgeMap>
        <edgeMap>
          <xCoord>428</xCoord>
          <yCoord>230</yCoord>
        </edgeMap>
        <edgeMap>
          <xCoord>427</xCoord>
          <yCoord>230</yCoord>
        </edgeMap>
        <edgeMap>
          <xCoord>426</xCoord>
          <yCoord>230</yCoord>
        </edgeMap>
        <edgeMap>
          <xCoord>425</xCoord>
          <yCoord>230</yCoord>
        </edgeMap>
        <edgeMap>
          <xCoord>424</xCoord>
          <yCoord>230</yCoord>
        </edgeMap>
        <edgeMap>
          <xCoord>423</xCoord>
          <yCoord>230</yCoord>
        </edgeMap>
        <edgeMap>
          <xCoord>422</xCoord>
          <yCoord>230</yCoord>
        </edgeMap>
      </roi>
      <roi>
        <imageZposition>-182.250000 </imageZposition>
        <imageSOP_UID>1.3.6.1.4.1.14519.5.2.1.6279.6001.989566316470195901518155275593</imageSOP_UID>
        <inclusion>TRUE</inclusion>
        <edgeMap>
          <xCoord>422</xCoord>
          <yCoord>231</yCoord>
        </edgeMap>
        <edgeMap>
          <xCoord>421</xCoord>
          <yCoord>232</yCoord>
        </edgeMap>
        <edgeMap>
          <xCoord>420</xCoord>
          <yCoord>233</yCoord>
        </edgeMap>
        <edgeMap>
          <xCoord>419</xCoord>
          <yCoord>233</yCoord>
        </edgeMap>
        <edgeMap>
          <xCoord>418</xCoord>
          <yCoord>234</yCoord>
        </edgeMap>
        <edgeMap>
          <xCoord>417</xCoord>
          <yCoord>235</yCoord>
        </edgeMap>
        <edgeMap>
          <xCoord>416</xCoord>
          <yCoord>236</yCoord>
        </edgeMap>
        <edgeMap>
          <xCoord>415</xCoord>
          <yCoord>237</yCoord>
        </edgeMap>
        <edgeMap>
          <xCoord>415</xCoord>
          <yCoord>238</yCoord>
        </edgeMap>
        <edgeMap>
          <xCoord>415</xCoord>
          <yCoord>239</yCoord>
        </edgeMap>
        <edgeMap>
          <xCoord>415</xCoord>
          <yCoord>240</yCoord>
        </edgeMap>
        <edgeMap>
          <xCoord>415</xCoord>
          <yCoord>241</yCoord>
        </edgeMap>
        <edgeMap>
          <xCoord>415</xCoord>
          <yCoord>242</yCoord>
        </edgeMap>
        <edgeMap>
          <xCoord>416</xCoord>
          <yCoord>243</yCoord>
        </edgeMap>
        <edgeMap>
          <xCoord>417</xCoord>
          <yCoord>244</yCoord>
        </edgeMap>
        <edgeMap>
          <xCoord>418</xCoord>
          <yCoord>244</yCoord>
        </edgeMap>
        <edgeMap>
          <xCoord>419</xCoord>
          <yCoord>245</yCoord>
        </edgeMap>
        <edgeMap>
          <xCoord>419</xCoord>
          <yCoord>246</yCoord>
        </edgeMap>
        <edgeMap>
          <xCoord>419</xCoord>
          <yCoord>247</yCoord>
        </edgeMap>
        <edgeMap>
          <xCoord>419</xCoord>
          <yCoord>248</yCoord>
        </edgeMap>
        <edgeMap>
          <xCoord>420</xCoord>
          <yCoord>249</yCoord>
        </edgeMap>
        <edgeMap>
          <xCoord>421</xCoord>
          <yCoord>250</yCoord>
        </edgeMap>
        <edgeMap>
          <xCoord>422</xCoord>
          <yCoord>250</yCoord>
        </edgeMap>
        <edgeMap>
          <xCoord>423</xCoord>
          <yCoord>249</yCoord>
        </edgeMap>
        <edgeMap>
          <xCoord>424</xCoord>
          <yCoord>249</yCoord>
        </edgeMap>
        <edgeMap>
          <xCoord>425</xCoord>
          <yCoord>249</yCoord>
        </edgeMap>
        <edgeMap>
          <xCoord>426</xCoord>
          <yCoord>248</yCoord>
        </edgeMap>
        <edgeMap>
          <xCoord>427</xCoord>
          <yCoord>247</yCoord>
        </edgeMap>
        <edgeMap>
          <xCoord>427</xCoord>
          <yCoord>246</yCoord>
        </edgeMap>
        <edgeMap>
          <xCoord>428</xCoord>
          <yCoord>245</yCoord>
        </edgeMap>
        <edgeMap>
          <xCoord>429</xCoord>
          <yCoord>244</yCoord>
        </edgeMap>
        <edgeMap>
          <xCoord>430</xCoord>
          <yCoord>243</yCoord>
        </edgeMap>
        <edgeMap>
          <xCoord>431</xCoord>
          <yCoord>242</yCoord>
        </edgeMap>
        <edgeMap>
          <xCoord>431</xCoord>
          <yCoord>241</yCoord>
        </edgeMap>
        <edgeMap>
          <xCoord>432</xCoord>
          <yCoord>241</yCoord>
        </edgeMap>
        <edgeMap>
          <xCoord>433</xCoord>
          <yCoord>241</yCoord>
        </edgeMap>
        <edgeMap>
          <xCoord>434</xCoord>
          <yCoord>240</yCoord>
        </edgeMap>
        <edgeMap>
          <xCoord>434</xCoord>
          <yCoord>239</yCoord>
        </edgeMap>
        <edgeMap>
          <xCoord>434</xCoord>
          <yCoord>238</yCoord>
        </edgeMap>
        <edgeMap>
          <xCoord>434</xCoord>
          <yCoord>237</yCoord>
        </edgeMap>
        <edgeMap>
          <xCoord>434</xCoord>
          <yCoord>236</yCoord>
        </edgeMap>
        <edgeMap>
          <xCoord>434</xCoord>
          <yCoord>235</yCoord>
        </edgeMap>
        <edgeMap>
          <xCoord>433</xCoord>
          <yCoord>234</yCoord>
        </edgeMap>
        <edgeMap>
          <xCoord>432</xCoord>
          <yCoord>233</yCoord>
        </edgeMap>
        <edgeMap>
          <xCoord>431</xCoord>
          <yCoord>232</yCoord>
        </edgeMap>
        <edgeMap>
          <xCoord>430</xCoord>
          <yCoord>231</yCoord>
        </edgeMap>
        <edgeMap>
          <xCoord>429</xCoord>
          <yCoord>231</yCoord>
        </edgeMap>
        <edgeMap>
          <xCoord>428</xCoord>
          <yCoord>231</yCoord>
        </edgeMap>
        <edgeMap>
          <xCoord>427</xCoord>
          <yCoord>231</yCoord>
        </edgeMap>
        <edgeMap>
          <xCoord>426</xCoord>
          <yCoord>231</yCoord>
        </edgeMap>
        <edgeMap>
          <xCoord>425</xCoord>
          <yCoord>231</yCoord>
        </edgeMap>
        <edgeMap>
          <xCoord>424</xCoord>
          <yCoord>231</yCoord>
        </edgeMap>
        <edgeMap>
          <xCoord>423</xCoord>
          <yCoord>231</yCoord>
        </edgeMap>
        <edgeMap>
          <xCoord>422</xCoord>
          <yCoord>231</yCoord>
        </edgeMap>
      </roi>
      <roi>
        <imageZposition>-179.750000 </imageZposition>
        <imageSOP_UID>1.3.6.1.4.1.14519.5.2.1.6279.6001.162866561113180947022742995772</imageSOP_UID>
        <inclusion>TRUE</inclusion>
        <edgeMap>
          <xCoord>429</xCoord>
          <yCoord>233</yCoord>
        </edgeMap>
        <edgeMap>
          <xCoord>428</xCoord>
          <yCoord>234</yCoord>
        </edgeMap>
        <edgeMap>
          <xCoord>427</xCoord>
          <yCoord>235</yCoord>
        </edgeMap>
        <edgeMap>
          <xCoord>426</xCoord>
          <yCoord>236</yCoord>
        </edgeMap>
        <edgeMap>
          <xCoord>425</xCoord>
          <yCoord>236</yCoord>
        </edgeMap>
        <edgeMap>
          <xCoord>424</xCoord>
          <yCoord>236</yCoord>
        </edgeMap>
        <edgeMap>
          <xCoord>423</xCoord>
          <yCoord>236</yCoord>
        </edgeMap>
        <edgeMap>
          <xCoord>422</xCoord>
          <yCoord>235</yCoord>
        </edgeMap>
        <edgeMap>
          <xCoord>421</xCoord>
          <yCoord>235</yCoord>
        </edgeMap>
        <edgeMap>
          <xCoord>420</xCoord>
          <yCoord>235</yCoord>
        </edgeMap>
        <edgeMap>
          <xCoord>419</xCoord>
          <yCoord>235</yCoord>
        </edgeMap>
        <edgeMap>
          <xCoord>418</xCoord>
          <yCoord>235</yCoord>
        </edgeMap>
        <edgeMap>
          <xCoord>417</xCoord>
          <yCoord>236</yCoord>
        </edgeMap>
        <edgeMap>
          <xCoord>417</xCoord>
          <yCoord>237</yCoord>
        </edgeMap>
        <edgeMap>
          <xCoord>417</xCoord>
          <yCoord>238</yCoord>
        </edgeMap>
        <edgeMap>
          <xCoord>417</xCoord>
          <yCoord>239</yCoord>
        </edgeMap>
        <edgeMap>
          <xCoord>417</xCoord>
          <yCoord>240</yCoord>
        </edgeMap>
        <edgeMap>
          <xCoord>418</xCoord>
          <yCoord>241</yCoord>
        </edgeMap>
        <edgeMap>
          <xCoord>419</xCoord>
          <yCoord>242</yCoord>
        </edgeMap>
        <edgeMap>
          <xCoord>419</xCoord>
          <yCoord>243</yCoord>
        </edgeMap>
        <edgeMap>
          <xCoord>420</xCoord>
          <yCoord>244</yCoord>
        </edgeMap>
        <edgeMap>
          <xCoord>420</xCoord>
          <yCoord>245</yCoord>
        </edgeMap>
        <edgeMap>
          <xCoord>421</xCoord>
          <yCoord>246</yCoord>
        </edgeMap>
        <edgeMap>
          <xCoord>422</xCoord>
          <yCoord>247</yCoord>
        </edgeMap>
        <edgeMap>
          <xCoord>423</xCoord>
          <yCoord>248</yCoord>
        </edgeMap>
        <edgeMap>
          <xCoord>424</xCoord>
          <yCoord>248</yCoord>
        </edgeMap>
        <edgeMap>
          <xCoord>425</xCoord>
          <yCoord>248</yCoord>
        </edgeMap>
        <edgeMap>
          <xCoord>426</xCoord>
          <yCoord>247</yCoord>
        </edgeMap>
        <edgeMap>
          <xCoord>426</xCoord>
          <yCoord>246</yCoord>
        </edgeMap>
        <edgeMap>
          <xCoord>426</xCoord>
          <yCoord>245</yCoord>
        </edgeMap>
        <edgeMap>
          <xCoord>426</xCoord>
          <yCoord>244</yCoord>
        </edgeMap>
        <edgeMap>
          <xCoord>426</xCoord>
          <yCoord>243</yCoord>
        </edgeMap>
        <edgeMap>
          <xCoord>426</xCoord>
          <yCoord>242</yCoord>
        </edgeMap>
        <edgeMap>
          <xCoord>427</xCoord>
          <yCoord>241</yCoord>
        </edgeMap>
        <edgeMap>
          <xCoord>428</xCoord>
          <yCoord>241</yCoord>
        </edgeMap>
        <edgeMap>
          <xCoord>429</xCoord>
          <yCoord>241</yCoord>
        </edgeMap>
        <edgeMap>
          <xCoord>430</xCoord>
          <yCoord>241</yCoord>
        </edgeMap>
        <edgeMap>
          <xCoord>431</xCoord>
          <yCoord>240</yCoord>
        </edgeMap>
        <edgeMap>
          <xCoord>432</xCoord>
          <yCoord>240</yCoord>
        </edgeMap>
        <edgeMap>
          <xCoord>433</xCoord>
          <yCoord>239</yCoord>
        </edgeMap>
        <edgeMap>
          <xCoord>433</xCoord>
          <yCoord>238</yCoord>
        </edgeMap>
        <edgeMap>
          <xCoord>433</xCoord>
          <yCoord>237</yCoord>
        </edgeMap>
        <edgeMap>
          <xCoord>433</xCoord>
          <yCoord>236</yCoord>
        </edgeMap>
        <edgeMap>
          <xCoord>433</xCoord>
          <yCoord>235</yCoord>
        </edgeMap>
        <edgeMap>
          <xCoord>432</xCoord>
          <yCoord>234</yCoord>
        </edgeMap>
        <edgeMap>
          <xCoord>431</xCoord>
          <yCoord>233</yCoord>
        </edgeMap>
        <edgeMap>
          <xCoord>430</xCoord>
          <yCoord>233</yCoord>
        </edgeMap>
        <edgeMap>
          <xCoord>429</xCoord>
          <yCoord>233</yCoord>
        </edgeMap>
      </roi>
    </unblindedReadNodule>
    <unblindedReadNodule>
      <noduleID>Nodule 006</noduleID>
      <characteristics>
        <subtlety>3</subtlety>
        <internalStructure>1</internalStructure>
        <calcification>6</calcification>
        <sphericity>4</sphericity>
        <margin>5</margin>
        <lobulation>1</lobulation>
        <spiculation>1</spiculation>
        <texture>5</texture>
        <malignancy>2</malignancy>
      </characteristics>
      <roi>
        <imageZposition>-147.250000 </imageZposition>
        <imageSOP_UID>1.3.6.1.4.1.14519.5.2.1.6279.6001.246956049512561900070698373364</imageSOP_UID>
        <inclusion>TRUE</inclusion>
        <edgeMap>
          <xCoord>376</xCoord>
          <yCoord>191</yCoord>
        </edgeMap>
        <edgeMap>
          <xCoord>375</xCoord>
          <yCoord>192</yCoord>
        </edgeMap>
        <edgeMap>
          <xCoord>374</xCoord>
          <yCoord>192</yCoord>
        </edgeMap>
        <edgeMap>
          <xCoord>373</xCoord>
          <yCoord>193</yCoord>
        </edgeMap>
        <edgeMap>
          <xCoord>373</xCoord>
          <yCoord>194</yCoord>
        </edgeMap>
        <edgeMap>
          <xCoord>373</xCoord>
          <yCoord>195</yCoord>
        </edgeMap>
        <edgeMap>
          <xCoord>373</xCoord>
          <yCoord>196</yCoord>
        </edgeMap>
        <edgeMap>
          <xCoord>374</xCoord>
          <yCoord>197</yCoord>
        </edgeMap>
        <edgeMap>
          <xCoord>374</xCoord>
          <yCoord>198</yCoord>
        </edgeMap>
        <edgeMap>
          <xCoord>375</xCoord>
          <yCoord>199</yCoord>
        </edgeMap>
        <edgeMap>
          <xCoord>376</xCoord>
          <yCoord>199</yCoord>
        </edgeMap>
        <edgeMap>
          <xCoord>377</xCoord>
          <yCoord>199</yCoord>
        </edgeMap>
        <edgeMap>
          <xCoord>378</xCoord>
          <yCoord>199</yCoord>
        </edgeMap>
        <edgeMap>
          <xCoord>379</xCoord>
          <yCoord>199</yCoord>
        </edgeMap>
        <edgeMap>
          <xCoord>380</xCoord>
          <yCoord>198</yCoord>
        </edgeMap>
        <edgeMap>
          <xCoord>381</xCoord>
          <yCoord>197</yCoord>
        </edgeMap>
        <edgeMap>
          <xCoord>382</xCoord>
          <yCoord>196</yCoord>
        </edgeMap>
        <edgeMap>
          <xCoord>383</xCoord>
          <yCoord>196</yCoord>
        </edgeMap>
        <edgeMap>
          <xCoord>384</xCoord>
          <yCoord>195</yCoord>
        </edgeMap>
        <edgeMap>
          <xCoord>383</xCoord>
          <yCoord>194</yCoord>
        </edgeMap>
        <edgeMap>
          <xCoord>383</xCoord>
          <yCoord>193</yCoord>
        </edgeMap>
        <edgeMap>
          <xCoord>382</xCoord>
          <yCoord>192</yCoord>
        </edgeMap>
        <edgeMap>
          <xCoord>381</xCoord>
          <yCoord>191</yCoord>
        </edgeMap>
        <edgeMap>
          <xCoord>380</xCoord>
          <yCoord>191</yCoord>
        </edgeMap>
        <edgeMap>
          <xCoord>379</xCoord>
          <yCoord>191</yCoord>
        </edgeMap>
        <edgeMap>
          <xCoord>378</xCoord>
          <yCoord>191</yCoord>
        </edgeMap>
        <edgeMap>
          <xCoord>377</xCoord>
          <yCoord>191</yCoord>
        </edgeMap>
        <edgeMap>
          <xCoord>376</xCoord>
          <yCoord>191</yCoord>
        </edgeMap>
      </roi>
      <roi>
        <imageZposition>-144.750000 </imageZposition>
        <imageSOP_UID>1.3.6.1.4.1.14519.5.2.1.6279.6001.212500563746115130019818517496</imageSOP_UID>
        <inclusion>TRUE</inclusion>
        <edgeMap>
          <xCoord>374</xCoord>
          <yCoord>189</yCoord>
        </edgeMap>
        <edgeMap>
          <xCoord>373</xCoord>
          <yCoord>190</yCoord>
        </edgeMap>
        <edgeMap>
          <xCoord>372</xCoord>
          <yCoord>191</yCoord>
        </edgeMap>
        <edgeMap>
          <xCoord>372</xCoord>
          <yCoord>192</yCoord>
        </edgeMap>
        <edgeMap>
          <xCoord>372</xCoord>
          <yCoord>193</yCoord>
        </edgeMap>
        <edgeMap>
          <xCoord>373</xCoord>
          <yCoord>194</yCoord>
        </edgeMap>
        <edgeMap>
          <xCoord>374</xCoord>
          <yCoord>195</yCoord>
        </edgeMap>
        <edgeMap>
          <xCoord>374</xCoord>
          <yCoord>196</yCoord>
        </edgeMap>
        <edgeMap>
          <xCoord>375</xCoord>
          <yCoord>197</yCoord>
        </edgeMap>
        <edgeMap>
          <xCoord>375</xCoord>
          <yCoord>198</yCoord>
        </edgeMap>
        <edgeMap>
          <xCoord>376</xCoord>
          <yCoord>199</yCoord>
        </edgeMap>
        <edgeMap>
          <xCoord>377</xCoord>
          <yCoord>200</yCoord>
        </edgeMap>
        <edgeMap>
          <xCoord>378</xCoord>
          <yCoord>200</yCoord>
        </edgeMap>
        <edgeMap>
          <xCoord>379</xCoord>
          <yCoord>200</yCoord>
        </edgeMap>
        <edgeMap>
          <xCoord>380</xCoord>
          <yCoord>200</yCoord>
        </edgeMap>
        <edgeMap>
          <xCoord>381</xCoord>
          <yCoord>199</yCoord>
        </edgeMap>
        <edgeMap>
          <xCoord>382</xCoord>
          <yCoord>198</yCoord>
        </edgeMap>
        <edgeMap>
          <xCoord>383</xCoord>
          <yCoord>198</yCoord>
        </edgeMap>
        <edgeMap>
          <xCoord>384</xCoord>
          <yCoord>197</yCoord>
        </edgeMap>
        <edgeMap>
          <xCoord>385</xCoord>
          <yCoord>196</yCoord>
        </edgeMap>
        <edgeMap>
          <xCoord>385</xCoord>
          <yCoord>195</yCoord>
        </edgeMap>
        <edgeMap>
          <xCoord>385</xCoord>
          <yCoord>194</yCoord>
        </edgeMap>
        <edgeMap>
          <xCoord>385</xCoord>
          <yCoord>193</yCoord>
        </edgeMap>
        <edgeMap>
          <xCoord>385</xCoord>
          <yCoord>192</yCoord>
        </edgeMap>
        <edgeMap>
          <xCoord>385</xCoord>
          <yCoord>191</yCoord>
        </edgeMap>
        <edgeMap>
          <xCoord>384</xCoord>
          <yCoord>190</yCoord>
        </edgeMap>
        <edgeMap>
          <xCoord>383</xCoord>
          <yCoord>189</yCoord>
        </edgeMap>
        <edgeMap>
          <xCoord>382</xCoord>
          <yCoord>189</yCoord>
        </edgeMap>
        <edgeMap>
          <xCoord>381</xCoord>
          <yCoord>189</yCoord>
        </edgeMap>
        <edgeMap>
          <xCoord>380</xCoord>
          <yCoord>189</yCoord>
        </edgeMap>
        <edgeMap>
          <xCoord>379</xCoord>
          <yCoord>189</yCoord>
        </edgeMap>
        <edgeMap>
          <xCoord>378</xCoord>
          <yCoord>189</yCoord>
        </edgeMap>
        <edgeMap>
          <xCoord>377</xCoord>
          <yCoord>189</yCoord>
        </edgeMap>
        <edgeMap>
          <xCoord>376</xCoord>
          <yCoord>189</yCoord>
        </edgeMap>
        <edgeMap>
          <xCoord>375</xCoord>
          <yCoord>189</yCoord>
        </edgeMap>
        <edgeMap>
          <xCoord>374</xCoord>
          <yCoord>189</yCoord>
        </edgeMap>
      </roi>
      <roi>
        <imageZposition>-142.250000 </imageZposition>
        <imageSOP_UID>1.3.6.1.4.1.14519.5.2.1.6279.6001.260298197426491470659377726218</imageSOP_UID>
        <inclusion>TRUE</inclusion>
        <edgeMap>
          <xCoord>373</xCoord>
          <yCoord>189</yCoord>
        </edgeMap>
        <edgeMap>
          <xCoord>372</xCoord>
          <yCoord>190</yCoord>
        </edgeMap>
        <edgeMap>
          <xCoord>372</xCoord>
          <yCoord>191</yCoord>
        </edgeMap>
        <edgeMap>
          <xCoord>372</xCoord>
          <yCoord>192</yCoord>
        </edgeMap>
        <edgeMap>
          <xCoord>372</xCoord>
          <yCoord>193</yCoord>
        </edgeMap>
        <edgeMap>
          <xCoord>372</xCoord>
          <yCoord>194</yCoord>
        </edgeMap>
        <edgeMap>
          <xCoord>373</xCoord>
          <yCoord>195</yCoord>
        </edgeMap>
        <edgeMap>
          <xCoord>373</xCoord>
          <yCoord>196</yCoord>
        </edgeMap>
        <edgeMap>
          <xCoord>374</xCoord>
          <yCoord>197</yCoord>
        </edgeMap>
        <edgeMap>
          <xCoord>375</xCoord>
          <yCoord>198</yCoord>
        </edgeMap>
        <edgeMap>
          <xCoord>376</xCoord>
          <yCoord>199</yCoord>
        </edgeMap>
        <edgeMap>
          <xCoord>377</xCoord>
          <yCoord>199</yCoord>
        </edgeMap>
        <edgeMap>
          <xCoord>378</xCoord>
          <yCoord>198</yCoord>
        </edgeMap>
        <edgeMap>
          <xCoord>379</xCoord>
          <yCoord>197</yCoord>
        </edgeMap>
        <edgeMap>
          <xCoord>380</xCoord>
          <yCoord>197</yCoord>
        </edgeMap>
        <edgeMap>
          <xCoord>381</xCoord>
          <yCoord>197</yCoord>
        </edgeMap>
        <edgeMap>
          <xCoord>382</xCoord>
          <yCoord>197</yCoord>
        </edgeMap>
        <edgeMap>
          <xCoord>383</xCoord>
          <yCoord>197</yCoord>
        </edgeMap>
        <edgeMap>
          <xCoord>384</xCoord>
          <yCoord>197</yCoord>
        </edgeMap>
        <edgeMap>
          <xCoord>385</xCoord>
          <yCoord>197</yCoord>
        </edgeMap>
        <edgeMap>
          <xCoord>386</xCoord>
          <yCoord>196</yCoord>
        </edgeMap>
        <edgeMap>
          <xCoord>386</xCoord>
          <yCoord>195</yCoord>
        </edgeMap>
        <edgeMap>
          <xCoord>385</xCoord>
          <yCoord>194</yCoord>
        </edgeMap>
        <edgeMap>
          <xCoord>385</xCoord>
          <yCoord>193</yCoord>
        </edgeMap>
        <edgeMap>
          <xCoord>384</xCoord>
          <yCoord>192</yCoord>
        </edgeMap>
        <edgeMap>
          <xCoord>383</xCoord>
          <yCoord>191</yCoord>
        </edgeMap>
        <edgeMap>
          <xCoord>382</xCoord>
          <yCoord>190</yCoord>
        </edgeMap>
        <edgeMap>
          <xCoord>381</xCoord>
          <yCoord>189</yCoord>
        </edgeMap>
        <edgeMap>
          <xCoord>380</xCoord>
          <yCoord>189</yCoord>
        </edgeMap>
        <edgeMap>
          <xCoord>379</xCoord>
          <yCoord>189</yCoord>
        </edgeMap>
        <edgeMap>
          <xCoord>378</xCoord>
          <yCoord>189</yCoord>
        </edgeMap>
        <edgeMap>
          <xCoord>377</xCoord>
          <yCoord>189</yCoord>
        </edgeMap>
        <edgeMap>
          <xCoord>376</xCoord>
          <yCoord>189</yCoord>
        </edgeMap>
        <edgeMap>
          <xCoord>375</xCoord>
          <yCoord>189</yCoord>
        </edgeMap>
        <edgeMap>
          <xCoord>374</xCoord>
          <yCoord>189</yCoord>
        </edgeMap>
        <edgeMap>
          <xCoord>373</xCoord>
          <yCoord>189</yCoord>
        </edgeMap>
      </roi>
    </unblindedReadNodule>
    <unblindedReadNodule>
      <noduleID>Nodule 004</noduleID>
      <characteristics>
        <subtlety>3</subtlety>
        <internalStructure>1</internalStructure>
        <calcification>6</calcification>
        <sphericity>4</sphericity>
        <margin>5</margin>
        <lobulation>1</lobulation>
        <spiculation>2</spiculation>
        <texture>5</texture>
        <malignancy>2</malignancy>
      </characteristics>
      <roi>
        <imageZposition>-114.750000 </imageZposition>
        <imageSOP_UID>1.3.6.1.4.1.14519.5.2.1.6279.6001.327880578664485829888533864005</imageSOP_UID>
        <inclusion>TRUE</inclusion>
        <edgeMap>
          <xCoord>139</xCoord>
          <yCoord>277</yCoord>
        </edgeMap>
        <edgeMap>
          <xCoord>138</xCoord>
          <yCoord>278</yCoord>
        </edgeMap>
        <edgeMap>
          <xCoord>137</xCoord>
          <yCoord>279</yCoord>
        </edgeMap>
        <edgeMap>
          <xCoord>136</xCoord>
          <yCoord>280</yCoord>
        </edgeMap>
        <edgeMap>
          <xCoord>136</xCoord>
          <yCoord>281</yCoord>
        </edgeMap>
        <edgeMap>
          <xCoord>136</xCoord>
          <yCoord>282</yCoord>
        </edgeMap>
        <edgeMap>
          <xCoord>136</xCoord>
          <yCoord>283</yCoord>
        </edgeMap>
        <edgeMap>
          <xCoord>136</xCoord>
          <yCoord>284</yCoord>
        </edgeMap>
        <edgeMap>
          <xCoord>136</xCoord>
          <yCoord>285</yCoord>
        </edgeMap>
        <edgeMap>
          <xCoord>136</xCoord>
          <yCoord>286</yCoord>
        </edgeMap>
        <edgeMap>
          <xCoord>137</xCoord>
          <yCoord>287</yCoord>
        </edgeMap>
        <edgeMap>
          <xCoord>138</xCoord>
          <yCoord>288</yCoord>
        </edgeMap>
        <edgeMap>
          <xCoord>139</xCoord>
          <yCoord>288</yCoord>
        </edgeMap>
        <edgeMap>
          <xCoord>140</xCoord>
          <yCoord>288</yCoord>
        </edgeMap>
        <edgeMap>
          <xCoord>141</xCoord>
          <yCoord>288</yCoord>
        </edgeMap>
        <edgeMap>
          <xCoord>142</xCoord>
          <yCoord>287</yCoord>
        </edgeMap>
        <edgeMap>
          <xCoord>143</xCoord>
          <yCoord>287</yCoord>
        </edgeMap>
        <edgeMap>
          <xCoord>144</xCoord>
          <yCoord>286</yCoord>
        </edgeMap>
        <edgeMap>
          <xCoord>145</xCoord>
          <yCoord>285</yCoord>
        </edgeMap>
        <edgeMap>
          <xCoord>146</xCoord>
          <yCoord>285</yCoord>
        </edgeMap>
        <edgeMap>
          <xCoord>147</xCoord>
          <yCoord>285</yCoord>
        </edgeMap>
        <edgeMap>
          <xCoord>148</xCoord>
          <yCoord>284</yCoord>
        </edgeMap>
        <edgeMap>
          <xCoord>147</xCoord>
          <yCoord>283</yCoord>
        </edgeMap>
        <edgeMap>
          <xCoord>147</xCoord>
          <yCoord>282</yCoord>
        </edgeMap>
        <edgeMap>
          <xCoord>146</xCoord>
          <yCoord>281</yCoord>
        </edgeMap>
        <edgeMap>
          <xCoord>146</xCoord>
          <yCoord>280</yCoord>
        </edgeMap>
        <edgeMap>
          <xCoord>145</xCoord>
          <yCoord>279</yCoord>
        </edgeMap>
        <edgeMap>
          <xCoord>144</xCoord>
          <yCoord>278</yCoord>
        </edgeMap>
        <edgeMap>
          <xCoord>143</xCoord>
          <yCoord>278</yCoord>
        </edgeMap>
        <edgeMap>
          <xCoord>142</xCoord>
          <yCoord>277</yCoord>
        </edgeMap>
        <edgeMap>
          <xCoord>141</xCoord>
          <yCoord>277</yCoord>
        </edgeMap>
        <edgeMap>
          <xCoord>140</xCoord>
          <yCoord>277</yCoord>
        </edgeMap>
        <edgeMap>
          <xCoord>139</xCoord>
          <yCoord>277</yCoord>
        </edgeMap>
      </roi>
      <roi>
        <imageZposition>-112.250000 </imageZposition>
        <imageSOP_UID>1.3.6.1.4.1.14519.5.2.1.6279.6001.257584809248073067062224030266</imageSOP_UID>
        <inclusion>TRUE</inclusion>
        <edgeMap>
          <xCoord>138</xCoord>
          <yCoord>279</yCoord>
        </edgeMap>
        <edgeMap>
          <xCoord>137</xCoord>
          <yCoord>280</yCoord>
        </edgeMap>
        <edgeMap>
          <xCoord>136</xCoord>
          <yCoord>281</yCoord>
        </edgeMap>
        <edgeMap>
          <xCoord>136</xCoord>
          <yCoord>282</yCoord>
        </edgeMap>
        <edgeMap>
          <xCoord>135</xCoord>
          <yCoord>283</yCoord>
        </edgeMap>
        <edgeMap>
          <xCoord>136</xCoord>
          <yCoord>284</yCoord>
        </edgeMap>
        <edgeMap>
          <xCoord>137</xCoord>
          <yCoord>285</yCoord>
        </edgeMap>
        <edgeMap>
          <xCoord>137</xCoord>
          <yCoord>286</yCoord>
        </edgeMap>
        <edgeMap>
          <xCoord>138</xCoord>
          <yCoord>287</yCoord>
        </edgeMap>
        <edgeMap>
          <xCoord>139</xCoord>
          <yCoord>288</yCoord>
        </edgeMap>
        <edgeMap>
          <xCoord>140</xCoord>
          <yCoord>288</yCoord>
        </edgeMap>
        <edgeMap>
          <xCoord>141</xCoord>
          <yCoord>287</yCoord>
        </edgeMap>
        <edgeMap>
          <xCoord>142</xCoord>
          <yCoord>286</yCoord>
        </edgeMap>
        <edgeMap>
          <xCoord>143</xCoord>
          <yCoord>286</yCoord>
        </edgeMap>
        <edgeMap>
          <xCoord>144</xCoord>
          <yCoord>285</yCoord>
        </edgeMap>
        <edgeMap>
          <xCoord>145</xCoord>
          <yCoord>284</yCoord>
        </edgeMap>
        <edgeMap>
          <xCoord>145</xCoord>
          <yCoord>283</yCoord>
        </edgeMap>
        <edgeMap>
          <xCoord>144</xCoord>
          <yCoord>282</yCoord>
        </edgeMap>
        <edgeMap>
          <xCoord>144</xCoord>
          <yCoord>281</yCoord>
        </edgeMap>
        <edgeMap>
          <xCoord>143</xCoord>
          <yCoord>280</yCoord>
        </edgeMap>
        <edgeMap>
          <xCoord>142</xCoord>
          <yCoord>279</yCoord>
        </edgeMap>
        <edgeMap>
          <xCoord>141</xCoord>
          <yCoord>279</yCoord>
        </edgeMap>
        <edgeMap>
          <xCoord>140</xCoord>
          <yCoord>279</yCoord>
        </edgeMap>
        <edgeMap>
          <xCoord>139</xCoord>
          <yCoord>279</yCoord>
        </edgeMap>
        <edgeMap>
          <xCoord>138</xCoord>
          <yCoord>279</yCoord>
        </edgeMap>
      </roi>
    </unblindedReadNodule>
    <unblindedReadNodule>
      <noduleID>Nodule 011</noduleID>
      <characteristics>
        <subtlety>5</subtlety>
        <internalStructure>1</internalStructure>
        <calcification>6</calcification>
        <sphericity>3</sphericity>
        <margin>4</margin>
        <lobulation>2</lobulation>
        <spiculation>3</spiculation>
        <texture>5</texture>
        <malignancy>5</malignancy>
      </characteristics>
      <roi>
        <imageZposition>-69.750000</imageZposition>
        <imageSOP_UID>1.3.6.1.4.1.14519.5.2.1.6279.6001.219833677629218220844310245294</imageSOP_UID>
        <inclusion>TRUE</inclusion>
        <edgeMap>
          <xCoord>336</xCoord>
          <yCoord>261</yCoord>
        </edgeMap>
        <edgeMap>
          <xCoord>335</xCoord>
          <yCoord>262</yCoord>
        </edgeMap>
        <edgeMap>
          <xCoord>334</xCoord>
          <yCoord>263</yCoord>
        </edgeMap>
        <edgeMap>
          <xCoord>334</xCoord>
          <yCoord>264</yCoord>
        </edgeMap>
        <edgeMap>
          <xCoord>334</xCoord>
          <yCoord>265</yCoord>
        </edgeMap>
        <edgeMap>
          <xCoord>334</xCoord>
          <yCoord>266</yCoord>
        </edgeMap>
        <edgeMap>
          <xCoord>333</xCoord>
          <yCoord>267</yCoord>
        </edgeMap>
        <edgeMap>
          <xCoord>333</xCoord>
          <yCoord>268</yCoord>
        </edgeMap>
        <edgeMap>
          <xCoord>332</xCoord>
          <yCoord>269</yCoord>
        </edgeMap>
        <edgeMap>
          <xCoord>332</xCoord>
          <yCoord>270</yCoord>
        </edgeMap>
        <edgeMap>
          <xCoord>332</xCoord>
          <yCoord>271</yCoord>
        </edgeMap>
        <edgeMap>
          <xCoord>332</xCoord>
          <yCoord>272</yCoord>
        </edgeMap>
        <edgeMap>
          <xCoord>332</xCoord>
          <yCoord>273</yCoord>
        </edgeMap>
        <edgeMap>
          <xCoord>333</xCoord>
          <yCoord>274</yCoord>
        </edgeMap>
        <edgeMap>
          <xCoord>334</xCoord>
          <yCoord>275</yCoord>
        </edgeMap>
        <edgeMap>
          <xCoord>335</xCoord>
          <yCoord>276</yCoord>
        </edgeMap>
        <edgeMap>
          <xCoord>336</xCoord>
          <yCoord>277</yCoord>
        </edgeMap>
        <edgeMap>
          <xCoord>337</xCoord>
          <yCoord>278</yCoord>
        </edgeMap>
        <edgeMap>
          <xCoord>338</xCoord>
          <yCoord>278</yCoord>
        </edgeMap>
        <edgeMap>
          <xCoord>339</xCoord>
          <yCoord>278</yCoord>
        </edgeMap>
        <edgeMap>
          <xCoord>340</xCoord>
          <yCoord>278</yCoord>
        </edgeMap>
        <edgeMap>
          <xCoord>341</xCoord>
          <yCoord>278</yCoord>
        </edgeMap>
        <edgeMap>
          <xCoord>342</xCoord>
          <yCoord>278</yCoord>
        </edgeMap>
        <edgeMap>
          <xCoord>343</xCoord>
          <yCoord>278</yCoord>
        </edgeMap>
        <edgeMap>
          <xCoord>344</xCoord>
          <yCoord>279</yCoord>
        </edgeMap>
        <edgeMap>
          <xCoord>345</xCoord>
          <yCoord>280</yCoord>
        </edgeMap>
        <edgeMap>
          <xCoord>346</xCoord>
          <yCoord>280</yCoord>
        </edgeMap>
        <edgeMap>
          <xCoord>346</xCoord>
          <yCoord>281</yCoord>
        </edgeMap>
        <edgeMap>
          <xCoord>347</xCoord>
          <yCoord>282</yCoord>
        </edgeMap>
        <edgeMap>
          <xCoord>347</xCoord>
          <yCoord>283</yCoord>
        </edgeMap>
        <edgeMap>
          <xCoord>348</xCoord>
          <yCoord>284</yCoord>
        </edgeMap>
        <edgeMap>
          <xCoord>349</xCoord>
          <yCoord>285</yCoord>
        </edgeMap>
        <edgeMap>
          <xCoord>350</xCoord>
          <yCoord>285</yCoord>
        </edgeMap>
        <edgeMap>
          <xCoord>351</xCoord>
          <yCoord>284</yCoord>
        </edgeMap>
        <edgeMap>
          <xCoord>351</xCoord>
          <yCoord>283</yCoord>
        </edgeMap>
        <edgeMap>
          <xCoord>351</xCoord>
          <yCoord>282</yCoord>
        </edgeMap>
        <edgeMap>
          <xCoord>352</xCoord>
          <yCoord>281</yCoord>
        </edgeMap>
        <edgeMap>
          <xCoord>352</xCoord>
          <yCoord>280</yCoord>
        </edgeMap>
        <edgeMap>
          <xCoord>351</xCoord>
          <yCoord>279</yCoord>
        </edgeMap>
        <edgeMap>
          <xCoord>351</xCoord>
          <yCoord>278</yCoord>
        </edgeMap>
        <edgeMap>
          <xCoord>351</xCoord>
          <yCoord>277</yCoord>
        </edgeMap>
        <edgeMap>
          <xCoord>351</xCoord>
          <yCoord>276</yCoord>
        </edgeMap>
        <edgeMap>
          <xCoord>351</xCoord>
          <yCoord>275</yCoord>
        </edgeMap>
        <edgeMap>
          <xCoord>351</xCoord>
          <yCoord>274</yCoord>
        </edgeMap>
        <edgeMap>
          <xCoord>351</xCoord>
          <yCoord>273</yCoord>
        </edgeMap>
        <edgeMap>
          <xCoord>350</xCoord>
          <yCoord>272</yCoord>
        </edgeMap>
        <edgeMap>
          <xCoord>349</xCoord>
          <yCoord>272</yCoord>
        </edgeMap>
        <edgeMap>
          <xCoord>348</xCoord>
          <yCoord>272</yCoord>
        </edgeMap>
        <edgeMap>
          <xCoord>347</xCoord>
          <yCoord>271</yCoord>
        </edgeMap>
        <edgeMap>
          <xCoord>346</xCoord>
          <yCoord>270</yCoord>
        </edgeMap>
        <edgeMap>
          <xCoord>345</xCoord>
          <yCoord>269</yCoord>
        </edgeMap>
        <edgeMap>
          <xCoord>344</xCoord>
          <yCoord>268</yCoord>
        </edgeMap>
        <edgeMap>
          <xCoord>343</xCoord>
          <yCoord>268</yCoord>
        </edgeMap>
        <edgeMap>
          <xCoord>342</xCoord>
          <yCoord>268</yCoord>
        </edgeMap>
        <edgeMap>
          <xCoord>342</xCoord>
          <yCoord>267</yCoord>
        </edgeMap>
        <edgeMap>
          <xCoord>342</xCoord>
          <yCoord>266</yCoord>
        </edgeMap>
        <edgeMap>
          <xCoord>342</xCoord>
          <yCoord>265</yCoord>
        </edgeMap>
        <edgeMap>
          <xCoord>342</xCoord>
          <yCoord>264</yCoord>
        </edgeMap>
        <edgeMap>
          <xCoord>342</xCoord>
          <yCoord>263</yCoord>
        </edgeMap>
        <edgeMap>
          <xCoord>342</xCoord>
          <yCoord>262</yCoord>
        </edgeMap>
        <edgeMap>
          <xCoord>341</xCoord>
          <yCoord>261</yCoord>
        </edgeMap>
        <edgeMap>
          <xCoord>340</xCoord>
          <yCoord>261</yCoord>
        </edgeMap>
        <edgeMap>
          <xCoord>339</xCoord>
          <yCoord>261</yCoord>
        </edgeMap>
        <edgeMap>
          <xCoord>338</xCoord>
          <yCoord>261</yCoord>
        </edgeMap>
        <edgeMap>
          <xCoord>337</xCoord>
          <yCoord>261</yCoord>
        </edgeMap>
        <edgeMap>
          <xCoord>336</xCoord>
          <yCoord>261</yCoord>
        </edgeMap>
      </roi>
      <roi>
        <imageZposition>-67.250000</imageZposition>
        <imageSOP_UID>1.3.6.1.4.1.14519.5.2.1.6279.6001.332123888774815156547373167001</imageSOP_UID>
        <inclusion>TRUE</inclusion>
        <edgeMap>
          <xCoord>332</xCoord>
          <yCoord>261</yCoord>
        </edgeMap>
        <edgeMap>
          <xCoord>331</xCoord>
          <yCoord>262</yCoord>
        </edgeMap>
        <edgeMap>
          <xCoord>330</xCoord>
          <yCoord>263</yCoord>
        </edgeMap>
        <edgeMap>
          <xCoord>329</xCoord>
          <yCoord>264</yCoord>
        </edgeMap>
        <edgeMap>
          <xCoord>329</xCoord>
          <yCoord>265</yCoord>
        </edgeMap>
        <edgeMap>
          <xCoord>329</xCoord>
          <yCoord>266</yCoord>
        </edgeMap>
        <edgeMap>
          <xCoord>329</xCoord>
          <yCoord>267</yCoord>
        </edgeMap>
        <edgeMap>
          <xCoord>329</xCoord>
          <yCoord>268</yCoord>
        </edgeMap>
        <edgeMap>
          <xCoord>328</xCoord>
          <yCoord>269</yCoord>
        </edgeMap>
        <edgeMap>
          <xCoord>327</xCoord>
          <yCoord>270</yCoord>
        </edgeMap>
        <edgeMap>
          <xCoord>327</xCoord>
          <yCoord>271</yCoord>
        </edgeMap>
        <edgeMap>
          <xCoord>327</xCoord>
          <yCoord>272</yCoord>
        </edgeMap>
        <edgeMap>
          <xCoord>326</xCoord>
          <yCoord>273</yCoord>
        </edgeMap>
        <edgeMap>
          <xCoord>326</xCoord>
          <yCoord>274</yCoord>
        </edgeMap>
        <edgeMap>
          <xCoord>327</xCoord>
          <yCoord>275</yCoord>
        </edgeMap>
        <edgeMap>
          <xCoord>327</xCoord>
          <yCoord>276</yCoord>
        </edgeMap>
        <edgeMap>
          <xCoord>328</xCoord>
          <yCoord>277</yCoord>
        </edgeMap>
        <edgeMap>
          <xCoord>329</xCoord>
          <yCoord>278</yCoord>
        </edgeMap>
        <edgeMap>
          <xCoord>330</xCoord>
          <yCoord>279</yCoord>
        </edgeMap>
        <edgeMap>
          <xCoord>331</xCoord>
          <yCoord>279</yCoord>
        </edgeMap>
        <edgeMap>
          <xCoord>332</xCoord>
          <yCoord>280</yCoord>
        </edgeMap>
        <edgeMap>
          <xCoord>333</xCoord>
          <yCoord>280</yCoord>
        </edgeMap>
        <edgeMap>
          <xCoord>334</xCoord>
          <yCoord>281</yCoord>
        </edgeMap>
        <edgeMap>
          <xCoord>335</xCoord>
          <yCoord>281</yCoord>
        </edgeMap>
        <edgeMap>
          <xCoord>336</xCoord>
          <yCoord>281</yCoord>
        </edgeMap>
        <edgeMap>
          <xCoord>337</xCoord>
          <yCoord>281</yCoord>
        </edgeMap>
        <edgeMap>
          <xCoord>338</xCoord>
          <yCoord>281</yCoord>
        </edgeMap>
        <edgeMap>
          <xCoord>339</xCoord>
          <yCoord>281</yCoord>
        </edgeMap>
        <edgeMap>
          <xCoord>340</xCoord>
          <yCoord>281</yCoord>
        </edgeMap>
        <edgeMap>
          <xCoord>341</xCoord>
          <yCoord>282</yCoord>
        </edgeMap>
        <edgeMap>
          <xCoord>342</xCoord>
          <yCoord>283</yCoord>
        </edgeMap>
        <edgeMap>
          <xCoord>343</xCoord>
          <yCoord>284</yCoord>
        </edgeMap>
        <edgeMap>
          <xCoord>344</xCoord>
          <yCoord>285</yCoord>
        </edgeMap>
        <edgeMap>
          <xCoord>345</xCoord>
          <yCoord>285</yCoord>
        </edgeMap>
        <edgeMap>
          <xCoord>346</xCoord>
          <yCoord>285</yCoord>
        </edgeMap>
        <edgeMap>
          <xCoord>347</xCoord>
          <yCoord>285</yCoord>
        </edgeMap>
        <edgeMap>
          <xCoord>348</xCoord>
          <yCoord>285</yCoord>
        </edgeMap>
        <edgeMap>
          <xCoord>349</xCoord>
          <yCoord>284</yCoord>
        </edgeMap>
        <edgeMap>
          <xCoord>350</xCoord>
          <yCoord>283</yCoord>
        </edgeMap>
        <edgeMap>
          <xCoord>351</xCoord>
          <yCoord>282</yCoord>
        </edgeMap>
        <edgeMap>
          <xCoord>352</xCoord>
          <yCoord>282</yCoord>
        </edgeMap>
        <edgeMap>
          <xCoord>353</xCoord>
          <yCoord>281</yCoord>
        </edgeMap>
        <edgeMap>
          <xCoord>354</xCoord>
          <yCoord>280</yCoord>
        </edgeMap>
        <edgeMap>
          <xCoord>355</xCoord>
          <yCoord>279</yCoord>
        </edgeMap>
        <edgeMap>
          <xCoord>356</xCoord>
          <yCoord>278</yCoord>
        </edgeMap>
        <edgeMap>
          <xCoord>356</xCoord>
          <yCoord>277</yCoord>
        </edgeMap>
        <edgeMap>
          <xCoord>356</xCoord>
          <yCoord>276</yCoord>
        </edgeMap>
        <edgeMap>
          <xCoord>356</xCoord>
          <yCoord>275</yCoord>
        </edgeMap>
        <edgeMap>
          <xCoord>355</xCoord>
          <yCoord>274</yCoord>
        </edgeMap>
        <edgeMap>
          <xCoord>354</xCoord>
          <yCoord>274</yCoord>
        </edgeMap>
        <edgeMap>
          <xCoord>353</xCoord>
          <yCoord>274</yCoord>
        </edgeMap>
        <edgeMap>
          <xCoord>352</xCoord>
          <yCoord>274</yCoord>
        </edgeMap>
        <edgeMap>
          <xCoord>351</xCoord>
          <yCoord>274</yCoord>
        </edgeMap>
        <edgeMap>
          <xCoord>350</xCoord>
          <yCoord>274</yCoord>
        </edgeMap>
        <edgeMap>
          <xCoord>349</xCoord>
          <yCoord>274</yCoord>
        </edgeMap>
        <edgeMap>
          <xCoord>348</xCoord>
          <yCoord>274</yCoord>
        </edgeMap>
        <edgeMap>
          <xCoord>348</xCoord>
          <yCoord>273</yCoord>
        </edgeMap>
        <edgeMap>
          <xCoord>347</xCoord>
          <yCoord>272</yCoord>
        </edgeMap>
        <edgeMap>
          <xCoord>346</xCoord>
          <yCoord>272</yCoord>
        </edgeMap>
        <edgeMap>
          <xCoord>345</xCoord>
          <yCoord>271</yCoord>
        </edgeMap>
        <edgeMap>
          <xCoord>345</xCoord>
          <yCoord>270</yCoord>
        </edgeMap>
        <edgeMap>
          <xCoord>345</xCoord>
          <yCoord>269</yCoord>
        </edgeMap>
        <edgeMap>
          <xCoord>344</xCoord>
          <yCoord>268</yCoord>
        </edgeMap>
        <edgeMap>
          <xCoord>344</xCoord>
          <yCoord>267</yCoord>
        </edgeMap>
        <edgeMap>
          <xCoord>343</xCoord>
          <yCoord>266</yCoord>
        </edgeMap>
        <edgeMap>
          <xCoord>342</xCoord>
          <yCoord>265</yCoord>
        </edgeMap>
        <edgeMap>
          <xCoord>341</xCoord>
          <yCoord>264</yCoord>
        </edgeMap>
        <edgeMap>
          <xCoord>340</xCoord>
          <yCoord>265</yCoord>
        </edgeMap>
        <edgeMap>
          <xCoord>339</xCoord>
          <yCoord>265</yCoord>
        </edgeMap>
        <edgeMap>
          <xCoord>338</xCoord>
          <yCoord>265</yCoord>
        </edgeMap>
        <edgeMap>
          <xCoord>337</xCoord>
          <yCoord>265</yCoord>
        </edgeMap>
        <edgeMap>
          <xCoord>336</xCoord>
          <yCoord>265</yCoord>
        </edgeMap>
        <edgeMap>
          <xCoord>335</xCoord>
          <yCoord>265</yCoord>
        </edgeMap>
        <edgeMap>
          <xCoord>334</xCoord>
          <yCoord>265</yCoord>
        </edgeMap>
        <edgeMap>
          <xCoord>334</xCoord>
          <yCoord>264</yCoord>
        </edgeMap>
        <edgeMap>
          <xCoord>334</xCoord>
          <yCoord>263</yCoord>
        </edgeMap>
        <edgeMap>
          <xCoord>334</xCoord>
          <yCoord>262</yCoord>
        </edgeMap>
        <edgeMap>
          <xCoord>333</xCoord>
          <yCoord>261</yCoord>
        </edgeMap>
        <edgeMap>
          <xCoord>332</xCoord>
          <yCoord>261</yCoord>
        </edgeMap>
      </roi>
      <roi>
        <imageZposition>-64.750000</imageZposition>
        <imageSOP_UID>1.3.6.1.4.1.14519.5.2.1.6279.6001.124244111510426276454885758962</imageSOP_UID>
        <inclusion>TRUE</inclusion>
        <edgeMap>
          <xCoord>332</xCoord>
          <yCoord>265</yCoord>
        </edgeMap>
        <edgeMap>
          <xCoord>331</xCoord>
          <yCoord>266</yCoord>
        </edgeMap>
        <edgeMap>
          <xCoord>330</xCoord>
          <yCoord>267</yCoord>
        </edgeMap>
        <edgeMap>
          <xCoord>329</xCoord>
          <yCoord>268</yCoord>
        </edgeMap>
        <edgeMap>
          <xCoord>328</xCoord>
          <yCoord>269</yCoord>
        </edgeMap>
        <edgeMap>
          <xCoord>327</xCoord>
          <yCoord>270</yCoord>
        </edgeMap>
        <edgeMap>
          <xCoord>326</xCoord>
          <yCoord>271</yCoord>
        </edgeMap>
        <edgeMap>
          <xCoord>325</xCoord>
          <yCoord>272</yCoord>
        </edgeMap>
        <edgeMap>
          <xCoord>325</xCoord>
          <yCoord>273</yCoord>
        </edgeMap>
        <edgeMap>
          <xCoord>324</xCoord>
          <yCoord>274</yCoord>
        </edgeMap>
        <edgeMap>
          <xCoord>324</xCoord>
          <yCoord>275</yCoord>
        </edgeMap>
        <edgeMap>
          <xCoord>323</xCoord>
          <yCoord>276</yCoord>
        </edgeMap>
        <edgeMap>
          <xCoord>323</xCoord>
          <yCoord>277</yCoord>
        </edgeMap>
        <edgeMap>
          <xCoord>323</xCoord>
          <yCoord>278</yCoord>
        </edgeMap>
        <edgeMap>
          <xCoord>323</xCoord>
          <yCoord>279</yCoord>
        </edgeMap>
        <edgeMap>
          <xCoord>324</xCoord>
          <yCoord>280</yCoord>
        </edgeMap>
        <edgeMap>
          <xCoord>325</xCoord>
          <yCoord>281</yCoord>
        </edgeMap>
        <edgeMap>
          <xCoord>326</xCoord>
          <yCoord>282</yCoord>
        </edgeMap>
        <edgeMap>
          <xCoord>327</xCoord>
          <yCoord>282</yCoord>
        </edgeMap>
        <edgeMap>
          <xCoord>328</xCoord>
          <yCoord>282</yCoord>
        </edgeMap>
        <edgeMap>
          <xCoord>329</xCoord>
          <yCoord>283</yCoord>
        </edgeMap>
        <edgeMap>
          <xCoord>330</xCoord>
          <yCoord>283</yCoord>
        </edgeMap>
        <edgeMap>
          <xCoord>331</xCoord>
          <yCoord>283</yCoord>
        </edgeMap>
        <edgeMap>
          <xCoord>332</xCoord>
          <yCoord>283</yCoord>
        </edgeMap>
        <edgeMap>
          <xCoord>333</xCoord>
          <yCoord>283</yCoord>
        </edgeMap>
        <edgeMap>
          <xCoord>334</xCoord>
          <yCoord>283</yCoord>
        </edgeMap>
        <edgeMap>
          <xCoord>335</xCoord>
          <yCoord>283</yCoord>
        </edgeMap>
        <edgeMap>
          <xCoord>336</xCoord>
          <yCoord>283</yCoord>
        </edgeMap>
        <edgeMap>
          <xCoord>337</xCoord>
          <yCoord>284</yCoord>
        </edgeMap>
        <edgeMap>
          <xCoord>338</xCoord>
          <yCoord>285</yCoord>
        </edgeMap>
        <edgeMap>
          <xCoord>338</xCoord>
          <yCoord>286</yCoord>
        </edgeMap>
        <edgeMap>
          <xCoord>338</xCoord>
          <yCoord>287</yCoord>
        </edgeMap>
        <edgeMap>
          <xCoord>339</xCoord>
          <yCoord>288</yCoord>
        </edgeMap>
        <edgeMap>
          <xCoord>339</xCoord>
          <yCoord>289</yCoord>
        </edgeMap>
        <edgeMap>
          <xCoord>340</xCoord>
          <yCoord>290</yCoord>
        </edgeMap>
        <edgeMap>
          <xCoord>341</xCoord>
          <yCoord>290</yCoord>
        </edgeMap>
        <edgeMap>
          <xCoord>342</xCoord>
          <yCoord>291</yCoord>
        </edgeMap>
        <edgeMap>
          <xCoord>343</xCoord>
          <yCoord>291</yCoord>
        </edgeMap>
        <edgeMap>
          <xCoord>344</xCoord>
          <yCoord>290</yCoord>
        </edgeMap>
        <edgeMap>
          <xCoord>344</xCoord>
          <yCoord>289</yCoord>
        </edgeMap>
        <edgeMap>
          <xCoord>344</xCoord>
          <yCoord>288</yCoord>
        </edgeMap>
        <edgeMap>
          <xCoord>344</xCoord>
          <yCoord>287</yCoord>
        </edgeMap>
        <edgeMap>
          <xCoord>345</xCoord>
          <yCoord>286</yCoord>
        </edgeMap>
        <edgeMap>
          <xCoord>346</xCoord>
          <yCoord>285</yCoord>
        </edgeMap>
        <edgeMap>
          <xCoord>347</xCoord>
          <yCoord>284</yCoord>
        </edgeMap>
        <edgeMap>
          <xCoord>348</xCoord>
          <yCoord>283</yCoord>
        </edgeMap>
        <edgeMap>
          <xCoord>349</xCoord>
          <yCoord>283</yCoord>
        </edgeMap>
        <edgeMap>
          <xCoord>350</xCoord>
          <yCoord>282</yCoord>
        </edgeMap>
        <edgeMap>
          <xCoord>351</xCoord>
          <yCoord>281</yCoord>
        </edgeMap>
        <edgeMap>
          <xCoord>351</xCoord>
          <yCoord>280</yCoord>
        </edgeMap>
        <edgeMap>
          <xCoord>352</xCoord>
          <yCoord>280</yCoord>
        </edgeMap>
        <edgeMap>
          <xCoord>353</xCoord>
          <yCoord>280</yCoord>
        </edgeMap>
        <edgeMap>
          <xCoord>354</xCoord>
          <yCoord>280</yCoord>
        </edgeMap>
        <edgeMap>
          <xCoord>355</xCoord>
          <yCoord>280</yCoord>
        </edgeMap>
        <edgeMap>
          <xCoord>356</xCoord>
          <yCoord>280</yCoord>
        </edgeMap>
        <edgeMap>
          <xCoord>357</xCoord>
          <yCoord>279</yCoord>
        </edgeMap>
        <edgeMap>
          <xCoord>356</xCoord>
          <yCoord>278</yCoord>
        </edgeMap>
        <edgeMap>
          <xCoord>356</xCoord>
          <yCoord>277</yCoord>
        </edgeMap>
        <edgeMap>
          <xCoord>355</xCoord>
          <yCoord>276</yCoord>
        </edgeMap>
        <edgeMap>
          <xCoord>354</xCoord>
          <yCoord>276</yCoord>
        </edgeMap>
        <edgeMap>
          <xCoord>353</xCoord>
          <yCoord>275</yCoord>
        </edgeMap>
        <edgeMap>
          <xCoord>352</xCoord>
          <yCoord>274</yCoord>
        </edgeMap>
        <edgeMap>
          <xCoord>352</xCoord>
          <yCoord>273</yCoord>
        </edgeMap>
        <edgeMap>
          <xCoord>352</xCoord>
          <yCoord>272</yCoord>
        </edgeMap>
        <edgeMap>
          <xCoord>351</xCoord>
          <yCoord>271</yCoord>
        </edgeMap>
        <edgeMap>
          <xCoord>350</xCoord>
          <yCoord>271</yCoord>
        </edgeMap>
        <edgeMap>
          <xCoord>349</xCoord>
          <yCoord>272</yCoord>
        </edgeMap>
        <edgeMap>
          <xCoord>348</xCoord>
          <yCoord>272</yCoord>
        </edgeMap>
        <edgeMap>
          <xCoord>347</xCoord>
          <yCoord>272</yCoord>
        </edgeMap>
        <edgeMap>
          <xCoord>346</xCoord>
          <yCoord>272</yCoord>
        </edgeMap>
        <edgeMap>
          <xCoord>345</xCoord>
          <yCoord>271</yCoord>
        </edgeMap>
        <edgeMap>
          <xCoord>344</xCoord>
          <yCoord>271</yCoord>
        </edgeMap>
        <edgeMap>
          <xCoord>343</xCoord>
          <yCoord>271</yCoord>
        </edgeMap>
        <edgeMap>
          <xCoord>342</xCoord>
          <yCoord>271</yCoord>
        </edgeMap>
        <edgeMap>
          <xCoord>342</xCoord>
          <yCoord>270</yCoord>
        </edgeMap>
        <edgeMap>
          <xCoord>341</xCoord>
          <yCoord>269</yCoord>
        </edgeMap>
        <edgeMap>
          <xCoord>340</xCoord>
          <yCoord>270</yCoord>
        </edgeMap>
        <edgeMap>
          <xCoord>339</xCoord>
          <yCoord>270</yCoord>
        </edgeMap>
        <edgeMap>
          <xCoord>338</xCoord>
          <yCoord>270</yCoord>
        </edgeMap>
        <edgeMap>
          <xCoord>337</xCoord>
          <yCoord>269</yCoord>
        </edgeMap>
        <edgeMap>
          <xCoord>337</xCoord>
          <yCoord>268</yCoord>
        </edgeMap>
        <edgeMap>
          <xCoord>336</xCoord>
          <yCoord>267</yCoord>
        </edgeMap>
        <edgeMap>
          <xCoord>335</xCoord>
          <yCoord>266</yCoord>
        </edgeMap>
        <edgeMap>
          <xCoord>334</xCoord>
          <yCoord>266</yCoord>
        </edgeMap>
        <edgeMap>
          <xCoord>333</xCoord>
          <yCoord>265</yCoord>
        </edgeMap>
        <edgeMap>
          <xCoord>332</xCoord>
          <yCoord>265</yCoord>
        </edgeMap>
      </roi>
      <roi>
        <imageZposition>-62.250000</imageZposition>
        <imageSOP_UID>1.3.6.1.4.1.14519.5.2.1.6279.6001.292718549762805792744096175585</imageSOP_UID>
        <inclusion>TRUE</inclusion>
        <edgeMap>
          <xCoord>336</xCoord>
          <yCoord>266</yCoord>
        </edgeMap>
        <edgeMap>
          <xCoord>335</xCoord>
          <yCoord>267</yCoord>
        </edgeMap>
        <edgeMap>
          <xCoord>334</xCoord>
          <yCoord>268</yCoord>
        </edgeMap>
        <edgeMap>
          <xCoord>333</xCoord>
          <yCoord>269</yCoord>
        </edgeMap>
        <edgeMap>
          <xCoord>332</xCoord>
          <yCoord>269</yCoord>
        </edgeMap>
        <edgeMap>
          <xCoord>331</xCoord>
          <yCoord>270</yCoord>
        </edgeMap>
        <edgeMap>
          <xCoord>330</xCoord>
          <yCoord>271</yCoord>
        </edgeMap>
        <edgeMap>
          <xCoord>330</xCoord>
          <yCoord>272</yCoord>
        </edgeMap>
        <edgeMap>
          <xCoord>329</xCoord>
          <yCoord>273</yCoord>
        </edgeMap>
        <edgeMap>
          <xCoord>329</xCoord>
          <yCoord>274</yCoord>
        </edgeMap>
        <edgeMap>
          <xCoord>328</xCoord>
          <yCoord>275</yCoord>
        </edgeMap>
        <edgeMap>
          <xCoord>328</xCoord>
          <yCoord>276</yCoord>
        </edgeMap>
        <edgeMap>
          <xCoord>327</xCoord>
          <yCoord>277</yCoord>
        </edgeMap>
        <edgeMap>
          <xCoord>326</xCoord>
          <yCoord>278</yCoord>
        </edgeMap>
        <edgeMap>
          <xCoord>325</xCoord>
          <yCoord>279</yCoord>
        </edgeMap>
        <edgeMap>
          <xCoord>326</xCoord>
          <yCoord>280</yCoord>
        </edgeMap>
        <edgeMap>
          <xCoord>327</xCoord>
          <yCoord>281</yCoord>
        </edgeMap>
        <edgeMap>
          <xCoord>328</xCoord>
          <yCoord>282</yCoord>
        </edgeMap>
        <edgeMap>
          <xCoord>329</xCoord>
          <yCoord>282</yCoord>
        </edgeMap>
        <edgeMap>
          <xCoord>330</xCoord>
          <yCoord>283</yCoord>
        </edgeMap>
        <edgeMap>
          <xCoord>331</xCoord>
          <yCoord>283</yCoord>
        </edgeMap>
        <edgeMap>
          <xCoord>332</xCoord>
          <yCoord>283</yCoord>
        </edgeMap>
        <edgeMap>
          <xCoord>333</xCoord>
          <yCoord>283</yCoord>
        </edgeMap>
        <edgeMap>
          <xCoord>334</xCoord>
          <yCoord>284</yCoord>
        </edgeMap>
        <edgeMap>
          <xCoord>335</xCoord>
          <yCoord>285</yCoord>
        </edgeMap>
        <edgeMap>
          <xCoord>336</xCoord>
          <yCoord>285</yCoord>
        </edgeMap>
        <edgeMap>
          <xCoord>337</xCoord>
          <yCoord>286</yCoord>
        </edgeMap>
        <edgeMap>
          <xCoord>338</xCoord>
          <yCoord>286</yCoord>
        </edgeMap>
        <edgeMap>
          <xCoord>339</xCoord>
          <yCoord>286</yCoord>
        </edgeMap>
        <edgeMap>
          <xCoord>339</xCoord>
          <yCoord>287</yCoord>
        </edgeMap>
        <edgeMap>
          <xCoord>339</xCoord>
          <yCoord>288</yCoord>
        </edgeMap>
        <edgeMap>
          <xCoord>340</xCoord>
          <yCoord>289</yCoord>
        </edgeMap>
        <edgeMap>
          <xCoord>341</xCoord>
          <yCoord>290</yCoord>
        </edgeMap>
        <edgeMap>
          <xCoord>342</xCoord>
          <yCoord>291</yCoord>
        </edgeMap>
        <edgeMap>
          <xCoord>343</xCoord>
          <yCoord>291</yCoord>
        </edgeMap>
        <edgeMap>
          <xCoord>344</xCoord>
          <yCoord>290</yCoord>
        </edgeMap>
        <edgeMap>
          <xCoord>345</xCoord>
          <yCoord>290</yCoord>
        </edgeMap>
        <edgeMap>
          <xCoord>346</xCoord>
          <yCoord>289</yCoord>
        </edgeMap>
        <edgeMap>
          <xCoord>346</xCoord>
          <yCoord>288</yCoord>
        </edgeMap>
        <edgeMap>
          <xCoord>346</xCoord>
          <yCoord>287</yCoord>
        </edgeMap>
        <edgeMap>
          <xCoord>346</xCoord>
          <yCoord>286</yCoord>
        </edgeMap>
        <edgeMap>
          <xCoord>347</xCoord>
          <yCoord>285</yCoord>
        </edgeMap>
        <edgeMap>
          <xCoord>347</xCoord>
          <yCoord>284</yCoord>
        </edgeMap>
        <edgeMap>
          <xCoord>348</xCoord>
          <yCoord>284</yCoord>
        </edgeMap>
        <edgeMap>
          <xCoord>349</xCoord>
          <yCoord>284</yCoord>
        </edgeMap>
        <edgeMap>
          <xCoord>350</xCoord>
          <yCoord>284</yCoord>
        </edgeMap>
        <edgeMap>
          <xCoord>351</xCoord>
          <yCoord>284</yCoord>
        </edgeMap>
        <edgeMap>
          <xCoord>352</xCoord>
          <yCoord>283</yCoord>
        </edgeMap>
        <edgeMap>
          <xCoord>353</xCoord>
          <yCoord>282</yCoord>
        </edgeMap>
        <edgeMap>
          <xCoord>353</xCoord>
          <yCoord>281</yCoord>
        </edgeMap>
        <edgeMap>
          <xCoord>354</xCoord>
          <yCoord>280</yCoord>
        </edgeMap>
        <edgeMap>
          <xCoord>354</xCoord>
          <yCoord>279</yCoord>
        </edgeMap>
        <edgeMap>
          <xCoord>355</xCoord>
          <yCoord>278</yCoord>
        </edgeMap>
        <edgeMap>
          <xCoord>354</xCoord>
          <yCoord>277</yCoord>
        </edgeMap>
        <edgeMap>
          <xCoord>354</xCoord>
          <yCoord>276</yCoord>
        </edgeMap>
        <edgeMap>
          <xCoord>353</xCoord>
          <yCoord>275</yCoord>
        </edgeMap>
        <edgeMap>
          <xCoord>353</xCoord>
          <yCoord>274</yCoord>
        </edgeMap>
        <edgeMap>
          <xCoord>352</xCoord>
          <yCoord>273</yCoord>
        </edgeMap>
        <edgeMap>
          <xCoord>351</xCoord>
          <yCoord>272</yCoord>
        </edgeMap>
        <edgeMap>
          <xCoord>350</xCoord>
          <yCoord>271</yCoord>
        </edgeMap>
        <edgeMap>
          <xCoord>349</xCoord>
          <yCoord>271</yCoord>
        </edgeMap>
        <edgeMap>
          <xCoord>349</xCoord>
          <yCoord>270</yCoord>
        </edgeMap>
        <edgeMap>
          <xCoord>348</xCoord>
          <yCoord>269</yCoord>
        </edgeMap>
        <edgeMap>
          <xCoord>347</xCoord>
          <yCoord>269</yCoord>
        </edgeMap>
        <edgeMap>
          <xCoord>346</xCoord>
          <yCoord>269</yCoord>
        </edgeMap>
        <edgeMap>
          <xCoord>345</xCoord>
          <yCoord>269</yCoord>
        </edgeMap>
        <edgeMap>
          <xCoord>344</xCoord>
          <yCoord>270</yCoord>
        </edgeMap>
        <edgeMap>
          <xCoord>343</xCoord>
          <yCoord>270</yCoord>
        </edgeMap>
        <edgeMap>
          <xCoord>342</xCoord>
          <yCoord>270</yCoord>
        </edgeMap>
        <edgeMap>
          <xCoord>342</xCoord>
          <yCoord>269</yCoord>
        </edgeMap>
        <edgeMap>
          <xCoord>341</xCoord>
          <yCoord>268</yCoord>
        </edgeMap>
        <edgeMap>
          <xCoord>340</xCoord>
          <yCoord>267</yCoord>
        </edgeMap>
        <edgeMap>
          <xCoord>339</xCoord>
          <yCoord>266</yCoord>
        </edgeMap>
        <edgeMap>
          <xCoord>338</xCoord>
          <yCoord>266</yCoord>
        </edgeMap>
        <edgeMap>
          <xCoord>337</xCoord>
          <yCoord>266</yCoord>
        </edgeMap>
        <edgeMap>
          <xCoord>336</xCoord>
          <yCoord>266</yCoord>
        </edgeMap>
      </roi>
      <roi>
        <imageZposition>-59.750000</imageZposition>
        <imageSOP_UID>1.3.6.1.4.1.14519.5.2.1.6279.6001.841435138831422452723766381565</imageSOP_UID>
        <inclusion>TRUE</inclusion>
        <edgeMap>
          <xCoord>341</xCoord>
          <yCoord>266</yCoord>
        </edgeMap>
        <edgeMap>
          <xCoord>340</xCoord>
          <yCoord>267</yCoord>
        </edgeMap>
        <edgeMap>
          <xCoord>339</xCoord>
          <yCoord>268</yCoord>
        </edgeMap>
        <edgeMap>
          <xCoord>338</xCoord>
          <yCoord>269</yCoord>
        </edgeMap>
        <edgeMap>
          <xCoord>337</xCoord>
          <yCoord>269</yCoord>
        </edgeMap>
        <edgeMap>
          <xCoord>336</xCoord>
          <yCoord>269</yCoord>
        </edgeMap>
        <edgeMap>
          <xCoord>335</xCoord>
          <yCoord>270</yCoord>
        </edgeMap>
        <edgeMap>
          <xCoord>334</xCoord>
          <yCoord>271</yCoord>
        </edgeMap>
        <edgeMap>
          <xCoord>333</xCoord>
          <yCoord>271</yCoord>
        </edgeMap>
        <edgeMap>
          <xCoord>332</xCoord>
          <yCoord>272</yCoord>
        </edgeMap>
        <edgeMap>
          <xCoord>331</xCoord>
          <yCoord>273</yCoord>
        </edgeMap>
        <edgeMap>
          <xCoord>331</xCoord>
          <yCoord>274</yCoord>
        </edgeMap>
        <edgeMap>
          <xCoord>331</xCoord>
          <yCoord>275</yCoord>
        </edgeMap>
        <edgeMap>
          <xCoord>331</xCoord>
          <yCoord>276</yCoord>
        </edgeMap>
        <edgeMap>
          <xCoord>330</xCoord>
          <yCoord>277</yCoord>
        </edgeMap>
        <edgeMap>
          <xCoord>329</xCoord>
          <yCoord>278</yCoord>
        </edgeMap>
        <edgeMap>
          <xCoord>329</xCoord>
          <yCoord>279</yCoord>
        </edgeMap>
        <edgeMap>
          <xCoord>330</xCoord>
          <yCoord>280</yCoord>
        </edgeMap>
        <edgeMap>
          <xCoord>331</xCoord>
          <yCoord>281</yCoord>
        </edgeMap>
        <edgeMap>
          <xCoord>332</xCoord>
          <yCoord>282</yCoord>
        </edgeMap>
        <edgeMap>
          <xCoord>333</xCoord>
          <yCoord>283</yCoord>
        </edgeMap>
        <edgeMap>
          <xCoord>334</xCoord>
          <yCoord>283</yCoord>
        </edgeMap>
        <edgeMap>
          <xCoord>335</xCoord>
          <yCoord>283</yCoord>
        </edgeMap>
        <edgeMap>
          <xCoord>336</xCoord>
          <yCoord>283</yCoord>
        </edgeMap>
        <edgeMap>
          <xCoord>337</xCoord>
          <yCoord>283</yCoord>
        </edgeMap>
        <edgeMap>
          <xCoord>338</xCoord>
          <yCoord>283</yCoord>
        </edgeMap>
        <edgeMap>
          <xCoord>339</xCoord>
          <yCoord>284</yCoord>
        </edgeMap>
        <edgeMap>
          <xCoord>340</xCoord>
          <yCoord>285</yCoord>
        </edgeMap>
        <edgeMap>
          <xCoord>340</xCoord>
          <yCoord>286</yCoord>
        </edgeMap>
        <edgeMap>
          <xCoord>341</xCoord>
          <yCoord>287</yCoord>
        </edgeMap>
        <edgeMap>
          <xCoord>342</xCoord>
          <yCoord>288</yCoord>
        </edgeMap>
        <edgeMap>
          <xCoord>343</xCoord>
          <yCoord>289</yCoord>
        </edgeMap>
        <edgeMap>
          <xCoord>344</xCoord>
          <yCoord>289</yCoord>
        </edgeMap>
        <edgeMap>
          <xCoord>345</xCoord>
          <yCoord>289</yCoord>
        </edgeMap>
        <edgeMap>
          <xCoord>346</xCoord>
          <yCoord>289</yCoord>
        </edgeMap>
        <edgeMap>
          <xCoord>347</xCoord>
          <yCoord>288</yCoord>
        </edgeMap>
        <edgeMap>
          <xCoord>348</xCoord>
          <yCoord>287</yCoord>
        </edgeMap>
        <edgeMap>
          <xCoord>349</xCoord>
          <yCoord>287</yCoord>
        </edgeMap>
        <edgeMap>
          <xCoord>350</xCoord>
          <yCoord>286</yCoord>
        </edgeMap>
        <edgeMap>
          <xCoord>351</xCoord>
          <yCoord>285</yCoord>
        </edgeMap>
        <edgeMap>
          <xCoord>351</xCoord>
          <yCoord>284</yCoord>
        </edgeMap>
        <edgeMap>
          <xCoord>352</xCoord>
          <yCoord>283</yCoord>
        </edgeMap>
        <edgeMap>
          <xCoord>352</xCoord>
          <yCoord>282</yCoord>
        </edgeMap>
        <edgeMap>
          <xCoord>352</xCoord>
          <yCoord>281</yCoord>
        </edgeMap>
        <edgeMap>
          <xCoord>353</xCoord>
          <yCoord>280</yCoord>
        </edgeMap>
        <edgeMap>
          <xCoord>353</xCoord>
          <yCoord>279</yCoord>
        </edgeMap>
        <edgeMap>
          <xCoord>353</xCoord>
          <yCoord>278</yCoord>
        </edgeMap>
        <edgeMap>
          <xCoord>353</xCoord>
          <yCoord>277</yCoord>
        </edgeMap>
        <edgeMap>
          <xCoord>352</xCoord>
          <yCoord>276</yCoord>
        </edgeMap>
        <edgeMap>
          <xCoord>351</xCoord>
          <yCoord>275</yCoord>
        </edgeMap>
        <edgeMap>
          <xCoord>350</xCoord>
          <yCoord>274</yCoord>
        </edgeMap>
        <edgeMap>
          <xCoord>350</xCoord>
          <yCoord>273</yCoord>
        </edgeMap>
        <edgeMap>
          <xCoord>350</xCoord>
          <yCoord>272</yCoord>
        </edgeMap>
        <edgeMap>
          <xCoord>350</xCoord>
          <yCoord>271</yCoord>
        </edgeMap>
        <edgeMap>
          <xCoord>349</xCoord>
          <yCoord>270</yCoord>
        </edgeMap>
        <edgeMap>
          <xCoord>348</xCoord>
          <yCoord>269</yCoord>
        </edgeMap>
        <edgeMap>
          <xCoord>347</xCoord>
          <yCoord>269</yCoord>
        </edgeMap>
        <edgeMap>
          <xCoord>346</xCoord>
          <yCoord>269</yCoord>
        </edgeMap>
        <edgeMap>
          <xCoord>345</xCoord>
          <yCoord>269</yCoord>
        </edgeMap>
        <edgeMap>
          <xCoord>345</xCoord>
          <yCoord>268</yCoord>
        </edgeMap>
        <edgeMap>
          <xCoord>345</xCoord>
          <yCoord>267</yCoord>
        </edgeMap>
        <edgeMap>
          <xCoord>344</xCoord>
          <yCoord>266</yCoord>
        </edgeMap>
        <edgeMap>
          <xCoord>343</xCoord>
          <yCoord>266</yCoord>
        </edgeMap>
        <edgeMap>
          <xCoord>342</xCoord>
          <yCoord>266</yCoord>
        </edgeMap>
        <edgeMap>
          <xCoord>341</xCoord>
          <yCoord>266</yCoord>
        </edgeMap>
      </roi>
      <roi>
        <imageZposition>-57.250000</imageZposition>
        <imageSOP_UID>1.3.6.1.4.1.14519.5.2.1.6279.6001.100667170857652392276905417416</imageSOP_UID>
        <inclusion>TRUE</inclusion>
        <edgeMap>
          <xCoord>343</xCoord>
          <yCoord>267</yCoord>
        </edgeMap>
        <edgeMap>
          <xCoord>342</xCoord>
          <yCoord>268</yCoord>
        </edgeMap>
        <edgeMap>
          <xCoord>341</xCoord>
          <yCoord>269</yCoord>
        </edgeMap>
        <edgeMap>
          <xCoord>340</xCoord>
          <yCoord>270</yCoord>
        </edgeMap>
        <edgeMap>
          <xCoord>339</xCoord>
          <yCoord>271</yCoord>
        </edgeMap>
        <edgeMap>
          <xCoord>338</xCoord>
          <yCoord>272</yCoord>
        </edgeMap>
        <edgeMap>
          <xCoord>337</xCoord>
          <yCoord>272</yCoord>
        </edgeMap>
        <edgeMap>
          <xCoord>336</xCoord>
          <yCoord>272</yCoord>
        </edgeMap>
        <edgeMap>
          <xCoord>335</xCoord>
          <yCoord>272</yCoord>
        </edgeMap>
        <edgeMap>
          <xCoord>334</xCoord>
          <yCoord>272</yCoord>
        </edgeMap>
        <edgeMap>
          <xCoord>333</xCoord>
          <yCoord>273</yCoord>
        </edgeMap>
        <edgeMap>
          <xCoord>332</xCoord>
          <yCoord>274</yCoord>
        </edgeMap>
        <edgeMap>
          <xCoord>332</xCoord>
          <yCoord>275</yCoord>
        </edgeMap>
        <edgeMap>
          <xCoord>331</xCoord>
          <yCoord>276</yCoord>
        </edgeMap>
        <edgeMap>
          <xCoord>330</xCoord>
          <yCoord>276</yCoord>
        </edgeMap>
        <edgeMap>
          <xCoord>329</xCoord>
          <yCoord>276</yCoord>
        </edgeMap>
        <edgeMap>
          <xCoord>328</xCoord>
          <yCoord>276</yCoord>
        </edgeMap>
        <edgeMap>
          <xCoord>327</xCoord>
          <yCoord>277</yCoord>
        </edgeMap>
        <edgeMap>
          <xCoord>326</xCoord>
          <yCoord>278</yCoord>
        </edgeMap>
        <edgeMap>
          <xCoord>327</xCoord>
          <yCoord>279</yCoord>
        </edgeMap>
        <edgeMap>
          <xCoord>328</xCoord>
          <yCoord>280</yCoord>
        </edgeMap>
        <edgeMap>
          <xCoord>329</xCoord>
          <yCoord>281</yCoord>
        </edgeMap>
        <edgeMap>
          <xCoord>330</xCoord>
          <yCoord>281</yCoord>
        </edgeMap>
        <edgeMap>
          <xCoord>331</xCoord>
          <yCoord>281</yCoord>
        </edgeMap>
        <edgeMap>
          <xCoord>332</xCoord>
          <yCoord>281</yCoord>
        </edgeMap>
        <edgeMap>
          <xCoord>333</xCoord>
          <yCoord>281</yCoord>
        </edgeMap>
        <edgeMap>
          <xCoord>334</xCoord>
          <yCoord>281</yCoord>
        </edgeMap>
        <edgeMap>
          <xCoord>335</xCoord>
          <yCoord>281</yCoord>
        </edgeMap>
        <edgeMap>
          <xCoord>336</xCoord>
          <yCoord>281</yCoord>
        </edgeMap>
        <edgeMap>
          <xCoord>337</xCoord>
          <yCoord>281</yCoord>
        </edgeMap>
        <edgeMap>
          <xCoord>338</xCoord>
          <yCoord>281</yCoord>
        </edgeMap>
        <edgeMap>
          <xCoord>339</xCoord>
          <yCoord>281</yCoord>
        </edgeMap>
        <edgeMap>
          <xCoord>340</xCoord>
          <yCoord>282</yCoord>
        </edgeMap>
        <edgeMap>
          <xCoord>341</xCoord>
          <yCoord>282</yCoord>
        </edgeMap>
        <edgeMap>
          <xCoord>342</xCoord>
          <yCoord>283</yCoord>
        </edgeMap>
        <edgeMap>
          <xCoord>343</xCoord>
          <yCoord>284</yCoord>
        </edgeMap>
        <edgeMap>
          <xCoord>344</xCoord>
          <yCoord>284</yCoord>
        </edgeMap>
        <edgeMap>
          <xCoord>345</xCoord>
          <yCoord>285</yCoord>
        </edgeMap>
        <edgeMap>
          <xCoord>346</xCoord>
          <yCoord>285</yCoord>
        </edgeMap>
        <edgeMap>
          <xCoord>347</xCoord>
          <yCoord>285</yCoord>
        </edgeMap>
        <edgeMap>
          <xCoord>348</xCoord>
          <yCoord>285</yCoord>
        </edgeMap>
        <edgeMap>
          <xCoord>349</xCoord>
          <yCoord>284</yCoord>
        </edgeMap>
        <edgeMap>
          <xCoord>350</xCoord>
          <yCoord>283</yCoord>
        </edgeMap>
        <edgeMap>
          <xCoord>351</xCoord>
          <yCoord>282</yCoord>
        </edgeMap>
        <edgeMap>
          <xCoord>352</xCoord>
          <yCoord>282</yCoord>
        </edgeMap>
        <edgeMap>
          <xCoord>353</xCoord>
          <yCoord>281</yCoord>
        </edgeMap>
        <edgeMap>
          <xCoord>353</xCoord>
          <yCoord>280</yCoord>
        </edgeMap>
        <edgeMap>
          <xCoord>353</xCoord>
          <yCoord>279</yCoord>
        </edgeMap>
        <edgeMap>
          <xCoord>354</xCoord>
          <yCoord>278</yCoord>
        </edgeMap>
        <edgeMap>
          <xCoord>354</xCoord>
          <yCoord>277</yCoord>
        </edgeMap>
        <edgeMap>
          <xCoord>354</xCoord>
          <yCoord>276</yCoord>
        </edgeMap>
        <edgeMap>
          <xCoord>354</xCoord>
          <yCoord>275</yCoord>
        </edgeMap>
        <edgeMap>
          <xCoord>354</xCoord>
          <yCoord>274</yCoord>
        </edgeMap>
        <edgeMap>
          <xCoord>353</xCoord>
          <yCoord>273</yCoord>
        </edgeMap>
        <edgeMap>
          <xCoord>352</xCoord>
          <yCoord>272</yCoord>
        </edgeMap>
        <edgeMap>
          <xCoord>351</xCoord>
          <yCoord>271</yCoord>
        </edgeMap>
        <edgeMap>
          <xCoord>350</xCoord>
          <yCoord>270</yCoord>
        </edgeMap>
        <edgeMap>
          <xCoord>349</xCoord>
          <yCoord>270</yCoord>
        </edgeMap>
        <edgeMap>
          <xCoord>348</xCoord>
          <yCoord>270</yCoord>
        </edgeMap>
        <edgeMap>
          <xCoord>347</xCoord>
          <yCoord>269</yCoord>
        </edgeMap>
        <edgeMap>
          <xCoord>346</xCoord>
          <yCoord>269</yCoord>
        </edgeMap>
        <edgeMap>
          <xCoord>345</xCoord>
          <yCoord>269</yCoord>
        </edgeMap>
        <edgeMap>
          <xCoord>345</xCoord>
          <yCoord>268</yCoord>
        </edgeMap>
        <edgeMap>
          <xCoord>344</xCoord>
          <yCoord>267</yCoord>
        </edgeMap>
        <edgeMap>
          <xCoord>343</xCoord>
          <yCoord>267</yCoord>
        </edgeMap>
      </roi>
    </unblindedReadNodule>
    <unblindedReadNodule>
      <noduleID>Nodule 003</noduleID>
      <roi>
        <imageZposition>-159.750000 </imageZposition>
        <imageSOP_UID>1.3.6.1.4.1.14519.5.2.1.6279.6001.330630395752820887905429792024</imageSOP_UID>
        <inclusion>TRUE</inclusion>
        <edgeMap>
          <xCoord>429</xCoord>
          <yCoord>342</yCoord>
        </edgeMap>
      </roi>
    </unblindedReadNodule>
    <unblindedReadNodule>
      <noduleID>Nodule 005</noduleID>
      <roi>
        <imageZposition>-124.750000 </imageZposition>
        <imageSOP_UID>1.3.6.1.4.1.14519.5.2.1.6279.6001.182974411098280818804858578188</imageSOP_UID>
        <inclusion>TRUE</inclusion>
        <edgeMap>
          <xCoord>133</xCoord>
          <yCoord>227</yCoord>
        </edgeMap>
      </roi>
    </unblindedReadNodule>
    <unblindedReadNodule>
      <noduleID>Nodule 007</noduleID>
      <roi>
        <imageZposition>-129.750000 </imageZposition>
        <imageSOP_UID>1.3.6.1.4.1.14519.5.2.1.6279.6001.221519688074525003817761355497</imageSOP_UID>
        <inclusion>TRUE</inclusion>
        <edgeMap>
          <xCoord>396</xCoord>
          <yCoord>355</yCoord>
        </edgeMap>
      </roi>
    </unblindedReadNodule>
    <unblindedReadNodule>
      <noduleID>Nodule 008</noduleID>
      <roi>
        <imageZposition>-142.250000 </imageZposition>
        <imageSOP_UID>1.3.6.1.4.1.14519.5.2.1.6279.6001.260298197426491470659377726218</imageSOP_UID>
        <inclusion>TRUE</inclusion>
        <edgeMap>
          <xCoord>452</xCoord>
          <yCoord>280</yCoord>
        </edgeMap>
      </roi>
    </unblindedReadNodule>
    <unblindedReadNodule>
      <noduleID>Nodule 009</noduleID>
      <roi>
        <imageZposition>-217.250000 </imageZposition>
        <imageSOP_UID>1.3.6.1.4.1.14519.5.2.1.6279.6001.185339424141388727553151611606</imageSOP_UID>
        <inclusion>TRUE</inclusion>
        <edgeMap>
          <xCoord>183</xCoord>
          <yCoord>295</yCoord>
        </edgeMap>
      </roi>
    </unblindedReadNodule>
    <unblindedReadNodule>
      <noduleID>Nodule 010</noduleID>
      <roi>
        <imageZposition>-107.250000 </imageZposition>
        <imageSOP_UID>1.3.6.1.4.1.14519.5.2.1.6279.6001.260368311838758671608921456246</imageSOP_UID>
        <inclusion>TRUE</inclusion>
        <edgeMap>
          <xCoord>150</xCoord>
          <yCoord>260</yCoord>
        </edgeMap>
      </roi>
    </unblindedReadNodule>
    <nonNodule>
      <nonNoduleID>_Non-nodule 001</nonNoduleID>
      <imageZposition>-152.250000 </imageZposition>
      <imageSOP_UID>1.3.6.1.4.1.14519.5.2.1.6279.6001.106429973815291208955289431922</imageSOP_UID>
      <locus>
        <xCoord>180</xCoord>
        <yCoord>248</yCoord>
      </locus>
    </nonNodule>
    <nonNodule>
      <nonNoduleID>_Non-nodule 003</nonNoduleID>
      <imageZposition>-197.250000 </imageZposition>
      <imageSOP_UID>1.3.6.1.4.1.14519.5.2.1.6279.6001.326129203973337077598674801376</imageSOP_UID>
      <locus>
        <xCoord>153</xCoord>
        <yCoord>206</yCoord>
      </locus>
    </nonNodule>
    <nonNodule>
      <nonNoduleID>_Non-nodule 004</nonNoduleID>
      <imageZposition>-217.250000 </imageZposition>
      <imageSOP_UID>1.3.6.1.4.1.14519.5.2.1.6279.6001.185339424141388727553151611606</imageSOP_UID>
      <locus>
        <xCoord>143</xCoord>
        <yCoord>282</yCoord>
      </locus>
    </nonNodule>
    <nonNodule>
      <nonNoduleID>_Non-nodule 005</nonNoduleID>
      <imageZposition>-222.250000 </imageZposition>
      <imageSOP_UID>1.3.6.1.4.1.14519.5.2.1.6279.6001.323553313005609008925883848119</imageSOP_UID>
      <locus>
        <xCoord>158</xCoord>
        <yCoord>313</yCoord>
      </locus>
    </nonNodule>
  </readingSession>
<readingSession>
    <annotationVersion>3.12</annotationVersion>
    <servicingRadiologistID>302139124</servicingRadiologistID>
    <unblindedReadNodule>
      <noduleID>IL057_127692</noduleID>
      <characteristics>
        <subtlety>5</subtlety>
        <internalStructure>1</internalStructure>
        <calcification>6</calcification>
        <sphericity>3</sphericity>
        <margin>2</margin>
        <lobulation>5</lobulation>
        <spiculation>5</spiculation>
        <texture>4</texture>
        <malignancy>5</malignancy>
      </characteristics>
      <roi>
        <imageZposition>-57.25</imageZposition>
        <imageSOP_UID>1.3.6.1.4.1.14519.5.2.1.6279.6001.100667170857652392276905417416</imageSOP_UID>
        <inclusion>TRUE</inclusion>
        <edgeMap>
          <xCoord>346</xCoord>
          <yCoord>283</yCoord>
        </edgeMap>
        <edgeMap>
          <xCoord>347</xCoord>
          <yCoord>282</yCoord>
        </edgeMap>
        <edgeMap>
          <xCoord>348</xCoord>
          <yCoord>281</yCoord>
        </edgeMap>
        <edgeMap>
          <xCoord>349</xCoord>
          <yCoord>280</yCoord>
        </edgeMap>
        <edgeMap>
          <xCoord>350</xCoord>
          <yCoord>280</yCoord>
        </edgeMap>
        <edgeMap>
          <xCoord>351</xCoord>
          <yCoord>279</yCoord>
        </edgeMap>
        <edgeMap>
          <xCoord>352</xCoord>
          <yCoord>279</yCoord>
        </edgeMap>
        <edgeMap>
          <xCoord>351</xCoord>
          <yCoord>278</yCoord>
        </edgeMap>
        <edgeMap>
          <xCoord>350</xCoord>
          <yCoord>277</yCoord>
        </edgeMap>
        <edgeMap>
          <xCoord>349</xCoord>
          <yCoord>276</yCoord>
        </edgeMap>
        <edgeMap>
          <xCoord>348</xCoord>
          <yCoord>275</yCoord>
        </edgeMap>
        <edgeMap>
          <xCoord>347</xCoord>
          <yCoord>274</yCoord>
        </edgeMap>
        <edgeMap>
          <xCoord>347</xCoord>
          <yCoord>273</yCoord>
        </edgeMap>
        <edgeMap>
          <xCoord>347</xCoord>
          <yCoord>272</yCoord>
        </edgeMap>
        <edgeMap>
          <xCoord>346</xCoord>
          <yCoord>271</yCoord>
        </edgeMap>
        <edgeMap>
          <xCoord>346</xCoord>
          <yCoord>270</yCoord>
        </edgeMap>
        <edgeMap>
          <xCoord>347</xCoord>
          <yCoord>269</yCoord>
        </edgeMap>
        <edgeMap>
          <xCoord>346</xCoord>
          <yCoord>269</yCoord>
        </edgeMap>
        <edgeMap>
          <xCoord>345</xCoord>
          <yCoord>269</yCoord>
        </edgeMap>
        <edgeMap>
          <xCoord>344</xCoord>
          <yCoord>270</yCoord>
        </edgeMap>
        <edgeMap>
          <xCoord>343</xCoord>
          <yCoord>271</yCoord>
        </edgeMap>
        <edgeMap>
          <xCoord>342</xCoord>
          <yCoord>272</yCoord>
        </edgeMap>
        <edgeMap>
          <xCoord>341</xCoord>
          <yCoord>272</yCoord>
        </edgeMap>
        <edgeMap>
          <xCoord>340</xCoord>
          <yCoord>271</yCoord>
        </edgeMap>
        <edgeMap>
          <xCoord>339</xCoord>
          <yCoord>271</yCoord>
        </edgeMap>
        <edgeMap>
          <xCoord>338</xCoord>
          <yCoord>272</yCoord>
        </edgeMap>
        <edgeMap>
          <xCoord>337</xCoord>
          <yCoord>273</yCoord>
        </edgeMap>
        <edgeMap>
          <xCoord>336</xCoord>
          <yCoord>273</yCoord>
        </edgeMap>
        <edgeMap>
          <xCoord>335</xCoord>
          <yCoord>274</yCoord>
        </edgeMap>
        <edgeMap>
          <xCoord>334</xCoord>
          <yCoord>274</yCoord>
        </edgeMap>
        <edgeMap>
          <xCoord>334</xCoord>
          <yCoord>275</yCoord>
        </edgeMap>
        <edgeMap>
          <xCoord>334</xCoord>
          <yCoord>276</yCoord>
        </edgeMap>
        <edgeMap>
          <xCoord>333</xCoord>
          <yCoord>277</yCoord>
        </edgeMap>
        <edgeMap>
          <xCoord>332</xCoord>
          <yCoord>278</yCoord>
        </edgeMap>
        <edgeMap>
          <xCoord>331</xCoord>
          <yCoord>279</yCoord>
        </edgeMap>
        <edgeMap>
          <xCoord>330</xCoord>
          <yCoord>279</yCoord>
        </edgeMap>
        <edgeMap>
          <xCoord>331</xCoord>
          <yCoord>279</yCoord>
        </edgeMap>
        <edgeMap>
          <xCoord>332</xCoord>
          <yCoord>280</yCoord>
        </edgeMap>
        <edgeMap>
          <xCoord>333</xCoord>
          <yCoord>280</yCoord>
        </edgeMap>
        <edgeMap>
          <xCoord>334</xCoord>
          <yCoord>280</yCoord>
        </edgeMap>
        <edgeMap>
          <xCoord>335</xCoord>
          <yCoord>280</yCoord>
        </edgeMap>
        <edgeMap>
          <xCoord>336</xCoord>
          <yCoord>280</yCoord>
        </edgeMap>
        <edgeMap>
          <xCoord>337</xCoord>
          <yCoord>280</yCoord>
        </edgeMap>
        <edgeMap>
          <xCoord>338</xCoord>
          <yCoord>281</yCoord>
        </edgeMap>
        <edgeMap>
          <xCoord>339</xCoord>
          <yCoord>280</yCoord>
        </edgeMap>
        <edgeMap>
          <xCoord>340</xCoord>
          <yCoord>280</yCoord>
        </edgeMap>
        <edgeMap>
          <xCoord>341</xCoord>
          <yCoord>280</yCoord>
        </edgeMap>
        <edgeMap>
          <xCoord>342</xCoord>
          <yCoord>281</yCoord>
        </edgeMap>
        <edgeMap>
          <xCoord>343</xCoord>
          <yCoord>282</yCoord>
        </edgeMap>
        <edgeMap>
          <xCoord>344</xCoord>
          <yCoord>283</yCoord>
        </edgeMap>
        <edgeMap>
          <xCoord>345</xCoord>
          <yCoord>283</yCoord>
        </edgeMap>
        <edgeMap>
          <xCoord>346</xCoord>
          <yCoord>283</yCoord>
        </edgeMap>
      </roi>
      <roi>
        <imageZposition>-59.75</imageZposition>
        <imageSOP_UID>1.3.6.1.4.1.14519.5.2.1.6279.6001.841435138831422452723766381565</imageSOP_UID>
        <inclusion>TRUE</inclusion>
        <edgeMap>
          <xCoord>346</xCoord>
          <yCoord>288</yCoord>
        </edgeMap>
        <edgeMap>
          <xCoord>346</xCoord>
          <yCoord>287</yCoord>
        </edgeMap>
        <edgeMap>
          <xCoord>347</xCoord>
          <yCoord>286</yCoord>
        </edgeMap>
        <edgeMap>
          <xCoord>348</xCoord>
          <yCoord>285</yCoord>
        </edgeMap>
        <edgeMap>
          <xCoord>349</xCoord>
          <yCoord>284</yCoord>
        </edgeMap>
        <edgeMap>
          <xCoord>350</xCoord>
          <yCoord>284</yCoord>
        </edgeMap>
        <edgeMap>
          <xCoord>351</xCoord>
          <yCoord>283</yCoord>
        </edgeMap>
        <edgeMap>
          <xCoord>351</xCoord>
          <yCoord>282</yCoord>
        </edgeMap>
        <edgeMap>
          <xCoord>352</xCoord>
          <yCoord>281</yCoord>
        </edgeMap>
        <edgeMap>
          <xCoord>352</xCoord>
          <yCoord>280</yCoord>
        </edgeMap>
        <edgeMap>
          <xCoord>352</xCoord>
          <yCoord>279</yCoord>
        </edgeMap>
        <edgeMap>
          <xCoord>351</xCoord>
          <yCoord>278</yCoord>
        </edgeMap>
        <edgeMap>
          <xCoord>351</xCoord>
          <yCoord>277</yCoord>
        </edgeMap>
        <edgeMap>
          <xCoord>350</xCoord>
          <yCoord>276</yCoord>
        </edgeMap>
        <edgeMap>
          <xCoord>350</xCoord>
          <yCoord>275</yCoord>
        </edgeMap>
        <edgeMap>
          <xCoord>350</xCoord>
          <yCoord>274</yCoord>
        </edgeMap>
        <edgeMap>
          <xCoord>349</xCoord>
          <yCoord>273</yCoord>
        </edgeMap>
        <edgeMap>
          <xCoord>348</xCoord>
          <yCoord>273</yCoord>
        </edgeMap>
        <edgeMap>
          <xCoord>347</xCoord>
          <yCoord>272</yCoord>
        </edgeMap>
        <edgeMap>
          <xCoord>346</xCoord>
          <yCoord>271</yCoord>
        </edgeMap>
        <edgeMap>
          <xCoord>345</xCoord>
          <yCoord>270</yCoord>
        </edgeMap>
        <edgeMap>
          <xCoord>345</xCoord>
          <yCoord>269</yCoord>
        </edgeMap>
        <edgeMap>
          <xCoord>344</xCoord>
          <yCoord>269</yCoord>
        </edgeMap>
        <edgeMap>
          <xCoord>343</xCoord>
          <yCoord>270</yCoord>
        </edgeMap>
        <edgeMap>
          <xCoord>342</xCoord>
          <yCoord>270</yCoord>
        </edgeMap>
        <edgeMap>
          <xCoord>341</xCoord>
          <yCoord>269</yCoord>
        </edgeMap>
        <edgeMap>
          <xCoord>340</xCoord>
          <yCoord>269</yCoord>
        </edgeMap>
        <edgeMap>
          <xCoord>339</xCoord>
          <yCoord>269</yCoord>
        </edgeMap>
        <edgeMap>
          <xCoord>338</xCoord>
          <yCoord>270</yCoord>
        </edgeMap>
        <edgeMap>
          <xCoord>337</xCoord>
          <yCoord>271</yCoord>
        </edgeMap>
        <edgeMap>
          <xCoord>336</xCoord>
          <yCoord>272</yCoord>
        </edgeMap>
        <edgeMap>
          <xCoord>335</xCoord>
          <yCoord>272</yCoord>
        </edgeMap>
        <edgeMap>
          <xCoord>334</xCoord>
          <yCoord>273</yCoord>
        </edgeMap>
        <edgeMap>
          <xCoord>333</xCoord>
          <yCoord>274</yCoord>
        </edgeMap>
        <edgeMap>
          <xCoord>333</xCoord>
          <yCoord>275</yCoord>
        </edgeMap>
        <edgeMap>
          <xCoord>332</xCoord>
          <yCoord>276</yCoord>
        </edgeMap>
        <edgeMap>
          <xCoord>331</xCoord>
          <yCoord>277</yCoord>
        </edgeMap>
        <edgeMap>
          <xCoord>330</xCoord>
          <yCoord>278</yCoord>
        </edgeMap>
        <edgeMap>
          <xCoord>330</xCoord>
          <yCoord>279</yCoord>
        </edgeMap>
        <edgeMap>
          <xCoord>331</xCoord>
          <yCoord>280</yCoord>
        </edgeMap>
        <edgeMap>
          <xCoord>332</xCoord>
          <yCoord>280</yCoord>
        </edgeMap>
        <edgeMap>
          <xCoord>333</xCoord>
          <yCoord>280</yCoord>
        </edgeMap>
        <edgeMap>
          <xCoord>334</xCoord>
          <yCoord>280</yCoord>
        </edgeMap>
        <edgeMap>
          <xCoord>335</xCoord>
          <yCoord>280</yCoord>
        </edgeMap>
        <edgeMap>
          <xCoord>336</xCoord>
          <yCoord>281</yCoord>
        </edgeMap>
        <edgeMap>
          <xCoord>337</xCoord>
          <yCoord>281</yCoord>
        </edgeMap>
        <edgeMap>
          <xCoord>338</xCoord>
          <yCoord>282</yCoord>
        </edgeMap>
        <edgeMap>
          <xCoord>339</xCoord>
          <yCoord>283</yCoord>
        </edgeMap>
        <edgeMap>
          <xCoord>340</xCoord>
          <yCoord>284</yCoord>
        </edgeMap>
        <edgeMap>
          <xCoord>340</xCoord>
          <yCoord>285</yCoord>
        </edgeMap>
        <edgeMap>
          <xCoord>341</xCoord>
          <yCoord>286</yCoord>
        </edgeMap>
        <edgeMap>
          <xCoord>342</xCoord>
          <yCoord>287</yCoord>
        </edgeMap>
        <edgeMap>
          <xCoord>342</xCoord>
          <yCoord>288</yCoord>
        </edgeMap>
        <edgeMap>
          <xCoord>343</xCoord>
          <yCoord>288</yCoord>
        </edgeMap>
        <edgeMap>
          <xCoord>344</xCoord>
          <yCoord>288</yCoord>
        </edgeMap>
        <edgeMap>
          <xCoord>345</xCoord>
          <yCoord>288</yCoord>
        </edgeMap>
        <edgeMap>
          <xCoord>346</xCoord>
          <yCoord>288</yCoord>
        </edgeMap>
      </roi>
      <roi>
        <imageZposition>-62.25</imageZposition>
        <imageSOP_UID>1.3.6.1.4.1.14519.5.2.1.6279.6001.292718549762805792744096175585</imageSOP_UID>
        <inclusion>TRUE</inclusion>
        <edgeMap>
          <xCoord>344</xCoord>
          <yCoord>289</yCoord>
        </edgeMap>
        <edgeMap>
          <xCoord>345</xCoord>
          <yCoord>288</yCoord>
        </edgeMap>
        <edgeMap>
          <xCoord>345</xCoord>
          <yCoord>287</yCoord>
        </edgeMap>
        <edgeMap>
          <xCoord>345</xCoord>
          <yCoord>286</yCoord>
        </edgeMap>
        <edgeMap>
          <xCoord>346</xCoord>
          <yCoord>285</yCoord>
        </edgeMap>
        <edgeMap>
          <xCoord>347</xCoord>
          <yCoord>284</yCoord>
        </edgeMap>
        <edgeMap>
          <xCoord>348</xCoord>
          <yCoord>283</yCoord>
        </edgeMap>
        <edgeMap>
          <xCoord>349</xCoord>
          <yCoord>283</yCoord>
        </edgeMap>
        <edgeMap>
          <xCoord>350</xCoord>
          <yCoord>282</yCoord>
        </edgeMap>
        <edgeMap>
          <xCoord>351</xCoord>
          <yCoord>282</yCoord>
        </edgeMap>
        <edgeMap>
          <xCoord>352</xCoord>
          <yCoord>281</yCoord>
        </edgeMap>
        <edgeMap>
          <xCoord>352</xCoord>
          <yCoord>280</yCoord>
        </edgeMap>
        <edgeMap>
          <xCoord>353</xCoord>
          <yCoord>279</yCoord>
        </edgeMap>
        <edgeMap>
          <xCoord>354</xCoord>
          <yCoord>278</yCoord>
        </edgeMap>
        <edgeMap>
          <xCoord>353</xCoord>
          <yCoord>277</yCoord>
        </edgeMap>
        <edgeMap>
          <xCoord>352</xCoord>
          <yCoord>277</yCoord>
        </edgeMap>
        <edgeMap>
          <xCoord>351</xCoord>
          <yCoord>276</yCoord>
        </edgeMap>
        <edgeMap>
          <xCoord>350</xCoord>
          <yCoord>275</yCoord>
        </edgeMap>
        <edgeMap>
          <xCoord>349</xCoord>
          <yCoord>274</yCoord>
        </edgeMap>
        <edgeMap>
          <xCoord>348</xCoord>
          <yCoord>273</yCoord>
        </edgeMap>
        <edgeMap>
          <xCoord>348</xCoord>
          <yCoord>272</yCoord>
        </edgeMap>
        <edgeMap>
          <xCoord>347</xCoord>
          <yCoord>272</yCoord>
        </edgeMap>
        <edgeMap>
          <xCoord>346</xCoord>
          <yCoord>271</yCoord>
        </edgeMap>
        <edgeMap>
          <xCoord>345</xCoord>
          <yCoord>272</yCoord>
        </edgeMap>
        <edgeMap>
          <xCoord>344</xCoord>
          <yCoord>272</yCoord>
        </edgeMap>
        <edgeMap>
          <xCoord>343</xCoord>
          <yCoord>272</yCoord>
        </edgeMap>
        <edgeMap>
          <xCoord>342</xCoord>
          <yCoord>272</yCoord>
        </edgeMap>
        <edgeMap>
          <xCoord>341</xCoord>
          <yCoord>271</yCoord>
        </edgeMap>
        <edgeMap>
          <xCoord>340</xCoord>
          <yCoord>271</yCoord>
        </edgeMap>
        <edgeMap>
          <xCoord>339</xCoord>
          <yCoord>270</yCoord>
        </edgeMap>
        <edgeMap>
          <xCoord>338</xCoord>
          <yCoord>270</yCoord>
        </edgeMap>
        <edgeMap>
          <xCoord>337</xCoord>
          <yCoord>270</yCoord>
        </edgeMap>
        <edgeMap>
          <xCoord>336</xCoord>
          <yCoord>271</yCoord>
        </edgeMap>
        <edgeMap>
          <xCoord>335</xCoord>
          <yCoord>271</yCoord>
        </edgeMap>
        <edgeMap>
          <xCoord>334</xCoord>
          <yCoord>271</yCoord>
        </edgeMap>
        <edgeMap>
          <xCoord>334</xCoord>
          <yCoord>272</yCoord>
        </edgeMap>
        <edgeMap>
          <xCoord>333</xCoord>
          <yCoord>273</yCoord>
        </edgeMap>
        <edgeMap>
          <xCoord>333</xCoord>
          <yCoord>274</yCoord>
        </edgeMap>
        <edgeMap>
          <xCoord>332</xCoord>
          <yCoord>275</yCoord>
        </edgeMap>
        <edgeMap>
          <xCoord>331</xCoord>
          <yCoord>276</yCoord>
        </edgeMap>
        <edgeMap>
          <xCoord>330</xCoord>
          <yCoord>277</yCoord>
        </edgeMap>
        <edgeMap>
          <xCoord>329</xCoord>
          <yCoord>278</yCoord>
        </edgeMap>
        <edgeMap>
          <xCoord>329</xCoord>
          <yCoord>279</yCoord>
        </edgeMap>
        <edgeMap>
          <xCoord>329</xCoord>
          <yCoord>280</yCoord>
        </edgeMap>
        <edgeMap>
          <xCoord>330</xCoord>
          <yCoord>281</yCoord>
        </edgeMap>
        <edgeMap>
          <xCoord>331</xCoord>
          <yCoord>281</yCoord>
        </edgeMap>
        <edgeMap>
          <xCoord>332</xCoord>
          <yCoord>282</yCoord>
        </edgeMap>
        <edgeMap>
          <xCoord>333</xCoord>
          <yCoord>281</yCoord>
        </edgeMap>
        <edgeMap>
          <xCoord>334</xCoord>
          <yCoord>281</yCoord>
        </edgeMap>
        <edgeMap>
          <xCoord>335</xCoord>
          <yCoord>281</yCoord>
        </edgeMap>
        <edgeMap>
          <xCoord>336</xCoord>
          <yCoord>281</yCoord>
        </edgeMap>
        <edgeMap>
          <xCoord>337</xCoord>
          <yCoord>282</yCoord>
        </edgeMap>
        <edgeMap>
          <xCoord>338</xCoord>
          <yCoord>283</yCoord>
        </edgeMap>
        <edgeMap>
          <xCoord>339</xCoord>
          <yCoord>284</yCoord>
        </edgeMap>
        <edgeMap>
          <xCoord>340</xCoord>
          <yCoord>285</yCoord>
        </edgeMap>
        <edgeMap>
          <xCoord>341</xCoord>
          <yCoord>286</yCoord>
        </edgeMap>
        <edgeMap>
          <xCoord>341</xCoord>
          <yCoord>287</yCoord>
        </edgeMap>
        <edgeMap>
          <xCoord>341</xCoord>
          <yCoord>288</yCoord>
        </edgeMap>
        <edgeMap>
          <xCoord>342</xCoord>
          <yCoord>289</yCoord>
        </edgeMap>
        <edgeMap>
          <xCoord>343</xCoord>
          <yCoord>289</yCoord>
        </edgeMap>
        <edgeMap>
          <xCoord>344</xCoord>
          <yCoord>289</yCoord>
        </edgeMap>
      </roi>
      <roi>
        <imageZposition>-64.75</imageZposition>
        <imageSOP_UID>1.3.6.1.4.1.14519.5.2.1.6279.6001.124244111510426276454885758962</imageSOP_UID>
        <inclusion>TRUE</inclusion>
        <edgeMap>
          <xCoord>343</xCoord>
          <yCoord>287</yCoord>
        </edgeMap>
        <edgeMap>
          <xCoord>344</xCoord>
          <yCoord>286</yCoord>
        </edgeMap>
        <edgeMap>
          <xCoord>345</xCoord>
          <yCoord>285</yCoord>
        </edgeMap>
        <edgeMap>
          <xCoord>346</xCoord>
          <yCoord>284</yCoord>
        </edgeMap>
        <edgeMap>
          <xCoord>347</xCoord>
          <yCoord>283</yCoord>
        </edgeMap>
        <edgeMap>
          <xCoord>348</xCoord>
          <yCoord>282</yCoord>
        </edgeMap>
        <edgeMap>
          <xCoord>349</xCoord>
          <yCoord>282</yCoord>
        </edgeMap>
        <edgeMap>
          <xCoord>350</xCoord>
          <yCoord>281</yCoord>
        </edgeMap>
        <edgeMap>
          <xCoord>351</xCoord>
          <yCoord>280</yCoord>
        </edgeMap>
        <edgeMap>
          <xCoord>352</xCoord>
          <yCoord>279</yCoord>
        </edgeMap>
        <edgeMap>
          <xCoord>353</xCoord>
          <yCoord>278</yCoord>
        </edgeMap>
        <edgeMap>
          <xCoord>354</xCoord>
          <yCoord>278</yCoord>
        </edgeMap>
        <edgeMap>
          <xCoord>354</xCoord>
          <yCoord>277</yCoord>
        </edgeMap>
        <edgeMap>
          <xCoord>353</xCoord>
          <yCoord>277</yCoord>
        </edgeMap>
        <edgeMap>
          <xCoord>352</xCoord>
          <yCoord>277</yCoord>
        </edgeMap>
        <edgeMap>
          <xCoord>351</xCoord>
          <yCoord>276</yCoord>
        </edgeMap>
        <edgeMap>
          <xCoord>350</xCoord>
          <yCoord>275</yCoord>
        </edgeMap>
        <edgeMap>
          <xCoord>349</xCoord>
          <yCoord>275</yCoord>
        </edgeMap>
        <edgeMap>
          <xCoord>348</xCoord>
          <yCoord>275</yCoord>
        </edgeMap>
        <edgeMap>
          <xCoord>347</xCoord>
          <yCoord>274</yCoord>
        </edgeMap>
        <edgeMap>
          <xCoord>346</xCoord>
          <yCoord>274</yCoord>
        </edgeMap>
        <edgeMap>
          <xCoord>345</xCoord>
          <yCoord>273</yCoord>
        </edgeMap>
        <edgeMap>
          <xCoord>344</xCoord>
          <yCoord>273</yCoord>
        </edgeMap>
        <edgeMap>
          <xCoord>343</xCoord>
          <yCoord>272</yCoord>
        </edgeMap>
        <edgeMap>
          <xCoord>342</xCoord>
          <yCoord>272</yCoord>
        </edgeMap>
        <edgeMap>
          <xCoord>341</xCoord>
          <yCoord>272</yCoord>
        </edgeMap>
        <edgeMap>
          <xCoord>340</xCoord>
          <yCoord>271</yCoord>
        </edgeMap>
        <edgeMap>
          <xCoord>339</xCoord>
          <yCoord>270</yCoord>
        </edgeMap>
        <edgeMap>
          <xCoord>338</xCoord>
          <yCoord>270</yCoord>
        </edgeMap>
        <edgeMap>
          <xCoord>337</xCoord>
          <yCoord>269</yCoord>
        </edgeMap>
        <edgeMap>
          <xCoord>336</xCoord>
          <yCoord>269</yCoord>
        </edgeMap>
        <edgeMap>
          <xCoord>335</xCoord>
          <yCoord>269</yCoord>
        </edgeMap>
        <edgeMap>
          <xCoord>334</xCoord>
          <yCoord>269</yCoord>
        </edgeMap>
        <edgeMap>
          <xCoord>333</xCoord>
          <yCoord>270</yCoord>
        </edgeMap>
        <edgeMap>
          <xCoord>332</xCoord>
          <yCoord>271</yCoord>
        </edgeMap>
        <edgeMap>
          <xCoord>331</xCoord>
          <yCoord>270</yCoord>
        </edgeMap>
        <edgeMap>
          <xCoord>330</xCoord>
          <yCoord>270</yCoord>
        </edgeMap>
        <edgeMap>
          <xCoord>329</xCoord>
          <yCoord>270</yCoord>
        </edgeMap>
        <edgeMap>
          <xCoord>328</xCoord>
          <yCoord>271</yCoord>
        </edgeMap>
        <edgeMap>
          <xCoord>329</xCoord>
          <yCoord>272</yCoord>
        </edgeMap>
        <edgeMap>
          <xCoord>329</xCoord>
          <yCoord>273</yCoord>
        </edgeMap>
        <edgeMap>
          <xCoord>330</xCoord>
          <yCoord>274</yCoord>
        </edgeMap>
        <edgeMap>
          <xCoord>331</xCoord>
          <yCoord>275</yCoord>
        </edgeMap>
        <edgeMap>
          <xCoord>330</xCoord>
          <yCoord>276</yCoord>
        </edgeMap>
        <edgeMap>
          <xCoord>330</xCoord>
          <yCoord>277</yCoord>
        </edgeMap>
        <edgeMap>
          <xCoord>330</xCoord>
          <yCoord>278</yCoord>
        </edgeMap>
        <edgeMap>
          <xCoord>331</xCoord>
          <yCoord>279</yCoord>
        </edgeMap>
        <edgeMap>
          <xCoord>332</xCoord>
          <yCoord>279</yCoord>
        </edgeMap>
        <edgeMap>
          <xCoord>333</xCoord>
          <yCoord>280</yCoord>
        </edgeMap>
        <edgeMap>
          <xCoord>334</xCoord>
          <yCoord>280</yCoord>
        </edgeMap>
        <edgeMap>
          <xCoord>335</xCoord>
          <yCoord>280</yCoord>
        </edgeMap>
        <edgeMap>
          <xCoord>336</xCoord>
          <yCoord>281</yCoord>
        </edgeMap>
        <edgeMap>
          <xCoord>337</xCoord>
          <yCoord>281</yCoord>
        </edgeMap>
        <edgeMap>
          <xCoord>338</xCoord>
          <yCoord>282</yCoord>
        </edgeMap>
        <edgeMap>
          <xCoord>339</xCoord>
          <yCoord>282</yCoord>
        </edgeMap>
        <edgeMap>
          <xCoord>340</xCoord>
          <yCoord>283</yCoord>
        </edgeMap>
        <edgeMap>
          <xCoord>341</xCoord>
          <yCoord>284</yCoord>
        </edgeMap>
        <edgeMap>
          <xCoord>342</xCoord>
          <yCoord>285</yCoord>
        </edgeMap>
        <edgeMap>
          <xCoord>342</xCoord>
          <yCoord>286</yCoord>
        </edgeMap>
        <edgeMap>
          <xCoord>342</xCoord>
          <yCoord>287</yCoord>
        </edgeMap>
        <edgeMap>
          <xCoord>343</xCoord>
          <yCoord>287</yCoord>
        </edgeMap>
      </roi>
      <roi>
        <imageZposition>-67.25</imageZposition>
        <imageSOP_UID>1.3.6.1.4.1.14519.5.2.1.6279.6001.332123888774815156547373167001</imageSOP_UID>
        <inclusion>TRUE</inclusion>
        <edgeMap>
          <xCoord>346</xCoord>
          <yCoord>284</yCoord>
        </edgeMap>
        <edgeMap>
          <xCoord>347</xCoord>
          <yCoord>283</yCoord>
        </edgeMap>
        <edgeMap>
          <xCoord>348</xCoord>
          <yCoord>283</yCoord>
        </edgeMap>
        <edgeMap>
          <xCoord>349</xCoord>
          <yCoord>283</yCoord>
        </edgeMap>
        <edgeMap>
          <xCoord>350</xCoord>
          <yCoord>283</yCoord>
        </edgeMap>
        <edgeMap>
          <xCoord>350</xCoord>
          <yCoord>282</yCoord>
        </edgeMap>
        <edgeMap>
          <xCoord>350</xCoord>
          <yCoord>281</yCoord>
        </edgeMap>
        <edgeMap>
          <xCoord>351</xCoord>
          <yCoord>280</yCoord>
        </edgeMap>
        <edgeMap>
          <xCoord>352</xCoord>
          <yCoord>279</yCoord>
        </edgeMap>
        <edgeMap>
          <xCoord>353</xCoord>
          <yCoord>278</yCoord>
        </edgeMap>
        <edgeMap>
          <xCoord>353</xCoord>
          <yCoord>277</yCoord>
        </edgeMap>
        <edgeMap>
          <xCoord>352</xCoord>
          <yCoord>277</yCoord>
        </edgeMap>
        <edgeMap>
          <xCoord>351</xCoord>
          <yCoord>276</yCoord>
        </edgeMap>
        <edgeMap>
          <xCoord>350</xCoord>
          <yCoord>276</yCoord>
        </edgeMap>
        <edgeMap>
          <xCoord>349</xCoord>
          <yCoord>276</yCoord>
        </edgeMap>
        <edgeMap>
          <xCoord>348</xCoord>
          <yCoord>275</yCoord>
        </edgeMap>
        <edgeMap>
          <xCoord>347</xCoord>
          <yCoord>274</yCoord>
        </edgeMap>
        <edgeMap>
          <xCoord>346</xCoord>
          <yCoord>273</yCoord>
        </edgeMap>
        <edgeMap>
          <xCoord>345</xCoord>
          <yCoord>272</yCoord>
        </edgeMap>
        <edgeMap>
          <xCoord>344</xCoord>
          <yCoord>271</yCoord>
        </edgeMap>
        <edgeMap>
          <xCoord>344</xCoord>
          <yCoord>270</yCoord>
        </edgeMap>
        <edgeMap>
          <xCoord>343</xCoord>
          <yCoord>269</yCoord>
        </edgeMap>
        <edgeMap>
          <xCoord>342</xCoord>
          <yCoord>269</yCoord>
        </edgeMap>
        <edgeMap>
          <xCoord>341</xCoord>
          <yCoord>268</yCoord>
        </edgeMap>
        <edgeMap>
          <xCoord>340</xCoord>
          <yCoord>267</yCoord>
        </edgeMap>
        <edgeMap>
          <xCoord>339</xCoord>
          <yCoord>267</yCoord>
        </edgeMap>
        <edgeMap>
          <xCoord>338</xCoord>
          <yCoord>267</yCoord>
        </edgeMap>
        <edgeMap>
          <xCoord>337</xCoord>
          <yCoord>267</yCoord>
        </edgeMap>
        <edgeMap>
          <xCoord>336</xCoord>
          <yCoord>267</yCoord>
        </edgeMap>
        <edgeMap>
          <xCoord>335</xCoord>
          <yCoord>266</yCoord>
        </edgeMap>
        <edgeMap>
          <xCoord>334</xCoord>
          <yCoord>266</yCoord>
        </edgeMap>
        <edgeMap>
          <xCoord>334</xCoord>
          <yCoord>267</yCoord>
        </edgeMap>
        <edgeMap>
          <xCoord>335</xCoord>
          <yCoord>268</yCoord>
        </edgeMap>
        <edgeMap>
          <xCoord>335</xCoord>
          <yCoord>269</yCoord>
        </edgeMap>
        <edgeMap>
          <xCoord>336</xCoord>
          <yCoord>270</yCoord>
        </edgeMap>
        <edgeMap>
          <xCoord>335</xCoord>
          <yCoord>271</yCoord>
        </edgeMap>
        <edgeMap>
          <xCoord>334</xCoord>
          <yCoord>272</yCoord>
        </edgeMap>
        <edgeMap>
          <xCoord>333</xCoord>
          <yCoord>273</yCoord>
        </edgeMap>
        <edgeMap>
          <xCoord>332</xCoord>
          <yCoord>274</yCoord>
        </edgeMap>
        <edgeMap>
          <xCoord>331</xCoord>
          <yCoord>275</yCoord>
        </edgeMap>
        <edgeMap>
          <xCoord>331</xCoord>
          <yCoord>276</yCoord>
        </edgeMap>
        <edgeMap>
          <xCoord>332</xCoord>
          <yCoord>276</yCoord>
        </edgeMap>
        <edgeMap>
          <xCoord>333</xCoord>
          <yCoord>276</yCoord>
        </edgeMap>
        <edgeMap>
          <xCoord>334</xCoord>
          <yCoord>276</yCoord>
        </edgeMap>
        <edgeMap>
          <xCoord>335</xCoord>
          <yCoord>276</yCoord>
        </edgeMap>
        <edgeMap>
          <xCoord>336</xCoord>
          <yCoord>277</yCoord>
        </edgeMap>
        <edgeMap>
          <xCoord>337</xCoord>
          <yCoord>278</yCoord>
        </edgeMap>
        <edgeMap>
          <xCoord>338</xCoord>
          <yCoord>278</yCoord>
        </edgeMap>
        <edgeMap>
          <xCoord>339</xCoord>
          <yCoord>278</yCoord>
        </edgeMap>
        <edgeMap>
          <xCoord>340</xCoord>
          <yCoord>278</yCoord>
        </edgeMap>
        <edgeMap>
          <xCoord>341</xCoord>
          <yCoord>279</yCoord>
        </edgeMap>
        <edgeMap>
          <xCoord>342</xCoord>
          <yCoord>280</yCoord>
        </edgeMap>
        <edgeMap>
          <xCoord>343</xCoord>
          <yCoord>281</yCoord>
        </edgeMap>
        <edgeMap>
          <xCoord>343</xCoord>
          <yCoord>282</yCoord>
        </edgeMap>
        <edgeMap>
          <xCoord>344</xCoord>
          <yCoord>283</yCoord>
        </edgeMap>
        <edgeMap>
          <xCoord>344</xCoord>
          <yCoord>284</yCoord>
        </edgeMap>
        <edgeMap>
          <xCoord>345</xCoord>
          <yCoord>284</yCoord>
        </edgeMap>
        <edgeMap>
          <xCoord>346</xCoord>
          <yCoord>284</yCoord>
        </edgeMap>
      </roi>
    </unblindedReadNodule>
    <unblindedReadNodule>
      <noduleID>IL057_127704</noduleID>
      <characteristics>
        <subtlety>3</subtlety>
        <internalStructure>1</internalStructure>
        <calcification>6</calcification>
        <sphericity>4</sphericity>
        <margin>3</margin>
        <lobulation>3</lobulation>
        <spiculation>2</spiculation>
        <texture>4</texture>
        <malignancy>3</malignancy>
      </characteristics>
      <roi>
        <imageZposition>-142.25</imageZposition>
        <imageSOP_UID>1.3.6.1.4.1.14519.5.2.1.6279.6001.260298197426491470659377726218</imageSOP_UID>
        <inclusion>TRUE</inclusion>
        <edgeMap>
          <xCoord>382</xCoord>
          <yCoord>196</yCoord>
        </edgeMap>
        <edgeMap>
          <xCoord>383</xCoord>
          <yCoord>195</yCoord>
        </edgeMap>
        <edgeMap>
          <xCoord>384</xCoord>
          <yCoord>194</yCoord>
        </edgeMap>
        <edgeMap>
          <xCoord>384</xCoord>
          <yCoord>193</yCoord>
        </edgeMap>
        <edgeMap>
          <xCoord>383</xCoord>
          <yCoord>192</yCoord>
        </edgeMap>
        <edgeMap>
          <xCoord>382</xCoord>
          <yCoord>191</yCoord>
        </edgeMap>
        <edgeMap>
          <xCoord>381</xCoord>
          <yCoord>190</yCoord>
        </edgeMap>
        <edgeMap>
          <xCoord>380</xCoord>
          <yCoord>190</yCoord>
        </edgeMap>
        <edgeMap>
          <xCoord>379</xCoord>
          <yCoord>190</yCoord>
        </edgeMap>
        <edgeMap>
          <xCoord>378</xCoord>
          <yCoord>190</yCoord>
        </edgeMap>
        <edgeMap>
          <xCoord>377</xCoord>
          <yCoord>190</yCoord>
        </edgeMap>
        <edgeMap>
          <xCoord>376</xCoord>
          <yCoord>190</yCoord>
        </edgeMap>
        <edgeMap>
          <xCoord>375</xCoord>
          <yCoord>190</yCoord>
        </edgeMap>
        <edgeMap>
          <xCoord>374</xCoord>
          <yCoord>191</yCoord>
        </edgeMap>
        <edgeMap>
          <xCoord>374</xCoord>
          <yCoord>192</yCoord>
        </edgeMap>
        <edgeMap>
          <xCoord>374</xCoord>
          <yCoord>193</yCoord>
        </edgeMap>
        <edgeMap>
          <xCoord>375</xCoord>
          <yCoord>194</yCoord>
        </edgeMap>
        <edgeMap>
          <xCoord>376</xCoord>
          <yCoord>195</yCoord>
        </edgeMap>
        <edgeMap>
          <xCoord>377</xCoord>
          <yCoord>196</yCoord>
        </edgeMap>
        <edgeMap>
          <xCoord>378</xCoord>
          <yCoord>196</yCoord>
        </edgeMap>
        <edgeMap>
          <xCoord>379</xCoord>
          <yCoord>196</yCoord>
        </edgeMap>
        <edgeMap>
          <xCoord>380</xCoord>
          <yCoord>196</yCoord>
        </edgeMap>
        <edgeMap>
          <xCoord>381</xCoord>
          <yCoord>196</yCoord>
        </edgeMap>
        <edgeMap>
          <xCoord>382</xCoord>
          <yCoord>196</yCoord>
        </edgeMap>
      </roi>
      <roi>
        <imageZposition>-144.75</imageZposition>
        <imageSOP_UID>1.3.6.1.4.1.14519.5.2.1.6279.6001.212500563746115130019818517496</imageSOP_UID>
        <inclusion>TRUE</inclusion>
        <edgeMap>
          <xCoord>380</xCoord>
          <yCoord>199</yCoord>
        </edgeMap>
        <edgeMap>
          <xCoord>381</xCoord>
          <yCoord>198</yCoord>
        </edgeMap>
        <edgeMap>
          <xCoord>382</xCoord>
          <yCoord>197</yCoord>
        </edgeMap>
        <edgeMap>
          <xCoord>383</xCoord>
          <yCoord>196</yCoord>
        </edgeMap>
        <edgeMap>
          <xCoord>383</xCoord>
          <yCoord>195</yCoord>
        </edgeMap>
        <edgeMap>
          <xCoord>384</xCoord>
          <yCoord>194</yCoord>
        </edgeMap>
        <edgeMap>
          <xCoord>384</xCoord>
          <yCoord>193</yCoord>
        </edgeMap>
        <edgeMap>
          <xCoord>384</xCoord>
          <yCoord>192</yCoord>
        </edgeMap>
        <edgeMap>
          <xCoord>383</xCoord>
          <yCoord>191</yCoord>
        </edgeMap>
        <edgeMap>
          <xCoord>382</xCoord>
          <yCoord>190</yCoord>
        </edgeMap>
        <edgeMap>
          <xCoord>381</xCoord>
          <yCoord>190</yCoord>
        </edgeMap>
        <edgeMap>
          <xCoord>380</xCoord>
          <yCoord>190</yCoord>
        </edgeMap>
        <edgeMap>
          <xCoord>379</xCoord>
          <yCoord>190</yCoord>
        </edgeMap>
        <edgeMap>
          <xCoord>378</xCoord>
          <yCoord>190</yCoord>
        </edgeMap>
        <edgeMap>
          <xCoord>377</xCoord>
          <yCoord>190</yCoord>
        </edgeMap>
        <edgeMap>
          <xCoord>376</xCoord>
          <yCoord>190</yCoord>
        </edgeMap>
        <edgeMap>
          <xCoord>375</xCoord>
          <yCoord>190</yCoord>
        </edgeMap>
        <edgeMap>
          <xCoord>374</xCoord>
          <yCoord>191</yCoord>
        </edgeMap>
        <edgeMap>
          <xCoord>374</xCoord>
          <yCoord>192</yCoord>
        </edgeMap>
        <edgeMap>
          <xCoord>373</xCoord>
          <yCoord>193</yCoord>
        </edgeMap>
        <edgeMap>
          <xCoord>373</xCoord>
          <yCoord>194</yCoord>
        </edgeMap>
        <edgeMap>
          <xCoord>374</xCoord>
          <yCoord>195</yCoord>
        </edgeMap>
        <edgeMap>
          <xCoord>375</xCoord>
          <yCoord>196</yCoord>
        </edgeMap>
        <edgeMap>
          <xCoord>375</xCoord>
          <yCoord>197</yCoord>
        </edgeMap>
        <edgeMap>
          <xCoord>376</xCoord>
          <yCoord>198</yCoord>
        </edgeMap>
        <edgeMap>
          <xCoord>377</xCoord>
          <yCoord>199</yCoord>
        </edgeMap>
        <edgeMap>
          <xCoord>378</xCoord>
          <yCoord>199</yCoord>
        </edgeMap>
        <edgeMap>
          <xCoord>379</xCoord>
          <yCoord>199</yCoord>
        </edgeMap>
        <edgeMap>
          <xCoord>380</xCoord>
          <yCoord>199</yCoord>
        </edgeMap>
      </roi>
    </unblindedReadNodule>
    <unblindedReadNodule>
      <noduleID>IL057_127701</noduleID>
      <characteristics>
        <subtlety>5</subtlety>
        <internalStructure>1</internalStructure>
        <calcification>6</calcification>
        <sphericity>5</sphericity>
        <margin>4</margin>
        <lobulation>3</lobulation>
        <spiculation>2</spiculation>
        <texture>5</texture>
        <malignancy>4</malignancy>
      </characteristics>
      <roi>
        <imageZposition>-179.75</imageZposition>
        <imageSOP_UID>1.3.6.1.4.1.14519.5.2.1.6279.6001.162866561113180947022742995772</imageSOP_UID>
        <inclusion>TRUE</inclusion>
        <edgeMap>
          <xCoord>424</xCoord>
          <yCoord>247</yCoord>
        </edgeMap>
        <edgeMap>
          <xCoord>425</xCoord>
          <yCoord>246</yCoord>
        </edgeMap>
        <edgeMap>
          <xCoord>426</xCoord>
          <yCoord>245</yCoord>
        </edgeMap>
        <edgeMap>
          <xCoord>426</xCoord>
          <yCoord>244</yCoord>
        </edgeMap>
        <edgeMap>
          <xCoord>427</xCoord>
          <yCoord>243</yCoord>
        </edgeMap>
        <edgeMap>
          <xCoord>428</xCoord>
          <yCoord>242</yCoord>
        </edgeMap>
        <edgeMap>
          <xCoord>429</xCoord>
          <yCoord>242</yCoord>
        </edgeMap>
        <edgeMap>
          <xCoord>430</xCoord>
          <yCoord>241</yCoord>
        </edgeMap>
        <edgeMap>
          <xCoord>431</xCoord>
          <yCoord>240</yCoord>
        </edgeMap>
        <edgeMap>
          <xCoord>432</xCoord>
          <yCoord>239</yCoord>
        </edgeMap>
        <edgeMap>
          <xCoord>432</xCoord>
          <yCoord>238</yCoord>
        </edgeMap>
        <edgeMap>
          <xCoord>432</xCoord>
          <yCoord>237</yCoord>
        </edgeMap>
        <edgeMap>
          <xCoord>432</xCoord>
          <yCoord>236</yCoord>
        </edgeMap>
        <edgeMap>
          <xCoord>431</xCoord>
          <yCoord>235</yCoord>
        </edgeMap>
        <edgeMap>
          <xCoord>430</xCoord>
          <yCoord>235</yCoord>
        </edgeMap>
        <edgeMap>
          <xCoord>429</xCoord>
          <yCoord>235</yCoord>
        </edgeMap>
        <edgeMap>
          <xCoord>428</xCoord>
          <yCoord>236</yCoord>
        </edgeMap>
        <edgeMap>
          <xCoord>427</xCoord>
          <yCoord>236</yCoord>
        </edgeMap>
        <edgeMap>
          <xCoord>426</xCoord>
          <yCoord>236</yCoord>
        </edgeMap>
        <edgeMap>
          <xCoord>425</xCoord>
          <yCoord>237</yCoord>
        </edgeMap>
        <edgeMap>
          <xCoord>424</xCoord>
          <yCoord>237</yCoord>
        </edgeMap>
        <edgeMap>
          <xCoord>423</xCoord>
          <yCoord>237</yCoord>
        </edgeMap>
        <edgeMap>
          <xCoord>422</xCoord>
          <yCoord>237</yCoord>
        </edgeMap>
        <edgeMap>
          <xCoord>421</xCoord>
          <yCoord>237</yCoord>
        </edgeMap>
        <edgeMap>
          <xCoord>420</xCoord>
          <yCoord>237</yCoord>
        </edgeMap>
        <edgeMap>
          <xCoord>419</xCoord>
          <yCoord>238</yCoord>
        </edgeMap>
        <edgeMap>
          <xCoord>419</xCoord>
          <yCoord>239</yCoord>
        </edgeMap>
        <edgeMap>
          <xCoord>419</xCoord>
          <yCoord>240</yCoord>
        </edgeMap>
        <edgeMap>
          <xCoord>419</xCoord>
          <yCoord>241</yCoord>
        </edgeMap>
        <edgeMap>
          <xCoord>420</xCoord>
          <yCoord>242</yCoord>
        </edgeMap>
        <edgeMap>
          <xCoord>421</xCoord>
          <yCoord>243</yCoord>
        </edgeMap>
        <edgeMap>
          <xCoord>421</xCoord>
          <yCoord>244</yCoord>
        </edgeMap>
        <edgeMap>
          <xCoord>421</xCoord>
          <yCoord>245</yCoord>
        </edgeMap>
        <edgeMap>
          <xCoord>421</xCoord>
          <yCoord>246</yCoord>
        </edgeMap>
        <edgeMap>
          <xCoord>422</xCoord>
          <yCoord>247</yCoord>
        </edgeMap>
        <edgeMap>
          <xCoord>423</xCoord>
          <yCoord>247</yCoord>
        </edgeMap>
        <edgeMap>
          <xCoord>424</xCoord>
          <yCoord>247</yCoord>
        </edgeMap>
      </roi>
      <roi>
        <imageZposition>-182.25</imageZposition>
        <imageSOP_UID>1.3.6.1.4.1.14519.5.2.1.6279.6001.989566316470195901518155275593</imageSOP_UID>
        <inclusion>TRUE</inclusion>
        <edgeMap>
          <xCoord>424</xCoord>
          <yCoord>249</yCoord>
        </edgeMap>
        <edgeMap>
          <xCoord>425</xCoord>
          <yCoord>248</yCoord>
        </edgeMap>
        <edgeMap>
          <xCoord>426</xCoord>
          <yCoord>247</yCoord>
        </edgeMap>
        <edgeMap>
          <xCoord>427</xCoord>
          <yCoord>246</yCoord>
        </edgeMap>
        <edgeMap>
          <xCoord>428</xCoord>
          <yCoord>245</yCoord>
        </edgeMap>
        <edgeMap>
          <xCoord>429</xCoord>
          <yCoord>245</yCoord>
        </edgeMap>
        <edgeMap>
          <xCoord>430</xCoord>
          <yCoord>244</yCoord>
        </edgeMap>
        <edgeMap>
          <xCoord>431</xCoord>
          <yCoord>243</yCoord>
        </edgeMap>
        <edgeMap>
          <xCoord>432</xCoord>
          <yCoord>242</yCoord>
        </edgeMap>
        <edgeMap>
          <xCoord>432</xCoord>
          <yCoord>241</yCoord>
        </edgeMap>
        <edgeMap>
          <xCoord>433</xCoord>
          <yCoord>240</yCoord>
        </edgeMap>
        <edgeMap>
          <xCoord>433</xCoord>
          <yCoord>239</yCoord>
        </edgeMap>
        <edgeMap>
          <xCoord>434</xCoord>
          <yCoord>238</yCoord>
        </edgeMap>
        <edgeMap>
          <xCoord>433</xCoord>
          <yCoord>237</yCoord>
        </edgeMap>
        <edgeMap>
          <xCoord>433</xCoord>
          <yCoord>236</yCoord>
        </edgeMap>
        <edgeMap>
          <xCoord>433</xCoord>
          <yCoord>235</yCoord>
        </edgeMap>
        <edgeMap>
          <xCoord>432</xCoord>
          <yCoord>234</yCoord>
        </edgeMap>
        <edgeMap>
          <xCoord>432</xCoord>
          <yCoord>233</yCoord>
        </edgeMap>
        <edgeMap>
          <xCoord>431</xCoord>
          <yCoord>232</yCoord>
        </edgeMap>
        <edgeMap>
          <xCoord>430</xCoord>
          <yCoord>231</yCoord>
        </edgeMap>
        <edgeMap>
          <xCoord>429</xCoord>
          <yCoord>231</yCoord>
        </edgeMap>
        <edgeMap>
          <xCoord>428</xCoord>
          <yCoord>231</yCoord>
        </edgeMap>
        <edgeMap>
          <xCoord>427</xCoord>
          <yCoord>231</yCoord>
        </edgeMap>
        <edgeMap>
          <xCoord>426</xCoord>
          <yCoord>231</yCoord>
        </edgeMap>
        <edgeMap>
          <xCoord>425</xCoord>
          <yCoord>232</yCoord>
        </edgeMap>
        <edgeMap>
          <xCoord>424</xCoord>
          <yCoord>232</yCoord>
        </edgeMap>
        <edgeMap>
          <xCoord>423</xCoord>
          <yCoord>232</yCoord>
        </edgeMap>
        <edgeMap>
          <xCoord>422</xCoord>
          <yCoord>232</yCoord>
        </edgeMap>
        <edgeMap>
          <xCoord>421</xCoord>
          <yCoord>233</yCoord>
        </edgeMap>
        <edgeMap>
          <xCoord>420</xCoord>
          <yCoord>233</yCoord>
        </edgeMap>
        <edgeMap>
          <xCoord>419</xCoord>
          <yCoord>233</yCoord>
        </edgeMap>
        <edgeMap>
          <xCoord>418</xCoord>
          <yCoord>234</yCoord>
        </edgeMap>
        <edgeMap>
          <xCoord>418</xCoord>
          <yCoord>235</yCoord>
        </edgeMap>
        <edgeMap>
          <xCoord>417</xCoord>
          <yCoord>236</yCoord>
        </edgeMap>
        <edgeMap>
          <xCoord>417</xCoord>
          <yCoord>237</yCoord>
        </edgeMap>
        <edgeMap>
          <xCoord>417</xCoord>
          <yCoord>238</yCoord>
        </edgeMap>
        <edgeMap>
          <xCoord>417</xCoord>
          <yCoord>239</yCoord>
        </edgeMap>
        <edgeMap>
          <xCoord>417</xCoord>
          <yCoord>240</yCoord>
        </edgeMap>
        <edgeMap>
          <xCoord>416</xCoord>
          <yCoord>241</yCoord>
        </edgeMap>
        <edgeMap>
          <xCoord>416</xCoord>
          <yCoord>242</yCoord>
        </edgeMap>
        <edgeMap>
          <xCoord>417</xCoord>
          <yCoord>243</yCoord>
        </edgeMap>
        <edgeMap>
          <xCoord>418</xCoord>
          <yCoord>244</yCoord>
        </edgeMap>
        <edgeMap>
          <xCoord>419</xCoord>
          <yCoord>245</yCoord>
        </edgeMap>
        <edgeMap>
          <xCoord>419</xCoord>
          <yCoord>246</yCoord>
        </edgeMap>
        <edgeMap>
          <xCoord>419</xCoord>
          <yCoord>247</yCoord>
        </edgeMap>
        <edgeMap>
          <xCoord>420</xCoord>
          <yCoord>248</yCoord>
        </edgeMap>
        <edgeMap>
          <xCoord>421</xCoord>
          <yCoord>249</yCoord>
        </edgeMap>
        <edgeMap>
          <xCoord>422</xCoord>
          <yCoord>249</yCoord>
        </edgeMap>
        <edgeMap>
          <xCoord>423</xCoord>
          <yCoord>249</yCoord>
        </edgeMap>
        <edgeMap>
          <xCoord>424</xCoord>
          <yCoord>249</yCoord>
        </edgeMap>
      </roi>
      <roi>
        <imageZposition>-184.75</imageZposition>
        <imageSOP_UID>1.3.6.1.4.1.14519.5.2.1.6279.6001.132936746023792248976687478868</imageSOP_UID>
        <inclusion>TRUE</inclusion>
        <edgeMap>
          <xCoord>424</xCoord>
          <yCoord>247</yCoord>
        </edgeMap>
        <edgeMap>
          <xCoord>425</xCoord>
          <yCoord>246</yCoord>
        </edgeMap>
        <edgeMap>
          <xCoord>426</xCoord>
          <yCoord>246</yCoord>
        </edgeMap>
        <edgeMap>
          <xCoord>427</xCoord>
          <yCoord>246</yCoord>
        </edgeMap>
        <edgeMap>
          <xCoord>428</xCoord>
          <yCoord>245</yCoord>
        </edgeMap>
        <edgeMap>
          <xCoord>429</xCoord>
          <yCoord>244</yCoord>
        </edgeMap>
        <edgeMap>
          <xCoord>430</xCoord>
          <yCoord>243</yCoord>
        </edgeMap>
        <edgeMap>
          <xCoord>431</xCoord>
          <yCoord>242</yCoord>
        </edgeMap>
        <edgeMap>
          <xCoord>432</xCoord>
          <yCoord>241</yCoord>
        </edgeMap>
        <edgeMap>
          <xCoord>432</xCoord>
          <yCoord>240</yCoord>
        </edgeMap>
        <edgeMap>
          <xCoord>433</xCoord>
          <yCoord>239</yCoord>
        </edgeMap>
        <edgeMap>
          <xCoord>433</xCoord>
          <yCoord>238</yCoord>
        </edgeMap>
        <edgeMap>
          <xCoord>433</xCoord>
          <yCoord>237</yCoord>
        </edgeMap>
        <edgeMap>
          <xCoord>433</xCoord>
          <yCoord>236</yCoord>
        </edgeMap>
        <edgeMap>
          <xCoord>432</xCoord>
          <yCoord>235</yCoord>
        </edgeMap>
        <edgeMap>
          <xCoord>431</xCoord>
          <yCoord>234</yCoord>
        </edgeMap>
        <edgeMap>
          <xCoord>430</xCoord>
          <yCoord>233</yCoord>
        </edgeMap>
        <edgeMap>
          <xCoord>429</xCoord>
          <yCoord>232</yCoord>
        </edgeMap>
        <edgeMap>
          <xCoord>428</xCoord>
          <yCoord>231</yCoord>
        </edgeMap>
        <edgeMap>
          <xCoord>427</xCoord>
          <yCoord>231</yCoord>
        </edgeMap>
        <edgeMap>
          <xCoord>426</xCoord>
          <yCoord>231</yCoord>
        </edgeMap>
        <edgeMap>
          <xCoord>425</xCoord>
          <yCoord>231</yCoord>
        </edgeMap>
        <edgeMap>
          <xCoord>424</xCoord>
          <yCoord>231</yCoord>
        </edgeMap>
        <edgeMap>
          <xCoord>423</xCoord>
          <yCoord>232</yCoord>
        </edgeMap>
        <edgeMap>
          <xCoord>422</xCoord>
          <yCoord>232</yCoord>
        </edgeMap>
        <edgeMap>
          <xCoord>421</xCoord>
          <yCoord>233</yCoord>
        </edgeMap>
        <edgeMap>
          <xCoord>420</xCoord>
          <yCoord>233</yCoord>
        </edgeMap>
        <edgeMap>
          <xCoord>419</xCoord>
          <yCoord>234</yCoord>
        </edgeMap>
        <edgeMap>
          <xCoord>418</xCoord>
          <yCoord>235</yCoord>
        </edgeMap>
        <edgeMap>
          <xCoord>417</xCoord>
          <yCoord>236</yCoord>
        </edgeMap>
        <edgeMap>
          <xCoord>417</xCoord>
          <yCoord>237</yCoord>
        </edgeMap>
        <edgeMap>
          <xCoord>417</xCoord>
          <yCoord>238</yCoord>
        </edgeMap>
        <edgeMap>
          <xCoord>417</xCoord>
          <yCoord>239</yCoord>
        </edgeMap>
        <edgeMap>
          <xCoord>417</xCoord>
          <yCoord>240</yCoord>
        </edgeMap>
        <edgeMap>
          <xCoord>417</xCoord>
          <yCoord>241</yCoord>
        </edgeMap>
        <edgeMap>
          <xCoord>417</xCoord>
          <yCoord>242</yCoord>
        </edgeMap>
        <edgeMap>
          <xCoord>418</xCoord>
          <yCoord>243</yCoord>
        </edgeMap>
        <edgeMap>
          <xCoord>419</xCoord>
          <yCoord>244</yCoord>
        </edgeMap>
        <edgeMap>
          <xCoord>419</xCoord>
          <yCoord>245</yCoord>
        </edgeMap>
        <edgeMap>
          <xCoord>420</xCoord>
          <yCoord>246</yCoord>
        </edgeMap>
        <edgeMap>
          <xCoord>421</xCoord>
          <yCoord>247</yCoord>
        </edgeMap>
        <edgeMap>
          <xCoord>422</xCoord>
          <yCoord>247</yCoord>
        </edgeMap>
        <edgeMap>
          <xCoord>423</xCoord>
          <yCoord>247</yCoord>
        </edgeMap>
        <edgeMap>
          <xCoord>424</xCoord>
          <yCoord>247</yCoord>
        </edgeMap>
      </roi>
      <roi>
        <imageZposition>-187.25</imageZposition>
        <imageSOP_UID>1.3.6.1.4.1.14519.5.2.1.6279.6001.229336341057917633496497781339</imageSOP_UID>
        <inclusion>TRUE</inclusion>
        <edgeMap>
          <xCoord>422</xCoord>
          <yCoord>244</yCoord>
        </edgeMap>
        <edgeMap>
          <xCoord>423</xCoord>
          <yCoord>243</yCoord>
        </edgeMap>
        <edgeMap>
          <xCoord>424</xCoord>
          <yCoord>242</yCoord>
        </edgeMap>
        <edgeMap>
          <xCoord>425</xCoord>
          <yCoord>242</yCoord>
        </edgeMap>
        <edgeMap>
          <xCoord>426</xCoord>
          <yCoord>242</yCoord>
        </edgeMap>
        <edgeMap>
          <xCoord>427</xCoord>
          <yCoord>242</yCoord>
        </edgeMap>
        <edgeMap>
          <xCoord>428</xCoord>
          <yCoord>241</yCoord>
        </edgeMap>
        <edgeMap>
          <xCoord>429</xCoord>
          <yCoord>240</yCoord>
        </edgeMap>
        <edgeMap>
          <xCoord>430</xCoord>
          <yCoord>239</yCoord>
        </edgeMap>
        <edgeMap>
          <xCoord>430</xCoord>
          <yCoord>238</yCoord>
        </edgeMap>
        <edgeMap>
          <xCoord>429</xCoord>
          <yCoord>237</yCoord>
        </edgeMap>
        <edgeMap>
          <xCoord>428</xCoord>
          <yCoord>236</yCoord>
        </edgeMap>
        <edgeMap>
          <xCoord>427</xCoord>
          <yCoord>235</yCoord>
        </edgeMap>
        <edgeMap>
          <xCoord>426</xCoord>
          <yCoord>235</yCoord>
        </edgeMap>
        <edgeMap>
          <xCoord>425</xCoord>
          <yCoord>235</yCoord>
        </edgeMap>
        <edgeMap>
          <xCoord>424</xCoord>
          <yCoord>235</yCoord>
        </edgeMap>
        <edgeMap>
          <xCoord>423</xCoord>
          <yCoord>236</yCoord>
        </edgeMap>
        <edgeMap>
          <xCoord>423</xCoord>
          <yCoord>237</yCoord>
        </edgeMap>
        <edgeMap>
          <xCoord>422</xCoord>
          <yCoord>238</yCoord>
        </edgeMap>
        <edgeMap>
          <xCoord>421</xCoord>
          <yCoord>239</yCoord>
        </edgeMap>
        <edgeMap>
          <xCoord>420</xCoord>
          <yCoord>240</yCoord>
        </edgeMap>
        <edgeMap>
          <xCoord>419</xCoord>
          <yCoord>241</yCoord>
        </edgeMap>
        <edgeMap>
          <xCoord>419</xCoord>
          <yCoord>242</yCoord>
        </edgeMap>
        <edgeMap>
          <xCoord>419</xCoord>
          <yCoord>243</yCoord>
        </edgeMap>
        <edgeMap>
          <xCoord>420</xCoord>
          <yCoord>244</yCoord>
        </edgeMap>
        <edgeMap>
          <xCoord>421</xCoord>
          <yCoord>244</yCoord>
        </edgeMap>
        <edgeMap>
          <xCoord>422</xCoord>
          <yCoord>244</yCoord>
        </edgeMap>
      </roi>
    </unblindedReadNodule>
    <unblindedReadNodule>
      <noduleID>IL057_127697</noduleID>
      <characteristics>
        <subtlety>5</subtlety>
        <internalStructure>1</internalStructure>
        <calcification>6</calcification>
        <sphericity>3</sphericity>
        <margin>4</margin>
        <lobulation>3</lobulation>
        <spiculation>2</spiculation>
        <texture>4</texture>
        <malignancy>4</malignancy>
      </characteristics>
      <roi>
        <imageZposition>-194.75</imageZposition>
        <imageSOP_UID>1.3.6.1.4.1.14519.5.2.1.6279.6001.313632472414223188066991770810</imageSOP_UID>
        <inclusion>TRUE</inclusion>
        <edgeMap>
          <xCoord>444</xCoord>
          <yCoord>192</yCoord>
        </edgeMap>
        <edgeMap>
          <xCoord>445</xCoord>
          <yCoord>191</yCoord>
        </edgeMap>
        <edgeMap>
          <xCoord>446</xCoord>
          <yCoord>190</yCoord>
        </edgeMap>
        <edgeMap>
          <xCoord>446</xCoord>
          <yCoord>189</yCoord>
        </edgeMap>
        <edgeMap>
          <xCoord>447</xCoord>
          <yCoord>188</yCoord>
        </edgeMap>
        <edgeMap>
          <xCoord>448</xCoord>
          <yCoord>187</yCoord>
        </edgeMap>
        <edgeMap>
          <xCoord>449</xCoord>
          <yCoord>186</yCoord>
        </edgeMap>
        <edgeMap>
          <xCoord>449</xCoord>
          <yCoord>185</yCoord>
        </edgeMap>
        <edgeMap>
          <xCoord>449</xCoord>
          <yCoord>184</yCoord>
        </edgeMap>
        <edgeMap>
          <xCoord>449</xCoord>
          <yCoord>183</yCoord>
        </edgeMap>
        <edgeMap>
          <xCoord>449</xCoord>
          <yCoord>182</yCoord>
        </edgeMap>
        <edgeMap>
          <xCoord>449</xCoord>
          <yCoord>181</yCoord>
        </edgeMap>
        <edgeMap>
          <xCoord>449</xCoord>
          <yCoord>180</yCoord>
        </edgeMap>
        <edgeMap>
          <xCoord>448</xCoord>
          <yCoord>179</yCoord>
        </edgeMap>
        <edgeMap>
          <xCoord>447</xCoord>
          <yCoord>178</yCoord>
        </edgeMap>
        <edgeMap>
          <xCoord>446</xCoord>
          <yCoord>177</yCoord>
        </edgeMap>
        <edgeMap>
          <xCoord>445</xCoord>
          <yCoord>176</yCoord>
        </edgeMap>
        <edgeMap>
          <xCoord>444</xCoord>
          <yCoord>176</yCoord>
        </edgeMap>
        <edgeMap>
          <xCoord>443</xCoord>
          <yCoord>176</yCoord>
        </edgeMap>
        <edgeMap>
          <xCoord>442</xCoord>
          <yCoord>176</yCoord>
        </edgeMap>
        <edgeMap>
          <xCoord>441</xCoord>
          <yCoord>175</yCoord>
        </edgeMap>
        <edgeMap>
          <xCoord>440</xCoord>
          <yCoord>175</yCoord>
        </edgeMap>
        <edgeMap>
          <xCoord>439</xCoord>
          <yCoord>175</yCoord>
        </edgeMap>
        <edgeMap>
          <xCoord>438</xCoord>
          <yCoord>175</yCoord>
        </edgeMap>
        <edgeMap>
          <xCoord>437</xCoord>
          <yCoord>176</yCoord>
        </edgeMap>
        <edgeMap>
          <xCoord>436</xCoord>
          <yCoord>177</yCoord>
        </edgeMap>
        <edgeMap>
          <xCoord>435</xCoord>
          <yCoord>178</yCoord>
        </edgeMap>
        <edgeMap>
          <xCoord>434</xCoord>
          <yCoord>179</yCoord>
        </edgeMap>
        <edgeMap>
          <xCoord>433</xCoord>
          <yCoord>180</yCoord>
        </edgeMap>
        <edgeMap>
          <xCoord>433</xCoord>
          <yCoord>181</yCoord>
        </edgeMap>
        <edgeMap>
          <xCoord>433</xCoord>
          <yCoord>182</yCoord>
        </edgeMap>
        <edgeMap>
          <xCoord>434</xCoord>
          <yCoord>183</yCoord>
        </edgeMap>
        <edgeMap>
          <xCoord>434</xCoord>
          <yCoord>184</yCoord>
        </edgeMap>
        <edgeMap>
          <xCoord>434</xCoord>
          <yCoord>185</yCoord>
        </edgeMap>
        <edgeMap>
          <xCoord>434</xCoord>
          <yCoord>186</yCoord>
        </edgeMap>
        <edgeMap>
          <xCoord>434</xCoord>
          <yCoord>187</yCoord>
        </edgeMap>
        <edgeMap>
          <xCoord>435</xCoord>
          <yCoord>188</yCoord>
        </edgeMap>
        <edgeMap>
          <xCoord>436</xCoord>
          <yCoord>189</yCoord>
        </edgeMap>
        <edgeMap>
          <xCoord>437</xCoord>
          <yCoord>189</yCoord>
        </edgeMap>
        <edgeMap>
          <xCoord>438</xCoord>
          <yCoord>189</yCoord>
        </edgeMap>
        <edgeMap>
          <xCoord>439</xCoord>
          <yCoord>188</yCoord>
        </edgeMap>
        <edgeMap>
          <xCoord>440</xCoord>
          <yCoord>189</yCoord>
        </edgeMap>
        <edgeMap>
          <xCoord>441</xCoord>
          <yCoord>189</yCoord>
        </edgeMap>
        <edgeMap>
          <xCoord>442</xCoord>
          <yCoord>190</yCoord>
        </edgeMap>
        <edgeMap>
          <xCoord>443</xCoord>
          <yCoord>191</yCoord>
        </edgeMap>
        <edgeMap>
          <xCoord>444</xCoord>
          <yCoord>192</yCoord>
        </edgeMap>
      </roi>
      <roi>
        <imageZposition>-197.25</imageZposition>
        <imageSOP_UID>1.3.6.1.4.1.14519.5.2.1.6279.6001.326129203973337077598674801376</imageSOP_UID>
        <inclusion>TRUE</inclusion>
        <edgeMap>
          <xCoord>445</xCoord>
          <yCoord>191</yCoord>
        </edgeMap>
        <edgeMap>
          <xCoord>446</xCoord>
          <yCoord>190</yCoord>
        </edgeMap>
        <edgeMap>
          <xCoord>447</xCoord>
          <yCoord>190</yCoord>
        </edgeMap>
        <edgeMap>
          <xCoord>448</xCoord>
          <yCoord>189</yCoord>
        </edgeMap>
        <edgeMap>
          <xCoord>449</xCoord>
          <yCoord>188</yCoord>
        </edgeMap>
        <edgeMap>
          <xCoord>450</xCoord>
          <yCoord>187</yCoord>
        </edgeMap>
        <edgeMap>
          <xCoord>450</xCoord>
          <yCoord>186</yCoord>
        </edgeMap>
        <edgeMap>
          <xCoord>451</xCoord>
          <yCoord>185</yCoord>
        </edgeMap>
        <edgeMap>
          <xCoord>451</xCoord>
          <yCoord>184</yCoord>
        </edgeMap>
        <edgeMap>
          <xCoord>451</xCoord>
          <yCoord>183</yCoord>
        </edgeMap>
        <edgeMap>
          <xCoord>451</xCoord>
          <yCoord>182</yCoord>
        </edgeMap>
        <edgeMap>
          <xCoord>451</xCoord>
          <yCoord>181</yCoord>
        </edgeMap>
        <edgeMap>
          <xCoord>451</xCoord>
          <yCoord>180</yCoord>
        </edgeMap>
        <edgeMap>
          <xCoord>450</xCoord>
          <yCoord>179</yCoord>
        </edgeMap>
        <edgeMap>
          <xCoord>449</xCoord>
          <yCoord>178</yCoord>
        </edgeMap>
        <edgeMap>
          <xCoord>448</xCoord>
          <yCoord>177</yCoord>
        </edgeMap>
        <edgeMap>
          <xCoord>448</xCoord>
          <yCoord>176</yCoord>
        </edgeMap>
        <edgeMap>
          <xCoord>447</xCoord>
          <yCoord>175</yCoord>
        </edgeMap>
        <edgeMap>
          <xCoord>446</xCoord>
          <yCoord>174</yCoord>
        </edgeMap>
        <edgeMap>
          <xCoord>445</xCoord>
          <yCoord>173</yCoord>
        </edgeMap>
        <edgeMap>
          <xCoord>444</xCoord>
          <yCoord>173</yCoord>
        </edgeMap>
        <edgeMap>
          <xCoord>443</xCoord>
          <yCoord>173</yCoord>
        </edgeMap>
        <edgeMap>
          <xCoord>442</xCoord>
          <yCoord>173</yCoord>
        </edgeMap>
        <edgeMap>
          <xCoord>441</xCoord>
          <yCoord>173</yCoord>
        </edgeMap>
        <edgeMap>
          <xCoord>440</xCoord>
          <yCoord>173</yCoord>
        </edgeMap>
        <edgeMap>
          <xCoord>439</xCoord>
          <yCoord>173</yCoord>
        </edgeMap>
        <edgeMap>
          <xCoord>438</xCoord>
          <yCoord>174</yCoord>
        </edgeMap>
        <edgeMap>
          <xCoord>437</xCoord>
          <yCoord>174</yCoord>
        </edgeMap>
        <edgeMap>
          <xCoord>436</xCoord>
          <yCoord>175</yCoord>
        </edgeMap>
        <edgeMap>
          <xCoord>435</xCoord>
          <yCoord>176</yCoord>
        </edgeMap>
        <edgeMap>
          <xCoord>434</xCoord>
          <yCoord>176</yCoord>
        </edgeMap>
        <edgeMap>
          <xCoord>433</xCoord>
          <yCoord>177</yCoord>
        </edgeMap>
        <edgeMap>
          <xCoord>432</xCoord>
          <yCoord>178</yCoord>
        </edgeMap>
        <edgeMap>
          <xCoord>432</xCoord>
          <yCoord>179</yCoord>
        </edgeMap>
        <edgeMap>
          <xCoord>431</xCoord>
          <yCoord>180</yCoord>
        </edgeMap>
        <edgeMap>
          <xCoord>431</xCoord>
          <yCoord>181</yCoord>
        </edgeMap>
        <edgeMap>
          <xCoord>431</xCoord>
          <yCoord>182</yCoord>
        </edgeMap>
        <edgeMap>
          <xCoord>431</xCoord>
          <yCoord>183</yCoord>
        </edgeMap>
        <edgeMap>
          <xCoord>430</xCoord>
          <yCoord>184</yCoord>
        </edgeMap>
        <edgeMap>
          <xCoord>430</xCoord>
          <yCoord>185</yCoord>
        </edgeMap>
        <edgeMap>
          <xCoord>431</xCoord>
          <yCoord>186</yCoord>
        </edgeMap>
        <edgeMap>
          <xCoord>431</xCoord>
          <yCoord>187</yCoord>
        </edgeMap>
        <edgeMap>
          <xCoord>432</xCoord>
          <yCoord>188</yCoord>
        </edgeMap>
        <edgeMap>
          <xCoord>433</xCoord>
          <yCoord>188</yCoord>
        </edgeMap>
        <edgeMap>
          <xCoord>434</xCoord>
          <yCoord>189</yCoord>
        </edgeMap>
        <edgeMap>
          <xCoord>435</xCoord>
          <yCoord>189</yCoord>
        </edgeMap>
        <edgeMap>
          <xCoord>436</xCoord>
          <yCoord>190</yCoord>
        </edgeMap>
        <edgeMap>
          <xCoord>437</xCoord>
          <yCoord>191</yCoord>
        </edgeMap>
        <edgeMap>
          <xCoord>438</xCoord>
          <yCoord>191</yCoord>
        </edgeMap>
        <edgeMap>
          <xCoord>439</xCoord>
          <yCoord>191</yCoord>
        </edgeMap>
        <edgeMap>
          <xCoord>440</xCoord>
          <yCoord>191</yCoord>
        </edgeMap>
        <edgeMap>
          <xCoord>441</xCoord>
          <yCoord>191</yCoord>
        </edgeMap>
        <edgeMap>
          <xCoord>442</xCoord>
          <yCoord>191</yCoord>
        </edgeMap>
        <edgeMap>
          <xCoord>443</xCoord>
          <yCoord>191</yCoord>
        </edgeMap>
        <edgeMap>
          <xCoord>444</xCoord>
          <yCoord>191</yCoord>
        </edgeMap>
        <edgeMap>
          <xCoord>445</xCoord>
          <yCoord>191</yCoord>
        </edgeMap>
      </roi>
      <roi>
        <imageZposition>-199.75</imageZposition>
        <imageSOP_UID>1.3.6.1.4.1.14519.5.2.1.6279.6001.268480733714470320644033291510</imageSOP_UID>
        <inclusion>TRUE</inclusion>
        <edgeMap>
          <xCoord>432</xCoord>
          <yCoord>192</yCoord>
        </edgeMap>
        <edgeMap>
          <xCoord>433</xCoord>
          <yCoord>191</yCoord>
        </edgeMap>
        <edgeMap>
          <xCoord>434</xCoord>
          <yCoord>191</yCoord>
        </edgeMap>
        <edgeMap>
          <xCoord>435</xCoord>
          <yCoord>191</yCoord>
        </edgeMap>
        <edgeMap>
          <xCoord>436</xCoord>
          <yCoord>191</yCoord>
        </edgeMap>
        <edgeMap>
          <xCoord>437</xCoord>
          <yCoord>190</yCoord>
        </edgeMap>
        <edgeMap>
          <xCoord>438</xCoord>
          <yCoord>190</yCoord>
        </edgeMap>
        <edgeMap>
          <xCoord>439</xCoord>
          <yCoord>190</yCoord>
        </edgeMap>
        <edgeMap>
          <xCoord>440</xCoord>
          <yCoord>191</yCoord>
        </edgeMap>
        <edgeMap>
          <xCoord>441</xCoord>
          <yCoord>191</yCoord>
        </edgeMap>
        <edgeMap>
          <xCoord>442</xCoord>
          <yCoord>191</yCoord>
        </edgeMap>
        <edgeMap>
          <xCoord>443</xCoord>
          <yCoord>191</yCoord>
        </edgeMap>
        <edgeMap>
          <xCoord>444</xCoord>
          <yCoord>190</yCoord>
        </edgeMap>
        <edgeMap>
          <xCoord>445</xCoord>
          <yCoord>190</yCoord>
        </edgeMap>
        <edgeMap>
          <xCoord>446</xCoord>
          <yCoord>189</yCoord>
        </edgeMap>
        <edgeMap>
          <xCoord>447</xCoord>
          <yCoord>188</yCoord>
        </edgeMap>
        <edgeMap>
          <xCoord>448</xCoord>
          <yCoord>187</yCoord>
        </edgeMap>
        <edgeMap>
          <xCoord>448</xCoord>
          <yCoord>186</yCoord>
        </edgeMap>
        <edgeMap>
          <xCoord>449</xCoord>
          <yCoord>185</yCoord>
        </edgeMap>
        <edgeMap>
          <xCoord>449</xCoord>
          <yCoord>184</yCoord>
        </edgeMap>
        <edgeMap>
          <xCoord>450</xCoord>
          <yCoord>183</yCoord>
        </edgeMap>
        <edgeMap>
          <xCoord>450</xCoord>
          <yCoord>182</yCoord>
        </edgeMap>
        <edgeMap>
          <xCoord>451</xCoord>
          <yCoord>181</yCoord>
        </edgeMap>
        <edgeMap>
          <xCoord>451</xCoord>
          <yCoord>180</yCoord>
        </edgeMap>
        <edgeMap>
          <xCoord>451</xCoord>
          <yCoord>179</yCoord>
        </edgeMap>
        <edgeMap>
          <xCoord>450</xCoord>
          <yCoord>178</yCoord>
        </edgeMap>
        <edgeMap>
          <xCoord>450</xCoord>
          <yCoord>177</yCoord>
        </edgeMap>
        <edgeMap>
          <xCoord>449</xCoord>
          <yCoord>176</yCoord>
        </edgeMap>
        <edgeMap>
          <xCoord>448</xCoord>
          <yCoord>175</yCoord>
        </edgeMap>
        <edgeMap>
          <xCoord>447</xCoord>
          <yCoord>174</yCoord>
        </edgeMap>
        <edgeMap>
          <xCoord>446</xCoord>
          <yCoord>173</yCoord>
        </edgeMap>
        <edgeMap>
          <xCoord>445</xCoord>
          <yCoord>172</yCoord>
        </edgeMap>
        <edgeMap>
          <xCoord>444</xCoord>
          <yCoord>171</yCoord>
        </edgeMap>
        <edgeMap>
          <xCoord>443</xCoord>
          <yCoord>171</yCoord>
        </edgeMap>
        <edgeMap>
          <xCoord>442</xCoord>
          <yCoord>170</yCoord>
        </edgeMap>
        <edgeMap>
          <xCoord>441</xCoord>
          <yCoord>170</yCoord>
        </edgeMap>
        <edgeMap>
          <xCoord>440</xCoord>
          <yCoord>170</yCoord>
        </edgeMap>
        <edgeMap>
          <xCoord>439</xCoord>
          <yCoord>170</yCoord>
        </edgeMap>
        <edgeMap>
          <xCoord>438</xCoord>
          <yCoord>170</yCoord>
        </edgeMap>
        <edgeMap>
          <xCoord>437</xCoord>
          <yCoord>170</yCoord>
        </edgeMap>
        <edgeMap>
          <xCoord>436</xCoord>
          <yCoord>171</yCoord>
        </edgeMap>
        <edgeMap>
          <xCoord>435</xCoord>
          <yCoord>172</yCoord>
        </edgeMap>
        <edgeMap>
          <xCoord>434</xCoord>
          <yCoord>173</yCoord>
        </edgeMap>
        <edgeMap>
          <xCoord>433</xCoord>
          <yCoord>174</yCoord>
        </edgeMap>
        <edgeMap>
          <xCoord>432</xCoord>
          <yCoord>174</yCoord>
        </edgeMap>
        <edgeMap>
          <xCoord>431</xCoord>
          <yCoord>175</yCoord>
        </edgeMap>
        <edgeMap>
          <xCoord>430</xCoord>
          <yCoord>176</yCoord>
        </edgeMap>
        <edgeMap>
          <xCoord>430</xCoord>
          <yCoord>177</yCoord>
        </edgeMap>
        <edgeMap>
          <xCoord>429</xCoord>
          <yCoord>178</yCoord>
        </edgeMap>
        <edgeMap>
          <xCoord>428</xCoord>
          <yCoord>179</yCoord>
        </edgeMap>
        <edgeMap>
          <xCoord>427</xCoord>
          <yCoord>180</yCoord>
        </edgeMap>
        <edgeMap>
          <xCoord>426</xCoord>
          <yCoord>181</yCoord>
        </edgeMap>
        <edgeMap>
          <xCoord>426</xCoord>
          <yCoord>182</yCoord>
        </edgeMap>
        <edgeMap>
          <xCoord>425</xCoord>
          <yCoord>183</yCoord>
        </edgeMap>
        <edgeMap>
          <xCoord>424</xCoord>
          <yCoord>184</yCoord>
        </edgeMap>
        <edgeMap>
          <xCoord>423</xCoord>
          <yCoord>185</yCoord>
        </edgeMap>
        <edgeMap>
          <xCoord>423</xCoord>
          <yCoord>186</yCoord>
        </edgeMap>
        <edgeMap>
          <xCoord>424</xCoord>
          <yCoord>187</yCoord>
        </edgeMap>
        <edgeMap>
          <xCoord>424</xCoord>
          <yCoord>188</yCoord>
        </edgeMap>
        <edgeMap>
          <xCoord>425</xCoord>
          <yCoord>189</yCoord>
        </edgeMap>
        <edgeMap>
          <xCoord>426</xCoord>
          <yCoord>190</yCoord>
        </edgeMap>
        <edgeMap>
          <xCoord>427</xCoord>
          <yCoord>191</yCoord>
        </edgeMap>
        <edgeMap>
          <xCoord>428</xCoord>
          <yCoord>192</yCoord>
        </edgeMap>
        <edgeMap>
          <xCoord>429</xCoord>
          <yCoord>192</yCoord>
        </edgeMap>
        <edgeMap>
          <xCoord>430</xCoord>
          <yCoord>192</yCoord>
        </edgeMap>
        <edgeMap>
          <xCoord>431</xCoord>
          <yCoord>192</yCoord>
        </edgeMap>
        <edgeMap>
          <xCoord>432</xCoord>
          <yCoord>192</yCoord>
        </edgeMap>
      </roi>
      <roi>
        <imageZposition>-202.25</imageZposition>
        <imageSOP_UID>1.3.6.1.4.1.14519.5.2.1.6279.6001.937553915245346413898588905104</imageSOP_UID>
        <inclusion>TRUE</inclusion>
        <edgeMap>
          <xCoord>429</xCoord>
          <yCoord>192</yCoord>
        </edgeMap>
        <edgeMap>
          <xCoord>430</xCoord>
          <yCoord>191</yCoord>
        </edgeMap>
        <edgeMap>
          <xCoord>431</xCoord>
          <yCoord>191</yCoord>
        </edgeMap>
        <edgeMap>
          <xCoord>432</xCoord>
          <yCoord>190</yCoord>
        </edgeMap>
        <edgeMap>
          <xCoord>433</xCoord>
          <yCoord>189</yCoord>
        </edgeMap>
        <edgeMap>
          <xCoord>434</xCoord>
          <yCoord>189</yCoord>
        </edgeMap>
        <edgeMap>
          <xCoord>435</xCoord>
          <yCoord>189</yCoord>
        </edgeMap>
        <edgeMap>
          <xCoord>436</xCoord>
          <yCoord>188</yCoord>
        </edgeMap>
        <edgeMap>
          <xCoord>437</xCoord>
          <yCoord>188</yCoord>
        </edgeMap>
        <edgeMap>
          <xCoord>438</xCoord>
          <yCoord>188</yCoord>
        </edgeMap>
        <edgeMap>
          <xCoord>439</xCoord>
          <yCoord>188</yCoord>
        </edgeMap>
        <edgeMap>
          <xCoord>440</xCoord>
          <yCoord>187</yCoord>
        </edgeMap>
        <edgeMap>
          <xCoord>441</xCoord>
          <yCoord>187</yCoord>
        </edgeMap>
        <edgeMap>
          <xCoord>442</xCoord>
          <yCoord>187</yCoord>
        </edgeMap>
        <edgeMap>
          <xCoord>443</xCoord>
          <yCoord>186</yCoord>
        </edgeMap>
        <edgeMap>
          <xCoord>444</xCoord>
          <yCoord>185</yCoord>
        </edgeMap>
        <edgeMap>
          <xCoord>445</xCoord>
          <yCoord>184</yCoord>
        </edgeMap>
        <edgeMap>
          <xCoord>446</xCoord>
          <yCoord>183</yCoord>
        </edgeMap>
        <edgeMap>
          <xCoord>446</xCoord>
          <yCoord>182</yCoord>
        </edgeMap>
        <edgeMap>
          <xCoord>447</xCoord>
          <yCoord>181</yCoord>
        </edgeMap>
        <edgeMap>
          <xCoord>447</xCoord>
          <yCoord>180</yCoord>
        </edgeMap>
        <edgeMap>
          <xCoord>447</xCoord>
          <yCoord>179</yCoord>
        </edgeMap>
        <edgeMap>
          <xCoord>447</xCoord>
          <yCoord>178</yCoord>
        </edgeMap>
        <edgeMap>
          <xCoord>446</xCoord>
          <yCoord>177</yCoord>
        </edgeMap>
        <edgeMap>
          <xCoord>446</xCoord>
          <yCoord>176</yCoord>
        </edgeMap>
        <edgeMap>
          <xCoord>445</xCoord>
          <yCoord>175</yCoord>
        </edgeMap>
        <edgeMap>
          <xCoord>444</xCoord>
          <yCoord>175</yCoord>
        </edgeMap>
        <edgeMap>
          <xCoord>443</xCoord>
          <yCoord>175</yCoord>
        </edgeMap>
        <edgeMap>
          <xCoord>442</xCoord>
          <yCoord>175</yCoord>
        </edgeMap>
        <edgeMap>
          <xCoord>441</xCoord>
          <yCoord>174</yCoord>
        </edgeMap>
        <edgeMap>
          <xCoord>440</xCoord>
          <yCoord>173</yCoord>
        </edgeMap>
        <edgeMap>
          <xCoord>439</xCoord>
          <yCoord>173</yCoord>
        </edgeMap>
        <edgeMap>
          <xCoord>438</xCoord>
          <yCoord>172</yCoord>
        </edgeMap>
        <edgeMap>
          <xCoord>437</xCoord>
          <yCoord>172</yCoord>
        </edgeMap>
        <edgeMap>
          <xCoord>436</xCoord>
          <yCoord>173</yCoord>
        </edgeMap>
        <edgeMap>
          <xCoord>436</xCoord>
          <yCoord>174</yCoord>
        </edgeMap>
        <edgeMap>
          <xCoord>436</xCoord>
          <yCoord>175</yCoord>
        </edgeMap>
        <edgeMap>
          <xCoord>435</xCoord>
          <yCoord>176</yCoord>
        </edgeMap>
        <edgeMap>
          <xCoord>434</xCoord>
          <yCoord>177</yCoord>
        </edgeMap>
        <edgeMap>
          <xCoord>433</xCoord>
          <yCoord>177</yCoord>
        </edgeMap>
        <edgeMap>
          <xCoord>432</xCoord>
          <yCoord>177</yCoord>
        </edgeMap>
        <edgeMap>
          <xCoord>431</xCoord>
          <yCoord>177</yCoord>
        </edgeMap>
        <edgeMap>
          <xCoord>430</xCoord>
          <yCoord>178</yCoord>
        </edgeMap>
        <edgeMap>
          <xCoord>429</xCoord>
          <yCoord>179</yCoord>
        </edgeMap>
        <edgeMap>
          <xCoord>428</xCoord>
          <yCoord>180</yCoord>
        </edgeMap>
        <edgeMap>
          <xCoord>427</xCoord>
          <yCoord>181</yCoord>
        </edgeMap>
        <edgeMap>
          <xCoord>427</xCoord>
          <yCoord>182</yCoord>
        </edgeMap>
        <edgeMap>
          <xCoord>426</xCoord>
          <yCoord>183</yCoord>
        </edgeMap>
        <edgeMap>
          <xCoord>426</xCoord>
          <yCoord>184</yCoord>
        </edgeMap>
        <edgeMap>
          <xCoord>426</xCoord>
          <yCoord>185</yCoord>
        </edgeMap>
        <edgeMap>
          <xCoord>425</xCoord>
          <yCoord>186</yCoord>
        </edgeMap>
        <edgeMap>
          <xCoord>425</xCoord>
          <yCoord>187</yCoord>
        </edgeMap>
        <edgeMap>
          <xCoord>425</xCoord>
          <yCoord>188</yCoord>
        </edgeMap>
        <edgeMap>
          <xCoord>426</xCoord>
          <yCoord>189</yCoord>
        </edgeMap>
        <edgeMap>
          <xCoord>426</xCoord>
          <yCoord>190</yCoord>
        </edgeMap>
        <edgeMap>
          <xCoord>427</xCoord>
          <yCoord>191</yCoord>
        </edgeMap>
        <edgeMap>
          <xCoord>428</xCoord>
          <yCoord>192</yCoord>
        </edgeMap>
        <edgeMap>
          <xCoord>429</xCoord>
          <yCoord>192</yCoord>
        </edgeMap>
      </roi>
    </unblindedReadNodule>
    <unblindedReadNodule>
      <noduleID>IL057_127707</noduleID>
      <characteristics>
        <subtlety>3</subtlety>
        <internalStructure>1</internalStructure>
        <calcification>6</calcification>
        <sphericity>3</sphericity>
        <margin>3</margin>
        <lobulation>2</lobulation>
        <spiculation>2</spiculation>
        <texture>4</texture>
        <malignancy>3</malignancy>
      </characteristics>
      <roi>
        <imageZposition>-112.25</imageZposition>
        <imageSOP_UID>1.3.6.1.4.1.14519.5.2.1.6279.6001.257584809248073067062224030266</imageSOP_UID>
        <inclusion>TRUE</inclusion>
        <edgeMap>
          <xCoord>141</xCoord>
          <yCoord>288</yCoord>
        </edgeMap>
        <edgeMap>
          <xCoord>142</xCoord>
          <yCoord>287</yCoord>
        </edgeMap>
        <edgeMap>
          <xCoord>143</xCoord>
          <yCoord>287</yCoord>
        </edgeMap>
        <edgeMap>
          <xCoord>144</xCoord>
          <yCoord>286</yCoord>
        </edgeMap>
        <edgeMap>
          <xCoord>145</xCoord>
          <yCoord>285</yCoord>
        </edgeMap>
        <edgeMap>
          <xCoord>146</xCoord>
          <yCoord>284</yCoord>
        </edgeMap>
        <edgeMap>
          <xCoord>146</xCoord>
          <yCoord>283</yCoord>
        </edgeMap>
        <edgeMap>
          <xCoord>146</xCoord>
          <yCoord>282</yCoord>
        </edgeMap>
        <edgeMap>
          <xCoord>146</xCoord>
          <yCoord>281</yCoord>
        </edgeMap>
        <edgeMap>
          <xCoord>145</xCoord>
          <yCoord>280</yCoord>
        </edgeMap>
        <edgeMap>
          <xCoord>144</xCoord>
          <yCoord>280</yCoord>
        </edgeMap>
        <edgeMap>
          <xCoord>143</xCoord>
          <yCoord>280</yCoord>
        </edgeMap>
        <edgeMap>
          <xCoord>142</xCoord>
          <yCoord>280</yCoord>
        </edgeMap>
        <edgeMap>
          <xCoord>141</xCoord>
          <yCoord>280</yCoord>
        </edgeMap>
        <edgeMap>
          <xCoord>140</xCoord>
          <yCoord>279</yCoord>
        </edgeMap>
        <edgeMap>
          <xCoord>139</xCoord>
          <yCoord>280</yCoord>
        </edgeMap>
        <edgeMap>
          <xCoord>138</xCoord>
          <yCoord>280</yCoord>
        </edgeMap>
        <edgeMap>
          <xCoord>137</xCoord>
          <yCoord>281</yCoord>
        </edgeMap>
        <edgeMap>
          <xCoord>136</xCoord>
          <yCoord>282</yCoord>
        </edgeMap>
        <edgeMap>
          <xCoord>136</xCoord>
          <yCoord>283</yCoord>
        </edgeMap>
        <edgeMap>
          <xCoord>136</xCoord>
          <yCoord>284</yCoord>
        </edgeMap>
        <edgeMap>
          <xCoord>136</xCoord>
          <yCoord>285</yCoord>
        </edgeMap>
        <edgeMap>
          <xCoord>137</xCoord>
          <yCoord>286</yCoord>
        </edgeMap>
        <edgeMap>
          <xCoord>138</xCoord>
          <yCoord>287</yCoord>
        </edgeMap>
        <edgeMap>
          <xCoord>139</xCoord>
          <yCoord>288</yCoord>
        </edgeMap>
        <edgeMap>
          <xCoord>140</xCoord>
          <yCoord>288</yCoord>
        </edgeMap>
        <edgeMap>
          <xCoord>141</xCoord>
          <yCoord>288</yCoord>
        </edgeMap>
      </roi>
      <roi>
        <imageZposition>-114.75</imageZposition>
        <imageSOP_UID>1.3.6.1.4.1.14519.5.2.1.6279.6001.327880578664485829888533864005</imageSOP_UID>
        <inclusion>TRUE</inclusion>
        <edgeMap>
          <xCoord>141</xCoord>
          <yCoord>287</yCoord>
        </edgeMap>
        <edgeMap>
          <xCoord>142</xCoord>
          <yCoord>286</yCoord>
        </edgeMap>
        <edgeMap>
          <xCoord>143</xCoord>
          <yCoord>286</yCoord>
        </edgeMap>
        <edgeMap>
          <xCoord>144</xCoord>
          <yCoord>285</yCoord>
        </edgeMap>
        <edgeMap>
          <xCoord>145</xCoord>
          <yCoord>284</yCoord>
        </edgeMap>
        <edgeMap>
          <xCoord>146</xCoord>
          <yCoord>283</yCoord>
        </edgeMap>
        <edgeMap>
          <xCoord>146</xCoord>
          <yCoord>282</yCoord>
        </edgeMap>
        <edgeMap>
          <xCoord>145</xCoord>
          <yCoord>281</yCoord>
        </edgeMap>
        <edgeMap>
          <xCoord>144</xCoord>
          <yCoord>281</yCoord>
        </edgeMap>
        <edgeMap>
          <xCoord>143</xCoord>
          <yCoord>281</yCoord>
        </edgeMap>
        <edgeMap>
          <xCoord>142</xCoord>
          <yCoord>280</yCoord>
        </edgeMap>
        <edgeMap>
          <xCoord>141</xCoord>
          <yCoord>279</yCoord>
        </edgeMap>
        <edgeMap>
          <xCoord>140</xCoord>
          <yCoord>279</yCoord>
        </edgeMap>
        <edgeMap>
          <xCoord>139</xCoord>
          <yCoord>279</yCoord>
        </edgeMap>
        <edgeMap>
          <xCoord>138</xCoord>
          <yCoord>280</yCoord>
        </edgeMap>
        <edgeMap>
          <xCoord>137</xCoord>
          <yCoord>281</yCoord>
        </edgeMap>
        <edgeMap>
          <xCoord>136</xCoord>
          <yCoord>282</yCoord>
        </edgeMap>
        <edgeMap>
          <xCoord>136</xCoord>
          <yCoord>283</yCoord>
        </edgeMap>
        <edgeMap>
          <xCoord>137</xCoord>
          <yCoord>284</yCoord>
        </edgeMap>
        <edgeMap>
          <xCoord>137</xCoord>
          <yCoord>285</yCoord>
        </edgeMap>
        <edgeMap>
          <xCoord>138</xCoord>
          <yCoord>286</yCoord>
        </edgeMap>
        <edgeMap>
          <xCoord>139</xCoord>
          <yCoord>287</yCoord>
        </edgeMap>
        <edgeMap>
          <xCoord>140</xCoord>
          <yCoord>287</yCoord>
        </edgeMap>
        <edgeMap>
          <xCoord>141</xCoord>
          <yCoord>287</yCoord>
        </edgeMap>
      </roi>
    </unblindedReadNodule>
    <unblindedReadNodule>
      <noduleID>IL057_127715</noduleID>
      <roi>
        <imageZposition>-107.25</imageZposition>
        <imageSOP_UID>1.3.6.1.4.1.14519.5.2.1.6279.6001.260368311838758671608921456246</imageSOP_UID>
        <inclusion>TRUE</inclusion>
        <edgeMap>
          <xCoord>149</xCoord>
          <yCoord>260</yCoord>
        </edgeMap>
      </roi>
    </unblindedReadNodule>
    <unblindedReadNodule>
      <noduleID>IL057_127710</noduleID>
      <roi>
        <imageZposition>-159.75</imageZposition>
        <imageSOP_UID>1.3.6.1.4.1.14519.5.2.1.6279.6001.330630395752820887905429792024</imageSOP_UID>
        <inclusion>TRUE</inclusion>
        <edgeMap>
          <xCoord>429</xCoord>
          <yCoord>342</yCoord>
        </edgeMap>
      </roi>
    </unblindedReadNodule>
    <unblindedReadNodule>
      <noduleID>IL057_127711</noduleID>
      <roi>
        <imageZposition>-124.75</imageZposition>
        <imageSOP_UID>1.3.6.1.4.1.14519.5.2.1.6279.6001.182974411098280818804858578188</imageSOP_UID>
        <inclusion>TRUE</inclusion>
        <edgeMap>
          <xCoord>133</xCoord>
          <yCoord>227</yCoord>
        </edgeMap>
      </roi>
    </unblindedReadNodule>
  </readingSession>
<readingSession>
<annotationVersion>3.12</annotationVersion>
<servicingRadiologistID>-605079646</servicingRadiologistID>
<unblindedReadNodule>
<noduleID>MI014_18005</noduleID>
<characteristics>
<subtlety>5</subtlety>
<internalStructure>1</internalStructure>
<calcification>6</calcification>
<sphericity>4</sphericity>
<margin>1</margin>
<lobulation>1</lobulation>
<spiculation>1</spiculation>
<texture>4</texture>
<malignancy>3</malignancy>
</characteristics>
<roi>
<imageZposition>-109.75</imageZposition>
<imageSOP_UID>1.3.6.1.4.1.14519.5.2.1.6279.6001.254296791626118971551664807890</imageSOP_UID>
<inclusion>TRUE</inclusion>
<edgeMap>
<xCoord>142</xCoord>
<yCoord>284</yCoord>
</edgeMap>
<edgeMap>
<xCoord>142</xCoord>
<yCoord>283</yCoord>
</edgeMap>
<edgeMap>
<xCoord>142</xCoord>
<yCoord>282</yCoord>
</edgeMap>
<edgeMap>
<xCoord>141</xCoord>
<yCoord>281</yCoord>
</edgeMap>
<edgeMap>
<xCoord>140</xCoord>
<yCoord>281</yCoord>
</edgeMap>
<edgeMap>
<xCoord>139</xCoord>
<yCoord>281</yCoord>
</edgeMap>
<edgeMap>
<xCoord>139</xCoord>
<yCoord>282</yCoord>
</edgeMap>
<edgeMap>
<xCoord>140</xCoord>
<yCoord>283</yCoord>
</edgeMap>
<edgeMap>
<xCoord>141</xCoord>
<yCoord>284</yCoord>
</edgeMap>
<edgeMap>
<xCoord>142</xCoord>
<yCoord>284</yCoord>
</edgeMap>
</roi>
<roi>
<imageZposition>-112.25</imageZposition>
<imageSOP_UID>1.3.6.1.4.1.14519.5.2.1.6279.6001.257584809248073067062224030266</imageSOP_UID>
<inclusion>TRUE</inclusion>
<edgeMap>
<xCoord>141</xCoord>
<yCoord>288</yCoord>
</edgeMap>
<edgeMap>
<xCoord>142</xCoord>
<yCoord>287</yCoord>
</edgeMap>
<edgeMap>
<xCoord>143</xCoord>
<yCoord>287</yCoord>
</edgeMap>
<edgeMap>
<xCoord>144</xCoord>
<yCoord>286</yCoord>
</edgeMap>
<edgeMap>
<xCoord>145</xCoord>
<yCoord>286</yCoord>
</edgeMap>
<edgeMap>
<xCoord>146</xCoord>
<yCoord>285</yCoord>
</edgeMap>
<edgeMap>
<xCoord>146</xCoord>
<yCoord>284</yCoord>
</edgeMap>
<edgeMap>
<xCoord>146</xCoord>
<yCoord>283</yCoord>
</edgeMap>
<edgeMap>
<xCoord>146</xCoord>
<yCoord>282</yCoord>
</edgeMap>
<edgeMap>
<xCoord>146</xCoord>
<yCoord>281</yCoord>
</edgeMap>
<edgeMap>
<xCoord>145</xCoord>
<yCoord>280</yCoord>
</edgeMap>
<edgeMap>
<xCoord>144</xCoord>
<yCoord>280</yCoord>
</edgeMap>
<edgeMap>
<xCoord>143</xCoord>
<yCoord>279</yCoord>
</edgeMap>
<edgeMap>
<xCoord>142</xCoord>
<yCoord>279</yCoord>
</edgeMap>
<edgeMap>
<xCoord>141</xCoord>
<yCoord>279</yCoord>
</edgeMap>
<edgeMap>
<xCoord>140</xCoord>
<yCoord>279</yCoord>
</edgeMap>
<edgeMap>
<xCoord>139</xCoord>
<yCoord>280</yCoord>
</edgeMap>
<edgeMap>
<xCoord>138</xCoord>
<yCoord>280</yCoord>
</edgeMap>
<edgeMap>
<xCoord>137</xCoord>
<yCoord>280</yCoord>
</edgeMap>
<edgeMap>
<xCoord>137</xCoord>
<yCoord>281</yCoord>
</edgeMap>
<edgeMap>
<xCoord>136</xCoord>
<yCoord>282</yCoord>
</edgeMap>
<edgeMap>
<xCoord>136</xCoord>
<yCoord>283</yCoord>
</edgeMap>
<edgeMap>
<xCoord>136</xCoord>
<yCoord>284</yCoord>
</edgeMap>
<edgeMap>
<xCoord>136</xCoord>
<yCoord>285</yCoord>
</edgeMap>
<edgeMap>
<xCoord>136</xCoord>
<yCoord>286</yCoord>
</edgeMap>
<edgeMap>
<xCoord>137</xCoord>
<yCoord>286</yCoord>
</edgeMap>
<edgeMap>
<xCoord>138</xCoord>
<yCoord>287</yCoord>
</edgeMap>
<edgeMap>
<xCoord>139</xCoord>
<yCoord>288</yCoord>
</edgeMap>
<edgeMap>
<xCoord>140</xCoord>
<yCoord>288</yCoord>
</edgeMap>
<edgeMap>
<xCoord>141</xCoord>
<yCoord>288</yCoord>
</edgeMap>
</roi>
<roi>
<imageZposition>-114.75</imageZposition>
<imageSOP_UID>1.3.6.1.4.1.14519.5.2.1.6279.6001.327880578664485829888533864005</imageSOP_UID>
<inclusion>TRUE</inclusion>
<edgeMap>
<xCoord>141</xCoord>
<yCoord>287</yCoord>
</edgeMap>
<edgeMap>
<xCoord>142</xCoord>
<yCoord>286</yCoord>
</edgeMap>
<edgeMap>
<xCoord>143</xCoord>
<yCoord>285</yCoord>
</edgeMap>
<edgeMap>
<xCoord>144</xCoord>
<yCoord>285</yCoord>
</edgeMap>
<edgeMap>
<xCoord>145</xCoord>
<yCoord>284</yCoord>
</edgeMap>
<edgeMap>
<xCoord>145</xCoord>
<yCoord>283</yCoord>
</edgeMap>
<edgeMap>
<xCoord>145</xCoord>
<yCoord>282</yCoord>
</edgeMap>
<edgeMap>
<xCoord>146</xCoord>
<yCoord>281</yCoord>
</edgeMap>
<edgeMap>
<xCoord>146</xCoord>
<yCoord>280</yCoord>
</edgeMap>
<edgeMap>
<xCoord>145</xCoord>
<yCoord>279</yCoord>
</edgeMap>
<edgeMap>
<xCoord>144</xCoord>
<yCoord>279</yCoord>
</edgeMap>
<edgeMap>
<xCoord>143</xCoord>
<yCoord>279</yCoord>
</edgeMap>
<edgeMap>
<xCoord>142</xCoord>
<yCoord>279</yCoord>
</edgeMap>
<edgeMap>
<xCoord>141</xCoord>
<yCoord>278</yCoord>
</edgeMap>
<edgeMap>
<xCoord>140</xCoord>
<yCoord>278</yCoord>
</edgeMap>
<edgeMap>
<xCoord>139</xCoord>
<yCoord>278</yCoord>
</edgeMap>
<edgeMap>
<xCoord>138</xCoord>
<yCoord>278</yCoord>
</edgeMap>
<edgeMap>
<xCoord>137</xCoord>
<yCoord>279</yCoord>
</edgeMap>
<edgeMap>
<xCoord>136</xCoord>
<yCoord>280</yCoord>
</edgeMap>
<edgeMap>
<xCoord>136</xCoord>
<yCoord>281</yCoord>
</edgeMap>
<edgeMap>
<xCoord>136</xCoord>
<yCoord>282</yCoord>
</edgeMap>
<edgeMap>
<xCoord>136</xCoord>
<yCoord>283</yCoord>
</edgeMap>
<edgeMap>
<xCoord>136</xCoord>
<yCoord>284</yCoord>
</edgeMap>
<edgeMap>
<xCoord>137</xCoord>
<yCoord>285</yCoord>
</edgeMap>
<edgeMap>
<xCoord>138</xCoord>
<yCoord>286</yCoord>
</edgeMap>
<edgeMap>
<xCoord>139</xCoord>
<yCoord>287</yCoord>
</edgeMap>
<edgeMap>
<xCoord>140</xCoord>
<yCoord>287</yCoord>
</edgeMap>
<edgeMap>
<xCoord>141</xCoord>
<yCoord>287</yCoord>
</edgeMap>
</roi>
</unblindedReadNodule>
<unblindedReadNodule>
<noduleID>MI014_17989</noduleID>
<characteristics>
<subtlety>5</subtlety>
<internalStructure>1</internalStructure>
<calcification>6</calcification>
<sphericity>4</sphericity>
<margin>2</margin>
<lobulation>2</lobulation>
<spiculation>3</spiculation>
<texture>4</texture>
<malignancy>4</malignancy>
</characteristics>
<roi>
<imageZposition>-57.25</imageZposition>
<imageSOP_UID>1.3.6.1.4.1.14519.5.2.1.6279.6001.100667170857652392276905417416</imageSOP_UID>
<inclusion>TRUE</inclusion>
<edgeMap>
<xCoord>348</xCoord>
<yCoord>284</yCoord>
</edgeMap>
<edgeMap>
<xCoord>349</xCoord>
<yCoord>283</yCoord>
</edgeMap>
<edgeMap>
<xCoord>350</xCoord>
<yCoord>282</yCoord>
</edgeMap>
<edgeMap>
<xCoord>351</xCoord>
<yCoord>281</yCoord>
</edgeMap>
<edgeMap>
<xCoord>352</xCoord>
<yCoord>281</yCoord>
</edgeMap>
<edgeMap>
<xCoord>353</xCoord>
<yCoord>280</yCoord>
</edgeMap>
<edgeMap>
<xCoord>353</xCoord>
<yCoord>279</yCoord>
</edgeMap>
<edgeMap>
<xCoord>353</xCoord>
<yCoord>278</yCoord>
</edgeMap>
<edgeMap>
<xCoord>353</xCoord>
<yCoord>277</yCoord>
</edgeMap>
<edgeMap>
<xCoord>353</xCoord>
<yCoord>276</yCoord>
</edgeMap>
<edgeMap>
<xCoord>353</xCoord>
<yCoord>275</yCoord>
</edgeMap>
<edgeMap>
<xCoord>353</xCoord>
<yCoord>274</yCoord>
</edgeMap>
<edgeMap>
<xCoord>353</xCoord>
<yCoord>273</yCoord>
</edgeMap>
<edgeMap>
<xCoord>352</xCoord>
<yCoord>272</yCoord>
</edgeMap>
<edgeMap>
<xCoord>351</xCoord>
<yCoord>272</yCoord>
</edgeMap>
<edgeMap>
<xCoord>350</xCoord>
<yCoord>272</yCoord>
</edgeMap>
<edgeMap>
<xCoord>349</xCoord>
<yCoord>272</yCoord>
</edgeMap>
<edgeMap>
<xCoord>348</xCoord>
<yCoord>271</yCoord>
</edgeMap>
<edgeMap>
<xCoord>348</xCoord>
<yCoord>270</yCoord>
</edgeMap>
<edgeMap>
<xCoord>348</xCoord>
<yCoord>269</yCoord>
</edgeMap>
<edgeMap>
<xCoord>347</xCoord>
<yCoord>268</yCoord>
</edgeMap>
<edgeMap>
<xCoord>347</xCoord>
<yCoord>267</yCoord>
</edgeMap>
<edgeMap>
<xCoord>346</xCoord>
<yCoord>267</yCoord>
</edgeMap>
<edgeMap>
<xCoord>345</xCoord>
<yCoord>267</yCoord>
</edgeMap>
<edgeMap>
<xCoord>344</xCoord>
<yCoord>268</yCoord>
</edgeMap>
<edgeMap>
<xCoord>343</xCoord>
<yCoord>268</yCoord>
</edgeMap>
<edgeMap>
<xCoord>343</xCoord>
<yCoord>269</yCoord>
</edgeMap>
<edgeMap>
<xCoord>342</xCoord>
<yCoord>270</yCoord>
</edgeMap>
<edgeMap>
<xCoord>341</xCoord>
<yCoord>270</yCoord>
</edgeMap>
<edgeMap>
<xCoord>340</xCoord>
<yCoord>270</yCoord>
</edgeMap>
<edgeMap>
<xCoord>339</xCoord>
<yCoord>270</yCoord>
</edgeMap>
<edgeMap>
<xCoord>338</xCoord>
<yCoord>271</yCoord>
</edgeMap>
<edgeMap>
<xCoord>337</xCoord>
<yCoord>271</yCoord>
</edgeMap>
<edgeMap>
<xCoord>336</xCoord>
<yCoord>272</yCoord>
</edgeMap>
<edgeMap>
<xCoord>335</xCoord>
<yCoord>272</yCoord>
</edgeMap>
<edgeMap>
<xCoord>334</xCoord>
<yCoord>272</yCoord>
</edgeMap>
<edgeMap>
<xCoord>333</xCoord>
<yCoord>273</yCoord>
</edgeMap>
<edgeMap>
<xCoord>332</xCoord>
<yCoord>273</yCoord>
</edgeMap>
<edgeMap>
<xCoord>332</xCoord>
<yCoord>274</yCoord>
</edgeMap>
<edgeMap>
<xCoord>332</xCoord>
<yCoord>275</yCoord>
</edgeMap>
<edgeMap>
<xCoord>332</xCoord>
<yCoord>276</yCoord>
</edgeMap>
<edgeMap>
<xCoord>331</xCoord>
<yCoord>277</yCoord>
</edgeMap>
<edgeMap>
<xCoord>330</xCoord>
<yCoord>277</yCoord>
</edgeMap>
<edgeMap>
<xCoord>329</xCoord>
<yCoord>277</yCoord>
</edgeMap>
<edgeMap>
<xCoord>328</xCoord>
<yCoord>277</yCoord>
</edgeMap>
<edgeMap>
<xCoord>327</xCoord>
<yCoord>277</yCoord>
</edgeMap>
<edgeMap>
<xCoord>326</xCoord>
<yCoord>278</yCoord>
</edgeMap>
<edgeMap>
<xCoord>326</xCoord>
<yCoord>279</yCoord>
</edgeMap>
<edgeMap>
<xCoord>327</xCoord>
<yCoord>280</yCoord>
</edgeMap>
<edgeMap>
<xCoord>328</xCoord>
<yCoord>280</yCoord>
</edgeMap>
<edgeMap>
<xCoord>329</xCoord>
<yCoord>281</yCoord>
</edgeMap>
<edgeMap>
<xCoord>330</xCoord>
<yCoord>281</yCoord>
</edgeMap>
<edgeMap>
<xCoord>331</xCoord>
<yCoord>281</yCoord>
</edgeMap>
<edgeMap>
<xCoord>332</xCoord>
<yCoord>281</yCoord>
</edgeMap>
<edgeMap>
<xCoord>333</xCoord>
<yCoord>281</yCoord>
</edgeMap>
<edgeMap>
<xCoord>334</xCoord>
<yCoord>281</yCoord>
</edgeMap>
<edgeMap>
<xCoord>335</xCoord>
<yCoord>281</yCoord>
</edgeMap>
<edgeMap>
<xCoord>336</xCoord>
<yCoord>281</yCoord>
</edgeMap>
<edgeMap>
<xCoord>337</xCoord>
<yCoord>281</yCoord>
</edgeMap>
<edgeMap>
<xCoord>338</xCoord>
<yCoord>281</yCoord>
</edgeMap>
<edgeMap>
<xCoord>339</xCoord>
<yCoord>281</yCoord>
</edgeMap>
<edgeMap>
<xCoord>340</xCoord>
<yCoord>282</yCoord>
</edgeMap>
<edgeMap>
<xCoord>341</xCoord>
<yCoord>283</yCoord>
</edgeMap>
<edgeMap>
<xCoord>342</xCoord>
<yCoord>284</yCoord>
</edgeMap>
<edgeMap>
<xCoord>343</xCoord>
<yCoord>284</yCoord>
</edgeMap>
<edgeMap>
<xCoord>344</xCoord>
<yCoord>284</yCoord>
</edgeMap>
<edgeMap>
<xCoord>345</xCoord>
<yCoord>284</yCoord>
</edgeMap>
<edgeMap>
<xCoord>346</xCoord>
<yCoord>284</yCoord>
</edgeMap>
<edgeMap>
<xCoord>347</xCoord>
<yCoord>284</yCoord>
</edgeMap>
<edgeMap>
<xCoord>348</xCoord>
<yCoord>284</yCoord>
</edgeMap>
</roi>
<roi>
<imageZposition>-59.75</imageZposition>
<imageSOP_UID>1.3.6.1.4.1.14519.5.2.1.6279.6001.841435138831422452723766381565</imageSOP_UID>
<inclusion>TRUE</inclusion>
<edgeMap>
<xCoord>346</xCoord>
<yCoord>289</yCoord>
</edgeMap>
<edgeMap>
<xCoord>347</xCoord>
<yCoord>288</yCoord>
</edgeMap>
<edgeMap>
<xCoord>348</xCoord>
<yCoord>287</yCoord>
</edgeMap>
<edgeMap>
<xCoord>349</xCoord>
<yCoord>286</yCoord>
</edgeMap>
<edgeMap>
<xCoord>349</xCoord>
<yCoord>285</yCoord>
</edgeMap>
<edgeMap>
<xCoord>350</xCoord>
<yCoord>284</yCoord>
</edgeMap>
<edgeMap>
<xCoord>351</xCoord>
<yCoord>284</yCoord>
</edgeMap>
<edgeMap>
<xCoord>351</xCoord>
<yCoord>283</yCoord>
</edgeMap>
<edgeMap>
<xCoord>352</xCoord>
<yCoord>282</yCoord>
</edgeMap>
<edgeMap>
<xCoord>352</xCoord>
<yCoord>281</yCoord>
</edgeMap>
<edgeMap>
<xCoord>352</xCoord>
<yCoord>280</yCoord>
</edgeMap>
<edgeMap>
<xCoord>352</xCoord>
<yCoord>279</yCoord>
</edgeMap>
<edgeMap>
<xCoord>352</xCoord>
<yCoord>278</yCoord>
</edgeMap>
<edgeMap>
<xCoord>352</xCoord>
<yCoord>277</yCoord>
</edgeMap>
<edgeMap>
<xCoord>352</xCoord>
<yCoord>276</yCoord>
</edgeMap>
<edgeMap>
<xCoord>351</xCoord>
<yCoord>275</yCoord>
</edgeMap>
<edgeMap>
<xCoord>351</xCoord>
<yCoord>274</yCoord>
</edgeMap>
<edgeMap>
<xCoord>351</xCoord>
<yCoord>273</yCoord>
</edgeMap>
<edgeMap>
<xCoord>351</xCoord>
<yCoord>272</yCoord>
</edgeMap>
<edgeMap>
<xCoord>350</xCoord>
<yCoord>271</yCoord>
</edgeMap>
<edgeMap>
<xCoord>349</xCoord>
<yCoord>271</yCoord>
</edgeMap>
<edgeMap>
<xCoord>348</xCoord>
<yCoord>271</yCoord>
</edgeMap>
<edgeMap>
<xCoord>347</xCoord>
<yCoord>270</yCoord>
</edgeMap>
<edgeMap>
<xCoord>347</xCoord>
<yCoord>269</yCoord>
</edgeMap>
<edgeMap>
<xCoord>347</xCoord>
<yCoord>268</yCoord>
</edgeMap>
<edgeMap>
<xCoord>346</xCoord>
<yCoord>267</yCoord>
</edgeMap>
<edgeMap>
<xCoord>345</xCoord>
<yCoord>267</yCoord>
</edgeMap>
<edgeMap>
<xCoord>344</xCoord>
<yCoord>267</yCoord>
</edgeMap>
<edgeMap>
<xCoord>343</xCoord>
<yCoord>268</yCoord>
</edgeMap>
<edgeMap>
<xCoord>342</xCoord>
<yCoord>269</yCoord>
</edgeMap>
<edgeMap>
<xCoord>341</xCoord>
<yCoord>268</yCoord>
</edgeMap>
<edgeMap>
<xCoord>340</xCoord>
<yCoord>267</yCoord>
</edgeMap>
<edgeMap>
<xCoord>339</xCoord>
<yCoord>267</yCoord>
</edgeMap>
<edgeMap>
<xCoord>338</xCoord>
<yCoord>268</yCoord>
</edgeMap>
<edgeMap>
<xCoord>337</xCoord>
<yCoord>269</yCoord>
</edgeMap>
<edgeMap>
<xCoord>337</xCoord>
<yCoord>270</yCoord>
</edgeMap>
<edgeMap>
<xCoord>336</xCoord>
<yCoord>271</yCoord>
</edgeMap>
<edgeMap>
<xCoord>335</xCoord>
<yCoord>271</yCoord>
</edgeMap>
<edgeMap>
<xCoord>334</xCoord>
<yCoord>271</yCoord>
</edgeMap>
<edgeMap>
<xCoord>333</xCoord>
<yCoord>271</yCoord>
</edgeMap>
<edgeMap>
<xCoord>332</xCoord>
<yCoord>272</yCoord>
</edgeMap>
<edgeMap>
<xCoord>331</xCoord>
<yCoord>272</yCoord>
</edgeMap>
<edgeMap>
<xCoord>331</xCoord>
<yCoord>273</yCoord>
</edgeMap>
<edgeMap>
<xCoord>331</xCoord>
<yCoord>274</yCoord>
</edgeMap>
<edgeMap>
<xCoord>331</xCoord>
<yCoord>275</yCoord>
</edgeMap>
<edgeMap>
<xCoord>331</xCoord>
<yCoord>276</yCoord>
</edgeMap>
<edgeMap>
<xCoord>330</xCoord>
<yCoord>277</yCoord>
</edgeMap>
<edgeMap>
<xCoord>329</xCoord>
<yCoord>277</yCoord>
</edgeMap>
<edgeMap>
<xCoord>328</xCoord>
<yCoord>277</yCoord>
</edgeMap>
<edgeMap>
<xCoord>327</xCoord>
<yCoord>278</yCoord>
</edgeMap>
<edgeMap>
<xCoord>327</xCoord>
<yCoord>279</yCoord>
</edgeMap>
<edgeMap>
<xCoord>327</xCoord>
<yCoord>280</yCoord>
</edgeMap>
<edgeMap>
<xCoord>328</xCoord>
<yCoord>281</yCoord>
</edgeMap>
<edgeMap>
<xCoord>329</xCoord>
<yCoord>282</yCoord>
</edgeMap>
<edgeMap>
<xCoord>330</xCoord>
<yCoord>282</yCoord>
</edgeMap>
<edgeMap>
<xCoord>331</xCoord>
<yCoord>282</yCoord>
</edgeMap>
<edgeMap>
<xCoord>332</xCoord>
<yCoord>282</yCoord>
</edgeMap>
<edgeMap>
<xCoord>333</xCoord>
<yCoord>282</yCoord>
</edgeMap>
<edgeMap>
<xCoord>334</xCoord>
<yCoord>282</yCoord>
</edgeMap>
<edgeMap>
<xCoord>335</xCoord>
<yCoord>282</yCoord>
</edgeMap>
<edgeMap>
<xCoord>336</xCoord>
<yCoord>282</yCoord>
</edgeMap>
<edgeMap>
<xCoord>337</xCoord>
<yCoord>283</yCoord>
</edgeMap>
<edgeMap>
<xCoord>338</xCoord>
<yCoord>283</yCoord>
</edgeMap>
<edgeMap>
<xCoord>339</xCoord>
<yCoord>284</yCoord>
</edgeMap>
<edgeMap>
<xCoord>340</xCoord>
<yCoord>285</yCoord>
</edgeMap>
<edgeMap>
<xCoord>340</xCoord>
<yCoord>286</yCoord>
</edgeMap>
<edgeMap>
<xCoord>340</xCoord>
<yCoord>287</yCoord>
</edgeMap>
<edgeMap>
<xCoord>340</xCoord>
<yCoord>288</yCoord>
</edgeMap>
<edgeMap>
<xCoord>341</xCoord>
<yCoord>289</yCoord>
</edgeMap>
<edgeMap>
<xCoord>342</xCoord>
<yCoord>289</yCoord>
</edgeMap>
<edgeMap>
<xCoord>343</xCoord>
<yCoord>289</yCoord>
</edgeMap>
<edgeMap>
<xCoord>344</xCoord>
<yCoord>289</yCoord>
</edgeMap>
<edgeMap>
<xCoord>345</xCoord>
<yCoord>289</yCoord>
</edgeMap>
<edgeMap>
<xCoord>346</xCoord>
<yCoord>289</yCoord>
</edgeMap>
</roi>
<roi>
<imageZposition>-62.25</imageZposition>
<imageSOP_UID>1.3.6.1.4.1.14519.5.2.1.6279.6001.292718549762805792744096175585</imageSOP_UID>
<inclusion>TRUE</inclusion>
<edgeMap>
<xCoord>344</xCoord>
<yCoord>290</yCoord>
</edgeMap>
<edgeMap>
<xCoord>345</xCoord>
<yCoord>289</yCoord>
</edgeMap>
<edgeMap>
<xCoord>346</xCoord>
<yCoord>288</yCoord>
</edgeMap>
<edgeMap>
<xCoord>347</xCoord>
<yCoord>287</yCoord>
</edgeMap>
<edgeMap>
<xCoord>347</xCoord>
<yCoord>286</yCoord>
</edgeMap>
<edgeMap>
<xCoord>348</xCoord>
<yCoord>285</yCoord>
</edgeMap>
<edgeMap>
<xCoord>349</xCoord>
<yCoord>284</yCoord>
</edgeMap>
<edgeMap>
<xCoord>350</xCoord>
<yCoord>284</yCoord>
</edgeMap>
<edgeMap>
<xCoord>350</xCoord>
<yCoord>283</yCoord>
</edgeMap>
<edgeMap>
<xCoord>351</xCoord>
<yCoord>282</yCoord>
</edgeMap>
<edgeMap>
<xCoord>352</xCoord>
<yCoord>282</yCoord>
</edgeMap>
<edgeMap>
<xCoord>353</xCoord>
<yCoord>281</yCoord>
</edgeMap>
<edgeMap>
<xCoord>354</xCoord>
<yCoord>280</yCoord>
</edgeMap>
<edgeMap>
<xCoord>354</xCoord>
<yCoord>279</yCoord>
</edgeMap>
<edgeMap>
<xCoord>355</xCoord>
<yCoord>278</yCoord>
</edgeMap>
<edgeMap>
<xCoord>355</xCoord>
<yCoord>277</yCoord>
</edgeMap>
<edgeMap>
<xCoord>355</xCoord>
<yCoord>276</yCoord>
</edgeMap>
<edgeMap>
<xCoord>355</xCoord>
<yCoord>275</yCoord>
</edgeMap>
<edgeMap>
<xCoord>354</xCoord>
<yCoord>274</yCoord>
</edgeMap>
<edgeMap>
<xCoord>353</xCoord>
<yCoord>274</yCoord>
</edgeMap>
<edgeMap>
<xCoord>352</xCoord>
<yCoord>274</yCoord>
</edgeMap>
<edgeMap>
<xCoord>351</xCoord>
<yCoord>273</yCoord>
</edgeMap>
<edgeMap>
<xCoord>350</xCoord>
<yCoord>273</yCoord>
</edgeMap>
<edgeMap>
<xCoord>349</xCoord>
<yCoord>272</yCoord>
</edgeMap>
<edgeMap>
<xCoord>349</xCoord>
<yCoord>271</yCoord>
</edgeMap>
<edgeMap>
<xCoord>348</xCoord>
<yCoord>270</yCoord>
</edgeMap>
<edgeMap>
<xCoord>347</xCoord>
<yCoord>269</yCoord>
</edgeMap>
<edgeMap>
<xCoord>346</xCoord>
<yCoord>269</yCoord>
</edgeMap>
<edgeMap>
<xCoord>345</xCoord>
<yCoord>269</yCoord>
</edgeMap>
<edgeMap>
<xCoord>344</xCoord>
<yCoord>269</yCoord>
</edgeMap>
<edgeMap>
<xCoord>343</xCoord>
<yCoord>269</yCoord>
</edgeMap>
<edgeMap>
<xCoord>342</xCoord>
<yCoord>269</yCoord>
</edgeMap>
<edgeMap>
<xCoord>341</xCoord>
<yCoord>269</yCoord>
</edgeMap>
<edgeMap>
<xCoord>340</xCoord>
<yCoord>268</yCoord>
</edgeMap>
<edgeMap>
<xCoord>339</xCoord>
<yCoord>267</yCoord>
</edgeMap>
<edgeMap>
<xCoord>338</xCoord>
<yCoord>266</yCoord>
</edgeMap>
<edgeMap>
<xCoord>337</xCoord>
<yCoord>266</yCoord>
</edgeMap>
<edgeMap>
<xCoord>336</xCoord>
<yCoord>266</yCoord>
</edgeMap>
<edgeMap>
<xCoord>335</xCoord>
<yCoord>266</yCoord>
</edgeMap>
<edgeMap>
<xCoord>334</xCoord>
<yCoord>267</yCoord>
</edgeMap>
<edgeMap>
<xCoord>333</xCoord>
<yCoord>268</yCoord>
</edgeMap>
<edgeMap>
<xCoord>332</xCoord>
<yCoord>269</yCoord>
</edgeMap>
<edgeMap>
<xCoord>331</xCoord>
<yCoord>270</yCoord>
</edgeMap>
<edgeMap>
<xCoord>330</xCoord>
<yCoord>270</yCoord>
</edgeMap>
<edgeMap>
<xCoord>330</xCoord>
<yCoord>271</yCoord>
</edgeMap>
<edgeMap>
<xCoord>330</xCoord>
<yCoord>272</yCoord>
</edgeMap>
<edgeMap>
<xCoord>330</xCoord>
<yCoord>273</yCoord>
</edgeMap>
<edgeMap>
<xCoord>329</xCoord>
<yCoord>274</yCoord>
</edgeMap>
<edgeMap>
<xCoord>328</xCoord>
<yCoord>274</yCoord>
</edgeMap>
<edgeMap>
<xCoord>327</xCoord>
<yCoord>274</yCoord>
</edgeMap>
<edgeMap>
<xCoord>326</xCoord>
<yCoord>275</yCoord>
</edgeMap>
<edgeMap>
<xCoord>325</xCoord>
<yCoord>275</yCoord>
</edgeMap>
<edgeMap>
<xCoord>324</xCoord>
<yCoord>276</yCoord>
</edgeMap>
<edgeMap>
<xCoord>324</xCoord>
<yCoord>277</yCoord>
</edgeMap>
<edgeMap>
<xCoord>324</xCoord>
<yCoord>278</yCoord>
</edgeMap>
<edgeMap>
<xCoord>324</xCoord>
<yCoord>279</yCoord>
</edgeMap>
<edgeMap>
<xCoord>325</xCoord>
<yCoord>280</yCoord>
</edgeMap>
<edgeMap>
<xCoord>326</xCoord>
<yCoord>281</yCoord>
</edgeMap>
<edgeMap>
<xCoord>327</xCoord>
<yCoord>281</yCoord>
</edgeMap>
<edgeMap>
<xCoord>328</xCoord>
<yCoord>281</yCoord>
</edgeMap>
<edgeMap>
<xCoord>329</xCoord>
<yCoord>281</yCoord>
</edgeMap>
<edgeMap>
<xCoord>330</xCoord>
<yCoord>281</yCoord>
</edgeMap>
<edgeMap>
<xCoord>331</xCoord>
<yCoord>282</yCoord>
</edgeMap>
<edgeMap>
<xCoord>332</xCoord>
<yCoord>282</yCoord>
</edgeMap>
<edgeMap>
<xCoord>333</xCoord>
<yCoord>282</yCoord>
</edgeMap>
<edgeMap>
<xCoord>334</xCoord>
<yCoord>283</yCoord>
</edgeMap>
<edgeMap>
<xCoord>334</xCoord>
<yCoord>284</yCoord>
</edgeMap>
<edgeMap>
<xCoord>335</xCoord>
<yCoord>284</yCoord>
</edgeMap>
<edgeMap>
<xCoord>336</xCoord>
<yCoord>285</yCoord>
</edgeMap>
<edgeMap>
<xCoord>337</xCoord>
<yCoord>285</yCoord>
</edgeMap>
<edgeMap>
<xCoord>338</xCoord>
<yCoord>285</yCoord>
</edgeMap>
<edgeMap>
<xCoord>339</xCoord>
<yCoord>286</yCoord>
</edgeMap>
<edgeMap>
<xCoord>340</xCoord>
<yCoord>287</yCoord>
</edgeMap>
<edgeMap>
<xCoord>340</xCoord>
<yCoord>288</yCoord>
</edgeMap>
<edgeMap>
<xCoord>341</xCoord>
<yCoord>289</yCoord>
</edgeMap>
<edgeMap>
<xCoord>342</xCoord>
<yCoord>289</yCoord>
</edgeMap>
<edgeMap>
<xCoord>343</xCoord>
<yCoord>290</yCoord>
</edgeMap>
<edgeMap>
<xCoord>344</xCoord>
<yCoord>290</yCoord>
</edgeMap>
</roi>
<roi>
<imageZposition>-64.75</imageZposition>
<imageSOP_UID>1.3.6.1.4.1.14519.5.2.1.6279.6001.124244111510426276454885758962</imageSOP_UID>
<inclusion>TRUE</inclusion>
<edgeMap>
<xCoord>343</xCoord>
<yCoord>289</yCoord>
</edgeMap>
<edgeMap>
<xCoord>344</xCoord>
<yCoord>288</yCoord>
</edgeMap>
<edgeMap>
<xCoord>345</xCoord>
<yCoord>287</yCoord>
</edgeMap>
<edgeMap>
<xCoord>346</xCoord>
<yCoord>286</yCoord>
</edgeMap>
<edgeMap>
<xCoord>346</xCoord>
<yCoord>285</yCoord>
</edgeMap>
<edgeMap>
<xCoord>347</xCoord>
<yCoord>284</yCoord>
</edgeMap>
<edgeMap>
<xCoord>348</xCoord>
<yCoord>284</yCoord>
</edgeMap>
<edgeMap>
<xCoord>349</xCoord>
<yCoord>284</yCoord>
</edgeMap>
<edgeMap>
<xCoord>350</xCoord>
<yCoord>283</yCoord>
</edgeMap>
<edgeMap>
<xCoord>350</xCoord>
<yCoord>282</yCoord>
</edgeMap>
<edgeMap>
<xCoord>351</xCoord>
<yCoord>281</yCoord>
</edgeMap>
<edgeMap>
<xCoord>351</xCoord>
<yCoord>280</yCoord>
</edgeMap>
<edgeMap>
<xCoord>352</xCoord>
<yCoord>279</yCoord>
</edgeMap>
<edgeMap>
<xCoord>353</xCoord>
<yCoord>279</yCoord>
</edgeMap>
<edgeMap>
<xCoord>354</xCoord>
<yCoord>279</yCoord>
</edgeMap>
<edgeMap>
<xCoord>355</xCoord>
<yCoord>279</yCoord>
</edgeMap>
<edgeMap>
<xCoord>356</xCoord>
<yCoord>279</yCoord>
</edgeMap>
<edgeMap>
<xCoord>357</xCoord>
<yCoord>279</yCoord>
</edgeMap>
<edgeMap>
<xCoord>358</xCoord>
<yCoord>278</yCoord>
</edgeMap>
<edgeMap>
<xCoord>358</xCoord>
<yCoord>277</yCoord>
</edgeMap>
<edgeMap>
<xCoord>357</xCoord>
<yCoord>276</yCoord>
</edgeMap>
<edgeMap>
<xCoord>356</xCoord>
<yCoord>276</yCoord>
</edgeMap>
<edgeMap>
<xCoord>355</xCoord>
<yCoord>276</yCoord>
</edgeMap>
<edgeMap>
<xCoord>354</xCoord>
<yCoord>276</yCoord>
</edgeMap>
<edgeMap>
<xCoord>353</xCoord>
<yCoord>275</yCoord>
</edgeMap>
<edgeMap>
<xCoord>352</xCoord>
<yCoord>274</yCoord>
</edgeMap>
<edgeMap>
<xCoord>353</xCoord>
<yCoord>273</yCoord>
</edgeMap>
<edgeMap>
<xCoord>353</xCoord>
<yCoord>272</yCoord>
</edgeMap>
<edgeMap>
<xCoord>352</xCoord>
<yCoord>272</yCoord>
</edgeMap>
<edgeMap>
<xCoord>351</xCoord>
<yCoord>272</yCoord>
</edgeMap>
<edgeMap>
<xCoord>350</xCoord>
<yCoord>272</yCoord>
</edgeMap>
<edgeMap>
<xCoord>349</xCoord>
<yCoord>272</yCoord>
</edgeMap>
<edgeMap>
<xCoord>348</xCoord>
<yCoord>272</yCoord>
</edgeMap>
<edgeMap>
<xCoord>347</xCoord>
<yCoord>272</yCoord>
</edgeMap>
<edgeMap>
<xCoord>346</xCoord>
<yCoord>272</yCoord>
</edgeMap>
<edgeMap>
<xCoord>345</xCoord>
<yCoord>272</yCoord>
</edgeMap>
<edgeMap>
<xCoord>344</xCoord>
<yCoord>272</yCoord>
</edgeMap>
<edgeMap>
<xCoord>343</xCoord>
<yCoord>271</yCoord>
</edgeMap>
<edgeMap>
<xCoord>342</xCoord>
<yCoord>270</yCoord>
</edgeMap>
<edgeMap>
<xCoord>341</xCoord>
<yCoord>269</yCoord>
</edgeMap>
<edgeMap>
<xCoord>340</xCoord>
<yCoord>268</yCoord>
</edgeMap>
<edgeMap>
<xCoord>339</xCoord>
<yCoord>268</yCoord>
</edgeMap>
<edgeMap>
<xCoord>338</xCoord>
<yCoord>267</yCoord>
</edgeMap>
<edgeMap>
<xCoord>337</xCoord>
<yCoord>267</yCoord>
</edgeMap>
<edgeMap>
<xCoord>336</xCoord>
<yCoord>266</yCoord>
</edgeMap>
<edgeMap>
<xCoord>335</xCoord>
<yCoord>265</yCoord>
</edgeMap>
<edgeMap>
<xCoord>334</xCoord>
<yCoord>265</yCoord>
</edgeMap>
<edgeMap>
<xCoord>333</xCoord>
<yCoord>265</yCoord>
</edgeMap>
<edgeMap>
<xCoord>332</xCoord>
<yCoord>266</yCoord>
</edgeMap>
<edgeMap>
<xCoord>331</xCoord>
<yCoord>267</yCoord>
</edgeMap>
<edgeMap>
<xCoord>330</xCoord>
<yCoord>267</yCoord>
</edgeMap>
<edgeMap>
<xCoord>329</xCoord>
<yCoord>267</yCoord>
</edgeMap>
<edgeMap>
<xCoord>328</xCoord>
<yCoord>267</yCoord>
</edgeMap>
<edgeMap>
<xCoord>328</xCoord>
<yCoord>268</yCoord>
</edgeMap>
<edgeMap>
<xCoord>327</xCoord>
<yCoord>269</yCoord>
</edgeMap>
<edgeMap>
<xCoord>327</xCoord>
<yCoord>270</yCoord>
</edgeMap>
<edgeMap>
<xCoord>327</xCoord>
<yCoord>271</yCoord>
</edgeMap>
<edgeMap>
<xCoord>326</xCoord>
<yCoord>272</yCoord>
</edgeMap>
<edgeMap>
<xCoord>326</xCoord>
<yCoord>273</yCoord>
</edgeMap>
<edgeMap>
<xCoord>325</xCoord>
<yCoord>274</yCoord>
</edgeMap>
<edgeMap>
<xCoord>325</xCoord>
<yCoord>275</yCoord>
</edgeMap>
<edgeMap>
<xCoord>324</xCoord>
<yCoord>276</yCoord>
</edgeMap>
<edgeMap>
<xCoord>324</xCoord>
<yCoord>277</yCoord>
</edgeMap>
<edgeMap>
<xCoord>324</xCoord>
<yCoord>278</yCoord>
</edgeMap>
<edgeMap>
<xCoord>324</xCoord>
<yCoord>279</yCoord>
</edgeMap>
<edgeMap>
<xCoord>325</xCoord>
<yCoord>280</yCoord>
</edgeMap>
<edgeMap>
<xCoord>326</xCoord>
<yCoord>280</yCoord>
</edgeMap>
<edgeMap>
<xCoord>327</xCoord>
<yCoord>280</yCoord>
</edgeMap>
<edgeMap>
<xCoord>328</xCoord>
<yCoord>280</yCoord>
</edgeMap>
<edgeMap>
<xCoord>329</xCoord>
<yCoord>280</yCoord>
</edgeMap>
<edgeMap>
<xCoord>330</xCoord>
<yCoord>281</yCoord>
</edgeMap>
<edgeMap>
<xCoord>331</xCoord>
<yCoord>281</yCoord>
</edgeMap>
<edgeMap>
<xCoord>332</xCoord>
<yCoord>282</yCoord>
</edgeMap>
<edgeMap>
<xCoord>333</xCoord>
<yCoord>282</yCoord>
</edgeMap>
<edgeMap>
<xCoord>334</xCoord>
<yCoord>282</yCoord>
</edgeMap>
<edgeMap>
<xCoord>335</xCoord>
<yCoord>283</yCoord>
</edgeMap>
<edgeMap>
<xCoord>336</xCoord>
<yCoord>283</yCoord>
</edgeMap>
<edgeMap>
<xCoord>337</xCoord>
<yCoord>283</yCoord>
</edgeMap>
<edgeMap>
<xCoord>338</xCoord>
<yCoord>283</yCoord>
</edgeMap>
<edgeMap>
<xCoord>339</xCoord>
<yCoord>283</yCoord>
</edgeMap>
<edgeMap>
<xCoord>340</xCoord>
<yCoord>284</yCoord>
</edgeMap>
<edgeMap>
<xCoord>340</xCoord>
<yCoord>285</yCoord>
</edgeMap>
<edgeMap>
<xCoord>341</xCoord>
<yCoord>286</yCoord>
</edgeMap>
<edgeMap>
<xCoord>341</xCoord>
<yCoord>287</yCoord>
</edgeMap>
<edgeMap>
<xCoord>342</xCoord>
<yCoord>288</yCoord>
</edgeMap>
<edgeMap>
<xCoord>343</xCoord>
<yCoord>289</yCoord>
</edgeMap>
</roi>
<roi>
<imageZposition>-67.25</imageZposition>
<imageSOP_UID>1.3.6.1.4.1.14519.5.2.1.6279.6001.332123888774815156547373167001</imageSOP_UID>
<inclusion>TRUE</inclusion>
<edgeMap>
<xCoord>343</xCoord>
<yCoord>286</yCoord>
</edgeMap>
<edgeMap>
<xCoord>344</xCoord>
<yCoord>285</yCoord>
</edgeMap>
<edgeMap>
<xCoord>345</xCoord>
<yCoord>285</yCoord>
</edgeMap>
<edgeMap>
<xCoord>346</xCoord>
<yCoord>285</yCoord>
</edgeMap>
<edgeMap>
<xCoord>347</xCoord>
<yCoord>285</yCoord>
</edgeMap>
<edgeMap>
<xCoord>348</xCoord>
<yCoord>285</yCoord>
</edgeMap>
<edgeMap>
<xCoord>349</xCoord>
<yCoord>284</yCoord>
</edgeMap>
<edgeMap>
<xCoord>350</xCoord>
<yCoord>284</yCoord>
</edgeMap>
<edgeMap>
<xCoord>351</xCoord>
<yCoord>284</yCoord>
</edgeMap>
<edgeMap>
<xCoord>351</xCoord>
<yCoord>283</yCoord>
</edgeMap>
<edgeMap>
<xCoord>351</xCoord>
<yCoord>282</yCoord>
</edgeMap>
<edgeMap>
<xCoord>351</xCoord>
<yCoord>281</yCoord>
</edgeMap>
<edgeMap>
<xCoord>352</xCoord>
<yCoord>280</yCoord>
</edgeMap>
<edgeMap>
<xCoord>353</xCoord>
<yCoord>279</yCoord>
</edgeMap>
<edgeMap>
<xCoord>354</xCoord>
<yCoord>278</yCoord>
</edgeMap>
<edgeMap>
<xCoord>355</xCoord>
<yCoord>278</yCoord>
</edgeMap>
<edgeMap>
<xCoord>355</xCoord>
<yCoord>277</yCoord>
</edgeMap>
<edgeMap>
<xCoord>355</xCoord>
<yCoord>276</yCoord>
</edgeMap>
<edgeMap>
<xCoord>354</xCoord>
<yCoord>275</yCoord>
</edgeMap>
<edgeMap>
<xCoord>353</xCoord>
<yCoord>275</yCoord>
</edgeMap>
<edgeMap>
<xCoord>352</xCoord>
<yCoord>274</yCoord>
</edgeMap>
<edgeMap>
<xCoord>351</xCoord>
<yCoord>274</yCoord>
</edgeMap>
<edgeMap>
<xCoord>350</xCoord>
<yCoord>274</yCoord>
</edgeMap>
<edgeMap>
<xCoord>349</xCoord>
<yCoord>274</yCoord>
</edgeMap>
<edgeMap>
<xCoord>348</xCoord>
<yCoord>274</yCoord>
</edgeMap>
<edgeMap>
<xCoord>347</xCoord>
<yCoord>273</yCoord>
</edgeMap>
<edgeMap>
<xCoord>347</xCoord>
<yCoord>272</yCoord>
</edgeMap>
<edgeMap>
<xCoord>347</xCoord>
<yCoord>271</yCoord>
</edgeMap>
<edgeMap>
<xCoord>346</xCoord>
<yCoord>270</yCoord>
</edgeMap>
<edgeMap>
<xCoord>345</xCoord>
<yCoord>270</yCoord>
</edgeMap>
<edgeMap>
<xCoord>344</xCoord>
<yCoord>269</yCoord>
</edgeMap>
<edgeMap>
<xCoord>343</xCoord>
<yCoord>268</yCoord>
</edgeMap>
<edgeMap>
<xCoord>342</xCoord>
<yCoord>267</yCoord>
</edgeMap>
<edgeMap>
<xCoord>341</xCoord>
<yCoord>266</yCoord>
</edgeMap>
<edgeMap>
<xCoord>341</xCoord>
<yCoord>265</yCoord>
</edgeMap>
<edgeMap>
<xCoord>340</xCoord>
<yCoord>264</yCoord>
</edgeMap>
<edgeMap>
<xCoord>339</xCoord>
<yCoord>264</yCoord>
</edgeMap>
<edgeMap>
<xCoord>338</xCoord>
<yCoord>265</yCoord>
</edgeMap>
<edgeMap>
<xCoord>337</xCoord>
<yCoord>266</yCoord>
</edgeMap>
<edgeMap>
<xCoord>336</xCoord>
<yCoord>265</yCoord>
</edgeMap>
<edgeMap>
<xCoord>335</xCoord>
<yCoord>264</yCoord>
</edgeMap>
<edgeMap>
<xCoord>334</xCoord>
<yCoord>264</yCoord>
</edgeMap>
<edgeMap>
<xCoord>333</xCoord>
<yCoord>263</yCoord>
</edgeMap>
<edgeMap>
<xCoord>332</xCoord>
<yCoord>262</yCoord>
</edgeMap>
<edgeMap>
<xCoord>331</xCoord>
<yCoord>261</yCoord>
</edgeMap>
<edgeMap>
<xCoord>330</xCoord>
<yCoord>261</yCoord>
</edgeMap>
<edgeMap>
<xCoord>330</xCoord>
<yCoord>262</yCoord>
</edgeMap>
<edgeMap>
<xCoord>329</xCoord>
<yCoord>263</yCoord>
</edgeMap>
<edgeMap>
<xCoord>329</xCoord>
<yCoord>264</yCoord>
</edgeMap>
<edgeMap>
<xCoord>329</xCoord>
<yCoord>265</yCoord>
</edgeMap>
<edgeMap>
<xCoord>330</xCoord>
<yCoord>266</yCoord>
</edgeMap>
<edgeMap>
<xCoord>331</xCoord>
<yCoord>266</yCoord>
</edgeMap>
<edgeMap>
<xCoord>332</xCoord>
<yCoord>267</yCoord>
</edgeMap>
<edgeMap>
<xCoord>331</xCoord>
<yCoord>268</yCoord>
</edgeMap>
<edgeMap>
<xCoord>330</xCoord>
<yCoord>268</yCoord>
</edgeMap>
<edgeMap>
<xCoord>329</xCoord>
<yCoord>268</yCoord>
</edgeMap>
<edgeMap>
<xCoord>328</xCoord>
<yCoord>269</yCoord>
</edgeMap>
<edgeMap>
<xCoord>327</xCoord>
<yCoord>269</yCoord>
</edgeMap>
<edgeMap>
<xCoord>327</xCoord>
<yCoord>270</yCoord>
</edgeMap>
<edgeMap>
<xCoord>328</xCoord>
<yCoord>271</yCoord>
</edgeMap>
<edgeMap>
<xCoord>327</xCoord>
<yCoord>272</yCoord>
</edgeMap>
<edgeMap>
<xCoord>326</xCoord>
<yCoord>273</yCoord>
</edgeMap>
<edgeMap>
<xCoord>326</xCoord>
<yCoord>274</yCoord>
</edgeMap>
<edgeMap>
<xCoord>326</xCoord>
<yCoord>275</yCoord>
</edgeMap>
<edgeMap>
<xCoord>327</xCoord>
<yCoord>276</yCoord>
</edgeMap>
<edgeMap>
<xCoord>327</xCoord>
<yCoord>277</yCoord>
</edgeMap>
<edgeMap>
<xCoord>328</xCoord>
<yCoord>278</yCoord>
</edgeMap>
<edgeMap>
<xCoord>329</xCoord>
<yCoord>278</yCoord>
</edgeMap>
<edgeMap>
<xCoord>330</xCoord>
<yCoord>279</yCoord>
</edgeMap>
<edgeMap>
<xCoord>331</xCoord>
<yCoord>279</yCoord>
</edgeMap>
<edgeMap>
<xCoord>332</xCoord>
<yCoord>280</yCoord>
</edgeMap>
<edgeMap>
<xCoord>333</xCoord>
<yCoord>280</yCoord>
</edgeMap>
<edgeMap>
<xCoord>334</xCoord>
<yCoord>280</yCoord>
</edgeMap>
<edgeMap>
<xCoord>335</xCoord>
<yCoord>280</yCoord>
</edgeMap>
<edgeMap>
<xCoord>336</xCoord>
<yCoord>280</yCoord>
</edgeMap>
<edgeMap>
<xCoord>337</xCoord>
<yCoord>280</yCoord>
</edgeMap>
<edgeMap>
<xCoord>338</xCoord>
<yCoord>280</yCoord>
</edgeMap>
<edgeMap>
<xCoord>339</xCoord>
<yCoord>280</yCoord>
</edgeMap>
<edgeMap>
<xCoord>340</xCoord>
<yCoord>280</yCoord>
</edgeMap>
<edgeMap>
<xCoord>341</xCoord>
<yCoord>281</yCoord>
</edgeMap>
<edgeMap>
<xCoord>341</xCoord>
<yCoord>282</yCoord>
</edgeMap>
<edgeMap>
<xCoord>341</xCoord>
<yCoord>283</yCoord>
</edgeMap>
<edgeMap>
<xCoord>341</xCoord>
<yCoord>284</yCoord>
</edgeMap>
<edgeMap>
<xCoord>342</xCoord>
<yCoord>285</yCoord>
</edgeMap>
<edgeMap>
<xCoord>342</xCoord>
<yCoord>286</yCoord>
</edgeMap>
<edgeMap>
<xCoord>343</xCoord>
<yCoord>286</yCoord>
</edgeMap>
</roi>
<roi>
<imageZposition>-69.75</imageZposition>
<imageSOP_UID>1.3.6.1.4.1.14519.5.2.1.6279.6001.219833677629218220844310245294</imageSOP_UID>
<inclusion>TRUE</inclusion>
<edgeMap>
<xCoord>351</xCoord>
<yCoord>283</yCoord>
</edgeMap>
<edgeMap>
<xCoord>351</xCoord>
<yCoord>282</yCoord>
</edgeMap>
<edgeMap>
<xCoord>351</xCoord>
<yCoord>281</yCoord>
</edgeMap>
<edgeMap>
<xCoord>352</xCoord>
<yCoord>280</yCoord>
</edgeMap>
<edgeMap>
<xCoord>352</xCoord>
<yCoord>279</yCoord>
</edgeMap>
<edgeMap>
<xCoord>352</xCoord>
<yCoord>278</yCoord>
</edgeMap>
<edgeMap>
<xCoord>352</xCoord>
<yCoord>277</yCoord>
</edgeMap>
<edgeMap>
<xCoord>352</xCoord>
<yCoord>276</yCoord>
</edgeMap>
<edgeMap>
<xCoord>352</xCoord>
<yCoord>275</yCoord>
</edgeMap>
<edgeMap>
<xCoord>351</xCoord>
<yCoord>275</yCoord>
</edgeMap>
<edgeMap>
<xCoord>350</xCoord>
<yCoord>274</yCoord>
</edgeMap>
<edgeMap>
<xCoord>350</xCoord>
<yCoord>273</yCoord>
</edgeMap>
<edgeMap>
<xCoord>349</xCoord>
<yCoord>272</yCoord>
</edgeMap>
<edgeMap>
<xCoord>348</xCoord>
<yCoord>271</yCoord>
</edgeMap>
<edgeMap>
<xCoord>347</xCoord>
<yCoord>270</yCoord>
</edgeMap>
<edgeMap>
<xCoord>347</xCoord>
<yCoord>269</yCoord>
</edgeMap>
<edgeMap>
<xCoord>346</xCoord>
<yCoord>269</yCoord>
</edgeMap>
<edgeMap>
<xCoord>345</xCoord>
<yCoord>269</yCoord>
</edgeMap>
<edgeMap>
<xCoord>344</xCoord>
<yCoord>269</yCoord>
</edgeMap>
<edgeMap>
<xCoord>343</xCoord>
<yCoord>268</yCoord>
</edgeMap>
<edgeMap>
<xCoord>342</xCoord>
<yCoord>267</yCoord>
</edgeMap>
<edgeMap>
<xCoord>342</xCoord>
<yCoord>266</yCoord>
</edgeMap>
<edgeMap>
<xCoord>342</xCoord>
<yCoord>265</yCoord>
</edgeMap>
<edgeMap>
<xCoord>342</xCoord>
<yCoord>264</yCoord>
</edgeMap>
<edgeMap>
<xCoord>342</xCoord>
<yCoord>263</yCoord>
</edgeMap>
<edgeMap>
<xCoord>342</xCoord>
<yCoord>262</yCoord>
</edgeMap>
<edgeMap>
<xCoord>341</xCoord>
<yCoord>261</yCoord>
</edgeMap>
<edgeMap>
<xCoord>340</xCoord>
<yCoord>261</yCoord>
</edgeMap>
<edgeMap>
<xCoord>339</xCoord>
<yCoord>261</yCoord>
</edgeMap>
<edgeMap>
<xCoord>338</xCoord>
<yCoord>261</yCoord>
</edgeMap>
<edgeMap>
<xCoord>337</xCoord>
<yCoord>262</yCoord>
</edgeMap>
<edgeMap>
<xCoord>336</xCoord>
<yCoord>263</yCoord>
</edgeMap>
<edgeMap>
<xCoord>336</xCoord>
<yCoord>264</yCoord>
</edgeMap>
<edgeMap>
<xCoord>335</xCoord>
<yCoord>265</yCoord>
</edgeMap>
<edgeMap>
<xCoord>334</xCoord>
<yCoord>265</yCoord>
</edgeMap>
<edgeMap>
<xCoord>334</xCoord>
<yCoord>266</yCoord>
</edgeMap>
<edgeMap>
<xCoord>335</xCoord>
<yCoord>267</yCoord>
</edgeMap>
<edgeMap>
<xCoord>335</xCoord>
<yCoord>268</yCoord>
</edgeMap>
<edgeMap>
<xCoord>335</xCoord>
<yCoord>269</yCoord>
</edgeMap>
<edgeMap>
<xCoord>334</xCoord>
<yCoord>270</yCoord>
</edgeMap>
<edgeMap>
<xCoord>334</xCoord>
<yCoord>271</yCoord>
</edgeMap>
<edgeMap>
<xCoord>334</xCoord>
<yCoord>272</yCoord>
</edgeMap>
<edgeMap>
<xCoord>334</xCoord>
<yCoord>273</yCoord>
</edgeMap>
<edgeMap>
<xCoord>335</xCoord>
<yCoord>274</yCoord>
</edgeMap>
<edgeMap>
<xCoord>336</xCoord>
<yCoord>274</yCoord>
</edgeMap>
<edgeMap>
<xCoord>337</xCoord>
<yCoord>274</yCoord>
</edgeMap>
<edgeMap>
<xCoord>338</xCoord>
<yCoord>274</yCoord>
</edgeMap>
<edgeMap>
<xCoord>339</xCoord>
<yCoord>274</yCoord>
</edgeMap>
<edgeMap>
<xCoord>340</xCoord>
<yCoord>275</yCoord>
</edgeMap>
<edgeMap>
<xCoord>341</xCoord>
<yCoord>275</yCoord>
</edgeMap>
<edgeMap>
<xCoord>342</xCoord>
<yCoord>276</yCoord>
</edgeMap>
<edgeMap>
<xCoord>343</xCoord>
<yCoord>277</yCoord>
</edgeMap>
<edgeMap>
<xCoord>344</xCoord>
<yCoord>278</yCoord>
</edgeMap>
<edgeMap>
<xCoord>345</xCoord>
<yCoord>279</yCoord>
</edgeMap>
<edgeMap>
<xCoord>346</xCoord>
<yCoord>280</yCoord>
</edgeMap>
<edgeMap>
<xCoord>347</xCoord>
<yCoord>281</yCoord>
</edgeMap>
<edgeMap>
<xCoord>348</xCoord>
<yCoord>282</yCoord>
</edgeMap>
<edgeMap>
<xCoord>349</xCoord>
<yCoord>283</yCoord>
</edgeMap>
<edgeMap>
<xCoord>350</xCoord>
<yCoord>283</yCoord>
</edgeMap>
<edgeMap>
<xCoord>351</xCoord>
<yCoord>283</yCoord>
</edgeMap>
</roi>
</unblindedReadNodule>
<unblindedReadNodule>
<noduleID>MI014_18002</noduleID>
<characteristics>
<subtlety>4</subtlety>
<internalStructure>1</internalStructure>
<calcification>6</calcification>
<sphericity>4</sphericity>
<margin>1</margin>
<lobulation>3</lobulation>
<spiculation>1</spiculation>
<texture>4</texture>
<malignancy>3</malignancy>
</characteristics>
<roi>
<imageZposition>-142.25</imageZposition>
<imageSOP_UID>1.3.6.1.4.1.14519.5.2.1.6279.6001.260298197426491470659377726218</imageSOP_UID>
<inclusion>TRUE</inclusion>
<edgeMap>
<xCoord>382</xCoord>
<yCoord>196</yCoord>
</edgeMap>
<edgeMap>
<xCoord>383</xCoord>
<yCoord>195</yCoord>
</edgeMap>
<edgeMap>
<xCoord>384</xCoord>
<yCoord>195</yCoord>
</edgeMap>
<edgeMap>
<xCoord>385</xCoord>
<yCoord>194</yCoord>
</edgeMap>
<edgeMap>
<xCoord>385</xCoord>
<yCoord>193</yCoord>
</edgeMap>
<edgeMap>
<xCoord>384</xCoord>
<yCoord>192</yCoord>
</edgeMap>
<edgeMap>
<xCoord>384</xCoord>
<yCoord>191</yCoord>
</edgeMap>
<edgeMap>
<xCoord>384</xCoord>
<yCoord>190</yCoord>
</edgeMap>
<edgeMap>
<xCoord>383</xCoord>
<yCoord>190</yCoord>
</edgeMap>
<edgeMap>
<xCoord>382</xCoord>
<yCoord>190</yCoord>
</edgeMap>
<edgeMap>
<xCoord>381</xCoord>
<yCoord>190</yCoord>
</edgeMap>
<edgeMap>
<xCoord>380</xCoord>
<yCoord>190</yCoord>
</edgeMap>
<edgeMap>
<xCoord>379</xCoord>
<yCoord>190</yCoord>
</edgeMap>
<edgeMap>
<xCoord>378</xCoord>
<yCoord>189</yCoord>
</edgeMap>
<edgeMap>
<xCoord>377</xCoord>
<yCoord>189</yCoord>
</edgeMap>
<edgeMap>
<xCoord>376</xCoord>
<yCoord>189</yCoord>
</edgeMap>
<edgeMap>
<xCoord>375</xCoord>
<yCoord>189</yCoord>
</edgeMap>
<edgeMap>
<xCoord>374</xCoord>
<yCoord>189</yCoord>
</edgeMap>
<edgeMap>
<xCoord>373</xCoord>
<yCoord>190</yCoord>
</edgeMap>
<edgeMap>
<xCoord>373</xCoord>
<yCoord>191</yCoord>
</edgeMap>
<edgeMap>
<xCoord>372</xCoord>
<yCoord>192</yCoord>
</edgeMap>
<edgeMap>
<xCoord>373</xCoord>
<yCoord>193</yCoord>
</edgeMap>
<edgeMap>
<xCoord>373</xCoord>
<yCoord>194</yCoord>
</edgeMap>
<edgeMap>
<xCoord>374</xCoord>
<yCoord>194</yCoord>
</edgeMap>
<edgeMap>
<xCoord>375</xCoord>
<yCoord>195</yCoord>
</edgeMap>
<edgeMap>
<xCoord>376</xCoord>
<yCoord>196</yCoord>
</edgeMap>
<edgeMap>
<xCoord>377</xCoord>
<yCoord>196</yCoord>
</edgeMap>
<edgeMap>
<xCoord>378</xCoord>
<yCoord>196</yCoord>
</edgeMap>
<edgeMap>
<xCoord>379</xCoord>
<yCoord>196</yCoord>
</edgeMap>
<edgeMap>
<xCoord>380</xCoord>
<yCoord>196</yCoord>
</edgeMap>
<edgeMap>
<xCoord>381</xCoord>
<yCoord>196</yCoord>
</edgeMap>
<edgeMap>
<xCoord>382</xCoord>
<yCoord>196</yCoord>
</edgeMap>
</roi>
<roi>
<imageZposition>-144.75</imageZposition>
<imageSOP_UID>1.3.6.1.4.1.14519.5.2.1.6279.6001.212500563746115130019818517496</imageSOP_UID>
<inclusion>TRUE</inclusion>
<edgeMap>
<xCoord>378</xCoord>
<yCoord>199</yCoord>
</edgeMap>
<edgeMap>
<xCoord>379</xCoord>
<yCoord>198</yCoord>
</edgeMap>
<edgeMap>
<xCoord>380</xCoord>
<yCoord>198</yCoord>
</edgeMap>
<edgeMap>
<xCoord>381</xCoord>
<yCoord>197</yCoord>
</edgeMap>
<edgeMap>
<xCoord>382</xCoord>
<yCoord>196</yCoord>
</edgeMap>
<edgeMap>
<xCoord>383</xCoord>
<yCoord>196</yCoord>
</edgeMap>
<edgeMap>
<xCoord>384</xCoord>
<yCoord>195</yCoord>
</edgeMap>
<edgeMap>
<xCoord>384</xCoord>
<yCoord>194</yCoord>
</edgeMap>
<edgeMap>
<xCoord>384</xCoord>
<yCoord>193</yCoord>
</edgeMap>
<edgeMap>
<xCoord>384</xCoord>
<yCoord>192</yCoord>
</edgeMap>
<edgeMap>
<xCoord>383</xCoord>
<yCoord>191</yCoord>
</edgeMap>
<edgeMap>
<xCoord>383</xCoord>
<yCoord>190</yCoord>
</edgeMap>
<edgeMap>
<xCoord>383</xCoord>
<yCoord>189</yCoord>
</edgeMap>
<edgeMap>
<xCoord>382</xCoord>
<yCoord>189</yCoord>
</edgeMap>
<edgeMap>
<xCoord>381</xCoord>
<yCoord>189</yCoord>
</edgeMap>
<edgeMap>
<xCoord>380</xCoord>
<yCoord>189</yCoord>
</edgeMap>
<edgeMap>
<xCoord>379</xCoord>
<yCoord>189</yCoord>
</edgeMap>
<edgeMap>
<xCoord>378</xCoord>
<yCoord>189</yCoord>
</edgeMap>
<edgeMap>
<xCoord>377</xCoord>
<yCoord>190</yCoord>
</edgeMap>
<edgeMap>
<xCoord>376</xCoord>
<yCoord>190</yCoord>
</edgeMap>
<edgeMap>
<xCoord>375</xCoord>
<yCoord>190</yCoord>
</edgeMap>
<edgeMap>
<xCoord>374</xCoord>
<yCoord>190</yCoord>
</edgeMap>
<edgeMap>
<xCoord>373</xCoord>
<yCoord>191</yCoord>
</edgeMap>
<edgeMap>
<xCoord>373</xCoord>
<yCoord>192</yCoord>
</edgeMap>
<edgeMap>
<xCoord>373</xCoord>
<yCoord>193</yCoord>
</edgeMap>
<edgeMap>
<xCoord>373</xCoord>
<yCoord>194</yCoord>
</edgeMap>
<edgeMap>
<xCoord>373</xCoord>
<yCoord>195</yCoord>
</edgeMap>
<edgeMap>
<xCoord>374</xCoord>
<yCoord>196</yCoord>
</edgeMap>
<edgeMap>
<xCoord>374</xCoord>
<yCoord>197</yCoord>
</edgeMap>
<edgeMap>
<xCoord>375</xCoord>
<yCoord>198</yCoord>
</edgeMap>
<edgeMap>
<xCoord>376</xCoord>
<yCoord>199</yCoord>
</edgeMap>
<edgeMap>
<xCoord>377</xCoord>
<yCoord>199</yCoord>
</edgeMap>
<edgeMap>
<xCoord>378</xCoord>
<yCoord>199</yCoord>
</edgeMap>
</roi>
<roi>
<imageZposition>-147.25</imageZposition>
<imageSOP_UID>1.3.6.1.4.1.14519.5.2.1.6279.6001.246956049512561900070698373364</imageSOP_UID>
<inclusion>TRUE</inclusion>
<edgeMap>
<xCoord>379</xCoord>
<yCoord>198</yCoord>
</edgeMap>
<edgeMap>
<xCoord>380</xCoord>
<yCoord>197</yCoord>
</edgeMap>
<edgeMap>
<xCoord>380</xCoord>
<yCoord>196</yCoord>
</edgeMap>
<edgeMap>
<xCoord>381</xCoord>
<yCoord>195</yCoord>
</edgeMap>
<edgeMap>
<xCoord>381</xCoord>
<yCoord>194</yCoord>
</edgeMap>
<edgeMap>
<xCoord>380</xCoord>
<yCoord>193</yCoord>
</edgeMap>
<edgeMap>
<xCoord>379</xCoord>
<yCoord>192</yCoord>
</edgeMap>
<edgeMap>
<xCoord>379</xCoord>
<yCoord>191</yCoord>
</edgeMap>
<edgeMap>
<xCoord>379</xCoord>
<yCoord>192</yCoord>
</edgeMap>
<edgeMap>
<xCoord>378</xCoord>
<yCoord>193</yCoord>
</edgeMap>
<edgeMap>
<xCoord>377</xCoord>
<yCoord>193</yCoord>
</edgeMap>
<edgeMap>
<xCoord>376</xCoord>
<yCoord>193</yCoord>
</edgeMap>
<edgeMap>
<xCoord>375</xCoord>
<yCoord>194</yCoord>
</edgeMap>
<edgeMap>
<xCoord>375</xCoord>
<yCoord>195</yCoord>
</edgeMap>
<edgeMap>
<xCoord>376</xCoord>
<yCoord>196</yCoord>
</edgeMap>
<edgeMap>
<xCoord>376</xCoord>
<yCoord>197</yCoord>
</edgeMap>
<edgeMap>
<xCoord>377</xCoord>
<yCoord>198</yCoord>
</edgeMap>
<edgeMap>
<xCoord>378</xCoord>
<yCoord>198</yCoord>
</edgeMap>
<edgeMap>
<xCoord>379</xCoord>
<yCoord>198</yCoord>
</edgeMap>
</roi>
</unblindedReadNodule>
<unblindedReadNodule>
<noduleID>MI014_18015</noduleID>
<roi>
<imageZposition>-104.75</imageZposition>
<imageSOP_UID>1.3.6.1.4.1.14519.5.2.1.6279.6001.128838483694764630500928488159</imageSOP_UID>
<inclusion>TRUE</inclusion>
<edgeMap>
<xCoord>427</xCoord>
<yCoord>301</yCoord>
</edgeMap>
</roi>
</unblindedReadNodule>
<unblindedReadNodule>
<noduleID>MI014_17998</noduleID>
<characteristics>
<subtlety>5</subtlety>
<internalStructure>1</internalStructure>
<calcification>6</calcification>
<sphericity>4</sphericity>
<margin>3</margin>
<lobulation>4</lobulation>
<spiculation>2</spiculation>
<texture>5</texture>
<malignancy>5</malignancy>
</characteristics>
<roi>
<imageZposition>-179.75</imageZposition>
<imageSOP_UID>1.3.6.1.4.1.14519.5.2.1.6279.6001.162866561113180947022742995772</imageSOP_UID>
<inclusion>TRUE</inclusion>
<edgeMap>
<xCoord>423</xCoord>
<yCoord>248</yCoord>
</edgeMap>
<edgeMap>
<xCoord>424</xCoord>
<yCoord>247</yCoord>
</edgeMap>
<edgeMap>
<xCoord>425</xCoord>
<yCoord>247</yCoord>
</edgeMap>
<edgeMap>
<xCoord>426</xCoord>
<yCoord>246</yCoord>
</edgeMap>
<edgeMap>
<xCoord>426</xCoord>
<yCoord>245</yCoord>
</edgeMap>
<edgeMap>
<xCoord>427</xCoord>
<yCoord>244</yCoord>
</edgeMap>
<edgeMap>
<xCoord>427</xCoord>
<yCoord>243</yCoord>
</edgeMap>
<edgeMap>
<xCoord>428</xCoord>
<yCoord>242</yCoord>
</edgeMap>
<edgeMap>
<xCoord>429</xCoord>
<yCoord>241</yCoord>
</edgeMap>
<edgeMap>
<xCoord>430</xCoord>
<yCoord>240</yCoord>
</edgeMap>
<edgeMap>
<xCoord>431</xCoord>
<yCoord>239</yCoord>
</edgeMap>
<edgeMap>
<xCoord>432</xCoord>
<yCoord>238</yCoord>
</edgeMap>
<edgeMap>
<xCoord>432</xCoord>
<yCoord>237</yCoord>
</edgeMap>
<edgeMap>
<xCoord>432</xCoord>
<yCoord>236</yCoord>
</edgeMap>
<edgeMap>
<xCoord>432</xCoord>
<yCoord>235</yCoord>
</edgeMap>
<edgeMap>
<xCoord>432</xCoord>
<yCoord>234</yCoord>
</edgeMap>
<edgeMap>
<xCoord>431</xCoord>
<yCoord>234</yCoord>
</edgeMap>
<edgeMap>
<xCoord>430</xCoord>
<yCoord>234</yCoord>
</edgeMap>
<edgeMap>
<xCoord>429</xCoord>
<yCoord>234</yCoord>
</edgeMap>
<edgeMap>
<xCoord>428</xCoord>
<yCoord>234</yCoord>
</edgeMap>
<edgeMap>
<xCoord>427</xCoord>
<yCoord>234</yCoord>
</edgeMap>
<edgeMap>
<xCoord>426</xCoord>
<yCoord>235</yCoord>
</edgeMap>
<edgeMap>
<xCoord>425</xCoord>
<yCoord>235</yCoord>
</edgeMap>
<edgeMap>
<xCoord>424</xCoord>
<yCoord>235</yCoord>
</edgeMap>
<edgeMap>
<xCoord>423</xCoord>
<yCoord>235</yCoord>
</edgeMap>
<edgeMap>
<xCoord>422</xCoord>
<yCoord>235</yCoord>
</edgeMap>
<edgeMap>
<xCoord>421</xCoord>
<yCoord>235</yCoord>
</edgeMap>
<edgeMap>
<xCoord>420</xCoord>
<yCoord>235</yCoord>
</edgeMap>
<edgeMap>
<xCoord>419</xCoord>
<yCoord>236</yCoord>
</edgeMap>
<edgeMap>
<xCoord>419</xCoord>
<yCoord>237</yCoord>
</edgeMap>
<edgeMap>
<xCoord>418</xCoord>
<yCoord>238</yCoord>
</edgeMap>
<edgeMap>
<xCoord>417</xCoord>
<yCoord>238</yCoord>
</edgeMap>
<edgeMap>
<xCoord>417</xCoord>
<yCoord>239</yCoord>
</edgeMap>
<edgeMap>
<xCoord>418</xCoord>
<yCoord>240</yCoord>
</edgeMap>
<edgeMap>
<xCoord>419</xCoord>
<yCoord>241</yCoord>
</edgeMap>
<edgeMap>
<xCoord>419</xCoord>
<yCoord>242</yCoord>
</edgeMap>
<edgeMap>
<xCoord>420</xCoord>
<yCoord>243</yCoord>
</edgeMap>
<edgeMap>
<xCoord>421</xCoord>
<yCoord>244</yCoord>
</edgeMap>
<edgeMap>
<xCoord>421</xCoord>
<yCoord>245</yCoord>
</edgeMap>
<edgeMap>
<xCoord>421</xCoord>
<yCoord>246</yCoord>
</edgeMap>
<edgeMap>
<xCoord>422</xCoord>
<yCoord>247</yCoord>
</edgeMap>
<edgeMap>
<xCoord>423</xCoord>
<yCoord>248</yCoord>
</edgeMap>
</roi>
<roi>
<imageZposition>-182.25</imageZposition>
<imageSOP_UID>1.3.6.1.4.1.14519.5.2.1.6279.6001.989566316470195901518155275593</imageSOP_UID>
<inclusion>TRUE</inclusion>
<edgeMap>
<xCoord>425</xCoord>
<yCoord>249</yCoord>
</edgeMap>
<edgeMap>
<xCoord>426</xCoord>
<yCoord>248</yCoord>
</edgeMap>
<edgeMap>
<xCoord>427</xCoord>
<yCoord>247</yCoord>
</edgeMap>
<edgeMap>
<xCoord>428</xCoord>
<yCoord>246</yCoord>
</edgeMap>
<edgeMap>
<xCoord>429</xCoord>
<yCoord>245</yCoord>
</edgeMap>
<edgeMap>
<xCoord>430</xCoord>
<yCoord>244</yCoord>
</edgeMap>
<edgeMap>
<xCoord>431</xCoord>
<yCoord>244</yCoord>
</edgeMap>
<edgeMap>
<xCoord>431</xCoord>
<yCoord>243</yCoord>
</edgeMap>
<edgeMap>
<xCoord>431</xCoord>
<yCoord>242</yCoord>
</edgeMap>
<edgeMap>
<xCoord>431</xCoord>
<yCoord>241</yCoord>
</edgeMap>
<edgeMap>
<xCoord>432</xCoord>
<yCoord>240</yCoord>
</edgeMap>
<edgeMap>
<xCoord>432</xCoord>
<yCoord>239</yCoord>
</edgeMap>
<edgeMap>
<xCoord>433</xCoord>
<yCoord>238</yCoord>
</edgeMap>
<edgeMap>
<xCoord>433</xCoord>
<yCoord>237</yCoord>
</edgeMap>
<edgeMap>
<xCoord>433</xCoord>
<yCoord>236</yCoord>
</edgeMap>
<edgeMap>
<xCoord>433</xCoord>
<yCoord>235</yCoord>
</edgeMap>
<edgeMap>
<xCoord>433</xCoord>
<yCoord>234</yCoord>
</edgeMap>
<edgeMap>
<xCoord>433</xCoord>
<yCoord>233</yCoord>
</edgeMap>
<edgeMap>
<xCoord>433</xCoord>
<yCoord>232</yCoord>
</edgeMap>
<edgeMap>
<xCoord>432</xCoord>
<yCoord>231</yCoord>
</edgeMap>
<edgeMap>
<xCoord>431</xCoord>
<yCoord>231</yCoord>
</edgeMap>
<edgeMap>
<xCoord>430</xCoord>
<yCoord>230</yCoord>
</edgeMap>
<edgeMap>
<xCoord>429</xCoord>
<yCoord>230</yCoord>
</edgeMap>
<edgeMap>
<xCoord>428</xCoord>
<yCoord>230</yCoord>
</edgeMap>
<edgeMap>
<xCoord>427</xCoord>
<yCoord>230</yCoord>
</edgeMap>
<edgeMap>
<xCoord>426</xCoord>
<yCoord>230</yCoord>
</edgeMap>
<edgeMap>
<xCoord>425</xCoord>
<yCoord>230</yCoord>
</edgeMap>
<edgeMap>
<xCoord>424</xCoord>
<yCoord>230</yCoord>
</edgeMap>
<edgeMap>
<xCoord>423</xCoord>
<yCoord>230</yCoord>
</edgeMap>
<edgeMap>
<xCoord>422</xCoord>
<yCoord>230</yCoord>
</edgeMap>
<edgeMap>
<xCoord>422</xCoord>
<yCoord>231</yCoord>
</edgeMap>
<edgeMap>
<xCoord>421</xCoord>
<yCoord>232</yCoord>
</edgeMap>
<edgeMap>
<xCoord>420</xCoord>
<yCoord>232</yCoord>
</edgeMap>
<edgeMap>
<xCoord>419</xCoord>
<yCoord>233</yCoord>
</edgeMap>
<edgeMap>
<xCoord>418</xCoord>
<yCoord>233</yCoord>
</edgeMap>
<edgeMap>
<xCoord>417</xCoord>
<yCoord>234</yCoord>
</edgeMap>
<edgeMap>
<xCoord>417</xCoord>
<yCoord>235</yCoord>
</edgeMap>
<edgeMap>
<xCoord>417</xCoord>
<yCoord>236</yCoord>
</edgeMap>
<edgeMap>
<xCoord>417</xCoord>
<yCoord>237</yCoord>
</edgeMap>
<edgeMap>
<xCoord>417</xCoord>
<yCoord>238</yCoord>
</edgeMap>
<edgeMap>
<xCoord>417</xCoord>
<yCoord>239</yCoord>
</edgeMap>
<edgeMap>
<xCoord>416</xCoord>
<yCoord>240</yCoord>
</edgeMap>
<edgeMap>
<xCoord>416</xCoord>
<yCoord>241</yCoord>
</edgeMap>
<edgeMap>
<xCoord>416</xCoord>
<yCoord>242</yCoord>
</edgeMap>
<edgeMap>
<xCoord>416</xCoord>
<yCoord>243</yCoord>
</edgeMap>
<edgeMap>
<xCoord>416</xCoord>
<yCoord>244</yCoord>
</edgeMap>
<edgeMap>
<xCoord>417</xCoord>
<yCoord>244</yCoord>
</edgeMap>
<edgeMap>
<xCoord>418</xCoord>
<yCoord>245</yCoord>
</edgeMap>
<edgeMap>
<xCoord>419</xCoord>
<yCoord>246</yCoord>
</edgeMap>
<edgeMap>
<xCoord>419</xCoord>
<yCoord>247</yCoord>
</edgeMap>
<edgeMap>
<xCoord>419</xCoord>
<yCoord>248</yCoord>
</edgeMap>
<edgeMap>
<xCoord>419</xCoord>
<yCoord>249</yCoord>
</edgeMap>
<edgeMap>
<xCoord>420</xCoord>
<yCoord>249</yCoord>
</edgeMap>
<edgeMap>
<xCoord>421</xCoord>
<yCoord>249</yCoord>
</edgeMap>
<edgeMap>
<xCoord>422</xCoord>
<yCoord>249</yCoord>
</edgeMap>
<edgeMap>
<xCoord>423</xCoord>
<yCoord>249</yCoord>
</edgeMap>
<edgeMap>
<xCoord>424</xCoord>
<yCoord>249</yCoord>
</edgeMap>
<edgeMap>
<xCoord>425</xCoord>
<yCoord>249</yCoord>
</edgeMap>
</roi>
<roi>
<imageZposition>-184.75</imageZposition>
<imageSOP_UID>1.3.6.1.4.1.14519.5.2.1.6279.6001.132936746023792248976687478868</imageSOP_UID>
<inclusion>TRUE</inclusion>
<edgeMap>
<xCoord>426</xCoord>
<yCoord>247</yCoord>
</edgeMap>
<edgeMap>
<xCoord>427</xCoord>
<yCoord>246</yCoord>
</edgeMap>
<edgeMap>
<xCoord>428</xCoord>
<yCoord>246</yCoord>
</edgeMap>
<edgeMap>
<xCoord>429</xCoord>
<yCoord>245</yCoord>
</edgeMap>
<edgeMap>
<xCoord>430</xCoord>
<yCoord>244</yCoord>
</edgeMap>
<edgeMap>
<xCoord>431</xCoord>
<yCoord>243</yCoord>
</edgeMap>
<edgeMap>
<xCoord>431</xCoord>
<yCoord>242</yCoord>
</edgeMap>
<edgeMap>
<xCoord>431</xCoord>
<yCoord>241</yCoord>
</edgeMap>
<edgeMap>
<xCoord>432</xCoord>
<yCoord>240</yCoord>
</edgeMap>
<edgeMap>
<xCoord>432</xCoord>
<yCoord>239</yCoord>
</edgeMap>
<edgeMap>
<xCoord>432</xCoord>
<yCoord>238</yCoord>
</edgeMap>
<edgeMap>
<xCoord>432</xCoord>
<yCoord>237</yCoord>
</edgeMap>
<edgeMap>
<xCoord>432</xCoord>
<yCoord>236</yCoord>
</edgeMap>
<edgeMap>
<xCoord>432</xCoord>
<yCoord>235</yCoord>
</edgeMap>
<edgeMap>
<xCoord>432</xCoord>
<yCoord>234</yCoord>
</edgeMap>
<edgeMap>
<xCoord>432</xCoord>
<yCoord>233</yCoord>
</edgeMap>
<edgeMap>
<xCoord>431</xCoord>
<yCoord>232</yCoord>
</edgeMap>
<edgeMap>
<xCoord>430</xCoord>
<yCoord>232</yCoord>
</edgeMap>
<edgeMap>
<xCoord>429</xCoord>
<yCoord>232</yCoord>
</edgeMap>
<edgeMap>
<xCoord>428</xCoord>
<yCoord>231</yCoord>
</edgeMap>
<edgeMap>
<xCoord>427</xCoord>
<yCoord>230</yCoord>
</edgeMap>
<edgeMap>
<xCoord>426</xCoord>
<yCoord>229</yCoord>
</edgeMap>
<edgeMap>
<xCoord>425</xCoord>
<yCoord>229</yCoord>
</edgeMap>
<edgeMap>
<xCoord>424</xCoord>
<yCoord>230</yCoord>
</edgeMap>
<edgeMap>
<xCoord>423</xCoord>
<yCoord>230</yCoord>
</edgeMap>
<edgeMap>
<xCoord>422</xCoord>
<yCoord>231</yCoord>
</edgeMap>
<edgeMap>
<xCoord>422</xCoord>
<yCoord>232</yCoord>
</edgeMap>
<edgeMap>
<xCoord>421</xCoord>
<yCoord>233</yCoord>
</edgeMap>
<edgeMap>
<xCoord>420</xCoord>
<yCoord>233</yCoord>
</edgeMap>
<edgeMap>
<xCoord>419</xCoord>
<yCoord>234</yCoord>
</edgeMap>
<edgeMap>
<xCoord>418</xCoord>
<yCoord>234</yCoord>
</edgeMap>
<edgeMap>
<xCoord>417</xCoord>
<yCoord>234</yCoord>
</edgeMap>
<edgeMap>
<xCoord>416</xCoord>
<yCoord>235</yCoord>
</edgeMap>
<edgeMap>
<xCoord>416</xCoord>
<yCoord>236</yCoord>
</edgeMap>
<edgeMap>
<xCoord>416</xCoord>
<yCoord>237</yCoord>
</edgeMap>
<edgeMap>
<xCoord>416</xCoord>
<yCoord>238</yCoord>
</edgeMap>
<edgeMap>
<xCoord>416</xCoord>
<yCoord>239</yCoord>
</edgeMap>
<edgeMap>
<xCoord>416</xCoord>
<yCoord>240</yCoord>
</edgeMap>
<edgeMap>
<xCoord>416</xCoord>
<yCoord>241</yCoord>
</edgeMap>
<edgeMap>
<xCoord>416</xCoord>
<yCoord>242</yCoord>
</edgeMap>
<edgeMap>
<xCoord>416</xCoord>
<yCoord>243</yCoord>
</edgeMap>
<edgeMap>
<xCoord>416</xCoord>
<yCoord>244</yCoord>
</edgeMap>
<edgeMap>
<xCoord>417</xCoord>
<yCoord>245</yCoord>
</edgeMap>
<edgeMap>
<xCoord>417</xCoord>
<yCoord>246</yCoord>
</edgeMap>
<edgeMap>
<xCoord>418</xCoord>
<yCoord>246</yCoord>
</edgeMap>
<edgeMap>
<xCoord>419</xCoord>
<yCoord>247</yCoord>
</edgeMap>
<edgeMap>
<xCoord>420</xCoord>
<yCoord>247</yCoord>
</edgeMap>
<edgeMap>
<xCoord>421</xCoord>
<yCoord>247</yCoord>
</edgeMap>
<edgeMap>
<xCoord>422</xCoord>
<yCoord>247</yCoord>
</edgeMap>
<edgeMap>
<xCoord>423</xCoord>
<yCoord>247</yCoord>
</edgeMap>
<edgeMap>
<xCoord>424</xCoord>
<yCoord>247</yCoord>
</edgeMap>
<edgeMap>
<xCoord>425</xCoord>
<yCoord>247</yCoord>
</edgeMap>
<edgeMap>
<xCoord>426</xCoord>
<yCoord>247</yCoord>
</edgeMap>
</roi>
<roi>
<imageZposition>-187.25</imageZposition>
<imageSOP_UID>1.3.6.1.4.1.14519.5.2.1.6279.6001.229336341057917633496497781339</imageSOP_UID>
<inclusion>TRUE</inclusion>
<edgeMap>
<xCoord>429</xCoord>
<yCoord>243</yCoord>
</edgeMap>
<edgeMap>
<xCoord>430</xCoord>
<yCoord>242</yCoord>
</edgeMap>
<edgeMap>
<xCoord>431</xCoord>
<yCoord>242</yCoord>
</edgeMap>
<edgeMap>
<xCoord>431</xCoord>
<yCoord>241</yCoord>
</edgeMap>
<edgeMap>
<xCoord>431</xCoord>
<yCoord>240</yCoord>
</edgeMap>
<edgeMap>
<xCoord>431</xCoord>
<yCoord>239</yCoord>
</edgeMap>
<edgeMap>
<xCoord>431</xCoord>
<yCoord>238</yCoord>
</edgeMap>
<edgeMap>
<xCoord>431</xCoord>
<yCoord>237</yCoord>
</edgeMap>
<edgeMap>
<xCoord>430</xCoord>
<yCoord>236</yCoord>
</edgeMap>
<edgeMap>
<xCoord>429</xCoord>
<yCoord>235</yCoord>
</edgeMap>
<edgeMap>
<xCoord>429</xCoord>
<yCoord>234</yCoord>
</edgeMap>
<edgeMap>
<xCoord>428</xCoord>
<yCoord>234</yCoord>
</edgeMap>
<edgeMap>
<xCoord>427</xCoord>
<yCoord>233</yCoord>
</edgeMap>
<edgeMap>
<xCoord>426</xCoord>
<yCoord>233</yCoord>
</edgeMap>
<edgeMap>
<xCoord>425</xCoord>
<yCoord>233</yCoord>
</edgeMap>
<edgeMap>
<xCoord>424</xCoord>
<yCoord>234</yCoord>
</edgeMap>
<edgeMap>
<xCoord>423</xCoord>
<yCoord>235</yCoord>
</edgeMap>
<edgeMap>
<xCoord>422</xCoord>
<yCoord>236</yCoord>
</edgeMap>
<edgeMap>
<xCoord>421</xCoord>
<yCoord>237</yCoord>
</edgeMap>
<edgeMap>
<xCoord>420</xCoord>
<yCoord>237</yCoord>
</edgeMap>
<edgeMap>
<xCoord>419</xCoord>
<yCoord>237</yCoord>
</edgeMap>
<edgeMap>
<xCoord>419</xCoord>
<yCoord>238</yCoord>
</edgeMap>
<edgeMap>
<xCoord>419</xCoord>
<yCoord>239</yCoord>
</edgeMap>
<edgeMap>
<xCoord>419</xCoord>
<yCoord>240</yCoord>
</edgeMap>
<edgeMap>
<xCoord>419</xCoord>
<yCoord>241</yCoord>
</edgeMap>
<edgeMap>
<xCoord>419</xCoord>
<yCoord>242</yCoord>
</edgeMap>
<edgeMap>
<xCoord>420</xCoord>
<yCoord>243</yCoord>
</edgeMap>
<edgeMap>
<xCoord>421</xCoord>
<yCoord>243</yCoord>
</edgeMap>
<edgeMap>
<xCoord>422</xCoord>
<yCoord>243</yCoord>
</edgeMap>
<edgeMap>
<xCoord>423</xCoord>
<yCoord>243</yCoord>
</edgeMap>
<edgeMap>
<xCoord>424</xCoord>
<yCoord>243</yCoord>
</edgeMap>
<edgeMap>
<xCoord>425</xCoord>
<yCoord>243</yCoord>
</edgeMap>
<edgeMap>
<xCoord>426</xCoord>
<yCoord>243</yCoord>
</edgeMap>
<edgeMap>
<xCoord>427</xCoord>
<yCoord>243</yCoord>
</edgeMap>
<edgeMap>
<xCoord>428</xCoord>
<yCoord>243</yCoord>
</edgeMap>
<edgeMap>
<xCoord>429</xCoord>
<yCoord>243</yCoord>
</edgeMap>
</roi>
</unblindedReadNodule>
<unblindedReadNodule>
<noduleID>MI014_18016</noduleID>
<roi>
<imageZposition>-142.25</imageZposition>
<imageSOP_UID>1.3.6.1.4.1.14519.5.2.1.6279.6001.260298197426491470659377726218</imageSOP_UID>
<inclusion>TRUE</inclusion>
<edgeMap>
<xCoord>453</xCoord>
<yCoord>280</yCoord>
</edgeMap>
</roi>
</unblindedReadNodule>
<unblindedReadNodule>
<noduleID>MI014_18017</noduleID>
<roi>
<imageZposition>-142.25</imageZposition>
<imageSOP_UID>1.3.6.1.4.1.14519.5.2.1.6279.6001.260298197426491470659377726218</imageSOP_UID>
<inclusion>TRUE</inclusion>
<edgeMap>
<xCoord>458</xCoord>
<yCoord>235</yCoord>
</edgeMap>
</roi>
</unblindedReadNodule>
<unblindedReadNodule>
<noduleID>MI014_17994</noduleID>
<characteristics>
<subtlety>5</subtlety>
<internalStructure>1</internalStructure>
<calcification>6</calcification>
<sphericity>4</sphericity>
<margin>3</margin>
<lobulation>3</lobulation>
<spiculation>1</spiculation>
<texture>4</texture>
<malignancy>5</malignancy>
</characteristics>
<roi>
<imageZposition>-194.75</imageZposition>
<imageSOP_UID>1.3.6.1.4.1.14519.5.2.1.6279.6001.313632472414223188066991770810</imageSOP_UID>
<inclusion>TRUE</inclusion>
<edgeMap>
<xCoord>445</xCoord>
<yCoord>193</yCoord>
</edgeMap>
<edgeMap>
<xCoord>445</xCoord>
<yCoord>192</yCoord>
</edgeMap>
<edgeMap>
<xCoord>446</xCoord>
<yCoord>191</yCoord>
</edgeMap>
<edgeMap>
<xCoord>446</xCoord>
<yCoord>190</yCoord>
</edgeMap>
<edgeMap>
<xCoord>447</xCoord>
<yCoord>189</yCoord>
</edgeMap>
<edgeMap>
<xCoord>448</xCoord>
<yCoord>189</yCoord>
</edgeMap>
<edgeMap>
<xCoord>448</xCoord>
<yCoord>188</yCoord>
</edgeMap>
<edgeMap>
<xCoord>449</xCoord>
<yCoord>187</yCoord>
</edgeMap>
<edgeMap>
<xCoord>450</xCoord>
<yCoord>186</yCoord>
</edgeMap>
<edgeMap>
<xCoord>450</xCoord>
<yCoord>185</yCoord>
</edgeMap>
<edgeMap>
<xCoord>450</xCoord>
<yCoord>184</yCoord>
</edgeMap>
<edgeMap>
<xCoord>450</xCoord>
<yCoord>183</yCoord>
</edgeMap>
<edgeMap>
<xCoord>450</xCoord>
<yCoord>182</yCoord>
</edgeMap>
<edgeMap>
<xCoord>450</xCoord>
<yCoord>181</yCoord>
</edgeMap>
<edgeMap>
<xCoord>449</xCoord>
<yCoord>180</yCoord>
</edgeMap>
<edgeMap>
<xCoord>448</xCoord>
<yCoord>179</yCoord>
</edgeMap>
<edgeMap>
<xCoord>448</xCoord>
<yCoord>178</yCoord>
</edgeMap>
<edgeMap>
<xCoord>448</xCoord>
<yCoord>177</yCoord>
</edgeMap>
<edgeMap>
<xCoord>447</xCoord>
<yCoord>176</yCoord>
</edgeMap>
<edgeMap>
<xCoord>446</xCoord>
<yCoord>175</yCoord>
</edgeMap>
<edgeMap>
<xCoord>445</xCoord>
<yCoord>174</yCoord>
</edgeMap>
<edgeMap>
<xCoord>444</xCoord>
<yCoord>174</yCoord>
</edgeMap>
<edgeMap>
<xCoord>443</xCoord>
<yCoord>174</yCoord>
</edgeMap>
<edgeMap>
<xCoord>442</xCoord>
<yCoord>173</yCoord>
</edgeMap>
<edgeMap>
<xCoord>441</xCoord>
<yCoord>173</yCoord>
</edgeMap>
<edgeMap>
<xCoord>440</xCoord>
<yCoord>172</yCoord>
</edgeMap>
<edgeMap>
<xCoord>439</xCoord>
<yCoord>172</yCoord>
</edgeMap>
<edgeMap>
<xCoord>438</xCoord>
<yCoord>172</yCoord>
</edgeMap>
<edgeMap>
<xCoord>437</xCoord>
<yCoord>172</yCoord>
</edgeMap>
<edgeMap>
<xCoord>436</xCoord>
<yCoord>173</yCoord>
</edgeMap>
<edgeMap>
<xCoord>435</xCoord>
<yCoord>174</yCoord>
</edgeMap>
<edgeMap>
<xCoord>434</xCoord>
<yCoord>174</yCoord>
</edgeMap>
<edgeMap>
<xCoord>433</xCoord>
<yCoord>175</yCoord>
</edgeMap>
<edgeMap>
<xCoord>433</xCoord>
<yCoord>176</yCoord>
</edgeMap>
<edgeMap>
<xCoord>432</xCoord>
<yCoord>177</yCoord>
</edgeMap>
<edgeMap>
<xCoord>432</xCoord>
<yCoord>178</yCoord>
</edgeMap>
<edgeMap>
<xCoord>432</xCoord>
<yCoord>179</yCoord>
</edgeMap>
<edgeMap>
<xCoord>432</xCoord>
<yCoord>180</yCoord>
</edgeMap>
<edgeMap>
<xCoord>432</xCoord>
<yCoord>181</yCoord>
</edgeMap>
<edgeMap>
<xCoord>432</xCoord>
<yCoord>182</yCoord>
</edgeMap>
<edgeMap>
<xCoord>432</xCoord>
<yCoord>183</yCoord>
</edgeMap>
<edgeMap>
<xCoord>432</xCoord>
<yCoord>184</yCoord>
</edgeMap>
<edgeMap>
<xCoord>432</xCoord>
<yCoord>185</yCoord>
</edgeMap>
<edgeMap>
<xCoord>432</xCoord>
<yCoord>186</yCoord>
</edgeMap>
<edgeMap>
<xCoord>432</xCoord>
<yCoord>187</yCoord>
</edgeMap>
<edgeMap>
<xCoord>432</xCoord>
<yCoord>188</yCoord>
</edgeMap>
<edgeMap>
<xCoord>433</xCoord>
<yCoord>188</yCoord>
</edgeMap>
<edgeMap>
<xCoord>434</xCoord>
<yCoord>189</yCoord>
</edgeMap>
<edgeMap>
<xCoord>435</xCoord>
<yCoord>189</yCoord>
</edgeMap>
<edgeMap>
<xCoord>436</xCoord>
<yCoord>189</yCoord>
</edgeMap>
<edgeMap>
<xCoord>437</xCoord>
<yCoord>189</yCoord>
</edgeMap>
<edgeMap>
<xCoord>438</xCoord>
<yCoord>189</yCoord>
</edgeMap>
<edgeMap>
<xCoord>439</xCoord>
<yCoord>189</yCoord>
</edgeMap>
<edgeMap>
<xCoord>440</xCoord>
<yCoord>190</yCoord>
</edgeMap>
<edgeMap>
<xCoord>441</xCoord>
<yCoord>191</yCoord>
</edgeMap>
<edgeMap>
<xCoord>442</xCoord>
<yCoord>192</yCoord>
</edgeMap>
<edgeMap>
<xCoord>443</xCoord>
<yCoord>193</yCoord>
</edgeMap>
<edgeMap>
<xCoord>444</xCoord>
<yCoord>193</yCoord>
</edgeMap>
<edgeMap>
<xCoord>445</xCoord>
<yCoord>193</yCoord>
</edgeMap>
</roi>
<roi>
<imageZposition>-197.25</imageZposition>
<imageSOP_UID>1.3.6.1.4.1.14519.5.2.1.6279.6001.326129203973337077598674801376</imageSOP_UID>
<inclusion>TRUE</inclusion>
<edgeMap>
<xCoord>440</xCoord>
<yCoord>193</yCoord>
</edgeMap>
<edgeMap>
<xCoord>441</xCoord>
<yCoord>192</yCoord>
</edgeMap>
<edgeMap>
<xCoord>442</xCoord>
<yCoord>192</yCoord>
</edgeMap>
<edgeMap>
<xCoord>443</xCoord>
<yCoord>191</yCoord>
</edgeMap>
<edgeMap>
<xCoord>444</xCoord>
<yCoord>190</yCoord>
</edgeMap>
<edgeMap>
<xCoord>445</xCoord>
<yCoord>190</yCoord>
</edgeMap>
<edgeMap>
<xCoord>446</xCoord>
<yCoord>190</yCoord>
</edgeMap>
<edgeMap>
<xCoord>447</xCoord>
<yCoord>189</yCoord>
</edgeMap>
<edgeMap>
<xCoord>448</xCoord>
<yCoord>188</yCoord>
</edgeMap>
<edgeMap>
<xCoord>449</xCoord>
<yCoord>188</yCoord>
</edgeMap>
<edgeMap>
<xCoord>450</xCoord>
<yCoord>187</yCoord>
</edgeMap>
<edgeMap>
<xCoord>451</xCoord>
<yCoord>186</yCoord>
</edgeMap>
<edgeMap>
<xCoord>451</xCoord>
<yCoord>185</yCoord>
</edgeMap>
<edgeMap>
<xCoord>451</xCoord>
<yCoord>184</yCoord>
</edgeMap>
<edgeMap>
<xCoord>451</xCoord>
<yCoord>183</yCoord>
</edgeMap>
<edgeMap>
<xCoord>451</xCoord>
<yCoord>182</yCoord>
</edgeMap>
<edgeMap>
<xCoord>451</xCoord>
<yCoord>181</yCoord>
</edgeMap>
<edgeMap>
<xCoord>451</xCoord>
<yCoord>180</yCoord>
</edgeMap>
<edgeMap>
<xCoord>451</xCoord>
<yCoord>179</yCoord>
</edgeMap>
<edgeMap>
<xCoord>451</xCoord>
<yCoord>178</yCoord>
</edgeMap>
<edgeMap>
<xCoord>450</xCoord>
<yCoord>177</yCoord>
</edgeMap>
<edgeMap>
<xCoord>450</xCoord>
<yCoord>176</yCoord>
</edgeMap>
<edgeMap>
<xCoord>449</xCoord>
<yCoord>175</yCoord>
</edgeMap>
<edgeMap>
<xCoord>448</xCoord>
<yCoord>174</yCoord>
</edgeMap>
<edgeMap>
<xCoord>447</xCoord>
<yCoord>173</yCoord>
</edgeMap>
<edgeMap>
<xCoord>446</xCoord>
<yCoord>173</yCoord>
</edgeMap>
<edgeMap>
<xCoord>445</xCoord>
<yCoord>172</yCoord>
</edgeMap>
<edgeMap>
<xCoord>444</xCoord>
<yCoord>172</yCoord>
</edgeMap>
<edgeMap>
<xCoord>443</xCoord>
<yCoord>172</yCoord>
</edgeMap>
<edgeMap>
<xCoord>442</xCoord>
<yCoord>172</yCoord>
</edgeMap>
<edgeMap>
<xCoord>441</xCoord>
<yCoord>171</yCoord>
</edgeMap>
<edgeMap>
<xCoord>440</xCoord>
<yCoord>171</yCoord>
</edgeMap>
<edgeMap>
<xCoord>439</xCoord>
<yCoord>171</yCoord>
</edgeMap>
<edgeMap>
<xCoord>438</xCoord>
<yCoord>172</yCoord>
</edgeMap>
<edgeMap>
<xCoord>437</xCoord>
<yCoord>172</yCoord>
</edgeMap>
<edgeMap>
<xCoord>436</xCoord>
<yCoord>172</yCoord>
</edgeMap>
<edgeMap>
<xCoord>435</xCoord>
<yCoord>173</yCoord>
</edgeMap>
<edgeMap>
<xCoord>434</xCoord>
<yCoord>174</yCoord>
</edgeMap>
<edgeMap>
<xCoord>433</xCoord>
<yCoord>175</yCoord>
</edgeMap>
<edgeMap>
<xCoord>432</xCoord>
<yCoord>176</yCoord>
</edgeMap>
<edgeMap>
<xCoord>432</xCoord>
<yCoord>177</yCoord>
</edgeMap>
<edgeMap>
<xCoord>432</xCoord>
<yCoord>178</yCoord>
</edgeMap>
<edgeMap>
<xCoord>431</xCoord>
<yCoord>179</yCoord>
</edgeMap>
<edgeMap>
<xCoord>430</xCoord>
<yCoord>180</yCoord>
</edgeMap>
<edgeMap>
<xCoord>429</xCoord>
<yCoord>181</yCoord>
</edgeMap>
<edgeMap>
<xCoord>429</xCoord>
<yCoord>182</yCoord>
</edgeMap>
<edgeMap>
<xCoord>428</xCoord>
<yCoord>183</yCoord>
</edgeMap>
<edgeMap>
<xCoord>428</xCoord>
<yCoord>184</yCoord>
</edgeMap>
<edgeMap>
<xCoord>429</xCoord>
<yCoord>185</yCoord>
</edgeMap>
<edgeMap>
<xCoord>429</xCoord>
<yCoord>186</yCoord>
</edgeMap>
<edgeMap>
<xCoord>430</xCoord>
<yCoord>187</yCoord>
</edgeMap>
<edgeMap>
<xCoord>431</xCoord>
<yCoord>188</yCoord>
</edgeMap>
<edgeMap>
<xCoord>432</xCoord>
<yCoord>189</yCoord>
</edgeMap>
<edgeMap>
<xCoord>433</xCoord>
<yCoord>189</yCoord>
</edgeMap>
<edgeMap>
<xCoord>434</xCoord>
<yCoord>190</yCoord>
</edgeMap>
<edgeMap>
<xCoord>435</xCoord>
<yCoord>191</yCoord>
</edgeMap>
<edgeMap>
<xCoord>436</xCoord>
<yCoord>191</yCoord>
</edgeMap>
<edgeMap>
<xCoord>437</xCoord>
<yCoord>192</yCoord>
</edgeMap>
<edgeMap>
<xCoord>438</xCoord>
<yCoord>192</yCoord>
</edgeMap>
<edgeMap>
<xCoord>439</xCoord>
<yCoord>193</yCoord>
</edgeMap>
<edgeMap>
<xCoord>440</xCoord>
<yCoord>193</yCoord>
</edgeMap>
</roi>
<roi>
<imageZposition>-199.75</imageZposition>
<imageSOP_UID>1.3.6.1.4.1.14519.5.2.1.6279.6001.268480733714470320644033291510</imageSOP_UID>
<inclusion>TRUE</inclusion>
<edgeMap>
<xCoord>430</xCoord>
<yCoord>192</yCoord>
</edgeMap>
<edgeMap>
<xCoord>431</xCoord>
<yCoord>191</yCoord>
</edgeMap>
<edgeMap>
<xCoord>432</xCoord>
<yCoord>191</yCoord>
</edgeMap>
<edgeMap>
<xCoord>433</xCoord>
<yCoord>191</yCoord>
</edgeMap>
<edgeMap>
<xCoord>434</xCoord>
<yCoord>191</yCoord>
</edgeMap>
<edgeMap>
<xCoord>435</xCoord>
<yCoord>191</yCoord>
</edgeMap>
<edgeMap>
<xCoord>436</xCoord>
<yCoord>191</yCoord>
</edgeMap>
<edgeMap>
<xCoord>437</xCoord>
<yCoord>191</yCoord>
</edgeMap>
<edgeMap>
<xCoord>438</xCoord>
<yCoord>191</yCoord>
</edgeMap>
<edgeMap>
<xCoord>439</xCoord>
<yCoord>191</yCoord>
</edgeMap>
<edgeMap>
<xCoord>440</xCoord>
<yCoord>191</yCoord>
</edgeMap>
<edgeMap>
<xCoord>441</xCoord>
<yCoord>191</yCoord>
</edgeMap>
<edgeMap>
<xCoord>442</xCoord>
<yCoord>190</yCoord>
</edgeMap>
<edgeMap>
<xCoord>443</xCoord>
<yCoord>190</yCoord>
</edgeMap>
<edgeMap>
<xCoord>444</xCoord>
<yCoord>189</yCoord>
</edgeMap>
<edgeMap>
<xCoord>445</xCoord>
<yCoord>189</yCoord>
</edgeMap>
<edgeMap>
<xCoord>446</xCoord>
<yCoord>188</yCoord>
</edgeMap>
<edgeMap>
<xCoord>447</xCoord>
<yCoord>188</yCoord>
</edgeMap>
<edgeMap>
<xCoord>448</xCoord>
<yCoord>187</yCoord>
</edgeMap>
<edgeMap>
<xCoord>449</xCoord>
<yCoord>187</yCoord>
</edgeMap>
<edgeMap>
<xCoord>449</xCoord>
<yCoord>186</yCoord>
</edgeMap>
<edgeMap>
<xCoord>449</xCoord>
<yCoord>185</yCoord>
</edgeMap>
<edgeMap>
<xCoord>450</xCoord>
<yCoord>184</yCoord>
</edgeMap>
<edgeMap>
<xCoord>451</xCoord>
<yCoord>183</yCoord>
</edgeMap>
<edgeMap>
<xCoord>451</xCoord>
<yCoord>182</yCoord>
</edgeMap>
<edgeMap>
<xCoord>451</xCoord>
<yCoord>181</yCoord>
</edgeMap>
<edgeMap>
<xCoord>450</xCoord>
<yCoord>180</yCoord>
</edgeMap>
<edgeMap>
<xCoord>450</xCoord>
<yCoord>179</yCoord>
</edgeMap>
<edgeMap>
<xCoord>450</xCoord>
<yCoord>178</yCoord>
</edgeMap>
<edgeMap>
<xCoord>450</xCoord>
<yCoord>177</yCoord>
</edgeMap>
<edgeMap>
<xCoord>449</xCoord>
<yCoord>176</yCoord>
</edgeMap>
<edgeMap>
<xCoord>449</xCoord>
<yCoord>175</yCoord>
</edgeMap>
<edgeMap>
<xCoord>448</xCoord>
<yCoord>174</yCoord>
</edgeMap>
<edgeMap>
<xCoord>447</xCoord>
<yCoord>173</yCoord>
</edgeMap>
<edgeMap>
<xCoord>446</xCoord>
<yCoord>172</yCoord>
</edgeMap>
<edgeMap>
<xCoord>445</xCoord>
<yCoord>171</yCoord>
</edgeMap>
<edgeMap>
<xCoord>444</xCoord>
<yCoord>170</yCoord>
</edgeMap>
<edgeMap>
<xCoord>443</xCoord>
<yCoord>169</yCoord>
</edgeMap>
<edgeMap>
<xCoord>442</xCoord>
<yCoord>169</yCoord>
</edgeMap>
<edgeMap>
<xCoord>441</xCoord>
<yCoord>169</yCoord>
</edgeMap>
<edgeMap>
<xCoord>440</xCoord>
<yCoord>169</yCoord>
</edgeMap>
<edgeMap>
<xCoord>439</xCoord>
<yCoord>169</yCoord>
</edgeMap>
<edgeMap>
<xCoord>438</xCoord>
<yCoord>169</yCoord>
</edgeMap>
<edgeMap>
<xCoord>437</xCoord>
<yCoord>169</yCoord>
</edgeMap>
<edgeMap>
<xCoord>436</xCoord>
<yCoord>169</yCoord>
</edgeMap>
<edgeMap>
<xCoord>435</xCoord>
<yCoord>170</yCoord>
</edgeMap>
<edgeMap>
<xCoord>434</xCoord>
<yCoord>170</yCoord>
</edgeMap>
<edgeMap>
<xCoord>433</xCoord>
<yCoord>170</yCoord>
</edgeMap>
<edgeMap>
<xCoord>433</xCoord>
<yCoord>171</yCoord>
</edgeMap>
<edgeMap>
<xCoord>432</xCoord>
<yCoord>172</yCoord>
</edgeMap>
<edgeMap>
<xCoord>431</xCoord>
<yCoord>173</yCoord>
</edgeMap>
<edgeMap>
<xCoord>431</xCoord>
<yCoord>174</yCoord>
</edgeMap>
<edgeMap>
<xCoord>431</xCoord>
<yCoord>175</yCoord>
</edgeMap>
<edgeMap>
<xCoord>430</xCoord>
<yCoord>176</yCoord>
</edgeMap>
<edgeMap>
<xCoord>429</xCoord>
<yCoord>177</yCoord>
</edgeMap>
<edgeMap>
<xCoord>428</xCoord>
<yCoord>178</yCoord>
</edgeMap>
<edgeMap>
<xCoord>427</xCoord>
<yCoord>179</yCoord>
</edgeMap>
<edgeMap>
<xCoord>426</xCoord>
<yCoord>180</yCoord>
</edgeMap>
<edgeMap>
<xCoord>425</xCoord>
<yCoord>181</yCoord>
</edgeMap>
<edgeMap>
<xCoord>424</xCoord>
<yCoord>182</yCoord>
</edgeMap>
<edgeMap>
<xCoord>423</xCoord>
<yCoord>182</yCoord>
</edgeMap>
<edgeMap>
<xCoord>423</xCoord>
<yCoord>183</yCoord>
</edgeMap>
<edgeMap>
<xCoord>422</xCoord>
<yCoord>184</yCoord>
</edgeMap>
<edgeMap>
<xCoord>422</xCoord>
<yCoord>185</yCoord>
</edgeMap>
<edgeMap>
<xCoord>422</xCoord>
<yCoord>186</yCoord>
</edgeMap>
<edgeMap>
<xCoord>422</xCoord>
<yCoord>187</yCoord>
</edgeMap>
<edgeMap>
<xCoord>423</xCoord>
<yCoord>187</yCoord>
</edgeMap>
<edgeMap>
<xCoord>424</xCoord>
<yCoord>188</yCoord>
</edgeMap>
<edgeMap>
<xCoord>424</xCoord>
<yCoord>189</yCoord>
</edgeMap>
<edgeMap>
<xCoord>425</xCoord>
<yCoord>189</yCoord>
</edgeMap>
<edgeMap>
<xCoord>426</xCoord>
<yCoord>190</yCoord>
</edgeMap>
<edgeMap>
<xCoord>427</xCoord>
<yCoord>191</yCoord>
</edgeMap>
<edgeMap>
<xCoord>428</xCoord>
<yCoord>191</yCoord>
</edgeMap>
<edgeMap>
<xCoord>429</xCoord>
<yCoord>192</yCoord>
</edgeMap>
<edgeMap>
<xCoord>430</xCoord>
<yCoord>192</yCoord>
</edgeMap>
</roi>
<roi>
<imageZposition>-202.25</imageZposition>
<imageSOP_UID>1.3.6.1.4.1.14519.5.2.1.6279.6001.937553915245346413898588905104</imageSOP_UID>
<inclusion>TRUE</inclusion>
<edgeMap>
<xCoord>431</xCoord>
<yCoord>191</yCoord>
</edgeMap>
<edgeMap>
<xCoord>432</xCoord>
<yCoord>190</yCoord>
</edgeMap>
<edgeMap>
<xCoord>433</xCoord>
<yCoord>190</yCoord>
</edgeMap>
<edgeMap>
<xCoord>434</xCoord>
<yCoord>189</yCoord>
</edgeMap>
<edgeMap>
<xCoord>435</xCoord>
<yCoord>189</yCoord>
</edgeMap>
<edgeMap>
<xCoord>436</xCoord>
<yCoord>189</yCoord>
</edgeMap>
<edgeMap>
<xCoord>437</xCoord>
<yCoord>189</yCoord>
</edgeMap>
<edgeMap>
<xCoord>438</xCoord>
<yCoord>189</yCoord>
</edgeMap>
<edgeMap>
<xCoord>439</xCoord>
<yCoord>189</yCoord>
</edgeMap>
<edgeMap>
<xCoord>439</xCoord>
<yCoord>188</yCoord>
</edgeMap>
<edgeMap>
<xCoord>440</xCoord>
<yCoord>187</yCoord>
</edgeMap>
<edgeMap>
<xCoord>441</xCoord>
<yCoord>187</yCoord>
</edgeMap>
<edgeMap>
<xCoord>442</xCoord>
<yCoord>186</yCoord>
</edgeMap>
<edgeMap>
<xCoord>443</xCoord>
<yCoord>186</yCoord>
</edgeMap>
<edgeMap>
<xCoord>444</xCoord>
<yCoord>187</yCoord>
</edgeMap>
<edgeMap>
<xCoord>445</xCoord>
<yCoord>186</yCoord>
</edgeMap>
<edgeMap>
<xCoord>446</xCoord>
<yCoord>185</yCoord>
</edgeMap>
<edgeMap>
<xCoord>447</xCoord>
<yCoord>184</yCoord>
</edgeMap>
<edgeMap>
<xCoord>447</xCoord>
<yCoord>183</yCoord>
</edgeMap>
<edgeMap>
<xCoord>448</xCoord>
<yCoord>182</yCoord>
</edgeMap>
<edgeMap>
<xCoord>449</xCoord>
<yCoord>182</yCoord>
</edgeMap>
<edgeMap>
<xCoord>449</xCoord>
<yCoord>181</yCoord>
</edgeMap>
<edgeMap>
<xCoord>449</xCoord>
<yCoord>180</yCoord>
</edgeMap>
<edgeMap>
<xCoord>449</xCoord>
<yCoord>179</yCoord>
</edgeMap>
<edgeMap>
<xCoord>449</xCoord>
<yCoord>178</yCoord>
</edgeMap>
<edgeMap>
<xCoord>448</xCoord>
<yCoord>177</yCoord>
</edgeMap>
<edgeMap>
<xCoord>448</xCoord>
<yCoord>176</yCoord>
</edgeMap>
<edgeMap>
<xCoord>447</xCoord>
<yCoord>175</yCoord>
</edgeMap>
<edgeMap>
<xCoord>447</xCoord>
<yCoord>174</yCoord>
</edgeMap>
<edgeMap>
<xCoord>446</xCoord>
<yCoord>173</yCoord>
</edgeMap>
<edgeMap>
<xCoord>446</xCoord>
<yCoord>172</yCoord>
</edgeMap>
<edgeMap>
<xCoord>446</xCoord>
<yCoord>171</yCoord>
</edgeMap>
<edgeMap>
<xCoord>446</xCoord>
<yCoord>170</yCoord>
</edgeMap>
<edgeMap>
<xCoord>445</xCoord>
<yCoord>170</yCoord>
</edgeMap>
<edgeMap>
<xCoord>444</xCoord>
<yCoord>170</yCoord>
</edgeMap>
<edgeMap>
<xCoord>443</xCoord>
<yCoord>170</yCoord>
</edgeMap>
<edgeMap>
<xCoord>442</xCoord>
<yCoord>170</yCoord>
</edgeMap>
<edgeMap>
<xCoord>441</xCoord>
<yCoord>170</yCoord>
</edgeMap>
<edgeMap>
<xCoord>440</xCoord>
<yCoord>170</yCoord>
</edgeMap>
<edgeMap>
<xCoord>439</xCoord>
<yCoord>169</yCoord>
</edgeMap>
<edgeMap>
<xCoord>438</xCoord>
<yCoord>168</yCoord>
</edgeMap>
<edgeMap>
<xCoord>437</xCoord>
<yCoord>168</yCoord>
</edgeMap>
<edgeMap>
<xCoord>436</xCoord>
<yCoord>168</yCoord>
</edgeMap>
<edgeMap>
<xCoord>435</xCoord>
<yCoord>169</yCoord>
</edgeMap>
<edgeMap>
<xCoord>434</xCoord>
<yCoord>170</yCoord>
</edgeMap>
<edgeMap>
<xCoord>434</xCoord>
<yCoord>171</yCoord>
</edgeMap>
<edgeMap>
<xCoord>434</xCoord>
<yCoord>172</yCoord>
</edgeMap>
<edgeMap>
<xCoord>434</xCoord>
<yCoord>173</yCoord>
</edgeMap>
<edgeMap>
<xCoord>434</xCoord>
<yCoord>174</yCoord>
</edgeMap>
<edgeMap>
<xCoord>433</xCoord>
<yCoord>175</yCoord>
</edgeMap>
<edgeMap>
<xCoord>432</xCoord>
<yCoord>176</yCoord>
</edgeMap>
<edgeMap>
<xCoord>431</xCoord>
<yCoord>176</yCoord>
</edgeMap>
<edgeMap>
<xCoord>430</xCoord>
<yCoord>176</yCoord>
</edgeMap>
<edgeMap>
<xCoord>429</xCoord>
<yCoord>177</yCoord>
</edgeMap>
<edgeMap>
<xCoord>428</xCoord>
<yCoord>178</yCoord>
</edgeMap>
<edgeMap>
<xCoord>427</xCoord>
<yCoord>179</yCoord>
</edgeMap>
<edgeMap>
<xCoord>427</xCoord>
<yCoord>180</yCoord>
</edgeMap>
<edgeMap>
<xCoord>426</xCoord>
<yCoord>181</yCoord>
</edgeMap>
<edgeMap>
<xCoord>425</xCoord>
<yCoord>182</yCoord>
</edgeMap>
<edgeMap>
<xCoord>425</xCoord>
<yCoord>183</yCoord>
</edgeMap>
<edgeMap>
<xCoord>424</xCoord>
<yCoord>184</yCoord>
</edgeMap>
<edgeMap>
<xCoord>424</xCoord>
<yCoord>185</yCoord>
</edgeMap>
<edgeMap>
<xCoord>423</xCoord>
<yCoord>186</yCoord>
</edgeMap>
<edgeMap>
<xCoord>423</xCoord>
<yCoord>187</yCoord>
</edgeMap>
<edgeMap>
<xCoord>423</xCoord>
<yCoord>188</yCoord>
</edgeMap>
<edgeMap>
<xCoord>423</xCoord>
<yCoord>189</yCoord>
</edgeMap>
<edgeMap>
<xCoord>424</xCoord>
<yCoord>190</yCoord>
</edgeMap>
<edgeMap>
<xCoord>424</xCoord>
<yCoord>191</yCoord>
</edgeMap>
<edgeMap>
<xCoord>425</xCoord>
<yCoord>191</yCoord>
</edgeMap>
<edgeMap>
<xCoord>426</xCoord>
<yCoord>191</yCoord>
</edgeMap>
<edgeMap>
<xCoord>427</xCoord>
<yCoord>191</yCoord>
</edgeMap>
<edgeMap>
<xCoord>428</xCoord>
<yCoord>191</yCoord>
</edgeMap>
<edgeMap>
<xCoord>429</xCoord>
<yCoord>191</yCoord>
</edgeMap>
<edgeMap>
<xCoord>430</xCoord>
<yCoord>191</yCoord>
</edgeMap>
<edgeMap>
<xCoord>431</xCoord>
<yCoord>191</yCoord>
</edgeMap>
</roi>
<roi>
<imageZposition>-204.75</imageZposition>
<imageSOP_UID>1.3.6.1.4.1.14519.5.2.1.6279.6001.206642953851962856674244192195</imageSOP_UID>
<inclusion>TRUE</inclusion>
<edgeMap>
<xCoord>432</xCoord>
<yCoord>188</yCoord>
</edgeMap>
<edgeMap>
<xCoord>433</xCoord>
<yCoord>187</yCoord>
</edgeMap>
<edgeMap>
<xCoord>434</xCoord>
<yCoord>187</yCoord>
</edgeMap>
<edgeMap>
<xCoord>435</xCoord>
<yCoord>186</yCoord>
</edgeMap>
<edgeMap>
<xCoord>436</xCoord>
<yCoord>186</yCoord>
</edgeMap>
<edgeMap>
<xCoord>437</xCoord>
<yCoord>185</yCoord>
</edgeMap>
<edgeMap>
<xCoord>437</xCoord>
<yCoord>184</yCoord>
</edgeMap>
<edgeMap>
<xCoord>437</xCoord>
<yCoord>183</yCoord>
</edgeMap>
<edgeMap>
<xCoord>437</xCoord>
<yCoord>182</yCoord>
</edgeMap>
<edgeMap>
<xCoord>437</xCoord>
<yCoord>181</yCoord>
</edgeMap>
<edgeMap>
<xCoord>436</xCoord>
<yCoord>180</yCoord>
</edgeMap>
<edgeMap>
<xCoord>435</xCoord>
<yCoord>179</yCoord>
</edgeMap>
<edgeMap>
<xCoord>434</xCoord>
<yCoord>179</yCoord>
</edgeMap>
<edgeMap>
<xCoord>433</xCoord>
<yCoord>178</yCoord>
</edgeMap>
<edgeMap>
<xCoord>432</xCoord>
<yCoord>178</yCoord>
</edgeMap>
<edgeMap>
<xCoord>431</xCoord>
<yCoord>178</yCoord>
</edgeMap>
<edgeMap>
<xCoord>430</xCoord>
<yCoord>179</yCoord>
</edgeMap>
<edgeMap>
<xCoord>430</xCoord>
<yCoord>180</yCoord>
</edgeMap>
<edgeMap>
<xCoord>429</xCoord>
<yCoord>181</yCoord>
</edgeMap>
<edgeMap>
<xCoord>429</xCoord>
<yCoord>182</yCoord>
</edgeMap>
<edgeMap>
<xCoord>429</xCoord>
<yCoord>183</yCoord>
</edgeMap>
<edgeMap>
<xCoord>428</xCoord>
<yCoord>184</yCoord>
</edgeMap>
<edgeMap>
<xCoord>428</xCoord>
<yCoord>185</yCoord>
</edgeMap>
<edgeMap>
<xCoord>428</xCoord>
<yCoord>186</yCoord>
</edgeMap>
<edgeMap>
<xCoord>428</xCoord>
<yCoord>187</yCoord>
</edgeMap>
<edgeMap>
<xCoord>429</xCoord>
<yCoord>188</yCoord>
</edgeMap>
<edgeMap>
<xCoord>430</xCoord>
<yCoord>188</yCoord>
</edgeMap>
<edgeMap>
<xCoord>431</xCoord>
<yCoord>188</yCoord>
</edgeMap>
<edgeMap>
<xCoord>432</xCoord>
<yCoord>188</yCoord>
</edgeMap>
</roi>
</unblindedReadNodule>
<unblindedReadNodule>
<noduleID>MI014_18008</noduleID>
<characteristics>
<subtlety>3</subtlety>
<internalStructure>1</internalStructure>
<calcification>6</calcification>
<sphericity>5</sphericity>
<margin>2</margin>
<lobulation>1</lobulation>
<spiculation>1</spiculation>
<texture>1</texture>
<malignancy>3</malignancy>
</characteristics>
<roi>
<imageZposition>-157.25</imageZposition>
<imageSOP_UID>1.3.6.1.4.1.14519.5.2.1.6279.6001.315870100928858523335679522815</imageSOP_UID>
<inclusion>TRUE</inclusion>
<edgeMap>
<xCoord>432</xCoord>
<yCoord>345</yCoord>
</edgeMap>
<edgeMap>
<xCoord>433</xCoord>
<yCoord>344</yCoord>
</edgeMap>
<edgeMap>
<xCoord>433</xCoord>
<yCoord>343</yCoord>
</edgeMap>
<edgeMap>
<xCoord>433</xCoord>
<yCoord>342</yCoord>
</edgeMap>
<edgeMap>
<xCoord>433</xCoord>
<yCoord>341</yCoord>
</edgeMap>
<edgeMap>
<xCoord>432</xCoord>
<yCoord>340</yCoord>
</edgeMap>
<edgeMap>
<xCoord>431</xCoord>
<yCoord>339</yCoord>
</edgeMap>
<edgeMap>
<xCoord>430</xCoord>
<yCoord>339</yCoord>
</edgeMap>
<edgeMap>
<xCoord>429</xCoord>
<yCoord>339</yCoord>
</edgeMap>
<edgeMap>
<xCoord>428</xCoord>
<yCoord>339</yCoord>
</edgeMap>
<edgeMap>
<xCoord>428</xCoord>
<yCoord>340</yCoord>
</edgeMap>
<edgeMap>
<xCoord>429</xCoord>
<yCoord>341</yCoord>
</edgeMap>
<edgeMap>
<xCoord>428</xCoord>
<yCoord>342</yCoord>
</edgeMap>
<edgeMap>
<xCoord>428</xCoord>
<yCoord>343</yCoord>
</edgeMap>
<edgeMap>
<xCoord>427</xCoord>
<yCoord>344</yCoord>
</edgeMap>
<edgeMap>
<xCoord>428</xCoord>
<yCoord>344</yCoord>
</edgeMap>
<edgeMap>
<xCoord>429</xCoord>
<yCoord>344</yCoord>
</edgeMap>
<edgeMap>
<xCoord>430</xCoord>
<yCoord>344</yCoord>
</edgeMap>
<edgeMap>
<xCoord>431</xCoord>
<yCoord>345</yCoord>
</edgeMap>
<edgeMap>
<xCoord>432</xCoord>
<yCoord>345</yCoord>
</edgeMap>
</roi>
<roi>
<imageZposition>-159.75</imageZposition>
<imageSOP_UID>1.3.6.1.4.1.14519.5.2.1.6279.6001.330630395752820887905429792024</imageSOP_UID>
<inclusion>TRUE</inclusion>
<edgeMap>
<xCoord>432</xCoord>
<yCoord>345</yCoord>
</edgeMap>
<edgeMap>
<xCoord>433</xCoord>
<yCoord>344</yCoord>
</edgeMap>
<edgeMap>
<xCoord>434</xCoord>
<yCoord>344</yCoord>
</edgeMap>
<edgeMap>
<xCoord>434</xCoord>
<yCoord>343</yCoord>
</edgeMap>
<edgeMap>
<xCoord>433</xCoord>
<yCoord>342</yCoord>
</edgeMap>
<edgeMap>
<xCoord>433</xCoord>
<yCoord>341</yCoord>
</edgeMap>
<edgeMap>
<xCoord>433</xCoord>
<yCoord>340</yCoord>
</edgeMap>
<edgeMap>
<xCoord>432</xCoord>
<yCoord>339</yCoord>
</edgeMap>
<edgeMap>
<xCoord>431</xCoord>
<yCoord>339</yCoord>
</edgeMap>
<edgeMap>
<xCoord>430</xCoord>
<yCoord>338</yCoord>
</edgeMap>
<edgeMap>
<xCoord>429</xCoord>
<yCoord>338</yCoord>
</edgeMap>
<edgeMap>
<xCoord>428</xCoord>
<yCoord>338</yCoord>
</edgeMap>
<edgeMap>
<xCoord>427</xCoord>
<yCoord>339</yCoord>
</edgeMap>
<edgeMap>
<xCoord>426</xCoord>
<yCoord>338</yCoord>
</edgeMap>
<edgeMap>
<xCoord>426</xCoord>
<yCoord>339</yCoord>
</edgeMap>
<edgeMap>
<xCoord>426</xCoord>
<yCoord>340</yCoord>
</edgeMap>
<edgeMap>
<xCoord>426</xCoord>
<yCoord>341</yCoord>
</edgeMap>
<edgeMap>
<xCoord>426</xCoord>
<yCoord>342</yCoord>
</edgeMap>
<edgeMap>
<xCoord>426</xCoord>
<yCoord>343</yCoord>
</edgeMap>
<edgeMap>
<xCoord>427</xCoord>
<yCoord>344</yCoord>
</edgeMap>
<edgeMap>
<xCoord>428</xCoord>
<yCoord>345</yCoord>
</edgeMap>
<edgeMap>
<xCoord>429</xCoord>
<yCoord>345</yCoord>
</edgeMap>
<edgeMap>
<xCoord>430</xCoord>
<yCoord>345</yCoord>
</edgeMap>
<edgeMap>
<xCoord>431</xCoord>
<yCoord>345</yCoord>
</edgeMap>
<edgeMap>
<xCoord>432</xCoord>
<yCoord>345</yCoord>
</edgeMap>
</roi>
</unblindedReadNodule>
<unblindedReadNodule>
<noduleID>MI014_18018</noduleID>
<roi>
<imageZposition>-129.75</imageZposition>
<imageSOP_UID>1.3.6.1.4.1.14519.5.2.1.6279.6001.221519688074525003817761355497</imageSOP_UID>
<inclusion>TRUE</inclusion>
<edgeMap>
<xCoord>396</xCoord>
<yCoord>355</yCoord>
</edgeMap>
</roi>
</unblindedReadNodule>
<unblindedReadNodule>
<noduleID>MI014_18010</noduleID>
<roi>
<imageZposition>-124.75</imageZposition>
<imageSOP_UID>1.3.6.1.4.1.14519.5.2.1.6279.6001.182974411098280818804858578188</imageSOP_UID>
<inclusion>TRUE</inclusion>
<edgeMap>
<xCoord>133</xCoord>
<yCoord>227</yCoord>
</edgeMap>
</roi>
</unblindedReadNodule>
<unblindedReadNodule>
<noduleID>MI014_18014</noduleID>
<roi>
<imageZposition>-107.25</imageZposition>
<imageSOP_UID>1.3.6.1.4.1.14519.5.2.1.6279.6001.260368311838758671608921456246</imageSOP_UID>
<inclusion>TRUE</inclusion>
<edgeMap>
<xCoord>149</xCoord>
<yCoord>260</yCoord>
</edgeMap>
</roi>
</unblindedReadNodule>
<nonNodule>
<nonNoduleID>MI014_18013</nonNoduleID>
<imageZposition>-217.25</imageZposition>
<imageSOP_UID>1.3.6.1.4.1.14519.5.2.1.6279.6001.185339424141388727553151611606</imageSOP_UID>
<locus>
<xCoord>186</xCoord>
<yCoord>294</yCoord>
</locus>
</nonNodule>
<nonNodule>
<nonNoduleID>MI014_18019</nonNoduleID>
<imageZposition>-222.25</imageZposition>
<imageSOP_UID>1.3.6.1.4.1.14519.5.2.1.6279.6001.323553313005609008925883848119</imageSOP_UID>
<locus>
<xCoord>158</xCoord>
<yCoord>313</yCoord>
</locus>
</nonNodule>
<nonNodule>
<nonNoduleID>MI014_18020</nonNoduleID>
<imageZposition>-222.25</imageZposition>
<imageSOP_UID>1.3.6.1.4.1.14519.5.2.1.6279.6001.323553313005609008925883848119</imageSOP_UID>
<locus>
<xCoord>153</xCoord>
<yCoord>303</yCoord>
</locus>
</nonNodule>
<nonNodule>
<nonNoduleID>MI014_18021</nonNoduleID>
<imageZposition>-217.25</imageZposition>
<imageSOP_UID>1.3.6.1.4.1.14519.5.2.1.6279.6001.185339424141388727553151611606</imageSOP_UID>
<locus>
<xCoord>144</xCoord>
<yCoord>284</yCoord>
</locus>
</nonNodule>
<nonNodule>
<nonNoduleID>MI014_18022</nonNoduleID>
<imageZposition>-197.25</imageZposition>
<imageSOP_UID>1.3.6.1.4.1.14519.5.2.1.6279.6001.326129203973337077598674801376</imageSOP_UID>
<locus>
<xCoord>154</xCoord>
<yCoord>205</yCoord>
</locus>
</nonNodule>
<nonNodule>
<nonNoduleID>MI014_18011</nonNoduleID>
<imageZposition>-152.25</imageZposition>
<imageSOP_UID>1.3.6.1.4.1.14519.5.2.1.6279.6001.106429973815291208955289431922</imageSOP_UID>
<locus>
<xCoord>180</xCoord>
<yCoord>248</yCoord>
</locus>
</nonNodule>
<nonNodule>
<nonNoduleID>MI014_18023</nonNoduleID>
<imageZposition>-124.75</imageZposition>
<imageSOP_UID>1.3.6.1.4.1.14519.5.2.1.6279.6001.182974411098280818804858578188</imageSOP_UID>
<locus>
<xCoord>203</xCoord>
<yCoord>309</yCoord>
</locus>
</nonNodule>
</readingSession>
<readingSession>
		<annotationVersion>3.12</annotationVersion>
		<servicingRadiologistID>-929157000</servicingRadiologistID>
			<unblindedReadNodule>
				<noduleID>0</noduleID>
				<characteristics>
					<subtlety>5</subtlety>
					<internalStructure>1</internalStructure>
					<calcification>6</calcification>
					<sphericity>5</sphericity>
					<margin>5</margin>
					<lobulation>4</lobulation>
					<spiculation>1</spiculation>
					<texture>5</texture>
					<malignancy>3</malignancy>
				</characteristics>
				<roi>
					<imageZposition>-192.25</imageZposition>
					<imageSOP_UID>1.3.6.1.4.1.14519.5.2.1.6279.6001.132379451632730344850333783853</imageSOP_UID>
					<inclusion>TRUE</inclusion>
					<edgeMap>
					<xCoord>444</xCoord>
					<yCoord>179</yCoord>
					</edgeMap>
					<edgeMap>
					<xCoord>444</xCoord>
					<yCoord>180</yCoord>
					</edgeMap>
					<edgeMap>
					<xCoord>443</xCoord>
					<yCoord>181</yCoord>
					</edgeMap>
					<edgeMap>
					<xCoord>443</xCoord>
					<yCoord>182</yCoord>
					</edgeMap>
					<edgeMap>
					<xCoord>443</xCoord>
					<yCoord>183</yCoord>
					</edgeMap>
					<edgeMap>
					<xCoord>444</xCoord>
					<yCoord>183</yCoord>
					</edgeMap>
					<edgeMap>
					<xCoord>445</xCoord>
					<yCoord>184</yCoord>
					</edgeMap>
					<edgeMap>
					<xCoord>446</xCoord>
					<yCoord>183</yCoord>
					</edgeMap>
					<edgeMap>
					<xCoord>447</xCoord>
					<yCoord>182</yCoord>
					</edgeMap>
					<edgeMap>
					<xCoord>447</xCoord>
					<yCoord>181</yCoord>
					</edgeMap>
					<edgeMap>
					<xCoord>448</xCoord>
					<yCoord>181</yCoord>
					</edgeMap>
					<edgeMap>
					<xCoord>447</xCoord>
					<yCoord>180</yCoord>
					</edgeMap>
					<edgeMap>
					<xCoord>446</xCoord>
					<yCoord>180</yCoord>
					</edgeMap>
					<edgeMap>
					<xCoord>445</xCoord>
					<yCoord>179</yCoord>
					</edgeMap>
					<edgeMap>
					<xCoord>444</xCoord>
					<yCoord>179</yCoord>
					</edgeMap>
				</roi>
				<roi>
					<imageZposition>-194.75</imageZposition>
					<imageSOP_UID>1.3.6.1.4.1.14519.5.2.1.6279.6001.313632472414223188066991770810</imageSOP_UID>
					<inclusion>TRUE</inclusion>
					<edgeMap>
					<xCoord>444</xCoord>
					<yCoord>175</yCoord>
					</edgeMap>
					<edgeMap>
					<xCoord>443</xCoord>
					<yCoord>175</yCoord>
					</edgeMap>
					<edgeMap>
					<xCoord>442</xCoord>
					<yCoord>175</yCoord>
					</edgeMap>
					<edgeMap>
					<xCoord>441</xCoord>
					<yCoord>174</yCoord>
					</edgeMap>
					<edgeMap>
					<xCoord>440</xCoord>
					<yCoord>174</yCoord>
					</edgeMap>
					<edgeMap>
					<xCoord>439</xCoord>
					<yCoord>174</yCoord>
					</edgeMap>
					<edgeMap>
					<xCoord>438</xCoord>
					<yCoord>174</yCoord>
					</edgeMap>
					<edgeMap>
					<xCoord>437</xCoord>
					<yCoord>174</yCoord>
					</edgeMap>
					<edgeMap>
					<xCoord>436</xCoord>
					<yCoord>175</yCoord>
					</edgeMap>
					<edgeMap>
					<xCoord>435</xCoord>
					<yCoord>176</yCoord>
					</edgeMap>
					<edgeMap>
					<xCoord>434</xCoord>
					<yCoord>176</yCoord>
					</edgeMap>
					<edgeMap>
					<xCoord>433</xCoord>
					<yCoord>177</yCoord>
					</edgeMap>
					<edgeMap>
					<xCoord>433</xCoord>
					<yCoord>178</yCoord>
					</edgeMap>
					<edgeMap>
					<xCoord>432</xCoord>
					<yCoord>179</yCoord>
					</edgeMap>
					<edgeMap>
					<xCoord>432</xCoord>
					<yCoord>180</yCoord>
					</edgeMap>
					<edgeMap>
					<xCoord>432</xCoord>
					<yCoord>181</yCoord>
					</edgeMap>
					<edgeMap>
					<xCoord>432</xCoord>
					<yCoord>182</yCoord>
					</edgeMap>
					<edgeMap>
					<xCoord>432</xCoord>
					<yCoord>183</yCoord>
					</edgeMap>
					<edgeMap>
					<xCoord>432</xCoord>
					<yCoord>184</yCoord>
					</edgeMap>
					<edgeMap>
					<xCoord>432</xCoord>
					<yCoord>185</yCoord>
					</edgeMap>
					<edgeMap>
					<xCoord>432</xCoord>
					<yCoord>186</yCoord>
					</edgeMap>
					<edgeMap>
					<xCoord>433</xCoord>
					<yCoord>187</yCoord>
					</edgeMap>
					<edgeMap>
					<xCoord>434</xCoord>
					<yCoord>188</yCoord>
					</edgeMap>
					<edgeMap>
					<xCoord>435</xCoord>
					<yCoord>189</yCoord>
					</edgeMap>
					<edgeMap>
					<xCoord>435</xCoord>
					<yCoord>190</yCoord>
					</edgeMap>
					<edgeMap>
					<xCoord>436</xCoord>
					<yCoord>190</yCoord>
					</edgeMap>
					<edgeMap>
					<xCoord>437</xCoord>
					<yCoord>190</yCoord>
					</edgeMap>
					<edgeMap>
					<xCoord>438</xCoord>
					<yCoord>190</yCoord>
					</edgeMap>
					<edgeMap>
					<xCoord>439</xCoord>
					<yCoord>190</yCoord>
					</edgeMap>
					<edgeMap>
					<xCoord>440</xCoord>
					<yCoord>190</yCoord>
					</edgeMap>
					<edgeMap>
					<xCoord>441</xCoord>
					<yCoord>190</yCoord>
					</edgeMap>
					<edgeMap>
					<xCoord>442</xCoord>
					<yCoord>190</yCoord>
					</edgeMap>
					<edgeMap>
					<xCoord>443</xCoord>
					<yCoord>191</yCoord>
					</edgeMap>
					<edgeMap>
					<xCoord>444</xCoord>
					<yCoord>192</yCoord>
					</edgeMap>
					<edgeMap>
					<xCoord>445</xCoord>
					<yCoord>193</yCoord>
					</edgeMap>
					<edgeMap>
					<xCoord>445</xCoord>
					<yCoord>192</yCoord>
					</edgeMap>
					<edgeMap>
					<xCoord>446</xCoord>
					<yCoord>191</yCoord>
					</edgeMap>
					<edgeMap>
					<xCoord>447</xCoord>
					<yCoord>190</yCoord>
					</edgeMap>
					<edgeMap>
					<xCoord>447</xCoord>
					<yCoord>189</yCoord>
					</edgeMap>
					<edgeMap>
					<xCoord>448</xCoord>
					<yCoord>188</yCoord>
					</edgeMap>
					<edgeMap>
					<xCoord>448</xCoord>
					<yCoord>187</yCoord>
					</edgeMap>
					<edgeMap>
					<xCoord>449</xCoord>
					<yCoord>186</yCoord>
					</edgeMap>
					<edgeMap>
					<xCoord>449</xCoord>
					<yCoord>185</yCoord>
					</edgeMap>
					<edgeMap>
					<xCoord>450</xCoord>
					<yCoord>184</yCoord>
					</edgeMap>
					<edgeMap>
					<xCoord>450</xCoord>
					<yCoord>183</yCoord>
					</edgeMap>
					<edgeMap>
					<xCoord>451</xCoord>
					<yCoord>183</yCoord>
					</edgeMap>
					<edgeMap>
					<xCoord>450</xCoord>
					<yCoord>182</yCoord>
					</edgeMap>
					<edgeMap>
					<xCoord>450</xCoord>
					<yCoord>181</yCoord>
					</edgeMap>
					<edgeMap>
					<xCoord>450</xCoord>
					<yCoord>180</yCoord>
					</edgeMap>
					<edgeMap>
					<xCoord>449</xCoord>
					<yCoord>179</yCoord>
					</edgeMap>
					<edgeMap>
					<xCoord>449</xCoord>
					<yCoord>178</yCoord>
					</edgeMap>
					<edgeMap>
					<xCoord>448</xCoord>
					<yCoord>178</yCoord>
					</edgeMap>
					<edgeMap>
					<xCoord>447</xCoord>
					<yCoord>177</yCoord>
					</edgeMap>
					<edgeMap>
					<xCoord>446</xCoord>
					<yCoord>177</yCoord>
					</edgeMap>
					<edgeMap>
					<xCoord>445</xCoord>
					<yCoord>176</yCoord>
					</edgeMap>
					<edgeMap>
					<xCoord>444</xCoord>
					<yCoord>175</yCoord>
					</edgeMap>
				</roi>
				<roi>
					<imageZposition>-197.25</imageZposition>
					<imageSOP_UID>1.3.6.1.4.1.14519.5.2.1.6279.6001.326129203973337077598674801376</imageSOP_UID>
					<inclusion>TRUE</inclusion>
					<edgeMap>
					<xCoord>441</xCoord>
					<yCoord>172</yCoord>
					</edgeMap>
					<edgeMap>
					<xCoord>440</xCoord>
					<yCoord>173</yCoord>
					</edgeMap>
					<edgeMap>
					<xCoord>439</xCoord>
					<yCoord>173</yCoord>
					</edgeMap>
					<edgeMap>
					<xCoord>438</xCoord>
					<yCoord>174</yCoord>
					</edgeMap>
					<edgeMap>
					<xCoord>437</xCoord>
					<yCoord>174</yCoord>
					</edgeMap>
					<edgeMap>
					<xCoord>436</xCoord>
					<yCoord>175</yCoord>
					</edgeMap>
					<edgeMap>
					<xCoord>435</xCoord>
					<yCoord>175</yCoord>
					</edgeMap>
					<edgeMap>
					<xCoord>434</xCoord>
					<yCoord>176</yCoord>
					</edgeMap>
					<edgeMap>
					<xCoord>433</xCoord>
					<yCoord>176</yCoord>
					</edgeMap>
					<edgeMap>
					<xCoord>433</xCoord>
					<yCoord>177</yCoord>
					</edgeMap>
					<edgeMap>
					<xCoord>432</xCoord>
					<yCoord>178</yCoord>
					</edgeMap>
					<edgeMap>
					<xCoord>432</xCoord>
					<yCoord>179</yCoord>
					</edgeMap>
					<edgeMap>
					<xCoord>431</xCoord>
					<yCoord>180</yCoord>
					</edgeMap>
					<edgeMap>
					<xCoord>431</xCoord>
					<yCoord>181</yCoord>
					</edgeMap>
					<edgeMap>
					<xCoord>431</xCoord>
					<yCoord>182</yCoord>
					</edgeMap>
					<edgeMap>
					<xCoord>431</xCoord>
					<yCoord>183</yCoord>
					</edgeMap>
					<edgeMap>
					<xCoord>431</xCoord>
					<yCoord>184</yCoord>
					</edgeMap>
					<edgeMap>
					<xCoord>431</xCoord>
					<yCoord>185</yCoord>
					</edgeMap>
					<edgeMap>
					<xCoord>431</xCoord>
					<yCoord>186</yCoord>
					</edgeMap>
					<edgeMap>
					<xCoord>431</xCoord>
					<yCoord>187</yCoord>
					</edgeMap>
					<edgeMap>
					<xCoord>432</xCoord>
					<yCoord>188</yCoord>
					</edgeMap>
					<edgeMap>
					<xCoord>433</xCoord>
					<yCoord>189</yCoord>
					</edgeMap>
					<edgeMap>
					<xCoord>434</xCoord>
					<yCoord>190</yCoord>
					</edgeMap>
					<edgeMap>
					<xCoord>435</xCoord>
					<yCoord>191</yCoord>
					</edgeMap>
					<edgeMap>
					<xCoord>436</xCoord>
					<yCoord>192</yCoord>
					</edgeMap>
					<edgeMap>
					<xCoord>437</xCoord>
					<yCoord>192</yCoord>
					</edgeMap>
					<edgeMap>
					<xCoord>438</xCoord>
					<yCoord>192</yCoord>
					</edgeMap>
					<edgeMap>
					<xCoord>439</xCoord>
					<yCoord>192</yCoord>
					</edgeMap>
					<edgeMap>
					<xCoord>440</xCoord>
					<yCoord>192</yCoord>
					</edgeMap>
					<edgeMap>
					<xCoord>441</xCoord>
					<yCoord>193</yCoord>
					</edgeMap>
					<edgeMap>
					<xCoord>442</xCoord>
					<yCoord>193</yCoord>
					</edgeMap>
					<edgeMap>
					<xCoord>443</xCoord>
					<yCoord>193</yCoord>
					</edgeMap>
					<edgeMap>
					<xCoord>444</xCoord>
					<yCoord>192</yCoord>
					</edgeMap>
					<edgeMap>
					<xCoord>445</xCoord>
					<yCoord>192</yCoord>
					</edgeMap>
					<edgeMap>
					<xCoord>446</xCoord>
					<yCoord>191</yCoord>
					</edgeMap>
					<edgeMap>
					<xCoord>447</xCoord>
					<yCoord>191</yCoord>
					</edgeMap>
					<edgeMap>
					<xCoord>448</xCoord>
					<yCoord>191</yCoord>
					</edgeMap>
					<edgeMap>
					<xCoord>449</xCoord>
					<yCoord>190</yCoord>
					</edgeMap>
					<edgeMap>
					<xCoord>450</xCoord>
					<yCoord>190</yCoord>
					</edgeMap>
					<edgeMap>
					<xCoord>450</xCoord>
					<yCoord>189</yCoord>
					</edgeMap>
					<edgeMap>
					<xCoord>450</xCoord>
					<yCoord>188</yCoord>
					</edgeMap>
					<edgeMap>
					<xCoord>450</xCoord>
					<yCoord>187</yCoord>
					</edgeMap>
					<edgeMap>
					<xCoord>451</xCoord>
					<yCoord>186</yCoord>
					</edgeMap>
					<edgeMap>
					<xCoord>451</xCoord>
					<yCoord>185</yCoord>
					</edgeMap>
					<edgeMap>
					<xCoord>451</xCoord>
					<yCoord>184</yCoord>
					</edgeMap>
					<edgeMap>
					<xCoord>451</xCoord>
					<yCoord>183</yCoord>
					</edgeMap>
					<edgeMap>
					<xCoord>451</xCoord>
					<yCoord>182</yCoord>
					</edgeMap>
					<edgeMap>
					<xCoord>451</xCoord>
					<yCoord>181</yCoord>
					</edgeMap>
					<edgeMap>
					<xCoord>451</xCoord>
					<yCoord>180</yCoord>
					</edgeMap>
					<edgeMap>
					<xCoord>451</xCoord>
					<yCoord>179</yCoord>
					</edgeMap>
					<edgeMap>
					<xCoord>451</xCoord>
					<yCoord>178</yCoord>
					</edgeMap>
					<edgeMap>
					<xCoord>450</xCoord>
					<yCoord>177</yCoord>
					</edgeMap>
					<edgeMap>
					<xCoord>450</xCoord>
					<yCoord>176</yCoord>
					</edgeMap>
					<edgeMap>
					<xCoord>449</xCoord>
					<yCoord>175</yCoord>
					</edgeMap>
					<edgeMap>
					<xCoord>449</xCoord>
					<yCoord>174</yCoord>
					</edgeMap>
					<edgeMap>
					<xCoord>449</xCoord>
					<yCoord>173</yCoord>
					</edgeMap>
					<edgeMap>
					<xCoord>448</xCoord>
					<yCoord>173</yCoord>
					</edgeMap>
					<edgeMap>
					<xCoord>447</xCoord>
					<yCoord>173</yCoord>
					</edgeMap>
					<edgeMap>
					<xCoord>446</xCoord>
					<yCoord>173</yCoord>
					</edgeMap>
					<edgeMap>
					<xCoord>445</xCoord>
					<yCoord>173</yCoord>
					</edgeMap>
					<edgeMap>
					<xCoord>444</xCoord>
					<yCoord>173</yCoord>
					</edgeMap>
					<edgeMap>
					<xCoord>443</xCoord>
					<yCoord>173</yCoord>
					</edgeMap>
					<edgeMap>
					<xCoord>442</xCoord>
					<yCoord>172</yCoord>
					</edgeMap>
					<edgeMap>
					<xCoord>441</xCoord>
					<yCoord>172</yCoord>
					</edgeMap>
				</roi>
				<roi>
					<imageZposition>-199.75</imageZposition>
					<imageSOP_UID>1.3.6.1.4.1.14519.5.2.1.6279.6001.268480733714470320644033291510</imageSOP_UID>
					<inclusion>TRUE</inclusion>
					<edgeMap>
					<xCoord>439</xCoord>
					<yCoord>169</yCoord>
					</edgeMap>
					<edgeMap>
					<xCoord>438</xCoord>
					<yCoord>170</yCoord>
					</edgeMap>
					<edgeMap>
					<xCoord>437</xCoord>
					<yCoord>170</yCoord>
					</edgeMap>
					<edgeMap>
					<xCoord>436</xCoord>
					<yCoord>170</yCoord>
					</edgeMap>
					<edgeMap>
					<xCoord>435</xCoord>
					<yCoord>171</yCoord>
					</edgeMap>
					<edgeMap>
					<xCoord>434</xCoord>
					<yCoord>171</yCoord>
					</edgeMap>
					<edgeMap>
					<xCoord>433</xCoord>
					<yCoord>171</yCoord>
					</edgeMap>
					<edgeMap>
					<xCoord>432</xCoord>
					<yCoord>172</yCoord>
					</edgeMap>
					<edgeMap>
					<xCoord>431</xCoord>
					<yCoord>172</yCoord>
					</edgeMap>
					<edgeMap>
					<xCoord>431</xCoord>
					<yCoord>173</yCoord>
					</edgeMap>
					<edgeMap>
					<xCoord>430</xCoord>
					<yCoord>174</yCoord>
					</edgeMap>
					<edgeMap>
					<xCoord>429</xCoord>
					<yCoord>175</yCoord>
					</edgeMap>
					<edgeMap>
					<xCoord>429</xCoord>
					<yCoord>176</yCoord>
					</edgeMap>
					<edgeMap>
					<xCoord>428</xCoord>
					<yCoord>176</yCoord>
					</edgeMap>
					<edgeMap>
					<xCoord>428</xCoord>
					<yCoord>177</yCoord>
					</edgeMap>
					<edgeMap>
					<xCoord>427</xCoord>
					<yCoord>178</yCoord>
					</edgeMap>
					<edgeMap>
					<xCoord>426</xCoord>
					<yCoord>179</yCoord>
					</edgeMap>
					<edgeMap>
					<xCoord>426</xCoord>
					<yCoord>180</yCoord>
					</edgeMap>
					<edgeMap>
					<xCoord>425</xCoord>
					<yCoord>181</yCoord>
					</edgeMap>
					<edgeMap>
					<xCoord>424</xCoord>
					<yCoord>182</yCoord>
					</edgeMap>
					<edgeMap>
					<xCoord>424</xCoord>
					<yCoord>183</yCoord>
					</edgeMap>
					<edgeMap>
					<xCoord>423</xCoord>
					<yCoord>184</yCoord>
					</edgeMap>
					<edgeMap>
					<xCoord>423</xCoord>
					<yCoord>185</yCoord>
					</edgeMap>
					<edgeMap>
					<xCoord>423</xCoord>
					<yCoord>186</yCoord>
					</edgeMap>
					<edgeMap>
					<xCoord>423</xCoord>
					<yCoord>187</yCoord>
					</edgeMap>
					<edgeMap>
					<xCoord>424</xCoord>
					<yCoord>188</yCoord>
					</edgeMap>
					<edgeMap>
					<xCoord>425</xCoord>
					<yCoord>189</yCoord>
					</edgeMap>
					<edgeMap>
					<xCoord>426</xCoord>
					<yCoord>190</yCoord>
					</edgeMap>
					<edgeMap>
					<xCoord>427</xCoord>
					<yCoord>191</yCoord>
					</edgeMap>
					<edgeMap>
					<xCoord>428</xCoord>
					<yCoord>192</yCoord>
					</edgeMap>
					<edgeMap>
					<xCoord>429</xCoord>
					<yCoord>192</yCoord>
					</edgeMap>
					<edgeMap>
					<xCoord>430</xCoord>
					<yCoord>192</yCoord>
					</edgeMap>
					<edgeMap>
					<xCoord>431</xCoord>
					<yCoord>192</yCoord>
					</edgeMap>
					<edgeMap>
					<xCoord>432</xCoord>
					<yCoord>192</yCoord>
					</edgeMap>
					<edgeMap>
					<xCoord>433</xCoord>
					<yCoord>192</yCoord>
					</edgeMap>
					<edgeMap>
					<xCoord>434</xCoord>
					<yCoord>192</yCoord>
					</edgeMap>
					<edgeMap>
					<xCoord>435</xCoord>
					<yCoord>192</yCoord>
					</edgeMap>
					<edgeMap>
					<xCoord>436</xCoord>
					<yCoord>192</yCoord>
					</edgeMap>
					<edgeMap>
					<xCoord>437</xCoord>
					<yCoord>192</yCoord>
					</edgeMap>
					<edgeMap>
					<xCoord>437</xCoord>
					<yCoord>191</yCoord>
					</edgeMap>
					<edgeMap>
					<xCoord>438</xCoord>
					<yCoord>191</yCoord>
					</edgeMap>
					<edgeMap>
					<xCoord>439</xCoord>
					<yCoord>191</yCoord>
					</edgeMap>
					<edgeMap>
					<xCoord>440</xCoord>
					<yCoord>191</yCoord>
					</edgeMap>
					<edgeMap>
					<xCoord>441</xCoord>
					<yCoord>191</yCoord>
					</edgeMap>
					<edgeMap>
					<xCoord>442</xCoord>
					<yCoord>191</yCoord>
					</edgeMap>
					<edgeMap>
					<xCoord>443</xCoord>
					<yCoord>191</yCoord>
					</edgeMap>
					<edgeMap>
					<xCoord>444</xCoord>
					<yCoord>191</yCoord>
					</edgeMap>
					<edgeMap>
					<xCoord>445</xCoord>
					<yCoord>191</yCoord>
					</edgeMap>
					<edgeMap>
					<xCoord>446</xCoord>
					<yCoord>190</yCoord>
					</edgeMap>
					<edgeMap>
					<xCoord>447</xCoord>
					<yCoord>190</yCoord>
					</edgeMap>
					<edgeMap>
					<xCoord>448</xCoord>
					<yCoord>189</yCoord>
					</edgeMap>
					<edgeMap>
					<xCoord>449</xCoord>
					<yCoord>188</yCoord>
					</edgeMap>
					<edgeMap>
					<xCoord>449</xCoord>
					<yCoord>187</yCoord>
					</edgeMap>
					<edgeMap>
					<xCoord>450</xCoord>
					<yCoord>186</yCoord>
					</edgeMap>
					<edgeMap>
					<xCoord>450</xCoord>
					<yCoord>185</yCoord>
					</edgeMap>
					<edgeMap>
					<xCoord>451</xCoord>
					<yCoord>184</yCoord>
					</edgeMap>
					<edgeMap>
					<xCoord>451</xCoord>
					<yCoord>183</yCoord>
					</edgeMap>
					<edgeMap>
					<xCoord>451</xCoord>
					<yCoord>182</yCoord>
					</edgeMap>
					<edgeMap>
					<xCoord>451</xCoord>
					<yCoord>181</yCoord>
					</edgeMap>
					<edgeMap>
					<xCoord>451</xCoord>
					<yCoord>180</yCoord>
					</edgeMap>
					<edgeMap>
					<xCoord>451</xCoord>
					<yCoord>179</yCoord>
					</edgeMap>
					<edgeMap>
					<xCoord>451</xCoord>
					<yCoord>178</yCoord>
					</edgeMap>
					<edgeMap>
					<xCoord>451</xCoord>
					<yCoord>177</yCoord>
					</edgeMap>
					<edgeMap>
					<xCoord>450</xCoord>
					<yCoord>176</yCoord>
					</edgeMap>
					<edgeMap>
					<xCoord>449</xCoord>
					<yCoord>175</yCoord>
					</edgeMap>
					<edgeMap>
					<xCoord>448</xCoord>
					<yCoord>174</yCoord>
					</edgeMap>
					<edgeMap>
					<xCoord>448</xCoord>
					<yCoord>173</yCoord>
					</edgeMap>
					<edgeMap>
					<xCoord>447</xCoord>
					<yCoord>172</yCoord>
					</edgeMap>
					<edgeMap>
					<xCoord>446</xCoord>
					<yCoord>172</yCoord>
					</edgeMap>
					<edgeMap>
					<xCoord>445</xCoord>
					<yCoord>171</yCoord>
					</edgeMap>
					<edgeMap>
					<xCoord>444</xCoord>
					<yCoord>170</yCoord>
					</edgeMap>
					<edgeMap>
					<xCoord>443</xCoord>
					<yCoord>170</yCoord>
					</edgeMap>
					<edgeMap>
					<xCoord>442</xCoord>
					<yCoord>170</yCoord>
					</edgeMap>
					<edgeMap>
					<xCoord>441</xCoord>
					<yCoord>170</yCoord>
					</edgeMap>
					<edgeMap>
					<xCoord>440</xCoord>
					<yCoord>170</yCoord>
					</edgeMap>
					<edgeMap>
					<xCoord>439</xCoord>
					<yCoord>169</yCoord>
					</edgeMap>
				</roi>
				<roi>
					<imageZposition>-202.25</imageZposition>
					<imageSOP_UID>1.3.6.1.4.1.14519.5.2.1.6279.6001.937553915245346413898588905104</imageSOP_UID>
					<inclusion>TRUE</inclusion>
					<edgeMap>
					<xCoord>437</xCoord>
					<yCoord>168</yCoord>
					</edgeMap>
					<edgeMap>
					<xCoord>436</xCoord>
					<yCoord>169</yCoord>
					</edgeMap>
					<edgeMap>
					<xCoord>436</xCoord>
					<yCoord>170</yCoord>
					</edgeMap>
					<edgeMap>
					<xCoord>435</xCoord>
					<yCoord>171</yCoord>
					</edgeMap>
					<edgeMap>
					<xCoord>435</xCoord>
					<yCoord>172</yCoord>
					</edgeMap>
					<edgeMap>
					<xCoord>434</xCoord>
					<yCoord>173</yCoord>
					</edgeMap>
					<edgeMap>
					<xCoord>433</xCoord>
					<yCoord>174</yCoord>
					</edgeMap>
					<edgeMap>
					<xCoord>432</xCoord>
					<yCoord>175</yCoord>
					</edgeMap>
					<edgeMap>
					<xCoord>431</xCoord>
					<yCoord>176</yCoord>
					</edgeMap>
					<edgeMap>
					<xCoord>430</xCoord>
					<yCoord>177</yCoord>
					</edgeMap>
					<edgeMap>
					<xCoord>429</xCoord>
					<yCoord>177</yCoord>
					</edgeMap>
					<edgeMap>
					<xCoord>428</xCoord>
					<yCoord>178</yCoord>
					</edgeMap>
					<edgeMap>
					<xCoord>427</xCoord>
					<yCoord>178</yCoord>
					</edgeMap>
					<edgeMap>
					<xCoord>426</xCoord>
					<yCoord>179</yCoord>
					</edgeMap>
					<edgeMap>
					<xCoord>426</xCoord>
					<yCoord>180</yCoord>
					</edgeMap>
					<edgeMap>
					<xCoord>425</xCoord>
					<yCoord>181</yCoord>
					</edgeMap>
					<edgeMap>
					<xCoord>425</xCoord>
					<yCoord>182</yCoord>
					</edgeMap>
					<edgeMap>
					<xCoord>425</xCoord>
					<yCoord>183</yCoord>
					</edgeMap>
					<edgeMap>
					<xCoord>424</xCoord>
					<yCoord>184</yCoord>
					</edgeMap>
					<edgeMap>
					<xCoord>424</xCoord>
					<yCoord>185</yCoord>
					</edgeMap>
					<edgeMap>
					<xCoord>424</xCoord>
					<yCoord>186</yCoord>
					</edgeMap>
					<edgeMap>
					<xCoord>424</xCoord>
					<yCoord>187</yCoord>
					</edgeMap>
					<edgeMap>
					<xCoord>424</xCoord>
					<yCoord>188</yCoord>
					</edgeMap>
					<edgeMap>
					<xCoord>424</xCoord>
					<yCoord>189</yCoord>
					</edgeMap>
					<edgeMap>
					<xCoord>425</xCoord>
					<yCoord>190</yCoord>
					</edgeMap>
					<edgeMap>
					<xCoord>426</xCoord>
					<yCoord>191</yCoord>
					</edgeMap>
					<edgeMap>
					<xCoord>426</xCoord>
					<yCoord>192</yCoord>
					</edgeMap>
					<edgeMap>
					<xCoord>427</xCoord>
					<yCoord>192</yCoord>
					</edgeMap>
					<edgeMap>
					<xCoord>428</xCoord>
					<yCoord>192</yCoord>
					</edgeMap>
					<edgeMap>
					<xCoord>429</xCoord>
					<yCoord>192</yCoord>
					</edgeMap>
					<edgeMap>
					<xCoord>430</xCoord>
					<yCoord>192</yCoord>
					</edgeMap>
					<edgeMap>
					<xCoord>431</xCoord>
					<yCoord>192</yCoord>
					</edgeMap>
					<edgeMap>
					<xCoord>432</xCoord>
					<yCoord>191</yCoord>
					</edgeMap>
					<edgeMap>
					<xCoord>433</xCoord>
					<yCoord>191</yCoord>
					</edgeMap>
					<edgeMap>
					<xCoord>434</xCoord>
					<yCoord>191</yCoord>
					</edgeMap>
					<edgeMap>
					<xCoord>435</xCoord>
					<yCoord>190</yCoord>
					</edgeMap>
					<edgeMap>
					<xCoord>436</xCoord>
					<yCoord>190</yCoord>
					</edgeMap>
					<edgeMap>
					<xCoord>437</xCoord>
					<yCoord>189</yCoord>
					</edgeMap>
					<edgeMap>
					<xCoord>438</xCoord>
					<yCoord>189</yCoord>
					</edgeMap>
					<edgeMap>
					<xCoord>439</xCoord>
					<yCoord>189</yCoord>
					</edgeMap>
					<edgeMap>
					<xCoord>440</xCoord>
					<yCoord>189</yCoord>
					</edgeMap>
					<edgeMap>
					<xCoord>441</xCoord>
					<yCoord>189</yCoord>
					</edgeMap>
					<edgeMap>
					<xCoord>442</xCoord>
					<yCoord>188</yCoord>
					</edgeMap>
					<edgeMap>
					<xCoord>443</xCoord>
					<yCoord>188</yCoord>
					</edgeMap>
					<edgeMap>
					<xCoord>444</xCoord>
					<yCoord>188</yCoord>
					</edgeMap>
					<edgeMap>
					<xCoord>444</xCoord>
					<yCoord>187</yCoord>
					</edgeMap>
					<edgeMap>
					<xCoord>445</xCoord>
					<yCoord>186</yCoord>
					</edgeMap>
					<edgeMap>
					<xCoord>446</xCoord>
					<yCoord>185</yCoord>
					</edgeMap>
					<edgeMap>
					<xCoord>447</xCoord>
					<yCoord>184</yCoord>
					</edgeMap>
					<edgeMap>
					<xCoord>447</xCoord>
					<yCoord>183</yCoord>
					</edgeMap>
					<edgeMap>
					<xCoord>448</xCoord>
					<yCoord>182</yCoord>
					</edgeMap>
					<edgeMap>
					<xCoord>448</xCoord>
					<yCoord>181</yCoord>
					</edgeMap>
					<edgeMap>
					<xCoord>448</xCoord>
					<yCoord>180</yCoord>
					</edgeMap>
					<edgeMap>
					<xCoord>447</xCoord>
					<yCoord>179</yCoord>
					</edgeMap>
					<edgeMap>
					<xCoord>447</xCoord>
					<yCoord>178</yCoord>
					</edgeMap>
					<edgeMap>
					<xCoord>447</xCoord>
					<yCoord>177</yCoord>
					</edgeMap>
					<edgeMap>
					<xCoord>447</xCoord>
					<yCoord>176</yCoord>
					</edgeMap>
					<edgeMap>
					<xCoord>447</xCoord>
					<yCoord>175</yCoord>
					</edgeMap>
					<edgeMap>
					<xCoord>447</xCoord>
					<yCoord>174</yCoord>
					</edgeMap>
					<edgeMap>
					<xCoord>446</xCoord>
					<yCoord>173</yCoord>
					</edgeMap>
					<edgeMap>
					<xCoord>446</xCoord>
					<yCoord>172</yCoord>
					</edgeMap>
					<edgeMap>
					<xCoord>445</xCoord>
					<yCoord>171</yCoord>
					</edgeMap>
					<edgeMap>
					<xCoord>444</xCoord>
					<yCoord>170</yCoord>
					</edgeMap>
					<edgeMap>
					<xCoord>443</xCoord>
					<yCoord>170</yCoord>
					</edgeMap>
					<edgeMap>
					<xCoord>442</xCoord>
					<yCoord>170</yCoord>
					</edgeMap>
					<edgeMap>
					<xCoord>441</xCoord>
					<yCoord>169</yCoord>
					</edgeMap>
					<edgeMap>
					<xCoord>440</xCoord>
					<yCoord>169</yCoord>
					</edgeMap>
					<edgeMap>
					<xCoord>439</xCoord>
					<yCoord>169</yCoord>
					</edgeMap>
					<edgeMap>
					<xCoord>438</xCoord>
					<yCoord>168</yCoord>
					</edgeMap>
					<edgeMap>
					<xCoord>437</xCoord>
					<yCoord>168</yCoord>
					</edgeMap>
				</roi>
				<roi>
					<imageZposition>-204.75</imageZposition>
					<imageSOP_UID>1.3.6.1.4.1.14519.5.2.1.6279.6001.206642953851962856674244192195</imageSOP_UID>
					<inclusion>TRUE</inclusion>
					<edgeMap>
					<xCoord>432</xCoord>
					<yCoord>178</yCoord>
					</edgeMap>
					<edgeMap>
					<xCoord>431</xCoord>
					<yCoord>179</yCoord>
					</edgeMap>
					<edgeMap>
					<xCoord>430</xCoord>
					<yCoord>180</yCoord>
					</edgeMap>
					<edgeMap>
					<xCoord>429</xCoord>
					<yCoord>181</yCoord>
					</edgeMap>
					<edgeMap>
					<xCoord>429</xCoord>
					<yCoord>182</yCoord>
					</edgeMap>
					<edgeMap>
					<xCoord>429</xCoord>
					<yCoord>183</yCoord>
					</edgeMap>
					<edgeMap>
					<xCoord>428</xCoord>
					<yCoord>184</yCoord>
					</edgeMap>
					<edgeMap>
					<xCoord>428</xCoord>
					<yCoord>185</yCoord>
					</edgeMap>
					<edgeMap>
					<xCoord>428</xCoord>
					<yCoord>186</yCoord>
					</edgeMap>
					<edgeMap>
					<xCoord>428</xCoord>
					<yCoord>187</yCoord>
					</edgeMap>
					<edgeMap>
					<xCoord>428</xCoord>
					<yCoord>188</yCoord>
					</edgeMap>
					<edgeMap>
					<xCoord>427</xCoord>
					<yCoord>189</yCoord>
					</edgeMap>
					<edgeMap>
					<xCoord>427</xCoord>
					<yCoord>190</yCoord>
					</edgeMap>
					<edgeMap>
					<xCoord>428</xCoord>
					<yCoord>190</yCoord>
					</edgeMap>
					<edgeMap>
					<xCoord>429</xCoord>
					<yCoord>189</yCoord>
					</edgeMap>
					<edgeMap>
					<xCoord>430</xCoord>
					<yCoord>189</yCoord>
					</edgeMap>
					<edgeMap>
					<xCoord>431</xCoord>
					<yCoord>189</yCoord>
					</edgeMap>
					<edgeMap>
					<xCoord>432</xCoord>
					<yCoord>189</yCoord>
					</edgeMap>
					<edgeMap>
					<xCoord>433</xCoord>
					<yCoord>189</yCoord>
					</edgeMap>
					<edgeMap>
					<xCoord>434</xCoord>
					<yCoord>188</yCoord>
					</edgeMap>
					<edgeMap>
					<xCoord>435</xCoord>
					<yCoord>188</yCoord>
					</edgeMap>
					<edgeMap>
					<xCoord>436</xCoord>
					<yCoord>188</yCoord>
					</edgeMap>
					<edgeMap>
					<xCoord>437</xCoord>
					<yCoord>188</yCoord>
					</edgeMap>
					<edgeMap>
					<xCoord>437</xCoord>
					<yCoord>187</yCoord>
					</edgeMap>
					<edgeMap>
					<xCoord>438</xCoord>
					<yCoord>186</yCoord>
					</edgeMap>
					<edgeMap>
					<xCoord>438</xCoord>
					<yCoord>185</yCoord>
					</edgeMap>
					<edgeMap>
					<xCoord>439</xCoord>
					<yCoord>185</yCoord>
					</edgeMap>
					<edgeMap>
					<xCoord>438</xCoord>
					<yCoord>184</yCoord>
					</edgeMap>
					<edgeMap>
					<xCoord>437</xCoord>
					<yCoord>183</yCoord>
					</edgeMap>
					<edgeMap>
					<xCoord>436</xCoord>
					<yCoord>182</yCoord>
					</edgeMap>
					<edgeMap>
					<xCoord>436</xCoord>
					<yCoord>181</yCoord>
					</edgeMap>
					<edgeMap>
					<xCoord>435</xCoord>
					<yCoord>180</yCoord>
					</edgeMap>
					<edgeMap>
					<xCoord>434</xCoord>
					<yCoord>179</yCoord>
					</edgeMap>
					<edgeMap>
					<xCoord>434</xCoord>
					<yCoord>178</yCoord>
					</edgeMap>
					<edgeMap>
					<xCoord>433</xCoord>
					<yCoord>178</yCoord>
					</edgeMap>
					<edgeMap>
					<xCoord>432</xCoord>
					<yCoord>178</yCoord>
					</edgeMap>
				</roi>
			</unblindedReadNodule>
			<unblindedReadNodule>
				<noduleID>1</noduleID>
				<roi>
					<imageZposition>-217.25</imageZposition>
					<imageSOP_UID>1.3.6.1.4.1.14519.5.2.1.6279.6001.185339424141388727553151611606</imageSOP_UID>
					<inclusion>TRUE</inclusion>
					<edgeMap>
					<xCoord>145</xCoord>
					<yCoord>280</yCoord>
					</edgeMap>
				</roi>
			</unblindedReadNodule>
			<unblindedReadNodule>
				<noduleID>2</noduleID>
				<roi>
					<imageZposition>-107.25</imageZposition>
					<imageSOP_UID>1.3.6.1.4.1.14519.5.2.1.6279.6001.260368311838758671608921456246</imageSOP_UID>
					<inclusion>TRUE</inclusion>
					<edgeMap>
					<xCoord>151</xCoord>
					<yCoord>259</yCoord>
					</edgeMap>
				</roi>
			</unblindedReadNodule>
			<unblindedReadNodule>
				<noduleID>3</noduleID>
				<roi>
					<imageZposition>-104.75</imageZposition>
					<imageSOP_UID>1.3.6.1.4.1.14519.5.2.1.6279.6001.128838483694764630500928488159</imageSOP_UID>
					<inclusion>TRUE</inclusion>
					<edgeMap>
					<xCoord>427</xCoord>
					<yCoord>302</yCoord>
					</edgeMap>
				</roi>
			</unblindedReadNodule>
			<unblindedReadNodule>
				<noduleID>4</noduleID>
				<roi>
					<imageZposition>-142.25</imageZposition>
					<imageSOP_UID>1.3.6.1.4.1.14519.5.2.1.6279.6001.260298197426491470659377726218</imageSOP_UID>
					<inclusion>TRUE</inclusion>
					<edgeMap>
					<xCoord>453</xCoord>
					<yCoord>280</yCoord>
					</edgeMap>
				</roi>
			</unblindedReadNodule>
			<unblindedReadNodule>
				<noduleID>5</noduleID>
				<roi>
					<imageZposition>-142.25</imageZposition>
					<imageSOP_UID>1.3.6.1.4.1.14519.5.2.1.6279.6001.260298197426491470659377726218</imageSOP_UID>
					<inclusion>TRUE</inclusion>
					<edgeMap>
					<xCoord>457</xCoord>
					<yCoord>235</yCoord>
					</edgeMap>
				</roi>
			</unblindedReadNodule>
			<unblindedReadNodule>
				<noduleID>6</noduleID>
				<roi>
					<imageZposition>-129.75</imageZposition>
					<imageSOP_UID>1.3.6.1.4.1.14519.5.2.1.6279.6001.221519688074525003817761355497</imageSOP_UID>
					<inclusion>TRUE</inclusion>
					<edgeMap>
					<xCoord>396</xCoord>
					<yCoord>355</yCoord>
					</edgeMap>
				</roi>
			</unblindedReadNodule>
			<unblindedReadNodule>
				<noduleID>8</noduleID>
				<characteristics>
					<subtlety>5</subtlety>
					<internalStructure>1</internalStructure>
					<calcification>6</calcification>
					<sphericity>5</sphericity>
					<margin>5</margin>
					<lobulation>4</lobulation>
					<spiculation>1</spiculation>
					<texture>5</texture>
					<malignancy>3</malignancy>
				</characteristics>
				<roi>
					<imageZposition>-179.75</imageZposition>
					<imageSOP_UID>1.3.6.1.4.1.14519.5.2.1.6279.6001.162866561113180947022742995772</imageSOP_UID>
					<inclusion>TRUE</inclusion>
					<edgeMap>
					<xCoord>423</xCoord>
					<yCoord>237</yCoord>
					</edgeMap>
					<edgeMap>
					<xCoord>422</xCoord>
					<yCoord>237</yCoord>
					</edgeMap>
					<edgeMap>
					<xCoord>421</xCoord>
					<yCoord>237</yCoord>
					</edgeMap>
					<edgeMap>
					<xCoord>420</xCoord>
					<yCoord>238</yCoord>
					</edgeMap>
					<edgeMap>
					<xCoord>419</xCoord>
					<yCoord>238</yCoord>
					</edgeMap>
					<edgeMap>
					<xCoord>418</xCoord>
					<yCoord>238</yCoord>
					</edgeMap>
					<edgeMap>
					<xCoord>418</xCoord>
					<yCoord>239</yCoord>
					</edgeMap>
					<edgeMap>
					<xCoord>419</xCoord>
					<yCoord>240</yCoord>
					</edgeMap>
					<edgeMap>
					<xCoord>419</xCoord>
					<yCoord>241</yCoord>
					</edgeMap>
					<edgeMap>
					<xCoord>419</xCoord>
					<yCoord>242</yCoord>
					</edgeMap>
					<edgeMap>
					<xCoord>420</xCoord>
					<yCoord>243</yCoord>
					</edgeMap>
					<edgeMap>
					<xCoord>420</xCoord>
					<yCoord>244</yCoord>
					</edgeMap>
					<edgeMap>
					<xCoord>421</xCoord>
					<yCoord>245</yCoord>
					</edgeMap>
					<edgeMap>
					<xCoord>422</xCoord>
					<yCoord>246</yCoord>
					</edgeMap>
					<edgeMap>
					<xCoord>422</xCoord>
					<yCoord>247</yCoord>
					</edgeMap>
					<edgeMap>
					<xCoord>423</xCoord>
					<yCoord>247</yCoord>
					</edgeMap>
					<edgeMap>
					<xCoord>424</xCoord>
					<yCoord>246</yCoord>
					</edgeMap>
					<edgeMap>
					<xCoord>425</xCoord>
					<yCoord>245</yCoord>
					</edgeMap>
					<edgeMap>
					<xCoord>426</xCoord>
					<yCoord>245</yCoord>
					</edgeMap>
					<edgeMap>
					<xCoord>427</xCoord>
					<yCoord>244</yCoord>
					</edgeMap>
					<edgeMap>
					<xCoord>428</xCoord>
					<yCoord>243</yCoord>
					</edgeMap>
					<edgeMap>
					<xCoord>429</xCoord>
					<yCoord>242</yCoord>
					</edgeMap>
					<edgeMap>
					<xCoord>430</xCoord>
					<yCoord>242</yCoord>
					</edgeMap>
					<edgeMap>
					<xCoord>431</xCoord>
					<yCoord>241</yCoord>
					</edgeMap>
					<edgeMap>
					<xCoord>432</xCoord>
					<yCoord>240</yCoord>
					</edgeMap>
					<edgeMap>
					<xCoord>432</xCoord>
					<yCoord>239</yCoord>
					</edgeMap>
					<edgeMap>
					<xCoord>433</xCoord>
					<yCoord>238</yCoord>
					</edgeMap>
					<edgeMap>
					<xCoord>433</xCoord>
					<yCoord>237</yCoord>
					</edgeMap>
					<edgeMap>
					<xCoord>433</xCoord>
					<yCoord>236</yCoord>
					</edgeMap>
					<edgeMap>
					<xCoord>432</xCoord>
					<yCoord>235</yCoord>
					</edgeMap>
					<edgeMap>
					<xCoord>432</xCoord>
					<yCoord>234</yCoord>
					</edgeMap>
					<edgeMap>
					<xCoord>431</xCoord>
					<yCoord>235</yCoord>
					</edgeMap>
					<edgeMap>
					<xCoord>430</xCoord>
					<yCoord>235</yCoord>
					</edgeMap>
					<edgeMap>
					<xCoord>429</xCoord>
					<yCoord>236</yCoord>
					</edgeMap>
					<edgeMap>
					<xCoord>428</xCoord>
					<yCoord>236</yCoord>
					</edgeMap>
					<edgeMap>
					<xCoord>427</xCoord>
					<yCoord>236</yCoord>
					</edgeMap>
					<edgeMap>
					<xCoord>426</xCoord>
					<yCoord>236</yCoord>
					</edgeMap>
					<edgeMap>
					<xCoord>425</xCoord>
					<yCoord>237</yCoord>
					</edgeMap>
					<edgeMap>
					<xCoord>424</xCoord>
					<yCoord>237</yCoord>
					</edgeMap>
					<edgeMap>
					<xCoord>423</xCoord>
					<yCoord>237</yCoord>
					</edgeMap>
				</roi>
				<roi>
					<imageZposition>-182.25</imageZposition>
					<imageSOP_UID>1.3.6.1.4.1.14519.5.2.1.6279.6001.989566316470195901518155275593</imageSOP_UID>
					<inclusion>TRUE</inclusion>
					<edgeMap>
					<xCoord>424</xCoord>
					<yCoord>231</yCoord>
					</edgeMap>
					<edgeMap>
					<xCoord>423</xCoord>
					<yCoord>232</yCoord>
					</edgeMap>
					<edgeMap>
					<xCoord>422</xCoord>
					<yCoord>232</yCoord>
					</edgeMap>
					<edgeMap>
					<xCoord>421</xCoord>
					<yCoord>233</yCoord>
					</edgeMap>
					<edgeMap>
					<xCoord>420</xCoord>
					<yCoord>233</yCoord>
					</edgeMap>
					<edgeMap>
					<xCoord>419</xCoord>
					<yCoord>234</yCoord>
					</edgeMap>
					<edgeMap>
					<xCoord>418</xCoord>
					<yCoord>234</yCoord>
					</edgeMap>
					<edgeMap>
					<xCoord>418</xCoord>
					<yCoord>235</yCoord>
					</edgeMap>
					<edgeMap>
					<xCoord>417</xCoord>
					<yCoord>236</yCoord>
					</edgeMap>
					<edgeMap>
					<xCoord>417</xCoord>
					<yCoord>237</yCoord>
					</edgeMap>
					<edgeMap>
					<xCoord>417</xCoord>
					<yCoord>238</yCoord>
					</edgeMap>
					<edgeMap>
					<xCoord>417</xCoord>
					<yCoord>239</yCoord>
					</edgeMap>
					<edgeMap>
					<xCoord>417</xCoord>
					<yCoord>240</yCoord>
					</edgeMap>
					<edgeMap>
					<xCoord>417</xCoord>
					<yCoord>241</yCoord>
					</edgeMap>
					<edgeMap>
					<xCoord>417</xCoord>
					<yCoord>242</yCoord>
					</edgeMap>
					<edgeMap>
					<xCoord>417</xCoord>
					<yCoord>243</yCoord>
					</edgeMap>
					<edgeMap>
					<xCoord>418</xCoord>
					<yCoord>244</yCoord>
					</edgeMap>
					<edgeMap>
					<xCoord>418</xCoord>
					<yCoord>245</yCoord>
					</edgeMap>
					<edgeMap>
					<xCoord>419</xCoord>
					<yCoord>246</yCoord>
					</edgeMap>
					<edgeMap>
					<xCoord>419</xCoord>
					<yCoord>247</yCoord>
					</edgeMap>
					<edgeMap>
					<xCoord>419</xCoord>
					<yCoord>248</yCoord>
					</edgeMap>
					<edgeMap>
					<xCoord>420</xCoord>
					<yCoord>249</yCoord>
					</edgeMap>
					<edgeMap>
					<xCoord>420</xCoord>
					<yCoord>250</yCoord>
					</edgeMap>
					<edgeMap>
					<xCoord>421</xCoord>
					<yCoord>250</yCoord>
					</edgeMap>
					<edgeMap>
					<xCoord>422</xCoord>
					<yCoord>250</yCoord>
					</edgeMap>
					<edgeMap>
					<xCoord>423</xCoord>
					<yCoord>249</yCoord>
					</edgeMap>
					<edgeMap>
					<xCoord>424</xCoord>
					<yCoord>249</yCoord>
					</edgeMap>
					<edgeMap>
					<xCoord>425</xCoord>
					<yCoord>249</yCoord>
					</edgeMap>
					<edgeMap>
					<xCoord>426</xCoord>
					<yCoord>248</yCoord>
					</edgeMap>
					<edgeMap>
					<xCoord>427</xCoord>
					<yCoord>247</yCoord>
					</edgeMap>
					<edgeMap>
					<xCoord>428</xCoord>
					<yCoord>246</yCoord>
					</edgeMap>
					<edgeMap>
					<xCoord>429</xCoord>
					<yCoord>245</yCoord>
					</edgeMap>
					<edgeMap>
					<xCoord>430</xCoord>
					<yCoord>244</yCoord>
					</edgeMap>
					<edgeMap>
					<xCoord>431</xCoord>
					<yCoord>243</yCoord>
					</edgeMap>
					<edgeMap>
					<xCoord>432</xCoord>
					<yCoord>242</yCoord>
					</edgeMap>
					<edgeMap>
					<xCoord>432</xCoord>
					<yCoord>241</yCoord>
					</edgeMap>
					<edgeMap>
					<xCoord>432</xCoord>
					<yCoord>240</yCoord>
					</edgeMap>
					<edgeMap>
					<xCoord>433</xCoord>
					<yCoord>239</yCoord>
					</edgeMap>
					<edgeMap>
					<xCoord>433</xCoord>
					<yCoord>238</yCoord>
					</edgeMap>
					<edgeMap>
					<xCoord>433</xCoord>
					<yCoord>237</yCoord>
					</edgeMap>
					<edgeMap>
					<xCoord>433</xCoord>
					<yCoord>236</yCoord>
					</edgeMap>
					<edgeMap>
					<xCoord>432</xCoord>
					<yCoord>235</yCoord>
					</edgeMap>
					<edgeMap>
					<xCoord>432</xCoord>
					<yCoord>234</yCoord>
					</edgeMap>
					<edgeMap>
					<xCoord>431</xCoord>
					<yCoord>233</yCoord>
					</edgeMap>
					<edgeMap>
					<xCoord>431</xCoord>
					<yCoord>232</yCoord>
					</edgeMap>
					<edgeMap>
					<xCoord>430</xCoord>
					<yCoord>232</yCoord>
					</edgeMap>
					<edgeMap>
					<xCoord>429</xCoord>
					<yCoord>232</yCoord>
					</edgeMap>
					<edgeMap>
					<xCoord>428</xCoord>
					<yCoord>232</yCoord>
					</edgeMap>
					<edgeMap>
					<xCoord>427</xCoord>
					<yCoord>231</yCoord>
					</edgeMap>
					<edgeMap>
					<xCoord>426</xCoord>
					<yCoord>231</yCoord>
					</edgeMap>
					<edgeMap>
					<xCoord>425</xCoord>
					<yCoord>231</yCoord>
					</edgeMap>
					<edgeMap>
					<xCoord>424</xCoord>
					<yCoord>231</yCoord>
					</edgeMap>
				</roi>
				<roi>
					<imageZposition>-184.75</imageZposition>
					<imageSOP_UID>1.3.6.1.4.1.14519.5.2.1.6279.6001.132936746023792248976687478868</imageSOP_UID>
					<inclusion>TRUE</inclusion>
					<edgeMap>
					<xCoord>428</xCoord>
					<yCoord>231</yCoord>
					</edgeMap>
					<edgeMap>
					<xCoord>427</xCoord>
					<yCoord>231</yCoord>
					</edgeMap>
					<edgeMap>
					<xCoord>426</xCoord>
					<yCoord>231</yCoord>
					</edgeMap>
					<edgeMap>
					<xCoord>425</xCoord>
					<yCoord>231</yCoord>
					</edgeMap>
					<edgeMap>
					<xCoord>424</xCoord>
					<yCoord>231</yCoord>
					</edgeMap>
					<edgeMap>
					<xCoord>423</xCoord>
					<yCoord>231</yCoord>
					</edgeMap>
					<edgeMap>
					<xCoord>422</xCoord>
					<yCoord>232</yCoord>
					</edgeMap>
					<edgeMap>
					<xCoord>421</xCoord>
					<yCoord>233</yCoord>
					</edgeMap>
					<edgeMap>
					<xCoord>420</xCoord>
					<yCoord>233</yCoord>
					</edgeMap>
					<edgeMap>
					<xCoord>419</xCoord>
					<yCoord>234</yCoord>
					</edgeMap>
					<edgeMap>
					<xCoord>418</xCoord>
					<yCoord>235</yCoord>
					</edgeMap>
					<edgeMap>
					<xCoord>417</xCoord>
					<yCoord>236</yCoord>
					</edgeMap>
					<edgeMap>
					<xCoord>417</xCoord>
					<yCoord>237</yCoord>
					</edgeMap>
					<edgeMap>
					<xCoord>416</xCoord>
					<yCoord>238</yCoord>
					</edgeMap>
					<edgeMap>
					<xCoord>417</xCoord>
					<yCoord>239</yCoord>
					</edgeMap>
					<edgeMap>
					<xCoord>417</xCoord>
					<yCoord>240</yCoord>
					</edgeMap>
					<edgeMap>
					<xCoord>417</xCoord>
					<yCoord>241</yCoord>
					</edgeMap>
					<edgeMap>
					<xCoord>418</xCoord>
					<yCoord>242</yCoord>
					</edgeMap>
					<edgeMap>
					<xCoord>418</xCoord>
					<yCoord>243</yCoord>
					</edgeMap>
					<edgeMap>
					<xCoord>419</xCoord>
					<yCoord>244</yCoord>
					</edgeMap>
					<edgeMap>
					<xCoord>419</xCoord>
					<yCoord>245</yCoord>
					</edgeMap>
					<edgeMap>
					<xCoord>419</xCoord>
					<yCoord>246</yCoord>
					</edgeMap>
					<edgeMap>
					<xCoord>419</xCoord>
					<yCoord>247</yCoord>
					</edgeMap>
					<edgeMap>
					<xCoord>420</xCoord>
					<yCoord>247</yCoord>
					</edgeMap>
					<edgeMap>
					<xCoord>421</xCoord>
					<yCoord>247</yCoord>
					</edgeMap>
					<edgeMap>
					<xCoord>422</xCoord>
					<yCoord>247</yCoord>
					</edgeMap>
					<edgeMap>
					<xCoord>423</xCoord>
					<yCoord>247</yCoord>
					</edgeMap>
					<edgeMap>
					<xCoord>424</xCoord>
					<yCoord>246</yCoord>
					</edgeMap>
					<edgeMap>
					<xCoord>425</xCoord>
					<yCoord>246</yCoord>
					</edgeMap>
					<edgeMap>
					<xCoord>426</xCoord>
					<yCoord>246</yCoord>
					</edgeMap>
					<edgeMap>
					<xCoord>426</xCoord>
					<yCoord>245</yCoord>
					</edgeMap>
					<edgeMap>
					<xCoord>427</xCoord>
					<yCoord>245</yCoord>
					</edgeMap>
					<edgeMap>
					<xCoord>428</xCoord>
					<yCoord>244</yCoord>
					</edgeMap>
					<edgeMap>
					<xCoord>429</xCoord>
					<yCoord>244</yCoord>
					</edgeMap>
					<edgeMap>
					<xCoord>430</xCoord>
					<yCoord>243</yCoord>
					</edgeMap>
					<edgeMap>
					<xCoord>431</xCoord>
					<yCoord>242</yCoord>
					</edgeMap>
					<edgeMap>
					<xCoord>431</xCoord>
					<yCoord>241</yCoord>
					</edgeMap>
					<edgeMap>
					<xCoord>431</xCoord>
					<yCoord>240</yCoord>
					</edgeMap>
					<edgeMap>
					<xCoord>432</xCoord>
					<yCoord>239</yCoord>
					</edgeMap>
					<edgeMap>
					<xCoord>432</xCoord>
					<yCoord>238</yCoord>
					</edgeMap>
					<edgeMap>
					<xCoord>433</xCoord>
					<yCoord>238</yCoord>
					</edgeMap>
					<edgeMap>
					<xCoord>433</xCoord>
					<yCoord>237</yCoord>
					</edgeMap>
					<edgeMap>
					<xCoord>433</xCoord>
					<yCoord>236</yCoord>
					</edgeMap>
					<edgeMap>
					<xCoord>433</xCoord>
					<yCoord>235</yCoord>
					</edgeMap>
					<edgeMap>
					<xCoord>433</xCoord>
					<yCoord>234</yCoord>
					</edgeMap>
					<edgeMap>
					<xCoord>432</xCoord>
					<yCoord>233</yCoord>
					</edgeMap>
					<edgeMap>
					<xCoord>431</xCoord>
					<yCoord>233</yCoord>
					</edgeMap>
					<edgeMap>
					<xCoord>430</xCoord>
					<yCoord>232</yCoord>
					</edgeMap>
					<edgeMap>
					<xCoord>429</xCoord>
					<yCoord>231</yCoord>
					</edgeMap>
					<edgeMap>
					<xCoord>428</xCoord>
					<yCoord>231</yCoord>
					</edgeMap>
				</roi>
				<roi>
					<imageZposition>-187.25</imageZposition>
					<imageSOP_UID>1.3.6.1.4.1.14519.5.2.1.6279.6001.229336341057917633496497781339</imageSOP_UID>
					<inclusion>TRUE</inclusion>
					<edgeMap>
					<xCoord>425</xCoord>
					<yCoord>233</yCoord>
					</edgeMap>
					<edgeMap>
					<xCoord>424</xCoord>
					<yCoord>234</yCoord>
					</edgeMap>
					<edgeMap>
					<xCoord>423</xCoord>
					<yCoord>235</yCoord>
					</edgeMap>
					<edgeMap>
					<xCoord>422</xCoord>
					<yCoord>235</yCoord>
					</edgeMap>
					<edgeMap>
					<xCoord>421</xCoord>
					<yCoord>236</yCoord>
					</edgeMap>
					<edgeMap>
					<xCoord>420</xCoord>
					<yCoord>237</yCoord>
					</edgeMap>
					<edgeMap>
					<xCoord>419</xCoord>
					<yCoord>237</yCoord>
					</edgeMap>
					<edgeMap>
					<xCoord>419</xCoord>
					<yCoord>238</yCoord>
					</edgeMap>
					<edgeMap>
					<xCoord>419</xCoord>
					<yCoord>239</yCoord>
					</edgeMap>
					<edgeMap>
					<xCoord>419</xCoord>
					<yCoord>240</yCoord>
					</edgeMap>
					<edgeMap>
					<xCoord>419</xCoord>
					<yCoord>241</yCoord>
					</edgeMap>
					<edgeMap>
					<xCoord>419</xCoord>
					<yCoord>242</yCoord>
					</edgeMap>
					<edgeMap>
					<xCoord>419</xCoord>
					<yCoord>243</yCoord>
					</edgeMap>
					<edgeMap>
					<xCoord>419</xCoord>
					<yCoord>244</yCoord>
					</edgeMap>
					<edgeMap>
					<xCoord>420</xCoord>
					<yCoord>244</yCoord>
					</edgeMap>
					<edgeMap>
					<xCoord>421</xCoord>
					<yCoord>243</yCoord>
					</edgeMap>
					<edgeMap>
					<xCoord>422</xCoord>
					<yCoord>243</yCoord>
					</edgeMap>
					<edgeMap>
					<xCoord>423</xCoord>
					<yCoord>243</yCoord>
					</edgeMap>
					<edgeMap>
					<xCoord>424</xCoord>
					<yCoord>243</yCoord>
					</edgeMap>
					<edgeMap>
					<xCoord>425</xCoord>
					<yCoord>243</yCoord>
					</edgeMap>
					<edgeMap>
					<xCoord>426</xCoord>
					<yCoord>243</yCoord>
					</edgeMap>
					<edgeMap>
					<xCoord>427</xCoord>
					<yCoord>243</yCoord>
					</edgeMap>
					<edgeMap>
					<xCoord>428</xCoord>
					<yCoord>243</yCoord>
					</edgeMap>
					<edgeMap>
					<xCoord>429</xCoord>
					<yCoord>243</yCoord>
					</edgeMap>
					<edgeMap>
					<xCoord>430</xCoord>
					<yCoord>242</yCoord>
					</edgeMap>
					<edgeMap>
					<xCoord>431</xCoord>
					<yCoord>242</yCoord>
					</edgeMap>
					<edgeMap>
					<xCoord>431</xCoord>
					<yCoord>241</yCoord>
					</edgeMap>
					<edgeMap>
					<xCoord>431</xCoord>
					<yCoord>240</yCoord>
					</edgeMap>
					<edgeMap>
					<xCoord>431</xCoord>
					<yCoord>239</yCoord>
					</edgeMap>
					<edgeMap>
					<xCoord>430</xCoord>
					<yCoord>238</yCoord>
					</edgeMap>
					<edgeMap>
					<xCoord>430</xCoord>
					<yCoord>237</yCoord>
					</edgeMap>
					<edgeMap>
					<xCoord>430</xCoord>
					<yCoord>236</yCoord>
					</edgeMap>
					<edgeMap>
					<xCoord>430</xCoord>
					<yCoord>235</yCoord>
					</edgeMap>
					<edgeMap>
					<xCoord>429</xCoord>
					<yCoord>235</yCoord>
					</edgeMap>
					<edgeMap>
					<xCoord>428</xCoord>
					<yCoord>234</yCoord>
					</edgeMap>
					<edgeMap>
					<xCoord>427</xCoord>
					<yCoord>234</yCoord>
					</edgeMap>
					<edgeMap>
					<xCoord>426</xCoord>
					<yCoord>233</yCoord>
					</edgeMap>
					<edgeMap>
					<xCoord>425</xCoord>
					<yCoord>233</yCoord>
					</edgeMap>
				</roi>
			</unblindedReadNodule>
			<unblindedReadNodule>
				<noduleID>9</noduleID>
				<characteristics>
					<subtlety>5</subtlety>
					<internalStructure>1</internalStructure>
					<calcification>6</calcification>
					<sphericity>5</sphericity>
					<margin>5</margin>
					<lobulation>4</lobulation>
					<spiculation>1</spiculation>
					<texture>5</texture>
					<malignancy>3</malignancy>
				</characteristics>
				<roi>
					<imageZposition>-142.25</imageZposition>
					<imageSOP_UID>1.3.6.1.4.1.14519.5.2.1.6279.6001.260298197426491470659377726218</imageSOP_UID>
					<inclusion>TRUE</inclusion>
					<edgeMap>
					<xCoord>373</xCoord>
					<yCoord>196</yCoord>
					</edgeMap>
					<edgeMap>
					<xCoord>372</xCoord>
					<yCoord>195</yCoord>
					</edgeMap>
					<edgeMap>
					<xCoord>372</xCoord>
					<yCoord>194</yCoord>
					</edgeMap>
					<edgeMap>
					<xCoord>372</xCoord>
					<yCoord>193</yCoord>
					</edgeMap>
					<edgeMap>
					<xCoord>373</xCoord>
					<yCoord>192</yCoord>
					</edgeMap>
					<edgeMap>
					<xCoord>374</xCoord>
					<yCoord>191</yCoord>
					</edgeMap>
					<edgeMap>
					<xCoord>374</xCoord>
					<yCoord>190</yCoord>
					</edgeMap>
					<edgeMap>
					<xCoord>375</xCoord>
					<yCoord>190</yCoord>
					</edgeMap>
					<edgeMap>
					<xCoord>376</xCoord>
					<yCoord>190</yCoord>
					</edgeMap>
					<edgeMap>
					<xCoord>377</xCoord>
					<yCoord>190</yCoord>
					</edgeMap>
					<edgeMap>
					<xCoord>378</xCoord>
					<yCoord>190</yCoord>
					</edgeMap>
					<edgeMap>
					<xCoord>379</xCoord>
					<yCoord>190</yCoord>
					</edgeMap>
					<edgeMap>
					<xCoord>380</xCoord>
					<yCoord>190</yCoord>
					</edgeMap>
					<edgeMap>
					<xCoord>381</xCoord>
					<yCoord>190</yCoord>
					</edgeMap>
					<edgeMap>
					<xCoord>382</xCoord>
					<yCoord>190</yCoord>
					</edgeMap>
					<edgeMap>
					<xCoord>383</xCoord>
					<yCoord>190</yCoord>
					</edgeMap>
					<edgeMap>
					<xCoord>384</xCoord>
					<yCoord>191</yCoord>
					</edgeMap>
					<edgeMap>
					<xCoord>385</xCoord>
					<yCoord>191</yCoord>
					</edgeMap>
					<edgeMap>
					<xCoord>386</xCoord>
					<yCoord>192</yCoord>
					</edgeMap>
					<edgeMap>
					<xCoord>386</xCoord>
					<yCoord>193</yCoord>
					</edgeMap>
					<edgeMap>
					<xCoord>386</xCoord>
					<yCoord>194</yCoord>
					</edgeMap>
					<edgeMap>
					<xCoord>387</xCoord>
					<yCoord>195</yCoord>
					</edgeMap>
					<edgeMap>
					<xCoord>386</xCoord>
					<yCoord>196</yCoord>
					</edgeMap>
					<edgeMap>
					<xCoord>385</xCoord>
					<yCoord>196</yCoord>
					</edgeMap>
					<edgeMap>
					<xCoord>384</xCoord>
					<yCoord>196</yCoord>
					</edgeMap>
					<edgeMap>
					<xCoord>383</xCoord>
					<yCoord>196</yCoord>
					</edgeMap>
					<edgeMap>
					<xCoord>382</xCoord>
					<yCoord>197</yCoord>
					</edgeMap>
					<edgeMap>
					<xCoord>382</xCoord>
					<yCoord>198</yCoord>
					</edgeMap>
					<edgeMap>
					<xCoord>381</xCoord>
					<yCoord>198</yCoord>
					</edgeMap>
					<edgeMap>
					<xCoord>380</xCoord>
					<yCoord>199</yCoord>
					</edgeMap>
					<edgeMap>
					<xCoord>379</xCoord>
					<yCoord>200</yCoord>
					</edgeMap>
					<edgeMap>
					<xCoord>378</xCoord>
					<yCoord>200</yCoord>
					</edgeMap>
					<edgeMap>
					<xCoord>377</xCoord>
					<yCoord>199</yCoord>
					</edgeMap>
					<edgeMap>
					<xCoord>376</xCoord>
					<yCoord>199</yCoord>
					</edgeMap>
					<edgeMap>
					<xCoord>375</xCoord>
					<yCoord>198</yCoord>
					</edgeMap>
					<edgeMap>
					<xCoord>374</xCoord>
					<yCoord>197</yCoord>
					</edgeMap>
					<edgeMap>
					<xCoord>373</xCoord>
					<yCoord>197</yCoord>
					</edgeMap>
					<edgeMap>
					<xCoord>373</xCoord>
					<yCoord>196</yCoord>
					</edgeMap>
				</roi>
				<roi>
					<imageZposition>-144.75</imageZposition>
					<imageSOP_UID>1.3.6.1.4.1.14519.5.2.1.6279.6001.212500563746115130019818517496</imageSOP_UID>
					<inclusion>TRUE</inclusion>
					<edgeMap>
					<xCoord>374</xCoord>
					<yCoord>197</yCoord>
					</edgeMap>
					<edgeMap>
					<xCoord>373</xCoord>
					<yCoord>196</yCoord>
					</edgeMap>
					<edgeMap>
					<xCoord>373</xCoord>
					<yCoord>195</yCoord>
					</edgeMap>
					<edgeMap>
					<xCoord>372</xCoord>
					<yCoord>194</yCoord>
					</edgeMap>
					<edgeMap>
					<xCoord>372</xCoord>
					<yCoord>193</yCoord>
					</edgeMap>
					<edgeMap>
					<xCoord>373</xCoord>
					<yCoord>192</yCoord>
					</edgeMap>
					<edgeMap>
					<xCoord>373</xCoord>
					<yCoord>191</yCoord>
					</edgeMap>
					<edgeMap>
					<xCoord>373</xCoord>
					<yCoord>190</yCoord>
					</edgeMap>
					<edgeMap>
					<xCoord>374</xCoord>
					<yCoord>189</yCoord>
					</edgeMap>
					<edgeMap>
					<xCoord>375</xCoord>
					<yCoord>189</yCoord>
					</edgeMap>
					<edgeMap>
					<xCoord>376</xCoord>
					<yCoord>190</yCoord>
					</edgeMap>
					<edgeMap>
					<xCoord>377</xCoord>
					<yCoord>190</yCoord>
					</edgeMap>
					<edgeMap>
					<xCoord>378</xCoord>
					<yCoord>190</yCoord>
					</edgeMap>
					<edgeMap>
					<xCoord>379</xCoord>
					<yCoord>189</yCoord>
					</edgeMap>
					<edgeMap>
					<xCoord>380</xCoord>
					<yCoord>189</yCoord>
					</edgeMap>
					<edgeMap>
					<xCoord>381</xCoord>
					<yCoord>189</yCoord>
					</edgeMap>
					<edgeMap>
					<xCoord>381</xCoord>
					<yCoord>188</yCoord>
					</edgeMap>
					<edgeMap>
					<xCoord>382</xCoord>
					<yCoord>188</yCoord>
					</edgeMap>
					<edgeMap>
					<xCoord>383</xCoord>
					<yCoord>188</yCoord>
					</edgeMap>
					<edgeMap>
					<xCoord>384</xCoord>
					<yCoord>189</yCoord>
					</edgeMap>
					<edgeMap>
					<xCoord>384</xCoord>
					<yCoord>190</yCoord>
					</edgeMap>
					<edgeMap>
					<xCoord>384</xCoord>
					<yCoord>191</yCoord>
					</edgeMap>
					<edgeMap>
					<xCoord>385</xCoord>
					<yCoord>191</yCoord>
					</edgeMap>
					<edgeMap>
					<xCoord>385</xCoord>
					<yCoord>192</yCoord>
					</edgeMap>
					<edgeMap>
					<xCoord>385</xCoord>
					<yCoord>193</yCoord>
					</edgeMap>
					<edgeMap>
					<xCoord>385</xCoord>
					<yCoord>194</yCoord>
					</edgeMap>
					<edgeMap>
					<xCoord>385</xCoord>
					<yCoord>195</yCoord>
					</edgeMap>
					<edgeMap>
					<xCoord>384</xCoord>
					<yCoord>196</yCoord>
					</edgeMap>
					<edgeMap>
					<xCoord>383</xCoord>
					<yCoord>197</yCoord>
					</edgeMap>
					<edgeMap>
					<xCoord>382</xCoord>
					<yCoord>198</yCoord>
					</edgeMap>
					<edgeMap>
					<xCoord>381</xCoord>
					<yCoord>199</yCoord>
					</edgeMap>
					<edgeMap>
					<xCoord>380</xCoord>
					<yCoord>199</yCoord>
					</edgeMap>
					<edgeMap>
					<xCoord>379</xCoord>
					<yCoord>200</yCoord>
					</edgeMap>
					<edgeMap>
					<xCoord>378</xCoord>
					<yCoord>200</yCoord>
					</edgeMap>
					<edgeMap>
					<xCoord>377</xCoord>
					<yCoord>200</yCoord>
					</edgeMap>
					<edgeMap>
					<xCoord>376</xCoord>
					<yCoord>199</yCoord>
					</edgeMap>
					<edgeMap>
					<xCoord>375</xCoord>
					<yCoord>198</yCoord>
					</edgeMap>
					<edgeMap>
					<xCoord>374</xCoord>
					<yCoord>197</yCoord>
					</edgeMap>
				</roi>
				<roi>
					<imageZposition>-147.25</imageZposition>
					<imageSOP_UID>1.3.6.1.4.1.14519.5.2.1.6279.6001.246956049512561900070698373364</imageSOP_UID>
					<inclusion>TRUE</inclusion>
					<edgeMap>
					<xCoord>374</xCoord>
					<yCoord>196</yCoord>
					</edgeMap>
					<edgeMap>
					<xCoord>373</xCoord>
					<yCoord>195</yCoord>
					</edgeMap>
					<edgeMap>
					<xCoord>373</xCoord>
					<yCoord>194</yCoord>
					</edgeMap>
					<edgeMap>
					<xCoord>374</xCoord>
					<yCoord>193</yCoord>
					</edgeMap>
					<edgeMap>
					<xCoord>374</xCoord>
					<yCoord>192</yCoord>
					</edgeMap>
					<edgeMap>
					<xCoord>375</xCoord>
					<yCoord>192</yCoord>
					</edgeMap>
					<edgeMap>
					<xCoord>376</xCoord>
					<yCoord>191</yCoord>
					</edgeMap>
					<edgeMap>
					<xCoord>377</xCoord>
					<yCoord>191</yCoord>
					</edgeMap>
					<edgeMap>
					<xCoord>378</xCoord>
					<yCoord>191</yCoord>
					</edgeMap>
					<edgeMap>
					<xCoord>379</xCoord>
					<yCoord>191</yCoord>
					</edgeMap>
					<edgeMap>
					<xCoord>380</xCoord>
					<yCoord>191</yCoord>
					</edgeMap>
					<edgeMap>
					<xCoord>381</xCoord>
					<yCoord>191</yCoord>
					</edgeMap>
					<edgeMap>
					<xCoord>382</xCoord>
					<yCoord>191</yCoord>
					</edgeMap>
					<edgeMap>
					<xCoord>383</xCoord>
					<yCoord>191</yCoord>
					</edgeMap>
					<edgeMap>
					<xCoord>384</xCoord>
					<yCoord>192</yCoord>
					</edgeMap>
					<edgeMap>
					<xCoord>385</xCoord>
					<yCoord>193</yCoord>
					</edgeMap>
					<edgeMap>
					<xCoord>384</xCoord>
					<yCoord>194</yCoord>
					</edgeMap>
					<edgeMap>
					<xCoord>383</xCoord>
					<yCoord>195</yCoord>
					</edgeMap>
					<edgeMap>
					<xCoord>382</xCoord>
					<yCoord>196</yCoord>
					</edgeMap>
					<edgeMap>
					<xCoord>381</xCoord>
					<yCoord>197</yCoord>
					</edgeMap>
					<edgeMap>
					<xCoord>380</xCoord>
					<yCoord>198</yCoord>
					</edgeMap>
					<edgeMap>
					<xCoord>379</xCoord>
					<yCoord>199</yCoord>
					</edgeMap>
					<edgeMap>
					<xCoord>378</xCoord>
					<yCoord>199</yCoord>
					</edgeMap>
					<edgeMap>
					<xCoord>377</xCoord>
					<yCoord>200</yCoord>
					</edgeMap>
					<edgeMap>
					<xCoord>376</xCoord>
					<yCoord>200</yCoord>
					</edgeMap>
					<edgeMap>
					<xCoord>375</xCoord>
					<yCoord>199</yCoord>
					</edgeMap>
					<edgeMap>
					<xCoord>375</xCoord>
					<yCoord>198</yCoord>
					</edgeMap>
					<edgeMap>
					<xCoord>374</xCoord>
					<yCoord>197</yCoord>
					</edgeMap>
					<edgeMap>
					<xCoord>374</xCoord>
					<yCoord>196</yCoord>
					</edgeMap>
				</roi>
			</unblindedReadNodule>
			<unblindedReadNodule>
				<noduleID>10</noduleID>
				<characteristics>
					<subtlety>5</subtlety>
					<internalStructure>1</internalStructure>
					<calcification>6</calcification>
					<sphericity>5</sphericity>
					<margin>5</margin>
					<lobulation>4</lobulation>
					<spiculation>1</spiculation>
					<texture>5</texture>
					<malignancy>3</malignancy>
				</characteristics>
				<roi>
					<imageZposition>-112.25</imageZposition>
					<imageSOP_UID>1.3.6.1.4.1.14519.5.2.1.6279.6001.257584809248073067062224030266</imageSOP_UID>
					<inclusion>TRUE</inclusion>
					<edgeMap>
					<xCoord>136</xCoord>
					<yCoord>286</yCoord>
					</edgeMap>
					<edgeMap>
					<xCoord>136</xCoord>
					<yCoord>285</yCoord>
					</edgeMap>
					<edgeMap>
					<xCoord>136</xCoord>
					<yCoord>284</yCoord>
					</edgeMap>
					<edgeMap>
					<xCoord>136</xCoord>
					<yCoord>283</yCoord>
					</edgeMap>
					<edgeMap>
					<xCoord>136</xCoord>
					<yCoord>282</yCoord>
					</edgeMap>
					<edgeMap>
					<xCoord>136</xCoord>
					<yCoord>281</yCoord>
					</edgeMap>
					<edgeMap>
					<xCoord>137</xCoord>
					<yCoord>280</yCoord>
					</edgeMap>
					<edgeMap>
					<xCoord>137</xCoord>
					<yCoord>279</yCoord>
					</edgeMap>
					<edgeMap>
					<xCoord>138</xCoord>
					<yCoord>279</yCoord>
					</edgeMap>
					<edgeMap>
					<xCoord>139</xCoord>
					<yCoord>279</yCoord>
					</edgeMap>
					<edgeMap>
					<xCoord>140</xCoord>
					<yCoord>279</yCoord>
					</edgeMap>
					<edgeMap>
					<xCoord>141</xCoord>
					<yCoord>279</yCoord>
					</edgeMap>
					<edgeMap>
					<xCoord>142</xCoord>
					<yCoord>280</yCoord>
					</edgeMap>
					<edgeMap>
					<xCoord>143</xCoord>
					<yCoord>279</yCoord>
					</edgeMap>
					<edgeMap>
					<xCoord>144</xCoord>
					<yCoord>279</yCoord>
					</edgeMap>
					<edgeMap>
					<xCoord>145</xCoord>
					<yCoord>279</yCoord>
					</edgeMap>
					<edgeMap>
					<xCoord>146</xCoord>
					<yCoord>280</yCoord>
					</edgeMap>
					<edgeMap>
					<xCoord>146</xCoord>
					<yCoord>281</yCoord>
					</edgeMap>
					<edgeMap>
					<xCoord>146</xCoord>
					<yCoord>282</yCoord>
					</edgeMap>
					<edgeMap>
					<xCoord>146</xCoord>
					<yCoord>283</yCoord>
					</edgeMap>
					<edgeMap>
					<xCoord>145</xCoord>
					<yCoord>284</yCoord>
					</edgeMap>
					<edgeMap>
					<xCoord>145</xCoord>
					<yCoord>285</yCoord>
					</edgeMap>
					<edgeMap>
					<xCoord>145</xCoord>
					<yCoord>286</yCoord>
					</edgeMap>
					<edgeMap>
					<xCoord>145</xCoord>
					<yCoord>287</yCoord>
					</edgeMap>
					<edgeMap>
					<xCoord>144</xCoord>
					<yCoord>287</yCoord>
					</edgeMap>
					<edgeMap>
					<xCoord>143</xCoord>
					<yCoord>287</yCoord>
					</edgeMap>
					<edgeMap>
					<xCoord>142</xCoord>
					<yCoord>287</yCoord>
					</edgeMap>
					<edgeMap>
					<xCoord>142</xCoord>
					<yCoord>288</yCoord>
					</edgeMap>
					<edgeMap>
					<xCoord>141</xCoord>
					<yCoord>289</yCoord>
					</edgeMap>
					<edgeMap>
					<xCoord>140</xCoord>
					<yCoord>289</yCoord>
					</edgeMap>
					<edgeMap>
					<xCoord>139</xCoord>
					<yCoord>289</yCoord>
					</edgeMap>
					<edgeMap>
					<xCoord>138</xCoord>
					<yCoord>288</yCoord>
					</edgeMap>
					<edgeMap>
					<xCoord>138</xCoord>
					<yCoord>287</yCoord>
					</edgeMap>
					<edgeMap>
					<xCoord>137</xCoord>
					<yCoord>286</yCoord>
					</edgeMap>
					<edgeMap>
					<xCoord>136</xCoord>
					<yCoord>286</yCoord>
					</edgeMap>
				</roi>
				<roi>
					<imageZposition>-114.75</imageZposition>
					<imageSOP_UID>1.3.6.1.4.1.14519.5.2.1.6279.6001.327880578664485829888533864005</imageSOP_UID>
					<inclusion>TRUE</inclusion>
					<edgeMap>
					<xCoord>136</xCoord>
					<yCoord>284</yCoord>
					</edgeMap>
					<edgeMap>
					<xCoord>136</xCoord>
					<yCoord>283</yCoord>
					</edgeMap>
					<edgeMap>
					<xCoord>136</xCoord>
					<yCoord>282</yCoord>
					</edgeMap>
					<edgeMap>
					<xCoord>136</xCoord>
					<yCoord>281</yCoord>
					</edgeMap>
					<edgeMap>
					<xCoord>136</xCoord>
					<yCoord>280</yCoord>
					</edgeMap>
					<edgeMap>
					<xCoord>136</xCoord>
					<yCoord>279</yCoord>
					</edgeMap>
					<edgeMap>
					<xCoord>137</xCoord>
					<yCoord>279</yCoord>
					</edgeMap>
					<edgeMap>
					<xCoord>137</xCoord>
					<yCoord>278</yCoord>
					</edgeMap>
					<edgeMap>
					<xCoord>138</xCoord>
					<yCoord>278</yCoord>
					</edgeMap>
					<edgeMap>
					<xCoord>139</xCoord>
					<yCoord>278</yCoord>
					</edgeMap>
					<edgeMap>
					<xCoord>140</xCoord>
					<yCoord>278</yCoord>
					</edgeMap>
					<edgeMap>
					<xCoord>141</xCoord>
					<yCoord>279</yCoord>
					</edgeMap>
					<edgeMap>
					<xCoord>142</xCoord>
					<yCoord>280</yCoord>
					</edgeMap>
					<edgeMap>
					<xCoord>142</xCoord>
					<yCoord>281</yCoord>
					</edgeMap>
					<edgeMap>
					<xCoord>143</xCoord>
					<yCoord>281</yCoord>
					</edgeMap>
					<edgeMap>
					<xCoord>144</xCoord>
					<yCoord>280</yCoord>
					</edgeMap>
					<edgeMap>
					<xCoord>145</xCoord>
					<yCoord>280</yCoord>
					</edgeMap>
					<edgeMap>
					<xCoord>146</xCoord>
					<yCoord>280</yCoord>
					</edgeMap>
					<edgeMap>
					<xCoord>147</xCoord>
					<yCoord>280</yCoord>
					</edgeMap>
					<edgeMap>
					<xCoord>147</xCoord>
					<yCoord>281</yCoord>
					</edgeMap>
					<edgeMap>
					<xCoord>147</xCoord>
					<yCoord>282</yCoord>
					</edgeMap>
					<edgeMap>
					<xCoord>147</xCoord>
					<yCoord>283</yCoord>
					</edgeMap>
					<edgeMap>
					<xCoord>146</xCoord>
					<yCoord>284</yCoord>
					</edgeMap>
					<edgeMap>
					<xCoord>145</xCoord>
					<yCoord>285</yCoord>
					</edgeMap>
					<edgeMap>
					<xCoord>144</xCoord>
					<yCoord>285</yCoord>
					</edgeMap>
					<edgeMap>
					<xCoord>144</xCoord>
					<yCoord>286</yCoord>
					</edgeMap>
					<edgeMap>
					<xCoord>143</xCoord>
					<yCoord>287</yCoord>
					</edgeMap>
					<edgeMap>
					<xCoord>142</xCoord>
					<yCoord>287</yCoord>
					</edgeMap>
					<edgeMap>
					<xCoord>141</xCoord>
					<yCoord>287</yCoord>
					</edgeMap>
					<edgeMap>
					<xCoord>140</xCoord>
					<yCoord>287</yCoord>
					</edgeMap>
					<edgeMap>
					<xCoord>139</xCoord>
					<yCoord>288</yCoord>
					</edgeMap>
					<edgeMap>
					<xCoord>138</xCoord>
					<yCoord>288</yCoord>
					</edgeMap>
					<edgeMap>
					<xCoord>137</xCoord>
					<yCoord>287</yCoord>
					</edgeMap>
					<edgeMap>
					<xCoord>136</xCoord>
					<yCoord>286</yCoord>
					</edgeMap>
					<edgeMap>
					<xCoord>136</xCoord>
					<yCoord>285</yCoord>
					</edgeMap>
					<edgeMap>
					<xCoord>136</xCoord>
					<yCoord>284</yCoord>
					</edgeMap>
				</roi>
			</unblindedReadNodule>
			<unblindedReadNodule>
				<noduleID>11</noduleID>
				<roi>
					<imageZposition>-159.75</imageZposition>
					<imageSOP_UID>1.3.6.1.4.1.14519.5.2.1.6279.6001.330630395752820887905429792024</imageSOP_UID>
					<inclusion>TRUE</inclusion>
					<edgeMap>
					<xCoord>429</xCoord>
					<yCoord>340</yCoord>
					</edgeMap>
				</roi>
			</unblindedReadNodule>
			<unblindedReadNodule>
				<noduleID>12</noduleID>
				<roi>
					<imageZposition>-124.75</imageZposition>
					<imageSOP_UID>1.3.6.1.4.1.14519.5.2.1.6279.6001.182974411098280818804858578188</imageSOP_UID>
					<inclusion>TRUE</inclusion>
					<edgeMap>
					<xCoord>133</xCoord>
					<yCoord>227</yCoord>
					</edgeMap>
				</roi>
			</unblindedReadNodule>
			<unblindedReadNodule>
				<noduleID>13</noduleID>
				<characteristics>
					<subtlety>5</subtlety>
					<internalStructure>1</internalStructure>
					<calcification>6</calcification>
					<sphericity>5</sphericity>
					<margin>4</margin>
					<lobulation>1</lobulation>
					<spiculation>5</spiculation>
					<texture>4</texture>
					<malignancy>4</malignancy>
				</characteristics>
				<roi>
					<imageZposition>-54.75</imageZposition>
					<imageSOP_UID>1.3.6.1.4.1.14519.5.2.1.6279.6001.695730243898970206755131170391</imageSOP_UID>
					<inclusion>TRUE</inclusion>
					<edgeMap>
					<xCoord>342</xCoord>
					<yCoord>274</yCoord>
					</edgeMap>
					<edgeMap>
					<xCoord>341</xCoord>
					<yCoord>275</yCoord>
					</edgeMap>
					<edgeMap>
					<xCoord>340</xCoord>
					<yCoord>275</yCoord>
					</edgeMap>
					<edgeMap>
					<xCoord>339</xCoord>
					<yCoord>275</yCoord>
					</edgeMap>
					<edgeMap>
					<xCoord>338</xCoord>
					<yCoord>275</yCoord>
					</edgeMap>
					<edgeMap>
					<xCoord>337</xCoord>
					<yCoord>275</yCoord>
					</edgeMap>
					<edgeMap>
					<xCoord>336</xCoord>
					<yCoord>276</yCoord>
					</edgeMap>
					<edgeMap>
					<xCoord>336</xCoord>
					<yCoord>277</yCoord>
					</edgeMap>
					<edgeMap>
					<xCoord>336</xCoord>
					<yCoord>278</yCoord>
					</edgeMap>
					<edgeMap>
					<xCoord>335</xCoord>
					<yCoord>279</yCoord>
					</edgeMap>
					<edgeMap>
					<xCoord>336</xCoord>
					<yCoord>280</yCoord>
					</edgeMap>
					<edgeMap>
					<xCoord>337</xCoord>
					<yCoord>280</yCoord>
					</edgeMap>
					<edgeMap>
					<xCoord>338</xCoord>
					<yCoord>280</yCoord>
					</edgeMap>
					<edgeMap>
					<xCoord>339</xCoord>
					<yCoord>280</yCoord>
					</edgeMap>
					<edgeMap>
					<xCoord>340</xCoord>
					<yCoord>280</yCoord>
					</edgeMap>
					<edgeMap>
					<xCoord>341</xCoord>
					<yCoord>279</yCoord>
					</edgeMap>
					<edgeMap>
					<xCoord>342</xCoord>
					<yCoord>279</yCoord>
					</edgeMap>
					<edgeMap>
					<xCoord>343</xCoord>
					<yCoord>279</yCoord>
					</edgeMap>
					<edgeMap>
					<xCoord>343</xCoord>
					<yCoord>278</yCoord>
					</edgeMap>
					<edgeMap>
					<xCoord>343</xCoord>
					<yCoord>277</yCoord>
					</edgeMap>
					<edgeMap>
					<xCoord>342</xCoord>
					<yCoord>276</yCoord>
					</edgeMap>
					<edgeMap>
					<xCoord>342</xCoord>
					<yCoord>275</yCoord>
					</edgeMap>
					<edgeMap>
					<xCoord>342</xCoord>
					<yCoord>274</yCoord>
					</edgeMap>
				</roi>
				<roi>
					<imageZposition>-57.25</imageZposition>
					<imageSOP_UID>1.3.6.1.4.1.14519.5.2.1.6279.6001.100667170857652392276905417416</imageSOP_UID>
					<inclusion>TRUE</inclusion>
					<edgeMap>
					<xCoord>340</xCoord>
					<yCoord>270</yCoord>
					</edgeMap>
					<edgeMap>
					<xCoord>339</xCoord>
					<yCoord>270</yCoord>
					</edgeMap>
					<edgeMap>
					<xCoord>338</xCoord>
					<yCoord>271</yCoord>
					</edgeMap>
					<edgeMap>
					<xCoord>337</xCoord>
					<yCoord>271</yCoord>
					</edgeMap>
					<edgeMap>
					<xCoord>336</xCoord>
					<yCoord>272</yCoord>
					</edgeMap>
					<edgeMap>
					<xCoord>335</xCoord>
					<yCoord>272</yCoord>
					</edgeMap>
					<edgeMap>
					<xCoord>334</xCoord>
					<yCoord>272</yCoord>
					</edgeMap>
					<edgeMap>
					<xCoord>333</xCoord>
					<yCoord>273</yCoord>
					</edgeMap>
					<edgeMap>
					<xCoord>332</xCoord>
					<yCoord>274</yCoord>
					</edgeMap>
					<edgeMap>
					<xCoord>332</xCoord>
					<yCoord>275</yCoord>
					</edgeMap>
					<edgeMap>
					<xCoord>331</xCoord>
					<yCoord>276</yCoord>
					</edgeMap>
					<edgeMap>
					<xCoord>330</xCoord>
					<yCoord>277</yCoord>
					</edgeMap>
					<edgeMap>
					<xCoord>331</xCoord>
					<yCoord>278</yCoord>
					</edgeMap>
					<edgeMap>
					<xCoord>332</xCoord>
					<yCoord>279</yCoord>
					</edgeMap>
					<edgeMap>
					<xCoord>333</xCoord>
					<yCoord>280</yCoord>
					</edgeMap>
					<edgeMap>
					<xCoord>334</xCoord>
					<yCoord>281</yCoord>
					</edgeMap>
					<edgeMap>
					<xCoord>335</xCoord>
					<yCoord>281</yCoord>
					</edgeMap>
					<edgeMap>
					<xCoord>336</xCoord>
					<yCoord>281</yCoord>
					</edgeMap>
					<edgeMap>
					<xCoord>337</xCoord>
					<yCoord>281</yCoord>
					</edgeMap>
					<edgeMap>
					<xCoord>338</xCoord>
					<yCoord>281</yCoord>
					</edgeMap>
					<edgeMap>
					<xCoord>339</xCoord>
					<yCoord>282</yCoord>
					</edgeMap>
					<edgeMap>
					<xCoord>340</xCoord>
					<yCoord>282</yCoord>
					</edgeMap>
					<edgeMap>
					<xCoord>341</xCoord>
					<yCoord>282</yCoord>
					</edgeMap>
					<edgeMap>
					<xCoord>342</xCoord>
					<yCoord>282</yCoord>
					</edgeMap>
					<edgeMap>
					<xCoord>343</xCoord>
					<yCoord>282</yCoord>
					</edgeMap>
					<edgeMap>
					<xCoord>344</xCoord>
					<yCoord>283</yCoord>
					</edgeMap>
					<edgeMap>
					<xCoord>345</xCoord>
					<yCoord>283</yCoord>
					</edgeMap>
					<edgeMap>
					<xCoord>346</xCoord>
					<yCoord>284</yCoord>
					</edgeMap>
					<edgeMap>
					<xCoord>347</xCoord>
					<yCoord>284</yCoord>
					</edgeMap>
					<edgeMap>
					<xCoord>348</xCoord>
					<yCoord>283</yCoord>
					</edgeMap>
					<edgeMap>
					<xCoord>349</xCoord>
					<yCoord>282</yCoord>
					</edgeMap>
					<edgeMap>
					<xCoord>349</xCoord>
					<yCoord>281</yCoord>
					</edgeMap>
					<edgeMap>
					<xCoord>350</xCoord>
					<yCoord>280</yCoord>
					</edgeMap>
					<edgeMap>
					<xCoord>351</xCoord>
					<yCoord>279</yCoord>
					</edgeMap>
					<edgeMap>
					<xCoord>351</xCoord>
					<yCoord>278</yCoord>
					</edgeMap>
					<edgeMap>
					<xCoord>351</xCoord>
					<yCoord>277</yCoord>
					</edgeMap>
					<edgeMap>
					<xCoord>351</xCoord>
					<yCoord>276</yCoord>
					</edgeMap>
					<edgeMap>
					<xCoord>351</xCoord>
					<yCoord>275</yCoord>
					</edgeMap>
					<edgeMap>
					<xCoord>351</xCoord>
					<yCoord>274</yCoord>
					</edgeMap>
					<edgeMap>
					<xCoord>351</xCoord>
					<yCoord>273</yCoord>
					</edgeMap>
					<edgeMap>
					<xCoord>351</xCoord>
					<yCoord>272</yCoord>
					</edgeMap>
					<edgeMap>
					<xCoord>350</xCoord>
					<yCoord>272</yCoord>
					</edgeMap>
					<edgeMap>
					<xCoord>349</xCoord>
					<yCoord>272</yCoord>
					</edgeMap>
					<edgeMap>
					<xCoord>348</xCoord>
					<yCoord>272</yCoord>
					</edgeMap>
					<edgeMap>
					<xCoord>347</xCoord>
					<yCoord>272</yCoord>
					</edgeMap>
					<edgeMap>
					<xCoord>346</xCoord>
					<yCoord>271</yCoord>
					</edgeMap>
					<edgeMap>
					<xCoord>345</xCoord>
					<yCoord>271</yCoord>
					</edgeMap>
					<edgeMap>
					<xCoord>344</xCoord>
					<yCoord>271</yCoord>
					</edgeMap>
					<edgeMap>
					<xCoord>343</xCoord>
					<yCoord>271</yCoord>
					</edgeMap>
					<edgeMap>
					<xCoord>342</xCoord>
					<yCoord>270</yCoord>
					</edgeMap>
					<edgeMap>
					<xCoord>341</xCoord>
					<yCoord>270</yCoord>
					</edgeMap>
					<edgeMap>
					<xCoord>340</xCoord>
					<yCoord>270</yCoord>
					</edgeMap>
				</roi>
				<roi>
					<imageZposition>-59.75</imageZposition>
					<imageSOP_UID>1.3.6.1.4.1.14519.5.2.1.6279.6001.841435138831422452723766381565</imageSOP_UID>
					<inclusion>TRUE</inclusion>
					<edgeMap>
					<xCoord>340</xCoord>
					<yCoord>268</yCoord>
					</edgeMap>
					<edgeMap>
					<xCoord>339</xCoord>
					<yCoord>269</yCoord>
					</edgeMap>
					<edgeMap>
					<xCoord>338</xCoord>
					<yCoord>269</yCoord>
					</edgeMap>
					<edgeMap>
					<xCoord>337</xCoord>
					<yCoord>270</yCoord>
					</edgeMap>
					<edgeMap>
					<xCoord>336</xCoord>
					<yCoord>270</yCoord>
					</edgeMap>
					<edgeMap>
					<xCoord>335</xCoord>
					<yCoord>271</yCoord>
					</edgeMap>
					<edgeMap>
					<xCoord>334</xCoord>
					<yCoord>271</yCoord>
					</edgeMap>
					<edgeMap>
					<xCoord>334</xCoord>
					<yCoord>272</yCoord>
					</edgeMap>
					<edgeMap>
					<xCoord>333</xCoord>
					<yCoord>273</yCoord>
					</edgeMap>
					<edgeMap>
					<xCoord>332</xCoord>
					<yCoord>274</yCoord>
					</edgeMap>
					<edgeMap>
					<xCoord>332</xCoord>
					<yCoord>275</yCoord>
					</edgeMap>
					<edgeMap>
					<xCoord>331</xCoord>
					<yCoord>276</yCoord>
					</edgeMap>
					<edgeMap>
					<xCoord>331</xCoord>
					<yCoord>277</yCoord>
					</edgeMap>
					<edgeMap>
					<xCoord>332</xCoord>
					<yCoord>278</yCoord>
					</edgeMap>
					<edgeMap>
					<xCoord>332</xCoord>
					<yCoord>279</yCoord>
					</edgeMap>
					<edgeMap>
					<xCoord>332</xCoord>
					<yCoord>280</yCoord>
					</edgeMap>
					<edgeMap>
					<xCoord>332</xCoord>
					<yCoord>281</yCoord>
					</edgeMap>
					<edgeMap>
					<xCoord>333</xCoord>
					<yCoord>282</yCoord>
					</edgeMap>
					<edgeMap>
					<xCoord>334</xCoord>
					<yCoord>283</yCoord>
					</edgeMap>
					<edgeMap>
					<xCoord>335</xCoord>
					<yCoord>283</yCoord>
					</edgeMap>
					<edgeMap>
					<xCoord>336</xCoord>
					<yCoord>284</yCoord>
					</edgeMap>
					<edgeMap>
					<xCoord>337</xCoord>
					<yCoord>285</yCoord>
					</edgeMap>
					<edgeMap>
					<xCoord>338</xCoord>
					<yCoord>285</yCoord>
					</edgeMap>
					<edgeMap>
					<xCoord>338</xCoord>
					<yCoord>286</yCoord>
					</edgeMap>
					<edgeMap>
					<xCoord>339</xCoord>
					<yCoord>287</yCoord>
					</edgeMap>
					<edgeMap>
					<xCoord>340</xCoord>
					<yCoord>288</yCoord>
					</edgeMap>
					<edgeMap>
					<xCoord>341</xCoord>
					<yCoord>289</yCoord>
					</edgeMap>
					<edgeMap>
					<xCoord>342</xCoord>
					<yCoord>290</yCoord>
					</edgeMap>
					<edgeMap>
					<xCoord>343</xCoord>
					<yCoord>290</yCoord>
					</edgeMap>
					<edgeMap>
					<xCoord>344</xCoord>
					<yCoord>290</yCoord>
					</edgeMap>
					<edgeMap>
					<xCoord>345</xCoord>
					<yCoord>289</yCoord>
					</edgeMap>
					<edgeMap>
					<xCoord>346</xCoord>
					<yCoord>289</yCoord>
					</edgeMap>
					<edgeMap>
					<xCoord>347</xCoord>
					<yCoord>288</yCoord>
					</edgeMap>
					<edgeMap>
					<xCoord>348</xCoord>
					<yCoord>288</yCoord>
					</edgeMap>
					<edgeMap>
					<xCoord>349</xCoord>
					<yCoord>288</yCoord>
					</edgeMap>
					<edgeMap>
					<xCoord>349</xCoord>
					<yCoord>287</yCoord>
					</edgeMap>
					<edgeMap>
					<xCoord>350</xCoord>
					<yCoord>286</yCoord>
					</edgeMap>
					<edgeMap>
					<xCoord>350</xCoord>
					<yCoord>285</yCoord>
					</edgeMap>
					<edgeMap>
					<xCoord>351</xCoord>
					<yCoord>284</yCoord>
					</edgeMap>
					<edgeMap>
					<xCoord>351</xCoord>
					<yCoord>283</yCoord>
					</edgeMap>
					<edgeMap>
					<xCoord>352</xCoord>
					<yCoord>282</yCoord>
					</edgeMap>
					<edgeMap>
					<xCoord>352</xCoord>
					<yCoord>281</yCoord>
					</edgeMap>
					<edgeMap>
					<xCoord>352</xCoord>
					<yCoord>280</yCoord>
					</edgeMap>
					<edgeMap>
					<xCoord>352</xCoord>
					<yCoord>279</yCoord>
					</edgeMap>
					<edgeMap>
					<xCoord>352</xCoord>
					<yCoord>278</yCoord>
					</edgeMap>
					<edgeMap>
					<xCoord>352</xCoord>
					<yCoord>277</yCoord>
					</edgeMap>
					<edgeMap>
					<xCoord>352</xCoord>
					<yCoord>276</yCoord>
					</edgeMap>
					<edgeMap>
					<xCoord>352</xCoord>
					<yCoord>275</yCoord>
					</edgeMap>
					<edgeMap>
					<xCoord>351</xCoord>
					<yCoord>274</yCoord>
					</edgeMap>
					<edgeMap>
					<xCoord>351</xCoord>
					<yCoord>273</yCoord>
					</edgeMap>
					<edgeMap>
					<xCoord>350</xCoord>
					<yCoord>272</yCoord>
					</edgeMap>
					<edgeMap>
					<xCoord>350</xCoord>
					<yCoord>271</yCoord>
					</edgeMap>
					<edgeMap>
					<xCoord>349</xCoord>
					<yCoord>270</yCoord>
					</edgeMap>
					<edgeMap>
					<xCoord>348</xCoord>
					<yCoord>270</yCoord>
					</edgeMap>
					<edgeMap>
					<xCoord>347</xCoord>
					<yCoord>270</yCoord>
					</edgeMap>
					<edgeMap>
					<xCoord>346</xCoord>
					<yCoord>270</yCoord>
					</edgeMap>
					<edgeMap>
					<xCoord>345</xCoord>
					<yCoord>269</yCoord>
					</edgeMap>
					<edgeMap>
					<xCoord>344</xCoord>
					<yCoord>269</yCoord>
					</edgeMap>
					<edgeMap>
					<xCoord>343</xCoord>
					<yCoord>269</yCoord>
					</edgeMap>
					<edgeMap>
					<xCoord>342</xCoord>
					<yCoord>269</yCoord>
					</edgeMap>
					<edgeMap>
					<xCoord>341</xCoord>
					<yCoord>268</yCoord>
					</edgeMap>
					<edgeMap>
					<xCoord>340</xCoord>
					<yCoord>268</yCoord>
					</edgeMap>
				</roi>
				<roi>
					<imageZposition>-62.25</imageZposition>
					<imageSOP_UID>1.3.6.1.4.1.14519.5.2.1.6279.6001.292718549762805792744096175585</imageSOP_UID>
					<inclusion>TRUE</inclusion>
					<edgeMap>
					<xCoord>339</xCoord>
					<yCoord>269</yCoord>
					</edgeMap>
					<edgeMap>
					<xCoord>338</xCoord>
					<yCoord>269</yCoord>
					</edgeMap>
					<edgeMap>
					<xCoord>337</xCoord>
					<yCoord>269</yCoord>
					</edgeMap>
					<edgeMap>
					<xCoord>336</xCoord>
					<yCoord>269</yCoord>
					</edgeMap>
					<edgeMap>
					<xCoord>335</xCoord>
					<yCoord>270</yCoord>
					</edgeMap>
					<edgeMap>
					<xCoord>334</xCoord>
					<yCoord>270</yCoord>
					</edgeMap>
					<edgeMap>
					<xCoord>333</xCoord>
					<yCoord>270</yCoord>
					</edgeMap>
					<edgeMap>
					<xCoord>332</xCoord>
					<yCoord>271</yCoord>
					</edgeMap>
					<edgeMap>
					<xCoord>331</xCoord>
					<yCoord>272</yCoord>
					</edgeMap>
					<edgeMap>
					<xCoord>331</xCoord>
					<yCoord>273</yCoord>
					</edgeMap>
					<edgeMap>
					<xCoord>330</xCoord>
					<yCoord>274</yCoord>
					</edgeMap>
					<edgeMap>
					<xCoord>329</xCoord>
					<yCoord>275</yCoord>
					</edgeMap>
					<edgeMap>
					<xCoord>328</xCoord>
					<yCoord>276</yCoord>
					</edgeMap>
					<edgeMap>
					<xCoord>327</xCoord>
					<yCoord>277</yCoord>
					</edgeMap>
					<edgeMap>
					<xCoord>326</xCoord>
					<yCoord>278</yCoord>
					</edgeMap>
					<edgeMap>
					<xCoord>327</xCoord>
					<yCoord>279</yCoord>
					</edgeMap>
					<edgeMap>
					<xCoord>327</xCoord>
					<yCoord>280</yCoord>
					</edgeMap>
					<edgeMap>
					<xCoord>328</xCoord>
					<yCoord>281</yCoord>
					</edgeMap>
					<edgeMap>
					<xCoord>328</xCoord>
					<yCoord>282</yCoord>
					</edgeMap>
					<edgeMap>
					<xCoord>329</xCoord>
					<yCoord>282</yCoord>
					</edgeMap>
					<edgeMap>
					<xCoord>330</xCoord>
					<yCoord>283</yCoord>
					</edgeMap>
					<edgeMap>
					<xCoord>331</xCoord>
					<yCoord>283</yCoord>
					</edgeMap>
					<edgeMap>
					<xCoord>332</xCoord>
					<yCoord>284</yCoord>
					</edgeMap>
					<edgeMap>
					<xCoord>333</xCoord>
					<yCoord>284</yCoord>
					</edgeMap>
					<edgeMap>
					<xCoord>334</xCoord>
					<yCoord>285</yCoord>
					</edgeMap>
					<edgeMap>
					<xCoord>335</xCoord>
					<yCoord>286</yCoord>
					</edgeMap>
					<edgeMap>
					<xCoord>336</xCoord>
					<yCoord>287</yCoord>
					</edgeMap>
					<edgeMap>
					<xCoord>337</xCoord>
					<yCoord>288</yCoord>
					</edgeMap>
					<edgeMap>
					<xCoord>338</xCoord>
					<yCoord>289</yCoord>
					</edgeMap>
					<edgeMap>
					<xCoord>339</xCoord>
					<yCoord>289</yCoord>
					</edgeMap>
					<edgeMap>
					<xCoord>340</xCoord>
					<yCoord>289</yCoord>
					</edgeMap>
					<edgeMap>
					<xCoord>341</xCoord>
					<yCoord>290</yCoord>
					</edgeMap>
					<edgeMap>
					<xCoord>342</xCoord>
					<yCoord>290</yCoord>
					</edgeMap>
					<edgeMap>
					<xCoord>343</xCoord>
					<yCoord>289</yCoord>
					</edgeMap>
					<edgeMap>
					<xCoord>344</xCoord>
					<yCoord>288</yCoord>
					</edgeMap>
					<edgeMap>
					<xCoord>345</xCoord>
					<yCoord>288</yCoord>
					</edgeMap>
					<edgeMap>
					<xCoord>346</xCoord>
					<yCoord>287</yCoord>
					</edgeMap>
					<edgeMap>
					<xCoord>347</xCoord>
					<yCoord>286</yCoord>
					</edgeMap>
					<edgeMap>
					<xCoord>348</xCoord>
					<yCoord>285</yCoord>
					</edgeMap>
					<edgeMap>
					<xCoord>349</xCoord>
					<yCoord>284</yCoord>
					</edgeMap>
					<edgeMap>
					<xCoord>350</xCoord>
					<yCoord>283</yCoord>
					</edgeMap>
					<edgeMap>
					<xCoord>351</xCoord>
					<yCoord>283</yCoord>
					</edgeMap>
					<edgeMap>
					<xCoord>352</xCoord>
					<yCoord>282</yCoord>
					</edgeMap>
					<edgeMap>
					<xCoord>353</xCoord>
					<yCoord>282</yCoord>
					</edgeMap>
					<edgeMap>
					<xCoord>354</xCoord>
					<yCoord>281</yCoord>
					</edgeMap>
					<edgeMap>
					<xCoord>354</xCoord>
					<yCoord>280</yCoord>
					</edgeMap>
					<edgeMap>
					<xCoord>354</xCoord>
					<yCoord>279</yCoord>
					</edgeMap>
					<edgeMap>
					<xCoord>355</xCoord>
					<yCoord>278</yCoord>
					</edgeMap>
					<edgeMap>
					<xCoord>355</xCoord>
					<yCoord>277</yCoord>
					</edgeMap>
					<edgeMap>
					<xCoord>354</xCoord>
					<yCoord>276</yCoord>
					</edgeMap>
					<edgeMap>
					<xCoord>353</xCoord>
					<yCoord>275</yCoord>
					</edgeMap>
					<edgeMap>
					<xCoord>352</xCoord>
					<yCoord>275</yCoord>
					</edgeMap>
					<edgeMap>
					<xCoord>351</xCoord>
					<yCoord>274</yCoord>
					</edgeMap>
					<edgeMap>
					<xCoord>350</xCoord>
					<yCoord>273</yCoord>
					</edgeMap>
					<edgeMap>
					<xCoord>349</xCoord>
					<yCoord>272</yCoord>
					</edgeMap>
					<edgeMap>
					<xCoord>348</xCoord>
					<yCoord>271</yCoord>
					</edgeMap>
					<edgeMap>
					<xCoord>347</xCoord>
					<yCoord>271</yCoord>
					</edgeMap>
					<edgeMap>
					<xCoord>346</xCoord>
					<yCoord>270</yCoord>
					</edgeMap>
					<edgeMap>
					<xCoord>345</xCoord>
					<yCoord>269</yCoord>
					</edgeMap>
					<edgeMap>
					<xCoord>344</xCoord>
					<yCoord>270</yCoord>
					</edgeMap>
					<edgeMap>
					<xCoord>343</xCoord>
					<yCoord>270</yCoord>
					</edgeMap>
					<edgeMap>
					<xCoord>342</xCoord>
					<yCoord>270</yCoord>
					</edgeMap>
					<edgeMap>
					<xCoord>341</xCoord>
					<yCoord>270</yCoord>
					</edgeMap>
					<edgeMap>
					<xCoord>340</xCoord>
					<yCoord>269</yCoord>
					</edgeMap>
					<edgeMap>
					<xCoord>339</xCoord>
					<yCoord>269</yCoord>
					</edgeMap>
				</roi>
				<roi>
					<imageZposition>-64.75</imageZposition>
					<imageSOP_UID>1.3.6.1.4.1.14519.5.2.1.6279.6001.124244111510426276454885758962</imageSOP_UID>
					<inclusion>TRUE</inclusion>
					<edgeMap>
					<xCoord>340</xCoord>
					<yCoord>270</yCoord>
					</edgeMap>
					<edgeMap>
					<xCoord>339</xCoord>
					<yCoord>269</yCoord>
					</edgeMap>
					<edgeMap>
					<xCoord>338</xCoord>
					<yCoord>269</yCoord>
					</edgeMap>
					<edgeMap>
					<xCoord>337</xCoord>
					<yCoord>268</yCoord>
					</edgeMap>
					<edgeMap>
					<xCoord>336</xCoord>
					<yCoord>268</yCoord>
					</edgeMap>
					<edgeMap>
					<xCoord>335</xCoord>
					<yCoord>267</yCoord>
					</edgeMap>
					<edgeMap>
					<xCoord>334</xCoord>
					<yCoord>267</yCoord>
					</edgeMap>
					<edgeMap>
					<xCoord>333</xCoord>
					<yCoord>267</yCoord>
					</edgeMap>
					<edgeMap>
					<xCoord>332</xCoord>
					<yCoord>267</yCoord>
					</edgeMap>
					<edgeMap>
					<xCoord>331</xCoord>
					<yCoord>267</yCoord>
					</edgeMap>
					<edgeMap>
					<xCoord>330</xCoord>
					<yCoord>267</yCoord>
					</edgeMap>
					<edgeMap>
					<xCoord>329</xCoord>
					<yCoord>268</yCoord>
					</edgeMap>
					<edgeMap>
					<xCoord>328</xCoord>
					<yCoord>269</yCoord>
					</edgeMap>
					<edgeMap>
					<xCoord>327</xCoord>
					<yCoord>270</yCoord>
					</edgeMap>
					<edgeMap>
					<xCoord>326</xCoord>
					<yCoord>271</yCoord>
					</edgeMap>
					<edgeMap>
					<xCoord>326</xCoord>
					<yCoord>272</yCoord>
					</edgeMap>
					<edgeMap>
					<xCoord>326</xCoord>
					<yCoord>273</yCoord>
					</edgeMap>
					<edgeMap>
					<xCoord>326</xCoord>
					<yCoord>274</yCoord>
					</edgeMap>
					<edgeMap>
					<xCoord>326</xCoord>
					<yCoord>275</yCoord>
					</edgeMap>
					<edgeMap>
					<xCoord>326</xCoord>
					<yCoord>276</yCoord>
					</edgeMap>
					<edgeMap>
					<xCoord>326</xCoord>
					<yCoord>277</yCoord>
					</edgeMap>
					<edgeMap>
					<xCoord>326</xCoord>
					<yCoord>278</yCoord>
					</edgeMap>
					<edgeMap>
					<xCoord>327</xCoord>
					<yCoord>278</yCoord>
					</edgeMap>
					<edgeMap>
					<xCoord>328</xCoord>
					<yCoord>279</yCoord>
					</edgeMap>
					<edgeMap>
					<xCoord>329</xCoord>
					<yCoord>280</yCoord>
					</edgeMap>
					<edgeMap>
					<xCoord>330</xCoord>
					<yCoord>280</yCoord>
					</edgeMap>
					<edgeMap>
					<xCoord>331</xCoord>
					<yCoord>281</yCoord>
					</edgeMap>
					<edgeMap>
					<xCoord>332</xCoord>
					<yCoord>281</yCoord>
					</edgeMap>
					<edgeMap>
					<xCoord>333</xCoord>
					<yCoord>281</yCoord>
					</edgeMap>
					<edgeMap>
					<xCoord>334</xCoord>
					<yCoord>282</yCoord>
					</edgeMap>
					<edgeMap>
					<xCoord>335</xCoord>
					<yCoord>282</yCoord>
					</edgeMap>
					<edgeMap>
					<xCoord>336</xCoord>
					<yCoord>282</yCoord>
					</edgeMap>
					<edgeMap>
					<xCoord>337</xCoord>
					<yCoord>283</yCoord>
					</edgeMap>
					<edgeMap>
					<xCoord>338</xCoord>
					<yCoord>284</yCoord>
					</edgeMap>
					<edgeMap>
					<xCoord>339</xCoord>
					<yCoord>285</yCoord>
					</edgeMap>
					<edgeMap>
					<xCoord>340</xCoord>
					<yCoord>286</yCoord>
					</edgeMap>
					<edgeMap>
					<xCoord>340</xCoord>
					<yCoord>287</yCoord>
					</edgeMap>
					<edgeMap>
					<xCoord>341</xCoord>
					<yCoord>288</yCoord>
					</edgeMap>
					<edgeMap>
					<xCoord>341</xCoord>
					<yCoord>289</yCoord>
					</edgeMap>
					<edgeMap>
					<xCoord>342</xCoord>
					<yCoord>290</yCoord>
					</edgeMap>
					<edgeMap>
					<xCoord>343</xCoord>
					<yCoord>289</yCoord>
					</edgeMap>
					<edgeMap>
					<xCoord>344</xCoord>
					<yCoord>288</yCoord>
					</edgeMap>
					<edgeMap>
					<xCoord>345</xCoord>
					<yCoord>287</yCoord>
					</edgeMap>
					<edgeMap>
					<xCoord>345</xCoord>
					<yCoord>286</yCoord>
					</edgeMap>
					<edgeMap>
					<xCoord>346</xCoord>
					<yCoord>285</yCoord>
					</edgeMap>
					<edgeMap>
					<xCoord>347</xCoord>
					<yCoord>284</yCoord>
					</edgeMap>
					<edgeMap>
					<xCoord>348</xCoord>
					<yCoord>283</yCoord>
					</edgeMap>
					<edgeMap>
					<xCoord>349</xCoord>
					<yCoord>283</yCoord>
					</edgeMap>
					<edgeMap>
					<xCoord>350</xCoord>
					<yCoord>282</yCoord>
					</edgeMap>
					<edgeMap>
					<xCoord>351</xCoord>
					<yCoord>282</yCoord>
					</edgeMap>
					<edgeMap>
					<xCoord>352</xCoord>
					<yCoord>281</yCoord>
					</edgeMap>
					<edgeMap>
					<xCoord>353</xCoord>
					<yCoord>280</yCoord>
					</edgeMap>
					<edgeMap>
					<xCoord>354</xCoord>
					<yCoord>280</yCoord>
					</edgeMap>
					<edgeMap>
					<xCoord>355</xCoord>
					<yCoord>279</yCoord>
					</edgeMap>
					<edgeMap>
					<xCoord>356</xCoord>
					<yCoord>279</yCoord>
					</edgeMap>
					<edgeMap>
					<xCoord>357</xCoord>
					<yCoord>279</yCoord>
					</edgeMap>
					<edgeMap>
					<xCoord>357</xCoord>
					<yCoord>278</yCoord>
					</edgeMap>
					<edgeMap>
					<xCoord>357</xCoord>
					<yCoord>277</yCoord>
					</edgeMap>
					<edgeMap>
					<xCoord>356</xCoord>
					<yCoord>276</yCoord>
					</edgeMap>
					<edgeMap>
					<xCoord>356</xCoord>
					<yCoord>275</yCoord>
					</edgeMap>
					<edgeMap>
					<xCoord>355</xCoord>
					<yCoord>275</yCoord>
					</edgeMap>
					<edgeMap>
					<xCoord>354</xCoord>
					<yCoord>275</yCoord>
					</edgeMap>
					<edgeMap>
					<xCoord>353</xCoord>
					<yCoord>274</yCoord>
					</edgeMap>
					<edgeMap>
					<xCoord>352</xCoord>
					<yCoord>274</yCoord>
					</edgeMap>
					<edgeMap>
					<xCoord>351</xCoord>
					<yCoord>274</yCoord>
					</edgeMap>
					<edgeMap>
					<xCoord>350</xCoord>
					<yCoord>274</yCoord>
					</edgeMap>
					<edgeMap>
					<xCoord>349</xCoord>
					<yCoord>273</yCoord>
					</edgeMap>
					<edgeMap>
					<xCoord>348</xCoord>
					<yCoord>273</yCoord>
					</edgeMap>
					<edgeMap>
					<xCoord>347</xCoord>
					<yCoord>272</yCoord>
					</edgeMap>
					<edgeMap>
					<xCoord>346</xCoord>
					<yCoord>272</yCoord>
					</edgeMap>
					<edgeMap>
					<xCoord>345</xCoord>
					<yCoord>272</yCoord>
					</edgeMap>
					<edgeMap>
					<xCoord>344</xCoord>
					<yCoord>271</yCoord>
					</edgeMap>
					<edgeMap>
					<xCoord>343</xCoord>
					<yCoord>271</yCoord>
					</edgeMap>
					<edgeMap>
					<xCoord>342</xCoord>
					<yCoord>271</yCoord>
					</edgeMap>
					<edgeMap>
					<xCoord>341</xCoord>
					<yCoord>270</yCoord>
					</edgeMap>
					<edgeMap>
					<xCoord>340</xCoord>
					<yCoord>270</yCoord>
					</edgeMap>
				</roi>
				<roi>
					<imageZposition>-67.25</imageZposition>
					<imageSOP_UID>1.3.6.1.4.1.14519.5.2.1.6279.6001.332123888774815156547373167001</imageSOP_UID>
					<inclusion>TRUE</inclusion>
					<edgeMap>
					<xCoord>341</xCoord>
					<yCoord>265</yCoord>
					</edgeMap>
					<edgeMap>
					<xCoord>340</xCoord>
					<yCoord>264</yCoord>
					</edgeMap>
					<edgeMap>
					<xCoord>339</xCoord>
					<yCoord>264</yCoord>
					</edgeMap>
					<edgeMap>
					<xCoord>338</xCoord>
					<yCoord>264</yCoord>
					</edgeMap>
					<edgeMap>
					<xCoord>337</xCoord>
					<yCoord>263</yCoord>
					</edgeMap>
					<edgeMap>
					<xCoord>336</xCoord>
					<yCoord>263</yCoord>
					</edgeMap>
					<edgeMap>
					<xCoord>335</xCoord>
					<yCoord>263</yCoord>
					</edgeMap>
					<edgeMap>
					<xCoord>334</xCoord>
					<yCoord>263</yCoord>
					</edgeMap>
					<edgeMap>
					<xCoord>333</xCoord>
					<yCoord>263</yCoord>
					</edgeMap>
					<edgeMap>
					<xCoord>332</xCoord>
					<yCoord>263</yCoord>
					</edgeMap>
					<edgeMap>
					<xCoord>331</xCoord>
					<yCoord>264</yCoord>
					</edgeMap>
					<edgeMap>
					<xCoord>330</xCoord>
					<yCoord>265</yCoord>
					</edgeMap>
					<edgeMap>
					<xCoord>329</xCoord>
					<yCoord>266</yCoord>
					</edgeMap>
					<edgeMap>
					<xCoord>328</xCoord>
					<yCoord>267</yCoord>
					</edgeMap>
					<edgeMap>
					<xCoord>328</xCoord>
					<yCoord>268</yCoord>
					</edgeMap>
					<edgeMap>
					<xCoord>327</xCoord>
					<yCoord>268</yCoord>
					</edgeMap>
					<edgeMap>
					<xCoord>327</xCoord>
					<yCoord>269</yCoord>
					</edgeMap>
					<edgeMap>
					<xCoord>327</xCoord>
					<yCoord>270</yCoord>
					</edgeMap>
					<edgeMap>
					<xCoord>327</xCoord>
					<yCoord>271</yCoord>
					</edgeMap>
					<edgeMap>
					<xCoord>327</xCoord>
					<yCoord>272</yCoord>
					</edgeMap>
					<edgeMap>
					<xCoord>327</xCoord>
					<yCoord>273</yCoord>
					</edgeMap>
					<edgeMap>
					<xCoord>327</xCoord>
					<yCoord>274</yCoord>
					</edgeMap>
					<edgeMap>
					<xCoord>327</xCoord>
					<yCoord>275</yCoord>
					</edgeMap>
					<edgeMap>
					<xCoord>328</xCoord>
					<yCoord>276</yCoord>
					</edgeMap>
					<edgeMap>
					<xCoord>329</xCoord>
					<yCoord>277</yCoord>
					</edgeMap>
					<edgeMap>
					<xCoord>330</xCoord>
					<yCoord>278</yCoord>
					</edgeMap>
					<edgeMap>
					<xCoord>331</xCoord>
					<yCoord>279</yCoord>
					</edgeMap>
					<edgeMap>
					<xCoord>332</xCoord>
					<yCoord>279</yCoord>
					</edgeMap>
					<edgeMap>
					<xCoord>333</xCoord>
					<yCoord>279</yCoord>
					</edgeMap>
					<edgeMap>
					<xCoord>334</xCoord>
					<yCoord>279</yCoord>
					</edgeMap>
					<edgeMap>
					<xCoord>335</xCoord>
					<yCoord>279</yCoord>
					</edgeMap>
					<edgeMap>
					<xCoord>336</xCoord>
					<yCoord>278</yCoord>
					</edgeMap>
					<edgeMap>
					<xCoord>337</xCoord>
					<yCoord>278</yCoord>
					</edgeMap>
					<edgeMap>
					<xCoord>338</xCoord>
					<yCoord>278</yCoord>
					</edgeMap>
					<edgeMap>
					<xCoord>339</xCoord>
					<yCoord>278</yCoord>
					</edgeMap>
					<edgeMap>
					<xCoord>340</xCoord>
					<yCoord>279</yCoord>
					</edgeMap>
					<edgeMap>
					<xCoord>341</xCoord>
					<yCoord>279</yCoord>
					</edgeMap>
					<edgeMap>
					<xCoord>342</xCoord>
					<yCoord>279</yCoord>
					</edgeMap>
					<edgeMap>
					<xCoord>342</xCoord>
					<yCoord>280</yCoord>
					</edgeMap>
					<edgeMap>
					<xCoord>342</xCoord>
					<yCoord>281</yCoord>
					</edgeMap>
					<edgeMap>
					<xCoord>342</xCoord>
					<yCoord>282</yCoord>
					</edgeMap>
					<edgeMap>
					<xCoord>342</xCoord>
					<yCoord>283</yCoord>
					</edgeMap>
					<edgeMap>
					<xCoord>342</xCoord>
					<yCoord>284</yCoord>
					</edgeMap>
					<edgeMap>
					<xCoord>342</xCoord>
					<yCoord>285</yCoord>
					</edgeMap>
					<edgeMap>
					<xCoord>342</xCoord>
					<yCoord>286</yCoord>
					</edgeMap>
					<edgeMap>
					<xCoord>342</xCoord>
					<yCoord>287</yCoord>
					</edgeMap>
					<edgeMap>
					<xCoord>343</xCoord>
					<yCoord>288</yCoord>
					</edgeMap>
					<edgeMap>
					<xCoord>344</xCoord>
					<yCoord>287</yCoord>
					</edgeMap>
					<edgeMap>
					<xCoord>345</xCoord>
					<yCoord>286</yCoord>
					</edgeMap>
					<edgeMap>
					<xCoord>346</xCoord>
					<yCoord>286</yCoord>
					</edgeMap>
					<edgeMap>
					<xCoord>347</xCoord>
					<yCoord>285</yCoord>
					</edgeMap>
					<edgeMap>
					<xCoord>348</xCoord>
					<yCoord>284</yCoord>
					</edgeMap>
					<edgeMap>
					<xCoord>349</xCoord>
					<yCoord>284</yCoord>
					</edgeMap>
					<edgeMap>
					<xCoord>350</xCoord>
					<yCoord>283</yCoord>
					</edgeMap>
					<edgeMap>
					<xCoord>351</xCoord>
					<yCoord>282</yCoord>
					</edgeMap>
					<edgeMap>
					<xCoord>352</xCoord>
					<yCoord>282</yCoord>
					</edgeMap>
					<edgeMap>
					<xCoord>352</xCoord>
					<yCoord>281</yCoord>
					</edgeMap>
					<edgeMap>
					<xCoord>353</xCoord>
					<yCoord>280</yCoord>
					</edgeMap>
					<edgeMap>
					<xCoord>353</xCoord>
					<yCoord>279</yCoord>
					</edgeMap>
					<edgeMap>
					<xCoord>354</xCoord>
					<yCoord>278</yCoord>
					</edgeMap>
					<edgeMap>
					<xCoord>353</xCoord>
					<yCoord>277</yCoord>
					</edgeMap>
					<edgeMap>
					<xCoord>352</xCoord>
					<yCoord>276</yCoord>
					</edgeMap>
					<edgeMap>
					<xCoord>352</xCoord>
					<yCoord>275</yCoord>
					</edgeMap>
					<edgeMap>
					<xCoord>351</xCoord>
					<yCoord>274</yCoord>
					</edgeMap>
					<edgeMap>
					<xCoord>350</xCoord>
					<yCoord>273</yCoord>
					</edgeMap>
					<edgeMap>
					<xCoord>349</xCoord>
					<yCoord>272</yCoord>
					</edgeMap>
					<edgeMap>
					<xCoord>348</xCoord>
					<yCoord>271</yCoord>
					</edgeMap>
					<edgeMap>
					<xCoord>347</xCoord>
					<yCoord>270</yCoord>
					</edgeMap>
					<edgeMap>
					<xCoord>346</xCoord>
					<yCoord>269</yCoord>
					</edgeMap>
					<edgeMap>
					<xCoord>345</xCoord>
					<yCoord>268</yCoord>
					</edgeMap>
					<edgeMap>
					<xCoord>344</xCoord>
					<yCoord>267</yCoord>
					</edgeMap>
					<edgeMap>
					<xCoord>343</xCoord>
					<yCoord>266</yCoord>
					</edgeMap>
					<edgeMap>
					<xCoord>342</xCoord>
					<yCoord>265</yCoord>
					</edgeMap>
					<edgeMap>
					<xCoord>341</xCoord>
					<yCoord>265</yCoord>
					</edgeMap>
				</roi>
				<roi>
					<imageZposition>-69.75</imageZposition>
					<imageSOP_UID>1.3.6.1.4.1.14519.5.2.1.6279.6001.219833677629218220844310245294</imageSOP_UID>
					<inclusion>TRUE</inclusion>
					<edgeMap>
					<xCoord>341</xCoord>
					<yCoord>261</yCoord>
					</edgeMap>
					<edgeMap>
					<xCoord>340</xCoord>
					<yCoord>261</yCoord>
					</edgeMap>
					<edgeMap>
					<xCoord>339</xCoord>
					<yCoord>261</yCoord>
					</edgeMap>
					<edgeMap>
					<xCoord>338</xCoord>
					<yCoord>261</yCoord>
					</edgeMap>
					<edgeMap>
					<xCoord>337</xCoord>
					<yCoord>261</yCoord>
					</edgeMap>
					<edgeMap>
					<xCoord>336</xCoord>
					<yCoord>261</yCoord>
					</edgeMap>
					<edgeMap>
					<xCoord>335</xCoord>
					<yCoord>262</yCoord>
					</edgeMap>
					<edgeMap>
					<xCoord>335</xCoord>
					<yCoord>263</yCoord>
					</edgeMap>
					<edgeMap>
					<xCoord>335</xCoord>
					<yCoord>264</yCoord>
					</edgeMap>
					<edgeMap>
					<xCoord>334</xCoord>
					<yCoord>265</yCoord>
					</edgeMap>
					<edgeMap>
					<xCoord>334</xCoord>
					<yCoord>266</yCoord>
					</edgeMap>
					<edgeMap>
					<xCoord>335</xCoord>
					<yCoord>267</yCoord>
					</edgeMap>
					<edgeMap>
					<xCoord>335</xCoord>
					<yCoord>268</yCoord>
					</edgeMap>
					<edgeMap>
					<xCoord>335</xCoord>
					<yCoord>269</yCoord>
					</edgeMap>
					<edgeMap>
					<xCoord>335</xCoord>
					<yCoord>270</yCoord>
					</edgeMap>
					<edgeMap>
					<xCoord>335</xCoord>
					<yCoord>271</yCoord>
					</edgeMap>
					<edgeMap>
					<xCoord>336</xCoord>
					<yCoord>272</yCoord>
					</edgeMap>
					<edgeMap>
					<xCoord>337</xCoord>
					<yCoord>273</yCoord>
					</edgeMap>
					<edgeMap>
					<xCoord>338</xCoord>
					<yCoord>274</yCoord>
					</edgeMap>
					<edgeMap>
					<xCoord>339</xCoord>
					<yCoord>275</yCoord>
					</edgeMap>
					<edgeMap>
					<xCoord>340</xCoord>
					<yCoord>276</yCoord>
					</edgeMap>
					<edgeMap>
					<xCoord>341</xCoord>
					<yCoord>276</yCoord>
					</edgeMap>
					<edgeMap>
					<xCoord>342</xCoord>
					<yCoord>277</yCoord>
					</edgeMap>
					<edgeMap>
					<xCoord>343</xCoord>
					<yCoord>277</yCoord>
					</edgeMap>
					<edgeMap>
					<xCoord>344</xCoord>
					<yCoord>278</yCoord>
					</edgeMap>
					<edgeMap>
					<xCoord>345</xCoord>
					<yCoord>279</yCoord>
					</edgeMap>
					<edgeMap>
					<xCoord>346</xCoord>
					<yCoord>280</yCoord>
					</edgeMap>
					<edgeMap>
					<xCoord>347</xCoord>
					<yCoord>281</yCoord>
					</edgeMap>
					<edgeMap>
					<xCoord>348</xCoord>
					<yCoord>282</yCoord>
					</edgeMap>
					<edgeMap>
					<xCoord>349</xCoord>
					<yCoord>282</yCoord>
					</edgeMap>
					<edgeMap>
					<xCoord>350</xCoord>
					<yCoord>282</yCoord>
					</edgeMap>
					<edgeMap>
					<xCoord>351</xCoord>
					<yCoord>281</yCoord>
					</edgeMap>
					<edgeMap>
					<xCoord>351</xCoord>
					<yCoord>280</yCoord>
					</edgeMap>
					<edgeMap>
					<xCoord>351</xCoord>
					<yCoord>279</yCoord>
					</edgeMap>
					<edgeMap>
					<xCoord>351</xCoord>
					<yCoord>278</yCoord>
					</edgeMap>
					<edgeMap>
					<xCoord>352</xCoord>
					<yCoord>277</yCoord>
					</edgeMap>
					<edgeMap>
					<xCoord>352</xCoord>
					<yCoord>276</yCoord>
					</edgeMap>
					<edgeMap>
					<xCoord>351</xCoord>
					<yCoord>275</yCoord>
					</edgeMap>
					<edgeMap>
					<xCoord>351</xCoord>
					<yCoord>274</yCoord>
					</edgeMap>
					<edgeMap>
					<xCoord>351</xCoord>
					<yCoord>273</yCoord>
					</edgeMap>
					<edgeMap>
					<xCoord>350</xCoord>
					<yCoord>272</yCoord>
					</edgeMap>
					<edgeMap>
					<xCoord>349</xCoord>
					<yCoord>271</yCoord>
					</edgeMap>
					<edgeMap>
					<xCoord>348</xCoord>
					<yCoord>271</yCoord>
					</edgeMap>
					<edgeMap>
					<xCoord>347</xCoord>
					<yCoord>270</yCoord>
					</edgeMap>
					<edgeMap>
					<xCoord>346</xCoord>
					<yCoord>269</yCoord>
					</edgeMap>
					<edgeMap>
					<xCoord>345</xCoord>
					<yCoord>269</yCoord>
					</edgeMap>
					<edgeMap>
					<xCoord>344</xCoord>
					<yCoord>268</yCoord>
					</edgeMap>
					<edgeMap>
					<xCoord>343</xCoord>
					<yCoord>268</yCoord>
					</edgeMap>
					<edgeMap>
					<xCoord>342</xCoord>
					<yCoord>267</yCoord>
					</edgeMap>
					<edgeMap>
					<xCoord>341</xCoord>
					<yCoord>267</yCoord>
					</edgeMap>
					<edgeMap>
					<xCoord>341</xCoord>
					<yCoord>266</yCoord>
					</edgeMap>
					<edgeMap>
					<xCoord>342</xCoord>
					<yCoord>266</yCoord>
					</edgeMap>
					<edgeMap>
					<xCoord>343</xCoord>
					<yCoord>266</yCoord>
					</edgeMap>
					<edgeMap>
					<xCoord>344</xCoord>
					<yCoord>266</yCoord>
					</edgeMap>
					<edgeMap>
					<xCoord>345</xCoord>
					<yCoord>266</yCoord>
					</edgeMap>
					<edgeMap>
					<xCoord>346</xCoord>
					<yCoord>265</yCoord>
					</edgeMap>
					<edgeMap>
					<xCoord>345</xCoord>
					<yCoord>264</yCoord>
					</edgeMap>
					<edgeMap>
					<xCoord>344</xCoord>
					<yCoord>263</yCoord>
					</edgeMap>
					<edgeMap>
					<xCoord>343</xCoord>
					<yCoord>263</yCoord>
					</edgeMap>
					<edgeMap>
					<xCoord>342</xCoord>
					<yCoord>262</yCoord>
					</edgeMap>
					<edgeMap>
					<xCoord>341</xCoord>
					<yCoord>261</yCoord>
					</edgeMap>
				</roi>
				<roi>
					<imageZposition>-72.25</imageZposition>
					<imageSOP_UID>1.3.6.1.4.1.14519.5.2.1.6279.6001.128546287257881673707716587752</imageSOP_UID>
					<inclusion>TRUE</inclusion>
					<edgeMap>
					<xCoord>342</xCoord>
					<yCoord>258</yCoord>
					</edgeMap>
					<edgeMap>
					<xCoord>341</xCoord>
					<yCoord>259</yCoord>
					</edgeMap>
					<edgeMap>
					<xCoord>340</xCoord>
					<yCoord>259</yCoord>
					</edgeMap>
					<edgeMap>
					<xCoord>339</xCoord>
					<yCoord>260</yCoord>
					</edgeMap>
					<edgeMap>
					<xCoord>338</xCoord>
					<yCoord>260</yCoord>
					</edgeMap>
					<edgeMap>
					<xCoord>337</xCoord>
					<yCoord>261</yCoord>
					</edgeMap>
					<edgeMap>
					<xCoord>337</xCoord>
					<yCoord>262</yCoord>
					</edgeMap>
					<edgeMap>
					<xCoord>337</xCoord>
					<yCoord>263</yCoord>
					</edgeMap>
					<edgeMap>
					<xCoord>338</xCoord>
					<yCoord>264</yCoord>
					</edgeMap>
					<edgeMap>
					<xCoord>339</xCoord>
					<yCoord>264</yCoord>
					</edgeMap>
					<edgeMap>
					<xCoord>340</xCoord>
					<yCoord>264</yCoord>
					</edgeMap>
					<edgeMap>
					<xCoord>341</xCoord>
					<yCoord>263</yCoord>
					</edgeMap>
					<edgeMap>
					<xCoord>342</xCoord>
					<yCoord>263</yCoord>
					</edgeMap>
					<edgeMap>
					<xCoord>343</xCoord>
					<yCoord>263</yCoord>
					</edgeMap>
					<edgeMap>
					<xCoord>344</xCoord>
					<yCoord>262</yCoord>
					</edgeMap>
					<edgeMap>
					<xCoord>345</xCoord>
					<yCoord>261</yCoord>
					</edgeMap>
					<edgeMap>
					<xCoord>346</xCoord>
					<yCoord>261</yCoord>
					</edgeMap>
					<edgeMap>
					<xCoord>346</xCoord>
					<yCoord>260</yCoord>
					</edgeMap>
					<edgeMap>
					<xCoord>345</xCoord>
					<yCoord>260</yCoord>
					</edgeMap>
					<edgeMap>
					<xCoord>344</xCoord>
					<yCoord>259</yCoord>
					</edgeMap>
					<edgeMap>
					<xCoord>343</xCoord>
					<yCoord>259</yCoord>
					</edgeMap>
					<edgeMap>
					<xCoord>342</xCoord>
					<yCoord>258</yCoord>
					</edgeMap>
				</roi>
			</unblindedReadNodule>
			<unblindedReadNodule>
				<noduleID>14</noduleID>
				<roi>
					<imageZposition>-217.25</imageZposition>
					<imageSOP_UID>1.3.6.1.4.1.14519.5.2.1.6279.6001.185339424141388727553151611606</imageSOP_UID>
					<inclusion>TRUE</inclusion>
					<edgeMap>
					<xCoord>183</xCoord>
					<yCoord>295</yCoord>
					</edgeMap>
				</roi>
			</unblindedReadNodule>
			<nonNodule>
				<nonNoduleID>7</nonNoduleID>
				<imageZposition>-124.75</imageZposition>
				<imageSOP_UID>1.3.6.1.4.1.14519.5.2.1.6279.6001.182974411098280818804858578188</imageSOP_UID>
				<locus>
					<xCoord>203</xCoord>
					<yCoord>309</yCoord>
				</locus>
			</nonNodule>
	</readingSession>
</LidcReadMessage>
