# Supplementary material for: An improved V-Net lung nodule segmentation model based on pixel threshold separation and attention mechanism
Source: Sci Rep. 2024 Feb 27;14:4743. doi: 10.1038/s41598-024-55178-3 (PMC10899216; doi:10.1038/s41598-024-55178-3)
Supplement: Supplementary file 1 — Supplementary Information 1. [file 41598_2024_55178_MOESM1_ESM.zip › lidc-xml-only/tcia-lidc-xml/185/100.xml]

<?xml version="1.0" encoding="UTF-8"?>
<LidcReadMessage uid="1.3.6.1.4.1.14519.5.2.1.6279.6001.1307390645709.0" xmlns="http://www.nih.gov" xmlns:xsi="http://www.w3.org/2001/XMLSchema-instance" xsi:schemaLocation="http://www.nih.gov  http://troll.rad.med.umich.edu/lidc/LidcReadMessage.xsd">
<ResponseHeader>
<Version>1.8.1</Version>
<MessageId>1785576266</MessageId>
<DateRequest>2007-11-16</DateRequest>
<TimeRequest>08:51:00</TimeRequest>
<RequestingSite>removed</RequestingSite>
<ServicingSite>removed</ServicingSite>
<TaskDescription>Second unblinded read</TaskDescription>
<CtImageFile>removed</CtImageFile>
<SeriesInstanceUid>1.3.6.1.4.1.14519.5.2.1.6279.6001.108231420525711026834210228428</SeriesInstanceUid>
<DateService>2008-08-18</DateService>
<TimeService>02:12:15</TimeService>
<ResponseDescription>1 - Reading complete</ResponseDescription>
<StudyInstanceUID>1.3.6.1.4.1.14519.5.2.1.6279.6001.853991115059421477233219569301</StudyInstanceUID></ResponseHeader>
<readingSession>
    <annotationVersion>3.12</annotationVersion>
    <servicingRadiologistID>-131316333</servicingRadiologistID>
    <unblindedReadNodule>
      <noduleID>Nodule 001</noduleID>
      <characteristics>
        <subtlety>3</subtlety>
        <internalStructure>1</internalStructure>
        <calcification>6</calcification>
        <sphericity>4</sphericity>
        <margin>5</margin>
        <lobulation>1</lobulation>
        <spiculation>1</spiculation>
        <texture>5</texture>
        <malignancy>2</malignancy>
      </characteristics>
      <roi>
        <imageZposition>-86.500000</imageZposition>
        <imageSOP_UID>1.3.6.1.4.1.14519.5.2.1.6279.6001.276070543618203204841799986172</imageSOP_UID>
        <inclusion>TRUE</inclusion>
        <edgeMap>
          <xCoord>312</xCoord>
          <yCoord>333</yCoord>
        </edgeMap>
        <edgeMap>
          <xCoord>311</xCoord>
          <yCoord>334</yCoord>
        </edgeMap>
        <edgeMap>
          <xCoord>310</xCoord>
          <yCoord>335</yCoord>
        </edgeMap>
        <edgeMap>
          <xCoord>310</xCoord>
          <yCoord>336</yCoord>
        </edgeMap>
        <edgeMap>
          <xCoord>310</xCoord>
          <yCoord>337</yCoord>
        </edgeMap>
        <edgeMap>
          <xCoord>310</xCoord>
          <yCoord>338</yCoord>
        </edgeMap>
        <edgeMap>
          <xCoord>310</xCoord>
          <yCoord>339</yCoord>
        </edgeMap>
        <edgeMap>
          <xCoord>311</xCoord>
          <yCoord>340</yCoord>
        </edgeMap>
        <edgeMap>
          <xCoord>312</xCoord>
          <yCoord>341</yCoord>
        </edgeMap>
        <edgeMap>
          <xCoord>313</xCoord>
          <yCoord>341</yCoord>
        </edgeMap>
        <edgeMap>
          <xCoord>314</xCoord>
          <yCoord>342</yCoord>
        </edgeMap>
        <edgeMap>
          <xCoord>315</xCoord>
          <yCoord>342</yCoord>
        </edgeMap>
        <edgeMap>
          <xCoord>316</xCoord>
          <yCoord>341</yCoord>
        </edgeMap>
        <edgeMap>
          <xCoord>317</xCoord>
          <yCoord>340</yCoord>
        </edgeMap>
        <edgeMap>
          <xCoord>317</xCoord>
          <yCoord>339</yCoord>
        </edgeMap>
        <edgeMap>
          <xCoord>317</xCoord>
          <yCoord>338</yCoord>
        </edgeMap>
        <edgeMap>
          <xCoord>317</xCoord>
          <yCoord>337</yCoord>
        </edgeMap>
        <edgeMap>
          <xCoord>316</xCoord>
          <yCoord>336</yCoord>
        </edgeMap>
        <edgeMap>
          <xCoord>315</xCoord>
          <yCoord>335</yCoord>
        </edgeMap>
        <edgeMap>
          <xCoord>314</xCoord>
          <yCoord>334</yCoord>
        </edgeMap>
        <edgeMap>
          <xCoord>313</xCoord>
          <yCoord>333</yCoord>
        </edgeMap>
        <edgeMap>
          <xCoord>312</xCoord>
          <yCoord>333</yCoord>
        </edgeMap>
      </roi>
      <roi>
        <imageZposition>-85.250000</imageZposition>
        <imageSOP_UID>1.3.6.1.4.1.14519.5.2.1.6279.6001.222098252047357192090439228841</imageSOP_UID>
        <inclusion>TRUE</inclusion>
        <edgeMap>
          <xCoord>311</xCoord>
          <yCoord>333</yCoord>
        </edgeMap>
        <edgeMap>
          <xCoord>310</xCoord>
          <yCoord>334</yCoord>
        </edgeMap>
        <edgeMap>
          <xCoord>309</xCoord>
          <yCoord>335</yCoord>
        </edgeMap>
        <edgeMap>
          <xCoord>309</xCoord>
          <yCoord>336</yCoord>
        </edgeMap>
        <edgeMap>
          <xCoord>309</xCoord>
          <yCoord>337</yCoord>
        </edgeMap>
        <edgeMap>
          <xCoord>309</xCoord>
          <yCoord>338</yCoord>
        </edgeMap>
        <edgeMap>
          <xCoord>310</xCoord>
          <yCoord>339</yCoord>
        </edgeMap>
        <edgeMap>
          <xCoord>311</xCoord>
          <yCoord>340</yCoord>
        </edgeMap>
        <edgeMap>
          <xCoord>312</xCoord>
          <yCoord>340</yCoord>
        </edgeMap>
        <edgeMap>
          <xCoord>313</xCoord>
          <yCoord>341</yCoord>
        </edgeMap>
        <edgeMap>
          <xCoord>314</xCoord>
          <yCoord>342</yCoord>
        </edgeMap>
        <edgeMap>
          <xCoord>315</xCoord>
          <yCoord>342</yCoord>
        </edgeMap>
        <edgeMap>
          <xCoord>316</xCoord>
          <yCoord>342</yCoord>
        </edgeMap>
        <edgeMap>
          <xCoord>317</xCoord>
          <yCoord>341</yCoord>
        </edgeMap>
        <edgeMap>
          <xCoord>318</xCoord>
          <yCoord>340</yCoord>
        </edgeMap>
        <edgeMap>
          <xCoord>318</xCoord>
          <yCoord>339</yCoord>
        </edgeMap>
        <edgeMap>
          <xCoord>318</xCoord>
          <yCoord>338</yCoord>
        </edgeMap>
        <edgeMap>
          <xCoord>317</xCoord>
          <yCoord>337</yCoord>
        </edgeMap>
        <edgeMap>
          <xCoord>317</xCoord>
          <yCoord>336</yCoord>
        </edgeMap>
        <edgeMap>
          <xCoord>316</xCoord>
          <yCoord>335</yCoord>
        </edgeMap>
        <edgeMap>
          <xCoord>315</xCoord>
          <yCoord>334</yCoord>
        </edgeMap>
        <edgeMap>
          <xCoord>314</xCoord>
          <yCoord>333</yCoord>
        </edgeMap>
        <edgeMap>
          <xCoord>313</xCoord>
          <yCoord>333</yCoord>
        </edgeMap>
        <edgeMap>
          <xCoord>312</xCoord>
          <yCoord>333</yCoord>
        </edgeMap>
        <edgeMap>
          <xCoord>311</xCoord>
          <yCoord>333</yCoord>
        </edgeMap>
      </roi>
      <roi>
        <imageZposition>-84.000000</imageZposition>
        <imageSOP_UID>1.3.6.1.4.1.14519.5.2.1.6279.6001.225900589792147134785051710110</imageSOP_UID>
        <inclusion>TRUE</inclusion>
        <edgeMap>
          <xCoord>311</xCoord>
          <yCoord>333</yCoord>
        </edgeMap>
        <edgeMap>
          <xCoord>310</xCoord>
          <yCoord>334</yCoord>
        </edgeMap>
        <edgeMap>
          <xCoord>309</xCoord>
          <yCoord>335</yCoord>
        </edgeMap>
        <edgeMap>
          <xCoord>309</xCoord>
          <yCoord>336</yCoord>
        </edgeMap>
        <edgeMap>
          <xCoord>309</xCoord>
          <yCoord>337</yCoord>
        </edgeMap>
        <edgeMap>
          <xCoord>309</xCoord>
          <yCoord>338</yCoord>
        </edgeMap>
        <edgeMap>
          <xCoord>310</xCoord>
          <yCoord>339</yCoord>
        </edgeMap>
        <edgeMap>
          <xCoord>311</xCoord>
          <yCoord>340</yCoord>
        </edgeMap>
        <edgeMap>
          <xCoord>312</xCoord>
          <yCoord>340</yCoord>
        </edgeMap>
        <edgeMap>
          <xCoord>313</xCoord>
          <yCoord>340</yCoord>
        </edgeMap>
        <edgeMap>
          <xCoord>314</xCoord>
          <yCoord>340</yCoord>
        </edgeMap>
        <edgeMap>
          <xCoord>315</xCoord>
          <yCoord>341</yCoord>
        </edgeMap>
        <edgeMap>
          <xCoord>316</xCoord>
          <yCoord>341</yCoord>
        </edgeMap>
        <edgeMap>
          <xCoord>317</xCoord>
          <yCoord>340</yCoord>
        </edgeMap>
        <edgeMap>
          <xCoord>318</xCoord>
          <yCoord>339</yCoord>
        </edgeMap>
        <edgeMap>
          <xCoord>318</xCoord>
          <yCoord>338</yCoord>
        </edgeMap>
        <edgeMap>
          <xCoord>317</xCoord>
          <yCoord>337</yCoord>
        </edgeMap>
        <edgeMap>
          <xCoord>317</xCoord>
          <yCoord>336</yCoord>
        </edgeMap>
        <edgeMap>
          <xCoord>316</xCoord>
          <yCoord>335</yCoord>
        </edgeMap>
        <edgeMap>
          <xCoord>315</xCoord>
          <yCoord>334</yCoord>
        </edgeMap>
        <edgeMap>
          <xCoord>314</xCoord>
          <yCoord>333</yCoord>
        </edgeMap>
        <edgeMap>
          <xCoord>313</xCoord>
          <yCoord>333</yCoord>
        </edgeMap>
        <edgeMap>
          <xCoord>312</xCoord>
          <yCoord>333</yCoord>
        </edgeMap>
        <edgeMap>
          <xCoord>311</xCoord>
          <yCoord>333</yCoord>
        </edgeMap>
      </roi>
      <roi>
        <imageZposition>-82.750000</imageZposition>
        <imageSOP_UID>1.3.6.1.4.1.14519.5.2.1.6279.6001.139636132253744151113715840194</imageSOP_UID>
        <inclusion>TRUE</inclusion>
        <edgeMap>
          <xCoord>312</xCoord>
          <yCoord>333</yCoord>
        </edgeMap>
        <edgeMap>
          <xCoord>311</xCoord>
          <yCoord>334</yCoord>
        </edgeMap>
        <edgeMap>
          <xCoord>310</xCoord>
          <yCoord>335</yCoord>
        </edgeMap>
        <edgeMap>
          <xCoord>310</xCoord>
          <yCoord>336</yCoord>
        </edgeMap>
        <edgeMap>
          <xCoord>309</xCoord>
          <yCoord>337</yCoord>
        </edgeMap>
        <edgeMap>
          <xCoord>309</xCoord>
          <yCoord>338</yCoord>
        </edgeMap>
        <edgeMap>
          <xCoord>310</xCoord>
          <yCoord>339</yCoord>
        </edgeMap>
        <edgeMap>
          <xCoord>311</xCoord>
          <yCoord>340</yCoord>
        </edgeMap>
        <edgeMap>
          <xCoord>312</xCoord>
          <yCoord>341</yCoord>
        </edgeMap>
        <edgeMap>
          <xCoord>313</xCoord>
          <yCoord>341</yCoord>
        </edgeMap>
        <edgeMap>
          <xCoord>314</xCoord>
          <yCoord>340</yCoord>
        </edgeMap>
        <edgeMap>
          <xCoord>315</xCoord>
          <yCoord>340</yCoord>
        </edgeMap>
        <edgeMap>
          <xCoord>316</xCoord>
          <yCoord>339</yCoord>
        </edgeMap>
        <edgeMap>
          <xCoord>316</xCoord>
          <yCoord>338</yCoord>
        </edgeMap>
        <edgeMap>
          <xCoord>316</xCoord>
          <yCoord>337</yCoord>
        </edgeMap>
        <edgeMap>
          <xCoord>316</xCoord>
          <yCoord>336</yCoord>
        </edgeMap>
        <edgeMap>
          <xCoord>315</xCoord>
          <yCoord>335</yCoord>
        </edgeMap>
        <edgeMap>
          <xCoord>314</xCoord>
          <yCoord>334</yCoord>
        </edgeMap>
        <edgeMap>
          <xCoord>313</xCoord>
          <yCoord>333</yCoord>
        </edgeMap>
        <edgeMap>
          <xCoord>312</xCoord>
          <yCoord>333</yCoord>
        </edgeMap>
      </roi>
    </unblindedReadNodule>
    <nonNodule>
      <nonNoduleID>_Non-nodule 001</nonNoduleID>
      <imageZposition>-71.500000</imageZposition>
      <imageSOP_UID>1.3.6.1.4.1.14519.5.2.1.6279.6001.285915778169973868115460699672</imageSOP_UID>
      <locus>
        <xCoord>203</xCoord>
        <yCoord>355</yCoord>
      </locus>
    </nonNodule>
    <nonNodule>
      <nonNoduleID>_Non-nodule 002</nonNoduleID>
      <imageZposition>-195.250000 </imageZposition>
      <imageSOP_UID>1.3.6.1.4.1.14519.5.2.1.6279.6001.187477647413069967847431985043</imageSOP_UID>
      <locus>
        <xCoord>417</xCoord>
        <yCoord>249</yCoord>
      </locus>
    </nonNodule>
    <nonNodule>
      <nonNoduleID>_Non-nodule 003</nonNoduleID>
      <imageZposition>-166.500000 </imageZposition>
      <imageSOP_UID>1.3.6.1.4.1.14519.5.2.1.6279.6001.266692499875116030661036210807</imageSOP_UID>
      <locus>
        <xCoord>343</xCoord>
        <yCoord>138</yCoord>
      </locus>
    </nonNodule>
    <nonNodule>
      <nonNoduleID>_Non-nodule 004</nonNoduleID>
      <imageZposition>-196.500000 </imageZposition>
      <imageSOP_UID>1.3.6.1.4.1.14519.5.2.1.6279.6001.286608731982968057118253662928</imageSOP_UID>
      <locus>
        <xCoord>429</xCoord>
        <yCoord>207</yCoord>
      </locus>
    </nonNodule>
  </readingSession>
<readingSession>
    <annotationVersion>3.12</annotationVersion>
    <servicingRadiologistID>582735989</servicingRadiologistID>
    <unblindedReadNodule>
      <noduleID>IL057_130635</noduleID>
      <characteristics>
        <subtlety>3</subtlety>
        <internalStructure>1</internalStructure>
        <calcification>6</calcification>
        <sphericity>5</sphericity>
        <margin>5</margin>
        <lobulation>1</lobulation>
        <spiculation>1</spiculation>
        <texture>5</texture>
        <malignancy>3</malignancy>
      </characteristics>
      <roi>
        <imageZposition>-82.75</imageZposition>
        <imageSOP_UID>1.3.6.1.4.1.14519.5.2.1.6279.6001.305973183883758685859912046949</imageSOP_UID>
        <inclusion>TRUE</inclusion>
        <edgeMap>
          <xCoord>314</xCoord>
          <yCoord>340</yCoord>
        </edgeMap>
        <edgeMap>
          <xCoord>315</xCoord>
          <yCoord>339</yCoord>
        </edgeMap>
        <edgeMap>
          <xCoord>315</xCoord>
          <yCoord>338</yCoord>
        </edgeMap>
        <edgeMap>
          <xCoord>315</xCoord>
          <yCoord>337</yCoord>
        </edgeMap>
        <edgeMap>
          <xCoord>315</xCoord>
          <yCoord>336</yCoord>
        </edgeMap>
        <edgeMap>
          <xCoord>314</xCoord>
          <yCoord>335</yCoord>
        </edgeMap>
        <edgeMap>
          <xCoord>313</xCoord>
          <yCoord>335</yCoord>
        </edgeMap>
        <edgeMap>
          <xCoord>312</xCoord>
          <yCoord>335</yCoord>
        </edgeMap>
        <edgeMap>
          <xCoord>311</xCoord>
          <yCoord>335</yCoord>
        </edgeMap>
        <edgeMap>
          <xCoord>310</xCoord>
          <yCoord>336</yCoord>
        </edgeMap>
        <edgeMap>
          <xCoord>310</xCoord>
          <yCoord>337</yCoord>
        </edgeMap>
        <edgeMap>
          <xCoord>310</xCoord>
          <yCoord>338</yCoord>
        </edgeMap>
        <edgeMap>
          <xCoord>311</xCoord>
          <yCoord>339</yCoord>
        </edgeMap>
        <edgeMap>
          <xCoord>312</xCoord>
          <yCoord>340</yCoord>
        </edgeMap>
        <edgeMap>
          <xCoord>313</xCoord>
          <yCoord>340</yCoord>
        </edgeMap>
        <edgeMap>
          <xCoord>314</xCoord>
          <yCoord>340</yCoord>
        </edgeMap>
      </roi>
      <roi>
        <imageZposition>-84.0</imageZposition>
        <imageSOP_UID>1.3.6.1.4.1.14519.5.2.1.6279.6001.975363198401611311891539311888</imageSOP_UID>
        <inclusion>TRUE</inclusion>
        <edgeMap>
          <xCoord>314</xCoord>
          <yCoord>342</yCoord>
        </edgeMap>
        <edgeMap>
          <xCoord>315</xCoord>
          <yCoord>341</yCoord>
        </edgeMap>
        <edgeMap>
          <xCoord>316</xCoord>
          <yCoord>341</yCoord>
        </edgeMap>
        <edgeMap>
          <xCoord>317</xCoord>
          <yCoord>340</yCoord>
        </edgeMap>
        <edgeMap>
          <xCoord>318</xCoord>
          <yCoord>339</yCoord>
        </edgeMap>
        <edgeMap>
          <xCoord>318</xCoord>
          <yCoord>338</yCoord>
        </edgeMap>
        <edgeMap>
          <xCoord>318</xCoord>
          <yCoord>337</yCoord>
        </edgeMap>
        <edgeMap>
          <xCoord>318</xCoord>
          <yCoord>336</yCoord>
        </edgeMap>
        <edgeMap>
          <xCoord>317</xCoord>
          <yCoord>335</yCoord>
        </edgeMap>
        <edgeMap>
          <xCoord>316</xCoord>
          <yCoord>334</yCoord>
        </edgeMap>
        <edgeMap>
          <xCoord>315</xCoord>
          <yCoord>333</yCoord>
        </edgeMap>
        <edgeMap>
          <xCoord>314</xCoord>
          <yCoord>333</yCoord>
        </edgeMap>
        <edgeMap>
          <xCoord>313</xCoord>
          <yCoord>333</yCoord>
        </edgeMap>
        <edgeMap>
          <xCoord>312</xCoord>
          <yCoord>334</yCoord>
        </edgeMap>
        <edgeMap>
          <xCoord>311</xCoord>
          <yCoord>334</yCoord>
        </edgeMap>
        <edgeMap>
          <xCoord>310</xCoord>
          <yCoord>335</yCoord>
        </edgeMap>
        <edgeMap>
          <xCoord>309</xCoord>
          <yCoord>336</yCoord>
        </edgeMap>
        <edgeMap>
          <xCoord>309</xCoord>
          <yCoord>337</yCoord>
        </edgeMap>
        <edgeMap>
          <xCoord>309</xCoord>
          <yCoord>338</yCoord>
        </edgeMap>
        <edgeMap>
          <xCoord>310</xCoord>
          <yCoord>339</yCoord>
        </edgeMap>
        <edgeMap>
          <xCoord>311</xCoord>
          <yCoord>340</yCoord>
        </edgeMap>
        <edgeMap>
          <xCoord>312</xCoord>
          <yCoord>341</yCoord>
        </edgeMap>
        <edgeMap>
          <xCoord>313</xCoord>
          <yCoord>341</yCoord>
        </edgeMap>
        <edgeMap>
          <xCoord>314</xCoord>
          <yCoord>342</yCoord>
        </edgeMap>
      </roi>
      <roi>
        <imageZposition>-85.25</imageZposition>
        <imageSOP_UID>1.3.6.1.4.1.14519.5.2.1.6279.6001.153194632177600377201998652445</imageSOP_UID>
        <inclusion>TRUE</inclusion>
        <edgeMap>
          <xCoord>315</xCoord>
          <yCoord>342</yCoord>
        </edgeMap>
        <edgeMap>
          <xCoord>316</xCoord>
          <yCoord>341</yCoord>
        </edgeMap>
        <edgeMap>
          <xCoord>317</xCoord>
          <yCoord>340</yCoord>
        </edgeMap>
        <edgeMap>
          <xCoord>318</xCoord>
          <yCoord>339</yCoord>
        </edgeMap>
        <edgeMap>
          <xCoord>318</xCoord>
          <yCoord>338</yCoord>
        </edgeMap>
        <edgeMap>
          <xCoord>318</xCoord>
          <yCoord>337</yCoord>
        </edgeMap>
        <edgeMap>
          <xCoord>318</xCoord>
          <yCoord>336</yCoord>
        </edgeMap>
        <edgeMap>
          <xCoord>317</xCoord>
          <yCoord>335</yCoord>
        </edgeMap>
        <edgeMap>
          <xCoord>316</xCoord>
          <yCoord>334</yCoord>
        </edgeMap>
        <edgeMap>
          <xCoord>315</xCoord>
          <yCoord>333</yCoord>
        </edgeMap>
        <edgeMap>
          <xCoord>314</xCoord>
          <yCoord>333</yCoord>
        </edgeMap>
        <edgeMap>
          <xCoord>313</xCoord>
          <yCoord>333</yCoord>
        </edgeMap>
        <edgeMap>
          <xCoord>312</xCoord>
          <yCoord>334</yCoord>
        </edgeMap>
        <edgeMap>
          <xCoord>311</xCoord>
          <yCoord>335</yCoord>
        </edgeMap>
        <edgeMap>
          <xCoord>310</xCoord>
          <yCoord>336</yCoord>
        </edgeMap>
        <edgeMap>
          <xCoord>310</xCoord>
          <yCoord>337</yCoord>
        </edgeMap>
        <edgeMap>
          <xCoord>310</xCoord>
          <yCoord>338</yCoord>
        </edgeMap>
        <edgeMap>
          <xCoord>310</xCoord>
          <yCoord>339</yCoord>
        </edgeMap>
        <edgeMap>
          <xCoord>311</xCoord>
          <yCoord>340</yCoord>
        </edgeMap>
        <edgeMap>
          <xCoord>311</xCoord>
          <yCoord>341</yCoord>
        </edgeMap>
        <edgeMap>
          <xCoord>312</xCoord>
          <yCoord>342</yCoord>
        </edgeMap>
        <edgeMap>
          <xCoord>313</xCoord>
          <yCoord>342</yCoord>
        </edgeMap>
        <edgeMap>
          <xCoord>314</xCoord>
          <yCoord>342</yCoord>
        </edgeMap>
        <edgeMap>
          <xCoord>315</xCoord>
          <yCoord>342</yCoord>
        </edgeMap>
      </roi>
      <roi>
        <imageZposition>-86.5</imageZposition>
        <imageSOP_UID>1.3.6.1.4.1.14519.5.2.1.6279.6001.329142402178255247031380957411</imageSOP_UID>
        <inclusion>TRUE</inclusion>
        <edgeMap>
          <xCoord>314</xCoord>
          <yCoord>342</yCoord>
        </edgeMap>
        <edgeMap>
          <xCoord>315</xCoord>
          <yCoord>341</yCoord>
        </edgeMap>
        <edgeMap>
          <xCoord>316</xCoord>
          <yCoord>340</yCoord>
        </edgeMap>
        <edgeMap>
          <xCoord>317</xCoord>
          <yCoord>339</yCoord>
        </edgeMap>
        <edgeMap>
          <xCoord>317</xCoord>
          <yCoord>338</yCoord>
        </edgeMap>
        <edgeMap>
          <xCoord>317</xCoord>
          <yCoord>337</yCoord>
        </edgeMap>
        <edgeMap>
          <xCoord>317</xCoord>
          <yCoord>336</yCoord>
        </edgeMap>
        <edgeMap>
          <xCoord>316</xCoord>
          <yCoord>335</yCoord>
        </edgeMap>
        <edgeMap>
          <xCoord>315</xCoord>
          <yCoord>334</yCoord>
        </edgeMap>
        <edgeMap>
          <xCoord>314</xCoord>
          <yCoord>334</yCoord>
        </edgeMap>
        <edgeMap>
          <xCoord>313</xCoord>
          <yCoord>334</yCoord>
        </edgeMap>
        <edgeMap>
          <xCoord>312</xCoord>
          <yCoord>334</yCoord>
        </edgeMap>
        <edgeMap>
          <xCoord>311</xCoord>
          <yCoord>335</yCoord>
        </edgeMap>
        <edgeMap>
          <xCoord>311</xCoord>
          <yCoord>336</yCoord>
        </edgeMap>
        <edgeMap>
          <xCoord>311</xCoord>
          <yCoord>337</yCoord>
        </edgeMap>
        <edgeMap>
          <xCoord>311</xCoord>
          <yCoord>338</yCoord>
        </edgeMap>
        <edgeMap>
          <xCoord>311</xCoord>
          <yCoord>339</yCoord>
        </edgeMap>
        <edgeMap>
          <xCoord>311</xCoord>
          <yCoord>340</yCoord>
        </edgeMap>
        <edgeMap>
          <xCoord>311</xCoord>
          <yCoord>341</yCoord>
        </edgeMap>
        <edgeMap>
          <xCoord>312</xCoord>
          <yCoord>342</yCoord>
        </edgeMap>
        <edgeMap>
          <xCoord>313</xCoord>
          <yCoord>342</yCoord>
        </edgeMap>
        <edgeMap>
          <xCoord>314</xCoord>
          <yCoord>342</yCoord>
        </edgeMap>
      </roi>
      <roi>
        <imageZposition>-87.75</imageZposition>
        <imageSOP_UID>1.3.6.1.4.1.14519.5.2.1.6279.6001.109012962923033337571132618784</imageSOP_UID>
        <inclusion>TRUE</inclusion>
        <edgeMap>
          <xCoord>314</xCoord>
          <yCoord>338</yCoord>
        </edgeMap>
        <edgeMap>
          <xCoord>315</xCoord>
          <yCoord>337</yCoord>
        </edgeMap>
        <edgeMap>
          <xCoord>316</xCoord>
          <yCoord>336</yCoord>
        </edgeMap>
        <edgeMap>
          <xCoord>315</xCoord>
          <yCoord>335</yCoord>
        </edgeMap>
        <edgeMap>
          <xCoord>314</xCoord>
          <yCoord>334</yCoord>
        </edgeMap>
        <edgeMap>
          <xCoord>313</xCoord>
          <yCoord>334</yCoord>
        </edgeMap>
        <edgeMap>
          <xCoord>312</xCoord>
          <yCoord>335</yCoord>
        </edgeMap>
        <edgeMap>
          <xCoord>312</xCoord>
          <yCoord>336</yCoord>
        </edgeMap>
        <edgeMap>
          <xCoord>312</xCoord>
          <yCoord>337</yCoord>
        </edgeMap>
        <edgeMap>
          <xCoord>313</xCoord>
          <yCoord>338</yCoord>
        </edgeMap>
        <edgeMap>
          <xCoord>314</xCoord>
          <yCoord>338</yCoord>
        </edgeMap>
      </roi>
    </unblindedReadNodule>
    <nonNodule>
      <nonNoduleID>IL057_130637</nonNoduleID>
      <imageZposition>-72.75</imageZposition>
      <imageSOP_UID>1.3.6.1.4.1.14519.5.2.1.6279.6001.767665783637942018834011954827</imageSOP_UID>
      <locus>
        <xCoord>205</xCoord>
        <yCoord>356</yCoord>
      </locus>
    </nonNodule>
    <nonNodule>
      <nonNoduleID>IL057_130640</nonNoduleID>
      <imageZposition>-197.75</imageZposition>
      <imageSOP_UID>1.3.6.1.4.1.14519.5.2.1.6279.6001.312836274716281415370175498987</imageSOP_UID>
      <locus>
        <xCoord>430</xCoord>
        <yCoord>211</yCoord>
      </locus>
    </nonNodule>
    <nonNodule>
      <nonNoduleID>IL057_130643</nonNoduleID>
      <imageZposition>-166.5</imageZposition>
      <imageSOP_UID>1.3.6.1.4.1.14519.5.2.1.6279.6001.255285848449174645101164238538</imageSOP_UID>
      <locus>
        <xCoord>345</xCoord>
        <yCoord>138</yCoord>
      </locus>
    </nonNodule>
  </readingSession>
<readingSession>
<annotationVersion>3.12</annotationVersion>
<servicingRadiologistID>1911835479</servicingRadiologistID>
<unblindedReadNodule>
<noduleID>MI014_18053</noduleID>
<characteristics>
<subtlety>5</subtlety>
<internalStructure>1</internalStructure>
<calcification>6</calcification>
<sphericity>5</sphericity>
<margin>5</margin>
<lobulation>1</lobulation>
<spiculation>1</spiculation>
<texture>4</texture>
<malignancy>3</malignancy>
</characteristics>
<roi>
<imageZposition>-82.75</imageZposition>
<imageSOP_UID>1.3.6.1.4.1.14519.5.2.1.6279.6001.139636132253744151113715840194</imageSOP_UID>
<inclusion>TRUE</inclusion>
<edgeMap>
<xCoord>315</xCoord>
<yCoord>340</yCoord>
</edgeMap>
<edgeMap>
<xCoord>315</xCoord>
<yCoord>339</yCoord>
</edgeMap>
<edgeMap>
<xCoord>315</xCoord>
<yCoord>338</yCoord>
</edgeMap>
<edgeMap>
<xCoord>316</xCoord>
<yCoord>337</yCoord>
</edgeMap>
<edgeMap>
<xCoord>316</xCoord>
<yCoord>336</yCoord>
</edgeMap>
<edgeMap>
<xCoord>316</xCoord>
<yCoord>335</yCoord>
</edgeMap>
<edgeMap>
<xCoord>315</xCoord>
<yCoord>334</yCoord>
</edgeMap>
<edgeMap>
<xCoord>314</xCoord>
<yCoord>334</yCoord>
</edgeMap>
<edgeMap>
<xCoord>313</xCoord>
<yCoord>334</yCoord>
</edgeMap>
<edgeMap>
<xCoord>312</xCoord>
<yCoord>333</yCoord>
</edgeMap>
<edgeMap>
<xCoord>311</xCoord>
<yCoord>333</yCoord>
</edgeMap>
<edgeMap>
<xCoord>310</xCoord>
<yCoord>334</yCoord>
</edgeMap>
<edgeMap>
<xCoord>309</xCoord>
<yCoord>334</yCoord>
</edgeMap>
<edgeMap>
<xCoord>309</xCoord>
<yCoord>335</yCoord>
</edgeMap>
<edgeMap>
<xCoord>309</xCoord>
<yCoord>336</yCoord>
</edgeMap>
<edgeMap>
<xCoord>309</xCoord>
<yCoord>337</yCoord>
</edgeMap>
<edgeMap>
<xCoord>309</xCoord>
<yCoord>338</yCoord>
</edgeMap>
<edgeMap>
<xCoord>310</xCoord>
<yCoord>339</yCoord>
</edgeMap>
<edgeMap>
<xCoord>311</xCoord>
<yCoord>340</yCoord>
</edgeMap>
<edgeMap>
<xCoord>312</xCoord>
<yCoord>340</yCoord>
</edgeMap>
<edgeMap>
<xCoord>313</xCoord>
<yCoord>340</yCoord>
</edgeMap>
<edgeMap>
<xCoord>314</xCoord>
<yCoord>340</yCoord>
</edgeMap>
<edgeMap>
<xCoord>315</xCoord>
<yCoord>340</yCoord>
</edgeMap>
</roi>
<roi>
<imageZposition>-84.0</imageZposition>
<imageSOP_UID>1.3.6.1.4.1.14519.5.2.1.6279.6001.225900589792147134785051710110</imageSOP_UID>
<inclusion>TRUE</inclusion>
<edgeMap>
<xCoord>315</xCoord>
<yCoord>341</yCoord>
</edgeMap>
<edgeMap>
<xCoord>316</xCoord>
<yCoord>340</yCoord>
</edgeMap>
<edgeMap>
<xCoord>317</xCoord>
<yCoord>340</yCoord>
</edgeMap>
<edgeMap>
<xCoord>318</xCoord>
<yCoord>339</yCoord>
</edgeMap>
<edgeMap>
<xCoord>318</xCoord>
<yCoord>338</yCoord>
</edgeMap>
<edgeMap>
<xCoord>318</xCoord>
<yCoord>337</yCoord>
</edgeMap>
<edgeMap>
<xCoord>318</xCoord>
<yCoord>336</yCoord>
</edgeMap>
<edgeMap>
<xCoord>318</xCoord>
<yCoord>335</yCoord>
</edgeMap>
<edgeMap>
<xCoord>317</xCoord>
<yCoord>334</yCoord>
</edgeMap>
<edgeMap>
<xCoord>316</xCoord>
<yCoord>333</yCoord>
</edgeMap>
<edgeMap>
<xCoord>315</xCoord>
<yCoord>333</yCoord>
</edgeMap>
<edgeMap>
<xCoord>314</xCoord>
<yCoord>333</yCoord>
</edgeMap>
<edgeMap>
<xCoord>313</xCoord>
<yCoord>333</yCoord>
</edgeMap>
<edgeMap>
<xCoord>312</xCoord>
<yCoord>333</yCoord>
</edgeMap>
<edgeMap>
<xCoord>311</xCoord>
<yCoord>334</yCoord>
</edgeMap>
<edgeMap>
<xCoord>310</xCoord>
<yCoord>334</yCoord>
</edgeMap>
<edgeMap>
<xCoord>309</xCoord>
<yCoord>335</yCoord>
</edgeMap>
<edgeMap>
<xCoord>309</xCoord>
<yCoord>336</yCoord>
</edgeMap>
<edgeMap>
<xCoord>308</xCoord>
<yCoord>337</yCoord>
</edgeMap>
<edgeMap>
<xCoord>309</xCoord>
<yCoord>338</yCoord>
</edgeMap>
<edgeMap>
<xCoord>310</xCoord>
<yCoord>339</yCoord>
</edgeMap>
<edgeMap>
<xCoord>311</xCoord>
<yCoord>340</yCoord>
</edgeMap>
<edgeMap>
<xCoord>312</xCoord>
<yCoord>341</yCoord>
</edgeMap>
<edgeMap>
<xCoord>313</xCoord>
<yCoord>341</yCoord>
</edgeMap>
<edgeMap>
<xCoord>314</xCoord>
<yCoord>341</yCoord>
</edgeMap>
<edgeMap>
<xCoord>315</xCoord>
<yCoord>341</yCoord>
</edgeMap>
</roi>
<roi>
<imageZposition>-85.25</imageZposition>
<imageSOP_UID>1.3.6.1.4.1.14519.5.2.1.6279.6001.222098252047357192090439228841</imageSOP_UID>
<inclusion>TRUE</inclusion>
<edgeMap>
<xCoord>317</xCoord>
<yCoord>341</yCoord>
</edgeMap>
<edgeMap>
<xCoord>317</xCoord>
<yCoord>340</yCoord>
</edgeMap>
<edgeMap>
<xCoord>317</xCoord>
<yCoord>339</yCoord>
</edgeMap>
<edgeMap>
<xCoord>317</xCoord>
<yCoord>338</yCoord>
</edgeMap>
<edgeMap>
<xCoord>318</xCoord>
<yCoord>337</yCoord>
</edgeMap>
<edgeMap>
<xCoord>318</xCoord>
<yCoord>336</yCoord>
</edgeMap>
<edgeMap>
<xCoord>318</xCoord>
<yCoord>335</yCoord>
</edgeMap>
<edgeMap>
<xCoord>317</xCoord>
<yCoord>334</yCoord>
</edgeMap>
<edgeMap>
<xCoord>316</xCoord>
<yCoord>333</yCoord>
</edgeMap>
<edgeMap>
<xCoord>315</xCoord>
<yCoord>333</yCoord>
</edgeMap>
<edgeMap>
<xCoord>314</xCoord>
<yCoord>333</yCoord>
</edgeMap>
<edgeMap>
<xCoord>313</xCoord>
<yCoord>333</yCoord>
</edgeMap>
<edgeMap>
<xCoord>312</xCoord>
<yCoord>333</yCoord>
</edgeMap>
<edgeMap>
<xCoord>311</xCoord>
<yCoord>333</yCoord>
</edgeMap>
<edgeMap>
<xCoord>310</xCoord>
<yCoord>334</yCoord>
</edgeMap>
<edgeMap>
<xCoord>309</xCoord>
<yCoord>334</yCoord>
</edgeMap>
<edgeMap>
<xCoord>309</xCoord>
<yCoord>335</yCoord>
</edgeMap>
<edgeMap>
<xCoord>309</xCoord>
<yCoord>336</yCoord>
</edgeMap>
<edgeMap>
<xCoord>308</xCoord>
<yCoord>337</yCoord>
</edgeMap>
<edgeMap>
<xCoord>308</xCoord>
<yCoord>338</yCoord>
</edgeMap>
<edgeMap>
<xCoord>308</xCoord>
<yCoord>339</yCoord>
</edgeMap>
<edgeMap>
<xCoord>309</xCoord>
<yCoord>340</yCoord>
</edgeMap>
<edgeMap>
<xCoord>310</xCoord>
<yCoord>341</yCoord>
</edgeMap>
<edgeMap>
<xCoord>311</xCoord>
<yCoord>341</yCoord>
</edgeMap>
<edgeMap>
<xCoord>312</xCoord>
<yCoord>341</yCoord>
</edgeMap>
<edgeMap>
<xCoord>313</xCoord>
<yCoord>341</yCoord>
</edgeMap>
<edgeMap>
<xCoord>314</xCoord>
<yCoord>341</yCoord>
</edgeMap>
<edgeMap>
<xCoord>315</xCoord>
<yCoord>341</yCoord>
</edgeMap>
<edgeMap>
<xCoord>316</xCoord>
<yCoord>341</yCoord>
</edgeMap>
<edgeMap>
<xCoord>317</xCoord>
<yCoord>341</yCoord>
</edgeMap>
</roi>
<roi>
<imageZposition>-86.5</imageZposition>
<imageSOP_UID>1.3.6.1.4.1.14519.5.2.1.6279.6001.276070543618203204841799986172</imageSOP_UID>
<inclusion>TRUE</inclusion>
<edgeMap>
<xCoord>315</xCoord>
<yCoord>341</yCoord>
</edgeMap>
<edgeMap>
<xCoord>316</xCoord>
<yCoord>340</yCoord>
</edgeMap>
<edgeMap>
<xCoord>317</xCoord>
<yCoord>339</yCoord>
</edgeMap>
<edgeMap>
<xCoord>318</xCoord>
<yCoord>338</yCoord>
</edgeMap>
<edgeMap>
<xCoord>318</xCoord>
<yCoord>337</yCoord>
</edgeMap>
<edgeMap>
<xCoord>318</xCoord>
<yCoord>336</yCoord>
</edgeMap>
<edgeMap>
<xCoord>318</xCoord>
<yCoord>335</yCoord>
</edgeMap>
<edgeMap>
<xCoord>317</xCoord>
<yCoord>334</yCoord>
</edgeMap>
<edgeMap>
<xCoord>316</xCoord>
<yCoord>334</yCoord>
</edgeMap>
<edgeMap>
<xCoord>315</xCoord>
<yCoord>334</yCoord>
</edgeMap>
<edgeMap>
<xCoord>314</xCoord>
<yCoord>334</yCoord>
</edgeMap>
<edgeMap>
<xCoord>313</xCoord>
<yCoord>334</yCoord>
</edgeMap>
<edgeMap>
<xCoord>312</xCoord>
<yCoord>334</yCoord>
</edgeMap>
<edgeMap>
<xCoord>311</xCoord>
<yCoord>334</yCoord>
</edgeMap>
<edgeMap>
<xCoord>310</xCoord>
<yCoord>335</yCoord>
</edgeMap>
<edgeMap>
<xCoord>310</xCoord>
<yCoord>336</yCoord>
</edgeMap>
<edgeMap>
<xCoord>310</xCoord>
<yCoord>337</yCoord>
</edgeMap>
<edgeMap>
<xCoord>310</xCoord>
<yCoord>338</yCoord>
</edgeMap>
<edgeMap>
<xCoord>311</xCoord>
<yCoord>339</yCoord>
</edgeMap>
<edgeMap>
<xCoord>311</xCoord>
<yCoord>340</yCoord>
</edgeMap>
<edgeMap>
<xCoord>312</xCoord>
<yCoord>341</yCoord>
</edgeMap>
<edgeMap>
<xCoord>313</xCoord>
<yCoord>341</yCoord>
</edgeMap>
<edgeMap>
<xCoord>314</xCoord>
<yCoord>341</yCoord>
</edgeMap>
<edgeMap>
<xCoord>315</xCoord>
<yCoord>341</yCoord>
</edgeMap>
</roi>
<roi>
<imageZposition>-87.75</imageZposition>
<imageSOP_UID>1.3.6.1.4.1.14519.5.2.1.6279.6001.201369290021439277502674762620</imageSOP_UID>
<inclusion>TRUE</inclusion>
<edgeMap>
<xCoord>315</xCoord>
<yCoord>338</yCoord>
</edgeMap>
<edgeMap>
<xCoord>315</xCoord>
<yCoord>337</yCoord>
</edgeMap>
<edgeMap>
<xCoord>316</xCoord>
<yCoord>336</yCoord>
</edgeMap>
<edgeMap>
<xCoord>315</xCoord>
<yCoord>335</yCoord>
</edgeMap>
<edgeMap>
<xCoord>315</xCoord>
<yCoord>334</yCoord>
</edgeMap>
<edgeMap>
<xCoord>314</xCoord>
<yCoord>334</yCoord>
</edgeMap>
<edgeMap>
<xCoord>313</xCoord>
<yCoord>334</yCoord>
</edgeMap>
<edgeMap>
<xCoord>312</xCoord>
<yCoord>334</yCoord>
</edgeMap>
<edgeMap>
<xCoord>311</xCoord>
<yCoord>335</yCoord>
</edgeMap>
<edgeMap>
<xCoord>311</xCoord>
<yCoord>336</yCoord>
</edgeMap>
<edgeMap>
<xCoord>311</xCoord>
<yCoord>337</yCoord>
</edgeMap>
<edgeMap>
<xCoord>312</xCoord>
<yCoord>338</yCoord>
</edgeMap>
<edgeMap>
<xCoord>313</xCoord>
<yCoord>338</yCoord>
</edgeMap>
<edgeMap>
<xCoord>314</xCoord>
<yCoord>338</yCoord>
</edgeMap>
<edgeMap>
<xCoord>315</xCoord>
<yCoord>338</yCoord>
</edgeMap>
</roi>
</unblindedReadNodule>
<nonNodule>
<nonNoduleID>MI014_18063</nonNoduleID>
<imageZposition>-196.5</imageZposition>
<imageSOP_UID>1.3.6.1.4.1.14519.5.2.1.6279.6001.286608731982968057118253662928</imageSOP_UID>
<locus>
<xCoord>430</xCoord>
<yCoord>208</yCoord>
</locus>
</nonNodule>
<nonNodule>
<nonNoduleID>MI014_18062</nonNoduleID>
<imageZposition>-166.5</imageZposition>
<imageSOP_UID>1.3.6.1.4.1.14519.5.2.1.6279.6001.266692499875116030661036210807</imageSOP_UID>
<locus>
<xCoord>344</xCoord>
<yCoord>138</yCoord>
</locus>
</nonNodule>
<nonNodule>
<nonNoduleID>MI014_18057</nonNoduleID>
<imageZposition>-72.75</imageZposition>
<imageSOP_UID>1.3.6.1.4.1.14519.5.2.1.6279.6001.359637919364866699562748902093</imageSOP_UID>
<locus>
<xCoord>204</xCoord>
<yCoord>355</yCoord>
</locus>
</nonNodule>
<nonNodule>
<nonNoduleID>MI014_18058</nonNoduleID>
<imageZposition>-195.25</imageZposition>
<imageSOP_UID>1.3.6.1.4.1.14519.5.2.1.6279.6001.187477647413069967847431985043</imageSOP_UID>
<locus>
<xCoord>417</xCoord>
<yCoord>249</yCoord>
</locus>
</nonNodule>
<nonNodule>
<nonNoduleID>MI014_18060</nonNoduleID>
<imageZposition>-197.75</imageZposition>
<imageSOP_UID>1.3.6.1.4.1.14519.5.2.1.6279.6001.629488498434344434501396689350</imageSOP_UID>
<locus>
<xCoord>430</xCoord>
<yCoord>211</yCoord>
</locus>
</nonNodule>
<nonNodule>
<nonNoduleID>MI014_18064</nonNoduleID>
<imageZposition>-196.5</imageZposition>
<imageSOP_UID>1.3.6.1.4.1.14519.5.2.1.6279.6001.286608731982968057118253662928</imageSOP_UID>
<locus>
<xCoord>430</xCoord>
<yCoord>204</yCoord>
</locus>
</nonNodule>
</readingSession>
<readingSession>
		<annotationVersion>3.12</annotationVersion>
		<servicingRadiologistID>-855205279</servicingRadiologistID>
			<unblindedReadNodule>
				<noduleID>0</noduleID>
				<characteristics>
					<subtlety>3</subtlety>
					<internalStructure>1</internalStructure>
					<calcification>6</calcification>
					<sphericity>5</sphericity>
					<margin>5</margin>
					<lobulation>1</lobulation>
					<spiculation>1</spiculation>
					<texture>5</texture>
					<malignancy>2</malignancy>
				</characteristics>
				<roi>
					<imageZposition>-82.75</imageZposition>
					<imageSOP_UID>1.3.6.1.4.1.14519.5.2.1.6279.6001.305973183883758685859912046949</imageSOP_UID>
					<inclusion>TRUE</inclusion>
					<edgeMap>
					<xCoord>307</xCoord>
					<yCoord>337</yCoord>
					</edgeMap>
					<edgeMap>
					<xCoord>307</xCoord>
					<yCoord>336</yCoord>
					</edgeMap>
					<edgeMap>
					<xCoord>307</xCoord>
					<yCoord>335</yCoord>
					</edgeMap>
					<edgeMap>
					<xCoord>308</xCoord>
					<yCoord>334</yCoord>
					</edgeMap>
					<edgeMap>
					<xCoord>309</xCoord>
					<yCoord>333</yCoord>
					</edgeMap>
					<edgeMap>
					<xCoord>310</xCoord>
					<yCoord>333</yCoord>
					</edgeMap>
					<edgeMap>
					<xCoord>311</xCoord>
					<yCoord>333</yCoord>
					</edgeMap>
					<edgeMap>
					<xCoord>312</xCoord>
					<yCoord>332</yCoord>
					</edgeMap>
					<edgeMap>
					<xCoord>313</xCoord>
					<yCoord>332</yCoord>
					</edgeMap>
					<edgeMap>
					<xCoord>314</xCoord>
					<yCoord>332</yCoord>
					</edgeMap>
					<edgeMap>
					<xCoord>315</xCoord>
					<yCoord>332</yCoord>
					</edgeMap>
					<edgeMap>
					<xCoord>316</xCoord>
					<yCoord>333</yCoord>
					</edgeMap>
					<edgeMap>
					<xCoord>317</xCoord>
					<yCoord>334</yCoord>
					</edgeMap>
					<edgeMap>
					<xCoord>317</xCoord>
					<yCoord>335</yCoord>
					</edgeMap>
					<edgeMap>
					<xCoord>318</xCoord>
					<yCoord>336</yCoord>
					</edgeMap>
					<edgeMap>
					<xCoord>319</xCoord>
					<yCoord>337</yCoord>
					</edgeMap>
					<edgeMap>
					<xCoord>318</xCoord>
					<yCoord>338</yCoord>
					</edgeMap>
					<edgeMap>
					<xCoord>317</xCoord>
					<yCoord>339</yCoord>
					</edgeMap>
					<edgeMap>
					<xCoord>316</xCoord>
					<yCoord>340</yCoord>
					</edgeMap>
					<edgeMap>
					<xCoord>315</xCoord>
					<yCoord>341</yCoord>
					</edgeMap>
					<edgeMap>
					<xCoord>314</xCoord>
					<yCoord>341</yCoord>
					</edgeMap>
					<edgeMap>
					<xCoord>313</xCoord>
					<yCoord>341</yCoord>
					</edgeMap>
					<edgeMap>
					<xCoord>312</xCoord>
					<yCoord>341</yCoord>
					</edgeMap>
					<edgeMap>
					<xCoord>311</xCoord>
					<yCoord>340</yCoord>
					</edgeMap>
					<edgeMap>
					<xCoord>310</xCoord>
					<yCoord>340</yCoord>
					</edgeMap>
					<edgeMap>
					<xCoord>309</xCoord>
					<yCoord>340</yCoord>
					</edgeMap>
					<edgeMap>
					<xCoord>308</xCoord>
					<yCoord>339</yCoord>
					</edgeMap>
					<edgeMap>
					<xCoord>308</xCoord>
					<yCoord>338</yCoord>
					</edgeMap>
					<edgeMap>
					<xCoord>307</xCoord>
					<yCoord>337</yCoord>
					</edgeMap>
				</roi>
				<roi>
					<imageZposition>-84.0</imageZposition>
					<imageSOP_UID>1.3.6.1.4.1.14519.5.2.1.6279.6001.975363198401611311891539311888</imageSOP_UID>
					<inclusion>TRUE</inclusion>
					<edgeMap>
					<xCoord>308</xCoord>
					<yCoord>339</yCoord>
					</edgeMap>
					<edgeMap>
					<xCoord>308</xCoord>
					<yCoord>338</yCoord>
					</edgeMap>
					<edgeMap>
					<xCoord>307</xCoord>
					<yCoord>337</yCoord>
					</edgeMap>
					<edgeMap>
					<xCoord>307</xCoord>
					<yCoord>336</yCoord>
					</edgeMap>
					<edgeMap>
					<xCoord>308</xCoord>
					<yCoord>336</yCoord>
					</edgeMap>
					<edgeMap>
					<xCoord>309</xCoord>
					<yCoord>335</yCoord>
					</edgeMap>
					<edgeMap>
					<xCoord>310</xCoord>
					<yCoord>334</yCoord>
					</edgeMap>
					<edgeMap>
					<xCoord>311</xCoord>
					<yCoord>334</yCoord>
					</edgeMap>
					<edgeMap>
					<xCoord>312</xCoord>
					<yCoord>333</yCoord>
					</edgeMap>
					<edgeMap>
					<xCoord>313</xCoord>
					<yCoord>333</yCoord>
					</edgeMap>
					<edgeMap>
					<xCoord>314</xCoord>
					<yCoord>333</yCoord>
					</edgeMap>
					<edgeMap>
					<xCoord>315</xCoord>
					<yCoord>334</yCoord>
					</edgeMap>
					<edgeMap>
					<xCoord>316</xCoord>
					<yCoord>334</yCoord>
					</edgeMap>
					<edgeMap>
					<xCoord>317</xCoord>
					<yCoord>335</yCoord>
					</edgeMap>
					<edgeMap>
					<xCoord>318</xCoord>
					<yCoord>336</yCoord>
					</edgeMap>
					<edgeMap>
					<xCoord>319</xCoord>
					<yCoord>337</yCoord>
					</edgeMap>
					<edgeMap>
					<xCoord>319</xCoord>
					<yCoord>338</yCoord>
					</edgeMap>
					<edgeMap>
					<xCoord>319</xCoord>
					<yCoord>339</yCoord>
					</edgeMap>
					<edgeMap>
					<xCoord>318</xCoord>
					<yCoord>340</yCoord>
					</edgeMap>
					<edgeMap>
					<xCoord>317</xCoord>
					<yCoord>341</yCoord>
					</edgeMap>
					<edgeMap>
					<xCoord>316</xCoord>
					<yCoord>341</yCoord>
					</edgeMap>
					<edgeMap>
					<xCoord>315</xCoord>
					<yCoord>341</yCoord>
					</edgeMap>
					<edgeMap>
					<xCoord>314</xCoord>
					<yCoord>341</yCoord>
					</edgeMap>
					<edgeMap>
					<xCoord>313</xCoord>
					<yCoord>341</yCoord>
					</edgeMap>
					<edgeMap>
					<xCoord>312</xCoord>
					<yCoord>341</yCoord>
					</edgeMap>
					<edgeMap>
					<xCoord>311</xCoord>
					<yCoord>341</yCoord>
					</edgeMap>
					<edgeMap>
					<xCoord>310</xCoord>
					<yCoord>340</yCoord>
					</edgeMap>
					<edgeMap>
					<xCoord>309</xCoord>
					<yCoord>340</yCoord>
					</edgeMap>
					<edgeMap>
					<xCoord>308</xCoord>
					<yCoord>339</yCoord>
					</edgeMap>
				</roi>
				<roi>
					<imageZposition>-85.25</imageZposition>
					<imageSOP_UID>1.3.6.1.4.1.14519.5.2.1.6279.6001.153194632177600377201998652445</imageSOP_UID>
					<inclusion>TRUE</inclusion>
					<edgeMap>
					<xCoord>310</xCoord>
					<yCoord>338</yCoord>
					</edgeMap>
					<edgeMap>
					<xCoord>309</xCoord>
					<yCoord>337</yCoord>
					</edgeMap>
					<edgeMap>
					<xCoord>309</xCoord>
					<yCoord>336</yCoord>
					</edgeMap>
					<edgeMap>
					<xCoord>309</xCoord>
					<yCoord>335</yCoord>
					</edgeMap>
					<edgeMap>
					<xCoord>310</xCoord>
					<yCoord>334</yCoord>
					</edgeMap>
					<edgeMap>
					<xCoord>310</xCoord>
					<yCoord>333</yCoord>
					</edgeMap>
					<edgeMap>
					<xCoord>311</xCoord>
					<yCoord>332</yCoord>
					</edgeMap>
					<edgeMap>
					<xCoord>312</xCoord>
					<yCoord>332</yCoord>
					</edgeMap>
					<edgeMap>
					<xCoord>313</xCoord>
					<yCoord>332</yCoord>
					</edgeMap>
					<edgeMap>
					<xCoord>314</xCoord>
					<yCoord>332</yCoord>
					</edgeMap>
					<edgeMap>
					<xCoord>315</xCoord>
					<yCoord>332</yCoord>
					</edgeMap>
					<edgeMap>
					<xCoord>316</xCoord>
					<yCoord>332</yCoord>
					</edgeMap>
					<edgeMap>
					<xCoord>316</xCoord>
					<yCoord>333</yCoord>
					</edgeMap>
					<edgeMap>
					<xCoord>317</xCoord>
					<yCoord>334</yCoord>
					</edgeMap>
					<edgeMap>
					<xCoord>317</xCoord>
					<yCoord>335</yCoord>
					</edgeMap>
					<edgeMap>
					<xCoord>317</xCoord>
					<yCoord>336</yCoord>
					</edgeMap>
					<edgeMap>
					<xCoord>318</xCoord>
					<yCoord>336</yCoord>
					</edgeMap>
					<edgeMap>
					<xCoord>318</xCoord>
					<yCoord>337</yCoord>
					</edgeMap>
					<edgeMap>
					<xCoord>318</xCoord>
					<yCoord>338</yCoord>
					</edgeMap>
					<edgeMap>
					<xCoord>317</xCoord>
					<yCoord>339</yCoord>
					</edgeMap>
					<edgeMap>
					<xCoord>317</xCoord>
					<yCoord>340</yCoord>
					</edgeMap>
					<edgeMap>
					<xCoord>316</xCoord>
					<yCoord>341</yCoord>
					</edgeMap>
					<edgeMap>
					<xCoord>316</xCoord>
					<yCoord>342</yCoord>
					</edgeMap>
					<edgeMap>
					<xCoord>315</xCoord>
					<yCoord>342</yCoord>
					</edgeMap>
					<edgeMap>
					<xCoord>314</xCoord>
					<yCoord>342</yCoord>
					</edgeMap>
					<edgeMap>
					<xCoord>313</xCoord>
					<yCoord>341</yCoord>
					</edgeMap>
					<edgeMap>
					<xCoord>312</xCoord>
					<yCoord>341</yCoord>
					</edgeMap>
					<edgeMap>
					<xCoord>311</xCoord>
					<yCoord>340</yCoord>
					</edgeMap>
					<edgeMap>
					<xCoord>311</xCoord>
					<yCoord>339</yCoord>
					</edgeMap>
					<edgeMap>
					<xCoord>310</xCoord>
					<yCoord>338</yCoord>
					</edgeMap>
				</roi>
				<roi>
					<imageZposition>-86.5</imageZposition>
					<imageSOP_UID>1.3.6.1.4.1.14519.5.2.1.6279.6001.329142402178255247031380957411</imageSOP_UID>
					<inclusion>TRUE</inclusion>
					<edgeMap>
					<xCoord>309</xCoord>
					<yCoord>337</yCoord>
					</edgeMap>
					<edgeMap>
					<xCoord>309</xCoord>
					<yCoord>336</yCoord>
					</edgeMap>
					<edgeMap>
					<xCoord>309</xCoord>
					<yCoord>335</yCoord>
					</edgeMap>
					<edgeMap>
					<xCoord>309</xCoord>
					<yCoord>334</yCoord>
					</edgeMap>
					<edgeMap>
					<xCoord>309</xCoord>
					<yCoord>333</yCoord>
					</edgeMap>
					<edgeMap>
					<xCoord>310</xCoord>
					<yCoord>333</yCoord>
					</edgeMap>
					<edgeMap>
					<xCoord>311</xCoord>
					<yCoord>333</yCoord>
					</edgeMap>
					<edgeMap>
					<xCoord>312</xCoord>
					<yCoord>333</yCoord>
					</edgeMap>
					<edgeMap>
					<xCoord>313</xCoord>
					<yCoord>333</yCoord>
					</edgeMap>
					<edgeMap>
					<xCoord>314</xCoord>
					<yCoord>333</yCoord>
					</edgeMap>
					<edgeMap>
					<xCoord>315</xCoord>
					<yCoord>333</yCoord>
					</edgeMap>
					<edgeMap>
					<xCoord>316</xCoord>
					<yCoord>333</yCoord>
					</edgeMap>
					<edgeMap>
					<xCoord>316</xCoord>
					<yCoord>334</yCoord>
					</edgeMap>
					<edgeMap>
					<xCoord>316</xCoord>
					<yCoord>335</yCoord>
					</edgeMap>
					<edgeMap>
					<xCoord>316</xCoord>
					<yCoord>336</yCoord>
					</edgeMap>
					<edgeMap>
					<xCoord>317</xCoord>
					<yCoord>337</yCoord>
					</edgeMap>
					<edgeMap>
					<xCoord>317</xCoord>
					<yCoord>338</yCoord>
					</edgeMap>
					<edgeMap>
					<xCoord>317</xCoord>
					<yCoord>339</yCoord>
					</edgeMap>
					<edgeMap>
					<xCoord>317</xCoord>
					<yCoord>340</yCoord>
					</edgeMap>
					<edgeMap>
					<xCoord>317</xCoord>
					<yCoord>341</yCoord>
					</edgeMap>
					<edgeMap>
					<xCoord>316</xCoord>
					<yCoord>341</yCoord>
					</edgeMap>
					<edgeMap>
					<xCoord>315</xCoord>
					<yCoord>341</yCoord>
					</edgeMap>
					<edgeMap>
					<xCoord>314</xCoord>
					<yCoord>341</yCoord>
					</edgeMap>
					<edgeMap>
					<xCoord>313</xCoord>
					<yCoord>341</yCoord>
					</edgeMap>
					<edgeMap>
					<xCoord>312</xCoord>
					<yCoord>341</yCoord>
					</edgeMap>
					<edgeMap>
					<xCoord>311</xCoord>
					<yCoord>341</yCoord>
					</edgeMap>
					<edgeMap>
					<xCoord>311</xCoord>
					<yCoord>340</yCoord>
					</edgeMap>
					<edgeMap>
					<xCoord>310</xCoord>
					<yCoord>339</yCoord>
					</edgeMap>
					<edgeMap>
					<xCoord>310</xCoord>
					<yCoord>338</yCoord>
					</edgeMap>
					<edgeMap>
					<xCoord>309</xCoord>
					<yCoord>337</yCoord>
					</edgeMap>
				</roi>
				<roi>
					<imageZposition>-87.75</imageZposition>
					<imageSOP_UID>1.3.6.1.4.1.14519.5.2.1.6279.6001.109012962923033337571132618784</imageSOP_UID>
					<inclusion>TRUE</inclusion>
					<edgeMap>
					<xCoord>310</xCoord>
					<yCoord>337</yCoord>
					</edgeMap>
					<edgeMap>
					<xCoord>311</xCoord>
					<yCoord>336</yCoord>
					</edgeMap>
					<edgeMap>
					<xCoord>312</xCoord>
					<yCoord>335</yCoord>
					</edgeMap>
					<edgeMap>
					<xCoord>313</xCoord>
					<yCoord>334</yCoord>
					</edgeMap>
					<edgeMap>
					<xCoord>314</xCoord>
					<yCoord>334</yCoord>
					</edgeMap>
					<edgeMap>
					<xCoord>315</xCoord>
					<yCoord>335</yCoord>
					</edgeMap>
					<edgeMap>
					<xCoord>316</xCoord>
					<yCoord>336</yCoord>
					</edgeMap>
					<edgeMap>
					<xCoord>317</xCoord>
					<yCoord>337</yCoord>
					</edgeMap>
					<edgeMap>
					<xCoord>316</xCoord>
					<yCoord>338</yCoord>
					</edgeMap>
					<edgeMap>
					<xCoord>316</xCoord>
					<yCoord>339</yCoord>
					</edgeMap>
					<edgeMap>
					<xCoord>315</xCoord>
					<yCoord>340</yCoord>
					</edgeMap>
					<edgeMap>
					<xCoord>314</xCoord>
					<yCoord>340</yCoord>
					</edgeMap>
					<edgeMap>
					<xCoord>313</xCoord>
					<yCoord>341</yCoord>
					</edgeMap>
					<edgeMap>
					<xCoord>312</xCoord>
					<yCoord>341</yCoord>
					</edgeMap>
					<edgeMap>
					<xCoord>311</xCoord>
					<yCoord>341</yCoord>
					</edgeMap>
					<edgeMap>
					<xCoord>311</xCoord>
					<yCoord>340</yCoord>
					</edgeMap>
					<edgeMap>
					<xCoord>311</xCoord>
					<yCoord>339</yCoord>
					</edgeMap>
					<edgeMap>
					<xCoord>311</xCoord>
					<yCoord>338</yCoord>
					</edgeMap>
					<edgeMap>
					<xCoord>310</xCoord>
					<yCoord>337</yCoord>
					</edgeMap>
				</roi>
			</unblindedReadNodule>
			<nonNodule>
				<nonNoduleID>1</nonNoduleID>
				<imageZposition>-196.5</imageZposition>
				<imageSOP_UID>1.3.6.1.4.1.14519.5.2.1.6279.6001.199548698498306695675244087267</imageSOP_UID>
				<locus>
					<xCoord>430</xCoord>
					<yCoord>204</yCoord>
				</locus>
			</nonNodule>
	</readingSession>
</LidcReadMessage>
