# Supplementary material for: An improved V-Net lung nodule segmentation model based on pixel threshold separation and attention mechanism
Source: Sci Rep. 2024 Feb 27;14:4743. doi: 10.1038/s41598-024-55178-3 (PMC10899216; doi:10.1038/s41598-024-55178-3)
Supplement: Supplementary file 1 — Supplementary Information 1. [file 41598_2024_55178_MOESM1_ESM.zip › lidc-xml-only/tcia-lidc-xml/185/101.xml]

<?xml version="1.0" encoding="UTF-8"?>
<IdriReadMessage uid="1.3.6.1.4.1.14519.5.2.1.6279.6001.1307985402672.0" xmlns="http://www.nih.gov/idri" xmlns:xsi="http://www.w3.org/2001/XMLSchema-instance" xsi:schemaLocation="http://www.nih.gov/idri  http://troll.rad.med.umich.edu/idri/IdriReadMessage.xsd">
  <ResponseHeader>
    <Version>1.4</Version>
    <MessageId>728567870</MessageId>
    <DateRequest>2008-12-13</DateRequest>
    <TimeRequest>10:58:53</TimeRequest>
    <RequestingSite>removed</RequestingSite>
    <ServicingSite>removed</ServicingSite>
    <TaskDescription>CXR read</TaskDescription>
    <CTImageFile>removed</CTImageFile>
    <CTSeriesInstanceUid>1.3.6.1.4.1.14519.5.2.1.6279.6001.882070241245008756731854510592</CTSeriesInstanceUid>
    <CXRImageFile>removed</CXRImageFile>
    <CXRSeriesInstanceUid>1.3.6.1.4.1.14519.5.2.1.6279.6001.465203542815096670421396392391</CXRSeriesInstanceUid>
    <Modality>CXR</Modality>
    <DateService>2010-10-10</DateService>
    <TimeService>12:00:00</TimeService>
    <ResponseDescription>1 - Reading complete</ResponseDescription>
    <ResponseComments></ResponseComments>
  <StudyInstanceUID>1.3.6.1.4.1.14519.5.2.1.6279.6001.232707938322315602970938283659</StudyInstanceUID><SeriesInstanceUID>1.3.6.1.4.1.14519.5.2.1.6279.6001.465203542815096670421396392391</SeriesInstanceUID></ResponseHeader>
  <CXRreadingSession>
    <servicingRadiologistID>anonymous</servicingRadiologistID>
    <unblindedRead>
      <noduleID>3</noduleID>
      <characteristics>
        <confidence>3</confidence>
        <subtlety>4</subtlety>
        <obscuration>2</obscuration>
        <reason>1</reason>
      </characteristics>
      <roi>
        <imageSOP_UID>1.3.6.1.4.1.14519.5.2.1.6279.6001.211216246387049969483827255051</imageSOP_UID>
        <edgeMap>
          <xCoord>1242</xCoord>
          <yCoord>411</yCoord>
        </edgeMap>
      </roi>
    </unblindedRead>
    <unblindedRead>
      <noduleID>0</noduleID>
      <characteristics>
        <confidence>2</confidence>
        <subtlety>1</subtlety>
        <obscuration>1</obscuration>
      </characteristics>
      <roi>
        <imageSOP_UID>1.3.6.1.4.1.14519.5.2.1.6279.6001.211216246387049969483827255051</imageSOP_UID>
        <edgeMap>
          <xCoord>244</xCoord>
          <yCoord>1126</yCoord>
        </edgeMap>
      </roi>
    </unblindedRead>
    <unblindedRead>
      <noduleID>2</noduleID>
      <characteristics>
        <confidence>1</confidence>
      </characteristics>
      <roi>
        <imageSOP_UID>1.3.6.1.4.1.14519.5.2.1.6279.6001.211216246387049969483827255051</imageSOP_UID>
        <edgeMap>
          <xCoord>1263</xCoord>
          <yCoord>743</yCoord>
        </edgeMap>
      </roi>
    </unblindedRead>
    <unblindedRead>
      <noduleID>1</noduleID>
      <characteristics>
        <confidence>1</confidence>
      </characteristics>
      <roi>
        <imageSOP_UID>1.3.6.1.4.1.14519.5.2.1.6279.6001.211216246387049969483827255051</imageSOP_UID>
        <edgeMap>
          <xCoord>1486</xCoord>
          <yCoord>833</yCoord>
        </edgeMap>
      </roi>
    </unblindedRead>
  </CXRreadingSession>
  <CXRreadingSession>
    <servicingRadiologistID>anonymous</servicingRadiologistID>
    <unblindedRead>
      <noduleID>3</noduleID>
      <characteristics>
        <confidence>3</confidence>
        <subtlety>4</subtlety>
        <obscuration>2</obscuration>
        <reason>1</reason>
      </characteristics>
      <roi>
        <imageSOP_UID>1.3.6.1.4.1.14519.5.2.1.6279.6001.211216246387049969483827255051</imageSOP_UID>
        <edgeMap>
          <xCoord>1222</xCoord>
          <yCoord>363</yCoord>
        </edgeMap>
      </roi>
    </unblindedRead>
    <unblindedRead>
      <noduleID>1</noduleID>
      <characteristics>
        <confidence>2</confidence>
        <subtlety>2</subtlety>
        <obscuration>2</obscuration>
        <reason>1</reason>
      </characteristics>
      <roi>
        <imageSOP_UID>1.3.6.1.4.1.14519.5.2.1.6279.6001.211216246387049969483827255051</imageSOP_UID>
        <edgeMap>
          <xCoord>1466</xCoord>
          <yCoord>788</yCoord>
        </edgeMap>
      </roi>
    </unblindedRead>
    <unblindedRead>
      <noduleID>2</noduleID>
      <characteristics>
        <confidence>1</confidence>
      </characteristics>
      <roi>
        <imageSOP_UID>1.3.6.1.4.1.14519.5.2.1.6279.6001.211216246387049969483827255051</imageSOP_UID>
        <edgeMap>
          <xCoord>1262</xCoord>
          <yCoord>746</yCoord>
        </edgeMap>
      </roi>
    </unblindedRead>
    <unblindedRead>
      <noduleID>0</noduleID>
      <characteristics>
        <confidence>1</confidence>
      </characteristics>
      <roi>
        <imageSOP_UID>1.3.6.1.4.1.14519.5.2.1.6279.6001.211216246387049969483827255051</imageSOP_UID>
        <edgeMap>
          <xCoord>279</xCoord>
          <yCoord>1074</yCoord>
        </edgeMap>
      </roi>
    </unblindedRead>
  </CXRreadingSession>
  <CXRreadingSession>
    <servicingRadiologistID>anonymous</servicingRadiologistID>
    <unblindedRead>
      <noduleID>0</noduleID>
      <characteristics>
        <confidence>1</confidence>
      </characteristics>
      <roi>
        <imageSOP_UID>1.3.6.1.4.1.14519.5.2.1.6279.6001.211216246387049969483827255051</imageSOP_UID>
        <edgeMap>
          <xCoord>192</xCoord>
          <yCoord>1260</yCoord>
        </edgeMap>
      </roi>
    </unblindedRead>
    <unblindedRead>
      <noduleID>1</noduleID>
      <characteristics>
        <confidence>2</confidence>
        <subtlety>2</subtlety>
        <obscuration>2</obscuration>
        <reason>1</reason>
      </characteristics>
      <roi>
        <imageSOP_UID>1.3.6.1.4.1.14519.5.2.1.6279.6001.211216246387049969483827255051</imageSOP_UID>
        <edgeMap>
          <xCoord>1512</xCoord>
          <yCoord>821</yCoord>
        </edgeMap>
      </roi>
    </unblindedRead>
    <unblindedRead>
      <noduleID>2</noduleID>
      <characteristics>
        <confidence>1</confidence>
      </characteristics>
      <roi>
        <imageSOP_UID>1.3.6.1.4.1.14519.5.2.1.6279.6001.211216246387049969483827255051</imageSOP_UID>
        <edgeMap>
          <xCoord>1378</xCoord>
          <yCoord>798</yCoord>
        </edgeMap>
      </roi>
    </unblindedRead>
    <unblindedRead>
      <noduleID>3</noduleID>
      <characteristics>
        <confidence>3</confidence>
        <subtlety>5</subtlety>
        <obscuration>1</obscuration>
      </characteristics>
      <roi>
        <imageSOP_UID>1.3.6.1.4.1.14519.5.2.1.6279.6001.211216246387049969483827255051</imageSOP_UID>
        <edgeMap>
          <xCoord>1238</xCoord>
          <yCoord>413</yCoord>
        </edgeMap>
      </roi>
    </unblindedRead>
  </CXRreadingSession>
  <CXRreadingSession>
    <servicingRadiologistID>anonymous</servicingRadiologistID>
    <unblindedRead>
      <noduleID>0</noduleID>
      <characteristics>
        <confidence>2</confidence>
        <subtlety>1</subtlety>
        <obscuration>1</obscuration>
      </characteristics>
      <roi>
        <imageSOP_UID>1.3.6.1.4.1.14519.5.2.1.6279.6001.211216246387049969483827255051</imageSOP_UID>
        <edgeMap>
          <xCoord>238</xCoord>
          <yCoord>1120</yCoord>
        </edgeMap>
      </roi>
    </unblindedRead>
    <unblindedRead>
      <noduleID>2</noduleID>
      <characteristics>
        <confidence>1</confidence>
      </characteristics>
      <roi>
        <imageSOP_UID>1.3.6.1.4.1.14519.5.2.1.6279.6001.211216246387049969483827255051</imageSOP_UID>
        <edgeMap>
          <xCoord>1280</xCoord>
          <yCoord>885</yCoord>
        </edgeMap>
      </roi>
    </unblindedRead>
    <unblindedRead>
      <noduleID>1</noduleID>
      <characteristics>
        <confidence>3</confidence>
        <subtlety>1</subtlety>
        <obscuration>3</obscuration>
        <reason>1</reason>
      </characteristics>
      <roi>
        <imageSOP_UID>1.3.6.1.4.1.14519.5.2.1.6279.6001.211216246387049969483827255051</imageSOP_UID>
        <edgeMap>
          <xCoord>1510</xCoord>
          <yCoord>888</yCoord>
        </edgeMap>
      </roi>
    </unblindedRead>
    <unblindedRead>
      <noduleID>3</noduleID>
      <characteristics>
        <confidence>3</confidence>
        <subtlety>3</subtlety>
        <obscuration>2</obscuration>
        <reason>1</reason>
      </characteristics>
      <roi>
        <imageSOP_UID>1.3.6.1.4.1.14519.5.2.1.6279.6001.211216246387049969483827255051</imageSOP_UID>
        <edgeMap>
          <xCoord>1245</xCoord>
          <yCoord>406</yCoord>
        </edgeMap>
      </roi>
    </unblindedRead>
  </CXRreadingSession>
</IdriReadMessage>
