# Supplementary material for: An improved V-Net lung nodule segmentation model based on pixel threshold separation and attention mechanism
Source: Sci Rep. 2024 Feb 27;14:4743. doi: 10.1038/s41598-024-55178-3 (PMC10899216; doi:10.1038/s41598-024-55178-3)
Supplement: Supplementary file 1 — Supplementary Information 1. [file 41598_2024_55178_MOESM1_ESM.zip › lidc-xml-only/tcia-lidc-xml/185/102.xml]

<?xml version="1.0" encoding="UTF-8"?>
<LidcReadMessage uid="1.3.6.1.4.1.14519.5.2.1.6279.6001.1307390685734.0" xmlns="http://www.nih.gov" xmlns:xsi="http://www.w3.org/2001/XMLSchema-instance" xsi:schemaLocation="http://www.nih.gov  http://troll.rad.med.umich.edu/lidc/LidcReadMessage.xsd">
<ResponseHeader>
<Version>1.8.1</Version>
<MessageId>-397387374</MessageId>
<DateRequest>2007-10-24</DateRequest>
<TimeRequest>09:45:46</TimeRequest>
<RequestingSite>removed</RequestingSite>
<ServicingSite>removed</ServicingSite>
<TaskDescription>Second unblinded read</TaskDescription>
<CtImageFile>removed</CtImageFile>
<SeriesInstanceUid>1.3.6.1.4.1.14519.5.2.1.6279.6001.882070241245008756731854510592</SeriesInstanceUid>
<DateService>2008-08-18</DateService>
<TimeService>01:58:36</TimeService>
<ResponseDescription>1 - Reading complete</ResponseDescription>
<StudyInstanceUID>1.3.6.1.4.1.14519.5.2.1.6279.6001.818004751275342069818453790263</StudyInstanceUID></ResponseHeader>
<readingSession>
    <annotationVersion>3.12</annotationVersion>
    <servicingRadiologistID>-607389856</servicingRadiologistID>
    <unblindedReadNodule>
      <noduleID>Nodule 004</noduleID>
      <characteristics>
        <subtlety>3</subtlety>
        <internalStructure>1</internalStructure>
        <calcification>6</calcification>
        <sphericity>4</sphericity>
        <margin>5</margin>
        <lobulation>1</lobulation>
        <spiculation>1</spiculation>
        <texture>5</texture>
        <malignancy>2</malignancy>
      </characteristics>
      <roi>
        <imageZposition>-171.309998 </imageZposition>
        <imageSOP_UID>1.3.6.1.4.1.14519.5.2.1.6279.6001.238871728978042334770102858294</imageSOP_UID>
        <inclusion>TRUE</inclusion>
        <edgeMap>
          <xCoord>88</xCoord>
          <yCoord>291</yCoord>
        </edgeMap>
        <edgeMap>
          <xCoord>87</xCoord>
          <yCoord>292</yCoord>
        </edgeMap>
        <edgeMap>
          <xCoord>86</xCoord>
          <yCoord>293</yCoord>
        </edgeMap>
        <edgeMap>
          <xCoord>86</xCoord>
          <yCoord>294</yCoord>
        </edgeMap>
        <edgeMap>
          <xCoord>85</xCoord>
          <yCoord>295</yCoord>
        </edgeMap>
        <edgeMap>
          <xCoord>85</xCoord>
          <yCoord>296</yCoord>
        </edgeMap>
        <edgeMap>
          <xCoord>86</xCoord>
          <yCoord>297</yCoord>
        </edgeMap>
        <edgeMap>
          <xCoord>87</xCoord>
          <yCoord>297</yCoord>
        </edgeMap>
        <edgeMap>
          <xCoord>88</xCoord>
          <yCoord>298</yCoord>
        </edgeMap>
        <edgeMap>
          <xCoord>89</xCoord>
          <yCoord>299</yCoord>
        </edgeMap>
        <edgeMap>
          <xCoord>90</xCoord>
          <yCoord>299</yCoord>
        </edgeMap>
        <edgeMap>
          <xCoord>91</xCoord>
          <yCoord>299</yCoord>
        </edgeMap>
        <edgeMap>
          <xCoord>92</xCoord>
          <yCoord>298</yCoord>
        </edgeMap>
        <edgeMap>
          <xCoord>92</xCoord>
          <yCoord>297</yCoord>
        </edgeMap>
        <edgeMap>
          <xCoord>93</xCoord>
          <yCoord>297</yCoord>
        </edgeMap>
        <edgeMap>
          <xCoord>94</xCoord>
          <yCoord>296</yCoord>
        </edgeMap>
        <edgeMap>
          <xCoord>94</xCoord>
          <yCoord>295</yCoord>
        </edgeMap>
        <edgeMap>
          <xCoord>93</xCoord>
          <yCoord>294</yCoord>
        </edgeMap>
        <edgeMap>
          <xCoord>92</xCoord>
          <yCoord>293</yCoord>
        </edgeMap>
        <edgeMap>
          <xCoord>91</xCoord>
          <yCoord>292</yCoord>
        </edgeMap>
        <edgeMap>
          <xCoord>90</xCoord>
          <yCoord>291</yCoord>
        </edgeMap>
        <edgeMap>
          <xCoord>89</xCoord>
          <yCoord>291</yCoord>
        </edgeMap>
        <edgeMap>
          <xCoord>88</xCoord>
          <yCoord>291</yCoord>
        </edgeMap>
      </roi>
      <roi>
        <imageZposition>-168.809998 </imageZposition>
        <imageSOP_UID>1.3.6.1.4.1.14519.5.2.1.6279.6001.232457734483919616692798005374</imageSOP_UID>
        <inclusion>TRUE</inclusion>
        <edgeMap>
          <xCoord>88</xCoord>
          <yCoord>291</yCoord>
        </edgeMap>
        <edgeMap>
          <xCoord>87</xCoord>
          <yCoord>292</yCoord>
        </edgeMap>
        <edgeMap>
          <xCoord>86</xCoord>
          <yCoord>293</yCoord>
        </edgeMap>
        <edgeMap>
          <xCoord>86</xCoord>
          <yCoord>294</yCoord>
        </edgeMap>
        <edgeMap>
          <xCoord>86</xCoord>
          <yCoord>295</yCoord>
        </edgeMap>
        <edgeMap>
          <xCoord>86</xCoord>
          <yCoord>296</yCoord>
        </edgeMap>
        <edgeMap>
          <xCoord>87</xCoord>
          <yCoord>297</yCoord>
        </edgeMap>
        <edgeMap>
          <xCoord>88</xCoord>
          <yCoord>298</yCoord>
        </edgeMap>
        <edgeMap>
          <xCoord>89</xCoord>
          <yCoord>298</yCoord>
        </edgeMap>
        <edgeMap>
          <xCoord>90</xCoord>
          <yCoord>298</yCoord>
        </edgeMap>
        <edgeMap>
          <xCoord>91</xCoord>
          <yCoord>299</yCoord>
        </edgeMap>
        <edgeMap>
          <xCoord>92</xCoord>
          <yCoord>299</yCoord>
        </edgeMap>
        <edgeMap>
          <xCoord>93</xCoord>
          <yCoord>298</yCoord>
        </edgeMap>
        <edgeMap>
          <xCoord>94</xCoord>
          <yCoord>297</yCoord>
        </edgeMap>
        <edgeMap>
          <xCoord>95</xCoord>
          <yCoord>296</yCoord>
        </edgeMap>
        <edgeMap>
          <xCoord>95</xCoord>
          <yCoord>295</yCoord>
        </edgeMap>
        <edgeMap>
          <xCoord>95</xCoord>
          <yCoord>294</yCoord>
        </edgeMap>
        <edgeMap>
          <xCoord>94</xCoord>
          <yCoord>293</yCoord>
        </edgeMap>
        <edgeMap>
          <xCoord>93</xCoord>
          <yCoord>292</yCoord>
        </edgeMap>
        <edgeMap>
          <xCoord>92</xCoord>
          <yCoord>292</yCoord>
        </edgeMap>
        <edgeMap>
          <xCoord>91</xCoord>
          <yCoord>291</yCoord>
        </edgeMap>
        <edgeMap>
          <xCoord>90</xCoord>
          <yCoord>291</yCoord>
        </edgeMap>
        <edgeMap>
          <xCoord>89</xCoord>
          <yCoord>291</yCoord>
        </edgeMap>
        <edgeMap>
          <xCoord>88</xCoord>
          <yCoord>291</yCoord>
        </edgeMap>
      </roi>
    </unblindedReadNodule>
    <unblindedReadNodule>
      <noduleID>Nodule 001</noduleID>
      <characteristics>
        <subtlety>4</subtlety>
        <internalStructure>1</internalStructure>
        <calcification>6</calcification>
        <sphericity>4</sphericity>
        <margin>4</margin>
        <lobulation>2</lobulation>
        <spiculation>1</spiculation>
        <texture>5</texture>
        <malignancy>4</malignancy>
      </characteristics>
      <roi>
        <imageZposition>-133.809998 </imageZposition>
        <imageSOP_UID>1.3.6.1.4.1.14519.5.2.1.6279.6001.832895363313899010407209244745</imageSOP_UID>
        <inclusion>TRUE</inclusion>
        <edgeMap>
          <xCoord>434</xCoord>
          <yCoord>274</yCoord>
        </edgeMap>
        <edgeMap>
          <xCoord>433</xCoord>
          <yCoord>275</yCoord>
        </edgeMap>
        <edgeMap>
          <xCoord>432</xCoord>
          <yCoord>275</yCoord>
        </edgeMap>
        <edgeMap>
          <xCoord>431</xCoord>
          <yCoord>276</yCoord>
        </edgeMap>
        <edgeMap>
          <xCoord>430</xCoord>
          <yCoord>277</yCoord>
        </edgeMap>
        <edgeMap>
          <xCoord>430</xCoord>
          <yCoord>278</yCoord>
        </edgeMap>
        <edgeMap>
          <xCoord>430</xCoord>
          <yCoord>279</yCoord>
        </edgeMap>
        <edgeMap>
          <xCoord>431</xCoord>
          <yCoord>280</yCoord>
        </edgeMap>
        <edgeMap>
          <xCoord>432</xCoord>
          <yCoord>281</yCoord>
        </edgeMap>
        <edgeMap>
          <xCoord>432</xCoord>
          <yCoord>282</yCoord>
        </edgeMap>
        <edgeMap>
          <xCoord>433</xCoord>
          <yCoord>283</yCoord>
        </edgeMap>
        <edgeMap>
          <xCoord>434</xCoord>
          <yCoord>284</yCoord>
        </edgeMap>
        <edgeMap>
          <xCoord>435</xCoord>
          <yCoord>285</yCoord>
        </edgeMap>
        <edgeMap>
          <xCoord>436</xCoord>
          <yCoord>285</yCoord>
        </edgeMap>
        <edgeMap>
          <xCoord>436</xCoord>
          <yCoord>286</yCoord>
        </edgeMap>
        <edgeMap>
          <xCoord>436</xCoord>
          <yCoord>287</yCoord>
        </edgeMap>
        <edgeMap>
          <xCoord>437</xCoord>
          <yCoord>288</yCoord>
        </edgeMap>
        <edgeMap>
          <xCoord>438</xCoord>
          <yCoord>288</yCoord>
        </edgeMap>
        <edgeMap>
          <xCoord>439</xCoord>
          <yCoord>288</yCoord>
        </edgeMap>
        <edgeMap>
          <xCoord>440</xCoord>
          <yCoord>289</yCoord>
        </edgeMap>
        <edgeMap>
          <xCoord>441</xCoord>
          <yCoord>289</yCoord>
        </edgeMap>
        <edgeMap>
          <xCoord>442</xCoord>
          <yCoord>288</yCoord>
        </edgeMap>
        <edgeMap>
          <xCoord>443</xCoord>
          <yCoord>287</yCoord>
        </edgeMap>
        <edgeMap>
          <xCoord>444</xCoord>
          <yCoord>287</yCoord>
        </edgeMap>
        <edgeMap>
          <xCoord>445</xCoord>
          <yCoord>287</yCoord>
        </edgeMap>
        <edgeMap>
          <xCoord>446</xCoord>
          <yCoord>286</yCoord>
        </edgeMap>
        <edgeMap>
          <xCoord>446</xCoord>
          <yCoord>285</yCoord>
        </edgeMap>
        <edgeMap>
          <xCoord>446</xCoord>
          <yCoord>284</yCoord>
        </edgeMap>
        <edgeMap>
          <xCoord>446</xCoord>
          <yCoord>283</yCoord>
        </edgeMap>
        <edgeMap>
          <xCoord>446</xCoord>
          <yCoord>282</yCoord>
        </edgeMap>
        <edgeMap>
          <xCoord>446</xCoord>
          <yCoord>281</yCoord>
        </edgeMap>
        <edgeMap>
          <xCoord>446</xCoord>
          <yCoord>280</yCoord>
        </edgeMap>
        <edgeMap>
          <xCoord>446</xCoord>
          <yCoord>279</yCoord>
        </edgeMap>
        <edgeMap>
          <xCoord>445</xCoord>
          <yCoord>278</yCoord>
        </edgeMap>
        <edgeMap>
          <xCoord>444</xCoord>
          <yCoord>277</yCoord>
        </edgeMap>
        <edgeMap>
          <xCoord>443</xCoord>
          <yCoord>277</yCoord>
        </edgeMap>
        <edgeMap>
          <xCoord>442</xCoord>
          <yCoord>276</yCoord>
        </edgeMap>
        <edgeMap>
          <xCoord>441</xCoord>
          <yCoord>276</yCoord>
        </edgeMap>
        <edgeMap>
          <xCoord>440</xCoord>
          <yCoord>276</yCoord>
        </edgeMap>
        <edgeMap>
          <xCoord>439</xCoord>
          <yCoord>275</yCoord>
        </edgeMap>
        <edgeMap>
          <xCoord>438</xCoord>
          <yCoord>275</yCoord>
        </edgeMap>
        <edgeMap>
          <xCoord>437</xCoord>
          <yCoord>274</yCoord>
        </edgeMap>
        <edgeMap>
          <xCoord>436</xCoord>
          <yCoord>274</yCoord>
        </edgeMap>
        <edgeMap>
          <xCoord>435</xCoord>
          <yCoord>274</yCoord>
        </edgeMap>
        <edgeMap>
          <xCoord>434</xCoord>
          <yCoord>274</yCoord>
        </edgeMap>
      </roi>
      <roi>
        <imageZposition>-131.309998 </imageZposition>
        <imageSOP_UID>1.3.6.1.4.1.14519.5.2.1.6279.6001.611251929661275379201468888244</imageSOP_UID>
        <inclusion>TRUE</inclusion>
        <edgeMap>
          <xCoord>435</xCoord>
          <yCoord>273</yCoord>
        </edgeMap>
        <edgeMap>
          <xCoord>434</xCoord>
          <yCoord>274</yCoord>
        </edgeMap>
        <edgeMap>
          <xCoord>433</xCoord>
          <yCoord>275</yCoord>
        </edgeMap>
        <edgeMap>
          <xCoord>432</xCoord>
          <yCoord>275</yCoord>
        </edgeMap>
        <edgeMap>
          <xCoord>431</xCoord>
          <yCoord>276</yCoord>
        </edgeMap>
        <edgeMap>
          <xCoord>431</xCoord>
          <yCoord>277</yCoord>
        </edgeMap>
        <edgeMap>
          <xCoord>431</xCoord>
          <yCoord>278</yCoord>
        </edgeMap>
        <edgeMap>
          <xCoord>431</xCoord>
          <yCoord>279</yCoord>
        </edgeMap>
        <edgeMap>
          <xCoord>431</xCoord>
          <yCoord>280</yCoord>
        </edgeMap>
        <edgeMap>
          <xCoord>431</xCoord>
          <yCoord>281</yCoord>
        </edgeMap>
        <edgeMap>
          <xCoord>431</xCoord>
          <yCoord>282</yCoord>
        </edgeMap>
        <edgeMap>
          <xCoord>432</xCoord>
          <yCoord>283</yCoord>
        </edgeMap>
        <edgeMap>
          <xCoord>433</xCoord>
          <yCoord>284</yCoord>
        </edgeMap>
        <edgeMap>
          <xCoord>434</xCoord>
          <yCoord>285</yCoord>
        </edgeMap>
        <edgeMap>
          <xCoord>434</xCoord>
          <yCoord>286</yCoord>
        </edgeMap>
        <edgeMap>
          <xCoord>435</xCoord>
          <yCoord>287</yCoord>
        </edgeMap>
        <edgeMap>
          <xCoord>436</xCoord>
          <yCoord>288</yCoord>
        </edgeMap>
        <edgeMap>
          <xCoord>437</xCoord>
          <yCoord>288</yCoord>
        </edgeMap>
        <edgeMap>
          <xCoord>438</xCoord>
          <yCoord>288</yCoord>
        </edgeMap>
        <edgeMap>
          <xCoord>439</xCoord>
          <yCoord>287</yCoord>
        </edgeMap>
        <edgeMap>
          <xCoord>440</xCoord>
          <yCoord>287</yCoord>
        </edgeMap>
        <edgeMap>
          <xCoord>441</xCoord>
          <yCoord>287</yCoord>
        </edgeMap>
        <edgeMap>
          <xCoord>442</xCoord>
          <yCoord>287</yCoord>
        </edgeMap>
        <edgeMap>
          <xCoord>443</xCoord>
          <yCoord>287</yCoord>
        </edgeMap>
        <edgeMap>
          <xCoord>444</xCoord>
          <yCoord>286</yCoord>
        </edgeMap>
        <edgeMap>
          <xCoord>445</xCoord>
          <yCoord>285</yCoord>
        </edgeMap>
        <edgeMap>
          <xCoord>446</xCoord>
          <yCoord>284</yCoord>
        </edgeMap>
        <edgeMap>
          <xCoord>447</xCoord>
          <yCoord>283</yCoord>
        </edgeMap>
        <edgeMap>
          <xCoord>447</xCoord>
          <yCoord>282</yCoord>
        </edgeMap>
        <edgeMap>
          <xCoord>447</xCoord>
          <yCoord>281</yCoord>
        </edgeMap>
        <edgeMap>
          <xCoord>447</xCoord>
          <yCoord>280</yCoord>
        </edgeMap>
        <edgeMap>
          <xCoord>447</xCoord>
          <yCoord>279</yCoord>
        </edgeMap>
        <edgeMap>
          <xCoord>447</xCoord>
          <yCoord>278</yCoord>
        </edgeMap>
        <edgeMap>
          <xCoord>446</xCoord>
          <yCoord>277</yCoord>
        </edgeMap>
        <edgeMap>
          <xCoord>445</xCoord>
          <yCoord>276</yCoord>
        </edgeMap>
        <edgeMap>
          <xCoord>444</xCoord>
          <yCoord>275</yCoord>
        </edgeMap>
        <edgeMap>
          <xCoord>443</xCoord>
          <yCoord>275</yCoord>
        </edgeMap>
        <edgeMap>
          <xCoord>442</xCoord>
          <yCoord>275</yCoord>
        </edgeMap>
        <edgeMap>
          <xCoord>441</xCoord>
          <yCoord>275</yCoord>
        </edgeMap>
        <edgeMap>
          <xCoord>440</xCoord>
          <yCoord>275</yCoord>
        </edgeMap>
        <edgeMap>
          <xCoord>439</xCoord>
          <yCoord>274</yCoord>
        </edgeMap>
        <edgeMap>
          <xCoord>438</xCoord>
          <yCoord>273</yCoord>
        </edgeMap>
        <edgeMap>
          <xCoord>437</xCoord>
          <yCoord>273</yCoord>
        </edgeMap>
        <edgeMap>
          <xCoord>436</xCoord>
          <yCoord>273</yCoord>
        </edgeMap>
        <edgeMap>
          <xCoord>435</xCoord>
          <yCoord>273</yCoord>
        </edgeMap>
      </roi>
      <roi>
        <imageZposition>-128.809998 </imageZposition>
        <imageSOP_UID>1.3.6.1.4.1.14519.5.2.1.6279.6001.287609443888611709682311303329</imageSOP_UID>
        <inclusion>TRUE</inclusion>
        <edgeMap>
          <xCoord>435</xCoord>
          <yCoord>274</yCoord>
        </edgeMap>
        <edgeMap>
          <xCoord>434</xCoord>
          <yCoord>275</yCoord>
        </edgeMap>
        <edgeMap>
          <xCoord>434</xCoord>
          <yCoord>276</yCoord>
        </edgeMap>
        <edgeMap>
          <xCoord>434</xCoord>
          <yCoord>277</yCoord>
        </edgeMap>
        <edgeMap>
          <xCoord>433</xCoord>
          <yCoord>278</yCoord>
        </edgeMap>
        <edgeMap>
          <xCoord>432</xCoord>
          <yCoord>279</yCoord>
        </edgeMap>
        <edgeMap>
          <xCoord>431</xCoord>
          <yCoord>280</yCoord>
        </edgeMap>
        <edgeMap>
          <xCoord>431</xCoord>
          <yCoord>281</yCoord>
        </edgeMap>
        <edgeMap>
          <xCoord>431</xCoord>
          <yCoord>282</yCoord>
        </edgeMap>
        <edgeMap>
          <xCoord>431</xCoord>
          <yCoord>283</yCoord>
        </edgeMap>
        <edgeMap>
          <xCoord>431</xCoord>
          <yCoord>284</yCoord>
        </edgeMap>
        <edgeMap>
          <xCoord>431</xCoord>
          <yCoord>285</yCoord>
        </edgeMap>
        <edgeMap>
          <xCoord>431</xCoord>
          <yCoord>286</yCoord>
        </edgeMap>
        <edgeMap>
          <xCoord>432</xCoord>
          <yCoord>287</yCoord>
        </edgeMap>
        <edgeMap>
          <xCoord>433</xCoord>
          <yCoord>288</yCoord>
        </edgeMap>
        <edgeMap>
          <xCoord>434</xCoord>
          <yCoord>288</yCoord>
        </edgeMap>
        <edgeMap>
          <xCoord>435</xCoord>
          <yCoord>288</yCoord>
        </edgeMap>
        <edgeMap>
          <xCoord>436</xCoord>
          <yCoord>288</yCoord>
        </edgeMap>
        <edgeMap>
          <xCoord>437</xCoord>
          <yCoord>288</yCoord>
        </edgeMap>
        <edgeMap>
          <xCoord>438</xCoord>
          <yCoord>288</yCoord>
        </edgeMap>
        <edgeMap>
          <xCoord>439</xCoord>
          <yCoord>288</yCoord>
        </edgeMap>
        <edgeMap>
          <xCoord>440</xCoord>
          <yCoord>288</yCoord>
        </edgeMap>
        <edgeMap>
          <xCoord>441</xCoord>
          <yCoord>288</yCoord>
        </edgeMap>
        <edgeMap>
          <xCoord>442</xCoord>
          <yCoord>287</yCoord>
        </edgeMap>
        <edgeMap>
          <xCoord>443</xCoord>
          <yCoord>286</yCoord>
        </edgeMap>
        <edgeMap>
          <xCoord>444</xCoord>
          <yCoord>285</yCoord>
        </edgeMap>
        <edgeMap>
          <xCoord>445</xCoord>
          <yCoord>284</yCoord>
        </edgeMap>
        <edgeMap>
          <xCoord>446</xCoord>
          <yCoord>283</yCoord>
        </edgeMap>
        <edgeMap>
          <xCoord>447</xCoord>
          <yCoord>282</yCoord>
        </edgeMap>
        <edgeMap>
          <xCoord>448</xCoord>
          <yCoord>281</yCoord>
        </edgeMap>
        <edgeMap>
          <xCoord>448</xCoord>
          <yCoord>280</yCoord>
        </edgeMap>
        <edgeMap>
          <xCoord>448</xCoord>
          <yCoord>279</yCoord>
        </edgeMap>
        <edgeMap>
          <xCoord>448</xCoord>
          <yCoord>278</yCoord>
        </edgeMap>
        <edgeMap>
          <xCoord>447</xCoord>
          <yCoord>277</yCoord>
        </edgeMap>
        <edgeMap>
          <xCoord>446</xCoord>
          <yCoord>276</yCoord>
        </edgeMap>
        <edgeMap>
          <xCoord>445</xCoord>
          <yCoord>275</yCoord>
        </edgeMap>
        <edgeMap>
          <xCoord>444</xCoord>
          <yCoord>274</yCoord>
        </edgeMap>
        <edgeMap>
          <xCoord>443</xCoord>
          <yCoord>274</yCoord>
        </edgeMap>
        <edgeMap>
          <xCoord>442</xCoord>
          <yCoord>274</yCoord>
        </edgeMap>
        <edgeMap>
          <xCoord>441</xCoord>
          <yCoord>274</yCoord>
        </edgeMap>
        <edgeMap>
          <xCoord>440</xCoord>
          <yCoord>274</yCoord>
        </edgeMap>
        <edgeMap>
          <xCoord>439</xCoord>
          <yCoord>274</yCoord>
        </edgeMap>
        <edgeMap>
          <xCoord>438</xCoord>
          <yCoord>274</yCoord>
        </edgeMap>
        <edgeMap>
          <xCoord>437</xCoord>
          <yCoord>274</yCoord>
        </edgeMap>
        <edgeMap>
          <xCoord>436</xCoord>
          <yCoord>274</yCoord>
        </edgeMap>
        <edgeMap>
          <xCoord>435</xCoord>
          <yCoord>274</yCoord>
        </edgeMap>
      </roi>
      <roi>
        <imageZposition>-126.309998 </imageZposition>
        <imageSOP_UID>1.3.6.1.4.1.14519.5.2.1.6279.6001.163521554282450136599398171319</imageSOP_UID>
        <inclusion>TRUE</inclusion>
        <edgeMap>
          <xCoord>439</xCoord>
          <yCoord>275</yCoord>
        </edgeMap>
        <edgeMap>
          <xCoord>438</xCoord>
          <yCoord>276</yCoord>
        </edgeMap>
        <edgeMap>
          <xCoord>437</xCoord>
          <yCoord>277</yCoord>
        </edgeMap>
        <edgeMap>
          <xCoord>436</xCoord>
          <yCoord>278</yCoord>
        </edgeMap>
        <edgeMap>
          <xCoord>436</xCoord>
          <yCoord>279</yCoord>
        </edgeMap>
        <edgeMap>
          <xCoord>435</xCoord>
          <yCoord>280</yCoord>
        </edgeMap>
        <edgeMap>
          <xCoord>435</xCoord>
          <yCoord>281</yCoord>
        </edgeMap>
        <edgeMap>
          <xCoord>434</xCoord>
          <yCoord>282</yCoord>
        </edgeMap>
        <edgeMap>
          <xCoord>433</xCoord>
          <yCoord>283</yCoord>
        </edgeMap>
        <edgeMap>
          <xCoord>432</xCoord>
          <yCoord>284</yCoord>
        </edgeMap>
        <edgeMap>
          <xCoord>432</xCoord>
          <yCoord>285</yCoord>
        </edgeMap>
        <edgeMap>
          <xCoord>432</xCoord>
          <yCoord>286</yCoord>
        </edgeMap>
        <edgeMap>
          <xCoord>433</xCoord>
          <yCoord>287</yCoord>
        </edgeMap>
        <edgeMap>
          <xCoord>434</xCoord>
          <yCoord>288</yCoord>
        </edgeMap>
        <edgeMap>
          <xCoord>435</xCoord>
          <yCoord>288</yCoord>
        </edgeMap>
        <edgeMap>
          <xCoord>436</xCoord>
          <yCoord>288</yCoord>
        </edgeMap>
        <edgeMap>
          <xCoord>437</xCoord>
          <yCoord>289</yCoord>
        </edgeMap>
        <edgeMap>
          <xCoord>438</xCoord>
          <yCoord>289</yCoord>
        </edgeMap>
        <edgeMap>
          <xCoord>439</xCoord>
          <yCoord>289</yCoord>
        </edgeMap>
        <edgeMap>
          <xCoord>440</xCoord>
          <yCoord>288</yCoord>
        </edgeMap>
        <edgeMap>
          <xCoord>440</xCoord>
          <yCoord>287</yCoord>
        </edgeMap>
        <edgeMap>
          <xCoord>441</xCoord>
          <yCoord>286</yCoord>
        </edgeMap>
        <edgeMap>
          <xCoord>442</xCoord>
          <yCoord>285</yCoord>
        </edgeMap>
        <edgeMap>
          <xCoord>442</xCoord>
          <yCoord>284</yCoord>
        </edgeMap>
        <edgeMap>
          <xCoord>442</xCoord>
          <yCoord>283</yCoord>
        </edgeMap>
        <edgeMap>
          <xCoord>443</xCoord>
          <yCoord>282</yCoord>
        </edgeMap>
        <edgeMap>
          <xCoord>443</xCoord>
          <yCoord>281</yCoord>
        </edgeMap>
        <edgeMap>
          <xCoord>443</xCoord>
          <yCoord>280</yCoord>
        </edgeMap>
        <edgeMap>
          <xCoord>443</xCoord>
          <yCoord>279</yCoord>
        </edgeMap>
        <edgeMap>
          <xCoord>443</xCoord>
          <yCoord>278</yCoord>
        </edgeMap>
        <edgeMap>
          <xCoord>442</xCoord>
          <yCoord>277</yCoord>
        </edgeMap>
        <edgeMap>
          <xCoord>441</xCoord>
          <yCoord>276</yCoord>
        </edgeMap>
        <edgeMap>
          <xCoord>440</xCoord>
          <yCoord>275</yCoord>
        </edgeMap>
        <edgeMap>
          <xCoord>439</xCoord>
          <yCoord>275</yCoord>
        </edgeMap>
      </roi>
    </unblindedReadNodule>
    <unblindedReadNodule>
      <noduleID>Nodule 003</noduleID>
      <characteristics>
        <subtlety>3</subtlety>
        <internalStructure>1</internalStructure>
        <calcification>6</calcification>
        <sphericity>4</sphericity>
        <margin>4</margin>
        <lobulation>1</lobulation>
        <spiculation>1</spiculation>
        <texture>4</texture>
        <malignancy>3</malignancy>
      </characteristics>
      <roi>
        <imageZposition>-121.309998 </imageZposition>
        <imageSOP_UID>1.3.6.1.4.1.14519.5.2.1.6279.6001.154759888875158448897644864848</imageSOP_UID>
        <inclusion>TRUE</inclusion>
        <edgeMap>
          <xCoord>374</xCoord>
          <yCoord>223</yCoord>
        </edgeMap>
        <edgeMap>
          <xCoord>373</xCoord>
          <yCoord>224</yCoord>
        </edgeMap>
        <edgeMap>
          <xCoord>373</xCoord>
          <yCoord>225</yCoord>
        </edgeMap>
        <edgeMap>
          <xCoord>373</xCoord>
          <yCoord>226</yCoord>
        </edgeMap>
        <edgeMap>
          <xCoord>373</xCoord>
          <yCoord>227</yCoord>
        </edgeMap>
        <edgeMap>
          <xCoord>373</xCoord>
          <yCoord>228</yCoord>
        </edgeMap>
        <edgeMap>
          <xCoord>374</xCoord>
          <yCoord>229</yCoord>
        </edgeMap>
        <edgeMap>
          <xCoord>375</xCoord>
          <yCoord>230</yCoord>
        </edgeMap>
        <edgeMap>
          <xCoord>376</xCoord>
          <yCoord>230</yCoord>
        </edgeMap>
        <edgeMap>
          <xCoord>377</xCoord>
          <yCoord>231</yCoord>
        </edgeMap>
        <edgeMap>
          <xCoord>378</xCoord>
          <yCoord>232</yCoord>
        </edgeMap>
        <edgeMap>
          <xCoord>379</xCoord>
          <yCoord>233</yCoord>
        </edgeMap>
        <edgeMap>
          <xCoord>380</xCoord>
          <yCoord>232</yCoord>
        </edgeMap>
        <edgeMap>
          <xCoord>381</xCoord>
          <yCoord>232</yCoord>
        </edgeMap>
        <edgeMap>
          <xCoord>382</xCoord>
          <yCoord>231</yCoord>
        </edgeMap>
        <edgeMap>
          <xCoord>383</xCoord>
          <yCoord>230</yCoord>
        </edgeMap>
        <edgeMap>
          <xCoord>384</xCoord>
          <yCoord>229</yCoord>
        </edgeMap>
        <edgeMap>
          <xCoord>384</xCoord>
          <yCoord>228</yCoord>
        </edgeMap>
        <edgeMap>
          <xCoord>384</xCoord>
          <yCoord>227</yCoord>
        </edgeMap>
        <edgeMap>
          <xCoord>383</xCoord>
          <yCoord>226</yCoord>
        </edgeMap>
        <edgeMap>
          <xCoord>382</xCoord>
          <yCoord>225</yCoord>
        </edgeMap>
        <edgeMap>
          <xCoord>381</xCoord>
          <yCoord>224</yCoord>
        </edgeMap>
        <edgeMap>
          <xCoord>380</xCoord>
          <yCoord>224</yCoord>
        </edgeMap>
        <edgeMap>
          <xCoord>379</xCoord>
          <yCoord>223</yCoord>
        </edgeMap>
        <edgeMap>
          <xCoord>378</xCoord>
          <yCoord>223</yCoord>
        </edgeMap>
        <edgeMap>
          <xCoord>377</xCoord>
          <yCoord>223</yCoord>
        </edgeMap>
        <edgeMap>
          <xCoord>376</xCoord>
          <yCoord>223</yCoord>
        </edgeMap>
        <edgeMap>
          <xCoord>375</xCoord>
          <yCoord>223</yCoord>
        </edgeMap>
        <edgeMap>
          <xCoord>374</xCoord>
          <yCoord>223</yCoord>
        </edgeMap>
      </roi>
      <roi>
        <imageZposition>-118.809998 </imageZposition>
        <imageSOP_UID>1.3.6.1.4.1.14519.5.2.1.6279.6001.115535378237109211796628483829</imageSOP_UID>
        <inclusion>TRUE</inclusion>
        <edgeMap>
          <xCoord>377</xCoord>
          <yCoord>222</yCoord>
        </edgeMap>
        <edgeMap>
          <xCoord>376</xCoord>
          <yCoord>223</yCoord>
        </edgeMap>
        <edgeMap>
          <xCoord>375</xCoord>
          <yCoord>224</yCoord>
        </edgeMap>
        <edgeMap>
          <xCoord>374</xCoord>
          <yCoord>225</yCoord>
        </edgeMap>
        <edgeMap>
          <xCoord>373</xCoord>
          <yCoord>226</yCoord>
        </edgeMap>
        <edgeMap>
          <xCoord>373</xCoord>
          <yCoord>227</yCoord>
        </edgeMap>
        <edgeMap>
          <xCoord>374</xCoord>
          <yCoord>228</yCoord>
        </edgeMap>
        <edgeMap>
          <xCoord>375</xCoord>
          <yCoord>229</yCoord>
        </edgeMap>
        <edgeMap>
          <xCoord>376</xCoord>
          <yCoord>230</yCoord>
        </edgeMap>
        <edgeMap>
          <xCoord>377</xCoord>
          <yCoord>231</yCoord>
        </edgeMap>
        <edgeMap>
          <xCoord>378</xCoord>
          <yCoord>232</yCoord>
        </edgeMap>
        <edgeMap>
          <xCoord>379</xCoord>
          <yCoord>232</yCoord>
        </edgeMap>
        <edgeMap>
          <xCoord>380</xCoord>
          <yCoord>232</yCoord>
        </edgeMap>
        <edgeMap>
          <xCoord>381</xCoord>
          <yCoord>232</yCoord>
        </edgeMap>
        <edgeMap>
          <xCoord>382</xCoord>
          <yCoord>232</yCoord>
        </edgeMap>
        <edgeMap>
          <xCoord>383</xCoord>
          <yCoord>232</yCoord>
        </edgeMap>
        <edgeMap>
          <xCoord>384</xCoord>
          <yCoord>232</yCoord>
        </edgeMap>
        <edgeMap>
          <xCoord>385</xCoord>
          <yCoord>232</yCoord>
        </edgeMap>
        <edgeMap>
          <xCoord>386</xCoord>
          <yCoord>231</yCoord>
        </edgeMap>
        <edgeMap>
          <xCoord>386</xCoord>
          <yCoord>230</yCoord>
        </edgeMap>
        <edgeMap>
          <xCoord>386</xCoord>
          <yCoord>229</yCoord>
        </edgeMap>
        <edgeMap>
          <xCoord>386</xCoord>
          <yCoord>228</yCoord>
        </edgeMap>
        <edgeMap>
          <xCoord>385</xCoord>
          <yCoord>227</yCoord>
        </edgeMap>
        <edgeMap>
          <xCoord>384</xCoord>
          <yCoord>226</yCoord>
        </edgeMap>
        <edgeMap>
          <xCoord>383</xCoord>
          <yCoord>225</yCoord>
        </edgeMap>
        <edgeMap>
          <xCoord>382</xCoord>
          <yCoord>224</yCoord>
        </edgeMap>
        <edgeMap>
          <xCoord>381</xCoord>
          <yCoord>224</yCoord>
        </edgeMap>
        <edgeMap>
          <xCoord>380</xCoord>
          <yCoord>223</yCoord>
        </edgeMap>
        <edgeMap>
          <xCoord>379</xCoord>
          <yCoord>222</yCoord>
        </edgeMap>
        <edgeMap>
          <xCoord>378</xCoord>
          <yCoord>222</yCoord>
        </edgeMap>
        <edgeMap>
          <xCoord>377</xCoord>
          <yCoord>222</yCoord>
        </edgeMap>
      </roi>
    </unblindedReadNodule>
    <unblindedReadNodule>
      <noduleID>Nodule 002</noduleID>
      <characteristics>
        <subtlety>5</subtlety>
        <internalStructure>1</internalStructure>
        <calcification>6</calcification>
        <sphericity>3</sphericity>
        <margin>3</margin>
        <lobulation>2</lobulation>
        <spiculation>3</spiculation>
        <texture>5</texture>
        <malignancy>5</malignancy>
      </characteristics>
      <roi>
        <imageZposition>-53.810001</imageZposition>
        <imageSOP_UID>1.3.6.1.4.1.14519.5.2.1.6279.6001.225021231198705940235529515411</imageSOP_UID>
        <inclusion>TRUE</inclusion>
        <edgeMap>
          <xCoord>364</xCoord>
          <yCoord>299</yCoord>
        </edgeMap>
        <edgeMap>
          <xCoord>363</xCoord>
          <yCoord>300</yCoord>
        </edgeMap>
        <edgeMap>
          <xCoord>362</xCoord>
          <yCoord>301</yCoord>
        </edgeMap>
        <edgeMap>
          <xCoord>362</xCoord>
          <yCoord>302</yCoord>
        </edgeMap>
        <edgeMap>
          <xCoord>361</xCoord>
          <yCoord>303</yCoord>
        </edgeMap>
        <edgeMap>
          <xCoord>360</xCoord>
          <yCoord>303</yCoord>
        </edgeMap>
        <edgeMap>
          <xCoord>359</xCoord>
          <yCoord>303</yCoord>
        </edgeMap>
        <edgeMap>
          <xCoord>358</xCoord>
          <yCoord>304</yCoord>
        </edgeMap>
        <edgeMap>
          <xCoord>357</xCoord>
          <yCoord>304</yCoord>
        </edgeMap>
        <edgeMap>
          <xCoord>356</xCoord>
          <yCoord>305</yCoord>
        </edgeMap>
        <edgeMap>
          <xCoord>356</xCoord>
          <yCoord>306</yCoord>
        </edgeMap>
        <edgeMap>
          <xCoord>355</xCoord>
          <yCoord>307</yCoord>
        </edgeMap>
        <edgeMap>
          <xCoord>354</xCoord>
          <yCoord>307</yCoord>
        </edgeMap>
        <edgeMap>
          <xCoord>353</xCoord>
          <yCoord>307</yCoord>
        </edgeMap>
        <edgeMap>
          <xCoord>352</xCoord>
          <yCoord>306</yCoord>
        </edgeMap>
        <edgeMap>
          <xCoord>351</xCoord>
          <yCoord>305</yCoord>
        </edgeMap>
        <edgeMap>
          <xCoord>350</xCoord>
          <yCoord>306</yCoord>
        </edgeMap>
        <edgeMap>
          <xCoord>349</xCoord>
          <yCoord>307</yCoord>
        </edgeMap>
        <edgeMap>
          <xCoord>349</xCoord>
          <yCoord>308</yCoord>
        </edgeMap>
        <edgeMap>
          <xCoord>349</xCoord>
          <yCoord>309</yCoord>
        </edgeMap>
        <edgeMap>
          <xCoord>349</xCoord>
          <yCoord>310</yCoord>
        </edgeMap>
        <edgeMap>
          <xCoord>350</xCoord>
          <yCoord>311</yCoord>
        </edgeMap>
        <edgeMap>
          <xCoord>351</xCoord>
          <yCoord>311</yCoord>
        </edgeMap>
        <edgeMap>
          <xCoord>352</xCoord>
          <yCoord>311</yCoord>
        </edgeMap>
        <edgeMap>
          <xCoord>353</xCoord>
          <yCoord>311</yCoord>
        </edgeMap>
        <edgeMap>
          <xCoord>353</xCoord>
          <yCoord>312</yCoord>
        </edgeMap>
        <edgeMap>
          <xCoord>353</xCoord>
          <yCoord>313</yCoord>
        </edgeMap>
        <edgeMap>
          <xCoord>354</xCoord>
          <yCoord>314</yCoord>
        </edgeMap>
        <edgeMap>
          <xCoord>355</xCoord>
          <yCoord>314</yCoord>
        </edgeMap>
        <edgeMap>
          <xCoord>356</xCoord>
          <yCoord>314</yCoord>
        </edgeMap>
        <edgeMap>
          <xCoord>357</xCoord>
          <yCoord>314</yCoord>
        </edgeMap>
        <edgeMap>
          <xCoord>358</xCoord>
          <yCoord>314</yCoord>
        </edgeMap>
        <edgeMap>
          <xCoord>358</xCoord>
          <yCoord>315</yCoord>
        </edgeMap>
        <edgeMap>
          <xCoord>358</xCoord>
          <yCoord>316</yCoord>
        </edgeMap>
        <edgeMap>
          <xCoord>358</xCoord>
          <yCoord>317</yCoord>
        </edgeMap>
        <edgeMap>
          <xCoord>358</xCoord>
          <yCoord>318</yCoord>
        </edgeMap>
        <edgeMap>
          <xCoord>358</xCoord>
          <yCoord>319</yCoord>
        </edgeMap>
        <edgeMap>
          <xCoord>358</xCoord>
          <yCoord>320</yCoord>
        </edgeMap>
        <edgeMap>
          <xCoord>359</xCoord>
          <yCoord>321</yCoord>
        </edgeMap>
        <edgeMap>
          <xCoord>360</xCoord>
          <yCoord>321</yCoord>
        </edgeMap>
        <edgeMap>
          <xCoord>361</xCoord>
          <yCoord>321</yCoord>
        </edgeMap>
        <edgeMap>
          <xCoord>362</xCoord>
          <yCoord>321</yCoord>
        </edgeMap>
        <edgeMap>
          <xCoord>363</xCoord>
          <yCoord>322</yCoord>
        </edgeMap>
        <edgeMap>
          <xCoord>364</xCoord>
          <yCoord>322</yCoord>
        </edgeMap>
        <edgeMap>
          <xCoord>365</xCoord>
          <yCoord>322</yCoord>
        </edgeMap>
        <edgeMap>
          <xCoord>366</xCoord>
          <yCoord>322</yCoord>
        </edgeMap>
        <edgeMap>
          <xCoord>367</xCoord>
          <yCoord>322</yCoord>
        </edgeMap>
        <edgeMap>
          <xCoord>368</xCoord>
          <yCoord>322</yCoord>
        </edgeMap>
        <edgeMap>
          <xCoord>369</xCoord>
          <yCoord>321</yCoord>
        </edgeMap>
        <edgeMap>
          <xCoord>370</xCoord>
          <yCoord>320</yCoord>
        </edgeMap>
        <edgeMap>
          <xCoord>371</xCoord>
          <yCoord>319</yCoord>
        </edgeMap>
        <edgeMap>
          <xCoord>371</xCoord>
          <yCoord>318</yCoord>
        </edgeMap>
        <edgeMap>
          <xCoord>371</xCoord>
          <yCoord>317</yCoord>
        </edgeMap>
        <edgeMap>
          <xCoord>371</xCoord>
          <yCoord>316</yCoord>
        </edgeMap>
        <edgeMap>
          <xCoord>371</xCoord>
          <yCoord>315</yCoord>
        </edgeMap>
        <edgeMap>
          <xCoord>371</xCoord>
          <yCoord>314</yCoord>
        </edgeMap>
        <edgeMap>
          <xCoord>370</xCoord>
          <yCoord>313</yCoord>
        </edgeMap>
        <edgeMap>
          <xCoord>369</xCoord>
          <yCoord>312</yCoord>
        </edgeMap>
        <edgeMap>
          <xCoord>368</xCoord>
          <yCoord>311</yCoord>
        </edgeMap>
        <edgeMap>
          <xCoord>367</xCoord>
          <yCoord>311</yCoord>
        </edgeMap>
        <edgeMap>
          <xCoord>366</xCoord>
          <yCoord>311</yCoord>
        </edgeMap>
        <edgeMap>
          <xCoord>365</xCoord>
          <yCoord>311</yCoord>
        </edgeMap>
        <edgeMap>
          <xCoord>365</xCoord>
          <yCoord>310</yCoord>
        </edgeMap>
        <edgeMap>
          <xCoord>365</xCoord>
          <yCoord>309</yCoord>
        </edgeMap>
        <edgeMap>
          <xCoord>365</xCoord>
          <yCoord>308</yCoord>
        </edgeMap>
        <edgeMap>
          <xCoord>366</xCoord>
          <yCoord>307</yCoord>
        </edgeMap>
        <edgeMap>
          <xCoord>367</xCoord>
          <yCoord>306</yCoord>
        </edgeMap>
        <edgeMap>
          <xCoord>368</xCoord>
          <yCoord>305</yCoord>
        </edgeMap>
        <edgeMap>
          <xCoord>369</xCoord>
          <yCoord>304</yCoord>
        </edgeMap>
        <edgeMap>
          <xCoord>369</xCoord>
          <yCoord>303</yCoord>
        </edgeMap>
        <edgeMap>
          <xCoord>369</xCoord>
          <yCoord>302</yCoord>
        </edgeMap>
        <edgeMap>
          <xCoord>369</xCoord>
          <yCoord>301</yCoord>
        </edgeMap>
        <edgeMap>
          <xCoord>369</xCoord>
          <yCoord>300</yCoord>
        </edgeMap>
        <edgeMap>
          <xCoord>368</xCoord>
          <yCoord>299</yCoord>
        </edgeMap>
        <edgeMap>
          <xCoord>367</xCoord>
          <yCoord>299</yCoord>
        </edgeMap>
        <edgeMap>
          <xCoord>366</xCoord>
          <yCoord>299</yCoord>
        </edgeMap>
        <edgeMap>
          <xCoord>365</xCoord>
          <yCoord>299</yCoord>
        </edgeMap>
        <edgeMap>
          <xCoord>364</xCoord>
          <yCoord>299</yCoord>
        </edgeMap>
      </roi>
      <roi>
        <imageZposition>-51.310001</imageZposition>
        <imageSOP_UID>1.3.6.1.4.1.14519.5.2.1.6279.6001.295611888457658630398461004005</imageSOP_UID>
        <inclusion>TRUE</inclusion>
        <edgeMap>
          <xCoord>365</xCoord>
          <yCoord>295</yCoord>
        </edgeMap>
        <edgeMap>
          <xCoord>364</xCoord>
          <yCoord>296</yCoord>
        </edgeMap>
        <edgeMap>
          <xCoord>364</xCoord>
          <yCoord>297</yCoord>
        </edgeMap>
        <edgeMap>
          <xCoord>364</xCoord>
          <yCoord>298</yCoord>
        </edgeMap>
        <edgeMap>
          <xCoord>364</xCoord>
          <yCoord>299</yCoord>
        </edgeMap>
        <edgeMap>
          <xCoord>364</xCoord>
          <yCoord>300</yCoord>
        </edgeMap>
        <edgeMap>
          <xCoord>364</xCoord>
          <yCoord>301</yCoord>
        </edgeMap>
        <edgeMap>
          <xCoord>363</xCoord>
          <yCoord>301</yCoord>
        </edgeMap>
        <edgeMap>
          <xCoord>362</xCoord>
          <yCoord>300</yCoord>
        </edgeMap>
        <edgeMap>
          <xCoord>361</xCoord>
          <yCoord>299</yCoord>
        </edgeMap>
        <edgeMap>
          <xCoord>360</xCoord>
          <yCoord>298</yCoord>
        </edgeMap>
        <edgeMap>
          <xCoord>359</xCoord>
          <yCoord>297</yCoord>
        </edgeMap>
        <edgeMap>
          <xCoord>358</xCoord>
          <yCoord>297</yCoord>
        </edgeMap>
        <edgeMap>
          <xCoord>357</xCoord>
          <yCoord>297</yCoord>
        </edgeMap>
        <edgeMap>
          <xCoord>356</xCoord>
          <yCoord>297</yCoord>
        </edgeMap>
        <edgeMap>
          <xCoord>355</xCoord>
          <yCoord>297</yCoord>
        </edgeMap>
        <edgeMap>
          <xCoord>354</xCoord>
          <yCoord>298</yCoord>
        </edgeMap>
        <edgeMap>
          <xCoord>353</xCoord>
          <yCoord>299</yCoord>
        </edgeMap>
        <edgeMap>
          <xCoord>353</xCoord>
          <yCoord>300</yCoord>
        </edgeMap>
        <edgeMap>
          <xCoord>354</xCoord>
          <yCoord>301</yCoord>
        </edgeMap>
        <edgeMap>
          <xCoord>354</xCoord>
          <yCoord>302</yCoord>
        </edgeMap>
        <edgeMap>
          <xCoord>354</xCoord>
          <yCoord>303</yCoord>
        </edgeMap>
        <edgeMap>
          <xCoord>353</xCoord>
          <yCoord>303</yCoord>
        </edgeMap>
        <edgeMap>
          <xCoord>352</xCoord>
          <yCoord>303</yCoord>
        </edgeMap>
        <edgeMap>
          <xCoord>351</xCoord>
          <yCoord>303</yCoord>
        </edgeMap>
        <edgeMap>
          <xCoord>350</xCoord>
          <yCoord>304</yCoord>
        </edgeMap>
        <edgeMap>
          <xCoord>349</xCoord>
          <yCoord>305</yCoord>
        </edgeMap>
        <edgeMap>
          <xCoord>348</xCoord>
          <yCoord>306</yCoord>
        </edgeMap>
        <edgeMap>
          <xCoord>348</xCoord>
          <yCoord>307</yCoord>
        </edgeMap>
        <edgeMap>
          <xCoord>348</xCoord>
          <yCoord>308</yCoord>
        </edgeMap>
        <edgeMap>
          <xCoord>348</xCoord>
          <yCoord>309</yCoord>
        </edgeMap>
        <edgeMap>
          <xCoord>348</xCoord>
          <yCoord>310</yCoord>
        </edgeMap>
        <edgeMap>
          <xCoord>348</xCoord>
          <yCoord>311</yCoord>
        </edgeMap>
        <edgeMap>
          <xCoord>348</xCoord>
          <yCoord>312</yCoord>
        </edgeMap>
        <edgeMap>
          <xCoord>348</xCoord>
          <yCoord>313</yCoord>
        </edgeMap>
        <edgeMap>
          <xCoord>349</xCoord>
          <yCoord>314</yCoord>
        </edgeMap>
        <edgeMap>
          <xCoord>350</xCoord>
          <yCoord>314</yCoord>
        </edgeMap>
        <edgeMap>
          <xCoord>351</xCoord>
          <yCoord>313</yCoord>
        </edgeMap>
        <edgeMap>
          <xCoord>352</xCoord>
          <yCoord>313</yCoord>
        </edgeMap>
        <edgeMap>
          <xCoord>352</xCoord>
          <yCoord>314</yCoord>
        </edgeMap>
        <edgeMap>
          <xCoord>352</xCoord>
          <yCoord>315</yCoord>
        </edgeMap>
        <edgeMap>
          <xCoord>353</xCoord>
          <yCoord>316</yCoord>
        </edgeMap>
        <edgeMap>
          <xCoord>354</xCoord>
          <yCoord>317</yCoord>
        </edgeMap>
        <edgeMap>
          <xCoord>354</xCoord>
          <yCoord>318</yCoord>
        </edgeMap>
        <edgeMap>
          <xCoord>354</xCoord>
          <yCoord>319</yCoord>
        </edgeMap>
        <edgeMap>
          <xCoord>354</xCoord>
          <yCoord>320</yCoord>
        </edgeMap>
        <edgeMap>
          <xCoord>355</xCoord>
          <yCoord>321</yCoord>
        </edgeMap>
        <edgeMap>
          <xCoord>356</xCoord>
          <yCoord>321</yCoord>
        </edgeMap>
        <edgeMap>
          <xCoord>357</xCoord>
          <yCoord>321</yCoord>
        </edgeMap>
        <edgeMap>
          <xCoord>358</xCoord>
          <yCoord>322</yCoord>
        </edgeMap>
        <edgeMap>
          <xCoord>359</xCoord>
          <yCoord>323</yCoord>
        </edgeMap>
        <edgeMap>
          <xCoord>360</xCoord>
          <yCoord>323</yCoord>
        </edgeMap>
        <edgeMap>
          <xCoord>361</xCoord>
          <yCoord>323</yCoord>
        </edgeMap>
        <edgeMap>
          <xCoord>362</xCoord>
          <yCoord>324</yCoord>
        </edgeMap>
        <edgeMap>
          <xCoord>363</xCoord>
          <yCoord>324</yCoord>
        </edgeMap>
        <edgeMap>
          <xCoord>364</xCoord>
          <yCoord>324</yCoord>
        </edgeMap>
        <edgeMap>
          <xCoord>365</xCoord>
          <yCoord>324</yCoord>
        </edgeMap>
        <edgeMap>
          <xCoord>366</xCoord>
          <yCoord>325</yCoord>
        </edgeMap>
        <edgeMap>
          <xCoord>367</xCoord>
          <yCoord>325</yCoord>
        </edgeMap>
        <edgeMap>
          <xCoord>368</xCoord>
          <yCoord>325</yCoord>
        </edgeMap>
        <edgeMap>
          <xCoord>369</xCoord>
          <yCoord>325</yCoord>
        </edgeMap>
        <edgeMap>
          <xCoord>370</xCoord>
          <yCoord>324</yCoord>
        </edgeMap>
        <edgeMap>
          <xCoord>371</xCoord>
          <yCoord>323</yCoord>
        </edgeMap>
        <edgeMap>
          <xCoord>371</xCoord>
          <yCoord>322</yCoord>
        </edgeMap>
        <edgeMap>
          <xCoord>371</xCoord>
          <yCoord>321</yCoord>
        </edgeMap>
        <edgeMap>
          <xCoord>371</xCoord>
          <yCoord>320</yCoord>
        </edgeMap>
        <edgeMap>
          <xCoord>371</xCoord>
          <yCoord>319</yCoord>
        </edgeMap>
        <edgeMap>
          <xCoord>372</xCoord>
          <yCoord>318</yCoord>
        </edgeMap>
        <edgeMap>
          <xCoord>373</xCoord>
          <yCoord>318</yCoord>
        </edgeMap>
        <edgeMap>
          <xCoord>374</xCoord>
          <yCoord>317</yCoord>
        </edgeMap>
        <edgeMap>
          <xCoord>375</xCoord>
          <yCoord>316</yCoord>
        </edgeMap>
        <edgeMap>
          <xCoord>376</xCoord>
          <yCoord>315</yCoord>
        </edgeMap>
        <edgeMap>
          <xCoord>376</xCoord>
          <yCoord>314</yCoord>
        </edgeMap>
        <edgeMap>
          <xCoord>377</xCoord>
          <yCoord>313</yCoord>
        </edgeMap>
        <edgeMap>
          <xCoord>377</xCoord>
          <yCoord>312</yCoord>
        </edgeMap>
        <edgeMap>
          <xCoord>377</xCoord>
          <yCoord>311</yCoord>
        </edgeMap>
        <edgeMap>
          <xCoord>377</xCoord>
          <yCoord>310</yCoord>
        </edgeMap>
        <edgeMap>
          <xCoord>377</xCoord>
          <yCoord>309</yCoord>
        </edgeMap>
        <edgeMap>
          <xCoord>377</xCoord>
          <yCoord>308</yCoord>
        </edgeMap>
        <edgeMap>
          <xCoord>378</xCoord>
          <yCoord>307</yCoord>
        </edgeMap>
        <edgeMap>
          <xCoord>378</xCoord>
          <yCoord>306</yCoord>
        </edgeMap>
        <edgeMap>
          <xCoord>378</xCoord>
          <yCoord>305</yCoord>
        </edgeMap>
        <edgeMap>
          <xCoord>378</xCoord>
          <yCoord>304</yCoord>
        </edgeMap>
        <edgeMap>
          <xCoord>378</xCoord>
          <yCoord>303</yCoord>
        </edgeMap>
        <edgeMap>
          <xCoord>378</xCoord>
          <yCoord>302</yCoord>
        </edgeMap>
        <edgeMap>
          <xCoord>378</xCoord>
          <yCoord>301</yCoord>
        </edgeMap>
        <edgeMap>
          <xCoord>378</xCoord>
          <yCoord>300</yCoord>
        </edgeMap>
        <edgeMap>
          <xCoord>378</xCoord>
          <yCoord>299</yCoord>
        </edgeMap>
        <edgeMap>
          <xCoord>378</xCoord>
          <yCoord>298</yCoord>
        </edgeMap>
        <edgeMap>
          <xCoord>377</xCoord>
          <yCoord>297</yCoord>
        </edgeMap>
        <edgeMap>
          <xCoord>376</xCoord>
          <yCoord>297</yCoord>
        </edgeMap>
        <edgeMap>
          <xCoord>375</xCoord>
          <yCoord>297</yCoord>
        </edgeMap>
        <edgeMap>
          <xCoord>374</xCoord>
          <yCoord>297</yCoord>
        </edgeMap>
        <edgeMap>
          <xCoord>373</xCoord>
          <yCoord>297</yCoord>
        </edgeMap>
        <edgeMap>
          <xCoord>372</xCoord>
          <yCoord>298</yCoord>
        </edgeMap>
        <edgeMap>
          <xCoord>372</xCoord>
          <yCoord>299</yCoord>
        </edgeMap>
        <edgeMap>
          <xCoord>371</xCoord>
          <yCoord>299</yCoord>
        </edgeMap>
        <edgeMap>
          <xCoord>370</xCoord>
          <yCoord>299</yCoord>
        </edgeMap>
        <edgeMap>
          <xCoord>370</xCoord>
          <yCoord>298</yCoord>
        </edgeMap>
        <edgeMap>
          <xCoord>369</xCoord>
          <yCoord>297</yCoord>
        </edgeMap>
        <edgeMap>
          <xCoord>368</xCoord>
          <yCoord>296</yCoord>
        </edgeMap>
        <edgeMap>
          <xCoord>367</xCoord>
          <yCoord>295</yCoord>
        </edgeMap>
        <edgeMap>
          <xCoord>366</xCoord>
          <yCoord>295</yCoord>
        </edgeMap>
        <edgeMap>
          <xCoord>365</xCoord>
          <yCoord>295</yCoord>
        </edgeMap>
      </roi>
      <roi>
        <imageZposition>-48.810001</imageZposition>
        <imageSOP_UID>1.3.6.1.4.1.14519.5.2.1.6279.6001.118473604283318468400049438975</imageSOP_UID>
        <inclusion>TRUE</inclusion>
        <edgeMap>
          <xCoord>362</xCoord>
          <yCoord>294</yCoord>
        </edgeMap>
        <edgeMap>
          <xCoord>361</xCoord>
          <yCoord>295</yCoord>
        </edgeMap>
        <edgeMap>
          <xCoord>360</xCoord>
          <yCoord>296</yCoord>
        </edgeMap>
        <edgeMap>
          <xCoord>360</xCoord>
          <yCoord>297</yCoord>
        </edgeMap>
        <edgeMap>
          <xCoord>360</xCoord>
          <yCoord>298</yCoord>
        </edgeMap>
        <edgeMap>
          <xCoord>359</xCoord>
          <yCoord>298</yCoord>
        </edgeMap>
        <edgeMap>
          <xCoord>358</xCoord>
          <yCoord>298</yCoord>
        </edgeMap>
        <edgeMap>
          <xCoord>357</xCoord>
          <yCoord>298</yCoord>
        </edgeMap>
        <edgeMap>
          <xCoord>356</xCoord>
          <yCoord>298</yCoord>
        </edgeMap>
        <edgeMap>
          <xCoord>355</xCoord>
          <yCoord>298</yCoord>
        </edgeMap>
        <edgeMap>
          <xCoord>354</xCoord>
          <yCoord>299</yCoord>
        </edgeMap>
        <edgeMap>
          <xCoord>353</xCoord>
          <yCoord>300</yCoord>
        </edgeMap>
        <edgeMap>
          <xCoord>353</xCoord>
          <yCoord>301</yCoord>
        </edgeMap>
        <edgeMap>
          <xCoord>352</xCoord>
          <yCoord>301</yCoord>
        </edgeMap>
        <edgeMap>
          <xCoord>351</xCoord>
          <yCoord>302</yCoord>
        </edgeMap>
        <edgeMap>
          <xCoord>350</xCoord>
          <yCoord>303</yCoord>
        </edgeMap>
        <edgeMap>
          <xCoord>350</xCoord>
          <yCoord>304</yCoord>
        </edgeMap>
        <edgeMap>
          <xCoord>350</xCoord>
          <yCoord>305</yCoord>
        </edgeMap>
        <edgeMap>
          <xCoord>350</xCoord>
          <yCoord>306</yCoord>
        </edgeMap>
        <edgeMap>
          <xCoord>349</xCoord>
          <yCoord>307</yCoord>
        </edgeMap>
        <edgeMap>
          <xCoord>349</xCoord>
          <yCoord>308</yCoord>
        </edgeMap>
        <edgeMap>
          <xCoord>349</xCoord>
          <yCoord>309</yCoord>
        </edgeMap>
        <edgeMap>
          <xCoord>349</xCoord>
          <yCoord>310</yCoord>
        </edgeMap>
        <edgeMap>
          <xCoord>348</xCoord>
          <yCoord>311</yCoord>
        </edgeMap>
        <edgeMap>
          <xCoord>348</xCoord>
          <yCoord>312</yCoord>
        </edgeMap>
        <edgeMap>
          <xCoord>348</xCoord>
          <yCoord>313</yCoord>
        </edgeMap>
        <edgeMap>
          <xCoord>349</xCoord>
          <yCoord>314</yCoord>
        </edgeMap>
        <edgeMap>
          <xCoord>350</xCoord>
          <yCoord>314</yCoord>
        </edgeMap>
        <edgeMap>
          <xCoord>351</xCoord>
          <yCoord>314</yCoord>
        </edgeMap>
        <edgeMap>
          <xCoord>352</xCoord>
          <yCoord>314</yCoord>
        </edgeMap>
        <edgeMap>
          <xCoord>353</xCoord>
          <yCoord>315</yCoord>
        </edgeMap>
        <edgeMap>
          <xCoord>354</xCoord>
          <yCoord>316</yCoord>
        </edgeMap>
        <edgeMap>
          <xCoord>355</xCoord>
          <yCoord>317</yCoord>
        </edgeMap>
        <edgeMap>
          <xCoord>356</xCoord>
          <yCoord>318</yCoord>
        </edgeMap>
        <edgeMap>
          <xCoord>356</xCoord>
          <yCoord>319</yCoord>
        </edgeMap>
        <edgeMap>
          <xCoord>356</xCoord>
          <yCoord>320</yCoord>
        </edgeMap>
        <edgeMap>
          <xCoord>356</xCoord>
          <yCoord>321</yCoord>
        </edgeMap>
        <edgeMap>
          <xCoord>356</xCoord>
          <yCoord>322</yCoord>
        </edgeMap>
        <edgeMap>
          <xCoord>356</xCoord>
          <yCoord>323</yCoord>
        </edgeMap>
        <edgeMap>
          <xCoord>357</xCoord>
          <yCoord>324</yCoord>
        </edgeMap>
        <edgeMap>
          <xCoord>358</xCoord>
          <yCoord>324</yCoord>
        </edgeMap>
        <edgeMap>
          <xCoord>359</xCoord>
          <yCoord>324</yCoord>
        </edgeMap>
        <edgeMap>
          <xCoord>360</xCoord>
          <yCoord>324</yCoord>
        </edgeMap>
        <edgeMap>
          <xCoord>361</xCoord>
          <yCoord>324</yCoord>
        </edgeMap>
        <edgeMap>
          <xCoord>362</xCoord>
          <yCoord>325</yCoord>
        </edgeMap>
        <edgeMap>
          <xCoord>363</xCoord>
          <yCoord>325</yCoord>
        </edgeMap>
        <edgeMap>
          <xCoord>364</xCoord>
          <yCoord>325</yCoord>
        </edgeMap>
        <edgeMap>
          <xCoord>365</xCoord>
          <yCoord>325</yCoord>
        </edgeMap>
        <edgeMap>
          <xCoord>366</xCoord>
          <yCoord>325</yCoord>
        </edgeMap>
        <edgeMap>
          <xCoord>367</xCoord>
          <yCoord>325</yCoord>
        </edgeMap>
        <edgeMap>
          <xCoord>368</xCoord>
          <yCoord>326</yCoord>
        </edgeMap>
        <edgeMap>
          <xCoord>369</xCoord>
          <yCoord>325</yCoord>
        </edgeMap>
        <edgeMap>
          <xCoord>370</xCoord>
          <yCoord>324</yCoord>
        </edgeMap>
        <edgeMap>
          <xCoord>370</xCoord>
          <yCoord>323</yCoord>
        </edgeMap>
        <edgeMap>
          <xCoord>370</xCoord>
          <yCoord>322</yCoord>
        </edgeMap>
        <edgeMap>
          <xCoord>370</xCoord>
          <yCoord>321</yCoord>
        </edgeMap>
        <edgeMap>
          <xCoord>370</xCoord>
          <yCoord>320</yCoord>
        </edgeMap>
        <edgeMap>
          <xCoord>371</xCoord>
          <yCoord>319</yCoord>
        </edgeMap>
        <edgeMap>
          <xCoord>371</xCoord>
          <yCoord>318</yCoord>
        </edgeMap>
        <edgeMap>
          <xCoord>372</xCoord>
          <yCoord>317</yCoord>
        </edgeMap>
        <edgeMap>
          <xCoord>373</xCoord>
          <yCoord>317</yCoord>
        </edgeMap>
        <edgeMap>
          <xCoord>374</xCoord>
          <yCoord>317</yCoord>
        </edgeMap>
        <edgeMap>
          <xCoord>375</xCoord>
          <yCoord>317</yCoord>
        </edgeMap>
        <edgeMap>
          <xCoord>376</xCoord>
          <yCoord>317</yCoord>
        </edgeMap>
        <edgeMap>
          <xCoord>377</xCoord>
          <yCoord>316</yCoord>
        </edgeMap>
        <edgeMap>
          <xCoord>377</xCoord>
          <yCoord>315</yCoord>
        </edgeMap>
        <edgeMap>
          <xCoord>378</xCoord>
          <yCoord>314</yCoord>
        </edgeMap>
        <edgeMap>
          <xCoord>378</xCoord>
          <yCoord>313</yCoord>
        </edgeMap>
        <edgeMap>
          <xCoord>378</xCoord>
          <yCoord>312</yCoord>
        </edgeMap>
        <edgeMap>
          <xCoord>378</xCoord>
          <yCoord>311</yCoord>
        </edgeMap>
        <edgeMap>
          <xCoord>378</xCoord>
          <yCoord>310</yCoord>
        </edgeMap>
        <edgeMap>
          <xCoord>378</xCoord>
          <yCoord>309</yCoord>
        </edgeMap>
        <edgeMap>
          <xCoord>378</xCoord>
          <yCoord>308</yCoord>
        </edgeMap>
        <edgeMap>
          <xCoord>378</xCoord>
          <yCoord>307</yCoord>
        </edgeMap>
        <edgeMap>
          <xCoord>378</xCoord>
          <yCoord>306</yCoord>
        </edgeMap>
        <edgeMap>
          <xCoord>379</xCoord>
          <yCoord>305</yCoord>
        </edgeMap>
        <edgeMap>
          <xCoord>379</xCoord>
          <yCoord>304</yCoord>
        </edgeMap>
        <edgeMap>
          <xCoord>379</xCoord>
          <yCoord>303</yCoord>
        </edgeMap>
        <edgeMap>
          <xCoord>379</xCoord>
          <yCoord>302</yCoord>
        </edgeMap>
        <edgeMap>
          <xCoord>379</xCoord>
          <yCoord>301</yCoord>
        </edgeMap>
        <edgeMap>
          <xCoord>378</xCoord>
          <yCoord>300</yCoord>
        </edgeMap>
        <edgeMap>
          <xCoord>377</xCoord>
          <yCoord>299</yCoord>
        </edgeMap>
        <edgeMap>
          <xCoord>376</xCoord>
          <yCoord>299</yCoord>
        </edgeMap>
        <edgeMap>
          <xCoord>375</xCoord>
          <yCoord>298</yCoord>
        </edgeMap>
        <edgeMap>
          <xCoord>374</xCoord>
          <yCoord>298</yCoord>
        </edgeMap>
        <edgeMap>
          <xCoord>373</xCoord>
          <yCoord>298</yCoord>
        </edgeMap>
        <edgeMap>
          <xCoord>372</xCoord>
          <yCoord>298</yCoord>
        </edgeMap>
        <edgeMap>
          <xCoord>371</xCoord>
          <yCoord>298</yCoord>
        </edgeMap>
        <edgeMap>
          <xCoord>370</xCoord>
          <yCoord>298</yCoord>
        </edgeMap>
        <edgeMap>
          <xCoord>369</xCoord>
          <yCoord>297</yCoord>
        </edgeMap>
        <edgeMap>
          <xCoord>368</xCoord>
          <yCoord>296</yCoord>
        </edgeMap>
        <edgeMap>
          <xCoord>367</xCoord>
          <yCoord>296</yCoord>
        </edgeMap>
        <edgeMap>
          <xCoord>366</xCoord>
          <yCoord>296</yCoord>
        </edgeMap>
        <edgeMap>
          <xCoord>365</xCoord>
          <yCoord>297</yCoord>
        </edgeMap>
        <edgeMap>
          <xCoord>365</xCoord>
          <yCoord>298</yCoord>
        </edgeMap>
        <edgeMap>
          <xCoord>365</xCoord>
          <yCoord>299</yCoord>
        </edgeMap>
        <edgeMap>
          <xCoord>365</xCoord>
          <yCoord>300</yCoord>
        </edgeMap>
        <edgeMap>
          <xCoord>364</xCoord>
          <yCoord>300</yCoord>
        </edgeMap>
        <edgeMap>
          <xCoord>363</xCoord>
          <yCoord>300</yCoord>
        </edgeMap>
        <edgeMap>
          <xCoord>363</xCoord>
          <yCoord>299</yCoord>
        </edgeMap>
        <edgeMap>
          <xCoord>363</xCoord>
          <yCoord>298</yCoord>
        </edgeMap>
        <edgeMap>
          <xCoord>363</xCoord>
          <yCoord>297</yCoord>
        </edgeMap>
        <edgeMap>
          <xCoord>364</xCoord>
          <yCoord>296</yCoord>
        </edgeMap>
        <edgeMap>
          <xCoord>363</xCoord>
          <yCoord>295</yCoord>
        </edgeMap>
        <edgeMap>
          <xCoord>362</xCoord>
          <yCoord>294</yCoord>
        </edgeMap>
      </roi>
      <roi>
        <imageZposition>-46.310001</imageZposition>
        <imageSOP_UID>1.3.6.1.4.1.14519.5.2.1.6279.6001.227153605291883957203043557631</imageSOP_UID>
        <inclusion>TRUE</inclusion>
        <edgeMap>
          <xCoord>361</xCoord>
          <yCoord>298</yCoord>
        </edgeMap>
        <edgeMap>
          <xCoord>360</xCoord>
          <yCoord>299</yCoord>
        </edgeMap>
        <edgeMap>
          <xCoord>359</xCoord>
          <yCoord>299</yCoord>
        </edgeMap>
        <edgeMap>
          <xCoord>358</xCoord>
          <yCoord>299</yCoord>
        </edgeMap>
        <edgeMap>
          <xCoord>357</xCoord>
          <yCoord>299</yCoord>
        </edgeMap>
        <edgeMap>
          <xCoord>356</xCoord>
          <yCoord>300</yCoord>
        </edgeMap>
        <edgeMap>
          <xCoord>355</xCoord>
          <yCoord>300</yCoord>
        </edgeMap>
        <edgeMap>
          <xCoord>354</xCoord>
          <yCoord>301</yCoord>
        </edgeMap>
        <edgeMap>
          <xCoord>353</xCoord>
          <yCoord>302</yCoord>
        </edgeMap>
        <edgeMap>
          <xCoord>353</xCoord>
          <yCoord>303</yCoord>
        </edgeMap>
        <edgeMap>
          <xCoord>353</xCoord>
          <yCoord>304</yCoord>
        </edgeMap>
        <edgeMap>
          <xCoord>352</xCoord>
          <yCoord>304</yCoord>
        </edgeMap>
        <edgeMap>
          <xCoord>351</xCoord>
          <yCoord>305</yCoord>
        </edgeMap>
        <edgeMap>
          <xCoord>350</xCoord>
          <yCoord>306</yCoord>
        </edgeMap>
        <edgeMap>
          <xCoord>349</xCoord>
          <yCoord>307</yCoord>
        </edgeMap>
        <edgeMap>
          <xCoord>348</xCoord>
          <yCoord>308</yCoord>
        </edgeMap>
        <edgeMap>
          <xCoord>348</xCoord>
          <yCoord>309</yCoord>
        </edgeMap>
        <edgeMap>
          <xCoord>349</xCoord>
          <yCoord>310</yCoord>
        </edgeMap>
        <edgeMap>
          <xCoord>349</xCoord>
          <yCoord>311</yCoord>
        </edgeMap>
        <edgeMap>
          <xCoord>350</xCoord>
          <yCoord>312</yCoord>
        </edgeMap>
        <edgeMap>
          <xCoord>350</xCoord>
          <yCoord>313</yCoord>
        </edgeMap>
        <edgeMap>
          <xCoord>351</xCoord>
          <yCoord>314</yCoord>
        </edgeMap>
        <edgeMap>
          <xCoord>352</xCoord>
          <yCoord>315</yCoord>
        </edgeMap>
        <edgeMap>
          <xCoord>353</xCoord>
          <yCoord>316</yCoord>
        </edgeMap>
        <edgeMap>
          <xCoord>354</xCoord>
          <yCoord>316</yCoord>
        </edgeMap>
        <edgeMap>
          <xCoord>355</xCoord>
          <yCoord>316</yCoord>
        </edgeMap>
        <edgeMap>
          <xCoord>355</xCoord>
          <yCoord>317</yCoord>
        </edgeMap>
        <edgeMap>
          <xCoord>356</xCoord>
          <yCoord>318</yCoord>
        </edgeMap>
        <edgeMap>
          <xCoord>357</xCoord>
          <yCoord>318</yCoord>
        </edgeMap>
        <edgeMap>
          <xCoord>357</xCoord>
          <yCoord>319</yCoord>
        </edgeMap>
        <edgeMap>
          <xCoord>358</xCoord>
          <yCoord>320</yCoord>
        </edgeMap>
        <edgeMap>
          <xCoord>358</xCoord>
          <yCoord>321</yCoord>
        </edgeMap>
        <edgeMap>
          <xCoord>359</xCoord>
          <yCoord>322</yCoord>
        </edgeMap>
        <edgeMap>
          <xCoord>359</xCoord>
          <yCoord>323</yCoord>
        </edgeMap>
        <edgeMap>
          <xCoord>360</xCoord>
          <yCoord>324</yCoord>
        </edgeMap>
        <edgeMap>
          <xCoord>361</xCoord>
          <yCoord>325</yCoord>
        </edgeMap>
        <edgeMap>
          <xCoord>362</xCoord>
          <yCoord>326</yCoord>
        </edgeMap>
        <edgeMap>
          <xCoord>363</xCoord>
          <yCoord>326</yCoord>
        </edgeMap>
        <edgeMap>
          <xCoord>364</xCoord>
          <yCoord>326</yCoord>
        </edgeMap>
        <edgeMap>
          <xCoord>365</xCoord>
          <yCoord>326</yCoord>
        </edgeMap>
        <edgeMap>
          <xCoord>366</xCoord>
          <yCoord>325</yCoord>
        </edgeMap>
        <edgeMap>
          <xCoord>367</xCoord>
          <yCoord>325</yCoord>
        </edgeMap>
        <edgeMap>
          <xCoord>368</xCoord>
          <yCoord>325</yCoord>
        </edgeMap>
        <edgeMap>
          <xCoord>369</xCoord>
          <yCoord>325</yCoord>
        </edgeMap>
        <edgeMap>
          <xCoord>370</xCoord>
          <yCoord>325</yCoord>
        </edgeMap>
        <edgeMap>
          <xCoord>371</xCoord>
          <yCoord>324</yCoord>
        </edgeMap>
        <edgeMap>
          <xCoord>371</xCoord>
          <yCoord>323</yCoord>
        </edgeMap>
        <edgeMap>
          <xCoord>372</xCoord>
          <yCoord>322</yCoord>
        </edgeMap>
        <edgeMap>
          <xCoord>373</xCoord>
          <yCoord>321</yCoord>
        </edgeMap>
        <edgeMap>
          <xCoord>373</xCoord>
          <yCoord>320</yCoord>
        </edgeMap>
        <edgeMap>
          <xCoord>373</xCoord>
          <yCoord>319</yCoord>
        </edgeMap>
        <edgeMap>
          <xCoord>373</xCoord>
          <yCoord>318</yCoord>
        </edgeMap>
        <edgeMap>
          <xCoord>373</xCoord>
          <yCoord>317</yCoord>
        </edgeMap>
        <edgeMap>
          <xCoord>373</xCoord>
          <yCoord>316</yCoord>
        </edgeMap>
        <edgeMap>
          <xCoord>374</xCoord>
          <yCoord>316</yCoord>
        </edgeMap>
        <edgeMap>
          <xCoord>375</xCoord>
          <yCoord>316</yCoord>
        </edgeMap>
        <edgeMap>
          <xCoord>376</xCoord>
          <yCoord>316</yCoord>
        </edgeMap>
        <edgeMap>
          <xCoord>377</xCoord>
          <yCoord>316</yCoord>
        </edgeMap>
        <edgeMap>
          <xCoord>378</xCoord>
          <yCoord>316</yCoord>
        </edgeMap>
        <edgeMap>
          <xCoord>379</xCoord>
          <yCoord>316</yCoord>
        </edgeMap>
        <edgeMap>
          <xCoord>380</xCoord>
          <yCoord>315</yCoord>
        </edgeMap>
        <edgeMap>
          <xCoord>380</xCoord>
          <yCoord>314</yCoord>
        </edgeMap>
        <edgeMap>
          <xCoord>380</xCoord>
          <yCoord>313</yCoord>
        </edgeMap>
        <edgeMap>
          <xCoord>380</xCoord>
          <yCoord>312</yCoord>
        </edgeMap>
        <edgeMap>
          <xCoord>380</xCoord>
          <yCoord>311</yCoord>
        </edgeMap>
        <edgeMap>
          <xCoord>380</xCoord>
          <yCoord>310</yCoord>
        </edgeMap>
        <edgeMap>
          <xCoord>380</xCoord>
          <yCoord>309</yCoord>
        </edgeMap>
        <edgeMap>
          <xCoord>380</xCoord>
          <yCoord>308</yCoord>
        </edgeMap>
        <edgeMap>
          <xCoord>380</xCoord>
          <yCoord>307</yCoord>
        </edgeMap>
        <edgeMap>
          <xCoord>380</xCoord>
          <yCoord>306</yCoord>
        </edgeMap>
        <edgeMap>
          <xCoord>380</xCoord>
          <yCoord>305</yCoord>
        </edgeMap>
        <edgeMap>
          <xCoord>380</xCoord>
          <yCoord>304</yCoord>
        </edgeMap>
        <edgeMap>
          <xCoord>380</xCoord>
          <yCoord>303</yCoord>
        </edgeMap>
        <edgeMap>
          <xCoord>380</xCoord>
          <yCoord>302</yCoord>
        </edgeMap>
        <edgeMap>
          <xCoord>379</xCoord>
          <yCoord>301</yCoord>
        </edgeMap>
        <edgeMap>
          <xCoord>378</xCoord>
          <yCoord>301</yCoord>
        </edgeMap>
        <edgeMap>
          <xCoord>377</xCoord>
          <yCoord>300</yCoord>
        </edgeMap>
        <edgeMap>
          <xCoord>376</xCoord>
          <yCoord>299</yCoord>
        </edgeMap>
        <edgeMap>
          <xCoord>375</xCoord>
          <yCoord>299</yCoord>
        </edgeMap>
        <edgeMap>
          <xCoord>374</xCoord>
          <yCoord>299</yCoord>
        </edgeMap>
        <edgeMap>
          <xCoord>373</xCoord>
          <yCoord>300</yCoord>
        </edgeMap>
        <edgeMap>
          <xCoord>372</xCoord>
          <yCoord>300</yCoord>
        </edgeMap>
        <edgeMap>
          <xCoord>371</xCoord>
          <yCoord>301</yCoord>
        </edgeMap>
        <edgeMap>
          <xCoord>370</xCoord>
          <yCoord>301</yCoord>
        </edgeMap>
        <edgeMap>
          <xCoord>369</xCoord>
          <yCoord>301</yCoord>
        </edgeMap>
        <edgeMap>
          <xCoord>369</xCoord>
          <yCoord>300</yCoord>
        </edgeMap>
        <edgeMap>
          <xCoord>369</xCoord>
          <yCoord>299</yCoord>
        </edgeMap>
        <edgeMap>
          <xCoord>368</xCoord>
          <yCoord>298</yCoord>
        </edgeMap>
        <edgeMap>
          <xCoord>367</xCoord>
          <yCoord>298</yCoord>
        </edgeMap>
        <edgeMap>
          <xCoord>366</xCoord>
          <yCoord>298</yCoord>
        </edgeMap>
        <edgeMap>
          <xCoord>365</xCoord>
          <yCoord>298</yCoord>
        </edgeMap>
        <edgeMap>
          <xCoord>364</xCoord>
          <yCoord>299</yCoord>
        </edgeMap>
        <edgeMap>
          <xCoord>364</xCoord>
          <yCoord>300</yCoord>
        </edgeMap>
        <edgeMap>
          <xCoord>364</xCoord>
          <yCoord>301</yCoord>
        </edgeMap>
        <edgeMap>
          <xCoord>364</xCoord>
          <yCoord>302</yCoord>
        </edgeMap>
        <edgeMap>
          <xCoord>363</xCoord>
          <yCoord>302</yCoord>
        </edgeMap>
        <edgeMap>
          <xCoord>363</xCoord>
          <yCoord>301</yCoord>
        </edgeMap>
        <edgeMap>
          <xCoord>363</xCoord>
          <yCoord>300</yCoord>
        </edgeMap>
        <edgeMap>
          <xCoord>363</xCoord>
          <yCoord>299</yCoord>
        </edgeMap>
        <edgeMap>
          <xCoord>362</xCoord>
          <yCoord>298</yCoord>
        </edgeMap>
        <edgeMap>
          <xCoord>361</xCoord>
          <yCoord>298</yCoord>
        </edgeMap>
      </roi>
      <roi>
        <imageZposition>-43.810001</imageZposition>
        <imageSOP_UID>1.3.6.1.4.1.14519.5.2.1.6279.6001.162438431619587625018379155708</imageSOP_UID>
        <inclusion>TRUE</inclusion>
        <edgeMap>
          <xCoord>364</xCoord>
          <yCoord>298</yCoord>
        </edgeMap>
        <edgeMap>
          <xCoord>363</xCoord>
          <yCoord>299</yCoord>
        </edgeMap>
        <edgeMap>
          <xCoord>363</xCoord>
          <yCoord>300</yCoord>
        </edgeMap>
        <edgeMap>
          <xCoord>363</xCoord>
          <yCoord>301</yCoord>
        </edgeMap>
        <edgeMap>
          <xCoord>362</xCoord>
          <yCoord>301</yCoord>
        </edgeMap>
        <edgeMap>
          <xCoord>361</xCoord>
          <yCoord>301</yCoord>
        </edgeMap>
        <edgeMap>
          <xCoord>360</xCoord>
          <yCoord>300</yCoord>
        </edgeMap>
        <edgeMap>
          <xCoord>359</xCoord>
          <yCoord>300</yCoord>
        </edgeMap>
        <edgeMap>
          <xCoord>358</xCoord>
          <yCoord>301</yCoord>
        </edgeMap>
        <edgeMap>
          <xCoord>358</xCoord>
          <yCoord>302</yCoord>
        </edgeMap>
        <edgeMap>
          <xCoord>358</xCoord>
          <yCoord>303</yCoord>
        </edgeMap>
        <edgeMap>
          <xCoord>357</xCoord>
          <yCoord>303</yCoord>
        </edgeMap>
        <edgeMap>
          <xCoord>356</xCoord>
          <yCoord>302</yCoord>
        </edgeMap>
        <edgeMap>
          <xCoord>355</xCoord>
          <yCoord>302</yCoord>
        </edgeMap>
        <edgeMap>
          <xCoord>354</xCoord>
          <yCoord>303</yCoord>
        </edgeMap>
        <edgeMap>
          <xCoord>354</xCoord>
          <yCoord>304</yCoord>
        </edgeMap>
        <edgeMap>
          <xCoord>354</xCoord>
          <yCoord>305</yCoord>
        </edgeMap>
        <edgeMap>
          <xCoord>354</xCoord>
          <yCoord>306</yCoord>
        </edgeMap>
        <edgeMap>
          <xCoord>354</xCoord>
          <yCoord>307</yCoord>
        </edgeMap>
        <edgeMap>
          <xCoord>353</xCoord>
          <yCoord>308</yCoord>
        </edgeMap>
        <edgeMap>
          <xCoord>353</xCoord>
          <yCoord>309</yCoord>
        </edgeMap>
        <edgeMap>
          <xCoord>353</xCoord>
          <yCoord>310</yCoord>
        </edgeMap>
        <edgeMap>
          <xCoord>353</xCoord>
          <yCoord>311</yCoord>
        </edgeMap>
        <edgeMap>
          <xCoord>353</xCoord>
          <yCoord>312</yCoord>
        </edgeMap>
        <edgeMap>
          <xCoord>353</xCoord>
          <yCoord>313</yCoord>
        </edgeMap>
        <edgeMap>
          <xCoord>354</xCoord>
          <yCoord>314</yCoord>
        </edgeMap>
        <edgeMap>
          <xCoord>354</xCoord>
          <yCoord>315</yCoord>
        </edgeMap>
        <edgeMap>
          <xCoord>355</xCoord>
          <yCoord>316</yCoord>
        </edgeMap>
        <edgeMap>
          <xCoord>356</xCoord>
          <yCoord>316</yCoord>
        </edgeMap>
        <edgeMap>
          <xCoord>357</xCoord>
          <yCoord>317</yCoord>
        </edgeMap>
        <edgeMap>
          <xCoord>357</xCoord>
          <yCoord>318</yCoord>
        </edgeMap>
        <edgeMap>
          <xCoord>358</xCoord>
          <yCoord>319</yCoord>
        </edgeMap>
        <edgeMap>
          <xCoord>359</xCoord>
          <yCoord>320</yCoord>
        </edgeMap>
        <edgeMap>
          <xCoord>360</xCoord>
          <yCoord>320</yCoord>
        </edgeMap>
        <edgeMap>
          <xCoord>360</xCoord>
          <yCoord>321</yCoord>
        </edgeMap>
        <edgeMap>
          <xCoord>361</xCoord>
          <yCoord>322</yCoord>
        </edgeMap>
        <edgeMap>
          <xCoord>361</xCoord>
          <yCoord>323</yCoord>
        </edgeMap>
        <edgeMap>
          <xCoord>362</xCoord>
          <yCoord>324</yCoord>
        </edgeMap>
        <edgeMap>
          <xCoord>363</xCoord>
          <yCoord>324</yCoord>
        </edgeMap>
        <edgeMap>
          <xCoord>364</xCoord>
          <yCoord>325</yCoord>
        </edgeMap>
        <edgeMap>
          <xCoord>365</xCoord>
          <yCoord>325</yCoord>
        </edgeMap>
        <edgeMap>
          <xCoord>366</xCoord>
          <yCoord>325</yCoord>
        </edgeMap>
        <edgeMap>
          <xCoord>367</xCoord>
          <yCoord>324</yCoord>
        </edgeMap>
        <edgeMap>
          <xCoord>368</xCoord>
          <yCoord>323</yCoord>
        </edgeMap>
        <edgeMap>
          <xCoord>369</xCoord>
          <yCoord>323</yCoord>
        </edgeMap>
        <edgeMap>
          <xCoord>370</xCoord>
          <yCoord>323</yCoord>
        </edgeMap>
        <edgeMap>
          <xCoord>371</xCoord>
          <yCoord>323</yCoord>
        </edgeMap>
        <edgeMap>
          <xCoord>372</xCoord>
          <yCoord>323</yCoord>
        </edgeMap>
        <edgeMap>
          <xCoord>373</xCoord>
          <yCoord>322</yCoord>
        </edgeMap>
        <edgeMap>
          <xCoord>374</xCoord>
          <yCoord>321</yCoord>
        </edgeMap>
        <edgeMap>
          <xCoord>374</xCoord>
          <yCoord>320</yCoord>
        </edgeMap>
        <edgeMap>
          <xCoord>374</xCoord>
          <yCoord>319</yCoord>
        </edgeMap>
        <edgeMap>
          <xCoord>374</xCoord>
          <yCoord>318</yCoord>
        </edgeMap>
        <edgeMap>
          <xCoord>374</xCoord>
          <yCoord>317</yCoord>
        </edgeMap>
        <edgeMap>
          <xCoord>374</xCoord>
          <yCoord>316</yCoord>
        </edgeMap>
        <edgeMap>
          <xCoord>374</xCoord>
          <yCoord>315</yCoord>
        </edgeMap>
        <edgeMap>
          <xCoord>373</xCoord>
          <yCoord>314</yCoord>
        </edgeMap>
        <edgeMap>
          <xCoord>372</xCoord>
          <yCoord>313</yCoord>
        </edgeMap>
        <edgeMap>
          <xCoord>372</xCoord>
          <yCoord>312</yCoord>
        </edgeMap>
        <edgeMap>
          <xCoord>372</xCoord>
          <yCoord>311</yCoord>
        </edgeMap>
        <edgeMap>
          <xCoord>373</xCoord>
          <yCoord>310</yCoord>
        </edgeMap>
        <edgeMap>
          <xCoord>374</xCoord>
          <yCoord>310</yCoord>
        </edgeMap>
        <edgeMap>
          <xCoord>375</xCoord>
          <yCoord>310</yCoord>
        </edgeMap>
        <edgeMap>
          <xCoord>376</xCoord>
          <yCoord>310</yCoord>
        </edgeMap>
        <edgeMap>
          <xCoord>377</xCoord>
          <yCoord>310</yCoord>
        </edgeMap>
        <edgeMap>
          <xCoord>378</xCoord>
          <yCoord>310</yCoord>
        </edgeMap>
        <edgeMap>
          <xCoord>379</xCoord>
          <yCoord>310</yCoord>
        </edgeMap>
        <edgeMap>
          <xCoord>380</xCoord>
          <yCoord>310</yCoord>
        </edgeMap>
        <edgeMap>
          <xCoord>381</xCoord>
          <yCoord>309</yCoord>
        </edgeMap>
        <edgeMap>
          <xCoord>381</xCoord>
          <yCoord>308</yCoord>
        </edgeMap>
        <edgeMap>
          <xCoord>380</xCoord>
          <yCoord>307</yCoord>
        </edgeMap>
        <edgeMap>
          <xCoord>379</xCoord>
          <yCoord>307</yCoord>
        </edgeMap>
        <edgeMap>
          <xCoord>378</xCoord>
          <yCoord>306</yCoord>
        </edgeMap>
        <edgeMap>
          <xCoord>377</xCoord>
          <yCoord>306</yCoord>
        </edgeMap>
        <edgeMap>
          <xCoord>377</xCoord>
          <yCoord>305</yCoord>
        </edgeMap>
        <edgeMap>
          <xCoord>377</xCoord>
          <yCoord>304</yCoord>
        </edgeMap>
        <edgeMap>
          <xCoord>377</xCoord>
          <yCoord>303</yCoord>
        </edgeMap>
        <edgeMap>
          <xCoord>377</xCoord>
          <yCoord>302</yCoord>
        </edgeMap>
        <edgeMap>
          <xCoord>376</xCoord>
          <yCoord>301</yCoord>
        </edgeMap>
        <edgeMap>
          <xCoord>375</xCoord>
          <yCoord>300</yCoord>
        </edgeMap>
        <edgeMap>
          <xCoord>374</xCoord>
          <yCoord>299</yCoord>
        </edgeMap>
        <edgeMap>
          <xCoord>373</xCoord>
          <yCoord>299</yCoord>
        </edgeMap>
        <edgeMap>
          <xCoord>372</xCoord>
          <yCoord>299</yCoord>
        </edgeMap>
        <edgeMap>
          <xCoord>371</xCoord>
          <yCoord>299</yCoord>
        </edgeMap>
        <edgeMap>
          <xCoord>370</xCoord>
          <yCoord>299</yCoord>
        </edgeMap>
        <edgeMap>
          <xCoord>369</xCoord>
          <yCoord>300</yCoord>
        </edgeMap>
        <edgeMap>
          <xCoord>368</xCoord>
          <yCoord>301</yCoord>
        </edgeMap>
        <edgeMap>
          <xCoord>368</xCoord>
          <yCoord>302</yCoord>
        </edgeMap>
        <edgeMap>
          <xCoord>368</xCoord>
          <yCoord>303</yCoord>
        </edgeMap>
        <edgeMap>
          <xCoord>368</xCoord>
          <yCoord>304</yCoord>
        </edgeMap>
        <edgeMap>
          <xCoord>368</xCoord>
          <yCoord>303</yCoord>
        </edgeMap>
        <edgeMap>
          <xCoord>368</xCoord>
          <yCoord>302</yCoord>
        </edgeMap>
        <edgeMap>
          <xCoord>368</xCoord>
          <yCoord>301</yCoord>
        </edgeMap>
        <edgeMap>
          <xCoord>368</xCoord>
          <yCoord>300</yCoord>
        </edgeMap>
        <edgeMap>
          <xCoord>368</xCoord>
          <yCoord>299</yCoord>
        </edgeMap>
        <edgeMap>
          <xCoord>367</xCoord>
          <yCoord>298</yCoord>
        </edgeMap>
        <edgeMap>
          <xCoord>366</xCoord>
          <yCoord>298</yCoord>
        </edgeMap>
        <edgeMap>
          <xCoord>365</xCoord>
          <yCoord>298</yCoord>
        </edgeMap>
        <edgeMap>
          <xCoord>364</xCoord>
          <yCoord>298</yCoord>
        </edgeMap>
      </roi>
      <roi>
        <imageZposition>-41.310001</imageZposition>
        <imageSOP_UID>1.3.6.1.4.1.14519.5.2.1.6279.6001.238705934730942427984710809035</imageSOP_UID>
        <inclusion>TRUE</inclusion>
        <edgeMap>
          <xCoord>360</xCoord>
          <yCoord>305</yCoord>
        </edgeMap>
        <edgeMap>
          <xCoord>359</xCoord>
          <yCoord>306</yCoord>
        </edgeMap>
        <edgeMap>
          <xCoord>358</xCoord>
          <yCoord>307</yCoord>
        </edgeMap>
        <edgeMap>
          <xCoord>358</xCoord>
          <yCoord>308</yCoord>
        </edgeMap>
        <edgeMap>
          <xCoord>358</xCoord>
          <yCoord>309</yCoord>
        </edgeMap>
        <edgeMap>
          <xCoord>357</xCoord>
          <yCoord>310</yCoord>
        </edgeMap>
        <edgeMap>
          <xCoord>357</xCoord>
          <yCoord>311</yCoord>
        </edgeMap>
        <edgeMap>
          <xCoord>357</xCoord>
          <yCoord>312</yCoord>
        </edgeMap>
        <edgeMap>
          <xCoord>357</xCoord>
          <yCoord>313</yCoord>
        </edgeMap>
        <edgeMap>
          <xCoord>357</xCoord>
          <yCoord>314</yCoord>
        </edgeMap>
        <edgeMap>
          <xCoord>358</xCoord>
          <yCoord>315</yCoord>
        </edgeMap>
        <edgeMap>
          <xCoord>359</xCoord>
          <yCoord>316</yCoord>
        </edgeMap>
        <edgeMap>
          <xCoord>360</xCoord>
          <yCoord>316</yCoord>
        </edgeMap>
        <edgeMap>
          <xCoord>361</xCoord>
          <yCoord>317</yCoord>
        </edgeMap>
        <edgeMap>
          <xCoord>362</xCoord>
          <yCoord>317</yCoord>
        </edgeMap>
        <edgeMap>
          <xCoord>363</xCoord>
          <yCoord>317</yCoord>
        </edgeMap>
        <edgeMap>
          <xCoord>364</xCoord>
          <yCoord>317</yCoord>
        </edgeMap>
        <edgeMap>
          <xCoord>365</xCoord>
          <yCoord>318</yCoord>
        </edgeMap>
        <edgeMap>
          <xCoord>366</xCoord>
          <yCoord>319</yCoord>
        </edgeMap>
        <edgeMap>
          <xCoord>367</xCoord>
          <yCoord>320</yCoord>
        </edgeMap>
        <edgeMap>
          <xCoord>368</xCoord>
          <yCoord>321</yCoord>
        </edgeMap>
        <edgeMap>
          <xCoord>369</xCoord>
          <yCoord>322</yCoord>
        </edgeMap>
        <edgeMap>
          <xCoord>370</xCoord>
          <yCoord>322</yCoord>
        </edgeMap>
        <edgeMap>
          <xCoord>371</xCoord>
          <yCoord>321</yCoord>
        </edgeMap>
        <edgeMap>
          <xCoord>372</xCoord>
          <yCoord>320</yCoord>
        </edgeMap>
        <edgeMap>
          <xCoord>372</xCoord>
          <yCoord>319</yCoord>
        </edgeMap>
        <edgeMap>
          <xCoord>372</xCoord>
          <yCoord>318</yCoord>
        </edgeMap>
        <edgeMap>
          <xCoord>372</xCoord>
          <yCoord>317</yCoord>
        </edgeMap>
        <edgeMap>
          <xCoord>372</xCoord>
          <yCoord>316</yCoord>
        </edgeMap>
        <edgeMap>
          <xCoord>372</xCoord>
          <yCoord>315</yCoord>
        </edgeMap>
        <edgeMap>
          <xCoord>372</xCoord>
          <yCoord>314</yCoord>
        </edgeMap>
        <edgeMap>
          <xCoord>372</xCoord>
          <yCoord>313</yCoord>
        </edgeMap>
        <edgeMap>
          <xCoord>373</xCoord>
          <yCoord>312</yCoord>
        </edgeMap>
        <edgeMap>
          <xCoord>373</xCoord>
          <yCoord>311</yCoord>
        </edgeMap>
        <edgeMap>
          <xCoord>373</xCoord>
          <yCoord>310</yCoord>
        </edgeMap>
        <edgeMap>
          <xCoord>372</xCoord>
          <yCoord>309</yCoord>
        </edgeMap>
        <edgeMap>
          <xCoord>371</xCoord>
          <yCoord>308</yCoord>
        </edgeMap>
        <edgeMap>
          <xCoord>370</xCoord>
          <yCoord>308</yCoord>
        </edgeMap>
        <edgeMap>
          <xCoord>369</xCoord>
          <yCoord>308</yCoord>
        </edgeMap>
        <edgeMap>
          <xCoord>368</xCoord>
          <yCoord>308</yCoord>
        </edgeMap>
        <edgeMap>
          <xCoord>367</xCoord>
          <yCoord>309</yCoord>
        </edgeMap>
        <edgeMap>
          <xCoord>367</xCoord>
          <yCoord>310</yCoord>
        </edgeMap>
        <edgeMap>
          <xCoord>366</xCoord>
          <yCoord>311</yCoord>
        </edgeMap>
        <edgeMap>
          <xCoord>365</xCoord>
          <yCoord>311</yCoord>
        </edgeMap>
        <edgeMap>
          <xCoord>365</xCoord>
          <yCoord>310</yCoord>
        </edgeMap>
        <edgeMap>
          <xCoord>365</xCoord>
          <yCoord>309</yCoord>
        </edgeMap>
        <edgeMap>
          <xCoord>365</xCoord>
          <yCoord>308</yCoord>
        </edgeMap>
        <edgeMap>
          <xCoord>365</xCoord>
          <yCoord>307</yCoord>
        </edgeMap>
        <edgeMap>
          <xCoord>365</xCoord>
          <yCoord>306</yCoord>
        </edgeMap>
        <edgeMap>
          <xCoord>364</xCoord>
          <yCoord>305</yCoord>
        </edgeMap>
        <edgeMap>
          <xCoord>363</xCoord>
          <yCoord>305</yCoord>
        </edgeMap>
        <edgeMap>
          <xCoord>362</xCoord>
          <yCoord>305</yCoord>
        </edgeMap>
        <edgeMap>
          <xCoord>361</xCoord>
          <yCoord>305</yCoord>
        </edgeMap>
        <edgeMap>
          <xCoord>360</xCoord>
          <yCoord>305</yCoord>
        </edgeMap>
      </roi>
    </unblindedReadNodule>
    <nonNodule>
      <nonNoduleID>_Non-nodule 001</nonNoduleID>
      <imageZposition>-58.810001</imageZposition>
      <imageSOP_UID>1.3.6.1.4.1.14519.5.2.1.6279.6001.200734036292575181587256723450</imageSOP_UID>
      <locus>
        <xCoord>217</xCoord>
        <yCoord>345</yCoord>
      </locus>
    </nonNodule>
  </readingSession>
<readingSession>
    <annotationVersion>3.12</annotationVersion>
    <servicingRadiologistID>273861841</servicingRadiologistID>
    <unblindedReadNodule>
      <noduleID>IL057_123109</noduleID>
      <characteristics>
        <subtlety>5</subtlety>
        <internalStructure>1</internalStructure>
        <calcification>6</calcification>
        <sphericity>5</sphericity>
        <margin>4</margin>
        <lobulation>5</lobulation>
        <spiculation>3</spiculation>
        <texture>5</texture>
        <malignancy>5</malignancy>
      </characteristics>
      <roi>
        <imageZposition>-43.810001</imageZposition>
        <imageSOP_UID>1.3.6.1.4.1.14519.5.2.1.6279.6001.162438431619587625018379155708</imageSOP_UID>
        <inclusion>TRUE</inclusion>
        <edgeMap>
          <xCoord>365</xCoord>
          <yCoord>322</yCoord>
        </edgeMap>
        <edgeMap>
          <xCoord>366</xCoord>
          <yCoord>321</yCoord>
        </edgeMap>
        <edgeMap>
          <xCoord>367</xCoord>
          <yCoord>321</yCoord>
        </edgeMap>
        <edgeMap>
          <xCoord>368</xCoord>
          <yCoord>321</yCoord>
        </edgeMap>
        <edgeMap>
          <xCoord>369</xCoord>
          <yCoord>321</yCoord>
        </edgeMap>
        <edgeMap>
          <xCoord>370</xCoord>
          <yCoord>321</yCoord>
        </edgeMap>
        <edgeMap>
          <xCoord>371</xCoord>
          <yCoord>321</yCoord>
        </edgeMap>
        <edgeMap>
          <xCoord>372</xCoord>
          <yCoord>320</yCoord>
        </edgeMap>
        <edgeMap>
          <xCoord>373</xCoord>
          <yCoord>319</yCoord>
        </edgeMap>
        <edgeMap>
          <xCoord>373</xCoord>
          <yCoord>318</yCoord>
        </edgeMap>
        <edgeMap>
          <xCoord>373</xCoord>
          <yCoord>317</yCoord>
        </edgeMap>
        <edgeMap>
          <xCoord>373</xCoord>
          <yCoord>316</yCoord>
        </edgeMap>
        <edgeMap>
          <xCoord>372</xCoord>
          <yCoord>315</yCoord>
        </edgeMap>
        <edgeMap>
          <xCoord>372</xCoord>
          <yCoord>314</yCoord>
        </edgeMap>
        <edgeMap>
          <xCoord>372</xCoord>
          <yCoord>313</yCoord>
        </edgeMap>
        <edgeMap>
          <xCoord>372</xCoord>
          <yCoord>312</yCoord>
        </edgeMap>
        <edgeMap>
          <xCoord>372</xCoord>
          <yCoord>311</yCoord>
        </edgeMap>
        <edgeMap>
          <xCoord>373</xCoord>
          <yCoord>310</yCoord>
        </edgeMap>
        <edgeMap>
          <xCoord>374</xCoord>
          <yCoord>310</yCoord>
        </edgeMap>
        <edgeMap>
          <xCoord>375</xCoord>
          <yCoord>310</yCoord>
        </edgeMap>
        <edgeMap>
          <xCoord>376</xCoord>
          <yCoord>310</yCoord>
        </edgeMap>
        <edgeMap>
          <xCoord>377</xCoord>
          <yCoord>310</yCoord>
        </edgeMap>
        <edgeMap>
          <xCoord>377</xCoord>
          <yCoord>309</yCoord>
        </edgeMap>
        <edgeMap>
          <xCoord>376</xCoord>
          <yCoord>308</yCoord>
        </edgeMap>
        <edgeMap>
          <xCoord>375</xCoord>
          <yCoord>307</yCoord>
        </edgeMap>
        <edgeMap>
          <xCoord>375</xCoord>
          <yCoord>306</yCoord>
        </edgeMap>
        <edgeMap>
          <xCoord>375</xCoord>
          <yCoord>305</yCoord>
        </edgeMap>
        <edgeMap>
          <xCoord>376</xCoord>
          <yCoord>304</yCoord>
        </edgeMap>
        <edgeMap>
          <xCoord>376</xCoord>
          <yCoord>303</yCoord>
        </edgeMap>
        <edgeMap>
          <xCoord>375</xCoord>
          <yCoord>302</yCoord>
        </edgeMap>
        <edgeMap>
          <xCoord>375</xCoord>
          <yCoord>301</yCoord>
        </edgeMap>
        <edgeMap>
          <xCoord>374</xCoord>
          <yCoord>301</yCoord>
        </edgeMap>
        <edgeMap>
          <xCoord>373</xCoord>
          <yCoord>301</yCoord>
        </edgeMap>
        <edgeMap>
          <xCoord>372</xCoord>
          <yCoord>302</yCoord>
        </edgeMap>
        <edgeMap>
          <xCoord>371</xCoord>
          <yCoord>303</yCoord>
        </edgeMap>
        <edgeMap>
          <xCoord>370</xCoord>
          <yCoord>304</yCoord>
        </edgeMap>
        <edgeMap>
          <xCoord>369</xCoord>
          <yCoord>305</yCoord>
        </edgeMap>
        <edgeMap>
          <xCoord>368</xCoord>
          <yCoord>306</yCoord>
        </edgeMap>
        <edgeMap>
          <xCoord>367</xCoord>
          <yCoord>305</yCoord>
        </edgeMap>
        <edgeMap>
          <xCoord>367</xCoord>
          <yCoord>304</yCoord>
        </edgeMap>
        <edgeMap>
          <xCoord>368</xCoord>
          <yCoord>303</yCoord>
        </edgeMap>
        <edgeMap>
          <xCoord>367</xCoord>
          <yCoord>302</yCoord>
        </edgeMap>
        <edgeMap>
          <xCoord>367</xCoord>
          <yCoord>301</yCoord>
        </edgeMap>
        <edgeMap>
          <xCoord>366</xCoord>
          <yCoord>300</yCoord>
        </edgeMap>
        <edgeMap>
          <xCoord>366</xCoord>
          <yCoord>301</yCoord>
        </edgeMap>
        <edgeMap>
          <xCoord>366</xCoord>
          <yCoord>302</yCoord>
        </edgeMap>
        <edgeMap>
          <xCoord>366</xCoord>
          <yCoord>303</yCoord>
        </edgeMap>
        <edgeMap>
          <xCoord>365</xCoord>
          <yCoord>304</yCoord>
        </edgeMap>
        <edgeMap>
          <xCoord>364</xCoord>
          <yCoord>304</yCoord>
        </edgeMap>
        <edgeMap>
          <xCoord>363</xCoord>
          <yCoord>304</yCoord>
        </edgeMap>
        <edgeMap>
          <xCoord>362</xCoord>
          <yCoord>303</yCoord>
        </edgeMap>
        <edgeMap>
          <xCoord>362</xCoord>
          <yCoord>302</yCoord>
        </edgeMap>
        <edgeMap>
          <xCoord>362</xCoord>
          <yCoord>301</yCoord>
        </edgeMap>
        <edgeMap>
          <xCoord>361</xCoord>
          <yCoord>301</yCoord>
        </edgeMap>
        <edgeMap>
          <xCoord>360</xCoord>
          <yCoord>302</yCoord>
        </edgeMap>
        <edgeMap>
          <xCoord>359</xCoord>
          <yCoord>302</yCoord>
        </edgeMap>
        <edgeMap>
          <xCoord>358</xCoord>
          <yCoord>303</yCoord>
        </edgeMap>
        <edgeMap>
          <xCoord>357</xCoord>
          <yCoord>303</yCoord>
        </edgeMap>
        <edgeMap>
          <xCoord>356</xCoord>
          <yCoord>304</yCoord>
        </edgeMap>
        <edgeMap>
          <xCoord>355</xCoord>
          <yCoord>305</yCoord>
        </edgeMap>
        <edgeMap>
          <xCoord>355</xCoord>
          <yCoord>306</yCoord>
        </edgeMap>
        <edgeMap>
          <xCoord>355</xCoord>
          <yCoord>307</yCoord>
        </edgeMap>
        <edgeMap>
          <xCoord>355</xCoord>
          <yCoord>308</yCoord>
        </edgeMap>
        <edgeMap>
          <xCoord>355</xCoord>
          <yCoord>309</yCoord>
        </edgeMap>
        <edgeMap>
          <xCoord>354</xCoord>
          <yCoord>310</yCoord>
        </edgeMap>
        <edgeMap>
          <xCoord>354</xCoord>
          <yCoord>311</yCoord>
        </edgeMap>
        <edgeMap>
          <xCoord>354</xCoord>
          <yCoord>312</yCoord>
        </edgeMap>
        <edgeMap>
          <xCoord>355</xCoord>
          <yCoord>313</yCoord>
        </edgeMap>
        <edgeMap>
          <xCoord>355</xCoord>
          <yCoord>314</yCoord>
        </edgeMap>
        <edgeMap>
          <xCoord>355</xCoord>
          <yCoord>315</yCoord>
        </edgeMap>
        <edgeMap>
          <xCoord>356</xCoord>
          <yCoord>315</yCoord>
        </edgeMap>
        <edgeMap>
          <xCoord>357</xCoord>
          <yCoord>315</yCoord>
        </edgeMap>
        <edgeMap>
          <xCoord>358</xCoord>
          <yCoord>316</yCoord>
        </edgeMap>
        <edgeMap>
          <xCoord>359</xCoord>
          <yCoord>316</yCoord>
        </edgeMap>
        <edgeMap>
          <xCoord>360</xCoord>
          <yCoord>317</yCoord>
        </edgeMap>
        <edgeMap>
          <xCoord>361</xCoord>
          <yCoord>317</yCoord>
        </edgeMap>
        <edgeMap>
          <xCoord>362</xCoord>
          <yCoord>318</yCoord>
        </edgeMap>
        <edgeMap>
          <xCoord>362</xCoord>
          <yCoord>319</yCoord>
        </edgeMap>
        <edgeMap>
          <xCoord>363</xCoord>
          <yCoord>320</yCoord>
        </edgeMap>
        <edgeMap>
          <xCoord>363</xCoord>
          <yCoord>321</yCoord>
        </edgeMap>
        <edgeMap>
          <xCoord>364</xCoord>
          <yCoord>322</yCoord>
        </edgeMap>
        <edgeMap>
          <xCoord>365</xCoord>
          <yCoord>322</yCoord>
        </edgeMap>
      </roi>
      <roi>
        <imageZposition>-46.310001</imageZposition>
        <imageSOP_UID>1.3.6.1.4.1.14519.5.2.1.6279.6001.227153605291883957203043557631</imageSOP_UID>
        <inclusion>TRUE</inclusion>
        <edgeMap>
          <xCoord>369</xCoord>
          <yCoord>324</yCoord>
        </edgeMap>
        <edgeMap>
          <xCoord>370</xCoord>
          <yCoord>323</yCoord>
        </edgeMap>
        <edgeMap>
          <xCoord>371</xCoord>
          <yCoord>322</yCoord>
        </edgeMap>
        <edgeMap>
          <xCoord>371</xCoord>
          <yCoord>321</yCoord>
        </edgeMap>
        <edgeMap>
          <xCoord>372</xCoord>
          <yCoord>320</yCoord>
        </edgeMap>
        <edgeMap>
          <xCoord>373</xCoord>
          <yCoord>319</yCoord>
        </edgeMap>
        <edgeMap>
          <xCoord>373</xCoord>
          <yCoord>318</yCoord>
        </edgeMap>
        <edgeMap>
          <xCoord>373</xCoord>
          <yCoord>317</yCoord>
        </edgeMap>
        <edgeMap>
          <xCoord>374</xCoord>
          <yCoord>316</yCoord>
        </edgeMap>
        <edgeMap>
          <xCoord>375</xCoord>
          <yCoord>315</yCoord>
        </edgeMap>
        <edgeMap>
          <xCoord>376</xCoord>
          <yCoord>315</yCoord>
        </edgeMap>
        <edgeMap>
          <xCoord>377</xCoord>
          <yCoord>315</yCoord>
        </edgeMap>
        <edgeMap>
          <xCoord>378</xCoord>
          <yCoord>314</yCoord>
        </edgeMap>
        <edgeMap>
          <xCoord>378</xCoord>
          <yCoord>313</yCoord>
        </edgeMap>
        <edgeMap>
          <xCoord>378</xCoord>
          <yCoord>312</yCoord>
        </edgeMap>
        <edgeMap>
          <xCoord>378</xCoord>
          <yCoord>311</yCoord>
        </edgeMap>
        <edgeMap>
          <xCoord>378</xCoord>
          <yCoord>310</yCoord>
        </edgeMap>
        <edgeMap>
          <xCoord>378</xCoord>
          <yCoord>309</yCoord>
        </edgeMap>
        <edgeMap>
          <xCoord>378</xCoord>
          <yCoord>308</yCoord>
        </edgeMap>
        <edgeMap>
          <xCoord>378</xCoord>
          <yCoord>307</yCoord>
        </edgeMap>
        <edgeMap>
          <xCoord>378</xCoord>
          <yCoord>306</yCoord>
        </edgeMap>
        <edgeMap>
          <xCoord>378</xCoord>
          <yCoord>305</yCoord>
        </edgeMap>
        <edgeMap>
          <xCoord>378</xCoord>
          <yCoord>304</yCoord>
        </edgeMap>
        <edgeMap>
          <xCoord>378</xCoord>
          <yCoord>303</yCoord>
        </edgeMap>
        <edgeMap>
          <xCoord>378</xCoord>
          <yCoord>302</yCoord>
        </edgeMap>
        <edgeMap>
          <xCoord>378</xCoord>
          <yCoord>301</yCoord>
        </edgeMap>
        <edgeMap>
          <xCoord>377</xCoord>
          <yCoord>301</yCoord>
        </edgeMap>
        <edgeMap>
          <xCoord>376</xCoord>
          <yCoord>300</yCoord>
        </edgeMap>
        <edgeMap>
          <xCoord>375</xCoord>
          <yCoord>300</yCoord>
        </edgeMap>
        <edgeMap>
          <xCoord>374</xCoord>
          <yCoord>299</yCoord>
        </edgeMap>
        <edgeMap>
          <xCoord>373</xCoord>
          <yCoord>299</yCoord>
        </edgeMap>
        <edgeMap>
          <xCoord>372</xCoord>
          <yCoord>299</yCoord>
        </edgeMap>
        <edgeMap>
          <xCoord>371</xCoord>
          <yCoord>300</yCoord>
        </edgeMap>
        <edgeMap>
          <xCoord>370</xCoord>
          <yCoord>300</yCoord>
        </edgeMap>
        <edgeMap>
          <xCoord>369</xCoord>
          <yCoord>299</yCoord>
        </edgeMap>
        <edgeMap>
          <xCoord>368</xCoord>
          <yCoord>298</yCoord>
        </edgeMap>
        <edgeMap>
          <xCoord>367</xCoord>
          <yCoord>298</yCoord>
        </edgeMap>
        <edgeMap>
          <xCoord>366</xCoord>
          <yCoord>298</yCoord>
        </edgeMap>
        <edgeMap>
          <xCoord>366</xCoord>
          <yCoord>299</yCoord>
        </edgeMap>
        <edgeMap>
          <xCoord>365</xCoord>
          <yCoord>300</yCoord>
        </edgeMap>
        <edgeMap>
          <xCoord>365</xCoord>
          <yCoord>301</yCoord>
        </edgeMap>
        <edgeMap>
          <xCoord>365</xCoord>
          <yCoord>302</yCoord>
        </edgeMap>
        <edgeMap>
          <xCoord>364</xCoord>
          <yCoord>303</yCoord>
        </edgeMap>
        <edgeMap>
          <xCoord>363</xCoord>
          <yCoord>302</yCoord>
        </edgeMap>
        <edgeMap>
          <xCoord>363</xCoord>
          <yCoord>301</yCoord>
        </edgeMap>
        <edgeMap>
          <xCoord>363</xCoord>
          <yCoord>300</yCoord>
        </edgeMap>
        <edgeMap>
          <xCoord>363</xCoord>
          <yCoord>299</yCoord>
        </edgeMap>
        <edgeMap>
          <xCoord>362</xCoord>
          <yCoord>299</yCoord>
        </edgeMap>
        <edgeMap>
          <xCoord>361</xCoord>
          <yCoord>299</yCoord>
        </edgeMap>
        <edgeMap>
          <xCoord>360</xCoord>
          <yCoord>299</yCoord>
        </edgeMap>
        <edgeMap>
          <xCoord>359</xCoord>
          <yCoord>299</yCoord>
        </edgeMap>
        <edgeMap>
          <xCoord>358</xCoord>
          <yCoord>299</yCoord>
        </edgeMap>
        <edgeMap>
          <xCoord>357</xCoord>
          <yCoord>300</yCoord>
        </edgeMap>
        <edgeMap>
          <xCoord>356</xCoord>
          <yCoord>300</yCoord>
        </edgeMap>
        <edgeMap>
          <xCoord>356</xCoord>
          <yCoord>301</yCoord>
        </edgeMap>
        <edgeMap>
          <xCoord>355</xCoord>
          <yCoord>302</yCoord>
        </edgeMap>
        <edgeMap>
          <xCoord>355</xCoord>
          <yCoord>303</yCoord>
        </edgeMap>
        <edgeMap>
          <xCoord>354</xCoord>
          <yCoord>304</yCoord>
        </edgeMap>
        <edgeMap>
          <xCoord>353</xCoord>
          <yCoord>305</yCoord>
        </edgeMap>
        <edgeMap>
          <xCoord>352</xCoord>
          <yCoord>306</yCoord>
        </edgeMap>
        <edgeMap>
          <xCoord>352</xCoord>
          <yCoord>307</yCoord>
        </edgeMap>
        <edgeMap>
          <xCoord>351</xCoord>
          <yCoord>308</yCoord>
        </edgeMap>
        <edgeMap>
          <xCoord>351</xCoord>
          <yCoord>309</yCoord>
        </edgeMap>
        <edgeMap>
          <xCoord>351</xCoord>
          <yCoord>310</yCoord>
        </edgeMap>
        <edgeMap>
          <xCoord>352</xCoord>
          <yCoord>311</yCoord>
        </edgeMap>
        <edgeMap>
          <xCoord>352</xCoord>
          <yCoord>312</yCoord>
        </edgeMap>
        <edgeMap>
          <xCoord>352</xCoord>
          <yCoord>313</yCoord>
        </edgeMap>
        <edgeMap>
          <xCoord>353</xCoord>
          <yCoord>314</yCoord>
        </edgeMap>
        <edgeMap>
          <xCoord>354</xCoord>
          <yCoord>314</yCoord>
        </edgeMap>
        <edgeMap>
          <xCoord>355</xCoord>
          <yCoord>315</yCoord>
        </edgeMap>
        <edgeMap>
          <xCoord>356</xCoord>
          <yCoord>316</yCoord>
        </edgeMap>
        <edgeMap>
          <xCoord>357</xCoord>
          <yCoord>317</yCoord>
        </edgeMap>
        <edgeMap>
          <xCoord>358</xCoord>
          <yCoord>318</yCoord>
        </edgeMap>
        <edgeMap>
          <xCoord>358</xCoord>
          <yCoord>319</yCoord>
        </edgeMap>
        <edgeMap>
          <xCoord>358</xCoord>
          <yCoord>320</yCoord>
        </edgeMap>
        <edgeMap>
          <xCoord>359</xCoord>
          <yCoord>320</yCoord>
        </edgeMap>
        <edgeMap>
          <xCoord>360</xCoord>
          <yCoord>321</yCoord>
        </edgeMap>
        <edgeMap>
          <xCoord>361</xCoord>
          <yCoord>322</yCoord>
        </edgeMap>
        <edgeMap>
          <xCoord>362</xCoord>
          <yCoord>323</yCoord>
        </edgeMap>
        <edgeMap>
          <xCoord>362</xCoord>
          <yCoord>324</yCoord>
        </edgeMap>
        <edgeMap>
          <xCoord>363</xCoord>
          <yCoord>324</yCoord>
        </edgeMap>
        <edgeMap>
          <xCoord>364</xCoord>
          <yCoord>324</yCoord>
        </edgeMap>
        <edgeMap>
          <xCoord>365</xCoord>
          <yCoord>324</yCoord>
        </edgeMap>
        <edgeMap>
          <xCoord>366</xCoord>
          <yCoord>324</yCoord>
        </edgeMap>
        <edgeMap>
          <xCoord>367</xCoord>
          <yCoord>324</yCoord>
        </edgeMap>
        <edgeMap>
          <xCoord>368</xCoord>
          <yCoord>324</yCoord>
        </edgeMap>
        <edgeMap>
          <xCoord>369</xCoord>
          <yCoord>324</yCoord>
        </edgeMap>
      </roi>
      <roi>
        <imageZposition>-48.810001</imageZposition>
        <imageSOP_UID>1.3.6.1.4.1.14519.5.2.1.6279.6001.118473604283318468400049438975</imageSOP_UID>
        <inclusion>TRUE</inclusion>
        <edgeMap>
          <xCoord>367</xCoord>
          <yCoord>325</yCoord>
        </edgeMap>
        <edgeMap>
          <xCoord>368</xCoord>
          <yCoord>324</yCoord>
        </edgeMap>
        <edgeMap>
          <xCoord>369</xCoord>
          <yCoord>324</yCoord>
        </edgeMap>
        <edgeMap>
          <xCoord>370</xCoord>
          <yCoord>323</yCoord>
        </edgeMap>
        <edgeMap>
          <xCoord>370</xCoord>
          <yCoord>322</yCoord>
        </edgeMap>
        <edgeMap>
          <xCoord>371</xCoord>
          <yCoord>321</yCoord>
        </edgeMap>
        <edgeMap>
          <xCoord>371</xCoord>
          <yCoord>320</yCoord>
        </edgeMap>
        <edgeMap>
          <xCoord>371</xCoord>
          <yCoord>319</yCoord>
        </edgeMap>
        <edgeMap>
          <xCoord>372</xCoord>
          <yCoord>318</yCoord>
        </edgeMap>
        <edgeMap>
          <xCoord>372</xCoord>
          <yCoord>317</yCoord>
        </edgeMap>
        <edgeMap>
          <xCoord>373</xCoord>
          <yCoord>316</yCoord>
        </edgeMap>
        <edgeMap>
          <xCoord>374</xCoord>
          <yCoord>316</yCoord>
        </edgeMap>
        <edgeMap>
          <xCoord>375</xCoord>
          <yCoord>316</yCoord>
        </edgeMap>
        <edgeMap>
          <xCoord>375</xCoord>
          <yCoord>315</yCoord>
        </edgeMap>
        <edgeMap>
          <xCoord>376</xCoord>
          <yCoord>314</yCoord>
        </edgeMap>
        <edgeMap>
          <xCoord>377</xCoord>
          <yCoord>314</yCoord>
        </edgeMap>
        <edgeMap>
          <xCoord>377</xCoord>
          <yCoord>313</yCoord>
        </edgeMap>
        <edgeMap>
          <xCoord>378</xCoord>
          <yCoord>312</yCoord>
        </edgeMap>
        <edgeMap>
          <xCoord>378</xCoord>
          <yCoord>311</yCoord>
        </edgeMap>
        <edgeMap>
          <xCoord>377</xCoord>
          <yCoord>310</yCoord>
        </edgeMap>
        <edgeMap>
          <xCoord>377</xCoord>
          <yCoord>309</yCoord>
        </edgeMap>
        <edgeMap>
          <xCoord>377</xCoord>
          <yCoord>308</yCoord>
        </edgeMap>
        <edgeMap>
          <xCoord>377</xCoord>
          <yCoord>307</yCoord>
        </edgeMap>
        <edgeMap>
          <xCoord>377</xCoord>
          <yCoord>306</yCoord>
        </edgeMap>
        <edgeMap>
          <xCoord>377</xCoord>
          <yCoord>305</yCoord>
        </edgeMap>
        <edgeMap>
          <xCoord>377</xCoord>
          <yCoord>304</yCoord>
        </edgeMap>
        <edgeMap>
          <xCoord>378</xCoord>
          <yCoord>303</yCoord>
        </edgeMap>
        <edgeMap>
          <xCoord>377</xCoord>
          <yCoord>302</yCoord>
        </edgeMap>
        <edgeMap>
          <xCoord>377</xCoord>
          <yCoord>301</yCoord>
        </edgeMap>
        <edgeMap>
          <xCoord>376</xCoord>
          <yCoord>300</yCoord>
        </edgeMap>
        <edgeMap>
          <xCoord>375</xCoord>
          <yCoord>300</yCoord>
        </edgeMap>
        <edgeMap>
          <xCoord>374</xCoord>
          <yCoord>300</yCoord>
        </edgeMap>
        <edgeMap>
          <xCoord>373</xCoord>
          <yCoord>299</yCoord>
        </edgeMap>
        <edgeMap>
          <xCoord>372</xCoord>
          <yCoord>299</yCoord>
        </edgeMap>
        <edgeMap>
          <xCoord>371</xCoord>
          <yCoord>299</yCoord>
        </edgeMap>
        <edgeMap>
          <xCoord>370</xCoord>
          <yCoord>299</yCoord>
        </edgeMap>
        <edgeMap>
          <xCoord>369</xCoord>
          <yCoord>298</yCoord>
        </edgeMap>
        <edgeMap>
          <xCoord>368</xCoord>
          <yCoord>298</yCoord>
        </edgeMap>
        <edgeMap>
          <xCoord>367</xCoord>
          <yCoord>297</yCoord>
        </edgeMap>
        <edgeMap>
          <xCoord>366</xCoord>
          <yCoord>297</yCoord>
        </edgeMap>
        <edgeMap>
          <xCoord>366</xCoord>
          <yCoord>298</yCoord>
        </edgeMap>
        <edgeMap>
          <xCoord>366</xCoord>
          <yCoord>299</yCoord>
        </edgeMap>
        <edgeMap>
          <xCoord>366</xCoord>
          <yCoord>300</yCoord>
        </edgeMap>
        <edgeMap>
          <xCoord>366</xCoord>
          <yCoord>301</yCoord>
        </edgeMap>
        <edgeMap>
          <xCoord>365</xCoord>
          <yCoord>302</yCoord>
        </edgeMap>
        <edgeMap>
          <xCoord>364</xCoord>
          <yCoord>302</yCoord>
        </edgeMap>
        <edgeMap>
          <xCoord>363</xCoord>
          <yCoord>301</yCoord>
        </edgeMap>
        <edgeMap>
          <xCoord>363</xCoord>
          <yCoord>300</yCoord>
        </edgeMap>
        <edgeMap>
          <xCoord>363</xCoord>
          <yCoord>299</yCoord>
        </edgeMap>
        <edgeMap>
          <xCoord>364</xCoord>
          <yCoord>298</yCoord>
        </edgeMap>
        <edgeMap>
          <xCoord>364</xCoord>
          <yCoord>297</yCoord>
        </edgeMap>
        <edgeMap>
          <xCoord>364</xCoord>
          <yCoord>296</yCoord>
        </edgeMap>
        <edgeMap>
          <xCoord>363</xCoord>
          <yCoord>295</yCoord>
        </edgeMap>
        <edgeMap>
          <xCoord>363</xCoord>
          <yCoord>294</yCoord>
        </edgeMap>
        <edgeMap>
          <xCoord>362</xCoord>
          <yCoord>295</yCoord>
        </edgeMap>
        <edgeMap>
          <xCoord>362</xCoord>
          <yCoord>296</yCoord>
        </edgeMap>
        <edgeMap>
          <xCoord>362</xCoord>
          <yCoord>297</yCoord>
        </edgeMap>
        <edgeMap>
          <xCoord>361</xCoord>
          <yCoord>298</yCoord>
        </edgeMap>
        <edgeMap>
          <xCoord>360</xCoord>
          <yCoord>299</yCoord>
        </edgeMap>
        <edgeMap>
          <xCoord>359</xCoord>
          <yCoord>299</yCoord>
        </edgeMap>
        <edgeMap>
          <xCoord>358</xCoord>
          <yCoord>299</yCoord>
        </edgeMap>
        <edgeMap>
          <xCoord>357</xCoord>
          <yCoord>299</yCoord>
        </edgeMap>
        <edgeMap>
          <xCoord>356</xCoord>
          <yCoord>299</yCoord>
        </edgeMap>
        <edgeMap>
          <xCoord>356</xCoord>
          <yCoord>300</yCoord>
        </edgeMap>
        <edgeMap>
          <xCoord>355</xCoord>
          <yCoord>301</yCoord>
        </edgeMap>
        <edgeMap>
          <xCoord>354</xCoord>
          <yCoord>302</yCoord>
        </edgeMap>
        <edgeMap>
          <xCoord>354</xCoord>
          <yCoord>303</yCoord>
        </edgeMap>
        <edgeMap>
          <xCoord>353</xCoord>
          <yCoord>304</yCoord>
        </edgeMap>
        <edgeMap>
          <xCoord>352</xCoord>
          <yCoord>305</yCoord>
        </edgeMap>
        <edgeMap>
          <xCoord>351</xCoord>
          <yCoord>305</yCoord>
        </edgeMap>
        <edgeMap>
          <xCoord>351</xCoord>
          <yCoord>306</yCoord>
        </edgeMap>
        <edgeMap>
          <xCoord>351</xCoord>
          <yCoord>307</yCoord>
        </edgeMap>
        <edgeMap>
          <xCoord>351</xCoord>
          <yCoord>308</yCoord>
        </edgeMap>
        <edgeMap>
          <xCoord>351</xCoord>
          <yCoord>309</yCoord>
        </edgeMap>
        <edgeMap>
          <xCoord>350</xCoord>
          <yCoord>310</yCoord>
        </edgeMap>
        <edgeMap>
          <xCoord>350</xCoord>
          <yCoord>311</yCoord>
        </edgeMap>
        <edgeMap>
          <xCoord>350</xCoord>
          <yCoord>312</yCoord>
        </edgeMap>
        <edgeMap>
          <xCoord>350</xCoord>
          <yCoord>313</yCoord>
        </edgeMap>
        <edgeMap>
          <xCoord>351</xCoord>
          <yCoord>313</yCoord>
        </edgeMap>
        <edgeMap>
          <xCoord>352</xCoord>
          <yCoord>314</yCoord>
        </edgeMap>
        <edgeMap>
          <xCoord>353</xCoord>
          <yCoord>314</yCoord>
        </edgeMap>
        <edgeMap>
          <xCoord>354</xCoord>
          <yCoord>315</yCoord>
        </edgeMap>
        <edgeMap>
          <xCoord>355</xCoord>
          <yCoord>316</yCoord>
        </edgeMap>
        <edgeMap>
          <xCoord>356</xCoord>
          <yCoord>316</yCoord>
        </edgeMap>
        <edgeMap>
          <xCoord>357</xCoord>
          <yCoord>317</yCoord>
        </edgeMap>
        <edgeMap>
          <xCoord>358</xCoord>
          <yCoord>318</yCoord>
        </edgeMap>
        <edgeMap>
          <xCoord>358</xCoord>
          <yCoord>319</yCoord>
        </edgeMap>
        <edgeMap>
          <xCoord>358</xCoord>
          <yCoord>320</yCoord>
        </edgeMap>
        <edgeMap>
          <xCoord>359</xCoord>
          <yCoord>321</yCoord>
        </edgeMap>
        <edgeMap>
          <xCoord>359</xCoord>
          <yCoord>322</yCoord>
        </edgeMap>
        <edgeMap>
          <xCoord>360</xCoord>
          <yCoord>322</yCoord>
        </edgeMap>
        <edgeMap>
          <xCoord>361</xCoord>
          <yCoord>323</yCoord>
        </edgeMap>
        <edgeMap>
          <xCoord>362</xCoord>
          <yCoord>323</yCoord>
        </edgeMap>
        <edgeMap>
          <xCoord>363</xCoord>
          <yCoord>324</yCoord>
        </edgeMap>
        <edgeMap>
          <xCoord>364</xCoord>
          <yCoord>324</yCoord>
        </edgeMap>
        <edgeMap>
          <xCoord>365</xCoord>
          <yCoord>325</yCoord>
        </edgeMap>
        <edgeMap>
          <xCoord>366</xCoord>
          <yCoord>325</yCoord>
        </edgeMap>
        <edgeMap>
          <xCoord>367</xCoord>
          <yCoord>325</yCoord>
        </edgeMap>
      </roi>
      <roi>
        <imageZposition>-51.310001</imageZposition>
        <imageSOP_UID>1.3.6.1.4.1.14519.5.2.1.6279.6001.295611888457658630398461004005</imageSOP_UID>
        <inclusion>TRUE</inclusion>
        <edgeMap>
          <xCoord>368</xCoord>
          <yCoord>322</yCoord>
        </edgeMap>
        <edgeMap>
          <xCoord>369</xCoord>
          <yCoord>321</yCoord>
        </edgeMap>
        <edgeMap>
          <xCoord>369</xCoord>
          <yCoord>320</yCoord>
        </edgeMap>
        <edgeMap>
          <xCoord>370</xCoord>
          <yCoord>319</yCoord>
        </edgeMap>
        <edgeMap>
          <xCoord>370</xCoord>
          <yCoord>318</yCoord>
        </edgeMap>
        <edgeMap>
          <xCoord>370</xCoord>
          <yCoord>317</yCoord>
        </edgeMap>
        <edgeMap>
          <xCoord>371</xCoord>
          <yCoord>316</yCoord>
        </edgeMap>
        <edgeMap>
          <xCoord>372</xCoord>
          <yCoord>316</yCoord>
        </edgeMap>
        <edgeMap>
          <xCoord>373</xCoord>
          <yCoord>315</yCoord>
        </edgeMap>
        <edgeMap>
          <xCoord>374</xCoord>
          <yCoord>315</yCoord>
        </edgeMap>
        <edgeMap>
          <xCoord>374</xCoord>
          <yCoord>314</yCoord>
        </edgeMap>
        <edgeMap>
          <xCoord>374</xCoord>
          <yCoord>313</yCoord>
        </edgeMap>
        <edgeMap>
          <xCoord>374</xCoord>
          <yCoord>312</yCoord>
        </edgeMap>
        <edgeMap>
          <xCoord>374</xCoord>
          <yCoord>311</yCoord>
        </edgeMap>
        <edgeMap>
          <xCoord>375</xCoord>
          <yCoord>310</yCoord>
        </edgeMap>
        <edgeMap>
          <xCoord>375</xCoord>
          <yCoord>309</yCoord>
        </edgeMap>
        <edgeMap>
          <xCoord>376</xCoord>
          <yCoord>308</yCoord>
        </edgeMap>
        <edgeMap>
          <xCoord>376</xCoord>
          <yCoord>307</yCoord>
        </edgeMap>
        <edgeMap>
          <xCoord>376</xCoord>
          <yCoord>306</yCoord>
        </edgeMap>
        <edgeMap>
          <xCoord>375</xCoord>
          <yCoord>306</yCoord>
        </edgeMap>
        <edgeMap>
          <xCoord>374</xCoord>
          <yCoord>305</yCoord>
        </edgeMap>
        <edgeMap>
          <xCoord>374</xCoord>
          <yCoord>304</yCoord>
        </edgeMap>
        <edgeMap>
          <xCoord>374</xCoord>
          <yCoord>303</yCoord>
        </edgeMap>
        <edgeMap>
          <xCoord>374</xCoord>
          <yCoord>302</yCoord>
        </edgeMap>
        <edgeMap>
          <xCoord>374</xCoord>
          <yCoord>301</yCoord>
        </edgeMap>
        <edgeMap>
          <xCoord>373</xCoord>
          <yCoord>302</yCoord>
        </edgeMap>
        <edgeMap>
          <xCoord>372</xCoord>
          <yCoord>303</yCoord>
        </edgeMap>
        <edgeMap>
          <xCoord>371</xCoord>
          <yCoord>302</yCoord>
        </edgeMap>
        <edgeMap>
          <xCoord>370</xCoord>
          <yCoord>301</yCoord>
        </edgeMap>
        <edgeMap>
          <xCoord>369</xCoord>
          <yCoord>301</yCoord>
        </edgeMap>
        <edgeMap>
          <xCoord>368</xCoord>
          <yCoord>301</yCoord>
        </edgeMap>
        <edgeMap>
          <xCoord>367</xCoord>
          <yCoord>300</yCoord>
        </edgeMap>
        <edgeMap>
          <xCoord>367</xCoord>
          <yCoord>299</yCoord>
        </edgeMap>
        <edgeMap>
          <xCoord>366</xCoord>
          <yCoord>299</yCoord>
        </edgeMap>
        <edgeMap>
          <xCoord>366</xCoord>
          <yCoord>300</yCoord>
        </edgeMap>
        <edgeMap>
          <xCoord>365</xCoord>
          <yCoord>301</yCoord>
        </edgeMap>
        <edgeMap>
          <xCoord>364</xCoord>
          <yCoord>302</yCoord>
        </edgeMap>
        <edgeMap>
          <xCoord>363</xCoord>
          <yCoord>301</yCoord>
        </edgeMap>
        <edgeMap>
          <xCoord>362</xCoord>
          <yCoord>300</yCoord>
        </edgeMap>
        <edgeMap>
          <xCoord>362</xCoord>
          <yCoord>299</yCoord>
        </edgeMap>
        <edgeMap>
          <xCoord>363</xCoord>
          <yCoord>298</yCoord>
        </edgeMap>
        <edgeMap>
          <xCoord>363</xCoord>
          <yCoord>297</yCoord>
        </edgeMap>
        <edgeMap>
          <xCoord>363</xCoord>
          <yCoord>296</yCoord>
        </edgeMap>
        <edgeMap>
          <xCoord>363</xCoord>
          <yCoord>295</yCoord>
        </edgeMap>
        <edgeMap>
          <xCoord>362</xCoord>
          <yCoord>294</yCoord>
        </edgeMap>
        <edgeMap>
          <xCoord>361</xCoord>
          <yCoord>294</yCoord>
        </edgeMap>
        <edgeMap>
          <xCoord>361</xCoord>
          <yCoord>295</yCoord>
        </edgeMap>
        <edgeMap>
          <xCoord>361</xCoord>
          <yCoord>296</yCoord>
        </edgeMap>
        <edgeMap>
          <xCoord>361</xCoord>
          <yCoord>297</yCoord>
        </edgeMap>
        <edgeMap>
          <xCoord>362</xCoord>
          <yCoord>298</yCoord>
        </edgeMap>
        <edgeMap>
          <xCoord>361</xCoord>
          <yCoord>299</yCoord>
        </edgeMap>
        <edgeMap>
          <xCoord>360</xCoord>
          <yCoord>300</yCoord>
        </edgeMap>
        <edgeMap>
          <xCoord>359</xCoord>
          <yCoord>300</yCoord>
        </edgeMap>
        <edgeMap>
          <xCoord>358</xCoord>
          <yCoord>300</yCoord>
        </edgeMap>
        <edgeMap>
          <xCoord>357</xCoord>
          <yCoord>300</yCoord>
        </edgeMap>
        <edgeMap>
          <xCoord>357</xCoord>
          <yCoord>301</yCoord>
        </edgeMap>
        <edgeMap>
          <xCoord>356</xCoord>
          <yCoord>302</yCoord>
        </edgeMap>
        <edgeMap>
          <xCoord>355</xCoord>
          <yCoord>303</yCoord>
        </edgeMap>
        <edgeMap>
          <xCoord>354</xCoord>
          <yCoord>304</yCoord>
        </edgeMap>
        <edgeMap>
          <xCoord>353</xCoord>
          <yCoord>305</yCoord>
        </edgeMap>
        <edgeMap>
          <xCoord>352</xCoord>
          <yCoord>305</yCoord>
        </edgeMap>
        <edgeMap>
          <xCoord>351</xCoord>
          <yCoord>306</yCoord>
        </edgeMap>
        <edgeMap>
          <xCoord>351</xCoord>
          <yCoord>307</yCoord>
        </edgeMap>
        <edgeMap>
          <xCoord>351</xCoord>
          <yCoord>308</yCoord>
        </edgeMap>
        <edgeMap>
          <xCoord>351</xCoord>
          <yCoord>309</yCoord>
        </edgeMap>
        <edgeMap>
          <xCoord>351</xCoord>
          <yCoord>310</yCoord>
        </edgeMap>
        <edgeMap>
          <xCoord>351</xCoord>
          <yCoord>311</yCoord>
        </edgeMap>
        <edgeMap>
          <xCoord>351</xCoord>
          <yCoord>312</yCoord>
        </edgeMap>
        <edgeMap>
          <xCoord>351</xCoord>
          <yCoord>313</yCoord>
        </edgeMap>
        <edgeMap>
          <xCoord>352</xCoord>
          <yCoord>313</yCoord>
        </edgeMap>
        <edgeMap>
          <xCoord>353</xCoord>
          <yCoord>314</yCoord>
        </edgeMap>
        <edgeMap>
          <xCoord>354</xCoord>
          <yCoord>314</yCoord>
        </edgeMap>
        <edgeMap>
          <xCoord>355</xCoord>
          <yCoord>314</yCoord>
        </edgeMap>
        <edgeMap>
          <xCoord>356</xCoord>
          <yCoord>315</yCoord>
        </edgeMap>
        <edgeMap>
          <xCoord>356</xCoord>
          <yCoord>316</yCoord>
        </edgeMap>
        <edgeMap>
          <xCoord>357</xCoord>
          <yCoord>317</yCoord>
        </edgeMap>
        <edgeMap>
          <xCoord>358</xCoord>
          <yCoord>318</yCoord>
        </edgeMap>
        <edgeMap>
          <xCoord>358</xCoord>
          <yCoord>319</yCoord>
        </edgeMap>
        <edgeMap>
          <xCoord>359</xCoord>
          <yCoord>320</yCoord>
        </edgeMap>
        <edgeMap>
          <xCoord>360</xCoord>
          <yCoord>321</yCoord>
        </edgeMap>
        <edgeMap>
          <xCoord>361</xCoord>
          <yCoord>321</yCoord>
        </edgeMap>
        <edgeMap>
          <xCoord>362</xCoord>
          <yCoord>322</yCoord>
        </edgeMap>
        <edgeMap>
          <xCoord>363</xCoord>
          <yCoord>322</yCoord>
        </edgeMap>
        <edgeMap>
          <xCoord>364</xCoord>
          <yCoord>322</yCoord>
        </edgeMap>
        <edgeMap>
          <xCoord>365</xCoord>
          <yCoord>322</yCoord>
        </edgeMap>
        <edgeMap>
          <xCoord>366</xCoord>
          <yCoord>322</yCoord>
        </edgeMap>
        <edgeMap>
          <xCoord>367</xCoord>
          <yCoord>322</yCoord>
        </edgeMap>
        <edgeMap>
          <xCoord>368</xCoord>
          <yCoord>322</yCoord>
        </edgeMap>
      </roi>
      <roi>
        <imageZposition>-53.810001</imageZposition>
        <imageSOP_UID>1.3.6.1.4.1.14519.5.2.1.6279.6001.225021231198705940235529515411</imageSOP_UID>
        <inclusion>TRUE</inclusion>
        <edgeMap>
          <xCoord>359</xCoord>
          <yCoord>314</yCoord>
        </edgeMap>
        <edgeMap>
          <xCoord>360</xCoord>
          <yCoord>313</yCoord>
        </edgeMap>
        <edgeMap>
          <xCoord>361</xCoord>
          <yCoord>313</yCoord>
        </edgeMap>
        <edgeMap>
          <xCoord>362</xCoord>
          <yCoord>312</yCoord>
        </edgeMap>
        <edgeMap>
          <xCoord>362</xCoord>
          <yCoord>311</yCoord>
        </edgeMap>
        <edgeMap>
          <xCoord>363</xCoord>
          <yCoord>310</yCoord>
        </edgeMap>
        <edgeMap>
          <xCoord>364</xCoord>
          <yCoord>309</yCoord>
        </edgeMap>
        <edgeMap>
          <xCoord>365</xCoord>
          <yCoord>308</yCoord>
        </edgeMap>
        <edgeMap>
          <xCoord>366</xCoord>
          <yCoord>309</yCoord>
        </edgeMap>
        <edgeMap>
          <xCoord>367</xCoord>
          <yCoord>310</yCoord>
        </edgeMap>
        <edgeMap>
          <xCoord>368</xCoord>
          <yCoord>310</yCoord>
        </edgeMap>
        <edgeMap>
          <xCoord>369</xCoord>
          <yCoord>309</yCoord>
        </edgeMap>
        <edgeMap>
          <xCoord>369</xCoord>
          <yCoord>308</yCoord>
        </edgeMap>
        <edgeMap>
          <xCoord>369</xCoord>
          <yCoord>307</yCoord>
        </edgeMap>
        <edgeMap>
          <xCoord>368</xCoord>
          <yCoord>306</yCoord>
        </edgeMap>
        <edgeMap>
          <xCoord>367</xCoord>
          <yCoord>306</yCoord>
        </edgeMap>
        <edgeMap>
          <xCoord>366</xCoord>
          <yCoord>305</yCoord>
        </edgeMap>
        <edgeMap>
          <xCoord>366</xCoord>
          <yCoord>304</yCoord>
        </edgeMap>
        <edgeMap>
          <xCoord>365</xCoord>
          <yCoord>303</yCoord>
        </edgeMap>
        <edgeMap>
          <xCoord>365</xCoord>
          <yCoord>302</yCoord>
        </edgeMap>
        <edgeMap>
          <xCoord>364</xCoord>
          <yCoord>302</yCoord>
        </edgeMap>
        <edgeMap>
          <xCoord>363</xCoord>
          <yCoord>301</yCoord>
        </edgeMap>
        <edgeMap>
          <xCoord>362</xCoord>
          <yCoord>301</yCoord>
        </edgeMap>
        <edgeMap>
          <xCoord>362</xCoord>
          <yCoord>302</yCoord>
        </edgeMap>
        <edgeMap>
          <xCoord>361</xCoord>
          <yCoord>303</yCoord>
        </edgeMap>
        <edgeMap>
          <xCoord>361</xCoord>
          <yCoord>304</yCoord>
        </edgeMap>
        <edgeMap>
          <xCoord>360</xCoord>
          <yCoord>305</yCoord>
        </edgeMap>
        <edgeMap>
          <xCoord>359</xCoord>
          <yCoord>305</yCoord>
        </edgeMap>
        <edgeMap>
          <xCoord>358</xCoord>
          <yCoord>306</yCoord>
        </edgeMap>
        <edgeMap>
          <xCoord>357</xCoord>
          <yCoord>307</yCoord>
        </edgeMap>
        <edgeMap>
          <xCoord>357</xCoord>
          <yCoord>308</yCoord>
        </edgeMap>
        <edgeMap>
          <xCoord>356</xCoord>
          <yCoord>309</yCoord>
        </edgeMap>
        <edgeMap>
          <xCoord>355</xCoord>
          <yCoord>309</yCoord>
        </edgeMap>
        <edgeMap>
          <xCoord>354</xCoord>
          <yCoord>309</yCoord>
        </edgeMap>
        <edgeMap>
          <xCoord>353</xCoord>
          <yCoord>310</yCoord>
        </edgeMap>
        <edgeMap>
          <xCoord>353</xCoord>
          <yCoord>311</yCoord>
        </edgeMap>
        <edgeMap>
          <xCoord>354</xCoord>
          <yCoord>312</yCoord>
        </edgeMap>
        <edgeMap>
          <xCoord>355</xCoord>
          <yCoord>312</yCoord>
        </edgeMap>
        <edgeMap>
          <xCoord>356</xCoord>
          <yCoord>311</yCoord>
        </edgeMap>
        <edgeMap>
          <xCoord>357</xCoord>
          <yCoord>312</yCoord>
        </edgeMap>
        <edgeMap>
          <xCoord>358</xCoord>
          <yCoord>313</yCoord>
        </edgeMap>
        <edgeMap>
          <xCoord>359</xCoord>
          <yCoord>314</yCoord>
        </edgeMap>
      </roi>
      <roi>
        <imageZposition>-53.810001</imageZposition>
        <imageSOP_UID>1.3.6.1.4.1.14519.5.2.1.6279.6001.225021231198705940235529515411</imageSOP_UID>
        <inclusion>FALSE</inclusion>
        <edgeMap>
          <xCoord>361</xCoord>
          <yCoord>306</yCoord>
        </edgeMap>
        <edgeMap>
          <xCoord>362</xCoord>
          <yCoord>305</yCoord>
        </edgeMap>
        <edgeMap>
          <xCoord>363</xCoord>
          <yCoord>306</yCoord>
        </edgeMap>
        <edgeMap>
          <xCoord>362</xCoord>
          <yCoord>307</yCoord>
        </edgeMap>
        <edgeMap>
          <xCoord>361</xCoord>
          <yCoord>306</yCoord>
        </edgeMap>
      </roi>
    </unblindedReadNodule>
    <unblindedReadNodule>
      <noduleID>IL057_123112</noduleID>
      <characteristics>
        <subtlety>4</subtlety>
        <internalStructure>1</internalStructure>
        <calcification>6</calcification>
        <sphericity>4</sphericity>
        <margin>4</margin>
        <lobulation>3</lobulation>
        <spiculation>1</spiculation>
        <texture>5</texture>
        <malignancy>4</malignancy>
      </characteristics>
      <roi>
        <imageZposition>-126.309998</imageZposition>
        <imageSOP_UID>1.3.6.1.4.1.14519.5.2.1.6279.6001.163521554282450136599398171319</imageSOP_UID>
        <inclusion>TRUE</inclusion>
        <edgeMap>
          <xCoord>437</xCoord>
          <yCoord>289</yCoord>
        </edgeMap>
        <edgeMap>
          <xCoord>438</xCoord>
          <yCoord>288</yCoord>
        </edgeMap>
        <edgeMap>
          <xCoord>439</xCoord>
          <yCoord>287</yCoord>
        </edgeMap>
        <edgeMap>
          <xCoord>440</xCoord>
          <yCoord>286</yCoord>
        </edgeMap>
        <edgeMap>
          <xCoord>441</xCoord>
          <yCoord>286</yCoord>
        </edgeMap>
        <edgeMap>
          <xCoord>442</xCoord>
          <yCoord>285</yCoord>
        </edgeMap>
        <edgeMap>
          <xCoord>443</xCoord>
          <yCoord>284</yCoord>
        </edgeMap>
        <edgeMap>
          <xCoord>443</xCoord>
          <yCoord>283</yCoord>
        </edgeMap>
        <edgeMap>
          <xCoord>443</xCoord>
          <yCoord>282</yCoord>
        </edgeMap>
        <edgeMap>
          <xCoord>443</xCoord>
          <yCoord>281</yCoord>
        </edgeMap>
        <edgeMap>
          <xCoord>444</xCoord>
          <yCoord>280</yCoord>
        </edgeMap>
        <edgeMap>
          <xCoord>444</xCoord>
          <yCoord>279</yCoord>
        </edgeMap>
        <edgeMap>
          <xCoord>445</xCoord>
          <yCoord>278</yCoord>
        </edgeMap>
        <edgeMap>
          <xCoord>444</xCoord>
          <yCoord>277</yCoord>
        </edgeMap>
        <edgeMap>
          <xCoord>443</xCoord>
          <yCoord>276</yCoord>
        </edgeMap>
        <edgeMap>
          <xCoord>442</xCoord>
          <yCoord>276</yCoord>
        </edgeMap>
        <edgeMap>
          <xCoord>441</xCoord>
          <yCoord>275</yCoord>
        </edgeMap>
        <edgeMap>
          <xCoord>440</xCoord>
          <yCoord>275</yCoord>
        </edgeMap>
        <edgeMap>
          <xCoord>439</xCoord>
          <yCoord>274</yCoord>
        </edgeMap>
        <edgeMap>
          <xCoord>438</xCoord>
          <yCoord>274</yCoord>
        </edgeMap>
        <edgeMap>
          <xCoord>437</xCoord>
          <yCoord>274</yCoord>
        </edgeMap>
        <edgeMap>
          <xCoord>436</xCoord>
          <yCoord>275</yCoord>
        </edgeMap>
        <edgeMap>
          <xCoord>435</xCoord>
          <yCoord>276</yCoord>
        </edgeMap>
        <edgeMap>
          <xCoord>435</xCoord>
          <yCoord>277</yCoord>
        </edgeMap>
        <edgeMap>
          <xCoord>435</xCoord>
          <yCoord>278</yCoord>
        </edgeMap>
        <edgeMap>
          <xCoord>435</xCoord>
          <yCoord>279</yCoord>
        </edgeMap>
        <edgeMap>
          <xCoord>435</xCoord>
          <yCoord>280</yCoord>
        </edgeMap>
        <edgeMap>
          <xCoord>434</xCoord>
          <yCoord>281</yCoord>
        </edgeMap>
        <edgeMap>
          <xCoord>434</xCoord>
          <yCoord>282</yCoord>
        </edgeMap>
        <edgeMap>
          <xCoord>434</xCoord>
          <yCoord>283</yCoord>
        </edgeMap>
        <edgeMap>
          <xCoord>434</xCoord>
          <yCoord>284</yCoord>
        </edgeMap>
        <edgeMap>
          <xCoord>434</xCoord>
          <yCoord>285</yCoord>
        </edgeMap>
        <edgeMap>
          <xCoord>434</xCoord>
          <yCoord>286</yCoord>
        </edgeMap>
        <edgeMap>
          <xCoord>435</xCoord>
          <yCoord>287</yCoord>
        </edgeMap>
        <edgeMap>
          <xCoord>436</xCoord>
          <yCoord>288</yCoord>
        </edgeMap>
        <edgeMap>
          <xCoord>437</xCoord>
          <yCoord>289</yCoord>
        </edgeMap>
      </roi>
      <roi>
        <imageZposition>-128.809998</imageZposition>
        <imageSOP_UID>1.3.6.1.4.1.14519.5.2.1.6279.6001.287609443888611709682311303329</imageSOP_UID>
        <inclusion>TRUE</inclusion>
        <edgeMap>
          <xCoord>438</xCoord>
          <yCoord>289</yCoord>
        </edgeMap>
        <edgeMap>
          <xCoord>439</xCoord>
          <yCoord>288</yCoord>
        </edgeMap>
        <edgeMap>
          <xCoord>440</xCoord>
          <yCoord>288</yCoord>
        </edgeMap>
        <edgeMap>
          <xCoord>441</xCoord>
          <yCoord>287</yCoord>
        </edgeMap>
        <edgeMap>
          <xCoord>442</xCoord>
          <yCoord>286</yCoord>
        </edgeMap>
        <edgeMap>
          <xCoord>443</xCoord>
          <yCoord>286</yCoord>
        </edgeMap>
        <edgeMap>
          <xCoord>444</xCoord>
          <yCoord>285</yCoord>
        </edgeMap>
        <edgeMap>
          <xCoord>445</xCoord>
          <yCoord>284</yCoord>
        </edgeMap>
        <edgeMap>
          <xCoord>446</xCoord>
          <yCoord>283</yCoord>
        </edgeMap>
        <edgeMap>
          <xCoord>447</xCoord>
          <yCoord>282</yCoord>
        </edgeMap>
        <edgeMap>
          <xCoord>448</xCoord>
          <yCoord>281</yCoord>
        </edgeMap>
        <edgeMap>
          <xCoord>447</xCoord>
          <yCoord>280</yCoord>
        </edgeMap>
        <edgeMap>
          <xCoord>447</xCoord>
          <yCoord>279</yCoord>
        </edgeMap>
        <edgeMap>
          <xCoord>446</xCoord>
          <yCoord>278</yCoord>
        </edgeMap>
        <edgeMap>
          <xCoord>445</xCoord>
          <yCoord>277</yCoord>
        </edgeMap>
        <edgeMap>
          <xCoord>444</xCoord>
          <yCoord>276</yCoord>
        </edgeMap>
        <edgeMap>
          <xCoord>443</xCoord>
          <yCoord>275</yCoord>
        </edgeMap>
        <edgeMap>
          <xCoord>442</xCoord>
          <yCoord>275</yCoord>
        </edgeMap>
        <edgeMap>
          <xCoord>441</xCoord>
          <yCoord>275</yCoord>
        </edgeMap>
        <edgeMap>
          <xCoord>440</xCoord>
          <yCoord>275</yCoord>
        </edgeMap>
        <edgeMap>
          <xCoord>439</xCoord>
          <yCoord>275</yCoord>
        </edgeMap>
        <edgeMap>
          <xCoord>438</xCoord>
          <yCoord>275</yCoord>
        </edgeMap>
        <edgeMap>
          <xCoord>437</xCoord>
          <yCoord>275</yCoord>
        </edgeMap>
        <edgeMap>
          <xCoord>436</xCoord>
          <yCoord>276</yCoord>
        </edgeMap>
        <edgeMap>
          <xCoord>435</xCoord>
          <yCoord>277</yCoord>
        </edgeMap>
        <edgeMap>
          <xCoord>434</xCoord>
          <yCoord>278</yCoord>
        </edgeMap>
        <edgeMap>
          <xCoord>434</xCoord>
          <yCoord>279</yCoord>
        </edgeMap>
        <edgeMap>
          <xCoord>433</xCoord>
          <yCoord>280</yCoord>
        </edgeMap>
        <edgeMap>
          <xCoord>432</xCoord>
          <yCoord>281</yCoord>
        </edgeMap>
        <edgeMap>
          <xCoord>432</xCoord>
          <yCoord>282</yCoord>
        </edgeMap>
        <edgeMap>
          <xCoord>432</xCoord>
          <yCoord>283</yCoord>
        </edgeMap>
        <edgeMap>
          <xCoord>433</xCoord>
          <yCoord>284</yCoord>
        </edgeMap>
        <edgeMap>
          <xCoord>433</xCoord>
          <yCoord>285</yCoord>
        </edgeMap>
        <edgeMap>
          <xCoord>433</xCoord>
          <yCoord>286</yCoord>
        </edgeMap>
        <edgeMap>
          <xCoord>433</xCoord>
          <yCoord>287</yCoord>
        </edgeMap>
        <edgeMap>
          <xCoord>434</xCoord>
          <yCoord>288</yCoord>
        </edgeMap>
        <edgeMap>
          <xCoord>435</xCoord>
          <yCoord>289</yCoord>
        </edgeMap>
        <edgeMap>
          <xCoord>436</xCoord>
          <yCoord>289</yCoord>
        </edgeMap>
        <edgeMap>
          <xCoord>437</xCoord>
          <yCoord>289</yCoord>
        </edgeMap>
        <edgeMap>
          <xCoord>438</xCoord>
          <yCoord>289</yCoord>
        </edgeMap>
      </roi>
      <roi>
        <imageZposition>-131.309998</imageZposition>
        <imageSOP_UID>1.3.6.1.4.1.14519.5.2.1.6279.6001.611251929661275379201468888244</imageSOP_UID>
        <inclusion>TRUE</inclusion>
        <edgeMap>
          <xCoord>442</xCoord>
          <yCoord>288</yCoord>
        </edgeMap>
        <edgeMap>
          <xCoord>443</xCoord>
          <yCoord>287</yCoord>
        </edgeMap>
        <edgeMap>
          <xCoord>444</xCoord>
          <yCoord>287</yCoord>
        </edgeMap>
        <edgeMap>
          <xCoord>445</xCoord>
          <yCoord>286</yCoord>
        </edgeMap>
        <edgeMap>
          <xCoord>446</xCoord>
          <yCoord>285</yCoord>
        </edgeMap>
        <edgeMap>
          <xCoord>447</xCoord>
          <yCoord>284</yCoord>
        </edgeMap>
        <edgeMap>
          <xCoord>447</xCoord>
          <yCoord>283</yCoord>
        </edgeMap>
        <edgeMap>
          <xCoord>447</xCoord>
          <yCoord>282</yCoord>
        </edgeMap>
        <edgeMap>
          <xCoord>448</xCoord>
          <yCoord>281</yCoord>
        </edgeMap>
        <edgeMap>
          <xCoord>448</xCoord>
          <yCoord>280</yCoord>
        </edgeMap>
        <edgeMap>
          <xCoord>447</xCoord>
          <yCoord>279</yCoord>
        </edgeMap>
        <edgeMap>
          <xCoord>447</xCoord>
          <yCoord>278</yCoord>
        </edgeMap>
        <edgeMap>
          <xCoord>446</xCoord>
          <yCoord>277</yCoord>
        </edgeMap>
        <edgeMap>
          <xCoord>445</xCoord>
          <yCoord>276</yCoord>
        </edgeMap>
        <edgeMap>
          <xCoord>444</xCoord>
          <yCoord>276</yCoord>
        </edgeMap>
        <edgeMap>
          <xCoord>443</xCoord>
          <yCoord>275</yCoord>
        </edgeMap>
        <edgeMap>
          <xCoord>442</xCoord>
          <yCoord>275</yCoord>
        </edgeMap>
        <edgeMap>
          <xCoord>441</xCoord>
          <yCoord>275</yCoord>
        </edgeMap>
        <edgeMap>
          <xCoord>440</xCoord>
          <yCoord>275</yCoord>
        </edgeMap>
        <edgeMap>
          <xCoord>439</xCoord>
          <yCoord>275</yCoord>
        </edgeMap>
        <edgeMap>
          <xCoord>438</xCoord>
          <yCoord>274</yCoord>
        </edgeMap>
        <edgeMap>
          <xCoord>437</xCoord>
          <yCoord>274</yCoord>
        </edgeMap>
        <edgeMap>
          <xCoord>436</xCoord>
          <yCoord>274</yCoord>
        </edgeMap>
        <edgeMap>
          <xCoord>435</xCoord>
          <yCoord>275</yCoord>
        </edgeMap>
        <edgeMap>
          <xCoord>434</xCoord>
          <yCoord>275</yCoord>
        </edgeMap>
        <edgeMap>
          <xCoord>433</xCoord>
          <yCoord>276</yCoord>
        </edgeMap>
        <edgeMap>
          <xCoord>432</xCoord>
          <yCoord>277</yCoord>
        </edgeMap>
        <edgeMap>
          <xCoord>432</xCoord>
          <yCoord>278</yCoord>
        </edgeMap>
        <edgeMap>
          <xCoord>432</xCoord>
          <yCoord>279</yCoord>
        </edgeMap>
        <edgeMap>
          <xCoord>432</xCoord>
          <yCoord>280</yCoord>
        </edgeMap>
        <edgeMap>
          <xCoord>432</xCoord>
          <yCoord>281</yCoord>
        </edgeMap>
        <edgeMap>
          <xCoord>432</xCoord>
          <yCoord>282</yCoord>
        </edgeMap>
        <edgeMap>
          <xCoord>433</xCoord>
          <yCoord>283</yCoord>
        </edgeMap>
        <edgeMap>
          <xCoord>433</xCoord>
          <yCoord>284</yCoord>
        </edgeMap>
        <edgeMap>
          <xCoord>434</xCoord>
          <yCoord>285</yCoord>
        </edgeMap>
        <edgeMap>
          <xCoord>435</xCoord>
          <yCoord>286</yCoord>
        </edgeMap>
        <edgeMap>
          <xCoord>436</xCoord>
          <yCoord>287</yCoord>
        </edgeMap>
        <edgeMap>
          <xCoord>437</xCoord>
          <yCoord>288</yCoord>
        </edgeMap>
        <edgeMap>
          <xCoord>438</xCoord>
          <yCoord>288</yCoord>
        </edgeMap>
        <edgeMap>
          <xCoord>439</xCoord>
          <yCoord>288</yCoord>
        </edgeMap>
        <edgeMap>
          <xCoord>440</xCoord>
          <yCoord>288</yCoord>
        </edgeMap>
        <edgeMap>
          <xCoord>441</xCoord>
          <yCoord>288</yCoord>
        </edgeMap>
        <edgeMap>
          <xCoord>442</xCoord>
          <yCoord>288</yCoord>
        </edgeMap>
      </roi>
      <roi>
        <imageZposition>-133.809998</imageZposition>
        <imageSOP_UID>1.3.6.1.4.1.14519.5.2.1.6279.6001.832895363313899010407209244745</imageSOP_UID>
        <inclusion>TRUE</inclusion>
        <edgeMap>
          <xCoord>441</xCoord>
          <yCoord>287</yCoord>
        </edgeMap>
        <edgeMap>
          <xCoord>442</xCoord>
          <yCoord>286</yCoord>
        </edgeMap>
        <edgeMap>
          <xCoord>443</xCoord>
          <yCoord>286</yCoord>
        </edgeMap>
        <edgeMap>
          <xCoord>444</xCoord>
          <yCoord>285</yCoord>
        </edgeMap>
        <edgeMap>
          <xCoord>445</xCoord>
          <yCoord>284</yCoord>
        </edgeMap>
        <edgeMap>
          <xCoord>445</xCoord>
          <yCoord>283</yCoord>
        </edgeMap>
        <edgeMap>
          <xCoord>445</xCoord>
          <yCoord>282</yCoord>
        </edgeMap>
        <edgeMap>
          <xCoord>445</xCoord>
          <yCoord>281</yCoord>
        </edgeMap>
        <edgeMap>
          <xCoord>445</xCoord>
          <yCoord>280</yCoord>
        </edgeMap>
        <edgeMap>
          <xCoord>445</xCoord>
          <yCoord>279</yCoord>
        </edgeMap>
        <edgeMap>
          <xCoord>445</xCoord>
          <yCoord>278</yCoord>
        </edgeMap>
        <edgeMap>
          <xCoord>444</xCoord>
          <yCoord>277</yCoord>
        </edgeMap>
        <edgeMap>
          <xCoord>443</xCoord>
          <yCoord>276</yCoord>
        </edgeMap>
        <edgeMap>
          <xCoord>442</xCoord>
          <yCoord>276</yCoord>
        </edgeMap>
        <edgeMap>
          <xCoord>441</xCoord>
          <yCoord>276</yCoord>
        </edgeMap>
        <edgeMap>
          <xCoord>440</xCoord>
          <yCoord>275</yCoord>
        </edgeMap>
        <edgeMap>
          <xCoord>439</xCoord>
          <yCoord>275</yCoord>
        </edgeMap>
        <edgeMap>
          <xCoord>438</xCoord>
          <yCoord>275</yCoord>
        </edgeMap>
        <edgeMap>
          <xCoord>437</xCoord>
          <yCoord>275</yCoord>
        </edgeMap>
        <edgeMap>
          <xCoord>436</xCoord>
          <yCoord>275</yCoord>
        </edgeMap>
        <edgeMap>
          <xCoord>435</xCoord>
          <yCoord>275</yCoord>
        </edgeMap>
        <edgeMap>
          <xCoord>434</xCoord>
          <yCoord>275</yCoord>
        </edgeMap>
        <edgeMap>
          <xCoord>433</xCoord>
          <yCoord>276</yCoord>
        </edgeMap>
        <edgeMap>
          <xCoord>432</xCoord>
          <yCoord>277</yCoord>
        </edgeMap>
        <edgeMap>
          <xCoord>432</xCoord>
          <yCoord>278</yCoord>
        </edgeMap>
        <edgeMap>
          <xCoord>432</xCoord>
          <yCoord>279</yCoord>
        </edgeMap>
        <edgeMap>
          <xCoord>432</xCoord>
          <yCoord>280</yCoord>
        </edgeMap>
        <edgeMap>
          <xCoord>433</xCoord>
          <yCoord>281</yCoord>
        </edgeMap>
        <edgeMap>
          <xCoord>434</xCoord>
          <yCoord>282</yCoord>
        </edgeMap>
        <edgeMap>
          <xCoord>435</xCoord>
          <yCoord>283</yCoord>
        </edgeMap>
        <edgeMap>
          <xCoord>436</xCoord>
          <yCoord>284</yCoord>
        </edgeMap>
        <edgeMap>
          <xCoord>436</xCoord>
          <yCoord>285</yCoord>
        </edgeMap>
        <edgeMap>
          <xCoord>437</xCoord>
          <yCoord>286</yCoord>
        </edgeMap>
        <edgeMap>
          <xCoord>438</xCoord>
          <yCoord>287</yCoord>
        </edgeMap>
        <edgeMap>
          <xCoord>439</xCoord>
          <yCoord>287</yCoord>
        </edgeMap>
        <edgeMap>
          <xCoord>440</xCoord>
          <yCoord>287</yCoord>
        </edgeMap>
        <edgeMap>
          <xCoord>441</xCoord>
          <yCoord>287</yCoord>
        </edgeMap>
      </roi>
    </unblindedReadNodule>
    <unblindedReadNodule>
      <noduleID>IL057_128327</noduleID>
      <characteristics>
        <subtlety>3</subtlety>
        <internalStructure>1</internalStructure>
        <calcification>6</calcification>
        <sphericity>5</sphericity>
        <margin>4</margin>
        <lobulation>3</lobulation>
        <spiculation>1</spiculation>
        <texture>5</texture>
        <malignancy>3</malignancy>
      </characteristics>
      <roi>
        <imageZposition>-118.809998</imageZposition>
        <imageSOP_UID>1.3.6.1.4.1.14519.5.2.1.6279.6001.115535378237109211796628483829</imageSOP_UID>
        <inclusion>TRUE</inclusion>
        <edgeMap>
          <xCoord>380</xCoord>
          <yCoord>232</yCoord>
        </edgeMap>
        <edgeMap>
          <xCoord>381</xCoord>
          <yCoord>231</yCoord>
        </edgeMap>
        <edgeMap>
          <xCoord>382</xCoord>
          <yCoord>230</yCoord>
        </edgeMap>
        <edgeMap>
          <xCoord>383</xCoord>
          <yCoord>229</yCoord>
        </edgeMap>
        <edgeMap>
          <xCoord>383</xCoord>
          <yCoord>228</yCoord>
        </edgeMap>
        <edgeMap>
          <xCoord>384</xCoord>
          <yCoord>227</yCoord>
        </edgeMap>
        <edgeMap>
          <xCoord>384</xCoord>
          <yCoord>226</yCoord>
        </edgeMap>
        <edgeMap>
          <xCoord>383</xCoord>
          <yCoord>225</yCoord>
        </edgeMap>
        <edgeMap>
          <xCoord>382</xCoord>
          <yCoord>224</yCoord>
        </edgeMap>
        <edgeMap>
          <xCoord>381</xCoord>
          <yCoord>223</yCoord>
        </edgeMap>
        <edgeMap>
          <xCoord>380</xCoord>
          <yCoord>223</yCoord>
        </edgeMap>
        <edgeMap>
          <xCoord>379</xCoord>
          <yCoord>222</yCoord>
        </edgeMap>
        <edgeMap>
          <xCoord>378</xCoord>
          <yCoord>223</yCoord>
        </edgeMap>
        <edgeMap>
          <xCoord>377</xCoord>
          <yCoord>223</yCoord>
        </edgeMap>
        <edgeMap>
          <xCoord>376</xCoord>
          <yCoord>224</yCoord>
        </edgeMap>
        <edgeMap>
          <xCoord>375</xCoord>
          <yCoord>225</yCoord>
        </edgeMap>
        <edgeMap>
          <xCoord>374</xCoord>
          <yCoord>226</yCoord>
        </edgeMap>
        <edgeMap>
          <xCoord>374</xCoord>
          <yCoord>227</yCoord>
        </edgeMap>
        <edgeMap>
          <xCoord>374</xCoord>
          <yCoord>228</yCoord>
        </edgeMap>
        <edgeMap>
          <xCoord>375</xCoord>
          <yCoord>229</yCoord>
        </edgeMap>
        <edgeMap>
          <xCoord>376</xCoord>
          <yCoord>229</yCoord>
        </edgeMap>
        <edgeMap>
          <xCoord>377</xCoord>
          <yCoord>230</yCoord>
        </edgeMap>
        <edgeMap>
          <xCoord>378</xCoord>
          <yCoord>231</yCoord>
        </edgeMap>
        <edgeMap>
          <xCoord>379</xCoord>
          <yCoord>231</yCoord>
        </edgeMap>
        <edgeMap>
          <xCoord>380</xCoord>
          <yCoord>232</yCoord>
        </edgeMap>
      </roi>
      <roi>
        <imageZposition>-121.309998</imageZposition>
        <imageSOP_UID>1.3.6.1.4.1.14519.5.2.1.6279.6001.154759888875158448897644864848</imageSOP_UID>
        <inclusion>TRUE</inclusion>
        <edgeMap>
          <xCoord>381</xCoord>
          <yCoord>233</yCoord>
        </edgeMap>
        <edgeMap>
          <xCoord>382</xCoord>
          <yCoord>232</yCoord>
        </edgeMap>
        <edgeMap>
          <xCoord>383</xCoord>
          <yCoord>231</yCoord>
        </edgeMap>
        <edgeMap>
          <xCoord>383</xCoord>
          <yCoord>230</yCoord>
        </edgeMap>
        <edgeMap>
          <xCoord>384</xCoord>
          <yCoord>229</yCoord>
        </edgeMap>
        <edgeMap>
          <xCoord>384</xCoord>
          <yCoord>228</yCoord>
        </edgeMap>
        <edgeMap>
          <xCoord>384</xCoord>
          <yCoord>227</yCoord>
        </edgeMap>
        <edgeMap>
          <xCoord>383</xCoord>
          <yCoord>226</yCoord>
        </edgeMap>
        <edgeMap>
          <xCoord>383</xCoord>
          <yCoord>225</yCoord>
        </edgeMap>
        <edgeMap>
          <xCoord>382</xCoord>
          <yCoord>224</yCoord>
        </edgeMap>
        <edgeMap>
          <xCoord>381</xCoord>
          <yCoord>223</yCoord>
        </edgeMap>
        <edgeMap>
          <xCoord>380</xCoord>
          <yCoord>223</yCoord>
        </edgeMap>
        <edgeMap>
          <xCoord>379</xCoord>
          <yCoord>224</yCoord>
        </edgeMap>
        <edgeMap>
          <xCoord>378</xCoord>
          <yCoord>224</yCoord>
        </edgeMap>
        <edgeMap>
          <xCoord>377</xCoord>
          <yCoord>224</yCoord>
        </edgeMap>
        <edgeMap>
          <xCoord>376</xCoord>
          <yCoord>225</yCoord>
        </edgeMap>
        <edgeMap>
          <xCoord>375</xCoord>
          <yCoord>226</yCoord>
        </edgeMap>
        <edgeMap>
          <xCoord>375</xCoord>
          <yCoord>227</yCoord>
        </edgeMap>
        <edgeMap>
          <xCoord>375</xCoord>
          <yCoord>228</yCoord>
        </edgeMap>
        <edgeMap>
          <xCoord>375</xCoord>
          <yCoord>229</yCoord>
        </edgeMap>
        <edgeMap>
          <xCoord>376</xCoord>
          <yCoord>230</yCoord>
        </edgeMap>
        <edgeMap>
          <xCoord>377</xCoord>
          <yCoord>231</yCoord>
        </edgeMap>
        <edgeMap>
          <xCoord>378</xCoord>
          <yCoord>232</yCoord>
        </edgeMap>
        <edgeMap>
          <xCoord>379</xCoord>
          <yCoord>233</yCoord>
        </edgeMap>
        <edgeMap>
          <xCoord>380</xCoord>
          <yCoord>233</yCoord>
        </edgeMap>
        <edgeMap>
          <xCoord>381</xCoord>
          <yCoord>233</yCoord>
        </edgeMap>
      </roi>
    </unblindedReadNodule>
    <unblindedReadNodule>
      <noduleID>IL057_128328</noduleID>
      <characteristics>
        <subtlety>2</subtlety>
        <internalStructure>1</internalStructure>
        <calcification>6</calcification>
        <sphericity>5</sphericity>
        <margin>4</margin>
        <lobulation>1</lobulation>
        <spiculation>1</spiculation>
        <texture>5</texture>
        <malignancy>3</malignancy>
      </characteristics>
      <roi>
        <imageZposition>-168.809998</imageZposition>
        <imageSOP_UID>1.3.6.1.4.1.14519.5.2.1.6279.6001.232457734483919616692798005374</imageSOP_UID>
        <inclusion>TRUE</inclusion>
        <edgeMap>
          <xCoord>92</xCoord>
          <yCoord>298</yCoord>
        </edgeMap>
        <edgeMap>
          <xCoord>93</xCoord>
          <yCoord>297</yCoord>
        </edgeMap>
        <edgeMap>
          <xCoord>94</xCoord>
          <yCoord>296</yCoord>
        </edgeMap>
        <edgeMap>
          <xCoord>95</xCoord>
          <yCoord>295</yCoord>
        </edgeMap>
        <edgeMap>
          <xCoord>95</xCoord>
          <yCoord>294</yCoord>
        </edgeMap>
        <edgeMap>
          <xCoord>94</xCoord>
          <yCoord>293</yCoord>
        </edgeMap>
        <edgeMap>
          <xCoord>93</xCoord>
          <yCoord>292</yCoord>
        </edgeMap>
        <edgeMap>
          <xCoord>92</xCoord>
          <yCoord>292</yCoord>
        </edgeMap>
        <edgeMap>
          <xCoord>91</xCoord>
          <yCoord>292</yCoord>
        </edgeMap>
        <edgeMap>
          <xCoord>90</xCoord>
          <yCoord>292</yCoord>
        </edgeMap>
        <edgeMap>
          <xCoord>89</xCoord>
          <yCoord>292</yCoord>
        </edgeMap>
        <edgeMap>
          <xCoord>88</xCoord>
          <yCoord>293</yCoord>
        </edgeMap>
        <edgeMap>
          <xCoord>88</xCoord>
          <yCoord>294</yCoord>
        </edgeMap>
        <edgeMap>
          <xCoord>88</xCoord>
          <yCoord>295</yCoord>
        </edgeMap>
        <edgeMap>
          <xCoord>88</xCoord>
          <yCoord>296</yCoord>
        </edgeMap>
        <edgeMap>
          <xCoord>89</xCoord>
          <yCoord>297</yCoord>
        </edgeMap>
        <edgeMap>
          <xCoord>90</xCoord>
          <yCoord>298</yCoord>
        </edgeMap>
        <edgeMap>
          <xCoord>91</xCoord>
          <yCoord>298</yCoord>
        </edgeMap>
        <edgeMap>
          <xCoord>92</xCoord>
          <yCoord>298</yCoord>
        </edgeMap>
      </roi>
      <roi>
        <imageZposition>-171.309998</imageZposition>
        <imageSOP_UID>1.3.6.1.4.1.14519.5.2.1.6279.6001.238871728978042334770102858294</imageSOP_UID>
        <inclusion>TRUE</inclusion>
        <edgeMap>
          <xCoord>92</xCoord>
          <yCoord>299</yCoord>
        </edgeMap>
        <edgeMap>
          <xCoord>93</xCoord>
          <yCoord>298</yCoord>
        </edgeMap>
        <edgeMap>
          <xCoord>94</xCoord>
          <yCoord>297</yCoord>
        </edgeMap>
        <edgeMap>
          <xCoord>95</xCoord>
          <yCoord>296</yCoord>
        </edgeMap>
        <edgeMap>
          <xCoord>95</xCoord>
          <yCoord>295</yCoord>
        </edgeMap>
        <edgeMap>
          <xCoord>94</xCoord>
          <yCoord>294</yCoord>
        </edgeMap>
        <edgeMap>
          <xCoord>93</xCoord>
          <yCoord>293</yCoord>
        </edgeMap>
        <edgeMap>
          <xCoord>92</xCoord>
          <yCoord>292</yCoord>
        </edgeMap>
        <edgeMap>
          <xCoord>91</xCoord>
          <yCoord>292</yCoord>
        </edgeMap>
        <edgeMap>
          <xCoord>90</xCoord>
          <yCoord>292</yCoord>
        </edgeMap>
        <edgeMap>
          <xCoord>89</xCoord>
          <yCoord>292</yCoord>
        </edgeMap>
        <edgeMap>
          <xCoord>88</xCoord>
          <yCoord>293</yCoord>
        </edgeMap>
        <edgeMap>
          <xCoord>87</xCoord>
          <yCoord>294</yCoord>
        </edgeMap>
        <edgeMap>
          <xCoord>87</xCoord>
          <yCoord>295</yCoord>
        </edgeMap>
        <edgeMap>
          <xCoord>87</xCoord>
          <yCoord>296</yCoord>
        </edgeMap>
        <edgeMap>
          <xCoord>88</xCoord>
          <yCoord>297</yCoord>
        </edgeMap>
        <edgeMap>
          <xCoord>89</xCoord>
          <yCoord>298</yCoord>
        </edgeMap>
        <edgeMap>
          <xCoord>90</xCoord>
          <yCoord>299</yCoord>
        </edgeMap>
        <edgeMap>
          <xCoord>91</xCoord>
          <yCoord>299</yCoord>
        </edgeMap>
        <edgeMap>
          <xCoord>92</xCoord>
          <yCoord>299</yCoord>
        </edgeMap>
      </roi>
    </unblindedReadNodule>
  </readingSession>
<readingSession>
<annotationVersion>3.12</annotationVersion>
<servicingRadiologistID>-1051178910</servicingRadiologistID>
<unblindedReadNodule>
<noduleID>MI014_11912</noduleID>
<characteristics>
<subtlety>5</subtlety>
<internalStructure>1</internalStructure>
<calcification>6</calcification>
<sphericity>4</sphericity>
<margin>4</margin>
<lobulation>1</lobulation>
<spiculation>3</spiculation>
<texture>5</texture>
<malignancy>5</malignancy>
</characteristics>
<roi>
<imageZposition>-41.310001</imageZposition>
<imageSOP_UID>1.3.6.1.4.1.14519.5.2.1.6279.6001.238705934730942427984710809035</imageSOP_UID>
<inclusion>TRUE</inclusion>
<edgeMap>
<xCoord>367</xCoord>
<yCoord>319</yCoord>
</edgeMap>
<edgeMap>
<xCoord>368</xCoord>
<yCoord>318</yCoord>
</edgeMap>
<edgeMap>
<xCoord>369</xCoord>
<yCoord>318</yCoord>
</edgeMap>
<edgeMap>
<xCoord>370</xCoord>
<yCoord>317</yCoord>
</edgeMap>
<edgeMap>
<xCoord>370</xCoord>
<yCoord>316</yCoord>
</edgeMap>
<edgeMap>
<xCoord>371</xCoord>
<yCoord>315</yCoord>
</edgeMap>
<edgeMap>
<xCoord>372</xCoord>
<yCoord>314</yCoord>
</edgeMap>
<edgeMap>
<xCoord>372</xCoord>
<yCoord>313</yCoord>
</edgeMap>
<edgeMap>
<xCoord>372</xCoord>
<yCoord>312</yCoord>
</edgeMap>
<edgeMap>
<xCoord>372</xCoord>
<yCoord>311</yCoord>
</edgeMap>
<edgeMap>
<xCoord>371</xCoord>
<yCoord>310</yCoord>
</edgeMap>
<edgeMap>
<xCoord>370</xCoord>
<yCoord>310</yCoord>
</edgeMap>
<edgeMap>
<xCoord>369</xCoord>
<yCoord>310</yCoord>
</edgeMap>
<edgeMap>
<xCoord>368</xCoord>
<yCoord>310</yCoord>
</edgeMap>
<edgeMap>
<xCoord>367</xCoord>
<yCoord>309</yCoord>
</edgeMap>
<edgeMap>
<xCoord>366</xCoord>
<yCoord>308</yCoord>
</edgeMap>
<edgeMap>
<xCoord>365</xCoord>
<yCoord>307</yCoord>
</edgeMap>
<edgeMap>
<xCoord>364</xCoord>
<yCoord>306</yCoord>
</edgeMap>
<edgeMap>
<xCoord>363</xCoord>
<yCoord>306</yCoord>
</edgeMap>
<edgeMap>
<xCoord>362</xCoord>
<yCoord>307</yCoord>
</edgeMap>
<edgeMap>
<xCoord>361</xCoord>
<yCoord>307</yCoord>
</edgeMap>
<edgeMap>
<xCoord>360</xCoord>
<yCoord>308</yCoord>
</edgeMap>
<edgeMap>
<xCoord>359</xCoord>
<yCoord>309</yCoord>
</edgeMap>
<edgeMap>
<xCoord>359</xCoord>
<yCoord>310</yCoord>
</edgeMap>
<edgeMap>
<xCoord>359</xCoord>
<yCoord>311</yCoord>
</edgeMap>
<edgeMap>
<xCoord>359</xCoord>
<yCoord>312</yCoord>
</edgeMap>
<edgeMap>
<xCoord>359</xCoord>
<yCoord>313</yCoord>
</edgeMap>
<edgeMap>
<xCoord>360</xCoord>
<yCoord>314</yCoord>
</edgeMap>
<edgeMap>
<xCoord>360</xCoord>
<yCoord>315</yCoord>
</edgeMap>
<edgeMap>
<xCoord>361</xCoord>
<yCoord>316</yCoord>
</edgeMap>
<edgeMap>
<xCoord>362</xCoord>
<yCoord>317</yCoord>
</edgeMap>
<edgeMap>
<xCoord>363</xCoord>
<yCoord>318</yCoord>
</edgeMap>
<edgeMap>
<xCoord>364</xCoord>
<yCoord>319</yCoord>
</edgeMap>
<edgeMap>
<xCoord>365</xCoord>
<yCoord>319</yCoord>
</edgeMap>
<edgeMap>
<xCoord>366</xCoord>
<yCoord>318</yCoord>
</edgeMap>
<edgeMap>
<xCoord>367</xCoord>
<yCoord>319</yCoord>
</edgeMap>
</roi>
<roi>
<imageZposition>-43.810001</imageZposition>
<imageSOP_UID>1.3.6.1.4.1.14519.5.2.1.6279.6001.162438431619587625018379155708</imageSOP_UID>
<inclusion>TRUE</inclusion>
<edgeMap>
<xCoord>369</xCoord>
<yCoord>325</yCoord>
</edgeMap>
<edgeMap>
<xCoord>370</xCoord>
<yCoord>324</yCoord>
</edgeMap>
<edgeMap>
<xCoord>371</xCoord>
<yCoord>323</yCoord>
</edgeMap>
<edgeMap>
<xCoord>372</xCoord>
<yCoord>323</yCoord>
</edgeMap>
<edgeMap>
<xCoord>373</xCoord>
<yCoord>323</yCoord>
</edgeMap>
<edgeMap>
<xCoord>373</xCoord>
<yCoord>322</yCoord>
</edgeMap>
<edgeMap>
<xCoord>374</xCoord>
<yCoord>321</yCoord>
</edgeMap>
<edgeMap>
<xCoord>374</xCoord>
<yCoord>320</yCoord>
</edgeMap>
<edgeMap>
<xCoord>375</xCoord>
<yCoord>319</yCoord>
</edgeMap>
<edgeMap>
<xCoord>375</xCoord>
<yCoord>318</yCoord>
</edgeMap>
<edgeMap>
<xCoord>375</xCoord>
<yCoord>317</yCoord>
</edgeMap>
<edgeMap>
<xCoord>375</xCoord>
<yCoord>316</yCoord>
</edgeMap>
<edgeMap>
<xCoord>375</xCoord>
<yCoord>315</yCoord>
</edgeMap>
<edgeMap>
<xCoord>374</xCoord>
<yCoord>314</yCoord>
</edgeMap>
<edgeMap>
<xCoord>374</xCoord>
<yCoord>313</yCoord>
</edgeMap>
<edgeMap>
<xCoord>375</xCoord>
<yCoord>312</yCoord>
</edgeMap>
<edgeMap>
<xCoord>376</xCoord>
<yCoord>312</yCoord>
</edgeMap>
<edgeMap>
<xCoord>377</xCoord>
<yCoord>311</yCoord>
</edgeMap>
<edgeMap>
<xCoord>378</xCoord>
<yCoord>310</yCoord>
</edgeMap>
<edgeMap>
<xCoord>379</xCoord>
<yCoord>310</yCoord>
</edgeMap>
<edgeMap>
<xCoord>380</xCoord>
<yCoord>309</yCoord>
</edgeMap>
<edgeMap>
<xCoord>380</xCoord>
<yCoord>308</yCoord>
</edgeMap>
<edgeMap>
<xCoord>379</xCoord>
<yCoord>307</yCoord>
</edgeMap>
<edgeMap>
<xCoord>379</xCoord>
<yCoord>306</yCoord>
</edgeMap>
<edgeMap>
<xCoord>379</xCoord>
<yCoord>305</yCoord>
</edgeMap>
<edgeMap>
<xCoord>378</xCoord>
<yCoord>304</yCoord>
</edgeMap>
<edgeMap>
<xCoord>377</xCoord>
<yCoord>303</yCoord>
</edgeMap>
<edgeMap>
<xCoord>377</xCoord>
<yCoord>302</yCoord>
</edgeMap>
<edgeMap>
<xCoord>376</xCoord>
<yCoord>301</yCoord>
</edgeMap>
<edgeMap>
<xCoord>375</xCoord>
<yCoord>300</yCoord>
</edgeMap>
<edgeMap>
<xCoord>374</xCoord>
<yCoord>300</yCoord>
</edgeMap>
<edgeMap>
<xCoord>373</xCoord>
<yCoord>301</yCoord>
</edgeMap>
<edgeMap>
<xCoord>372</xCoord>
<yCoord>302</yCoord>
</edgeMap>
<edgeMap>
<xCoord>371</xCoord>
<yCoord>302</yCoord>
</edgeMap>
<edgeMap>
<xCoord>370</xCoord>
<yCoord>302</yCoord>
</edgeMap>
<edgeMap>
<xCoord>369</xCoord>
<yCoord>301</yCoord>
</edgeMap>
<edgeMap>
<xCoord>368</xCoord>
<yCoord>300</yCoord>
</edgeMap>
<edgeMap>
<xCoord>367</xCoord>
<yCoord>299</yCoord>
</edgeMap>
<edgeMap>
<xCoord>366</xCoord>
<yCoord>299</yCoord>
</edgeMap>
<edgeMap>
<xCoord>365</xCoord>
<yCoord>300</yCoord>
</edgeMap>
<edgeMap>
<xCoord>365</xCoord>
<yCoord>301</yCoord>
</edgeMap>
<edgeMap>
<xCoord>365</xCoord>
<yCoord>302</yCoord>
</edgeMap>
<edgeMap>
<xCoord>364</xCoord>
<yCoord>303</yCoord>
</edgeMap>
<edgeMap>
<xCoord>363</xCoord>
<yCoord>303</yCoord>
</edgeMap>
<edgeMap>
<xCoord>362</xCoord>
<yCoord>302</yCoord>
</edgeMap>
<edgeMap>
<xCoord>361</xCoord>
<yCoord>301</yCoord>
</edgeMap>
<edgeMap>
<xCoord>360</xCoord>
<yCoord>300</yCoord>
</edgeMap>
<edgeMap>
<xCoord>359</xCoord>
<yCoord>300</yCoord>
</edgeMap>
<edgeMap>
<xCoord>358</xCoord>
<yCoord>301</yCoord>
</edgeMap>
<edgeMap>
<xCoord>357</xCoord>
<yCoord>301</yCoord>
</edgeMap>
<edgeMap>
<xCoord>356</xCoord>
<yCoord>302</yCoord>
</edgeMap>
<edgeMap>
<xCoord>356</xCoord>
<yCoord>303</yCoord>
</edgeMap>
<edgeMap>
<xCoord>355</xCoord>
<yCoord>304</yCoord>
</edgeMap>
<edgeMap>
<xCoord>355</xCoord>
<yCoord>305</yCoord>
</edgeMap>
<edgeMap>
<xCoord>354</xCoord>
<yCoord>306</yCoord>
</edgeMap>
<edgeMap>
<xCoord>353</xCoord>
<yCoord>307</yCoord>
</edgeMap>
<edgeMap>
<xCoord>353</xCoord>
<yCoord>308</yCoord>
</edgeMap>
<edgeMap>
<xCoord>353</xCoord>
<yCoord>309</yCoord>
</edgeMap>
<edgeMap>
<xCoord>353</xCoord>
<yCoord>310</yCoord>
</edgeMap>
<edgeMap>
<xCoord>353</xCoord>
<yCoord>311</yCoord>
</edgeMap>
<edgeMap>
<xCoord>353</xCoord>
<yCoord>312</yCoord>
</edgeMap>
<edgeMap>
<xCoord>354</xCoord>
<yCoord>313</yCoord>
</edgeMap>
<edgeMap>
<xCoord>354</xCoord>
<yCoord>314</yCoord>
</edgeMap>
<edgeMap>
<xCoord>355</xCoord>
<yCoord>315</yCoord>
</edgeMap>
<edgeMap>
<xCoord>356</xCoord>
<yCoord>316</yCoord>
</edgeMap>
<edgeMap>
<xCoord>357</xCoord>
<yCoord>317</yCoord>
</edgeMap>
<edgeMap>
<xCoord>358</xCoord>
<yCoord>318</yCoord>
</edgeMap>
<edgeMap>
<xCoord>358</xCoord>
<yCoord>319</yCoord>
</edgeMap>
<edgeMap>
<xCoord>358</xCoord>
<yCoord>320</yCoord>
</edgeMap>
<edgeMap>
<xCoord>359</xCoord>
<yCoord>321</yCoord>
</edgeMap>
<edgeMap>
<xCoord>360</xCoord>
<yCoord>321</yCoord>
</edgeMap>
<edgeMap>
<xCoord>361</xCoord>
<yCoord>322</yCoord>
</edgeMap>
<edgeMap>
<xCoord>362</xCoord>
<yCoord>323</yCoord>
</edgeMap>
<edgeMap>
<xCoord>363</xCoord>
<yCoord>324</yCoord>
</edgeMap>
<edgeMap>
<xCoord>364</xCoord>
<yCoord>325</yCoord>
</edgeMap>
<edgeMap>
<xCoord>365</xCoord>
<yCoord>325</yCoord>
</edgeMap>
<edgeMap>
<xCoord>366</xCoord>
<yCoord>325</yCoord>
</edgeMap>
<edgeMap>
<xCoord>367</xCoord>
<yCoord>325</yCoord>
</edgeMap>
<edgeMap>
<xCoord>368</xCoord>
<yCoord>325</yCoord>
</edgeMap>
<edgeMap>
<xCoord>369</xCoord>
<yCoord>325</yCoord>
</edgeMap>
</roi>
<roi>
<imageZposition>-46.310001</imageZposition>
<imageSOP_UID>1.3.6.1.4.1.14519.5.2.1.6279.6001.227153605291883957203043557631</imageSOP_UID>
<inclusion>TRUE</inclusion>
<edgeMap>
<xCoord>367</xCoord>
<yCoord>325</yCoord>
</edgeMap>
<edgeMap>
<xCoord>368</xCoord>
<yCoord>324</yCoord>
</edgeMap>
<edgeMap>
<xCoord>369</xCoord>
<yCoord>324</yCoord>
</edgeMap>
<edgeMap>
<xCoord>370</xCoord>
<yCoord>323</yCoord>
</edgeMap>
<edgeMap>
<xCoord>371</xCoord>
<yCoord>322</yCoord>
</edgeMap>
<edgeMap>
<xCoord>372</xCoord>
<yCoord>321</yCoord>
</edgeMap>
<edgeMap>
<xCoord>373</xCoord>
<yCoord>320</yCoord>
</edgeMap>
<edgeMap>
<xCoord>374</xCoord>
<yCoord>319</yCoord>
</edgeMap>
<edgeMap>
<xCoord>375</xCoord>
<yCoord>318</yCoord>
</edgeMap>
<edgeMap>
<xCoord>376</xCoord>
<yCoord>317</yCoord>
</edgeMap>
<edgeMap>
<xCoord>377</xCoord>
<yCoord>316</yCoord>
</edgeMap>
<edgeMap>
<xCoord>378</xCoord>
<yCoord>316</yCoord>
</edgeMap>
<edgeMap>
<xCoord>379</xCoord>
<yCoord>315</yCoord>
</edgeMap>
<edgeMap>
<xCoord>379</xCoord>
<yCoord>314</yCoord>
</edgeMap>
<edgeMap>
<xCoord>379</xCoord>
<yCoord>313</yCoord>
</edgeMap>
<edgeMap>
<xCoord>379</xCoord>
<yCoord>312</yCoord>
</edgeMap>
<edgeMap>
<xCoord>379</xCoord>
<yCoord>311</yCoord>
</edgeMap>
<edgeMap>
<xCoord>379</xCoord>
<yCoord>310</yCoord>
</edgeMap>
<edgeMap>
<xCoord>379</xCoord>
<yCoord>309</yCoord>
</edgeMap>
<edgeMap>
<xCoord>379</xCoord>
<yCoord>308</yCoord>
</edgeMap>
<edgeMap>
<xCoord>379</xCoord>
<yCoord>307</yCoord>
</edgeMap>
<edgeMap>
<xCoord>379</xCoord>
<yCoord>306</yCoord>
</edgeMap>
<edgeMap>
<xCoord>379</xCoord>
<yCoord>305</yCoord>
</edgeMap>
<edgeMap>
<xCoord>379</xCoord>
<yCoord>304</yCoord>
</edgeMap>
<edgeMap>
<xCoord>379</xCoord>
<yCoord>303</yCoord>
</edgeMap>
<edgeMap>
<xCoord>379</xCoord>
<yCoord>302</yCoord>
</edgeMap>
<edgeMap>
<xCoord>378</xCoord>
<yCoord>301</yCoord>
</edgeMap>
<edgeMap>
<xCoord>377</xCoord>
<yCoord>301</yCoord>
</edgeMap>
<edgeMap>
<xCoord>376</xCoord>
<yCoord>300</yCoord>
</edgeMap>
<edgeMap>
<xCoord>375</xCoord>
<yCoord>300</yCoord>
</edgeMap>
<edgeMap>
<xCoord>374</xCoord>
<yCoord>299</yCoord>
</edgeMap>
<edgeMap>
<xCoord>373</xCoord>
<yCoord>299</yCoord>
</edgeMap>
<edgeMap>
<xCoord>372</xCoord>
<yCoord>299</yCoord>
</edgeMap>
<edgeMap>
<xCoord>371</xCoord>
<yCoord>299</yCoord>
</edgeMap>
<edgeMap>
<xCoord>370</xCoord>
<yCoord>299</yCoord>
</edgeMap>
<edgeMap>
<xCoord>369</xCoord>
<yCoord>299</yCoord>
</edgeMap>
<edgeMap>
<xCoord>368</xCoord>
<yCoord>298</yCoord>
</edgeMap>
<edgeMap>
<xCoord>367</xCoord>
<yCoord>298</yCoord>
</edgeMap>
<edgeMap>
<xCoord>366</xCoord>
<yCoord>299</yCoord>
</edgeMap>
<edgeMap>
<xCoord>365</xCoord>
<yCoord>299</yCoord>
</edgeMap>
<edgeMap>
<xCoord>364</xCoord>
<yCoord>299</yCoord>
</edgeMap>
<edgeMap>
<xCoord>363</xCoord>
<yCoord>299</yCoord>
</edgeMap>
<edgeMap>
<xCoord>362</xCoord>
<yCoord>299</yCoord>
</edgeMap>
<edgeMap>
<xCoord>361</xCoord>
<yCoord>299</yCoord>
</edgeMap>
<edgeMap>
<xCoord>360</xCoord>
<yCoord>299</yCoord>
</edgeMap>
<edgeMap>
<xCoord>359</xCoord>
<yCoord>299</yCoord>
</edgeMap>
<edgeMap>
<xCoord>358</xCoord>
<yCoord>300</yCoord>
</edgeMap>
<edgeMap>
<xCoord>357</xCoord>
<yCoord>300</yCoord>
</edgeMap>
<edgeMap>
<xCoord>356</xCoord>
<yCoord>300</yCoord>
</edgeMap>
<edgeMap>
<xCoord>355</xCoord>
<yCoord>301</yCoord>
</edgeMap>
<edgeMap>
<xCoord>354</xCoord>
<yCoord>302</yCoord>
</edgeMap>
<edgeMap>
<xCoord>353</xCoord>
<yCoord>303</yCoord>
</edgeMap>
<edgeMap>
<xCoord>352</xCoord>
<yCoord>304</yCoord>
</edgeMap>
<edgeMap>
<xCoord>352</xCoord>
<yCoord>305</yCoord>
</edgeMap>
<edgeMap>
<xCoord>351</xCoord>
<yCoord>306</yCoord>
</edgeMap>
<edgeMap>
<xCoord>351</xCoord>
<yCoord>307</yCoord>
</edgeMap>
<edgeMap>
<xCoord>351</xCoord>
<yCoord>308</yCoord>
</edgeMap>
<edgeMap>
<xCoord>351</xCoord>
<yCoord>309</yCoord>
</edgeMap>
<edgeMap>
<xCoord>351</xCoord>
<yCoord>310</yCoord>
</edgeMap>
<edgeMap>
<xCoord>351</xCoord>
<yCoord>311</yCoord>
</edgeMap>
<edgeMap>
<xCoord>351</xCoord>
<yCoord>312</yCoord>
</edgeMap>
<edgeMap>
<xCoord>351</xCoord>
<yCoord>313</yCoord>
</edgeMap>
<edgeMap>
<xCoord>352</xCoord>
<yCoord>314</yCoord>
</edgeMap>
<edgeMap>
<xCoord>353</xCoord>
<yCoord>315</yCoord>
</edgeMap>
<edgeMap>
<xCoord>354</xCoord>
<yCoord>316</yCoord>
</edgeMap>
<edgeMap>
<xCoord>355</xCoord>
<yCoord>316</yCoord>
</edgeMap>
<edgeMap>
<xCoord>356</xCoord>
<yCoord>317</yCoord>
</edgeMap>
<edgeMap>
<xCoord>357</xCoord>
<yCoord>317</yCoord>
</edgeMap>
<edgeMap>
<xCoord>358</xCoord>
<yCoord>318</yCoord>
</edgeMap>
<edgeMap>
<xCoord>358</xCoord>
<yCoord>319</yCoord>
</edgeMap>
<edgeMap>
<xCoord>359</xCoord>
<yCoord>320</yCoord>
</edgeMap>
<edgeMap>
<xCoord>359</xCoord>
<yCoord>321</yCoord>
</edgeMap>
<edgeMap>
<xCoord>359</xCoord>
<yCoord>322</yCoord>
</edgeMap>
<edgeMap>
<xCoord>360</xCoord>
<yCoord>323</yCoord>
</edgeMap>
<edgeMap>
<xCoord>360</xCoord>
<yCoord>324</yCoord>
</edgeMap>
<edgeMap>
<xCoord>361</xCoord>
<yCoord>325</yCoord>
</edgeMap>
<edgeMap>
<xCoord>362</xCoord>
<yCoord>325</yCoord>
</edgeMap>
<edgeMap>
<xCoord>363</xCoord>
<yCoord>325</yCoord>
</edgeMap>
<edgeMap>
<xCoord>364</xCoord>
<yCoord>325</yCoord>
</edgeMap>
<edgeMap>
<xCoord>365</xCoord>
<yCoord>325</yCoord>
</edgeMap>
<edgeMap>
<xCoord>366</xCoord>
<yCoord>325</yCoord>
</edgeMap>
<edgeMap>
<xCoord>367</xCoord>
<yCoord>325</yCoord>
</edgeMap>
</roi>
<roi>
<imageZposition>-48.810001</imageZposition>
<imageSOP_UID>1.3.6.1.4.1.14519.5.2.1.6279.6001.118473604283318468400049438975</imageSOP_UID>
<inclusion>TRUE</inclusion>
<edgeMap>
<xCoord>369</xCoord>
<yCoord>326</yCoord>
</edgeMap>
<edgeMap>
<xCoord>370</xCoord>
<yCoord>325</yCoord>
</edgeMap>
<edgeMap>
<xCoord>370</xCoord>
<yCoord>324</yCoord>
</edgeMap>
<edgeMap>
<xCoord>370</xCoord>
<yCoord>323</yCoord>
</edgeMap>
<edgeMap>
<xCoord>371</xCoord>
<yCoord>322</yCoord>
</edgeMap>
<edgeMap>
<xCoord>372</xCoord>
<yCoord>321</yCoord>
</edgeMap>
<edgeMap>
<xCoord>372</xCoord>
<yCoord>320</yCoord>
</edgeMap>
<edgeMap>
<xCoord>373</xCoord>
<yCoord>319</yCoord>
</edgeMap>
<edgeMap>
<xCoord>374</xCoord>
<yCoord>318</yCoord>
</edgeMap>
<edgeMap>
<xCoord>375</xCoord>
<yCoord>317</yCoord>
</edgeMap>
<edgeMap>
<xCoord>376</xCoord>
<yCoord>316</yCoord>
</edgeMap>
<edgeMap>
<xCoord>377</xCoord>
<yCoord>315</yCoord>
</edgeMap>
<edgeMap>
<xCoord>378</xCoord>
<yCoord>314</yCoord>
</edgeMap>
<edgeMap>
<xCoord>379</xCoord>
<yCoord>313</yCoord>
</edgeMap>
<edgeMap>
<xCoord>379</xCoord>
<yCoord>312</yCoord>
</edgeMap>
<edgeMap>
<xCoord>379</xCoord>
<yCoord>311</yCoord>
</edgeMap>
<edgeMap>
<xCoord>378</xCoord>
<yCoord>310</yCoord>
</edgeMap>
<edgeMap>
<xCoord>378</xCoord>
<yCoord>309</yCoord>
</edgeMap>
<edgeMap>
<xCoord>378</xCoord>
<yCoord>308</yCoord>
</edgeMap>
<edgeMap>
<xCoord>378</xCoord>
<yCoord>307</yCoord>
</edgeMap>
<edgeMap>
<xCoord>378</xCoord>
<yCoord>306</yCoord>
</edgeMap>
<edgeMap>
<xCoord>378</xCoord>
<yCoord>305</yCoord>
</edgeMap>
<edgeMap>
<xCoord>378</xCoord>
<yCoord>304</yCoord>
</edgeMap>
<edgeMap>
<xCoord>379</xCoord>
<yCoord>303</yCoord>
</edgeMap>
<edgeMap>
<xCoord>379</xCoord>
<yCoord>302</yCoord>
</edgeMap>
<edgeMap>
<xCoord>378</xCoord>
<yCoord>301</yCoord>
</edgeMap>
<edgeMap>
<xCoord>377</xCoord>
<yCoord>301</yCoord>
</edgeMap>
<edgeMap>
<xCoord>376</xCoord>
<yCoord>300</yCoord>
</edgeMap>
<edgeMap>
<xCoord>375</xCoord>
<yCoord>300</yCoord>
</edgeMap>
<edgeMap>
<xCoord>374</xCoord>
<yCoord>300</yCoord>
</edgeMap>
<edgeMap>
<xCoord>373</xCoord>
<yCoord>299</yCoord>
</edgeMap>
<edgeMap>
<xCoord>372</xCoord>
<yCoord>299</yCoord>
</edgeMap>
<edgeMap>
<xCoord>371</xCoord>
<yCoord>299</yCoord>
</edgeMap>
<edgeMap>
<xCoord>370</xCoord>
<yCoord>298</yCoord>
</edgeMap>
<edgeMap>
<xCoord>369</xCoord>
<yCoord>298</yCoord>
</edgeMap>
<edgeMap>
<xCoord>368</xCoord>
<yCoord>298</yCoord>
</edgeMap>
<edgeMap>
<xCoord>367</xCoord>
<yCoord>297</yCoord>
</edgeMap>
<edgeMap>
<xCoord>366</xCoord>
<yCoord>296</yCoord>
</edgeMap>
<edgeMap>
<xCoord>365</xCoord>
<yCoord>296</yCoord>
</edgeMap>
<edgeMap>
<xCoord>364</xCoord>
<yCoord>295</yCoord>
</edgeMap>
<edgeMap>
<xCoord>363</xCoord>
<yCoord>295</yCoord>
</edgeMap>
<edgeMap>
<xCoord>362</xCoord>
<yCoord>295</yCoord>
</edgeMap>
<edgeMap>
<xCoord>362</xCoord>
<yCoord>296</yCoord>
</edgeMap>
<edgeMap>
<xCoord>362</xCoord>
<yCoord>297</yCoord>
</edgeMap>
<edgeMap>
<xCoord>361</xCoord>
<yCoord>298</yCoord>
</edgeMap>
<edgeMap>
<xCoord>360</xCoord>
<yCoord>299</yCoord>
</edgeMap>
<edgeMap>
<xCoord>359</xCoord>
<yCoord>299</yCoord>
</edgeMap>
<edgeMap>
<xCoord>358</xCoord>
<yCoord>299</yCoord>
</edgeMap>
<edgeMap>
<xCoord>357</xCoord>
<yCoord>299</yCoord>
</edgeMap>
<edgeMap>
<xCoord>356</xCoord>
<yCoord>300</yCoord>
</edgeMap>
<edgeMap>
<xCoord>355</xCoord>
<yCoord>300</yCoord>
</edgeMap>
<edgeMap>
<xCoord>354</xCoord>
<yCoord>301</yCoord>
</edgeMap>
<edgeMap>
<xCoord>353</xCoord>
<yCoord>302</yCoord>
</edgeMap>
<edgeMap>
<xCoord>353</xCoord>
<yCoord>303</yCoord>
</edgeMap>
<edgeMap>
<xCoord>352</xCoord>
<yCoord>304</yCoord>
</edgeMap>
<edgeMap>
<xCoord>352</xCoord>
<yCoord>305</yCoord>
</edgeMap>
<edgeMap>
<xCoord>351</xCoord>
<yCoord>306</yCoord>
</edgeMap>
<edgeMap>
<xCoord>350</xCoord>
<yCoord>307</yCoord>
</edgeMap>
<edgeMap>
<xCoord>350</xCoord>
<yCoord>308</yCoord>
</edgeMap>
<edgeMap>
<xCoord>349</xCoord>
<yCoord>309</yCoord>
</edgeMap>
<edgeMap>
<xCoord>349</xCoord>
<yCoord>310</yCoord>
</edgeMap>
<edgeMap>
<xCoord>349</xCoord>
<yCoord>311</yCoord>
</edgeMap>
<edgeMap>
<xCoord>350</xCoord>
<yCoord>312</yCoord>
</edgeMap>
<edgeMap>
<xCoord>350</xCoord>
<yCoord>313</yCoord>
</edgeMap>
<edgeMap>
<xCoord>350</xCoord>
<yCoord>314</yCoord>
</edgeMap>
<edgeMap>
<xCoord>351</xCoord>
<yCoord>315</yCoord>
</edgeMap>
<edgeMap>
<xCoord>352</xCoord>
<yCoord>316</yCoord>
</edgeMap>
<edgeMap>
<xCoord>353</xCoord>
<yCoord>316</yCoord>
</edgeMap>
<edgeMap>
<xCoord>354</xCoord>
<yCoord>317</yCoord>
</edgeMap>
<edgeMap>
<xCoord>355</xCoord>
<yCoord>318</yCoord>
</edgeMap>
<edgeMap>
<xCoord>356</xCoord>
<yCoord>319</yCoord>
</edgeMap>
<edgeMap>
<xCoord>357</xCoord>
<yCoord>320</yCoord>
</edgeMap>
<edgeMap>
<xCoord>357</xCoord>
<yCoord>321</yCoord>
</edgeMap>
<edgeMap>
<xCoord>358</xCoord>
<yCoord>322</yCoord>
</edgeMap>
<edgeMap>
<xCoord>359</xCoord>
<yCoord>323</yCoord>
</edgeMap>
<edgeMap>
<xCoord>360</xCoord>
<yCoord>324</yCoord>
</edgeMap>
<edgeMap>
<xCoord>361</xCoord>
<yCoord>325</yCoord>
</edgeMap>
<edgeMap>
<xCoord>362</xCoord>
<yCoord>325</yCoord>
</edgeMap>
<edgeMap>
<xCoord>363</xCoord>
<yCoord>326</yCoord>
</edgeMap>
<edgeMap>
<xCoord>364</xCoord>
<yCoord>326</yCoord>
</edgeMap>
<edgeMap>
<xCoord>365</xCoord>
<yCoord>326</yCoord>
</edgeMap>
<edgeMap>
<xCoord>366</xCoord>
<yCoord>326</yCoord>
</edgeMap>
<edgeMap>
<xCoord>367</xCoord>
<yCoord>326</yCoord>
</edgeMap>
<edgeMap>
<xCoord>368</xCoord>
<yCoord>326</yCoord>
</edgeMap>
<edgeMap>
<xCoord>369</xCoord>
<yCoord>326</yCoord>
</edgeMap>
</roi>
<roi>
<imageZposition>-51.310001</imageZposition>
<imageSOP_UID>1.3.6.1.4.1.14519.5.2.1.6279.6001.295611888457658630398461004005</imageSOP_UID>
<inclusion>TRUE</inclusion>
<edgeMap>
<xCoord>366</xCoord>
<yCoord>325</yCoord>
</edgeMap>
<edgeMap>
<xCoord>367</xCoord>
<yCoord>324</yCoord>
</edgeMap>
<edgeMap>
<xCoord>368</xCoord>
<yCoord>324</yCoord>
</edgeMap>
<edgeMap>
<xCoord>369</xCoord>
<yCoord>323</yCoord>
</edgeMap>
<edgeMap>
<xCoord>369</xCoord>
<yCoord>322</yCoord>
</edgeMap>
<edgeMap>
<xCoord>370</xCoord>
<yCoord>321</yCoord>
</edgeMap>
<edgeMap>
<xCoord>371</xCoord>
<yCoord>321</yCoord>
</edgeMap>
<edgeMap>
<xCoord>372</xCoord>
<yCoord>320</yCoord>
</edgeMap>
<edgeMap>
<xCoord>373</xCoord>
<yCoord>319</yCoord>
</edgeMap>
<edgeMap>
<xCoord>374</xCoord>
<yCoord>318</yCoord>
</edgeMap>
<edgeMap>
<xCoord>375</xCoord>
<yCoord>317</yCoord>
</edgeMap>
<edgeMap>
<xCoord>376</xCoord>
<yCoord>317</yCoord>
</edgeMap>
<edgeMap>
<xCoord>377</xCoord>
<yCoord>316</yCoord>
</edgeMap>
<edgeMap>
<xCoord>377</xCoord>
<yCoord>315</yCoord>
</edgeMap>
<edgeMap>
<xCoord>377</xCoord>
<yCoord>314</yCoord>
</edgeMap>
<edgeMap>
<xCoord>378</xCoord>
<yCoord>313</yCoord>
</edgeMap>
<edgeMap>
<xCoord>378</xCoord>
<yCoord>312</yCoord>
</edgeMap>
<edgeMap>
<xCoord>377</xCoord>
<yCoord>311</yCoord>
</edgeMap>
<edgeMap>
<xCoord>377</xCoord>
<yCoord>310</yCoord>
</edgeMap>
<edgeMap>
<xCoord>378</xCoord>
<yCoord>309</yCoord>
</edgeMap>
<edgeMap>
<xCoord>378</xCoord>
<yCoord>308</yCoord>
</edgeMap>
<edgeMap>
<xCoord>378</xCoord>
<yCoord>307</yCoord>
</edgeMap>
<edgeMap>
<xCoord>377</xCoord>
<yCoord>306</yCoord>
</edgeMap>
<edgeMap>
<xCoord>377</xCoord>
<yCoord>305</yCoord>
</edgeMap>
<edgeMap>
<xCoord>376</xCoord>
<yCoord>304</yCoord>
</edgeMap>
<edgeMap>
<xCoord>376</xCoord>
<yCoord>303</yCoord>
</edgeMap>
<edgeMap>
<xCoord>376</xCoord>
<yCoord>302</yCoord>
</edgeMap>
<edgeMap>
<xCoord>376</xCoord>
<yCoord>301</yCoord>
</edgeMap>
<edgeMap>
<xCoord>375</xCoord>
<yCoord>300</yCoord>
</edgeMap>
<edgeMap>
<xCoord>374</xCoord>
<yCoord>300</yCoord>
</edgeMap>
<edgeMap>
<xCoord>373</xCoord>
<yCoord>300</yCoord>
</edgeMap>
<edgeMap>
<xCoord>372</xCoord>
<yCoord>299</yCoord>
</edgeMap>
<edgeMap>
<xCoord>371</xCoord>
<yCoord>299</yCoord>
</edgeMap>
<edgeMap>
<xCoord>370</xCoord>
<yCoord>299</yCoord>
</edgeMap>
<edgeMap>
<xCoord>369</xCoord>
<yCoord>299</yCoord>
</edgeMap>
<edgeMap>
<xCoord>368</xCoord>
<yCoord>299</yCoord>
</edgeMap>
<edgeMap>
<xCoord>367</xCoord>
<yCoord>299</yCoord>
</edgeMap>
<edgeMap>
<xCoord>366</xCoord>
<yCoord>299</yCoord>
</edgeMap>
<edgeMap>
<xCoord>365</xCoord>
<yCoord>299</yCoord>
</edgeMap>
<edgeMap>
<xCoord>364</xCoord>
<yCoord>299</yCoord>
</edgeMap>
<edgeMap>
<xCoord>363</xCoord>
<yCoord>298</yCoord>
</edgeMap>
<edgeMap>
<xCoord>363</xCoord>
<yCoord>297</yCoord>
</edgeMap>
<edgeMap>
<xCoord>363</xCoord>
<yCoord>296</yCoord>
</edgeMap>
<edgeMap>
<xCoord>363</xCoord>
<yCoord>295</yCoord>
</edgeMap>
<edgeMap>
<xCoord>362</xCoord>
<yCoord>294</yCoord>
</edgeMap>
<edgeMap>
<xCoord>361</xCoord>
<yCoord>295</yCoord>
</edgeMap>
<edgeMap>
<xCoord>361</xCoord>
<yCoord>296</yCoord>
</edgeMap>
<edgeMap>
<xCoord>361</xCoord>
<yCoord>297</yCoord>
</edgeMap>
<edgeMap>
<xCoord>362</xCoord>
<yCoord>298</yCoord>
</edgeMap>
<edgeMap>
<xCoord>361</xCoord>
<yCoord>299</yCoord>
</edgeMap>
<edgeMap>
<xCoord>360</xCoord>
<yCoord>299</yCoord>
</edgeMap>
<edgeMap>
<xCoord>359</xCoord>
<yCoord>299</yCoord>
</edgeMap>
<edgeMap>
<xCoord>358</xCoord>
<yCoord>299</yCoord>
</edgeMap>
<edgeMap>
<xCoord>357</xCoord>
<yCoord>300</yCoord>
</edgeMap>
<edgeMap>
<xCoord>356</xCoord>
<yCoord>301</yCoord>
</edgeMap>
<edgeMap>
<xCoord>356</xCoord>
<yCoord>302</yCoord>
</edgeMap>
<edgeMap>
<xCoord>355</xCoord>
<yCoord>303</yCoord>
</edgeMap>
<edgeMap>
<xCoord>354</xCoord>
<yCoord>304</yCoord>
</edgeMap>
<edgeMap>
<xCoord>353</xCoord>
<yCoord>305</yCoord>
</edgeMap>
<edgeMap>
<xCoord>352</xCoord>
<yCoord>305</yCoord>
</edgeMap>
<edgeMap>
<xCoord>351</xCoord>
<yCoord>306</yCoord>
</edgeMap>
<edgeMap>
<xCoord>351</xCoord>
<yCoord>307</yCoord>
</edgeMap>
<edgeMap>
<xCoord>351</xCoord>
<yCoord>308</yCoord>
</edgeMap>
<edgeMap>
<xCoord>351</xCoord>
<yCoord>309</yCoord>
</edgeMap>
<edgeMap>
<xCoord>351</xCoord>
<yCoord>310</yCoord>
</edgeMap>
<edgeMap>
<xCoord>351</xCoord>
<yCoord>311</yCoord>
</edgeMap>
<edgeMap>
<xCoord>351</xCoord>
<yCoord>312</yCoord>
</edgeMap>
<edgeMap>
<xCoord>351</xCoord>
<yCoord>313</yCoord>
</edgeMap>
<edgeMap>
<xCoord>351</xCoord>
<yCoord>314</yCoord>
</edgeMap>
<edgeMap>
<xCoord>352</xCoord>
<yCoord>315</yCoord>
</edgeMap>
<edgeMap>
<xCoord>353</xCoord>
<yCoord>316</yCoord>
</edgeMap>
<edgeMap>
<xCoord>354</xCoord>
<yCoord>316</yCoord>
</edgeMap>
<edgeMap>
<xCoord>355</xCoord>
<yCoord>317</yCoord>
</edgeMap>
<edgeMap>
<xCoord>356</xCoord>
<yCoord>318</yCoord>
</edgeMap>
<edgeMap>
<xCoord>357</xCoord>
<yCoord>319</yCoord>
</edgeMap>
<edgeMap>
<xCoord>358</xCoord>
<yCoord>320</yCoord>
</edgeMap>
<edgeMap>
<xCoord>359</xCoord>
<yCoord>321</yCoord>
</edgeMap>
<edgeMap>
<xCoord>359</xCoord>
<yCoord>322</yCoord>
</edgeMap>
<edgeMap>
<xCoord>360</xCoord>
<yCoord>323</yCoord>
</edgeMap>
<edgeMap>
<xCoord>361</xCoord>
<yCoord>324</yCoord>
</edgeMap>
<edgeMap>
<xCoord>362</xCoord>
<yCoord>325</yCoord>
</edgeMap>
<edgeMap>
<xCoord>363</xCoord>
<yCoord>325</yCoord>
</edgeMap>
<edgeMap>
<xCoord>364</xCoord>
<yCoord>325</yCoord>
</edgeMap>
<edgeMap>
<xCoord>365</xCoord>
<yCoord>325</yCoord>
</edgeMap>
<edgeMap>
<xCoord>366</xCoord>
<yCoord>325</yCoord>
</edgeMap>
</roi>
<roi>
<imageZposition>-53.810001</imageZposition>
<imageSOP_UID>1.3.6.1.4.1.14519.5.2.1.6279.6001.225021231198705940235529515411</imageSOP_UID>
<inclusion>TRUE</inclusion>
<edgeMap>
<xCoord>367</xCoord>
<yCoord>321</yCoord>
</edgeMap>
<edgeMap>
<xCoord>368</xCoord>
<yCoord>320</yCoord>
</edgeMap>
<edgeMap>
<xCoord>369</xCoord>
<yCoord>319</yCoord>
</edgeMap>
<edgeMap>
<xCoord>370</xCoord>
<yCoord>318</yCoord>
</edgeMap>
<edgeMap>
<xCoord>371</xCoord>
<yCoord>317</yCoord>
</edgeMap>
<edgeMap>
<xCoord>372</xCoord>
<yCoord>316</yCoord>
</edgeMap>
<edgeMap>
<xCoord>371</xCoord>
<yCoord>315</yCoord>
</edgeMap>
<edgeMap>
<xCoord>371</xCoord>
<yCoord>314</yCoord>
</edgeMap>
<edgeMap>
<xCoord>370</xCoord>
<yCoord>313</yCoord>
</edgeMap>
<edgeMap>
<xCoord>370</xCoord>
<yCoord>312</yCoord>
</edgeMap>
<edgeMap>
<xCoord>370</xCoord>
<yCoord>311</yCoord>
</edgeMap>
<edgeMap>
<xCoord>370</xCoord>
<yCoord>310</yCoord>
</edgeMap>
<edgeMap>
<xCoord>369</xCoord>
<yCoord>309</yCoord>
</edgeMap>
<edgeMap>
<xCoord>369</xCoord>
<yCoord>308</yCoord>
</edgeMap>
<edgeMap>
<xCoord>368</xCoord>
<yCoord>307</yCoord>
</edgeMap>
<edgeMap>
<xCoord>368</xCoord>
<yCoord>306</yCoord>
</edgeMap>
<edgeMap>
<xCoord>368</xCoord>
<yCoord>305</yCoord>
</edgeMap>
<edgeMap>
<xCoord>368</xCoord>
<yCoord>304</yCoord>
</edgeMap>
<edgeMap>
<xCoord>367</xCoord>
<yCoord>303</yCoord>
</edgeMap>
<edgeMap>
<xCoord>366</xCoord>
<yCoord>302</yCoord>
</edgeMap>
<edgeMap>
<xCoord>365</xCoord>
<yCoord>301</yCoord>
</edgeMap>
<edgeMap>
<xCoord>364</xCoord>
<yCoord>301</yCoord>
</edgeMap>
<edgeMap>
<xCoord>363</xCoord>
<yCoord>301</yCoord>
</edgeMap>
<edgeMap>
<xCoord>362</xCoord>
<yCoord>301</yCoord>
</edgeMap>
<edgeMap>
<xCoord>361</xCoord>
<yCoord>302</yCoord>
</edgeMap>
<edgeMap>
<xCoord>361</xCoord>
<yCoord>303</yCoord>
</edgeMap>
<edgeMap>
<xCoord>360</xCoord>
<yCoord>304</yCoord>
</edgeMap>
<edgeMap>
<xCoord>359</xCoord>
<yCoord>305</yCoord>
</edgeMap>
<edgeMap>
<xCoord>358</xCoord>
<yCoord>305</yCoord>
</edgeMap>
<edgeMap>
<xCoord>357</xCoord>
<yCoord>306</yCoord>
</edgeMap>
<edgeMap>
<xCoord>357</xCoord>
<yCoord>307</yCoord>
</edgeMap>
<edgeMap>
<xCoord>356</xCoord>
<yCoord>308</yCoord>
</edgeMap>
<edgeMap>
<xCoord>355</xCoord>
<yCoord>309</yCoord>
</edgeMap>
<edgeMap>
<xCoord>354</xCoord>
<yCoord>310</yCoord>
</edgeMap>
<edgeMap>
<xCoord>355</xCoord>
<yCoord>311</yCoord>
</edgeMap>
<edgeMap>
<xCoord>356</xCoord>
<yCoord>311</yCoord>
</edgeMap>
<edgeMap>
<xCoord>357</xCoord>
<yCoord>312</yCoord>
</edgeMap>
<edgeMap>
<xCoord>357</xCoord>
<yCoord>313</yCoord>
</edgeMap>
<edgeMap>
<xCoord>358</xCoord>
<yCoord>314</yCoord>
</edgeMap>
<edgeMap>
<xCoord>359</xCoord>
<yCoord>315</yCoord>
</edgeMap>
<edgeMap>
<xCoord>360</xCoord>
<yCoord>316</yCoord>
</edgeMap>
<edgeMap>
<xCoord>360</xCoord>
<yCoord>317</yCoord>
</edgeMap>
<edgeMap>
<xCoord>360</xCoord>
<yCoord>318</yCoord>
</edgeMap>
<edgeMap>
<xCoord>361</xCoord>
<yCoord>319</yCoord>
</edgeMap>
<edgeMap>
<xCoord>362</xCoord>
<yCoord>320</yCoord>
</edgeMap>
<edgeMap>
<xCoord>363</xCoord>
<yCoord>321</yCoord>
</edgeMap>
<edgeMap>
<xCoord>364</xCoord>
<yCoord>321</yCoord>
</edgeMap>
<edgeMap>
<xCoord>365</xCoord>
<yCoord>321</yCoord>
</edgeMap>
<edgeMap>
<xCoord>366</xCoord>
<yCoord>321</yCoord>
</edgeMap>
<edgeMap>
<xCoord>367</xCoord>
<yCoord>321</yCoord>
</edgeMap>
</roi>
</unblindedReadNodule>
<unblindedReadNodule>
<noduleID>MI014_11920</noduleID>
<roi>
<imageZposition>-121.309998</imageZposition>
<imageSOP_UID>1.3.6.1.4.1.14519.5.2.1.6279.6001.154759888875158448897644864848</imageSOP_UID>
<inclusion>TRUE</inclusion>
<edgeMap>
<xCoord>380</xCoord>
<yCoord>229</yCoord>
</edgeMap>
</roi>
</unblindedReadNodule>
<unblindedReadNodule>
<noduleID>MI014_11923</noduleID>
<roi>
<imageZposition>-171.309998</imageZposition>
<imageSOP_UID>1.3.6.1.4.1.14519.5.2.1.6279.6001.238871728978042334770102858294</imageSOP_UID>
<inclusion>TRUE</inclusion>
<edgeMap>
<xCoord>91</xCoord>
<yCoord>298</yCoord>
</edgeMap>
</roi>
</unblindedReadNodule>
<unblindedReadNodule>
<noduleID>MI014_11926</noduleID>
<roi>
<imageZposition>-83.809998</imageZposition>
<imageSOP_UID>1.3.6.1.4.1.14519.5.2.1.6279.6001.747713210499265037275409922097</imageSOP_UID>
<inclusion>TRUE</inclusion>
<edgeMap>
<xCoord>417</xCoord>
<yCoord>324</yCoord>
</edgeMap>
</roi>
</unblindedReadNodule>
<unblindedReadNodule>
<noduleID>MI014_11928</noduleID>
<characteristics>
<subtlety>4</subtlety>
<internalStructure>1</internalStructure>
<calcification>6</calcification>
<sphericity>3</sphericity>
<margin>5</margin>
<lobulation>1</lobulation>
<spiculation>1</spiculation>
<texture>5</texture>
<malignancy>3</malignancy>
</characteristics>
<roi>
<imageZposition>-126.309998</imageZposition>
<imageSOP_UID>1.3.6.1.4.1.14519.5.2.1.6279.6001.163521554282450136599398171319</imageSOP_UID>
<inclusion>TRUE</inclusion>
<edgeMap>
<xCoord>437</xCoord>
<yCoord>290</yCoord>
</edgeMap>
<edgeMap>
<xCoord>438</xCoord>
<yCoord>289</yCoord>
</edgeMap>
<edgeMap>
<xCoord>439</xCoord>
<yCoord>288</yCoord>
</edgeMap>
<edgeMap>
<xCoord>440</xCoord>
<yCoord>288</yCoord>
</edgeMap>
<edgeMap>
<xCoord>441</xCoord>
<yCoord>287</yCoord>
</edgeMap>
<edgeMap>
<xCoord>442</xCoord>
<yCoord>286</yCoord>
</edgeMap>
<edgeMap>
<xCoord>442</xCoord>
<yCoord>285</yCoord>
</edgeMap>
<edgeMap>
<xCoord>443</xCoord>
<yCoord>284</yCoord>
</edgeMap>
<edgeMap>
<xCoord>442</xCoord>
<yCoord>283</yCoord>
</edgeMap>
<edgeMap>
<xCoord>443</xCoord>
<yCoord>282</yCoord>
</edgeMap>
<edgeMap>
<xCoord>444</xCoord>
<yCoord>281</yCoord>
</edgeMap>
<edgeMap>
<xCoord>444</xCoord>
<yCoord>280</yCoord>
</edgeMap>
<edgeMap>
<xCoord>445</xCoord>
<yCoord>279</yCoord>
</edgeMap>
<edgeMap>
<xCoord>444</xCoord>
<yCoord>278</yCoord>
</edgeMap>
<edgeMap>
<xCoord>444</xCoord>
<yCoord>277</yCoord>
</edgeMap>
<edgeMap>
<xCoord>443</xCoord>
<yCoord>276</yCoord>
</edgeMap>
<edgeMap>
<xCoord>442</xCoord>
<yCoord>275</yCoord>
</edgeMap>
<edgeMap>
<xCoord>441</xCoord>
<yCoord>275</yCoord>
</edgeMap>
<edgeMap>
<xCoord>440</xCoord>
<yCoord>275</yCoord>
</edgeMap>
<edgeMap>
<xCoord>439</xCoord>
<yCoord>275</yCoord>
</edgeMap>
<edgeMap>
<xCoord>438</xCoord>
<yCoord>275</yCoord>
</edgeMap>
<edgeMap>
<xCoord>437</xCoord>
<yCoord>275</yCoord>
</edgeMap>
<edgeMap>
<xCoord>436</xCoord>
<yCoord>276</yCoord>
</edgeMap>
<edgeMap>
<xCoord>435</xCoord>
<yCoord>277</yCoord>
</edgeMap>
<edgeMap>
<xCoord>435</xCoord>
<yCoord>278</yCoord>
</edgeMap>
<edgeMap>
<xCoord>435</xCoord>
<yCoord>279</yCoord>
</edgeMap>
<edgeMap>
<xCoord>436</xCoord>
<yCoord>280</yCoord>
</edgeMap>
<edgeMap>
<xCoord>436</xCoord>
<yCoord>281</yCoord>
</edgeMap>
<edgeMap>
<xCoord>435</xCoord>
<yCoord>282</yCoord>
</edgeMap>
<edgeMap>
<xCoord>435</xCoord>
<yCoord>283</yCoord>
</edgeMap>
<edgeMap>
<xCoord>435</xCoord>
<yCoord>284</yCoord>
</edgeMap>
<edgeMap>
<xCoord>435</xCoord>
<yCoord>285</yCoord>
</edgeMap>
<edgeMap>
<xCoord>434</xCoord>
<yCoord>286</yCoord>
</edgeMap>
<edgeMap>
<xCoord>433</xCoord>
<yCoord>287</yCoord>
</edgeMap>
<edgeMap>
<xCoord>433</xCoord>
<yCoord>288</yCoord>
</edgeMap>
<edgeMap>
<xCoord>434</xCoord>
<yCoord>289</yCoord>
</edgeMap>
<edgeMap>
<xCoord>435</xCoord>
<yCoord>289</yCoord>
</edgeMap>
<edgeMap>
<xCoord>436</xCoord>
<yCoord>290</yCoord>
</edgeMap>
<edgeMap>
<xCoord>437</xCoord>
<yCoord>290</yCoord>
</edgeMap>
</roi>
<roi>
<imageZposition>-128.809998</imageZposition>
<imageSOP_UID>1.3.6.1.4.1.14519.5.2.1.6279.6001.287609443888611709682311303329</imageSOP_UID>
<inclusion>TRUE</inclusion>
<edgeMap>
<xCoord>443</xCoord>
<yCoord>289</yCoord>
</edgeMap>
<edgeMap>
<xCoord>444</xCoord>
<yCoord>288</yCoord>
</edgeMap>
<edgeMap>
<xCoord>445</xCoord>
<yCoord>288</yCoord>
</edgeMap>
<edgeMap>
<xCoord>446</xCoord>
<yCoord>287</yCoord>
</edgeMap>
<edgeMap>
<xCoord>446</xCoord>
<yCoord>286</yCoord>
</edgeMap>
<edgeMap>
<xCoord>447</xCoord>
<yCoord>285</yCoord>
</edgeMap>
<edgeMap>
<xCoord>447</xCoord>
<yCoord>284</yCoord>
</edgeMap>
<edgeMap>
<xCoord>447</xCoord>
<yCoord>283</yCoord>
</edgeMap>
<edgeMap>
<xCoord>447</xCoord>
<yCoord>282</yCoord>
</edgeMap>
<edgeMap>
<xCoord>448</xCoord>
<yCoord>281</yCoord>
</edgeMap>
<edgeMap>
<xCoord>448</xCoord>
<yCoord>280</yCoord>
</edgeMap>
<edgeMap>
<xCoord>447</xCoord>
<yCoord>279</yCoord>
</edgeMap>
<edgeMap>
<xCoord>447</xCoord>
<yCoord>278</yCoord>
</edgeMap>
<edgeMap>
<xCoord>446</xCoord>
<yCoord>277</yCoord>
</edgeMap>
<edgeMap>
<xCoord>445</xCoord>
<yCoord>277</yCoord>
</edgeMap>
<edgeMap>
<xCoord>444</xCoord>
<yCoord>277</yCoord>
</edgeMap>
<edgeMap>
<xCoord>443</xCoord>
<yCoord>276</yCoord>
</edgeMap>
<edgeMap>
<xCoord>442</xCoord>
<yCoord>276</yCoord>
</edgeMap>
<edgeMap>
<xCoord>441</xCoord>
<yCoord>275</yCoord>
</edgeMap>
<edgeMap>
<xCoord>440</xCoord>
<yCoord>274</yCoord>
</edgeMap>
<edgeMap>
<xCoord>439</xCoord>
<yCoord>274</yCoord>
</edgeMap>
<edgeMap>
<xCoord>438</xCoord>
<yCoord>274</yCoord>
</edgeMap>
<edgeMap>
<xCoord>437</xCoord>
<yCoord>275</yCoord>
</edgeMap>
<edgeMap>
<xCoord>436</xCoord>
<yCoord>275</yCoord>
</edgeMap>
<edgeMap>
<xCoord>435</xCoord>
<yCoord>276</yCoord>
</edgeMap>
<edgeMap>
<xCoord>435</xCoord>
<yCoord>277</yCoord>
</edgeMap>
<edgeMap>
<xCoord>434</xCoord>
<yCoord>278</yCoord>
</edgeMap>
<edgeMap>
<xCoord>434</xCoord>
<yCoord>279</yCoord>
</edgeMap>
<edgeMap>
<xCoord>433</xCoord>
<yCoord>280</yCoord>
</edgeMap>
<edgeMap>
<xCoord>432</xCoord>
<yCoord>281</yCoord>
</edgeMap>
<edgeMap>
<xCoord>432</xCoord>
<yCoord>282</yCoord>
</edgeMap>
<edgeMap>
<xCoord>432</xCoord>
<yCoord>283</yCoord>
</edgeMap>
<edgeMap>
<xCoord>433</xCoord>
<yCoord>284</yCoord>
</edgeMap>
<edgeMap>
<xCoord>433</xCoord>
<yCoord>285</yCoord>
</edgeMap>
<edgeMap>
<xCoord>433</xCoord>
<yCoord>286</yCoord>
</edgeMap>
<edgeMap>
<xCoord>434</xCoord>
<yCoord>287</yCoord>
</edgeMap>
<edgeMap>
<xCoord>435</xCoord>
<yCoord>288</yCoord>
</edgeMap>
<edgeMap>
<xCoord>435</xCoord>
<yCoord>289</yCoord>
</edgeMap>
<edgeMap>
<xCoord>436</xCoord>
<yCoord>289</yCoord>
</edgeMap>
<edgeMap>
<xCoord>437</xCoord>
<yCoord>289</yCoord>
</edgeMap>
<edgeMap>
<xCoord>438</xCoord>
<yCoord>289</yCoord>
</edgeMap>
<edgeMap>
<xCoord>439</xCoord>
<yCoord>289</yCoord>
</edgeMap>
<edgeMap>
<xCoord>440</xCoord>
<yCoord>289</yCoord>
</edgeMap>
<edgeMap>
<xCoord>441</xCoord>
<yCoord>289</yCoord>
</edgeMap>
<edgeMap>
<xCoord>442</xCoord>
<yCoord>289</yCoord>
</edgeMap>
<edgeMap>
<xCoord>443</xCoord>
<yCoord>289</yCoord>
</edgeMap>
</roi>
<roi>
<imageZposition>-131.309998</imageZposition>
<imageSOP_UID>1.3.6.1.4.1.14519.5.2.1.6279.6001.611251929661275379201468888244</imageSOP_UID>
<inclusion>TRUE</inclusion>
<edgeMap>
<xCoord>442</xCoord>
<yCoord>288</yCoord>
</edgeMap>
<edgeMap>
<xCoord>443</xCoord>
<yCoord>287</yCoord>
</edgeMap>
<edgeMap>
<xCoord>444</xCoord>
<yCoord>287</yCoord>
</edgeMap>
<edgeMap>
<xCoord>445</xCoord>
<yCoord>286</yCoord>
</edgeMap>
<edgeMap>
<xCoord>446</xCoord>
<yCoord>285</yCoord>
</edgeMap>
<edgeMap>
<xCoord>446</xCoord>
<yCoord>284</yCoord>
</edgeMap>
<edgeMap>
<xCoord>447</xCoord>
<yCoord>283</yCoord>
</edgeMap>
<edgeMap>
<xCoord>447</xCoord>
<yCoord>282</yCoord>
</edgeMap>
<edgeMap>
<xCoord>447</xCoord>
<yCoord>281</yCoord>
</edgeMap>
<edgeMap>
<xCoord>448</xCoord>
<yCoord>280</yCoord>
</edgeMap>
<edgeMap>
<xCoord>448</xCoord>
<yCoord>279</yCoord>
</edgeMap>
<edgeMap>
<xCoord>447</xCoord>
<yCoord>278</yCoord>
</edgeMap>
<edgeMap>
<xCoord>446</xCoord>
<yCoord>277</yCoord>
</edgeMap>
<edgeMap>
<xCoord>445</xCoord>
<yCoord>276</yCoord>
</edgeMap>
<edgeMap>
<xCoord>444</xCoord>
<yCoord>275</yCoord>
</edgeMap>
<edgeMap>
<xCoord>443</xCoord>
<yCoord>275</yCoord>
</edgeMap>
<edgeMap>
<xCoord>442</xCoord>
<yCoord>275</yCoord>
</edgeMap>
<edgeMap>
<xCoord>441</xCoord>
<yCoord>275</yCoord>
</edgeMap>
<edgeMap>
<xCoord>440</xCoord>
<yCoord>275</yCoord>
</edgeMap>
<edgeMap>
<xCoord>439</xCoord>
<yCoord>274</yCoord>
</edgeMap>
<edgeMap>
<xCoord>438</xCoord>
<yCoord>274</yCoord>
</edgeMap>
<edgeMap>
<xCoord>437</xCoord>
<yCoord>274</yCoord>
</edgeMap>
<edgeMap>
<xCoord>436</xCoord>
<yCoord>275</yCoord>
</edgeMap>
<edgeMap>
<xCoord>435</xCoord>
<yCoord>276</yCoord>
</edgeMap>
<edgeMap>
<xCoord>434</xCoord>
<yCoord>277</yCoord>
</edgeMap>
<edgeMap>
<xCoord>433</xCoord>
<yCoord>278</yCoord>
</edgeMap>
<edgeMap>
<xCoord>433</xCoord>
<yCoord>279</yCoord>
</edgeMap>
<edgeMap>
<xCoord>433</xCoord>
<yCoord>280</yCoord>
</edgeMap>
<edgeMap>
<xCoord>433</xCoord>
<yCoord>281</yCoord>
</edgeMap>
<edgeMap>
<xCoord>433</xCoord>
<yCoord>282</yCoord>
</edgeMap>
<edgeMap>
<xCoord>433</xCoord>
<yCoord>283</yCoord>
</edgeMap>
<edgeMap>
<xCoord>433</xCoord>
<yCoord>284</yCoord>
</edgeMap>
<edgeMap>
<xCoord>434</xCoord>
<yCoord>285</yCoord>
</edgeMap>
<edgeMap>
<xCoord>434</xCoord>
<yCoord>286</yCoord>
</edgeMap>
<edgeMap>
<xCoord>435</xCoord>
<yCoord>287</yCoord>
</edgeMap>
<edgeMap>
<xCoord>436</xCoord>
<yCoord>287</yCoord>
</edgeMap>
<edgeMap>
<xCoord>437</xCoord>
<yCoord>288</yCoord>
</edgeMap>
<edgeMap>
<xCoord>438</xCoord>
<yCoord>288</yCoord>
</edgeMap>
<edgeMap>
<xCoord>439</xCoord>
<yCoord>288</yCoord>
</edgeMap>
<edgeMap>
<xCoord>440</xCoord>
<yCoord>288</yCoord>
</edgeMap>
<edgeMap>
<xCoord>441</xCoord>
<yCoord>288</yCoord>
</edgeMap>
<edgeMap>
<xCoord>442</xCoord>
<yCoord>288</yCoord>
</edgeMap>
</roi>
<roi>
<imageZposition>-133.809998</imageZposition>
<imageSOP_UID>1.3.6.1.4.1.14519.5.2.1.6279.6001.832895363313899010407209244745</imageSOP_UID>
<inclusion>TRUE</inclusion>
<edgeMap>
<xCoord>442</xCoord>
<yCoord>288</yCoord>
</edgeMap>
<edgeMap>
<xCoord>443</xCoord>
<yCoord>287</yCoord>
</edgeMap>
<edgeMap>
<xCoord>444</xCoord>
<yCoord>286</yCoord>
</edgeMap>
<edgeMap>
<xCoord>445</xCoord>
<yCoord>285</yCoord>
</edgeMap>
<edgeMap>
<xCoord>446</xCoord>
<yCoord>284</yCoord>
</edgeMap>
<edgeMap>
<xCoord>447</xCoord>
<yCoord>283</yCoord>
</edgeMap>
<edgeMap>
<xCoord>448</xCoord>
<yCoord>282</yCoord>
</edgeMap>
<edgeMap>
<xCoord>448</xCoord>
<yCoord>281</yCoord>
</edgeMap>
<edgeMap>
<xCoord>448</xCoord>
<yCoord>280</yCoord>
</edgeMap>
<edgeMap>
<xCoord>447</xCoord>
<yCoord>279</yCoord>
</edgeMap>
<edgeMap>
<xCoord>446</xCoord>
<yCoord>279</yCoord>
</edgeMap>
<edgeMap>
<xCoord>445</xCoord>
<yCoord>278</yCoord>
</edgeMap>
<edgeMap>
<xCoord>445</xCoord>
<yCoord>277</yCoord>
</edgeMap>
<edgeMap>
<xCoord>444</xCoord>
<yCoord>276</yCoord>
</edgeMap>
<edgeMap>
<xCoord>443</xCoord>
<yCoord>275</yCoord>
</edgeMap>
<edgeMap>
<xCoord>442</xCoord>
<yCoord>275</yCoord>
</edgeMap>
<edgeMap>
<xCoord>441</xCoord>
<yCoord>275</yCoord>
</edgeMap>
<edgeMap>
<xCoord>440</xCoord>
<yCoord>275</yCoord>
</edgeMap>
<edgeMap>
<xCoord>439</xCoord>
<yCoord>276</yCoord>
</edgeMap>
<edgeMap>
<xCoord>438</xCoord>
<yCoord>276</yCoord>
</edgeMap>
<edgeMap>
<xCoord>437</xCoord>
<yCoord>276</yCoord>
</edgeMap>
<edgeMap>
<xCoord>436</xCoord>
<yCoord>276</yCoord>
</edgeMap>
<edgeMap>
<xCoord>435</xCoord>
<yCoord>276</yCoord>
</edgeMap>
<edgeMap>
<xCoord>434</xCoord>
<yCoord>276</yCoord>
</edgeMap>
<edgeMap>
<xCoord>433</xCoord>
<yCoord>277</yCoord>
</edgeMap>
<edgeMap>
<xCoord>433</xCoord>
<yCoord>278</yCoord>
</edgeMap>
<edgeMap>
<xCoord>433</xCoord>
<yCoord>279</yCoord>
</edgeMap>
<edgeMap>
<xCoord>432</xCoord>
<yCoord>280</yCoord>
</edgeMap>
<edgeMap>
<xCoord>432</xCoord>
<yCoord>281</yCoord>
</edgeMap>
<edgeMap>
<xCoord>433</xCoord>
<yCoord>282</yCoord>
</edgeMap>
<edgeMap>
<xCoord>434</xCoord>
<yCoord>283</yCoord>
</edgeMap>
<edgeMap>
<xCoord>435</xCoord>
<yCoord>284</yCoord>
</edgeMap>
<edgeMap>
<xCoord>436</xCoord>
<yCoord>284</yCoord>
</edgeMap>
<edgeMap>
<xCoord>437</xCoord>
<yCoord>285</yCoord>
</edgeMap>
<edgeMap>
<xCoord>438</xCoord>
<yCoord>286</yCoord>
</edgeMap>
<edgeMap>
<xCoord>439</xCoord>
<yCoord>287</yCoord>
</edgeMap>
<edgeMap>
<xCoord>440</xCoord>
<yCoord>288</yCoord>
</edgeMap>
<edgeMap>
<xCoord>441</xCoord>
<yCoord>288</yCoord>
</edgeMap>
<edgeMap>
<xCoord>442</xCoord>
<yCoord>288</yCoord>
</edgeMap>
</roi>
</unblindedReadNodule>
<nonNodule>
<nonNoduleID>MI014_11925</nonNoduleID>
<imageZposition>-58.810001</imageZposition>
<imageSOP_UID>1.3.6.1.4.1.14519.5.2.1.6279.6001.200734036292575181587256723450</imageSOP_UID>
<locus>
<xCoord>217</xCoord>
<yCoord>345</yCoord>
</locus>
</nonNodule>
</readingSession>
<readingSession>
		<annotationVersion>3.12</annotationVersion>
		<servicingRadiologistID>-1804503053</servicingRadiologistID>
			<unblindedReadNodule>
				<noduleID>0</noduleID>
				<characteristics>
					<subtlety>3</subtlety>
					<internalStructure>1</internalStructure>
					<calcification>6</calcification>
					<sphericity>5</sphericity>
					<margin>5</margin>
					<lobulation>1</lobulation>
					<spiculation>1</spiculation>
					<texture>5</texture>
					<malignancy>2</malignancy>
				</characteristics>
				<roi>
					<imageZposition>-168.809998</imageZposition>
					<imageSOP_UID>1.3.6.1.4.1.14519.5.2.1.6279.6001.232457734483919616692798005374</imageSOP_UID>
					<inclusion>TRUE</inclusion>
					<edgeMap>
					<xCoord>87</xCoord>
					<yCoord>296</yCoord>
					</edgeMap>
					<edgeMap>
					<xCoord>87</xCoord>
					<yCoord>295</yCoord>
					</edgeMap>
					<edgeMap>
					<xCoord>87</xCoord>
					<yCoord>294</yCoord>
					</edgeMap>
					<edgeMap>
					<xCoord>87</xCoord>
					<yCoord>293</yCoord>
					</edgeMap>
					<edgeMap>
					<xCoord>88</xCoord>
					<yCoord>292</yCoord>
					</edgeMap>
					<edgeMap>
					<xCoord>89</xCoord>
					<yCoord>292</yCoord>
					</edgeMap>
					<edgeMap>
					<xCoord>89</xCoord>
					<yCoord>291</yCoord>
					</edgeMap>
					<edgeMap>
					<xCoord>90</xCoord>
					<yCoord>291</yCoord>
					</edgeMap>
					<edgeMap>
					<xCoord>91</xCoord>
					<yCoord>291</yCoord>
					</edgeMap>
					<edgeMap>
					<xCoord>92</xCoord>
					<yCoord>291</yCoord>
					</edgeMap>
					<edgeMap>
					<xCoord>93</xCoord>
					<yCoord>291</yCoord>
					</edgeMap>
					<edgeMap>
					<xCoord>94</xCoord>
					<yCoord>292</yCoord>
					</edgeMap>
					<edgeMap>
					<xCoord>94</xCoord>
					<yCoord>293</yCoord>
					</edgeMap>
					<edgeMap>
					<xCoord>94</xCoord>
					<yCoord>294</yCoord>
					</edgeMap>
					<edgeMap>
					<xCoord>95</xCoord>
					<yCoord>294</yCoord>
					</edgeMap>
					<edgeMap>
					<xCoord>95</xCoord>
					<yCoord>295</yCoord>
					</edgeMap>
					<edgeMap>
					<xCoord>94</xCoord>
					<yCoord>296</yCoord>
					</edgeMap>
					<edgeMap>
					<xCoord>94</xCoord>
					<yCoord>297</yCoord>
					</edgeMap>
					<edgeMap>
					<xCoord>93</xCoord>
					<yCoord>298</yCoord>
					</edgeMap>
					<edgeMap>
					<xCoord>92</xCoord>
					<yCoord>299</yCoord>
					</edgeMap>
					<edgeMap>
					<xCoord>91</xCoord>
					<yCoord>299</yCoord>
					</edgeMap>
					<edgeMap>
					<xCoord>90</xCoord>
					<yCoord>299</yCoord>
					</edgeMap>
					<edgeMap>
					<xCoord>89</xCoord>
					<yCoord>298</yCoord>
					</edgeMap>
					<edgeMap>
					<xCoord>88</xCoord>
					<yCoord>298</yCoord>
					</edgeMap>
					<edgeMap>
					<xCoord>88</xCoord>
					<yCoord>297</yCoord>
					</edgeMap>
					<edgeMap>
					<xCoord>87</xCoord>
					<yCoord>296</yCoord>
					</edgeMap>
				</roi>
				<roi>
					<imageZposition>-171.309998</imageZposition>
					<imageSOP_UID>1.3.6.1.4.1.14519.5.2.1.6279.6001.238871728978042334770102858294</imageSOP_UID>
					<inclusion>TRUE</inclusion>
					<edgeMap>
					<xCoord>87</xCoord>
					<yCoord>297</yCoord>
					</edgeMap>
					<edgeMap>
					<xCoord>87</xCoord>
					<yCoord>296</yCoord>
					</edgeMap>
					<edgeMap>
					<xCoord>87</xCoord>
					<yCoord>295</yCoord>
					</edgeMap>
					<edgeMap>
					<xCoord>87</xCoord>
					<yCoord>294</yCoord>
					</edgeMap>
					<edgeMap>
					<xCoord>87</xCoord>
					<yCoord>293</yCoord>
					</edgeMap>
					<edgeMap>
					<xCoord>88</xCoord>
					<yCoord>293</yCoord>
					</edgeMap>
					<edgeMap>
					<xCoord>89</xCoord>
					<yCoord>292</yCoord>
					</edgeMap>
					<edgeMap>
					<xCoord>90</xCoord>
					<yCoord>292</yCoord>
					</edgeMap>
					<edgeMap>
					<xCoord>91</xCoord>
					<yCoord>292</yCoord>
					</edgeMap>
					<edgeMap>
					<xCoord>92</xCoord>
					<yCoord>292</yCoord>
					</edgeMap>
					<edgeMap>
					<xCoord>93</xCoord>
					<yCoord>293</yCoord>
					</edgeMap>
					<edgeMap>
					<xCoord>94</xCoord>
					<yCoord>293</yCoord>
					</edgeMap>
					<edgeMap>
					<xCoord>94</xCoord>
					<yCoord>294</yCoord>
					</edgeMap>
					<edgeMap>
					<xCoord>94</xCoord>
					<yCoord>295</yCoord>
					</edgeMap>
					<edgeMap>
					<xCoord>94</xCoord>
					<yCoord>296</yCoord>
					</edgeMap>
					<edgeMap>
					<xCoord>94</xCoord>
					<yCoord>297</yCoord>
					</edgeMap>
					<edgeMap>
					<xCoord>93</xCoord>
					<yCoord>298</yCoord>
					</edgeMap>
					<edgeMap>
					<xCoord>92</xCoord>
					<yCoord>299</yCoord>
					</edgeMap>
					<edgeMap>
					<xCoord>91</xCoord>
					<yCoord>299</yCoord>
					</edgeMap>
					<edgeMap>
					<xCoord>91</xCoord>
					<yCoord>300</yCoord>
					</edgeMap>
					<edgeMap>
					<xCoord>90</xCoord>
					<yCoord>300</yCoord>
					</edgeMap>
					<edgeMap>
					<xCoord>89</xCoord>
					<yCoord>299</yCoord>
					</edgeMap>
					<edgeMap>
					<xCoord>88</xCoord>
					<yCoord>298</yCoord>
					</edgeMap>
					<edgeMap>
					<xCoord>87</xCoord>
					<yCoord>297</yCoord>
					</edgeMap>
				</roi>
				<roi>
					<imageZposition>-173.809998</imageZposition>
					<imageSOP_UID>1.3.6.1.4.1.14519.5.2.1.6279.6001.316259480270702332724628101545</imageSOP_UID>
					<inclusion>TRUE</inclusion>
					<edgeMap>
					<xCoord>87</xCoord>
					<yCoord>294</yCoord>
					</edgeMap>
					<edgeMap>
					<xCoord>88</xCoord>
					<yCoord>293</yCoord>
					</edgeMap>
					<edgeMap>
					<xCoord>89</xCoord>
					<yCoord>293</yCoord>
					</edgeMap>
					<edgeMap>
					<xCoord>90</xCoord>
					<yCoord>293</yCoord>
					</edgeMap>
					<edgeMap>
					<xCoord>91</xCoord>
					<yCoord>293</yCoord>
					</edgeMap>
					<edgeMap>
					<xCoord>92</xCoord>
					<yCoord>294</yCoord>
					</edgeMap>
					<edgeMap>
					<xCoord>92</xCoord>
					<yCoord>295</yCoord>
					</edgeMap>
					<edgeMap>
					<xCoord>93</xCoord>
					<yCoord>296</yCoord>
					</edgeMap>
					<edgeMap>
					<xCoord>93</xCoord>
					<yCoord>297</yCoord>
					</edgeMap>
					<edgeMap>
					<xCoord>92</xCoord>
					<yCoord>298</yCoord>
					</edgeMap>
					<edgeMap>
					<xCoord>91</xCoord>
					<yCoord>299</yCoord>
					</edgeMap>
					<edgeMap>
					<xCoord>90</xCoord>
					<yCoord>299</yCoord>
					</edgeMap>
					<edgeMap>
					<xCoord>89</xCoord>
					<yCoord>299</yCoord>
					</edgeMap>
					<edgeMap>
					<xCoord>89</xCoord>
					<yCoord>298</yCoord>
					</edgeMap>
					<edgeMap>
					<xCoord>88</xCoord>
					<yCoord>297</yCoord>
					</edgeMap>
					<edgeMap>
					<xCoord>88</xCoord>
					<yCoord>296</yCoord>
					</edgeMap>
					<edgeMap>
					<xCoord>88</xCoord>
					<yCoord>295</yCoord>
					</edgeMap>
					<edgeMap>
					<xCoord>87</xCoord>
					<yCoord>294</yCoord>
					</edgeMap>
				</roi>
			</unblindedReadNodule>
			<unblindedReadNodule>
				<noduleID>1</noduleID>
				<characteristics>
					<subtlety>5</subtlety>
					<internalStructure>1</internalStructure>
					<calcification>3</calcification>
					<sphericity>5</sphericity>
					<margin>5</margin>
					<lobulation>1</lobulation>
					<spiculation>1</spiculation>
					<texture>5</texture>
					<malignancy>1</malignancy>
				</characteristics>
				<roi>
					<imageZposition>-123.809998</imageZposition>
					<imageSOP_UID>1.3.6.1.4.1.14519.5.2.1.6279.6001.242177157434467133441939489294</imageSOP_UID>
					<inclusion>TRUE</inclusion>
					<edgeMap>
					<xCoord>434</xCoord>
					<yCoord>280</yCoord>
					</edgeMap>
					<edgeMap>
					<xCoord>434</xCoord>
					<yCoord>279</yCoord>
					</edgeMap>
					<edgeMap>
					<xCoord>435</xCoord>
					<yCoord>278</yCoord>
					</edgeMap>
					<edgeMap>
					<xCoord>436</xCoord>
					<yCoord>278</yCoord>
					</edgeMap>
					<edgeMap>
					<xCoord>437</xCoord>
					<yCoord>278</yCoord>
					</edgeMap>
					<edgeMap>
					<xCoord>437</xCoord>
					<yCoord>277</yCoord>
					</edgeMap>
					<edgeMap>
					<xCoord>438</xCoord>
					<yCoord>278</yCoord>
					</edgeMap>
					<edgeMap>
					<xCoord>438</xCoord>
					<yCoord>279</yCoord>
					</edgeMap>
					<edgeMap>
					<xCoord>439</xCoord>
					<yCoord>279</yCoord>
					</edgeMap>
					<edgeMap>
					<xCoord>440</xCoord>
					<yCoord>280</yCoord>
					</edgeMap>
					<edgeMap>
					<xCoord>440</xCoord>
					<yCoord>281</yCoord>
					</edgeMap>
					<edgeMap>
					<xCoord>441</xCoord>
					<yCoord>282</yCoord>
					</edgeMap>
					<edgeMap>
					<xCoord>442</xCoord>
					<yCoord>283</yCoord>
					</edgeMap>
					<edgeMap>
					<xCoord>443</xCoord>
					<yCoord>284</yCoord>
					</edgeMap>
					<edgeMap>
					<xCoord>442</xCoord>
					<yCoord>285</yCoord>
					</edgeMap>
					<edgeMap>
					<xCoord>441</xCoord>
					<yCoord>286</yCoord>
					</edgeMap>
					<edgeMap>
					<xCoord>440</xCoord>
					<yCoord>287</yCoord>
					</edgeMap>
					<edgeMap>
					<xCoord>439</xCoord>
					<yCoord>287</yCoord>
					</edgeMap>
					<edgeMap>
					<xCoord>438</xCoord>
					<yCoord>287</yCoord>
					</edgeMap>
					<edgeMap>
					<xCoord>437</xCoord>
					<yCoord>287</yCoord>
					</edgeMap>
					<edgeMap>
					<xCoord>436</xCoord>
					<yCoord>287</yCoord>
					</edgeMap>
					<edgeMap>
					<xCoord>435</xCoord>
					<yCoord>286</yCoord>
					</edgeMap>
					<edgeMap>
					<xCoord>434</xCoord>
					<yCoord>286</yCoord>
					</edgeMap>
					<edgeMap>
					<xCoord>433</xCoord>
					<yCoord>285</yCoord>
					</edgeMap>
					<edgeMap>
					<xCoord>432</xCoord>
					<yCoord>284</yCoord>
					</edgeMap>
					<edgeMap>
					<xCoord>431</xCoord>
					<yCoord>283</yCoord>
					</edgeMap>
					<edgeMap>
					<xCoord>431</xCoord>
					<yCoord>282</yCoord>
					</edgeMap>
					<edgeMap>
					<xCoord>432</xCoord>
					<yCoord>281</yCoord>
					</edgeMap>
					<edgeMap>
					<xCoord>433</xCoord>
					<yCoord>281</yCoord>
					</edgeMap>
					<edgeMap>
					<xCoord>434</xCoord>
					<yCoord>280</yCoord>
					</edgeMap>
				</roi>
				<roi>
					<imageZposition>-126.309998</imageZposition>
					<imageSOP_UID>1.3.6.1.4.1.14519.5.2.1.6279.6001.163521554282450136599398171319</imageSOP_UID>
					<inclusion>TRUE</inclusion>
					<edgeMap>
					<xCoord>435</xCoord>
					<yCoord>277</yCoord>
					</edgeMap>
					<edgeMap>
					<xCoord>435</xCoord>
					<yCoord>278</yCoord>
					</edgeMap>
					<edgeMap>
					<xCoord>435</xCoord>
					<yCoord>279</yCoord>
					</edgeMap>
					<edgeMap>
					<xCoord>435</xCoord>
					<yCoord>280</yCoord>
					</edgeMap>
					<edgeMap>
					<xCoord>434</xCoord>
					<yCoord>281</yCoord>
					</edgeMap>
					<edgeMap>
					<xCoord>434</xCoord>
					<yCoord>282</yCoord>
					</edgeMap>
					<edgeMap>
					<xCoord>434</xCoord>
					<yCoord>283</yCoord>
					</edgeMap>
					<edgeMap>
					<xCoord>433</xCoord>
					<yCoord>283</yCoord>
					</edgeMap>
					<edgeMap>
					<xCoord>433</xCoord>
					<yCoord>284</yCoord>
					</edgeMap>
					<edgeMap>
					<xCoord>433</xCoord>
					<yCoord>285</yCoord>
					</edgeMap>
					<edgeMap>
					<xCoord>434</xCoord>
					<yCoord>286</yCoord>
					</edgeMap>
					<edgeMap>
					<xCoord>434</xCoord>
					<yCoord>287</yCoord>
					</edgeMap>
					<edgeMap>
					<xCoord>435</xCoord>
					<yCoord>288</yCoord>
					</edgeMap>
					<edgeMap>
					<xCoord>436</xCoord>
					<yCoord>289</yCoord>
					</edgeMap>
					<edgeMap>
					<xCoord>437</xCoord>
					<yCoord>289</yCoord>
					</edgeMap>
					<edgeMap>
					<xCoord>438</xCoord>
					<yCoord>289</yCoord>
					</edgeMap>
					<edgeMap>
					<xCoord>439</xCoord>
					<yCoord>289</yCoord>
					</edgeMap>
					<edgeMap>
					<xCoord>440</xCoord>
					<yCoord>288</yCoord>
					</edgeMap>
					<edgeMap>
					<xCoord>440</xCoord>
					<yCoord>287</yCoord>
					</edgeMap>
					<edgeMap>
					<xCoord>441</xCoord>
					<yCoord>286</yCoord>
					</edgeMap>
					<edgeMap>
					<xCoord>442</xCoord>
					<yCoord>285</yCoord>
					</edgeMap>
					<edgeMap>
					<xCoord>442</xCoord>
					<yCoord>284</yCoord>
					</edgeMap>
					<edgeMap>
					<xCoord>443</xCoord>
					<yCoord>283</yCoord>
					</edgeMap>
					<edgeMap>
					<xCoord>443</xCoord>
					<yCoord>282</yCoord>
					</edgeMap>
					<edgeMap>
					<xCoord>444</xCoord>
					<yCoord>281</yCoord>
					</edgeMap>
					<edgeMap>
					<xCoord>444</xCoord>
					<yCoord>280</yCoord>
					</edgeMap>
					<edgeMap>
					<xCoord>444</xCoord>
					<yCoord>279</yCoord>
					</edgeMap>
					<edgeMap>
					<xCoord>444</xCoord>
					<yCoord>278</yCoord>
					</edgeMap>
					<edgeMap>
					<xCoord>445</xCoord>
					<yCoord>278</yCoord>
					</edgeMap>
					<edgeMap>
					<xCoord>445</xCoord>
					<yCoord>277</yCoord>
					</edgeMap>
					<edgeMap>
					<xCoord>444</xCoord>
					<yCoord>276</yCoord>
					</edgeMap>
					<edgeMap>
					<xCoord>444</xCoord>
					<yCoord>275</yCoord>
					</edgeMap>
					<edgeMap>
					<xCoord>443</xCoord>
					<yCoord>274</yCoord>
					</edgeMap>
					<edgeMap>
					<xCoord>442</xCoord>
					<yCoord>273</yCoord>
					</edgeMap>
					<edgeMap>
					<xCoord>441</xCoord>
					<yCoord>272</yCoord>
					</edgeMap>
					<edgeMap>
					<xCoord>440</xCoord>
					<yCoord>272</yCoord>
					</edgeMap>
					<edgeMap>
					<xCoord>439</xCoord>
					<yCoord>272</yCoord>
					</edgeMap>
					<edgeMap>
					<xCoord>438</xCoord>
					<yCoord>273</yCoord>
					</edgeMap>
					<edgeMap>
					<xCoord>437</xCoord>
					<yCoord>274</yCoord>
					</edgeMap>
					<edgeMap>
					<xCoord>437</xCoord>
					<yCoord>275</yCoord>
					</edgeMap>
					<edgeMap>
					<xCoord>436</xCoord>
					<yCoord>276</yCoord>
					</edgeMap>
					<edgeMap>
					<xCoord>435</xCoord>
					<yCoord>277</yCoord>
					</edgeMap>
				</roi>
				<roi>
					<imageZposition>-128.809998</imageZposition>
					<imageSOP_UID>1.3.6.1.4.1.14519.5.2.1.6279.6001.287609443888611709682311303329</imageSOP_UID>
					<inclusion>TRUE</inclusion>
					<edgeMap>
					<xCoord>432</xCoord>
					<yCoord>280</yCoord>
					</edgeMap>
					<edgeMap>
					<xCoord>433</xCoord>
					<yCoord>279</yCoord>
					</edgeMap>
					<edgeMap>
					<xCoord>434</xCoord>
					<yCoord>278</yCoord>
					</edgeMap>
					<edgeMap>
					<xCoord>434</xCoord>
					<yCoord>277</yCoord>
					</edgeMap>
					<edgeMap>
					<xCoord>434</xCoord>
					<yCoord>276</yCoord>
					</edgeMap>
					<edgeMap>
					<xCoord>435</xCoord>
					<yCoord>275</yCoord>
					</edgeMap>
					<edgeMap>
					<xCoord>435</xCoord>
					<yCoord>274</yCoord>
					</edgeMap>
					<edgeMap>
					<xCoord>436</xCoord>
					<yCoord>274</yCoord>
					</edgeMap>
					<edgeMap>
					<xCoord>437</xCoord>
					<yCoord>274</yCoord>
					</edgeMap>
					<edgeMap>
					<xCoord>438</xCoord>
					<yCoord>274</yCoord>
					</edgeMap>
					<edgeMap>
					<xCoord>439</xCoord>
					<yCoord>274</yCoord>
					</edgeMap>
					<edgeMap>
					<xCoord>440</xCoord>
					<yCoord>274</yCoord>
					</edgeMap>
					<edgeMap>
					<xCoord>441</xCoord>
					<yCoord>274</yCoord>
					</edgeMap>
					<edgeMap>
					<xCoord>442</xCoord>
					<yCoord>274</yCoord>
					</edgeMap>
					<edgeMap>
					<xCoord>443</xCoord>
					<yCoord>274</yCoord>
					</edgeMap>
					<edgeMap>
					<xCoord>444</xCoord>
					<yCoord>274</yCoord>
					</edgeMap>
					<edgeMap>
					<xCoord>445</xCoord>
					<yCoord>275</yCoord>
					</edgeMap>
					<edgeMap>
					<xCoord>446</xCoord>
					<yCoord>276</yCoord>
					</edgeMap>
					<edgeMap>
					<xCoord>447</xCoord>
					<yCoord>277</yCoord>
					</edgeMap>
					<edgeMap>
					<xCoord>447</xCoord>
					<yCoord>278</yCoord>
					</edgeMap>
					<edgeMap>
					<xCoord>447</xCoord>
					<yCoord>279</yCoord>
					</edgeMap>
					<edgeMap>
					<xCoord>448</xCoord>
					<yCoord>280</yCoord>
					</edgeMap>
					<edgeMap>
					<xCoord>448</xCoord>
					<yCoord>281</yCoord>
					</edgeMap>
					<edgeMap>
					<xCoord>448</xCoord>
					<yCoord>282</yCoord>
					</edgeMap>
					<edgeMap>
					<xCoord>447</xCoord>
					<yCoord>283</yCoord>
					</edgeMap>
					<edgeMap>
					<xCoord>446</xCoord>
					<yCoord>284</yCoord>
					</edgeMap>
					<edgeMap>
					<xCoord>445</xCoord>
					<yCoord>284</yCoord>
					</edgeMap>
					<edgeMap>
					<xCoord>444</xCoord>
					<yCoord>285</yCoord>
					</edgeMap>
					<edgeMap>
					<xCoord>443</xCoord>
					<yCoord>286</yCoord>
					</edgeMap>
					<edgeMap>
					<xCoord>442</xCoord>
					<yCoord>287</yCoord>
					</edgeMap>
					<edgeMap>
					<xCoord>441</xCoord>
					<yCoord>287</yCoord>
					</edgeMap>
					<edgeMap>
					<xCoord>441</xCoord>
					<yCoord>288</yCoord>
					</edgeMap>
					<edgeMap>
					<xCoord>440</xCoord>
					<yCoord>288</yCoord>
					</edgeMap>
					<edgeMap>
					<xCoord>439</xCoord>
					<yCoord>289</yCoord>
					</edgeMap>
					<edgeMap>
					<xCoord>438</xCoord>
					<yCoord>289</yCoord>
					</edgeMap>
					<edgeMap>
					<xCoord>437</xCoord>
					<yCoord>289</yCoord>
					</edgeMap>
					<edgeMap>
					<xCoord>436</xCoord>
					<yCoord>289</yCoord>
					</edgeMap>
					<edgeMap>
					<xCoord>435</xCoord>
					<yCoord>289</yCoord>
					</edgeMap>
					<edgeMap>
					<xCoord>434</xCoord>
					<yCoord>289</yCoord>
					</edgeMap>
					<edgeMap>
					<xCoord>433</xCoord>
					<yCoord>288</yCoord>
					</edgeMap>
					<edgeMap>
					<xCoord>433</xCoord>
					<yCoord>287</yCoord>
					</edgeMap>
					<edgeMap>
					<xCoord>433</xCoord>
					<yCoord>286</yCoord>
					</edgeMap>
					<edgeMap>
					<xCoord>433</xCoord>
					<yCoord>285</yCoord>
					</edgeMap>
					<edgeMap>
					<xCoord>432</xCoord>
					<yCoord>284</yCoord>
					</edgeMap>
					<edgeMap>
					<xCoord>431</xCoord>
					<yCoord>284</yCoord>
					</edgeMap>
					<edgeMap>
					<xCoord>431</xCoord>
					<yCoord>283</yCoord>
					</edgeMap>
					<edgeMap>
					<xCoord>431</xCoord>
					<yCoord>282</yCoord>
					</edgeMap>
					<edgeMap>
					<xCoord>431</xCoord>
					<yCoord>281</yCoord>
					</edgeMap>
					<edgeMap>
					<xCoord>431</xCoord>
					<yCoord>280</yCoord>
					</edgeMap>
					<edgeMap>
					<xCoord>432</xCoord>
					<yCoord>280</yCoord>
					</edgeMap>
				</roi>
				<roi>
					<imageZposition>-131.309998</imageZposition>
					<imageSOP_UID>1.3.6.1.4.1.14519.5.2.1.6279.6001.611251929661275379201468888244</imageSOP_UID>
					<inclusion>TRUE</inclusion>
					<edgeMap>
					<xCoord>433</xCoord>
					<yCoord>283</yCoord>
					</edgeMap>
					<edgeMap>
					<xCoord>432</xCoord>
					<yCoord>282</yCoord>
					</edgeMap>
					<edgeMap>
					<xCoord>432</xCoord>
					<yCoord>281</yCoord>
					</edgeMap>
					<edgeMap>
					<xCoord>431</xCoord>
					<yCoord>281</yCoord>
					</edgeMap>
					<edgeMap>
					<xCoord>431</xCoord>
					<yCoord>280</yCoord>
					</edgeMap>
					<edgeMap>
					<xCoord>431</xCoord>
					<yCoord>279</yCoord>
					</edgeMap>
					<edgeMap>
					<xCoord>431</xCoord>
					<yCoord>278</yCoord>
					</edgeMap>
					<edgeMap>
					<xCoord>431</xCoord>
					<yCoord>277</yCoord>
					</edgeMap>
					<edgeMap>
					<xCoord>432</xCoord>
					<yCoord>276</yCoord>
					</edgeMap>
					<edgeMap>
					<xCoord>433</xCoord>
					<yCoord>276</yCoord>
					</edgeMap>
					<edgeMap>
					<xCoord>434</xCoord>
					<yCoord>275</yCoord>
					</edgeMap>
					<edgeMap>
					<xCoord>435</xCoord>
					<yCoord>275</yCoord>
					</edgeMap>
					<edgeMap>
					<xCoord>436</xCoord>
					<yCoord>275</yCoord>
					</edgeMap>
					<edgeMap>
					<xCoord>437</xCoord>
					<yCoord>275</yCoord>
					</edgeMap>
					<edgeMap>
					<xCoord>438</xCoord>
					<yCoord>275</yCoord>
					</edgeMap>
					<edgeMap>
					<xCoord>439</xCoord>
					<yCoord>275</yCoord>
					</edgeMap>
					<edgeMap>
					<xCoord>440</xCoord>
					<yCoord>275</yCoord>
					</edgeMap>
					<edgeMap>
					<xCoord>441</xCoord>
					<yCoord>275</yCoord>
					</edgeMap>
					<edgeMap>
					<xCoord>442</xCoord>
					<yCoord>275</yCoord>
					</edgeMap>
					<edgeMap>
					<xCoord>443</xCoord>
					<yCoord>275</yCoord>
					</edgeMap>
					<edgeMap>
					<xCoord>444</xCoord>
					<yCoord>276</yCoord>
					</edgeMap>
					<edgeMap>
					<xCoord>445</xCoord>
					<yCoord>277</yCoord>
					</edgeMap>
					<edgeMap>
					<xCoord>446</xCoord>
					<yCoord>277</yCoord>
					</edgeMap>
					<edgeMap>
					<xCoord>447</xCoord>
					<yCoord>278</yCoord>
					</edgeMap>
					<edgeMap>
					<xCoord>447</xCoord>
					<yCoord>279</yCoord>
					</edgeMap>
					<edgeMap>
					<xCoord>447</xCoord>
					<yCoord>280</yCoord>
					</edgeMap>
					<edgeMap>
					<xCoord>447</xCoord>
					<yCoord>281</yCoord>
					</edgeMap>
					<edgeMap>
					<xCoord>447</xCoord>
					<yCoord>282</yCoord>
					</edgeMap>
					<edgeMap>
					<xCoord>447</xCoord>
					<yCoord>283</yCoord>
					</edgeMap>
					<edgeMap>
					<xCoord>447</xCoord>
					<yCoord>284</yCoord>
					</edgeMap>
					<edgeMap>
					<xCoord>446</xCoord>
					<yCoord>285</yCoord>
					</edgeMap>
					<edgeMap>
					<xCoord>445</xCoord>
					<yCoord>286</yCoord>
					</edgeMap>
					<edgeMap>
					<xCoord>444</xCoord>
					<yCoord>287</yCoord>
					</edgeMap>
					<edgeMap>
					<xCoord>443</xCoord>
					<yCoord>288</yCoord>
					</edgeMap>
					<edgeMap>
					<xCoord>442</xCoord>
					<yCoord>288</yCoord>
					</edgeMap>
					<edgeMap>
					<xCoord>441</xCoord>
					<yCoord>288</yCoord>
					</edgeMap>
					<edgeMap>
					<xCoord>440</xCoord>
					<yCoord>288</yCoord>
					</edgeMap>
					<edgeMap>
					<xCoord>439</xCoord>
					<yCoord>288</yCoord>
					</edgeMap>
					<edgeMap>
					<xCoord>438</xCoord>
					<yCoord>288</yCoord>
					</edgeMap>
					<edgeMap>
					<xCoord>437</xCoord>
					<yCoord>287</yCoord>
					</edgeMap>
					<edgeMap>
					<xCoord>436</xCoord>
					<yCoord>287</yCoord>
					</edgeMap>
					<edgeMap>
					<xCoord>435</xCoord>
					<yCoord>286</yCoord>
					</edgeMap>
					<edgeMap>
					<xCoord>434</xCoord>
					<yCoord>285</yCoord>
					</edgeMap>
					<edgeMap>
					<xCoord>433</xCoord>
					<yCoord>284</yCoord>
					</edgeMap>
					<edgeMap>
					<xCoord>433</xCoord>
					<yCoord>283</yCoord>
					</edgeMap>
				</roi>
				<roi>
					<imageZposition>-133.809998</imageZposition>
					<imageSOP_UID>1.3.6.1.4.1.14519.5.2.1.6279.6001.832895363313899010407209244745</imageSOP_UID>
					<inclusion>TRUE</inclusion>
					<edgeMap>
					<xCoord>432</xCoord>
					<yCoord>281</yCoord>
					</edgeMap>
					<edgeMap>
					<xCoord>431</xCoord>
					<yCoord>280</yCoord>
					</edgeMap>
					<edgeMap>
					<xCoord>431</xCoord>
					<yCoord>279</yCoord>
					</edgeMap>
					<edgeMap>
					<xCoord>431</xCoord>
					<yCoord>278</yCoord>
					</edgeMap>
					<edgeMap>
					<xCoord>431</xCoord>
					<yCoord>277</yCoord>
					</edgeMap>
					<edgeMap>
					<xCoord>432</xCoord>
					<yCoord>277</yCoord>
					</edgeMap>
					<edgeMap>
					<xCoord>433</xCoord>
					<yCoord>276</yCoord>
					</edgeMap>
					<edgeMap>
					<xCoord>434</xCoord>
					<yCoord>275</yCoord>
					</edgeMap>
					<edgeMap>
					<xCoord>435</xCoord>
					<yCoord>274</yCoord>
					</edgeMap>
					<edgeMap>
					<xCoord>436</xCoord>
					<yCoord>274</yCoord>
					</edgeMap>
					<edgeMap>
					<xCoord>437</xCoord>
					<yCoord>274</yCoord>
					</edgeMap>
					<edgeMap>
					<xCoord>438</xCoord>
					<yCoord>274</yCoord>
					</edgeMap>
					<edgeMap>
					<xCoord>439</xCoord>
					<yCoord>274</yCoord>
					</edgeMap>
					<edgeMap>
					<xCoord>440</xCoord>
					<yCoord>275</yCoord>
					</edgeMap>
					<edgeMap>
					<xCoord>441</xCoord>
					<yCoord>275</yCoord>
					</edgeMap>
					<edgeMap>
					<xCoord>442</xCoord>
					<yCoord>275</yCoord>
					</edgeMap>
					<edgeMap>
					<xCoord>443</xCoord>
					<yCoord>275</yCoord>
					</edgeMap>
					<edgeMap>
					<xCoord>444</xCoord>
					<yCoord>276</yCoord>
					</edgeMap>
					<edgeMap>
					<xCoord>445</xCoord>
					<yCoord>276</yCoord>
					</edgeMap>
					<edgeMap>
					<xCoord>446</xCoord>
					<yCoord>277</yCoord>
					</edgeMap>
					<edgeMap>
					<xCoord>447</xCoord>
					<yCoord>278</yCoord>
					</edgeMap>
					<edgeMap>
					<xCoord>447</xCoord>
					<yCoord>279</yCoord>
					</edgeMap>
					<edgeMap>
					<xCoord>447</xCoord>
					<yCoord>280</yCoord>
					</edgeMap>
					<edgeMap>
					<xCoord>447</xCoord>
					<yCoord>281</yCoord>
					</edgeMap>
					<edgeMap>
					<xCoord>447</xCoord>
					<yCoord>282</yCoord>
					</edgeMap>
					<edgeMap>
					<xCoord>446</xCoord>
					<yCoord>283</yCoord>
					</edgeMap>
					<edgeMap>
					<xCoord>446</xCoord>
					<yCoord>284</yCoord>
					</edgeMap>
					<edgeMap>
					<xCoord>446</xCoord>
					<yCoord>285</yCoord>
					</edgeMap>
					<edgeMap>
					<xCoord>446</xCoord>
					<yCoord>286</yCoord>
					</edgeMap>
					<edgeMap>
					<xCoord>445</xCoord>
					<yCoord>287</yCoord>
					</edgeMap>
					<edgeMap>
					<xCoord>444</xCoord>
					<yCoord>287</yCoord>
					</edgeMap>
					<edgeMap>
					<xCoord>443</xCoord>
					<yCoord>287</yCoord>
					</edgeMap>
					<edgeMap>
					<xCoord>443</xCoord>
					<yCoord>288</yCoord>
					</edgeMap>
					<edgeMap>
					<xCoord>442</xCoord>
					<yCoord>288</yCoord>
					</edgeMap>
					<edgeMap>
					<xCoord>441</xCoord>
					<yCoord>288</yCoord>
					</edgeMap>
					<edgeMap>
					<xCoord>440</xCoord>
					<yCoord>288</yCoord>
					</edgeMap>
					<edgeMap>
					<xCoord>439</xCoord>
					<yCoord>288</yCoord>
					</edgeMap>
					<edgeMap>
					<xCoord>438</xCoord>
					<yCoord>288</yCoord>
					</edgeMap>
					<edgeMap>
					<xCoord>437</xCoord>
					<yCoord>288</yCoord>
					</edgeMap>
					<edgeMap>
					<xCoord>436</xCoord>
					<yCoord>287</yCoord>
					</edgeMap>
					<edgeMap>
					<xCoord>436</xCoord>
					<yCoord>286</yCoord>
					</edgeMap>
					<edgeMap>
					<xCoord>435</xCoord>
					<yCoord>285</yCoord>
					</edgeMap>
					<edgeMap>
					<xCoord>434</xCoord>
					<yCoord>284</yCoord>
					</edgeMap>
					<edgeMap>
					<xCoord>433</xCoord>
					<yCoord>283</yCoord>
					</edgeMap>
					<edgeMap>
					<xCoord>432</xCoord>
					<yCoord>282</yCoord>
					</edgeMap>
					<edgeMap>
					<xCoord>432</xCoord>
					<yCoord>281</yCoord>
					</edgeMap>
				</roi>
				<roi>
					<imageZposition>-136.309998</imageZposition>
					<imageSOP_UID>1.3.6.1.4.1.14519.5.2.1.6279.6001.319550110670023708930789249478</imageSOP_UID>
					<inclusion>TRUE</inclusion>
					<edgeMap>
					<xCoord>434</xCoord>
					<yCoord>278</yCoord>
					</edgeMap>
					<edgeMap>
					<xCoord>434</xCoord>
					<yCoord>277</yCoord>
					</edgeMap>
					<edgeMap>
					<xCoord>434</xCoord>
					<yCoord>276</yCoord>
					</edgeMap>
					<edgeMap>
					<xCoord>434</xCoord>
					<yCoord>275</yCoord>
					</edgeMap>
					<edgeMap>
					<xCoord>435</xCoord>
					<yCoord>275</yCoord>
					</edgeMap>
					<edgeMap>
					<xCoord>436</xCoord>
					<yCoord>274</yCoord>
					</edgeMap>
					<edgeMap>
					<xCoord>437</xCoord>
					<yCoord>275</yCoord>
					</edgeMap>
					<edgeMap>
					<xCoord>438</xCoord>
					<yCoord>275</yCoord>
					</edgeMap>
					<edgeMap>
					<xCoord>438</xCoord>
					<yCoord>276</yCoord>
					</edgeMap>
					<edgeMap>
					<xCoord>439</xCoord>
					<yCoord>277</yCoord>
					</edgeMap>
					<edgeMap>
					<xCoord>440</xCoord>
					<yCoord>278</yCoord>
					</edgeMap>
					<edgeMap>
					<xCoord>441</xCoord>
					<yCoord>279</yCoord>
					</edgeMap>
					<edgeMap>
					<xCoord>441</xCoord>
					<yCoord>280</yCoord>
					</edgeMap>
					<edgeMap>
					<xCoord>441</xCoord>
					<yCoord>281</yCoord>
					</edgeMap>
					<edgeMap>
					<xCoord>441</xCoord>
					<yCoord>282</yCoord>
					</edgeMap>
					<edgeMap>
					<xCoord>441</xCoord>
					<yCoord>283</yCoord>
					</edgeMap>
					<edgeMap>
					<xCoord>440</xCoord>
					<yCoord>284</yCoord>
					</edgeMap>
					<edgeMap>
					<xCoord>439</xCoord>
					<yCoord>284</yCoord>
					</edgeMap>
					<edgeMap>
					<xCoord>438</xCoord>
					<yCoord>285</yCoord>
					</edgeMap>
					<edgeMap>
					<xCoord>437</xCoord>
					<yCoord>284</yCoord>
					</edgeMap>
					<edgeMap>
					<xCoord>436</xCoord>
					<yCoord>283</yCoord>
					</edgeMap>
					<edgeMap>
					<xCoord>436</xCoord>
					<yCoord>282</yCoord>
					</edgeMap>
					<edgeMap>
					<xCoord>435</xCoord>
					<yCoord>281</yCoord>
					</edgeMap>
					<edgeMap>
					<xCoord>435</xCoord>
					<yCoord>280</yCoord>
					</edgeMap>
					<edgeMap>
					<xCoord>435</xCoord>
					<yCoord>279</yCoord>
					</edgeMap>
					<edgeMap>
					<xCoord>434</xCoord>
					<yCoord>278</yCoord>
					</edgeMap>
				</roi>
			</unblindedReadNodule>
			<unblindedReadNodule>
				<noduleID>2</noduleID>
				<characteristics>
					<subtlety>3</subtlety>
					<internalStructure>1</internalStructure>
					<calcification>6</calcification>
					<sphericity>5</sphericity>
					<margin>5</margin>
					<lobulation>1</lobulation>
					<spiculation>1</spiculation>
					<texture>5</texture>
					<malignancy>2</malignancy>
				</characteristics>
				<roi>
					<imageZposition>-118.809998</imageZposition>
					<imageSOP_UID>1.3.6.1.4.1.14519.5.2.1.6279.6001.115535378237109211796628483829</imageSOP_UID>
					<inclusion>TRUE</inclusion>
					<edgeMap>
					<xCoord>373</xCoord>
					<yCoord>227</yCoord>
					</edgeMap>
					<edgeMap>
					<xCoord>374</xCoord>
					<yCoord>226</yCoord>
					</edgeMap>
					<edgeMap>
					<xCoord>374</xCoord>
					<yCoord>225</yCoord>
					</edgeMap>
					<edgeMap>
					<xCoord>374</xCoord>
					<yCoord>224</yCoord>
					</edgeMap>
					<edgeMap>
					<xCoord>375</xCoord>
					<yCoord>223</yCoord>
					</edgeMap>
					<edgeMap>
					<xCoord>376</xCoord>
					<yCoord>223</yCoord>
					</edgeMap>
					<edgeMap>
					<xCoord>377</xCoord>
					<yCoord>222</yCoord>
					</edgeMap>
					<edgeMap>
					<xCoord>378</xCoord>
					<yCoord>222</yCoord>
					</edgeMap>
					<edgeMap>
					<xCoord>379</xCoord>
					<yCoord>222</yCoord>
					</edgeMap>
					<edgeMap>
					<xCoord>380</xCoord>
					<yCoord>222</yCoord>
					</edgeMap>
					<edgeMap>
					<xCoord>381</xCoord>
					<yCoord>223</yCoord>
					</edgeMap>
					<edgeMap>
					<xCoord>382</xCoord>
					<yCoord>224</yCoord>
					</edgeMap>
					<edgeMap>
					<xCoord>383</xCoord>
					<yCoord>224</yCoord>
					</edgeMap>
					<edgeMap>
					<xCoord>384</xCoord>
					<yCoord>225</yCoord>
					</edgeMap>
					<edgeMap>
					<xCoord>384</xCoord>
					<yCoord>226</yCoord>
					</edgeMap>
					<edgeMap>
					<xCoord>385</xCoord>
					<yCoord>227</yCoord>
					</edgeMap>
					<edgeMap>
					<xCoord>384</xCoord>
					<yCoord>228</yCoord>
					</edgeMap>
					<edgeMap>
					<xCoord>384</xCoord>
					<yCoord>229</yCoord>
					</edgeMap>
					<edgeMap>
					<xCoord>383</xCoord>
					<yCoord>230</yCoord>
					</edgeMap>
					<edgeMap>
					<xCoord>382</xCoord>
					<yCoord>231</yCoord>
					</edgeMap>
					<edgeMap>
					<xCoord>381</xCoord>
					<yCoord>232</yCoord>
					</edgeMap>
					<edgeMap>
					<xCoord>380</xCoord>
					<yCoord>233</yCoord>
					</edgeMap>
					<edgeMap>
					<xCoord>379</xCoord>
					<yCoord>233</yCoord>
					</edgeMap>
					<edgeMap>
					<xCoord>378</xCoord>
					<yCoord>233</yCoord>
					</edgeMap>
					<edgeMap>
					<xCoord>378</xCoord>
					<yCoord>232</yCoord>
					</edgeMap>
					<edgeMap>
					<xCoord>377</xCoord>
					<yCoord>232</yCoord>
					</edgeMap>
					<edgeMap>
					<xCoord>376</xCoord>
					<yCoord>231</yCoord>
					</edgeMap>
					<edgeMap>
					<xCoord>375</xCoord>
					<yCoord>230</yCoord>
					</edgeMap>
					<edgeMap>
					<xCoord>374</xCoord>
					<yCoord>229</yCoord>
					</edgeMap>
					<edgeMap>
					<xCoord>374</xCoord>
					<yCoord>228</yCoord>
					</edgeMap>
					<edgeMap>
					<xCoord>373</xCoord>
					<yCoord>227</yCoord>
					</edgeMap>
				</roi>
				<roi>
					<imageZposition>-121.309998</imageZposition>
					<imageSOP_UID>1.3.6.1.4.1.14519.5.2.1.6279.6001.154759888875158448897644864848</imageSOP_UID>
					<inclusion>TRUE</inclusion>
					<edgeMap>
					<xCoord>375</xCoord>
					<yCoord>231</yCoord>
					</edgeMap>
					<edgeMap>
					<xCoord>374</xCoord>
					<yCoord>230</yCoord>
					</edgeMap>
					<edgeMap>
					<xCoord>374</xCoord>
					<yCoord>229</yCoord>
					</edgeMap>
					<edgeMap>
					<xCoord>373</xCoord>
					<yCoord>228</yCoord>
					</edgeMap>
					<edgeMap>
					<xCoord>373</xCoord>
					<yCoord>227</yCoord>
					</edgeMap>
					<edgeMap>
					<xCoord>374</xCoord>
					<yCoord>226</yCoord>
					</edgeMap>
					<edgeMap>
					<xCoord>374</xCoord>
					<yCoord>225</yCoord>
					</edgeMap>
					<edgeMap>
					<xCoord>374</xCoord>
					<yCoord>224</yCoord>
					</edgeMap>
					<edgeMap>
					<xCoord>375</xCoord>
					<yCoord>224</yCoord>
					</edgeMap>
					<edgeMap>
					<xCoord>375</xCoord>
					<yCoord>223</yCoord>
					</edgeMap>
					<edgeMap>
					<xCoord>376</xCoord>
					<yCoord>222</yCoord>
					</edgeMap>
					<edgeMap>
					<xCoord>377</xCoord>
					<yCoord>222</yCoord>
					</edgeMap>
					<edgeMap>
					<xCoord>378</xCoord>
					<yCoord>222</yCoord>
					</edgeMap>
					<edgeMap>
					<xCoord>379</xCoord>
					<yCoord>222</yCoord>
					</edgeMap>
					<edgeMap>
					<xCoord>380</xCoord>
					<yCoord>222</yCoord>
					</edgeMap>
					<edgeMap>
					<xCoord>381</xCoord>
					<yCoord>222</yCoord>
					</edgeMap>
					<edgeMap>
					<xCoord>382</xCoord>
					<yCoord>223</yCoord>
					</edgeMap>
					<edgeMap>
					<xCoord>382</xCoord>
					<yCoord>224</yCoord>
					</edgeMap>
					<edgeMap>
					<xCoord>383</xCoord>
					<yCoord>224</yCoord>
					</edgeMap>
					<edgeMap>
					<xCoord>383</xCoord>
					<yCoord>225</yCoord>
					</edgeMap>
					<edgeMap>
					<xCoord>384</xCoord>
					<yCoord>226</yCoord>
					</edgeMap>
					<edgeMap>
					<xCoord>384</xCoord>
					<yCoord>227</yCoord>
					</edgeMap>
					<edgeMap>
					<xCoord>384</xCoord>
					<yCoord>228</yCoord>
					</edgeMap>
					<edgeMap>
					<xCoord>384</xCoord>
					<yCoord>229</yCoord>
					</edgeMap>
					<edgeMap>
					<xCoord>383</xCoord>
					<yCoord>230</yCoord>
					</edgeMap>
					<edgeMap>
					<xCoord>383</xCoord>
					<yCoord>231</yCoord>
					</edgeMap>
					<edgeMap>
					<xCoord>383</xCoord>
					<yCoord>232</yCoord>
					</edgeMap>
					<edgeMap>
					<xCoord>382</xCoord>
					<yCoord>233</yCoord>
					</edgeMap>
					<edgeMap>
					<xCoord>381</xCoord>
					<yCoord>233</yCoord>
					</edgeMap>
					<edgeMap>
					<xCoord>380</xCoord>
					<yCoord>233</yCoord>
					</edgeMap>
					<edgeMap>
					<xCoord>379</xCoord>
					<yCoord>233</yCoord>
					</edgeMap>
					<edgeMap>
					<xCoord>379</xCoord>
					<yCoord>232</yCoord>
					</edgeMap>
					<edgeMap>
					<xCoord>378</xCoord>
					<yCoord>232</yCoord>
					</edgeMap>
					<edgeMap>
					<xCoord>377</xCoord>
					<yCoord>231</yCoord>
					</edgeMap>
					<edgeMap>
					<xCoord>376</xCoord>
					<yCoord>231</yCoord>
					</edgeMap>
					<edgeMap>
					<xCoord>375</xCoord>
					<yCoord>231</yCoord>
					</edgeMap>
				</roi>
			</unblindedReadNodule>
			<unblindedReadNodule>
				<noduleID>3</noduleID>
				<characteristics>
					<subtlety>5</subtlety>
					<internalStructure>1</internalStructure>
					<calcification>6</calcification>
					<sphericity>5</sphericity>
					<margin>5</margin>
					<lobulation>4</lobulation>
					<spiculation>1</spiculation>
					<texture>5</texture>
					<malignancy>3</malignancy>
				</characteristics>
				<roi>
					<imageZposition>-38.810001</imageZposition>
					<imageSOP_UID>1.3.6.1.4.1.14519.5.2.1.6279.6001.934479285839165525094271040629</imageSOP_UID>
					<inclusion>TRUE</inclusion>
					<edgeMap>
					<xCoord>358</xCoord>
					<yCoord>312</yCoord>
					</edgeMap>
					<edgeMap>
					<xCoord>358</xCoord>
					<yCoord>311</yCoord>
					</edgeMap>
					<edgeMap>
					<xCoord>358</xCoord>
					<yCoord>310</yCoord>
					</edgeMap>
					<edgeMap>
					<xCoord>359</xCoord>
					<yCoord>309</yCoord>
					</edgeMap>
					<edgeMap>
					<xCoord>360</xCoord>
					<yCoord>308</yCoord>
					</edgeMap>
					<edgeMap>
					<xCoord>361</xCoord>
					<yCoord>308</yCoord>
					</edgeMap>
					<edgeMap>
					<xCoord>362</xCoord>
					<yCoord>307</yCoord>
					</edgeMap>
					<edgeMap>
					<xCoord>362</xCoord>
					<yCoord>308</yCoord>
					</edgeMap>
					<edgeMap>
					<xCoord>362</xCoord>
					<yCoord>309</yCoord>
					</edgeMap>
					<edgeMap>
					<xCoord>363</xCoord>
					<yCoord>310</yCoord>
					</edgeMap>
					<edgeMap>
					<xCoord>363</xCoord>
					<yCoord>311</yCoord>
					</edgeMap>
					<edgeMap>
					<xCoord>364</xCoord>
					<yCoord>311</yCoord>
					</edgeMap>
					<edgeMap>
					<xCoord>364</xCoord>
					<yCoord>310</yCoord>
					</edgeMap>
					<edgeMap>
					<xCoord>365</xCoord>
					<yCoord>309</yCoord>
					</edgeMap>
					<edgeMap>
					<xCoord>366</xCoord>
					<yCoord>308</yCoord>
					</edgeMap>
					<edgeMap>
					<xCoord>367</xCoord>
					<yCoord>308</yCoord>
					</edgeMap>
					<edgeMap>
					<xCoord>368</xCoord>
					<yCoord>308</yCoord>
					</edgeMap>
					<edgeMap>
					<xCoord>369</xCoord>
					<yCoord>309</yCoord>
					</edgeMap>
					<edgeMap>
					<xCoord>370</xCoord>
					<yCoord>309</yCoord>
					</edgeMap>
					<edgeMap>
					<xCoord>371</xCoord>
					<yCoord>310</yCoord>
					</edgeMap>
					<edgeMap>
					<xCoord>372</xCoord>
					<yCoord>310</yCoord>
					</edgeMap>
					<edgeMap>
					<xCoord>372</xCoord>
					<yCoord>311</yCoord>
					</edgeMap>
					<edgeMap>
					<xCoord>372</xCoord>
					<yCoord>312</yCoord>
					</edgeMap>
					<edgeMap>
					<xCoord>372</xCoord>
					<yCoord>313</yCoord>
					</edgeMap>
					<edgeMap>
					<xCoord>372</xCoord>
					<yCoord>314</yCoord>
					</edgeMap>
					<edgeMap>
					<xCoord>372</xCoord>
					<yCoord>315</yCoord>
					</edgeMap>
					<edgeMap>
					<xCoord>371</xCoord>
					<yCoord>316</yCoord>
					</edgeMap>
					<edgeMap>
					<xCoord>370</xCoord>
					<yCoord>316</yCoord>
					</edgeMap>
					<edgeMap>
					<xCoord>369</xCoord>
					<yCoord>317</yCoord>
					</edgeMap>
					<edgeMap>
					<xCoord>368</xCoord>
					<yCoord>317</yCoord>
					</edgeMap>
					<edgeMap>
					<xCoord>367</xCoord>
					<yCoord>318</yCoord>
					</edgeMap>
					<edgeMap>
					<xCoord>366</xCoord>
					<yCoord>318</yCoord>
					</edgeMap>
					<edgeMap>
					<xCoord>365</xCoord>
					<yCoord>318</yCoord>
					</edgeMap>
					<edgeMap>
					<xCoord>364</xCoord>
					<yCoord>319</yCoord>
					</edgeMap>
					<edgeMap>
					<xCoord>363</xCoord>
					<yCoord>318</yCoord>
					</edgeMap>
					<edgeMap>
					<xCoord>362</xCoord>
					<yCoord>317</yCoord>
					</edgeMap>
					<edgeMap>
					<xCoord>362</xCoord>
					<yCoord>316</yCoord>
					</edgeMap>
					<edgeMap>
					<xCoord>361</xCoord>
					<yCoord>315</yCoord>
					</edgeMap>
					<edgeMap>
					<xCoord>360</xCoord>
					<yCoord>315</yCoord>
					</edgeMap>
					<edgeMap>
					<xCoord>359</xCoord>
					<yCoord>314</yCoord>
					</edgeMap>
					<edgeMap>
					<xCoord>358</xCoord>
					<yCoord>313</yCoord>
					</edgeMap>
					<edgeMap>
					<xCoord>358</xCoord>
					<yCoord>312</yCoord>
					</edgeMap>
				</roi>
				<roi>
					<imageZposition>-41.310001</imageZposition>
					<imageSOP_UID>1.3.6.1.4.1.14519.5.2.1.6279.6001.238705934730942427984710809035</imageSOP_UID>
					<inclusion>TRUE</inclusion>
					<edgeMap>
					<xCoord>358</xCoord>
					<yCoord>310</yCoord>
					</edgeMap>
					<edgeMap>
					<xCoord>358</xCoord>
					<yCoord>309</yCoord>
					</edgeMap>
					<edgeMap>
					<xCoord>358</xCoord>
					<yCoord>308</yCoord>
					</edgeMap>
					<edgeMap>
					<xCoord>358</xCoord>
					<yCoord>307</yCoord>
					</edgeMap>
					<edgeMap>
					<xCoord>358</xCoord>
					<yCoord>306</yCoord>
					</edgeMap>
					<edgeMap>
					<xCoord>359</xCoord>
					<yCoord>305</yCoord>
					</edgeMap>
					<edgeMap>
					<xCoord>360</xCoord>
					<yCoord>305</yCoord>
					</edgeMap>
					<edgeMap>
					<xCoord>361</xCoord>
					<yCoord>305</yCoord>
					</edgeMap>
					<edgeMap>
					<xCoord>362</xCoord>
					<yCoord>304</yCoord>
					</edgeMap>
					<edgeMap>
					<xCoord>363</xCoord>
					<yCoord>304</yCoord>
					</edgeMap>
					<edgeMap>
					<xCoord>364</xCoord>
					<yCoord>304</yCoord>
					</edgeMap>
					<edgeMap>
					<xCoord>365</xCoord>
					<yCoord>304</yCoord>
					</edgeMap>
					<edgeMap>
					<xCoord>366</xCoord>
					<yCoord>305</yCoord>
					</edgeMap>
					<edgeMap>
					<xCoord>367</xCoord>
					<yCoord>306</yCoord>
					</edgeMap>
					<edgeMap>
					<xCoord>367</xCoord>
					<yCoord>307</yCoord>
					</edgeMap>
					<edgeMap>
					<xCoord>368</xCoord>
					<yCoord>307</yCoord>
					</edgeMap>
					<edgeMap>
					<xCoord>369</xCoord>
					<yCoord>307</yCoord>
					</edgeMap>
					<edgeMap>
					<xCoord>370</xCoord>
					<yCoord>308</yCoord>
					</edgeMap>
					<edgeMap>
					<xCoord>371</xCoord>
					<yCoord>309</yCoord>
					</edgeMap>
					<edgeMap>
					<xCoord>372</xCoord>
					<yCoord>310</yCoord>
					</edgeMap>
					<edgeMap>
					<xCoord>372</xCoord>
					<yCoord>311</yCoord>
					</edgeMap>
					<edgeMap>
					<xCoord>372</xCoord>
					<yCoord>312</yCoord>
					</edgeMap>
					<edgeMap>
					<xCoord>373</xCoord>
					<yCoord>313</yCoord>
					</edgeMap>
					<edgeMap>
					<xCoord>373</xCoord>
					<yCoord>314</yCoord>
					</edgeMap>
					<edgeMap>
					<xCoord>373</xCoord>
					<yCoord>315</yCoord>
					</edgeMap>
					<edgeMap>
					<xCoord>373</xCoord>
					<yCoord>316</yCoord>
					</edgeMap>
					<edgeMap>
					<xCoord>374</xCoord>
					<yCoord>316</yCoord>
					</edgeMap>
					<edgeMap>
					<xCoord>374</xCoord>
					<yCoord>317</yCoord>
					</edgeMap>
					<edgeMap>
					<xCoord>374</xCoord>
					<yCoord>318</yCoord>
					</edgeMap>
					<edgeMap>
					<xCoord>373</xCoord>
					<yCoord>319</yCoord>
					</edgeMap>
					<edgeMap>
					<xCoord>372</xCoord>
					<yCoord>320</yCoord>
					</edgeMap>
					<edgeMap>
					<xCoord>372</xCoord>
					<yCoord>321</yCoord>
					</edgeMap>
					<edgeMap>
					<xCoord>371</xCoord>
					<yCoord>322</yCoord>
					</edgeMap>
					<edgeMap>
					<xCoord>370</xCoord>
					<yCoord>322</yCoord>
					</edgeMap>
					<edgeMap>
					<xCoord>369</xCoord>
					<yCoord>322</yCoord>
					</edgeMap>
					<edgeMap>
					<xCoord>368</xCoord>
					<yCoord>322</yCoord>
					</edgeMap>
					<edgeMap>
					<xCoord>367</xCoord>
					<yCoord>321</yCoord>
					</edgeMap>
					<edgeMap>
					<xCoord>366</xCoord>
					<yCoord>320</yCoord>
					</edgeMap>
					<edgeMap>
					<xCoord>365</xCoord>
					<yCoord>320</yCoord>
					</edgeMap>
					<edgeMap>
					<xCoord>364</xCoord>
					<yCoord>319</yCoord>
					</edgeMap>
					<edgeMap>
					<xCoord>363</xCoord>
					<yCoord>319</yCoord>
					</edgeMap>
					<edgeMap>
					<xCoord>362</xCoord>
					<yCoord>318</yCoord>
					</edgeMap>
					<edgeMap>
					<xCoord>361</xCoord>
					<yCoord>317</yCoord>
					</edgeMap>
					<edgeMap>
					<xCoord>360</xCoord>
					<yCoord>316</yCoord>
					</edgeMap>
					<edgeMap>
					<xCoord>360</xCoord>
					<yCoord>315</yCoord>
					</edgeMap>
					<edgeMap>
					<xCoord>359</xCoord>
					<yCoord>315</yCoord>
					</edgeMap>
					<edgeMap>
					<xCoord>358</xCoord>
					<yCoord>315</yCoord>
					</edgeMap>
					<edgeMap>
					<xCoord>358</xCoord>
					<yCoord>314</yCoord>
					</edgeMap>
					<edgeMap>
					<xCoord>358</xCoord>
					<yCoord>313</yCoord>
					</edgeMap>
					<edgeMap>
					<xCoord>357</xCoord>
					<yCoord>312</yCoord>
					</edgeMap>
					<edgeMap>
					<xCoord>358</xCoord>
					<yCoord>311</yCoord>
					</edgeMap>
					<edgeMap>
					<xCoord>358</xCoord>
					<yCoord>310</yCoord>
					</edgeMap>
				</roi>
				<roi>
					<imageZposition>-43.810001</imageZposition>
					<imageSOP_UID>1.3.6.1.4.1.14519.5.2.1.6279.6001.162438431619587625018379155708</imageSOP_UID>
					<inclusion>TRUE</inclusion>
					<edgeMap>
					<xCoord>353</xCoord>
					<yCoord>307</yCoord>
					</edgeMap>
					<edgeMap>
					<xCoord>352</xCoord>
					<yCoord>306</yCoord>
					</edgeMap>
					<edgeMap>
					<xCoord>352</xCoord>
					<yCoord>305</yCoord>
					</edgeMap>
					<edgeMap>
					<xCoord>352</xCoord>
					<yCoord>304</yCoord>
					</edgeMap>
					<edgeMap>
					<xCoord>353</xCoord>
					<yCoord>303</yCoord>
					</edgeMap>
					<edgeMap>
					<xCoord>354</xCoord>
					<yCoord>302</yCoord>
					</edgeMap>
					<edgeMap>
					<xCoord>355</xCoord>
					<yCoord>302</yCoord>
					</edgeMap>
					<edgeMap>
					<xCoord>356</xCoord>
					<yCoord>301</yCoord>
					</edgeMap>
					<edgeMap>
					<xCoord>357</xCoord>
					<yCoord>301</yCoord>
					</edgeMap>
					<edgeMap>
					<xCoord>358</xCoord>
					<yCoord>300</yCoord>
					</edgeMap>
					<edgeMap>
					<xCoord>359</xCoord>
					<yCoord>300</yCoord>
					</edgeMap>
					<edgeMap>
					<xCoord>360</xCoord>
					<yCoord>300</yCoord>
					</edgeMap>
					<edgeMap>
					<xCoord>361</xCoord>
					<yCoord>299</yCoord>
					</edgeMap>
					<edgeMap>
					<xCoord>362</xCoord>
					<yCoord>299</yCoord>
					</edgeMap>
					<edgeMap>
					<xCoord>363</xCoord>
					<yCoord>299</yCoord>
					</edgeMap>
					<edgeMap>
					<xCoord>364</xCoord>
					<yCoord>298</yCoord>
					</edgeMap>
					<edgeMap>
					<xCoord>365</xCoord>
					<yCoord>298</yCoord>
					</edgeMap>
					<edgeMap>
					<xCoord>366</xCoord>
					<yCoord>298</yCoord>
					</edgeMap>
					<edgeMap>
					<xCoord>367</xCoord>
					<yCoord>298</yCoord>
					</edgeMap>
					<edgeMap>
					<xCoord>368</xCoord>
					<yCoord>297</yCoord>
					</edgeMap>
					<edgeMap>
					<xCoord>369</xCoord>
					<yCoord>298</yCoord>
					</edgeMap>
					<edgeMap>
					<xCoord>370</xCoord>
					<yCoord>298</yCoord>
					</edgeMap>
					<edgeMap>
					<xCoord>371</xCoord>
					<yCoord>298</yCoord>
					</edgeMap>
					<edgeMap>
					<xCoord>372</xCoord>
					<yCoord>298</yCoord>
					</edgeMap>
					<edgeMap>
					<xCoord>373</xCoord>
					<yCoord>298</yCoord>
					</edgeMap>
					<edgeMap>
					<xCoord>374</xCoord>
					<yCoord>298</yCoord>
					</edgeMap>
					<edgeMap>
					<xCoord>375</xCoord>
					<yCoord>298</yCoord>
					</edgeMap>
					<edgeMap>
					<xCoord>376</xCoord>
					<yCoord>298</yCoord>
					</edgeMap>
					<edgeMap>
					<xCoord>377</xCoord>
					<yCoord>299</yCoord>
					</edgeMap>
					<edgeMap>
					<xCoord>377</xCoord>
					<yCoord>300</yCoord>
					</edgeMap>
					<edgeMap>
					<xCoord>377</xCoord>
					<yCoord>301</yCoord>
					</edgeMap>
					<edgeMap>
					<xCoord>378</xCoord>
					<yCoord>302</yCoord>
					</edgeMap>
					<edgeMap>
					<xCoord>378</xCoord>
					<yCoord>303</yCoord>
					</edgeMap>
					<edgeMap>
					<xCoord>379</xCoord>
					<yCoord>304</yCoord>
					</edgeMap>
					<edgeMap>
					<xCoord>379</xCoord>
					<yCoord>305</yCoord>
					</edgeMap>
					<edgeMap>
					<xCoord>378</xCoord>
					<yCoord>306</yCoord>
					</edgeMap>
					<edgeMap>
					<xCoord>378</xCoord>
					<yCoord>307</yCoord>
					</edgeMap>
					<edgeMap>
					<xCoord>379</xCoord>
					<yCoord>308</yCoord>
					</edgeMap>
					<edgeMap>
					<xCoord>379</xCoord>
					<yCoord>309</yCoord>
					</edgeMap>
					<edgeMap>
					<xCoord>379</xCoord>
					<yCoord>310</yCoord>
					</edgeMap>
					<edgeMap>
					<xCoord>379</xCoord>
					<yCoord>311</yCoord>
					</edgeMap>
					<edgeMap>
					<xCoord>378</xCoord>
					<yCoord>311</yCoord>
					</edgeMap>
					<edgeMap>
					<xCoord>377</xCoord>
					<yCoord>312</yCoord>
					</edgeMap>
					<edgeMap>
					<xCoord>376</xCoord>
					<yCoord>313</yCoord>
					</edgeMap>
					<edgeMap>
					<xCoord>375</xCoord>
					<yCoord>314</yCoord>
					</edgeMap>
					<edgeMap>
					<xCoord>374</xCoord>
					<yCoord>314</yCoord>
					</edgeMap>
					<edgeMap>
					<xCoord>374</xCoord>
					<yCoord>315</yCoord>
					</edgeMap>
					<edgeMap>
					<xCoord>374</xCoord>
					<yCoord>316</yCoord>
					</edgeMap>
					<edgeMap>
					<xCoord>375</xCoord>
					<yCoord>317</yCoord>
					</edgeMap>
					<edgeMap>
					<xCoord>375</xCoord>
					<yCoord>318</yCoord>
					</edgeMap>
					<edgeMap>
					<xCoord>374</xCoord>
					<yCoord>319</yCoord>
					</edgeMap>
					<edgeMap>
					<xCoord>373</xCoord>
					<yCoord>320</yCoord>
					</edgeMap>
					<edgeMap>
					<xCoord>372</xCoord>
					<yCoord>321</yCoord>
					</edgeMap>
					<edgeMap>
					<xCoord>371</xCoord>
					<yCoord>321</yCoord>
					</edgeMap>
					<edgeMap>
					<xCoord>370</xCoord>
					<yCoord>322</yCoord>
					</edgeMap>
					<edgeMap>
					<xCoord>369</xCoord>
					<yCoord>323</yCoord>
					</edgeMap>
					<edgeMap>
					<xCoord>368</xCoord>
					<yCoord>323</yCoord>
					</edgeMap>
					<edgeMap>
					<xCoord>367</xCoord>
					<yCoord>324</yCoord>
					</edgeMap>
					<edgeMap>
					<xCoord>366</xCoord>
					<yCoord>325</yCoord>
					</edgeMap>
					<edgeMap>
					<xCoord>365</xCoord>
					<yCoord>325</yCoord>
					</edgeMap>
					<edgeMap>
					<xCoord>364</xCoord>
					<yCoord>325</yCoord>
					</edgeMap>
					<edgeMap>
					<xCoord>363</xCoord>
					<yCoord>325</yCoord>
					</edgeMap>
					<edgeMap>
					<xCoord>362</xCoord>
					<yCoord>324</yCoord>
					</edgeMap>
					<edgeMap>
					<xCoord>361</xCoord>
					<yCoord>324</yCoord>
					</edgeMap>
					<edgeMap>
					<xCoord>360</xCoord>
					<yCoord>323</yCoord>
					</edgeMap>
					<edgeMap>
					<xCoord>359</xCoord>
					<yCoord>322</yCoord>
					</edgeMap>
					<edgeMap>
					<xCoord>358</xCoord>
					<yCoord>321</yCoord>
					</edgeMap>
					<edgeMap>
					<xCoord>357</xCoord>
					<yCoord>320</yCoord>
					</edgeMap>
					<edgeMap>
					<xCoord>356</xCoord>
					<yCoord>319</yCoord>
					</edgeMap>
					<edgeMap>
					<xCoord>355</xCoord>
					<yCoord>318</yCoord>
					</edgeMap>
					<edgeMap>
					<xCoord>355</xCoord>
					<yCoord>317</yCoord>
					</edgeMap>
					<edgeMap>
					<xCoord>354</xCoord>
					<yCoord>316</yCoord>
					</edgeMap>
					<edgeMap>
					<xCoord>353</xCoord>
					<yCoord>316</yCoord>
					</edgeMap>
					<edgeMap>
					<xCoord>352</xCoord>
					<yCoord>316</yCoord>
					</edgeMap>
					<edgeMap>
					<xCoord>352</xCoord>
					<yCoord>315</yCoord>
					</edgeMap>
					<edgeMap>
					<xCoord>352</xCoord>
					<yCoord>314</yCoord>
					</edgeMap>
					<edgeMap>
					<xCoord>352</xCoord>
					<yCoord>313</yCoord>
					</edgeMap>
					<edgeMap>
					<xCoord>352</xCoord>
					<yCoord>312</yCoord>
					</edgeMap>
					<edgeMap>
					<xCoord>352</xCoord>
					<yCoord>311</yCoord>
					</edgeMap>
					<edgeMap>
					<xCoord>352</xCoord>
					<yCoord>310</yCoord>
					</edgeMap>
					<edgeMap>
					<xCoord>352</xCoord>
					<yCoord>309</yCoord>
					</edgeMap>
					<edgeMap>
					<xCoord>352</xCoord>
					<yCoord>308</yCoord>
					</edgeMap>
					<edgeMap>
					<xCoord>352</xCoord>
					<yCoord>307</yCoord>
					</edgeMap>
					<edgeMap>
					<xCoord>353</xCoord>
					<yCoord>307</yCoord>
					</edgeMap>
				</roi>
				<roi>
					<imageZposition>-46.310001</imageZposition>
					<imageSOP_UID>1.3.6.1.4.1.14519.5.2.1.6279.6001.227153605291883957203043557631</imageSOP_UID>
					<inclusion>TRUE</inclusion>
					<edgeMap>
					<xCoord>353</xCoord>
					<yCoord>315</yCoord>
					</edgeMap>
					<edgeMap>
					<xCoord>352</xCoord>
					<yCoord>315</yCoord>
					</edgeMap>
					<edgeMap>
					<xCoord>351</xCoord>
					<yCoord>315</yCoord>
					</edgeMap>
					<edgeMap>
					<xCoord>350</xCoord>
					<yCoord>314</yCoord>
					</edgeMap>
					<edgeMap>
					<xCoord>349</xCoord>
					<yCoord>314</yCoord>
					</edgeMap>
					<edgeMap>
					<xCoord>349</xCoord>
					<yCoord>313</yCoord>
					</edgeMap>
					<edgeMap>
					<xCoord>349</xCoord>
					<yCoord>312</yCoord>
					</edgeMap>
					<edgeMap>
					<xCoord>349</xCoord>
					<yCoord>311</yCoord>
					</edgeMap>
					<edgeMap>
					<xCoord>348</xCoord>
					<yCoord>310</yCoord>
					</edgeMap>
					<edgeMap>
					<xCoord>348</xCoord>
					<yCoord>309</yCoord>
					</edgeMap>
					<edgeMap>
					<xCoord>348</xCoord>
					<yCoord>308</yCoord>
					</edgeMap>
					<edgeMap>
					<xCoord>348</xCoord>
					<yCoord>307</yCoord>
					</edgeMap>
					<edgeMap>
					<xCoord>348</xCoord>
					<yCoord>306</yCoord>
					</edgeMap>
					<edgeMap>
					<xCoord>348</xCoord>
					<yCoord>305</yCoord>
					</edgeMap>
					<edgeMap>
					<xCoord>349</xCoord>
					<yCoord>304</yCoord>
					</edgeMap>
					<edgeMap>
					<xCoord>349</xCoord>
					<yCoord>303</yCoord>
					</edgeMap>
					<edgeMap>
					<xCoord>350</xCoord>
					<yCoord>302</yCoord>
					</edgeMap>
					<edgeMap>
					<xCoord>351</xCoord>
					<yCoord>301</yCoord>
					</edgeMap>
					<edgeMap>
					<xCoord>352</xCoord>
					<yCoord>301</yCoord>
					</edgeMap>
					<edgeMap>
					<xCoord>353</xCoord>
					<yCoord>300</yCoord>
					</edgeMap>
					<edgeMap>
					<xCoord>354</xCoord>
					<yCoord>299</yCoord>
					</edgeMap>
					<edgeMap>
					<xCoord>355</xCoord>
					<yCoord>298</yCoord>
					</edgeMap>
					<edgeMap>
					<xCoord>356</xCoord>
					<yCoord>298</yCoord>
					</edgeMap>
					<edgeMap>
					<xCoord>357</xCoord>
					<yCoord>297</yCoord>
					</edgeMap>
					<edgeMap>
					<xCoord>358</xCoord>
					<yCoord>297</yCoord>
					</edgeMap>
					<edgeMap>
					<xCoord>359</xCoord>
					<yCoord>297</yCoord>
					</edgeMap>
					<edgeMap>
					<xCoord>360</xCoord>
					<yCoord>297</yCoord>
					</edgeMap>
					<edgeMap>
					<xCoord>361</xCoord>
					<yCoord>296</yCoord>
					</edgeMap>
					<edgeMap>
					<xCoord>362</xCoord>
					<yCoord>296</yCoord>
					</edgeMap>
					<edgeMap>
					<xCoord>363</xCoord>
					<yCoord>296</yCoord>
					</edgeMap>
					<edgeMap>
					<xCoord>364</xCoord>
					<yCoord>296</yCoord>
					</edgeMap>
					<edgeMap>
					<xCoord>365</xCoord>
					<yCoord>296</yCoord>
					</edgeMap>
					<edgeMap>
					<xCoord>366</xCoord>
					<yCoord>296</yCoord>
					</edgeMap>
					<edgeMap>
					<xCoord>367</xCoord>
					<yCoord>296</yCoord>
					</edgeMap>
					<edgeMap>
					<xCoord>368</xCoord>
					<yCoord>296</yCoord>
					</edgeMap>
					<edgeMap>
					<xCoord>369</xCoord>
					<yCoord>296</yCoord>
					</edgeMap>
					<edgeMap>
					<xCoord>370</xCoord>
					<yCoord>297</yCoord>
					</edgeMap>
					<edgeMap>
					<xCoord>371</xCoord>
					<yCoord>297</yCoord>
					</edgeMap>
					<edgeMap>
					<xCoord>372</xCoord>
					<yCoord>297</yCoord>
					</edgeMap>
					<edgeMap>
					<xCoord>373</xCoord>
					<yCoord>297</yCoord>
					</edgeMap>
					<edgeMap>
					<xCoord>374</xCoord>
					<yCoord>297</yCoord>
					</edgeMap>
					<edgeMap>
					<xCoord>375</xCoord>
					<yCoord>298</yCoord>
					</edgeMap>
					<edgeMap>
					<xCoord>376</xCoord>
					<yCoord>298</yCoord>
					</edgeMap>
					<edgeMap>
					<xCoord>377</xCoord>
					<yCoord>299</yCoord>
					</edgeMap>
					<edgeMap>
					<xCoord>377</xCoord>
					<yCoord>300</yCoord>
					</edgeMap>
					<edgeMap>
					<xCoord>378</xCoord>
					<yCoord>301</yCoord>
					</edgeMap>
					<edgeMap>
					<xCoord>378</xCoord>
					<yCoord>302</yCoord>
					</edgeMap>
					<edgeMap>
					<xCoord>379</xCoord>
					<yCoord>302</yCoord>
					</edgeMap>
					<edgeMap>
					<xCoord>379</xCoord>
					<yCoord>303</yCoord>
					</edgeMap>
					<edgeMap>
					<xCoord>379</xCoord>
					<yCoord>304</yCoord>
					</edgeMap>
					<edgeMap>
					<xCoord>379</xCoord>
					<yCoord>305</yCoord>
					</edgeMap>
					<edgeMap>
					<xCoord>379</xCoord>
					<yCoord>306</yCoord>
					</edgeMap>
					<edgeMap>
					<xCoord>379</xCoord>
					<yCoord>307</yCoord>
					</edgeMap>
					<edgeMap>
					<xCoord>379</xCoord>
					<yCoord>308</yCoord>
					</edgeMap>
					<edgeMap>
					<xCoord>379</xCoord>
					<yCoord>309</yCoord>
					</edgeMap>
					<edgeMap>
					<xCoord>379</xCoord>
					<yCoord>310</yCoord>
					</edgeMap>
					<edgeMap>
					<xCoord>379</xCoord>
					<yCoord>311</yCoord>
					</edgeMap>
					<edgeMap>
					<xCoord>379</xCoord>
					<yCoord>312</yCoord>
					</edgeMap>
					<edgeMap>
					<xCoord>379</xCoord>
					<yCoord>313</yCoord>
					</edgeMap>
					<edgeMap>
					<xCoord>379</xCoord>
					<yCoord>314</yCoord>
					</edgeMap>
					<edgeMap>
					<xCoord>380</xCoord>
					<yCoord>315</yCoord>
					</edgeMap>
					<edgeMap>
					<xCoord>380</xCoord>
					<yCoord>316</yCoord>
					</edgeMap>
					<edgeMap>
					<xCoord>380</xCoord>
					<yCoord>317</yCoord>
					</edgeMap>
					<edgeMap>
					<xCoord>379</xCoord>
					<yCoord>317</yCoord>
					</edgeMap>
					<edgeMap>
					<xCoord>378</xCoord>
					<yCoord>317</yCoord>
					</edgeMap>
					<edgeMap>
					<xCoord>377</xCoord>
					<yCoord>317</yCoord>
					</edgeMap>
					<edgeMap>
					<xCoord>376</xCoord>
					<yCoord>318</yCoord>
					</edgeMap>
					<edgeMap>
					<xCoord>376</xCoord>
					<yCoord>319</yCoord>
					</edgeMap>
					<edgeMap>
					<xCoord>375</xCoord>
					<yCoord>320</yCoord>
					</edgeMap>
					<edgeMap>
					<xCoord>375</xCoord>
					<yCoord>321</yCoord>
					</edgeMap>
					<edgeMap>
					<xCoord>374</xCoord>
					<yCoord>322</yCoord>
					</edgeMap>
					<edgeMap>
					<xCoord>373</xCoord>
					<yCoord>323</yCoord>
					</edgeMap>
					<edgeMap>
					<xCoord>373</xCoord>
					<yCoord>324</yCoord>
					</edgeMap>
					<edgeMap>
					<xCoord>372</xCoord>
					<yCoord>325</yCoord>
					</edgeMap>
					<edgeMap>
					<xCoord>371</xCoord>
					<yCoord>325</yCoord>
					</edgeMap>
					<edgeMap>
					<xCoord>370</xCoord>
					<yCoord>325</yCoord>
					</edgeMap>
					<edgeMap>
					<xCoord>369</xCoord>
					<yCoord>326</yCoord>
					</edgeMap>
					<edgeMap>
					<xCoord>368</xCoord>
					<yCoord>326</yCoord>
					</edgeMap>
					<edgeMap>
					<xCoord>367</xCoord>
					<yCoord>326</yCoord>
					</edgeMap>
					<edgeMap>
					<xCoord>366</xCoord>
					<yCoord>326</yCoord>
					</edgeMap>
					<edgeMap>
					<xCoord>365</xCoord>
					<yCoord>326</yCoord>
					</edgeMap>
					<edgeMap>
					<xCoord>364</xCoord>
					<yCoord>326</yCoord>
					</edgeMap>
					<edgeMap>
					<xCoord>363</xCoord>
					<yCoord>325</yCoord>
					</edgeMap>
					<edgeMap>
					<xCoord>362</xCoord>
					<yCoord>325</yCoord>
					</edgeMap>
					<edgeMap>
					<xCoord>361</xCoord>
					<yCoord>325</yCoord>
					</edgeMap>
					<edgeMap>
					<xCoord>361</xCoord>
					<yCoord>324</yCoord>
					</edgeMap>
					<edgeMap>
					<xCoord>360</xCoord>
					<yCoord>323</yCoord>
					</edgeMap>
					<edgeMap>
					<xCoord>359</xCoord>
					<yCoord>322</yCoord>
					</edgeMap>
					<edgeMap>
					<xCoord>358</xCoord>
					<yCoord>322</yCoord>
					</edgeMap>
					<edgeMap>
					<xCoord>358</xCoord>
					<yCoord>321</yCoord>
					</edgeMap>
					<edgeMap>
					<xCoord>357</xCoord>
					<yCoord>320</yCoord>
					</edgeMap>
					<edgeMap>
					<xCoord>356</xCoord>
					<yCoord>319</yCoord>
					</edgeMap>
					<edgeMap>
					<xCoord>356</xCoord>
					<yCoord>318</yCoord>
					</edgeMap>
					<edgeMap>
					<xCoord>355</xCoord>
					<yCoord>317</yCoord>
					</edgeMap>
					<edgeMap>
					<xCoord>354</xCoord>
					<yCoord>317</yCoord>
					</edgeMap>
					<edgeMap>
					<xCoord>353</xCoord>
					<yCoord>316</yCoord>
					</edgeMap>
					<edgeMap>
					<xCoord>353</xCoord>
					<yCoord>315</yCoord>
					</edgeMap>
				</roi>
				<roi>
					<imageZposition>-48.810001</imageZposition>
					<imageSOP_UID>1.3.6.1.4.1.14519.5.2.1.6279.6001.118473604283318468400049438975</imageSOP_UID>
					<inclusion>TRUE</inclusion>
					<edgeMap>
					<xCoord>352</xCoord>
					<yCoord>301</yCoord>
					</edgeMap>
					<edgeMap>
					<xCoord>352</xCoord>
					<yCoord>300</yCoord>
					</edgeMap>
					<edgeMap>
					<xCoord>353</xCoord>
					<yCoord>299</yCoord>
					</edgeMap>
					<edgeMap>
					<xCoord>354</xCoord>
					<yCoord>298</yCoord>
					</edgeMap>
					<edgeMap>
					<xCoord>354</xCoord>
					<yCoord>297</yCoord>
					</edgeMap>
					<edgeMap>
					<xCoord>355</xCoord>
					<yCoord>296</yCoord>
					</edgeMap>
					<edgeMap>
					<xCoord>356</xCoord>
					<yCoord>296</yCoord>
					</edgeMap>
					<edgeMap>
					<xCoord>357</xCoord>
					<yCoord>296</yCoord>
					</edgeMap>
					<edgeMap>
					<xCoord>358</xCoord>
					<yCoord>296</yCoord>
					</edgeMap>
					<edgeMap>
					<xCoord>359</xCoord>
					<yCoord>297</yCoord>
					</edgeMap>
					<edgeMap>
					<xCoord>360</xCoord>
					<yCoord>297</yCoord>
					</edgeMap>
					<edgeMap>
					<xCoord>360</xCoord>
					<yCoord>296</yCoord>
					</edgeMap>
					<edgeMap>
					<xCoord>360</xCoord>
					<yCoord>295</yCoord>
					</edgeMap>
					<edgeMap>
					<xCoord>361</xCoord>
					<yCoord>294</yCoord>
					</edgeMap>
					<edgeMap>
					<xCoord>361</xCoord>
					<yCoord>293</yCoord>
					</edgeMap>
					<edgeMap>
					<xCoord>362</xCoord>
					<yCoord>294</yCoord>
					</edgeMap>
					<edgeMap>
					<xCoord>363</xCoord>
					<yCoord>294</yCoord>
					</edgeMap>
					<edgeMap>
					<xCoord>364</xCoord>
					<yCoord>295</yCoord>
					</edgeMap>
					<edgeMap>
					<xCoord>365</xCoord>
					<yCoord>295</yCoord>
					</edgeMap>
					<edgeMap>
					<xCoord>366</xCoord>
					<yCoord>295</yCoord>
					</edgeMap>
					<edgeMap>
					<xCoord>367</xCoord>
					<yCoord>296</yCoord>
					</edgeMap>
					<edgeMap>
					<xCoord>368</xCoord>
					<yCoord>297</yCoord>
					</edgeMap>
					<edgeMap>
					<xCoord>369</xCoord>
					<yCoord>297</yCoord>
					</edgeMap>
					<edgeMap>
					<xCoord>370</xCoord>
					<yCoord>297</yCoord>
					</edgeMap>
					<edgeMap>
					<xCoord>371</xCoord>
					<yCoord>297</yCoord>
					</edgeMap>
					<edgeMap>
					<xCoord>372</xCoord>
					<yCoord>297</yCoord>
					</edgeMap>
					<edgeMap>
					<xCoord>373</xCoord>
					<yCoord>297</yCoord>
					</edgeMap>
					<edgeMap>
					<xCoord>374</xCoord>
					<yCoord>298</yCoord>
					</edgeMap>
					<edgeMap>
					<xCoord>375</xCoord>
					<yCoord>298</yCoord>
					</edgeMap>
					<edgeMap>
					<xCoord>376</xCoord>
					<yCoord>298</yCoord>
					</edgeMap>
					<edgeMap>
					<xCoord>377</xCoord>
					<yCoord>299</yCoord>
					</edgeMap>
					<edgeMap>
					<xCoord>378</xCoord>
					<yCoord>300</yCoord>
					</edgeMap>
					<edgeMap>
					<xCoord>378</xCoord>
					<yCoord>301</yCoord>
					</edgeMap>
					<edgeMap>
					<xCoord>379</xCoord>
					<yCoord>302</yCoord>
					</edgeMap>
					<edgeMap>
					<xCoord>379</xCoord>
					<yCoord>303</yCoord>
					</edgeMap>
					<edgeMap>
					<xCoord>379</xCoord>
					<yCoord>304</yCoord>
					</edgeMap>
					<edgeMap>
					<xCoord>378</xCoord>
					<yCoord>305</yCoord>
					</edgeMap>
					<edgeMap>
					<xCoord>378</xCoord>
					<yCoord>306</yCoord>
					</edgeMap>
					<edgeMap>
					<xCoord>378</xCoord>
					<yCoord>307</yCoord>
					</edgeMap>
					<edgeMap>
					<xCoord>379</xCoord>
					<yCoord>308</yCoord>
					</edgeMap>
					<edgeMap>
					<xCoord>379</xCoord>
					<yCoord>309</yCoord>
					</edgeMap>
					<edgeMap>
					<xCoord>379</xCoord>
					<yCoord>310</yCoord>
					</edgeMap>
					<edgeMap>
					<xCoord>380</xCoord>
					<yCoord>311</yCoord>
					</edgeMap>
					<edgeMap>
					<xCoord>379</xCoord>
					<yCoord>312</yCoord>
					</edgeMap>
					<edgeMap>
					<xCoord>378</xCoord>
					<yCoord>313</yCoord>
					</edgeMap>
					<edgeMap>
					<xCoord>378</xCoord>
					<yCoord>314</yCoord>
					</edgeMap>
					<edgeMap>
					<xCoord>377</xCoord>
					<yCoord>315</yCoord>
					</edgeMap>
					<edgeMap>
					<xCoord>376</xCoord>
					<yCoord>316</yCoord>
					</edgeMap>
					<edgeMap>
					<xCoord>376</xCoord>
					<yCoord>317</yCoord>
					</edgeMap>
					<edgeMap>
					<xCoord>375</xCoord>
					<yCoord>317</yCoord>
					</edgeMap>
					<edgeMap>
					<xCoord>374</xCoord>
					<yCoord>318</yCoord>
					</edgeMap>
					<edgeMap>
					<xCoord>373</xCoord>
					<yCoord>318</yCoord>
					</edgeMap>
					<edgeMap>
					<xCoord>372</xCoord>
					<yCoord>319</yCoord>
					</edgeMap>
					<edgeMap>
					<xCoord>372</xCoord>
					<yCoord>320</yCoord>
					</edgeMap>
					<edgeMap>
					<xCoord>372</xCoord>
					<yCoord>321</yCoord>
					</edgeMap>
					<edgeMap>
					<xCoord>372</xCoord>
					<yCoord>322</yCoord>
					</edgeMap>
					<edgeMap>
					<xCoord>371</xCoord>
					<yCoord>323</yCoord>
					</edgeMap>
					<edgeMap>
					<xCoord>371</xCoord>
					<yCoord>324</yCoord>
					</edgeMap>
					<edgeMap>
					<xCoord>371</xCoord>
					<yCoord>325</yCoord>
					</edgeMap>
					<edgeMap>
					<xCoord>370</xCoord>
					<yCoord>326</yCoord>
					</edgeMap>
					<edgeMap>
					<xCoord>369</xCoord>
					<yCoord>326</yCoord>
					</edgeMap>
					<edgeMap>
					<xCoord>368</xCoord>
					<yCoord>327</yCoord>
					</edgeMap>
					<edgeMap>
					<xCoord>367</xCoord>
					<yCoord>327</yCoord>
					</edgeMap>
					<edgeMap>
					<xCoord>366</xCoord>
					<yCoord>327</yCoord>
					</edgeMap>
					<edgeMap>
					<xCoord>365</xCoord>
					<yCoord>327</yCoord>
					</edgeMap>
					<edgeMap>
					<xCoord>364</xCoord>
					<yCoord>326</yCoord>
					</edgeMap>
					<edgeMap>
					<xCoord>363</xCoord>
					<yCoord>326</yCoord>
					</edgeMap>
					<edgeMap>
					<xCoord>362</xCoord>
					<yCoord>326</yCoord>
					</edgeMap>
					<edgeMap>
					<xCoord>361</xCoord>
					<yCoord>325</yCoord>
					</edgeMap>
					<edgeMap>
					<xCoord>360</xCoord>
					<yCoord>325</yCoord>
					</edgeMap>
					<edgeMap>
					<xCoord>359</xCoord>
					<yCoord>324</yCoord>
					</edgeMap>
					<edgeMap>
					<xCoord>358</xCoord>
					<yCoord>323</yCoord>
					</edgeMap>
					<edgeMap>
					<xCoord>358</xCoord>
					<yCoord>322</yCoord>
					</edgeMap>
					<edgeMap>
					<xCoord>358</xCoord>
					<yCoord>321</yCoord>
					</edgeMap>
					<edgeMap>
					<xCoord>357</xCoord>
					<yCoord>320</yCoord>
					</edgeMap>
					<edgeMap>
					<xCoord>357</xCoord>
					<yCoord>319</yCoord>
					</edgeMap>
					<edgeMap>
					<xCoord>356</xCoord>
					<yCoord>318</yCoord>
					</edgeMap>
					<edgeMap>
					<xCoord>355</xCoord>
					<yCoord>317</yCoord>
					</edgeMap>
					<edgeMap>
					<xCoord>354</xCoord>
					<yCoord>317</yCoord>
					</edgeMap>
					<edgeMap>
					<xCoord>353</xCoord>
					<yCoord>316</yCoord>
					</edgeMap>
					<edgeMap>
					<xCoord>352</xCoord>
					<yCoord>316</yCoord>
					</edgeMap>
					<edgeMap>
					<xCoord>351</xCoord>
					<yCoord>315</yCoord>
					</edgeMap>
					<edgeMap>
					<xCoord>350</xCoord>
					<yCoord>315</yCoord>
					</edgeMap>
					<edgeMap>
					<xCoord>349</xCoord>
					<yCoord>314</yCoord>
					</edgeMap>
					<edgeMap>
					<xCoord>348</xCoord>
					<yCoord>314</yCoord>
					</edgeMap>
					<edgeMap>
					<xCoord>348</xCoord>
					<yCoord>313</yCoord>
					</edgeMap>
					<edgeMap>
					<xCoord>347</xCoord>
					<yCoord>312</yCoord>
					</edgeMap>
					<edgeMap>
					<xCoord>347</xCoord>
					<yCoord>311</yCoord>
					</edgeMap>
					<edgeMap>
					<xCoord>347</xCoord>
					<yCoord>310</yCoord>
					</edgeMap>
					<edgeMap>
					<xCoord>348</xCoord>
					<yCoord>309</yCoord>
					</edgeMap>
					<edgeMap>
					<xCoord>348</xCoord>
					<yCoord>308</yCoord>
					</edgeMap>
					<edgeMap>
					<xCoord>348</xCoord>
					<yCoord>307</yCoord>
					</edgeMap>
					<edgeMap>
					<xCoord>348</xCoord>
					<yCoord>306</yCoord>
					</edgeMap>
					<edgeMap>
					<xCoord>349</xCoord>
					<yCoord>305</yCoord>
					</edgeMap>
					<edgeMap>
					<xCoord>349</xCoord>
					<yCoord>304</yCoord>
					</edgeMap>
					<edgeMap>
					<xCoord>349</xCoord>
					<yCoord>303</yCoord>
					</edgeMap>
					<edgeMap>
					<xCoord>350</xCoord>
					<yCoord>302</yCoord>
					</edgeMap>
					<edgeMap>
					<xCoord>351</xCoord>
					<yCoord>301</yCoord>
					</edgeMap>
					<edgeMap>
					<xCoord>352</xCoord>
					<yCoord>301</yCoord>
					</edgeMap>
				</roi>
				<roi>
					<imageZposition>-51.310001</imageZposition>
					<imageSOP_UID>1.3.6.1.4.1.14519.5.2.1.6279.6001.295611888457658630398461004005</imageSOP_UID>
					<inclusion>TRUE</inclusion>
					<edgeMap>
					<xCoord>352</xCoord>
					<yCoord>302</yCoord>
					</edgeMap>
					<edgeMap>
					<xCoord>352</xCoord>
					<yCoord>301</yCoord>
					</edgeMap>
					<edgeMap>
					<xCoord>353</xCoord>
					<yCoord>300</yCoord>
					</edgeMap>
					<edgeMap>
					<xCoord>354</xCoord>
					<yCoord>299</yCoord>
					</edgeMap>
					<edgeMap>
					<xCoord>354</xCoord>
					<yCoord>298</yCoord>
					</edgeMap>
					<edgeMap>
					<xCoord>355</xCoord>
					<yCoord>297</yCoord>
					</edgeMap>
					<edgeMap>
					<xCoord>356</xCoord>
					<yCoord>297</yCoord>
					</edgeMap>
					<edgeMap>
					<xCoord>357</xCoord>
					<yCoord>296</yCoord>
					</edgeMap>
					<edgeMap>
					<xCoord>358</xCoord>
					<yCoord>297</yCoord>
					</edgeMap>
					<edgeMap>
					<xCoord>359</xCoord>
					<yCoord>297</yCoord>
					</edgeMap>
					<edgeMap>
					<xCoord>360</xCoord>
					<yCoord>297</yCoord>
					</edgeMap>
					<edgeMap>
					<xCoord>361</xCoord>
					<yCoord>297</yCoord>
					</edgeMap>
					<edgeMap>
					<xCoord>362</xCoord>
					<yCoord>298</yCoord>
					</edgeMap>
					<edgeMap>
					<xCoord>363</xCoord>
					<yCoord>298</yCoord>
					</edgeMap>
					<edgeMap>
					<xCoord>364</xCoord>
					<yCoord>298</yCoord>
					</edgeMap>
					<edgeMap>
					<xCoord>365</xCoord>
					<yCoord>298</yCoord>
					</edgeMap>
					<edgeMap>
					<xCoord>366</xCoord>
					<yCoord>297</yCoord>
					</edgeMap>
					<edgeMap>
					<xCoord>367</xCoord>
					<yCoord>297</yCoord>
					</edgeMap>
					<edgeMap>
					<xCoord>368</xCoord>
					<yCoord>297</yCoord>
					</edgeMap>
					<edgeMap>
					<xCoord>369</xCoord>
					<yCoord>297</yCoord>
					</edgeMap>
					<edgeMap>
					<xCoord>370</xCoord>
					<yCoord>298</yCoord>
					</edgeMap>
					<edgeMap>
					<xCoord>371</xCoord>
					<yCoord>298</yCoord>
					</edgeMap>
					<edgeMap>
					<xCoord>372</xCoord>
					<yCoord>298</yCoord>
					</edgeMap>
					<edgeMap>
					<xCoord>373</xCoord>
					<yCoord>298</yCoord>
					</edgeMap>
					<edgeMap>
					<xCoord>374</xCoord>
					<yCoord>298</yCoord>
					</edgeMap>
					<edgeMap>
					<xCoord>375</xCoord>
					<yCoord>299</yCoord>
					</edgeMap>
					<edgeMap>
					<xCoord>376</xCoord>
					<yCoord>300</yCoord>
					</edgeMap>
					<edgeMap>
					<xCoord>377</xCoord>
					<yCoord>301</yCoord>
					</edgeMap>
					<edgeMap>
					<xCoord>377</xCoord>
					<yCoord>302</yCoord>
					</edgeMap>
					<edgeMap>
					<xCoord>377</xCoord>
					<yCoord>303</yCoord>
					</edgeMap>
					<edgeMap>
					<xCoord>377</xCoord>
					<yCoord>304</yCoord>
					</edgeMap>
					<edgeMap>
					<xCoord>377</xCoord>
					<yCoord>305</yCoord>
					</edgeMap>
					<edgeMap>
					<xCoord>377</xCoord>
					<yCoord>306</yCoord>
					</edgeMap>
					<edgeMap>
					<xCoord>377</xCoord>
					<yCoord>307</yCoord>
					</edgeMap>
					<edgeMap>
					<xCoord>377</xCoord>
					<yCoord>308</yCoord>
					</edgeMap>
					<edgeMap>
					<xCoord>377</xCoord>
					<yCoord>309</yCoord>
					</edgeMap>
					<edgeMap>
					<xCoord>377</xCoord>
					<yCoord>310</yCoord>
					</edgeMap>
					<edgeMap>
					<xCoord>377</xCoord>
					<yCoord>311</yCoord>
					</edgeMap>
					<edgeMap>
					<xCoord>376</xCoord>
					<yCoord>312</yCoord>
					</edgeMap>
					<edgeMap>
					<xCoord>377</xCoord>
					<yCoord>312</yCoord>
					</edgeMap>
					<edgeMap>
					<xCoord>376</xCoord>
					<yCoord>313</yCoord>
					</edgeMap>
					<edgeMap>
					<xCoord>376</xCoord>
					<yCoord>314</yCoord>
					</edgeMap>
					<edgeMap>
					<xCoord>375</xCoord>
					<yCoord>315</yCoord>
					</edgeMap>
					<edgeMap>
					<xCoord>375</xCoord>
					<yCoord>316</yCoord>
					</edgeMap>
					<edgeMap>
					<xCoord>374</xCoord>
					<yCoord>317</yCoord>
					</edgeMap>
					<edgeMap>
					<xCoord>373</xCoord>
					<yCoord>318</yCoord>
					</edgeMap>
					<edgeMap>
					<xCoord>372</xCoord>
					<yCoord>318</yCoord>
					</edgeMap>
					<edgeMap>
					<xCoord>371</xCoord>
					<yCoord>319</yCoord>
					</edgeMap>
					<edgeMap>
					<xCoord>371</xCoord>
					<yCoord>320</yCoord>
					</edgeMap>
					<edgeMap>
					<xCoord>370</xCoord>
					<yCoord>321</yCoord>
					</edgeMap>
					<edgeMap>
					<xCoord>369</xCoord>
					<yCoord>322</yCoord>
					</edgeMap>
					<edgeMap>
					<xCoord>369</xCoord>
					<yCoord>323</yCoord>
					</edgeMap>
					<edgeMap>
					<xCoord>368</xCoord>
					<yCoord>324</yCoord>
					</edgeMap>
					<edgeMap>
					<xCoord>368</xCoord>
					<yCoord>325</yCoord>
					</edgeMap>
					<edgeMap>
					<xCoord>367</xCoord>
					<yCoord>325</yCoord>
					</edgeMap>
					<edgeMap>
					<xCoord>366</xCoord>
					<yCoord>325</yCoord>
					</edgeMap>
					<edgeMap>
					<xCoord>365</xCoord>
					<yCoord>325</yCoord>
					</edgeMap>
					<edgeMap>
					<xCoord>364</xCoord>
					<yCoord>325</yCoord>
					</edgeMap>
					<edgeMap>
					<xCoord>363</xCoord>
					<yCoord>325</yCoord>
					</edgeMap>
					<edgeMap>
					<xCoord>362</xCoord>
					<yCoord>324</yCoord>
					</edgeMap>
					<edgeMap>
					<xCoord>361</xCoord>
					<yCoord>324</yCoord>
					</edgeMap>
					<edgeMap>
					<xCoord>361</xCoord>
					<yCoord>323</yCoord>
					</edgeMap>
					<edgeMap>
					<xCoord>361</xCoord>
					<yCoord>322</yCoord>
					</edgeMap>
					<edgeMap>
					<xCoord>360</xCoord>
					<yCoord>322</yCoord>
					</edgeMap>
					<edgeMap>
					<xCoord>359</xCoord>
					<yCoord>321</yCoord>
					</edgeMap>
					<edgeMap>
					<xCoord>358</xCoord>
					<yCoord>321</yCoord>
					</edgeMap>
					<edgeMap>
					<xCoord>357</xCoord>
					<yCoord>321</yCoord>
					</edgeMap>
					<edgeMap>
					<xCoord>357</xCoord>
					<yCoord>320</yCoord>
					</edgeMap>
					<edgeMap>
					<xCoord>356</xCoord>
					<yCoord>319</yCoord>
					</edgeMap>
					<edgeMap>
					<xCoord>356</xCoord>
					<yCoord>318</yCoord>
					</edgeMap>
					<edgeMap>
					<xCoord>355</xCoord>
					<yCoord>317</yCoord>
					</edgeMap>
					<edgeMap>
					<xCoord>355</xCoord>
					<yCoord>316</yCoord>
					</edgeMap>
					<edgeMap>
					<xCoord>354</xCoord>
					<yCoord>316</yCoord>
					</edgeMap>
					<edgeMap>
					<xCoord>353</xCoord>
					<yCoord>315</yCoord>
					</edgeMap>
					<edgeMap>
					<xCoord>352</xCoord>
					<yCoord>314</yCoord>
					</edgeMap>
					<edgeMap>
					<xCoord>351</xCoord>
					<yCoord>314</yCoord>
					</edgeMap>
					<edgeMap>
					<xCoord>350</xCoord>
					<yCoord>313</yCoord>
					</edgeMap>
					<edgeMap>
					<xCoord>349</xCoord>
					<yCoord>313</yCoord>
					</edgeMap>
					<edgeMap>
					<xCoord>349</xCoord>
					<yCoord>312</yCoord>
					</edgeMap>
					<edgeMap>
					<xCoord>349</xCoord>
					<yCoord>311</yCoord>
					</edgeMap>
					<edgeMap>
					<xCoord>349</xCoord>
					<yCoord>310</yCoord>
					</edgeMap>
					<edgeMap>
					<xCoord>349</xCoord>
					<yCoord>309</yCoord>
					</edgeMap>
					<edgeMap>
					<xCoord>350</xCoord>
					<yCoord>308</yCoord>
					</edgeMap>
					<edgeMap>
					<xCoord>350</xCoord>
					<yCoord>307</yCoord>
					</edgeMap>
					<edgeMap>
					<xCoord>351</xCoord>
					<yCoord>306</yCoord>
					</edgeMap>
					<edgeMap>
					<xCoord>351</xCoord>
					<yCoord>305</yCoord>
					</edgeMap>
					<edgeMap>
					<xCoord>351</xCoord>
					<yCoord>304</yCoord>
					</edgeMap>
					<edgeMap>
					<xCoord>351</xCoord>
					<yCoord>303</yCoord>
					</edgeMap>
					<edgeMap>
					<xCoord>352</xCoord>
					<yCoord>302</yCoord>
					</edgeMap>
				</roi>
				<roi>
					<imageZposition>-53.810001</imageZposition>
					<imageSOP_UID>1.3.6.1.4.1.14519.5.2.1.6279.6001.225021231198705940235529515411</imageSOP_UID>
					<inclusion>TRUE</inclusion>
					<edgeMap>
					<xCoord>354</xCoord>
					<yCoord>305</yCoord>
					</edgeMap>
					<edgeMap>
					<xCoord>355</xCoord>
					<yCoord>304</yCoord>
					</edgeMap>
					<edgeMap>
					<xCoord>356</xCoord>
					<yCoord>304</yCoord>
					</edgeMap>
					<edgeMap>
					<xCoord>357</xCoord>
					<yCoord>303</yCoord>
					</edgeMap>
					<edgeMap>
					<xCoord>358</xCoord>
					<yCoord>302</yCoord>
					</edgeMap>
					<edgeMap>
					<xCoord>359</xCoord>
					<yCoord>302</yCoord>
					</edgeMap>
					<edgeMap>
					<xCoord>360</xCoord>
					<yCoord>301</yCoord>
					</edgeMap>
					<edgeMap>
					<xCoord>360</xCoord>
					<yCoord>300</yCoord>
					</edgeMap>
					<edgeMap>
					<xCoord>361</xCoord>
					<yCoord>299</yCoord>
					</edgeMap>
					<edgeMap>
					<xCoord>362</xCoord>
					<yCoord>298</yCoord>
					</edgeMap>
					<edgeMap>
					<xCoord>363</xCoord>
					<yCoord>298</yCoord>
					</edgeMap>
					<edgeMap>
					<xCoord>364</xCoord>
					<yCoord>297</yCoord>
					</edgeMap>
					<edgeMap>
					<xCoord>365</xCoord>
					<yCoord>297</yCoord>
					</edgeMap>
					<edgeMap>
					<xCoord>366</xCoord>
					<yCoord>296</yCoord>
					</edgeMap>
					<edgeMap>
					<xCoord>367</xCoord>
					<yCoord>296</yCoord>
					</edgeMap>
					<edgeMap>
					<xCoord>368</xCoord>
					<yCoord>296</yCoord>
					</edgeMap>
					<edgeMap>
					<xCoord>369</xCoord>
					<yCoord>296</yCoord>
					</edgeMap>
					<edgeMap>
					<xCoord>370</xCoord>
					<yCoord>296</yCoord>
					</edgeMap>
					<edgeMap>
					<xCoord>370</xCoord>
					<yCoord>297</yCoord>
					</edgeMap>
					<edgeMap>
					<xCoord>370</xCoord>
					<yCoord>298</yCoord>
					</edgeMap>
					<edgeMap>
					<xCoord>370</xCoord>
					<yCoord>299</yCoord>
					</edgeMap>
					<edgeMap>
					<xCoord>370</xCoord>
					<yCoord>300</yCoord>
					</edgeMap>
					<edgeMap>
					<xCoord>370</xCoord>
					<yCoord>301</yCoord>
					</edgeMap>
					<edgeMap>
					<xCoord>370</xCoord>
					<yCoord>302</yCoord>
					</edgeMap>
					<edgeMap>
					<xCoord>370</xCoord>
					<yCoord>303</yCoord>
					</edgeMap>
					<edgeMap>
					<xCoord>370</xCoord>
					<yCoord>304</yCoord>
					</edgeMap>
					<edgeMap>
					<xCoord>370</xCoord>
					<yCoord>305</yCoord>
					</edgeMap>
					<edgeMap>
					<xCoord>370</xCoord>
					<yCoord>306</yCoord>
					</edgeMap>
					<edgeMap>
					<xCoord>370</xCoord>
					<yCoord>307</yCoord>
					</edgeMap>
					<edgeMap>
					<xCoord>370</xCoord>
					<yCoord>308</yCoord>
					</edgeMap>
					<edgeMap>
					<xCoord>370</xCoord>
					<yCoord>309</yCoord>
					</edgeMap>
					<edgeMap>
					<xCoord>370</xCoord>
					<yCoord>310</yCoord>
					</edgeMap>
					<edgeMap>
					<xCoord>371</xCoord>
					<yCoord>311</yCoord>
					</edgeMap>
					<edgeMap>
					<xCoord>371</xCoord>
					<yCoord>312</yCoord>
					</edgeMap>
					<edgeMap>
					<xCoord>371</xCoord>
					<yCoord>313</yCoord>
					</edgeMap>
					<edgeMap>
					<xCoord>371</xCoord>
					<yCoord>314</yCoord>
					</edgeMap>
					<edgeMap>
					<xCoord>371</xCoord>
					<yCoord>315</yCoord>
					</edgeMap>
					<edgeMap>
					<xCoord>371</xCoord>
					<yCoord>316</yCoord>
					</edgeMap>
					<edgeMap>
					<xCoord>371</xCoord>
					<yCoord>317</yCoord>
					</edgeMap>
					<edgeMap>
					<xCoord>370</xCoord>
					<yCoord>318</yCoord>
					</edgeMap>
					<edgeMap>
					<xCoord>369</xCoord>
					<yCoord>319</yCoord>
					</edgeMap>
					<edgeMap>
					<xCoord>368</xCoord>
					<yCoord>320</yCoord>
					</edgeMap>
					<edgeMap>
					<xCoord>367</xCoord>
					<yCoord>321</yCoord>
					</edgeMap>
					<edgeMap>
					<xCoord>366</xCoord>
					<yCoord>322</yCoord>
					</edgeMap>
					<edgeMap>
					<xCoord>365</xCoord>
					<yCoord>322</yCoord>
					</edgeMap>
					<edgeMap>
					<xCoord>364</xCoord>
					<yCoord>322</yCoord>
					</edgeMap>
					<edgeMap>
					<xCoord>363</xCoord>
					<yCoord>322</yCoord>
					</edgeMap>
					<edgeMap>
					<xCoord>362</xCoord>
					<yCoord>321</yCoord>
					</edgeMap>
					<edgeMap>
					<xCoord>361</xCoord>
					<yCoord>321</yCoord>
					</edgeMap>
					<edgeMap>
					<xCoord>360</xCoord>
					<yCoord>320</yCoord>
					</edgeMap>
					<edgeMap>
					<xCoord>359</xCoord>
					<yCoord>319</yCoord>
					</edgeMap>
					<edgeMap>
					<xCoord>359</xCoord>
					<yCoord>318</yCoord>
					</edgeMap>
					<edgeMap>
					<xCoord>358</xCoord>
					<yCoord>317</yCoord>
					</edgeMap>
					<edgeMap>
					<xCoord>358</xCoord>
					<yCoord>316</yCoord>
					</edgeMap>
					<edgeMap>
					<xCoord>357</xCoord>
					<yCoord>315</yCoord>
					</edgeMap>
					<edgeMap>
					<xCoord>356</xCoord>
					<yCoord>314</yCoord>
					</edgeMap>
					<edgeMap>
					<xCoord>355</xCoord>
					<yCoord>314</yCoord>
					</edgeMap>
					<edgeMap>
					<xCoord>354</xCoord>
					<yCoord>314</yCoord>
					</edgeMap>
					<edgeMap>
					<xCoord>353</xCoord>
					<yCoord>314</yCoord>
					</edgeMap>
					<edgeMap>
					<xCoord>352</xCoord>
					<yCoord>313</yCoord>
					</edgeMap>
					<edgeMap>
					<xCoord>351</xCoord>
					<yCoord>313</yCoord>
					</edgeMap>
					<edgeMap>
					<xCoord>350</xCoord>
					<yCoord>313</yCoord>
					</edgeMap>
					<edgeMap>
					<xCoord>350</xCoord>
					<yCoord>312</yCoord>
					</edgeMap>
					<edgeMap>
					<xCoord>350</xCoord>
					<yCoord>311</yCoord>
					</edgeMap>
					<edgeMap>
					<xCoord>350</xCoord>
					<yCoord>310</yCoord>
					</edgeMap>
					<edgeMap>
					<xCoord>350</xCoord>
					<yCoord>309</yCoord>
					</edgeMap>
					<edgeMap>
					<xCoord>350</xCoord>
					<yCoord>308</yCoord>
					</edgeMap>
					<edgeMap>
					<xCoord>350</xCoord>
					<yCoord>307</yCoord>
					</edgeMap>
					<edgeMap>
					<xCoord>351</xCoord>
					<yCoord>307</yCoord>
					</edgeMap>
					<edgeMap>
					<xCoord>351</xCoord>
					<yCoord>306</yCoord>
					</edgeMap>
					<edgeMap>
					<xCoord>352</xCoord>
					<yCoord>306</yCoord>
					</edgeMap>
					<edgeMap>
					<xCoord>353</xCoord>
					<yCoord>306</yCoord>
					</edgeMap>
					<edgeMap>
					<xCoord>354</xCoord>
					<yCoord>305</yCoord>
					</edgeMap>
				</roi>
			</unblindedReadNodule>
			<unblindedReadNodule>
				<noduleID>4</noduleID>
				<roi>
					<imageZposition>-83.809998</imageZposition>
					<imageSOP_UID>1.3.6.1.4.1.14519.5.2.1.6279.6001.747713210499265037275409922097</imageSOP_UID>
					<inclusion>TRUE</inclusion>
					<edgeMap>
					<xCoord>226</xCoord>
					<yCoord>349</yCoord>
					</edgeMap>
				</roi>
			</unblindedReadNodule>
			<unblindedReadNodule>
				<noduleID>5</noduleID>
				<roi>
					<imageZposition>-83.809998</imageZposition>
					<imageSOP_UID>1.3.6.1.4.1.14519.5.2.1.6279.6001.747713210499265037275409922097</imageSOP_UID>
					<inclusion>TRUE</inclusion>
					<edgeMap>
					<xCoord>417</xCoord>
					<yCoord>324</yCoord>
					</edgeMap>
				</roi>
			</unblindedReadNodule>
	</readingSession>
</LidcReadMessage>
