# Supplementary material for: An improved V-Net lung nodule segmentation model based on pixel threshold separation and attention mechanism
Source: Sci Rep. 2024 Feb 27;14:4743. doi: 10.1038/s41598-024-55178-3 (PMC10899216; doi:10.1038/s41598-024-55178-3)
Supplement: Supplementary file 1 — Supplementary Information 1. [file 41598_2024_55178_MOESM1_ESM.zip › lidc-xml-only/tcia-lidc-xml/185/106.xml]

<?xml version="1.0" encoding="UTF-8"?>
<LidcReadMessage uid="1.3.6.1.4.1.14519.5.2.1.6279.6001.1307390674170.0" xmlns="http://www.nih.gov" xmlns:xsi="http://www.w3.org/2001/XMLSchema-instance" xsi:schemaLocation="http://www.nih.gov  http://troll.rad.med.umich.edu/lidc/LidcReadMessage.xsd">
<ResponseHeader>
<Version>1.8.1</Version>
<MessageId>-561600964</MessageId>
<DateRequest>2007-10-24</DateRequest>
<TimeRequest>09:43:34</TimeRequest>
<RequestingSite>removed</RequestingSite>
<ServicingSite>removed</ServicingSite>
<TaskDescription>Second unblinded read</TaskDescription>
<CtImageFile>removed</CtImageFile>
<SeriesInstanceUid>1.3.6.1.4.1.14519.5.2.1.6279.6001.315214756157389122376518747372</SeriesInstanceUid>
<DateService>2008-07-02</DateService>
<TimeService>04:31:26</TimeService>
<ResponseDescription>1 - Reading complete</ResponseDescription>
<StudyInstanceUID>1.3.6.1.4.1.14519.5.2.1.6279.6001.888021904600511420323095129935</StudyInstanceUID></ResponseHeader>
<readingSession>
    <annotationVersion>3.12</annotationVersion>
    <servicingRadiologistID>-1196143349</servicingRadiologistID>
    <unblindedReadNodule>
      <noduleID>Nodule 001</noduleID>
      <characteristics>
        <subtlety>4</subtlety>
        <internalStructure>1</internalStructure>
        <calcification>6</calcification>
        <sphericity>4</sphericity>
        <margin>5</margin>
        <lobulation>1</lobulation>
        <spiculation>1</spiculation>
        <texture>5</texture>
        <malignancy>3</malignancy>
      </characteristics>
      <roi>
        <imageZposition>-43.750000</imageZposition>
        <imageSOP_UID>1.3.6.1.4.1.14519.5.2.1.6279.6001.485871456748667657684495207876</imageSOP_UID>
        <inclusion>TRUE</inclusion>
        <edgeMap>
          <xCoord>309</xCoord>
          <yCoord>215</yCoord>
        </edgeMap>
        <edgeMap>
          <xCoord>308</xCoord>
          <yCoord>216</yCoord>
        </edgeMap>
        <edgeMap>
          <xCoord>307</xCoord>
          <yCoord>217</yCoord>
        </edgeMap>
        <edgeMap>
          <xCoord>307</xCoord>
          <yCoord>218</yCoord>
        </edgeMap>
        <edgeMap>
          <xCoord>308</xCoord>
          <yCoord>219</yCoord>
        </edgeMap>
        <edgeMap>
          <xCoord>309</xCoord>
          <yCoord>220</yCoord>
        </edgeMap>
        <edgeMap>
          <xCoord>310</xCoord>
          <yCoord>220</yCoord>
        </edgeMap>
        <edgeMap>
          <xCoord>311</xCoord>
          <yCoord>220</yCoord>
        </edgeMap>
        <edgeMap>
          <xCoord>312</xCoord>
          <yCoord>219</yCoord>
        </edgeMap>
        <edgeMap>
          <xCoord>312</xCoord>
          <yCoord>218</yCoord>
        </edgeMap>
        <edgeMap>
          <xCoord>312</xCoord>
          <yCoord>217</yCoord>
        </edgeMap>
        <edgeMap>
          <xCoord>311</xCoord>
          <yCoord>216</yCoord>
        </edgeMap>
        <edgeMap>
          <xCoord>310</xCoord>
          <yCoord>215</yCoord>
        </edgeMap>
        <edgeMap>
          <xCoord>309</xCoord>
          <yCoord>215</yCoord>
        </edgeMap>
      </roi>
      <roi>
        <imageZposition>-42.500000</imageZposition>
        <imageSOP_UID>1.3.6.1.4.1.14519.5.2.1.6279.6001.221275390890953119362236652534</imageSOP_UID>
        <inclusion>TRUE</inclusion>
        <edgeMap>
          <xCoord>308</xCoord>
          <yCoord>214</yCoord>
        </edgeMap>
        <edgeMap>
          <xCoord>307</xCoord>
          <yCoord>215</yCoord>
        </edgeMap>
        <edgeMap>
          <xCoord>306</xCoord>
          <yCoord>216</yCoord>
        </edgeMap>
        <edgeMap>
          <xCoord>306</xCoord>
          <yCoord>217</yCoord>
        </edgeMap>
        <edgeMap>
          <xCoord>306</xCoord>
          <yCoord>218</yCoord>
        </edgeMap>
        <edgeMap>
          <xCoord>306</xCoord>
          <yCoord>219</yCoord>
        </edgeMap>
        <edgeMap>
          <xCoord>306</xCoord>
          <yCoord>220</yCoord>
        </edgeMap>
        <edgeMap>
          <xCoord>307</xCoord>
          <yCoord>221</yCoord>
        </edgeMap>
        <edgeMap>
          <xCoord>308</xCoord>
          <yCoord>221</yCoord>
        </edgeMap>
        <edgeMap>
          <xCoord>309</xCoord>
          <yCoord>222</yCoord>
        </edgeMap>
        <edgeMap>
          <xCoord>310</xCoord>
          <yCoord>223</yCoord>
        </edgeMap>
        <edgeMap>
          <xCoord>311</xCoord>
          <yCoord>222</yCoord>
        </edgeMap>
        <edgeMap>
          <xCoord>312</xCoord>
          <yCoord>221</yCoord>
        </edgeMap>
        <edgeMap>
          <xCoord>312</xCoord>
          <yCoord>220</yCoord>
        </edgeMap>
        <edgeMap>
          <xCoord>312</xCoord>
          <yCoord>219</yCoord>
        </edgeMap>
        <edgeMap>
          <xCoord>312</xCoord>
          <yCoord>218</yCoord>
        </edgeMap>
        <edgeMap>
          <xCoord>312</xCoord>
          <yCoord>217</yCoord>
        </edgeMap>
        <edgeMap>
          <xCoord>311</xCoord>
          <yCoord>216</yCoord>
        </edgeMap>
        <edgeMap>
          <xCoord>310</xCoord>
          <yCoord>215</yCoord>
        </edgeMap>
        <edgeMap>
          <xCoord>309</xCoord>
          <yCoord>214</yCoord>
        </edgeMap>
        <edgeMap>
          <xCoord>308</xCoord>
          <yCoord>214</yCoord>
        </edgeMap>
      </roi>
      <roi>
        <imageZposition>-41.250000</imageZposition>
        <imageSOP_UID>1.3.6.1.4.1.14519.5.2.1.6279.6001.187051058648950174593704461206</imageSOP_UID>
        <inclusion>TRUE</inclusion>
        <edgeMap>
          <xCoord>308</xCoord>
          <yCoord>215</yCoord>
        </edgeMap>
        <edgeMap>
          <xCoord>307</xCoord>
          <yCoord>216</yCoord>
        </edgeMap>
        <edgeMap>
          <xCoord>307</xCoord>
          <yCoord>217</yCoord>
        </edgeMap>
        <edgeMap>
          <xCoord>307</xCoord>
          <yCoord>218</yCoord>
        </edgeMap>
        <edgeMap>
          <xCoord>307</xCoord>
          <yCoord>219</yCoord>
        </edgeMap>
        <edgeMap>
          <xCoord>307</xCoord>
          <yCoord>220</yCoord>
        </edgeMap>
        <edgeMap>
          <xCoord>308</xCoord>
          <yCoord>221</yCoord>
        </edgeMap>
        <edgeMap>
          <xCoord>309</xCoord>
          <yCoord>222</yCoord>
        </edgeMap>
        <edgeMap>
          <xCoord>310</xCoord>
          <yCoord>223</yCoord>
        </edgeMap>
        <edgeMap>
          <xCoord>311</xCoord>
          <yCoord>223</yCoord>
        </edgeMap>
        <edgeMap>
          <xCoord>312</xCoord>
          <yCoord>222</yCoord>
        </edgeMap>
        <edgeMap>
          <xCoord>312</xCoord>
          <yCoord>221</yCoord>
        </edgeMap>
        <edgeMap>
          <xCoord>312</xCoord>
          <yCoord>220</yCoord>
        </edgeMap>
        <edgeMap>
          <xCoord>312</xCoord>
          <yCoord>219</yCoord>
        </edgeMap>
        <edgeMap>
          <xCoord>312</xCoord>
          <yCoord>218</yCoord>
        </edgeMap>
        <edgeMap>
          <xCoord>312</xCoord>
          <yCoord>217</yCoord>
        </edgeMap>
        <edgeMap>
          <xCoord>311</xCoord>
          <yCoord>216</yCoord>
        </edgeMap>
        <edgeMap>
          <xCoord>310</xCoord>
          <yCoord>215</yCoord>
        </edgeMap>
        <edgeMap>
          <xCoord>309</xCoord>
          <yCoord>215</yCoord>
        </edgeMap>
        <edgeMap>
          <xCoord>308</xCoord>
          <yCoord>215</yCoord>
        </edgeMap>
      </roi>
      <roi>
        <imageZposition>-40.000000</imageZposition>
        <imageSOP_UID>1.3.6.1.4.1.14519.5.2.1.6279.6001.276036413089552895679353067533</imageSOP_UID>
        <inclusion>TRUE</inclusion>
        <edgeMap>
          <xCoord>309</xCoord>
          <yCoord>214</yCoord>
        </edgeMap>
        <edgeMap>
          <xCoord>308</xCoord>
          <yCoord>215</yCoord>
        </edgeMap>
        <edgeMap>
          <xCoord>307</xCoord>
          <yCoord>216</yCoord>
        </edgeMap>
        <edgeMap>
          <xCoord>307</xCoord>
          <yCoord>217</yCoord>
        </edgeMap>
        <edgeMap>
          <xCoord>307</xCoord>
          <yCoord>218</yCoord>
        </edgeMap>
        <edgeMap>
          <xCoord>307</xCoord>
          <yCoord>219</yCoord>
        </edgeMap>
        <edgeMap>
          <xCoord>307</xCoord>
          <yCoord>220</yCoord>
        </edgeMap>
        <edgeMap>
          <xCoord>307</xCoord>
          <yCoord>221</yCoord>
        </edgeMap>
        <edgeMap>
          <xCoord>308</xCoord>
          <yCoord>222</yCoord>
        </edgeMap>
        <edgeMap>
          <xCoord>309</xCoord>
          <yCoord>222</yCoord>
        </edgeMap>
        <edgeMap>
          <xCoord>310</xCoord>
          <yCoord>222</yCoord>
        </edgeMap>
        <edgeMap>
          <xCoord>311</xCoord>
          <yCoord>223</yCoord>
        </edgeMap>
        <edgeMap>
          <xCoord>312</xCoord>
          <yCoord>223</yCoord>
        </edgeMap>
        <edgeMap>
          <xCoord>313</xCoord>
          <yCoord>222</yCoord>
        </edgeMap>
        <edgeMap>
          <xCoord>313</xCoord>
          <yCoord>221</yCoord>
        </edgeMap>
        <edgeMap>
          <xCoord>313</xCoord>
          <yCoord>220</yCoord>
        </edgeMap>
        <edgeMap>
          <xCoord>313</xCoord>
          <yCoord>219</yCoord>
        </edgeMap>
        <edgeMap>
          <xCoord>313</xCoord>
          <yCoord>218</yCoord>
        </edgeMap>
        <edgeMap>
          <xCoord>312</xCoord>
          <yCoord>217</yCoord>
        </edgeMap>
        <edgeMap>
          <xCoord>311</xCoord>
          <yCoord>216</yCoord>
        </edgeMap>
        <edgeMap>
          <xCoord>310</xCoord>
          <yCoord>215</yCoord>
        </edgeMap>
        <edgeMap>
          <xCoord>309</xCoord>
          <yCoord>214</yCoord>
        </edgeMap>
      </roi>
      <roi>
        <imageZposition>-38.750000</imageZposition>
        <imageSOP_UID>1.3.6.1.4.1.14519.5.2.1.6279.6001.136074544846476923489493161241</imageSOP_UID>
        <inclusion>TRUE</inclusion>
        <edgeMap>
          <xCoord>308</xCoord>
          <yCoord>215</yCoord>
        </edgeMap>
        <edgeMap>
          <xCoord>307</xCoord>
          <yCoord>216</yCoord>
        </edgeMap>
        <edgeMap>
          <xCoord>307</xCoord>
          <yCoord>217</yCoord>
        </edgeMap>
        <edgeMap>
          <xCoord>307</xCoord>
          <yCoord>218</yCoord>
        </edgeMap>
        <edgeMap>
          <xCoord>307</xCoord>
          <yCoord>219</yCoord>
        </edgeMap>
        <edgeMap>
          <xCoord>307</xCoord>
          <yCoord>220</yCoord>
        </edgeMap>
        <edgeMap>
          <xCoord>307</xCoord>
          <yCoord>221</yCoord>
        </edgeMap>
        <edgeMap>
          <xCoord>308</xCoord>
          <yCoord>222</yCoord>
        </edgeMap>
        <edgeMap>
          <xCoord>309</xCoord>
          <yCoord>223</yCoord>
        </edgeMap>
        <edgeMap>
          <xCoord>310</xCoord>
          <yCoord>223</yCoord>
        </edgeMap>
        <edgeMap>
          <xCoord>311</xCoord>
          <yCoord>222</yCoord>
        </edgeMap>
        <edgeMap>
          <xCoord>312</xCoord>
          <yCoord>221</yCoord>
        </edgeMap>
        <edgeMap>
          <xCoord>312</xCoord>
          <yCoord>220</yCoord>
        </edgeMap>
        <edgeMap>
          <xCoord>312</xCoord>
          <yCoord>219</yCoord>
        </edgeMap>
        <edgeMap>
          <xCoord>312</xCoord>
          <yCoord>218</yCoord>
        </edgeMap>
        <edgeMap>
          <xCoord>312</xCoord>
          <yCoord>217</yCoord>
        </edgeMap>
        <edgeMap>
          <xCoord>311</xCoord>
          <yCoord>216</yCoord>
        </edgeMap>
        <edgeMap>
          <xCoord>310</xCoord>
          <yCoord>215</yCoord>
        </edgeMap>
        <edgeMap>
          <xCoord>309</xCoord>
          <yCoord>215</yCoord>
        </edgeMap>
        <edgeMap>
          <xCoord>308</xCoord>
          <yCoord>215</yCoord>
        </edgeMap>
      </roi>
      <roi>
        <imageZposition>-37.500000</imageZposition>
        <imageSOP_UID>1.3.6.1.4.1.14519.5.2.1.6279.6001.146122987729096182032232661924</imageSOP_UID>
        <inclusion>TRUE</inclusion>
        <edgeMap>
          <xCoord>310</xCoord>
          <yCoord>215</yCoord>
        </edgeMap>
        <edgeMap>
          <xCoord>309</xCoord>
          <yCoord>216</yCoord>
        </edgeMap>
        <edgeMap>
          <xCoord>309</xCoord>
          <yCoord>217</yCoord>
        </edgeMap>
        <edgeMap>
          <xCoord>308</xCoord>
          <yCoord>218</yCoord>
        </edgeMap>
        <edgeMap>
          <xCoord>308</xCoord>
          <yCoord>219</yCoord>
        </edgeMap>
        <edgeMap>
          <xCoord>308</xCoord>
          <yCoord>220</yCoord>
        </edgeMap>
        <edgeMap>
          <xCoord>309</xCoord>
          <yCoord>221</yCoord>
        </edgeMap>
        <edgeMap>
          <xCoord>310</xCoord>
          <yCoord>221</yCoord>
        </edgeMap>
        <edgeMap>
          <xCoord>311</xCoord>
          <yCoord>221</yCoord>
        </edgeMap>
        <edgeMap>
          <xCoord>312</xCoord>
          <yCoord>220</yCoord>
        </edgeMap>
        <edgeMap>
          <xCoord>312</xCoord>
          <yCoord>219</yCoord>
        </edgeMap>
        <edgeMap>
          <xCoord>313</xCoord>
          <yCoord>218</yCoord>
        </edgeMap>
        <edgeMap>
          <xCoord>312</xCoord>
          <yCoord>217</yCoord>
        </edgeMap>
        <edgeMap>
          <xCoord>311</xCoord>
          <yCoord>216</yCoord>
        </edgeMap>
        <edgeMap>
          <xCoord>310</xCoord>
          <yCoord>215</yCoord>
        </edgeMap>
      </roi>
    </unblindedReadNodule>
    <unblindedReadNodule>
      <noduleID>Nodule 002</noduleID>
      <roi>
        <imageZposition>-97.500000</imageZposition>
        <imageSOP_UID>1.3.6.1.4.1.14519.5.2.1.6279.6001.291306478286607006197431488162</imageSOP_UID>
        <inclusion>TRUE</inclusion>
        <edgeMap>
          <xCoord>154</xCoord>
          <yCoord>223</yCoord>
        </edgeMap>
      </roi>
    </unblindedReadNodule>
    <unblindedReadNodule>
      <noduleID>Nodule 003</noduleID>
      <roi>
        <imageZposition>-220.000000 </imageZposition>
        <imageSOP_UID>1.3.6.1.4.1.14519.5.2.1.6279.6001.940491888735648716913962574557</imageSOP_UID>
        <inclusion>TRUE</inclusion>
        <edgeMap>
          <xCoord>243</xCoord>
          <yCoord>264</yCoord>
        </edgeMap>
      </roi>
    </unblindedReadNodule>
    <nonNodule>
      <nonNoduleID>_Non-nodule 001</nonNoduleID>
      <imageZposition>-128.750000 </imageZposition>
      <imageSOP_UID>1.3.6.1.4.1.14519.5.2.1.6279.6001.175615761887550150042706745454</imageSOP_UID>
      <locus>
        <xCoord>332</xCoord>
        <yCoord>327</yCoord>
      </locus>
    </nonNodule>
    <nonNodule>
      <nonNoduleID>_Non-nodule 002</nonNoduleID>
      <imageZposition>-128.750000 </imageZposition>
      <imageSOP_UID>1.3.6.1.4.1.14519.5.2.1.6279.6001.175615761887550150042706745454</imageSOP_UID>
      <locus>
        <xCoord>379</xCoord>
        <yCoord>226</yCoord>
      </locus>
    </nonNodule>
    <nonNodule>
      <nonNoduleID>_Non-nodule 003</nonNoduleID>
      <imageZposition>-81.250000</imageZposition>
      <imageSOP_UID>1.3.6.1.4.1.14519.5.2.1.6279.6001.135584096036976904583649163399</imageSOP_UID>
      <locus>
        <xCoord>315</xCoord>
        <yCoord>272</yCoord>
      </locus>
    </nonNodule>
    <nonNodule>
      <nonNoduleID>_Non-nodule 004</nonNoduleID>
      <imageZposition>-66.250000</imageZposition>
      <imageSOP_UID>1.3.6.1.4.1.14519.5.2.1.6279.6001.187981068066742505648870241872</imageSOP_UID>
      <locus>
        <xCoord>331</xCoord>
        <yCoord>309</yCoord>
      </locus>
    </nonNodule>
  </readingSession>
<readingSession>
    <annotationVersion>3.12</annotationVersion>
    <servicingRadiologistID>-1701401330</servicingRadiologistID>
    <unblindedReadNodule>
      <noduleID>IL057_123848</noduleID>
      <characteristics>
        <subtlety>3</subtlety>
        <internalStructure>1</internalStructure>
        <calcification>6</calcification>
        <sphericity>4</sphericity>
        <margin>4</margin>
        <lobulation>1</lobulation>
        <spiculation>1</spiculation>
        <texture>5</texture>
        <malignancy>3</malignancy>
      </characteristics>
      <roi>
        <imageZposition>-37.5</imageZposition>
        <imageSOP_UID>1.3.6.1.4.1.14519.5.2.1.6279.6001.146122987729096182032232661924</imageSOP_UID>
        <inclusion>TRUE</inclusion>
        <edgeMap>
          <xCoord>311</xCoord>
          <yCoord>221</yCoord>
        </edgeMap>
        <edgeMap>
          <xCoord>312</xCoord>
          <yCoord>220</yCoord>
        </edgeMap>
        <edgeMap>
          <xCoord>312</xCoord>
          <yCoord>219</yCoord>
        </edgeMap>
        <edgeMap>
          <xCoord>312</xCoord>
          <yCoord>218</yCoord>
        </edgeMap>
        <edgeMap>
          <xCoord>312</xCoord>
          <yCoord>217</yCoord>
        </edgeMap>
        <edgeMap>
          <xCoord>311</xCoord>
          <yCoord>216</yCoord>
        </edgeMap>
        <edgeMap>
          <xCoord>310</xCoord>
          <yCoord>216</yCoord>
        </edgeMap>
        <edgeMap>
          <xCoord>309</xCoord>
          <yCoord>217</yCoord>
        </edgeMap>
        <edgeMap>
          <xCoord>309</xCoord>
          <yCoord>218</yCoord>
        </edgeMap>
        <edgeMap>
          <xCoord>308</xCoord>
          <yCoord>219</yCoord>
        </edgeMap>
        <edgeMap>
          <xCoord>308</xCoord>
          <yCoord>220</yCoord>
        </edgeMap>
        <edgeMap>
          <xCoord>309</xCoord>
          <yCoord>221</yCoord>
        </edgeMap>
        <edgeMap>
          <xCoord>310</xCoord>
          <yCoord>221</yCoord>
        </edgeMap>
        <edgeMap>
          <xCoord>311</xCoord>
          <yCoord>221</yCoord>
        </edgeMap>
      </roi>
      <roi>
        <imageZposition>-38.75</imageZposition>
        <imageSOP_UID>1.3.6.1.4.1.14519.5.2.1.6279.6001.136074544846476923489493161241</imageSOP_UID>
        <inclusion>TRUE</inclusion>
        <edgeMap>
          <xCoord>311</xCoord>
          <yCoord>222</yCoord>
        </edgeMap>
        <edgeMap>
          <xCoord>312</xCoord>
          <yCoord>221</yCoord>
        </edgeMap>
        <edgeMap>
          <xCoord>313</xCoord>
          <yCoord>220</yCoord>
        </edgeMap>
        <edgeMap>
          <xCoord>313</xCoord>
          <yCoord>219</yCoord>
        </edgeMap>
        <edgeMap>
          <xCoord>313</xCoord>
          <yCoord>218</yCoord>
        </edgeMap>
        <edgeMap>
          <xCoord>312</xCoord>
          <yCoord>217</yCoord>
        </edgeMap>
        <edgeMap>
          <xCoord>312</xCoord>
          <yCoord>216</yCoord>
        </edgeMap>
        <edgeMap>
          <xCoord>311</xCoord>
          <yCoord>215</yCoord>
        </edgeMap>
        <edgeMap>
          <xCoord>310</xCoord>
          <yCoord>216</yCoord>
        </edgeMap>
        <edgeMap>
          <xCoord>309</xCoord>
          <yCoord>216</yCoord>
        </edgeMap>
        <edgeMap>
          <xCoord>308</xCoord>
          <yCoord>217</yCoord>
        </edgeMap>
        <edgeMap>
          <xCoord>308</xCoord>
          <yCoord>218</yCoord>
        </edgeMap>
        <edgeMap>
          <xCoord>308</xCoord>
          <yCoord>219</yCoord>
        </edgeMap>
        <edgeMap>
          <xCoord>308</xCoord>
          <yCoord>220</yCoord>
        </edgeMap>
        <edgeMap>
          <xCoord>308</xCoord>
          <yCoord>221</yCoord>
        </edgeMap>
        <edgeMap>
          <xCoord>309</xCoord>
          <yCoord>222</yCoord>
        </edgeMap>
        <edgeMap>
          <xCoord>310</xCoord>
          <yCoord>222</yCoord>
        </edgeMap>
        <edgeMap>
          <xCoord>311</xCoord>
          <yCoord>222</yCoord>
        </edgeMap>
      </roi>
      <roi>
        <imageZposition>-40.0</imageZposition>
        <imageSOP_UID>1.3.6.1.4.1.14519.5.2.1.6279.6001.276036413089552895679353067533</imageSOP_UID>
        <inclusion>TRUE</inclusion>
        <edgeMap>
          <xCoord>312</xCoord>
          <yCoord>222</yCoord>
        </edgeMap>
        <edgeMap>
          <xCoord>313</xCoord>
          <yCoord>221</yCoord>
        </edgeMap>
        <edgeMap>
          <xCoord>313</xCoord>
          <yCoord>220</yCoord>
        </edgeMap>
        <edgeMap>
          <xCoord>313</xCoord>
          <yCoord>219</yCoord>
        </edgeMap>
        <edgeMap>
          <xCoord>313</xCoord>
          <yCoord>218</yCoord>
        </edgeMap>
        <edgeMap>
          <xCoord>312</xCoord>
          <yCoord>217</yCoord>
        </edgeMap>
        <edgeMap>
          <xCoord>312</xCoord>
          <yCoord>216</yCoord>
        </edgeMap>
        <edgeMap>
          <xCoord>311</xCoord>
          <yCoord>215</yCoord>
        </edgeMap>
        <edgeMap>
          <xCoord>310</xCoord>
          <yCoord>215</yCoord>
        </edgeMap>
        <edgeMap>
          <xCoord>309</xCoord>
          <yCoord>216</yCoord>
        </edgeMap>
        <edgeMap>
          <xCoord>308</xCoord>
          <yCoord>217</yCoord>
        </edgeMap>
        <edgeMap>
          <xCoord>307</xCoord>
          <yCoord>218</yCoord>
        </edgeMap>
        <edgeMap>
          <xCoord>307</xCoord>
          <yCoord>219</yCoord>
        </edgeMap>
        <edgeMap>
          <xCoord>308</xCoord>
          <yCoord>220</yCoord>
        </edgeMap>
        <edgeMap>
          <xCoord>308</xCoord>
          <yCoord>221</yCoord>
        </edgeMap>
        <edgeMap>
          <xCoord>309</xCoord>
          <yCoord>222</yCoord>
        </edgeMap>
        <edgeMap>
          <xCoord>310</xCoord>
          <yCoord>222</yCoord>
        </edgeMap>
        <edgeMap>
          <xCoord>311</xCoord>
          <yCoord>222</yCoord>
        </edgeMap>
        <edgeMap>
          <xCoord>312</xCoord>
          <yCoord>222</yCoord>
        </edgeMap>
      </roi>
      <roi>
        <imageZposition>-41.25</imageZposition>
        <imageSOP_UID>1.3.6.1.4.1.14519.5.2.1.6279.6001.187051058648950174593704461206</imageSOP_UID>
        <inclusion>TRUE</inclusion>
        <edgeMap>
          <xCoord>310</xCoord>
          <yCoord>223</yCoord>
        </edgeMap>
        <edgeMap>
          <xCoord>311</xCoord>
          <yCoord>222</yCoord>
        </edgeMap>
        <edgeMap>
          <xCoord>312</xCoord>
          <yCoord>222</yCoord>
        </edgeMap>
        <edgeMap>
          <xCoord>313</xCoord>
          <yCoord>221</yCoord>
        </edgeMap>
        <edgeMap>
          <xCoord>313</xCoord>
          <yCoord>220</yCoord>
        </edgeMap>
        <edgeMap>
          <xCoord>313</xCoord>
          <yCoord>219</yCoord>
        </edgeMap>
        <edgeMap>
          <xCoord>313</xCoord>
          <yCoord>218</yCoord>
        </edgeMap>
        <edgeMap>
          <xCoord>312</xCoord>
          <yCoord>217</yCoord>
        </edgeMap>
        <edgeMap>
          <xCoord>312</xCoord>
          <yCoord>216</yCoord>
        </edgeMap>
        <edgeMap>
          <xCoord>311</xCoord>
          <yCoord>215</yCoord>
        </edgeMap>
        <edgeMap>
          <xCoord>310</xCoord>
          <yCoord>215</yCoord>
        </edgeMap>
        <edgeMap>
          <xCoord>309</xCoord>
          <yCoord>216</yCoord>
        </edgeMap>
        <edgeMap>
          <xCoord>308</xCoord>
          <yCoord>217</yCoord>
        </edgeMap>
        <edgeMap>
          <xCoord>307</xCoord>
          <yCoord>218</yCoord>
        </edgeMap>
        <edgeMap>
          <xCoord>307</xCoord>
          <yCoord>219</yCoord>
        </edgeMap>
        <edgeMap>
          <xCoord>308</xCoord>
          <yCoord>220</yCoord>
        </edgeMap>
        <edgeMap>
          <xCoord>308</xCoord>
          <yCoord>221</yCoord>
        </edgeMap>
        <edgeMap>
          <xCoord>309</xCoord>
          <yCoord>222</yCoord>
        </edgeMap>
        <edgeMap>
          <xCoord>310</xCoord>
          <yCoord>223</yCoord>
        </edgeMap>
      </roi>
      <roi>
        <imageZposition>-42.5</imageZposition>
        <imageSOP_UID>1.3.6.1.4.1.14519.5.2.1.6279.6001.221275390890953119362236652534</imageSOP_UID>
        <inclusion>TRUE</inclusion>
        <edgeMap>
          <xCoord>311</xCoord>
          <yCoord>222</yCoord>
        </edgeMap>
        <edgeMap>
          <xCoord>312</xCoord>
          <yCoord>221</yCoord>
        </edgeMap>
        <edgeMap>
          <xCoord>313</xCoord>
          <yCoord>220</yCoord>
        </edgeMap>
        <edgeMap>
          <xCoord>313</xCoord>
          <yCoord>219</yCoord>
        </edgeMap>
        <edgeMap>
          <xCoord>313</xCoord>
          <yCoord>218</yCoord>
        </edgeMap>
        <edgeMap>
          <xCoord>312</xCoord>
          <yCoord>217</yCoord>
        </edgeMap>
        <edgeMap>
          <xCoord>312</xCoord>
          <yCoord>216</yCoord>
        </edgeMap>
        <edgeMap>
          <xCoord>311</xCoord>
          <yCoord>215</yCoord>
        </edgeMap>
        <edgeMap>
          <xCoord>310</xCoord>
          <yCoord>215</yCoord>
        </edgeMap>
        <edgeMap>
          <xCoord>309</xCoord>
          <yCoord>215</yCoord>
        </edgeMap>
        <edgeMap>
          <xCoord>308</xCoord>
          <yCoord>216</yCoord>
        </edgeMap>
        <edgeMap>
          <xCoord>308</xCoord>
          <yCoord>217</yCoord>
        </edgeMap>
        <edgeMap>
          <xCoord>307</xCoord>
          <yCoord>218</yCoord>
        </edgeMap>
        <edgeMap>
          <xCoord>307</xCoord>
          <yCoord>219</yCoord>
        </edgeMap>
        <edgeMap>
          <xCoord>308</xCoord>
          <yCoord>220</yCoord>
        </edgeMap>
        <edgeMap>
          <xCoord>309</xCoord>
          <yCoord>221</yCoord>
        </edgeMap>
        <edgeMap>
          <xCoord>310</xCoord>
          <yCoord>222</yCoord>
        </edgeMap>
        <edgeMap>
          <xCoord>311</xCoord>
          <yCoord>222</yCoord>
        </edgeMap>
      </roi>
      <roi>
        <imageZposition>-43.75</imageZposition>
        <imageSOP_UID>1.3.6.1.4.1.14519.5.2.1.6279.6001.485871456748667657684495207876</imageSOP_UID>
        <inclusion>TRUE</inclusion>
        <edgeMap>
          <xCoord>310</xCoord>
          <yCoord>221</yCoord>
        </edgeMap>
        <edgeMap>
          <xCoord>311</xCoord>
          <yCoord>220</yCoord>
        </edgeMap>
        <edgeMap>
          <xCoord>312</xCoord>
          <yCoord>219</yCoord>
        </edgeMap>
        <edgeMap>
          <xCoord>312</xCoord>
          <yCoord>218</yCoord>
        </edgeMap>
        <edgeMap>
          <xCoord>311</xCoord>
          <yCoord>217</yCoord>
        </edgeMap>
        <edgeMap>
          <xCoord>310</xCoord>
          <yCoord>216</yCoord>
        </edgeMap>
        <edgeMap>
          <xCoord>309</xCoord>
          <yCoord>216</yCoord>
        </edgeMap>
        <edgeMap>
          <xCoord>308</xCoord>
          <yCoord>217</yCoord>
        </edgeMap>
        <edgeMap>
          <xCoord>307</xCoord>
          <yCoord>218</yCoord>
        </edgeMap>
        <edgeMap>
          <xCoord>308</xCoord>
          <yCoord>219</yCoord>
        </edgeMap>
        <edgeMap>
          <xCoord>309</xCoord>
          <yCoord>220</yCoord>
        </edgeMap>
        <edgeMap>
          <xCoord>310</xCoord>
          <yCoord>221</yCoord>
        </edgeMap>
      </roi>
      <roi>
        <imageZposition>-45.0</imageZposition>
        <imageSOP_UID>1.3.6.1.4.1.14519.5.2.1.6279.6001.194058217611399375751126315088</imageSOP_UID>
        <inclusion>TRUE</inclusion>
        <edgeMap>
          <xCoord>310</xCoord>
          <yCoord>219</yCoord>
        </edgeMap>
        <edgeMap>
          <xCoord>311</xCoord>
          <yCoord>218</yCoord>
        </edgeMap>
        <edgeMap>
          <xCoord>310</xCoord>
          <yCoord>217</yCoord>
        </edgeMap>
        <edgeMap>
          <xCoord>309</xCoord>
          <yCoord>216</yCoord>
        </edgeMap>
        <edgeMap>
          <xCoord>308</xCoord>
          <yCoord>216</yCoord>
        </edgeMap>
        <edgeMap>
          <xCoord>307</xCoord>
          <yCoord>217</yCoord>
        </edgeMap>
        <edgeMap>
          <xCoord>307</xCoord>
          <yCoord>218</yCoord>
        </edgeMap>
        <edgeMap>
          <xCoord>308</xCoord>
          <yCoord>219</yCoord>
        </edgeMap>
        <edgeMap>
          <xCoord>309</xCoord>
          <yCoord>219</yCoord>
        </edgeMap>
        <edgeMap>
          <xCoord>310</xCoord>
          <yCoord>219</yCoord>
        </edgeMap>
      </roi>
    </unblindedReadNodule>
    <unblindedReadNodule>
      <noduleID>IL057_123851</noduleID>
      <roi>
        <imageZposition>-97.5</imageZposition>
        <imageSOP_UID>1.3.6.1.4.1.14519.5.2.1.6279.6001.291306478286607006197431488162</imageSOP_UID>
        <inclusion>TRUE</inclusion>
        <edgeMap>
          <xCoord>154</xCoord>
          <yCoord>223</yCoord>
        </edgeMap>
      </roi>
    </unblindedReadNodule>
    <unblindedReadNodule>
      <noduleID>IL057_132682</noduleID>
      <characteristics>
        <subtlety>5</subtlety>
        <internalStructure>1</internalStructure>
        <calcification>6</calcification>
        <sphericity>3</sphericity>
        <margin>2</margin>
        <lobulation>3</lobulation>
        <spiculation>4</spiculation>
        <texture>5</texture>
        <malignancy>5</malignancy>
      </characteristics>
      <roi>
        <imageZposition>-72.5</imageZposition>
        <imageSOP_UID>1.3.6.1.4.1.14519.5.2.1.6279.6001.140831700112017830308124506943</imageSOP_UID>
        <inclusion>TRUE</inclusion>
        <edgeMap>
          <xCoord>316</xCoord>
          <yCoord>283</yCoord>
        </edgeMap>
        <edgeMap>
          <xCoord>316</xCoord>
          <yCoord>282</yCoord>
        </edgeMap>
        <edgeMap>
          <xCoord>316</xCoord>
          <yCoord>281</yCoord>
        </edgeMap>
        <edgeMap>
          <xCoord>316</xCoord>
          <yCoord>280</yCoord>
        </edgeMap>
        <edgeMap>
          <xCoord>316</xCoord>
          <yCoord>279</yCoord>
        </edgeMap>
        <edgeMap>
          <xCoord>317</xCoord>
          <yCoord>278</yCoord>
        </edgeMap>
        <edgeMap>
          <xCoord>318</xCoord>
          <yCoord>277</yCoord>
        </edgeMap>
        <edgeMap>
          <xCoord>319</xCoord>
          <yCoord>277</yCoord>
        </edgeMap>
        <edgeMap>
          <xCoord>320</xCoord>
          <yCoord>276</yCoord>
        </edgeMap>
        <edgeMap>
          <xCoord>321</xCoord>
          <yCoord>276</yCoord>
        </edgeMap>
        <edgeMap>
          <xCoord>322</xCoord>
          <yCoord>277</yCoord>
        </edgeMap>
        <edgeMap>
          <xCoord>323</xCoord>
          <yCoord>277</yCoord>
        </edgeMap>
        <edgeMap>
          <xCoord>324</xCoord>
          <yCoord>278</yCoord>
        </edgeMap>
        <edgeMap>
          <xCoord>325</xCoord>
          <yCoord>278</yCoord>
        </edgeMap>
        <edgeMap>
          <xCoord>326</xCoord>
          <yCoord>278</yCoord>
        </edgeMap>
        <edgeMap>
          <xCoord>326</xCoord>
          <yCoord>277</yCoord>
        </edgeMap>
        <edgeMap>
          <xCoord>325</xCoord>
          <yCoord>276</yCoord>
        </edgeMap>
        <edgeMap>
          <xCoord>324</xCoord>
          <yCoord>275</yCoord>
        </edgeMap>
        <edgeMap>
          <xCoord>324</xCoord>
          <yCoord>274</yCoord>
        </edgeMap>
        <edgeMap>
          <xCoord>323</xCoord>
          <yCoord>273</yCoord>
        </edgeMap>
        <edgeMap>
          <xCoord>323</xCoord>
          <yCoord>272</yCoord>
        </edgeMap>
        <edgeMap>
          <xCoord>322</xCoord>
          <yCoord>271</yCoord>
        </edgeMap>
        <edgeMap>
          <xCoord>322</xCoord>
          <yCoord>270</yCoord>
        </edgeMap>
        <edgeMap>
          <xCoord>321</xCoord>
          <yCoord>270</yCoord>
        </edgeMap>
        <edgeMap>
          <xCoord>320</xCoord>
          <yCoord>269</yCoord>
        </edgeMap>
        <edgeMap>
          <xCoord>319</xCoord>
          <yCoord>269</yCoord>
        </edgeMap>
        <edgeMap>
          <xCoord>318</xCoord>
          <yCoord>270</yCoord>
        </edgeMap>
        <edgeMap>
          <xCoord>317</xCoord>
          <yCoord>270</yCoord>
        </edgeMap>
        <edgeMap>
          <xCoord>316</xCoord>
          <yCoord>270</yCoord>
        </edgeMap>
        <edgeMap>
          <xCoord>315</xCoord>
          <yCoord>270</yCoord>
        </edgeMap>
        <edgeMap>
          <xCoord>314</xCoord>
          <yCoord>271</yCoord>
        </edgeMap>
        <edgeMap>
          <xCoord>313</xCoord>
          <yCoord>270</yCoord>
        </edgeMap>
        <edgeMap>
          <xCoord>313</xCoord>
          <yCoord>269</yCoord>
        </edgeMap>
        <edgeMap>
          <xCoord>313</xCoord>
          <yCoord>268</yCoord>
        </edgeMap>
        <edgeMap>
          <xCoord>313</xCoord>
          <yCoord>267</yCoord>
        </edgeMap>
        <edgeMap>
          <xCoord>312</xCoord>
          <yCoord>268</yCoord>
        </edgeMap>
        <edgeMap>
          <xCoord>311</xCoord>
          <yCoord>268</yCoord>
        </edgeMap>
        <edgeMap>
          <xCoord>310</xCoord>
          <yCoord>268</yCoord>
        </edgeMap>
        <edgeMap>
          <xCoord>309</xCoord>
          <yCoord>268</yCoord>
        </edgeMap>
        <edgeMap>
          <xCoord>309</xCoord>
          <yCoord>269</yCoord>
        </edgeMap>
        <edgeMap>
          <xCoord>309</xCoord>
          <yCoord>270</yCoord>
        </edgeMap>
        <edgeMap>
          <xCoord>310</xCoord>
          <yCoord>271</yCoord>
        </edgeMap>
        <edgeMap>
          <xCoord>310</xCoord>
          <yCoord>272</yCoord>
        </edgeMap>
        <edgeMap>
          <xCoord>310</xCoord>
          <yCoord>273</yCoord>
        </edgeMap>
        <edgeMap>
          <xCoord>311</xCoord>
          <yCoord>273</yCoord>
        </edgeMap>
        <edgeMap>
          <xCoord>312</xCoord>
          <yCoord>273</yCoord>
        </edgeMap>
        <edgeMap>
          <xCoord>313</xCoord>
          <yCoord>272</yCoord>
        </edgeMap>
        <edgeMap>
          <xCoord>314</xCoord>
          <yCoord>273</yCoord>
        </edgeMap>
        <edgeMap>
          <xCoord>315</xCoord>
          <yCoord>274</yCoord>
        </edgeMap>
        <edgeMap>
          <xCoord>315</xCoord>
          <yCoord>275</yCoord>
        </edgeMap>
        <edgeMap>
          <xCoord>316</xCoord>
          <yCoord>276</yCoord>
        </edgeMap>
        <edgeMap>
          <xCoord>316</xCoord>
          <yCoord>277</yCoord>
        </edgeMap>
        <edgeMap>
          <xCoord>316</xCoord>
          <yCoord>278</yCoord>
        </edgeMap>
        <edgeMap>
          <xCoord>315</xCoord>
          <yCoord>279</yCoord>
        </edgeMap>
        <edgeMap>
          <xCoord>315</xCoord>
          <yCoord>280</yCoord>
        </edgeMap>
        <edgeMap>
          <xCoord>314</xCoord>
          <yCoord>281</yCoord>
        </edgeMap>
        <edgeMap>
          <xCoord>314</xCoord>
          <yCoord>282</yCoord>
        </edgeMap>
        <edgeMap>
          <xCoord>314</xCoord>
          <yCoord>283</yCoord>
        </edgeMap>
        <edgeMap>
          <xCoord>315</xCoord>
          <yCoord>283</yCoord>
        </edgeMap>
        <edgeMap>
          <xCoord>316</xCoord>
          <yCoord>283</yCoord>
        </edgeMap>
      </roi>
      <roi>
        <imageZposition>-73.75</imageZposition>
        <imageSOP_UID>1.3.6.1.4.1.14519.5.2.1.6279.6001.951729694083228719447793155999</imageSOP_UID>
        <inclusion>TRUE</inclusion>
        <edgeMap>
          <xCoord>313</xCoord>
          <yCoord>283</yCoord>
        </edgeMap>
        <edgeMap>
          <xCoord>314</xCoord>
          <yCoord>282</yCoord>
        </edgeMap>
        <edgeMap>
          <xCoord>315</xCoord>
          <yCoord>282</yCoord>
        </edgeMap>
        <edgeMap>
          <xCoord>316</xCoord>
          <yCoord>281</yCoord>
        </edgeMap>
        <edgeMap>
          <xCoord>317</xCoord>
          <yCoord>281</yCoord>
        </edgeMap>
        <edgeMap>
          <xCoord>317</xCoord>
          <yCoord>280</yCoord>
        </edgeMap>
        <edgeMap>
          <xCoord>317</xCoord>
          <yCoord>279</yCoord>
        </edgeMap>
        <edgeMap>
          <xCoord>317</xCoord>
          <yCoord>278</yCoord>
        </edgeMap>
        <edgeMap>
          <xCoord>318</xCoord>
          <yCoord>277</yCoord>
        </edgeMap>
        <edgeMap>
          <xCoord>319</xCoord>
          <yCoord>277</yCoord>
        </edgeMap>
        <edgeMap>
          <xCoord>320</xCoord>
          <yCoord>276</yCoord>
        </edgeMap>
        <edgeMap>
          <xCoord>321</xCoord>
          <yCoord>276</yCoord>
        </edgeMap>
        <edgeMap>
          <xCoord>322</xCoord>
          <yCoord>277</yCoord>
        </edgeMap>
        <edgeMap>
          <xCoord>323</xCoord>
          <yCoord>277</yCoord>
        </edgeMap>
        <edgeMap>
          <xCoord>324</xCoord>
          <yCoord>277</yCoord>
        </edgeMap>
        <edgeMap>
          <xCoord>324</xCoord>
          <yCoord>276</yCoord>
        </edgeMap>
        <edgeMap>
          <xCoord>324</xCoord>
          <yCoord>275</yCoord>
        </edgeMap>
        <edgeMap>
          <xCoord>324</xCoord>
          <yCoord>274</yCoord>
        </edgeMap>
        <edgeMap>
          <xCoord>323</xCoord>
          <yCoord>273</yCoord>
        </edgeMap>
        <edgeMap>
          <xCoord>323</xCoord>
          <yCoord>272</yCoord>
        </edgeMap>
        <edgeMap>
          <xCoord>323</xCoord>
          <yCoord>271</yCoord>
        </edgeMap>
        <edgeMap>
          <xCoord>324</xCoord>
          <yCoord>270</yCoord>
        </edgeMap>
        <edgeMap>
          <xCoord>325</xCoord>
          <yCoord>269</yCoord>
        </edgeMap>
        <edgeMap>
          <xCoord>325</xCoord>
          <yCoord>268</yCoord>
        </edgeMap>
        <edgeMap>
          <xCoord>325</xCoord>
          <yCoord>267</yCoord>
        </edgeMap>
        <edgeMap>
          <xCoord>324</xCoord>
          <yCoord>267</yCoord>
        </edgeMap>
        <edgeMap>
          <xCoord>323</xCoord>
          <yCoord>267</yCoord>
        </edgeMap>
        <edgeMap>
          <xCoord>322</xCoord>
          <yCoord>268</yCoord>
        </edgeMap>
        <edgeMap>
          <xCoord>321</xCoord>
          <yCoord>267</yCoord>
        </edgeMap>
        <edgeMap>
          <xCoord>320</xCoord>
          <yCoord>266</yCoord>
        </edgeMap>
        <edgeMap>
          <xCoord>319</xCoord>
          <yCoord>266</yCoord>
        </edgeMap>
        <edgeMap>
          <xCoord>318</xCoord>
          <yCoord>266</yCoord>
        </edgeMap>
        <edgeMap>
          <xCoord>317</xCoord>
          <yCoord>266</yCoord>
        </edgeMap>
        <edgeMap>
          <xCoord>316</xCoord>
          <yCoord>266</yCoord>
        </edgeMap>
        <edgeMap>
          <xCoord>315</xCoord>
          <yCoord>266</yCoord>
        </edgeMap>
        <edgeMap>
          <xCoord>314</xCoord>
          <yCoord>265</yCoord>
        </edgeMap>
        <edgeMap>
          <xCoord>314</xCoord>
          <yCoord>264</yCoord>
        </edgeMap>
        <edgeMap>
          <xCoord>314</xCoord>
          <yCoord>263</yCoord>
        </edgeMap>
        <edgeMap>
          <xCoord>313</xCoord>
          <yCoord>263</yCoord>
        </edgeMap>
        <edgeMap>
          <xCoord>312</xCoord>
          <yCoord>263</yCoord>
        </edgeMap>
        <edgeMap>
          <xCoord>311</xCoord>
          <yCoord>263</yCoord>
        </edgeMap>
        <edgeMap>
          <xCoord>310</xCoord>
          <yCoord>264</yCoord>
        </edgeMap>
        <edgeMap>
          <xCoord>309</xCoord>
          <yCoord>264</yCoord>
        </edgeMap>
        <edgeMap>
          <xCoord>308</xCoord>
          <yCoord>265</yCoord>
        </edgeMap>
        <edgeMap>
          <xCoord>307</xCoord>
          <yCoord>266</yCoord>
        </edgeMap>
        <edgeMap>
          <xCoord>307</xCoord>
          <yCoord>267</yCoord>
        </edgeMap>
        <edgeMap>
          <xCoord>308</xCoord>
          <yCoord>268</yCoord>
        </edgeMap>
        <edgeMap>
          <xCoord>309</xCoord>
          <yCoord>269</yCoord>
        </edgeMap>
        <edgeMap>
          <xCoord>309</xCoord>
          <yCoord>270</yCoord>
        </edgeMap>
        <edgeMap>
          <xCoord>309</xCoord>
          <yCoord>271</yCoord>
        </edgeMap>
        <edgeMap>
          <xCoord>309</xCoord>
          <yCoord>272</yCoord>
        </edgeMap>
        <edgeMap>
          <xCoord>309</xCoord>
          <yCoord>273</yCoord>
        </edgeMap>
        <edgeMap>
          <xCoord>310</xCoord>
          <yCoord>273</yCoord>
        </edgeMap>
        <edgeMap>
          <xCoord>311</xCoord>
          <yCoord>273</yCoord>
        </edgeMap>
        <edgeMap>
          <xCoord>312</xCoord>
          <yCoord>273</yCoord>
        </edgeMap>
        <edgeMap>
          <xCoord>313</xCoord>
          <yCoord>273</yCoord>
        </edgeMap>
        <edgeMap>
          <xCoord>314</xCoord>
          <yCoord>274</yCoord>
        </edgeMap>
        <edgeMap>
          <xCoord>315</xCoord>
          <yCoord>275</yCoord>
        </edgeMap>
        <edgeMap>
          <xCoord>315</xCoord>
          <yCoord>276</yCoord>
        </edgeMap>
        <edgeMap>
          <xCoord>315</xCoord>
          <yCoord>277</yCoord>
        </edgeMap>
        <edgeMap>
          <xCoord>314</xCoord>
          <yCoord>278</yCoord>
        </edgeMap>
        <edgeMap>
          <xCoord>314</xCoord>
          <yCoord>279</yCoord>
        </edgeMap>
        <edgeMap>
          <xCoord>314</xCoord>
          <yCoord>280</yCoord>
        </edgeMap>
        <edgeMap>
          <xCoord>314</xCoord>
          <yCoord>281</yCoord>
        </edgeMap>
        <edgeMap>
          <xCoord>314</xCoord>
          <yCoord>282</yCoord>
        </edgeMap>
        <edgeMap>
          <xCoord>313</xCoord>
          <yCoord>283</yCoord>
        </edgeMap>
      </roi>
      <roi>
        <imageZposition>-73.75</imageZposition>
        <imageSOP_UID>1.3.6.1.4.1.14519.5.2.1.6279.6001.951729694083228719447793155999</imageSOP_UID>
        <inclusion>FALSE</inclusion>
        <edgeMap>
          <xCoord>308</xCoord>
          <yCoord>267</yCoord>
        </edgeMap>
        <edgeMap>
          <xCoord>308</xCoord>
          <yCoord>266</yCoord>
        </edgeMap>
        <edgeMap>
          <xCoord>309</xCoord>
          <yCoord>265</yCoord>
        </edgeMap>
        <edgeMap>
          <xCoord>310</xCoord>
          <yCoord>264</yCoord>
        </edgeMap>
        <edgeMap>
          <xCoord>311</xCoord>
          <yCoord>264</yCoord>
        </edgeMap>
        <edgeMap>
          <xCoord>312</xCoord>
          <yCoord>264</yCoord>
        </edgeMap>
        <edgeMap>
          <xCoord>313</xCoord>
          <yCoord>265</yCoord>
        </edgeMap>
        <edgeMap>
          <xCoord>313</xCoord>
          <yCoord>266</yCoord>
        </edgeMap>
        <edgeMap>
          <xCoord>312</xCoord>
          <yCoord>267</yCoord>
        </edgeMap>
        <edgeMap>
          <xCoord>311</xCoord>
          <yCoord>268</yCoord>
        </edgeMap>
        <edgeMap>
          <xCoord>310</xCoord>
          <yCoord>268</yCoord>
        </edgeMap>
        <edgeMap>
          <xCoord>309</xCoord>
          <yCoord>268</yCoord>
        </edgeMap>
        <edgeMap>
          <xCoord>308</xCoord>
          <yCoord>267</yCoord>
        </edgeMap>
      </roi>
      <roi>
        <imageZposition>-75.0</imageZposition>
        <imageSOP_UID>1.3.6.1.4.1.14519.5.2.1.6279.6001.287080363516235396183234845960</imageSOP_UID>
        <inclusion>TRUE</inclusion>
        <edgeMap>
          <xCoord>320</xCoord>
          <yCoord>283</yCoord>
        </edgeMap>
        <edgeMap>
          <xCoord>320</xCoord>
          <yCoord>282</yCoord>
        </edgeMap>
        <edgeMap>
          <xCoord>321</xCoord>
          <yCoord>281</yCoord>
        </edgeMap>
        <edgeMap>
          <xCoord>321</xCoord>
          <yCoord>280</yCoord>
        </edgeMap>
        <edgeMap>
          <xCoord>320</xCoord>
          <yCoord>279</yCoord>
        </edgeMap>
        <edgeMap>
          <xCoord>320</xCoord>
          <yCoord>278</yCoord>
        </edgeMap>
        <edgeMap>
          <xCoord>321</xCoord>
          <yCoord>277</yCoord>
        </edgeMap>
        <edgeMap>
          <xCoord>322</xCoord>
          <yCoord>277</yCoord>
        </edgeMap>
        <edgeMap>
          <xCoord>323</xCoord>
          <yCoord>277</yCoord>
        </edgeMap>
        <edgeMap>
          <xCoord>324</xCoord>
          <yCoord>276</yCoord>
        </edgeMap>
        <edgeMap>
          <xCoord>324</xCoord>
          <yCoord>275</yCoord>
        </edgeMap>
        <edgeMap>
          <xCoord>324</xCoord>
          <yCoord>274</yCoord>
        </edgeMap>
        <edgeMap>
          <xCoord>324</xCoord>
          <yCoord>273</yCoord>
        </edgeMap>
        <edgeMap>
          <xCoord>324</xCoord>
          <yCoord>272</yCoord>
        </edgeMap>
        <edgeMap>
          <xCoord>324</xCoord>
          <yCoord>271</yCoord>
        </edgeMap>
        <edgeMap>
          <xCoord>324</xCoord>
          <yCoord>270</yCoord>
        </edgeMap>
        <edgeMap>
          <xCoord>324</xCoord>
          <yCoord>269</yCoord>
        </edgeMap>
        <edgeMap>
          <xCoord>324</xCoord>
          <yCoord>268</yCoord>
        </edgeMap>
        <edgeMap>
          <xCoord>324</xCoord>
          <yCoord>267</yCoord>
        </edgeMap>
        <edgeMap>
          <xCoord>323</xCoord>
          <yCoord>266</yCoord>
        </edgeMap>
        <edgeMap>
          <xCoord>322</xCoord>
          <yCoord>266</yCoord>
        </edgeMap>
        <edgeMap>
          <xCoord>321</xCoord>
          <yCoord>266</yCoord>
        </edgeMap>
        <edgeMap>
          <xCoord>320</xCoord>
          <yCoord>266</yCoord>
        </edgeMap>
        <edgeMap>
          <xCoord>319</xCoord>
          <yCoord>265</yCoord>
        </edgeMap>
        <edgeMap>
          <xCoord>318</xCoord>
          <yCoord>265</yCoord>
        </edgeMap>
        <edgeMap>
          <xCoord>317</xCoord>
          <yCoord>265</yCoord>
        </edgeMap>
        <edgeMap>
          <xCoord>316</xCoord>
          <yCoord>265</yCoord>
        </edgeMap>
        <edgeMap>
          <xCoord>315</xCoord>
          <yCoord>264</yCoord>
        </edgeMap>
        <edgeMap>
          <xCoord>315</xCoord>
          <yCoord>263</yCoord>
        </edgeMap>
        <edgeMap>
          <xCoord>314</xCoord>
          <yCoord>263</yCoord>
        </edgeMap>
        <edgeMap>
          <xCoord>313</xCoord>
          <yCoord>262</yCoord>
        </edgeMap>
        <edgeMap>
          <xCoord>312</xCoord>
          <yCoord>263</yCoord>
        </edgeMap>
        <edgeMap>
          <xCoord>311</xCoord>
          <yCoord>263</yCoord>
        </edgeMap>
        <edgeMap>
          <xCoord>310</xCoord>
          <yCoord>263</yCoord>
        </edgeMap>
        <edgeMap>
          <xCoord>309</xCoord>
          <yCoord>263</yCoord>
        </edgeMap>
        <edgeMap>
          <xCoord>308</xCoord>
          <yCoord>264</yCoord>
        </edgeMap>
        <edgeMap>
          <xCoord>308</xCoord>
          <yCoord>265</yCoord>
        </edgeMap>
        <edgeMap>
          <xCoord>308</xCoord>
          <yCoord>266</yCoord>
        </edgeMap>
        <edgeMap>
          <xCoord>308</xCoord>
          <yCoord>267</yCoord>
        </edgeMap>
        <edgeMap>
          <xCoord>308</xCoord>
          <yCoord>268</yCoord>
        </edgeMap>
        <edgeMap>
          <xCoord>308</xCoord>
          <yCoord>269</yCoord>
        </edgeMap>
        <edgeMap>
          <xCoord>309</xCoord>
          <yCoord>270</yCoord>
        </edgeMap>
        <edgeMap>
          <xCoord>309</xCoord>
          <yCoord>271</yCoord>
        </edgeMap>
        <edgeMap>
          <xCoord>309</xCoord>
          <yCoord>272</yCoord>
        </edgeMap>
        <edgeMap>
          <xCoord>309</xCoord>
          <yCoord>273</yCoord>
        </edgeMap>
        <edgeMap>
          <xCoord>309</xCoord>
          <yCoord>274</yCoord>
        </edgeMap>
        <edgeMap>
          <xCoord>309</xCoord>
          <yCoord>275</yCoord>
        </edgeMap>
        <edgeMap>
          <xCoord>310</xCoord>
          <yCoord>274</yCoord>
        </edgeMap>
        <edgeMap>
          <xCoord>311</xCoord>
          <yCoord>274</yCoord>
        </edgeMap>
        <edgeMap>
          <xCoord>312</xCoord>
          <yCoord>274</yCoord>
        </edgeMap>
        <edgeMap>
          <xCoord>313</xCoord>
          <yCoord>275</yCoord>
        </edgeMap>
        <edgeMap>
          <xCoord>313</xCoord>
          <yCoord>276</yCoord>
        </edgeMap>
        <edgeMap>
          <xCoord>313</xCoord>
          <yCoord>277</yCoord>
        </edgeMap>
        <edgeMap>
          <xCoord>313</xCoord>
          <yCoord>278</yCoord>
        </edgeMap>
        <edgeMap>
          <xCoord>312</xCoord>
          <yCoord>279</yCoord>
        </edgeMap>
        <edgeMap>
          <xCoord>313</xCoord>
          <yCoord>280</yCoord>
        </edgeMap>
        <edgeMap>
          <xCoord>313</xCoord>
          <yCoord>281</yCoord>
        </edgeMap>
        <edgeMap>
          <xCoord>313</xCoord>
          <yCoord>282</yCoord>
        </edgeMap>
        <edgeMap>
          <xCoord>313</xCoord>
          <yCoord>283</yCoord>
        </edgeMap>
        <edgeMap>
          <xCoord>314</xCoord>
          <yCoord>282</yCoord>
        </edgeMap>
        <edgeMap>
          <xCoord>315</xCoord>
          <yCoord>281</yCoord>
        </edgeMap>
        <edgeMap>
          <xCoord>316</xCoord>
          <yCoord>281</yCoord>
        </edgeMap>
        <edgeMap>
          <xCoord>317</xCoord>
          <yCoord>281</yCoord>
        </edgeMap>
        <edgeMap>
          <xCoord>318</xCoord>
          <yCoord>281</yCoord>
        </edgeMap>
        <edgeMap>
          <xCoord>319</xCoord>
          <yCoord>282</yCoord>
        </edgeMap>
        <edgeMap>
          <xCoord>319</xCoord>
          <yCoord>283</yCoord>
        </edgeMap>
        <edgeMap>
          <xCoord>320</xCoord>
          <yCoord>283</yCoord>
        </edgeMap>
      </roi>
      <roi>
        <imageZposition>-75.0</imageZposition>
        <imageSOP_UID>1.3.6.1.4.1.14519.5.2.1.6279.6001.287080363516235396183234845960</imageSOP_UID>
        <inclusion>FALSE</inclusion>
        <edgeMap>
          <xCoord>309</xCoord>
          <yCoord>266</yCoord>
        </edgeMap>
        <edgeMap>
          <xCoord>309</xCoord>
          <yCoord>265</yCoord>
        </edgeMap>
        <edgeMap>
          <xCoord>309</xCoord>
          <yCoord>264</yCoord>
        </edgeMap>
        <edgeMap>
          <xCoord>310</xCoord>
          <yCoord>263</yCoord>
        </edgeMap>
        <edgeMap>
          <xCoord>311</xCoord>
          <yCoord>263</yCoord>
        </edgeMap>
        <edgeMap>
          <xCoord>312</xCoord>
          <yCoord>263</yCoord>
        </edgeMap>
        <edgeMap>
          <xCoord>313</xCoord>
          <yCoord>264</yCoord>
        </edgeMap>
        <edgeMap>
          <xCoord>313</xCoord>
          <yCoord>265</yCoord>
        </edgeMap>
        <edgeMap>
          <xCoord>313</xCoord>
          <yCoord>266</yCoord>
        </edgeMap>
        <edgeMap>
          <xCoord>312</xCoord>
          <yCoord>267</yCoord>
        </edgeMap>
        <edgeMap>
          <xCoord>311</xCoord>
          <yCoord>267</yCoord>
        </edgeMap>
        <edgeMap>
          <xCoord>310</xCoord>
          <yCoord>267</yCoord>
        </edgeMap>
        <edgeMap>
          <xCoord>309</xCoord>
          <yCoord>266</yCoord>
        </edgeMap>
      </roi>
      <roi>
        <imageZposition>-76.25</imageZposition>
        <imageSOP_UID>1.3.6.1.4.1.14519.5.2.1.6279.6001.277164855032208845953846226301</imageSOP_UID>
        <inclusion>TRUE</inclusion>
        <edgeMap>
          <xCoord>320</xCoord>
          <yCoord>290</yCoord>
        </edgeMap>
        <edgeMap>
          <xCoord>320</xCoord>
          <yCoord>289</yCoord>
        </edgeMap>
        <edgeMap>
          <xCoord>320</xCoord>
          <yCoord>288</yCoord>
        </edgeMap>
        <edgeMap>
          <xCoord>320</xCoord>
          <yCoord>287</yCoord>
        </edgeMap>
        <edgeMap>
          <xCoord>320</xCoord>
          <yCoord>286</yCoord>
        </edgeMap>
        <edgeMap>
          <xCoord>320</xCoord>
          <yCoord>285</yCoord>
        </edgeMap>
        <edgeMap>
          <xCoord>320</xCoord>
          <yCoord>284</yCoord>
        </edgeMap>
        <edgeMap>
          <xCoord>321</xCoord>
          <yCoord>283</yCoord>
        </edgeMap>
        <edgeMap>
          <xCoord>322</xCoord>
          <yCoord>282</yCoord>
        </edgeMap>
        <edgeMap>
          <xCoord>323</xCoord>
          <yCoord>283</yCoord>
        </edgeMap>
        <edgeMap>
          <xCoord>323</xCoord>
          <yCoord>284</yCoord>
        </edgeMap>
        <edgeMap>
          <xCoord>323</xCoord>
          <yCoord>285</yCoord>
        </edgeMap>
        <edgeMap>
          <xCoord>322</xCoord>
          <yCoord>286</yCoord>
        </edgeMap>
        <edgeMap>
          <xCoord>323</xCoord>
          <yCoord>285</yCoord>
        </edgeMap>
        <edgeMap>
          <xCoord>324</xCoord>
          <yCoord>285</yCoord>
        </edgeMap>
        <edgeMap>
          <xCoord>324</xCoord>
          <yCoord>284</yCoord>
        </edgeMap>
        <edgeMap>
          <xCoord>325</xCoord>
          <yCoord>283</yCoord>
        </edgeMap>
        <edgeMap>
          <xCoord>326</xCoord>
          <yCoord>282</yCoord>
        </edgeMap>
        <edgeMap>
          <xCoord>327</xCoord>
          <yCoord>282</yCoord>
        </edgeMap>
        <edgeMap>
          <xCoord>327</xCoord>
          <yCoord>281</yCoord>
        </edgeMap>
        <edgeMap>
          <xCoord>328</xCoord>
          <yCoord>280</yCoord>
        </edgeMap>
        <edgeMap>
          <xCoord>329</xCoord>
          <yCoord>280</yCoord>
        </edgeMap>
        <edgeMap>
          <xCoord>329</xCoord>
          <yCoord>279</yCoord>
        </edgeMap>
        <edgeMap>
          <xCoord>328</xCoord>
          <yCoord>278</yCoord>
        </edgeMap>
        <edgeMap>
          <xCoord>327</xCoord>
          <yCoord>278</yCoord>
        </edgeMap>
        <edgeMap>
          <xCoord>326</xCoord>
          <yCoord>279</yCoord>
        </edgeMap>
        <edgeMap>
          <xCoord>325</xCoord>
          <yCoord>278</yCoord>
        </edgeMap>
        <edgeMap>
          <xCoord>325</xCoord>
          <yCoord>277</yCoord>
        </edgeMap>
        <edgeMap>
          <xCoord>324</xCoord>
          <yCoord>276</yCoord>
        </edgeMap>
        <edgeMap>
          <xCoord>324</xCoord>
          <yCoord>275</yCoord>
        </edgeMap>
        <edgeMap>
          <xCoord>325</xCoord>
          <yCoord>274</yCoord>
        </edgeMap>
        <edgeMap>
          <xCoord>325</xCoord>
          <yCoord>273</yCoord>
        </edgeMap>
        <edgeMap>
          <xCoord>326</xCoord>
          <yCoord>272</yCoord>
        </edgeMap>
        <edgeMap>
          <xCoord>325</xCoord>
          <yCoord>271</yCoord>
        </edgeMap>
        <edgeMap>
          <xCoord>325</xCoord>
          <yCoord>270</yCoord>
        </edgeMap>
        <edgeMap>
          <xCoord>325</xCoord>
          <yCoord>269</yCoord>
        </edgeMap>
        <edgeMap>
          <xCoord>325</xCoord>
          <yCoord>268</yCoord>
        </edgeMap>
        <edgeMap>
          <xCoord>324</xCoord>
          <yCoord>268</yCoord>
        </edgeMap>
        <edgeMap>
          <xCoord>323</xCoord>
          <yCoord>267</yCoord>
        </edgeMap>
        <edgeMap>
          <xCoord>322</xCoord>
          <yCoord>266</yCoord>
        </edgeMap>
        <edgeMap>
          <xCoord>322</xCoord>
          <yCoord>265</yCoord>
        </edgeMap>
        <edgeMap>
          <xCoord>321</xCoord>
          <yCoord>265</yCoord>
        </edgeMap>
        <edgeMap>
          <xCoord>320</xCoord>
          <yCoord>265</yCoord>
        </edgeMap>
        <edgeMap>
          <xCoord>319</xCoord>
          <yCoord>265</yCoord>
        </edgeMap>
        <edgeMap>
          <xCoord>318</xCoord>
          <yCoord>264</yCoord>
        </edgeMap>
        <edgeMap>
          <xCoord>317</xCoord>
          <yCoord>264</yCoord>
        </edgeMap>
        <edgeMap>
          <xCoord>316</xCoord>
          <yCoord>263</yCoord>
        </edgeMap>
        <edgeMap>
          <xCoord>315</xCoord>
          <yCoord>263</yCoord>
        </edgeMap>
        <edgeMap>
          <xCoord>314</xCoord>
          <yCoord>263</yCoord>
        </edgeMap>
        <edgeMap>
          <xCoord>313</xCoord>
          <yCoord>262</yCoord>
        </edgeMap>
        <edgeMap>
          <xCoord>312</xCoord>
          <yCoord>262</yCoord>
        </edgeMap>
        <edgeMap>
          <xCoord>311</xCoord>
          <yCoord>262</yCoord>
        </edgeMap>
        <edgeMap>
          <xCoord>310</xCoord>
          <yCoord>263</yCoord>
        </edgeMap>
        <edgeMap>
          <xCoord>309</xCoord>
          <yCoord>263</yCoord>
        </edgeMap>
        <edgeMap>
          <xCoord>308</xCoord>
          <yCoord>264</yCoord>
        </edgeMap>
        <edgeMap>
          <xCoord>308</xCoord>
          <yCoord>265</yCoord>
        </edgeMap>
        <edgeMap>
          <xCoord>308</xCoord>
          <yCoord>266</yCoord>
        </edgeMap>
        <edgeMap>
          <xCoord>308</xCoord>
          <yCoord>267</yCoord>
        </edgeMap>
        <edgeMap>
          <xCoord>308</xCoord>
          <yCoord>268</yCoord>
        </edgeMap>
        <edgeMap>
          <xCoord>308</xCoord>
          <yCoord>269</yCoord>
        </edgeMap>
        <edgeMap>
          <xCoord>308</xCoord>
          <yCoord>270</yCoord>
        </edgeMap>
        <edgeMap>
          <xCoord>308</xCoord>
          <yCoord>271</yCoord>
        </edgeMap>
        <edgeMap>
          <xCoord>308</xCoord>
          <yCoord>272</yCoord>
        </edgeMap>
        <edgeMap>
          <xCoord>308</xCoord>
          <yCoord>273</yCoord>
        </edgeMap>
        <edgeMap>
          <xCoord>309</xCoord>
          <yCoord>274</yCoord>
        </edgeMap>
        <edgeMap>
          <xCoord>310</xCoord>
          <yCoord>275</yCoord>
        </edgeMap>
        <edgeMap>
          <xCoord>310</xCoord>
          <yCoord>276</yCoord>
        </edgeMap>
        <edgeMap>
          <xCoord>311</xCoord>
          <yCoord>276</yCoord>
        </edgeMap>
        <edgeMap>
          <xCoord>312</xCoord>
          <yCoord>277</yCoord>
        </edgeMap>
        <edgeMap>
          <xCoord>312</xCoord>
          <yCoord>278</yCoord>
        </edgeMap>
        <edgeMap>
          <xCoord>312</xCoord>
          <yCoord>279</yCoord>
        </edgeMap>
        <edgeMap>
          <xCoord>312</xCoord>
          <yCoord>280</yCoord>
        </edgeMap>
        <edgeMap>
          <xCoord>313</xCoord>
          <yCoord>281</yCoord>
        </edgeMap>
        <edgeMap>
          <xCoord>314</xCoord>
          <yCoord>281</yCoord>
        </edgeMap>
        <edgeMap>
          <xCoord>315</xCoord>
          <yCoord>281</yCoord>
        </edgeMap>
        <edgeMap>
          <xCoord>316</xCoord>
          <yCoord>281</yCoord>
        </edgeMap>
        <edgeMap>
          <xCoord>317</xCoord>
          <yCoord>281</yCoord>
        </edgeMap>
        <edgeMap>
          <xCoord>318</xCoord>
          <yCoord>282</yCoord>
        </edgeMap>
        <edgeMap>
          <xCoord>318</xCoord>
          <yCoord>283</yCoord>
        </edgeMap>
        <edgeMap>
          <xCoord>318</xCoord>
          <yCoord>284</yCoord>
        </edgeMap>
        <edgeMap>
          <xCoord>319</xCoord>
          <yCoord>285</yCoord>
        </edgeMap>
        <edgeMap>
          <xCoord>319</xCoord>
          <yCoord>286</yCoord>
        </edgeMap>
        <edgeMap>
          <xCoord>319</xCoord>
          <yCoord>287</yCoord>
        </edgeMap>
        <edgeMap>
          <xCoord>319</xCoord>
          <yCoord>288</yCoord>
        </edgeMap>
        <edgeMap>
          <xCoord>319</xCoord>
          <yCoord>289</yCoord>
        </edgeMap>
        <edgeMap>
          <xCoord>319</xCoord>
          <yCoord>290</yCoord>
        </edgeMap>
        <edgeMap>
          <xCoord>320</xCoord>
          <yCoord>290</yCoord>
        </edgeMap>
      </roi>
      <roi>
        <imageZposition>-76.25</imageZposition>
        <imageSOP_UID>1.3.6.1.4.1.14519.5.2.1.6279.6001.277164855032208845953846226301</imageSOP_UID>
        <inclusion>FALSE</inclusion>
        <edgeMap>
          <xCoord>323</xCoord>
          <yCoord>279</yCoord>
        </edgeMap>
        <edgeMap>
          <xCoord>324</xCoord>
          <yCoord>278</yCoord>
        </edgeMap>
        <edgeMap>
          <xCoord>325</xCoord>
          <yCoord>279</yCoord>
        </edgeMap>
        <edgeMap>
          <xCoord>324</xCoord>
          <yCoord>280</yCoord>
        </edgeMap>
        <edgeMap>
          <xCoord>323</xCoord>
          <yCoord>279</yCoord>
        </edgeMap>
      </roi>
      <roi>
        <imageZposition>-76.25</imageZposition>
        <imageSOP_UID>1.3.6.1.4.1.14519.5.2.1.6279.6001.277164855032208845953846226301</imageSOP_UID>
        <inclusion>FALSE</inclusion>
        <edgeMap>
          <xCoord>310</xCoord>
          <yCoord>265</yCoord>
        </edgeMap>
        <edgeMap>
          <xCoord>310</xCoord>
          <yCoord>264</yCoord>
        </edgeMap>
        <edgeMap>
          <xCoord>311</xCoord>
          <yCoord>263</yCoord>
        </edgeMap>
        <edgeMap>
          <xCoord>312</xCoord>
          <yCoord>263</yCoord>
        </edgeMap>
        <edgeMap>
          <xCoord>313</xCoord>
          <yCoord>264</yCoord>
        </edgeMap>
        <edgeMap>
          <xCoord>313</xCoord>
          <yCoord>265</yCoord>
        </edgeMap>
        <edgeMap>
          <xCoord>312</xCoord>
          <yCoord>266</yCoord>
        </edgeMap>
        <edgeMap>
          <xCoord>311</xCoord>
          <yCoord>266</yCoord>
        </edgeMap>
        <edgeMap>
          <xCoord>310</xCoord>
          <yCoord>265</yCoord>
        </edgeMap>
      </roi>
      <roi>
        <imageZposition>-77.5</imageZposition>
        <imageSOP_UID>1.3.6.1.4.1.14519.5.2.1.6279.6001.338067165812868522079001579193</imageSOP_UID>
        <inclusion>TRUE</inclusion>
        <edgeMap>
          <xCoord>322</xCoord>
          <yCoord>290</yCoord>
        </edgeMap>
        <edgeMap>
          <xCoord>323</xCoord>
          <yCoord>289</yCoord>
        </edgeMap>
        <edgeMap>
          <xCoord>324</xCoord>
          <yCoord>289</yCoord>
        </edgeMap>
        <edgeMap>
          <xCoord>325</xCoord>
          <yCoord>288</yCoord>
        </edgeMap>
        <edgeMap>
          <xCoord>325</xCoord>
          <yCoord>287</yCoord>
        </edgeMap>
        <edgeMap>
          <xCoord>325</xCoord>
          <yCoord>286</yCoord>
        </edgeMap>
        <edgeMap>
          <xCoord>325</xCoord>
          <yCoord>285</yCoord>
        </edgeMap>
        <edgeMap>
          <xCoord>324</xCoord>
          <yCoord>284</yCoord>
        </edgeMap>
        <edgeMap>
          <xCoord>324</xCoord>
          <yCoord>283</yCoord>
        </edgeMap>
        <edgeMap>
          <xCoord>325</xCoord>
          <yCoord>282</yCoord>
        </edgeMap>
        <edgeMap>
          <xCoord>326</xCoord>
          <yCoord>281</yCoord>
        </edgeMap>
        <edgeMap>
          <xCoord>327</xCoord>
          <yCoord>280</yCoord>
        </edgeMap>
        <edgeMap>
          <xCoord>328</xCoord>
          <yCoord>281</yCoord>
        </edgeMap>
        <edgeMap>
          <xCoord>329</xCoord>
          <yCoord>282</yCoord>
        </edgeMap>
        <edgeMap>
          <xCoord>329</xCoord>
          <yCoord>283</yCoord>
        </edgeMap>
        <edgeMap>
          <xCoord>330</xCoord>
          <yCoord>284</yCoord>
        </edgeMap>
        <edgeMap>
          <xCoord>330</xCoord>
          <yCoord>283</yCoord>
        </edgeMap>
        <edgeMap>
          <xCoord>330</xCoord>
          <yCoord>282</yCoord>
        </edgeMap>
        <edgeMap>
          <xCoord>330</xCoord>
          <yCoord>281</yCoord>
        </edgeMap>
        <edgeMap>
          <xCoord>329</xCoord>
          <yCoord>280</yCoord>
        </edgeMap>
        <edgeMap>
          <xCoord>329</xCoord>
          <yCoord>279</yCoord>
        </edgeMap>
        <edgeMap>
          <xCoord>328</xCoord>
          <yCoord>278</yCoord>
        </edgeMap>
        <edgeMap>
          <xCoord>328</xCoord>
          <yCoord>277</yCoord>
        </edgeMap>
        <edgeMap>
          <xCoord>327</xCoord>
          <yCoord>276</yCoord>
        </edgeMap>
        <edgeMap>
          <xCoord>326</xCoord>
          <yCoord>275</yCoord>
        </edgeMap>
        <edgeMap>
          <xCoord>326</xCoord>
          <yCoord>274</yCoord>
        </edgeMap>
        <edgeMap>
          <xCoord>326</xCoord>
          <yCoord>273</yCoord>
        </edgeMap>
        <edgeMap>
          <xCoord>327</xCoord>
          <yCoord>272</yCoord>
        </edgeMap>
        <edgeMap>
          <xCoord>326</xCoord>
          <yCoord>271</yCoord>
        </edgeMap>
        <edgeMap>
          <xCoord>326</xCoord>
          <yCoord>270</yCoord>
        </edgeMap>
        <edgeMap>
          <xCoord>326</xCoord>
          <yCoord>269</yCoord>
        </edgeMap>
        <edgeMap>
          <xCoord>325</xCoord>
          <yCoord>268</yCoord>
        </edgeMap>
        <edgeMap>
          <xCoord>324</xCoord>
          <yCoord>267</yCoord>
        </edgeMap>
        <edgeMap>
          <xCoord>323</xCoord>
          <yCoord>267</yCoord>
        </edgeMap>
        <edgeMap>
          <xCoord>322</xCoord>
          <yCoord>266</yCoord>
        </edgeMap>
        <edgeMap>
          <xCoord>322</xCoord>
          <yCoord>265</yCoord>
        </edgeMap>
        <edgeMap>
          <xCoord>321</xCoord>
          <yCoord>265</yCoord>
        </edgeMap>
        <edgeMap>
          <xCoord>320</xCoord>
          <yCoord>265</yCoord>
        </edgeMap>
        <edgeMap>
          <xCoord>319</xCoord>
          <yCoord>264</yCoord>
        </edgeMap>
        <edgeMap>
          <xCoord>318</xCoord>
          <yCoord>263</yCoord>
        </edgeMap>
        <edgeMap>
          <xCoord>317</xCoord>
          <yCoord>263</yCoord>
        </edgeMap>
        <edgeMap>
          <xCoord>316</xCoord>
          <yCoord>262</yCoord>
        </edgeMap>
        <edgeMap>
          <xCoord>315</xCoord>
          <yCoord>262</yCoord>
        </edgeMap>
        <edgeMap>
          <xCoord>314</xCoord>
          <yCoord>262</yCoord>
        </edgeMap>
        <edgeMap>
          <xCoord>313</xCoord>
          <yCoord>262</yCoord>
        </edgeMap>
        <edgeMap>
          <xCoord>312</xCoord>
          <yCoord>262</yCoord>
        </edgeMap>
        <edgeMap>
          <xCoord>311</xCoord>
          <yCoord>262</yCoord>
        </edgeMap>
        <edgeMap>
          <xCoord>310</xCoord>
          <yCoord>262</yCoord>
        </edgeMap>
        <edgeMap>
          <xCoord>309</xCoord>
          <yCoord>263</yCoord>
        </edgeMap>
        <edgeMap>
          <xCoord>308</xCoord>
          <yCoord>264</yCoord>
        </edgeMap>
        <edgeMap>
          <xCoord>307</xCoord>
          <yCoord>265</yCoord>
        </edgeMap>
        <edgeMap>
          <xCoord>307</xCoord>
          <yCoord>266</yCoord>
        </edgeMap>
        <edgeMap>
          <xCoord>307</xCoord>
          <yCoord>267</yCoord>
        </edgeMap>
        <edgeMap>
          <xCoord>307</xCoord>
          <yCoord>268</yCoord>
        </edgeMap>
        <edgeMap>
          <xCoord>307</xCoord>
          <yCoord>269</yCoord>
        </edgeMap>
        <edgeMap>
          <xCoord>307</xCoord>
          <yCoord>270</yCoord>
        </edgeMap>
        <edgeMap>
          <xCoord>307</xCoord>
          <yCoord>271</yCoord>
        </edgeMap>
        <edgeMap>
          <xCoord>307</xCoord>
          <yCoord>272</yCoord>
        </edgeMap>
        <edgeMap>
          <xCoord>308</xCoord>
          <yCoord>273</yCoord>
        </edgeMap>
        <edgeMap>
          <xCoord>309</xCoord>
          <yCoord>274</yCoord>
        </edgeMap>
        <edgeMap>
          <xCoord>309</xCoord>
          <yCoord>275</yCoord>
        </edgeMap>
        <edgeMap>
          <xCoord>310</xCoord>
          <yCoord>276</yCoord>
        </edgeMap>
        <edgeMap>
          <xCoord>310</xCoord>
          <yCoord>277</yCoord>
        </edgeMap>
        <edgeMap>
          <xCoord>310</xCoord>
          <yCoord>278</yCoord>
        </edgeMap>
        <edgeMap>
          <xCoord>310</xCoord>
          <yCoord>279</yCoord>
        </edgeMap>
        <edgeMap>
          <xCoord>310</xCoord>
          <yCoord>280</yCoord>
        </edgeMap>
        <edgeMap>
          <xCoord>311</xCoord>
          <yCoord>280</yCoord>
        </edgeMap>
        <edgeMap>
          <xCoord>312</xCoord>
          <yCoord>281</yCoord>
        </edgeMap>
        <edgeMap>
          <xCoord>313</xCoord>
          <yCoord>282</yCoord>
        </edgeMap>
        <edgeMap>
          <xCoord>314</xCoord>
          <yCoord>283</yCoord>
        </edgeMap>
        <edgeMap>
          <xCoord>315</xCoord>
          <yCoord>284</yCoord>
        </edgeMap>
        <edgeMap>
          <xCoord>316</xCoord>
          <yCoord>284</yCoord>
        </edgeMap>
        <edgeMap>
          <xCoord>317</xCoord>
          <yCoord>285</yCoord>
        </edgeMap>
        <edgeMap>
          <xCoord>318</xCoord>
          <yCoord>286</yCoord>
        </edgeMap>
        <edgeMap>
          <xCoord>318</xCoord>
          <yCoord>287</yCoord>
        </edgeMap>
        <edgeMap>
          <xCoord>319</xCoord>
          <yCoord>287</yCoord>
        </edgeMap>
        <edgeMap>
          <xCoord>320</xCoord>
          <yCoord>288</yCoord>
        </edgeMap>
        <edgeMap>
          <xCoord>321</xCoord>
          <yCoord>289</yCoord>
        </edgeMap>
        <edgeMap>
          <xCoord>321</xCoord>
          <yCoord>290</yCoord>
        </edgeMap>
        <edgeMap>
          <xCoord>322</xCoord>
          <yCoord>290</yCoord>
        </edgeMap>
      </roi>
      <roi>
        <imageZposition>-78.75</imageZposition>
        <imageSOP_UID>1.3.6.1.4.1.14519.5.2.1.6279.6001.199143897916763534585993233054</imageSOP_UID>
        <inclusion>TRUE</inclusion>
        <edgeMap>
          <xCoord>319</xCoord>
          <yCoord>285</yCoord>
        </edgeMap>
        <edgeMap>
          <xCoord>320</xCoord>
          <yCoord>284</yCoord>
        </edgeMap>
        <edgeMap>
          <xCoord>321</xCoord>
          <yCoord>284</yCoord>
        </edgeMap>
        <edgeMap>
          <xCoord>322</xCoord>
          <yCoord>284</yCoord>
        </edgeMap>
        <edgeMap>
          <xCoord>323</xCoord>
          <yCoord>283</yCoord>
        </edgeMap>
        <edgeMap>
          <xCoord>323</xCoord>
          <yCoord>282</yCoord>
        </edgeMap>
        <edgeMap>
          <xCoord>323</xCoord>
          <yCoord>281</yCoord>
        </edgeMap>
        <edgeMap>
          <xCoord>324</xCoord>
          <yCoord>280</yCoord>
        </edgeMap>
        <edgeMap>
          <xCoord>325</xCoord>
          <yCoord>280</yCoord>
        </edgeMap>
        <edgeMap>
          <xCoord>326</xCoord>
          <yCoord>279</yCoord>
        </edgeMap>
        <edgeMap>
          <xCoord>326</xCoord>
          <yCoord>278</yCoord>
        </edgeMap>
        <edgeMap>
          <xCoord>326</xCoord>
          <yCoord>277</yCoord>
        </edgeMap>
        <edgeMap>
          <xCoord>327</xCoord>
          <yCoord>276</yCoord>
        </edgeMap>
        <edgeMap>
          <xCoord>327</xCoord>
          <yCoord>275</yCoord>
        </edgeMap>
        <edgeMap>
          <xCoord>327</xCoord>
          <yCoord>274</yCoord>
        </edgeMap>
        <edgeMap>
          <xCoord>327</xCoord>
          <yCoord>273</yCoord>
        </edgeMap>
        <edgeMap>
          <xCoord>327</xCoord>
          <yCoord>272</yCoord>
        </edgeMap>
        <edgeMap>
          <xCoord>326</xCoord>
          <yCoord>271</yCoord>
        </edgeMap>
        <edgeMap>
          <xCoord>326</xCoord>
          <yCoord>270</yCoord>
        </edgeMap>
        <edgeMap>
          <xCoord>326</xCoord>
          <yCoord>269</yCoord>
        </edgeMap>
        <edgeMap>
          <xCoord>325</xCoord>
          <yCoord>268</yCoord>
        </edgeMap>
        <edgeMap>
          <xCoord>324</xCoord>
          <yCoord>267</yCoord>
        </edgeMap>
        <edgeMap>
          <xCoord>323</xCoord>
          <yCoord>266</yCoord>
        </edgeMap>
        <edgeMap>
          <xCoord>322</xCoord>
          <yCoord>265</yCoord>
        </edgeMap>
        <edgeMap>
          <xCoord>321</xCoord>
          <yCoord>265</yCoord>
        </edgeMap>
        <edgeMap>
          <xCoord>320</xCoord>
          <yCoord>264</yCoord>
        </edgeMap>
        <edgeMap>
          <xCoord>319</xCoord>
          <yCoord>263</yCoord>
        </edgeMap>
        <edgeMap>
          <xCoord>318</xCoord>
          <yCoord>263</yCoord>
        </edgeMap>
        <edgeMap>
          <xCoord>317</xCoord>
          <yCoord>263</yCoord>
        </edgeMap>
        <edgeMap>
          <xCoord>316</xCoord>
          <yCoord>262</yCoord>
        </edgeMap>
        <edgeMap>
          <xCoord>315</xCoord>
          <yCoord>262</yCoord>
        </edgeMap>
        <edgeMap>
          <xCoord>314</xCoord>
          <yCoord>262</yCoord>
        </edgeMap>
        <edgeMap>
          <xCoord>313</xCoord>
          <yCoord>261</yCoord>
        </edgeMap>
        <edgeMap>
          <xCoord>312</xCoord>
          <yCoord>261</yCoord>
        </edgeMap>
        <edgeMap>
          <xCoord>311</xCoord>
          <yCoord>261</yCoord>
        </edgeMap>
        <edgeMap>
          <xCoord>310</xCoord>
          <yCoord>262</yCoord>
        </edgeMap>
        <edgeMap>
          <xCoord>309</xCoord>
          <yCoord>262</yCoord>
        </edgeMap>
        <edgeMap>
          <xCoord>308</xCoord>
          <yCoord>262</yCoord>
        </edgeMap>
        <edgeMap>
          <xCoord>307</xCoord>
          <yCoord>263</yCoord>
        </edgeMap>
        <edgeMap>
          <xCoord>307</xCoord>
          <yCoord>264</yCoord>
        </edgeMap>
        <edgeMap>
          <xCoord>307</xCoord>
          <yCoord>265</yCoord>
        </edgeMap>
        <edgeMap>
          <xCoord>306</xCoord>
          <yCoord>266</yCoord>
        </edgeMap>
        <edgeMap>
          <xCoord>306</xCoord>
          <yCoord>267</yCoord>
        </edgeMap>
        <edgeMap>
          <xCoord>307</xCoord>
          <yCoord>268</yCoord>
        </edgeMap>
        <edgeMap>
          <xCoord>307</xCoord>
          <yCoord>269</yCoord>
        </edgeMap>
        <edgeMap>
          <xCoord>307</xCoord>
          <yCoord>270</yCoord>
        </edgeMap>
        <edgeMap>
          <xCoord>307</xCoord>
          <yCoord>271</yCoord>
        </edgeMap>
        <edgeMap>
          <xCoord>307</xCoord>
          <yCoord>272</yCoord>
        </edgeMap>
        <edgeMap>
          <xCoord>307</xCoord>
          <yCoord>273</yCoord>
        </edgeMap>
        <edgeMap>
          <xCoord>308</xCoord>
          <yCoord>274</yCoord>
        </edgeMap>
        <edgeMap>
          <xCoord>308</xCoord>
          <yCoord>275</yCoord>
        </edgeMap>
        <edgeMap>
          <xCoord>308</xCoord>
          <yCoord>276</yCoord>
        </edgeMap>
        <edgeMap>
          <xCoord>309</xCoord>
          <yCoord>277</yCoord>
        </edgeMap>
        <edgeMap>
          <xCoord>309</xCoord>
          <yCoord>278</yCoord>
        </edgeMap>
        <edgeMap>
          <xCoord>309</xCoord>
          <yCoord>279</yCoord>
        </edgeMap>
        <edgeMap>
          <xCoord>310</xCoord>
          <yCoord>280</yCoord>
        </edgeMap>
        <edgeMap>
          <xCoord>310</xCoord>
          <yCoord>281</yCoord>
        </edgeMap>
        <edgeMap>
          <xCoord>310</xCoord>
          <yCoord>282</yCoord>
        </edgeMap>
        <edgeMap>
          <xCoord>311</xCoord>
          <yCoord>283</yCoord>
        </edgeMap>
        <edgeMap>
          <xCoord>312</xCoord>
          <yCoord>284</yCoord>
        </edgeMap>
        <edgeMap>
          <xCoord>313</xCoord>
          <yCoord>284</yCoord>
        </edgeMap>
        <edgeMap>
          <xCoord>314</xCoord>
          <yCoord>284</yCoord>
        </edgeMap>
        <edgeMap>
          <xCoord>315</xCoord>
          <yCoord>285</yCoord>
        </edgeMap>
        <edgeMap>
          <xCoord>316</xCoord>
          <yCoord>284</yCoord>
        </edgeMap>
        <edgeMap>
          <xCoord>317</xCoord>
          <yCoord>284</yCoord>
        </edgeMap>
        <edgeMap>
          <xCoord>318</xCoord>
          <yCoord>285</yCoord>
        </edgeMap>
        <edgeMap>
          <xCoord>319</xCoord>
          <yCoord>285</yCoord>
        </edgeMap>
      </roi>
      <roi>
        <imageZposition>-80.0</imageZposition>
        <imageSOP_UID>1.3.6.1.4.1.14519.5.2.1.6279.6001.319891788044184958479144748888</imageSOP_UID>
        <inclusion>TRUE</inclusion>
        <edgeMap>
          <xCoord>325</xCoord>
          <yCoord>296</yCoord>
        </edgeMap>
        <edgeMap>
          <xCoord>326</xCoord>
          <yCoord>295</yCoord>
        </edgeMap>
        <edgeMap>
          <xCoord>326</xCoord>
          <yCoord>294</yCoord>
        </edgeMap>
        <edgeMap>
          <xCoord>325</xCoord>
          <yCoord>293</yCoord>
        </edgeMap>
        <edgeMap>
          <xCoord>325</xCoord>
          <yCoord>292</yCoord>
        </edgeMap>
        <edgeMap>
          <xCoord>325</xCoord>
          <yCoord>291</yCoord>
        </edgeMap>
        <edgeMap>
          <xCoord>324</xCoord>
          <yCoord>290</yCoord>
        </edgeMap>
        <edgeMap>
          <xCoord>323</xCoord>
          <yCoord>289</yCoord>
        </edgeMap>
        <edgeMap>
          <xCoord>322</xCoord>
          <yCoord>288</yCoord>
        </edgeMap>
        <edgeMap>
          <xCoord>322</xCoord>
          <yCoord>287</yCoord>
        </edgeMap>
        <edgeMap>
          <xCoord>322</xCoord>
          <yCoord>286</yCoord>
        </edgeMap>
        <edgeMap>
          <xCoord>321</xCoord>
          <yCoord>285</yCoord>
        </edgeMap>
        <edgeMap>
          <xCoord>321</xCoord>
          <yCoord>284</yCoord>
        </edgeMap>
        <edgeMap>
          <xCoord>322</xCoord>
          <yCoord>283</yCoord>
        </edgeMap>
        <edgeMap>
          <xCoord>322</xCoord>
          <yCoord>282</yCoord>
        </edgeMap>
        <edgeMap>
          <xCoord>323</xCoord>
          <yCoord>281</yCoord>
        </edgeMap>
        <edgeMap>
          <xCoord>324</xCoord>
          <yCoord>280</yCoord>
        </edgeMap>
        <edgeMap>
          <xCoord>325</xCoord>
          <yCoord>279</yCoord>
        </edgeMap>
        <edgeMap>
          <xCoord>325</xCoord>
          <yCoord>278</yCoord>
        </edgeMap>
        <edgeMap>
          <xCoord>325</xCoord>
          <yCoord>277</yCoord>
        </edgeMap>
        <edgeMap>
          <xCoord>326</xCoord>
          <yCoord>276</yCoord>
        </edgeMap>
        <edgeMap>
          <xCoord>326</xCoord>
          <yCoord>275</yCoord>
        </edgeMap>
        <edgeMap>
          <xCoord>326</xCoord>
          <yCoord>274</yCoord>
        </edgeMap>
        <edgeMap>
          <xCoord>326</xCoord>
          <yCoord>273</yCoord>
        </edgeMap>
        <edgeMap>
          <xCoord>327</xCoord>
          <yCoord>272</yCoord>
        </edgeMap>
        <edgeMap>
          <xCoord>327</xCoord>
          <yCoord>271</yCoord>
        </edgeMap>
        <edgeMap>
          <xCoord>326</xCoord>
          <yCoord>270</yCoord>
        </edgeMap>
        <edgeMap>
          <xCoord>326</xCoord>
          <yCoord>269</yCoord>
        </edgeMap>
        <edgeMap>
          <xCoord>326</xCoord>
          <yCoord>268</yCoord>
        </edgeMap>
        <edgeMap>
          <xCoord>325</xCoord>
          <yCoord>267</yCoord>
        </edgeMap>
        <edgeMap>
          <xCoord>324</xCoord>
          <yCoord>266</yCoord>
        </edgeMap>
        <edgeMap>
          <xCoord>323</xCoord>
          <yCoord>265</yCoord>
        </edgeMap>
        <edgeMap>
          <xCoord>322</xCoord>
          <yCoord>264</yCoord>
        </edgeMap>
        <edgeMap>
          <xCoord>321</xCoord>
          <yCoord>264</yCoord>
        </edgeMap>
        <edgeMap>
          <xCoord>320</xCoord>
          <yCoord>264</yCoord>
        </edgeMap>
        <edgeMap>
          <xCoord>319</xCoord>
          <yCoord>263</yCoord>
        </edgeMap>
        <edgeMap>
          <xCoord>318</xCoord>
          <yCoord>263</yCoord>
        </edgeMap>
        <edgeMap>
          <xCoord>317</xCoord>
          <yCoord>263</yCoord>
        </edgeMap>
        <edgeMap>
          <xCoord>316</xCoord>
          <yCoord>263</yCoord>
        </edgeMap>
        <edgeMap>
          <xCoord>315</xCoord>
          <yCoord>262</yCoord>
        </edgeMap>
        <edgeMap>
          <xCoord>314</xCoord>
          <yCoord>262</yCoord>
        </edgeMap>
        <edgeMap>
          <xCoord>313</xCoord>
          <yCoord>262</yCoord>
        </edgeMap>
        <edgeMap>
          <xCoord>312</xCoord>
          <yCoord>261</yCoord>
        </edgeMap>
        <edgeMap>
          <xCoord>311</xCoord>
          <yCoord>261</yCoord>
        </edgeMap>
        <edgeMap>
          <xCoord>310</xCoord>
          <yCoord>261</yCoord>
        </edgeMap>
        <edgeMap>
          <xCoord>309</xCoord>
          <yCoord>261</yCoord>
        </edgeMap>
        <edgeMap>
          <xCoord>308</xCoord>
          <yCoord>261</yCoord>
        </edgeMap>
        <edgeMap>
          <xCoord>307</xCoord>
          <yCoord>261</yCoord>
        </edgeMap>
        <edgeMap>
          <xCoord>306</xCoord>
          <yCoord>261</yCoord>
        </edgeMap>
        <edgeMap>
          <xCoord>305</xCoord>
          <yCoord>262</yCoord>
        </edgeMap>
        <edgeMap>
          <xCoord>304</xCoord>
          <yCoord>263</yCoord>
        </edgeMap>
        <edgeMap>
          <xCoord>303</xCoord>
          <yCoord>264</yCoord>
        </edgeMap>
        <edgeMap>
          <xCoord>302</xCoord>
          <yCoord>264</yCoord>
        </edgeMap>
        <edgeMap>
          <xCoord>301</xCoord>
          <yCoord>264</yCoord>
        </edgeMap>
        <edgeMap>
          <xCoord>300</xCoord>
          <yCoord>264</yCoord>
        </edgeMap>
        <edgeMap>
          <xCoord>299</xCoord>
          <yCoord>265</yCoord>
        </edgeMap>
        <edgeMap>
          <xCoord>299</xCoord>
          <yCoord>266</yCoord>
        </edgeMap>
        <edgeMap>
          <xCoord>300</xCoord>
          <yCoord>267</yCoord>
        </edgeMap>
        <edgeMap>
          <xCoord>301</xCoord>
          <yCoord>268</yCoord>
        </edgeMap>
        <edgeMap>
          <xCoord>302</xCoord>
          <yCoord>269</yCoord>
        </edgeMap>
        <edgeMap>
          <xCoord>303</xCoord>
          <yCoord>269</yCoord>
        </edgeMap>
        <edgeMap>
          <xCoord>304</xCoord>
          <yCoord>270</yCoord>
        </edgeMap>
        <edgeMap>
          <xCoord>305</xCoord>
          <yCoord>271</yCoord>
        </edgeMap>
        <edgeMap>
          <xCoord>305</xCoord>
          <yCoord>272</yCoord>
        </edgeMap>
        <edgeMap>
          <xCoord>305</xCoord>
          <yCoord>273</yCoord>
        </edgeMap>
        <edgeMap>
          <xCoord>306</xCoord>
          <yCoord>274</yCoord>
        </edgeMap>
        <edgeMap>
          <xCoord>306</xCoord>
          <yCoord>275</yCoord>
        </edgeMap>
        <edgeMap>
          <xCoord>307</xCoord>
          <yCoord>276</yCoord>
        </edgeMap>
        <edgeMap>
          <xCoord>308</xCoord>
          <yCoord>277</yCoord>
        </edgeMap>
        <edgeMap>
          <xCoord>308</xCoord>
          <yCoord>278</yCoord>
        </edgeMap>
        <edgeMap>
          <xCoord>308</xCoord>
          <yCoord>279</yCoord>
        </edgeMap>
        <edgeMap>
          <xCoord>308</xCoord>
          <yCoord>280</yCoord>
        </edgeMap>
        <edgeMap>
          <xCoord>308</xCoord>
          <yCoord>281</yCoord>
        </edgeMap>
        <edgeMap>
          <xCoord>309</xCoord>
          <yCoord>282</yCoord>
        </edgeMap>
        <edgeMap>
          <xCoord>309</xCoord>
          <yCoord>283</yCoord>
        </edgeMap>
        <edgeMap>
          <xCoord>309</xCoord>
          <yCoord>284</yCoord>
        </edgeMap>
        <edgeMap>
          <xCoord>309</xCoord>
          <yCoord>285</yCoord>
        </edgeMap>
        <edgeMap>
          <xCoord>308</xCoord>
          <yCoord>286</yCoord>
        </edgeMap>
        <edgeMap>
          <xCoord>307</xCoord>
          <yCoord>285</yCoord>
        </edgeMap>
        <edgeMap>
          <xCoord>306</xCoord>
          <yCoord>286</yCoord>
        </edgeMap>
        <edgeMap>
          <xCoord>305</xCoord>
          <yCoord>286</yCoord>
        </edgeMap>
        <edgeMap>
          <xCoord>304</xCoord>
          <yCoord>286</yCoord>
        </edgeMap>
        <edgeMap>
          <xCoord>303</xCoord>
          <yCoord>286</yCoord>
        </edgeMap>
        <edgeMap>
          <xCoord>302</xCoord>
          <yCoord>287</yCoord>
        </edgeMap>
        <edgeMap>
          <xCoord>301</xCoord>
          <yCoord>288</yCoord>
        </edgeMap>
        <edgeMap>
          <xCoord>301</xCoord>
          <yCoord>289</yCoord>
        </edgeMap>
        <edgeMap>
          <xCoord>300</xCoord>
          <yCoord>290</yCoord>
        </edgeMap>
        <edgeMap>
          <xCoord>301</xCoord>
          <yCoord>290</yCoord>
        </edgeMap>
        <edgeMap>
          <xCoord>302</xCoord>
          <yCoord>290</yCoord>
        </edgeMap>
        <edgeMap>
          <xCoord>303</xCoord>
          <yCoord>290</yCoord>
        </edgeMap>
        <edgeMap>
          <xCoord>304</xCoord>
          <yCoord>291</yCoord>
        </edgeMap>
        <edgeMap>
          <xCoord>305</xCoord>
          <yCoord>292</yCoord>
        </edgeMap>
        <edgeMap>
          <xCoord>306</xCoord>
          <yCoord>292</yCoord>
        </edgeMap>
        <edgeMap>
          <xCoord>307</xCoord>
          <yCoord>292</yCoord>
        </edgeMap>
        <edgeMap>
          <xCoord>308</xCoord>
          <yCoord>292</yCoord>
        </edgeMap>
        <edgeMap>
          <xCoord>309</xCoord>
          <yCoord>293</yCoord>
        </edgeMap>
        <edgeMap>
          <xCoord>310</xCoord>
          <yCoord>294</yCoord>
        </edgeMap>
        <edgeMap>
          <xCoord>311</xCoord>
          <yCoord>295</yCoord>
        </edgeMap>
        <edgeMap>
          <xCoord>312</xCoord>
          <yCoord>295</yCoord>
        </edgeMap>
        <edgeMap>
          <xCoord>313</xCoord>
          <yCoord>295</yCoord>
        </edgeMap>
        <edgeMap>
          <xCoord>314</xCoord>
          <yCoord>296</yCoord>
        </edgeMap>
        <edgeMap>
          <xCoord>315</xCoord>
          <yCoord>295</yCoord>
        </edgeMap>
        <edgeMap>
          <xCoord>316</xCoord>
          <yCoord>296</yCoord>
        </edgeMap>
        <edgeMap>
          <xCoord>317</xCoord>
          <yCoord>296</yCoord>
        </edgeMap>
        <edgeMap>
          <xCoord>318</xCoord>
          <yCoord>296</yCoord>
        </edgeMap>
        <edgeMap>
          <xCoord>319</xCoord>
          <yCoord>296</yCoord>
        </edgeMap>
        <edgeMap>
          <xCoord>320</xCoord>
          <yCoord>296</yCoord>
        </edgeMap>
        <edgeMap>
          <xCoord>321</xCoord>
          <yCoord>296</yCoord>
        </edgeMap>
        <edgeMap>
          <xCoord>322</xCoord>
          <yCoord>296</yCoord>
        </edgeMap>
        <edgeMap>
          <xCoord>323</xCoord>
          <yCoord>296</yCoord>
        </edgeMap>
        <edgeMap>
          <xCoord>324</xCoord>
          <yCoord>296</yCoord>
        </edgeMap>
        <edgeMap>
          <xCoord>325</xCoord>
          <yCoord>296</yCoord>
        </edgeMap>
      </roi>
      <roi>
        <imageZposition>-81.25</imageZposition>
        <imageSOP_UID>1.3.6.1.4.1.14519.5.2.1.6279.6001.135584096036976904583649163399</imageSOP_UID>
        <inclusion>TRUE</inclusion>
        <edgeMap>
          <xCoord>327</xCoord>
          <yCoord>296</yCoord>
        </edgeMap>
        <edgeMap>
          <xCoord>327</xCoord>
          <yCoord>295</yCoord>
        </edgeMap>
        <edgeMap>
          <xCoord>326</xCoord>
          <yCoord>294</yCoord>
        </edgeMap>
        <edgeMap>
          <xCoord>325</xCoord>
          <yCoord>293</yCoord>
        </edgeMap>
        <edgeMap>
          <xCoord>325</xCoord>
          <yCoord>292</yCoord>
        </edgeMap>
        <edgeMap>
          <xCoord>325</xCoord>
          <yCoord>291</yCoord>
        </edgeMap>
        <edgeMap>
          <xCoord>324</xCoord>
          <yCoord>290</yCoord>
        </edgeMap>
        <edgeMap>
          <xCoord>323</xCoord>
          <yCoord>289</yCoord>
        </edgeMap>
        <edgeMap>
          <xCoord>323</xCoord>
          <yCoord>288</yCoord>
        </edgeMap>
        <edgeMap>
          <xCoord>322</xCoord>
          <yCoord>287</yCoord>
        </edgeMap>
        <edgeMap>
          <xCoord>322</xCoord>
          <yCoord>286</yCoord>
        </edgeMap>
        <edgeMap>
          <xCoord>322</xCoord>
          <yCoord>285</yCoord>
        </edgeMap>
        <edgeMap>
          <xCoord>322</xCoord>
          <yCoord>284</yCoord>
        </edgeMap>
        <edgeMap>
          <xCoord>323</xCoord>
          <yCoord>283</yCoord>
        </edgeMap>
        <edgeMap>
          <xCoord>324</xCoord>
          <yCoord>284</yCoord>
        </edgeMap>
        <edgeMap>
          <xCoord>323</xCoord>
          <yCoord>283</yCoord>
        </edgeMap>
        <edgeMap>
          <xCoord>323</xCoord>
          <yCoord>282</yCoord>
        </edgeMap>
        <edgeMap>
          <xCoord>323</xCoord>
          <yCoord>281</yCoord>
        </edgeMap>
        <edgeMap>
          <xCoord>324</xCoord>
          <yCoord>280</yCoord>
        </edgeMap>
        <edgeMap>
          <xCoord>325</xCoord>
          <yCoord>280</yCoord>
        </edgeMap>
        <edgeMap>
          <xCoord>325</xCoord>
          <yCoord>279</yCoord>
        </edgeMap>
        <edgeMap>
          <xCoord>325</xCoord>
          <yCoord>278</yCoord>
        </edgeMap>
        <edgeMap>
          <xCoord>325</xCoord>
          <yCoord>277</yCoord>
        </edgeMap>
        <edgeMap>
          <xCoord>325</xCoord>
          <yCoord>276</yCoord>
        </edgeMap>
        <edgeMap>
          <xCoord>325</xCoord>
          <yCoord>275</yCoord>
        </edgeMap>
        <edgeMap>
          <xCoord>325</xCoord>
          <yCoord>274</yCoord>
        </edgeMap>
        <edgeMap>
          <xCoord>326</xCoord>
          <yCoord>273</yCoord>
        </edgeMap>
        <edgeMap>
          <xCoord>327</xCoord>
          <yCoord>272</yCoord>
        </edgeMap>
        <edgeMap>
          <xCoord>328</xCoord>
          <yCoord>271</yCoord>
        </edgeMap>
        <edgeMap>
          <xCoord>329</xCoord>
          <yCoord>271</yCoord>
        </edgeMap>
        <edgeMap>
          <xCoord>330</xCoord>
          <yCoord>271</yCoord>
        </edgeMap>
        <edgeMap>
          <xCoord>331</xCoord>
          <yCoord>270</yCoord>
        </edgeMap>
        <edgeMap>
          <xCoord>332</xCoord>
          <yCoord>270</yCoord>
        </edgeMap>
        <edgeMap>
          <xCoord>333</xCoord>
          <yCoord>271</yCoord>
        </edgeMap>
        <edgeMap>
          <xCoord>334</xCoord>
          <yCoord>271</yCoord>
        </edgeMap>
        <edgeMap>
          <xCoord>335</xCoord>
          <yCoord>271</yCoord>
        </edgeMap>
        <edgeMap>
          <xCoord>336</xCoord>
          <yCoord>271</yCoord>
        </edgeMap>
        <edgeMap>
          <xCoord>336</xCoord>
          <yCoord>270</yCoord>
        </edgeMap>
        <edgeMap>
          <xCoord>336</xCoord>
          <yCoord>269</yCoord>
        </edgeMap>
        <edgeMap>
          <xCoord>335</xCoord>
          <yCoord>269</yCoord>
        </edgeMap>
        <edgeMap>
          <xCoord>334</xCoord>
          <yCoord>269</yCoord>
        </edgeMap>
        <edgeMap>
          <xCoord>333</xCoord>
          <yCoord>269</yCoord>
        </edgeMap>
        <edgeMap>
          <xCoord>332</xCoord>
          <yCoord>269</yCoord>
        </edgeMap>
        <edgeMap>
          <xCoord>331</xCoord>
          <yCoord>269</yCoord>
        </edgeMap>
        <edgeMap>
          <xCoord>330</xCoord>
          <yCoord>269</yCoord>
        </edgeMap>
        <edgeMap>
          <xCoord>329</xCoord>
          <yCoord>268</yCoord>
        </edgeMap>
        <edgeMap>
          <xCoord>328</xCoord>
          <yCoord>268</yCoord>
        </edgeMap>
        <edgeMap>
          <xCoord>327</xCoord>
          <yCoord>268</yCoord>
        </edgeMap>
        <edgeMap>
          <xCoord>326</xCoord>
          <yCoord>267</yCoord>
        </edgeMap>
        <edgeMap>
          <xCoord>325</xCoord>
          <yCoord>266</yCoord>
        </edgeMap>
        <edgeMap>
          <xCoord>324</xCoord>
          <yCoord>265</yCoord>
        </edgeMap>
        <edgeMap>
          <xCoord>324</xCoord>
          <yCoord>264</yCoord>
        </edgeMap>
        <edgeMap>
          <xCoord>323</xCoord>
          <yCoord>264</yCoord>
        </edgeMap>
        <edgeMap>
          <xCoord>322</xCoord>
          <yCoord>264</yCoord>
        </edgeMap>
        <edgeMap>
          <xCoord>321</xCoord>
          <yCoord>263</yCoord>
        </edgeMap>
        <edgeMap>
          <xCoord>320</xCoord>
          <yCoord>262</yCoord>
        </edgeMap>
        <edgeMap>
          <xCoord>319</xCoord>
          <yCoord>261</yCoord>
        </edgeMap>
        <edgeMap>
          <xCoord>319</xCoord>
          <yCoord>260</yCoord>
        </edgeMap>
        <edgeMap>
          <xCoord>318</xCoord>
          <yCoord>260</yCoord>
        </edgeMap>
        <edgeMap>
          <xCoord>318</xCoord>
          <yCoord>261</yCoord>
        </edgeMap>
        <edgeMap>
          <xCoord>317</xCoord>
          <yCoord>262</yCoord>
        </edgeMap>
        <edgeMap>
          <xCoord>316</xCoord>
          <yCoord>263</yCoord>
        </edgeMap>
        <edgeMap>
          <xCoord>315</xCoord>
          <yCoord>262</yCoord>
        </edgeMap>
        <edgeMap>
          <xCoord>314</xCoord>
          <yCoord>261</yCoord>
        </edgeMap>
        <edgeMap>
          <xCoord>313</xCoord>
          <yCoord>261</yCoord>
        </edgeMap>
        <edgeMap>
          <xCoord>312</xCoord>
          <yCoord>261</yCoord>
        </edgeMap>
        <edgeMap>
          <xCoord>312</xCoord>
          <yCoord>262</yCoord>
        </edgeMap>
        <edgeMap>
          <xCoord>311</xCoord>
          <yCoord>263</yCoord>
        </edgeMap>
        <edgeMap>
          <xCoord>310</xCoord>
          <yCoord>264</yCoord>
        </edgeMap>
        <edgeMap>
          <xCoord>310</xCoord>
          <yCoord>265</yCoord>
        </edgeMap>
        <edgeMap>
          <xCoord>309</xCoord>
          <yCoord>266</yCoord>
        </edgeMap>
        <edgeMap>
          <xCoord>308</xCoord>
          <yCoord>266</yCoord>
        </edgeMap>
        <edgeMap>
          <xCoord>307</xCoord>
          <yCoord>267</yCoord>
        </edgeMap>
        <edgeMap>
          <xCoord>307</xCoord>
          <yCoord>268</yCoord>
        </edgeMap>
        <edgeMap>
          <xCoord>307</xCoord>
          <yCoord>269</yCoord>
        </edgeMap>
        <edgeMap>
          <xCoord>307</xCoord>
          <yCoord>270</yCoord>
        </edgeMap>
        <edgeMap>
          <xCoord>306</xCoord>
          <yCoord>271</yCoord>
        </edgeMap>
        <edgeMap>
          <xCoord>305</xCoord>
          <yCoord>272</yCoord>
        </edgeMap>
        <edgeMap>
          <xCoord>304</xCoord>
          <yCoord>272</yCoord>
        </edgeMap>
        <edgeMap>
          <xCoord>305</xCoord>
          <yCoord>273</yCoord>
        </edgeMap>
        <edgeMap>
          <xCoord>304</xCoord>
          <yCoord>274</yCoord>
        </edgeMap>
        <edgeMap>
          <xCoord>304</xCoord>
          <yCoord>275</yCoord>
        </edgeMap>
        <edgeMap>
          <xCoord>304</xCoord>
          <yCoord>276</yCoord>
        </edgeMap>
        <edgeMap>
          <xCoord>304</xCoord>
          <yCoord>277</yCoord>
        </edgeMap>
        <edgeMap>
          <xCoord>305</xCoord>
          <yCoord>276</yCoord>
        </edgeMap>
        <edgeMap>
          <xCoord>306</xCoord>
          <yCoord>276</yCoord>
        </edgeMap>
        <edgeMap>
          <xCoord>307</xCoord>
          <yCoord>277</yCoord>
        </edgeMap>
        <edgeMap>
          <xCoord>307</xCoord>
          <yCoord>278</yCoord>
        </edgeMap>
        <edgeMap>
          <xCoord>307</xCoord>
          <yCoord>279</yCoord>
        </edgeMap>
        <edgeMap>
          <xCoord>307</xCoord>
          <yCoord>280</yCoord>
        </edgeMap>
        <edgeMap>
          <xCoord>307</xCoord>
          <yCoord>281</yCoord>
        </edgeMap>
        <edgeMap>
          <xCoord>307</xCoord>
          <yCoord>282</yCoord>
        </edgeMap>
        <edgeMap>
          <xCoord>307</xCoord>
          <yCoord>283</yCoord>
        </edgeMap>
        <edgeMap>
          <xCoord>307</xCoord>
          <yCoord>284</yCoord>
        </edgeMap>
        <edgeMap>
          <xCoord>306</xCoord>
          <yCoord>285</yCoord>
        </edgeMap>
        <edgeMap>
          <xCoord>305</xCoord>
          <yCoord>286</yCoord>
        </edgeMap>
        <edgeMap>
          <xCoord>304</xCoord>
          <yCoord>286</yCoord>
        </edgeMap>
        <edgeMap>
          <xCoord>304</xCoord>
          <yCoord>287</yCoord>
        </edgeMap>
        <edgeMap>
          <xCoord>304</xCoord>
          <yCoord>288</yCoord>
        </edgeMap>
        <edgeMap>
          <xCoord>304</xCoord>
          <yCoord>289</yCoord>
        </edgeMap>
        <edgeMap>
          <xCoord>304</xCoord>
          <yCoord>290</yCoord>
        </edgeMap>
        <edgeMap>
          <xCoord>305</xCoord>
          <yCoord>290</yCoord>
        </edgeMap>
        <edgeMap>
          <xCoord>306</xCoord>
          <yCoord>290</yCoord>
        </edgeMap>
        <edgeMap>
          <xCoord>307</xCoord>
          <yCoord>290</yCoord>
        </edgeMap>
        <edgeMap>
          <xCoord>308</xCoord>
          <yCoord>291</yCoord>
        </edgeMap>
        <edgeMap>
          <xCoord>309</xCoord>
          <yCoord>291</yCoord>
        </edgeMap>
        <edgeMap>
          <xCoord>310</xCoord>
          <yCoord>291</yCoord>
        </edgeMap>
        <edgeMap>
          <xCoord>311</xCoord>
          <yCoord>292</yCoord>
        </edgeMap>
        <edgeMap>
          <xCoord>312</xCoord>
          <yCoord>293</yCoord>
        </edgeMap>
        <edgeMap>
          <xCoord>312</xCoord>
          <yCoord>294</yCoord>
        </edgeMap>
        <edgeMap>
          <xCoord>313</xCoord>
          <yCoord>294</yCoord>
        </edgeMap>
        <edgeMap>
          <xCoord>314</xCoord>
          <yCoord>293</yCoord>
        </edgeMap>
        <edgeMap>
          <xCoord>315</xCoord>
          <yCoord>293</yCoord>
        </edgeMap>
        <edgeMap>
          <xCoord>316</xCoord>
          <yCoord>293</yCoord>
        </edgeMap>
        <edgeMap>
          <xCoord>317</xCoord>
          <yCoord>293</yCoord>
        </edgeMap>
        <edgeMap>
          <xCoord>318</xCoord>
          <yCoord>293</yCoord>
        </edgeMap>
        <edgeMap>
          <xCoord>319</xCoord>
          <yCoord>293</yCoord>
        </edgeMap>
        <edgeMap>
          <xCoord>320</xCoord>
          <yCoord>294</yCoord>
        </edgeMap>
        <edgeMap>
          <xCoord>321</xCoord>
          <yCoord>294</yCoord>
        </edgeMap>
        <edgeMap>
          <xCoord>322</xCoord>
          <yCoord>294</yCoord>
        </edgeMap>
        <edgeMap>
          <xCoord>323</xCoord>
          <yCoord>294</yCoord>
        </edgeMap>
        <edgeMap>
          <xCoord>324</xCoord>
          <yCoord>295</yCoord>
        </edgeMap>
        <edgeMap>
          <xCoord>325</xCoord>
          <yCoord>295</yCoord>
        </edgeMap>
        <edgeMap>
          <xCoord>326</xCoord>
          <yCoord>296</yCoord>
        </edgeMap>
        <edgeMap>
          <xCoord>327</xCoord>
          <yCoord>296</yCoord>
        </edgeMap>
      </roi>
      <roi>
        <imageZposition>-81.25</imageZposition>
        <imageSOP_UID>1.3.6.1.4.1.14519.5.2.1.6279.6001.135584096036976904583649163399</imageSOP_UID>
        <inclusion>FALSE</inclusion>
        <edgeMap>
          <xCoord>312</xCoord>
          <yCoord>264</yCoord>
        </edgeMap>
        <edgeMap>
          <xCoord>313</xCoord>
          <yCoord>263</yCoord>
        </edgeMap>
        <edgeMap>
          <xCoord>314</xCoord>
          <yCoord>264</yCoord>
        </edgeMap>
        <edgeMap>
          <xCoord>313</xCoord>
          <yCoord>265</yCoord>
        </edgeMap>
        <edgeMap>
          <xCoord>312</xCoord>
          <yCoord>264</yCoord>
        </edgeMap>
      </roi>
      <roi>
        <imageZposition>-82.5</imageZposition>
        <imageSOP_UID>1.3.6.1.4.1.14519.5.2.1.6279.6001.253161965750340888866329543051</imageSOP_UID>
        <inclusion>TRUE</inclusion>
        <edgeMap>
          <xCoord>325</xCoord>
          <yCoord>293</yCoord>
        </edgeMap>
        <edgeMap>
          <xCoord>325</xCoord>
          <yCoord>292</yCoord>
        </edgeMap>
        <edgeMap>
          <xCoord>325</xCoord>
          <yCoord>291</yCoord>
        </edgeMap>
        <edgeMap>
          <xCoord>325</xCoord>
          <yCoord>290</yCoord>
        </edgeMap>
        <edgeMap>
          <xCoord>325</xCoord>
          <yCoord>289</yCoord>
        </edgeMap>
        <edgeMap>
          <xCoord>324</xCoord>
          <yCoord>288</yCoord>
        </edgeMap>
        <edgeMap>
          <xCoord>323</xCoord>
          <yCoord>288</yCoord>
        </edgeMap>
        <edgeMap>
          <xCoord>322</xCoord>
          <yCoord>287</yCoord>
        </edgeMap>
        <edgeMap>
          <xCoord>322</xCoord>
          <yCoord>286</yCoord>
        </edgeMap>
        <edgeMap>
          <xCoord>322</xCoord>
          <yCoord>285</yCoord>
        </edgeMap>
        <edgeMap>
          <xCoord>322</xCoord>
          <yCoord>284</yCoord>
        </edgeMap>
        <edgeMap>
          <xCoord>322</xCoord>
          <yCoord>283</yCoord>
        </edgeMap>
        <edgeMap>
          <xCoord>322</xCoord>
          <yCoord>282</yCoord>
        </edgeMap>
        <edgeMap>
          <xCoord>323</xCoord>
          <yCoord>281</yCoord>
        </edgeMap>
        <edgeMap>
          <xCoord>323</xCoord>
          <yCoord>280</yCoord>
        </edgeMap>
        <edgeMap>
          <xCoord>323</xCoord>
          <yCoord>279</yCoord>
        </edgeMap>
        <edgeMap>
          <xCoord>323</xCoord>
          <yCoord>278</yCoord>
        </edgeMap>
        <edgeMap>
          <xCoord>323</xCoord>
          <yCoord>277</yCoord>
        </edgeMap>
        <edgeMap>
          <xCoord>323</xCoord>
          <yCoord>276</yCoord>
        </edgeMap>
        <edgeMap>
          <xCoord>324</xCoord>
          <yCoord>275</yCoord>
        </edgeMap>
        <edgeMap>
          <xCoord>324</xCoord>
          <yCoord>274</yCoord>
        </edgeMap>
        <edgeMap>
          <xCoord>325</xCoord>
          <yCoord>273</yCoord>
        </edgeMap>
        <edgeMap>
          <xCoord>325</xCoord>
          <yCoord>272</yCoord>
        </edgeMap>
        <edgeMap>
          <xCoord>326</xCoord>
          <yCoord>271</yCoord>
        </edgeMap>
        <edgeMap>
          <xCoord>327</xCoord>
          <yCoord>270</yCoord>
        </edgeMap>
        <edgeMap>
          <xCoord>328</xCoord>
          <yCoord>269</yCoord>
        </edgeMap>
        <edgeMap>
          <xCoord>328</xCoord>
          <yCoord>268</yCoord>
        </edgeMap>
        <edgeMap>
          <xCoord>328</xCoord>
          <yCoord>267</yCoord>
        </edgeMap>
        <edgeMap>
          <xCoord>328</xCoord>
          <yCoord>266</yCoord>
        </edgeMap>
        <edgeMap>
          <xCoord>327</xCoord>
          <yCoord>266</yCoord>
        </edgeMap>
        <edgeMap>
          <xCoord>326</xCoord>
          <yCoord>266</yCoord>
        </edgeMap>
        <edgeMap>
          <xCoord>325</xCoord>
          <yCoord>265</yCoord>
        </edgeMap>
        <edgeMap>
          <xCoord>325</xCoord>
          <yCoord>264</yCoord>
        </edgeMap>
        <edgeMap>
          <xCoord>325</xCoord>
          <yCoord>263</yCoord>
        </edgeMap>
        <edgeMap>
          <xCoord>324</xCoord>
          <yCoord>263</yCoord>
        </edgeMap>
        <edgeMap>
          <xCoord>323</xCoord>
          <yCoord>263</yCoord>
        </edgeMap>
        <edgeMap>
          <xCoord>322</xCoord>
          <yCoord>262</yCoord>
        </edgeMap>
        <edgeMap>
          <xCoord>321</xCoord>
          <yCoord>261</yCoord>
        </edgeMap>
        <edgeMap>
          <xCoord>320</xCoord>
          <yCoord>261</yCoord>
        </edgeMap>
        <edgeMap>
          <xCoord>319</xCoord>
          <yCoord>260</yCoord>
        </edgeMap>
        <edgeMap>
          <xCoord>318</xCoord>
          <yCoord>260</yCoord>
        </edgeMap>
        <edgeMap>
          <xCoord>318</xCoord>
          <yCoord>261</yCoord>
        </edgeMap>
        <edgeMap>
          <xCoord>317</xCoord>
          <yCoord>262</yCoord>
        </edgeMap>
        <edgeMap>
          <xCoord>316</xCoord>
          <yCoord>262</yCoord>
        </edgeMap>
        <edgeMap>
          <xCoord>315</xCoord>
          <yCoord>263</yCoord>
        </edgeMap>
        <edgeMap>
          <xCoord>314</xCoord>
          <yCoord>263</yCoord>
        </edgeMap>
        <edgeMap>
          <xCoord>313</xCoord>
          <yCoord>263</yCoord>
        </edgeMap>
        <edgeMap>
          <xCoord>312</xCoord>
          <yCoord>264</yCoord>
        </edgeMap>
        <edgeMap>
          <xCoord>311</xCoord>
          <yCoord>265</yCoord>
        </edgeMap>
        <edgeMap>
          <xCoord>310</xCoord>
          <yCoord>265</yCoord>
        </edgeMap>
        <edgeMap>
          <xCoord>309</xCoord>
          <yCoord>265</yCoord>
        </edgeMap>
        <edgeMap>
          <xCoord>308</xCoord>
          <yCoord>266</yCoord>
        </edgeMap>
        <edgeMap>
          <xCoord>307</xCoord>
          <yCoord>266</yCoord>
        </edgeMap>
        <edgeMap>
          <xCoord>306</xCoord>
          <yCoord>267</yCoord>
        </edgeMap>
        <edgeMap>
          <xCoord>305</xCoord>
          <yCoord>268</yCoord>
        </edgeMap>
        <edgeMap>
          <xCoord>304</xCoord>
          <yCoord>269</yCoord>
        </edgeMap>
        <edgeMap>
          <xCoord>304</xCoord>
          <yCoord>270</yCoord>
        </edgeMap>
        <edgeMap>
          <xCoord>304</xCoord>
          <yCoord>271</yCoord>
        </edgeMap>
        <edgeMap>
          <xCoord>304</xCoord>
          <yCoord>272</yCoord>
        </edgeMap>
        <edgeMap>
          <xCoord>304</xCoord>
          <yCoord>273</yCoord>
        </edgeMap>
        <edgeMap>
          <xCoord>304</xCoord>
          <yCoord>274</yCoord>
        </edgeMap>
        <edgeMap>
          <xCoord>304</xCoord>
          <yCoord>275</yCoord>
        </edgeMap>
        <edgeMap>
          <xCoord>304</xCoord>
          <yCoord>276</yCoord>
        </edgeMap>
        <edgeMap>
          <xCoord>304</xCoord>
          <yCoord>277</yCoord>
        </edgeMap>
        <edgeMap>
          <xCoord>304</xCoord>
          <yCoord>278</yCoord>
        </edgeMap>
        <edgeMap>
          <xCoord>304</xCoord>
          <yCoord>279</yCoord>
        </edgeMap>
        <edgeMap>
          <xCoord>304</xCoord>
          <yCoord>280</yCoord>
        </edgeMap>
        <edgeMap>
          <xCoord>304</xCoord>
          <yCoord>281</yCoord>
        </edgeMap>
        <edgeMap>
          <xCoord>304</xCoord>
          <yCoord>282</yCoord>
        </edgeMap>
        <edgeMap>
          <xCoord>304</xCoord>
          <yCoord>283</yCoord>
        </edgeMap>
        <edgeMap>
          <xCoord>304</xCoord>
          <yCoord>284</yCoord>
        </edgeMap>
        <edgeMap>
          <xCoord>304</xCoord>
          <yCoord>285</yCoord>
        </edgeMap>
        <edgeMap>
          <xCoord>304</xCoord>
          <yCoord>286</yCoord>
        </edgeMap>
        <edgeMap>
          <xCoord>304</xCoord>
          <yCoord>287</yCoord>
        </edgeMap>
        <edgeMap>
          <xCoord>304</xCoord>
          <yCoord>288</yCoord>
        </edgeMap>
        <edgeMap>
          <xCoord>305</xCoord>
          <yCoord>288</yCoord>
        </edgeMap>
        <edgeMap>
          <xCoord>306</xCoord>
          <yCoord>288</yCoord>
        </edgeMap>
        <edgeMap>
          <xCoord>307</xCoord>
          <yCoord>288</yCoord>
        </edgeMap>
        <edgeMap>
          <xCoord>308</xCoord>
          <yCoord>289</yCoord>
        </edgeMap>
        <edgeMap>
          <xCoord>309</xCoord>
          <yCoord>289</yCoord>
        </edgeMap>
        <edgeMap>
          <xCoord>310</xCoord>
          <yCoord>289</yCoord>
        </edgeMap>
        <edgeMap>
          <xCoord>311</xCoord>
          <yCoord>289</yCoord>
        </edgeMap>
        <edgeMap>
          <xCoord>312</xCoord>
          <yCoord>289</yCoord>
        </edgeMap>
        <edgeMap>
          <xCoord>313</xCoord>
          <yCoord>290</yCoord>
        </edgeMap>
        <edgeMap>
          <xCoord>314</xCoord>
          <yCoord>290</yCoord>
        </edgeMap>
        <edgeMap>
          <xCoord>315</xCoord>
          <yCoord>290</yCoord>
        </edgeMap>
        <edgeMap>
          <xCoord>316</xCoord>
          <yCoord>290</yCoord>
        </edgeMap>
        <edgeMap>
          <xCoord>317</xCoord>
          <yCoord>291</yCoord>
        </edgeMap>
        <edgeMap>
          <xCoord>318</xCoord>
          <yCoord>292</yCoord>
        </edgeMap>
        <edgeMap>
          <xCoord>319</xCoord>
          <yCoord>292</yCoord>
        </edgeMap>
        <edgeMap>
          <xCoord>320</xCoord>
          <yCoord>293</yCoord>
        </edgeMap>
        <edgeMap>
          <xCoord>321</xCoord>
          <yCoord>293</yCoord>
        </edgeMap>
        <edgeMap>
          <xCoord>322</xCoord>
          <yCoord>293</yCoord>
        </edgeMap>
        <edgeMap>
          <xCoord>323</xCoord>
          <yCoord>293</yCoord>
        </edgeMap>
        <edgeMap>
          <xCoord>324</xCoord>
          <yCoord>293</yCoord>
        </edgeMap>
        <edgeMap>
          <xCoord>325</xCoord>
          <yCoord>293</yCoord>
        </edgeMap>
      </roi>
      <roi>
        <imageZposition>-83.75</imageZposition>
        <imageSOP_UID>1.3.6.1.4.1.14519.5.2.1.6279.6001.522982194854589214177199881846</imageSOP_UID>
        <inclusion>TRUE</inclusion>
        <edgeMap>
          <xCoord>325</xCoord>
          <yCoord>289</yCoord>
        </edgeMap>
        <edgeMap>
          <xCoord>325</xCoord>
          <yCoord>288</yCoord>
        </edgeMap>
        <edgeMap>
          <xCoord>325</xCoord>
          <yCoord>287</yCoord>
        </edgeMap>
        <edgeMap>
          <xCoord>325</xCoord>
          <yCoord>286</yCoord>
        </edgeMap>
        <edgeMap>
          <xCoord>324</xCoord>
          <yCoord>285</yCoord>
        </edgeMap>
        <edgeMap>
          <xCoord>324</xCoord>
          <yCoord>284</yCoord>
        </edgeMap>
        <edgeMap>
          <xCoord>324</xCoord>
          <yCoord>283</yCoord>
        </edgeMap>
        <edgeMap>
          <xCoord>324</xCoord>
          <yCoord>282</yCoord>
        </edgeMap>
        <edgeMap>
          <xCoord>325</xCoord>
          <yCoord>281</yCoord>
        </edgeMap>
        <edgeMap>
          <xCoord>326</xCoord>
          <yCoord>280</yCoord>
        </edgeMap>
        <edgeMap>
          <xCoord>327</xCoord>
          <yCoord>280</yCoord>
        </edgeMap>
        <edgeMap>
          <xCoord>328</xCoord>
          <yCoord>280</yCoord>
        </edgeMap>
        <edgeMap>
          <xCoord>328</xCoord>
          <yCoord>279</yCoord>
        </edgeMap>
        <edgeMap>
          <xCoord>329</xCoord>
          <yCoord>278</yCoord>
        </edgeMap>
        <edgeMap>
          <xCoord>329</xCoord>
          <yCoord>277</yCoord>
        </edgeMap>
        <edgeMap>
          <xCoord>328</xCoord>
          <yCoord>276</yCoord>
        </edgeMap>
        <edgeMap>
          <xCoord>328</xCoord>
          <yCoord>275</yCoord>
        </edgeMap>
        <edgeMap>
          <xCoord>328</xCoord>
          <yCoord>274</yCoord>
        </edgeMap>
        <edgeMap>
          <xCoord>329</xCoord>
          <yCoord>273</yCoord>
        </edgeMap>
        <edgeMap>
          <xCoord>330</xCoord>
          <yCoord>272</yCoord>
        </edgeMap>
        <edgeMap>
          <xCoord>330</xCoord>
          <yCoord>271</yCoord>
        </edgeMap>
        <edgeMap>
          <xCoord>330</xCoord>
          <yCoord>270</yCoord>
        </edgeMap>
        <edgeMap>
          <xCoord>330</xCoord>
          <yCoord>269</yCoord>
        </edgeMap>
        <edgeMap>
          <xCoord>330</xCoord>
          <yCoord>268</yCoord>
        </edgeMap>
        <edgeMap>
          <xCoord>329</xCoord>
          <yCoord>267</yCoord>
        </edgeMap>
        <edgeMap>
          <xCoord>328</xCoord>
          <yCoord>266</yCoord>
        </edgeMap>
        <edgeMap>
          <xCoord>327</xCoord>
          <yCoord>265</yCoord>
        </edgeMap>
        <edgeMap>
          <xCoord>326</xCoord>
          <yCoord>265</yCoord>
        </edgeMap>
        <edgeMap>
          <xCoord>325</xCoord>
          <yCoord>264</yCoord>
        </edgeMap>
        <edgeMap>
          <xCoord>324</xCoord>
          <yCoord>264</yCoord>
        </edgeMap>
        <edgeMap>
          <xCoord>323</xCoord>
          <yCoord>264</yCoord>
        </edgeMap>
        <edgeMap>
          <xCoord>322</xCoord>
          <yCoord>263</yCoord>
        </edgeMap>
        <edgeMap>
          <xCoord>321</xCoord>
          <yCoord>263</yCoord>
        </edgeMap>
        <edgeMap>
          <xCoord>320</xCoord>
          <yCoord>263</yCoord>
        </edgeMap>
        <edgeMap>
          <xCoord>319</xCoord>
          <yCoord>263</yCoord>
        </edgeMap>
        <edgeMap>
          <xCoord>318</xCoord>
          <yCoord>262</yCoord>
        </edgeMap>
        <edgeMap>
          <xCoord>317</xCoord>
          <yCoord>262</yCoord>
        </edgeMap>
        <edgeMap>
          <xCoord>316</xCoord>
          <yCoord>262</yCoord>
        </edgeMap>
        <edgeMap>
          <xCoord>315</xCoord>
          <yCoord>262</yCoord>
        </edgeMap>
        <edgeMap>
          <xCoord>314</xCoord>
          <yCoord>262</yCoord>
        </edgeMap>
        <edgeMap>
          <xCoord>313</xCoord>
          <yCoord>262</yCoord>
        </edgeMap>
        <edgeMap>
          <xCoord>312</xCoord>
          <yCoord>262</yCoord>
        </edgeMap>
        <edgeMap>
          <xCoord>311</xCoord>
          <yCoord>263</yCoord>
        </edgeMap>
        <edgeMap>
          <xCoord>310</xCoord>
          <yCoord>264</yCoord>
        </edgeMap>
        <edgeMap>
          <xCoord>309</xCoord>
          <yCoord>265</yCoord>
        </edgeMap>
        <edgeMap>
          <xCoord>308</xCoord>
          <yCoord>265</yCoord>
        </edgeMap>
        <edgeMap>
          <xCoord>307</xCoord>
          <yCoord>265</yCoord>
        </edgeMap>
        <edgeMap>
          <xCoord>306</xCoord>
          <yCoord>266</yCoord>
        </edgeMap>
        <edgeMap>
          <xCoord>305</xCoord>
          <yCoord>267</yCoord>
        </edgeMap>
        <edgeMap>
          <xCoord>304</xCoord>
          <yCoord>268</yCoord>
        </edgeMap>
        <edgeMap>
          <xCoord>303</xCoord>
          <yCoord>268</yCoord>
        </edgeMap>
        <edgeMap>
          <xCoord>302</xCoord>
          <yCoord>268</yCoord>
        </edgeMap>
        <edgeMap>
          <xCoord>301</xCoord>
          <yCoord>269</yCoord>
        </edgeMap>
        <edgeMap>
          <xCoord>300</xCoord>
          <yCoord>269</yCoord>
        </edgeMap>
        <edgeMap>
          <xCoord>300</xCoord>
          <yCoord>270</yCoord>
        </edgeMap>
        <edgeMap>
          <xCoord>299</xCoord>
          <yCoord>271</yCoord>
        </edgeMap>
        <edgeMap>
          <xCoord>299</xCoord>
          <yCoord>272</yCoord>
        </edgeMap>
        <edgeMap>
          <xCoord>299</xCoord>
          <yCoord>273</yCoord>
        </edgeMap>
        <edgeMap>
          <xCoord>299</xCoord>
          <yCoord>274</yCoord>
        </edgeMap>
        <edgeMap>
          <xCoord>299</xCoord>
          <yCoord>275</yCoord>
        </edgeMap>
        <edgeMap>
          <xCoord>299</xCoord>
          <yCoord>276</yCoord>
        </edgeMap>
        <edgeMap>
          <xCoord>299</xCoord>
          <yCoord>277</yCoord>
        </edgeMap>
        <edgeMap>
          <xCoord>299</xCoord>
          <yCoord>278</yCoord>
        </edgeMap>
        <edgeMap>
          <xCoord>299</xCoord>
          <yCoord>279</yCoord>
        </edgeMap>
        <edgeMap>
          <xCoord>299</xCoord>
          <yCoord>280</yCoord>
        </edgeMap>
        <edgeMap>
          <xCoord>299</xCoord>
          <yCoord>281</yCoord>
        </edgeMap>
        <edgeMap>
          <xCoord>300</xCoord>
          <yCoord>282</yCoord>
        </edgeMap>
        <edgeMap>
          <xCoord>300</xCoord>
          <yCoord>283</yCoord>
        </edgeMap>
        <edgeMap>
          <xCoord>300</xCoord>
          <yCoord>284</yCoord>
        </edgeMap>
        <edgeMap>
          <xCoord>301</xCoord>
          <yCoord>285</yCoord>
        </edgeMap>
        <edgeMap>
          <xCoord>302</xCoord>
          <yCoord>286</yCoord>
        </edgeMap>
        <edgeMap>
          <xCoord>303</xCoord>
          <yCoord>286</yCoord>
        </edgeMap>
        <edgeMap>
          <xCoord>304</xCoord>
          <yCoord>286</yCoord>
        </edgeMap>
        <edgeMap>
          <xCoord>305</xCoord>
          <yCoord>286</yCoord>
        </edgeMap>
        <edgeMap>
          <xCoord>306</xCoord>
          <yCoord>286</yCoord>
        </edgeMap>
        <edgeMap>
          <xCoord>307</xCoord>
          <yCoord>286</yCoord>
        </edgeMap>
        <edgeMap>
          <xCoord>308</xCoord>
          <yCoord>286</yCoord>
        </edgeMap>
        <edgeMap>
          <xCoord>309</xCoord>
          <yCoord>286</yCoord>
        </edgeMap>
        <edgeMap>
          <xCoord>310</xCoord>
          <yCoord>287</yCoord>
        </edgeMap>
        <edgeMap>
          <xCoord>311</xCoord>
          <yCoord>287</yCoord>
        </edgeMap>
        <edgeMap>
          <xCoord>312</xCoord>
          <yCoord>288</yCoord>
        </edgeMap>
        <edgeMap>
          <xCoord>312</xCoord>
          <yCoord>289</yCoord>
        </edgeMap>
        <edgeMap>
          <xCoord>313</xCoord>
          <yCoord>289</yCoord>
        </edgeMap>
        <edgeMap>
          <xCoord>314</xCoord>
          <yCoord>289</yCoord>
        </edgeMap>
        <edgeMap>
          <xCoord>315</xCoord>
          <yCoord>288</yCoord>
        </edgeMap>
        <edgeMap>
          <xCoord>316</xCoord>
          <yCoord>288</yCoord>
        </edgeMap>
        <edgeMap>
          <xCoord>317</xCoord>
          <yCoord>288</yCoord>
        </edgeMap>
        <edgeMap>
          <xCoord>318</xCoord>
          <yCoord>288</yCoord>
        </edgeMap>
        <edgeMap>
          <xCoord>319</xCoord>
          <yCoord>289</yCoord>
        </edgeMap>
        <edgeMap>
          <xCoord>320</xCoord>
          <yCoord>289</yCoord>
        </edgeMap>
        <edgeMap>
          <xCoord>321</xCoord>
          <yCoord>289</yCoord>
        </edgeMap>
        <edgeMap>
          <xCoord>322</xCoord>
          <yCoord>289</yCoord>
        </edgeMap>
        <edgeMap>
          <xCoord>323</xCoord>
          <yCoord>289</yCoord>
        </edgeMap>
        <edgeMap>
          <xCoord>324</xCoord>
          <yCoord>289</yCoord>
        </edgeMap>
        <edgeMap>
          <xCoord>325</xCoord>
          <yCoord>289</yCoord>
        </edgeMap>
      </roi>
      <roi>
        <imageZposition>-85.0</imageZposition>
        <imageSOP_UID>1.3.6.1.4.1.14519.5.2.1.6279.6001.156809776714490590706767313379</imageSOP_UID>
        <inclusion>TRUE</inclusion>
        <edgeMap>
          <xCoord>324</xCoord>
          <yCoord>287</yCoord>
        </edgeMap>
        <edgeMap>
          <xCoord>324</xCoord>
          <yCoord>286</yCoord>
        </edgeMap>
        <edgeMap>
          <xCoord>324</xCoord>
          <yCoord>285</yCoord>
        </edgeMap>
        <edgeMap>
          <xCoord>324</xCoord>
          <yCoord>284</yCoord>
        </edgeMap>
        <edgeMap>
          <xCoord>324</xCoord>
          <yCoord>283</yCoord>
        </edgeMap>
        <edgeMap>
          <xCoord>325</xCoord>
          <yCoord>282</yCoord>
        </edgeMap>
        <edgeMap>
          <xCoord>326</xCoord>
          <yCoord>282</yCoord>
        </edgeMap>
        <edgeMap>
          <xCoord>327</xCoord>
          <yCoord>281</yCoord>
        </edgeMap>
        <edgeMap>
          <xCoord>328</xCoord>
          <yCoord>281</yCoord>
        </edgeMap>
        <edgeMap>
          <xCoord>328</xCoord>
          <yCoord>280</yCoord>
        </edgeMap>
        <edgeMap>
          <xCoord>329</xCoord>
          <yCoord>279</yCoord>
        </edgeMap>
        <edgeMap>
          <xCoord>329</xCoord>
          <yCoord>278</yCoord>
        </edgeMap>
        <edgeMap>
          <xCoord>329</xCoord>
          <yCoord>277</yCoord>
        </edgeMap>
        <edgeMap>
          <xCoord>329</xCoord>
          <yCoord>276</yCoord>
        </edgeMap>
        <edgeMap>
          <xCoord>328</xCoord>
          <yCoord>275</yCoord>
        </edgeMap>
        <edgeMap>
          <xCoord>327</xCoord>
          <yCoord>274</yCoord>
        </edgeMap>
        <edgeMap>
          <xCoord>327</xCoord>
          <yCoord>273</yCoord>
        </edgeMap>
        <edgeMap>
          <xCoord>327</xCoord>
          <yCoord>272</yCoord>
        </edgeMap>
        <edgeMap>
          <xCoord>327</xCoord>
          <yCoord>271</yCoord>
        </edgeMap>
        <edgeMap>
          <xCoord>327</xCoord>
          <yCoord>270</yCoord>
        </edgeMap>
        <edgeMap>
          <xCoord>327</xCoord>
          <yCoord>269</yCoord>
        </edgeMap>
        <edgeMap>
          <xCoord>327</xCoord>
          <yCoord>268</yCoord>
        </edgeMap>
        <edgeMap>
          <xCoord>327</xCoord>
          <yCoord>267</yCoord>
        </edgeMap>
        <edgeMap>
          <xCoord>326</xCoord>
          <yCoord>266</yCoord>
        </edgeMap>
        <edgeMap>
          <xCoord>326</xCoord>
          <yCoord>265</yCoord>
        </edgeMap>
        <edgeMap>
          <xCoord>325</xCoord>
          <yCoord>264</yCoord>
        </edgeMap>
        <edgeMap>
          <xCoord>324</xCoord>
          <yCoord>263</yCoord>
        </edgeMap>
        <edgeMap>
          <xCoord>323</xCoord>
          <yCoord>263</yCoord>
        </edgeMap>
        <edgeMap>
          <xCoord>322</xCoord>
          <yCoord>263</yCoord>
        </edgeMap>
        <edgeMap>
          <xCoord>321</xCoord>
          <yCoord>263</yCoord>
        </edgeMap>
        <edgeMap>
          <xCoord>320</xCoord>
          <yCoord>263</yCoord>
        </edgeMap>
        <edgeMap>
          <xCoord>319</xCoord>
          <yCoord>263</yCoord>
        </edgeMap>
        <edgeMap>
          <xCoord>318</xCoord>
          <yCoord>264</yCoord>
        </edgeMap>
        <edgeMap>
          <xCoord>317</xCoord>
          <yCoord>264</yCoord>
        </edgeMap>
        <edgeMap>
          <xCoord>316</xCoord>
          <yCoord>264</yCoord>
        </edgeMap>
        <edgeMap>
          <xCoord>315</xCoord>
          <yCoord>264</yCoord>
        </edgeMap>
        <edgeMap>
          <xCoord>314</xCoord>
          <yCoord>264</yCoord>
        </edgeMap>
        <edgeMap>
          <xCoord>313</xCoord>
          <yCoord>264</yCoord>
        </edgeMap>
        <edgeMap>
          <xCoord>312</xCoord>
          <yCoord>264</yCoord>
        </edgeMap>
        <edgeMap>
          <xCoord>311</xCoord>
          <yCoord>264</yCoord>
        </edgeMap>
        <edgeMap>
          <xCoord>310</xCoord>
          <yCoord>264</yCoord>
        </edgeMap>
        <edgeMap>
          <xCoord>309</xCoord>
          <yCoord>264</yCoord>
        </edgeMap>
        <edgeMap>
          <xCoord>308</xCoord>
          <yCoord>265</yCoord>
        </edgeMap>
        <edgeMap>
          <xCoord>307</xCoord>
          <yCoord>265</yCoord>
        </edgeMap>
        <edgeMap>
          <xCoord>306</xCoord>
          <yCoord>265</yCoord>
        </edgeMap>
        <edgeMap>
          <xCoord>305</xCoord>
          <yCoord>266</yCoord>
        </edgeMap>
        <edgeMap>
          <xCoord>304</xCoord>
          <yCoord>266</yCoord>
        </edgeMap>
        <edgeMap>
          <xCoord>303</xCoord>
          <yCoord>267</yCoord>
        </edgeMap>
        <edgeMap>
          <xCoord>302</xCoord>
          <yCoord>267</yCoord>
        </edgeMap>
        <edgeMap>
          <xCoord>302</xCoord>
          <yCoord>268</yCoord>
        </edgeMap>
        <edgeMap>
          <xCoord>301</xCoord>
          <yCoord>269</yCoord>
        </edgeMap>
        <edgeMap>
          <xCoord>301</xCoord>
          <yCoord>270</yCoord>
        </edgeMap>
        <edgeMap>
          <xCoord>301</xCoord>
          <yCoord>271</yCoord>
        </edgeMap>
        <edgeMap>
          <xCoord>301</xCoord>
          <yCoord>272</yCoord>
        </edgeMap>
        <edgeMap>
          <xCoord>301</xCoord>
          <yCoord>273</yCoord>
        </edgeMap>
        <edgeMap>
          <xCoord>301</xCoord>
          <yCoord>274</yCoord>
        </edgeMap>
        <edgeMap>
          <xCoord>301</xCoord>
          <yCoord>275</yCoord>
        </edgeMap>
        <edgeMap>
          <xCoord>301</xCoord>
          <yCoord>276</yCoord>
        </edgeMap>
        <edgeMap>
          <xCoord>301</xCoord>
          <yCoord>277</yCoord>
        </edgeMap>
        <edgeMap>
          <xCoord>301</xCoord>
          <yCoord>278</yCoord>
        </edgeMap>
        <edgeMap>
          <xCoord>302</xCoord>
          <yCoord>279</yCoord>
        </edgeMap>
        <edgeMap>
          <xCoord>302</xCoord>
          <yCoord>280</yCoord>
        </edgeMap>
        <edgeMap>
          <xCoord>302</xCoord>
          <yCoord>281</yCoord>
        </edgeMap>
        <edgeMap>
          <xCoord>302</xCoord>
          <yCoord>282</yCoord>
        </edgeMap>
        <edgeMap>
          <xCoord>303</xCoord>
          <yCoord>282</yCoord>
        </edgeMap>
        <edgeMap>
          <xCoord>304</xCoord>
          <yCoord>282</yCoord>
        </edgeMap>
        <edgeMap>
          <xCoord>305</xCoord>
          <yCoord>282</yCoord>
        </edgeMap>
        <edgeMap>
          <xCoord>306</xCoord>
          <yCoord>282</yCoord>
        </edgeMap>
        <edgeMap>
          <xCoord>307</xCoord>
          <yCoord>282</yCoord>
        </edgeMap>
        <edgeMap>
          <xCoord>308</xCoord>
          <yCoord>283</yCoord>
        </edgeMap>
        <edgeMap>
          <xCoord>308</xCoord>
          <yCoord>284</yCoord>
        </edgeMap>
        <edgeMap>
          <xCoord>309</xCoord>
          <yCoord>284</yCoord>
        </edgeMap>
        <edgeMap>
          <xCoord>310</xCoord>
          <yCoord>284</yCoord>
        </edgeMap>
        <edgeMap>
          <xCoord>311</xCoord>
          <yCoord>284</yCoord>
        </edgeMap>
        <edgeMap>
          <xCoord>312</xCoord>
          <yCoord>284</yCoord>
        </edgeMap>
        <edgeMap>
          <xCoord>313</xCoord>
          <yCoord>284</yCoord>
        </edgeMap>
        <edgeMap>
          <xCoord>314</xCoord>
          <yCoord>284</yCoord>
        </edgeMap>
        <edgeMap>
          <xCoord>315</xCoord>
          <yCoord>284</yCoord>
        </edgeMap>
        <edgeMap>
          <xCoord>316</xCoord>
          <yCoord>284</yCoord>
        </edgeMap>
        <edgeMap>
          <xCoord>317</xCoord>
          <yCoord>284</yCoord>
        </edgeMap>
        <edgeMap>
          <xCoord>318</xCoord>
          <yCoord>285</yCoord>
        </edgeMap>
        <edgeMap>
          <xCoord>319</xCoord>
          <yCoord>285</yCoord>
        </edgeMap>
        <edgeMap>
          <xCoord>320</xCoord>
          <yCoord>286</yCoord>
        </edgeMap>
        <edgeMap>
          <xCoord>321</xCoord>
          <yCoord>286</yCoord>
        </edgeMap>
        <edgeMap>
          <xCoord>322</xCoord>
          <yCoord>286</yCoord>
        </edgeMap>
        <edgeMap>
          <xCoord>323</xCoord>
          <yCoord>286</yCoord>
        </edgeMap>
        <edgeMap>
          <xCoord>324</xCoord>
          <yCoord>287</yCoord>
        </edgeMap>
      </roi>
      <roi>
        <imageZposition>-86.25</imageZposition>
        <imageSOP_UID>1.3.6.1.4.1.14519.5.2.1.6279.6001.314489690642308362185628843069</imageSOP_UID>
        <inclusion>TRUE</inclusion>
        <edgeMap>
          <xCoord>322</xCoord>
          <yCoord>283</yCoord>
        </edgeMap>
        <edgeMap>
          <xCoord>322</xCoord>
          <yCoord>282</yCoord>
        </edgeMap>
        <edgeMap>
          <xCoord>323</xCoord>
          <yCoord>281</yCoord>
        </edgeMap>
        <edgeMap>
          <xCoord>324</xCoord>
          <yCoord>281</yCoord>
        </edgeMap>
        <edgeMap>
          <xCoord>325</xCoord>
          <yCoord>281</yCoord>
        </edgeMap>
        <edgeMap>
          <xCoord>325</xCoord>
          <yCoord>280</yCoord>
        </edgeMap>
        <edgeMap>
          <xCoord>326</xCoord>
          <yCoord>279</yCoord>
        </edgeMap>
        <edgeMap>
          <xCoord>327</xCoord>
          <yCoord>278</yCoord>
        </edgeMap>
        <edgeMap>
          <xCoord>327</xCoord>
          <yCoord>277</yCoord>
        </edgeMap>
        <edgeMap>
          <xCoord>327</xCoord>
          <yCoord>276</yCoord>
        </edgeMap>
        <edgeMap>
          <xCoord>327</xCoord>
          <yCoord>275</yCoord>
        </edgeMap>
        <edgeMap>
          <xCoord>327</xCoord>
          <yCoord>274</yCoord>
        </edgeMap>
        <edgeMap>
          <xCoord>327</xCoord>
          <yCoord>273</yCoord>
        </edgeMap>
        <edgeMap>
          <xCoord>327</xCoord>
          <yCoord>272</yCoord>
        </edgeMap>
        <edgeMap>
          <xCoord>327</xCoord>
          <yCoord>271</yCoord>
        </edgeMap>
        <edgeMap>
          <xCoord>327</xCoord>
          <yCoord>270</yCoord>
        </edgeMap>
        <edgeMap>
          <xCoord>327</xCoord>
          <yCoord>269</yCoord>
        </edgeMap>
        <edgeMap>
          <xCoord>326</xCoord>
          <yCoord>268</yCoord>
        </edgeMap>
        <edgeMap>
          <xCoord>326</xCoord>
          <yCoord>267</yCoord>
        </edgeMap>
        <edgeMap>
          <xCoord>325</xCoord>
          <yCoord>266</yCoord>
        </edgeMap>
        <edgeMap>
          <xCoord>325</xCoord>
          <yCoord>265</yCoord>
        </edgeMap>
        <edgeMap>
          <xCoord>324</xCoord>
          <yCoord>264</yCoord>
        </edgeMap>
        <edgeMap>
          <xCoord>324</xCoord>
          <yCoord>263</yCoord>
        </edgeMap>
        <edgeMap>
          <xCoord>323</xCoord>
          <yCoord>263</yCoord>
        </edgeMap>
        <edgeMap>
          <xCoord>322</xCoord>
          <yCoord>262</yCoord>
        </edgeMap>
        <edgeMap>
          <xCoord>321</xCoord>
          <yCoord>262</yCoord>
        </edgeMap>
        <edgeMap>
          <xCoord>320</xCoord>
          <yCoord>261</yCoord>
        </edgeMap>
        <edgeMap>
          <xCoord>319</xCoord>
          <yCoord>261</yCoord>
        </edgeMap>
        <edgeMap>
          <xCoord>318</xCoord>
          <yCoord>260</yCoord>
        </edgeMap>
        <edgeMap>
          <xCoord>317</xCoord>
          <yCoord>260</yCoord>
        </edgeMap>
        <edgeMap>
          <xCoord>316</xCoord>
          <yCoord>260</yCoord>
        </edgeMap>
        <edgeMap>
          <xCoord>315</xCoord>
          <yCoord>260</yCoord>
        </edgeMap>
        <edgeMap>
          <xCoord>314</xCoord>
          <yCoord>260</yCoord>
        </edgeMap>
        <edgeMap>
          <xCoord>313</xCoord>
          <yCoord>261</yCoord>
        </edgeMap>
        <edgeMap>
          <xCoord>312</xCoord>
          <yCoord>261</yCoord>
        </edgeMap>
        <edgeMap>
          <xCoord>311</xCoord>
          <yCoord>261</yCoord>
        </edgeMap>
        <edgeMap>
          <xCoord>310</xCoord>
          <yCoord>262</yCoord>
        </edgeMap>
        <edgeMap>
          <xCoord>310</xCoord>
          <yCoord>263</yCoord>
        </edgeMap>
        <edgeMap>
          <xCoord>310</xCoord>
          <yCoord>264</yCoord>
        </edgeMap>
        <edgeMap>
          <xCoord>310</xCoord>
          <yCoord>265</yCoord>
        </edgeMap>
        <edgeMap>
          <xCoord>309</xCoord>
          <yCoord>266</yCoord>
        </edgeMap>
        <edgeMap>
          <xCoord>308</xCoord>
          <yCoord>266</yCoord>
        </edgeMap>
        <edgeMap>
          <xCoord>307</xCoord>
          <yCoord>267</yCoord>
        </edgeMap>
        <edgeMap>
          <xCoord>306</xCoord>
          <yCoord>267</yCoord>
        </edgeMap>
        <edgeMap>
          <xCoord>305</xCoord>
          <yCoord>267</yCoord>
        </edgeMap>
        <edgeMap>
          <xCoord>304</xCoord>
          <yCoord>267</yCoord>
        </edgeMap>
        <edgeMap>
          <xCoord>303</xCoord>
          <yCoord>268</yCoord>
        </edgeMap>
        <edgeMap>
          <xCoord>303</xCoord>
          <yCoord>269</yCoord>
        </edgeMap>
        <edgeMap>
          <xCoord>302</xCoord>
          <yCoord>270</yCoord>
        </edgeMap>
        <edgeMap>
          <xCoord>302</xCoord>
          <yCoord>271</yCoord>
        </edgeMap>
        <edgeMap>
          <xCoord>302</xCoord>
          <yCoord>272</yCoord>
        </edgeMap>
        <edgeMap>
          <xCoord>302</xCoord>
          <yCoord>273</yCoord>
        </edgeMap>
        <edgeMap>
          <xCoord>302</xCoord>
          <yCoord>274</yCoord>
        </edgeMap>
        <edgeMap>
          <xCoord>302</xCoord>
          <yCoord>275</yCoord>
        </edgeMap>
        <edgeMap>
          <xCoord>302</xCoord>
          <yCoord>276</yCoord>
        </edgeMap>
        <edgeMap>
          <xCoord>302</xCoord>
          <yCoord>277</yCoord>
        </edgeMap>
        <edgeMap>
          <xCoord>303</xCoord>
          <yCoord>278</yCoord>
        </edgeMap>
        <edgeMap>
          <xCoord>304</xCoord>
          <yCoord>279</yCoord>
        </edgeMap>
        <edgeMap>
          <xCoord>304</xCoord>
          <yCoord>280</yCoord>
        </edgeMap>
        <edgeMap>
          <xCoord>305</xCoord>
          <yCoord>281</yCoord>
        </edgeMap>
        <edgeMap>
          <xCoord>306</xCoord>
          <yCoord>281</yCoord>
        </edgeMap>
        <edgeMap>
          <xCoord>307</xCoord>
          <yCoord>281</yCoord>
        </edgeMap>
        <edgeMap>
          <xCoord>308</xCoord>
          <yCoord>282</yCoord>
        </edgeMap>
        <edgeMap>
          <xCoord>309</xCoord>
          <yCoord>282</yCoord>
        </edgeMap>
        <edgeMap>
          <xCoord>310</xCoord>
          <yCoord>283</yCoord>
        </edgeMap>
        <edgeMap>
          <xCoord>311</xCoord>
          <yCoord>283</yCoord>
        </edgeMap>
        <edgeMap>
          <xCoord>312</xCoord>
          <yCoord>283</yCoord>
        </edgeMap>
        <edgeMap>
          <xCoord>313</xCoord>
          <yCoord>283</yCoord>
        </edgeMap>
        <edgeMap>
          <xCoord>314</xCoord>
          <yCoord>283</yCoord>
        </edgeMap>
        <edgeMap>
          <xCoord>315</xCoord>
          <yCoord>283</yCoord>
        </edgeMap>
        <edgeMap>
          <xCoord>316</xCoord>
          <yCoord>283</yCoord>
        </edgeMap>
        <edgeMap>
          <xCoord>317</xCoord>
          <yCoord>283</yCoord>
        </edgeMap>
        <edgeMap>
          <xCoord>318</xCoord>
          <yCoord>283</yCoord>
        </edgeMap>
        <edgeMap>
          <xCoord>319</xCoord>
          <yCoord>283</yCoord>
        </edgeMap>
        <edgeMap>
          <xCoord>320</xCoord>
          <yCoord>283</yCoord>
        </edgeMap>
        <edgeMap>
          <xCoord>321</xCoord>
          <yCoord>283</yCoord>
        </edgeMap>
        <edgeMap>
          <xCoord>322</xCoord>
          <yCoord>283</yCoord>
        </edgeMap>
      </roi>
      <roi>
        <imageZposition>-87.5</imageZposition>
        <imageSOP_UID>1.3.6.1.4.1.14519.5.2.1.6279.6001.801136069759082833328273423228</imageSOP_UID>
        <inclusion>TRUE</inclusion>
        <edgeMap>
          <xCoord>322</xCoord>
          <yCoord>283</yCoord>
        </edgeMap>
        <edgeMap>
          <xCoord>322</xCoord>
          <yCoord>282</yCoord>
        </edgeMap>
        <edgeMap>
          <xCoord>322</xCoord>
          <yCoord>281</yCoord>
        </edgeMap>
        <edgeMap>
          <xCoord>322</xCoord>
          <yCoord>280</yCoord>
        </edgeMap>
        <edgeMap>
          <xCoord>323</xCoord>
          <yCoord>279</yCoord>
        </edgeMap>
        <edgeMap>
          <xCoord>323</xCoord>
          <yCoord>278</yCoord>
        </edgeMap>
        <edgeMap>
          <xCoord>324</xCoord>
          <yCoord>277</yCoord>
        </edgeMap>
        <edgeMap>
          <xCoord>325</xCoord>
          <yCoord>276</yCoord>
        </edgeMap>
        <edgeMap>
          <xCoord>325</xCoord>
          <yCoord>275</yCoord>
        </edgeMap>
        <edgeMap>
          <xCoord>324</xCoord>
          <yCoord>274</yCoord>
        </edgeMap>
        <edgeMap>
          <xCoord>324</xCoord>
          <yCoord>273</yCoord>
        </edgeMap>
        <edgeMap>
          <xCoord>324</xCoord>
          <yCoord>272</yCoord>
        </edgeMap>
        <edgeMap>
          <xCoord>324</xCoord>
          <yCoord>271</yCoord>
        </edgeMap>
        <edgeMap>
          <xCoord>324</xCoord>
          <yCoord>270</yCoord>
        </edgeMap>
        <edgeMap>
          <xCoord>324</xCoord>
          <yCoord>269</yCoord>
        </edgeMap>
        <edgeMap>
          <xCoord>323</xCoord>
          <yCoord>268</yCoord>
        </edgeMap>
        <edgeMap>
          <xCoord>323</xCoord>
          <yCoord>267</yCoord>
        </edgeMap>
        <edgeMap>
          <xCoord>322</xCoord>
          <yCoord>267</yCoord>
        </edgeMap>
        <edgeMap>
          <xCoord>321</xCoord>
          <yCoord>266</yCoord>
        </edgeMap>
        <edgeMap>
          <xCoord>320</xCoord>
          <yCoord>265</yCoord>
        </edgeMap>
        <edgeMap>
          <xCoord>319</xCoord>
          <yCoord>265</yCoord>
        </edgeMap>
        <edgeMap>
          <xCoord>318</xCoord>
          <yCoord>265</yCoord>
        </edgeMap>
        <edgeMap>
          <xCoord>317</xCoord>
          <yCoord>264</yCoord>
        </edgeMap>
        <edgeMap>
          <xCoord>316</xCoord>
          <yCoord>263</yCoord>
        </edgeMap>
        <edgeMap>
          <xCoord>315</xCoord>
          <yCoord>263</yCoord>
        </edgeMap>
        <edgeMap>
          <xCoord>314</xCoord>
          <yCoord>263</yCoord>
        </edgeMap>
        <edgeMap>
          <xCoord>313</xCoord>
          <yCoord>263</yCoord>
        </edgeMap>
        <edgeMap>
          <xCoord>312</xCoord>
          <yCoord>263</yCoord>
        </edgeMap>
        <edgeMap>
          <xCoord>312</xCoord>
          <yCoord>264</yCoord>
        </edgeMap>
        <edgeMap>
          <xCoord>312</xCoord>
          <yCoord>265</yCoord>
        </edgeMap>
        <edgeMap>
          <xCoord>311</xCoord>
          <yCoord>266</yCoord>
        </edgeMap>
        <edgeMap>
          <xCoord>311</xCoord>
          <yCoord>267</yCoord>
        </edgeMap>
        <edgeMap>
          <xCoord>310</xCoord>
          <yCoord>268</yCoord>
        </edgeMap>
        <edgeMap>
          <xCoord>309</xCoord>
          <yCoord>268</yCoord>
        </edgeMap>
        <edgeMap>
          <xCoord>308</xCoord>
          <yCoord>268</yCoord>
        </edgeMap>
        <edgeMap>
          <xCoord>307</xCoord>
          <yCoord>268</yCoord>
        </edgeMap>
        <edgeMap>
          <xCoord>306</xCoord>
          <yCoord>268</yCoord>
        </edgeMap>
        <edgeMap>
          <xCoord>305</xCoord>
          <yCoord>268</yCoord>
        </edgeMap>
        <edgeMap>
          <xCoord>304</xCoord>
          <yCoord>269</yCoord>
        </edgeMap>
        <edgeMap>
          <xCoord>304</xCoord>
          <yCoord>270</yCoord>
        </edgeMap>
        <edgeMap>
          <xCoord>304</xCoord>
          <yCoord>271</yCoord>
        </edgeMap>
        <edgeMap>
          <xCoord>304</xCoord>
          <yCoord>272</yCoord>
        </edgeMap>
        <edgeMap>
          <xCoord>304</xCoord>
          <yCoord>273</yCoord>
        </edgeMap>
        <edgeMap>
          <xCoord>304</xCoord>
          <yCoord>274</yCoord>
        </edgeMap>
        <edgeMap>
          <xCoord>304</xCoord>
          <yCoord>275</yCoord>
        </edgeMap>
        <edgeMap>
          <xCoord>305</xCoord>
          <yCoord>276</yCoord>
        </edgeMap>
        <edgeMap>
          <xCoord>306</xCoord>
          <yCoord>277</yCoord>
        </edgeMap>
        <edgeMap>
          <xCoord>307</xCoord>
          <yCoord>277</yCoord>
        </edgeMap>
        <edgeMap>
          <xCoord>308</xCoord>
          <yCoord>278</yCoord>
        </edgeMap>
        <edgeMap>
          <xCoord>309</xCoord>
          <yCoord>278</yCoord>
        </edgeMap>
        <edgeMap>
          <xCoord>310</xCoord>
          <yCoord>278</yCoord>
        </edgeMap>
        <edgeMap>
          <xCoord>311</xCoord>
          <yCoord>279</yCoord>
        </edgeMap>
        <edgeMap>
          <xCoord>312</xCoord>
          <yCoord>280</yCoord>
        </edgeMap>
        <edgeMap>
          <xCoord>312</xCoord>
          <yCoord>281</yCoord>
        </edgeMap>
        <edgeMap>
          <xCoord>313</xCoord>
          <yCoord>282</yCoord>
        </edgeMap>
        <edgeMap>
          <xCoord>314</xCoord>
          <yCoord>282</yCoord>
        </edgeMap>
        <edgeMap>
          <xCoord>315</xCoord>
          <yCoord>283</yCoord>
        </edgeMap>
        <edgeMap>
          <xCoord>316</xCoord>
          <yCoord>283</yCoord>
        </edgeMap>
        <edgeMap>
          <xCoord>317</xCoord>
          <yCoord>283</yCoord>
        </edgeMap>
        <edgeMap>
          <xCoord>318</xCoord>
          <yCoord>283</yCoord>
        </edgeMap>
        <edgeMap>
          <xCoord>319</xCoord>
          <yCoord>283</yCoord>
        </edgeMap>
        <edgeMap>
          <xCoord>320</xCoord>
          <yCoord>283</yCoord>
        </edgeMap>
        <edgeMap>
          <xCoord>321</xCoord>
          <yCoord>283</yCoord>
        </edgeMap>
        <edgeMap>
          <xCoord>322</xCoord>
          <yCoord>283</yCoord>
        </edgeMap>
      </roi>
    </unblindedReadNodule>
    <nonNodule>
      <nonNoduleID>IL057_123854</nonNoduleID>
      <imageZposition>-66.25</imageZposition>
      <imageSOP_UID>1.3.6.1.4.1.14519.5.2.1.6279.6001.187981068066742505648870241872</imageSOP_UID>
      <locus>
        <xCoord>332</xCoord>
        <yCoord>309</yCoord>
      </locus>
    </nonNodule>
    <nonNodule>
      <nonNoduleID>IL057_123855</nonNoduleID>
      <imageZposition>-113.75</imageZposition>
      <imageSOP_UID>1.3.6.1.4.1.14519.5.2.1.6279.6001.120185271076398096735492083522</imageSOP_UID>
      <locus>
        <xCoord>337</xCoord>
        <yCoord>292</yCoord>
      </locus>
    </nonNodule>
    <nonNodule>
      <nonNoduleID>IL057_123856</nonNoduleID>
      <imageZposition>-137.5</imageZposition>
      <imageSOP_UID>1.3.6.1.4.1.14519.5.2.1.6279.6001.213084063979718992606703529536</imageSOP_UID>
      <locus>
        <xCoord>369</xCoord>
        <yCoord>214</yCoord>
      </locus>
    </nonNodule>
    <nonNodule>
      <nonNoduleID>IL057_123857</nonNoduleID>
      <imageZposition>-167.5</imageZposition>
      <imageSOP_UID>1.3.6.1.4.1.14519.5.2.1.6279.6001.372525233684876303403486941846</imageSOP_UID>
      <locus>
        <xCoord>298</xCoord>
        <yCoord>317</yCoord>
      </locus>
    </nonNodule>
    <nonNodule>
      <nonNoduleID>IL057_123858</nonNoduleID>
      <imageZposition>-220.0</imageZposition>
      <imageSOP_UID>1.3.6.1.4.1.14519.5.2.1.6279.6001.940491888735648716913962574557</imageSOP_UID>
      <locus>
        <xCoord>244</xCoord>
        <yCoord>265</yCoord>
      </locus>
    </nonNodule>
  </readingSession>
<readingSession>
<annotationVersion>3.12</annotationVersion>
<servicingRadiologistID>-1182294630</servicingRadiologistID>
<unblindedReadNodule>
<noduleID>MI014_16172</noduleID>
<roi>
<imageZposition>-220.0</imageZposition>
<imageSOP_UID>1.3.6.1.4.1.14519.5.2.1.6279.6001.940491888735648716913962574557</imageSOP_UID>
<inclusion>TRUE</inclusion>
<edgeMap>
<xCoord>242</xCoord>
<yCoord>262</yCoord>
</edgeMap>
</roi>
</unblindedReadNodule>
<unblindedReadNodule>
<noduleID>MI014_16161</noduleID>
<characteristics>
<subtlety>2</subtlety>
<internalStructure>1</internalStructure>
<calcification>6</calcification>
<sphericity>4</sphericity>
<margin>4</margin>
<lobulation>2</lobulation>
<spiculation>1</spiculation>
<texture>5</texture>
<malignancy>3</malignancy>
</characteristics>
<roi>
<imageZposition>-37.5</imageZposition>
<imageSOP_UID>1.3.6.1.4.1.14519.5.2.1.6279.6001.146122987729096182032232661924</imageSOP_UID>
<inclusion>TRUE</inclusion>
<edgeMap>
<xCoord>311</xCoord>
<yCoord>221</yCoord>
</edgeMap>
<edgeMap>
<xCoord>312</xCoord>
<yCoord>220</yCoord>
</edgeMap>
<edgeMap>
<xCoord>312</xCoord>
<yCoord>219</yCoord>
</edgeMap>
<edgeMap>
<xCoord>312</xCoord>
<yCoord>218</yCoord>
</edgeMap>
<edgeMap>
<xCoord>312</xCoord>
<yCoord>217</yCoord>
</edgeMap>
<edgeMap>
<xCoord>311</xCoord>
<yCoord>216</yCoord>
</edgeMap>
<edgeMap>
<xCoord>310</xCoord>
<yCoord>216</yCoord>
</edgeMap>
<edgeMap>
<xCoord>309</xCoord>
<yCoord>217</yCoord>
</edgeMap>
<edgeMap>
<xCoord>309</xCoord>
<yCoord>218</yCoord>
</edgeMap>
<edgeMap>
<xCoord>308</xCoord>
<yCoord>219</yCoord>
</edgeMap>
<edgeMap>
<xCoord>308</xCoord>
<yCoord>220</yCoord>
</edgeMap>
<edgeMap>
<xCoord>309</xCoord>
<yCoord>221</yCoord>
</edgeMap>
<edgeMap>
<xCoord>310</xCoord>
<yCoord>221</yCoord>
</edgeMap>
<edgeMap>
<xCoord>311</xCoord>
<yCoord>221</yCoord>
</edgeMap>
</roi>
<roi>
<imageZposition>-38.75</imageZposition>
<imageSOP_UID>1.3.6.1.4.1.14519.5.2.1.6279.6001.136074544846476923489493161241</imageSOP_UID>
<inclusion>TRUE</inclusion>
<edgeMap>
<xCoord>311</xCoord>
<yCoord>222</yCoord>
</edgeMap>
<edgeMap>
<xCoord>312</xCoord>
<yCoord>221</yCoord>
</edgeMap>
<edgeMap>
<xCoord>313</xCoord>
<yCoord>220</yCoord>
</edgeMap>
<edgeMap>
<xCoord>313</xCoord>
<yCoord>219</yCoord>
</edgeMap>
<edgeMap>
<xCoord>313</xCoord>
<yCoord>218</yCoord>
</edgeMap>
<edgeMap>
<xCoord>312</xCoord>
<yCoord>217</yCoord>
</edgeMap>
<edgeMap>
<xCoord>312</xCoord>
<yCoord>216</yCoord>
</edgeMap>
<edgeMap>
<xCoord>311</xCoord>
<yCoord>215</yCoord>
</edgeMap>
<edgeMap>
<xCoord>310</xCoord>
<yCoord>216</yCoord>
</edgeMap>
<edgeMap>
<xCoord>309</xCoord>
<yCoord>216</yCoord>
</edgeMap>
<edgeMap>
<xCoord>308</xCoord>
<yCoord>217</yCoord>
</edgeMap>
<edgeMap>
<xCoord>308</xCoord>
<yCoord>218</yCoord>
</edgeMap>
<edgeMap>
<xCoord>308</xCoord>
<yCoord>219</yCoord>
</edgeMap>
<edgeMap>
<xCoord>308</xCoord>
<yCoord>220</yCoord>
</edgeMap>
<edgeMap>
<xCoord>308</xCoord>
<yCoord>221</yCoord>
</edgeMap>
<edgeMap>
<xCoord>309</xCoord>
<yCoord>222</yCoord>
</edgeMap>
<edgeMap>
<xCoord>310</xCoord>
<yCoord>222</yCoord>
</edgeMap>
<edgeMap>
<xCoord>311</xCoord>
<yCoord>222</yCoord>
</edgeMap>
</roi>
<roi>
<imageZposition>-40.0</imageZposition>
<imageSOP_UID>1.3.6.1.4.1.14519.5.2.1.6279.6001.276036413089552895679353067533</imageSOP_UID>
<inclusion>TRUE</inclusion>
<edgeMap>
<xCoord>312</xCoord>
<yCoord>222</yCoord>
</edgeMap>
<edgeMap>
<xCoord>313</xCoord>
<yCoord>221</yCoord>
</edgeMap>
<edgeMap>
<xCoord>313</xCoord>
<yCoord>220</yCoord>
</edgeMap>
<edgeMap>
<xCoord>313</xCoord>
<yCoord>219</yCoord>
</edgeMap>
<edgeMap>
<xCoord>313</xCoord>
<yCoord>218</yCoord>
</edgeMap>
<edgeMap>
<xCoord>312</xCoord>
<yCoord>217</yCoord>
</edgeMap>
<edgeMap>
<xCoord>312</xCoord>
<yCoord>216</yCoord>
</edgeMap>
<edgeMap>
<xCoord>311</xCoord>
<yCoord>215</yCoord>
</edgeMap>
<edgeMap>
<xCoord>310</xCoord>
<yCoord>215</yCoord>
</edgeMap>
<edgeMap>
<xCoord>309</xCoord>
<yCoord>216</yCoord>
</edgeMap>
<edgeMap>
<xCoord>308</xCoord>
<yCoord>217</yCoord>
</edgeMap>
<edgeMap>
<xCoord>307</xCoord>
<yCoord>218</yCoord>
</edgeMap>
<edgeMap>
<xCoord>307</xCoord>
<yCoord>219</yCoord>
</edgeMap>
<edgeMap>
<xCoord>308</xCoord>
<yCoord>220</yCoord>
</edgeMap>
<edgeMap>
<xCoord>308</xCoord>
<yCoord>221</yCoord>
</edgeMap>
<edgeMap>
<xCoord>309</xCoord>
<yCoord>222</yCoord>
</edgeMap>
<edgeMap>
<xCoord>310</xCoord>
<yCoord>222</yCoord>
</edgeMap>
<edgeMap>
<xCoord>311</xCoord>
<yCoord>222</yCoord>
</edgeMap>
<edgeMap>
<xCoord>312</xCoord>
<yCoord>222</yCoord>
</edgeMap>
</roi>
<roi>
<imageZposition>-41.25</imageZposition>
<imageSOP_UID>1.3.6.1.4.1.14519.5.2.1.6279.6001.187051058648950174593704461206</imageSOP_UID>
<inclusion>TRUE</inclusion>
<edgeMap>
<xCoord>311</xCoord>
<yCoord>223</yCoord>
</edgeMap>
<edgeMap>
<xCoord>312</xCoord>
<yCoord>222</yCoord>
</edgeMap>
<edgeMap>
<xCoord>313</xCoord>
<yCoord>221</yCoord>
</edgeMap>
<edgeMap>
<xCoord>313</xCoord>
<yCoord>220</yCoord>
</edgeMap>
<edgeMap>
<xCoord>313</xCoord>
<yCoord>219</yCoord>
</edgeMap>
<edgeMap>
<xCoord>313</xCoord>
<yCoord>218</yCoord>
</edgeMap>
<edgeMap>
<xCoord>312</xCoord>
<yCoord>217</yCoord>
</edgeMap>
<edgeMap>
<xCoord>312</xCoord>
<yCoord>216</yCoord>
</edgeMap>
<edgeMap>
<xCoord>311</xCoord>
<yCoord>215</yCoord>
</edgeMap>
<edgeMap>
<xCoord>310</xCoord>
<yCoord>215</yCoord>
</edgeMap>
<edgeMap>
<xCoord>309</xCoord>
<yCoord>216</yCoord>
</edgeMap>
<edgeMap>
<xCoord>308</xCoord>
<yCoord>217</yCoord>
</edgeMap>
<edgeMap>
<xCoord>307</xCoord>
<yCoord>218</yCoord>
</edgeMap>
<edgeMap>
<xCoord>307</xCoord>
<yCoord>219</yCoord>
</edgeMap>
<edgeMap>
<xCoord>307</xCoord>
<yCoord>220</yCoord>
</edgeMap>
<edgeMap>
<xCoord>308</xCoord>
<yCoord>221</yCoord>
</edgeMap>
<edgeMap>
<xCoord>309</xCoord>
<yCoord>222</yCoord>
</edgeMap>
<edgeMap>
<xCoord>310</xCoord>
<yCoord>223</yCoord>
</edgeMap>
<edgeMap>
<xCoord>311</xCoord>
<yCoord>223</yCoord>
</edgeMap>
</roi>
<roi>
<imageZposition>-42.5</imageZposition>
<imageSOP_UID>1.3.6.1.4.1.14519.5.2.1.6279.6001.221275390890953119362236652534</imageSOP_UID>
<inclusion>TRUE</inclusion>
<edgeMap>
<xCoord>311</xCoord>
<yCoord>222</yCoord>
</edgeMap>
<edgeMap>
<xCoord>312</xCoord>
<yCoord>221</yCoord>
</edgeMap>
<edgeMap>
<xCoord>313</xCoord>
<yCoord>220</yCoord>
</edgeMap>
<edgeMap>
<xCoord>313</xCoord>
<yCoord>219</yCoord>
</edgeMap>
<edgeMap>
<xCoord>313</xCoord>
<yCoord>218</yCoord>
</edgeMap>
<edgeMap>
<xCoord>312</xCoord>
<yCoord>217</yCoord>
</edgeMap>
<edgeMap>
<xCoord>312</xCoord>
<yCoord>216</yCoord>
</edgeMap>
<edgeMap>
<xCoord>311</xCoord>
<yCoord>215</yCoord>
</edgeMap>
<edgeMap>
<xCoord>310</xCoord>
<yCoord>215</yCoord>
</edgeMap>
<edgeMap>
<xCoord>309</xCoord>
<yCoord>215</yCoord>
</edgeMap>
<edgeMap>
<xCoord>308</xCoord>
<yCoord>216</yCoord>
</edgeMap>
<edgeMap>
<xCoord>308</xCoord>
<yCoord>217</yCoord>
</edgeMap>
<edgeMap>
<xCoord>307</xCoord>
<yCoord>218</yCoord>
</edgeMap>
<edgeMap>
<xCoord>307</xCoord>
<yCoord>219</yCoord>
</edgeMap>
<edgeMap>
<xCoord>308</xCoord>
<yCoord>220</yCoord>
</edgeMap>
<edgeMap>
<xCoord>309</xCoord>
<yCoord>221</yCoord>
</edgeMap>
<edgeMap>
<xCoord>310</xCoord>
<yCoord>222</yCoord>
</edgeMap>
<edgeMap>
<xCoord>311</xCoord>
<yCoord>222</yCoord>
</edgeMap>
</roi>
<roi>
<imageZposition>-43.75</imageZposition>
<imageSOP_UID>1.3.6.1.4.1.14519.5.2.1.6279.6001.485871456748667657684495207876</imageSOP_UID>
<inclusion>TRUE</inclusion>
<edgeMap>
<xCoord>311</xCoord>
<yCoord>220</yCoord>
</edgeMap>
<edgeMap>
<xCoord>312</xCoord>
<yCoord>219</yCoord>
</edgeMap>
<edgeMap>
<xCoord>312</xCoord>
<yCoord>218</yCoord>
</edgeMap>
<edgeMap>
<xCoord>311</xCoord>
<yCoord>217</yCoord>
</edgeMap>
<edgeMap>
<xCoord>310</xCoord>
<yCoord>216</yCoord>
</edgeMap>
<edgeMap>
<xCoord>309</xCoord>
<yCoord>216</yCoord>
</edgeMap>
<edgeMap>
<xCoord>308</xCoord>
<yCoord>216</yCoord>
</edgeMap>
<edgeMap>
<xCoord>308</xCoord>
<yCoord>217</yCoord>
</edgeMap>
<edgeMap>
<xCoord>307</xCoord>
<yCoord>218</yCoord>
</edgeMap>
<edgeMap>
<xCoord>308</xCoord>
<yCoord>219</yCoord>
</edgeMap>
<edgeMap>
<xCoord>309</xCoord>
<yCoord>220</yCoord>
</edgeMap>
<edgeMap>
<xCoord>310</xCoord>
<yCoord>220</yCoord>
</edgeMap>
<edgeMap>
<xCoord>311</xCoord>
<yCoord>220</yCoord>
</edgeMap>
</roi>
</unblindedReadNodule>
<unblindedReadNodule>
<noduleID>MI014_16163</noduleID>
<roi>
<imageZposition>-97.5</imageZposition>
<imageSOP_UID>1.3.6.1.4.1.14519.5.2.1.6279.6001.291306478286607006197431488162</imageSOP_UID>
<inclusion>TRUE</inclusion>
<edgeMap>
<xCoord>154</xCoord>
<yCoord>223</yCoord>
</edgeMap>
</roi>
</unblindedReadNodule>
<nonNodule>
<nonNoduleID>MI014_16173</nonNoduleID>
<imageZposition>-133.75</imageZposition>
<imageSOP_UID>1.3.6.1.4.1.14519.5.2.1.6279.6001.209692158054386267861158885821</imageSOP_UID>
<locus>
<xCoord>384</xCoord>
<yCoord>210</yCoord>
</locus>
</nonNodule>
<nonNodule>
<nonNoduleID>MI014_16174</nonNoduleID>
<imageZposition>-157.5</imageZposition>
<imageSOP_UID>1.3.6.1.4.1.14519.5.2.1.6279.6001.822458060961903040477745013667</imageSOP_UID>
<locus>
<xCoord>307</xCoord>
<yCoord>311</yCoord>
</locus>
</nonNodule>
<nonNodule>
<nonNoduleID>MI014_16157</nonNoduleID>
<imageZposition>-82.5</imageZposition>
<imageSOP_UID>1.3.6.1.4.1.14519.5.2.1.6279.6001.253161965750340888866329543051</imageSOP_UID>
<locus>
<xCoord>316</xCoord>
<yCoord>276</yCoord>
</locus>
</nonNodule>
<nonNodule>
<nonNoduleID>MI014_16164</nonNoduleID>
<imageZposition>-128.75</imageZposition>
<imageSOP_UID>1.3.6.1.4.1.14519.5.2.1.6279.6001.175615761887550150042706745454</imageSOP_UID>
<locus>
<xCoord>332</xCoord>
<yCoord>327</yCoord>
</locus>
</nonNodule>
<nonNodule>
<nonNoduleID>MI014_16165</nonNoduleID>
<imageZposition>-128.75</imageZposition>
<imageSOP_UID>1.3.6.1.4.1.14519.5.2.1.6279.6001.175615761887550150042706745454</imageSOP_UID>
<locus>
<xCoord>379</xCoord>
<yCoord>226</yCoord>
</locus>
</nonNodule>
<nonNodule>
<nonNoduleID>MI014_16167</nonNoduleID>
<imageZposition>-66.25</imageZposition>
<imageSOP_UID>1.3.6.1.4.1.14519.5.2.1.6279.6001.187981068066742505648870241872</imageSOP_UID>
<locus>
<xCoord>333</xCoord>
<yCoord>307</yCoord>
</locus>
</nonNodule>
<nonNodule>
<nonNoduleID>MI014_16168</nonNoduleID>
<imageZposition>-113.75</imageZposition>
<imageSOP_UID>1.3.6.1.4.1.14519.5.2.1.6279.6001.120185271076398096735492083522</imageSOP_UID>
<locus>
<xCoord>337</xCoord>
<yCoord>292</yCoord>
</locus>
</nonNodule>
<nonNodule>
<nonNoduleID>MI014_16169</nonNoduleID>
<imageZposition>-137.5</imageZposition>
<imageSOP_UID>1.3.6.1.4.1.14519.5.2.1.6279.6001.213084063979718992606703529536</imageSOP_UID>
<locus>
<xCoord>369</xCoord>
<yCoord>214</yCoord>
</locus>
</nonNodule>
<nonNodule>
<nonNoduleID>MI014_16170</nonNoduleID>
<imageZposition>-167.5</imageZposition>
<imageSOP_UID>1.3.6.1.4.1.14519.5.2.1.6279.6001.372525233684876303403486941846</imageSOP_UID>
<locus>
<xCoord>298</xCoord>
<yCoord>317</yCoord>
</locus>
</nonNodule>
<nonNodule>
<nonNoduleID>MI014_16175</nonNoduleID>
<imageZposition>-131.25</imageZposition>
<imageSOP_UID>1.3.6.1.4.1.14519.5.2.1.6279.6001.264494219696391696327306623484</imageSOP_UID>
<locus>
<xCoord>329</xCoord>
<yCoord>327</yCoord>
</locus>
</nonNodule>
<nonNodule>
<nonNoduleID>MI014_16176</nonNoduleID>
<imageZposition>-131.25</imageZposition>
<imageSOP_UID>1.3.6.1.4.1.14519.5.2.1.6279.6001.264494219696391696327306623484</imageSOP_UID>
<locus>
<xCoord>376</xCoord>
<yCoord>227</yCoord>
</locus>
</nonNodule>
</readingSession>
<readingSession>
		<annotationVersion>3.12</annotationVersion>
		<servicingRadiologistID>221568739</servicingRadiologistID>
			<unblindedReadNodule>
				<noduleID>0</noduleID>
				<characteristics>
					<subtlety>5</subtlety>
					<internalStructure>1</internalStructure>
					<calcification>6</calcification>
					<sphericity>5</sphericity>
					<margin>5</margin>
					<lobulation>1</lobulation>
					<spiculation>1</spiculation>
					<texture>5</texture>
					<malignancy>2</malignancy>
				</characteristics>
				<roi>
					<imageZposition>-37.5</imageZposition>
					<imageSOP_UID>1.3.6.1.4.1.14519.5.2.1.6279.6001.146122987729096182032232661924</imageSOP_UID>
					<inclusion>TRUE</inclusion>
					<edgeMap>
					<xCoord>308</xCoord>
					<yCoord>218</yCoord>
					</edgeMap>
					<edgeMap>
					<xCoord>308</xCoord>
					<yCoord>217</yCoord>
					</edgeMap>
					<edgeMap>
					<xCoord>309</xCoord>
					<yCoord>216</yCoord>
					</edgeMap>
					<edgeMap>
					<xCoord>310</xCoord>
					<yCoord>216</yCoord>
					</edgeMap>
					<edgeMap>
					<xCoord>311</xCoord>
					<yCoord>216</yCoord>
					</edgeMap>
					<edgeMap>
					<xCoord>312</xCoord>
					<yCoord>216</yCoord>
					</edgeMap>
					<edgeMap>
					<xCoord>312</xCoord>
					<yCoord>217</yCoord>
					</edgeMap>
					<edgeMap>
					<xCoord>313</xCoord>
					<yCoord>217</yCoord>
					</edgeMap>
					<edgeMap>
					<xCoord>313</xCoord>
					<yCoord>218</yCoord>
					</edgeMap>
					<edgeMap>
					<xCoord>312</xCoord>
					<yCoord>219</yCoord>
					</edgeMap>
					<edgeMap>
					<xCoord>312</xCoord>
					<yCoord>220</yCoord>
					</edgeMap>
					<edgeMap>
					<xCoord>312</xCoord>
					<yCoord>221</yCoord>
					</edgeMap>
					<edgeMap>
					<xCoord>311</xCoord>
					<yCoord>221</yCoord>
					</edgeMap>
					<edgeMap>
					<xCoord>310</xCoord>
					<yCoord>221</yCoord>
					</edgeMap>
					<edgeMap>
					<xCoord>309</xCoord>
					<yCoord>221</yCoord>
					</edgeMap>
					<edgeMap>
					<xCoord>308</xCoord>
					<yCoord>221</yCoord>
					</edgeMap>
					<edgeMap>
					<xCoord>308</xCoord>
					<yCoord>220</yCoord>
					</edgeMap>
					<edgeMap>
					<xCoord>308</xCoord>
					<yCoord>219</yCoord>
					</edgeMap>
					<edgeMap>
					<xCoord>308</xCoord>
					<yCoord>218</yCoord>
					</edgeMap>
				</roi>
				<roi>
					<imageZposition>-38.75</imageZposition>
					<imageSOP_UID>1.3.6.1.4.1.14519.5.2.1.6279.6001.136074544846476923489493161241</imageSOP_UID>
					<inclusion>TRUE</inclusion>
					<edgeMap>
					<xCoord>307</xCoord>
					<yCoord>217</yCoord>
					</edgeMap>
					<edgeMap>
					<xCoord>308</xCoord>
					<yCoord>216</yCoord>
					</edgeMap>
					<edgeMap>
					<xCoord>309</xCoord>
					<yCoord>216</yCoord>
					</edgeMap>
					<edgeMap>
					<xCoord>310</xCoord>
					<yCoord>216</yCoord>
					</edgeMap>
					<edgeMap>
					<xCoord>311</xCoord>
					<yCoord>216</yCoord>
					</edgeMap>
					<edgeMap>
					<xCoord>312</xCoord>
					<yCoord>216</yCoord>
					</edgeMap>
					<edgeMap>
					<xCoord>313</xCoord>
					<yCoord>217</yCoord>
					</edgeMap>
					<edgeMap>
					<xCoord>313</xCoord>
					<yCoord>218</yCoord>
					</edgeMap>
					<edgeMap>
					<xCoord>313</xCoord>
					<yCoord>219</yCoord>
					</edgeMap>
					<edgeMap>
					<xCoord>313</xCoord>
					<yCoord>220</yCoord>
					</edgeMap>
					<edgeMap>
					<xCoord>312</xCoord>
					<yCoord>221</yCoord>
					</edgeMap>
					<edgeMap>
					<xCoord>312</xCoord>
					<yCoord>222</yCoord>
					</edgeMap>
					<edgeMap>
					<xCoord>311</xCoord>
					<yCoord>222</yCoord>
					</edgeMap>
					<edgeMap>
					<xCoord>310</xCoord>
					<yCoord>223</yCoord>
					</edgeMap>
					<edgeMap>
					<xCoord>309</xCoord>
					<yCoord>223</yCoord>
					</edgeMap>
					<edgeMap>
					<xCoord>308</xCoord>
					<yCoord>222</yCoord>
					</edgeMap>
					<edgeMap>
					<xCoord>308</xCoord>
					<yCoord>221</yCoord>
					</edgeMap>
					<edgeMap>
					<xCoord>308</xCoord>
					<yCoord>220</yCoord>
					</edgeMap>
					<edgeMap>
					<xCoord>308</xCoord>
					<yCoord>219</yCoord>
					</edgeMap>
					<edgeMap>
					<xCoord>308</xCoord>
					<yCoord>218</yCoord>
					</edgeMap>
					<edgeMap>
					<xCoord>307</xCoord>
					<yCoord>217</yCoord>
					</edgeMap>
				</roi>
				<roi>
					<imageZposition>-40.0</imageZposition>
					<imageSOP_UID>1.3.6.1.4.1.14519.5.2.1.6279.6001.276036413089552895679353067533</imageSOP_UID>
					<inclusion>TRUE</inclusion>
					<edgeMap>
					<xCoord>308</xCoord>
					<yCoord>216</yCoord>
					</edgeMap>
					<edgeMap>
					<xCoord>308</xCoord>
					<yCoord>215</yCoord>
					</edgeMap>
					<edgeMap>
					<xCoord>309</xCoord>
					<yCoord>215</yCoord>
					</edgeMap>
					<edgeMap>
					<xCoord>310</xCoord>
					<yCoord>215</yCoord>
					</edgeMap>
					<edgeMap>
					<xCoord>311</xCoord>
					<yCoord>215</yCoord>
					</edgeMap>
					<edgeMap>
					<xCoord>311</xCoord>
					<yCoord>214</yCoord>
					</edgeMap>
					<edgeMap>
					<xCoord>312</xCoord>
					<yCoord>215</yCoord>
					</edgeMap>
					<edgeMap>
					<xCoord>312</xCoord>
					<yCoord>216</yCoord>
					</edgeMap>
					<edgeMap>
					<xCoord>312</xCoord>
					<yCoord>217</yCoord>
					</edgeMap>
					<edgeMap>
					<xCoord>312</xCoord>
					<yCoord>218</yCoord>
					</edgeMap>
					<edgeMap>
					<xCoord>313</xCoord>
					<yCoord>218</yCoord>
					</edgeMap>
					<edgeMap>
					<xCoord>313</xCoord>
					<yCoord>219</yCoord>
					</edgeMap>
					<edgeMap>
					<xCoord>313</xCoord>
					<yCoord>220</yCoord>
					</edgeMap>
					<edgeMap>
					<xCoord>313</xCoord>
					<yCoord>221</yCoord>
					</edgeMap>
					<edgeMap>
					<xCoord>312</xCoord>
					<yCoord>222</yCoord>
					</edgeMap>
					<edgeMap>
					<xCoord>311</xCoord>
					<yCoord>223</yCoord>
					</edgeMap>
					<edgeMap>
					<xCoord>310</xCoord>
					<yCoord>223</yCoord>
					</edgeMap>
					<edgeMap>
					<xCoord>309</xCoord>
					<yCoord>223</yCoord>
					</edgeMap>
					<edgeMap>
					<xCoord>308</xCoord>
					<yCoord>222</yCoord>
					</edgeMap>
					<edgeMap>
					<xCoord>307</xCoord>
					<yCoord>222</yCoord>
					</edgeMap>
					<edgeMap>
					<xCoord>307</xCoord>
					<yCoord>221</yCoord>
					</edgeMap>
					<edgeMap>
					<xCoord>307</xCoord>
					<yCoord>220</yCoord>
					</edgeMap>
					<edgeMap>
					<xCoord>307</xCoord>
					<yCoord>219</yCoord>
					</edgeMap>
					<edgeMap>
					<xCoord>307</xCoord>
					<yCoord>218</yCoord>
					</edgeMap>
					<edgeMap>
					<xCoord>307</xCoord>
					<yCoord>217</yCoord>
					</edgeMap>
					<edgeMap>
					<xCoord>307</xCoord>
					<yCoord>216</yCoord>
					</edgeMap>
					<edgeMap>
					<xCoord>308</xCoord>
					<yCoord>216</yCoord>
					</edgeMap>
				</roi>
				<roi>
					<imageZposition>-41.25</imageZposition>
					<imageSOP_UID>1.3.6.1.4.1.14519.5.2.1.6279.6001.187051058648950174593704461206</imageSOP_UID>
					<inclusion>TRUE</inclusion>
					<edgeMap>
					<xCoord>307</xCoord>
					<yCoord>218</yCoord>
					</edgeMap>
					<edgeMap>
					<xCoord>307</xCoord>
					<yCoord>217</yCoord>
					</edgeMap>
					<edgeMap>
					<xCoord>307</xCoord>
					<yCoord>216</yCoord>
					</edgeMap>
					<edgeMap>
					<xCoord>308</xCoord>
					<yCoord>216</yCoord>
					</edgeMap>
					<edgeMap>
					<xCoord>308</xCoord>
					<yCoord>215</yCoord>
					</edgeMap>
					<edgeMap>
					<xCoord>309</xCoord>
					<yCoord>215</yCoord>
					</edgeMap>
					<edgeMap>
					<xCoord>309</xCoord>
					<yCoord>214</yCoord>
					</edgeMap>
					<edgeMap>
					<xCoord>310</xCoord>
					<yCoord>214</yCoord>
					</edgeMap>
					<edgeMap>
					<xCoord>311</xCoord>
					<yCoord>214</yCoord>
					</edgeMap>
					<edgeMap>
					<xCoord>311</xCoord>
					<yCoord>215</yCoord>
					</edgeMap>
					<edgeMap>
					<xCoord>312</xCoord>
					<yCoord>215</yCoord>
					</edgeMap>
					<edgeMap>
					<xCoord>313</xCoord>
					<yCoord>216</yCoord>
					</edgeMap>
					<edgeMap>
					<xCoord>313</xCoord>
					<yCoord>217</yCoord>
					</edgeMap>
					<edgeMap>
					<xCoord>313</xCoord>
					<yCoord>218</yCoord>
					</edgeMap>
					<edgeMap>
					<xCoord>313</xCoord>
					<yCoord>219</yCoord>
					</edgeMap>
					<edgeMap>
					<xCoord>313</xCoord>
					<yCoord>220</yCoord>
					</edgeMap>
					<edgeMap>
					<xCoord>313</xCoord>
					<yCoord>221</yCoord>
					</edgeMap>
					<edgeMap>
					<xCoord>312</xCoord>
					<yCoord>222</yCoord>
					</edgeMap>
					<edgeMap>
					<xCoord>311</xCoord>
					<yCoord>223</yCoord>
					</edgeMap>
					<edgeMap>
					<xCoord>310</xCoord>
					<yCoord>223</yCoord>
					</edgeMap>
					<edgeMap>
					<xCoord>309</xCoord>
					<yCoord>223</yCoord>
					</edgeMap>
					<edgeMap>
					<xCoord>309</xCoord>
					<yCoord>222</yCoord>
					</edgeMap>
					<edgeMap>
					<xCoord>308</xCoord>
					<yCoord>221</yCoord>
					</edgeMap>
					<edgeMap>
					<xCoord>308</xCoord>
					<yCoord>220</yCoord>
					</edgeMap>
					<edgeMap>
					<xCoord>307</xCoord>
					<yCoord>220</yCoord>
					</edgeMap>
					<edgeMap>
					<xCoord>307</xCoord>
					<yCoord>219</yCoord>
					</edgeMap>
					<edgeMap>
					<xCoord>307</xCoord>
					<yCoord>218</yCoord>
					</edgeMap>
				</roi>
				<roi>
					<imageZposition>-42.5</imageZposition>
					<imageSOP_UID>1.3.6.1.4.1.14519.5.2.1.6279.6001.221275390890953119362236652534</imageSOP_UID>
					<inclusion>TRUE</inclusion>
					<edgeMap>
					<xCoord>307</xCoord>
					<yCoord>217</yCoord>
					</edgeMap>
					<edgeMap>
					<xCoord>307</xCoord>
					<yCoord>216</yCoord>
					</edgeMap>
					<edgeMap>
					<xCoord>307</xCoord>
					<yCoord>215</yCoord>
					</edgeMap>
					<edgeMap>
					<xCoord>308</xCoord>
					<yCoord>215</yCoord>
					</edgeMap>
					<edgeMap>
					<xCoord>309</xCoord>
					<yCoord>214</yCoord>
					</edgeMap>
					<edgeMap>
					<xCoord>310</xCoord>
					<yCoord>214</yCoord>
					</edgeMap>
					<edgeMap>
					<xCoord>311</xCoord>
					<yCoord>215</yCoord>
					</edgeMap>
					<edgeMap>
					<xCoord>312</xCoord>
					<yCoord>215</yCoord>
					</edgeMap>
					<edgeMap>
					<xCoord>312</xCoord>
					<yCoord>216</yCoord>
					</edgeMap>
					<edgeMap>
					<xCoord>312</xCoord>
					<yCoord>217</yCoord>
					</edgeMap>
					<edgeMap>
					<xCoord>313</xCoord>
					<yCoord>218</yCoord>
					</edgeMap>
					<edgeMap>
					<xCoord>313</xCoord>
					<yCoord>219</yCoord>
					</edgeMap>
					<edgeMap>
					<xCoord>312</xCoord>
					<yCoord>220</yCoord>
					</edgeMap>
					<edgeMap>
					<xCoord>312</xCoord>
					<yCoord>221</yCoord>
					</edgeMap>
					<edgeMap>
					<xCoord>312</xCoord>
					<yCoord>222</yCoord>
					</edgeMap>
					<edgeMap>
					<xCoord>311</xCoord>
					<yCoord>223</yCoord>
					</edgeMap>
					<edgeMap>
					<xCoord>310</xCoord>
					<yCoord>223</yCoord>
					</edgeMap>
					<edgeMap>
					<xCoord>309</xCoord>
					<yCoord>222</yCoord>
					</edgeMap>
					<edgeMap>
					<xCoord>308</xCoord>
					<yCoord>221</yCoord>
					</edgeMap>
					<edgeMap>
					<xCoord>307</xCoord>
					<yCoord>220</yCoord>
					</edgeMap>
					<edgeMap>
					<xCoord>307</xCoord>
					<yCoord>219</yCoord>
					</edgeMap>
					<edgeMap>
					<xCoord>307</xCoord>
					<yCoord>218</yCoord>
					</edgeMap>
					<edgeMap>
					<xCoord>307</xCoord>
					<yCoord>217</yCoord>
					</edgeMap>
				</roi>
				<roi>
					<imageZposition>-43.75</imageZposition>
					<imageSOP_UID>1.3.6.1.4.1.14519.5.2.1.6279.6001.485871456748667657684495207876</imageSOP_UID>
					<inclusion>TRUE</inclusion>
					<edgeMap>
					<xCoord>307</xCoord>
					<yCoord>216</yCoord>
					</edgeMap>
					<edgeMap>
					<xCoord>307</xCoord>
					<yCoord>215</yCoord>
					</edgeMap>
					<edgeMap>
					<xCoord>308</xCoord>
					<yCoord>215</yCoord>
					</edgeMap>
					<edgeMap>
					<xCoord>309</xCoord>
					<yCoord>215</yCoord>
					</edgeMap>
					<edgeMap>
					<xCoord>310</xCoord>
					<yCoord>215</yCoord>
					</edgeMap>
					<edgeMap>
					<xCoord>311</xCoord>
					<yCoord>216</yCoord>
					</edgeMap>
					<edgeMap>
					<xCoord>311</xCoord>
					<yCoord>217</yCoord>
					</edgeMap>
					<edgeMap>
					<xCoord>312</xCoord>
					<yCoord>217</yCoord>
					</edgeMap>
					<edgeMap>
					<xCoord>312</xCoord>
					<yCoord>218</yCoord>
					</edgeMap>
					<edgeMap>
					<xCoord>312</xCoord>
					<yCoord>219</yCoord>
					</edgeMap>
					<edgeMap>
					<xCoord>312</xCoord>
					<yCoord>220</yCoord>
					</edgeMap>
					<edgeMap>
					<xCoord>311</xCoord>
					<yCoord>221</yCoord>
					</edgeMap>
					<edgeMap>
					<xCoord>310</xCoord>
					<yCoord>221</yCoord>
					</edgeMap>
					<edgeMap>
					<xCoord>309</xCoord>
					<yCoord>221</yCoord>
					</edgeMap>
					<edgeMap>
					<xCoord>308</xCoord>
					<yCoord>221</yCoord>
					</edgeMap>
					<edgeMap>
					<xCoord>308</xCoord>
					<yCoord>220</yCoord>
					</edgeMap>
					<edgeMap>
					<xCoord>307</xCoord>
					<yCoord>219</yCoord>
					</edgeMap>
					<edgeMap>
					<xCoord>307</xCoord>
					<yCoord>218</yCoord>
					</edgeMap>
					<edgeMap>
					<xCoord>307</xCoord>
					<yCoord>217</yCoord>
					</edgeMap>
					<edgeMap>
					<xCoord>307</xCoord>
					<yCoord>216</yCoord>
					</edgeMap>
				</roi>
				<roi>
					<imageZposition>-45.0</imageZposition>
					<imageSOP_UID>1.3.6.1.4.1.14519.5.2.1.6279.6001.194058217611399375751126315088</imageSOP_UID>
					<inclusion>TRUE</inclusion>
					<edgeMap>
					<xCoord>306</xCoord>
					<yCoord>217</yCoord>
					</edgeMap>
					<edgeMap>
					<xCoord>305</xCoord>
					<yCoord>216</yCoord>
					</edgeMap>
					<edgeMap>
					<xCoord>306</xCoord>
					<yCoord>215</yCoord>
					</edgeMap>
					<edgeMap>
					<xCoord>307</xCoord>
					<yCoord>215</yCoord>
					</edgeMap>
					<edgeMap>
					<xCoord>308</xCoord>
					<yCoord>215</yCoord>
					</edgeMap>
					<edgeMap>
					<xCoord>309</xCoord>
					<yCoord>215</yCoord>
					</edgeMap>
					<edgeMap>
					<xCoord>309</xCoord>
					<yCoord>216</yCoord>
					</edgeMap>
					<edgeMap>
					<xCoord>310</xCoord>
					<yCoord>216</yCoord>
					</edgeMap>
					<edgeMap>
					<xCoord>311</xCoord>
					<yCoord>217</yCoord>
					</edgeMap>
					<edgeMap>
					<xCoord>311</xCoord>
					<yCoord>218</yCoord>
					</edgeMap>
					<edgeMap>
					<xCoord>310</xCoord>
					<yCoord>219</yCoord>
					</edgeMap>
					<edgeMap>
					<xCoord>309</xCoord>
					<yCoord>219</yCoord>
					</edgeMap>
					<edgeMap>
					<xCoord>308</xCoord>
					<yCoord>219</yCoord>
					</edgeMap>
					<edgeMap>
					<xCoord>307</xCoord>
					<yCoord>220</yCoord>
					</edgeMap>
					<edgeMap>
					<xCoord>306</xCoord>
					<yCoord>219</yCoord>
					</edgeMap>
					<edgeMap>
					<xCoord>306</xCoord>
					<yCoord>218</yCoord>
					</edgeMap>
					<edgeMap>
					<xCoord>306</xCoord>
					<yCoord>217</yCoord>
					</edgeMap>
				</roi>
			</unblindedReadNodule>
			<unblindedReadNodule>
				<noduleID>3</noduleID>
				<roi>
					<imageZposition>-97.5</imageZposition>
					<imageSOP_UID>1.3.6.1.4.1.14519.5.2.1.6279.6001.291306478286607006197431488162</imageSOP_UID>
					<inclusion>TRUE</inclusion>
					<edgeMap>
					<xCoord>154</xCoord>
					<yCoord>222</yCoord>
					</edgeMap>
				</roi>
			</unblindedReadNodule>
			<nonNodule>
				<nonNoduleID>1</nonNoduleID>
				<imageZposition>-220.0</imageZposition>
				<imageSOP_UID>1.3.6.1.4.1.14519.5.2.1.6279.6001.940491888735648716913962574557</imageSOP_UID>
				<locus>
					<xCoord>243</xCoord>
					<yCoord>264</yCoord>
				</locus>
			</nonNodule>
			<nonNodule>
				<nonNoduleID>2</nonNoduleID>
				<imageZposition>-83.75</imageZposition>
				<imageSOP_UID>1.3.6.1.4.1.14519.5.2.1.6279.6001.522982194854589214177199881846</imageSOP_UID>
				<locus>
					<xCoord>318</xCoord>
					<yCoord>272</yCoord>
				</locus>
			</nonNodule>
	</readingSession>
</LidcReadMessage>
