# Supplementary material for: An improved V-Net lung nodule segmentation model based on pixel threshold separation and attention mechanism
Source: Sci Rep. 2024 Feb 27;14:4743. doi: 10.1038/s41598-024-55178-3 (PMC10899216; doi:10.1038/s41598-024-55178-3)
Supplement: Supplementary file 1 — Supplementary Information 1. [file 41598_2024_55178_MOESM1_ESM.zip › lidc-xml-only/tcia-lidc-xml/185/111.xml]

<?xml version="1.0" encoding="UTF-8"?>
<LidcReadMessage uid="1.3.6.1.4.1.14519.5.2.1.6279.6001.1307390702905.0" xmlns="http://www.nih.gov" xmlns:xsi="http://www.w3.org/2001/XMLSchema-instance" xsi:schemaLocation="http://www.nih.gov  http://troll.rad.med.umich.edu/lidc/LidcReadMessage.xsd">
<ResponseHeader>
<Version>1.8.1</Version>
<MessageId>391976044</MessageId>
<DateRequest>2008-04-25</DateRequest>
<TimeRequest>09:11:25</TimeRequest>
<RequestingSite>removed</RequestingSite>
<ServicingSite>removed</ServicingSite>
<TaskDescription>Second unblinded read</TaskDescription>
<CtImageFile>removed</CtImageFile>
<SeriesInstanceUid>1.3.6.1.4.1.14519.5.2.1.6279.6001.487745546557477250336016826588</SeriesInstanceUid>
<DateService>2008-12-16</DateService>
<TimeService>07:26:58</TimeService>
<ResponseDescription>1 - Reading complete</ResponseDescription>
<StudyInstanceUID>1.3.6.1.4.1.14519.5.2.1.6279.6001.111578894836113526186151044207</StudyInstanceUID></ResponseHeader>
<readingSession>
    <annotationVersion>3.12</annotationVersion>
    <servicingRadiologistID>302474490</servicingRadiologistID>
    <unblindedReadNodule>
      <noduleID>Nodule 001</noduleID>
      <characteristics>
        <subtlety>5</subtlety>
        <internalStructure>1</internalStructure>
        <calcification>6</calcification>
        <sphericity>3</sphericity>
        <margin>3</margin>
        <lobulation>3</lobulation>
        <spiculation>5</spiculation>
        <texture>5</texture>
        <malignancy>5</malignancy>
      </characteristics>
      <roi>
        <imageZposition>-93.250000</imageZposition>
        <imageSOP_UID>1.3.6.1.4.1.14519.5.2.1.6279.6001.190268484503749714760575440541</imageSOP_UID>
        <inclusion>TRUE</inclusion>
        <edgeMap>
          <xCoord>311</xCoord>
          <yCoord>226</yCoord>
        </edgeMap>
        <edgeMap>
          <xCoord>310</xCoord>
          <yCoord>225</yCoord>
        </edgeMap>
        <edgeMap>
          <xCoord>309</xCoord>
          <yCoord>226</yCoord>
        </edgeMap>
        <edgeMap>
          <xCoord>308</xCoord>
          <yCoord>226</yCoord>
        </edgeMap>
        <edgeMap>
          <xCoord>307</xCoord>
          <yCoord>227</yCoord>
        </edgeMap>
        <edgeMap>
          <xCoord>307</xCoord>
          <yCoord>228</yCoord>
        </edgeMap>
        <edgeMap>
          <xCoord>307</xCoord>
          <yCoord>229</yCoord>
        </edgeMap>
        <edgeMap>
          <xCoord>307</xCoord>
          <yCoord>230</yCoord>
        </edgeMap>
        <edgeMap>
          <xCoord>306</xCoord>
          <yCoord>230</yCoord>
        </edgeMap>
        <edgeMap>
          <xCoord>305</xCoord>
          <yCoord>230</yCoord>
        </edgeMap>
        <edgeMap>
          <xCoord>304</xCoord>
          <yCoord>230</yCoord>
        </edgeMap>
        <edgeMap>
          <xCoord>303</xCoord>
          <yCoord>230</yCoord>
        </edgeMap>
        <edgeMap>
          <xCoord>302</xCoord>
          <yCoord>231</yCoord>
        </edgeMap>
        <edgeMap>
          <xCoord>302</xCoord>
          <yCoord>232</yCoord>
        </edgeMap>
        <edgeMap>
          <xCoord>302</xCoord>
          <yCoord>233</yCoord>
        </edgeMap>
        <edgeMap>
          <xCoord>303</xCoord>
          <yCoord>234</yCoord>
        </edgeMap>
        <edgeMap>
          <xCoord>304</xCoord>
          <yCoord>235</yCoord>
        </edgeMap>
        <edgeMap>
          <xCoord>305</xCoord>
          <yCoord>235</yCoord>
        </edgeMap>
        <edgeMap>
          <xCoord>306</xCoord>
          <yCoord>235</yCoord>
        </edgeMap>
        <edgeMap>
          <xCoord>307</xCoord>
          <yCoord>236</yCoord>
        </edgeMap>
        <edgeMap>
          <xCoord>308</xCoord>
          <yCoord>236</yCoord>
        </edgeMap>
        <edgeMap>
          <xCoord>308</xCoord>
          <yCoord>237</yCoord>
        </edgeMap>
        <edgeMap>
          <xCoord>308</xCoord>
          <yCoord>238</yCoord>
        </edgeMap>
        <edgeMap>
          <xCoord>309</xCoord>
          <yCoord>239</yCoord>
        </edgeMap>
        <edgeMap>
          <xCoord>310</xCoord>
          <yCoord>239</yCoord>
        </edgeMap>
        <edgeMap>
          <xCoord>311</xCoord>
          <yCoord>238</yCoord>
        </edgeMap>
        <edgeMap>
          <xCoord>312</xCoord>
          <yCoord>238</yCoord>
        </edgeMap>
        <edgeMap>
          <xCoord>313</xCoord>
          <yCoord>238</yCoord>
        </edgeMap>
        <edgeMap>
          <xCoord>314</xCoord>
          <yCoord>238</yCoord>
        </edgeMap>
        <edgeMap>
          <xCoord>315</xCoord>
          <yCoord>238</yCoord>
        </edgeMap>
        <edgeMap>
          <xCoord>316</xCoord>
          <yCoord>238</yCoord>
        </edgeMap>
        <edgeMap>
          <xCoord>317</xCoord>
          <yCoord>238</yCoord>
        </edgeMap>
        <edgeMap>
          <xCoord>318</xCoord>
          <yCoord>238</yCoord>
        </edgeMap>
        <edgeMap>
          <xCoord>319</xCoord>
          <yCoord>238</yCoord>
        </edgeMap>
        <edgeMap>
          <xCoord>320</xCoord>
          <yCoord>238</yCoord>
        </edgeMap>
        <edgeMap>
          <xCoord>321</xCoord>
          <yCoord>238</yCoord>
        </edgeMap>
        <edgeMap>
          <xCoord>322</xCoord>
          <yCoord>238</yCoord>
        </edgeMap>
        <edgeMap>
          <xCoord>323</xCoord>
          <yCoord>237</yCoord>
        </edgeMap>
        <edgeMap>
          <xCoord>322</xCoord>
          <yCoord>236</yCoord>
        </edgeMap>
        <edgeMap>
          <xCoord>322</xCoord>
          <yCoord>235</yCoord>
        </edgeMap>
        <edgeMap>
          <xCoord>321</xCoord>
          <yCoord>234</yCoord>
        </edgeMap>
        <edgeMap>
          <xCoord>321</xCoord>
          <yCoord>233</yCoord>
        </edgeMap>
        <edgeMap>
          <xCoord>321</xCoord>
          <yCoord>232</yCoord>
        </edgeMap>
        <edgeMap>
          <xCoord>322</xCoord>
          <yCoord>231</yCoord>
        </edgeMap>
        <edgeMap>
          <xCoord>323</xCoord>
          <yCoord>230</yCoord>
        </edgeMap>
        <edgeMap>
          <xCoord>323</xCoord>
          <yCoord>229</yCoord>
        </edgeMap>
        <edgeMap>
          <xCoord>322</xCoord>
          <yCoord>228</yCoord>
        </edgeMap>
        <edgeMap>
          <xCoord>321</xCoord>
          <yCoord>228</yCoord>
        </edgeMap>
        <edgeMap>
          <xCoord>320</xCoord>
          <yCoord>228</yCoord>
        </edgeMap>
        <edgeMap>
          <xCoord>319</xCoord>
          <yCoord>228</yCoord>
        </edgeMap>
        <edgeMap>
          <xCoord>318</xCoord>
          <yCoord>228</yCoord>
        </edgeMap>
        <edgeMap>
          <xCoord>317</xCoord>
          <yCoord>229</yCoord>
        </edgeMap>
        <edgeMap>
          <xCoord>317</xCoord>
          <yCoord>230</yCoord>
        </edgeMap>
        <edgeMap>
          <xCoord>316</xCoord>
          <yCoord>230</yCoord>
        </edgeMap>
        <edgeMap>
          <xCoord>315</xCoord>
          <yCoord>230</yCoord>
        </edgeMap>
        <edgeMap>
          <xCoord>314</xCoord>
          <yCoord>231</yCoord>
        </edgeMap>
        <edgeMap>
          <xCoord>314</xCoord>
          <yCoord>232</yCoord>
        </edgeMap>
        <edgeMap>
          <xCoord>315</xCoord>
          <yCoord>233</yCoord>
        </edgeMap>
        <edgeMap>
          <xCoord>316</xCoord>
          <yCoord>234</yCoord>
        </edgeMap>
        <edgeMap>
          <xCoord>317</xCoord>
          <yCoord>233</yCoord>
        </edgeMap>
        <edgeMap>
          <xCoord>318</xCoord>
          <yCoord>233</yCoord>
        </edgeMap>
        <edgeMap>
          <xCoord>318</xCoord>
          <yCoord>234</yCoord>
        </edgeMap>
        <edgeMap>
          <xCoord>318</xCoord>
          <yCoord>235</yCoord>
        </edgeMap>
        <edgeMap>
          <xCoord>317</xCoord>
          <yCoord>235</yCoord>
        </edgeMap>
        <edgeMap>
          <xCoord>316</xCoord>
          <yCoord>235</yCoord>
        </edgeMap>
        <edgeMap>
          <xCoord>315</xCoord>
          <yCoord>235</yCoord>
        </edgeMap>
        <edgeMap>
          <xCoord>314</xCoord>
          <yCoord>235</yCoord>
        </edgeMap>
        <edgeMap>
          <xCoord>313</xCoord>
          <yCoord>235</yCoord>
        </edgeMap>
        <edgeMap>
          <xCoord>312</xCoord>
          <yCoord>235</yCoord>
        </edgeMap>
        <edgeMap>
          <xCoord>311</xCoord>
          <yCoord>235</yCoord>
        </edgeMap>
        <edgeMap>
          <xCoord>311</xCoord>
          <yCoord>234</yCoord>
        </edgeMap>
        <edgeMap>
          <xCoord>311</xCoord>
          <yCoord>233</yCoord>
        </edgeMap>
        <edgeMap>
          <xCoord>311</xCoord>
          <yCoord>232</yCoord>
        </edgeMap>
        <edgeMap>
          <xCoord>311</xCoord>
          <yCoord>231</yCoord>
        </edgeMap>
        <edgeMap>
          <xCoord>311</xCoord>
          <yCoord>230</yCoord>
        </edgeMap>
        <edgeMap>
          <xCoord>311</xCoord>
          <yCoord>229</yCoord>
        </edgeMap>
        <edgeMap>
          <xCoord>311</xCoord>
          <yCoord>228</yCoord>
        </edgeMap>
        <edgeMap>
          <xCoord>311</xCoord>
          <yCoord>227</yCoord>
        </edgeMap>
        <edgeMap>
          <xCoord>311</xCoord>
          <yCoord>226</yCoord>
        </edgeMap>
      </roi>
      <roi>
        <imageZposition>-90.750000</imageZposition>
        <imageSOP_UID>1.3.6.1.4.1.14519.5.2.1.6279.6001.294738617491375189546256652501</imageSOP_UID>
        <inclusion>TRUE</inclusion>
        <edgeMap>
          <xCoord>325</xCoord>
          <yCoord>223</yCoord>
        </edgeMap>
        <edgeMap>
          <xCoord>324</xCoord>
          <yCoord>224</yCoord>
        </edgeMap>
        <edgeMap>
          <xCoord>323</xCoord>
          <yCoord>225</yCoord>
        </edgeMap>
        <edgeMap>
          <xCoord>323</xCoord>
          <yCoord>226</yCoord>
        </edgeMap>
        <edgeMap>
          <xCoord>322</xCoord>
          <yCoord>227</yCoord>
        </edgeMap>
        <edgeMap>
          <xCoord>322</xCoord>
          <yCoord>228</yCoord>
        </edgeMap>
        <edgeMap>
          <xCoord>321</xCoord>
          <yCoord>229</yCoord>
        </edgeMap>
        <edgeMap>
          <xCoord>320</xCoord>
          <yCoord>229</yCoord>
        </edgeMap>
        <edgeMap>
          <xCoord>319</xCoord>
          <yCoord>229</yCoord>
        </edgeMap>
        <edgeMap>
          <xCoord>318</xCoord>
          <yCoord>228</yCoord>
        </edgeMap>
        <edgeMap>
          <xCoord>318</xCoord>
          <yCoord>227</yCoord>
        </edgeMap>
        <edgeMap>
          <xCoord>317</xCoord>
          <yCoord>226</yCoord>
        </edgeMap>
        <edgeMap>
          <xCoord>316</xCoord>
          <yCoord>225</yCoord>
        </edgeMap>
        <edgeMap>
          <xCoord>315</xCoord>
          <yCoord>225</yCoord>
        </edgeMap>
        <edgeMap>
          <xCoord>314</xCoord>
          <yCoord>225</yCoord>
        </edgeMap>
        <edgeMap>
          <xCoord>313</xCoord>
          <yCoord>226</yCoord>
        </edgeMap>
        <edgeMap>
          <xCoord>312</xCoord>
          <yCoord>227</yCoord>
        </edgeMap>
        <edgeMap>
          <xCoord>312</xCoord>
          <yCoord>228</yCoord>
        </edgeMap>
        <edgeMap>
          <xCoord>311</xCoord>
          <yCoord>228</yCoord>
        </edgeMap>
        <edgeMap>
          <xCoord>311</xCoord>
          <yCoord>227</yCoord>
        </edgeMap>
        <edgeMap>
          <xCoord>310</xCoord>
          <yCoord>226</yCoord>
        </edgeMap>
        <edgeMap>
          <xCoord>309</xCoord>
          <yCoord>225</yCoord>
        </edgeMap>
        <edgeMap>
          <xCoord>308</xCoord>
          <yCoord>224</yCoord>
        </edgeMap>
        <edgeMap>
          <xCoord>307</xCoord>
          <yCoord>224</yCoord>
        </edgeMap>
        <edgeMap>
          <xCoord>306</xCoord>
          <yCoord>224</yCoord>
        </edgeMap>
        <edgeMap>
          <xCoord>305</xCoord>
          <yCoord>225</yCoord>
        </edgeMap>
        <edgeMap>
          <xCoord>304</xCoord>
          <yCoord>226</yCoord>
        </edgeMap>
        <edgeMap>
          <xCoord>303</xCoord>
          <yCoord>226</yCoord>
        </edgeMap>
        <edgeMap>
          <xCoord>302</xCoord>
          <yCoord>226</yCoord>
        </edgeMap>
        <edgeMap>
          <xCoord>301</xCoord>
          <yCoord>227</yCoord>
        </edgeMap>
        <edgeMap>
          <xCoord>301</xCoord>
          <yCoord>228</yCoord>
        </edgeMap>
        <edgeMap>
          <xCoord>301</xCoord>
          <yCoord>229</yCoord>
        </edgeMap>
        <edgeMap>
          <xCoord>301</xCoord>
          <yCoord>230</yCoord>
        </edgeMap>
        <edgeMap>
          <xCoord>301</xCoord>
          <yCoord>231</yCoord>
        </edgeMap>
        <edgeMap>
          <xCoord>301</xCoord>
          <yCoord>232</yCoord>
        </edgeMap>
        <edgeMap>
          <xCoord>301</xCoord>
          <yCoord>233</yCoord>
        </edgeMap>
        <edgeMap>
          <xCoord>302</xCoord>
          <yCoord>234</yCoord>
        </edgeMap>
        <edgeMap>
          <xCoord>303</xCoord>
          <yCoord>235</yCoord>
        </edgeMap>
        <edgeMap>
          <xCoord>304</xCoord>
          <yCoord>236</yCoord>
        </edgeMap>
        <edgeMap>
          <xCoord>305</xCoord>
          <yCoord>237</yCoord>
        </edgeMap>
        <edgeMap>
          <xCoord>306</xCoord>
          <yCoord>237</yCoord>
        </edgeMap>
        <edgeMap>
          <xCoord>307</xCoord>
          <yCoord>237</yCoord>
        </edgeMap>
        <edgeMap>
          <xCoord>308</xCoord>
          <yCoord>237</yCoord>
        </edgeMap>
        <edgeMap>
          <xCoord>309</xCoord>
          <yCoord>238</yCoord>
        </edgeMap>
        <edgeMap>
          <xCoord>310</xCoord>
          <yCoord>239</yCoord>
        </edgeMap>
        <edgeMap>
          <xCoord>311</xCoord>
          <yCoord>239</yCoord>
        </edgeMap>
        <edgeMap>
          <xCoord>312</xCoord>
          <yCoord>239</yCoord>
        </edgeMap>
        <edgeMap>
          <xCoord>313</xCoord>
          <yCoord>239</yCoord>
        </edgeMap>
        <edgeMap>
          <xCoord>314</xCoord>
          <yCoord>238</yCoord>
        </edgeMap>
        <edgeMap>
          <xCoord>315</xCoord>
          <yCoord>237</yCoord>
        </edgeMap>
        <edgeMap>
          <xCoord>315</xCoord>
          <yCoord>236</yCoord>
        </edgeMap>
        <edgeMap>
          <xCoord>316</xCoord>
          <yCoord>236</yCoord>
        </edgeMap>
        <edgeMap>
          <xCoord>317</xCoord>
          <yCoord>235</yCoord>
        </edgeMap>
        <edgeMap>
          <xCoord>318</xCoord>
          <yCoord>235</yCoord>
        </edgeMap>
        <edgeMap>
          <xCoord>319</xCoord>
          <yCoord>235</yCoord>
        </edgeMap>
        <edgeMap>
          <xCoord>320</xCoord>
          <yCoord>236</yCoord>
        </edgeMap>
        <edgeMap>
          <xCoord>321</xCoord>
          <yCoord>236</yCoord>
        </edgeMap>
        <edgeMap>
          <xCoord>322</xCoord>
          <yCoord>237</yCoord>
        </edgeMap>
        <edgeMap>
          <xCoord>323</xCoord>
          <yCoord>238</yCoord>
        </edgeMap>
        <edgeMap>
          <xCoord>324</xCoord>
          <yCoord>239</yCoord>
        </edgeMap>
        <edgeMap>
          <xCoord>325</xCoord>
          <yCoord>239</yCoord>
        </edgeMap>
        <edgeMap>
          <xCoord>326</xCoord>
          <yCoord>238</yCoord>
        </edgeMap>
        <edgeMap>
          <xCoord>327</xCoord>
          <yCoord>237</yCoord>
        </edgeMap>
        <edgeMap>
          <xCoord>326</xCoord>
          <yCoord>236</yCoord>
        </edgeMap>
        <edgeMap>
          <xCoord>326</xCoord>
          <yCoord>235</yCoord>
        </edgeMap>
        <edgeMap>
          <xCoord>326</xCoord>
          <yCoord>234</yCoord>
        </edgeMap>
        <edgeMap>
          <xCoord>326</xCoord>
          <yCoord>233</yCoord>
        </edgeMap>
        <edgeMap>
          <xCoord>326</xCoord>
          <yCoord>232</yCoord>
        </edgeMap>
        <edgeMap>
          <xCoord>326</xCoord>
          <yCoord>231</yCoord>
        </edgeMap>
        <edgeMap>
          <xCoord>327</xCoord>
          <yCoord>231</yCoord>
        </edgeMap>
        <edgeMap>
          <xCoord>328</xCoord>
          <yCoord>231</yCoord>
        </edgeMap>
        <edgeMap>
          <xCoord>329</xCoord>
          <yCoord>230</yCoord>
        </edgeMap>
        <edgeMap>
          <xCoord>330</xCoord>
          <yCoord>229</yCoord>
        </edgeMap>
        <edgeMap>
          <xCoord>330</xCoord>
          <yCoord>228</yCoord>
        </edgeMap>
        <edgeMap>
          <xCoord>330</xCoord>
          <yCoord>227</yCoord>
        </edgeMap>
        <edgeMap>
          <xCoord>330</xCoord>
          <yCoord>226</yCoord>
        </edgeMap>
        <edgeMap>
          <xCoord>330</xCoord>
          <yCoord>225</yCoord>
        </edgeMap>
        <edgeMap>
          <xCoord>329</xCoord>
          <yCoord>224</yCoord>
        </edgeMap>
        <edgeMap>
          <xCoord>328</xCoord>
          <yCoord>224</yCoord>
        </edgeMap>
        <edgeMap>
          <xCoord>327</xCoord>
          <yCoord>223</yCoord>
        </edgeMap>
        <edgeMap>
          <xCoord>326</xCoord>
          <yCoord>223</yCoord>
        </edgeMap>
        <edgeMap>
          <xCoord>325</xCoord>
          <yCoord>223</yCoord>
        </edgeMap>
      </roi>
      <roi>
        <imageZposition>-88.250000</imageZposition>
        <imageSOP_UID>1.3.6.1.4.1.14519.5.2.1.6279.6001.801094066618360204561088717670</imageSOP_UID>
        <inclusion>TRUE</inclusion>
        <edgeMap>
          <xCoord>313</xCoord>
          <yCoord>221</yCoord>
        </edgeMap>
        <edgeMap>
          <xCoord>312</xCoord>
          <yCoord>222</yCoord>
        </edgeMap>
        <edgeMap>
          <xCoord>312</xCoord>
          <yCoord>223</yCoord>
        </edgeMap>
        <edgeMap>
          <xCoord>312</xCoord>
          <yCoord>224</yCoord>
        </edgeMap>
        <edgeMap>
          <xCoord>312</xCoord>
          <yCoord>225</yCoord>
        </edgeMap>
        <edgeMap>
          <xCoord>312</xCoord>
          <yCoord>226</yCoord>
        </edgeMap>
        <edgeMap>
          <xCoord>311</xCoord>
          <yCoord>226</yCoord>
        </edgeMap>
        <edgeMap>
          <xCoord>310</xCoord>
          <yCoord>226</yCoord>
        </edgeMap>
        <edgeMap>
          <xCoord>309</xCoord>
          <yCoord>226</yCoord>
        </edgeMap>
        <edgeMap>
          <xCoord>308</xCoord>
          <yCoord>225</yCoord>
        </edgeMap>
        <edgeMap>
          <xCoord>307</xCoord>
          <yCoord>224</yCoord>
        </edgeMap>
        <edgeMap>
          <xCoord>307</xCoord>
          <yCoord>223</yCoord>
        </edgeMap>
        <edgeMap>
          <xCoord>306</xCoord>
          <yCoord>222</yCoord>
        </edgeMap>
        <edgeMap>
          <xCoord>305</xCoord>
          <yCoord>222</yCoord>
        </edgeMap>
        <edgeMap>
          <xCoord>304</xCoord>
          <yCoord>222</yCoord>
        </edgeMap>
        <edgeMap>
          <xCoord>303</xCoord>
          <yCoord>222</yCoord>
        </edgeMap>
        <edgeMap>
          <xCoord>302</xCoord>
          <yCoord>222</yCoord>
        </edgeMap>
        <edgeMap>
          <xCoord>301</xCoord>
          <yCoord>222</yCoord>
        </edgeMap>
        <edgeMap>
          <xCoord>300</xCoord>
          <yCoord>223</yCoord>
        </edgeMap>
        <edgeMap>
          <xCoord>300</xCoord>
          <yCoord>224</yCoord>
        </edgeMap>
        <edgeMap>
          <xCoord>300</xCoord>
          <yCoord>225</yCoord>
        </edgeMap>
        <edgeMap>
          <xCoord>300</xCoord>
          <yCoord>226</yCoord>
        </edgeMap>
        <edgeMap>
          <xCoord>300</xCoord>
          <yCoord>227</yCoord>
        </edgeMap>
        <edgeMap>
          <xCoord>300</xCoord>
          <yCoord>228</yCoord>
        </edgeMap>
        <edgeMap>
          <xCoord>300</xCoord>
          <yCoord>229</yCoord>
        </edgeMap>
        <edgeMap>
          <xCoord>299</xCoord>
          <yCoord>229</yCoord>
        </edgeMap>
        <edgeMap>
          <xCoord>298</xCoord>
          <yCoord>230</yCoord>
        </edgeMap>
        <edgeMap>
          <xCoord>298</xCoord>
          <yCoord>231</yCoord>
        </edgeMap>
        <edgeMap>
          <xCoord>297</xCoord>
          <yCoord>232</yCoord>
        </edgeMap>
        <edgeMap>
          <xCoord>297</xCoord>
          <yCoord>233</yCoord>
        </edgeMap>
        <edgeMap>
          <xCoord>297</xCoord>
          <yCoord>234</yCoord>
        </edgeMap>
        <edgeMap>
          <xCoord>298</xCoord>
          <yCoord>235</yCoord>
        </edgeMap>
        <edgeMap>
          <xCoord>299</xCoord>
          <yCoord>236</yCoord>
        </edgeMap>
        <edgeMap>
          <xCoord>300</xCoord>
          <yCoord>236</yCoord>
        </edgeMap>
        <edgeMap>
          <xCoord>301</xCoord>
          <yCoord>236</yCoord>
        </edgeMap>
        <edgeMap>
          <xCoord>302</xCoord>
          <yCoord>236</yCoord>
        </edgeMap>
        <edgeMap>
          <xCoord>303</xCoord>
          <yCoord>236</yCoord>
        </edgeMap>
        <edgeMap>
          <xCoord>304</xCoord>
          <yCoord>236</yCoord>
        </edgeMap>
        <edgeMap>
          <xCoord>305</xCoord>
          <yCoord>237</yCoord>
        </edgeMap>
        <edgeMap>
          <xCoord>306</xCoord>
          <yCoord>238</yCoord>
        </edgeMap>
        <edgeMap>
          <xCoord>307</xCoord>
          <yCoord>239</yCoord>
        </edgeMap>
        <edgeMap>
          <xCoord>308</xCoord>
          <yCoord>239</yCoord>
        </edgeMap>
        <edgeMap>
          <xCoord>309</xCoord>
          <yCoord>240</yCoord>
        </edgeMap>
        <edgeMap>
          <xCoord>310</xCoord>
          <yCoord>240</yCoord>
        </edgeMap>
        <edgeMap>
          <xCoord>311</xCoord>
          <yCoord>241</yCoord>
        </edgeMap>
        <edgeMap>
          <xCoord>312</xCoord>
          <yCoord>241</yCoord>
        </edgeMap>
        <edgeMap>
          <xCoord>313</xCoord>
          <yCoord>241</yCoord>
        </edgeMap>
        <edgeMap>
          <xCoord>314</xCoord>
          <yCoord>241</yCoord>
        </edgeMap>
        <edgeMap>
          <xCoord>315</xCoord>
          <yCoord>241</yCoord>
        </edgeMap>
        <edgeMap>
          <xCoord>316</xCoord>
          <yCoord>241</yCoord>
        </edgeMap>
        <edgeMap>
          <xCoord>317</xCoord>
          <yCoord>241</yCoord>
        </edgeMap>
        <edgeMap>
          <xCoord>318</xCoord>
          <yCoord>241</yCoord>
        </edgeMap>
        <edgeMap>
          <xCoord>319</xCoord>
          <yCoord>241</yCoord>
        </edgeMap>
        <edgeMap>
          <xCoord>320</xCoord>
          <yCoord>240</yCoord>
        </edgeMap>
        <edgeMap>
          <xCoord>321</xCoord>
          <yCoord>240</yCoord>
        </edgeMap>
        <edgeMap>
          <xCoord>322</xCoord>
          <yCoord>239</yCoord>
        </edgeMap>
        <edgeMap>
          <xCoord>323</xCoord>
          <yCoord>239</yCoord>
        </edgeMap>
        <edgeMap>
          <xCoord>324</xCoord>
          <yCoord>239</yCoord>
        </edgeMap>
        <edgeMap>
          <xCoord>325</xCoord>
          <yCoord>240</yCoord>
        </edgeMap>
        <edgeMap>
          <xCoord>326</xCoord>
          <yCoord>240</yCoord>
        </edgeMap>
        <edgeMap>
          <xCoord>327</xCoord>
          <yCoord>240</yCoord>
        </edgeMap>
        <edgeMap>
          <xCoord>328</xCoord>
          <yCoord>240</yCoord>
        </edgeMap>
        <edgeMap>
          <xCoord>329</xCoord>
          <yCoord>240</yCoord>
        </edgeMap>
        <edgeMap>
          <xCoord>330</xCoord>
          <yCoord>240</yCoord>
        </edgeMap>
        <edgeMap>
          <xCoord>331</xCoord>
          <yCoord>239</yCoord>
        </edgeMap>
        <edgeMap>
          <xCoord>331</xCoord>
          <yCoord>238</yCoord>
        </edgeMap>
        <edgeMap>
          <xCoord>331</xCoord>
          <yCoord>237</yCoord>
        </edgeMap>
        <edgeMap>
          <xCoord>330</xCoord>
          <yCoord>236</yCoord>
        </edgeMap>
        <edgeMap>
          <xCoord>329</xCoord>
          <yCoord>235</yCoord>
        </edgeMap>
        <edgeMap>
          <xCoord>328</xCoord>
          <yCoord>235</yCoord>
        </edgeMap>
        <edgeMap>
          <xCoord>327</xCoord>
          <yCoord>234</yCoord>
        </edgeMap>
        <edgeMap>
          <xCoord>326</xCoord>
          <yCoord>234</yCoord>
        </edgeMap>
        <edgeMap>
          <xCoord>326</xCoord>
          <yCoord>233</yCoord>
        </edgeMap>
        <edgeMap>
          <xCoord>326</xCoord>
          <yCoord>232</yCoord>
        </edgeMap>
        <edgeMap>
          <xCoord>325</xCoord>
          <yCoord>231</yCoord>
        </edgeMap>
        <edgeMap>
          <xCoord>325</xCoord>
          <yCoord>230</yCoord>
        </edgeMap>
        <edgeMap>
          <xCoord>325</xCoord>
          <yCoord>229</yCoord>
        </edgeMap>
        <edgeMap>
          <xCoord>326</xCoord>
          <yCoord>228</yCoord>
        </edgeMap>
        <edgeMap>
          <xCoord>327</xCoord>
          <yCoord>227</yCoord>
        </edgeMap>
        <edgeMap>
          <xCoord>326</xCoord>
          <yCoord>226</yCoord>
        </edgeMap>
        <edgeMap>
          <xCoord>325</xCoord>
          <yCoord>225</yCoord>
        </edgeMap>
        <edgeMap>
          <xCoord>324</xCoord>
          <yCoord>224</yCoord>
        </edgeMap>
        <edgeMap>
          <xCoord>323</xCoord>
          <yCoord>225</yCoord>
        </edgeMap>
        <edgeMap>
          <xCoord>322</xCoord>
          <yCoord>226</yCoord>
        </edgeMap>
        <edgeMap>
          <xCoord>321</xCoord>
          <yCoord>227</yCoord>
        </edgeMap>
        <edgeMap>
          <xCoord>320</xCoord>
          <yCoord>227</yCoord>
        </edgeMap>
        <edgeMap>
          <xCoord>319</xCoord>
          <yCoord>227</yCoord>
        </edgeMap>
        <edgeMap>
          <xCoord>318</xCoord>
          <yCoord>226</yCoord>
        </edgeMap>
        <edgeMap>
          <xCoord>317</xCoord>
          <yCoord>225</yCoord>
        </edgeMap>
        <edgeMap>
          <xCoord>316</xCoord>
          <yCoord>224</yCoord>
        </edgeMap>
        <edgeMap>
          <xCoord>315</xCoord>
          <yCoord>223</yCoord>
        </edgeMap>
        <edgeMap>
          <xCoord>315</xCoord>
          <yCoord>222</yCoord>
        </edgeMap>
        <edgeMap>
          <xCoord>314</xCoord>
          <yCoord>221</yCoord>
        </edgeMap>
        <edgeMap>
          <xCoord>313</xCoord>
          <yCoord>221</yCoord>
        </edgeMap>
      </roi>
      <roi>
        <imageZposition>-85.750000</imageZposition>
        <imageSOP_UID>1.3.6.1.4.1.14519.5.2.1.6279.6001.210718589804320212074047656791</imageSOP_UID>
        <inclusion>TRUE</inclusion>
        <edgeMap>
          <xCoord>324</xCoord>
          <yCoord>219</yCoord>
        </edgeMap>
        <edgeMap>
          <xCoord>323</xCoord>
          <yCoord>218</yCoord>
        </edgeMap>
        <edgeMap>
          <xCoord>322</xCoord>
          <yCoord>219</yCoord>
        </edgeMap>
        <edgeMap>
          <xCoord>321</xCoord>
          <yCoord>220</yCoord>
        </edgeMap>
        <edgeMap>
          <xCoord>320</xCoord>
          <yCoord>221</yCoord>
        </edgeMap>
        <edgeMap>
          <xCoord>319</xCoord>
          <yCoord>222</yCoord>
        </edgeMap>
        <edgeMap>
          <xCoord>318</xCoord>
          <yCoord>223</yCoord>
        </edgeMap>
        <edgeMap>
          <xCoord>317</xCoord>
          <yCoord>223</yCoord>
        </edgeMap>
        <edgeMap>
          <xCoord>316</xCoord>
          <yCoord>223</yCoord>
        </edgeMap>
        <edgeMap>
          <xCoord>315</xCoord>
          <yCoord>222</yCoord>
        </edgeMap>
        <edgeMap>
          <xCoord>314</xCoord>
          <yCoord>222</yCoord>
        </edgeMap>
        <edgeMap>
          <xCoord>313</xCoord>
          <yCoord>222</yCoord>
        </edgeMap>
        <edgeMap>
          <xCoord>312</xCoord>
          <yCoord>223</yCoord>
        </edgeMap>
        <edgeMap>
          <xCoord>311</xCoord>
          <yCoord>224</yCoord>
        </edgeMap>
        <edgeMap>
          <xCoord>310</xCoord>
          <yCoord>225</yCoord>
        </edgeMap>
        <edgeMap>
          <xCoord>309</xCoord>
          <yCoord>226</yCoord>
        </edgeMap>
        <edgeMap>
          <xCoord>308</xCoord>
          <yCoord>226</yCoord>
        </edgeMap>
        <edgeMap>
          <xCoord>307</xCoord>
          <yCoord>226</yCoord>
        </edgeMap>
        <edgeMap>
          <xCoord>306</xCoord>
          <yCoord>226</yCoord>
        </edgeMap>
        <edgeMap>
          <xCoord>305</xCoord>
          <yCoord>226</yCoord>
        </edgeMap>
        <edgeMap>
          <xCoord>304</xCoord>
          <yCoord>226</yCoord>
        </edgeMap>
        <edgeMap>
          <xCoord>303</xCoord>
          <yCoord>226</yCoord>
        </edgeMap>
        <edgeMap>
          <xCoord>302</xCoord>
          <yCoord>227</yCoord>
        </edgeMap>
        <edgeMap>
          <xCoord>302</xCoord>
          <yCoord>228</yCoord>
        </edgeMap>
        <edgeMap>
          <xCoord>303</xCoord>
          <yCoord>229</yCoord>
        </edgeMap>
        <edgeMap>
          <xCoord>303</xCoord>
          <yCoord>230</yCoord>
        </edgeMap>
        <edgeMap>
          <xCoord>303</xCoord>
          <yCoord>231</yCoord>
        </edgeMap>
        <edgeMap>
          <xCoord>303</xCoord>
          <yCoord>232</yCoord>
        </edgeMap>
        <edgeMap>
          <xCoord>303</xCoord>
          <yCoord>233</yCoord>
        </edgeMap>
        <edgeMap>
          <xCoord>303</xCoord>
          <yCoord>234</yCoord>
        </edgeMap>
        <edgeMap>
          <xCoord>302</xCoord>
          <yCoord>235</yCoord>
        </edgeMap>
        <edgeMap>
          <xCoord>302</xCoord>
          <yCoord>236</yCoord>
        </edgeMap>
        <edgeMap>
          <xCoord>303</xCoord>
          <yCoord>237</yCoord>
        </edgeMap>
        <edgeMap>
          <xCoord>304</xCoord>
          <yCoord>238</yCoord>
        </edgeMap>
        <edgeMap>
          <xCoord>305</xCoord>
          <yCoord>238</yCoord>
        </edgeMap>
        <edgeMap>
          <xCoord>306</xCoord>
          <yCoord>239</yCoord>
        </edgeMap>
        <edgeMap>
          <xCoord>306</xCoord>
          <yCoord>240</yCoord>
        </edgeMap>
        <edgeMap>
          <xCoord>306</xCoord>
          <yCoord>241</yCoord>
        </edgeMap>
        <edgeMap>
          <xCoord>306</xCoord>
          <yCoord>242</yCoord>
        </edgeMap>
        <edgeMap>
          <xCoord>306</xCoord>
          <yCoord>243</yCoord>
        </edgeMap>
        <edgeMap>
          <xCoord>306</xCoord>
          <yCoord>244</yCoord>
        </edgeMap>
        <edgeMap>
          <xCoord>307</xCoord>
          <yCoord>245</yCoord>
        </edgeMap>
        <edgeMap>
          <xCoord>308</xCoord>
          <yCoord>245</yCoord>
        </edgeMap>
        <edgeMap>
          <xCoord>309</xCoord>
          <yCoord>244</yCoord>
        </edgeMap>
        <edgeMap>
          <xCoord>310</xCoord>
          <yCoord>244</yCoord>
        </edgeMap>
        <edgeMap>
          <xCoord>311</xCoord>
          <yCoord>243</yCoord>
        </edgeMap>
        <edgeMap>
          <xCoord>312</xCoord>
          <yCoord>242</yCoord>
        </edgeMap>
        <edgeMap>
          <xCoord>313</xCoord>
          <yCoord>242</yCoord>
        </edgeMap>
        <edgeMap>
          <xCoord>314</xCoord>
          <yCoord>242</yCoord>
        </edgeMap>
        <edgeMap>
          <xCoord>315</xCoord>
          <yCoord>241</yCoord>
        </edgeMap>
        <edgeMap>
          <xCoord>316</xCoord>
          <yCoord>241</yCoord>
        </edgeMap>
        <edgeMap>
          <xCoord>317</xCoord>
          <yCoord>241</yCoord>
        </edgeMap>
        <edgeMap>
          <xCoord>318</xCoord>
          <yCoord>241</yCoord>
        </edgeMap>
        <edgeMap>
          <xCoord>319</xCoord>
          <yCoord>240</yCoord>
        </edgeMap>
        <edgeMap>
          <xCoord>320</xCoord>
          <yCoord>240</yCoord>
        </edgeMap>
        <edgeMap>
          <xCoord>321</xCoord>
          <yCoord>240</yCoord>
        </edgeMap>
        <edgeMap>
          <xCoord>322</xCoord>
          <yCoord>240</yCoord>
        </edgeMap>
        <edgeMap>
          <xCoord>323</xCoord>
          <yCoord>240</yCoord>
        </edgeMap>
        <edgeMap>
          <xCoord>324</xCoord>
          <yCoord>240</yCoord>
        </edgeMap>
        <edgeMap>
          <xCoord>325</xCoord>
          <yCoord>240</yCoord>
        </edgeMap>
        <edgeMap>
          <xCoord>326</xCoord>
          <yCoord>241</yCoord>
        </edgeMap>
        <edgeMap>
          <xCoord>327</xCoord>
          <yCoord>241</yCoord>
        </edgeMap>
        <edgeMap>
          <xCoord>328</xCoord>
          <yCoord>241</yCoord>
        </edgeMap>
        <edgeMap>
          <xCoord>329</xCoord>
          <yCoord>241</yCoord>
        </edgeMap>
        <edgeMap>
          <xCoord>330</xCoord>
          <yCoord>240</yCoord>
        </edgeMap>
        <edgeMap>
          <xCoord>330</xCoord>
          <yCoord>239</yCoord>
        </edgeMap>
        <edgeMap>
          <xCoord>331</xCoord>
          <yCoord>238</yCoord>
        </edgeMap>
        <edgeMap>
          <xCoord>331</xCoord>
          <yCoord>237</yCoord>
        </edgeMap>
        <edgeMap>
          <xCoord>330</xCoord>
          <yCoord>236</yCoord>
        </edgeMap>
        <edgeMap>
          <xCoord>329</xCoord>
          <yCoord>235</yCoord>
        </edgeMap>
        <edgeMap>
          <xCoord>328</xCoord>
          <yCoord>235</yCoord>
        </edgeMap>
        <edgeMap>
          <xCoord>327</xCoord>
          <yCoord>235</yCoord>
        </edgeMap>
        <edgeMap>
          <xCoord>327</xCoord>
          <yCoord>234</yCoord>
        </edgeMap>
        <edgeMap>
          <xCoord>328</xCoord>
          <yCoord>233</yCoord>
        </edgeMap>
        <edgeMap>
          <xCoord>327</xCoord>
          <yCoord>232</yCoord>
        </edgeMap>
        <edgeMap>
          <xCoord>326</xCoord>
          <yCoord>232</yCoord>
        </edgeMap>
        <edgeMap>
          <xCoord>325</xCoord>
          <yCoord>231</yCoord>
        </edgeMap>
        <edgeMap>
          <xCoord>326</xCoord>
          <yCoord>231</yCoord>
        </edgeMap>
        <edgeMap>
          <xCoord>327</xCoord>
          <yCoord>230</yCoord>
        </edgeMap>
        <edgeMap>
          <xCoord>327</xCoord>
          <yCoord>229</yCoord>
        </edgeMap>
        <edgeMap>
          <xCoord>326</xCoord>
          <yCoord>228</yCoord>
        </edgeMap>
        <edgeMap>
          <xCoord>326</xCoord>
          <yCoord>227</yCoord>
        </edgeMap>
        <edgeMap>
          <xCoord>326</xCoord>
          <yCoord>226</yCoord>
        </edgeMap>
        <edgeMap>
          <xCoord>325</xCoord>
          <yCoord>225</yCoord>
        </edgeMap>
        <edgeMap>
          <xCoord>324</xCoord>
          <yCoord>225</yCoord>
        </edgeMap>
        <edgeMap>
          <xCoord>324</xCoord>
          <yCoord>224</yCoord>
        </edgeMap>
        <edgeMap>
          <xCoord>324</xCoord>
          <yCoord>223</yCoord>
        </edgeMap>
        <edgeMap>
          <xCoord>324</xCoord>
          <yCoord>222</yCoord>
        </edgeMap>
        <edgeMap>
          <xCoord>324</xCoord>
          <yCoord>221</yCoord>
        </edgeMap>
        <edgeMap>
          <xCoord>324</xCoord>
          <yCoord>220</yCoord>
        </edgeMap>
        <edgeMap>
          <xCoord>324</xCoord>
          <yCoord>219</yCoord>
        </edgeMap>
      </roi>
      <roi>
        <imageZposition>-83.250000</imageZposition>
        <imageSOP_UID>1.3.6.1.4.1.14519.5.2.1.6279.6001.191806068974790962370343199501</imageSOP_UID>
        <inclusion>TRUE</inclusion>
        <edgeMap>
          <xCoord>311</xCoord>
          <yCoord>214</yCoord>
        </edgeMap>
        <edgeMap>
          <xCoord>310</xCoord>
          <yCoord>215</yCoord>
        </edgeMap>
        <edgeMap>
          <xCoord>310</xCoord>
          <yCoord>216</yCoord>
        </edgeMap>
        <edgeMap>
          <xCoord>310</xCoord>
          <yCoord>217</yCoord>
        </edgeMap>
        <edgeMap>
          <xCoord>310</xCoord>
          <yCoord>218</yCoord>
        </edgeMap>
        <edgeMap>
          <xCoord>310</xCoord>
          <yCoord>219</yCoord>
        </edgeMap>
        <edgeMap>
          <xCoord>310</xCoord>
          <yCoord>220</yCoord>
        </edgeMap>
        <edgeMap>
          <xCoord>311</xCoord>
          <yCoord>221</yCoord>
        </edgeMap>
        <edgeMap>
          <xCoord>311</xCoord>
          <yCoord>222</yCoord>
        </edgeMap>
        <edgeMap>
          <xCoord>311</xCoord>
          <yCoord>223</yCoord>
        </edgeMap>
        <edgeMap>
          <xCoord>311</xCoord>
          <yCoord>224</yCoord>
        </edgeMap>
        <edgeMap>
          <xCoord>311</xCoord>
          <yCoord>225</yCoord>
        </edgeMap>
        <edgeMap>
          <xCoord>310</xCoord>
          <yCoord>225</yCoord>
        </edgeMap>
        <edgeMap>
          <xCoord>309</xCoord>
          <yCoord>225</yCoord>
        </edgeMap>
        <edgeMap>
          <xCoord>308</xCoord>
          <yCoord>225</yCoord>
        </edgeMap>
        <edgeMap>
          <xCoord>307</xCoord>
          <yCoord>225</yCoord>
        </edgeMap>
        <edgeMap>
          <xCoord>306</xCoord>
          <yCoord>225</yCoord>
        </edgeMap>
        <edgeMap>
          <xCoord>305</xCoord>
          <yCoord>225</yCoord>
        </edgeMap>
        <edgeMap>
          <xCoord>304</xCoord>
          <yCoord>226</yCoord>
        </edgeMap>
        <edgeMap>
          <xCoord>303</xCoord>
          <yCoord>227</yCoord>
        </edgeMap>
        <edgeMap>
          <xCoord>304</xCoord>
          <yCoord>228</yCoord>
        </edgeMap>
        <edgeMap>
          <xCoord>305</xCoord>
          <yCoord>229</yCoord>
        </edgeMap>
        <edgeMap>
          <xCoord>305</xCoord>
          <yCoord>230</yCoord>
        </edgeMap>
        <edgeMap>
          <xCoord>305</xCoord>
          <yCoord>231</yCoord>
        </edgeMap>
        <edgeMap>
          <xCoord>305</xCoord>
          <yCoord>232</yCoord>
        </edgeMap>
        <edgeMap>
          <xCoord>304</xCoord>
          <yCoord>233</yCoord>
        </edgeMap>
        <edgeMap>
          <xCoord>304</xCoord>
          <yCoord>234</yCoord>
        </edgeMap>
        <edgeMap>
          <xCoord>304</xCoord>
          <yCoord>235</yCoord>
        </edgeMap>
        <edgeMap>
          <xCoord>304</xCoord>
          <yCoord>236</yCoord>
        </edgeMap>
        <edgeMap>
          <xCoord>304</xCoord>
          <yCoord>237</yCoord>
        </edgeMap>
        <edgeMap>
          <xCoord>305</xCoord>
          <yCoord>238</yCoord>
        </edgeMap>
        <edgeMap>
          <xCoord>305</xCoord>
          <yCoord>239</yCoord>
        </edgeMap>
        <edgeMap>
          <xCoord>305</xCoord>
          <yCoord>240</yCoord>
        </edgeMap>
        <edgeMap>
          <xCoord>304</xCoord>
          <yCoord>240</yCoord>
        </edgeMap>
        <edgeMap>
          <xCoord>303</xCoord>
          <yCoord>241</yCoord>
        </edgeMap>
        <edgeMap>
          <xCoord>303</xCoord>
          <yCoord>242</yCoord>
        </edgeMap>
        <edgeMap>
          <xCoord>303</xCoord>
          <yCoord>243</yCoord>
        </edgeMap>
        <edgeMap>
          <xCoord>304</xCoord>
          <yCoord>244</yCoord>
        </edgeMap>
        <edgeMap>
          <xCoord>305</xCoord>
          <yCoord>243</yCoord>
        </edgeMap>
        <edgeMap>
          <xCoord>305</xCoord>
          <yCoord>242</yCoord>
        </edgeMap>
        <edgeMap>
          <xCoord>306</xCoord>
          <yCoord>242</yCoord>
        </edgeMap>
        <edgeMap>
          <xCoord>307</xCoord>
          <yCoord>242</yCoord>
        </edgeMap>
        <edgeMap>
          <xCoord>308</xCoord>
          <yCoord>242</yCoord>
        </edgeMap>
        <edgeMap>
          <xCoord>308</xCoord>
          <yCoord>243</yCoord>
        </edgeMap>
        <edgeMap>
          <xCoord>307</xCoord>
          <yCoord>244</yCoord>
        </edgeMap>
        <edgeMap>
          <xCoord>307</xCoord>
          <yCoord>245</yCoord>
        </edgeMap>
        <edgeMap>
          <xCoord>308</xCoord>
          <yCoord>246</yCoord>
        </edgeMap>
        <edgeMap>
          <xCoord>309</xCoord>
          <yCoord>246</yCoord>
        </edgeMap>
        <edgeMap>
          <xCoord>310</xCoord>
          <yCoord>246</yCoord>
        </edgeMap>
        <edgeMap>
          <xCoord>311</xCoord>
          <yCoord>246</yCoord>
        </edgeMap>
        <edgeMap>
          <xCoord>312</xCoord>
          <yCoord>246</yCoord>
        </edgeMap>
        <edgeMap>
          <xCoord>313</xCoord>
          <yCoord>246</yCoord>
        </edgeMap>
        <edgeMap>
          <xCoord>314</xCoord>
          <yCoord>246</yCoord>
        </edgeMap>
        <edgeMap>
          <xCoord>315</xCoord>
          <yCoord>246</yCoord>
        </edgeMap>
        <edgeMap>
          <xCoord>316</xCoord>
          <yCoord>246</yCoord>
        </edgeMap>
        <edgeMap>
          <xCoord>317</xCoord>
          <yCoord>246</yCoord>
        </edgeMap>
        <edgeMap>
          <xCoord>318</xCoord>
          <yCoord>246</yCoord>
        </edgeMap>
        <edgeMap>
          <xCoord>319</xCoord>
          <yCoord>246</yCoord>
        </edgeMap>
        <edgeMap>
          <xCoord>320</xCoord>
          <yCoord>246</yCoord>
        </edgeMap>
        <edgeMap>
          <xCoord>321</xCoord>
          <yCoord>246</yCoord>
        </edgeMap>
        <edgeMap>
          <xCoord>322</xCoord>
          <yCoord>246</yCoord>
        </edgeMap>
        <edgeMap>
          <xCoord>323</xCoord>
          <yCoord>245</yCoord>
        </edgeMap>
        <edgeMap>
          <xCoord>323</xCoord>
          <yCoord>244</yCoord>
        </edgeMap>
        <edgeMap>
          <xCoord>323</xCoord>
          <yCoord>243</yCoord>
        </edgeMap>
        <edgeMap>
          <xCoord>323</xCoord>
          <yCoord>242</yCoord>
        </edgeMap>
        <edgeMap>
          <xCoord>324</xCoord>
          <yCoord>242</yCoord>
        </edgeMap>
        <edgeMap>
          <xCoord>325</xCoord>
          <yCoord>242</yCoord>
        </edgeMap>
        <edgeMap>
          <xCoord>326</xCoord>
          <yCoord>242</yCoord>
        </edgeMap>
        <edgeMap>
          <xCoord>327</xCoord>
          <yCoord>242</yCoord>
        </edgeMap>
        <edgeMap>
          <xCoord>328</xCoord>
          <yCoord>242</yCoord>
        </edgeMap>
        <edgeMap>
          <xCoord>329</xCoord>
          <yCoord>242</yCoord>
        </edgeMap>
        <edgeMap>
          <xCoord>330</xCoord>
          <yCoord>242</yCoord>
        </edgeMap>
        <edgeMap>
          <xCoord>331</xCoord>
          <yCoord>241</yCoord>
        </edgeMap>
        <edgeMap>
          <xCoord>332</xCoord>
          <yCoord>240</yCoord>
        </edgeMap>
        <edgeMap>
          <xCoord>332</xCoord>
          <yCoord>239</yCoord>
        </edgeMap>
        <edgeMap>
          <xCoord>332</xCoord>
          <yCoord>238</yCoord>
        </edgeMap>
        <edgeMap>
          <xCoord>332</xCoord>
          <yCoord>237</yCoord>
        </edgeMap>
        <edgeMap>
          <xCoord>331</xCoord>
          <yCoord>236</yCoord>
        </edgeMap>
        <edgeMap>
          <xCoord>330</xCoord>
          <yCoord>236</yCoord>
        </edgeMap>
        <edgeMap>
          <xCoord>329</xCoord>
          <yCoord>236</yCoord>
        </edgeMap>
        <edgeMap>
          <xCoord>328</xCoord>
          <yCoord>236</yCoord>
        </edgeMap>
        <edgeMap>
          <xCoord>327</xCoord>
          <yCoord>236</yCoord>
        </edgeMap>
        <edgeMap>
          <xCoord>326</xCoord>
          <yCoord>235</yCoord>
        </edgeMap>
        <edgeMap>
          <xCoord>326</xCoord>
          <yCoord>234</yCoord>
        </edgeMap>
        <edgeMap>
          <xCoord>326</xCoord>
          <yCoord>233</yCoord>
        </edgeMap>
        <edgeMap>
          <xCoord>326</xCoord>
          <yCoord>232</yCoord>
        </edgeMap>
        <edgeMap>
          <xCoord>325</xCoord>
          <yCoord>231</yCoord>
        </edgeMap>
        <edgeMap>
          <xCoord>325</xCoord>
          <yCoord>230</yCoord>
        </edgeMap>
        <edgeMap>
          <xCoord>324</xCoord>
          <yCoord>229</yCoord>
        </edgeMap>
        <edgeMap>
          <xCoord>324</xCoord>
          <yCoord>228</yCoord>
        </edgeMap>
        <edgeMap>
          <xCoord>324</xCoord>
          <yCoord>227</yCoord>
        </edgeMap>
        <edgeMap>
          <xCoord>324</xCoord>
          <yCoord>226</yCoord>
        </edgeMap>
        <edgeMap>
          <xCoord>324</xCoord>
          <yCoord>225</yCoord>
        </edgeMap>
        <edgeMap>
          <xCoord>324</xCoord>
          <yCoord>224</yCoord>
        </edgeMap>
        <edgeMap>
          <xCoord>324</xCoord>
          <yCoord>223</yCoord>
        </edgeMap>
        <edgeMap>
          <xCoord>324</xCoord>
          <yCoord>222</yCoord>
        </edgeMap>
        <edgeMap>
          <xCoord>325</xCoord>
          <yCoord>221</yCoord>
        </edgeMap>
        <edgeMap>
          <xCoord>326</xCoord>
          <yCoord>221</yCoord>
        </edgeMap>
        <edgeMap>
          <xCoord>327</xCoord>
          <yCoord>220</yCoord>
        </edgeMap>
        <edgeMap>
          <xCoord>328</xCoord>
          <yCoord>219</yCoord>
        </edgeMap>
        <edgeMap>
          <xCoord>328</xCoord>
          <yCoord>218</yCoord>
        </edgeMap>
        <edgeMap>
          <xCoord>327</xCoord>
          <yCoord>217</yCoord>
        </edgeMap>
        <edgeMap>
          <xCoord>326</xCoord>
          <yCoord>217</yCoord>
        </edgeMap>
        <edgeMap>
          <xCoord>325</xCoord>
          <yCoord>217</yCoord>
        </edgeMap>
        <edgeMap>
          <xCoord>324</xCoord>
          <yCoord>218</yCoord>
        </edgeMap>
        <edgeMap>
          <xCoord>323</xCoord>
          <yCoord>219</yCoord>
        </edgeMap>
        <edgeMap>
          <xCoord>322</xCoord>
          <yCoord>220</yCoord>
        </edgeMap>
        <edgeMap>
          <xCoord>322</xCoord>
          <yCoord>221</yCoord>
        </edgeMap>
        <edgeMap>
          <xCoord>322</xCoord>
          <yCoord>222</yCoord>
        </edgeMap>
        <edgeMap>
          <xCoord>322</xCoord>
          <yCoord>223</yCoord>
        </edgeMap>
        <edgeMap>
          <xCoord>321</xCoord>
          <yCoord>223</yCoord>
        </edgeMap>
        <edgeMap>
          <xCoord>320</xCoord>
          <yCoord>223</yCoord>
        </edgeMap>
        <edgeMap>
          <xCoord>319</xCoord>
          <yCoord>223</yCoord>
        </edgeMap>
        <edgeMap>
          <xCoord>318</xCoord>
          <yCoord>223</yCoord>
        </edgeMap>
        <edgeMap>
          <xCoord>317</xCoord>
          <yCoord>223</yCoord>
        </edgeMap>
        <edgeMap>
          <xCoord>317</xCoord>
          <yCoord>222</yCoord>
        </edgeMap>
        <edgeMap>
          <xCoord>317</xCoord>
          <yCoord>221</yCoord>
        </edgeMap>
        <edgeMap>
          <xCoord>317</xCoord>
          <yCoord>220</yCoord>
        </edgeMap>
        <edgeMap>
          <xCoord>317</xCoord>
          <yCoord>219</yCoord>
        </edgeMap>
        <edgeMap>
          <xCoord>317</xCoord>
          <yCoord>218</yCoord>
        </edgeMap>
        <edgeMap>
          <xCoord>317</xCoord>
          <yCoord>217</yCoord>
        </edgeMap>
        <edgeMap>
          <xCoord>317</xCoord>
          <yCoord>216</yCoord>
        </edgeMap>
        <edgeMap>
          <xCoord>316</xCoord>
          <yCoord>215</yCoord>
        </edgeMap>
        <edgeMap>
          <xCoord>315</xCoord>
          <yCoord>214</yCoord>
        </edgeMap>
        <edgeMap>
          <xCoord>314</xCoord>
          <yCoord>214</yCoord>
        </edgeMap>
        <edgeMap>
          <xCoord>313</xCoord>
          <yCoord>214</yCoord>
        </edgeMap>
        <edgeMap>
          <xCoord>312</xCoord>
          <yCoord>214</yCoord>
        </edgeMap>
        <edgeMap>
          <xCoord>311</xCoord>
          <yCoord>214</yCoord>
        </edgeMap>
      </roi>
      <roi>
        <imageZposition>-83.250000</imageZposition>
        <imageSOP_UID>1.3.6.1.4.1.14519.5.2.1.6279.6001.191806068974790962370343199501</imageSOP_UID>
        <inclusion>TRUE</inclusion>
        <edgeMap>
          <xCoord>328</xCoord>
          <yCoord>231</yCoord>
        </edgeMap>
        <edgeMap>
          <xCoord>327</xCoord>
          <yCoord>230</yCoord>
        </edgeMap>
        <edgeMap>
          <xCoord>326</xCoord>
          <yCoord>231</yCoord>
        </edgeMap>
        <edgeMap>
          <xCoord>326</xCoord>
          <yCoord>232</yCoord>
        </edgeMap>
        <edgeMap>
          <xCoord>327</xCoord>
          <yCoord>233</yCoord>
        </edgeMap>
        <edgeMap>
          <xCoord>328</xCoord>
          <yCoord>232</yCoord>
        </edgeMap>
        <edgeMap>
          <xCoord>328</xCoord>
          <yCoord>231</yCoord>
        </edgeMap>
      </roi>
      <roi>
        <imageZposition>-80.750000</imageZposition>
        <imageSOP_UID>1.3.6.1.4.1.14519.5.2.1.6279.6001.145578558492569102471601258831</imageSOP_UID>
        <inclusion>TRUE</inclusion>
        <edgeMap>
          <xCoord>310</xCoord>
          <yCoord>214</yCoord>
        </edgeMap>
        <edgeMap>
          <xCoord>309</xCoord>
          <yCoord>215</yCoord>
        </edgeMap>
        <edgeMap>
          <xCoord>309</xCoord>
          <yCoord>216</yCoord>
        </edgeMap>
        <edgeMap>
          <xCoord>309</xCoord>
          <yCoord>217</yCoord>
        </edgeMap>
        <edgeMap>
          <xCoord>309</xCoord>
          <yCoord>218</yCoord>
        </edgeMap>
        <edgeMap>
          <xCoord>308</xCoord>
          <yCoord>218</yCoord>
        </edgeMap>
        <edgeMap>
          <xCoord>307</xCoord>
          <yCoord>219</yCoord>
        </edgeMap>
        <edgeMap>
          <xCoord>306</xCoord>
          <yCoord>220</yCoord>
        </edgeMap>
        <edgeMap>
          <xCoord>305</xCoord>
          <yCoord>221</yCoord>
        </edgeMap>
        <edgeMap>
          <xCoord>305</xCoord>
          <yCoord>222</yCoord>
        </edgeMap>
        <edgeMap>
          <xCoord>305</xCoord>
          <yCoord>223</yCoord>
        </edgeMap>
        <edgeMap>
          <xCoord>305</xCoord>
          <yCoord>224</yCoord>
        </edgeMap>
        <edgeMap>
          <xCoord>305</xCoord>
          <yCoord>225</yCoord>
        </edgeMap>
        <edgeMap>
          <xCoord>306</xCoord>
          <yCoord>226</yCoord>
        </edgeMap>
        <edgeMap>
          <xCoord>306</xCoord>
          <yCoord>227</yCoord>
        </edgeMap>
        <edgeMap>
          <xCoord>306</xCoord>
          <yCoord>228</yCoord>
        </edgeMap>
        <edgeMap>
          <xCoord>306</xCoord>
          <yCoord>229</yCoord>
        </edgeMap>
        <edgeMap>
          <xCoord>306</xCoord>
          <yCoord>230</yCoord>
        </edgeMap>
        <edgeMap>
          <xCoord>305</xCoord>
          <yCoord>231</yCoord>
        </edgeMap>
        <edgeMap>
          <xCoord>305</xCoord>
          <yCoord>232</yCoord>
        </edgeMap>
        <edgeMap>
          <xCoord>305</xCoord>
          <yCoord>233</yCoord>
        </edgeMap>
        <edgeMap>
          <xCoord>305</xCoord>
          <yCoord>234</yCoord>
        </edgeMap>
        <edgeMap>
          <xCoord>305</xCoord>
          <yCoord>235</yCoord>
        </edgeMap>
        <edgeMap>
          <xCoord>304</xCoord>
          <yCoord>236</yCoord>
        </edgeMap>
        <edgeMap>
          <xCoord>304</xCoord>
          <yCoord>237</yCoord>
        </edgeMap>
        <edgeMap>
          <xCoord>304</xCoord>
          <yCoord>238</yCoord>
        </edgeMap>
        <edgeMap>
          <xCoord>304</xCoord>
          <yCoord>239</yCoord>
        </edgeMap>
        <edgeMap>
          <xCoord>305</xCoord>
          <yCoord>240</yCoord>
        </edgeMap>
        <edgeMap>
          <xCoord>305</xCoord>
          <yCoord>241</yCoord>
        </edgeMap>
        <edgeMap>
          <xCoord>305</xCoord>
          <yCoord>242</yCoord>
        </edgeMap>
        <edgeMap>
          <xCoord>306</xCoord>
          <yCoord>243</yCoord>
        </edgeMap>
        <edgeMap>
          <xCoord>306</xCoord>
          <yCoord>244</yCoord>
        </edgeMap>
        <edgeMap>
          <xCoord>306</xCoord>
          <yCoord>245</yCoord>
        </edgeMap>
        <edgeMap>
          <xCoord>306</xCoord>
          <yCoord>246</yCoord>
        </edgeMap>
        <edgeMap>
          <xCoord>306</xCoord>
          <yCoord>247</yCoord>
        </edgeMap>
        <edgeMap>
          <xCoord>306</xCoord>
          <yCoord>248</yCoord>
        </edgeMap>
        <edgeMap>
          <xCoord>306</xCoord>
          <yCoord>249</yCoord>
        </edgeMap>
        <edgeMap>
          <xCoord>307</xCoord>
          <yCoord>250</yCoord>
        </edgeMap>
        <edgeMap>
          <xCoord>308</xCoord>
          <yCoord>250</yCoord>
        </edgeMap>
        <edgeMap>
          <xCoord>309</xCoord>
          <yCoord>249</yCoord>
        </edgeMap>
        <edgeMap>
          <xCoord>310</xCoord>
          <yCoord>248</yCoord>
        </edgeMap>
        <edgeMap>
          <xCoord>311</xCoord>
          <yCoord>247</yCoord>
        </edgeMap>
        <edgeMap>
          <xCoord>312</xCoord>
          <yCoord>247</yCoord>
        </edgeMap>
        <edgeMap>
          <xCoord>313</xCoord>
          <yCoord>247</yCoord>
        </edgeMap>
        <edgeMap>
          <xCoord>314</xCoord>
          <yCoord>247</yCoord>
        </edgeMap>
        <edgeMap>
          <xCoord>315</xCoord>
          <yCoord>247</yCoord>
        </edgeMap>
        <edgeMap>
          <xCoord>316</xCoord>
          <yCoord>247</yCoord>
        </edgeMap>
        <edgeMap>
          <xCoord>317</xCoord>
          <yCoord>247</yCoord>
        </edgeMap>
        <edgeMap>
          <xCoord>318</xCoord>
          <yCoord>247</yCoord>
        </edgeMap>
        <edgeMap>
          <xCoord>319</xCoord>
          <yCoord>247</yCoord>
        </edgeMap>
        <edgeMap>
          <xCoord>320</xCoord>
          <yCoord>247</yCoord>
        </edgeMap>
        <edgeMap>
          <xCoord>321</xCoord>
          <yCoord>247</yCoord>
        </edgeMap>
        <edgeMap>
          <xCoord>322</xCoord>
          <yCoord>247</yCoord>
        </edgeMap>
        <edgeMap>
          <xCoord>323</xCoord>
          <yCoord>247</yCoord>
        </edgeMap>
        <edgeMap>
          <xCoord>324</xCoord>
          <yCoord>247</yCoord>
        </edgeMap>
        <edgeMap>
          <xCoord>325</xCoord>
          <yCoord>247</yCoord>
        </edgeMap>
        <edgeMap>
          <xCoord>326</xCoord>
          <yCoord>247</yCoord>
        </edgeMap>
        <edgeMap>
          <xCoord>327</xCoord>
          <yCoord>247</yCoord>
        </edgeMap>
        <edgeMap>
          <xCoord>328</xCoord>
          <yCoord>247</yCoord>
        </edgeMap>
        <edgeMap>
          <xCoord>329</xCoord>
          <yCoord>247</yCoord>
        </edgeMap>
        <edgeMap>
          <xCoord>330</xCoord>
          <yCoord>247</yCoord>
        </edgeMap>
        <edgeMap>
          <xCoord>331</xCoord>
          <yCoord>247</yCoord>
        </edgeMap>
        <edgeMap>
          <xCoord>332</xCoord>
          <yCoord>246</yCoord>
        </edgeMap>
        <edgeMap>
          <xCoord>333</xCoord>
          <yCoord>245</yCoord>
        </edgeMap>
        <edgeMap>
          <xCoord>333</xCoord>
          <yCoord>244</yCoord>
        </edgeMap>
        <edgeMap>
          <xCoord>333</xCoord>
          <yCoord>243</yCoord>
        </edgeMap>
        <edgeMap>
          <xCoord>333</xCoord>
          <yCoord>242</yCoord>
        </edgeMap>
        <edgeMap>
          <xCoord>334</xCoord>
          <yCoord>241</yCoord>
        </edgeMap>
        <edgeMap>
          <xCoord>335</xCoord>
          <yCoord>240</yCoord>
        </edgeMap>
        <edgeMap>
          <xCoord>335</xCoord>
          <yCoord>239</yCoord>
        </edgeMap>
        <edgeMap>
          <xCoord>335</xCoord>
          <yCoord>238</yCoord>
        </edgeMap>
        <edgeMap>
          <xCoord>335</xCoord>
          <yCoord>237</yCoord>
        </edgeMap>
        <edgeMap>
          <xCoord>334</xCoord>
          <yCoord>236</yCoord>
        </edgeMap>
        <edgeMap>
          <xCoord>333</xCoord>
          <yCoord>236</yCoord>
        </edgeMap>
        <edgeMap>
          <xCoord>332</xCoord>
          <yCoord>235</yCoord>
        </edgeMap>
        <edgeMap>
          <xCoord>331</xCoord>
          <yCoord>234</yCoord>
        </edgeMap>
        <edgeMap>
          <xCoord>331</xCoord>
          <yCoord>233</yCoord>
        </edgeMap>
        <edgeMap>
          <xCoord>331</xCoord>
          <yCoord>232</yCoord>
        </edgeMap>
        <edgeMap>
          <xCoord>330</xCoord>
          <yCoord>231</yCoord>
        </edgeMap>
        <edgeMap>
          <xCoord>329</xCoord>
          <yCoord>231</yCoord>
        </edgeMap>
        <edgeMap>
          <xCoord>328</xCoord>
          <yCoord>231</yCoord>
        </edgeMap>
        <edgeMap>
          <xCoord>327</xCoord>
          <yCoord>231</yCoord>
        </edgeMap>
        <edgeMap>
          <xCoord>326</xCoord>
          <yCoord>231</yCoord>
        </edgeMap>
        <edgeMap>
          <xCoord>325</xCoord>
          <yCoord>230</yCoord>
        </edgeMap>
        <edgeMap>
          <xCoord>325</xCoord>
          <yCoord>229</yCoord>
        </edgeMap>
        <edgeMap>
          <xCoord>324</xCoord>
          <yCoord>228</yCoord>
        </edgeMap>
        <edgeMap>
          <xCoord>324</xCoord>
          <yCoord>227</yCoord>
        </edgeMap>
        <edgeMap>
          <xCoord>325</xCoord>
          <yCoord>226</yCoord>
        </edgeMap>
        <edgeMap>
          <xCoord>325</xCoord>
          <yCoord>225</yCoord>
        </edgeMap>
        <edgeMap>
          <xCoord>325</xCoord>
          <yCoord>224</yCoord>
        </edgeMap>
        <edgeMap>
          <xCoord>325</xCoord>
          <yCoord>223</yCoord>
        </edgeMap>
        <edgeMap>
          <xCoord>325</xCoord>
          <yCoord>222</yCoord>
        </edgeMap>
        <edgeMap>
          <xCoord>325</xCoord>
          <yCoord>221</yCoord>
        </edgeMap>
        <edgeMap>
          <xCoord>325</xCoord>
          <yCoord>220</yCoord>
        </edgeMap>
        <edgeMap>
          <xCoord>324</xCoord>
          <yCoord>219</yCoord>
        </edgeMap>
        <edgeMap>
          <xCoord>323</xCoord>
          <yCoord>219</yCoord>
        </edgeMap>
        <edgeMap>
          <xCoord>322</xCoord>
          <yCoord>219</yCoord>
        </edgeMap>
        <edgeMap>
          <xCoord>321</xCoord>
          <yCoord>220</yCoord>
        </edgeMap>
        <edgeMap>
          <xCoord>321</xCoord>
          <yCoord>221</yCoord>
        </edgeMap>
        <edgeMap>
          <xCoord>321</xCoord>
          <yCoord>222</yCoord>
        </edgeMap>
        <edgeMap>
          <xCoord>321</xCoord>
          <yCoord>223</yCoord>
        </edgeMap>
        <edgeMap>
          <xCoord>320</xCoord>
          <yCoord>223</yCoord>
        </edgeMap>
        <edgeMap>
          <xCoord>319</xCoord>
          <yCoord>223</yCoord>
        </edgeMap>
        <edgeMap>
          <xCoord>319</xCoord>
          <yCoord>222</yCoord>
        </edgeMap>
        <edgeMap>
          <xCoord>319</xCoord>
          <yCoord>221</yCoord>
        </edgeMap>
        <edgeMap>
          <xCoord>319</xCoord>
          <yCoord>220</yCoord>
        </edgeMap>
        <edgeMap>
          <xCoord>318</xCoord>
          <yCoord>219</yCoord>
        </edgeMap>
        <edgeMap>
          <xCoord>317</xCoord>
          <yCoord>218</yCoord>
        </edgeMap>
        <edgeMap>
          <xCoord>316</xCoord>
          <yCoord>218</yCoord>
        </edgeMap>
        <edgeMap>
          <xCoord>315</xCoord>
          <yCoord>217</yCoord>
        </edgeMap>
        <edgeMap>
          <xCoord>315</xCoord>
          <yCoord>216</yCoord>
        </edgeMap>
        <edgeMap>
          <xCoord>314</xCoord>
          <yCoord>215</yCoord>
        </edgeMap>
        <edgeMap>
          <xCoord>313</xCoord>
          <yCoord>214</yCoord>
        </edgeMap>
        <edgeMap>
          <xCoord>312</xCoord>
          <yCoord>214</yCoord>
        </edgeMap>
        <edgeMap>
          <xCoord>311</xCoord>
          <yCoord>214</yCoord>
        </edgeMap>
        <edgeMap>
          <xCoord>310</xCoord>
          <yCoord>214</yCoord>
        </edgeMap>
      </roi>
      <roi>
        <imageZposition>-78.250000</imageZposition>
        <imageSOP_UID>1.3.6.1.4.1.14519.5.2.1.6279.6001.210261661987033527714983590948</imageSOP_UID>
        <inclusion>TRUE</inclusion>
        <edgeMap>
          <xCoord>323</xCoord>
          <yCoord>221</yCoord>
        </edgeMap>
        <edgeMap>
          <xCoord>322</xCoord>
          <yCoord>222</yCoord>
        </edgeMap>
        <edgeMap>
          <xCoord>322</xCoord>
          <yCoord>223</yCoord>
        </edgeMap>
        <edgeMap>
          <xCoord>322</xCoord>
          <yCoord>224</yCoord>
        </edgeMap>
        <edgeMap>
          <xCoord>322</xCoord>
          <yCoord>225</yCoord>
        </edgeMap>
        <edgeMap>
          <xCoord>322</xCoord>
          <yCoord>226</yCoord>
        </edgeMap>
        <edgeMap>
          <xCoord>321</xCoord>
          <yCoord>226</yCoord>
        </edgeMap>
        <edgeMap>
          <xCoord>320</xCoord>
          <yCoord>226</yCoord>
        </edgeMap>
        <edgeMap>
          <xCoord>319</xCoord>
          <yCoord>226</yCoord>
        </edgeMap>
        <edgeMap>
          <xCoord>318</xCoord>
          <yCoord>226</yCoord>
        </edgeMap>
        <edgeMap>
          <xCoord>317</xCoord>
          <yCoord>226</yCoord>
        </edgeMap>
        <edgeMap>
          <xCoord>316</xCoord>
          <yCoord>226</yCoord>
        </edgeMap>
        <edgeMap>
          <xCoord>315</xCoord>
          <yCoord>226</yCoord>
        </edgeMap>
        <edgeMap>
          <xCoord>314</xCoord>
          <yCoord>226</yCoord>
        </edgeMap>
        <edgeMap>
          <xCoord>313</xCoord>
          <yCoord>226</yCoord>
        </edgeMap>
        <edgeMap>
          <xCoord>312</xCoord>
          <yCoord>226</yCoord>
        </edgeMap>
        <edgeMap>
          <xCoord>311</xCoord>
          <yCoord>227</yCoord>
        </edgeMap>
        <edgeMap>
          <xCoord>310</xCoord>
          <yCoord>228</yCoord>
        </edgeMap>
        <edgeMap>
          <xCoord>310</xCoord>
          <yCoord>229</yCoord>
        </edgeMap>
        <edgeMap>
          <xCoord>310</xCoord>
          <yCoord>230</yCoord>
        </edgeMap>
        <edgeMap>
          <xCoord>309</xCoord>
          <yCoord>230</yCoord>
        </edgeMap>
        <edgeMap>
          <xCoord>308</xCoord>
          <yCoord>230</yCoord>
        </edgeMap>
        <edgeMap>
          <xCoord>307</xCoord>
          <yCoord>230</yCoord>
        </edgeMap>
        <edgeMap>
          <xCoord>306</xCoord>
          <yCoord>230</yCoord>
        </edgeMap>
        <edgeMap>
          <xCoord>305</xCoord>
          <yCoord>230</yCoord>
        </edgeMap>
        <edgeMap>
          <xCoord>304</xCoord>
          <yCoord>231</yCoord>
        </edgeMap>
        <edgeMap>
          <xCoord>303</xCoord>
          <yCoord>232</yCoord>
        </edgeMap>
        <edgeMap>
          <xCoord>303</xCoord>
          <yCoord>233</yCoord>
        </edgeMap>
        <edgeMap>
          <xCoord>303</xCoord>
          <yCoord>234</yCoord>
        </edgeMap>
        <edgeMap>
          <xCoord>303</xCoord>
          <yCoord>235</yCoord>
        </edgeMap>
        <edgeMap>
          <xCoord>304</xCoord>
          <yCoord>236</yCoord>
        </edgeMap>
        <edgeMap>
          <xCoord>304</xCoord>
          <yCoord>237</yCoord>
        </edgeMap>
        <edgeMap>
          <xCoord>304</xCoord>
          <yCoord>238</yCoord>
        </edgeMap>
        <edgeMap>
          <xCoord>304</xCoord>
          <yCoord>239</yCoord>
        </edgeMap>
        <edgeMap>
          <xCoord>303</xCoord>
          <yCoord>240</yCoord>
        </edgeMap>
        <edgeMap>
          <xCoord>303</xCoord>
          <yCoord>241</yCoord>
        </edgeMap>
        <edgeMap>
          <xCoord>303</xCoord>
          <yCoord>242</yCoord>
        </edgeMap>
        <edgeMap>
          <xCoord>302</xCoord>
          <yCoord>243</yCoord>
        </edgeMap>
        <edgeMap>
          <xCoord>302</xCoord>
          <yCoord>244</yCoord>
        </edgeMap>
        <edgeMap>
          <xCoord>302</xCoord>
          <yCoord>245</yCoord>
        </edgeMap>
        <edgeMap>
          <xCoord>302</xCoord>
          <yCoord>246</yCoord>
        </edgeMap>
        <edgeMap>
          <xCoord>303</xCoord>
          <yCoord>247</yCoord>
        </edgeMap>
        <edgeMap>
          <xCoord>303</xCoord>
          <yCoord>248</yCoord>
        </edgeMap>
        <edgeMap>
          <xCoord>304</xCoord>
          <yCoord>249</yCoord>
        </edgeMap>
        <edgeMap>
          <xCoord>305</xCoord>
          <yCoord>249</yCoord>
        </edgeMap>
        <edgeMap>
          <xCoord>306</xCoord>
          <yCoord>249</yCoord>
        </edgeMap>
        <edgeMap>
          <xCoord>307</xCoord>
          <yCoord>249</yCoord>
        </edgeMap>
        <edgeMap>
          <xCoord>308</xCoord>
          <yCoord>248</yCoord>
        </edgeMap>
        <edgeMap>
          <xCoord>308</xCoord>
          <yCoord>247</yCoord>
        </edgeMap>
        <edgeMap>
          <xCoord>309</xCoord>
          <yCoord>246</yCoord>
        </edgeMap>
        <edgeMap>
          <xCoord>310</xCoord>
          <yCoord>246</yCoord>
        </edgeMap>
        <edgeMap>
          <xCoord>311</xCoord>
          <yCoord>246</yCoord>
        </edgeMap>
        <edgeMap>
          <xCoord>312</xCoord>
          <yCoord>246</yCoord>
        </edgeMap>
        <edgeMap>
          <xCoord>313</xCoord>
          <yCoord>246</yCoord>
        </edgeMap>
        <edgeMap>
          <xCoord>314</xCoord>
          <yCoord>246</yCoord>
        </edgeMap>
        <edgeMap>
          <xCoord>315</xCoord>
          <yCoord>246</yCoord>
        </edgeMap>
        <edgeMap>
          <xCoord>316</xCoord>
          <yCoord>246</yCoord>
        </edgeMap>
        <edgeMap>
          <xCoord>317</xCoord>
          <yCoord>247</yCoord>
        </edgeMap>
        <edgeMap>
          <xCoord>318</xCoord>
          <yCoord>247</yCoord>
        </edgeMap>
        <edgeMap>
          <xCoord>319</xCoord>
          <yCoord>247</yCoord>
        </edgeMap>
        <edgeMap>
          <xCoord>320</xCoord>
          <yCoord>247</yCoord>
        </edgeMap>
        <edgeMap>
          <xCoord>321</xCoord>
          <yCoord>247</yCoord>
        </edgeMap>
        <edgeMap>
          <xCoord>322</xCoord>
          <yCoord>247</yCoord>
        </edgeMap>
        <edgeMap>
          <xCoord>323</xCoord>
          <yCoord>247</yCoord>
        </edgeMap>
        <edgeMap>
          <xCoord>323</xCoord>
          <yCoord>248</yCoord>
        </edgeMap>
        <edgeMap>
          <xCoord>324</xCoord>
          <yCoord>249</yCoord>
        </edgeMap>
        <edgeMap>
          <xCoord>325</xCoord>
          <yCoord>249</yCoord>
        </edgeMap>
        <edgeMap>
          <xCoord>326</xCoord>
          <yCoord>250</yCoord>
        </edgeMap>
        <edgeMap>
          <xCoord>327</xCoord>
          <yCoord>250</yCoord>
        </edgeMap>
        <edgeMap>
          <xCoord>328</xCoord>
          <yCoord>250</yCoord>
        </edgeMap>
        <edgeMap>
          <xCoord>329</xCoord>
          <yCoord>250</yCoord>
        </edgeMap>
        <edgeMap>
          <xCoord>330</xCoord>
          <yCoord>250</yCoord>
        </edgeMap>
        <edgeMap>
          <xCoord>331</xCoord>
          <yCoord>249</yCoord>
        </edgeMap>
        <edgeMap>
          <xCoord>332</xCoord>
          <yCoord>248</yCoord>
        </edgeMap>
        <edgeMap>
          <xCoord>333</xCoord>
          <yCoord>248</yCoord>
        </edgeMap>
        <edgeMap>
          <xCoord>334</xCoord>
          <yCoord>247</yCoord>
        </edgeMap>
        <edgeMap>
          <xCoord>334</xCoord>
          <yCoord>246</yCoord>
        </edgeMap>
        <edgeMap>
          <xCoord>335</xCoord>
          <yCoord>245</yCoord>
        </edgeMap>
        <edgeMap>
          <xCoord>335</xCoord>
          <yCoord>244</yCoord>
        </edgeMap>
        <edgeMap>
          <xCoord>335</xCoord>
          <yCoord>243</yCoord>
        </edgeMap>
        <edgeMap>
          <xCoord>335</xCoord>
          <yCoord>242</yCoord>
        </edgeMap>
        <edgeMap>
          <xCoord>335</xCoord>
          <yCoord>241</yCoord>
        </edgeMap>
        <edgeMap>
          <xCoord>335</xCoord>
          <yCoord>240</yCoord>
        </edgeMap>
        <edgeMap>
          <xCoord>335</xCoord>
          <yCoord>239</yCoord>
        </edgeMap>
        <edgeMap>
          <xCoord>334</xCoord>
          <yCoord>238</yCoord>
        </edgeMap>
        <edgeMap>
          <xCoord>334</xCoord>
          <yCoord>237</yCoord>
        </edgeMap>
        <edgeMap>
          <xCoord>334</xCoord>
          <yCoord>236</yCoord>
        </edgeMap>
        <edgeMap>
          <xCoord>333</xCoord>
          <yCoord>235</yCoord>
        </edgeMap>
        <edgeMap>
          <xCoord>333</xCoord>
          <yCoord>234</yCoord>
        </edgeMap>
        <edgeMap>
          <xCoord>332</xCoord>
          <yCoord>233</yCoord>
        </edgeMap>
        <edgeMap>
          <xCoord>331</xCoord>
          <yCoord>232</yCoord>
        </edgeMap>
        <edgeMap>
          <xCoord>330</xCoord>
          <yCoord>232</yCoord>
        </edgeMap>
        <edgeMap>
          <xCoord>329</xCoord>
          <yCoord>231</yCoord>
        </edgeMap>
        <edgeMap>
          <xCoord>328</xCoord>
          <yCoord>230</yCoord>
        </edgeMap>
        <edgeMap>
          <xCoord>327</xCoord>
          <yCoord>230</yCoord>
        </edgeMap>
        <edgeMap>
          <xCoord>326</xCoord>
          <yCoord>229</yCoord>
        </edgeMap>
        <edgeMap>
          <xCoord>325</xCoord>
          <yCoord>229</yCoord>
        </edgeMap>
        <edgeMap>
          <xCoord>324</xCoord>
          <yCoord>228</yCoord>
        </edgeMap>
        <edgeMap>
          <xCoord>324</xCoord>
          <yCoord>227</yCoord>
        </edgeMap>
        <edgeMap>
          <xCoord>324</xCoord>
          <yCoord>226</yCoord>
        </edgeMap>
        <edgeMap>
          <xCoord>324</xCoord>
          <yCoord>225</yCoord>
        </edgeMap>
        <edgeMap>
          <xCoord>324</xCoord>
          <yCoord>224</yCoord>
        </edgeMap>
        <edgeMap>
          <xCoord>324</xCoord>
          <yCoord>223</yCoord>
        </edgeMap>
        <edgeMap>
          <xCoord>325</xCoord>
          <yCoord>222</yCoord>
        </edgeMap>
        <edgeMap>
          <xCoord>324</xCoord>
          <yCoord>221</yCoord>
        </edgeMap>
        <edgeMap>
          <xCoord>323</xCoord>
          <yCoord>221</yCoord>
        </edgeMap>
      </roi>
      <roi>
        <imageZposition>-75.750000</imageZposition>
        <imageSOP_UID>1.3.6.1.4.1.14519.5.2.1.6279.6001.264946228834617391221804952962</imageSOP_UID>
        <inclusion>TRUE</inclusion>
        <edgeMap>
          <xCoord>320</xCoord>
          <yCoord>218</yCoord>
        </edgeMap>
        <edgeMap>
          <xCoord>319</xCoord>
          <yCoord>219</yCoord>
        </edgeMap>
        <edgeMap>
          <xCoord>319</xCoord>
          <yCoord>220</yCoord>
        </edgeMap>
        <edgeMap>
          <xCoord>319</xCoord>
          <yCoord>221</yCoord>
        </edgeMap>
        <edgeMap>
          <xCoord>319</xCoord>
          <yCoord>222</yCoord>
        </edgeMap>
        <edgeMap>
          <xCoord>319</xCoord>
          <yCoord>223</yCoord>
        </edgeMap>
        <edgeMap>
          <xCoord>319</xCoord>
          <yCoord>224</yCoord>
        </edgeMap>
        <edgeMap>
          <xCoord>319</xCoord>
          <yCoord>225</yCoord>
        </edgeMap>
        <edgeMap>
          <xCoord>319</xCoord>
          <yCoord>226</yCoord>
        </edgeMap>
        <edgeMap>
          <xCoord>318</xCoord>
          <yCoord>226</yCoord>
        </edgeMap>
        <edgeMap>
          <xCoord>317</xCoord>
          <yCoord>227</yCoord>
        </edgeMap>
        <edgeMap>
          <xCoord>316</xCoord>
          <yCoord>226</yCoord>
        </edgeMap>
        <edgeMap>
          <xCoord>315</xCoord>
          <yCoord>226</yCoord>
        </edgeMap>
        <edgeMap>
          <xCoord>314</xCoord>
          <yCoord>227</yCoord>
        </edgeMap>
        <edgeMap>
          <xCoord>313</xCoord>
          <yCoord>228</yCoord>
        </edgeMap>
        <edgeMap>
          <xCoord>312</xCoord>
          <yCoord>229</yCoord>
        </edgeMap>
        <edgeMap>
          <xCoord>312</xCoord>
          <yCoord>230</yCoord>
        </edgeMap>
        <edgeMap>
          <xCoord>311</xCoord>
          <yCoord>231</yCoord>
        </edgeMap>
        <edgeMap>
          <xCoord>311</xCoord>
          <yCoord>232</yCoord>
        </edgeMap>
        <edgeMap>
          <xCoord>310</xCoord>
          <yCoord>232</yCoord>
        </edgeMap>
        <edgeMap>
          <xCoord>309</xCoord>
          <yCoord>232</yCoord>
        </edgeMap>
        <edgeMap>
          <xCoord>308</xCoord>
          <yCoord>232</yCoord>
        </edgeMap>
        <edgeMap>
          <xCoord>307</xCoord>
          <yCoord>233</yCoord>
        </edgeMap>
        <edgeMap>
          <xCoord>306</xCoord>
          <yCoord>234</yCoord>
        </edgeMap>
        <edgeMap>
          <xCoord>305</xCoord>
          <yCoord>235</yCoord>
        </edgeMap>
        <edgeMap>
          <xCoord>304</xCoord>
          <yCoord>236</yCoord>
        </edgeMap>
        <edgeMap>
          <xCoord>304</xCoord>
          <yCoord>237</yCoord>
        </edgeMap>
        <edgeMap>
          <xCoord>304</xCoord>
          <yCoord>238</yCoord>
        </edgeMap>
        <edgeMap>
          <xCoord>304</xCoord>
          <yCoord>239</yCoord>
        </edgeMap>
        <edgeMap>
          <xCoord>304</xCoord>
          <yCoord>240</yCoord>
        </edgeMap>
        <edgeMap>
          <xCoord>303</xCoord>
          <yCoord>241</yCoord>
        </edgeMap>
        <edgeMap>
          <xCoord>303</xCoord>
          <yCoord>242</yCoord>
        </edgeMap>
        <edgeMap>
          <xCoord>302</xCoord>
          <yCoord>243</yCoord>
        </edgeMap>
        <edgeMap>
          <xCoord>302</xCoord>
          <yCoord>244</yCoord>
        </edgeMap>
        <edgeMap>
          <xCoord>302</xCoord>
          <yCoord>245</yCoord>
        </edgeMap>
        <edgeMap>
          <xCoord>302</xCoord>
          <yCoord>246</yCoord>
        </edgeMap>
        <edgeMap>
          <xCoord>302</xCoord>
          <yCoord>247</yCoord>
        </edgeMap>
        <edgeMap>
          <xCoord>302</xCoord>
          <yCoord>248</yCoord>
        </edgeMap>
        <edgeMap>
          <xCoord>301</xCoord>
          <yCoord>249</yCoord>
        </edgeMap>
        <edgeMap>
          <xCoord>300</xCoord>
          <yCoord>250</yCoord>
        </edgeMap>
        <edgeMap>
          <xCoord>299</xCoord>
          <yCoord>251</yCoord>
        </edgeMap>
        <edgeMap>
          <xCoord>299</xCoord>
          <yCoord>252</yCoord>
        </edgeMap>
        <edgeMap>
          <xCoord>300</xCoord>
          <yCoord>253</yCoord>
        </edgeMap>
        <edgeMap>
          <xCoord>301</xCoord>
          <yCoord>253</yCoord>
        </edgeMap>
        <edgeMap>
          <xCoord>302</xCoord>
          <yCoord>253</yCoord>
        </edgeMap>
        <edgeMap>
          <xCoord>303</xCoord>
          <yCoord>252</yCoord>
        </edgeMap>
        <edgeMap>
          <xCoord>304</xCoord>
          <yCoord>252</yCoord>
        </edgeMap>
        <edgeMap>
          <xCoord>305</xCoord>
          <yCoord>251</yCoord>
        </edgeMap>
        <edgeMap>
          <xCoord>305</xCoord>
          <yCoord>250</yCoord>
        </edgeMap>
        <edgeMap>
          <xCoord>306</xCoord>
          <yCoord>249</yCoord>
        </edgeMap>
        <edgeMap>
          <xCoord>306</xCoord>
          <yCoord>248</yCoord>
        </edgeMap>
        <edgeMap>
          <xCoord>307</xCoord>
          <yCoord>247</yCoord>
        </edgeMap>
        <edgeMap>
          <xCoord>308</xCoord>
          <yCoord>246</yCoord>
        </edgeMap>
        <edgeMap>
          <xCoord>309</xCoord>
          <yCoord>245</yCoord>
        </edgeMap>
        <edgeMap>
          <xCoord>310</xCoord>
          <yCoord>245</yCoord>
        </edgeMap>
        <edgeMap>
          <xCoord>311</xCoord>
          <yCoord>245</yCoord>
        </edgeMap>
        <edgeMap>
          <xCoord>312</xCoord>
          <yCoord>245</yCoord>
        </edgeMap>
        <edgeMap>
          <xCoord>313</xCoord>
          <yCoord>245</yCoord>
        </edgeMap>
        <edgeMap>
          <xCoord>314</xCoord>
          <yCoord>245</yCoord>
        </edgeMap>
        <edgeMap>
          <xCoord>315</xCoord>
          <yCoord>245</yCoord>
        </edgeMap>
        <edgeMap>
          <xCoord>316</xCoord>
          <yCoord>245</yCoord>
        </edgeMap>
        <edgeMap>
          <xCoord>317</xCoord>
          <yCoord>245</yCoord>
        </edgeMap>
        <edgeMap>
          <xCoord>318</xCoord>
          <yCoord>245</yCoord>
        </edgeMap>
        <edgeMap>
          <xCoord>319</xCoord>
          <yCoord>245</yCoord>
        </edgeMap>
        <edgeMap>
          <xCoord>320</xCoord>
          <yCoord>245</yCoord>
        </edgeMap>
        <edgeMap>
          <xCoord>321</xCoord>
          <yCoord>245</yCoord>
        </edgeMap>
        <edgeMap>
          <xCoord>322</xCoord>
          <yCoord>245</yCoord>
        </edgeMap>
        <edgeMap>
          <xCoord>323</xCoord>
          <yCoord>246</yCoord>
        </edgeMap>
        <edgeMap>
          <xCoord>324</xCoord>
          <yCoord>246</yCoord>
        </edgeMap>
        <edgeMap>
          <xCoord>324</xCoord>
          <yCoord>247</yCoord>
        </edgeMap>
        <edgeMap>
          <xCoord>325</xCoord>
          <yCoord>248</yCoord>
        </edgeMap>
        <edgeMap>
          <xCoord>326</xCoord>
          <yCoord>249</yCoord>
        </edgeMap>
        <edgeMap>
          <xCoord>326</xCoord>
          <yCoord>250</yCoord>
        </edgeMap>
        <edgeMap>
          <xCoord>327</xCoord>
          <yCoord>251</yCoord>
        </edgeMap>
        <edgeMap>
          <xCoord>327</xCoord>
          <yCoord>252</yCoord>
        </edgeMap>
        <edgeMap>
          <xCoord>328</xCoord>
          <yCoord>253</yCoord>
        </edgeMap>
        <edgeMap>
          <xCoord>329</xCoord>
          <yCoord>254</yCoord>
        </edgeMap>
        <edgeMap>
          <xCoord>330</xCoord>
          <yCoord>254</yCoord>
        </edgeMap>
        <edgeMap>
          <xCoord>331</xCoord>
          <yCoord>253</yCoord>
        </edgeMap>
        <edgeMap>
          <xCoord>332</xCoord>
          <yCoord>252</yCoord>
        </edgeMap>
        <edgeMap>
          <xCoord>333</xCoord>
          <yCoord>251</yCoord>
        </edgeMap>
        <edgeMap>
          <xCoord>334</xCoord>
          <yCoord>250</yCoord>
        </edgeMap>
        <edgeMap>
          <xCoord>335</xCoord>
          <yCoord>250</yCoord>
        </edgeMap>
        <edgeMap>
          <xCoord>336</xCoord>
          <yCoord>249</yCoord>
        </edgeMap>
        <edgeMap>
          <xCoord>337</xCoord>
          <yCoord>248</yCoord>
        </edgeMap>
        <edgeMap>
          <xCoord>337</xCoord>
          <yCoord>247</yCoord>
        </edgeMap>
        <edgeMap>
          <xCoord>337</xCoord>
          <yCoord>246</yCoord>
        </edgeMap>
        <edgeMap>
          <xCoord>337</xCoord>
          <yCoord>245</yCoord>
        </edgeMap>
        <edgeMap>
          <xCoord>337</xCoord>
          <yCoord>244</yCoord>
        </edgeMap>
        <edgeMap>
          <xCoord>337</xCoord>
          <yCoord>243</yCoord>
        </edgeMap>
        <edgeMap>
          <xCoord>336</xCoord>
          <yCoord>242</yCoord>
        </edgeMap>
        <edgeMap>
          <xCoord>335</xCoord>
          <yCoord>241</yCoord>
        </edgeMap>
        <edgeMap>
          <xCoord>335</xCoord>
          <yCoord>240</yCoord>
        </edgeMap>
        <edgeMap>
          <xCoord>334</xCoord>
          <yCoord>239</yCoord>
        </edgeMap>
        <edgeMap>
          <xCoord>334</xCoord>
          <yCoord>238</yCoord>
        </edgeMap>
        <edgeMap>
          <xCoord>334</xCoord>
          <yCoord>237</yCoord>
        </edgeMap>
        <edgeMap>
          <xCoord>334</xCoord>
          <yCoord>236</yCoord>
        </edgeMap>
        <edgeMap>
          <xCoord>334</xCoord>
          <yCoord>235</yCoord>
        </edgeMap>
        <edgeMap>
          <xCoord>333</xCoord>
          <yCoord>234</yCoord>
        </edgeMap>
        <edgeMap>
          <xCoord>333</xCoord>
          <yCoord>233</yCoord>
        </edgeMap>
        <edgeMap>
          <xCoord>332</xCoord>
          <yCoord>232</yCoord>
        </edgeMap>
        <edgeMap>
          <xCoord>332</xCoord>
          <yCoord>231</yCoord>
        </edgeMap>
        <edgeMap>
          <xCoord>331</xCoord>
          <yCoord>230</yCoord>
        </edgeMap>
        <edgeMap>
          <xCoord>330</xCoord>
          <yCoord>229</yCoord>
        </edgeMap>
        <edgeMap>
          <xCoord>329</xCoord>
          <yCoord>228</yCoord>
        </edgeMap>
        <edgeMap>
          <xCoord>328</xCoord>
          <yCoord>228</yCoord>
        </edgeMap>
        <edgeMap>
          <xCoord>327</xCoord>
          <yCoord>227</yCoord>
        </edgeMap>
        <edgeMap>
          <xCoord>326</xCoord>
          <yCoord>227</yCoord>
        </edgeMap>
        <edgeMap>
          <xCoord>325</xCoord>
          <yCoord>227</yCoord>
        </edgeMap>
        <edgeMap>
          <xCoord>325</xCoord>
          <yCoord>226</yCoord>
        </edgeMap>
        <edgeMap>
          <xCoord>325</xCoord>
          <yCoord>225</yCoord>
        </edgeMap>
        <edgeMap>
          <xCoord>325</xCoord>
          <yCoord>224</yCoord>
        </edgeMap>
        <edgeMap>
          <xCoord>326</xCoord>
          <yCoord>223</yCoord>
        </edgeMap>
        <edgeMap>
          <xCoord>326</xCoord>
          <yCoord>222</yCoord>
        </edgeMap>
        <edgeMap>
          <xCoord>326</xCoord>
          <yCoord>221</yCoord>
        </edgeMap>
        <edgeMap>
          <xCoord>325</xCoord>
          <yCoord>220</yCoord>
        </edgeMap>
        <edgeMap>
          <xCoord>324</xCoord>
          <yCoord>220</yCoord>
        </edgeMap>
        <edgeMap>
          <xCoord>323</xCoord>
          <yCoord>219</yCoord>
        </edgeMap>
        <edgeMap>
          <xCoord>322</xCoord>
          <yCoord>218</yCoord>
        </edgeMap>
        <edgeMap>
          <xCoord>321</xCoord>
          <yCoord>218</yCoord>
        </edgeMap>
        <edgeMap>
          <xCoord>320</xCoord>
          <yCoord>218</yCoord>
        </edgeMap>
      </roi>
      <roi>
        <imageZposition>-73.250000</imageZposition>
        <imageSOP_UID>1.3.6.1.4.1.14519.5.2.1.6279.6001.134159877881053313862455189925</imageSOP_UID>
        <inclusion>TRUE</inclusion>
        <edgeMap>
          <xCoord>322</xCoord>
          <yCoord>226</yCoord>
        </edgeMap>
        <edgeMap>
          <xCoord>321</xCoord>
          <yCoord>225</yCoord>
        </edgeMap>
        <edgeMap>
          <xCoord>320</xCoord>
          <yCoord>226</yCoord>
        </edgeMap>
        <edgeMap>
          <xCoord>319</xCoord>
          <yCoord>227</yCoord>
        </edgeMap>
        <edgeMap>
          <xCoord>319</xCoord>
          <yCoord>228</yCoord>
        </edgeMap>
        <edgeMap>
          <xCoord>318</xCoord>
          <yCoord>228</yCoord>
        </edgeMap>
        <edgeMap>
          <xCoord>317</xCoord>
          <yCoord>228</yCoord>
        </edgeMap>
        <edgeMap>
          <xCoord>316</xCoord>
          <yCoord>228</yCoord>
        </edgeMap>
        <edgeMap>
          <xCoord>315</xCoord>
          <yCoord>228</yCoord>
        </edgeMap>
        <edgeMap>
          <xCoord>314</xCoord>
          <yCoord>228</yCoord>
        </edgeMap>
        <edgeMap>
          <xCoord>313</xCoord>
          <yCoord>228</yCoord>
        </edgeMap>
        <edgeMap>
          <xCoord>312</xCoord>
          <yCoord>228</yCoord>
        </edgeMap>
        <edgeMap>
          <xCoord>311</xCoord>
          <yCoord>229</yCoord>
        </edgeMap>
        <edgeMap>
          <xCoord>310</xCoord>
          <yCoord>230</yCoord>
        </edgeMap>
        <edgeMap>
          <xCoord>309</xCoord>
          <yCoord>231</yCoord>
        </edgeMap>
        <edgeMap>
          <xCoord>309</xCoord>
          <yCoord>232</yCoord>
        </edgeMap>
        <edgeMap>
          <xCoord>308</xCoord>
          <yCoord>233</yCoord>
        </edgeMap>
        <edgeMap>
          <xCoord>307</xCoord>
          <yCoord>234</yCoord>
        </edgeMap>
        <edgeMap>
          <xCoord>306</xCoord>
          <yCoord>235</yCoord>
        </edgeMap>
        <edgeMap>
          <xCoord>305</xCoord>
          <yCoord>236</yCoord>
        </edgeMap>
        <edgeMap>
          <xCoord>305</xCoord>
          <yCoord>237</yCoord>
        </edgeMap>
        <edgeMap>
          <xCoord>304</xCoord>
          <yCoord>238</yCoord>
        </edgeMap>
        <edgeMap>
          <xCoord>303</xCoord>
          <yCoord>239</yCoord>
        </edgeMap>
        <edgeMap>
          <xCoord>303</xCoord>
          <yCoord>240</yCoord>
        </edgeMap>
        <edgeMap>
          <xCoord>303</xCoord>
          <yCoord>241</yCoord>
        </edgeMap>
        <edgeMap>
          <xCoord>304</xCoord>
          <yCoord>242</yCoord>
        </edgeMap>
        <edgeMap>
          <xCoord>305</xCoord>
          <yCoord>243</yCoord>
        </edgeMap>
        <edgeMap>
          <xCoord>306</xCoord>
          <yCoord>243</yCoord>
        </edgeMap>
        <edgeMap>
          <xCoord>306</xCoord>
          <yCoord>244</yCoord>
        </edgeMap>
        <edgeMap>
          <xCoord>306</xCoord>
          <yCoord>245</yCoord>
        </edgeMap>
        <edgeMap>
          <xCoord>306</xCoord>
          <yCoord>246</yCoord>
        </edgeMap>
        <edgeMap>
          <xCoord>307</xCoord>
          <yCoord>247</yCoord>
        </edgeMap>
        <edgeMap>
          <xCoord>308</xCoord>
          <yCoord>246</yCoord>
        </edgeMap>
        <edgeMap>
          <xCoord>309</xCoord>
          <yCoord>245</yCoord>
        </edgeMap>
        <edgeMap>
          <xCoord>310</xCoord>
          <yCoord>245</yCoord>
        </edgeMap>
        <edgeMap>
          <xCoord>311</xCoord>
          <yCoord>245</yCoord>
        </edgeMap>
        <edgeMap>
          <xCoord>312</xCoord>
          <yCoord>245</yCoord>
        </edgeMap>
        <edgeMap>
          <xCoord>313</xCoord>
          <yCoord>245</yCoord>
        </edgeMap>
        <edgeMap>
          <xCoord>314</xCoord>
          <yCoord>245</yCoord>
        </edgeMap>
        <edgeMap>
          <xCoord>315</xCoord>
          <yCoord>245</yCoord>
        </edgeMap>
        <edgeMap>
          <xCoord>316</xCoord>
          <yCoord>245</yCoord>
        </edgeMap>
        <edgeMap>
          <xCoord>317</xCoord>
          <yCoord>245</yCoord>
        </edgeMap>
        <edgeMap>
          <xCoord>318</xCoord>
          <yCoord>245</yCoord>
        </edgeMap>
        <edgeMap>
          <xCoord>319</xCoord>
          <yCoord>245</yCoord>
        </edgeMap>
        <edgeMap>
          <xCoord>320</xCoord>
          <yCoord>246</yCoord>
        </edgeMap>
        <edgeMap>
          <xCoord>321</xCoord>
          <yCoord>246</yCoord>
        </edgeMap>
        <edgeMap>
          <xCoord>322</xCoord>
          <yCoord>247</yCoord>
        </edgeMap>
        <edgeMap>
          <xCoord>323</xCoord>
          <yCoord>248</yCoord>
        </edgeMap>
        <edgeMap>
          <xCoord>324</xCoord>
          <yCoord>249</yCoord>
        </edgeMap>
        <edgeMap>
          <xCoord>325</xCoord>
          <yCoord>250</yCoord>
        </edgeMap>
        <edgeMap>
          <xCoord>326</xCoord>
          <yCoord>251</yCoord>
        </edgeMap>
        <edgeMap>
          <xCoord>326</xCoord>
          <yCoord>252</yCoord>
        </edgeMap>
        <edgeMap>
          <xCoord>327</xCoord>
          <yCoord>253</yCoord>
        </edgeMap>
        <edgeMap>
          <xCoord>327</xCoord>
          <yCoord>254</yCoord>
        </edgeMap>
        <edgeMap>
          <xCoord>327</xCoord>
          <yCoord>255</yCoord>
        </edgeMap>
        <edgeMap>
          <xCoord>328</xCoord>
          <yCoord>256</yCoord>
        </edgeMap>
        <edgeMap>
          <xCoord>329</xCoord>
          <yCoord>257</yCoord>
        </edgeMap>
        <edgeMap>
          <xCoord>330</xCoord>
          <yCoord>256</yCoord>
        </edgeMap>
        <edgeMap>
          <xCoord>331</xCoord>
          <yCoord>255</yCoord>
        </edgeMap>
        <edgeMap>
          <xCoord>331</xCoord>
          <yCoord>254</yCoord>
        </edgeMap>
        <edgeMap>
          <xCoord>331</xCoord>
          <yCoord>253</yCoord>
        </edgeMap>
        <edgeMap>
          <xCoord>331</xCoord>
          <yCoord>252</yCoord>
        </edgeMap>
        <edgeMap>
          <xCoord>331</xCoord>
          <yCoord>251</yCoord>
        </edgeMap>
        <edgeMap>
          <xCoord>331</xCoord>
          <yCoord>250</yCoord>
        </edgeMap>
        <edgeMap>
          <xCoord>331</xCoord>
          <yCoord>249</yCoord>
        </edgeMap>
        <edgeMap>
          <xCoord>332</xCoord>
          <yCoord>249</yCoord>
        </edgeMap>
        <edgeMap>
          <xCoord>333</xCoord>
          <yCoord>248</yCoord>
        </edgeMap>
        <edgeMap>
          <xCoord>333</xCoord>
          <yCoord>247</yCoord>
        </edgeMap>
        <edgeMap>
          <xCoord>333</xCoord>
          <yCoord>246</yCoord>
        </edgeMap>
        <edgeMap>
          <xCoord>333</xCoord>
          <yCoord>245</yCoord>
        </edgeMap>
        <edgeMap>
          <xCoord>333</xCoord>
          <yCoord>244</yCoord>
        </edgeMap>
        <edgeMap>
          <xCoord>333</xCoord>
          <yCoord>243</yCoord>
        </edgeMap>
        <edgeMap>
          <xCoord>332</xCoord>
          <yCoord>242</yCoord>
        </edgeMap>
        <edgeMap>
          <xCoord>332</xCoord>
          <yCoord>241</yCoord>
        </edgeMap>
        <edgeMap>
          <xCoord>332</xCoord>
          <yCoord>240</yCoord>
        </edgeMap>
        <edgeMap>
          <xCoord>332</xCoord>
          <yCoord>239</yCoord>
        </edgeMap>
        <edgeMap>
          <xCoord>333</xCoord>
          <yCoord>238</yCoord>
        </edgeMap>
        <edgeMap>
          <xCoord>334</xCoord>
          <yCoord>238</yCoord>
        </edgeMap>
        <edgeMap>
          <xCoord>335</xCoord>
          <yCoord>238</yCoord>
        </edgeMap>
        <edgeMap>
          <xCoord>336</xCoord>
          <yCoord>238</yCoord>
        </edgeMap>
        <edgeMap>
          <xCoord>337</xCoord>
          <yCoord>238</yCoord>
        </edgeMap>
        <edgeMap>
          <xCoord>338</xCoord>
          <yCoord>237</yCoord>
        </edgeMap>
        <edgeMap>
          <xCoord>338</xCoord>
          <yCoord>236</yCoord>
        </edgeMap>
        <edgeMap>
          <xCoord>337</xCoord>
          <yCoord>235</yCoord>
        </edgeMap>
        <edgeMap>
          <xCoord>336</xCoord>
          <yCoord>235</yCoord>
        </edgeMap>
        <edgeMap>
          <xCoord>335</xCoord>
          <yCoord>235</yCoord>
        </edgeMap>
        <edgeMap>
          <xCoord>334</xCoord>
          <yCoord>235</yCoord>
        </edgeMap>
        <edgeMap>
          <xCoord>333</xCoord>
          <yCoord>235</yCoord>
        </edgeMap>
        <edgeMap>
          <xCoord>332</xCoord>
          <yCoord>235</yCoord>
        </edgeMap>
        <edgeMap>
          <xCoord>331</xCoord>
          <yCoord>235</yCoord>
        </edgeMap>
        <edgeMap>
          <xCoord>331</xCoord>
          <yCoord>234</yCoord>
        </edgeMap>
        <edgeMap>
          <xCoord>331</xCoord>
          <yCoord>233</yCoord>
        </edgeMap>
        <edgeMap>
          <xCoord>331</xCoord>
          <yCoord>232</yCoord>
        </edgeMap>
        <edgeMap>
          <xCoord>331</xCoord>
          <yCoord>231</yCoord>
        </edgeMap>
        <edgeMap>
          <xCoord>330</xCoord>
          <yCoord>230</yCoord>
        </edgeMap>
        <edgeMap>
          <xCoord>329</xCoord>
          <yCoord>229</yCoord>
        </edgeMap>
        <edgeMap>
          <xCoord>328</xCoord>
          <yCoord>229</yCoord>
        </edgeMap>
        <edgeMap>
          <xCoord>327</xCoord>
          <yCoord>229</yCoord>
        </edgeMap>
        <edgeMap>
          <xCoord>326</xCoord>
          <yCoord>229</yCoord>
        </edgeMap>
        <edgeMap>
          <xCoord>325</xCoord>
          <yCoord>230</yCoord>
        </edgeMap>
        <edgeMap>
          <xCoord>324</xCoord>
          <yCoord>230</yCoord>
        </edgeMap>
        <edgeMap>
          <xCoord>323</xCoord>
          <yCoord>230</yCoord>
        </edgeMap>
        <edgeMap>
          <xCoord>322</xCoord>
          <yCoord>230</yCoord>
        </edgeMap>
        <edgeMap>
          <xCoord>322</xCoord>
          <yCoord>229</yCoord>
        </edgeMap>
        <edgeMap>
          <xCoord>322</xCoord>
          <yCoord>228</yCoord>
        </edgeMap>
        <edgeMap>
          <xCoord>322</xCoord>
          <yCoord>227</yCoord>
        </edgeMap>
        <edgeMap>
          <xCoord>322</xCoord>
          <yCoord>226</yCoord>
        </edgeMap>
      </roi>
      <roi>
        <imageZposition>-73.250000</imageZposition>
        <imageSOP_UID>1.3.6.1.4.1.14519.5.2.1.6279.6001.134159877881053313862455189925</imageSOP_UID>
        <inclusion>TRUE</inclusion>
        <edgeMap>
          <xCoord>307</xCoord>
          <yCoord>248</yCoord>
        </edgeMap>
        <edgeMap>
          <xCoord>306</xCoord>
          <yCoord>247</yCoord>
        </edgeMap>
        <edgeMap>
          <xCoord>305</xCoord>
          <yCoord>248</yCoord>
        </edgeMap>
        <edgeMap>
          <xCoord>305</xCoord>
          <yCoord>249</yCoord>
        </edgeMap>
        <edgeMap>
          <xCoord>304</xCoord>
          <yCoord>250</yCoord>
        </edgeMap>
        <edgeMap>
          <xCoord>304</xCoord>
          <yCoord>251</yCoord>
        </edgeMap>
        <edgeMap>
          <xCoord>305</xCoord>
          <yCoord>252</yCoord>
        </edgeMap>
        <edgeMap>
          <xCoord>306</xCoord>
          <yCoord>252</yCoord>
        </edgeMap>
        <edgeMap>
          <xCoord>307</xCoord>
          <yCoord>251</yCoord>
        </edgeMap>
        <edgeMap>
          <xCoord>307</xCoord>
          <yCoord>250</yCoord>
        </edgeMap>
        <edgeMap>
          <xCoord>307</xCoord>
          <yCoord>249</yCoord>
        </edgeMap>
        <edgeMap>
          <xCoord>307</xCoord>
          <yCoord>248</yCoord>
        </edgeMap>
      </roi>
      <roi>
        <imageZposition>-70.750000</imageZposition>
        <imageSOP_UID>1.3.6.1.4.1.14519.5.2.1.6279.6001.277570451164421762711926230444</imageSOP_UID>
        <inclusion>TRUE</inclusion>
        <edgeMap>
          <xCoord>321</xCoord>
          <yCoord>226</yCoord>
        </edgeMap>
        <edgeMap>
          <xCoord>320</xCoord>
          <yCoord>225</yCoord>
        </edgeMap>
        <edgeMap>
          <xCoord>319</xCoord>
          <yCoord>226</yCoord>
        </edgeMap>
        <edgeMap>
          <xCoord>319</xCoord>
          <yCoord>227</yCoord>
        </edgeMap>
        <edgeMap>
          <xCoord>318</xCoord>
          <yCoord>227</yCoord>
        </edgeMap>
        <edgeMap>
          <xCoord>317</xCoord>
          <yCoord>227</yCoord>
        </edgeMap>
        <edgeMap>
          <xCoord>316</xCoord>
          <yCoord>227</yCoord>
        </edgeMap>
        <edgeMap>
          <xCoord>315</xCoord>
          <yCoord>228</yCoord>
        </edgeMap>
        <edgeMap>
          <xCoord>314</xCoord>
          <yCoord>228</yCoord>
        </edgeMap>
        <edgeMap>
          <xCoord>313</xCoord>
          <yCoord>228</yCoord>
        </edgeMap>
        <edgeMap>
          <xCoord>312</xCoord>
          <yCoord>228</yCoord>
        </edgeMap>
        <edgeMap>
          <xCoord>311</xCoord>
          <yCoord>228</yCoord>
        </edgeMap>
        <edgeMap>
          <xCoord>310</xCoord>
          <yCoord>228</yCoord>
        </edgeMap>
        <edgeMap>
          <xCoord>309</xCoord>
          <yCoord>229</yCoord>
        </edgeMap>
        <edgeMap>
          <xCoord>309</xCoord>
          <yCoord>230</yCoord>
        </edgeMap>
        <edgeMap>
          <xCoord>308</xCoord>
          <yCoord>231</yCoord>
        </edgeMap>
        <edgeMap>
          <xCoord>308</xCoord>
          <yCoord>232</yCoord>
        </edgeMap>
        <edgeMap>
          <xCoord>308</xCoord>
          <yCoord>233</yCoord>
        </edgeMap>
        <edgeMap>
          <xCoord>308</xCoord>
          <yCoord>234</yCoord>
        </edgeMap>
        <edgeMap>
          <xCoord>308</xCoord>
          <yCoord>235</yCoord>
        </edgeMap>
        <edgeMap>
          <xCoord>307</xCoord>
          <yCoord>236</yCoord>
        </edgeMap>
        <edgeMap>
          <xCoord>306</xCoord>
          <yCoord>237</yCoord>
        </edgeMap>
        <edgeMap>
          <xCoord>305</xCoord>
          <yCoord>238</yCoord>
        </edgeMap>
        <edgeMap>
          <xCoord>304</xCoord>
          <yCoord>239</yCoord>
        </edgeMap>
        <edgeMap>
          <xCoord>305</xCoord>
          <yCoord>240</yCoord>
        </edgeMap>
        <edgeMap>
          <xCoord>306</xCoord>
          <yCoord>241</yCoord>
        </edgeMap>
        <edgeMap>
          <xCoord>307</xCoord>
          <yCoord>242</yCoord>
        </edgeMap>
        <edgeMap>
          <xCoord>307</xCoord>
          <yCoord>243</yCoord>
        </edgeMap>
        <edgeMap>
          <xCoord>307</xCoord>
          <yCoord>244</yCoord>
        </edgeMap>
        <edgeMap>
          <xCoord>307</xCoord>
          <yCoord>245</yCoord>
        </edgeMap>
        <edgeMap>
          <xCoord>306</xCoord>
          <yCoord>245</yCoord>
        </edgeMap>
        <edgeMap>
          <xCoord>305</xCoord>
          <yCoord>245</yCoord>
        </edgeMap>
        <edgeMap>
          <xCoord>304</xCoord>
          <yCoord>246</yCoord>
        </edgeMap>
        <edgeMap>
          <xCoord>303</xCoord>
          <yCoord>247</yCoord>
        </edgeMap>
        <edgeMap>
          <xCoord>304</xCoord>
          <yCoord>248</yCoord>
        </edgeMap>
        <edgeMap>
          <xCoord>305</xCoord>
          <yCoord>249</yCoord>
        </edgeMap>
        <edgeMap>
          <xCoord>306</xCoord>
          <yCoord>250</yCoord>
        </edgeMap>
        <edgeMap>
          <xCoord>307</xCoord>
          <yCoord>250</yCoord>
        </edgeMap>
        <edgeMap>
          <xCoord>308</xCoord>
          <yCoord>249</yCoord>
        </edgeMap>
        <edgeMap>
          <xCoord>308</xCoord>
          <yCoord>248</yCoord>
        </edgeMap>
        <edgeMap>
          <xCoord>308</xCoord>
          <yCoord>247</yCoord>
        </edgeMap>
        <edgeMap>
          <xCoord>309</xCoord>
          <yCoord>246</yCoord>
        </edgeMap>
        <edgeMap>
          <xCoord>309</xCoord>
          <yCoord>245</yCoord>
        </edgeMap>
        <edgeMap>
          <xCoord>310</xCoord>
          <yCoord>245</yCoord>
        </edgeMap>
        <edgeMap>
          <xCoord>311</xCoord>
          <yCoord>245</yCoord>
        </edgeMap>
        <edgeMap>
          <xCoord>312</xCoord>
          <yCoord>245</yCoord>
        </edgeMap>
        <edgeMap>
          <xCoord>313</xCoord>
          <yCoord>245</yCoord>
        </edgeMap>
        <edgeMap>
          <xCoord>314</xCoord>
          <yCoord>245</yCoord>
        </edgeMap>
        <edgeMap>
          <xCoord>315</xCoord>
          <yCoord>245</yCoord>
        </edgeMap>
        <edgeMap>
          <xCoord>316</xCoord>
          <yCoord>245</yCoord>
        </edgeMap>
        <edgeMap>
          <xCoord>317</xCoord>
          <yCoord>245</yCoord>
        </edgeMap>
        <edgeMap>
          <xCoord>318</xCoord>
          <yCoord>245</yCoord>
        </edgeMap>
        <edgeMap>
          <xCoord>319</xCoord>
          <yCoord>245</yCoord>
        </edgeMap>
        <edgeMap>
          <xCoord>320</xCoord>
          <yCoord>246</yCoord>
        </edgeMap>
        <edgeMap>
          <xCoord>321</xCoord>
          <yCoord>246</yCoord>
        </edgeMap>
        <edgeMap>
          <xCoord>321</xCoord>
          <yCoord>247</yCoord>
        </edgeMap>
        <edgeMap>
          <xCoord>322</xCoord>
          <yCoord>248</yCoord>
        </edgeMap>
        <edgeMap>
          <xCoord>323</xCoord>
          <yCoord>249</yCoord>
        </edgeMap>
        <edgeMap>
          <xCoord>324</xCoord>
          <yCoord>250</yCoord>
        </edgeMap>
        <edgeMap>
          <xCoord>325</xCoord>
          <yCoord>251</yCoord>
        </edgeMap>
        <edgeMap>
          <xCoord>326</xCoord>
          <yCoord>251</yCoord>
        </edgeMap>
        <edgeMap>
          <xCoord>327</xCoord>
          <yCoord>251</yCoord>
        </edgeMap>
        <edgeMap>
          <xCoord>328</xCoord>
          <yCoord>251</yCoord>
        </edgeMap>
        <edgeMap>
          <xCoord>329</xCoord>
          <yCoord>250</yCoord>
        </edgeMap>
        <edgeMap>
          <xCoord>329</xCoord>
          <yCoord>249</yCoord>
        </edgeMap>
        <edgeMap>
          <xCoord>329</xCoord>
          <yCoord>248</yCoord>
        </edgeMap>
        <edgeMap>
          <xCoord>329</xCoord>
          <yCoord>247</yCoord>
        </edgeMap>
        <edgeMap>
          <xCoord>329</xCoord>
          <yCoord>246</yCoord>
        </edgeMap>
        <edgeMap>
          <xCoord>329</xCoord>
          <yCoord>245</yCoord>
        </edgeMap>
        <edgeMap>
          <xCoord>329</xCoord>
          <yCoord>244</yCoord>
        </edgeMap>
        <edgeMap>
          <xCoord>330</xCoord>
          <yCoord>243</yCoord>
        </edgeMap>
        <edgeMap>
          <xCoord>331</xCoord>
          <yCoord>243</yCoord>
        </edgeMap>
        <edgeMap>
          <xCoord>332</xCoord>
          <yCoord>242</yCoord>
        </edgeMap>
        <edgeMap>
          <xCoord>333</xCoord>
          <yCoord>241</yCoord>
        </edgeMap>
        <edgeMap>
          <xCoord>333</xCoord>
          <yCoord>240</yCoord>
        </edgeMap>
        <edgeMap>
          <xCoord>332</xCoord>
          <yCoord>239</yCoord>
        </edgeMap>
        <edgeMap>
          <xCoord>332</xCoord>
          <yCoord>238</yCoord>
        </edgeMap>
        <edgeMap>
          <xCoord>331</xCoord>
          <yCoord>237</yCoord>
        </edgeMap>
        <edgeMap>
          <xCoord>330</xCoord>
          <yCoord>236</yCoord>
        </edgeMap>
        <edgeMap>
          <xCoord>329</xCoord>
          <yCoord>235</yCoord>
        </edgeMap>
        <edgeMap>
          <xCoord>328</xCoord>
          <yCoord>235</yCoord>
        </edgeMap>
        <edgeMap>
          <xCoord>327</xCoord>
          <yCoord>235</yCoord>
        </edgeMap>
        <edgeMap>
          <xCoord>326</xCoord>
          <yCoord>234</yCoord>
        </edgeMap>
        <edgeMap>
          <xCoord>326</xCoord>
          <yCoord>233</yCoord>
        </edgeMap>
        <edgeMap>
          <xCoord>325</xCoord>
          <yCoord>232</yCoord>
        </edgeMap>
        <edgeMap>
          <xCoord>324</xCoord>
          <yCoord>232</yCoord>
        </edgeMap>
        <edgeMap>
          <xCoord>323</xCoord>
          <yCoord>232</yCoord>
        </edgeMap>
        <edgeMap>
          <xCoord>322</xCoord>
          <yCoord>232</yCoord>
        </edgeMap>
        <edgeMap>
          <xCoord>321</xCoord>
          <yCoord>232</yCoord>
        </edgeMap>
        <edgeMap>
          <xCoord>321</xCoord>
          <yCoord>231</yCoord>
        </edgeMap>
        <edgeMap>
          <xCoord>321</xCoord>
          <yCoord>230</yCoord>
        </edgeMap>
        <edgeMap>
          <xCoord>321</xCoord>
          <yCoord>229</yCoord>
        </edgeMap>
        <edgeMap>
          <xCoord>321</xCoord>
          <yCoord>228</yCoord>
        </edgeMap>
        <edgeMap>
          <xCoord>321</xCoord>
          <yCoord>227</yCoord>
        </edgeMap>
        <edgeMap>
          <xCoord>321</xCoord>
          <yCoord>226</yCoord>
        </edgeMap>
      </roi>
    </unblindedReadNodule>
    <unblindedReadNodule>
      <noduleID>Nodule 002</noduleID>
      <roi>
        <imageZposition>-95.750000</imageZposition>
        <imageSOP_UID>1.3.6.1.4.1.14519.5.2.1.6279.6001.233694065419139908378202936510</imageSOP_UID>
        <inclusion>TRUE</inclusion>
        <edgeMap>
          <xCoord>312</xCoord>
          <yCoord>298</yCoord>
        </edgeMap>
      </roi>
    </unblindedReadNodule>
  </readingSession>
<readingSession>
    <annotationVersion>3.12</annotationVersion>
    <servicingRadiologistID>2036984876</servicingRadiologistID>
    <unblindedReadNodule>
      <noduleID>IL057_159699</noduleID>
      <characteristics>
        <subtlety>5</subtlety>
        <internalStructure>1</internalStructure>
        <calcification>6</calcification>
        <sphericity>3</sphericity>
        <margin>4</margin>
        <lobulation>4</lobulation>
        <spiculation>5</spiculation>
        <texture>5</texture>
        <malignancy>5</malignancy>
      </characteristics>
      <roi>
        <imageZposition>-70.75</imageZposition>
        <imageSOP_UID>1.3.6.1.4.1.14519.5.2.1.6279.6001.277570451164421762711926230444</imageSOP_UID>
        <inclusion>TRUE</inclusion>
        <edgeMap>
          <xCoord>322</xCoord>
          <yCoord>248</yCoord>
        </edgeMap>
        <edgeMap>
          <xCoord>323</xCoord>
          <yCoord>247</yCoord>
        </edgeMap>
        <edgeMap>
          <xCoord>324</xCoord>
          <yCoord>247</yCoord>
        </edgeMap>
        <edgeMap>
          <xCoord>325</xCoord>
          <yCoord>247</yCoord>
        </edgeMap>
        <edgeMap>
          <xCoord>326</xCoord>
          <yCoord>246</yCoord>
        </edgeMap>
        <edgeMap>
          <xCoord>327</xCoord>
          <yCoord>245</yCoord>
        </edgeMap>
        <edgeMap>
          <xCoord>328</xCoord>
          <yCoord>244</yCoord>
        </edgeMap>
        <edgeMap>
          <xCoord>329</xCoord>
          <yCoord>243</yCoord>
        </edgeMap>
        <edgeMap>
          <xCoord>329</xCoord>
          <yCoord>242</yCoord>
        </edgeMap>
        <edgeMap>
          <xCoord>329</xCoord>
          <yCoord>241</yCoord>
        </edgeMap>
        <edgeMap>
          <xCoord>330</xCoord>
          <yCoord>240</yCoord>
        </edgeMap>
        <edgeMap>
          <xCoord>329</xCoord>
          <yCoord>239</yCoord>
        </edgeMap>
        <edgeMap>
          <xCoord>329</xCoord>
          <yCoord>238</yCoord>
        </edgeMap>
        <edgeMap>
          <xCoord>329</xCoord>
          <yCoord>237</yCoord>
        </edgeMap>
        <edgeMap>
          <xCoord>328</xCoord>
          <yCoord>236</yCoord>
        </edgeMap>
        <edgeMap>
          <xCoord>327</xCoord>
          <yCoord>235</yCoord>
        </edgeMap>
        <edgeMap>
          <xCoord>326</xCoord>
          <yCoord>234</yCoord>
        </edgeMap>
        <edgeMap>
          <xCoord>325</xCoord>
          <yCoord>233</yCoord>
        </edgeMap>
        <edgeMap>
          <xCoord>324</xCoord>
          <yCoord>232</yCoord>
        </edgeMap>
        <edgeMap>
          <xCoord>323</xCoord>
          <yCoord>231</yCoord>
        </edgeMap>
        <edgeMap>
          <xCoord>323</xCoord>
          <yCoord>230</yCoord>
        </edgeMap>
        <edgeMap>
          <xCoord>323</xCoord>
          <yCoord>229</yCoord>
        </edgeMap>
        <edgeMap>
          <xCoord>322</xCoord>
          <yCoord>228</yCoord>
        </edgeMap>
        <edgeMap>
          <xCoord>321</xCoord>
          <yCoord>228</yCoord>
        </edgeMap>
        <edgeMap>
          <xCoord>320</xCoord>
          <yCoord>228</yCoord>
        </edgeMap>
        <edgeMap>
          <xCoord>319</xCoord>
          <yCoord>229</yCoord>
        </edgeMap>
        <edgeMap>
          <xCoord>318</xCoord>
          <yCoord>230</yCoord>
        </edgeMap>
        <edgeMap>
          <xCoord>317</xCoord>
          <yCoord>231</yCoord>
        </edgeMap>
        <edgeMap>
          <xCoord>316</xCoord>
          <yCoord>231</yCoord>
        </edgeMap>
        <edgeMap>
          <xCoord>315</xCoord>
          <yCoord>232</yCoord>
        </edgeMap>
        <edgeMap>
          <xCoord>314</xCoord>
          <yCoord>233</yCoord>
        </edgeMap>
        <edgeMap>
          <xCoord>313</xCoord>
          <yCoord>234</yCoord>
        </edgeMap>
        <edgeMap>
          <xCoord>312</xCoord>
          <yCoord>235</yCoord>
        </edgeMap>
        <edgeMap>
          <xCoord>311</xCoord>
          <yCoord>235</yCoord>
        </edgeMap>
        <edgeMap>
          <xCoord>310</xCoord>
          <yCoord>236</yCoord>
        </edgeMap>
        <edgeMap>
          <xCoord>309</xCoord>
          <yCoord>237</yCoord>
        </edgeMap>
        <edgeMap>
          <xCoord>308</xCoord>
          <yCoord>238</yCoord>
        </edgeMap>
        <edgeMap>
          <xCoord>307</xCoord>
          <yCoord>239</yCoord>
        </edgeMap>
        <edgeMap>
          <xCoord>306</xCoord>
          <yCoord>240</yCoord>
        </edgeMap>
        <edgeMap>
          <xCoord>305</xCoord>
          <yCoord>241</yCoord>
        </edgeMap>
        <edgeMap>
          <xCoord>306</xCoord>
          <yCoord>242</yCoord>
        </edgeMap>
        <edgeMap>
          <xCoord>307</xCoord>
          <yCoord>243</yCoord>
        </edgeMap>
        <edgeMap>
          <xCoord>308</xCoord>
          <yCoord>244</yCoord>
        </edgeMap>
        <edgeMap>
          <xCoord>309</xCoord>
          <yCoord>245</yCoord>
        </edgeMap>
        <edgeMap>
          <xCoord>310</xCoord>
          <yCoord>245</yCoord>
        </edgeMap>
        <edgeMap>
          <xCoord>311</xCoord>
          <yCoord>245</yCoord>
        </edgeMap>
        <edgeMap>
          <xCoord>312</xCoord>
          <yCoord>246</yCoord>
        </edgeMap>
        <edgeMap>
          <xCoord>313</xCoord>
          <yCoord>246</yCoord>
        </edgeMap>
        <edgeMap>
          <xCoord>314</xCoord>
          <yCoord>246</yCoord>
        </edgeMap>
        <edgeMap>
          <xCoord>315</xCoord>
          <yCoord>246</yCoord>
        </edgeMap>
        <edgeMap>
          <xCoord>316</xCoord>
          <yCoord>246</yCoord>
        </edgeMap>
        <edgeMap>
          <xCoord>317</xCoord>
          <yCoord>247</yCoord>
        </edgeMap>
        <edgeMap>
          <xCoord>318</xCoord>
          <yCoord>247</yCoord>
        </edgeMap>
        <edgeMap>
          <xCoord>319</xCoord>
          <yCoord>247</yCoord>
        </edgeMap>
        <edgeMap>
          <xCoord>320</xCoord>
          <yCoord>248</yCoord>
        </edgeMap>
        <edgeMap>
          <xCoord>321</xCoord>
          <yCoord>248</yCoord>
        </edgeMap>
        <edgeMap>
          <xCoord>322</xCoord>
          <yCoord>248</yCoord>
        </edgeMap>
      </roi>
      <roi>
        <imageZposition>-73.25</imageZposition>
        <imageSOP_UID>1.3.6.1.4.1.14519.5.2.1.6279.6001.134159877881053313862455189925</imageSOP_UID>
        <inclusion>TRUE</inclusion>
        <edgeMap>
          <xCoord>326</xCoord>
          <yCoord>249</yCoord>
        </edgeMap>
        <edgeMap>
          <xCoord>327</xCoord>
          <yCoord>248</yCoord>
        </edgeMap>
        <edgeMap>
          <xCoord>328</xCoord>
          <yCoord>248</yCoord>
        </edgeMap>
        <edgeMap>
          <xCoord>329</xCoord>
          <yCoord>248</yCoord>
        </edgeMap>
        <edgeMap>
          <xCoord>330</xCoord>
          <yCoord>247</yCoord>
        </edgeMap>
        <edgeMap>
          <xCoord>331</xCoord>
          <yCoord>246</yCoord>
        </edgeMap>
        <edgeMap>
          <xCoord>332</xCoord>
          <yCoord>245</yCoord>
        </edgeMap>
        <edgeMap>
          <xCoord>332</xCoord>
          <yCoord>244</yCoord>
        </edgeMap>
        <edgeMap>
          <xCoord>333</xCoord>
          <yCoord>243</yCoord>
        </edgeMap>
        <edgeMap>
          <xCoord>333</xCoord>
          <yCoord>242</yCoord>
        </edgeMap>
        <edgeMap>
          <xCoord>333</xCoord>
          <yCoord>241</yCoord>
        </edgeMap>
        <edgeMap>
          <xCoord>334</xCoord>
          <yCoord>240</yCoord>
        </edgeMap>
        <edgeMap>
          <xCoord>333</xCoord>
          <yCoord>239</yCoord>
        </edgeMap>
        <edgeMap>
          <xCoord>334</xCoord>
          <yCoord>238</yCoord>
        </edgeMap>
        <edgeMap>
          <xCoord>334</xCoord>
          <yCoord>237</yCoord>
        </edgeMap>
        <edgeMap>
          <xCoord>334</xCoord>
          <yCoord>236</yCoord>
        </edgeMap>
        <edgeMap>
          <xCoord>333</xCoord>
          <yCoord>235</yCoord>
        </edgeMap>
        <edgeMap>
          <xCoord>333</xCoord>
          <yCoord>234</yCoord>
        </edgeMap>
        <edgeMap>
          <xCoord>333</xCoord>
          <yCoord>233</yCoord>
        </edgeMap>
        <edgeMap>
          <xCoord>332</xCoord>
          <yCoord>232</yCoord>
        </edgeMap>
        <edgeMap>
          <xCoord>331</xCoord>
          <yCoord>231</yCoord>
        </edgeMap>
        <edgeMap>
          <xCoord>330</xCoord>
          <yCoord>230</yCoord>
        </edgeMap>
        <edgeMap>
          <xCoord>329</xCoord>
          <yCoord>229</yCoord>
        </edgeMap>
        <edgeMap>
          <xCoord>328</xCoord>
          <yCoord>229</yCoord>
        </edgeMap>
        <edgeMap>
          <xCoord>327</xCoord>
          <yCoord>229</yCoord>
        </edgeMap>
        <edgeMap>
          <xCoord>326</xCoord>
          <yCoord>228</yCoord>
        </edgeMap>
        <edgeMap>
          <xCoord>325</xCoord>
          <yCoord>229</yCoord>
        </edgeMap>
        <edgeMap>
          <xCoord>324</xCoord>
          <yCoord>229</yCoord>
        </edgeMap>
        <edgeMap>
          <xCoord>323</xCoord>
          <yCoord>229</yCoord>
        </edgeMap>
        <edgeMap>
          <xCoord>322</xCoord>
          <yCoord>229</yCoord>
        </edgeMap>
        <edgeMap>
          <xCoord>321</xCoord>
          <yCoord>228</yCoord>
        </edgeMap>
        <edgeMap>
          <xCoord>320</xCoord>
          <yCoord>228</yCoord>
        </edgeMap>
        <edgeMap>
          <xCoord>319</xCoord>
          <yCoord>228</yCoord>
        </edgeMap>
        <edgeMap>
          <xCoord>318</xCoord>
          <yCoord>227</yCoord>
        </edgeMap>
        <edgeMap>
          <xCoord>317</xCoord>
          <yCoord>227</yCoord>
        </edgeMap>
        <edgeMap>
          <xCoord>316</xCoord>
          <yCoord>227</yCoord>
        </edgeMap>
        <edgeMap>
          <xCoord>315</xCoord>
          <yCoord>227</yCoord>
        </edgeMap>
        <edgeMap>
          <xCoord>314</xCoord>
          <yCoord>227</yCoord>
        </edgeMap>
        <edgeMap>
          <xCoord>313</xCoord>
          <yCoord>228</yCoord>
        </edgeMap>
        <edgeMap>
          <xCoord>312</xCoord>
          <yCoord>229</yCoord>
        </edgeMap>
        <edgeMap>
          <xCoord>311</xCoord>
          <yCoord>230</yCoord>
        </edgeMap>
        <edgeMap>
          <xCoord>310</xCoord>
          <yCoord>231</yCoord>
        </edgeMap>
        <edgeMap>
          <xCoord>309</xCoord>
          <yCoord>232</yCoord>
        </edgeMap>
        <edgeMap>
          <xCoord>308</xCoord>
          <yCoord>233</yCoord>
        </edgeMap>
        <edgeMap>
          <xCoord>307</xCoord>
          <yCoord>234</yCoord>
        </edgeMap>
        <edgeMap>
          <xCoord>307</xCoord>
          <yCoord>235</yCoord>
        </edgeMap>
        <edgeMap>
          <xCoord>306</xCoord>
          <yCoord>236</yCoord>
        </edgeMap>
        <edgeMap>
          <xCoord>305</xCoord>
          <yCoord>237</yCoord>
        </edgeMap>
        <edgeMap>
          <xCoord>304</xCoord>
          <yCoord>238</yCoord>
        </edgeMap>
        <edgeMap>
          <xCoord>303</xCoord>
          <yCoord>239</yCoord>
        </edgeMap>
        <edgeMap>
          <xCoord>303</xCoord>
          <yCoord>240</yCoord>
        </edgeMap>
        <edgeMap>
          <xCoord>304</xCoord>
          <yCoord>241</yCoord>
        </edgeMap>
        <edgeMap>
          <xCoord>305</xCoord>
          <yCoord>241</yCoord>
        </edgeMap>
        <edgeMap>
          <xCoord>306</xCoord>
          <yCoord>242</yCoord>
        </edgeMap>
        <edgeMap>
          <xCoord>307</xCoord>
          <yCoord>243</yCoord>
        </edgeMap>
        <edgeMap>
          <xCoord>308</xCoord>
          <yCoord>244</yCoord>
        </edgeMap>
        <edgeMap>
          <xCoord>309</xCoord>
          <yCoord>244</yCoord>
        </edgeMap>
        <edgeMap>
          <xCoord>310</xCoord>
          <yCoord>244</yCoord>
        </edgeMap>
        <edgeMap>
          <xCoord>311</xCoord>
          <yCoord>245</yCoord>
        </edgeMap>
        <edgeMap>
          <xCoord>312</xCoord>
          <yCoord>245</yCoord>
        </edgeMap>
        <edgeMap>
          <xCoord>313</xCoord>
          <yCoord>245</yCoord>
        </edgeMap>
        <edgeMap>
          <xCoord>314</xCoord>
          <yCoord>245</yCoord>
        </edgeMap>
        <edgeMap>
          <xCoord>315</xCoord>
          <yCoord>246</yCoord>
        </edgeMap>
        <edgeMap>
          <xCoord>316</xCoord>
          <yCoord>246</yCoord>
        </edgeMap>
        <edgeMap>
          <xCoord>317</xCoord>
          <yCoord>246</yCoord>
        </edgeMap>
        <edgeMap>
          <xCoord>318</xCoord>
          <yCoord>246</yCoord>
        </edgeMap>
        <edgeMap>
          <xCoord>319</xCoord>
          <yCoord>247</yCoord>
        </edgeMap>
        <edgeMap>
          <xCoord>320</xCoord>
          <yCoord>247</yCoord>
        </edgeMap>
        <edgeMap>
          <xCoord>321</xCoord>
          <yCoord>247</yCoord>
        </edgeMap>
        <edgeMap>
          <xCoord>322</xCoord>
          <yCoord>247</yCoord>
        </edgeMap>
        <edgeMap>
          <xCoord>323</xCoord>
          <yCoord>248</yCoord>
        </edgeMap>
        <edgeMap>
          <xCoord>324</xCoord>
          <yCoord>248</yCoord>
        </edgeMap>
        <edgeMap>
          <xCoord>325</xCoord>
          <yCoord>248</yCoord>
        </edgeMap>
        <edgeMap>
          <xCoord>326</xCoord>
          <yCoord>249</yCoord>
        </edgeMap>
      </roi>
      <roi>
        <imageZposition>-75.75</imageZposition>
        <imageSOP_UID>1.3.6.1.4.1.14519.5.2.1.6279.6001.264946228834617391221804952962</imageSOP_UID>
        <inclusion>TRUE</inclusion>
        <edgeMap>
          <xCoord>322</xCoord>
          <yCoord>247</yCoord>
        </edgeMap>
        <edgeMap>
          <xCoord>323</xCoord>
          <yCoord>246</yCoord>
        </edgeMap>
        <edgeMap>
          <xCoord>324</xCoord>
          <yCoord>246</yCoord>
        </edgeMap>
        <edgeMap>
          <xCoord>325</xCoord>
          <yCoord>246</yCoord>
        </edgeMap>
        <edgeMap>
          <xCoord>326</xCoord>
          <yCoord>245</yCoord>
        </edgeMap>
        <edgeMap>
          <xCoord>327</xCoord>
          <yCoord>244</yCoord>
        </edgeMap>
        <edgeMap>
          <xCoord>328</xCoord>
          <yCoord>243</yCoord>
        </edgeMap>
        <edgeMap>
          <xCoord>329</xCoord>
          <yCoord>243</yCoord>
        </edgeMap>
        <edgeMap>
          <xCoord>330</xCoord>
          <yCoord>242</yCoord>
        </edgeMap>
        <edgeMap>
          <xCoord>331</xCoord>
          <yCoord>242</yCoord>
        </edgeMap>
        <edgeMap>
          <xCoord>332</xCoord>
          <yCoord>241</yCoord>
        </edgeMap>
        <edgeMap>
          <xCoord>333</xCoord>
          <yCoord>240</yCoord>
        </edgeMap>
        <edgeMap>
          <xCoord>333</xCoord>
          <yCoord>239</yCoord>
        </edgeMap>
        <edgeMap>
          <xCoord>333</xCoord>
          <yCoord>238</yCoord>
        </edgeMap>
        <edgeMap>
          <xCoord>334</xCoord>
          <yCoord>237</yCoord>
        </edgeMap>
        <edgeMap>
          <xCoord>334</xCoord>
          <yCoord>236</yCoord>
        </edgeMap>
        <edgeMap>
          <xCoord>333</xCoord>
          <yCoord>235</yCoord>
        </edgeMap>
        <edgeMap>
          <xCoord>333</xCoord>
          <yCoord>234</yCoord>
        </edgeMap>
        <edgeMap>
          <xCoord>333</xCoord>
          <yCoord>233</yCoord>
        </edgeMap>
        <edgeMap>
          <xCoord>332</xCoord>
          <yCoord>232</yCoord>
        </edgeMap>
        <edgeMap>
          <xCoord>331</xCoord>
          <yCoord>231</yCoord>
        </edgeMap>
        <edgeMap>
          <xCoord>330</xCoord>
          <yCoord>230</yCoord>
        </edgeMap>
        <edgeMap>
          <xCoord>329</xCoord>
          <yCoord>229</yCoord>
        </edgeMap>
        <edgeMap>
          <xCoord>328</xCoord>
          <yCoord>228</yCoord>
        </edgeMap>
        <edgeMap>
          <xCoord>327</xCoord>
          <yCoord>227</yCoord>
        </edgeMap>
        <edgeMap>
          <xCoord>326</xCoord>
          <yCoord>227</yCoord>
        </edgeMap>
        <edgeMap>
          <xCoord>325</xCoord>
          <yCoord>226</yCoord>
        </edgeMap>
        <edgeMap>
          <xCoord>324</xCoord>
          <yCoord>226</yCoord>
        </edgeMap>
        <edgeMap>
          <xCoord>323</xCoord>
          <yCoord>226</yCoord>
        </edgeMap>
        <edgeMap>
          <xCoord>322</xCoord>
          <yCoord>225</yCoord>
        </edgeMap>
        <edgeMap>
          <xCoord>321</xCoord>
          <yCoord>226</yCoord>
        </edgeMap>
        <edgeMap>
          <xCoord>320</xCoord>
          <yCoord>226</yCoord>
        </edgeMap>
        <edgeMap>
          <xCoord>319</xCoord>
          <yCoord>226</yCoord>
        </edgeMap>
        <edgeMap>
          <xCoord>318</xCoord>
          <yCoord>227</yCoord>
        </edgeMap>
        <edgeMap>
          <xCoord>317</xCoord>
          <yCoord>227</yCoord>
        </edgeMap>
        <edgeMap>
          <xCoord>316</xCoord>
          <yCoord>227</yCoord>
        </edgeMap>
        <edgeMap>
          <xCoord>315</xCoord>
          <yCoord>228</yCoord>
        </edgeMap>
        <edgeMap>
          <xCoord>314</xCoord>
          <yCoord>228</yCoord>
        </edgeMap>
        <edgeMap>
          <xCoord>313</xCoord>
          <yCoord>229</yCoord>
        </edgeMap>
        <edgeMap>
          <xCoord>312</xCoord>
          <yCoord>229</yCoord>
        </edgeMap>
        <edgeMap>
          <xCoord>311</xCoord>
          <yCoord>228</yCoord>
        </edgeMap>
        <edgeMap>
          <xCoord>310</xCoord>
          <yCoord>227</yCoord>
        </edgeMap>
        <edgeMap>
          <xCoord>309</xCoord>
          <yCoord>228</yCoord>
        </edgeMap>
        <edgeMap>
          <xCoord>308</xCoord>
          <yCoord>229</yCoord>
        </edgeMap>
        <edgeMap>
          <xCoord>307</xCoord>
          <yCoord>230</yCoord>
        </edgeMap>
        <edgeMap>
          <xCoord>306</xCoord>
          <yCoord>231</yCoord>
        </edgeMap>
        <edgeMap>
          <xCoord>306</xCoord>
          <yCoord>232</yCoord>
        </edgeMap>
        <edgeMap>
          <xCoord>305</xCoord>
          <yCoord>233</yCoord>
        </edgeMap>
        <edgeMap>
          <xCoord>304</xCoord>
          <yCoord>234</yCoord>
        </edgeMap>
        <edgeMap>
          <xCoord>304</xCoord>
          <yCoord>235</yCoord>
        </edgeMap>
        <edgeMap>
          <xCoord>305</xCoord>
          <yCoord>236</yCoord>
        </edgeMap>
        <edgeMap>
          <xCoord>305</xCoord>
          <yCoord>237</yCoord>
        </edgeMap>
        <edgeMap>
          <xCoord>304</xCoord>
          <yCoord>238</yCoord>
        </edgeMap>
        <edgeMap>
          <xCoord>304</xCoord>
          <yCoord>239</yCoord>
        </edgeMap>
        <edgeMap>
          <xCoord>304</xCoord>
          <yCoord>240</yCoord>
        </edgeMap>
        <edgeMap>
          <xCoord>303</xCoord>
          <yCoord>241</yCoord>
        </edgeMap>
        <edgeMap>
          <xCoord>304</xCoord>
          <yCoord>242</yCoord>
        </edgeMap>
        <edgeMap>
          <xCoord>304</xCoord>
          <yCoord>243</yCoord>
        </edgeMap>
        <edgeMap>
          <xCoord>304</xCoord>
          <yCoord>244</yCoord>
        </edgeMap>
        <edgeMap>
          <xCoord>305</xCoord>
          <yCoord>245</yCoord>
        </edgeMap>
        <edgeMap>
          <xCoord>306</xCoord>
          <yCoord>246</yCoord>
        </edgeMap>
        <edgeMap>
          <xCoord>307</xCoord>
          <yCoord>246</yCoord>
        </edgeMap>
        <edgeMap>
          <xCoord>308</xCoord>
          <yCoord>246</yCoord>
        </edgeMap>
        <edgeMap>
          <xCoord>309</xCoord>
          <yCoord>247</yCoord>
        </edgeMap>
        <edgeMap>
          <xCoord>310</xCoord>
          <yCoord>247</yCoord>
        </edgeMap>
        <edgeMap>
          <xCoord>311</xCoord>
          <yCoord>246</yCoord>
        </edgeMap>
        <edgeMap>
          <xCoord>312</xCoord>
          <yCoord>246</yCoord>
        </edgeMap>
        <edgeMap>
          <xCoord>313</xCoord>
          <yCoord>246</yCoord>
        </edgeMap>
        <edgeMap>
          <xCoord>314</xCoord>
          <yCoord>246</yCoord>
        </edgeMap>
        <edgeMap>
          <xCoord>315</xCoord>
          <yCoord>246</yCoord>
        </edgeMap>
        <edgeMap>
          <xCoord>316</xCoord>
          <yCoord>246</yCoord>
        </edgeMap>
        <edgeMap>
          <xCoord>317</xCoord>
          <yCoord>246</yCoord>
        </edgeMap>
        <edgeMap>
          <xCoord>318</xCoord>
          <yCoord>246</yCoord>
        </edgeMap>
        <edgeMap>
          <xCoord>319</xCoord>
          <yCoord>246</yCoord>
        </edgeMap>
        <edgeMap>
          <xCoord>320</xCoord>
          <yCoord>246</yCoord>
        </edgeMap>
        <edgeMap>
          <xCoord>321</xCoord>
          <yCoord>246</yCoord>
        </edgeMap>
        <edgeMap>
          <xCoord>322</xCoord>
          <yCoord>247</yCoord>
        </edgeMap>
      </roi>
      <roi>
        <imageZposition>-78.25</imageZposition>
        <imageSOP_UID>1.3.6.1.4.1.14519.5.2.1.6279.6001.210261661987033527714983590948</imageSOP_UID>
        <inclusion>TRUE</inclusion>
        <edgeMap>
          <xCoord>327</xCoord>
          <yCoord>255</yCoord>
        </edgeMap>
        <edgeMap>
          <xCoord>327</xCoord>
          <yCoord>254</yCoord>
        </edgeMap>
        <edgeMap>
          <xCoord>328</xCoord>
          <yCoord>253</yCoord>
        </edgeMap>
        <edgeMap>
          <xCoord>329</xCoord>
          <yCoord>253</yCoord>
        </edgeMap>
        <edgeMap>
          <xCoord>329</xCoord>
          <yCoord>252</yCoord>
        </edgeMap>
        <edgeMap>
          <xCoord>330</xCoord>
          <yCoord>251</yCoord>
        </edgeMap>
        <edgeMap>
          <xCoord>331</xCoord>
          <yCoord>250</yCoord>
        </edgeMap>
        <edgeMap>
          <xCoord>332</xCoord>
          <yCoord>249</yCoord>
        </edgeMap>
        <edgeMap>
          <xCoord>333</xCoord>
          <yCoord>249</yCoord>
        </edgeMap>
        <edgeMap>
          <xCoord>334</xCoord>
          <yCoord>249</yCoord>
        </edgeMap>
        <edgeMap>
          <xCoord>335</xCoord>
          <yCoord>249</yCoord>
        </edgeMap>
        <edgeMap>
          <xCoord>335</xCoord>
          <yCoord>248</yCoord>
        </edgeMap>
        <edgeMap>
          <xCoord>335</xCoord>
          <yCoord>247</yCoord>
        </edgeMap>
        <edgeMap>
          <xCoord>335</xCoord>
          <yCoord>246</yCoord>
        </edgeMap>
        <edgeMap>
          <xCoord>335</xCoord>
          <yCoord>245</yCoord>
        </edgeMap>
        <edgeMap>
          <xCoord>335</xCoord>
          <yCoord>244</yCoord>
        </edgeMap>
        <edgeMap>
          <xCoord>334</xCoord>
          <yCoord>243</yCoord>
        </edgeMap>
        <edgeMap>
          <xCoord>334</xCoord>
          <yCoord>242</yCoord>
        </edgeMap>
        <edgeMap>
          <xCoord>334</xCoord>
          <yCoord>241</yCoord>
        </edgeMap>
        <edgeMap>
          <xCoord>334</xCoord>
          <yCoord>240</yCoord>
        </edgeMap>
        <edgeMap>
          <xCoord>334</xCoord>
          <yCoord>239</yCoord>
        </edgeMap>
        <edgeMap>
          <xCoord>334</xCoord>
          <yCoord>238</yCoord>
        </edgeMap>
        <edgeMap>
          <xCoord>334</xCoord>
          <yCoord>237</yCoord>
        </edgeMap>
        <edgeMap>
          <xCoord>333</xCoord>
          <yCoord>236</yCoord>
        </edgeMap>
        <edgeMap>
          <xCoord>333</xCoord>
          <yCoord>235</yCoord>
        </edgeMap>
        <edgeMap>
          <xCoord>332</xCoord>
          <yCoord>234</yCoord>
        </edgeMap>
        <edgeMap>
          <xCoord>332</xCoord>
          <yCoord>233</yCoord>
        </edgeMap>
        <edgeMap>
          <xCoord>331</xCoord>
          <yCoord>232</yCoord>
        </edgeMap>
        <edgeMap>
          <xCoord>330</xCoord>
          <yCoord>231</yCoord>
        </edgeMap>
        <edgeMap>
          <xCoord>330</xCoord>
          <yCoord>230</yCoord>
        </edgeMap>
        <edgeMap>
          <xCoord>329</xCoord>
          <yCoord>229</yCoord>
        </edgeMap>
        <edgeMap>
          <xCoord>329</xCoord>
          <yCoord>228</yCoord>
        </edgeMap>
        <edgeMap>
          <xCoord>328</xCoord>
          <yCoord>227</yCoord>
        </edgeMap>
        <edgeMap>
          <xCoord>327</xCoord>
          <yCoord>226</yCoord>
        </edgeMap>
        <edgeMap>
          <xCoord>326</xCoord>
          <yCoord>225</yCoord>
        </edgeMap>
        <edgeMap>
          <xCoord>325</xCoord>
          <yCoord>225</yCoord>
        </edgeMap>
        <edgeMap>
          <xCoord>324</xCoord>
          <yCoord>224</yCoord>
        </edgeMap>
        <edgeMap>
          <xCoord>324</xCoord>
          <yCoord>223</yCoord>
        </edgeMap>
        <edgeMap>
          <xCoord>324</xCoord>
          <yCoord>222</yCoord>
        </edgeMap>
        <edgeMap>
          <xCoord>324</xCoord>
          <yCoord>221</yCoord>
        </edgeMap>
        <edgeMap>
          <xCoord>324</xCoord>
          <yCoord>220</yCoord>
        </edgeMap>
        <edgeMap>
          <xCoord>324</xCoord>
          <yCoord>219</yCoord>
        </edgeMap>
        <edgeMap>
          <xCoord>324</xCoord>
          <yCoord>218</yCoord>
        </edgeMap>
        <edgeMap>
          <xCoord>325</xCoord>
          <yCoord>217</yCoord>
        </edgeMap>
        <edgeMap>
          <xCoord>324</xCoord>
          <yCoord>217</yCoord>
        </edgeMap>
        <edgeMap>
          <xCoord>323</xCoord>
          <yCoord>218</yCoord>
        </edgeMap>
        <edgeMap>
          <xCoord>322</xCoord>
          <yCoord>218</yCoord>
        </edgeMap>
        <edgeMap>
          <xCoord>322</xCoord>
          <yCoord>219</yCoord>
        </edgeMap>
        <edgeMap>
          <xCoord>321</xCoord>
          <yCoord>220</yCoord>
        </edgeMap>
        <edgeMap>
          <xCoord>321</xCoord>
          <yCoord>221</yCoord>
        </edgeMap>
        <edgeMap>
          <xCoord>321</xCoord>
          <yCoord>222</yCoord>
        </edgeMap>
        <edgeMap>
          <xCoord>321</xCoord>
          <yCoord>223</yCoord>
        </edgeMap>
        <edgeMap>
          <xCoord>321</xCoord>
          <yCoord>224</yCoord>
        </edgeMap>
        <edgeMap>
          <xCoord>321</xCoord>
          <yCoord>225</yCoord>
        </edgeMap>
        <edgeMap>
          <xCoord>320</xCoord>
          <yCoord>226</yCoord>
        </edgeMap>
        <edgeMap>
          <xCoord>319</xCoord>
          <yCoord>226</yCoord>
        </edgeMap>
        <edgeMap>
          <xCoord>318</xCoord>
          <yCoord>226</yCoord>
        </edgeMap>
        <edgeMap>
          <xCoord>317</xCoord>
          <yCoord>225</yCoord>
        </edgeMap>
        <edgeMap>
          <xCoord>316</xCoord>
          <yCoord>225</yCoord>
        </edgeMap>
        <edgeMap>
          <xCoord>315</xCoord>
          <yCoord>225</yCoord>
        </edgeMap>
        <edgeMap>
          <xCoord>314</xCoord>
          <yCoord>224</yCoord>
        </edgeMap>
        <edgeMap>
          <xCoord>313</xCoord>
          <yCoord>225</yCoord>
        </edgeMap>
        <edgeMap>
          <xCoord>312</xCoord>
          <yCoord>225</yCoord>
        </edgeMap>
        <edgeMap>
          <xCoord>311</xCoord>
          <yCoord>225</yCoord>
        </edgeMap>
        <edgeMap>
          <xCoord>310</xCoord>
          <yCoord>226</yCoord>
        </edgeMap>
        <edgeMap>
          <xCoord>309</xCoord>
          <yCoord>227</yCoord>
        </edgeMap>
        <edgeMap>
          <xCoord>308</xCoord>
          <yCoord>228</yCoord>
        </edgeMap>
        <edgeMap>
          <xCoord>307</xCoord>
          <yCoord>229</yCoord>
        </edgeMap>
        <edgeMap>
          <xCoord>306</xCoord>
          <yCoord>230</yCoord>
        </edgeMap>
        <edgeMap>
          <xCoord>305</xCoord>
          <yCoord>231</yCoord>
        </edgeMap>
        <edgeMap>
          <xCoord>304</xCoord>
          <yCoord>232</yCoord>
        </edgeMap>
        <edgeMap>
          <xCoord>304</xCoord>
          <yCoord>233</yCoord>
        </edgeMap>
        <edgeMap>
          <xCoord>305</xCoord>
          <yCoord>234</yCoord>
        </edgeMap>
        <edgeMap>
          <xCoord>306</xCoord>
          <yCoord>235</yCoord>
        </edgeMap>
        <edgeMap>
          <xCoord>306</xCoord>
          <yCoord>236</yCoord>
        </edgeMap>
        <edgeMap>
          <xCoord>306</xCoord>
          <yCoord>237</yCoord>
        </edgeMap>
        <edgeMap>
          <xCoord>305</xCoord>
          <yCoord>238</yCoord>
        </edgeMap>
        <edgeMap>
          <xCoord>306</xCoord>
          <yCoord>239</yCoord>
        </edgeMap>
        <edgeMap>
          <xCoord>305</xCoord>
          <yCoord>240</yCoord>
        </edgeMap>
        <edgeMap>
          <xCoord>304</xCoord>
          <yCoord>240</yCoord>
        </edgeMap>
        <edgeMap>
          <xCoord>303</xCoord>
          <yCoord>241</yCoord>
        </edgeMap>
        <edgeMap>
          <xCoord>302</xCoord>
          <yCoord>241</yCoord>
        </edgeMap>
        <edgeMap>
          <xCoord>301</xCoord>
          <yCoord>241</yCoord>
        </edgeMap>
        <edgeMap>
          <xCoord>300</xCoord>
          <yCoord>241</yCoord>
        </edgeMap>
        <edgeMap>
          <xCoord>299</xCoord>
          <yCoord>242</yCoord>
        </edgeMap>
        <edgeMap>
          <xCoord>298</xCoord>
          <yCoord>243</yCoord>
        </edgeMap>
        <edgeMap>
          <xCoord>297</xCoord>
          <yCoord>243</yCoord>
        </edgeMap>
        <edgeMap>
          <xCoord>296</xCoord>
          <yCoord>243</yCoord>
        </edgeMap>
        <edgeMap>
          <xCoord>295</xCoord>
          <yCoord>244</yCoord>
        </edgeMap>
        <edgeMap>
          <xCoord>294</xCoord>
          <yCoord>245</yCoord>
        </edgeMap>
        <edgeMap>
          <xCoord>294</xCoord>
          <yCoord>246</yCoord>
        </edgeMap>
        <edgeMap>
          <xCoord>295</xCoord>
          <yCoord>246</yCoord>
        </edgeMap>
        <edgeMap>
          <xCoord>296</xCoord>
          <yCoord>245</yCoord>
        </edgeMap>
        <edgeMap>
          <xCoord>297</xCoord>
          <yCoord>245</yCoord>
        </edgeMap>
        <edgeMap>
          <xCoord>298</xCoord>
          <yCoord>244</yCoord>
        </edgeMap>
        <edgeMap>
          <xCoord>299</xCoord>
          <yCoord>244</yCoord>
        </edgeMap>
        <edgeMap>
          <xCoord>300</xCoord>
          <yCoord>245</yCoord>
        </edgeMap>
        <edgeMap>
          <xCoord>300</xCoord>
          <yCoord>246</yCoord>
        </edgeMap>
        <edgeMap>
          <xCoord>301</xCoord>
          <yCoord>246</yCoord>
        </edgeMap>
        <edgeMap>
          <xCoord>302</xCoord>
          <yCoord>247</yCoord>
        </edgeMap>
        <edgeMap>
          <xCoord>302</xCoord>
          <yCoord>248</yCoord>
        </edgeMap>
        <edgeMap>
          <xCoord>301</xCoord>
          <yCoord>249</yCoord>
        </edgeMap>
        <edgeMap>
          <xCoord>301</xCoord>
          <yCoord>250</yCoord>
        </edgeMap>
        <edgeMap>
          <xCoord>300</xCoord>
          <yCoord>251</yCoord>
        </edgeMap>
        <edgeMap>
          <xCoord>300</xCoord>
          <yCoord>252</yCoord>
        </edgeMap>
        <edgeMap>
          <xCoord>300</xCoord>
          <yCoord>253</yCoord>
        </edgeMap>
        <edgeMap>
          <xCoord>300</xCoord>
          <yCoord>254</yCoord>
        </edgeMap>
        <edgeMap>
          <xCoord>300</xCoord>
          <yCoord>255</yCoord>
        </edgeMap>
        <edgeMap>
          <xCoord>301</xCoord>
          <yCoord>254</yCoord>
        </edgeMap>
        <edgeMap>
          <xCoord>302</xCoord>
          <yCoord>254</yCoord>
        </edgeMap>
        <edgeMap>
          <xCoord>302</xCoord>
          <yCoord>253</yCoord>
        </edgeMap>
        <edgeMap>
          <xCoord>303</xCoord>
          <yCoord>252</yCoord>
        </edgeMap>
        <edgeMap>
          <xCoord>304</xCoord>
          <yCoord>252</yCoord>
        </edgeMap>
        <edgeMap>
          <xCoord>304</xCoord>
          <yCoord>251</yCoord>
        </edgeMap>
        <edgeMap>
          <xCoord>305</xCoord>
          <yCoord>250</yCoord>
        </edgeMap>
        <edgeMap>
          <xCoord>306</xCoord>
          <yCoord>249</yCoord>
        </edgeMap>
        <edgeMap>
          <xCoord>306</xCoord>
          <yCoord>248</yCoord>
        </edgeMap>
        <edgeMap>
          <xCoord>306</xCoord>
          <yCoord>247</yCoord>
        </edgeMap>
        <edgeMap>
          <xCoord>307</xCoord>
          <yCoord>246</yCoord>
        </edgeMap>
        <edgeMap>
          <xCoord>308</xCoord>
          <yCoord>246</yCoord>
        </edgeMap>
        <edgeMap>
          <xCoord>309</xCoord>
          <yCoord>246</yCoord>
        </edgeMap>
        <edgeMap>
          <xCoord>310</xCoord>
          <yCoord>245</yCoord>
        </edgeMap>
        <edgeMap>
          <xCoord>311</xCoord>
          <yCoord>245</yCoord>
        </edgeMap>
        <edgeMap>
          <xCoord>312</xCoord>
          <yCoord>245</yCoord>
        </edgeMap>
        <edgeMap>
          <xCoord>313</xCoord>
          <yCoord>246</yCoord>
        </edgeMap>
        <edgeMap>
          <xCoord>314</xCoord>
          <yCoord>246</yCoord>
        </edgeMap>
        <edgeMap>
          <xCoord>315</xCoord>
          <yCoord>246</yCoord>
        </edgeMap>
        <edgeMap>
          <xCoord>316</xCoord>
          <yCoord>246</yCoord>
        </edgeMap>
        <edgeMap>
          <xCoord>317</xCoord>
          <yCoord>246</yCoord>
        </edgeMap>
        <edgeMap>
          <xCoord>318</xCoord>
          <yCoord>246</yCoord>
        </edgeMap>
        <edgeMap>
          <xCoord>319</xCoord>
          <yCoord>246</yCoord>
        </edgeMap>
        <edgeMap>
          <xCoord>320</xCoord>
          <yCoord>246</yCoord>
        </edgeMap>
        <edgeMap>
          <xCoord>321</xCoord>
          <yCoord>246</yCoord>
        </edgeMap>
        <edgeMap>
          <xCoord>322</xCoord>
          <yCoord>246</yCoord>
        </edgeMap>
        <edgeMap>
          <xCoord>323</xCoord>
          <yCoord>245</yCoord>
        </edgeMap>
        <edgeMap>
          <xCoord>324</xCoord>
          <yCoord>245</yCoord>
        </edgeMap>
        <edgeMap>
          <xCoord>325</xCoord>
          <yCoord>246</yCoord>
        </edgeMap>
        <edgeMap>
          <xCoord>326</xCoord>
          <yCoord>247</yCoord>
        </edgeMap>
        <edgeMap>
          <xCoord>326</xCoord>
          <yCoord>248</yCoord>
        </edgeMap>
        <edgeMap>
          <xCoord>327</xCoord>
          <yCoord>249</yCoord>
        </edgeMap>
        <edgeMap>
          <xCoord>327</xCoord>
          <yCoord>250</yCoord>
        </edgeMap>
        <edgeMap>
          <xCoord>327</xCoord>
          <yCoord>251</yCoord>
        </edgeMap>
        <edgeMap>
          <xCoord>327</xCoord>
          <yCoord>252</yCoord>
        </edgeMap>
        <edgeMap>
          <xCoord>327</xCoord>
          <yCoord>253</yCoord>
        </edgeMap>
        <edgeMap>
          <xCoord>327</xCoord>
          <yCoord>254</yCoord>
        </edgeMap>
        <edgeMap>
          <xCoord>327</xCoord>
          <yCoord>255</yCoord>
        </edgeMap>
      </roi>
      <roi>
        <imageZposition>-80.75</imageZposition>
        <imageSOP_UID>1.3.6.1.4.1.14519.5.2.1.6279.6001.145578558492569102471601258831</imageSOP_UID>
        <inclusion>TRUE</inclusion>
        <edgeMap>
          <xCoord>327</xCoord>
          <yCoord>258</yCoord>
        </edgeMap>
        <edgeMap>
          <xCoord>328</xCoord>
          <yCoord>257</yCoord>
        </edgeMap>
        <edgeMap>
          <xCoord>328</xCoord>
          <yCoord>256</yCoord>
        </edgeMap>
        <edgeMap>
          <xCoord>329</xCoord>
          <yCoord>255</yCoord>
        </edgeMap>
        <edgeMap>
          <xCoord>329</xCoord>
          <yCoord>254</yCoord>
        </edgeMap>
        <edgeMap>
          <xCoord>329</xCoord>
          <yCoord>253</yCoord>
        </edgeMap>
        <edgeMap>
          <xCoord>330</xCoord>
          <yCoord>252</yCoord>
        </edgeMap>
        <edgeMap>
          <xCoord>331</xCoord>
          <yCoord>251</yCoord>
        </edgeMap>
        <edgeMap>
          <xCoord>331</xCoord>
          <yCoord>250</yCoord>
        </edgeMap>
        <edgeMap>
          <xCoord>332</xCoord>
          <yCoord>249</yCoord>
        </edgeMap>
        <edgeMap>
          <xCoord>332</xCoord>
          <yCoord>248</yCoord>
        </edgeMap>
        <edgeMap>
          <xCoord>333</xCoord>
          <yCoord>247</yCoord>
        </edgeMap>
        <edgeMap>
          <xCoord>334</xCoord>
          <yCoord>246</yCoord>
        </edgeMap>
        <edgeMap>
          <xCoord>334</xCoord>
          <yCoord>245</yCoord>
        </edgeMap>
        <edgeMap>
          <xCoord>334</xCoord>
          <yCoord>244</yCoord>
        </edgeMap>
        <edgeMap>
          <xCoord>334</xCoord>
          <yCoord>243</yCoord>
        </edgeMap>
        <edgeMap>
          <xCoord>333</xCoord>
          <yCoord>242</yCoord>
        </edgeMap>
        <edgeMap>
          <xCoord>332</xCoord>
          <yCoord>241</yCoord>
        </edgeMap>
        <edgeMap>
          <xCoord>332</xCoord>
          <yCoord>240</yCoord>
        </edgeMap>
        <edgeMap>
          <xCoord>333</xCoord>
          <yCoord>239</yCoord>
        </edgeMap>
        <edgeMap>
          <xCoord>334</xCoord>
          <yCoord>238</yCoord>
        </edgeMap>
        <edgeMap>
          <xCoord>333</xCoord>
          <yCoord>237</yCoord>
        </edgeMap>
        <edgeMap>
          <xCoord>333</xCoord>
          <yCoord>236</yCoord>
        </edgeMap>
        <edgeMap>
          <xCoord>332</xCoord>
          <yCoord>235</yCoord>
        </edgeMap>
        <edgeMap>
          <xCoord>332</xCoord>
          <yCoord>234</yCoord>
        </edgeMap>
        <edgeMap>
          <xCoord>331</xCoord>
          <yCoord>233</yCoord>
        </edgeMap>
        <edgeMap>
          <xCoord>330</xCoord>
          <yCoord>233</yCoord>
        </edgeMap>
        <edgeMap>
          <xCoord>329</xCoord>
          <yCoord>232</yCoord>
        </edgeMap>
        <edgeMap>
          <xCoord>328</xCoord>
          <yCoord>231</yCoord>
        </edgeMap>
        <edgeMap>
          <xCoord>327</xCoord>
          <yCoord>230</yCoord>
        </edgeMap>
        <edgeMap>
          <xCoord>326</xCoord>
          <yCoord>229</yCoord>
        </edgeMap>
        <edgeMap>
          <xCoord>325</xCoord>
          <yCoord>228</yCoord>
        </edgeMap>
        <edgeMap>
          <xCoord>325</xCoord>
          <yCoord>227</yCoord>
        </edgeMap>
        <edgeMap>
          <xCoord>325</xCoord>
          <yCoord>226</yCoord>
        </edgeMap>
        <edgeMap>
          <xCoord>325</xCoord>
          <yCoord>225</yCoord>
        </edgeMap>
        <edgeMap>
          <xCoord>325</xCoord>
          <yCoord>224</yCoord>
        </edgeMap>
        <edgeMap>
          <xCoord>325</xCoord>
          <yCoord>223</yCoord>
        </edgeMap>
        <edgeMap>
          <xCoord>325</xCoord>
          <yCoord>222</yCoord>
        </edgeMap>
        <edgeMap>
          <xCoord>325</xCoord>
          <yCoord>221</yCoord>
        </edgeMap>
        <edgeMap>
          <xCoord>324</xCoord>
          <yCoord>220</yCoord>
        </edgeMap>
        <edgeMap>
          <xCoord>323</xCoord>
          <yCoord>221</yCoord>
        </edgeMap>
        <edgeMap>
          <xCoord>322</xCoord>
          <yCoord>222</yCoord>
        </edgeMap>
        <edgeMap>
          <xCoord>321</xCoord>
          <yCoord>221</yCoord>
        </edgeMap>
        <edgeMap>
          <xCoord>320</xCoord>
          <yCoord>220</yCoord>
        </edgeMap>
        <edgeMap>
          <xCoord>319</xCoord>
          <yCoord>219</yCoord>
        </edgeMap>
        <edgeMap>
          <xCoord>318</xCoord>
          <yCoord>219</yCoord>
        </edgeMap>
        <edgeMap>
          <xCoord>317</xCoord>
          <yCoord>218</yCoord>
        </edgeMap>
        <edgeMap>
          <xCoord>316</xCoord>
          <yCoord>217</yCoord>
        </edgeMap>
        <edgeMap>
          <xCoord>315</xCoord>
          <yCoord>216</yCoord>
        </edgeMap>
        <edgeMap>
          <xCoord>315</xCoord>
          <yCoord>215</yCoord>
        </edgeMap>
        <edgeMap>
          <xCoord>314</xCoord>
          <yCoord>214</yCoord>
        </edgeMap>
        <edgeMap>
          <xCoord>314</xCoord>
          <yCoord>213</yCoord>
        </edgeMap>
        <edgeMap>
          <xCoord>314</xCoord>
          <yCoord>212</yCoord>
        </edgeMap>
        <edgeMap>
          <xCoord>314</xCoord>
          <yCoord>211</yCoord>
        </edgeMap>
        <edgeMap>
          <xCoord>314</xCoord>
          <yCoord>210</yCoord>
        </edgeMap>
        <edgeMap>
          <xCoord>313</xCoord>
          <yCoord>209</yCoord>
        </edgeMap>
        <edgeMap>
          <xCoord>312</xCoord>
          <yCoord>210</yCoord>
        </edgeMap>
        <edgeMap>
          <xCoord>312</xCoord>
          <yCoord>211</yCoord>
        </edgeMap>
        <edgeMap>
          <xCoord>312</xCoord>
          <yCoord>212</yCoord>
        </edgeMap>
        <edgeMap>
          <xCoord>312</xCoord>
          <yCoord>213</yCoord>
        </edgeMap>
        <edgeMap>
          <xCoord>311</xCoord>
          <yCoord>214</yCoord>
        </edgeMap>
        <edgeMap>
          <xCoord>311</xCoord>
          <yCoord>215</yCoord>
        </edgeMap>
        <edgeMap>
          <xCoord>310</xCoord>
          <yCoord>216</yCoord>
        </edgeMap>
        <edgeMap>
          <xCoord>310</xCoord>
          <yCoord>217</yCoord>
        </edgeMap>
        <edgeMap>
          <xCoord>309</xCoord>
          <yCoord>218</yCoord>
        </edgeMap>
        <edgeMap>
          <xCoord>308</xCoord>
          <yCoord>219</yCoord>
        </edgeMap>
        <edgeMap>
          <xCoord>308</xCoord>
          <yCoord>220</yCoord>
        </edgeMap>
        <edgeMap>
          <xCoord>308</xCoord>
          <yCoord>221</yCoord>
        </edgeMap>
        <edgeMap>
          <xCoord>308</xCoord>
          <yCoord>222</yCoord>
        </edgeMap>
        <edgeMap>
          <xCoord>307</xCoord>
          <yCoord>223</yCoord>
        </edgeMap>
        <edgeMap>
          <xCoord>306</xCoord>
          <yCoord>224</yCoord>
        </edgeMap>
        <edgeMap>
          <xCoord>305</xCoord>
          <yCoord>225</yCoord>
        </edgeMap>
        <edgeMap>
          <xCoord>304</xCoord>
          <yCoord>224</yCoord>
        </edgeMap>
        <edgeMap>
          <xCoord>303</xCoord>
          <yCoord>225</yCoord>
        </edgeMap>
        <edgeMap>
          <xCoord>302</xCoord>
          <yCoord>226</yCoord>
        </edgeMap>
        <edgeMap>
          <xCoord>302</xCoord>
          <yCoord>227</yCoord>
        </edgeMap>
        <edgeMap>
          <xCoord>302</xCoord>
          <yCoord>228</yCoord>
        </edgeMap>
        <edgeMap>
          <xCoord>302</xCoord>
          <yCoord>229</yCoord>
        </edgeMap>
        <edgeMap>
          <xCoord>302</xCoord>
          <yCoord>230</yCoord>
        </edgeMap>
        <edgeMap>
          <xCoord>303</xCoord>
          <yCoord>231</yCoord>
        </edgeMap>
        <edgeMap>
          <xCoord>304</xCoord>
          <yCoord>232</yCoord>
        </edgeMap>
        <edgeMap>
          <xCoord>305</xCoord>
          <yCoord>233</yCoord>
        </edgeMap>
        <edgeMap>
          <xCoord>305</xCoord>
          <yCoord>234</yCoord>
        </edgeMap>
        <edgeMap>
          <xCoord>304</xCoord>
          <yCoord>235</yCoord>
        </edgeMap>
        <edgeMap>
          <xCoord>304</xCoord>
          <yCoord>236</yCoord>
        </edgeMap>
        <edgeMap>
          <xCoord>305</xCoord>
          <yCoord>237</yCoord>
        </edgeMap>
        <edgeMap>
          <xCoord>305</xCoord>
          <yCoord>238</yCoord>
        </edgeMap>
        <edgeMap>
          <xCoord>305</xCoord>
          <yCoord>239</yCoord>
        </edgeMap>
        <edgeMap>
          <xCoord>304</xCoord>
          <yCoord>240</yCoord>
        </edgeMap>
        <edgeMap>
          <xCoord>303</xCoord>
          <yCoord>241</yCoord>
        </edgeMap>
        <edgeMap>
          <xCoord>302</xCoord>
          <yCoord>242</yCoord>
        </edgeMap>
        <edgeMap>
          <xCoord>302</xCoord>
          <yCoord>243</yCoord>
        </edgeMap>
        <edgeMap>
          <xCoord>303</xCoord>
          <yCoord>244</yCoord>
        </edgeMap>
        <edgeMap>
          <xCoord>304</xCoord>
          <yCoord>245</yCoord>
        </edgeMap>
        <edgeMap>
          <xCoord>305</xCoord>
          <yCoord>246</yCoord>
        </edgeMap>
        <edgeMap>
          <xCoord>306</xCoord>
          <yCoord>247</yCoord>
        </edgeMap>
        <edgeMap>
          <xCoord>306</xCoord>
          <yCoord>248</yCoord>
        </edgeMap>
        <edgeMap>
          <xCoord>306</xCoord>
          <yCoord>249</yCoord>
        </edgeMap>
        <edgeMap>
          <xCoord>307</xCoord>
          <yCoord>250</yCoord>
        </edgeMap>
        <edgeMap>
          <xCoord>308</xCoord>
          <yCoord>250</yCoord>
        </edgeMap>
        <edgeMap>
          <xCoord>309</xCoord>
          <yCoord>249</yCoord>
        </edgeMap>
        <edgeMap>
          <xCoord>310</xCoord>
          <yCoord>248</yCoord>
        </edgeMap>
        <edgeMap>
          <xCoord>311</xCoord>
          <yCoord>248</yCoord>
        </edgeMap>
        <edgeMap>
          <xCoord>312</xCoord>
          <yCoord>247</yCoord>
        </edgeMap>
        <edgeMap>
          <xCoord>313</xCoord>
          <yCoord>247</yCoord>
        </edgeMap>
        <edgeMap>
          <xCoord>314</xCoord>
          <yCoord>247</yCoord>
        </edgeMap>
        <edgeMap>
          <xCoord>315</xCoord>
          <yCoord>246</yCoord>
        </edgeMap>
        <edgeMap>
          <xCoord>316</xCoord>
          <yCoord>246</yCoord>
        </edgeMap>
        <edgeMap>
          <xCoord>317</xCoord>
          <yCoord>246</yCoord>
        </edgeMap>
        <edgeMap>
          <xCoord>318</xCoord>
          <yCoord>246</yCoord>
        </edgeMap>
        <edgeMap>
          <xCoord>319</xCoord>
          <yCoord>246</yCoord>
        </edgeMap>
        <edgeMap>
          <xCoord>320</xCoord>
          <yCoord>246</yCoord>
        </edgeMap>
        <edgeMap>
          <xCoord>321</xCoord>
          <yCoord>247</yCoord>
        </edgeMap>
        <edgeMap>
          <xCoord>322</xCoord>
          <yCoord>247</yCoord>
        </edgeMap>
        <edgeMap>
          <xCoord>323</xCoord>
          <yCoord>247</yCoord>
        </edgeMap>
        <edgeMap>
          <xCoord>324</xCoord>
          <yCoord>247</yCoord>
        </edgeMap>
        <edgeMap>
          <xCoord>325</xCoord>
          <yCoord>248</yCoord>
        </edgeMap>
        <edgeMap>
          <xCoord>326</xCoord>
          <yCoord>249</yCoord>
        </edgeMap>
        <edgeMap>
          <xCoord>327</xCoord>
          <yCoord>250</yCoord>
        </edgeMap>
        <edgeMap>
          <xCoord>327</xCoord>
          <yCoord>251</yCoord>
        </edgeMap>
        <edgeMap>
          <xCoord>327</xCoord>
          <yCoord>252</yCoord>
        </edgeMap>
        <edgeMap>
          <xCoord>327</xCoord>
          <yCoord>253</yCoord>
        </edgeMap>
        <edgeMap>
          <xCoord>326</xCoord>
          <yCoord>254</yCoord>
        </edgeMap>
        <edgeMap>
          <xCoord>326</xCoord>
          <yCoord>255</yCoord>
        </edgeMap>
        <edgeMap>
          <xCoord>326</xCoord>
          <yCoord>256</yCoord>
        </edgeMap>
        <edgeMap>
          <xCoord>326</xCoord>
          <yCoord>257</yCoord>
        </edgeMap>
        <edgeMap>
          <xCoord>327</xCoord>
          <yCoord>258</yCoord>
        </edgeMap>
      </roi>
      <roi>
        <imageZposition>-83.25</imageZposition>
        <imageSOP_UID>1.3.6.1.4.1.14519.5.2.1.6279.6001.191806068974790962370343199501</imageSOP_UID>
        <inclusion>TRUE</inclusion>
        <edgeMap>
          <xCoord>315</xCoord>
          <yCoord>247</yCoord>
        </edgeMap>
        <edgeMap>
          <xCoord>316</xCoord>
          <yCoord>246</yCoord>
        </edgeMap>
        <edgeMap>
          <xCoord>317</xCoord>
          <yCoord>246</yCoord>
        </edgeMap>
        <edgeMap>
          <xCoord>318</xCoord>
          <yCoord>246</yCoord>
        </edgeMap>
        <edgeMap>
          <xCoord>319</xCoord>
          <yCoord>245</yCoord>
        </edgeMap>
        <edgeMap>
          <xCoord>320</xCoord>
          <yCoord>245</yCoord>
        </edgeMap>
        <edgeMap>
          <xCoord>321</xCoord>
          <yCoord>244</yCoord>
        </edgeMap>
        <edgeMap>
          <xCoord>322</xCoord>
          <yCoord>244</yCoord>
        </edgeMap>
        <edgeMap>
          <xCoord>323</xCoord>
          <yCoord>243</yCoord>
        </edgeMap>
        <edgeMap>
          <xCoord>324</xCoord>
          <yCoord>244</yCoord>
        </edgeMap>
        <edgeMap>
          <xCoord>325</xCoord>
          <yCoord>244</yCoord>
        </edgeMap>
        <edgeMap>
          <xCoord>326</xCoord>
          <yCoord>245</yCoord>
        </edgeMap>
        <edgeMap>
          <xCoord>327</xCoord>
          <yCoord>245</yCoord>
        </edgeMap>
        <edgeMap>
          <xCoord>328</xCoord>
          <yCoord>245</yCoord>
        </edgeMap>
        <edgeMap>
          <xCoord>329</xCoord>
          <yCoord>246</yCoord>
        </edgeMap>
        <edgeMap>
          <xCoord>330</xCoord>
          <yCoord>246</yCoord>
        </edgeMap>
        <edgeMap>
          <xCoord>331</xCoord>
          <yCoord>246</yCoord>
        </edgeMap>
        <edgeMap>
          <xCoord>332</xCoord>
          <yCoord>246</yCoord>
        </edgeMap>
        <edgeMap>
          <xCoord>332</xCoord>
          <yCoord>245</yCoord>
        </edgeMap>
        <edgeMap>
          <xCoord>332</xCoord>
          <yCoord>244</yCoord>
        </edgeMap>
        <edgeMap>
          <xCoord>332</xCoord>
          <yCoord>243</yCoord>
        </edgeMap>
        <edgeMap>
          <xCoord>331</xCoord>
          <yCoord>242</yCoord>
        </edgeMap>
        <edgeMap>
          <xCoord>331</xCoord>
          <yCoord>241</yCoord>
        </edgeMap>
        <edgeMap>
          <xCoord>330</xCoord>
          <yCoord>241</yCoord>
        </edgeMap>
        <edgeMap>
          <xCoord>329</xCoord>
          <yCoord>240</yCoord>
        </edgeMap>
        <edgeMap>
          <xCoord>329</xCoord>
          <yCoord>239</yCoord>
        </edgeMap>
        <edgeMap>
          <xCoord>328</xCoord>
          <yCoord>238</yCoord>
        </edgeMap>
        <edgeMap>
          <xCoord>328</xCoord>
          <yCoord>237</yCoord>
        </edgeMap>
        <edgeMap>
          <xCoord>328</xCoord>
          <yCoord>236</yCoord>
        </edgeMap>
        <edgeMap>
          <xCoord>328</xCoord>
          <yCoord>235</yCoord>
        </edgeMap>
        <edgeMap>
          <xCoord>328</xCoord>
          <yCoord>234</yCoord>
        </edgeMap>
        <edgeMap>
          <xCoord>327</xCoord>
          <yCoord>233</yCoord>
        </edgeMap>
        <edgeMap>
          <xCoord>327</xCoord>
          <yCoord>232</yCoord>
        </edgeMap>
        <edgeMap>
          <xCoord>327</xCoord>
          <yCoord>231</yCoord>
        </edgeMap>
        <edgeMap>
          <xCoord>326</xCoord>
          <yCoord>230</yCoord>
        </edgeMap>
        <edgeMap>
          <xCoord>326</xCoord>
          <yCoord>229</yCoord>
        </edgeMap>
        <edgeMap>
          <xCoord>325</xCoord>
          <yCoord>228</yCoord>
        </edgeMap>
        <edgeMap>
          <xCoord>325</xCoord>
          <yCoord>227</yCoord>
        </edgeMap>
        <edgeMap>
          <xCoord>324</xCoord>
          <yCoord>226</yCoord>
        </edgeMap>
        <edgeMap>
          <xCoord>324</xCoord>
          <yCoord>225</yCoord>
        </edgeMap>
        <edgeMap>
          <xCoord>325</xCoord>
          <yCoord>224</yCoord>
        </edgeMap>
        <edgeMap>
          <xCoord>326</xCoord>
          <yCoord>223</yCoord>
        </edgeMap>
        <edgeMap>
          <xCoord>326</xCoord>
          <yCoord>222</yCoord>
        </edgeMap>
        <edgeMap>
          <xCoord>326</xCoord>
          <yCoord>221</yCoord>
        </edgeMap>
        <edgeMap>
          <xCoord>326</xCoord>
          <yCoord>220</yCoord>
        </edgeMap>
        <edgeMap>
          <xCoord>326</xCoord>
          <yCoord>219</yCoord>
        </edgeMap>
        <edgeMap>
          <xCoord>326</xCoord>
          <yCoord>218</yCoord>
        </edgeMap>
        <edgeMap>
          <xCoord>326</xCoord>
          <yCoord>219</yCoord>
        </edgeMap>
        <edgeMap>
          <xCoord>325</xCoord>
          <yCoord>220</yCoord>
        </edgeMap>
        <edgeMap>
          <xCoord>325</xCoord>
          <yCoord>221</yCoord>
        </edgeMap>
        <edgeMap>
          <xCoord>324</xCoord>
          <yCoord>222</yCoord>
        </edgeMap>
        <edgeMap>
          <xCoord>323</xCoord>
          <yCoord>223</yCoord>
        </edgeMap>
        <edgeMap>
          <xCoord>322</xCoord>
          <yCoord>223</yCoord>
        </edgeMap>
        <edgeMap>
          <xCoord>321</xCoord>
          <yCoord>224</yCoord>
        </edgeMap>
        <edgeMap>
          <xCoord>320</xCoord>
          <yCoord>224</yCoord>
        </edgeMap>
        <edgeMap>
          <xCoord>319</xCoord>
          <yCoord>223</yCoord>
        </edgeMap>
        <edgeMap>
          <xCoord>319</xCoord>
          <yCoord>222</yCoord>
        </edgeMap>
        <edgeMap>
          <xCoord>319</xCoord>
          <yCoord>221</yCoord>
        </edgeMap>
        <edgeMap>
          <xCoord>318</xCoord>
          <yCoord>220</yCoord>
        </edgeMap>
        <edgeMap>
          <xCoord>317</xCoord>
          <yCoord>219</yCoord>
        </edgeMap>
        <edgeMap>
          <xCoord>316</xCoord>
          <yCoord>218</yCoord>
        </edgeMap>
        <edgeMap>
          <xCoord>315</xCoord>
          <yCoord>217</yCoord>
        </edgeMap>
        <edgeMap>
          <xCoord>315</xCoord>
          <yCoord>216</yCoord>
        </edgeMap>
        <edgeMap>
          <xCoord>315</xCoord>
          <yCoord>215</yCoord>
        </edgeMap>
        <edgeMap>
          <xCoord>314</xCoord>
          <yCoord>214</yCoord>
        </edgeMap>
        <edgeMap>
          <xCoord>314</xCoord>
          <yCoord>213</yCoord>
        </edgeMap>
        <edgeMap>
          <xCoord>314</xCoord>
          <yCoord>212</yCoord>
        </edgeMap>
        <edgeMap>
          <xCoord>314</xCoord>
          <yCoord>211</yCoord>
        </edgeMap>
        <edgeMap>
          <xCoord>314</xCoord>
          <yCoord>210</yCoord>
        </edgeMap>
        <edgeMap>
          <xCoord>314</xCoord>
          <yCoord>209</yCoord>
        </edgeMap>
        <edgeMap>
          <xCoord>314</xCoord>
          <yCoord>208</yCoord>
        </edgeMap>
        <edgeMap>
          <xCoord>314</xCoord>
          <yCoord>207</yCoord>
        </edgeMap>
        <edgeMap>
          <xCoord>313</xCoord>
          <yCoord>207</yCoord>
        </edgeMap>
        <edgeMap>
          <xCoord>313</xCoord>
          <yCoord>208</yCoord>
        </edgeMap>
        <edgeMap>
          <xCoord>313</xCoord>
          <yCoord>209</yCoord>
        </edgeMap>
        <edgeMap>
          <xCoord>313</xCoord>
          <yCoord>210</yCoord>
        </edgeMap>
        <edgeMap>
          <xCoord>313</xCoord>
          <yCoord>211</yCoord>
        </edgeMap>
        <edgeMap>
          <xCoord>313</xCoord>
          <yCoord>212</yCoord>
        </edgeMap>
        <edgeMap>
          <xCoord>313</xCoord>
          <yCoord>213</yCoord>
        </edgeMap>
        <edgeMap>
          <xCoord>313</xCoord>
          <yCoord>214</yCoord>
        </edgeMap>
        <edgeMap>
          <xCoord>313</xCoord>
          <yCoord>215</yCoord>
        </edgeMap>
        <edgeMap>
          <xCoord>312</xCoord>
          <yCoord>216</yCoord>
        </edgeMap>
        <edgeMap>
          <xCoord>311</xCoord>
          <yCoord>216</yCoord>
        </edgeMap>
        <edgeMap>
          <xCoord>310</xCoord>
          <yCoord>217</yCoord>
        </edgeMap>
        <edgeMap>
          <xCoord>310</xCoord>
          <yCoord>218</yCoord>
        </edgeMap>
        <edgeMap>
          <xCoord>310</xCoord>
          <yCoord>219</yCoord>
        </edgeMap>
        <edgeMap>
          <xCoord>310</xCoord>
          <yCoord>220</yCoord>
        </edgeMap>
        <edgeMap>
          <xCoord>310</xCoord>
          <yCoord>221</yCoord>
        </edgeMap>
        <edgeMap>
          <xCoord>310</xCoord>
          <yCoord>222</yCoord>
        </edgeMap>
        <edgeMap>
          <xCoord>310</xCoord>
          <yCoord>223</yCoord>
        </edgeMap>
        <edgeMap>
          <xCoord>310</xCoord>
          <yCoord>224</yCoord>
        </edgeMap>
        <edgeMap>
          <xCoord>310</xCoord>
          <yCoord>225</yCoord>
        </edgeMap>
        <edgeMap>
          <xCoord>309</xCoord>
          <yCoord>226</yCoord>
        </edgeMap>
        <edgeMap>
          <xCoord>308</xCoord>
          <yCoord>225</yCoord>
        </edgeMap>
        <edgeMap>
          <xCoord>307</xCoord>
          <yCoord>225</yCoord>
        </edgeMap>
        <edgeMap>
          <xCoord>306</xCoord>
          <yCoord>225</yCoord>
        </edgeMap>
        <edgeMap>
          <xCoord>305</xCoord>
          <yCoord>225</yCoord>
        </edgeMap>
        <edgeMap>
          <xCoord>304</xCoord>
          <yCoord>225</yCoord>
        </edgeMap>
        <edgeMap>
          <xCoord>303</xCoord>
          <yCoord>225</yCoord>
        </edgeMap>
        <edgeMap>
          <xCoord>302</xCoord>
          <yCoord>225</yCoord>
        </edgeMap>
        <edgeMap>
          <xCoord>301</xCoord>
          <yCoord>225</yCoord>
        </edgeMap>
        <edgeMap>
          <xCoord>300</xCoord>
          <yCoord>225</yCoord>
        </edgeMap>
        <edgeMap>
          <xCoord>299</xCoord>
          <yCoord>225</yCoord>
        </edgeMap>
        <edgeMap>
          <xCoord>298</xCoord>
          <yCoord>225</yCoord>
        </edgeMap>
        <edgeMap>
          <xCoord>297</xCoord>
          <yCoord>226</yCoord>
        </edgeMap>
        <edgeMap>
          <xCoord>298</xCoord>
          <yCoord>227</yCoord>
        </edgeMap>
        <edgeMap>
          <xCoord>299</xCoord>
          <yCoord>228</yCoord>
        </edgeMap>
        <edgeMap>
          <xCoord>299</xCoord>
          <yCoord>229</yCoord>
        </edgeMap>
        <edgeMap>
          <xCoord>300</xCoord>
          <yCoord>230</yCoord>
        </edgeMap>
        <edgeMap>
          <xCoord>301</xCoord>
          <yCoord>230</yCoord>
        </edgeMap>
        <edgeMap>
          <xCoord>302</xCoord>
          <yCoord>230</yCoord>
        </edgeMap>
        <edgeMap>
          <xCoord>303</xCoord>
          <yCoord>231</yCoord>
        </edgeMap>
        <edgeMap>
          <xCoord>304</xCoord>
          <yCoord>231</yCoord>
        </edgeMap>
        <edgeMap>
          <xCoord>305</xCoord>
          <yCoord>232</yCoord>
        </edgeMap>
        <edgeMap>
          <xCoord>304</xCoord>
          <yCoord>233</yCoord>
        </edgeMap>
        <edgeMap>
          <xCoord>304</xCoord>
          <yCoord>234</yCoord>
        </edgeMap>
        <edgeMap>
          <xCoord>304</xCoord>
          <yCoord>235</yCoord>
        </edgeMap>
        <edgeMap>
          <xCoord>304</xCoord>
          <yCoord>236</yCoord>
        </edgeMap>
        <edgeMap>
          <xCoord>304</xCoord>
          <yCoord>237</yCoord>
        </edgeMap>
        <edgeMap>
          <xCoord>305</xCoord>
          <yCoord>238</yCoord>
        </edgeMap>
        <edgeMap>
          <xCoord>305</xCoord>
          <yCoord>239</yCoord>
        </edgeMap>
        <edgeMap>
          <xCoord>305</xCoord>
          <yCoord>240</yCoord>
        </edgeMap>
        <edgeMap>
          <xCoord>304</xCoord>
          <yCoord>241</yCoord>
        </edgeMap>
        <edgeMap>
          <xCoord>303</xCoord>
          <yCoord>241</yCoord>
        </edgeMap>
        <edgeMap>
          <xCoord>302</xCoord>
          <yCoord>242</yCoord>
        </edgeMap>
        <edgeMap>
          <xCoord>301</xCoord>
          <yCoord>243</yCoord>
        </edgeMap>
        <edgeMap>
          <xCoord>300</xCoord>
          <yCoord>243</yCoord>
        </edgeMap>
        <edgeMap>
          <xCoord>301</xCoord>
          <yCoord>243</yCoord>
        </edgeMap>
        <edgeMap>
          <xCoord>302</xCoord>
          <yCoord>243</yCoord>
        </edgeMap>
        <edgeMap>
          <xCoord>303</xCoord>
          <yCoord>243</yCoord>
        </edgeMap>
        <edgeMap>
          <xCoord>304</xCoord>
          <yCoord>243</yCoord>
        </edgeMap>
        <edgeMap>
          <xCoord>305</xCoord>
          <yCoord>243</yCoord>
        </edgeMap>
        <edgeMap>
          <xCoord>306</xCoord>
          <yCoord>243</yCoord>
        </edgeMap>
        <edgeMap>
          <xCoord>307</xCoord>
          <yCoord>243</yCoord>
        </edgeMap>
        <edgeMap>
          <xCoord>308</xCoord>
          <yCoord>244</yCoord>
        </edgeMap>
        <edgeMap>
          <xCoord>309</xCoord>
          <yCoord>245</yCoord>
        </edgeMap>
        <edgeMap>
          <xCoord>310</xCoord>
          <yCoord>245</yCoord>
        </edgeMap>
        <edgeMap>
          <xCoord>311</xCoord>
          <yCoord>246</yCoord>
        </edgeMap>
        <edgeMap>
          <xCoord>312</xCoord>
          <yCoord>246</yCoord>
        </edgeMap>
        <edgeMap>
          <xCoord>313</xCoord>
          <yCoord>246</yCoord>
        </edgeMap>
        <edgeMap>
          <xCoord>314</xCoord>
          <yCoord>247</yCoord>
        </edgeMap>
        <edgeMap>
          <xCoord>315</xCoord>
          <yCoord>247</yCoord>
        </edgeMap>
      </roi>
      <roi>
        <imageZposition>-85.75</imageZposition>
        <imageSOP_UID>1.3.6.1.4.1.14519.5.2.1.6279.6001.210718589804320212074047656791</imageSOP_UID>
        <inclusion>TRUE</inclusion>
        <edgeMap>
          <xCoord>308</xCoord>
          <yCoord>246</yCoord>
        </edgeMap>
        <edgeMap>
          <xCoord>309</xCoord>
          <yCoord>245</yCoord>
        </edgeMap>
        <edgeMap>
          <xCoord>310</xCoord>
          <yCoord>245</yCoord>
        </edgeMap>
        <edgeMap>
          <xCoord>311</xCoord>
          <yCoord>244</yCoord>
        </edgeMap>
        <edgeMap>
          <xCoord>312</xCoord>
          <yCoord>244</yCoord>
        </edgeMap>
        <edgeMap>
          <xCoord>313</xCoord>
          <yCoord>244</yCoord>
        </edgeMap>
        <edgeMap>
          <xCoord>314</xCoord>
          <yCoord>243</yCoord>
        </edgeMap>
        <edgeMap>
          <xCoord>315</xCoord>
          <yCoord>243</yCoord>
        </edgeMap>
        <edgeMap>
          <xCoord>316</xCoord>
          <yCoord>242</yCoord>
        </edgeMap>
        <edgeMap>
          <xCoord>317</xCoord>
          <yCoord>242</yCoord>
        </edgeMap>
        <edgeMap>
          <xCoord>318</xCoord>
          <yCoord>242</yCoord>
        </edgeMap>
        <edgeMap>
          <xCoord>319</xCoord>
          <yCoord>242</yCoord>
        </edgeMap>
        <edgeMap>
          <xCoord>320</xCoord>
          <yCoord>242</yCoord>
        </edgeMap>
        <edgeMap>
          <xCoord>321</xCoord>
          <yCoord>242</yCoord>
        </edgeMap>
        <edgeMap>
          <xCoord>322</xCoord>
          <yCoord>241</yCoord>
        </edgeMap>
        <edgeMap>
          <xCoord>323</xCoord>
          <yCoord>241</yCoord>
        </edgeMap>
        <edgeMap>
          <xCoord>324</xCoord>
          <yCoord>241</yCoord>
        </edgeMap>
        <edgeMap>
          <xCoord>325</xCoord>
          <yCoord>240</yCoord>
        </edgeMap>
        <edgeMap>
          <xCoord>326</xCoord>
          <yCoord>239</yCoord>
        </edgeMap>
        <edgeMap>
          <xCoord>327</xCoord>
          <yCoord>238</yCoord>
        </edgeMap>
        <edgeMap>
          <xCoord>327</xCoord>
          <yCoord>237</yCoord>
        </edgeMap>
        <edgeMap>
          <xCoord>327</xCoord>
          <yCoord>236</yCoord>
        </edgeMap>
        <edgeMap>
          <xCoord>328</xCoord>
          <yCoord>235</yCoord>
        </edgeMap>
        <edgeMap>
          <xCoord>328</xCoord>
          <yCoord>234</yCoord>
        </edgeMap>
        <edgeMap>
          <xCoord>328</xCoord>
          <yCoord>233</yCoord>
        </edgeMap>
        <edgeMap>
          <xCoord>328</xCoord>
          <yCoord>232</yCoord>
        </edgeMap>
        <edgeMap>
          <xCoord>328</xCoord>
          <yCoord>231</yCoord>
        </edgeMap>
        <edgeMap>
          <xCoord>327</xCoord>
          <yCoord>230</yCoord>
        </edgeMap>
        <edgeMap>
          <xCoord>327</xCoord>
          <yCoord>229</yCoord>
        </edgeMap>
        <edgeMap>
          <xCoord>327</xCoord>
          <yCoord>228</yCoord>
        </edgeMap>
        <edgeMap>
          <xCoord>326</xCoord>
          <yCoord>227</yCoord>
        </edgeMap>
        <edgeMap>
          <xCoord>325</xCoord>
          <yCoord>226</yCoord>
        </edgeMap>
        <edgeMap>
          <xCoord>325</xCoord>
          <yCoord>225</yCoord>
        </edgeMap>
        <edgeMap>
          <xCoord>325</xCoord>
          <yCoord>224</yCoord>
        </edgeMap>
        <edgeMap>
          <xCoord>325</xCoord>
          <yCoord>223</yCoord>
        </edgeMap>
        <edgeMap>
          <xCoord>325</xCoord>
          <yCoord>222</yCoord>
        </edgeMap>
        <edgeMap>
          <xCoord>325</xCoord>
          <yCoord>221</yCoord>
        </edgeMap>
        <edgeMap>
          <xCoord>325</xCoord>
          <yCoord>220</yCoord>
        </edgeMap>
        <edgeMap>
          <xCoord>325</xCoord>
          <yCoord>219</yCoord>
        </edgeMap>
        <edgeMap>
          <xCoord>324</xCoord>
          <yCoord>219</yCoord>
        </edgeMap>
        <edgeMap>
          <xCoord>323</xCoord>
          <yCoord>220</yCoord>
        </edgeMap>
        <edgeMap>
          <xCoord>322</xCoord>
          <yCoord>220</yCoord>
        </edgeMap>
        <edgeMap>
          <xCoord>322</xCoord>
          <yCoord>221</yCoord>
        </edgeMap>
        <edgeMap>
          <xCoord>321</xCoord>
          <yCoord>222</yCoord>
        </edgeMap>
        <edgeMap>
          <xCoord>320</xCoord>
          <yCoord>221</yCoord>
        </edgeMap>
        <edgeMap>
          <xCoord>320</xCoord>
          <yCoord>220</yCoord>
        </edgeMap>
        <edgeMap>
          <xCoord>319</xCoord>
          <yCoord>219</yCoord>
        </edgeMap>
        <edgeMap>
          <xCoord>318</xCoord>
          <yCoord>218</yCoord>
        </edgeMap>
        <edgeMap>
          <xCoord>317</xCoord>
          <yCoord>217</yCoord>
        </edgeMap>
        <edgeMap>
          <xCoord>316</xCoord>
          <yCoord>216</yCoord>
        </edgeMap>
        <edgeMap>
          <xCoord>316</xCoord>
          <yCoord>215</yCoord>
        </edgeMap>
        <edgeMap>
          <xCoord>316</xCoord>
          <yCoord>216</yCoord>
        </edgeMap>
        <edgeMap>
          <xCoord>316</xCoord>
          <yCoord>217</yCoord>
        </edgeMap>
        <edgeMap>
          <xCoord>316</xCoord>
          <yCoord>218</yCoord>
        </edgeMap>
        <edgeMap>
          <xCoord>316</xCoord>
          <yCoord>219</yCoord>
        </edgeMap>
        <edgeMap>
          <xCoord>316</xCoord>
          <yCoord>220</yCoord>
        </edgeMap>
        <edgeMap>
          <xCoord>316</xCoord>
          <yCoord>221</yCoord>
        </edgeMap>
        <edgeMap>
          <xCoord>316</xCoord>
          <yCoord>222</yCoord>
        </edgeMap>
        <edgeMap>
          <xCoord>315</xCoord>
          <yCoord>223</yCoord>
        </edgeMap>
        <edgeMap>
          <xCoord>314</xCoord>
          <yCoord>224</yCoord>
        </edgeMap>
        <edgeMap>
          <xCoord>313</xCoord>
          <yCoord>224</yCoord>
        </edgeMap>
        <edgeMap>
          <xCoord>312</xCoord>
          <yCoord>224</yCoord>
        </edgeMap>
        <edgeMap>
          <xCoord>311</xCoord>
          <yCoord>225</yCoord>
        </edgeMap>
        <edgeMap>
          <xCoord>310</xCoord>
          <yCoord>226</yCoord>
        </edgeMap>
        <edgeMap>
          <xCoord>309</xCoord>
          <yCoord>226</yCoord>
        </edgeMap>
        <edgeMap>
          <xCoord>308</xCoord>
          <yCoord>226</yCoord>
        </edgeMap>
        <edgeMap>
          <xCoord>307</xCoord>
          <yCoord>227</yCoord>
        </edgeMap>
        <edgeMap>
          <xCoord>306</xCoord>
          <yCoord>228</yCoord>
        </edgeMap>
        <edgeMap>
          <xCoord>305</xCoord>
          <yCoord>229</yCoord>
        </edgeMap>
        <edgeMap>
          <xCoord>304</xCoord>
          <yCoord>230</yCoord>
        </edgeMap>
        <edgeMap>
          <xCoord>304</xCoord>
          <yCoord>231</yCoord>
        </edgeMap>
        <edgeMap>
          <xCoord>304</xCoord>
          <yCoord>232</yCoord>
        </edgeMap>
        <edgeMap>
          <xCoord>303</xCoord>
          <yCoord>233</yCoord>
        </edgeMap>
        <edgeMap>
          <xCoord>303</xCoord>
          <yCoord>234</yCoord>
        </edgeMap>
        <edgeMap>
          <xCoord>304</xCoord>
          <yCoord>235</yCoord>
        </edgeMap>
        <edgeMap>
          <xCoord>304</xCoord>
          <yCoord>236</yCoord>
        </edgeMap>
        <edgeMap>
          <xCoord>304</xCoord>
          <yCoord>237</yCoord>
        </edgeMap>
        <edgeMap>
          <xCoord>305</xCoord>
          <yCoord>238</yCoord>
        </edgeMap>
        <edgeMap>
          <xCoord>306</xCoord>
          <yCoord>239</yCoord>
        </edgeMap>
        <edgeMap>
          <xCoord>306</xCoord>
          <yCoord>240</yCoord>
        </edgeMap>
        <edgeMap>
          <xCoord>307</xCoord>
          <yCoord>241</yCoord>
        </edgeMap>
        <edgeMap>
          <xCoord>307</xCoord>
          <yCoord>242</yCoord>
        </edgeMap>
        <edgeMap>
          <xCoord>306</xCoord>
          <yCoord>243</yCoord>
        </edgeMap>
        <edgeMap>
          <xCoord>305</xCoord>
          <yCoord>244</yCoord>
        </edgeMap>
        <edgeMap>
          <xCoord>305</xCoord>
          <yCoord>245</yCoord>
        </edgeMap>
        <edgeMap>
          <xCoord>305</xCoord>
          <yCoord>246</yCoord>
        </edgeMap>
        <edgeMap>
          <xCoord>306</xCoord>
          <yCoord>246</yCoord>
        </edgeMap>
        <edgeMap>
          <xCoord>307</xCoord>
          <yCoord>246</yCoord>
        </edgeMap>
        <edgeMap>
          <xCoord>308</xCoord>
          <yCoord>246</yCoord>
        </edgeMap>
      </roi>
      <roi>
        <imageZposition>-88.25</imageZposition>
        <imageSOP_UID>1.3.6.1.4.1.14519.5.2.1.6279.6001.801094066618360204561088717670</imageSOP_UID>
        <inclusion>TRUE</inclusion>
        <edgeMap>
          <xCoord>326</xCoord>
          <yCoord>240</yCoord>
        </edgeMap>
        <edgeMap>
          <xCoord>326</xCoord>
          <yCoord>239</yCoord>
        </edgeMap>
        <edgeMap>
          <xCoord>326</xCoord>
          <yCoord>238</yCoord>
        </edgeMap>
        <edgeMap>
          <xCoord>326</xCoord>
          <yCoord>237</yCoord>
        </edgeMap>
        <edgeMap>
          <xCoord>326</xCoord>
          <yCoord>236</yCoord>
        </edgeMap>
        <edgeMap>
          <xCoord>327</xCoord>
          <yCoord>235</yCoord>
        </edgeMap>
        <edgeMap>
          <xCoord>328</xCoord>
          <yCoord>234</yCoord>
        </edgeMap>
        <edgeMap>
          <xCoord>329</xCoord>
          <yCoord>234</yCoord>
        </edgeMap>
        <edgeMap>
          <xCoord>330</xCoord>
          <yCoord>233</yCoord>
        </edgeMap>
        <edgeMap>
          <xCoord>331</xCoord>
          <yCoord>232</yCoord>
        </edgeMap>
        <edgeMap>
          <xCoord>332</xCoord>
          <yCoord>231</yCoord>
        </edgeMap>
        <edgeMap>
          <xCoord>333</xCoord>
          <yCoord>230</yCoord>
        </edgeMap>
        <edgeMap>
          <xCoord>334</xCoord>
          <yCoord>229</yCoord>
        </edgeMap>
        <edgeMap>
          <xCoord>335</xCoord>
          <yCoord>229</yCoord>
        </edgeMap>
        <edgeMap>
          <xCoord>335</xCoord>
          <yCoord>228</yCoord>
        </edgeMap>
        <edgeMap>
          <xCoord>336</xCoord>
          <yCoord>227</yCoord>
        </edgeMap>
        <edgeMap>
          <xCoord>336</xCoord>
          <yCoord>226</yCoord>
        </edgeMap>
        <edgeMap>
          <xCoord>337</xCoord>
          <yCoord>225</yCoord>
        </edgeMap>
        <edgeMap>
          <xCoord>337</xCoord>
          <yCoord>224</yCoord>
        </edgeMap>
        <edgeMap>
          <xCoord>336</xCoord>
          <yCoord>224</yCoord>
        </edgeMap>
        <edgeMap>
          <xCoord>335</xCoord>
          <yCoord>224</yCoord>
        </edgeMap>
        <edgeMap>
          <xCoord>334</xCoord>
          <yCoord>224</yCoord>
        </edgeMap>
        <edgeMap>
          <xCoord>333</xCoord>
          <yCoord>224</yCoord>
        </edgeMap>
        <edgeMap>
          <xCoord>332</xCoord>
          <yCoord>224</yCoord>
        </edgeMap>
        <edgeMap>
          <xCoord>331</xCoord>
          <yCoord>225</yCoord>
        </edgeMap>
        <edgeMap>
          <xCoord>330</xCoord>
          <yCoord>225</yCoord>
        </edgeMap>
        <edgeMap>
          <xCoord>330</xCoord>
          <yCoord>226</yCoord>
        </edgeMap>
        <edgeMap>
          <xCoord>329</xCoord>
          <yCoord>227</yCoord>
        </edgeMap>
        <edgeMap>
          <xCoord>328</xCoord>
          <yCoord>227</yCoord>
        </edgeMap>
        <edgeMap>
          <xCoord>327</xCoord>
          <yCoord>227</yCoord>
        </edgeMap>
        <edgeMap>
          <xCoord>326</xCoord>
          <yCoord>227</yCoord>
        </edgeMap>
        <edgeMap>
          <xCoord>325</xCoord>
          <yCoord>226</yCoord>
        </edgeMap>
        <edgeMap>
          <xCoord>325</xCoord>
          <yCoord>225</yCoord>
        </edgeMap>
        <edgeMap>
          <xCoord>324</xCoord>
          <yCoord>224</yCoord>
        </edgeMap>
        <edgeMap>
          <xCoord>323</xCoord>
          <yCoord>224</yCoord>
        </edgeMap>
        <edgeMap>
          <xCoord>322</xCoord>
          <yCoord>224</yCoord>
        </edgeMap>
        <edgeMap>
          <xCoord>321</xCoord>
          <yCoord>225</yCoord>
        </edgeMap>
        <edgeMap>
          <xCoord>321</xCoord>
          <yCoord>226</yCoord>
        </edgeMap>
        <edgeMap>
          <xCoord>321</xCoord>
          <yCoord>227</yCoord>
        </edgeMap>
        <edgeMap>
          <xCoord>320</xCoord>
          <yCoord>228</yCoord>
        </edgeMap>
        <edgeMap>
          <xCoord>319</xCoord>
          <yCoord>227</yCoord>
        </edgeMap>
        <edgeMap>
          <xCoord>318</xCoord>
          <yCoord>226</yCoord>
        </edgeMap>
        <edgeMap>
          <xCoord>317</xCoord>
          <yCoord>225</yCoord>
        </edgeMap>
        <edgeMap>
          <xCoord>316</xCoord>
          <yCoord>224</yCoord>
        </edgeMap>
        <edgeMap>
          <xCoord>315</xCoord>
          <yCoord>223</yCoord>
        </edgeMap>
        <edgeMap>
          <xCoord>314</xCoord>
          <yCoord>223</yCoord>
        </edgeMap>
        <edgeMap>
          <xCoord>313</xCoord>
          <yCoord>224</yCoord>
        </edgeMap>
        <edgeMap>
          <xCoord>312</xCoord>
          <yCoord>224</yCoord>
        </edgeMap>
        <edgeMap>
          <xCoord>311</xCoord>
          <yCoord>224</yCoord>
        </edgeMap>
        <edgeMap>
          <xCoord>310</xCoord>
          <yCoord>225</yCoord>
        </edgeMap>
        <edgeMap>
          <xCoord>309</xCoord>
          <yCoord>225</yCoord>
        </edgeMap>
        <edgeMap>
          <xCoord>308</xCoord>
          <yCoord>224</yCoord>
        </edgeMap>
        <edgeMap>
          <xCoord>307</xCoord>
          <yCoord>224</yCoord>
        </edgeMap>
        <edgeMap>
          <xCoord>306</xCoord>
          <yCoord>224</yCoord>
        </edgeMap>
        <edgeMap>
          <xCoord>305</xCoord>
          <yCoord>224</yCoord>
        </edgeMap>
        <edgeMap>
          <xCoord>304</xCoord>
          <yCoord>224</yCoord>
        </edgeMap>
        <edgeMap>
          <xCoord>303</xCoord>
          <yCoord>224</yCoord>
        </edgeMap>
        <edgeMap>
          <xCoord>302</xCoord>
          <yCoord>224</yCoord>
        </edgeMap>
        <edgeMap>
          <xCoord>301</xCoord>
          <yCoord>225</yCoord>
        </edgeMap>
        <edgeMap>
          <xCoord>300</xCoord>
          <yCoord>226</yCoord>
        </edgeMap>
        <edgeMap>
          <xCoord>299</xCoord>
          <yCoord>227</yCoord>
        </edgeMap>
        <edgeMap>
          <xCoord>299</xCoord>
          <yCoord>228</yCoord>
        </edgeMap>
        <edgeMap>
          <xCoord>299</xCoord>
          <yCoord>229</yCoord>
        </edgeMap>
        <edgeMap>
          <xCoord>299</xCoord>
          <yCoord>230</yCoord>
        </edgeMap>
        <edgeMap>
          <xCoord>299</xCoord>
          <yCoord>231</yCoord>
        </edgeMap>
        <edgeMap>
          <xCoord>300</xCoord>
          <yCoord>232</yCoord>
        </edgeMap>
        <edgeMap>
          <xCoord>300</xCoord>
          <yCoord>233</yCoord>
        </edgeMap>
        <edgeMap>
          <xCoord>301</xCoord>
          <yCoord>234</yCoord>
        </edgeMap>
        <edgeMap>
          <xCoord>302</xCoord>
          <yCoord>235</yCoord>
        </edgeMap>
        <edgeMap>
          <xCoord>303</xCoord>
          <yCoord>235</yCoord>
        </edgeMap>
        <edgeMap>
          <xCoord>304</xCoord>
          <yCoord>235</yCoord>
        </edgeMap>
        <edgeMap>
          <xCoord>305</xCoord>
          <yCoord>236</yCoord>
        </edgeMap>
        <edgeMap>
          <xCoord>306</xCoord>
          <yCoord>237</yCoord>
        </edgeMap>
        <edgeMap>
          <xCoord>307</xCoord>
          <yCoord>237</yCoord>
        </edgeMap>
        <edgeMap>
          <xCoord>308</xCoord>
          <yCoord>237</yCoord>
        </edgeMap>
        <edgeMap>
          <xCoord>309</xCoord>
          <yCoord>238</yCoord>
        </edgeMap>
        <edgeMap>
          <xCoord>310</xCoord>
          <yCoord>238</yCoord>
        </edgeMap>
        <edgeMap>
          <xCoord>311</xCoord>
          <yCoord>238</yCoord>
        </edgeMap>
        <edgeMap>
          <xCoord>312</xCoord>
          <yCoord>238</yCoord>
        </edgeMap>
        <edgeMap>
          <xCoord>313</xCoord>
          <yCoord>238</yCoord>
        </edgeMap>
        <edgeMap>
          <xCoord>314</xCoord>
          <yCoord>238</yCoord>
        </edgeMap>
        <edgeMap>
          <xCoord>315</xCoord>
          <yCoord>238</yCoord>
        </edgeMap>
        <edgeMap>
          <xCoord>316</xCoord>
          <yCoord>238</yCoord>
        </edgeMap>
        <edgeMap>
          <xCoord>317</xCoord>
          <yCoord>238</yCoord>
        </edgeMap>
        <edgeMap>
          <xCoord>318</xCoord>
          <yCoord>238</yCoord>
        </edgeMap>
        <edgeMap>
          <xCoord>319</xCoord>
          <yCoord>238</yCoord>
        </edgeMap>
        <edgeMap>
          <xCoord>320</xCoord>
          <yCoord>238</yCoord>
        </edgeMap>
        <edgeMap>
          <xCoord>321</xCoord>
          <yCoord>238</yCoord>
        </edgeMap>
        <edgeMap>
          <xCoord>322</xCoord>
          <yCoord>238</yCoord>
        </edgeMap>
        <edgeMap>
          <xCoord>323</xCoord>
          <yCoord>239</yCoord>
        </edgeMap>
        <edgeMap>
          <xCoord>324</xCoord>
          <yCoord>239</yCoord>
        </edgeMap>
        <edgeMap>
          <xCoord>325</xCoord>
          <yCoord>240</yCoord>
        </edgeMap>
        <edgeMap>
          <xCoord>326</xCoord>
          <yCoord>240</yCoord>
        </edgeMap>
      </roi>
      <roi>
        <imageZposition>-90.75</imageZposition>
        <imageSOP_UID>1.3.6.1.4.1.14519.5.2.1.6279.6001.294738617491375189546256652501</imageSOP_UID>
        <inclusion>TRUE</inclusion>
        <edgeMap>
          <xCoord>326</xCoord>
          <yCoord>239</yCoord>
        </edgeMap>
        <edgeMap>
          <xCoord>327</xCoord>
          <yCoord>238</yCoord>
        </edgeMap>
        <edgeMap>
          <xCoord>327</xCoord>
          <yCoord>237</yCoord>
        </edgeMap>
        <edgeMap>
          <xCoord>327</xCoord>
          <yCoord>236</yCoord>
        </edgeMap>
        <edgeMap>
          <xCoord>327</xCoord>
          <yCoord>235</yCoord>
        </edgeMap>
        <edgeMap>
          <xCoord>328</xCoord>
          <yCoord>234</yCoord>
        </edgeMap>
        <edgeMap>
          <xCoord>329</xCoord>
          <yCoord>234</yCoord>
        </edgeMap>
        <edgeMap>
          <xCoord>330</xCoord>
          <yCoord>234</yCoord>
        </edgeMap>
        <edgeMap>
          <xCoord>331</xCoord>
          <yCoord>233</yCoord>
        </edgeMap>
        <edgeMap>
          <xCoord>331</xCoord>
          <yCoord>232</yCoord>
        </edgeMap>
        <edgeMap>
          <xCoord>332</xCoord>
          <yCoord>231</yCoord>
        </edgeMap>
        <edgeMap>
          <xCoord>332</xCoord>
          <yCoord>230</yCoord>
        </edgeMap>
        <edgeMap>
          <xCoord>333</xCoord>
          <yCoord>229</yCoord>
        </edgeMap>
        <edgeMap>
          <xCoord>334</xCoord>
          <yCoord>228</yCoord>
        </edgeMap>
        <edgeMap>
          <xCoord>335</xCoord>
          <yCoord>228</yCoord>
        </edgeMap>
        <edgeMap>
          <xCoord>336</xCoord>
          <yCoord>227</yCoord>
        </edgeMap>
        <edgeMap>
          <xCoord>336</xCoord>
          <yCoord>226</yCoord>
        </edgeMap>
        <edgeMap>
          <xCoord>336</xCoord>
          <yCoord>225</yCoord>
        </edgeMap>
        <edgeMap>
          <xCoord>335</xCoord>
          <yCoord>225</yCoord>
        </edgeMap>
        <edgeMap>
          <xCoord>334</xCoord>
          <yCoord>225</yCoord>
        </edgeMap>
        <edgeMap>
          <xCoord>333</xCoord>
          <yCoord>226</yCoord>
        </edgeMap>
        <edgeMap>
          <xCoord>332</xCoord>
          <yCoord>226</yCoord>
        </edgeMap>
        <edgeMap>
          <xCoord>331</xCoord>
          <yCoord>227</yCoord>
        </edgeMap>
        <edgeMap>
          <xCoord>330</xCoord>
          <yCoord>227</yCoord>
        </edgeMap>
        <edgeMap>
          <xCoord>329</xCoord>
          <yCoord>227</yCoord>
        </edgeMap>
        <edgeMap>
          <xCoord>328</xCoord>
          <yCoord>227</yCoord>
        </edgeMap>
        <edgeMap>
          <xCoord>327</xCoord>
          <yCoord>227</yCoord>
        </edgeMap>
        <edgeMap>
          <xCoord>326</xCoord>
          <yCoord>226</yCoord>
        </edgeMap>
        <edgeMap>
          <xCoord>326</xCoord>
          <yCoord>225</yCoord>
        </edgeMap>
        <edgeMap>
          <xCoord>326</xCoord>
          <yCoord>224</yCoord>
        </edgeMap>
        <edgeMap>
          <xCoord>326</xCoord>
          <yCoord>223</yCoord>
        </edgeMap>
        <edgeMap>
          <xCoord>325</xCoord>
          <yCoord>223</yCoord>
        </edgeMap>
        <edgeMap>
          <xCoord>324</xCoord>
          <yCoord>224</yCoord>
        </edgeMap>
        <edgeMap>
          <xCoord>323</xCoord>
          <yCoord>224</yCoord>
        </edgeMap>
        <edgeMap>
          <xCoord>322</xCoord>
          <yCoord>225</yCoord>
        </edgeMap>
        <edgeMap>
          <xCoord>322</xCoord>
          <yCoord>226</yCoord>
        </edgeMap>
        <edgeMap>
          <xCoord>321</xCoord>
          <yCoord>227</yCoord>
        </edgeMap>
        <edgeMap>
          <xCoord>320</xCoord>
          <yCoord>228</yCoord>
        </edgeMap>
        <edgeMap>
          <xCoord>319</xCoord>
          <yCoord>229</yCoord>
        </edgeMap>
        <edgeMap>
          <xCoord>318</xCoord>
          <yCoord>229</yCoord>
        </edgeMap>
        <edgeMap>
          <xCoord>317</xCoord>
          <yCoord>228</yCoord>
        </edgeMap>
        <edgeMap>
          <xCoord>316</xCoord>
          <yCoord>227</yCoord>
        </edgeMap>
        <edgeMap>
          <xCoord>315</xCoord>
          <yCoord>226</yCoord>
        </edgeMap>
        <edgeMap>
          <xCoord>314</xCoord>
          <yCoord>226</yCoord>
        </edgeMap>
        <edgeMap>
          <xCoord>313</xCoord>
          <yCoord>227</yCoord>
        </edgeMap>
        <edgeMap>
          <xCoord>312</xCoord>
          <yCoord>227</yCoord>
        </edgeMap>
        <edgeMap>
          <xCoord>311</xCoord>
          <yCoord>228</yCoord>
        </edgeMap>
        <edgeMap>
          <xCoord>310</xCoord>
          <yCoord>227</yCoord>
        </edgeMap>
        <edgeMap>
          <xCoord>309</xCoord>
          <yCoord>226</yCoord>
        </edgeMap>
        <edgeMap>
          <xCoord>309</xCoord>
          <yCoord>225</yCoord>
        </edgeMap>
        <edgeMap>
          <xCoord>308</xCoord>
          <yCoord>224</yCoord>
        </edgeMap>
        <edgeMap>
          <xCoord>307</xCoord>
          <yCoord>223</yCoord>
        </edgeMap>
        <edgeMap>
          <xCoord>306</xCoord>
          <yCoord>222</yCoord>
        </edgeMap>
        <edgeMap>
          <xCoord>305</xCoord>
          <yCoord>221</yCoord>
        </edgeMap>
        <edgeMap>
          <xCoord>304</xCoord>
          <yCoord>220</yCoord>
        </edgeMap>
        <edgeMap>
          <xCoord>303</xCoord>
          <yCoord>221</yCoord>
        </edgeMap>
        <edgeMap>
          <xCoord>303</xCoord>
          <yCoord>222</yCoord>
        </edgeMap>
        <edgeMap>
          <xCoord>303</xCoord>
          <yCoord>223</yCoord>
        </edgeMap>
        <edgeMap>
          <xCoord>303</xCoord>
          <yCoord>224</yCoord>
        </edgeMap>
        <edgeMap>
          <xCoord>303</xCoord>
          <yCoord>225</yCoord>
        </edgeMap>
        <edgeMap>
          <xCoord>303</xCoord>
          <yCoord>226</yCoord>
        </edgeMap>
        <edgeMap>
          <xCoord>303</xCoord>
          <yCoord>227</yCoord>
        </edgeMap>
        <edgeMap>
          <xCoord>302</xCoord>
          <yCoord>228</yCoord>
        </edgeMap>
        <edgeMap>
          <xCoord>301</xCoord>
          <yCoord>229</yCoord>
        </edgeMap>
        <edgeMap>
          <xCoord>300</xCoord>
          <yCoord>229</yCoord>
        </edgeMap>
        <edgeMap>
          <xCoord>299</xCoord>
          <yCoord>229</yCoord>
        </edgeMap>
        <edgeMap>
          <xCoord>298</xCoord>
          <yCoord>230</yCoord>
        </edgeMap>
        <edgeMap>
          <xCoord>297</xCoord>
          <yCoord>230</yCoord>
        </edgeMap>
        <edgeMap>
          <xCoord>296</xCoord>
          <yCoord>231</yCoord>
        </edgeMap>
        <edgeMap>
          <xCoord>296</xCoord>
          <yCoord>232</yCoord>
        </edgeMap>
        <edgeMap>
          <xCoord>295</xCoord>
          <yCoord>233</yCoord>
        </edgeMap>
        <edgeMap>
          <xCoord>295</xCoord>
          <yCoord>234</yCoord>
        </edgeMap>
        <edgeMap>
          <xCoord>296</xCoord>
          <yCoord>234</yCoord>
        </edgeMap>
        <edgeMap>
          <xCoord>297</xCoord>
          <yCoord>234</yCoord>
        </edgeMap>
        <edgeMap>
          <xCoord>298</xCoord>
          <yCoord>234</yCoord>
        </edgeMap>
        <edgeMap>
          <xCoord>299</xCoord>
          <yCoord>234</yCoord>
        </edgeMap>
        <edgeMap>
          <xCoord>300</xCoord>
          <yCoord>233</yCoord>
        </edgeMap>
        <edgeMap>
          <xCoord>301</xCoord>
          <yCoord>233</yCoord>
        </edgeMap>
        <edgeMap>
          <xCoord>302</xCoord>
          <yCoord>233</yCoord>
        </edgeMap>
        <edgeMap>
          <xCoord>303</xCoord>
          <yCoord>233</yCoord>
        </edgeMap>
        <edgeMap>
          <xCoord>304</xCoord>
          <yCoord>233</yCoord>
        </edgeMap>
        <edgeMap>
          <xCoord>305</xCoord>
          <yCoord>233</yCoord>
        </edgeMap>
        <edgeMap>
          <xCoord>306</xCoord>
          <yCoord>233</yCoord>
        </edgeMap>
        <edgeMap>
          <xCoord>307</xCoord>
          <yCoord>234</yCoord>
        </edgeMap>
        <edgeMap>
          <xCoord>308</xCoord>
          <yCoord>235</yCoord>
        </edgeMap>
        <edgeMap>
          <xCoord>309</xCoord>
          <yCoord>236</yCoord>
        </edgeMap>
        <edgeMap>
          <xCoord>310</xCoord>
          <yCoord>237</yCoord>
        </edgeMap>
        <edgeMap>
          <xCoord>311</xCoord>
          <yCoord>237</yCoord>
        </edgeMap>
        <edgeMap>
          <xCoord>312</xCoord>
          <yCoord>237</yCoord>
        </edgeMap>
        <edgeMap>
          <xCoord>313</xCoord>
          <yCoord>237</yCoord>
        </edgeMap>
        <edgeMap>
          <xCoord>314</xCoord>
          <yCoord>237</yCoord>
        </edgeMap>
        <edgeMap>
          <xCoord>315</xCoord>
          <yCoord>237</yCoord>
        </edgeMap>
        <edgeMap>
          <xCoord>316</xCoord>
          <yCoord>237</yCoord>
        </edgeMap>
        <edgeMap>
          <xCoord>317</xCoord>
          <yCoord>237</yCoord>
        </edgeMap>
        <edgeMap>
          <xCoord>318</xCoord>
          <yCoord>237</yCoord>
        </edgeMap>
        <edgeMap>
          <xCoord>319</xCoord>
          <yCoord>237</yCoord>
        </edgeMap>
        <edgeMap>
          <xCoord>320</xCoord>
          <yCoord>238</yCoord>
        </edgeMap>
        <edgeMap>
          <xCoord>321</xCoord>
          <yCoord>238</yCoord>
        </edgeMap>
        <edgeMap>
          <xCoord>322</xCoord>
          <yCoord>239</yCoord>
        </edgeMap>
        <edgeMap>
          <xCoord>323</xCoord>
          <yCoord>239</yCoord>
        </edgeMap>
        <edgeMap>
          <xCoord>324</xCoord>
          <yCoord>239</yCoord>
        </edgeMap>
        <edgeMap>
          <xCoord>325</xCoord>
          <yCoord>239</yCoord>
        </edgeMap>
        <edgeMap>
          <xCoord>326</xCoord>
          <yCoord>239</yCoord>
        </edgeMap>
      </roi>
    </unblindedReadNodule>
    <unblindedReadNodule>
      <noduleID>IL057_159700</noduleID>
      <roi>
        <imageZposition>-95.75</imageZposition>
        <imageSOP_UID>1.3.6.1.4.1.14519.5.2.1.6279.6001.233694065419139908378202936510</imageSOP_UID>
        <inclusion>TRUE</inclusion>
        <edgeMap>
          <xCoord>312</xCoord>
          <yCoord>298</yCoord>
        </edgeMap>
      </roi>
    </unblindedReadNodule>
  </readingSession>
<readingSession>
<annotationVersion>3.12</annotationVersion>
<servicingRadiologistID>501236127</servicingRadiologistID>
<unblindedReadNodule>
<noduleID>MI014_19465</noduleID>
<characteristics>
<subtlety>5</subtlety>
<internalStructure>1</internalStructure>
<calcification>6</calcification>
<sphericity>4</sphericity>
<margin>2</margin>
<lobulation>4</lobulation>
<spiculation>5</spiculation>
<texture>5</texture>
<malignancy>5</malignancy>
</characteristics>
<roi>
<imageZposition>-68.25</imageZposition>
<imageSOP_UID>1.3.6.1.4.1.14519.5.2.1.6279.6001.210749420878146426598511532500</imageSOP_UID>
<inclusion>TRUE</inclusion>
<edgeMap>
<xCoord>330</xCoord>
<yCoord>247</yCoord>
</edgeMap>
<edgeMap>
<xCoord>331</xCoord>
<yCoord>246</yCoord>
</edgeMap>
<edgeMap>
<xCoord>331</xCoord>
<yCoord>245</yCoord>
</edgeMap>
<edgeMap>
<xCoord>331</xCoord>
<yCoord>244</yCoord>
</edgeMap>
<edgeMap>
<xCoord>331</xCoord>
<yCoord>243</yCoord>
</edgeMap>
<edgeMap>
<xCoord>331</xCoord>
<yCoord>242</yCoord>
</edgeMap>
<edgeMap>
<xCoord>331</xCoord>
<yCoord>241</yCoord>
</edgeMap>
<edgeMap>
<xCoord>331</xCoord>
<yCoord>240</yCoord>
</edgeMap>
<edgeMap>
<xCoord>331</xCoord>
<yCoord>239</yCoord>
</edgeMap>
<edgeMap>
<xCoord>331</xCoord>
<yCoord>238</yCoord>
</edgeMap>
<edgeMap>
<xCoord>330</xCoord>
<yCoord>237</yCoord>
</edgeMap>
<edgeMap>
<xCoord>330</xCoord>
<yCoord>236</yCoord>
</edgeMap>
<edgeMap>
<xCoord>329</xCoord>
<yCoord>235</yCoord>
</edgeMap>
<edgeMap>
<xCoord>328</xCoord>
<yCoord>234</yCoord>
</edgeMap>
<edgeMap>
<xCoord>327</xCoord>
<yCoord>233</yCoord>
</edgeMap>
<edgeMap>
<xCoord>327</xCoord>
<yCoord>232</yCoord>
</edgeMap>
<edgeMap>
<xCoord>326</xCoord>
<yCoord>232</yCoord>
</edgeMap>
<edgeMap>
<xCoord>325</xCoord>
<yCoord>231</yCoord>
</edgeMap>
<edgeMap>
<xCoord>324</xCoord>
<yCoord>231</yCoord>
</edgeMap>
<edgeMap>
<xCoord>323</xCoord>
<yCoord>232</yCoord>
</edgeMap>
<edgeMap>
<xCoord>322</xCoord>
<yCoord>233</yCoord>
</edgeMap>
<edgeMap>
<xCoord>321</xCoord>
<yCoord>234</yCoord>
</edgeMap>
<edgeMap>
<xCoord>320</xCoord>
<yCoord>235</yCoord>
</edgeMap>
<edgeMap>
<xCoord>319</xCoord>
<yCoord>235</yCoord>
</edgeMap>
<edgeMap>
<xCoord>318</xCoord>
<yCoord>236</yCoord>
</edgeMap>
<edgeMap>
<xCoord>318</xCoord>
<yCoord>237</yCoord>
</edgeMap>
<edgeMap>
<xCoord>318</xCoord>
<yCoord>238</yCoord>
</edgeMap>
<edgeMap>
<xCoord>317</xCoord>
<yCoord>239</yCoord>
</edgeMap>
<edgeMap>
<xCoord>317</xCoord>
<yCoord>240</yCoord>
</edgeMap>
<edgeMap>
<xCoord>317</xCoord>
<yCoord>241</yCoord>
</edgeMap>
<edgeMap>
<xCoord>317</xCoord>
<yCoord>242</yCoord>
</edgeMap>
<edgeMap>
<xCoord>318</xCoord>
<yCoord>243</yCoord>
</edgeMap>
<edgeMap>
<xCoord>319</xCoord>
<yCoord>244</yCoord>
</edgeMap>
<edgeMap>
<xCoord>320</xCoord>
<yCoord>244</yCoord>
</edgeMap>
<edgeMap>
<xCoord>321</xCoord>
<yCoord>245</yCoord>
</edgeMap>
<edgeMap>
<xCoord>322</xCoord>
<yCoord>245</yCoord>
</edgeMap>
<edgeMap>
<xCoord>323</xCoord>
<yCoord>246</yCoord>
</edgeMap>
<edgeMap>
<xCoord>324</xCoord>
<yCoord>246</yCoord>
</edgeMap>
<edgeMap>
<xCoord>325</xCoord>
<yCoord>247</yCoord>
</edgeMap>
<edgeMap>
<xCoord>326</xCoord>
<yCoord>247</yCoord>
</edgeMap>
<edgeMap>
<xCoord>327</xCoord>
<yCoord>247</yCoord>
</edgeMap>
<edgeMap>
<xCoord>328</xCoord>
<yCoord>247</yCoord>
</edgeMap>
<edgeMap>
<xCoord>329</xCoord>
<yCoord>247</yCoord>
</edgeMap>
<edgeMap>
<xCoord>330</xCoord>
<yCoord>247</yCoord>
</edgeMap>
</roi>
<roi>
<imageZposition>-70.75</imageZposition>
<imageSOP_UID>1.3.6.1.4.1.14519.5.2.1.6279.6001.277570451164421762711926230444</imageSOP_UID>
<inclusion>TRUE</inclusion>
<edgeMap>
<xCoord>329</xCoord>
<yCoord>250</yCoord>
</edgeMap>
<edgeMap>
<xCoord>330</xCoord>
<yCoord>249</yCoord>
</edgeMap>
<edgeMap>
<xCoord>330</xCoord>
<yCoord>248</yCoord>
</edgeMap>
<edgeMap>
<xCoord>331</xCoord>
<yCoord>247</yCoord>
</edgeMap>
<edgeMap>
<xCoord>331</xCoord>
<yCoord>246</yCoord>
</edgeMap>
<edgeMap>
<xCoord>332</xCoord>
<yCoord>245</yCoord>
</edgeMap>
<edgeMap>
<xCoord>332</xCoord>
<yCoord>244</yCoord>
</edgeMap>
<edgeMap>
<xCoord>332</xCoord>
<yCoord>243</yCoord>
</edgeMap>
<edgeMap>
<xCoord>332</xCoord>
<yCoord>242</yCoord>
</edgeMap>
<edgeMap>
<xCoord>331</xCoord>
<yCoord>241</yCoord>
</edgeMap>
<edgeMap>
<xCoord>331</xCoord>
<yCoord>240</yCoord>
</edgeMap>
<edgeMap>
<xCoord>331</xCoord>
<yCoord>239</yCoord>
</edgeMap>
<edgeMap>
<xCoord>331</xCoord>
<yCoord>238</yCoord>
</edgeMap>
<edgeMap>
<xCoord>331</xCoord>
<yCoord>237</yCoord>
</edgeMap>
<edgeMap>
<xCoord>331</xCoord>
<yCoord>236</yCoord>
</edgeMap>
<edgeMap>
<xCoord>330</xCoord>
<yCoord>235</yCoord>
</edgeMap>
<edgeMap>
<xCoord>329</xCoord>
<yCoord>234</yCoord>
</edgeMap>
<edgeMap>
<xCoord>328</xCoord>
<yCoord>233</yCoord>
</edgeMap>
<edgeMap>
<xCoord>327</xCoord>
<yCoord>232</yCoord>
</edgeMap>
<edgeMap>
<xCoord>326</xCoord>
<yCoord>231</yCoord>
</edgeMap>
<edgeMap>
<xCoord>325</xCoord>
<yCoord>231</yCoord>
</edgeMap>
<edgeMap>
<xCoord>324</xCoord>
<yCoord>230</yCoord>
</edgeMap>
<edgeMap>
<xCoord>323</xCoord>
<yCoord>229</yCoord>
</edgeMap>
<edgeMap>
<xCoord>322</xCoord>
<yCoord>228</yCoord>
</edgeMap>
<edgeMap>
<xCoord>321</xCoord>
<yCoord>228</yCoord>
</edgeMap>
<edgeMap>
<xCoord>320</xCoord>
<yCoord>228</yCoord>
</edgeMap>
<edgeMap>
<xCoord>319</xCoord>
<yCoord>228</yCoord>
</edgeMap>
<edgeMap>
<xCoord>318</xCoord>
<yCoord>229</yCoord>
</edgeMap>
<edgeMap>
<xCoord>318</xCoord>
<yCoord>230</yCoord>
</edgeMap>
<edgeMap>
<xCoord>317</xCoord>
<yCoord>231</yCoord>
</edgeMap>
<edgeMap>
<xCoord>316</xCoord>
<yCoord>231</yCoord>
</edgeMap>
<edgeMap>
<xCoord>315</xCoord>
<yCoord>232</yCoord>
</edgeMap>
<edgeMap>
<xCoord>314</xCoord>
<yCoord>233</yCoord>
</edgeMap>
<edgeMap>
<xCoord>313</xCoord>
<yCoord>233</yCoord>
</edgeMap>
<edgeMap>
<xCoord>312</xCoord>
<yCoord>234</yCoord>
</edgeMap>
<edgeMap>
<xCoord>311</xCoord>
<yCoord>235</yCoord>
</edgeMap>
<edgeMap>
<xCoord>310</xCoord>
<yCoord>236</yCoord>
</edgeMap>
<edgeMap>
<xCoord>309</xCoord>
<yCoord>236</yCoord>
</edgeMap>
<edgeMap>
<xCoord>308</xCoord>
<yCoord>237</yCoord>
</edgeMap>
<edgeMap>
<xCoord>307</xCoord>
<yCoord>238</yCoord>
</edgeMap>
<edgeMap>
<xCoord>306</xCoord>
<yCoord>239</yCoord>
</edgeMap>
<edgeMap>
<xCoord>305</xCoord>
<yCoord>240</yCoord>
</edgeMap>
<edgeMap>
<xCoord>305</xCoord>
<yCoord>241</yCoord>
</edgeMap>
<edgeMap>
<xCoord>305</xCoord>
<yCoord>242</yCoord>
</edgeMap>
<edgeMap>
<xCoord>305</xCoord>
<yCoord>243</yCoord>
</edgeMap>
<edgeMap>
<xCoord>306</xCoord>
<yCoord>244</yCoord>
</edgeMap>
<edgeMap>
<xCoord>307</xCoord>
<yCoord>245</yCoord>
</edgeMap>
<edgeMap>
<xCoord>308</xCoord>
<yCoord>246</yCoord>
</edgeMap>
<edgeMap>
<xCoord>309</xCoord>
<yCoord>246</yCoord>
</edgeMap>
<edgeMap>
<xCoord>310</xCoord>
<yCoord>246</yCoord>
</edgeMap>
<edgeMap>
<xCoord>311</xCoord>
<yCoord>246</yCoord>
</edgeMap>
<edgeMap>
<xCoord>312</xCoord>
<yCoord>246</yCoord>
</edgeMap>
<edgeMap>
<xCoord>313</xCoord>
<yCoord>246</yCoord>
</edgeMap>
<edgeMap>
<xCoord>314</xCoord>
<yCoord>246</yCoord>
</edgeMap>
<edgeMap>
<xCoord>315</xCoord>
<yCoord>247</yCoord>
</edgeMap>
<edgeMap>
<xCoord>316</xCoord>
<yCoord>247</yCoord>
</edgeMap>
<edgeMap>
<xCoord>317</xCoord>
<yCoord>247</yCoord>
</edgeMap>
<edgeMap>
<xCoord>318</xCoord>
<yCoord>248</yCoord>
</edgeMap>
<edgeMap>
<xCoord>319</xCoord>
<yCoord>248</yCoord>
</edgeMap>
<edgeMap>
<xCoord>320</xCoord>
<yCoord>248</yCoord>
</edgeMap>
<edgeMap>
<xCoord>321</xCoord>
<yCoord>248</yCoord>
</edgeMap>
<edgeMap>
<xCoord>322</xCoord>
<yCoord>249</yCoord>
</edgeMap>
<edgeMap>
<xCoord>323</xCoord>
<yCoord>249</yCoord>
</edgeMap>
<edgeMap>
<xCoord>324</xCoord>
<yCoord>249</yCoord>
</edgeMap>
<edgeMap>
<xCoord>325</xCoord>
<yCoord>250</yCoord>
</edgeMap>
<edgeMap>
<xCoord>326</xCoord>
<yCoord>250</yCoord>
</edgeMap>
<edgeMap>
<xCoord>327</xCoord>
<yCoord>250</yCoord>
</edgeMap>
<edgeMap>
<xCoord>328</xCoord>
<yCoord>250</yCoord>
</edgeMap>
<edgeMap>
<xCoord>329</xCoord>
<yCoord>250</yCoord>
</edgeMap>
</roi>
<roi>
<imageZposition>-73.25</imageZposition>
<imageSOP_UID>1.3.6.1.4.1.14519.5.2.1.6279.6001.134159877881053313862455189925</imageSOP_UID>
<inclusion>TRUE</inclusion>
<edgeMap>
<xCoord>333</xCoord>
<yCoord>250</yCoord>
</edgeMap>
<edgeMap>
<xCoord>334</xCoord>
<yCoord>249</yCoord>
</edgeMap>
<edgeMap>
<xCoord>335</xCoord>
<yCoord>248</yCoord>
</edgeMap>
<edgeMap>
<xCoord>335</xCoord>
<yCoord>247</yCoord>
</edgeMap>
<edgeMap>
<xCoord>335</xCoord>
<yCoord>246</yCoord>
</edgeMap>
<edgeMap>
<xCoord>335</xCoord>
<yCoord>245</yCoord>
</edgeMap>
<edgeMap>
<xCoord>335</xCoord>
<yCoord>244</yCoord>
</edgeMap>
<edgeMap>
<xCoord>335</xCoord>
<yCoord>243</yCoord>
</edgeMap>
<edgeMap>
<xCoord>335</xCoord>
<yCoord>242</yCoord>
</edgeMap>
<edgeMap>
<xCoord>335</xCoord>
<yCoord>241</yCoord>
</edgeMap>
<edgeMap>
<xCoord>335</xCoord>
<yCoord>240</yCoord>
</edgeMap>
<edgeMap>
<xCoord>335</xCoord>
<yCoord>239</yCoord>
</edgeMap>
<edgeMap>
<xCoord>335</xCoord>
<yCoord>238</yCoord>
</edgeMap>
<edgeMap>
<xCoord>335</xCoord>
<yCoord>237</yCoord>
</edgeMap>
<edgeMap>
<xCoord>335</xCoord>
<yCoord>236</yCoord>
</edgeMap>
<edgeMap>
<xCoord>335</xCoord>
<yCoord>235</yCoord>
</edgeMap>
<edgeMap>
<xCoord>335</xCoord>
<yCoord>234</yCoord>
</edgeMap>
<edgeMap>
<xCoord>334</xCoord>
<yCoord>233</yCoord>
</edgeMap>
<edgeMap>
<xCoord>333</xCoord>
<yCoord>232</yCoord>
</edgeMap>
<edgeMap>
<xCoord>332</xCoord>
<yCoord>231</yCoord>
</edgeMap>
<edgeMap>
<xCoord>331</xCoord>
<yCoord>230</yCoord>
</edgeMap>
<edgeMap>
<xCoord>330</xCoord>
<yCoord>230</yCoord>
</edgeMap>
<edgeMap>
<xCoord>329</xCoord>
<yCoord>229</yCoord>
</edgeMap>
<edgeMap>
<xCoord>329</xCoord>
<yCoord>228</yCoord>
</edgeMap>
<edgeMap>
<xCoord>328</xCoord>
<yCoord>227</yCoord>
</edgeMap>
<edgeMap>
<xCoord>327</xCoord>
<yCoord>227</yCoord>
</edgeMap>
<edgeMap>
<xCoord>326</xCoord>
<yCoord>227</yCoord>
</edgeMap>
<edgeMap>
<xCoord>325</xCoord>
<yCoord>227</yCoord>
</edgeMap>
<edgeMap>
<xCoord>324</xCoord>
<yCoord>227</yCoord>
</edgeMap>
<edgeMap>
<xCoord>323</xCoord>
<yCoord>228</yCoord>
</edgeMap>
<edgeMap>
<xCoord>322</xCoord>
<yCoord>228</yCoord>
</edgeMap>
<edgeMap>
<xCoord>321</xCoord>
<yCoord>228</yCoord>
</edgeMap>
<edgeMap>
<xCoord>320</xCoord>
<yCoord>228</yCoord>
</edgeMap>
<edgeMap>
<xCoord>319</xCoord>
<yCoord>227</yCoord>
</edgeMap>
<edgeMap>
<xCoord>318</xCoord>
<yCoord>227</yCoord>
</edgeMap>
<edgeMap>
<xCoord>317</xCoord>
<yCoord>227</yCoord>
</edgeMap>
<edgeMap>
<xCoord>316</xCoord>
<yCoord>226</yCoord>
</edgeMap>
<edgeMap>
<xCoord>315</xCoord>
<yCoord>227</yCoord>
</edgeMap>
<edgeMap>
<xCoord>314</xCoord>
<yCoord>227</yCoord>
</edgeMap>
<edgeMap>
<xCoord>313</xCoord>
<yCoord>228</yCoord>
</edgeMap>
<edgeMap>
<xCoord>312</xCoord>
<yCoord>229</yCoord>
</edgeMap>
<edgeMap>
<xCoord>311</xCoord>
<yCoord>229</yCoord>
</edgeMap>
<edgeMap>
<xCoord>311</xCoord>
<yCoord>230</yCoord>
</edgeMap>
<edgeMap>
<xCoord>310</xCoord>
<yCoord>231</yCoord>
</edgeMap>
<edgeMap>
<xCoord>310</xCoord>
<yCoord>232</yCoord>
</edgeMap>
<edgeMap>
<xCoord>309</xCoord>
<yCoord>233</yCoord>
</edgeMap>
<edgeMap>
<xCoord>308</xCoord>
<yCoord>234</yCoord>
</edgeMap>
<edgeMap>
<xCoord>307</xCoord>
<yCoord>235</yCoord>
</edgeMap>
<edgeMap>
<xCoord>306</xCoord>
<yCoord>236</yCoord>
</edgeMap>
<edgeMap>
<xCoord>305</xCoord>
<yCoord>237</yCoord>
</edgeMap>
<edgeMap>
<xCoord>304</xCoord>
<yCoord>237</yCoord>
</edgeMap>
<edgeMap>
<xCoord>304</xCoord>
<yCoord>238</yCoord>
</edgeMap>
<edgeMap>
<xCoord>303</xCoord>
<yCoord>239</yCoord>
</edgeMap>
<edgeMap>
<xCoord>303</xCoord>
<yCoord>240</yCoord>
</edgeMap>
<edgeMap>
<xCoord>303</xCoord>
<yCoord>241</yCoord>
</edgeMap>
<edgeMap>
<xCoord>304</xCoord>
<yCoord>242</yCoord>
</edgeMap>
<edgeMap>
<xCoord>305</xCoord>
<yCoord>243</yCoord>
</edgeMap>
<edgeMap>
<xCoord>306</xCoord>
<yCoord>244</yCoord>
</edgeMap>
<edgeMap>
<xCoord>307</xCoord>
<yCoord>244</yCoord>
</edgeMap>
<edgeMap>
<xCoord>308</xCoord>
<yCoord>245</yCoord>
</edgeMap>
<edgeMap>
<xCoord>309</xCoord>
<yCoord>245</yCoord>
</edgeMap>
<edgeMap>
<xCoord>310</xCoord>
<yCoord>245</yCoord>
</edgeMap>
<edgeMap>
<xCoord>311</xCoord>
<yCoord>245</yCoord>
</edgeMap>
<edgeMap>
<xCoord>312</xCoord>
<yCoord>245</yCoord>
</edgeMap>
<edgeMap>
<xCoord>313</xCoord>
<yCoord>245</yCoord>
</edgeMap>
<edgeMap>
<xCoord>314</xCoord>
<yCoord>245</yCoord>
</edgeMap>
<edgeMap>
<xCoord>315</xCoord>
<yCoord>245</yCoord>
</edgeMap>
<edgeMap>
<xCoord>316</xCoord>
<yCoord>246</yCoord>
</edgeMap>
<edgeMap>
<xCoord>317</xCoord>
<yCoord>247</yCoord>
</edgeMap>
<edgeMap>
<xCoord>318</xCoord>
<yCoord>247</yCoord>
</edgeMap>
<edgeMap>
<xCoord>319</xCoord>
<yCoord>247</yCoord>
</edgeMap>
<edgeMap>
<xCoord>320</xCoord>
<yCoord>247</yCoord>
</edgeMap>
<edgeMap>
<xCoord>321</xCoord>
<yCoord>247</yCoord>
</edgeMap>
<edgeMap>
<xCoord>322</xCoord>
<yCoord>248</yCoord>
</edgeMap>
<edgeMap>
<xCoord>323</xCoord>
<yCoord>248</yCoord>
</edgeMap>
<edgeMap>
<xCoord>324</xCoord>
<yCoord>248</yCoord>
</edgeMap>
<edgeMap>
<xCoord>325</xCoord>
<yCoord>249</yCoord>
</edgeMap>
<edgeMap>
<xCoord>326</xCoord>
<yCoord>250</yCoord>
</edgeMap>
<edgeMap>
<xCoord>327</xCoord>
<yCoord>250</yCoord>
</edgeMap>
<edgeMap>
<xCoord>328</xCoord>
<yCoord>250</yCoord>
</edgeMap>
<edgeMap>
<xCoord>329</xCoord>
<yCoord>250</yCoord>
</edgeMap>
<edgeMap>
<xCoord>330</xCoord>
<yCoord>250</yCoord>
</edgeMap>
<edgeMap>
<xCoord>331</xCoord>
<yCoord>250</yCoord>
</edgeMap>
<edgeMap>
<xCoord>332</xCoord>
<yCoord>250</yCoord>
</edgeMap>
<edgeMap>
<xCoord>333</xCoord>
<yCoord>250</yCoord>
</edgeMap>
</roi>
<roi>
<imageZposition>-75.75</imageZposition>
<imageSOP_UID>1.3.6.1.4.1.14519.5.2.1.6279.6001.264946228834617391221804952962</imageSOP_UID>
<inclusion>TRUE</inclusion>
<edgeMap>
<xCoord>332</xCoord>
<yCoord>251</yCoord>
</edgeMap>
<edgeMap>
<xCoord>333</xCoord>
<yCoord>250</yCoord>
</edgeMap>
<edgeMap>
<xCoord>334</xCoord>
<yCoord>250</yCoord>
</edgeMap>
<edgeMap>
<xCoord>335</xCoord>
<yCoord>249</yCoord>
</edgeMap>
<edgeMap>
<xCoord>336</xCoord>
<yCoord>248</yCoord>
</edgeMap>
<edgeMap>
<xCoord>336</xCoord>
<yCoord>247</yCoord>
</edgeMap>
<edgeMap>
<xCoord>336</xCoord>
<yCoord>246</yCoord>
</edgeMap>
<edgeMap>
<xCoord>337</xCoord>
<yCoord>245</yCoord>
</edgeMap>
<edgeMap>
<xCoord>337</xCoord>
<yCoord>244</yCoord>
</edgeMap>
<edgeMap>
<xCoord>336</xCoord>
<yCoord>243</yCoord>
</edgeMap>
<edgeMap>
<xCoord>335</xCoord>
<yCoord>242</yCoord>
</edgeMap>
<edgeMap>
<xCoord>335</xCoord>
<yCoord>241</yCoord>
</edgeMap>
<edgeMap>
<xCoord>335</xCoord>
<yCoord>240</yCoord>
</edgeMap>
<edgeMap>
<xCoord>335</xCoord>
<yCoord>239</yCoord>
</edgeMap>
<edgeMap>
<xCoord>335</xCoord>
<yCoord>238</yCoord>
</edgeMap>
<edgeMap>
<xCoord>335</xCoord>
<yCoord>237</yCoord>
</edgeMap>
<edgeMap>
<xCoord>335</xCoord>
<yCoord>236</yCoord>
</edgeMap>
<edgeMap>
<xCoord>335</xCoord>
<yCoord>235</yCoord>
</edgeMap>
<edgeMap>
<xCoord>335</xCoord>
<yCoord>234</yCoord>
</edgeMap>
<edgeMap>
<xCoord>334</xCoord>
<yCoord>233</yCoord>
</edgeMap>
<edgeMap>
<xCoord>334</xCoord>
<yCoord>232</yCoord>
</edgeMap>
<edgeMap>
<xCoord>333</xCoord>
<yCoord>231</yCoord>
</edgeMap>
<edgeMap>
<xCoord>332</xCoord>
<yCoord>230</yCoord>
</edgeMap>
<edgeMap>
<xCoord>331</xCoord>
<yCoord>229</yCoord>
</edgeMap>
<edgeMap>
<xCoord>330</xCoord>
<yCoord>229</yCoord>
</edgeMap>
<edgeMap>
<xCoord>329</xCoord>
<yCoord>228</yCoord>
</edgeMap>
<edgeMap>
<xCoord>328</xCoord>
<yCoord>227</yCoord>
</edgeMap>
<edgeMap>
<xCoord>327</xCoord>
<yCoord>227</yCoord>
</edgeMap>
<edgeMap>
<xCoord>326</xCoord>
<yCoord>226</yCoord>
</edgeMap>
<edgeMap>
<xCoord>325</xCoord>
<yCoord>226</yCoord>
</edgeMap>
<edgeMap>
<xCoord>324</xCoord>
<yCoord>226</yCoord>
</edgeMap>
<edgeMap>
<xCoord>323</xCoord>
<yCoord>226</yCoord>
</edgeMap>
<edgeMap>
<xCoord>322</xCoord>
<yCoord>226</yCoord>
</edgeMap>
<edgeMap>
<xCoord>321</xCoord>
<yCoord>226</yCoord>
</edgeMap>
<edgeMap>
<xCoord>320</xCoord>
<yCoord>226</yCoord>
</edgeMap>
<edgeMap>
<xCoord>319</xCoord>
<yCoord>226</yCoord>
</edgeMap>
<edgeMap>
<xCoord>318</xCoord>
<yCoord>226</yCoord>
</edgeMap>
<edgeMap>
<xCoord>317</xCoord>
<yCoord>227</yCoord>
</edgeMap>
<edgeMap>
<xCoord>316</xCoord>
<yCoord>227</yCoord>
</edgeMap>
<edgeMap>
<xCoord>315</xCoord>
<yCoord>227</yCoord>
</edgeMap>
<edgeMap>
<xCoord>314</xCoord>
<yCoord>227</yCoord>
</edgeMap>
<edgeMap>
<xCoord>313</xCoord>
<yCoord>227</yCoord>
</edgeMap>
<edgeMap>
<xCoord>312</xCoord>
<yCoord>227</yCoord>
</edgeMap>
<edgeMap>
<xCoord>311</xCoord>
<yCoord>227</yCoord>
</edgeMap>
<edgeMap>
<xCoord>310</xCoord>
<yCoord>227</yCoord>
</edgeMap>
<edgeMap>
<xCoord>309</xCoord>
<yCoord>228</yCoord>
</edgeMap>
<edgeMap>
<xCoord>308</xCoord>
<yCoord>229</yCoord>
</edgeMap>
<edgeMap>
<xCoord>308</xCoord>
<yCoord>230</yCoord>
</edgeMap>
<edgeMap>
<xCoord>307</xCoord>
<yCoord>231</yCoord>
</edgeMap>
<edgeMap>
<xCoord>307</xCoord>
<yCoord>232</yCoord>
</edgeMap>
<edgeMap>
<xCoord>306</xCoord>
<yCoord>233</yCoord>
</edgeMap>
<edgeMap>
<xCoord>305</xCoord>
<yCoord>234</yCoord>
</edgeMap>
<edgeMap>
<xCoord>305</xCoord>
<yCoord>235</yCoord>
</edgeMap>
<edgeMap>
<xCoord>305</xCoord>
<yCoord>236</yCoord>
</edgeMap>
<edgeMap>
<xCoord>304</xCoord>
<yCoord>237</yCoord>
</edgeMap>
<edgeMap>
<xCoord>303</xCoord>
<yCoord>238</yCoord>
</edgeMap>
<edgeMap>
<xCoord>303</xCoord>
<yCoord>239</yCoord>
</edgeMap>
<edgeMap>
<xCoord>303</xCoord>
<yCoord>240</yCoord>
</edgeMap>
<edgeMap>
<xCoord>303</xCoord>
<yCoord>241</yCoord>
</edgeMap>
<edgeMap>
<xCoord>303</xCoord>
<yCoord>242</yCoord>
</edgeMap>
<edgeMap>
<xCoord>303</xCoord>
<yCoord>243</yCoord>
</edgeMap>
<edgeMap>
<xCoord>303</xCoord>
<yCoord>244</yCoord>
</edgeMap>
<edgeMap>
<xCoord>304</xCoord>
<yCoord>245</yCoord>
</edgeMap>
<edgeMap>
<xCoord>305</xCoord>
<yCoord>246</yCoord>
</edgeMap>
<edgeMap>
<xCoord>306</xCoord>
<yCoord>246</yCoord>
</edgeMap>
<edgeMap>
<xCoord>307</xCoord>
<yCoord>246</yCoord>
</edgeMap>
<edgeMap>
<xCoord>308</xCoord>
<yCoord>246</yCoord>
</edgeMap>
<edgeMap>
<xCoord>309</xCoord>
<yCoord>246</yCoord>
</edgeMap>
<edgeMap>
<xCoord>310</xCoord>
<yCoord>246</yCoord>
</edgeMap>
<edgeMap>
<xCoord>311</xCoord>
<yCoord>246</yCoord>
</edgeMap>
<edgeMap>
<xCoord>312</xCoord>
<yCoord>246</yCoord>
</edgeMap>
<edgeMap>
<xCoord>313</xCoord>
<yCoord>246</yCoord>
</edgeMap>
<edgeMap>
<xCoord>314</xCoord>
<yCoord>246</yCoord>
</edgeMap>
<edgeMap>
<xCoord>315</xCoord>
<yCoord>246</yCoord>
</edgeMap>
<edgeMap>
<xCoord>316</xCoord>
<yCoord>246</yCoord>
</edgeMap>
<edgeMap>
<xCoord>317</xCoord>
<yCoord>246</yCoord>
</edgeMap>
<edgeMap>
<xCoord>318</xCoord>
<yCoord>246</yCoord>
</edgeMap>
<edgeMap>
<xCoord>319</xCoord>
<yCoord>246</yCoord>
</edgeMap>
<edgeMap>
<xCoord>320</xCoord>
<yCoord>247</yCoord>
</edgeMap>
<edgeMap>
<xCoord>321</xCoord>
<yCoord>247</yCoord>
</edgeMap>
<edgeMap>
<xCoord>322</xCoord>
<yCoord>247</yCoord>
</edgeMap>
<edgeMap>
<xCoord>323</xCoord>
<yCoord>248</yCoord>
</edgeMap>
<edgeMap>
<xCoord>324</xCoord>
<yCoord>248</yCoord>
</edgeMap>
<edgeMap>
<xCoord>325</xCoord>
<yCoord>248</yCoord>
</edgeMap>
<edgeMap>
<xCoord>326</xCoord>
<yCoord>249</yCoord>
</edgeMap>
<edgeMap>
<xCoord>327</xCoord>
<yCoord>250</yCoord>
</edgeMap>
<edgeMap>
<xCoord>328</xCoord>
<yCoord>250</yCoord>
</edgeMap>
<edgeMap>
<xCoord>329</xCoord>
<yCoord>251</yCoord>
</edgeMap>
<edgeMap>
<xCoord>330</xCoord>
<yCoord>251</yCoord>
</edgeMap>
<edgeMap>
<xCoord>331</xCoord>
<yCoord>251</yCoord>
</edgeMap>
<edgeMap>
<xCoord>332</xCoord>
<yCoord>251</yCoord>
</edgeMap>
</roi>
<roi>
<imageZposition>-78.25</imageZposition>
<imageSOP_UID>1.3.6.1.4.1.14519.5.2.1.6279.6001.210261661987033527714983590948</imageSOP_UID>
<inclusion>TRUE</inclusion>
<edgeMap>
<xCoord>333</xCoord>
<yCoord>251</yCoord>
</edgeMap>
<edgeMap>
<xCoord>333</xCoord>
<yCoord>250</yCoord>
</edgeMap>
<edgeMap>
<xCoord>334</xCoord>
<yCoord>249</yCoord>
</edgeMap>
<edgeMap>
<xCoord>334</xCoord>
<yCoord>248</yCoord>
</edgeMap>
<edgeMap>
<xCoord>335</xCoord>
<yCoord>247</yCoord>
</edgeMap>
<edgeMap>
<xCoord>335</xCoord>
<yCoord>246</yCoord>
</edgeMap>
<edgeMap>
<xCoord>335</xCoord>
<yCoord>245</yCoord>
</edgeMap>
<edgeMap>
<xCoord>335</xCoord>
<yCoord>244</yCoord>
</edgeMap>
<edgeMap>
<xCoord>335</xCoord>
<yCoord>243</yCoord>
</edgeMap>
<edgeMap>
<xCoord>335</xCoord>
<yCoord>242</yCoord>
</edgeMap>
<edgeMap>
<xCoord>335</xCoord>
<yCoord>241</yCoord>
</edgeMap>
<edgeMap>
<xCoord>335</xCoord>
<yCoord>240</yCoord>
</edgeMap>
<edgeMap>
<xCoord>335</xCoord>
<yCoord>239</yCoord>
</edgeMap>
<edgeMap>
<xCoord>335</xCoord>
<yCoord>238</yCoord>
</edgeMap>
<edgeMap>
<xCoord>334</xCoord>
<yCoord>237</yCoord>
</edgeMap>
<edgeMap>
<xCoord>334</xCoord>
<yCoord>236</yCoord>
</edgeMap>
<edgeMap>
<xCoord>334</xCoord>
<yCoord>235</yCoord>
</edgeMap>
<edgeMap>
<xCoord>334</xCoord>
<yCoord>234</yCoord>
</edgeMap>
<edgeMap>
<xCoord>333</xCoord>
<yCoord>233</yCoord>
</edgeMap>
<edgeMap>
<xCoord>333</xCoord>
<yCoord>232</yCoord>
</edgeMap>
<edgeMap>
<xCoord>332</xCoord>
<yCoord>231</yCoord>
</edgeMap>
<edgeMap>
<xCoord>331</xCoord>
<yCoord>231</yCoord>
</edgeMap>
<edgeMap>
<xCoord>330</xCoord>
<yCoord>231</yCoord>
</edgeMap>
<edgeMap>
<xCoord>329</xCoord>
<yCoord>230</yCoord>
</edgeMap>
<edgeMap>
<xCoord>329</xCoord>
<yCoord>229</yCoord>
</edgeMap>
<edgeMap>
<xCoord>328</xCoord>
<yCoord>228</yCoord>
</edgeMap>
<edgeMap>
<xCoord>327</xCoord>
<yCoord>227</yCoord>
</edgeMap>
<edgeMap>
<xCoord>327</xCoord>
<yCoord>226</yCoord>
</edgeMap>
<edgeMap>
<xCoord>326</xCoord>
<yCoord>226</yCoord>
</edgeMap>
<edgeMap>
<xCoord>325</xCoord>
<yCoord>226</yCoord>
</edgeMap>
<edgeMap>
<xCoord>324</xCoord>
<yCoord>226</yCoord>
</edgeMap>
<edgeMap>
<xCoord>323</xCoord>
<yCoord>227</yCoord>
</edgeMap>
<edgeMap>
<xCoord>322</xCoord>
<yCoord>226</yCoord>
</edgeMap>
<edgeMap>
<xCoord>321</xCoord>
<yCoord>226</yCoord>
</edgeMap>
<edgeMap>
<xCoord>320</xCoord>
<yCoord>227</yCoord>
</edgeMap>
<edgeMap>
<xCoord>319</xCoord>
<yCoord>227</yCoord>
</edgeMap>
<edgeMap>
<xCoord>318</xCoord>
<yCoord>227</yCoord>
</edgeMap>
<edgeMap>
<xCoord>317</xCoord>
<yCoord>226</yCoord>
</edgeMap>
<edgeMap>
<xCoord>316</xCoord>
<yCoord>226</yCoord>
</edgeMap>
<edgeMap>
<xCoord>315</xCoord>
<yCoord>226</yCoord>
</edgeMap>
<edgeMap>
<xCoord>314</xCoord>
<yCoord>225</yCoord>
</edgeMap>
<edgeMap>
<xCoord>313</xCoord>
<yCoord>226</yCoord>
</edgeMap>
<edgeMap>
<xCoord>312</xCoord>
<yCoord>226</yCoord>
</edgeMap>
<edgeMap>
<xCoord>311</xCoord>
<yCoord>226</yCoord>
</edgeMap>
<edgeMap>
<xCoord>310</xCoord>
<yCoord>227</yCoord>
</edgeMap>
<edgeMap>
<xCoord>309</xCoord>
<yCoord>228</yCoord>
</edgeMap>
<edgeMap>
<xCoord>308</xCoord>
<yCoord>229</yCoord>
</edgeMap>
<edgeMap>
<xCoord>307</xCoord>
<yCoord>230</yCoord>
</edgeMap>
<edgeMap>
<xCoord>306</xCoord>
<yCoord>231</yCoord>
</edgeMap>
<edgeMap>
<xCoord>305</xCoord>
<yCoord>231</yCoord>
</edgeMap>
<edgeMap>
<xCoord>304</xCoord>
<yCoord>232</yCoord>
</edgeMap>
<edgeMap>
<xCoord>304</xCoord>
<yCoord>233</yCoord>
</edgeMap>
<edgeMap>
<xCoord>304</xCoord>
<yCoord>234</yCoord>
</edgeMap>
<edgeMap>
<xCoord>305</xCoord>
<yCoord>235</yCoord>
</edgeMap>
<edgeMap>
<xCoord>305</xCoord>
<yCoord>236</yCoord>
</edgeMap>
<edgeMap>
<xCoord>305</xCoord>
<yCoord>237</yCoord>
</edgeMap>
<edgeMap>
<xCoord>304</xCoord>
<yCoord>238</yCoord>
</edgeMap>
<edgeMap>
<xCoord>303</xCoord>
<yCoord>239</yCoord>
</edgeMap>
<edgeMap>
<xCoord>303</xCoord>
<yCoord>240</yCoord>
</edgeMap>
<edgeMap>
<xCoord>303</xCoord>
<yCoord>241</yCoord>
</edgeMap>
<edgeMap>
<xCoord>303</xCoord>
<yCoord>242</yCoord>
</edgeMap>
<edgeMap>
<xCoord>303</xCoord>
<yCoord>243</yCoord>
</edgeMap>
<edgeMap>
<xCoord>303</xCoord>
<yCoord>244</yCoord>
</edgeMap>
<edgeMap>
<xCoord>303</xCoord>
<yCoord>245</yCoord>
</edgeMap>
<edgeMap>
<xCoord>303</xCoord>
<yCoord>246</yCoord>
</edgeMap>
<edgeMap>
<xCoord>304</xCoord>
<yCoord>246</yCoord>
</edgeMap>
<edgeMap>
<xCoord>305</xCoord>
<yCoord>247</yCoord>
</edgeMap>
<edgeMap>
<xCoord>306</xCoord>
<yCoord>248</yCoord>
</edgeMap>
<edgeMap>
<xCoord>307</xCoord>
<yCoord>248</yCoord>
</edgeMap>
<edgeMap>
<xCoord>308</xCoord>
<yCoord>248</yCoord>
</edgeMap>
<edgeMap>
<xCoord>309</xCoord>
<yCoord>248</yCoord>
</edgeMap>
<edgeMap>
<xCoord>310</xCoord>
<yCoord>248</yCoord>
</edgeMap>
<edgeMap>
<xCoord>311</xCoord>
<yCoord>248</yCoord>
</edgeMap>
<edgeMap>
<xCoord>312</xCoord>
<yCoord>247</yCoord>
</edgeMap>
<edgeMap>
<xCoord>313</xCoord>
<yCoord>247</yCoord>
</edgeMap>
<edgeMap>
<xCoord>314</xCoord>
<yCoord>247</yCoord>
</edgeMap>
<edgeMap>
<xCoord>315</xCoord>
<yCoord>247</yCoord>
</edgeMap>
<edgeMap>
<xCoord>316</xCoord>
<yCoord>247</yCoord>
</edgeMap>
<edgeMap>
<xCoord>317</xCoord>
<yCoord>246</yCoord>
</edgeMap>
<edgeMap>
<xCoord>318</xCoord>
<yCoord>246</yCoord>
</edgeMap>
<edgeMap>
<xCoord>319</xCoord>
<yCoord>246</yCoord>
</edgeMap>
<edgeMap>
<xCoord>320</xCoord>
<yCoord>246</yCoord>
</edgeMap>
<edgeMap>
<xCoord>321</xCoord>
<yCoord>246</yCoord>
</edgeMap>
<edgeMap>
<xCoord>322</xCoord>
<yCoord>246</yCoord>
</edgeMap>
<edgeMap>
<xCoord>323</xCoord>
<yCoord>246</yCoord>
</edgeMap>
<edgeMap>
<xCoord>324</xCoord>
<yCoord>247</yCoord>
</edgeMap>
<edgeMap>
<xCoord>325</xCoord>
<yCoord>247</yCoord>
</edgeMap>
<edgeMap>
<xCoord>326</xCoord>
<yCoord>248</yCoord>
</edgeMap>
<edgeMap>
<xCoord>326</xCoord>
<yCoord>249</yCoord>
</edgeMap>
<edgeMap>
<xCoord>327</xCoord>
<yCoord>250</yCoord>
</edgeMap>
<edgeMap>
<xCoord>328</xCoord>
<yCoord>251</yCoord>
</edgeMap>
<edgeMap>
<xCoord>329</xCoord>
<yCoord>251</yCoord>
</edgeMap>
<edgeMap>
<xCoord>330</xCoord>
<yCoord>251</yCoord>
</edgeMap>
<edgeMap>
<xCoord>331</xCoord>
<yCoord>251</yCoord>
</edgeMap>
<edgeMap>
<xCoord>332</xCoord>
<yCoord>251</yCoord>
</edgeMap>
<edgeMap>
<xCoord>333</xCoord>
<yCoord>251</yCoord>
</edgeMap>
</roi>
<roi>
<imageZposition>-80.75</imageZposition>
<imageSOP_UID>1.3.6.1.4.1.14519.5.2.1.6279.6001.145578558492569102471601258831</imageSOP_UID>
<inclusion>TRUE</inclusion>
<edgeMap>
<xCoord>327</xCoord>
<yCoord>257</yCoord>
</edgeMap>
<edgeMap>
<xCoord>327</xCoord>
<yCoord>256</yCoord>
</edgeMap>
<edgeMap>
<xCoord>328</xCoord>
<yCoord>255</yCoord>
</edgeMap>
<edgeMap>
<xCoord>329</xCoord>
<yCoord>254</yCoord>
</edgeMap>
<edgeMap>
<xCoord>330</xCoord>
<yCoord>253</yCoord>
</edgeMap>
<edgeMap>
<xCoord>331</xCoord>
<yCoord>252</yCoord>
</edgeMap>
<edgeMap>
<xCoord>332</xCoord>
<yCoord>251</yCoord>
</edgeMap>
<edgeMap>
<xCoord>332</xCoord>
<yCoord>250</yCoord>
</edgeMap>
<edgeMap>
<xCoord>333</xCoord>
<yCoord>249</yCoord>
</edgeMap>
<edgeMap>
<xCoord>334</xCoord>
<yCoord>248</yCoord>
</edgeMap>
<edgeMap>
<xCoord>335</xCoord>
<yCoord>247</yCoord>
</edgeMap>
<edgeMap>
<xCoord>335</xCoord>
<yCoord>246</yCoord>
</edgeMap>
<edgeMap>
<xCoord>336</xCoord>
<yCoord>245</yCoord>
</edgeMap>
<edgeMap>
<xCoord>336</xCoord>
<yCoord>244</yCoord>
</edgeMap>
<edgeMap>
<xCoord>336</xCoord>
<yCoord>243</yCoord>
</edgeMap>
<edgeMap>
<xCoord>335</xCoord>
<yCoord>242</yCoord>
</edgeMap>
<edgeMap>
<xCoord>335</xCoord>
<yCoord>241</yCoord>
</edgeMap>
<edgeMap>
<xCoord>334</xCoord>
<yCoord>240</yCoord>
</edgeMap>
<edgeMap>
<xCoord>334</xCoord>
<yCoord>239</yCoord>
</edgeMap>
<edgeMap>
<xCoord>334</xCoord>
<yCoord>238</yCoord>
</edgeMap>
<edgeMap>
<xCoord>334</xCoord>
<yCoord>237</yCoord>
</edgeMap>
<edgeMap>
<xCoord>334</xCoord>
<yCoord>236</yCoord>
</edgeMap>
<edgeMap>
<xCoord>334</xCoord>
<yCoord>235</yCoord>
</edgeMap>
<edgeMap>
<xCoord>334</xCoord>
<yCoord>234</yCoord>
</edgeMap>
<edgeMap>
<xCoord>333</xCoord>
<yCoord>233</yCoord>
</edgeMap>
<edgeMap>
<xCoord>332</xCoord>
<yCoord>232</yCoord>
</edgeMap>
<edgeMap>
<xCoord>331</xCoord>
<yCoord>232</yCoord>
</edgeMap>
<edgeMap>
<xCoord>330</xCoord>
<yCoord>231</yCoord>
</edgeMap>
<edgeMap>
<xCoord>329</xCoord>
<yCoord>230</yCoord>
</edgeMap>
<edgeMap>
<xCoord>328</xCoord>
<yCoord>230</yCoord>
</edgeMap>
<edgeMap>
<xCoord>327</xCoord>
<yCoord>229</yCoord>
</edgeMap>
<edgeMap>
<xCoord>326</xCoord>
<yCoord>228</yCoord>
</edgeMap>
<edgeMap>
<xCoord>325</xCoord>
<yCoord>227</yCoord>
</edgeMap>
<edgeMap>
<xCoord>325</xCoord>
<yCoord>226</yCoord>
</edgeMap>
<edgeMap>
<xCoord>325</xCoord>
<yCoord>225</yCoord>
</edgeMap>
<edgeMap>
<xCoord>325</xCoord>
<yCoord>224</yCoord>
</edgeMap>
<edgeMap>
<xCoord>325</xCoord>
<yCoord>223</yCoord>
</edgeMap>
<edgeMap>
<xCoord>325</xCoord>
<yCoord>222</yCoord>
</edgeMap>
<edgeMap>
<xCoord>325</xCoord>
<yCoord>221</yCoord>
</edgeMap>
<edgeMap>
<xCoord>324</xCoord>
<yCoord>221</yCoord>
</edgeMap>
<edgeMap>
<xCoord>323</xCoord>
<yCoord>220</yCoord>
</edgeMap>
<edgeMap>
<xCoord>322</xCoord>
<yCoord>220</yCoord>
</edgeMap>
<edgeMap>
<xCoord>321</xCoord>
<yCoord>219</yCoord>
</edgeMap>
<edgeMap>
<xCoord>320</xCoord>
<yCoord>218</yCoord>
</edgeMap>
<edgeMap>
<xCoord>319</xCoord>
<yCoord>218</yCoord>
</edgeMap>
<edgeMap>
<xCoord>318</xCoord>
<yCoord>218</yCoord>
</edgeMap>
<edgeMap>
<xCoord>317</xCoord>
<yCoord>217</yCoord>
</edgeMap>
<edgeMap>
<xCoord>316</xCoord>
<yCoord>216</yCoord>
</edgeMap>
<edgeMap>
<xCoord>316</xCoord>
<yCoord>215</yCoord>
</edgeMap>
<edgeMap>
<xCoord>315</xCoord>
<yCoord>214</yCoord>
</edgeMap>
<edgeMap>
<xCoord>315</xCoord>
<yCoord>213</yCoord>
</edgeMap>
<edgeMap>
<xCoord>314</xCoord>
<yCoord>212</yCoord>
</edgeMap>
<edgeMap>
<xCoord>313</xCoord>
<yCoord>211</yCoord>
</edgeMap>
<edgeMap>
<xCoord>312</xCoord>
<yCoord>211</yCoord>
</edgeMap>
<edgeMap>
<xCoord>312</xCoord>
<yCoord>212</yCoord>
</edgeMap>
<edgeMap>
<xCoord>311</xCoord>
<yCoord>213</yCoord>
</edgeMap>
<edgeMap>
<xCoord>311</xCoord>
<yCoord>214</yCoord>
</edgeMap>
<edgeMap>
<xCoord>310</xCoord>
<yCoord>215</yCoord>
</edgeMap>
<edgeMap>
<xCoord>309</xCoord>
<yCoord>216</yCoord>
</edgeMap>
<edgeMap>
<xCoord>309</xCoord>
<yCoord>217</yCoord>
</edgeMap>
<edgeMap>
<xCoord>308</xCoord>
<yCoord>218</yCoord>
</edgeMap>
<edgeMap>
<xCoord>308</xCoord>
<yCoord>219</yCoord>
</edgeMap>
<edgeMap>
<xCoord>308</xCoord>
<yCoord>220</yCoord>
</edgeMap>
<edgeMap>
<xCoord>308</xCoord>
<yCoord>221</yCoord>
</edgeMap>
<edgeMap>
<xCoord>308</xCoord>
<yCoord>222</yCoord>
</edgeMap>
<edgeMap>
<xCoord>308</xCoord>
<yCoord>223</yCoord>
</edgeMap>
<edgeMap>
<xCoord>308</xCoord>
<yCoord>224</yCoord>
</edgeMap>
<edgeMap>
<xCoord>307</xCoord>
<yCoord>225</yCoord>
</edgeMap>
<edgeMap>
<xCoord>306</xCoord>
<yCoord>225</yCoord>
</edgeMap>
<edgeMap>
<xCoord>305</xCoord>
<yCoord>226</yCoord>
</edgeMap>
<edgeMap>
<xCoord>304</xCoord>
<yCoord>226</yCoord>
</edgeMap>
<edgeMap>
<xCoord>304</xCoord>
<yCoord>227</yCoord>
</edgeMap>
<edgeMap>
<xCoord>304</xCoord>
<yCoord>228</yCoord>
</edgeMap>
<edgeMap>
<xCoord>305</xCoord>
<yCoord>229</yCoord>
</edgeMap>
<edgeMap>
<xCoord>305</xCoord>
<yCoord>230</yCoord>
</edgeMap>
<edgeMap>
<xCoord>305</xCoord>
<yCoord>231</yCoord>
</edgeMap>
<edgeMap>
<xCoord>304</xCoord>
<yCoord>232</yCoord>
</edgeMap>
<edgeMap>
<xCoord>304</xCoord>
<yCoord>233</yCoord>
</edgeMap>
<edgeMap>
<xCoord>304</xCoord>
<yCoord>234</yCoord>
</edgeMap>
<edgeMap>
<xCoord>304</xCoord>
<yCoord>235</yCoord>
</edgeMap>
<edgeMap>
<xCoord>305</xCoord>
<yCoord>236</yCoord>
</edgeMap>
<edgeMap>
<xCoord>305</xCoord>
<yCoord>237</yCoord>
</edgeMap>
<edgeMap>
<xCoord>304</xCoord>
<yCoord>238</yCoord>
</edgeMap>
<edgeMap>
<xCoord>304</xCoord>
<yCoord>239</yCoord>
</edgeMap>
<edgeMap>
<xCoord>304</xCoord>
<yCoord>240</yCoord>
</edgeMap>
<edgeMap>
<xCoord>304</xCoord>
<yCoord>241</yCoord>
</edgeMap>
<edgeMap>
<xCoord>303</xCoord>
<yCoord>242</yCoord>
</edgeMap>
<edgeMap>
<xCoord>302</xCoord>
<yCoord>243</yCoord>
</edgeMap>
<edgeMap>
<xCoord>301</xCoord>
<yCoord>244</yCoord>
</edgeMap>
<edgeMap>
<xCoord>302</xCoord>
<yCoord>244</yCoord>
</edgeMap>
<edgeMap>
<xCoord>303</xCoord>
<yCoord>244</yCoord>
</edgeMap>
<edgeMap>
<xCoord>304</xCoord>
<yCoord>244</yCoord>
</edgeMap>
<edgeMap>
<xCoord>305</xCoord>
<yCoord>245</yCoord>
</edgeMap>
<edgeMap>
<xCoord>306</xCoord>
<yCoord>246</yCoord>
</edgeMap>
<edgeMap>
<xCoord>306</xCoord>
<yCoord>247</yCoord>
</edgeMap>
<edgeMap>
<xCoord>307</xCoord>
<yCoord>248</yCoord>
</edgeMap>
<edgeMap>
<xCoord>307</xCoord>
<yCoord>249</yCoord>
</edgeMap>
<edgeMap>
<xCoord>307</xCoord>
<yCoord>250</yCoord>
</edgeMap>
<edgeMap>
<xCoord>306</xCoord>
<yCoord>251</yCoord>
</edgeMap>
<edgeMap>
<xCoord>307</xCoord>
<yCoord>251</yCoord>
</edgeMap>
<edgeMap>
<xCoord>308</xCoord>
<yCoord>251</yCoord>
</edgeMap>
<edgeMap>
<xCoord>309</xCoord>
<yCoord>251</yCoord>
</edgeMap>
<edgeMap>
<xCoord>310</xCoord>
<yCoord>250</yCoord>
</edgeMap>
<edgeMap>
<xCoord>311</xCoord>
<yCoord>249</yCoord>
</edgeMap>
<edgeMap>
<xCoord>312</xCoord>
<yCoord>248</yCoord>
</edgeMap>
<edgeMap>
<xCoord>313</xCoord>
<yCoord>248</yCoord>
</edgeMap>
<edgeMap>
<xCoord>314</xCoord>
<yCoord>248</yCoord>
</edgeMap>
<edgeMap>
<xCoord>315</xCoord>
<yCoord>247</yCoord>
</edgeMap>
<edgeMap>
<xCoord>316</xCoord>
<yCoord>246</yCoord>
</edgeMap>
<edgeMap>
<xCoord>317</xCoord>
<yCoord>246</yCoord>
</edgeMap>
<edgeMap>
<xCoord>318</xCoord>
<yCoord>246</yCoord>
</edgeMap>
<edgeMap>
<xCoord>319</xCoord>
<yCoord>247</yCoord>
</edgeMap>
<edgeMap>
<xCoord>320</xCoord>
<yCoord>247</yCoord>
</edgeMap>
<edgeMap>
<xCoord>321</xCoord>
<yCoord>247</yCoord>
</edgeMap>
<edgeMap>
<xCoord>322</xCoord>
<yCoord>247</yCoord>
</edgeMap>
<edgeMap>
<xCoord>323</xCoord>
<yCoord>247</yCoord>
</edgeMap>
<edgeMap>
<xCoord>324</xCoord>
<yCoord>247</yCoord>
</edgeMap>
<edgeMap>
<xCoord>325</xCoord>
<yCoord>248</yCoord>
</edgeMap>
<edgeMap>
<xCoord>326</xCoord>
<yCoord>249</yCoord>
</edgeMap>
<edgeMap>
<xCoord>326</xCoord>
<yCoord>250</yCoord>
</edgeMap>
<edgeMap>
<xCoord>326</xCoord>
<yCoord>251</yCoord>
</edgeMap>
<edgeMap>
<xCoord>326</xCoord>
<yCoord>252</yCoord>
</edgeMap>
<edgeMap>
<xCoord>326</xCoord>
<yCoord>253</yCoord>
</edgeMap>
<edgeMap>
<xCoord>326</xCoord>
<yCoord>254</yCoord>
</edgeMap>
<edgeMap>
<xCoord>327</xCoord>
<yCoord>255</yCoord>
</edgeMap>
<edgeMap>
<xCoord>327</xCoord>
<yCoord>256</yCoord>
</edgeMap>
<edgeMap>
<xCoord>327</xCoord>
<yCoord>257</yCoord>
</edgeMap>
</roi>
<roi>
<imageZposition>-83.25</imageZposition>
<imageSOP_UID>1.3.6.1.4.1.14519.5.2.1.6279.6001.191806068974790962370343199501</imageSOP_UID>
<inclusion>TRUE</inclusion>
<edgeMap>
<xCoord>329</xCoord>
<yCoord>249</yCoord>
</edgeMap>
<edgeMap>
<xCoord>330</xCoord>
<yCoord>248</yCoord>
</edgeMap>
<edgeMap>
<xCoord>331</xCoord>
<yCoord>248</yCoord>
</edgeMap>
<edgeMap>
<xCoord>332</xCoord>
<yCoord>247</yCoord>
</edgeMap>
<edgeMap>
<xCoord>333</xCoord>
<yCoord>247</yCoord>
</edgeMap>
<edgeMap>
<xCoord>333</xCoord>
<yCoord>246</yCoord>
</edgeMap>
<edgeMap>
<xCoord>334</xCoord>
<yCoord>245</yCoord>
</edgeMap>
<edgeMap>
<xCoord>334</xCoord>
<yCoord>244</yCoord>
</edgeMap>
<edgeMap>
<xCoord>333</xCoord>
<yCoord>243</yCoord>
</edgeMap>
<edgeMap>
<xCoord>333</xCoord>
<yCoord>242</yCoord>
</edgeMap>
<edgeMap>
<xCoord>333</xCoord>
<yCoord>241</yCoord>
</edgeMap>
<edgeMap>
<xCoord>333</xCoord>
<yCoord>240</yCoord>
</edgeMap>
<edgeMap>
<xCoord>333</xCoord>
<yCoord>239</yCoord>
</edgeMap>
<edgeMap>
<xCoord>333</xCoord>
<yCoord>238</yCoord>
</edgeMap>
<edgeMap>
<xCoord>333</xCoord>
<yCoord>237</yCoord>
</edgeMap>
<edgeMap>
<xCoord>333</xCoord>
<yCoord>236</yCoord>
</edgeMap>
<edgeMap>
<xCoord>332</xCoord>
<yCoord>235</yCoord>
</edgeMap>
<edgeMap>
<xCoord>332</xCoord>
<yCoord>234</yCoord>
</edgeMap>
<edgeMap>
<xCoord>331</xCoord>
<yCoord>233</yCoord>
</edgeMap>
<edgeMap>
<xCoord>330</xCoord>
<yCoord>233</yCoord>
</edgeMap>
<edgeMap>
<xCoord>329</xCoord>
<yCoord>233</yCoord>
</edgeMap>
<edgeMap>
<xCoord>328</xCoord>
<yCoord>232</yCoord>
</edgeMap>
<edgeMap>
<xCoord>328</xCoord>
<yCoord>231</yCoord>
</edgeMap>
<edgeMap>
<xCoord>327</xCoord>
<yCoord>230</yCoord>
</edgeMap>
<edgeMap>
<xCoord>326</xCoord>
<yCoord>229</yCoord>
</edgeMap>
<edgeMap>
<xCoord>325</xCoord>
<yCoord>228</yCoord>
</edgeMap>
<edgeMap>
<xCoord>324</xCoord>
<yCoord>227</yCoord>
</edgeMap>
<edgeMap>
<xCoord>323</xCoord>
<yCoord>226</yCoord>
</edgeMap>
<edgeMap>
<xCoord>323</xCoord>
<yCoord>225</yCoord>
</edgeMap>
<edgeMap>
<xCoord>323</xCoord>
<yCoord>224</yCoord>
</edgeMap>
<edgeMap>
<xCoord>322</xCoord>
<yCoord>224</yCoord>
</edgeMap>
<edgeMap>
<xCoord>321</xCoord>
<yCoord>224</yCoord>
</edgeMap>
<edgeMap>
<xCoord>320</xCoord>
<yCoord>224</yCoord>
</edgeMap>
<edgeMap>
<xCoord>319</xCoord>
<yCoord>223</yCoord>
</edgeMap>
<edgeMap>
<xCoord>319</xCoord>
<yCoord>222</yCoord>
</edgeMap>
<edgeMap>
<xCoord>318</xCoord>
<yCoord>221</yCoord>
</edgeMap>
<edgeMap>
<xCoord>317</xCoord>
<yCoord>220</yCoord>
</edgeMap>
<edgeMap>
<xCoord>316</xCoord>
<yCoord>219</yCoord>
</edgeMap>
<edgeMap>
<xCoord>316</xCoord>
<yCoord>218</yCoord>
</edgeMap>
<edgeMap>
<xCoord>315</xCoord>
<yCoord>217</yCoord>
</edgeMap>
<edgeMap>
<xCoord>314</xCoord>
<yCoord>217</yCoord>
</edgeMap>
<edgeMap>
<xCoord>313</xCoord>
<yCoord>217</yCoord>
</edgeMap>
<edgeMap>
<xCoord>312</xCoord>
<yCoord>217</yCoord>
</edgeMap>
<edgeMap>
<xCoord>311</xCoord>
<yCoord>218</yCoord>
</edgeMap>
<edgeMap>
<xCoord>311</xCoord>
<yCoord>219</yCoord>
</edgeMap>
<edgeMap>
<xCoord>311</xCoord>
<yCoord>220</yCoord>
</edgeMap>
<edgeMap>
<xCoord>311</xCoord>
<yCoord>221</yCoord>
</edgeMap>
<edgeMap>
<xCoord>311</xCoord>
<yCoord>222</yCoord>
</edgeMap>
<edgeMap>
<xCoord>310</xCoord>
<yCoord>223</yCoord>
</edgeMap>
<edgeMap>
<xCoord>309</xCoord>
<yCoord>224</yCoord>
</edgeMap>
<edgeMap>
<xCoord>308</xCoord>
<yCoord>225</yCoord>
</edgeMap>
<edgeMap>
<xCoord>307</xCoord>
<yCoord>225</yCoord>
</edgeMap>
<edgeMap>
<xCoord>306</xCoord>
<yCoord>225</yCoord>
</edgeMap>
<edgeMap>
<xCoord>305</xCoord>
<yCoord>225</yCoord>
</edgeMap>
<edgeMap>
<xCoord>305</xCoord>
<yCoord>226</yCoord>
</edgeMap>
<edgeMap>
<xCoord>304</xCoord>
<yCoord>227</yCoord>
</edgeMap>
<edgeMap>
<xCoord>304</xCoord>
<yCoord>228</yCoord>
</edgeMap>
<edgeMap>
<xCoord>304</xCoord>
<yCoord>229</yCoord>
</edgeMap>
<edgeMap>
<xCoord>304</xCoord>
<yCoord>230</yCoord>
</edgeMap>
<edgeMap>
<xCoord>304</xCoord>
<yCoord>231</yCoord>
</edgeMap>
<edgeMap>
<xCoord>304</xCoord>
<yCoord>232</yCoord>
</edgeMap>
<edgeMap>
<xCoord>304</xCoord>
<yCoord>233</yCoord>
</edgeMap>
<edgeMap>
<xCoord>304</xCoord>
<yCoord>234</yCoord>
</edgeMap>
<edgeMap>
<xCoord>304</xCoord>
<yCoord>235</yCoord>
</edgeMap>
<edgeMap>
<xCoord>304</xCoord>
<yCoord>236</yCoord>
</edgeMap>
<edgeMap>
<xCoord>304</xCoord>
<yCoord>237</yCoord>
</edgeMap>
<edgeMap>
<xCoord>304</xCoord>
<yCoord>238</yCoord>
</edgeMap>
<edgeMap>
<xCoord>304</xCoord>
<yCoord>239</yCoord>
</edgeMap>
<edgeMap>
<xCoord>304</xCoord>
<yCoord>240</yCoord>
</edgeMap>
<edgeMap>
<xCoord>303</xCoord>
<yCoord>241</yCoord>
</edgeMap>
<edgeMap>
<xCoord>303</xCoord>
<yCoord>242</yCoord>
</edgeMap>
<edgeMap>
<xCoord>303</xCoord>
<yCoord>243</yCoord>
</edgeMap>
<edgeMap>
<xCoord>304</xCoord>
<yCoord>243</yCoord>
</edgeMap>
<edgeMap>
<xCoord>305</xCoord>
<yCoord>244</yCoord>
</edgeMap>
<edgeMap>
<xCoord>306</xCoord>
<yCoord>245</yCoord>
</edgeMap>
<edgeMap>
<xCoord>307</xCoord>
<yCoord>246</yCoord>
</edgeMap>
<edgeMap>
<xCoord>308</xCoord>
<yCoord>246</yCoord>
</edgeMap>
<edgeMap>
<xCoord>309</xCoord>
<yCoord>247</yCoord>
</edgeMap>
<edgeMap>
<xCoord>310</xCoord>
<yCoord>247</yCoord>
</edgeMap>
<edgeMap>
<xCoord>311</xCoord>
<yCoord>247</yCoord>
</edgeMap>
<edgeMap>
<xCoord>312</xCoord>
<yCoord>248</yCoord>
</edgeMap>
<edgeMap>
<xCoord>313</xCoord>
<yCoord>248</yCoord>
</edgeMap>
<edgeMap>
<xCoord>314</xCoord>
<yCoord>248</yCoord>
</edgeMap>
<edgeMap>
<xCoord>315</xCoord>
<yCoord>248</yCoord>
</edgeMap>
<edgeMap>
<xCoord>316</xCoord>
<yCoord>248</yCoord>
</edgeMap>
<edgeMap>
<xCoord>317</xCoord>
<yCoord>248</yCoord>
</edgeMap>
<edgeMap>
<xCoord>318</xCoord>
<yCoord>247</yCoord>
</edgeMap>
<edgeMap>
<xCoord>319</xCoord>
<yCoord>247</yCoord>
</edgeMap>
<edgeMap>
<xCoord>320</xCoord>
<yCoord>246</yCoord>
</edgeMap>
<edgeMap>
<xCoord>321</xCoord>
<yCoord>246</yCoord>
</edgeMap>
<edgeMap>
<xCoord>322</xCoord>
<yCoord>246</yCoord>
</edgeMap>
<edgeMap>
<xCoord>323</xCoord>
<yCoord>247</yCoord>
</edgeMap>
<edgeMap>
<xCoord>324</xCoord>
<yCoord>247</yCoord>
</edgeMap>
<edgeMap>
<xCoord>325</xCoord>
<yCoord>248</yCoord>
</edgeMap>
<edgeMap>
<xCoord>326</xCoord>
<yCoord>249</yCoord>
</edgeMap>
<edgeMap>
<xCoord>327</xCoord>
<yCoord>249</yCoord>
</edgeMap>
<edgeMap>
<xCoord>328</xCoord>
<yCoord>249</yCoord>
</edgeMap>
<edgeMap>
<xCoord>329</xCoord>
<yCoord>249</yCoord>
</edgeMap>
</roi>
<roi>
<imageZposition>-85.75</imageZposition>
<imageSOP_UID>1.3.6.1.4.1.14519.5.2.1.6279.6001.210718589804320212074047656791</imageSOP_UID>
<inclusion>TRUE</inclusion>
<edgeMap>
<xCoord>328</xCoord>
<yCoord>243</yCoord>
</edgeMap>
<edgeMap>
<xCoord>329</xCoord>
<yCoord>242</yCoord>
</edgeMap>
<edgeMap>
<xCoord>330</xCoord>
<yCoord>242</yCoord>
</edgeMap>
<edgeMap>
<xCoord>330</xCoord>
<yCoord>241</yCoord>
</edgeMap>
<edgeMap>
<xCoord>330</xCoord>
<yCoord>240</yCoord>
</edgeMap>
<edgeMap>
<xCoord>330</xCoord>
<yCoord>239</yCoord>
</edgeMap>
<edgeMap>
<xCoord>330</xCoord>
<yCoord>238</yCoord>
</edgeMap>
<edgeMap>
<xCoord>330</xCoord>
<yCoord>237</yCoord>
</edgeMap>
<edgeMap>
<xCoord>330</xCoord>
<yCoord>236</yCoord>
</edgeMap>
<edgeMap>
<xCoord>330</xCoord>
<yCoord>235</yCoord>
</edgeMap>
<edgeMap>
<xCoord>329</xCoord>
<yCoord>234</yCoord>
</edgeMap>
<edgeMap>
<xCoord>329</xCoord>
<yCoord>233</yCoord>
</edgeMap>
<edgeMap>
<xCoord>329</xCoord>
<yCoord>232</yCoord>
</edgeMap>
<edgeMap>
<xCoord>329</xCoord>
<yCoord>231</yCoord>
</edgeMap>
<edgeMap>
<xCoord>329</xCoord>
<yCoord>230</yCoord>
</edgeMap>
<edgeMap>
<xCoord>328</xCoord>
<yCoord>229</yCoord>
</edgeMap>
<edgeMap>
<xCoord>328</xCoord>
<yCoord>228</yCoord>
</edgeMap>
<edgeMap>
<xCoord>328</xCoord>
<yCoord>227</yCoord>
</edgeMap>
<edgeMap>
<xCoord>327</xCoord>
<yCoord>226</yCoord>
</edgeMap>
<edgeMap>
<xCoord>326</xCoord>
<yCoord>225</yCoord>
</edgeMap>
<edgeMap>
<xCoord>325</xCoord>
<yCoord>224</yCoord>
</edgeMap>
<edgeMap>
<xCoord>324</xCoord>
<yCoord>223</yCoord>
</edgeMap>
<edgeMap>
<xCoord>323</xCoord>
<yCoord>223</yCoord>
</edgeMap>
<edgeMap>
<xCoord>322</xCoord>
<yCoord>223</yCoord>
</edgeMap>
<edgeMap>
<xCoord>321</xCoord>
<yCoord>223</yCoord>
</edgeMap>
<edgeMap>
<xCoord>320</xCoord>
<yCoord>223</yCoord>
</edgeMap>
<edgeMap>
<xCoord>319</xCoord>
<yCoord>223</yCoord>
</edgeMap>
<edgeMap>
<xCoord>318</xCoord>
<yCoord>223</yCoord>
</edgeMap>
<edgeMap>
<xCoord>317</xCoord>
<yCoord>223</yCoord>
</edgeMap>
<edgeMap>
<xCoord>316</xCoord>
<yCoord>222</yCoord>
</edgeMap>
<edgeMap>
<xCoord>315</xCoord>
<yCoord>222</yCoord>
</edgeMap>
<edgeMap>
<xCoord>314</xCoord>
<yCoord>222</yCoord>
</edgeMap>
<edgeMap>
<xCoord>313</xCoord>
<yCoord>222</yCoord>
</edgeMap>
<edgeMap>
<xCoord>312</xCoord>
<yCoord>223</yCoord>
</edgeMap>
<edgeMap>
<xCoord>311</xCoord>
<yCoord>223</yCoord>
</edgeMap>
<edgeMap>
<xCoord>310</xCoord>
<yCoord>224</yCoord>
</edgeMap>
<edgeMap>
<xCoord>309</xCoord>
<yCoord>224</yCoord>
</edgeMap>
<edgeMap>
<xCoord>308</xCoord>
<yCoord>224</yCoord>
</edgeMap>
<edgeMap>
<xCoord>307</xCoord>
<yCoord>224</yCoord>
</edgeMap>
<edgeMap>
<xCoord>306</xCoord>
<yCoord>224</yCoord>
</edgeMap>
<edgeMap>
<xCoord>305</xCoord>
<yCoord>225</yCoord>
</edgeMap>
<edgeMap>
<xCoord>304</xCoord>
<yCoord>225</yCoord>
</edgeMap>
<edgeMap>
<xCoord>304</xCoord>
<yCoord>226</yCoord>
</edgeMap>
<edgeMap>
<xCoord>304</xCoord>
<yCoord>227</yCoord>
</edgeMap>
<edgeMap>
<xCoord>303</xCoord>
<yCoord>228</yCoord>
</edgeMap>
<edgeMap>
<xCoord>303</xCoord>
<yCoord>229</yCoord>
</edgeMap>
<edgeMap>
<xCoord>302</xCoord>
<yCoord>230</yCoord>
</edgeMap>
<edgeMap>
<xCoord>302</xCoord>
<yCoord>231</yCoord>
</edgeMap>
<edgeMap>
<xCoord>302</xCoord>
<yCoord>232</yCoord>
</edgeMap>
<edgeMap>
<xCoord>302</xCoord>
<yCoord>233</yCoord>
</edgeMap>
<edgeMap>
<xCoord>302</xCoord>
<yCoord>234</yCoord>
</edgeMap>
<edgeMap>
<xCoord>302</xCoord>
<yCoord>235</yCoord>
</edgeMap>
<edgeMap>
<xCoord>302</xCoord>
<yCoord>236</yCoord>
</edgeMap>
<edgeMap>
<xCoord>302</xCoord>
<yCoord>237</yCoord>
</edgeMap>
<edgeMap>
<xCoord>303</xCoord>
<yCoord>238</yCoord>
</edgeMap>
<edgeMap>
<xCoord>303</xCoord>
<yCoord>239</yCoord>
</edgeMap>
<edgeMap>
<xCoord>304</xCoord>
<yCoord>240</yCoord>
</edgeMap>
<edgeMap>
<xCoord>305</xCoord>
<yCoord>241</yCoord>
</edgeMap>
<edgeMap>
<xCoord>306</xCoord>
<yCoord>242</yCoord>
</edgeMap>
<edgeMap>
<xCoord>307</xCoord>
<yCoord>242</yCoord>
</edgeMap>
<edgeMap>
<xCoord>308</xCoord>
<yCoord>243</yCoord>
</edgeMap>
<edgeMap>
<xCoord>309</xCoord>
<yCoord>243</yCoord>
</edgeMap>
<edgeMap>
<xCoord>310</xCoord>
<yCoord>243</yCoord>
</edgeMap>
<edgeMap>
<xCoord>311</xCoord>
<yCoord>243</yCoord>
</edgeMap>
<edgeMap>
<xCoord>312</xCoord>
<yCoord>243</yCoord>
</edgeMap>
<edgeMap>
<xCoord>313</xCoord>
<yCoord>243</yCoord>
</edgeMap>
<edgeMap>
<xCoord>314</xCoord>
<yCoord>243</yCoord>
</edgeMap>
<edgeMap>
<xCoord>315</xCoord>
<yCoord>242</yCoord>
</edgeMap>
<edgeMap>
<xCoord>316</xCoord>
<yCoord>242</yCoord>
</edgeMap>
<edgeMap>
<xCoord>317</xCoord>
<yCoord>242</yCoord>
</edgeMap>
<edgeMap>
<xCoord>318</xCoord>
<yCoord>242</yCoord>
</edgeMap>
<edgeMap>
<xCoord>319</xCoord>
<yCoord>242</yCoord>
</edgeMap>
<edgeMap>
<xCoord>320</xCoord>
<yCoord>242</yCoord>
</edgeMap>
<edgeMap>
<xCoord>321</xCoord>
<yCoord>242</yCoord>
</edgeMap>
<edgeMap>
<xCoord>322</xCoord>
<yCoord>241</yCoord>
</edgeMap>
<edgeMap>
<xCoord>323</xCoord>
<yCoord>241</yCoord>
</edgeMap>
<edgeMap>
<xCoord>324</xCoord>
<yCoord>241</yCoord>
</edgeMap>
<edgeMap>
<xCoord>325</xCoord>
<yCoord>242</yCoord>
</edgeMap>
<edgeMap>
<xCoord>326</xCoord>
<yCoord>242</yCoord>
</edgeMap>
<edgeMap>
<xCoord>327</xCoord>
<yCoord>243</yCoord>
</edgeMap>
<edgeMap>
<xCoord>328</xCoord>
<yCoord>243</yCoord>
</edgeMap>
</roi>
<roi>
<imageZposition>-88.25</imageZposition>
<imageSOP_UID>1.3.6.1.4.1.14519.5.2.1.6279.6001.801094066618360204561088717670</imageSOP_UID>
<inclusion>TRUE</inclusion>
<edgeMap>
<xCoord>316</xCoord>
<yCoord>242</yCoord>
</edgeMap>
<edgeMap>
<xCoord>317</xCoord>
<yCoord>241</yCoord>
</edgeMap>
<edgeMap>
<xCoord>318</xCoord>
<yCoord>241</yCoord>
</edgeMap>
<edgeMap>
<xCoord>319</xCoord>
<yCoord>241</yCoord>
</edgeMap>
<edgeMap>
<xCoord>320</xCoord>
<yCoord>240</yCoord>
</edgeMap>
<edgeMap>
<xCoord>321</xCoord>
<yCoord>240</yCoord>
</edgeMap>
<edgeMap>
<xCoord>322</xCoord>
<yCoord>240</yCoord>
</edgeMap>
<edgeMap>
<xCoord>323</xCoord>
<yCoord>240</yCoord>
</edgeMap>
<edgeMap>
<xCoord>324</xCoord>
<yCoord>240</yCoord>
</edgeMap>
<edgeMap>
<xCoord>325</xCoord>
<yCoord>241</yCoord>
</edgeMap>
<edgeMap>
<xCoord>326</xCoord>
<yCoord>241</yCoord>
</edgeMap>
<edgeMap>
<xCoord>327</xCoord>
<yCoord>241</yCoord>
</edgeMap>
<edgeMap>
<xCoord>328</xCoord>
<yCoord>241</yCoord>
</edgeMap>
<edgeMap>
<xCoord>329</xCoord>
<yCoord>240</yCoord>
</edgeMap>
<edgeMap>
<xCoord>330</xCoord>
<yCoord>240</yCoord>
</edgeMap>
<edgeMap>
<xCoord>330</xCoord>
<yCoord>239</yCoord>
</edgeMap>
<edgeMap>
<xCoord>330</xCoord>
<yCoord>238</yCoord>
</edgeMap>
<edgeMap>
<xCoord>330</xCoord>
<yCoord>237</yCoord>
</edgeMap>
<edgeMap>
<xCoord>329</xCoord>
<yCoord>236</yCoord>
</edgeMap>
<edgeMap>
<xCoord>329</xCoord>
<yCoord>235</yCoord>
</edgeMap>
<edgeMap>
<xCoord>329</xCoord>
<yCoord>234</yCoord>
</edgeMap>
<edgeMap>
<xCoord>329</xCoord>
<yCoord>233</yCoord>
</edgeMap>
<edgeMap>
<xCoord>328</xCoord>
<yCoord>232</yCoord>
</edgeMap>
<edgeMap>
<xCoord>327</xCoord>
<yCoord>231</yCoord>
</edgeMap>
<edgeMap>
<xCoord>327</xCoord>
<yCoord>230</yCoord>
</edgeMap>
<edgeMap>
<xCoord>328</xCoord>
<yCoord>229</yCoord>
</edgeMap>
<edgeMap>
<xCoord>328</xCoord>
<yCoord>228</yCoord>
</edgeMap>
<edgeMap>
<xCoord>328</xCoord>
<yCoord>227</yCoord>
</edgeMap>
<edgeMap>
<xCoord>328</xCoord>
<yCoord>226</yCoord>
</edgeMap>
<edgeMap>
<xCoord>327</xCoord>
<yCoord>226</yCoord>
</edgeMap>
<edgeMap>
<xCoord>326</xCoord>
<yCoord>225</yCoord>
</edgeMap>
<edgeMap>
<xCoord>325</xCoord>
<yCoord>224</yCoord>
</edgeMap>
<edgeMap>
<xCoord>324</xCoord>
<yCoord>224</yCoord>
</edgeMap>
<edgeMap>
<xCoord>323</xCoord>
<yCoord>224</yCoord>
</edgeMap>
<edgeMap>
<xCoord>322</xCoord>
<yCoord>224</yCoord>
</edgeMap>
<edgeMap>
<xCoord>321</xCoord>
<yCoord>225</yCoord>
</edgeMap>
<edgeMap>
<xCoord>320</xCoord>
<yCoord>225</yCoord>
</edgeMap>
<edgeMap>
<xCoord>319</xCoord>
<yCoord>226</yCoord>
</edgeMap>
<edgeMap>
<xCoord>318</xCoord>
<yCoord>225</yCoord>
</edgeMap>
<edgeMap>
<xCoord>317</xCoord>
<yCoord>225</yCoord>
</edgeMap>
<edgeMap>
<xCoord>316</xCoord>
<yCoord>224</yCoord>
</edgeMap>
<edgeMap>
<xCoord>315</xCoord>
<yCoord>224</yCoord>
</edgeMap>
<edgeMap>
<xCoord>314</xCoord>
<yCoord>223</yCoord>
</edgeMap>
<edgeMap>
<xCoord>313</xCoord>
<yCoord>222</yCoord>
</edgeMap>
<edgeMap>
<xCoord>312</xCoord>
<yCoord>222</yCoord>
</edgeMap>
<edgeMap>
<xCoord>312</xCoord>
<yCoord>223</yCoord>
</edgeMap>
<edgeMap>
<xCoord>312</xCoord>
<yCoord>224</yCoord>
</edgeMap>
<edgeMap>
<xCoord>311</xCoord>
<yCoord>225</yCoord>
</edgeMap>
<edgeMap>
<xCoord>310</xCoord>
<yCoord>225</yCoord>
</edgeMap>
<edgeMap>
<xCoord>309</xCoord>
<yCoord>224</yCoord>
</edgeMap>
<edgeMap>
<xCoord>308</xCoord>
<yCoord>224</yCoord>
</edgeMap>
<edgeMap>
<xCoord>307</xCoord>
<yCoord>223</yCoord>
</edgeMap>
<edgeMap>
<xCoord>306</xCoord>
<yCoord>223</yCoord>
</edgeMap>
<edgeMap>
<xCoord>305</xCoord>
<yCoord>223</yCoord>
</edgeMap>
<edgeMap>
<xCoord>304</xCoord>
<yCoord>223</yCoord>
</edgeMap>
<edgeMap>
<xCoord>303</xCoord>
<yCoord>224</yCoord>
</edgeMap>
<edgeMap>
<xCoord>302</xCoord>
<yCoord>225</yCoord>
</edgeMap>
<edgeMap>
<xCoord>301</xCoord>
<yCoord>226</yCoord>
</edgeMap>
<edgeMap>
<xCoord>300</xCoord>
<yCoord>226</yCoord>
</edgeMap>
<edgeMap>
<xCoord>300</xCoord>
<yCoord>227</yCoord>
</edgeMap>
<edgeMap>
<xCoord>300</xCoord>
<yCoord>228</yCoord>
</edgeMap>
<edgeMap>
<xCoord>300</xCoord>
<yCoord>229</yCoord>
</edgeMap>
<edgeMap>
<xCoord>300</xCoord>
<yCoord>230</yCoord>
</edgeMap>
<edgeMap>
<xCoord>300</xCoord>
<yCoord>231</yCoord>
</edgeMap>
<edgeMap>
<xCoord>299</xCoord>
<yCoord>232</yCoord>
</edgeMap>
<edgeMap>
<xCoord>299</xCoord>
<yCoord>233</yCoord>
</edgeMap>
<edgeMap>
<xCoord>299</xCoord>
<yCoord>234</yCoord>
</edgeMap>
<edgeMap>
<xCoord>299</xCoord>
<yCoord>235</yCoord>
</edgeMap>
<edgeMap>
<xCoord>300</xCoord>
<yCoord>236</yCoord>
</edgeMap>
<edgeMap>
<xCoord>301</xCoord>
<yCoord>236</yCoord>
</edgeMap>
<edgeMap>
<xCoord>302</xCoord>
<yCoord>236</yCoord>
</edgeMap>
<edgeMap>
<xCoord>303</xCoord>
<yCoord>237</yCoord>
</edgeMap>
<edgeMap>
<xCoord>304</xCoord>
<yCoord>237</yCoord>
</edgeMap>
<edgeMap>
<xCoord>305</xCoord>
<yCoord>238</yCoord>
</edgeMap>
<edgeMap>
<xCoord>306</xCoord>
<yCoord>239</yCoord>
</edgeMap>
<edgeMap>
<xCoord>307</xCoord>
<yCoord>240</yCoord>
</edgeMap>
<edgeMap>
<xCoord>308</xCoord>
<yCoord>241</yCoord>
</edgeMap>
<edgeMap>
<xCoord>309</xCoord>
<yCoord>241</yCoord>
</edgeMap>
<edgeMap>
<xCoord>310</xCoord>
<yCoord>242</yCoord>
</edgeMap>
<edgeMap>
<xCoord>311</xCoord>
<yCoord>242</yCoord>
</edgeMap>
<edgeMap>
<xCoord>312</xCoord>
<yCoord>242</yCoord>
</edgeMap>
<edgeMap>
<xCoord>313</xCoord>
<yCoord>242</yCoord>
</edgeMap>
<edgeMap>
<xCoord>314</xCoord>
<yCoord>242</yCoord>
</edgeMap>
<edgeMap>
<xCoord>315</xCoord>
<yCoord>242</yCoord>
</edgeMap>
<edgeMap>
<xCoord>316</xCoord>
<yCoord>242</yCoord>
</edgeMap>
</roi>
<roi>
<imageZposition>-90.75</imageZposition>
<imageSOP_UID>1.3.6.1.4.1.14519.5.2.1.6279.6001.294738617491375189546256652501</imageSOP_UID>
<inclusion>TRUE</inclusion>
<edgeMap>
<xCoord>326</xCoord>
<yCoord>241</yCoord>
</edgeMap>
<edgeMap>
<xCoord>327</xCoord>
<yCoord>240</yCoord>
</edgeMap>
<edgeMap>
<xCoord>328</xCoord>
<yCoord>240</yCoord>
</edgeMap>
<edgeMap>
<xCoord>328</xCoord>
<yCoord>239</yCoord>
</edgeMap>
<edgeMap>
<xCoord>329</xCoord>
<yCoord>238</yCoord>
</edgeMap>
<edgeMap>
<xCoord>329</xCoord>
<yCoord>237</yCoord>
</edgeMap>
<edgeMap>
<xCoord>329</xCoord>
<yCoord>236</yCoord>
</edgeMap>
<edgeMap>
<xCoord>328</xCoord>
<yCoord>235</yCoord>
</edgeMap>
<edgeMap>
<xCoord>327</xCoord>
<yCoord>234</yCoord>
</edgeMap>
<edgeMap>
<xCoord>327</xCoord>
<yCoord>233</yCoord>
</edgeMap>
<edgeMap>
<xCoord>327</xCoord>
<yCoord>232</yCoord>
</edgeMap>
<edgeMap>
<xCoord>327</xCoord>
<yCoord>231</yCoord>
</edgeMap>
<edgeMap>
<xCoord>326</xCoord>
<yCoord>230</yCoord>
</edgeMap>
<edgeMap>
<xCoord>326</xCoord>
<yCoord>229</yCoord>
</edgeMap>
<edgeMap>
<xCoord>326</xCoord>
<yCoord>228</yCoord>
</edgeMap>
<edgeMap>
<xCoord>326</xCoord>
<yCoord>227</yCoord>
</edgeMap>
<edgeMap>
<xCoord>325</xCoord>
<yCoord>226</yCoord>
</edgeMap>
<edgeMap>
<xCoord>324</xCoord>
<yCoord>226</yCoord>
</edgeMap>
<edgeMap>
<xCoord>323</xCoord>
<yCoord>226</yCoord>
</edgeMap>
<edgeMap>
<xCoord>322</xCoord>
<yCoord>227</yCoord>
</edgeMap>
<edgeMap>
<xCoord>321</xCoord>
<yCoord>227</yCoord>
</edgeMap>
<edgeMap>
<xCoord>320</xCoord>
<yCoord>227</yCoord>
</edgeMap>
<edgeMap>
<xCoord>319</xCoord>
<yCoord>227</yCoord>
</edgeMap>
<edgeMap>
<xCoord>318</xCoord>
<yCoord>226</yCoord>
</edgeMap>
<edgeMap>
<xCoord>317</xCoord>
<yCoord>225</yCoord>
</edgeMap>
<edgeMap>
<xCoord>316</xCoord>
<yCoord>225</yCoord>
</edgeMap>
<edgeMap>
<xCoord>315</xCoord>
<yCoord>225</yCoord>
</edgeMap>
<edgeMap>
<xCoord>314</xCoord>
<yCoord>225</yCoord>
</edgeMap>
<edgeMap>
<xCoord>313</xCoord>
<yCoord>225</yCoord>
</edgeMap>
<edgeMap>
<xCoord>312</xCoord>
<yCoord>225</yCoord>
</edgeMap>
<edgeMap>
<xCoord>311</xCoord>
<yCoord>225</yCoord>
</edgeMap>
<edgeMap>
<xCoord>310</xCoord>
<yCoord>224</yCoord>
</edgeMap>
<edgeMap>
<xCoord>309</xCoord>
<yCoord>224</yCoord>
</edgeMap>
<edgeMap>
<xCoord>308</xCoord>
<yCoord>224</yCoord>
</edgeMap>
<edgeMap>
<xCoord>307</xCoord>
<yCoord>223</yCoord>
</edgeMap>
<edgeMap>
<xCoord>306</xCoord>
<yCoord>222</yCoord>
</edgeMap>
<edgeMap>
<xCoord>305</xCoord>
<yCoord>223</yCoord>
</edgeMap>
<edgeMap>
<xCoord>305</xCoord>
<yCoord>224</yCoord>
</edgeMap>
<edgeMap>
<xCoord>305</xCoord>
<yCoord>225</yCoord>
</edgeMap>
<edgeMap>
<xCoord>304</xCoord>
<yCoord>226</yCoord>
</edgeMap>
<edgeMap>
<xCoord>303</xCoord>
<yCoord>226</yCoord>
</edgeMap>
<edgeMap>
<xCoord>302</xCoord>
<yCoord>227</yCoord>
</edgeMap>
<edgeMap>
<xCoord>302</xCoord>
<yCoord>228</yCoord>
</edgeMap>
<edgeMap>
<xCoord>302</xCoord>
<yCoord>229</yCoord>
</edgeMap>
<edgeMap>
<xCoord>301</xCoord>
<yCoord>230</yCoord>
</edgeMap>
<edgeMap>
<xCoord>300</xCoord>
<yCoord>231</yCoord>
</edgeMap>
<edgeMap>
<xCoord>299</xCoord>
<yCoord>231</yCoord>
</edgeMap>
<edgeMap>
<xCoord>298</xCoord>
<yCoord>231</yCoord>
</edgeMap>
<edgeMap>
<xCoord>297</xCoord>
<yCoord>232</yCoord>
</edgeMap>
<edgeMap>
<xCoord>297</xCoord>
<yCoord>233</yCoord>
</edgeMap>
<edgeMap>
<xCoord>297</xCoord>
<yCoord>234</yCoord>
</edgeMap>
<edgeMap>
<xCoord>298</xCoord>
<yCoord>234</yCoord>
</edgeMap>
<edgeMap>
<xCoord>299</xCoord>
<yCoord>235</yCoord>
</edgeMap>
<edgeMap>
<xCoord>300</xCoord>
<yCoord>235</yCoord>
</edgeMap>
<edgeMap>
<xCoord>301</xCoord>
<yCoord>235</yCoord>
</edgeMap>
<edgeMap>
<xCoord>302</xCoord>
<yCoord>236</yCoord>
</edgeMap>
<edgeMap>
<xCoord>303</xCoord>
<yCoord>236</yCoord>
</edgeMap>
<edgeMap>
<xCoord>304</xCoord>
<yCoord>237</yCoord>
</edgeMap>
<edgeMap>
<xCoord>305</xCoord>
<yCoord>237</yCoord>
</edgeMap>
<edgeMap>
<xCoord>306</xCoord>
<yCoord>237</yCoord>
</edgeMap>
<edgeMap>
<xCoord>307</xCoord>
<yCoord>238</yCoord>
</edgeMap>
<edgeMap>
<xCoord>308</xCoord>
<yCoord>238</yCoord>
</edgeMap>
<edgeMap>
<xCoord>309</xCoord>
<yCoord>238</yCoord>
</edgeMap>
<edgeMap>
<xCoord>310</xCoord>
<yCoord>239</yCoord>
</edgeMap>
<edgeMap>
<xCoord>311</xCoord>
<yCoord>239</yCoord>
</edgeMap>
<edgeMap>
<xCoord>312</xCoord>
<yCoord>240</yCoord>
</edgeMap>
<edgeMap>
<xCoord>313</xCoord>
<yCoord>240</yCoord>
</edgeMap>
<edgeMap>
<xCoord>314</xCoord>
<yCoord>240</yCoord>
</edgeMap>
<edgeMap>
<xCoord>315</xCoord>
<yCoord>240</yCoord>
</edgeMap>
<edgeMap>
<xCoord>316</xCoord>
<yCoord>239</yCoord>
</edgeMap>
<edgeMap>
<xCoord>317</xCoord>
<yCoord>239</yCoord>
</edgeMap>
<edgeMap>
<xCoord>318</xCoord>
<yCoord>238</yCoord>
</edgeMap>
<edgeMap>
<xCoord>319</xCoord>
<yCoord>238</yCoord>
</edgeMap>
<edgeMap>
<xCoord>320</xCoord>
<yCoord>238</yCoord>
</edgeMap>
<edgeMap>
<xCoord>321</xCoord>
<yCoord>238</yCoord>
</edgeMap>
<edgeMap>
<xCoord>322</xCoord>
<yCoord>239</yCoord>
</edgeMap>
<edgeMap>
<xCoord>323</xCoord>
<yCoord>240</yCoord>
</edgeMap>
<edgeMap>
<xCoord>324</xCoord>
<yCoord>240</yCoord>
</edgeMap>
<edgeMap>
<xCoord>325</xCoord>
<yCoord>241</yCoord>
</edgeMap>
<edgeMap>
<xCoord>326</xCoord>
<yCoord>241</yCoord>
</edgeMap>
</roi>
<roi>
<imageZposition>-93.25</imageZposition>
<imageSOP_UID>1.3.6.1.4.1.14519.5.2.1.6279.6001.190268484503749714760575440541</imageSOP_UID>
<inclusion>TRUE</inclusion>
<edgeMap>
<xCoord>327</xCoord>
<yCoord>239</yCoord>
</edgeMap>
<edgeMap>
<xCoord>328</xCoord>
<yCoord>238</yCoord>
</edgeMap>
<edgeMap>
<xCoord>328</xCoord>
<yCoord>237</yCoord>
</edgeMap>
<edgeMap>
<xCoord>328</xCoord>
<yCoord>236</yCoord>
</edgeMap>
<edgeMap>
<xCoord>328</xCoord>
<yCoord>235</yCoord>
</edgeMap>
<edgeMap>
<xCoord>328</xCoord>
<yCoord>234</yCoord>
</edgeMap>
<edgeMap>
<xCoord>327</xCoord>
<yCoord>233</yCoord>
</edgeMap>
<edgeMap>
<xCoord>326</xCoord>
<yCoord>232</yCoord>
</edgeMap>
<edgeMap>
<xCoord>326</xCoord>
<yCoord>231</yCoord>
</edgeMap>
<edgeMap>
<xCoord>326</xCoord>
<yCoord>230</yCoord>
</edgeMap>
<edgeMap>
<xCoord>325</xCoord>
<yCoord>230</yCoord>
</edgeMap>
<edgeMap>
<xCoord>324</xCoord>
<yCoord>230</yCoord>
</edgeMap>
<edgeMap>
<xCoord>323</xCoord>
<yCoord>229</yCoord>
</edgeMap>
<edgeMap>
<xCoord>323</xCoord>
<yCoord>228</yCoord>
</edgeMap>
<edgeMap>
<xCoord>322</xCoord>
<yCoord>228</yCoord>
</edgeMap>
<edgeMap>
<xCoord>321</xCoord>
<yCoord>228</yCoord>
</edgeMap>
<edgeMap>
<xCoord>320</xCoord>
<yCoord>227</yCoord>
</edgeMap>
<edgeMap>
<xCoord>319</xCoord>
<yCoord>227</yCoord>
</edgeMap>
<edgeMap>
<xCoord>318</xCoord>
<yCoord>227</yCoord>
</edgeMap>
<edgeMap>
<xCoord>317</xCoord>
<yCoord>227</yCoord>
</edgeMap>
<edgeMap>
<xCoord>316</xCoord>
<yCoord>226</yCoord>
</edgeMap>
<edgeMap>
<xCoord>315</xCoord>
<yCoord>225</yCoord>
</edgeMap>
<edgeMap>
<xCoord>314</xCoord>
<yCoord>224</yCoord>
</edgeMap>
<edgeMap>
<xCoord>313</xCoord>
<yCoord>223</yCoord>
</edgeMap>
<edgeMap>
<xCoord>312</xCoord>
<yCoord>222</yCoord>
</edgeMap>
<edgeMap>
<xCoord>311</xCoord>
<yCoord>222</yCoord>
</edgeMap>
<edgeMap>
<xCoord>310</xCoord>
<yCoord>222</yCoord>
</edgeMap>
<edgeMap>
<xCoord>309</xCoord>
<yCoord>223</yCoord>
</edgeMap>
<edgeMap>
<xCoord>308</xCoord>
<yCoord>224</yCoord>
</edgeMap>
<edgeMap>
<xCoord>307</xCoord>
<yCoord>224</yCoord>
</edgeMap>
<edgeMap>
<xCoord>307</xCoord>
<yCoord>225</yCoord>
</edgeMap>
<edgeMap>
<xCoord>307</xCoord>
<yCoord>226</yCoord>
</edgeMap>
<edgeMap>
<xCoord>308</xCoord>
<yCoord>227</yCoord>
</edgeMap>
<edgeMap>
<xCoord>307</xCoord>
<yCoord>228</yCoord>
</edgeMap>
<edgeMap>
<xCoord>306</xCoord>
<yCoord>229</yCoord>
</edgeMap>
<edgeMap>
<xCoord>305</xCoord>
<yCoord>230</yCoord>
</edgeMap>
<edgeMap>
<xCoord>304</xCoord>
<yCoord>230</yCoord>
</edgeMap>
<edgeMap>
<xCoord>303</xCoord>
<yCoord>231</yCoord>
</edgeMap>
<edgeMap>
<xCoord>302</xCoord>
<yCoord>232</yCoord>
</edgeMap>
<edgeMap>
<xCoord>301</xCoord>
<yCoord>233</yCoord>
</edgeMap>
<edgeMap>
<xCoord>301</xCoord>
<yCoord>234</yCoord>
</edgeMap>
<edgeMap>
<xCoord>302</xCoord>
<yCoord>234</yCoord>
</edgeMap>
<edgeMap>
<xCoord>303</xCoord>
<yCoord>235</yCoord>
</edgeMap>
<edgeMap>
<xCoord>304</xCoord>
<yCoord>235</yCoord>
</edgeMap>
<edgeMap>
<xCoord>305</xCoord>
<yCoord>236</yCoord>
</edgeMap>
<edgeMap>
<xCoord>306</xCoord>
<yCoord>236</yCoord>
</edgeMap>
<edgeMap>
<xCoord>307</xCoord>
<yCoord>236</yCoord>
</edgeMap>
<edgeMap>
<xCoord>308</xCoord>
<yCoord>237</yCoord>
</edgeMap>
<edgeMap>
<xCoord>309</xCoord>
<yCoord>238</yCoord>
</edgeMap>
<edgeMap>
<xCoord>310</xCoord>
<yCoord>238</yCoord>
</edgeMap>
<edgeMap>
<xCoord>311</xCoord>
<yCoord>239</yCoord>
</edgeMap>
<edgeMap>
<xCoord>312</xCoord>
<yCoord>239</yCoord>
</edgeMap>
<edgeMap>
<xCoord>313</xCoord>
<yCoord>239</yCoord>
</edgeMap>
<edgeMap>
<xCoord>314</xCoord>
<yCoord>239</yCoord>
</edgeMap>
<edgeMap>
<xCoord>315</xCoord>
<yCoord>239</yCoord>
</edgeMap>
<edgeMap>
<xCoord>316</xCoord>
<yCoord>239</yCoord>
</edgeMap>
<edgeMap>
<xCoord>317</xCoord>
<yCoord>239</yCoord>
</edgeMap>
<edgeMap>
<xCoord>318</xCoord>
<yCoord>239</yCoord>
</edgeMap>
<edgeMap>
<xCoord>319</xCoord>
<yCoord>239</yCoord>
</edgeMap>
<edgeMap>
<xCoord>320</xCoord>
<yCoord>238</yCoord>
</edgeMap>
<edgeMap>
<xCoord>321</xCoord>
<yCoord>238</yCoord>
</edgeMap>
<edgeMap>
<xCoord>322</xCoord>
<yCoord>238</yCoord>
</edgeMap>
<edgeMap>
<xCoord>323</xCoord>
<yCoord>239</yCoord>
</edgeMap>
<edgeMap>
<xCoord>324</xCoord>
<yCoord>239</yCoord>
</edgeMap>
<edgeMap>
<xCoord>325</xCoord>
<yCoord>239</yCoord>
</edgeMap>
<edgeMap>
<xCoord>326</xCoord>
<yCoord>239</yCoord>
</edgeMap>
<edgeMap>
<xCoord>327</xCoord>
<yCoord>239</yCoord>
</edgeMap>
</roi>
<roi>
<imageZposition>-95.75</imageZposition>
<imageSOP_UID>1.3.6.1.4.1.14519.5.2.1.6279.6001.233694065419139908378202936510</imageSOP_UID>
<inclusion>TRUE</inclusion>
<edgeMap>
<xCoord>321</xCoord>
<yCoord>241</yCoord>
</edgeMap>
<edgeMap>
<xCoord>322</xCoord>
<yCoord>240</yCoord>
</edgeMap>
<edgeMap>
<xCoord>323</xCoord>
<yCoord>240</yCoord>
</edgeMap>
<edgeMap>
<xCoord>324</xCoord>
<yCoord>239</yCoord>
</edgeMap>
<edgeMap>
<xCoord>325</xCoord>
<yCoord>239</yCoord>
</edgeMap>
<edgeMap>
<xCoord>326</xCoord>
<yCoord>239</yCoord>
</edgeMap>
<edgeMap>
<xCoord>327</xCoord>
<yCoord>238</yCoord>
</edgeMap>
<edgeMap>
<xCoord>327</xCoord>
<yCoord>237</yCoord>
</edgeMap>
<edgeMap>
<xCoord>327</xCoord>
<yCoord>236</yCoord>
</edgeMap>
<edgeMap>
<xCoord>327</xCoord>
<yCoord>235</yCoord>
</edgeMap>
<edgeMap>
<xCoord>326</xCoord>
<yCoord>235</yCoord>
</edgeMap>
<edgeMap>
<xCoord>325</xCoord>
<yCoord>235</yCoord>
</edgeMap>
<edgeMap>
<xCoord>324</xCoord>
<yCoord>234</yCoord>
</edgeMap>
<edgeMap>
<xCoord>323</xCoord>
<yCoord>234</yCoord>
</edgeMap>
<edgeMap>
<xCoord>322</xCoord>
<yCoord>233</yCoord>
</edgeMap>
<edgeMap>
<xCoord>321</xCoord>
<yCoord>232</yCoord>
</edgeMap>
<edgeMap>
<xCoord>321</xCoord>
<yCoord>231</yCoord>
</edgeMap>
<edgeMap>
<xCoord>321</xCoord>
<yCoord>230</yCoord>
</edgeMap>
<edgeMap>
<xCoord>321</xCoord>
<yCoord>229</yCoord>
</edgeMap>
<edgeMap>
<xCoord>320</xCoord>
<yCoord>230</yCoord>
</edgeMap>
<edgeMap>
<xCoord>319</xCoord>
<yCoord>231</yCoord>
</edgeMap>
<edgeMap>
<xCoord>318</xCoord>
<yCoord>230</yCoord>
</edgeMap>
<edgeMap>
<xCoord>318</xCoord>
<yCoord>229</yCoord>
</edgeMap>
<edgeMap>
<xCoord>318</xCoord>
<yCoord>228</yCoord>
</edgeMap>
<edgeMap>
<xCoord>317</xCoord>
<yCoord>228</yCoord>
</edgeMap>
<edgeMap>
<xCoord>316</xCoord>
<yCoord>227</yCoord>
</edgeMap>
<edgeMap>
<xCoord>316</xCoord>
<yCoord>226</yCoord>
</edgeMap>
<edgeMap>
<xCoord>315</xCoord>
<yCoord>226</yCoord>
</edgeMap>
<edgeMap>
<xCoord>314</xCoord>
<yCoord>225</yCoord>
</edgeMap>
<edgeMap>
<xCoord>313</xCoord>
<yCoord>224</yCoord>
</edgeMap>
<edgeMap>
<xCoord>313</xCoord>
<yCoord>223</yCoord>
</edgeMap>
<edgeMap>
<xCoord>312</xCoord>
<yCoord>222</yCoord>
</edgeMap>
<edgeMap>
<xCoord>311</xCoord>
<yCoord>221</yCoord>
</edgeMap>
<edgeMap>
<xCoord>310</xCoord>
<yCoord>220</yCoord>
</edgeMap>
<edgeMap>
<xCoord>309</xCoord>
<yCoord>220</yCoord>
</edgeMap>
<edgeMap>
<xCoord>309</xCoord>
<yCoord>221</yCoord>
</edgeMap>
<edgeMap>
<xCoord>309</xCoord>
<yCoord>222</yCoord>
</edgeMap>
<edgeMap>
<xCoord>309</xCoord>
<yCoord>223</yCoord>
</edgeMap>
<edgeMap>
<xCoord>309</xCoord>
<yCoord>224</yCoord>
</edgeMap>
<edgeMap>
<xCoord>309</xCoord>
<yCoord>225</yCoord>
</edgeMap>
<edgeMap>
<xCoord>309</xCoord>
<yCoord>226</yCoord>
</edgeMap>
<edgeMap>
<xCoord>309</xCoord>
<yCoord>227</yCoord>
</edgeMap>
<edgeMap>
<xCoord>308</xCoord>
<yCoord>228</yCoord>
</edgeMap>
<edgeMap>
<xCoord>307</xCoord>
<yCoord>228</yCoord>
</edgeMap>
<edgeMap>
<xCoord>307</xCoord>
<yCoord>229</yCoord>
</edgeMap>
<edgeMap>
<xCoord>306</xCoord>
<yCoord>230</yCoord>
</edgeMap>
<edgeMap>
<xCoord>306</xCoord>
<yCoord>231</yCoord>
</edgeMap>
<edgeMap>
<xCoord>305</xCoord>
<yCoord>232</yCoord>
</edgeMap>
<edgeMap>
<xCoord>305</xCoord>
<yCoord>233</yCoord>
</edgeMap>
<edgeMap>
<xCoord>304</xCoord>
<yCoord>234</yCoord>
</edgeMap>
<edgeMap>
<xCoord>303</xCoord>
<yCoord>235</yCoord>
</edgeMap>
<edgeMap>
<xCoord>302</xCoord>
<yCoord>235</yCoord>
</edgeMap>
<edgeMap>
<xCoord>301</xCoord>
<yCoord>236</yCoord>
</edgeMap>
<edgeMap>
<xCoord>302</xCoord>
<yCoord>237</yCoord>
</edgeMap>
<edgeMap>
<xCoord>303</xCoord>
<yCoord>237</yCoord>
</edgeMap>
<edgeMap>
<xCoord>304</xCoord>
<yCoord>238</yCoord>
</edgeMap>
<edgeMap>
<xCoord>305</xCoord>
<yCoord>237</yCoord>
</edgeMap>
<edgeMap>
<xCoord>306</xCoord>
<yCoord>237</yCoord>
</edgeMap>
<edgeMap>
<xCoord>307</xCoord>
<yCoord>237</yCoord>
</edgeMap>
<edgeMap>
<xCoord>308</xCoord>
<yCoord>237</yCoord>
</edgeMap>
<edgeMap>
<xCoord>309</xCoord>
<yCoord>238</yCoord>
</edgeMap>
<edgeMap>
<xCoord>310</xCoord>
<yCoord>239</yCoord>
</edgeMap>
<edgeMap>
<xCoord>311</xCoord>
<yCoord>240</yCoord>
</edgeMap>
<edgeMap>
<xCoord>312</xCoord>
<yCoord>240</yCoord>
</edgeMap>
<edgeMap>
<xCoord>313</xCoord>
<yCoord>239</yCoord>
</edgeMap>
<edgeMap>
<xCoord>314</xCoord>
<yCoord>239</yCoord>
</edgeMap>
<edgeMap>
<xCoord>315</xCoord>
<yCoord>238</yCoord>
</edgeMap>
<edgeMap>
<xCoord>316</xCoord>
<yCoord>238</yCoord>
</edgeMap>
<edgeMap>
<xCoord>317</xCoord>
<yCoord>238</yCoord>
</edgeMap>
<edgeMap>
<xCoord>318</xCoord>
<yCoord>239</yCoord>
</edgeMap>
<edgeMap>
<xCoord>319</xCoord>
<yCoord>240</yCoord>
</edgeMap>
<edgeMap>
<xCoord>320</xCoord>
<yCoord>240</yCoord>
</edgeMap>
<edgeMap>
<xCoord>321</xCoord>
<yCoord>241</yCoord>
</edgeMap>
</roi>
</unblindedReadNodule>
<unblindedReadNodule>
<noduleID>MI014_19468</noduleID>
<roi>
<imageZposition>-95.75</imageZposition>
<imageSOP_UID>1.3.6.1.4.1.14519.5.2.1.6279.6001.233694065419139908378202936510</imageSOP_UID>
<inclusion>TRUE</inclusion>
<edgeMap>
<xCoord>312</xCoord>
<yCoord>298</yCoord>
</edgeMap>
</roi>
</unblindedReadNodule>
</readingSession>
<readingSession>
		<annotationVersion>3.12</annotationVersion>
		<servicingRadiologistID>1737963588</servicingRadiologistID>
			<unblindedReadNodule>
				<noduleID>0</noduleID>
				<characteristics>
					<subtlety>5</subtlety>
					<internalStructure>1</internalStructure>
					<calcification>6</calcification>
					<sphericity>5</sphericity>
					<margin>4</margin>
					<lobulation>1</lobulation>
					<spiculation>5</spiculation>
					<texture>4</texture>
					<malignancy>4</malignancy>
				</characteristics>
				<roi>
					<imageZposition>-68.25</imageZposition>
					<imageSOP_UID>1.3.6.1.4.1.14519.5.2.1.6279.6001.210749420878146426598511532500</imageSOP_UID>
					<inclusion>TRUE</inclusion>
					<edgeMap>
					<xCoord>318</xCoord>
					<yCoord>235</yCoord>
					</edgeMap>
					<edgeMap>
					<xCoord>319</xCoord>
					<yCoord>235</yCoord>
					</edgeMap>
					<edgeMap>
					<xCoord>320</xCoord>
					<yCoord>234</yCoord>
					</edgeMap>
					<edgeMap>
					<xCoord>321</xCoord>
					<yCoord>234</yCoord>
					</edgeMap>
					<edgeMap>
					<xCoord>322</xCoord>
					<yCoord>234</yCoord>
					</edgeMap>
					<edgeMap>
					<xCoord>323</xCoord>
					<yCoord>234</yCoord>
					</edgeMap>
					<edgeMap>
					<xCoord>324</xCoord>
					<yCoord>234</yCoord>
					</edgeMap>
					<edgeMap>
					<xCoord>325</xCoord>
					<yCoord>233</yCoord>
					</edgeMap>
					<edgeMap>
					<xCoord>326</xCoord>
					<yCoord>234</yCoord>
					</edgeMap>
					<edgeMap>
					<xCoord>327</xCoord>
					<yCoord>234</yCoord>
					</edgeMap>
					<edgeMap>
					<xCoord>327</xCoord>
					<yCoord>235</yCoord>
					</edgeMap>
					<edgeMap>
					<xCoord>328</xCoord>
					<yCoord>235</yCoord>
					</edgeMap>
					<edgeMap>
					<xCoord>329</xCoord>
					<yCoord>236</yCoord>
					</edgeMap>
					<edgeMap>
					<xCoord>330</xCoord>
					<yCoord>237</yCoord>
					</edgeMap>
					<edgeMap>
					<xCoord>330</xCoord>
					<yCoord>238</yCoord>
					</edgeMap>
					<edgeMap>
					<xCoord>331</xCoord>
					<yCoord>239</yCoord>
					</edgeMap>
					<edgeMap>
					<xCoord>331</xCoord>
					<yCoord>240</yCoord>
					</edgeMap>
					<edgeMap>
					<xCoord>331</xCoord>
					<yCoord>241</yCoord>
					</edgeMap>
					<edgeMap>
					<xCoord>330</xCoord>
					<yCoord>242</yCoord>
					</edgeMap>
					<edgeMap>
					<xCoord>330</xCoord>
					<yCoord>243</yCoord>
					</edgeMap>
					<edgeMap>
					<xCoord>329</xCoord>
					<yCoord>244</yCoord>
					</edgeMap>
					<edgeMap>
					<xCoord>329</xCoord>
					<yCoord>245</yCoord>
					</edgeMap>
					<edgeMap>
					<xCoord>328</xCoord>
					<yCoord>246</yCoord>
					</edgeMap>
					<edgeMap>
					<xCoord>327</xCoord>
					<yCoord>247</yCoord>
					</edgeMap>
					<edgeMap>
					<xCoord>327</xCoord>
					<yCoord>248</yCoord>
					</edgeMap>
					<edgeMap>
					<xCoord>326</xCoord>
					<yCoord>249</yCoord>
					</edgeMap>
					<edgeMap>
					<xCoord>325</xCoord>
					<yCoord>250</yCoord>
					</edgeMap>
					<edgeMap>
					<xCoord>324</xCoord>
					<yCoord>251</yCoord>
					</edgeMap>
					<edgeMap>
					<xCoord>324</xCoord>
					<yCoord>252</yCoord>
					</edgeMap>
					<edgeMap>
					<xCoord>323</xCoord>
					<yCoord>252</yCoord>
					</edgeMap>
					<edgeMap>
					<xCoord>322</xCoord>
					<yCoord>253</yCoord>
					</edgeMap>
					<edgeMap>
					<xCoord>321</xCoord>
					<yCoord>253</yCoord>
					</edgeMap>
					<edgeMap>
					<xCoord>320</xCoord>
					<yCoord>253</yCoord>
					</edgeMap>
					<edgeMap>
					<xCoord>319</xCoord>
					<yCoord>253</yCoord>
					</edgeMap>
					<edgeMap>
					<xCoord>318</xCoord>
					<yCoord>252</yCoord>
					</edgeMap>
					<edgeMap>
					<xCoord>317</xCoord>
					<yCoord>251</yCoord>
					</edgeMap>
					<edgeMap>
					<xCoord>316</xCoord>
					<yCoord>251</yCoord>
					</edgeMap>
					<edgeMap>
					<xCoord>315</xCoord>
					<yCoord>250</yCoord>
					</edgeMap>
					<edgeMap>
					<xCoord>314</xCoord>
					<yCoord>249</yCoord>
					</edgeMap>
					<edgeMap>
					<xCoord>313</xCoord>
					<yCoord>249</yCoord>
					</edgeMap>
					<edgeMap>
					<xCoord>313</xCoord>
					<yCoord>248</yCoord>
					</edgeMap>
					<edgeMap>
					<xCoord>312</xCoord>
					<yCoord>248</yCoord>
					</edgeMap>
					<edgeMap>
					<xCoord>311</xCoord>
					<yCoord>247</yCoord>
					</edgeMap>
					<edgeMap>
					<xCoord>310</xCoord>
					<yCoord>246</yCoord>
					</edgeMap>
					<edgeMap>
					<xCoord>309</xCoord>
					<yCoord>246</yCoord>
					</edgeMap>
					<edgeMap>
					<xCoord>309</xCoord>
					<yCoord>245</yCoord>
					</edgeMap>
					<edgeMap>
					<xCoord>308</xCoord>
					<yCoord>244</yCoord>
					</edgeMap>
					<edgeMap>
					<xCoord>307</xCoord>
					<yCoord>244</yCoord>
					</edgeMap>
					<edgeMap>
					<xCoord>307</xCoord>
					<yCoord>243</yCoord>
					</edgeMap>
					<edgeMap>
					<xCoord>307</xCoord>
					<yCoord>242</yCoord>
					</edgeMap>
					<edgeMap>
					<xCoord>307</xCoord>
					<yCoord>241</yCoord>
					</edgeMap>
					<edgeMap>
					<xCoord>308</xCoord>
					<yCoord>241</yCoord>
					</edgeMap>
					<edgeMap>
					<xCoord>308</xCoord>
					<yCoord>240</yCoord>
					</edgeMap>
					<edgeMap>
					<xCoord>309</xCoord>
					<yCoord>240</yCoord>
					</edgeMap>
					<edgeMap>
					<xCoord>310</xCoord>
					<yCoord>240</yCoord>
					</edgeMap>
					<edgeMap>
					<xCoord>311</xCoord>
					<yCoord>239</yCoord>
					</edgeMap>
					<edgeMap>
					<xCoord>312</xCoord>
					<yCoord>238</yCoord>
					</edgeMap>
					<edgeMap>
					<xCoord>313</xCoord>
					<yCoord>238</yCoord>
					</edgeMap>
					<edgeMap>
					<xCoord>314</xCoord>
					<yCoord>237</yCoord>
					</edgeMap>
					<edgeMap>
					<xCoord>315</xCoord>
					<yCoord>236</yCoord>
					</edgeMap>
					<edgeMap>
					<xCoord>316</xCoord>
					<yCoord>236</yCoord>
					</edgeMap>
					<edgeMap>
					<xCoord>317</xCoord>
					<yCoord>236</yCoord>
					</edgeMap>
					<edgeMap>
					<xCoord>318</xCoord>
					<yCoord>235</yCoord>
					</edgeMap>
				</roi>
				<roi>
					<imageZposition>-70.75</imageZposition>
					<imageSOP_UID>1.3.6.1.4.1.14519.5.2.1.6279.6001.277570451164421762711926230444</imageSOP_UID>
					<inclusion>TRUE</inclusion>
					<edgeMap>
					<xCoord>323</xCoord>
					<yCoord>226</yCoord>
					</edgeMap>
					<edgeMap>
					<xCoord>324</xCoord>
					<yCoord>227</yCoord>
					</edgeMap>
					<edgeMap>
					<xCoord>324</xCoord>
					<yCoord>228</yCoord>
					</edgeMap>
					<edgeMap>
					<xCoord>324</xCoord>
					<yCoord>229</yCoord>
					</edgeMap>
					<edgeMap>
					<xCoord>324</xCoord>
					<yCoord>230</yCoord>
					</edgeMap>
					<edgeMap>
					<xCoord>325</xCoord>
					<yCoord>231</yCoord>
					</edgeMap>
					<edgeMap>
					<xCoord>326</xCoord>
					<yCoord>232</yCoord>
					</edgeMap>
					<edgeMap>
					<xCoord>327</xCoord>
					<yCoord>232</yCoord>
					</edgeMap>
					<edgeMap>
					<xCoord>327</xCoord>
					<yCoord>233</yCoord>
					</edgeMap>
					<edgeMap>
					<xCoord>328</xCoord>
					<yCoord>233</yCoord>
					</edgeMap>
					<edgeMap>
					<xCoord>328</xCoord>
					<yCoord>234</yCoord>
					</edgeMap>
					<edgeMap>
					<xCoord>328</xCoord>
					<yCoord>235</yCoord>
					</edgeMap>
					<edgeMap>
					<xCoord>329</xCoord>
					<yCoord>236</yCoord>
					</edgeMap>
					<edgeMap>
					<xCoord>329</xCoord>
					<yCoord>237</yCoord>
					</edgeMap>
					<edgeMap>
					<xCoord>329</xCoord>
					<yCoord>238</yCoord>
					</edgeMap>
					<edgeMap>
					<xCoord>329</xCoord>
					<yCoord>239</yCoord>
					</edgeMap>
					<edgeMap>
					<xCoord>330</xCoord>
					<yCoord>240</yCoord>
					</edgeMap>
					<edgeMap>
					<xCoord>330</xCoord>
					<yCoord>241</yCoord>
					</edgeMap>
					<edgeMap>
					<xCoord>330</xCoord>
					<yCoord>242</yCoord>
					</edgeMap>
					<edgeMap>
					<xCoord>330</xCoord>
					<yCoord>243</yCoord>
					</edgeMap>
					<edgeMap>
					<xCoord>330</xCoord>
					<yCoord>244</yCoord>
					</edgeMap>
					<edgeMap>
					<xCoord>330</xCoord>
					<yCoord>245</yCoord>
					</edgeMap>
					<edgeMap>
					<xCoord>329</xCoord>
					<yCoord>246</yCoord>
					</edgeMap>
					<edgeMap>
					<xCoord>329</xCoord>
					<yCoord>247</yCoord>
					</edgeMap>
					<edgeMap>
					<xCoord>329</xCoord>
					<yCoord>248</yCoord>
					</edgeMap>
					<edgeMap>
					<xCoord>328</xCoord>
					<yCoord>249</yCoord>
					</edgeMap>
					<edgeMap>
					<xCoord>327</xCoord>
					<yCoord>249</yCoord>
					</edgeMap>
					<edgeMap>
					<xCoord>326</xCoord>
					<yCoord>250</yCoord>
					</edgeMap>
					<edgeMap>
					<xCoord>325</xCoord>
					<yCoord>250</yCoord>
					</edgeMap>
					<edgeMap>
					<xCoord>324</xCoord>
					<yCoord>250</yCoord>
					</edgeMap>
					<edgeMap>
					<xCoord>323</xCoord>
					<yCoord>249</yCoord>
					</edgeMap>
					<edgeMap>
					<xCoord>322</xCoord>
					<yCoord>249</yCoord>
					</edgeMap>
					<edgeMap>
					<xCoord>321</xCoord>
					<yCoord>249</yCoord>
					</edgeMap>
					<edgeMap>
					<xCoord>320</xCoord>
					<yCoord>248</yCoord>
					</edgeMap>
					<edgeMap>
					<xCoord>319</xCoord>
					<yCoord>247</yCoord>
					</edgeMap>
					<edgeMap>
					<xCoord>318</xCoord>
					<yCoord>247</yCoord>
					</edgeMap>
					<edgeMap>
					<xCoord>317</xCoord>
					<yCoord>246</yCoord>
					</edgeMap>
					<edgeMap>
					<xCoord>316</xCoord>
					<yCoord>246</yCoord>
					</edgeMap>
					<edgeMap>
					<xCoord>315</xCoord>
					<yCoord>246</yCoord>
					</edgeMap>
					<edgeMap>
					<xCoord>314</xCoord>
					<yCoord>246</yCoord>
					</edgeMap>
					<edgeMap>
					<xCoord>313</xCoord>
					<yCoord>246</yCoord>
					</edgeMap>
					<edgeMap>
					<xCoord>312</xCoord>
					<yCoord>246</yCoord>
					</edgeMap>
					<edgeMap>
					<xCoord>311</xCoord>
					<yCoord>246</yCoord>
					</edgeMap>
					<edgeMap>
					<xCoord>310</xCoord>
					<yCoord>246</yCoord>
					</edgeMap>
					<edgeMap>
					<xCoord>309</xCoord>
					<yCoord>245</yCoord>
					</edgeMap>
					<edgeMap>
					<xCoord>308</xCoord>
					<yCoord>245</yCoord>
					</edgeMap>
					<edgeMap>
					<xCoord>307</xCoord>
					<yCoord>244</yCoord>
					</edgeMap>
					<edgeMap>
					<xCoord>306</xCoord>
					<yCoord>243</yCoord>
					</edgeMap>
					<edgeMap>
					<xCoord>305</xCoord>
					<yCoord>242</yCoord>
					</edgeMap>
					<edgeMap>
					<xCoord>304</xCoord>
					<yCoord>242</yCoord>
					</edgeMap>
					<edgeMap>
					<xCoord>303</xCoord>
					<yCoord>241</yCoord>
					</edgeMap>
					<edgeMap>
					<xCoord>302</xCoord>
					<yCoord>241</yCoord>
					</edgeMap>
					<edgeMap>
					<xCoord>303</xCoord>
					<yCoord>240</yCoord>
					</edgeMap>
					<edgeMap>
					<xCoord>304</xCoord>
					<yCoord>239</yCoord>
					</edgeMap>
					<edgeMap>
					<xCoord>305</xCoord>
					<yCoord>239</yCoord>
					</edgeMap>
					<edgeMap>
					<xCoord>306</xCoord>
					<yCoord>238</yCoord>
					</edgeMap>
					<edgeMap>
					<xCoord>307</xCoord>
					<yCoord>238</yCoord>
					</edgeMap>
					<edgeMap>
					<xCoord>308</xCoord>
					<yCoord>238</yCoord>
					</edgeMap>
					<edgeMap>
					<xCoord>309</xCoord>
					<yCoord>237</yCoord>
					</edgeMap>
					<edgeMap>
					<xCoord>310</xCoord>
					<yCoord>236</yCoord>
					</edgeMap>
					<edgeMap>
					<xCoord>310</xCoord>
					<yCoord>235</yCoord>
					</edgeMap>
					<edgeMap>
					<xCoord>310</xCoord>
					<yCoord>234</yCoord>
					</edgeMap>
					<edgeMap>
					<xCoord>310</xCoord>
					<yCoord>233</yCoord>
					</edgeMap>
					<edgeMap>
					<xCoord>310</xCoord>
					<yCoord>232</yCoord>
					</edgeMap>
					<edgeMap>
					<xCoord>310</xCoord>
					<yCoord>231</yCoord>
					</edgeMap>
					<edgeMap>
					<xCoord>310</xCoord>
					<yCoord>230</yCoord>
					</edgeMap>
					<edgeMap>
					<xCoord>310</xCoord>
					<yCoord>229</yCoord>
					</edgeMap>
					<edgeMap>
					<xCoord>310</xCoord>
					<yCoord>228</yCoord>
					</edgeMap>
					<edgeMap>
					<xCoord>310</xCoord>
					<yCoord>227</yCoord>
					</edgeMap>
					<edgeMap>
					<xCoord>311</xCoord>
					<yCoord>226</yCoord>
					</edgeMap>
					<edgeMap>
					<xCoord>312</xCoord>
					<yCoord>225</yCoord>
					</edgeMap>
					<edgeMap>
					<xCoord>313</xCoord>
					<yCoord>225</yCoord>
					</edgeMap>
					<edgeMap>
					<xCoord>314</xCoord>
					<yCoord>225</yCoord>
					</edgeMap>
					<edgeMap>
					<xCoord>315</xCoord>
					<yCoord>225</yCoord>
					</edgeMap>
					<edgeMap>
					<xCoord>316</xCoord>
					<yCoord>225</yCoord>
					</edgeMap>
					<edgeMap>
					<xCoord>317</xCoord>
					<yCoord>225</yCoord>
					</edgeMap>
					<edgeMap>
					<xCoord>318</xCoord>
					<yCoord>225</yCoord>
					</edgeMap>
					<edgeMap>
					<xCoord>319</xCoord>
					<yCoord>224</yCoord>
					</edgeMap>
					<edgeMap>
					<xCoord>320</xCoord>
					<yCoord>224</yCoord>
					</edgeMap>
					<edgeMap>
					<xCoord>321</xCoord>
					<yCoord>224</yCoord>
					</edgeMap>
					<edgeMap>
					<xCoord>322</xCoord>
					<yCoord>225</yCoord>
					</edgeMap>
					<edgeMap>
					<xCoord>323</xCoord>
					<yCoord>226</yCoord>
					</edgeMap>
				</roi>
				<roi>
					<imageZposition>-73.25</imageZposition>
					<imageSOP_UID>1.3.6.1.4.1.14519.5.2.1.6279.6001.134159877881053313862455189925</imageSOP_UID>
					<inclusion>TRUE</inclusion>
					<edgeMap>
					<xCoord>314</xCoord>
					<yCoord>228</yCoord>
					</edgeMap>
					<edgeMap>
					<xCoord>315</xCoord>
					<yCoord>228</yCoord>
					</edgeMap>
					<edgeMap>
					<xCoord>316</xCoord>
					<yCoord>228</yCoord>
					</edgeMap>
					<edgeMap>
					<xCoord>317</xCoord>
					<yCoord>228</yCoord>
					</edgeMap>
					<edgeMap>
					<xCoord>318</xCoord>
					<yCoord>228</yCoord>
					</edgeMap>
					<edgeMap>
					<xCoord>319</xCoord>
					<yCoord>227</yCoord>
					</edgeMap>
					<edgeMap>
					<xCoord>319</xCoord>
					<yCoord>226</yCoord>
					</edgeMap>
					<edgeMap>
					<xCoord>319</xCoord>
					<yCoord>225</yCoord>
					</edgeMap>
					<edgeMap>
					<xCoord>319</xCoord>
					<yCoord>224</yCoord>
					</edgeMap>
					<edgeMap>
					<xCoord>319</xCoord>
					<yCoord>223</yCoord>
					</edgeMap>
					<edgeMap>
					<xCoord>320</xCoord>
					<yCoord>222</yCoord>
					</edgeMap>
					<edgeMap>
					<xCoord>321</xCoord>
					<yCoord>221</yCoord>
					</edgeMap>
					<edgeMap>
					<xCoord>322</xCoord>
					<yCoord>220</yCoord>
					</edgeMap>
					<edgeMap>
					<xCoord>322</xCoord>
					<yCoord>219</yCoord>
					</edgeMap>
					<edgeMap>
					<xCoord>323</xCoord>
					<yCoord>218</yCoord>
					</edgeMap>
					<edgeMap>
					<xCoord>323</xCoord>
					<yCoord>217</yCoord>
					</edgeMap>
					<edgeMap>
					<xCoord>323</xCoord>
					<yCoord>216</yCoord>
					</edgeMap>
					<edgeMap>
					<xCoord>324</xCoord>
					<yCoord>216</yCoord>
					</edgeMap>
					<edgeMap>
					<xCoord>324</xCoord>
					<yCoord>217</yCoord>
					</edgeMap>
					<edgeMap>
					<xCoord>324</xCoord>
					<yCoord>218</yCoord>
					</edgeMap>
					<edgeMap>
					<xCoord>324</xCoord>
					<yCoord>219</yCoord>
					</edgeMap>
					<edgeMap>
					<xCoord>324</xCoord>
					<yCoord>220</yCoord>
					</edgeMap>
					<edgeMap>
					<xCoord>323</xCoord>
					<yCoord>221</yCoord>
					</edgeMap>
					<edgeMap>
					<xCoord>323</xCoord>
					<yCoord>222</yCoord>
					</edgeMap>
					<edgeMap>
					<xCoord>323</xCoord>
					<yCoord>223</yCoord>
					</edgeMap>
					<edgeMap>
					<xCoord>322</xCoord>
					<yCoord>223</yCoord>
					</edgeMap>
					<edgeMap>
					<xCoord>322</xCoord>
					<yCoord>224</yCoord>
					</edgeMap>
					<edgeMap>
					<xCoord>322</xCoord>
					<yCoord>225</yCoord>
					</edgeMap>
					<edgeMap>
					<xCoord>322</xCoord>
					<yCoord>226</yCoord>
					</edgeMap>
					<edgeMap>
					<xCoord>322</xCoord>
					<yCoord>227</yCoord>
					</edgeMap>
					<edgeMap>
					<xCoord>321</xCoord>
					<yCoord>228</yCoord>
					</edgeMap>
					<edgeMap>
					<xCoord>321</xCoord>
					<yCoord>229</yCoord>
					</edgeMap>
					<edgeMap>
					<xCoord>322</xCoord>
					<yCoord>230</yCoord>
					</edgeMap>
					<edgeMap>
					<xCoord>323</xCoord>
					<yCoord>229</yCoord>
					</edgeMap>
					<edgeMap>
					<xCoord>323</xCoord>
					<yCoord>228</yCoord>
					</edgeMap>
					<edgeMap>
					<xCoord>324</xCoord>
					<yCoord>228</yCoord>
					</edgeMap>
					<edgeMap>
					<xCoord>325</xCoord>
					<yCoord>228</yCoord>
					</edgeMap>
					<edgeMap>
					<xCoord>326</xCoord>
					<yCoord>228</yCoord>
					</edgeMap>
					<edgeMap>
					<xCoord>327</xCoord>
					<yCoord>228</yCoord>
					</edgeMap>
					<edgeMap>
					<xCoord>328</xCoord>
					<yCoord>228</yCoord>
					</edgeMap>
					<edgeMap>
					<xCoord>329</xCoord>
					<yCoord>229</yCoord>
					</edgeMap>
					<edgeMap>
					<xCoord>330</xCoord>
					<yCoord>230</yCoord>
					</edgeMap>
					<edgeMap>
					<xCoord>331</xCoord>
					<yCoord>231</yCoord>
					</edgeMap>
					<edgeMap>
					<xCoord>332</xCoord>
					<yCoord>231</yCoord>
					</edgeMap>
					<edgeMap>
					<xCoord>333</xCoord>
					<yCoord>232</yCoord>
					</edgeMap>
					<edgeMap>
					<xCoord>334</xCoord>
					<yCoord>232</yCoord>
					</edgeMap>
					<edgeMap>
					<xCoord>335</xCoord>
					<yCoord>232</yCoord>
					</edgeMap>
					<edgeMap>
					<xCoord>336</xCoord>
					<yCoord>232</yCoord>
					</edgeMap>
					<edgeMap>
					<xCoord>337</xCoord>
					<yCoord>232</yCoord>
					</edgeMap>
					<edgeMap>
					<xCoord>338</xCoord>
					<yCoord>232</yCoord>
					</edgeMap>
					<edgeMap>
					<xCoord>338</xCoord>
					<yCoord>231</yCoord>
					</edgeMap>
					<edgeMap>
					<xCoord>339</xCoord>
					<yCoord>232</yCoord>
					</edgeMap>
					<edgeMap>
					<xCoord>340</xCoord>
					<yCoord>232</yCoord>
					</edgeMap>
					<edgeMap>
					<xCoord>339</xCoord>
					<yCoord>233</yCoord>
					</edgeMap>
					<edgeMap>
					<xCoord>338</xCoord>
					<yCoord>234</yCoord>
					</edgeMap>
					<edgeMap>
					<xCoord>337</xCoord>
					<yCoord>235</yCoord>
					</edgeMap>
					<edgeMap>
					<xCoord>336</xCoord>
					<yCoord>236</yCoord>
					</edgeMap>
					<edgeMap>
					<xCoord>336</xCoord>
					<yCoord>237</yCoord>
					</edgeMap>
					<edgeMap>
					<xCoord>335</xCoord>
					<yCoord>238</yCoord>
					</edgeMap>
					<edgeMap>
					<xCoord>335</xCoord>
					<yCoord>239</yCoord>
					</edgeMap>
					<edgeMap>
					<xCoord>334</xCoord>
					<yCoord>240</yCoord>
					</edgeMap>
					<edgeMap>
					<xCoord>334</xCoord>
					<yCoord>241</yCoord>
					</edgeMap>
					<edgeMap>
					<xCoord>334</xCoord>
					<yCoord>242</yCoord>
					</edgeMap>
					<edgeMap>
					<xCoord>334</xCoord>
					<yCoord>243</yCoord>
					</edgeMap>
					<edgeMap>
					<xCoord>333</xCoord>
					<yCoord>244</yCoord>
					</edgeMap>
					<edgeMap>
					<xCoord>333</xCoord>
					<yCoord>245</yCoord>
					</edgeMap>
					<edgeMap>
					<xCoord>333</xCoord>
					<yCoord>246</yCoord>
					</edgeMap>
					<edgeMap>
					<xCoord>333</xCoord>
					<yCoord>247</yCoord>
					</edgeMap>
					<edgeMap>
					<xCoord>333</xCoord>
					<yCoord>248</yCoord>
					</edgeMap>
					<edgeMap>
					<xCoord>334</xCoord>
					<yCoord>249</yCoord>
					</edgeMap>
					<edgeMap>
					<xCoord>334</xCoord>
					<yCoord>250</yCoord>
					</edgeMap>
					<edgeMap>
					<xCoord>335</xCoord>
					<yCoord>251</yCoord>
					</edgeMap>
					<edgeMap>
					<xCoord>335</xCoord>
					<yCoord>252</yCoord>
					</edgeMap>
					<edgeMap>
					<xCoord>334</xCoord>
					<yCoord>253</yCoord>
					</edgeMap>
					<edgeMap>
					<xCoord>333</xCoord>
					<yCoord>254</yCoord>
					</edgeMap>
					<edgeMap>
					<xCoord>333</xCoord>
					<yCoord>255</yCoord>
					</edgeMap>
					<edgeMap>
					<xCoord>332</xCoord>
					<yCoord>255</yCoord>
					</edgeMap>
					<edgeMap>
					<xCoord>331</xCoord>
					<yCoord>255</yCoord>
					</edgeMap>
					<edgeMap>
					<xCoord>330</xCoord>
					<yCoord>256</yCoord>
					</edgeMap>
					<edgeMap>
					<xCoord>329</xCoord>
					<yCoord>256</yCoord>
					</edgeMap>
					<edgeMap>
					<xCoord>329</xCoord>
					<yCoord>255</yCoord>
					</edgeMap>
					<edgeMap>
					<xCoord>328</xCoord>
					<yCoord>254</yCoord>
					</edgeMap>
					<edgeMap>
					<xCoord>328</xCoord>
					<yCoord>253</yCoord>
					</edgeMap>
					<edgeMap>
					<xCoord>327</xCoord>
					<yCoord>252</yCoord>
					</edgeMap>
					<edgeMap>
					<xCoord>327</xCoord>
					<yCoord>251</yCoord>
					</edgeMap>
					<edgeMap>
					<xCoord>326</xCoord>
					<yCoord>250</yCoord>
					</edgeMap>
					<edgeMap>
					<xCoord>325</xCoord>
					<yCoord>249</yCoord>
					</edgeMap>
					<edgeMap>
					<xCoord>324</xCoord>
					<yCoord>248</yCoord>
					</edgeMap>
					<edgeMap>
					<xCoord>323</xCoord>
					<yCoord>247</yCoord>
					</edgeMap>
					<edgeMap>
					<xCoord>322</xCoord>
					<yCoord>247</yCoord>
					</edgeMap>
					<edgeMap>
					<xCoord>321</xCoord>
					<yCoord>247</yCoord>
					</edgeMap>
					<edgeMap>
					<xCoord>320</xCoord>
					<yCoord>247</yCoord>
					</edgeMap>
					<edgeMap>
					<xCoord>319</xCoord>
					<yCoord>247</yCoord>
					</edgeMap>
					<edgeMap>
					<xCoord>318</xCoord>
					<yCoord>246</yCoord>
					</edgeMap>
					<edgeMap>
					<xCoord>317</xCoord>
					<yCoord>246</yCoord>
					</edgeMap>
					<edgeMap>
					<xCoord>316</xCoord>
					<yCoord>246</yCoord>
					</edgeMap>
					<edgeMap>
					<xCoord>315</xCoord>
					<yCoord>246</yCoord>
					</edgeMap>
					<edgeMap>
					<xCoord>314</xCoord>
					<yCoord>246</yCoord>
					</edgeMap>
					<edgeMap>
					<xCoord>313</xCoord>
					<yCoord>247</yCoord>
					</edgeMap>
					<edgeMap>
					<xCoord>312</xCoord>
					<yCoord>247</yCoord>
					</edgeMap>
					<edgeMap>
					<xCoord>311</xCoord>
					<yCoord>248</yCoord>
					</edgeMap>
					<edgeMap>
					<xCoord>310</xCoord>
					<yCoord>248</yCoord>
					</edgeMap>
					<edgeMap>
					<xCoord>310</xCoord>
					<yCoord>249</yCoord>
					</edgeMap>
					<edgeMap>
					<xCoord>310</xCoord>
					<yCoord>250</yCoord>
					</edgeMap>
					<edgeMap>
					<xCoord>309</xCoord>
					<yCoord>251</yCoord>
					</edgeMap>
					<edgeMap>
					<xCoord>309</xCoord>
					<yCoord>252</yCoord>
					</edgeMap>
					<edgeMap>
					<xCoord>308</xCoord>
					<yCoord>252</yCoord>
					</edgeMap>
					<edgeMap>
					<xCoord>307</xCoord>
					<yCoord>252</yCoord>
					</edgeMap>
					<edgeMap>
					<xCoord>306</xCoord>
					<yCoord>252</yCoord>
					</edgeMap>
					<edgeMap>
					<xCoord>305</xCoord>
					<yCoord>252</yCoord>
					</edgeMap>
					<edgeMap>
					<xCoord>304</xCoord>
					<yCoord>251</yCoord>
					</edgeMap>
					<edgeMap>
					<xCoord>303</xCoord>
					<yCoord>250</yCoord>
					</edgeMap>
					<edgeMap>
					<xCoord>303</xCoord>
					<yCoord>249</yCoord>
					</edgeMap>
					<edgeMap>
					<xCoord>303</xCoord>
					<yCoord>248</yCoord>
					</edgeMap>
					<edgeMap>
					<xCoord>303</xCoord>
					<yCoord>247</yCoord>
					</edgeMap>
					<edgeMap>
					<xCoord>304</xCoord>
					<yCoord>247</yCoord>
					</edgeMap>
					<edgeMap>
					<xCoord>305</xCoord>
					<yCoord>246</yCoord>
					</edgeMap>
					<edgeMap>
					<xCoord>306</xCoord>
					<yCoord>245</yCoord>
					</edgeMap>
					<edgeMap>
					<xCoord>307</xCoord>
					<yCoord>244</yCoord>
					</edgeMap>
					<edgeMap>
					<xCoord>307</xCoord>
					<yCoord>243</yCoord>
					</edgeMap>
					<edgeMap>
					<xCoord>306</xCoord>
					<yCoord>242</yCoord>
					</edgeMap>
					<edgeMap>
					<xCoord>305</xCoord>
					<yCoord>241</yCoord>
					</edgeMap>
					<edgeMap>
					<xCoord>304</xCoord>
					<yCoord>241</yCoord>
					</edgeMap>
					<edgeMap>
					<xCoord>303</xCoord>
					<yCoord>241</yCoord>
					</edgeMap>
					<edgeMap>
					<xCoord>302</xCoord>
					<yCoord>241</yCoord>
					</edgeMap>
					<edgeMap>
					<xCoord>301</xCoord>
					<yCoord>240</yCoord>
					</edgeMap>
					<edgeMap>
					<xCoord>302</xCoord>
					<yCoord>240</yCoord>
					</edgeMap>
					<edgeMap>
					<xCoord>303</xCoord>
					<yCoord>239</yCoord>
					</edgeMap>
					<edgeMap>
					<xCoord>304</xCoord>
					<yCoord>239</yCoord>
					</edgeMap>
					<edgeMap>
					<xCoord>305</xCoord>
					<yCoord>239</yCoord>
					</edgeMap>
					<edgeMap>
					<xCoord>305</xCoord>
					<yCoord>238</yCoord>
					</edgeMap>
					<edgeMap>
					<xCoord>306</xCoord>
					<yCoord>237</yCoord>
					</edgeMap>
					<edgeMap>
					<xCoord>306</xCoord>
					<yCoord>236</yCoord>
					</edgeMap>
					<edgeMap>
					<xCoord>307</xCoord>
					<yCoord>235</yCoord>
					</edgeMap>
					<edgeMap>
					<xCoord>307</xCoord>
					<yCoord>234</yCoord>
					</edgeMap>
					<edgeMap>
					<xCoord>306</xCoord>
					<yCoord>233</yCoord>
					</edgeMap>
					<edgeMap>
					<xCoord>306</xCoord>
					<yCoord>232</yCoord>
					</edgeMap>
					<edgeMap>
					<xCoord>306</xCoord>
					<yCoord>231</yCoord>
					</edgeMap>
					<edgeMap>
					<xCoord>306</xCoord>
					<yCoord>230</yCoord>
					</edgeMap>
					<edgeMap>
					<xCoord>306</xCoord>
					<yCoord>229</yCoord>
					</edgeMap>
					<edgeMap>
					<xCoord>307</xCoord>
					<yCoord>228</yCoord>
					</edgeMap>
					<edgeMap>
					<xCoord>308</xCoord>
					<yCoord>228</yCoord>
					</edgeMap>
					<edgeMap>
					<xCoord>309</xCoord>
					<yCoord>228</yCoord>
					</edgeMap>
					<edgeMap>
					<xCoord>310</xCoord>
					<yCoord>228</yCoord>
					</edgeMap>
					<edgeMap>
					<xCoord>311</xCoord>
					<yCoord>228</yCoord>
					</edgeMap>
					<edgeMap>
					<xCoord>312</xCoord>
					<yCoord>228</yCoord>
					</edgeMap>
					<edgeMap>
					<xCoord>313</xCoord>
					<yCoord>228</yCoord>
					</edgeMap>
					<edgeMap>
					<xCoord>314</xCoord>
					<yCoord>228</yCoord>
					</edgeMap>
				</roi>
				<roi>
					<imageZposition>-75.75</imageZposition>
					<imageSOP_UID>1.3.6.1.4.1.14519.5.2.1.6279.6001.264946228834617391221804952962</imageSOP_UID>
					<inclusion>TRUE</inclusion>
					<edgeMap>
					<xCoord>319</xCoord>
					<yCoord>226</yCoord>
					</edgeMap>
					<edgeMap>
					<xCoord>319</xCoord>
					<yCoord>225</yCoord>
					</edgeMap>
					<edgeMap>
					<xCoord>320</xCoord>
					<yCoord>224</yCoord>
					</edgeMap>
					<edgeMap>
					<xCoord>320</xCoord>
					<yCoord>223</yCoord>
					</edgeMap>
					<edgeMap>
					<xCoord>320</xCoord>
					<yCoord>222</yCoord>
					</edgeMap>
					<edgeMap>
					<xCoord>321</xCoord>
					<yCoord>221</yCoord>
					</edgeMap>
					<edgeMap>
					<xCoord>321</xCoord>
					<yCoord>220</yCoord>
					</edgeMap>
					<edgeMap>
					<xCoord>322</xCoord>
					<yCoord>219</yCoord>
					</edgeMap>
					<edgeMap>
					<xCoord>322</xCoord>
					<yCoord>218</yCoord>
					</edgeMap>
					<edgeMap>
					<xCoord>322</xCoord>
					<yCoord>217</yCoord>
					</edgeMap>
					<edgeMap>
					<xCoord>323</xCoord>
					<yCoord>216</yCoord>
					</edgeMap>
					<edgeMap>
					<xCoord>323</xCoord>
					<yCoord>215</yCoord>
					</edgeMap>
					<edgeMap>
					<xCoord>323</xCoord>
					<yCoord>214</yCoord>
					</edgeMap>
					<edgeMap>
					<xCoord>324</xCoord>
					<yCoord>213</yCoord>
					</edgeMap>
					<edgeMap>
					<xCoord>324</xCoord>
					<yCoord>212</yCoord>
					</edgeMap>
					<edgeMap>
					<xCoord>325</xCoord>
					<yCoord>211</yCoord>
					</edgeMap>
					<edgeMap>
					<xCoord>326</xCoord>
					<yCoord>210</yCoord>
					</edgeMap>
					<edgeMap>
					<xCoord>327</xCoord>
					<yCoord>210</yCoord>
					</edgeMap>
					<edgeMap>
					<xCoord>328</xCoord>
					<yCoord>210</yCoord>
					</edgeMap>
					<edgeMap>
					<xCoord>327</xCoord>
					<yCoord>211</yCoord>
					</edgeMap>
					<edgeMap>
					<xCoord>327</xCoord>
					<yCoord>212</yCoord>
					</edgeMap>
					<edgeMap>
					<xCoord>327</xCoord>
					<yCoord>213</yCoord>
					</edgeMap>
					<edgeMap>
					<xCoord>327</xCoord>
					<yCoord>214</yCoord>
					</edgeMap>
					<edgeMap>
					<xCoord>327</xCoord>
					<yCoord>215</yCoord>
					</edgeMap>
					<edgeMap>
					<xCoord>326</xCoord>
					<yCoord>216</yCoord>
					</edgeMap>
					<edgeMap>
					<xCoord>326</xCoord>
					<yCoord>217</yCoord>
					</edgeMap>
					<edgeMap>
					<xCoord>325</xCoord>
					<yCoord>218</yCoord>
					</edgeMap>
					<edgeMap>
					<xCoord>325</xCoord>
					<yCoord>219</yCoord>
					</edgeMap>
					<edgeMap>
					<xCoord>325</xCoord>
					<yCoord>220</yCoord>
					</edgeMap>
					<edgeMap>
					<xCoord>324</xCoord>
					<yCoord>221</yCoord>
					</edgeMap>
					<edgeMap>
					<xCoord>324</xCoord>
					<yCoord>222</yCoord>
					</edgeMap>
					<edgeMap>
					<xCoord>324</xCoord>
					<yCoord>223</yCoord>
					</edgeMap>
					<edgeMap>
					<xCoord>324</xCoord>
					<yCoord>224</yCoord>
					</edgeMap>
					<edgeMap>
					<xCoord>324</xCoord>
					<yCoord>225</yCoord>
					</edgeMap>
					<edgeMap>
					<xCoord>324</xCoord>
					<yCoord>226</yCoord>
					</edgeMap>
					<edgeMap>
					<xCoord>325</xCoord>
					<yCoord>227</yCoord>
					</edgeMap>
					<edgeMap>
					<xCoord>326</xCoord>
					<yCoord>227</yCoord>
					</edgeMap>
					<edgeMap>
					<xCoord>327</xCoord>
					<yCoord>227</yCoord>
					</edgeMap>
					<edgeMap>
					<xCoord>328</xCoord>
					<yCoord>227</yCoord>
					</edgeMap>
					<edgeMap>
					<xCoord>329</xCoord>
					<yCoord>228</yCoord>
					</edgeMap>
					<edgeMap>
					<xCoord>330</xCoord>
					<yCoord>229</yCoord>
					</edgeMap>
					<edgeMap>
					<xCoord>330</xCoord>
					<yCoord>230</yCoord>
					</edgeMap>
					<edgeMap>
					<xCoord>331</xCoord>
					<yCoord>231</yCoord>
					</edgeMap>
					<edgeMap>
					<xCoord>332</xCoord>
					<yCoord>232</yCoord>
					</edgeMap>
					<edgeMap>
					<xCoord>333</xCoord>
					<yCoord>233</yCoord>
					</edgeMap>
					<edgeMap>
					<xCoord>333</xCoord>
					<yCoord>234</yCoord>
					</edgeMap>
					<edgeMap>
					<xCoord>333</xCoord>
					<yCoord>235</yCoord>
					</edgeMap>
					<edgeMap>
					<xCoord>333</xCoord>
					<yCoord>236</yCoord>
					</edgeMap>
					<edgeMap>
					<xCoord>333</xCoord>
					<yCoord>237</yCoord>
					</edgeMap>
					<edgeMap>
					<xCoord>333</xCoord>
					<yCoord>238</yCoord>
					</edgeMap>
					<edgeMap>
					<xCoord>334</xCoord>
					<yCoord>239</yCoord>
					</edgeMap>
					<edgeMap>
					<xCoord>334</xCoord>
					<yCoord>240</yCoord>
					</edgeMap>
					<edgeMap>
					<xCoord>334</xCoord>
					<yCoord>241</yCoord>
					</edgeMap>
					<edgeMap>
					<xCoord>334</xCoord>
					<yCoord>242</yCoord>
					</edgeMap>
					<edgeMap>
					<xCoord>334</xCoord>
					<yCoord>243</yCoord>
					</edgeMap>
					<edgeMap>
					<xCoord>335</xCoord>
					<yCoord>243</yCoord>
					</edgeMap>
					<edgeMap>
					<xCoord>335</xCoord>
					<yCoord>244</yCoord>
					</edgeMap>
					<edgeMap>
					<xCoord>336</xCoord>
					<yCoord>245</yCoord>
					</edgeMap>
					<edgeMap>
					<xCoord>336</xCoord>
					<yCoord>246</yCoord>
					</edgeMap>
					<edgeMap>
					<xCoord>336</xCoord>
					<yCoord>247</yCoord>
					</edgeMap>
					<edgeMap>
					<xCoord>335</xCoord>
					<yCoord>248</yCoord>
					</edgeMap>
					<edgeMap>
					<xCoord>335</xCoord>
					<yCoord>249</yCoord>
					</edgeMap>
					<edgeMap>
					<xCoord>335</xCoord>
					<yCoord>250</yCoord>
					</edgeMap>
					<edgeMap>
					<xCoord>335</xCoord>
					<yCoord>251</yCoord>
					</edgeMap>
					<edgeMap>
					<xCoord>334</xCoord>
					<yCoord>251</yCoord>
					</edgeMap>
					<edgeMap>
					<xCoord>333</xCoord>
					<yCoord>251</yCoord>
					</edgeMap>
					<edgeMap>
					<xCoord>332</xCoord>
					<yCoord>251</yCoord>
					</edgeMap>
					<edgeMap>
					<xCoord>331</xCoord>
					<yCoord>251</yCoord>
					</edgeMap>
					<edgeMap>
					<xCoord>330</xCoord>
					<yCoord>252</yCoord>
					</edgeMap>
					<edgeMap>
					<xCoord>330</xCoord>
					<yCoord>253</yCoord>
					</edgeMap>
					<edgeMap>
					<xCoord>329</xCoord>
					<yCoord>254</yCoord>
					</edgeMap>
					<edgeMap>
					<xCoord>328</xCoord>
					<yCoord>255</yCoord>
					</edgeMap>
					<edgeMap>
					<xCoord>328</xCoord>
					<yCoord>254</yCoord>
					</edgeMap>
					<edgeMap>
					<xCoord>328</xCoord>
					<yCoord>253</yCoord>
					</edgeMap>
					<edgeMap>
					<xCoord>328</xCoord>
					<yCoord>252</yCoord>
					</edgeMap>
					<edgeMap>
					<xCoord>327</xCoord>
					<yCoord>251</yCoord>
					</edgeMap>
					<edgeMap>
					<xCoord>327</xCoord>
					<yCoord>250</yCoord>
					</edgeMap>
					<edgeMap>
					<xCoord>327</xCoord>
					<yCoord>249</yCoord>
					</edgeMap>
					<edgeMap>
					<xCoord>326</xCoord>
					<yCoord>248</yCoord>
					</edgeMap>
					<edgeMap>
					<xCoord>325</xCoord>
					<yCoord>248</yCoord>
					</edgeMap>
					<edgeMap>
					<xCoord>324</xCoord>
					<yCoord>248</yCoord>
					</edgeMap>
					<edgeMap>
					<xCoord>323</xCoord>
					<yCoord>248</yCoord>
					</edgeMap>
					<edgeMap>
					<xCoord>322</xCoord>
					<yCoord>247</yCoord>
					</edgeMap>
					<edgeMap>
					<xCoord>321</xCoord>
					<yCoord>247</yCoord>
					</edgeMap>
					<edgeMap>
					<xCoord>320</xCoord>
					<yCoord>247</yCoord>
					</edgeMap>
					<edgeMap>
					<xCoord>320</xCoord>
					<yCoord>246</yCoord>
					</edgeMap>
					<edgeMap>
					<xCoord>319</xCoord>
					<yCoord>246</yCoord>
					</edgeMap>
					<edgeMap>
					<xCoord>318</xCoord>
					<yCoord>246</yCoord>
					</edgeMap>
					<edgeMap>
					<xCoord>317</xCoord>
					<yCoord>246</yCoord>
					</edgeMap>
					<edgeMap>
					<xCoord>316</xCoord>
					<yCoord>246</yCoord>
					</edgeMap>
					<edgeMap>
					<xCoord>315</xCoord>
					<yCoord>246</yCoord>
					</edgeMap>
					<edgeMap>
					<xCoord>314</xCoord>
					<yCoord>246</yCoord>
					</edgeMap>
					<edgeMap>
					<xCoord>313</xCoord>
					<yCoord>246</yCoord>
					</edgeMap>
					<edgeMap>
					<xCoord>312</xCoord>
					<yCoord>246</yCoord>
					</edgeMap>
					<edgeMap>
					<xCoord>311</xCoord>
					<yCoord>246</yCoord>
					</edgeMap>
					<edgeMap>
					<xCoord>310</xCoord>
					<yCoord>247</yCoord>
					</edgeMap>
					<edgeMap>
					<xCoord>309</xCoord>
					<yCoord>247</yCoord>
					</edgeMap>
					<edgeMap>
					<xCoord>309</xCoord>
					<yCoord>248</yCoord>
					</edgeMap>
					<edgeMap>
					<xCoord>308</xCoord>
					<yCoord>249</yCoord>
					</edgeMap>
					<edgeMap>
					<xCoord>307</xCoord>
					<yCoord>250</yCoord>
					</edgeMap>
					<edgeMap>
					<xCoord>306</xCoord>
					<yCoord>251</yCoord>
					</edgeMap>
					<edgeMap>
					<xCoord>305</xCoord>
					<yCoord>252</yCoord>
					</edgeMap>
					<edgeMap>
					<xCoord>305</xCoord>
					<yCoord>253</yCoord>
					</edgeMap>
					<edgeMap>
					<xCoord>304</xCoord>
					<yCoord>253</yCoord>
					</edgeMap>
					<edgeMap>
					<xCoord>303</xCoord>
					<yCoord>253</yCoord>
					</edgeMap>
					<edgeMap>
					<xCoord>302</xCoord>
					<yCoord>254</yCoord>
					</edgeMap>
					<edgeMap>
					<xCoord>301</xCoord>
					<yCoord>254</yCoord>
					</edgeMap>
					<edgeMap>
					<xCoord>300</xCoord>
					<yCoord>254</yCoord>
					</edgeMap>
					<edgeMap>
					<xCoord>299</xCoord>
					<yCoord>254</yCoord>
					</edgeMap>
					<edgeMap>
					<xCoord>299</xCoord>
					<yCoord>253</yCoord>
					</edgeMap>
					<edgeMap>
					<xCoord>298</xCoord>
					<yCoord>252</yCoord>
					</edgeMap>
					<edgeMap>
					<xCoord>297</xCoord>
					<yCoord>251</yCoord>
					</edgeMap>
					<edgeMap>
					<xCoord>297</xCoord>
					<yCoord>250</yCoord>
					</edgeMap>
					<edgeMap>
					<xCoord>298</xCoord>
					<yCoord>249</yCoord>
					</edgeMap>
					<edgeMap>
					<xCoord>299</xCoord>
					<yCoord>248</yCoord>
					</edgeMap>
					<edgeMap>
					<xCoord>300</xCoord>
					<yCoord>247</yCoord>
					</edgeMap>
					<edgeMap>
					<xCoord>301</xCoord>
					<yCoord>247</yCoord>
					</edgeMap>
					<edgeMap>
					<xCoord>302</xCoord>
					<yCoord>246</yCoord>
					</edgeMap>
					<edgeMap>
					<xCoord>303</xCoord>
					<yCoord>245</yCoord>
					</edgeMap>
					<edgeMap>
					<xCoord>303</xCoord>
					<yCoord>244</yCoord>
					</edgeMap>
					<edgeMap>
					<xCoord>302</xCoord>
					<yCoord>243</yCoord>
					</edgeMap>
					<edgeMap>
					<xCoord>301</xCoord>
					<yCoord>243</yCoord>
					</edgeMap>
					<edgeMap>
					<xCoord>300</xCoord>
					<yCoord>244</yCoord>
					</edgeMap>
					<edgeMap>
					<xCoord>299</xCoord>
					<yCoord>244</yCoord>
					</edgeMap>
					<edgeMap>
					<xCoord>298</xCoord>
					<yCoord>245</yCoord>
					</edgeMap>
					<edgeMap>
					<xCoord>297</xCoord>
					<yCoord>246</yCoord>
					</edgeMap>
					<edgeMap>
					<xCoord>296</xCoord>
					<yCoord>246</yCoord>
					</edgeMap>
					<edgeMap>
					<xCoord>295</xCoord>
					<yCoord>247</yCoord>
					</edgeMap>
					<edgeMap>
					<xCoord>294</xCoord>
					<yCoord>246</yCoord>
					</edgeMap>
					<edgeMap>
					<xCoord>293</xCoord>
					<yCoord>245</yCoord>
					</edgeMap>
					<edgeMap>
					<xCoord>293</xCoord>
					<yCoord>244</yCoord>
					</edgeMap>
					<edgeMap>
					<xCoord>294</xCoord>
					<yCoord>244</yCoord>
					</edgeMap>
					<edgeMap>
					<xCoord>295</xCoord>
					<yCoord>244</yCoord>
					</edgeMap>
					<edgeMap>
					<xCoord>296</xCoord>
					<yCoord>244</yCoord>
					</edgeMap>
					<edgeMap>
					<xCoord>297</xCoord>
					<yCoord>243</yCoord>
					</edgeMap>
					<edgeMap>
					<xCoord>298</xCoord>
					<yCoord>243</yCoord>
					</edgeMap>
					<edgeMap>
					<xCoord>299</xCoord>
					<yCoord>242</yCoord>
					</edgeMap>
					<edgeMap>
					<xCoord>300</xCoord>
					<yCoord>241</yCoord>
					</edgeMap>
					<edgeMap>
					<xCoord>301</xCoord>
					<yCoord>241</yCoord>
					</edgeMap>
					<edgeMap>
					<xCoord>302</xCoord>
					<yCoord>240</yCoord>
					</edgeMap>
					<edgeMap>
					<xCoord>303</xCoord>
					<yCoord>240</yCoord>
					</edgeMap>
					<edgeMap>
					<xCoord>304</xCoord>
					<yCoord>239</yCoord>
					</edgeMap>
					<edgeMap>
					<xCoord>304</xCoord>
					<yCoord>238</yCoord>
					</edgeMap>
					<edgeMap>
					<xCoord>305</xCoord>
					<yCoord>237</yCoord>
					</edgeMap>
					<edgeMap>
					<xCoord>305</xCoord>
					<yCoord>236</yCoord>
					</edgeMap>
					<edgeMap>
					<xCoord>305</xCoord>
					<yCoord>235</yCoord>
					</edgeMap>
					<edgeMap>
					<xCoord>306</xCoord>
					<yCoord>235</yCoord>
					</edgeMap>
					<edgeMap>
					<xCoord>307</xCoord>
					<yCoord>235</yCoord>
					</edgeMap>
					<edgeMap>
					<xCoord>308</xCoord>
					<yCoord>235</yCoord>
					</edgeMap>
					<edgeMap>
					<xCoord>309</xCoord>
					<yCoord>234</yCoord>
					</edgeMap>
					<edgeMap>
					<xCoord>310</xCoord>
					<yCoord>233</yCoord>
					</edgeMap>
					<edgeMap>
					<xCoord>311</xCoord>
					<yCoord>232</yCoord>
					</edgeMap>
					<edgeMap>
					<xCoord>311</xCoord>
					<yCoord>231</yCoord>
					</edgeMap>
					<edgeMap>
					<xCoord>312</xCoord>
					<yCoord>230</yCoord>
					</edgeMap>
					<edgeMap>
					<xCoord>313</xCoord>
					<yCoord>229</yCoord>
					</edgeMap>
					<edgeMap>
					<xCoord>313</xCoord>
					<yCoord>228</yCoord>
					</edgeMap>
					<edgeMap>
					<xCoord>314</xCoord>
					<yCoord>227</yCoord>
					</edgeMap>
					<edgeMap>
					<xCoord>315</xCoord>
					<yCoord>227</yCoord>
					</edgeMap>
					<edgeMap>
					<xCoord>316</xCoord>
					<yCoord>227</yCoord>
					</edgeMap>
					<edgeMap>
					<xCoord>317</xCoord>
					<yCoord>227</yCoord>
					</edgeMap>
					<edgeMap>
					<xCoord>318</xCoord>
					<yCoord>226</yCoord>
					</edgeMap>
					<edgeMap>
					<xCoord>319</xCoord>
					<yCoord>226</yCoord>
					</edgeMap>
				</roi>
				<roi>
					<imageZposition>-78.25</imageZposition>
					<imageSOP_UID>1.3.6.1.4.1.14519.5.2.1.6279.6001.210261661987033527714983590948</imageSOP_UID>
					<inclusion>TRUE</inclusion>
					<edgeMap>
					<xCoord>320</xCoord>
					<yCoord>226</yCoord>
					</edgeMap>
					<edgeMap>
					<xCoord>321</xCoord>
					<yCoord>225</yCoord>
					</edgeMap>
					<edgeMap>
					<xCoord>321</xCoord>
					<yCoord>224</yCoord>
					</edgeMap>
					<edgeMap>
					<xCoord>321</xCoord>
					<yCoord>223</yCoord>
					</edgeMap>
					<edgeMap>
					<xCoord>321</xCoord>
					<yCoord>222</yCoord>
					</edgeMap>
					<edgeMap>
					<xCoord>321</xCoord>
					<yCoord>221</yCoord>
					</edgeMap>
					<edgeMap>
					<xCoord>322</xCoord>
					<yCoord>220</yCoord>
					</edgeMap>
					<edgeMap>
					<xCoord>322</xCoord>
					<yCoord>219</yCoord>
					</edgeMap>
					<edgeMap>
					<xCoord>322</xCoord>
					<yCoord>218</yCoord>
					</edgeMap>
					<edgeMap>
					<xCoord>323</xCoord>
					<yCoord>217</yCoord>
					</edgeMap>
					<edgeMap>
					<xCoord>323</xCoord>
					<yCoord>216</yCoord>
					</edgeMap>
					<edgeMap>
					<xCoord>324</xCoord>
					<yCoord>215</yCoord>
					</edgeMap>
					<edgeMap>
					<xCoord>324</xCoord>
					<yCoord>214</yCoord>
					</edgeMap>
					<edgeMap>
					<xCoord>325</xCoord>
					<yCoord>213</yCoord>
					</edgeMap>
					<edgeMap>
					<xCoord>325</xCoord>
					<yCoord>212</yCoord>
					</edgeMap>
					<edgeMap>
					<xCoord>326</xCoord>
					<yCoord>211</yCoord>
					</edgeMap>
					<edgeMap>
					<xCoord>327</xCoord>
					<yCoord>210</yCoord>
					</edgeMap>
					<edgeMap>
					<xCoord>328</xCoord>
					<yCoord>211</yCoord>
					</edgeMap>
					<edgeMap>
					<xCoord>329</xCoord>
					<yCoord>212</yCoord>
					</edgeMap>
					<edgeMap>
					<xCoord>329</xCoord>
					<yCoord>213</yCoord>
					</edgeMap>
					<edgeMap>
					<xCoord>329</xCoord>
					<yCoord>214</yCoord>
					</edgeMap>
					<edgeMap>
					<xCoord>328</xCoord>
					<yCoord>215</yCoord>
					</edgeMap>
					<edgeMap>
					<xCoord>328</xCoord>
					<yCoord>216</yCoord>
					</edgeMap>
					<edgeMap>
					<xCoord>328</xCoord>
					<yCoord>217</yCoord>
					</edgeMap>
					<edgeMap>
					<xCoord>327</xCoord>
					<yCoord>218</yCoord>
					</edgeMap>
					<edgeMap>
					<xCoord>327</xCoord>
					<yCoord>219</yCoord>
					</edgeMap>
					<edgeMap>
					<xCoord>326</xCoord>
					<yCoord>220</yCoord>
					</edgeMap>
					<edgeMap>
					<xCoord>326</xCoord>
					<yCoord>221</yCoord>
					</edgeMap>
					<edgeMap>
					<xCoord>326</xCoord>
					<yCoord>222</yCoord>
					</edgeMap>
					<edgeMap>
					<xCoord>326</xCoord>
					<yCoord>223</yCoord>
					</edgeMap>
					<edgeMap>
					<xCoord>326</xCoord>
					<yCoord>224</yCoord>
					</edgeMap>
					<edgeMap>
					<xCoord>326</xCoord>
					<yCoord>225</yCoord>
					</edgeMap>
					<edgeMap>
					<xCoord>326</xCoord>
					<yCoord>226</yCoord>
					</edgeMap>
					<edgeMap>
					<xCoord>326</xCoord>
					<yCoord>227</yCoord>
					</edgeMap>
					<edgeMap>
					<xCoord>327</xCoord>
					<yCoord>228</yCoord>
					</edgeMap>
					<edgeMap>
					<xCoord>328</xCoord>
					<yCoord>229</yCoord>
					</edgeMap>
					<edgeMap>
					<xCoord>329</xCoord>
					<yCoord>230</yCoord>
					</edgeMap>
					<edgeMap>
					<xCoord>330</xCoord>
					<yCoord>231</yCoord>
					</edgeMap>
					<edgeMap>
					<xCoord>330</xCoord>
					<yCoord>232</yCoord>
					</edgeMap>
					<edgeMap>
					<xCoord>331</xCoord>
					<yCoord>232</yCoord>
					</edgeMap>
					<edgeMap>
					<xCoord>332</xCoord>
					<yCoord>233</yCoord>
					</edgeMap>
					<edgeMap>
					<xCoord>333</xCoord>
					<yCoord>234</yCoord>
					</edgeMap>
					<edgeMap>
					<xCoord>334</xCoord>
					<yCoord>234</yCoord>
					</edgeMap>
					<edgeMap>
					<xCoord>334</xCoord>
					<yCoord>235</yCoord>
					</edgeMap>
					<edgeMap>
					<xCoord>334</xCoord>
					<yCoord>236</yCoord>
					</edgeMap>
					<edgeMap>
					<xCoord>334</xCoord>
					<yCoord>237</yCoord>
					</edgeMap>
					<edgeMap>
					<xCoord>334</xCoord>
					<yCoord>238</yCoord>
					</edgeMap>
					<edgeMap>
					<xCoord>334</xCoord>
					<yCoord>239</yCoord>
					</edgeMap>
					<edgeMap>
					<xCoord>334</xCoord>
					<yCoord>240</yCoord>
					</edgeMap>
					<edgeMap>
					<xCoord>334</xCoord>
					<yCoord>241</yCoord>
					</edgeMap>
					<edgeMap>
					<xCoord>334</xCoord>
					<yCoord>242</yCoord>
					</edgeMap>
					<edgeMap>
					<xCoord>334</xCoord>
					<yCoord>243</yCoord>
					</edgeMap>
					<edgeMap>
					<xCoord>335</xCoord>
					<yCoord>243</yCoord>
					</edgeMap>
					<edgeMap>
					<xCoord>335</xCoord>
					<yCoord>244</yCoord>
					</edgeMap>
					<edgeMap>
					<xCoord>335</xCoord>
					<yCoord>245</yCoord>
					</edgeMap>
					<edgeMap>
					<xCoord>335</xCoord>
					<yCoord>246</yCoord>
					</edgeMap>
					<edgeMap>
					<xCoord>335</xCoord>
					<yCoord>247</yCoord>
					</edgeMap>
					<edgeMap>
					<xCoord>334</xCoord>
					<yCoord>248</yCoord>
					</edgeMap>
					<edgeMap>
					<xCoord>334</xCoord>
					<yCoord>249</yCoord>
					</edgeMap>
					<edgeMap>
					<xCoord>333</xCoord>
					<yCoord>250</yCoord>
					</edgeMap>
					<edgeMap>
					<xCoord>332</xCoord>
					<yCoord>251</yCoord>
					</edgeMap>
					<edgeMap>
					<xCoord>331</xCoord>
					<yCoord>251</yCoord>
					</edgeMap>
					<edgeMap>
					<xCoord>330</xCoord>
					<yCoord>252</yCoord>
					</edgeMap>
					<edgeMap>
					<xCoord>329</xCoord>
					<yCoord>252</yCoord>
					</edgeMap>
					<edgeMap>
					<xCoord>328</xCoord>
					<yCoord>253</yCoord>
					</edgeMap>
					<edgeMap>
					<xCoord>327</xCoord>
					<yCoord>252</yCoord>
					</edgeMap>
					<edgeMap>
					<xCoord>327</xCoord>
					<yCoord>251</yCoord>
					</edgeMap>
					<edgeMap>
					<xCoord>327</xCoord>
					<yCoord>250</yCoord>
					</edgeMap>
					<edgeMap>
					<xCoord>327</xCoord>
					<yCoord>249</yCoord>
					</edgeMap>
					<edgeMap>
					<xCoord>326</xCoord>
					<yCoord>248</yCoord>
					</edgeMap>
					<edgeMap>
					<xCoord>325</xCoord>
					<yCoord>248</yCoord>
					</edgeMap>
					<edgeMap>
					<xCoord>324</xCoord>
					<yCoord>247</yCoord>
					</edgeMap>
					<edgeMap>
					<xCoord>324</xCoord>
					<yCoord>246</yCoord>
					</edgeMap>
					<edgeMap>
					<xCoord>323</xCoord>
					<yCoord>246</yCoord>
					</edgeMap>
					<edgeMap>
					<xCoord>322</xCoord>
					<yCoord>246</yCoord>
					</edgeMap>
					<edgeMap>
					<xCoord>321</xCoord>
					<yCoord>246</yCoord>
					</edgeMap>
					<edgeMap>
					<xCoord>320</xCoord>
					<yCoord>246</yCoord>
					</edgeMap>
					<edgeMap>
					<xCoord>319</xCoord>
					<yCoord>246</yCoord>
					</edgeMap>
					<edgeMap>
					<xCoord>318</xCoord>
					<yCoord>246</yCoord>
					</edgeMap>
					<edgeMap>
					<xCoord>317</xCoord>
					<yCoord>246</yCoord>
					</edgeMap>
					<edgeMap>
					<xCoord>316</xCoord>
					<yCoord>246</yCoord>
					</edgeMap>
					<edgeMap>
					<xCoord>315</xCoord>
					<yCoord>246</yCoord>
					</edgeMap>
					<edgeMap>
					<xCoord>314</xCoord>
					<yCoord>246</yCoord>
					</edgeMap>
					<edgeMap>
					<xCoord>313</xCoord>
					<yCoord>246</yCoord>
					</edgeMap>
					<edgeMap>
					<xCoord>312</xCoord>
					<yCoord>246</yCoord>
					</edgeMap>
					<edgeMap>
					<xCoord>311</xCoord>
					<yCoord>247</yCoord>
					</edgeMap>
					<edgeMap>
					<xCoord>310</xCoord>
					<yCoord>247</yCoord>
					</edgeMap>
					<edgeMap>
					<xCoord>309</xCoord>
					<yCoord>248</yCoord>
					</edgeMap>
					<edgeMap>
					<xCoord>308</xCoord>
					<yCoord>249</yCoord>
					</edgeMap>
					<edgeMap>
					<xCoord>307</xCoord>
					<yCoord>250</yCoord>
					</edgeMap>
					<edgeMap>
					<xCoord>306</xCoord>
					<yCoord>250</yCoord>
					</edgeMap>
					<edgeMap>
					<xCoord>306</xCoord>
					<yCoord>251</yCoord>
					</edgeMap>
					<edgeMap>
					<xCoord>305</xCoord>
					<yCoord>252</yCoord>
					</edgeMap>
					<edgeMap>
					<xCoord>304</xCoord>
					<yCoord>253</yCoord>
					</edgeMap>
					<edgeMap>
					<xCoord>303</xCoord>
					<yCoord>254</yCoord>
					</edgeMap>
					<edgeMap>
					<xCoord>302</xCoord>
					<yCoord>255</yCoord>
					</edgeMap>
					<edgeMap>
					<xCoord>301</xCoord>
					<yCoord>255</yCoord>
					</edgeMap>
					<edgeMap>
					<xCoord>300</xCoord>
					<yCoord>255</yCoord>
					</edgeMap>
					<edgeMap>
					<xCoord>299</xCoord>
					<yCoord>256</yCoord>
					</edgeMap>
					<edgeMap>
					<xCoord>298</xCoord>
					<yCoord>256</yCoord>
					</edgeMap>
					<edgeMap>
					<xCoord>298</xCoord>
					<yCoord>257</yCoord>
					</edgeMap>
					<edgeMap>
					<xCoord>297</xCoord>
					<yCoord>258</yCoord>
					</edgeMap>
					<edgeMap>
					<xCoord>296</xCoord>
					<yCoord>259</yCoord>
					</edgeMap>
					<edgeMap>
					<xCoord>295</xCoord>
					<yCoord>260</yCoord>
					</edgeMap>
					<edgeMap>
					<xCoord>295</xCoord>
					<yCoord>261</yCoord>
					</edgeMap>
					<edgeMap>
					<xCoord>294</xCoord>
					<yCoord>261</yCoord>
					</edgeMap>
					<edgeMap>
					<xCoord>293</xCoord>
					<yCoord>261</yCoord>
					</edgeMap>
					<edgeMap>
					<xCoord>294</xCoord>
					<yCoord>260</yCoord>
					</edgeMap>
					<edgeMap>
					<xCoord>294</xCoord>
					<yCoord>259</yCoord>
					</edgeMap>
					<edgeMap>
					<xCoord>295</xCoord>
					<yCoord>258</yCoord>
					</edgeMap>
					<edgeMap>
					<xCoord>295</xCoord>
					<yCoord>257</yCoord>
					</edgeMap>
					<edgeMap>
					<xCoord>295</xCoord>
					<yCoord>256</yCoord>
					</edgeMap>
					<edgeMap>
					<xCoord>296</xCoord>
					<yCoord>255</yCoord>
					</edgeMap>
					<edgeMap>
					<xCoord>297</xCoord>
					<yCoord>255</yCoord>
					</edgeMap>
					<edgeMap>
					<xCoord>298</xCoord>
					<yCoord>254</yCoord>
					</edgeMap>
					<edgeMap>
					<xCoord>299</xCoord>
					<yCoord>253</yCoord>
					</edgeMap>
					<edgeMap>
					<xCoord>299</xCoord>
					<yCoord>252</yCoord>
					</edgeMap>
					<edgeMap>
					<xCoord>300</xCoord>
					<yCoord>252</yCoord>
					</edgeMap>
					<edgeMap>
					<xCoord>301</xCoord>
					<yCoord>251</yCoord>
					</edgeMap>
					<edgeMap>
					<xCoord>301</xCoord>
					<yCoord>250</yCoord>
					</edgeMap>
					<edgeMap>
					<xCoord>302</xCoord>
					<yCoord>249</yCoord>
					</edgeMap>
					<edgeMap>
					<xCoord>303</xCoord>
					<yCoord>248</yCoord>
					</edgeMap>
					<edgeMap>
					<xCoord>304</xCoord>
					<yCoord>248</yCoord>
					</edgeMap>
					<edgeMap>
					<xCoord>302</xCoord>
					<yCoord>248</yCoord>
					</edgeMap>
					<edgeMap>
					<xCoord>301</xCoord>
					<yCoord>248</yCoord>
					</edgeMap>
					<edgeMap>
					<xCoord>300</xCoord>
					<yCoord>248</yCoord>
					</edgeMap>
					<edgeMap>
					<xCoord>300</xCoord>
					<yCoord>249</yCoord>
					</edgeMap>
					<edgeMap>
					<xCoord>299</xCoord>
					<yCoord>250</yCoord>
					</edgeMap>
					<edgeMap>
					<xCoord>298</xCoord>
					<yCoord>250</yCoord>
					</edgeMap>
					<edgeMap>
					<xCoord>298</xCoord>
					<yCoord>251</yCoord>
					</edgeMap>
					<edgeMap>
					<xCoord>297</xCoord>
					<yCoord>252</yCoord>
					</edgeMap>
					<edgeMap>
					<xCoord>296</xCoord>
					<yCoord>252</yCoord>
					</edgeMap>
					<edgeMap>
					<xCoord>296</xCoord>
					<yCoord>251</yCoord>
					</edgeMap>
					<edgeMap>
					<xCoord>296</xCoord>
					<yCoord>250</yCoord>
					</edgeMap>
					<edgeMap>
					<xCoord>297</xCoord>
					<yCoord>249</yCoord>
					</edgeMap>
					<edgeMap>
					<xCoord>298</xCoord>
					<yCoord>249</yCoord>
					</edgeMap>
					<edgeMap>
					<xCoord>299</xCoord>
					<yCoord>249</yCoord>
					</edgeMap>
					<edgeMap>
					<xCoord>299</xCoord>
					<yCoord>248</yCoord>
					</edgeMap>
					<edgeMap>
					<xCoord>300</xCoord>
					<yCoord>247</yCoord>
					</edgeMap>
					<edgeMap>
					<xCoord>301</xCoord>
					<yCoord>247</yCoord>
					</edgeMap>
					<edgeMap>
					<xCoord>301</xCoord>
					<yCoord>246</yCoord>
					</edgeMap>
					<edgeMap>
					<xCoord>302</xCoord>
					<yCoord>246</yCoord>
					</edgeMap>
					<edgeMap>
					<xCoord>302</xCoord>
					<yCoord>245</yCoord>
					</edgeMap>
					<edgeMap>
					<xCoord>302</xCoord>
					<yCoord>244</yCoord>
					</edgeMap>
					<edgeMap>
					<xCoord>301</xCoord>
					<yCoord>244</yCoord>
					</edgeMap>
					<edgeMap>
					<xCoord>300</xCoord>
					<yCoord>245</yCoord>
					</edgeMap>
					<edgeMap>
					<xCoord>299</xCoord>
					<yCoord>246</yCoord>
					</edgeMap>
					<edgeMap>
					<xCoord>298</xCoord>
					<yCoord>246</yCoord>
					</edgeMap>
					<edgeMap>
					<xCoord>297</xCoord>
					<yCoord>247</yCoord>
					</edgeMap>
					<edgeMap>
					<xCoord>296</xCoord>
					<yCoord>247</yCoord>
					</edgeMap>
					<edgeMap>
					<xCoord>295</xCoord>
					<yCoord>247</yCoord>
					</edgeMap>
					<edgeMap>
					<xCoord>294</xCoord>
					<yCoord>248</yCoord>
					</edgeMap>
					<edgeMap>
					<xCoord>293</xCoord>
					<yCoord>248</yCoord>
					</edgeMap>
					<edgeMap>
					<xCoord>292</xCoord>
					<yCoord>248</yCoord>
					</edgeMap>
					<edgeMap>
					<xCoord>291</xCoord>
					<yCoord>248</yCoord>
					</edgeMap>
					<edgeMap>
					<xCoord>290</xCoord>
					<yCoord>248</yCoord>
					</edgeMap>
					<edgeMap>
					<xCoord>290</xCoord>
					<yCoord>247</yCoord>
					</edgeMap>
					<edgeMap>
					<xCoord>291</xCoord>
					<yCoord>247</yCoord>
					</edgeMap>
					<edgeMap>
					<xCoord>292</xCoord>
					<yCoord>246</yCoord>
					</edgeMap>
					<edgeMap>
					<xCoord>292</xCoord>
					<yCoord>245</yCoord>
					</edgeMap>
					<edgeMap>
					<xCoord>293</xCoord>
					<yCoord>245</yCoord>
					</edgeMap>
					<edgeMap>
					<xCoord>294</xCoord>
					<yCoord>245</yCoord>
					</edgeMap>
					<edgeMap>
					<xCoord>295</xCoord>
					<yCoord>244</yCoord>
					</edgeMap>
					<edgeMap>
					<xCoord>296</xCoord>
					<yCoord>244</yCoord>
					</edgeMap>
					<edgeMap>
					<xCoord>297</xCoord>
					<yCoord>243</yCoord>
					</edgeMap>
					<edgeMap>
					<xCoord>298</xCoord>
					<yCoord>243</yCoord>
					</edgeMap>
					<edgeMap>
					<xCoord>299</xCoord>
					<yCoord>243</yCoord>
					</edgeMap>
					<edgeMap>
					<xCoord>300</xCoord>
					<yCoord>243</yCoord>
					</edgeMap>
					<edgeMap>
					<xCoord>301</xCoord>
					<yCoord>242</yCoord>
					</edgeMap>
					<edgeMap>
					<xCoord>302</xCoord>
					<yCoord>242</yCoord>
					</edgeMap>
					<edgeMap>
					<xCoord>303</xCoord>
					<yCoord>242</yCoord>
					</edgeMap>
					<edgeMap>
					<xCoord>304</xCoord>
					<yCoord>241</yCoord>
					</edgeMap>
					<edgeMap>
					<xCoord>305</xCoord>
					<yCoord>240</yCoord>
					</edgeMap>
					<edgeMap>
					<xCoord>304</xCoord>
					<yCoord>240</yCoord>
					</edgeMap>
					<edgeMap>
					<xCoord>303</xCoord>
					<yCoord>239</yCoord>
					</edgeMap>
					<edgeMap>
					<xCoord>304</xCoord>
					<yCoord>238</yCoord>
					</edgeMap>
					<edgeMap>
					<xCoord>305</xCoord>
					<yCoord>238</yCoord>
					</edgeMap>
					<edgeMap>
					<xCoord>305</xCoord>
					<yCoord>237</yCoord>
					</edgeMap>
					<edgeMap>
					<xCoord>306</xCoord>
					<yCoord>236</yCoord>
					</edgeMap>
					<edgeMap>
					<xCoord>306</xCoord>
					<yCoord>235</yCoord>
					</edgeMap>
					<edgeMap>
					<xCoord>305</xCoord>
					<yCoord>234</yCoord>
					</edgeMap>
					<edgeMap>
					<xCoord>304</xCoord>
					<yCoord>234</yCoord>
					</edgeMap>
					<edgeMap>
					<xCoord>303</xCoord>
					<yCoord>234</yCoord>
					</edgeMap>
					<edgeMap>
					<xCoord>302</xCoord>
					<yCoord>233</yCoord>
					</edgeMap>
					<edgeMap>
					<xCoord>303</xCoord>
					<yCoord>232</yCoord>
					</edgeMap>
					<edgeMap>
					<xCoord>303</xCoord>
					<yCoord>231</yCoord>
					</edgeMap>
					<edgeMap>
					<xCoord>304</xCoord>
					<yCoord>230</yCoord>
					</edgeMap>
					<edgeMap>
					<xCoord>305</xCoord>
					<yCoord>229</yCoord>
					</edgeMap>
					<edgeMap>
					<xCoord>305</xCoord>
					<yCoord>228</yCoord>
					</edgeMap>
					<edgeMap>
					<xCoord>306</xCoord>
					<yCoord>227</yCoord>
					</edgeMap>
					<edgeMap>
					<xCoord>307</xCoord>
					<yCoord>227</yCoord>
					</edgeMap>
					<edgeMap>
					<xCoord>308</xCoord>
					<yCoord>226</yCoord>
					</edgeMap>
					<edgeMap>
					<xCoord>308</xCoord>
					<yCoord>225</yCoord>
					</edgeMap>
					<edgeMap>
					<xCoord>309</xCoord>
					<yCoord>224</yCoord>
					</edgeMap>
					<edgeMap>
					<xCoord>309</xCoord>
					<yCoord>225</yCoord>
					</edgeMap>
					<edgeMap>
					<xCoord>309</xCoord>
					<yCoord>226</yCoord>
					</edgeMap>
					<edgeMap>
					<xCoord>309</xCoord>
					<yCoord>227</yCoord>
					</edgeMap>
					<edgeMap>
					<xCoord>309</xCoord>
					<yCoord>228</yCoord>
					</edgeMap>
					<edgeMap>
					<xCoord>309</xCoord>
					<yCoord>229</yCoord>
					</edgeMap>
					<edgeMap>
					<xCoord>309</xCoord>
					<yCoord>230</yCoord>
					</edgeMap>
					<edgeMap>
					<xCoord>309</xCoord>
					<yCoord>231</yCoord>
					</edgeMap>
					<edgeMap>
					<xCoord>309</xCoord>
					<yCoord>232</yCoord>
					</edgeMap>
					<edgeMap>
					<xCoord>310</xCoord>
					<yCoord>231</yCoord>
					</edgeMap>
					<edgeMap>
					<xCoord>311</xCoord>
					<yCoord>230</yCoord>
					</edgeMap>
					<edgeMap>
					<xCoord>311</xCoord>
					<yCoord>229</yCoord>
					</edgeMap>
					<edgeMap>
					<xCoord>311</xCoord>
					<yCoord>228</yCoord>
					</edgeMap>
					<edgeMap>
					<xCoord>312</xCoord>
					<yCoord>227</yCoord>
					</edgeMap>
					<edgeMap>
					<xCoord>313</xCoord>
					<yCoord>226</yCoord>
					</edgeMap>
					<edgeMap>
					<xCoord>314</xCoord>
					<yCoord>226</yCoord>
					</edgeMap>
					<edgeMap>
					<xCoord>315</xCoord>
					<yCoord>226</yCoord>
					</edgeMap>
					<edgeMap>
					<xCoord>316</xCoord>
					<yCoord>226</yCoord>
					</edgeMap>
					<edgeMap>
					<xCoord>317</xCoord>
					<yCoord>226</yCoord>
					</edgeMap>
					<edgeMap>
					<xCoord>318</xCoord>
					<yCoord>226</yCoord>
					</edgeMap>
					<edgeMap>
					<xCoord>319</xCoord>
					<yCoord>226</yCoord>
					</edgeMap>
					<edgeMap>
					<xCoord>320</xCoord>
					<yCoord>226</yCoord>
					</edgeMap>
				</roi>
				<roi>
					<imageZposition>-80.75</imageZposition>
					<imageSOP_UID>1.3.6.1.4.1.14519.5.2.1.6279.6001.145578558492569102471601258831</imageSOP_UID>
					<inclusion>TRUE</inclusion>
					<edgeMap>
					<xCoord>308</xCoord>
					<yCoord>226</yCoord>
					</edgeMap>
					<edgeMap>
					<xCoord>309</xCoord>
					<yCoord>225</yCoord>
					</edgeMap>
					<edgeMap>
					<xCoord>309</xCoord>
					<yCoord>224</yCoord>
					</edgeMap>
					<edgeMap>
					<xCoord>309</xCoord>
					<yCoord>223</yCoord>
					</edgeMap>
					<edgeMap>
					<xCoord>309</xCoord>
					<yCoord>222</yCoord>
					</edgeMap>
					<edgeMap>
					<xCoord>308</xCoord>
					<yCoord>221</yCoord>
					</edgeMap>
					<edgeMap>
					<xCoord>308</xCoord>
					<yCoord>220</yCoord>
					</edgeMap>
					<edgeMap>
					<xCoord>308</xCoord>
					<yCoord>219</yCoord>
					</edgeMap>
					<edgeMap>
					<xCoord>308</xCoord>
					<yCoord>218</yCoord>
					</edgeMap>
					<edgeMap>
					<xCoord>309</xCoord>
					<yCoord>217</yCoord>
					</edgeMap>
					<edgeMap>
					<xCoord>310</xCoord>
					<yCoord>216</yCoord>
					</edgeMap>
					<edgeMap>
					<xCoord>310</xCoord>
					<yCoord>215</yCoord>
					</edgeMap>
					<edgeMap>
					<xCoord>311</xCoord>
					<yCoord>214</yCoord>
					</edgeMap>
					<edgeMap>
					<xCoord>311</xCoord>
					<yCoord>213</yCoord>
					</edgeMap>
					<edgeMap>
					<xCoord>311</xCoord>
					<yCoord>212</yCoord>
					</edgeMap>
					<edgeMap>
					<xCoord>311</xCoord>
					<yCoord>211</yCoord>
					</edgeMap>
					<edgeMap>
					<xCoord>312</xCoord>
					<yCoord>210</yCoord>
					</edgeMap>
					<edgeMap>
					<xCoord>312</xCoord>
					<yCoord>209</yCoord>
					</edgeMap>
					<edgeMap>
					<xCoord>312</xCoord>
					<yCoord>208</yCoord>
					</edgeMap>
					<edgeMap>
					<xCoord>312</xCoord>
					<yCoord>207</yCoord>
					</edgeMap>
					<edgeMap>
					<xCoord>313</xCoord>
					<yCoord>207</yCoord>
					</edgeMap>
					<edgeMap>
					<xCoord>314</xCoord>
					<yCoord>206</yCoord>
					</edgeMap>
					<edgeMap>
					<xCoord>314</xCoord>
					<yCoord>207</yCoord>
					</edgeMap>
					<edgeMap>
					<xCoord>314</xCoord>
					<yCoord>208</yCoord>
					</edgeMap>
					<edgeMap>
					<xCoord>314</xCoord>
					<yCoord>209</yCoord>
					</edgeMap>
					<edgeMap>
					<xCoord>314</xCoord>
					<yCoord>210</yCoord>
					</edgeMap>
					<edgeMap>
					<xCoord>314</xCoord>
					<yCoord>211</yCoord>
					</edgeMap>
					<edgeMap>
					<xCoord>314</xCoord>
					<yCoord>212</yCoord>
					</edgeMap>
					<edgeMap>
					<xCoord>314</xCoord>
					<yCoord>213</yCoord>
					</edgeMap>
					<edgeMap>
					<xCoord>315</xCoord>
					<yCoord>214</yCoord>
					</edgeMap>
					<edgeMap>
					<xCoord>315</xCoord>
					<yCoord>215</yCoord>
					</edgeMap>
					<edgeMap>
					<xCoord>315</xCoord>
					<yCoord>216</yCoord>
					</edgeMap>
					<edgeMap>
					<xCoord>316</xCoord>
					<yCoord>217</yCoord>
					</edgeMap>
					<edgeMap>
					<xCoord>317</xCoord>
					<yCoord>217</yCoord>
					</edgeMap>
					<edgeMap>
					<xCoord>317</xCoord>
					<yCoord>218</yCoord>
					</edgeMap>
					<edgeMap>
					<xCoord>318</xCoord>
					<yCoord>218</yCoord>
					</edgeMap>
					<edgeMap>
					<xCoord>319</xCoord>
					<yCoord>219</yCoord>
					</edgeMap>
					<edgeMap>
					<xCoord>320</xCoord>
					<yCoord>219</yCoord>
					</edgeMap>
					<edgeMap>
					<xCoord>320</xCoord>
					<yCoord>220</yCoord>
					</edgeMap>
					<edgeMap>
					<xCoord>321</xCoord>
					<yCoord>221</yCoord>
					</edgeMap>
					<edgeMap>
					<xCoord>322</xCoord>
					<yCoord>221</yCoord>
					</edgeMap>
					<edgeMap>
					<xCoord>322</xCoord>
					<yCoord>222</yCoord>
					</edgeMap>
					<edgeMap>
					<xCoord>322</xCoord>
					<yCoord>223</yCoord>
					</edgeMap>
					<edgeMap>
					<xCoord>322</xCoord>
					<yCoord>224</yCoord>
					</edgeMap>
					<edgeMap>
					<xCoord>322</xCoord>
					<yCoord>220</yCoord>
					</edgeMap>
					<edgeMap>
					<xCoord>323</xCoord>
					<yCoord>219</yCoord>
					</edgeMap>
					<edgeMap>
					<xCoord>323</xCoord>
					<yCoord>218</yCoord>
					</edgeMap>
					<edgeMap>
					<xCoord>324</xCoord>
					<yCoord>217</yCoord>
					</edgeMap>
					<edgeMap>
					<xCoord>325</xCoord>
					<yCoord>216</yCoord>
					</edgeMap>
					<edgeMap>
					<xCoord>325</xCoord>
					<yCoord>215</yCoord>
					</edgeMap>
					<edgeMap>
					<xCoord>326</xCoord>
					<yCoord>215</yCoord>
					</edgeMap>
					<edgeMap>
					<xCoord>326</xCoord>
					<yCoord>214</yCoord>
					</edgeMap>
					<edgeMap>
					<xCoord>326</xCoord>
					<yCoord>213</yCoord>
					</edgeMap>
					<edgeMap>
					<xCoord>326</xCoord>
					<yCoord>212</yCoord>
					</edgeMap>
					<edgeMap>
					<xCoord>327</xCoord>
					<yCoord>211</yCoord>
					</edgeMap>
					<edgeMap>
					<xCoord>327</xCoord>
					<yCoord>212</yCoord>
					</edgeMap>
					<edgeMap>
					<xCoord>328</xCoord>
					<yCoord>213</yCoord>
					</edgeMap>
					<edgeMap>
					<xCoord>328</xCoord>
					<yCoord>214</yCoord>
					</edgeMap>
					<edgeMap>
					<xCoord>328</xCoord>
					<yCoord>215</yCoord>
					</edgeMap>
					<edgeMap>
					<xCoord>328</xCoord>
					<yCoord>216</yCoord>
					</edgeMap>
					<edgeMap>
					<xCoord>328</xCoord>
					<yCoord>217</yCoord>
					</edgeMap>
					<edgeMap>
					<xCoord>327</xCoord>
					<yCoord>218</yCoord>
					</edgeMap>
					<edgeMap>
					<xCoord>327</xCoord>
					<yCoord>219</yCoord>
					</edgeMap>
					<edgeMap>
					<xCoord>326</xCoord>
					<yCoord>220</yCoord>
					</edgeMap>
					<edgeMap>
					<xCoord>326</xCoord>
					<yCoord>221</yCoord>
					</edgeMap>
					<edgeMap>
					<xCoord>326</xCoord>
					<yCoord>222</yCoord>
					</edgeMap>
					<edgeMap>
					<xCoord>325</xCoord>
					<yCoord>223</yCoord>
					</edgeMap>
					<edgeMap>
					<xCoord>325</xCoord>
					<yCoord>224</yCoord>
					</edgeMap>
					<edgeMap>
					<xCoord>325</xCoord>
					<yCoord>225</yCoord>
					</edgeMap>
					<edgeMap>
					<xCoord>325</xCoord>
					<yCoord>226</yCoord>
					</edgeMap>
					<edgeMap>
					<xCoord>325</xCoord>
					<yCoord>227</yCoord>
					</edgeMap>
					<edgeMap>
					<xCoord>326</xCoord>
					<yCoord>228</yCoord>
					</edgeMap>
					<edgeMap>
					<xCoord>326</xCoord>
					<yCoord>229</yCoord>
					</edgeMap>
					<edgeMap>
					<xCoord>326</xCoord>
					<yCoord>230</yCoord>
					</edgeMap>
					<edgeMap>
					<xCoord>327</xCoord>
					<yCoord>231</yCoord>
					</edgeMap>
					<edgeMap>
					<xCoord>327</xCoord>
					<yCoord>232</yCoord>
					</edgeMap>
					<edgeMap>
					<xCoord>328</xCoord>
					<yCoord>233</yCoord>
					</edgeMap>
					<edgeMap>
					<xCoord>329</xCoord>
					<yCoord>232</yCoord>
					</edgeMap>
					<edgeMap>
					<xCoord>329</xCoord>
					<yCoord>231</yCoord>
					</edgeMap>
					<edgeMap>
					<xCoord>330</xCoord>
					<yCoord>232</yCoord>
					</edgeMap>
					<edgeMap>
					<xCoord>330</xCoord>
					<yCoord>233</yCoord>
					</edgeMap>
					<edgeMap>
					<xCoord>331</xCoord>
					<yCoord>234</yCoord>
					</edgeMap>
					<edgeMap>
					<xCoord>331</xCoord>
					<yCoord>235</yCoord>
					</edgeMap>
					<edgeMap>
					<xCoord>332</xCoord>
					<yCoord>236</yCoord>
					</edgeMap>
					<edgeMap>
					<xCoord>332</xCoord>
					<yCoord>237</yCoord>
					</edgeMap>
					<edgeMap>
					<xCoord>333</xCoord>
					<yCoord>238</yCoord>
					</edgeMap>
					<edgeMap>
					<xCoord>333</xCoord>
					<yCoord>239</yCoord>
					</edgeMap>
					<edgeMap>
					<xCoord>333</xCoord>
					<yCoord>240</yCoord>
					</edgeMap>
					<edgeMap>
					<xCoord>332</xCoord>
					<yCoord>241</yCoord>
					</edgeMap>
					<edgeMap>
					<xCoord>331</xCoord>
					<yCoord>241</yCoord>
					</edgeMap>
					<edgeMap>
					<xCoord>332</xCoord>
					<yCoord>242</yCoord>
					</edgeMap>
					<edgeMap>
					<xCoord>333</xCoord>
					<yCoord>243</yCoord>
					</edgeMap>
					<edgeMap>
					<xCoord>334</xCoord>
					<yCoord>244</yCoord>
					</edgeMap>
					<edgeMap>
					<xCoord>334</xCoord>
					<yCoord>245</yCoord>
					</edgeMap>
					<edgeMap>
					<xCoord>335</xCoord>
					<yCoord>246</yCoord>
					</edgeMap>
					<edgeMap>
					<xCoord>334</xCoord>
					<yCoord>247</yCoord>
					</edgeMap>
					<edgeMap>
					<xCoord>333</xCoord>
					<yCoord>248</yCoord>
					</edgeMap>
					<edgeMap>
					<xCoord>332</xCoord>
					<yCoord>248</yCoord>
					</edgeMap>
					<edgeMap>
					<xCoord>331</xCoord>
					<yCoord>248</yCoord>
					</edgeMap>
					<edgeMap>
					<xCoord>330</xCoord>
					<yCoord>248</yCoord>
					</edgeMap>
					<edgeMap>
					<xCoord>329</xCoord>
					<yCoord>248</yCoord>
					</edgeMap>
					<edgeMap>
					<xCoord>328</xCoord>
					<yCoord>247</yCoord>
					</edgeMap>
					<edgeMap>
					<xCoord>327</xCoord>
					<yCoord>247</yCoord>
					</edgeMap>
					<edgeMap>
					<xCoord>326</xCoord>
					<yCoord>247</yCoord>
					</edgeMap>
					<edgeMap>
					<xCoord>325</xCoord>
					<yCoord>247</yCoord>
					</edgeMap>
					<edgeMap>
					<xCoord>324</xCoord>
					<yCoord>246</yCoord>
					</edgeMap>
					<edgeMap>
					<xCoord>323</xCoord>
					<yCoord>247</yCoord>
					</edgeMap>
					<edgeMap>
					<xCoord>322</xCoord>
					<yCoord>247</yCoord>
					</edgeMap>
					<edgeMap>
					<xCoord>321</xCoord>
					<yCoord>247</yCoord>
					</edgeMap>
					<edgeMap>
					<xCoord>320</xCoord>
					<yCoord>247</yCoord>
					</edgeMap>
					<edgeMap>
					<xCoord>319</xCoord>
					<yCoord>246</yCoord>
					</edgeMap>
					<edgeMap>
					<xCoord>318</xCoord>
					<yCoord>247</yCoord>
					</edgeMap>
					<edgeMap>
					<xCoord>317</xCoord>
					<yCoord>247</yCoord>
					</edgeMap>
					<edgeMap>
					<xCoord>316</xCoord>
					<yCoord>247</yCoord>
					</edgeMap>
					<edgeMap>
					<xCoord>315</xCoord>
					<yCoord>247</yCoord>
					</edgeMap>
					<edgeMap>
					<xCoord>314</xCoord>
					<yCoord>248</yCoord>
					</edgeMap>
					<edgeMap>
					<xCoord>313</xCoord>
					<yCoord>248</yCoord>
					</edgeMap>
					<edgeMap>
					<xCoord>312</xCoord>
					<yCoord>248</yCoord>
					</edgeMap>
					<edgeMap>
					<xCoord>311</xCoord>
					<yCoord>249</yCoord>
					</edgeMap>
					<edgeMap>
					<xCoord>310</xCoord>
					<yCoord>249</yCoord>
					</edgeMap>
					<edgeMap>
					<xCoord>309</xCoord>
					<yCoord>250</yCoord>
					</edgeMap>
					<edgeMap>
					<xCoord>308</xCoord>
					<yCoord>250</yCoord>
					</edgeMap>
					<edgeMap>
					<xCoord>307</xCoord>
					<yCoord>251</yCoord>
					</edgeMap>
					<edgeMap>
					<xCoord>306</xCoord>
					<yCoord>250</yCoord>
					</edgeMap>
					<edgeMap>
					<xCoord>306</xCoord>
					<yCoord>249</yCoord>
					</edgeMap>
					<edgeMap>
					<xCoord>307</xCoord>
					<yCoord>248</yCoord>
					</edgeMap>
					<edgeMap>
					<xCoord>307</xCoord>
					<yCoord>247</yCoord>
					</edgeMap>
					<edgeMap>
					<xCoord>308</xCoord>
					<yCoord>246</yCoord>
					</edgeMap>
					<edgeMap>
					<xCoord>308</xCoord>
					<yCoord>245</yCoord>
					</edgeMap>
					<edgeMap>
					<xCoord>308</xCoord>
					<yCoord>244</yCoord>
					</edgeMap>
					<edgeMap>
					<xCoord>308</xCoord>
					<yCoord>243</yCoord>
					</edgeMap>
					<edgeMap>
					<xCoord>307</xCoord>
					<yCoord>243</yCoord>
					</edgeMap>
					<edgeMap>
					<xCoord>306</xCoord>
					<yCoord>243</yCoord>
					</edgeMap>
					<edgeMap>
					<xCoord>305</xCoord>
					<yCoord>243</yCoord>
					</edgeMap>
					<edgeMap>
					<xCoord>304</xCoord>
					<yCoord>244</yCoord>
					</edgeMap>
					<edgeMap>
					<xCoord>303</xCoord>
					<yCoord>245</yCoord>
					</edgeMap>
					<edgeMap>
					<xCoord>302</xCoord>
					<yCoord>245</yCoord>
					</edgeMap>
					<edgeMap>
					<xCoord>301</xCoord>
					<yCoord>245</yCoord>
					</edgeMap>
					<edgeMap>
					<xCoord>300</xCoord>
					<yCoord>246</yCoord>
					</edgeMap>
					<edgeMap>
					<xCoord>299</xCoord>
					<yCoord>245</yCoord>
					</edgeMap>
					<edgeMap>
					<xCoord>299</xCoord>
					<yCoord>244</yCoord>
					</edgeMap>
					<edgeMap>
					<xCoord>300</xCoord>
					<yCoord>243</yCoord>
					</edgeMap>
					<edgeMap>
					<xCoord>301</xCoord>
					<yCoord>243</yCoord>
					</edgeMap>
					<edgeMap>
					<xCoord>302</xCoord>
					<yCoord>242</yCoord>
					</edgeMap>
					<edgeMap>
					<xCoord>303</xCoord>
					<yCoord>242</yCoord>
					</edgeMap>
					<edgeMap>
					<xCoord>304</xCoord>
					<yCoord>241</yCoord>
					</edgeMap>
					<edgeMap>
					<xCoord>305</xCoord>
					<yCoord>241</yCoord>
					</edgeMap>
					<edgeMap>
					<xCoord>305</xCoord>
					<yCoord>240</yCoord>
					</edgeMap>
					<edgeMap>
					<xCoord>305</xCoord>
					<yCoord>239</yCoord>
					</edgeMap>
					<edgeMap>
					<xCoord>305</xCoord>
					<yCoord>238</yCoord>
					</edgeMap>
					<edgeMap>
					<xCoord>305</xCoord>
					<yCoord>237</yCoord>
					</edgeMap>
					<edgeMap>
					<xCoord>305</xCoord>
					<yCoord>236</yCoord>
					</edgeMap>
					<edgeMap>
					<xCoord>305</xCoord>
					<yCoord>235</yCoord>
					</edgeMap>
					<edgeMap>
					<xCoord>305</xCoord>
					<yCoord>234</yCoord>
					</edgeMap>
					<edgeMap>
					<xCoord>305</xCoord>
					<yCoord>233</yCoord>
					</edgeMap>
					<edgeMap>
					<xCoord>306</xCoord>
					<yCoord>232</yCoord>
					</edgeMap>
					<edgeMap>
					<xCoord>307</xCoord>
					<yCoord>231</yCoord>
					</edgeMap>
					<edgeMap>
					<xCoord>306</xCoord>
					<yCoord>230</yCoord>
					</edgeMap>
					<edgeMap>
					<xCoord>305</xCoord>
					<yCoord>230</yCoord>
					</edgeMap>
					<edgeMap>
					<xCoord>304</xCoord>
					<yCoord>230</yCoord>
					</edgeMap>
					<edgeMap>
					<xCoord>303</xCoord>
					<yCoord>230</yCoord>
					</edgeMap>
					<edgeMap>
					<xCoord>303</xCoord>
					<yCoord>229</yCoord>
					</edgeMap>
					<edgeMap>
					<xCoord>304</xCoord>
					<yCoord>228</yCoord>
					</edgeMap>
					<edgeMap>
					<xCoord>304</xCoord>
					<yCoord>227</yCoord>
					</edgeMap>
					<edgeMap>
					<xCoord>305</xCoord>
					<yCoord>227</yCoord>
					</edgeMap>
					<edgeMap>
					<xCoord>306</xCoord>
					<yCoord>227</yCoord>
					</edgeMap>
					<edgeMap>
					<xCoord>307</xCoord>
					<yCoord>226</yCoord>
					</edgeMap>
					<edgeMap>
					<xCoord>308</xCoord>
					<yCoord>226</yCoord>
					</edgeMap>
				</roi>
				<roi>
					<imageZposition>-83.25</imageZposition>
					<imageSOP_UID>1.3.6.1.4.1.14519.5.2.1.6279.6001.191806068974790962370343199501</imageSOP_UID>
					<inclusion>TRUE</inclusion>
					<edgeMap>
					<xCoord>310</xCoord>
					<yCoord>225</yCoord>
					</edgeMap>
					<edgeMap>
					<xCoord>310</xCoord>
					<yCoord>224</yCoord>
					</edgeMap>
					<edgeMap>
					<xCoord>310</xCoord>
					<yCoord>223</yCoord>
					</edgeMap>
					<edgeMap>
					<xCoord>310</xCoord>
					<yCoord>222</yCoord>
					</edgeMap>
					<edgeMap>
					<xCoord>310</xCoord>
					<yCoord>221</yCoord>
					</edgeMap>
					<edgeMap>
					<xCoord>310</xCoord>
					<yCoord>220</yCoord>
					</edgeMap>
					<edgeMap>
					<xCoord>310</xCoord>
					<yCoord>219</yCoord>
					</edgeMap>
					<edgeMap>
					<xCoord>310</xCoord>
					<yCoord>218</yCoord>
					</edgeMap>
					<edgeMap>
					<xCoord>310</xCoord>
					<yCoord>217</yCoord>
					</edgeMap>
					<edgeMap>
					<xCoord>311</xCoord>
					<yCoord>216</yCoord>
					</edgeMap>
					<edgeMap>
					<xCoord>311</xCoord>
					<yCoord>215</yCoord>
					</edgeMap>
					<edgeMap>
					<xCoord>311</xCoord>
					<yCoord>214</yCoord>
					</edgeMap>
					<edgeMap>
					<xCoord>311</xCoord>
					<yCoord>213</yCoord>
					</edgeMap>
					<edgeMap>
					<xCoord>311</xCoord>
					<yCoord>212</yCoord>
					</edgeMap>
					<edgeMap>
					<xCoord>311</xCoord>
					<yCoord>211</yCoord>
					</edgeMap>
					<edgeMap>
					<xCoord>311</xCoord>
					<yCoord>210</yCoord>
					</edgeMap>
					<edgeMap>
					<xCoord>311</xCoord>
					<yCoord>209</yCoord>
					</edgeMap>
					<edgeMap>
					<xCoord>311</xCoord>
					<yCoord>208</yCoord>
					</edgeMap>
					<edgeMap>
					<xCoord>311</xCoord>
					<yCoord>207</yCoord>
					</edgeMap>
					<edgeMap>
					<xCoord>311</xCoord>
					<yCoord>206</yCoord>
					</edgeMap>
					<edgeMap>
					<xCoord>312</xCoord>
					<yCoord>205</yCoord>
					</edgeMap>
					<edgeMap>
					<xCoord>312</xCoord>
					<yCoord>204</yCoord>
					</edgeMap>
					<edgeMap>
					<xCoord>313</xCoord>
					<yCoord>204</yCoord>
					</edgeMap>
					<edgeMap>
					<xCoord>314</xCoord>
					<yCoord>204</yCoord>
					</edgeMap>
					<edgeMap>
					<xCoord>315</xCoord>
					<yCoord>204</yCoord>
					</edgeMap>
					<edgeMap>
					<xCoord>315</xCoord>
					<yCoord>205</yCoord>
					</edgeMap>
					<edgeMap>
					<xCoord>315</xCoord>
					<yCoord>206</yCoord>
					</edgeMap>
					<edgeMap>
					<xCoord>315</xCoord>
					<yCoord>207</yCoord>
					</edgeMap>
					<edgeMap>
					<xCoord>315</xCoord>
					<yCoord>208</yCoord>
					</edgeMap>
					<edgeMap>
					<xCoord>315</xCoord>
					<yCoord>209</yCoord>
					</edgeMap>
					<edgeMap>
					<xCoord>315</xCoord>
					<yCoord>210</yCoord>
					</edgeMap>
					<edgeMap>
					<xCoord>315</xCoord>
					<yCoord>211</yCoord>
					</edgeMap>
					<edgeMap>
					<xCoord>315</xCoord>
					<yCoord>212</yCoord>
					</edgeMap>
					<edgeMap>
					<xCoord>316</xCoord>
					<yCoord>213</yCoord>
					</edgeMap>
					<edgeMap>
					<xCoord>316</xCoord>
					<yCoord>214</yCoord>
					</edgeMap>
					<edgeMap>
					<xCoord>317</xCoord>
					<yCoord>215</yCoord>
					</edgeMap>
					<edgeMap>
					<xCoord>317</xCoord>
					<yCoord>216</yCoord>
					</edgeMap>
					<edgeMap>
					<xCoord>317</xCoord>
					<yCoord>217</yCoord>
					</edgeMap>
					<edgeMap>
					<xCoord>318</xCoord>
					<yCoord>217</yCoord>
					</edgeMap>
					<edgeMap>
					<xCoord>319</xCoord>
					<yCoord>218</yCoord>
					</edgeMap>
					<edgeMap>
					<xCoord>319</xCoord>
					<yCoord>219</yCoord>
					</edgeMap>
					<edgeMap>
					<xCoord>319</xCoord>
					<yCoord>220</yCoord>
					</edgeMap>
					<edgeMap>
					<xCoord>319</xCoord>
					<yCoord>221</yCoord>
					</edgeMap>
					<edgeMap>
					<xCoord>319</xCoord>
					<yCoord>222</yCoord>
					</edgeMap>
					<edgeMap>
					<xCoord>319</xCoord>
					<yCoord>223</yCoord>
					</edgeMap>
					<edgeMap>
					<xCoord>320</xCoord>
					<yCoord>223</yCoord>
					</edgeMap>
					<edgeMap>
					<xCoord>321</xCoord>
					<yCoord>222</yCoord>
					</edgeMap>
					<edgeMap>
					<xCoord>322</xCoord>
					<yCoord>221</yCoord>
					</edgeMap>
					<edgeMap>
					<xCoord>323</xCoord>
					<yCoord>220</yCoord>
					</edgeMap>
					<edgeMap>
					<xCoord>324</xCoord>
					<yCoord>219</yCoord>
					</edgeMap>
					<edgeMap>
					<xCoord>324</xCoord>
					<yCoord>220</yCoord>
					</edgeMap>
					<edgeMap>
					<xCoord>325</xCoord>
					<yCoord>220</yCoord>
					</edgeMap>
					<edgeMap>
					<xCoord>325</xCoord>
					<yCoord>221</yCoord>
					</edgeMap>
					<edgeMap>
					<xCoord>325</xCoord>
					<yCoord>222</yCoord>
					</edgeMap>
					<edgeMap>
					<xCoord>325</xCoord>
					<yCoord>223</yCoord>
					</edgeMap>
					<edgeMap>
					<xCoord>325</xCoord>
					<yCoord>224</yCoord>
					</edgeMap>
					<edgeMap>
					<xCoord>325</xCoord>
					<yCoord>225</yCoord>
					</edgeMap>
					<edgeMap>
					<xCoord>325</xCoord>
					<yCoord>226</yCoord>
					</edgeMap>
					<edgeMap>
					<xCoord>325</xCoord>
					<yCoord>227</yCoord>
					</edgeMap>
					<edgeMap>
					<xCoord>326</xCoord>
					<yCoord>228</yCoord>
					</edgeMap>
					<edgeMap>
					<xCoord>326</xCoord>
					<yCoord>229</yCoord>
					</edgeMap>
					<edgeMap>
					<xCoord>326</xCoord>
					<yCoord>230</yCoord>
					</edgeMap>
					<edgeMap>
					<xCoord>327</xCoord>
					<yCoord>231</yCoord>
					</edgeMap>
					<edgeMap>
					<xCoord>327</xCoord>
					<yCoord>232</yCoord>
					</edgeMap>
					<edgeMap>
					<xCoord>328</xCoord>
					<yCoord>232</yCoord>
					</edgeMap>
					<edgeMap>
					<xCoord>328</xCoord>
					<yCoord>233</yCoord>
					</edgeMap>
					<edgeMap>
					<xCoord>329</xCoord>
					<yCoord>234</yCoord>
					</edgeMap>
					<edgeMap>
					<xCoord>330</xCoord>
					<yCoord>235</yCoord>
					</edgeMap>
					<edgeMap>
					<xCoord>330</xCoord>
					<yCoord>236</yCoord>
					</edgeMap>
					<edgeMap>
					<xCoord>331</xCoord>
					<yCoord>236</yCoord>
					</edgeMap>
					<edgeMap>
					<xCoord>331</xCoord>
					<yCoord>237</yCoord>
					</edgeMap>
					<edgeMap>
					<xCoord>331</xCoord>
					<yCoord>238</yCoord>
					</edgeMap>
					<edgeMap>
					<xCoord>331</xCoord>
					<yCoord>239</yCoord>
					</edgeMap>
					<edgeMap>
					<xCoord>331</xCoord>
					<yCoord>240</yCoord>
					</edgeMap>
					<edgeMap>
					<xCoord>331</xCoord>
					<yCoord>241</yCoord>
					</edgeMap>
					<edgeMap>
					<xCoord>331</xCoord>
					<yCoord>242</yCoord>
					</edgeMap>
					<edgeMap>
					<xCoord>332</xCoord>
					<yCoord>242</yCoord>
					</edgeMap>
					<edgeMap>
					<xCoord>333</xCoord>
					<yCoord>242</yCoord>
					</edgeMap>
					<edgeMap>
					<xCoord>334</xCoord>
					<yCoord>243</yCoord>
					</edgeMap>
					<edgeMap>
					<xCoord>334</xCoord>
					<yCoord>244</yCoord>
					</edgeMap>
					<edgeMap>
					<xCoord>334</xCoord>
					<yCoord>245</yCoord>
					</edgeMap>
					<edgeMap>
					<xCoord>334</xCoord>
					<yCoord>246</yCoord>
					</edgeMap>
					<edgeMap>
					<xCoord>333</xCoord>
					<yCoord>246</yCoord>
					</edgeMap>
					<edgeMap>
					<xCoord>333</xCoord>
					<yCoord>247</yCoord>
					</edgeMap>
					<edgeMap>
					<xCoord>332</xCoord>
					<yCoord>247</yCoord>
					</edgeMap>
					<edgeMap>
					<xCoord>331</xCoord>
					<yCoord>247</yCoord>
					</edgeMap>
					<edgeMap>
					<xCoord>331</xCoord>
					<yCoord>248</yCoord>
					</edgeMap>
					<edgeMap>
					<xCoord>330</xCoord>
					<yCoord>248</yCoord>
					</edgeMap>
					<edgeMap>
					<xCoord>329</xCoord>
					<yCoord>248</yCoord>
					</edgeMap>
					<edgeMap>
					<xCoord>328</xCoord>
					<yCoord>248</yCoord>
					</edgeMap>
					<edgeMap>
					<xCoord>327</xCoord>
					<yCoord>248</yCoord>
					</edgeMap>
					<edgeMap>
					<xCoord>326</xCoord>
					<yCoord>247</yCoord>
					</edgeMap>
					<edgeMap>
					<xCoord>325</xCoord>
					<yCoord>247</yCoord>
					</edgeMap>
					<edgeMap>
					<xCoord>324</xCoord>
					<yCoord>247</yCoord>
					</edgeMap>
					<edgeMap>
					<xCoord>323</xCoord>
					<yCoord>247</yCoord>
					</edgeMap>
					<edgeMap>
					<xCoord>322</xCoord>
					<yCoord>247</yCoord>
					</edgeMap>
					<edgeMap>
					<xCoord>321</xCoord>
					<yCoord>247</yCoord>
					</edgeMap>
					<edgeMap>
					<xCoord>320</xCoord>
					<yCoord>247</yCoord>
					</edgeMap>
					<edgeMap>
					<xCoord>319</xCoord>
					<yCoord>247</yCoord>
					</edgeMap>
					<edgeMap>
					<xCoord>318</xCoord>
					<yCoord>247</yCoord>
					</edgeMap>
					<edgeMap>
					<xCoord>317</xCoord>
					<yCoord>247</yCoord>
					</edgeMap>
					<edgeMap>
					<xCoord>316</xCoord>
					<yCoord>247</yCoord>
					</edgeMap>
					<edgeMap>
					<xCoord>315</xCoord>
					<yCoord>247</yCoord>
					</edgeMap>
					<edgeMap>
					<xCoord>314</xCoord>
					<yCoord>247</yCoord>
					</edgeMap>
					<edgeMap>
					<xCoord>313</xCoord>
					<yCoord>247</yCoord>
					</edgeMap>
					<edgeMap>
					<xCoord>312</xCoord>
					<yCoord>247</yCoord>
					</edgeMap>
					<edgeMap>
					<xCoord>311</xCoord>
					<yCoord>247</yCoord>
					</edgeMap>
					<edgeMap>
					<xCoord>310</xCoord>
					<yCoord>247</yCoord>
					</edgeMap>
					<edgeMap>
					<xCoord>309</xCoord>
					<yCoord>247</yCoord>
					</edgeMap>
					<edgeMap>
					<xCoord>308</xCoord>
					<yCoord>247</yCoord>
					</edgeMap>
					<edgeMap>
					<xCoord>307</xCoord>
					<yCoord>247</yCoord>
					</edgeMap>
					<edgeMap>
					<xCoord>306</xCoord>
					<yCoord>247</yCoord>
					</edgeMap>
					<edgeMap>
					<xCoord>306</xCoord>
					<yCoord>246</yCoord>
					</edgeMap>
					<edgeMap>
					<xCoord>307</xCoord>
					<yCoord>246</yCoord>
					</edgeMap>
					<edgeMap>
					<xCoord>307</xCoord>
					<yCoord>245</yCoord>
					</edgeMap>
					<edgeMap>
					<xCoord>307</xCoord>
					<yCoord>244</yCoord>
					</edgeMap>
					<edgeMap>
					<xCoord>306</xCoord>
					<yCoord>244</yCoord>
					</edgeMap>
					<edgeMap>
					<xCoord>305</xCoord>
					<yCoord>244</yCoord>
					</edgeMap>
					<edgeMap>
					<xCoord>304</xCoord>
					<yCoord>244</yCoord>
					</edgeMap>
					<edgeMap>
					<xCoord>303</xCoord>
					<yCoord>244</yCoord>
					</edgeMap>
					<edgeMap>
					<xCoord>302</xCoord>
					<yCoord>244</yCoord>
					</edgeMap>
					<edgeMap>
					<xCoord>301</xCoord>
					<yCoord>244</yCoord>
					</edgeMap>
					<edgeMap>
					<xCoord>301</xCoord>
					<yCoord>243</yCoord>
					</edgeMap>
					<edgeMap>
					<xCoord>302</xCoord>
					<yCoord>242</yCoord>
					</edgeMap>
					<edgeMap>
					<xCoord>303</xCoord>
					<yCoord>242</yCoord>
					</edgeMap>
					<edgeMap>
					<xCoord>304</xCoord>
					<yCoord>242</yCoord>
					</edgeMap>
					<edgeMap>
					<xCoord>304</xCoord>
					<yCoord>241</yCoord>
					</edgeMap>
					<edgeMap>
					<xCoord>305</xCoord>
					<yCoord>241</yCoord>
					</edgeMap>
					<edgeMap>
					<xCoord>305</xCoord>
					<yCoord>240</yCoord>
					</edgeMap>
					<edgeMap>
					<xCoord>305</xCoord>
					<yCoord>239</yCoord>
					</edgeMap>
					<edgeMap>
					<xCoord>305</xCoord>
					<yCoord>238</yCoord>
					</edgeMap>
					<edgeMap>
					<xCoord>304</xCoord>
					<yCoord>237</yCoord>
					</edgeMap>
					<edgeMap>
					<xCoord>304</xCoord>
					<yCoord>236</yCoord>
					</edgeMap>
					<edgeMap>
					<xCoord>304</xCoord>
					<yCoord>235</yCoord>
					</edgeMap>
					<edgeMap>
					<xCoord>304</xCoord>
					<yCoord>234</yCoord>
					</edgeMap>
					<edgeMap>
					<xCoord>305</xCoord>
					<yCoord>233</yCoord>
					</edgeMap>
					<edgeMap>
					<xCoord>305</xCoord>
					<yCoord>232</yCoord>
					</edgeMap>
					<edgeMap>
					<xCoord>305</xCoord>
					<yCoord>231</yCoord>
					</edgeMap>
					<edgeMap>
					<xCoord>305</xCoord>
					<yCoord>230</yCoord>
					</edgeMap>
					<edgeMap>
					<xCoord>305</xCoord>
					<yCoord>229</yCoord>
					</edgeMap>
					<edgeMap>
					<xCoord>304</xCoord>
					<yCoord>229</yCoord>
					</edgeMap>
					<edgeMap>
					<xCoord>303</xCoord>
					<yCoord>229</yCoord>
					</edgeMap>
					<edgeMap>
					<xCoord>302</xCoord>
					<yCoord>229</yCoord>
					</edgeMap>
					<edgeMap>
					<xCoord>301</xCoord>
					<yCoord>230</yCoord>
					</edgeMap>
					<edgeMap>
					<xCoord>300</xCoord>
					<yCoord>230</yCoord>
					</edgeMap>
					<edgeMap>
					<xCoord>299</xCoord>
					<yCoord>230</yCoord>
					</edgeMap>
					<edgeMap>
					<xCoord>299</xCoord>
					<yCoord>229</yCoord>
					</edgeMap>
					<edgeMap>
					<xCoord>299</xCoord>
					<yCoord>228</yCoord>
					</edgeMap>
					<edgeMap>
					<xCoord>300</xCoord>
					<yCoord>227</yCoord>
					</edgeMap>
					<edgeMap>
					<xCoord>300</xCoord>
					<yCoord>226</yCoord>
					</edgeMap>
					<edgeMap>
					<xCoord>301</xCoord>
					<yCoord>226</yCoord>
					</edgeMap>
					<edgeMap>
					<xCoord>301</xCoord>
					<yCoord>225</yCoord>
					</edgeMap>
					<edgeMap>
					<xCoord>301</xCoord>
					<yCoord>224</yCoord>
					</edgeMap>
					<edgeMap>
					<xCoord>301</xCoord>
					<yCoord>223</yCoord>
					</edgeMap>
					<edgeMap>
					<xCoord>302</xCoord>
					<yCoord>224</yCoord>
					</edgeMap>
					<edgeMap>
					<xCoord>303</xCoord>
					<yCoord>224</yCoord>
					</edgeMap>
					<edgeMap>
					<xCoord>304</xCoord>
					<yCoord>225</yCoord>
					</edgeMap>
					<edgeMap>
					<xCoord>305</xCoord>
					<yCoord>225</yCoord>
					</edgeMap>
					<edgeMap>
					<xCoord>305</xCoord>
					<yCoord>224</yCoord>
					</edgeMap>
					<edgeMap>
					<xCoord>306</xCoord>
					<yCoord>224</yCoord>
					</edgeMap>
					<edgeMap>
					<xCoord>307</xCoord>
					<yCoord>225</yCoord>
					</edgeMap>
					<edgeMap>
					<xCoord>308</xCoord>
					<yCoord>226</yCoord>
					</edgeMap>
					<edgeMap>
					<xCoord>309</xCoord>
					<yCoord>225</yCoord>
					</edgeMap>
					<edgeMap>
					<xCoord>310</xCoord>
					<yCoord>225</yCoord>
					</edgeMap>
				</roi>
				<roi>
					<imageZposition>-85.75</imageZposition>
					<imageSOP_UID>1.3.6.1.4.1.14519.5.2.1.6279.6001.210718589804320212074047656791</imageSOP_UID>
					<inclusion>TRUE</inclusion>
					<edgeMap>
					<xCoord>303</xCoord>
					<yCoord>229</yCoord>
					</edgeMap>
					<edgeMap>
					<xCoord>303</xCoord>
					<yCoord>230</yCoord>
					</edgeMap>
					<edgeMap>
					<xCoord>304</xCoord>
					<yCoord>231</yCoord>
					</edgeMap>
					<edgeMap>
					<xCoord>304</xCoord>
					<yCoord>232</yCoord>
					</edgeMap>
					<edgeMap>
					<xCoord>303</xCoord>
					<yCoord>233</yCoord>
					</edgeMap>
					<edgeMap>
					<xCoord>303</xCoord>
					<yCoord>234</yCoord>
					</edgeMap>
					<edgeMap>
					<xCoord>303</xCoord>
					<yCoord>235</yCoord>
					</edgeMap>
					<edgeMap>
					<xCoord>303</xCoord>
					<yCoord>236</yCoord>
					</edgeMap>
					<edgeMap>
					<xCoord>303</xCoord>
					<yCoord>237</yCoord>
					</edgeMap>
					<edgeMap>
					<xCoord>304</xCoord>
					<yCoord>237</yCoord>
					</edgeMap>
					<edgeMap>
					<xCoord>305</xCoord>
					<yCoord>238</yCoord>
					</edgeMap>
					<edgeMap>
					<xCoord>306</xCoord>
					<yCoord>238</yCoord>
					</edgeMap>
					<edgeMap>
					<xCoord>306</xCoord>
					<yCoord>239</yCoord>
					</edgeMap>
					<edgeMap>
					<xCoord>305</xCoord>
					<yCoord>240</yCoord>
					</edgeMap>
					<edgeMap>
					<xCoord>304</xCoord>
					<yCoord>240</yCoord>
					</edgeMap>
					<edgeMap>
					<xCoord>304</xCoord>
					<yCoord>241</yCoord>
					</edgeMap>
					<edgeMap>
					<xCoord>304</xCoord>
					<yCoord>242</yCoord>
					</edgeMap>
					<edgeMap>
					<xCoord>305</xCoord>
					<yCoord>242</yCoord>
					</edgeMap>
					<edgeMap>
					<xCoord>303</xCoord>
					<yCoord>243</yCoord>
					</edgeMap>
					<edgeMap>
					<xCoord>303</xCoord>
					<yCoord>244</yCoord>
					</edgeMap>
					<edgeMap>
					<xCoord>303</xCoord>
					<yCoord>245</yCoord>
					</edgeMap>
					<edgeMap>
					<xCoord>304</xCoord>
					<yCoord>246</yCoord>
					</edgeMap>
					<edgeMap>
					<xCoord>305</xCoord>
					<yCoord>247</yCoord>
					</edgeMap>
					<edgeMap>
					<xCoord>306</xCoord>
					<yCoord>246</yCoord>
					</edgeMap>
					<edgeMap>
					<xCoord>307</xCoord>
					<yCoord>245</yCoord>
					</edgeMap>
					<edgeMap>
					<xCoord>308</xCoord>
					<yCoord>245</yCoord>
					</edgeMap>
					<edgeMap>
					<xCoord>309</xCoord>
					<yCoord>245</yCoord>
					</edgeMap>
					<edgeMap>
					<xCoord>310</xCoord>
					<yCoord>245</yCoord>
					</edgeMap>
					<edgeMap>
					<xCoord>311</xCoord>
					<yCoord>244</yCoord>
					</edgeMap>
					<edgeMap>
					<xCoord>312</xCoord>
					<yCoord>244</yCoord>
					</edgeMap>
					<edgeMap>
					<xCoord>313</xCoord>
					<yCoord>243</yCoord>
					</edgeMap>
					<edgeMap>
					<xCoord>314</xCoord>
					<yCoord>243</yCoord>
					</edgeMap>
					<edgeMap>
					<xCoord>315</xCoord>
					<yCoord>243</yCoord>
					</edgeMap>
					<edgeMap>
					<xCoord>316</xCoord>
					<yCoord>242</yCoord>
					</edgeMap>
					<edgeMap>
					<xCoord>317</xCoord>
					<yCoord>242</yCoord>
					</edgeMap>
					<edgeMap>
					<xCoord>318</xCoord>
					<yCoord>242</yCoord>
					</edgeMap>
					<edgeMap>
					<xCoord>319</xCoord>
					<yCoord>242</yCoord>
					</edgeMap>
					<edgeMap>
					<xCoord>320</xCoord>
					<yCoord>242</yCoord>
					</edgeMap>
					<edgeMap>
					<xCoord>321</xCoord>
					<yCoord>242</yCoord>
					</edgeMap>
					<edgeMap>
					<xCoord>322</xCoord>
					<yCoord>242</yCoord>
					</edgeMap>
					<edgeMap>
					<xCoord>323</xCoord>
					<yCoord>243</yCoord>
					</edgeMap>
					<edgeMap>
					<xCoord>323</xCoord>
					<yCoord>244</yCoord>
					</edgeMap>
					<edgeMap>
					<xCoord>324</xCoord>
					<yCoord>244</yCoord>
					</edgeMap>
					<edgeMap>
					<xCoord>324</xCoord>
					<yCoord>245</yCoord>
					</edgeMap>
					<edgeMap>
					<xCoord>324</xCoord>
					<yCoord>246</yCoord>
					</edgeMap>
					<edgeMap>
					<xCoord>324</xCoord>
					<yCoord>247</yCoord>
					</edgeMap>
					<edgeMap>
					<xCoord>325</xCoord>
					<yCoord>248</yCoord>
					</edgeMap>
					<edgeMap>
					<xCoord>325</xCoord>
					<yCoord>249</yCoord>
					</edgeMap>
					<edgeMap>
					<xCoord>325</xCoord>
					<yCoord>250</yCoord>
					</edgeMap>
					<edgeMap>
					<xCoord>326</xCoord>
					<yCoord>251</yCoord>
					</edgeMap>
					<edgeMap>
					<xCoord>327</xCoord>
					<yCoord>252</yCoord>
					</edgeMap>
					<edgeMap>
					<xCoord>328</xCoord>
					<yCoord>252</yCoord>
					</edgeMap>
					<edgeMap>
					<xCoord>329</xCoord>
					<yCoord>252</yCoord>
					</edgeMap>
					<edgeMap>
					<xCoord>330</xCoord>
					<yCoord>252</yCoord>
					</edgeMap>
					<edgeMap>
					<xCoord>331</xCoord>
					<yCoord>251</yCoord>
					</edgeMap>
					<edgeMap>
					<xCoord>331</xCoord>
					<yCoord>250</yCoord>
					</edgeMap>
					<edgeMap>
					<xCoord>331</xCoord>
					<yCoord>249</yCoord>
					</edgeMap>
					<edgeMap>
					<xCoord>331</xCoord>
					<yCoord>248</yCoord>
					</edgeMap>
					<edgeMap>
					<xCoord>331</xCoord>
					<yCoord>247</yCoord>
					</edgeMap>
					<edgeMap>
					<xCoord>331</xCoord>
					<yCoord>246</yCoord>
					</edgeMap>
					<edgeMap>
					<xCoord>331</xCoord>
					<yCoord>245</yCoord>
					</edgeMap>
					<edgeMap>
					<xCoord>331</xCoord>
					<yCoord>244</yCoord>
					</edgeMap>
					<edgeMap>
					<xCoord>331</xCoord>
					<yCoord>243</yCoord>
					</edgeMap>
					<edgeMap>
					<xCoord>331</xCoord>
					<yCoord>242</yCoord>
					</edgeMap>
					<edgeMap>
					<xCoord>331</xCoord>
					<yCoord>241</yCoord>
					</edgeMap>
					<edgeMap>
					<xCoord>331</xCoord>
					<yCoord>240</yCoord>
					</edgeMap>
					<edgeMap>
					<xCoord>331</xCoord>
					<yCoord>239</yCoord>
					</edgeMap>
					<edgeMap>
					<xCoord>331</xCoord>
					<yCoord>238</yCoord>
					</edgeMap>
					<edgeMap>
					<xCoord>331</xCoord>
					<yCoord>237</yCoord>
					</edgeMap>
					<edgeMap>
					<xCoord>330</xCoord>
					<yCoord>236</yCoord>
					</edgeMap>
					<edgeMap>
					<xCoord>329</xCoord>
					<yCoord>235</yCoord>
					</edgeMap>
					<edgeMap>
					<xCoord>328</xCoord>
					<yCoord>234</yCoord>
					</edgeMap>
					<edgeMap>
					<xCoord>328</xCoord>
					<yCoord>233</yCoord>
					</edgeMap>
					<edgeMap>
					<xCoord>328</xCoord>
					<yCoord>232</yCoord>
					</edgeMap>
					<edgeMap>
					<xCoord>328</xCoord>
					<yCoord>231</yCoord>
					</edgeMap>
					<edgeMap>
					<xCoord>327</xCoord>
					<yCoord>230</yCoord>
					</edgeMap>
					<edgeMap>
					<xCoord>327</xCoord>
					<yCoord>229</yCoord>
					</edgeMap>
					<edgeMap>
					<xCoord>327</xCoord>
					<yCoord>228</yCoord>
					</edgeMap>
					<edgeMap>
					<xCoord>327</xCoord>
					<yCoord>227</yCoord>
					</edgeMap>
					<edgeMap>
					<xCoord>327</xCoord>
					<yCoord>226</yCoord>
					</edgeMap>
					<edgeMap>
					<xCoord>327</xCoord>
					<yCoord>225</yCoord>
					</edgeMap>
					<edgeMap>
					<xCoord>326</xCoord>
					<yCoord>224</yCoord>
					</edgeMap>
					<edgeMap>
					<xCoord>326</xCoord>
					<yCoord>223</yCoord>
					</edgeMap>
					<edgeMap>
					<xCoord>325</xCoord>
					<yCoord>222</yCoord>
					</edgeMap>
					<edgeMap>
					<xCoord>324</xCoord>
					<yCoord>222</yCoord>
					</edgeMap>
					<edgeMap>
					<xCoord>324</xCoord>
					<yCoord>221</yCoord>
					</edgeMap>
					<edgeMap>
					<xCoord>323</xCoord>
					<yCoord>222</yCoord>
					</edgeMap>
					<edgeMap>
					<xCoord>322</xCoord>
					<yCoord>222</yCoord>
					</edgeMap>
					<edgeMap>
					<xCoord>321</xCoord>
					<yCoord>223</yCoord>
					</edgeMap>
					<edgeMap>
					<xCoord>321</xCoord>
					<yCoord>224</yCoord>
					</edgeMap>
					<edgeMap>
					<xCoord>320</xCoord>
					<yCoord>225</yCoord>
					</edgeMap>
					<edgeMap>
					<xCoord>320</xCoord>
					<yCoord>226</yCoord>
					</edgeMap>
					<edgeMap>
					<xCoord>319</xCoord>
					<yCoord>225</yCoord>
					</edgeMap>
					<edgeMap>
					<xCoord>318</xCoord>
					<yCoord>224</yCoord>
					</edgeMap>
					<edgeMap>
					<xCoord>317</xCoord>
					<yCoord>224</yCoord>
					</edgeMap>
					<edgeMap>
					<xCoord>316</xCoord>
					<yCoord>223</yCoord>
					</edgeMap>
					<edgeMap>
					<xCoord>315</xCoord>
					<yCoord>223</yCoord>
					</edgeMap>
					<edgeMap>
					<xCoord>314</xCoord>
					<yCoord>222</yCoord>
					</edgeMap>
					<edgeMap>
					<xCoord>313</xCoord>
					<yCoord>223</yCoord>
					</edgeMap>
					<edgeMap>
					<xCoord>313</xCoord>
					<yCoord>224</yCoord>
					</edgeMap>
					<edgeMap>
					<xCoord>312</xCoord>
					<yCoord>224</yCoord>
					</edgeMap>
					<edgeMap>
					<xCoord>311</xCoord>
					<yCoord>225</yCoord>
					</edgeMap>
					<edgeMap>
					<xCoord>310</xCoord>
					<yCoord>225</yCoord>
					</edgeMap>
					<edgeMap>
					<xCoord>309</xCoord>
					<yCoord>225</yCoord>
					</edgeMap>
					<edgeMap>
					<xCoord>308</xCoord>
					<yCoord>225</yCoord>
					</edgeMap>
					<edgeMap>
					<xCoord>307</xCoord>
					<yCoord>224</yCoord>
					</edgeMap>
					<edgeMap>
					<xCoord>306</xCoord>
					<yCoord>224</yCoord>
					</edgeMap>
					<edgeMap>
					<xCoord>306</xCoord>
					<yCoord>223</yCoord>
					</edgeMap>
					<edgeMap>
					<xCoord>305</xCoord>
					<yCoord>222</yCoord>
					</edgeMap>
					<edgeMap>
					<xCoord>304</xCoord>
					<yCoord>223</yCoord>
					</edgeMap>
					<edgeMap>
					<xCoord>303</xCoord>
					<yCoord>224</yCoord>
					</edgeMap>
					<edgeMap>
					<xCoord>303</xCoord>
					<yCoord>225</yCoord>
					</edgeMap>
					<edgeMap>
					<xCoord>303</xCoord>
					<yCoord>226</yCoord>
					</edgeMap>
					<edgeMap>
					<xCoord>304</xCoord>
					<yCoord>227</yCoord>
					</edgeMap>
					<edgeMap>
					<xCoord>304</xCoord>
					<yCoord>228</yCoord>
					</edgeMap>
					<edgeMap>
					<xCoord>303</xCoord>
					<yCoord>229</yCoord>
					</edgeMap>
				</roi>
				<roi>
					<imageZposition>-88.25</imageZposition>
					<imageSOP_UID>1.3.6.1.4.1.14519.5.2.1.6279.6001.801094066618360204561088717670</imageSOP_UID>
					<inclusion>TRUE</inclusion>
					<edgeMap>
					<xCoord>298</xCoord>
					<yCoord>233</yCoord>
					</edgeMap>
					<edgeMap>
					<xCoord>298</xCoord>
					<yCoord>232</yCoord>
					</edgeMap>
					<edgeMap>
					<xCoord>298</xCoord>
					<yCoord>231</yCoord>
					</edgeMap>
					<edgeMap>
					<xCoord>299</xCoord>
					<yCoord>230</yCoord>
					</edgeMap>
					<edgeMap>
					<xCoord>300</xCoord>
					<yCoord>229</yCoord>
					</edgeMap>
					<edgeMap>
					<xCoord>300</xCoord>
					<yCoord>228</yCoord>
					</edgeMap>
					<edgeMap>
					<xCoord>301</xCoord>
					<yCoord>227</yCoord>
					</edgeMap>
					<edgeMap>
					<xCoord>301</xCoord>
					<yCoord>226</yCoord>
					</edgeMap>
					<edgeMap>
					<xCoord>301</xCoord>
					<yCoord>225</yCoord>
					</edgeMap>
					<edgeMap>
					<xCoord>302</xCoord>
					<yCoord>225</yCoord>
					</edgeMap>
					<edgeMap>
					<xCoord>302</xCoord>
					<yCoord>224</yCoord>
					</edgeMap>
					<edgeMap>
					<xCoord>303</xCoord>
					<yCoord>223</yCoord>
					</edgeMap>
					<edgeMap>
					<xCoord>304</xCoord>
					<yCoord>223</yCoord>
					</edgeMap>
					<edgeMap>
					<xCoord>305</xCoord>
					<yCoord>223</yCoord>
					</edgeMap>
					<edgeMap>
					<xCoord>306</xCoord>
					<yCoord>223</yCoord>
					</edgeMap>
					<edgeMap>
					<xCoord>307</xCoord>
					<yCoord>223</yCoord>
					</edgeMap>
					<edgeMap>
					<xCoord>308</xCoord>
					<yCoord>224</yCoord>
					</edgeMap>
					<edgeMap>
					<xCoord>309</xCoord>
					<yCoord>225</yCoord>
					</edgeMap>
					<edgeMap>
					<xCoord>310</xCoord>
					<yCoord>225</yCoord>
					</edgeMap>
					<edgeMap>
					<xCoord>310</xCoord>
					<yCoord>226</yCoord>
					</edgeMap>
					<edgeMap>
					<xCoord>311</xCoord>
					<yCoord>226</yCoord>
					</edgeMap>
					<edgeMap>
					<xCoord>312</xCoord>
					<yCoord>226</yCoord>
					</edgeMap>
					<edgeMap>
					<xCoord>313</xCoord>
					<yCoord>225</yCoord>
					</edgeMap>
					<edgeMap>
					<xCoord>313</xCoord>
					<yCoord>224</yCoord>
					</edgeMap>
					<edgeMap>
					<xCoord>313</xCoord>
					<yCoord>223</yCoord>
					</edgeMap>
					<edgeMap>
					<xCoord>313</xCoord>
					<yCoord>222</yCoord>
					</edgeMap>
					<edgeMap>
					<xCoord>314</xCoord>
					<yCoord>222</yCoord>
					</edgeMap>
					<edgeMap>
					<xCoord>315</xCoord>
					<yCoord>222</yCoord>
					</edgeMap>
					<edgeMap>
					<xCoord>315</xCoord>
					<yCoord>223</yCoord>
					</edgeMap>
					<edgeMap>
					<xCoord>316</xCoord>
					<yCoord>224</yCoord>
					</edgeMap>
					<edgeMap>
					<xCoord>317</xCoord>
					<yCoord>225</yCoord>
					</edgeMap>
					<edgeMap>
					<xCoord>318</xCoord>
					<yCoord>226</yCoord>
					</edgeMap>
					<edgeMap>
					<xCoord>319</xCoord>
					<yCoord>227</yCoord>
					</edgeMap>
					<edgeMap>
					<xCoord>320</xCoord>
					<yCoord>227</yCoord>
					</edgeMap>
					<edgeMap>
					<xCoord>320</xCoord>
					<yCoord>226</yCoord>
					</edgeMap>
					<edgeMap>
					<xCoord>320</xCoord>
					<yCoord>225</yCoord>
					</edgeMap>
					<edgeMap>
					<xCoord>320</xCoord>
					<yCoord>224</yCoord>
					</edgeMap>
					<edgeMap>
					<xCoord>321</xCoord>
					<yCoord>224</yCoord>
					</edgeMap>
					<edgeMap>
					<xCoord>322</xCoord>
					<yCoord>224</yCoord>
					</edgeMap>
					<edgeMap>
					<xCoord>322</xCoord>
					<yCoord>223</yCoord>
					</edgeMap>
					<edgeMap>
					<xCoord>323</xCoord>
					<yCoord>222</yCoord>
					</edgeMap>
					<edgeMap>
					<xCoord>324</xCoord>
					<yCoord>223</yCoord>
					</edgeMap>
					<edgeMap>
					<xCoord>325</xCoord>
					<yCoord>223</yCoord>
					</edgeMap>
					<edgeMap>
					<xCoord>326</xCoord>
					<yCoord>224</yCoord>
					</edgeMap>
					<edgeMap>
					<xCoord>327</xCoord>
					<yCoord>224</yCoord>
					</edgeMap>
					<edgeMap>
					<xCoord>328</xCoord>
					<yCoord>225</yCoord>
					</edgeMap>
					<edgeMap>
					<xCoord>328</xCoord>
					<yCoord>226</yCoord>
					</edgeMap>
					<edgeMap>
					<xCoord>329</xCoord>
					<yCoord>227</yCoord>
					</edgeMap>
					<edgeMap>
					<xCoord>329</xCoord>
					<yCoord>228</yCoord>
					</edgeMap>
					<edgeMap>
					<xCoord>329</xCoord>
					<yCoord>229</yCoord>
					</edgeMap>
					<edgeMap>
					<xCoord>329</xCoord>
					<yCoord>230</yCoord>
					</edgeMap>
					<edgeMap>
					<xCoord>328</xCoord>
					<yCoord>230</yCoord>
					</edgeMap>
					<edgeMap>
					<xCoord>327</xCoord>
					<yCoord>231</yCoord>
					</edgeMap>
					<edgeMap>
					<xCoord>326</xCoord>
					<yCoord>232</yCoord>
					</edgeMap>
					<edgeMap>
					<xCoord>326</xCoord>
					<yCoord>233</yCoord>
					</edgeMap>
					<edgeMap>
					<xCoord>327</xCoord>
					<yCoord>233</yCoord>
					</edgeMap>
					<edgeMap>
					<xCoord>327</xCoord>
					<yCoord>234</yCoord>
					</edgeMap>
					<edgeMap>
					<xCoord>328</xCoord>
					<yCoord>235</yCoord>
					</edgeMap>
					<edgeMap>
					<xCoord>328</xCoord>
					<yCoord>236</yCoord>
					</edgeMap>
					<edgeMap>
					<xCoord>328</xCoord>
					<yCoord>237</yCoord>
					</edgeMap>
					<edgeMap>
					<xCoord>329</xCoord>
					<yCoord>238</yCoord>
					</edgeMap>
					<edgeMap>
					<xCoord>329</xCoord>
					<yCoord>239</yCoord>
					</edgeMap>
					<edgeMap>
					<xCoord>328</xCoord>
					<yCoord>240</yCoord>
					</edgeMap>
					<edgeMap>
					<xCoord>327</xCoord>
					<yCoord>240</yCoord>
					</edgeMap>
					<edgeMap>
					<xCoord>326</xCoord>
					<yCoord>241</yCoord>
					</edgeMap>
					<edgeMap>
					<xCoord>325</xCoord>
					<yCoord>241</yCoord>
					</edgeMap>
					<edgeMap>
					<xCoord>324</xCoord>
					<yCoord>241</yCoord>
					</edgeMap>
					<edgeMap>
					<xCoord>323</xCoord>
					<yCoord>241</yCoord>
					</edgeMap>
					<edgeMap>
					<xCoord>322</xCoord>
					<yCoord>241</yCoord>
					</edgeMap>
					<edgeMap>
					<xCoord>321</xCoord>
					<yCoord>241</yCoord>
					</edgeMap>
					<edgeMap>
					<xCoord>320</xCoord>
					<yCoord>241</yCoord>
					</edgeMap>
					<edgeMap>
					<xCoord>319</xCoord>
					<yCoord>242</yCoord>
					</edgeMap>
					<edgeMap>
					<xCoord>318</xCoord>
					<yCoord>242</yCoord>
					</edgeMap>
					<edgeMap>
					<xCoord>317</xCoord>
					<yCoord>242</yCoord>
					</edgeMap>
					<edgeMap>
					<xCoord>316</xCoord>
					<yCoord>242</yCoord>
					</edgeMap>
					<edgeMap>
					<xCoord>315</xCoord>
					<yCoord>242</yCoord>
					</edgeMap>
					<edgeMap>
					<xCoord>314</xCoord>
					<yCoord>242</yCoord>
					</edgeMap>
					<edgeMap>
					<xCoord>313</xCoord>
					<yCoord>242</yCoord>
					</edgeMap>
					<edgeMap>
					<xCoord>312</xCoord>
					<yCoord>242</yCoord>
					</edgeMap>
					<edgeMap>
					<xCoord>311</xCoord>
					<yCoord>242</yCoord>
					</edgeMap>
					<edgeMap>
					<xCoord>310</xCoord>
					<yCoord>243</yCoord>
					</edgeMap>
					<edgeMap>
					<xCoord>309</xCoord>
					<yCoord>244</yCoord>
					</edgeMap>
					<edgeMap>
					<xCoord>308</xCoord>
					<yCoord>245</yCoord>
					</edgeMap>
					<edgeMap>
					<xCoord>307</xCoord>
					<yCoord>245</yCoord>
					</edgeMap>
					<edgeMap>
					<xCoord>306</xCoord>
					<yCoord>245</yCoord>
					</edgeMap>
					<edgeMap>
					<xCoord>305</xCoord>
					<yCoord>246</yCoord>
					</edgeMap>
					<edgeMap>
					<xCoord>304</xCoord>
					<yCoord>246</yCoord>
					</edgeMap>
					<edgeMap>
					<xCoord>304</xCoord>
					<yCoord>245</yCoord>
					</edgeMap>
					<edgeMap>
					<xCoord>303</xCoord>
					<yCoord>244</yCoord>
					</edgeMap>
					<edgeMap>
					<xCoord>304</xCoord>
					<yCoord>243</yCoord>
					</edgeMap>
					<edgeMap>
					<xCoord>305</xCoord>
					<yCoord>243</yCoord>
					</edgeMap>
					<edgeMap>
					<xCoord>306</xCoord>
					<yCoord>242</yCoord>
					</edgeMap>
					<edgeMap>
					<xCoord>307</xCoord>
					<yCoord>241</yCoord>
					</edgeMap>
					<edgeMap>
					<xCoord>307</xCoord>
					<yCoord>240</yCoord>
					</edgeMap>
					<edgeMap>
					<xCoord>306</xCoord>
					<yCoord>239</yCoord>
					</edgeMap>
					<edgeMap>
					<xCoord>306</xCoord>
					<yCoord>238</yCoord>
					</edgeMap>
					<edgeMap>
					<xCoord>305</xCoord>
					<yCoord>238</yCoord>
					</edgeMap>
					<edgeMap>
					<xCoord>304</xCoord>
					<yCoord>238</yCoord>
					</edgeMap>
					<edgeMap>
					<xCoord>303</xCoord>
					<yCoord>237</yCoord>
					</edgeMap>
					<edgeMap>
					<xCoord>302</xCoord>
					<yCoord>237</yCoord>
					</edgeMap>
					<edgeMap>
					<xCoord>301</xCoord>
					<yCoord>237</yCoord>
					</edgeMap>
					<edgeMap>
					<xCoord>300</xCoord>
					<yCoord>237</yCoord>
					</edgeMap>
					<edgeMap>
					<xCoord>299</xCoord>
					<yCoord>237</yCoord>
					</edgeMap>
					<edgeMap>
					<xCoord>298</xCoord>
					<yCoord>237</yCoord>
					</edgeMap>
					<edgeMap>
					<xCoord>297</xCoord>
					<yCoord>237</yCoord>
					</edgeMap>
					<edgeMap>
					<xCoord>298</xCoord>
					<yCoord>236</yCoord>
					</edgeMap>
					<edgeMap>
					<xCoord>298</xCoord>
					<yCoord>235</yCoord>
					</edgeMap>
					<edgeMap>
					<xCoord>298</xCoord>
					<yCoord>234</yCoord>
					</edgeMap>
					<edgeMap>
					<xCoord>298</xCoord>
					<yCoord>233</yCoord>
					</edgeMap>
				</roi>
				<roi>
					<imageZposition>-90.75</imageZposition>
					<imageSOP_UID>1.3.6.1.4.1.14519.5.2.1.6279.6001.294738617491375189546256652501</imageSOP_UID>
					<inclusion>TRUE</inclusion>
					<edgeMap>
					<xCoord>297</xCoord>
					<yCoord>235</yCoord>
					</edgeMap>
					<edgeMap>
					<xCoord>298</xCoord>
					<yCoord>234</yCoord>
					</edgeMap>
					<edgeMap>
					<xCoord>299</xCoord>
					<yCoord>233</yCoord>
					</edgeMap>
					<edgeMap>
					<xCoord>300</xCoord>
					<yCoord>232</yCoord>
					</edgeMap>
					<edgeMap>
					<xCoord>301</xCoord>
					<yCoord>231</yCoord>
					</edgeMap>
					<edgeMap>
					<xCoord>301</xCoord>
					<yCoord>230</yCoord>
					</edgeMap>
					<edgeMap>
					<xCoord>301</xCoord>
					<yCoord>229</yCoord>
					</edgeMap>
					<edgeMap>
					<xCoord>301</xCoord>
					<yCoord>228</yCoord>
					</edgeMap>
					<edgeMap>
					<xCoord>301</xCoord>
					<yCoord>227</yCoord>
					</edgeMap>
					<edgeMap>
					<xCoord>302</xCoord>
					<yCoord>226</yCoord>
					</edgeMap>
					<edgeMap>
					<xCoord>303</xCoord>
					<yCoord>225</yCoord>
					</edgeMap>
					<edgeMap>
					<xCoord>304</xCoord>
					<yCoord>225</yCoord>
					</edgeMap>
					<edgeMap>
					<xCoord>304</xCoord>
					<yCoord>224</yCoord>
					</edgeMap>
					<edgeMap>
					<xCoord>305</xCoord>
					<yCoord>224</yCoord>
					</edgeMap>
					<edgeMap>
					<xCoord>306</xCoord>
					<yCoord>223</yCoord>
					</edgeMap>
					<edgeMap>
					<xCoord>307</xCoord>
					<yCoord>224</yCoord>
					</edgeMap>
					<edgeMap>
					<xCoord>308</xCoord>
					<yCoord>224</yCoord>
					</edgeMap>
					<edgeMap>
					<xCoord>309</xCoord>
					<yCoord>224</yCoord>
					</edgeMap>
					<edgeMap>
					<xCoord>310</xCoord>
					<yCoord>224</yCoord>
					</edgeMap>
					<edgeMap>
					<xCoord>311</xCoord>
					<yCoord>225</yCoord>
					</edgeMap>
					<edgeMap>
					<xCoord>312</xCoord>
					<yCoord>226</yCoord>
					</edgeMap>
					<edgeMap>
					<xCoord>313</xCoord>
					<yCoord>226</yCoord>
					</edgeMap>
					<edgeMap>
					<xCoord>314</xCoord>
					<yCoord>226</yCoord>
					</edgeMap>
					<edgeMap>
					<xCoord>315</xCoord>
					<yCoord>226</yCoord>
					</edgeMap>
					<edgeMap>
					<xCoord>316</xCoord>
					<yCoord>226</yCoord>
					</edgeMap>
					<edgeMap>
					<xCoord>317</xCoord>
					<yCoord>226</yCoord>
					</edgeMap>
					<edgeMap>
					<xCoord>318</xCoord>
					<yCoord>227</yCoord>
					</edgeMap>
					<edgeMap>
					<xCoord>319</xCoord>
					<yCoord>227</yCoord>
					</edgeMap>
					<edgeMap>
					<xCoord>320</xCoord>
					<yCoord>228</yCoord>
					</edgeMap>
					<edgeMap>
					<xCoord>321</xCoord>
					<yCoord>229</yCoord>
					</edgeMap>
					<edgeMap>
					<xCoord>322</xCoord>
					<yCoord>228</yCoord>
					</edgeMap>
					<edgeMap>
					<xCoord>322</xCoord>
					<yCoord>227</yCoord>
					</edgeMap>
					<edgeMap>
					<xCoord>322</xCoord>
					<yCoord>226</yCoord>
					</edgeMap>
					<edgeMap>
					<xCoord>322</xCoord>
					<yCoord>225</yCoord>
					</edgeMap>
					<edgeMap>
					<xCoord>323</xCoord>
					<yCoord>224</yCoord>
					</edgeMap>
					<edgeMap>
					<xCoord>324</xCoord>
					<yCoord>224</yCoord>
					</edgeMap>
					<edgeMap>
					<xCoord>325</xCoord>
					<yCoord>224</yCoord>
					</edgeMap>
					<edgeMap>
					<xCoord>326</xCoord>
					<yCoord>224</yCoord>
					</edgeMap>
					<edgeMap>
					<xCoord>327</xCoord>
					<yCoord>224</yCoord>
					</edgeMap>
					<edgeMap>
					<xCoord>328</xCoord>
					<yCoord>225</yCoord>
					</edgeMap>
					<edgeMap>
					<xCoord>329</xCoord>
					<yCoord>226</yCoord>
					</edgeMap>
					<edgeMap>
					<xCoord>330</xCoord>
					<yCoord>226</yCoord>
					</edgeMap>
					<edgeMap>
					<xCoord>329</xCoord>
					<yCoord>227</yCoord>
					</edgeMap>
					<edgeMap>
					<xCoord>328</xCoord>
					<yCoord>228</yCoord>
					</edgeMap>
					<edgeMap>
					<xCoord>328</xCoord>
					<yCoord>229</yCoord>
					</edgeMap>
					<edgeMap>
					<xCoord>328</xCoord>
					<yCoord>230</yCoord>
					</edgeMap>
					<edgeMap>
					<xCoord>328</xCoord>
					<yCoord>231</yCoord>
					</edgeMap>
					<edgeMap>
					<xCoord>328</xCoord>
					<yCoord>232</yCoord>
					</edgeMap>
					<edgeMap>
					<xCoord>328</xCoord>
					<yCoord>233</yCoord>
					</edgeMap>
					<edgeMap>
					<xCoord>328</xCoord>
					<yCoord>234</yCoord>
					</edgeMap>
					<edgeMap>
					<xCoord>328</xCoord>
					<yCoord>235</yCoord>
					</edgeMap>
					<edgeMap>
					<xCoord>328</xCoord>
					<yCoord>236</yCoord>
					</edgeMap>
					<edgeMap>
					<xCoord>328</xCoord>
					<yCoord>237</yCoord>
					</edgeMap>
					<edgeMap>
					<xCoord>327</xCoord>
					<yCoord>238</yCoord>
					</edgeMap>
					<edgeMap>
					<xCoord>327</xCoord>
					<yCoord>239</yCoord>
					</edgeMap>
					<edgeMap>
					<xCoord>327</xCoord>
					<yCoord>240</yCoord>
					</edgeMap>
					<edgeMap>
					<xCoord>326</xCoord>
					<yCoord>241</yCoord>
					</edgeMap>
					<edgeMap>
					<xCoord>325</xCoord>
					<yCoord>241</yCoord>
					</edgeMap>
					<edgeMap>
					<xCoord>324</xCoord>
					<yCoord>241</yCoord>
					</edgeMap>
					<edgeMap>
					<xCoord>323</xCoord>
					<yCoord>240</yCoord>
					</edgeMap>
					<edgeMap>
					<xCoord>322</xCoord>
					<yCoord>240</yCoord>
					</edgeMap>
					<edgeMap>
					<xCoord>321</xCoord>
					<yCoord>240</yCoord>
					</edgeMap>
					<edgeMap>
					<xCoord>320</xCoord>
					<yCoord>240</yCoord>
					</edgeMap>
					<edgeMap>
					<xCoord>319</xCoord>
					<yCoord>240</yCoord>
					</edgeMap>
					<edgeMap>
					<xCoord>318</xCoord>
					<yCoord>240</yCoord>
					</edgeMap>
					<edgeMap>
					<xCoord>317</xCoord>
					<yCoord>240</yCoord>
					</edgeMap>
					<edgeMap>
					<xCoord>316</xCoord>
					<yCoord>240</yCoord>
					</edgeMap>
					<edgeMap>
					<xCoord>315</xCoord>
					<yCoord>240</yCoord>
					</edgeMap>
					<edgeMap>
					<xCoord>314</xCoord>
					<yCoord>240</yCoord>
					</edgeMap>
					<edgeMap>
					<xCoord>313</xCoord>
					<yCoord>240</yCoord>
					</edgeMap>
					<edgeMap>
					<xCoord>312</xCoord>
					<yCoord>241</yCoord>
					</edgeMap>
					<edgeMap>
					<xCoord>311</xCoord>
					<yCoord>240</yCoord>
					</edgeMap>
					<edgeMap>
					<xCoord>310</xCoord>
					<yCoord>239</yCoord>
					</edgeMap>
					<edgeMap>
					<xCoord>309</xCoord>
					<yCoord>238</yCoord>
					</edgeMap>
					<edgeMap>
					<xCoord>308</xCoord>
					<yCoord>238</yCoord>
					</edgeMap>
					<edgeMap>
					<xCoord>307</xCoord>
					<yCoord>238</yCoord>
					</edgeMap>
					<edgeMap>
					<xCoord>306</xCoord>
					<yCoord>237</yCoord>
					</edgeMap>
					<edgeMap>
					<xCoord>305</xCoord>
					<yCoord>237</yCoord>
					</edgeMap>
					<edgeMap>
					<xCoord>304</xCoord>
					<yCoord>236</yCoord>
					</edgeMap>
					<edgeMap>
					<xCoord>303</xCoord>
					<yCoord>236</yCoord>
					</edgeMap>
					<edgeMap>
					<xCoord>302</xCoord>
					<yCoord>236</yCoord>
					</edgeMap>
					<edgeMap>
					<xCoord>301</xCoord>
					<yCoord>236</yCoord>
					</edgeMap>
					<edgeMap>
					<xCoord>300</xCoord>
					<yCoord>236</yCoord>
					</edgeMap>
					<edgeMap>
					<xCoord>299</xCoord>
					<yCoord>236</yCoord>
					</edgeMap>
					<edgeMap>
					<xCoord>298</xCoord>
					<yCoord>235</yCoord>
					</edgeMap>
					<edgeMap>
					<xCoord>297</xCoord>
					<yCoord>235</yCoord>
					</edgeMap>
				</roi>
				<roi>
					<imageZposition>-93.25</imageZposition>
					<imageSOP_UID>1.3.6.1.4.1.14519.5.2.1.6279.6001.190268484503749714760575440541</imageSOP_UID>
					<inclusion>TRUE</inclusion>
					<edgeMap>
					<xCoord>300</xCoord>
					<yCoord>233</yCoord>
					</edgeMap>
					<edgeMap>
					<xCoord>301</xCoord>
					<yCoord>234</yCoord>
					</edgeMap>
					<edgeMap>
					<xCoord>302</xCoord>
					<yCoord>234</yCoord>
					</edgeMap>
					<edgeMap>
					<xCoord>303</xCoord>
					<yCoord>234</yCoord>
					</edgeMap>
					<edgeMap>
					<xCoord>304</xCoord>
					<yCoord>234</yCoord>
					</edgeMap>
					<edgeMap>
					<xCoord>305</xCoord>
					<yCoord>235</yCoord>
					</edgeMap>
					<edgeMap>
					<xCoord>306</xCoord>
					<yCoord>235</yCoord>
					</edgeMap>
					<edgeMap>
					<xCoord>306</xCoord>
					<yCoord>236</yCoord>
					</edgeMap>
					<edgeMap>
					<xCoord>307</xCoord>
					<yCoord>236</yCoord>
					</edgeMap>
					<edgeMap>
					<xCoord>308</xCoord>
					<yCoord>237</yCoord>
					</edgeMap>
					<edgeMap>
					<xCoord>309</xCoord>
					<yCoord>237</yCoord>
					</edgeMap>
					<edgeMap>
					<xCoord>310</xCoord>
					<yCoord>237</yCoord>
					</edgeMap>
					<edgeMap>
					<xCoord>311</xCoord>
					<yCoord>238</yCoord>
					</edgeMap>
					<edgeMap>
					<xCoord>311</xCoord>
					<yCoord>239</yCoord>
					</edgeMap>
					<edgeMap>
					<xCoord>312</xCoord>
					<yCoord>239</yCoord>
					</edgeMap>
					<edgeMap>
					<xCoord>313</xCoord>
					<yCoord>239</yCoord>
					</edgeMap>
					<edgeMap>
					<xCoord>314</xCoord>
					<yCoord>239</yCoord>
					</edgeMap>
					<edgeMap>
					<xCoord>315</xCoord>
					<yCoord>239</yCoord>
					</edgeMap>
					<edgeMap>
					<xCoord>316</xCoord>
					<yCoord>239</yCoord>
					</edgeMap>
					<edgeMap>
					<xCoord>317</xCoord>
					<yCoord>239</yCoord>
					</edgeMap>
					<edgeMap>
					<xCoord>318</xCoord>
					<yCoord>239</yCoord>
					</edgeMap>
					<edgeMap>
					<xCoord>319</xCoord>
					<yCoord>239</yCoord>
					</edgeMap>
					<edgeMap>
					<xCoord>320</xCoord>
					<yCoord>239</yCoord>
					</edgeMap>
					<edgeMap>
					<xCoord>321</xCoord>
					<yCoord>239</yCoord>
					</edgeMap>
					<edgeMap>
					<xCoord>322</xCoord>
					<yCoord>239</yCoord>
					</edgeMap>
					<edgeMap>
					<xCoord>323</xCoord>
					<yCoord>239</yCoord>
					</edgeMap>
					<edgeMap>
					<xCoord>324</xCoord>
					<yCoord>239</yCoord>
					</edgeMap>
					<edgeMap>
					<xCoord>325</xCoord>
					<yCoord>239</yCoord>
					</edgeMap>
					<edgeMap>
					<xCoord>326</xCoord>
					<yCoord>239</yCoord>
					</edgeMap>
					<edgeMap>
					<xCoord>326</xCoord>
					<yCoord>238</yCoord>
					</edgeMap>
					<edgeMap>
					<xCoord>327</xCoord>
					<yCoord>237</yCoord>
					</edgeMap>
					<edgeMap>
					<xCoord>327</xCoord>
					<yCoord>236</yCoord>
					</edgeMap>
					<edgeMap>
					<xCoord>328</xCoord>
					<yCoord>236</yCoord>
					</edgeMap>
					<edgeMap>
					<xCoord>328</xCoord>
					<yCoord>235</yCoord>
					</edgeMap>
					<edgeMap>
					<xCoord>328</xCoord>
					<yCoord>234</yCoord>
					</edgeMap>
					<edgeMap>
					<xCoord>328</xCoord>
					<yCoord>233</yCoord>
					</edgeMap>
					<edgeMap>
					<xCoord>328</xCoord>
					<yCoord>232</yCoord>
					</edgeMap>
					<edgeMap>
					<xCoord>328</xCoord>
					<yCoord>231</yCoord>
					</edgeMap>
					<edgeMap>
					<xCoord>328</xCoord>
					<yCoord>230</yCoord>
					</edgeMap>
					<edgeMap>
					<xCoord>328</xCoord>
					<yCoord>229</yCoord>
					</edgeMap>
					<edgeMap>
					<xCoord>328</xCoord>
					<yCoord>228</yCoord>
					</edgeMap>
					<edgeMap>
					<xCoord>329</xCoord>
					<yCoord>227</yCoord>
					</edgeMap>
					<edgeMap>
					<xCoord>329</xCoord>
					<yCoord>226</yCoord>
					</edgeMap>
					<edgeMap>
					<xCoord>329</xCoord>
					<yCoord>225</yCoord>
					</edgeMap>
					<edgeMap>
					<xCoord>329</xCoord>
					<yCoord>224</yCoord>
					</edgeMap>
					<edgeMap>
					<xCoord>329</xCoord>
					<yCoord>223</yCoord>
					</edgeMap>
					<edgeMap>
					<xCoord>329</xCoord>
					<yCoord>222</yCoord>
					</edgeMap>
					<edgeMap>
					<xCoord>328</xCoord>
					<yCoord>223</yCoord>
					</edgeMap>
					<edgeMap>
					<xCoord>327</xCoord>
					<yCoord>223</yCoord>
					</edgeMap>
					<edgeMap>
					<xCoord>326</xCoord>
					<yCoord>223</yCoord>
					</edgeMap>
					<edgeMap>
					<xCoord>325</xCoord>
					<yCoord>222</yCoord>
					</edgeMap>
					<edgeMap>
					<xCoord>324</xCoord>
					<yCoord>223</yCoord>
					</edgeMap>
					<edgeMap>
					<xCoord>323</xCoord>
					<yCoord>224</yCoord>
					</edgeMap>
					<edgeMap>
					<xCoord>322</xCoord>
					<yCoord>225</yCoord>
					</edgeMap>
					<edgeMap>
					<xCoord>321</xCoord>
					<yCoord>226</yCoord>
					</edgeMap>
					<edgeMap>
					<xCoord>321</xCoord>
					<yCoord>227</yCoord>
					</edgeMap>
					<edgeMap>
					<xCoord>321</xCoord>
					<yCoord>228</yCoord>
					</edgeMap>
					<edgeMap>
					<xCoord>320</xCoord>
					<yCoord>228</yCoord>
					</edgeMap>
					<edgeMap>
					<xCoord>319</xCoord>
					<yCoord>228</yCoord>
					</edgeMap>
					<edgeMap>
					<xCoord>319</xCoord>
					<yCoord>227</yCoord>
					</edgeMap>
					<edgeMap>
					<xCoord>318</xCoord>
					<yCoord>227</yCoord>
					</edgeMap>
					<edgeMap>
					<xCoord>317</xCoord>
					<yCoord>226</yCoord>
					</edgeMap>
					<edgeMap>
					<xCoord>317</xCoord>
					<yCoord>225</yCoord>
					</edgeMap>
					<edgeMap>
					<xCoord>316</xCoord>
					<yCoord>224</yCoord>
					</edgeMap>
					<edgeMap>
					<xCoord>316</xCoord>
					<yCoord>223</yCoord>
					</edgeMap>
					<edgeMap>
					<xCoord>315</xCoord>
					<yCoord>222</yCoord>
					</edgeMap>
					<edgeMap>
					<xCoord>314</xCoord>
					<yCoord>222</yCoord>
					</edgeMap>
					<edgeMap>
					<xCoord>313</xCoord>
					<yCoord>221</yCoord>
					</edgeMap>
					<edgeMap>
					<xCoord>313</xCoord>
					<yCoord>220</yCoord>
					</edgeMap>
					<edgeMap>
					<xCoord>312</xCoord>
					<yCoord>220</yCoord>
					</edgeMap>
					<edgeMap>
					<xCoord>311</xCoord>
					<yCoord>219</yCoord>
					</edgeMap>
					<edgeMap>
					<xCoord>310</xCoord>
					<yCoord>218</yCoord>
					</edgeMap>
					<edgeMap>
					<xCoord>309</xCoord>
					<yCoord>217</yCoord>
					</edgeMap>
					<edgeMap>
					<xCoord>309</xCoord>
					<yCoord>216</yCoord>
					</edgeMap>
					<edgeMap>
					<xCoord>308</xCoord>
					<yCoord>216</yCoord>
					</edgeMap>
					<edgeMap>
					<xCoord>307</xCoord>
					<yCoord>217</yCoord>
					</edgeMap>
					<edgeMap>
					<xCoord>307</xCoord>
					<yCoord>218</yCoord>
					</edgeMap>
					<edgeMap>
					<xCoord>307</xCoord>
					<yCoord>219</yCoord>
					</edgeMap>
					<edgeMap>
					<xCoord>307</xCoord>
					<yCoord>220</yCoord>
					</edgeMap>
					<edgeMap>
					<xCoord>307</xCoord>
					<yCoord>221</yCoord>
					</edgeMap>
					<edgeMap>
					<xCoord>306</xCoord>
					<yCoord>222</yCoord>
					</edgeMap>
					<edgeMap>
					<xCoord>306</xCoord>
					<yCoord>223</yCoord>
					</edgeMap>
					<edgeMap>
					<xCoord>306</xCoord>
					<yCoord>224</yCoord>
					</edgeMap>
					<edgeMap>
					<xCoord>305</xCoord>
					<yCoord>225</yCoord>
					</edgeMap>
					<edgeMap>
					<xCoord>304</xCoord>
					<yCoord>226</yCoord>
					</edgeMap>
					<edgeMap>
					<xCoord>303</xCoord>
					<yCoord>227</yCoord>
					</edgeMap>
					<edgeMap>
					<xCoord>302</xCoord>
					<yCoord>227</yCoord>
					</edgeMap>
					<edgeMap>
					<xCoord>301</xCoord>
					<yCoord>228</yCoord>
					</edgeMap>
					<edgeMap>
					<xCoord>300</xCoord>
					<yCoord>229</yCoord>
					</edgeMap>
					<edgeMap>
					<xCoord>299</xCoord>
					<yCoord>229</yCoord>
					</edgeMap>
					<edgeMap>
					<xCoord>298</xCoord>
					<yCoord>230</yCoord>
					</edgeMap>
					<edgeMap>
					<xCoord>298</xCoord>
					<yCoord>231</yCoord>
					</edgeMap>
					<edgeMap>
					<xCoord>298</xCoord>
					<yCoord>232</yCoord>
					</edgeMap>
					<edgeMap>
					<xCoord>297</xCoord>
					<yCoord>233</yCoord>
					</edgeMap>
					<edgeMap>
					<xCoord>297</xCoord>
					<yCoord>234</yCoord>
					</edgeMap>
					<edgeMap>
					<xCoord>298</xCoord>
					<yCoord>234</yCoord>
					</edgeMap>
					<edgeMap>
					<xCoord>299</xCoord>
					<yCoord>234</yCoord>
					</edgeMap>
					<edgeMap>
					<xCoord>300</xCoord>
					<yCoord>233</yCoord>
					</edgeMap>
				</roi>
			</unblindedReadNodule>
			<unblindedReadNodule>
				<noduleID>1</noduleID>
				<roi>
					<imageZposition>-95.75</imageZposition>
					<imageSOP_UID>1.3.6.1.4.1.14519.5.2.1.6279.6001.233694065419139908378202936510</imageSOP_UID>
					<inclusion>TRUE</inclusion>
					<edgeMap>
					<xCoord>313</xCoord>
					<yCoord>298</yCoord>
					</edgeMap>
				</roi>
			</unblindedReadNodule>
	</readingSession>
</LidcReadMessage>
