# Supplementary material for: An improved V-Net lung nodule segmentation model based on pixel threshold separation and attention mechanism
Source: Sci Rep. 2024 Feb 27;14:4743. doi: 10.1038/s41598-024-55178-3 (PMC10899216; doi:10.1038/s41598-024-55178-3)
Supplement: Supplementary file 1 — Supplementary Information 1. [file 41598_2024_55178_MOESM1_ESM.zip › lidc-xml-only/tcia-lidc-xml/185/113.xml]

<?xml version="1.0" encoding="UTF-8"?>
<LidcReadMessage uid="1.3.6.1.4.1.14519.5.2.1.6279.6001.1307390706883.0" xmlns="http://www.nih.gov" xmlns:xsi="http://www.w3.org/2001/XMLSchema-instance" xsi:schemaLocation="http://www.nih.gov  http://troll.rad.med.umich.edu/lidc/LidcReadMessage.xsd">
<ResponseHeader>
<Version>1.8.1</Version>
<MessageId>2058505081</MessageId>
<DateRequest>2007-11-01</DateRequest>
<TimeRequest>12:29:17</TimeRequest>
<RequestingSite>removed</RequestingSite>
<ServicingSite>removed</ServicingSite>
<TaskDescription>Second unblinded read</TaskDescription>
<CtImageFile>removed</CtImageFile>
<SeriesInstanceUid>1.3.6.1.4.1.14519.5.2.1.6279.6001.206028343897359374907954580114</SeriesInstanceUid>
<DateService>2008-07-02</DateService>
<TimeService>04:26:04</TimeService>
<ResponseDescription>1 - Reading complete</ResponseDescription>
<StudyInstanceUID>1.3.6.1.4.1.14519.5.2.1.6279.6001.138662618939201961985267634802</StudyInstanceUID></ResponseHeader>
<readingSession>
    <annotationVersion>3.12</annotationVersion>
    <servicingRadiologistID>1156553188</servicingRadiologistID>
    <unblindedReadNodule>
      <noduleID>Nodule 002</noduleID>
      <characteristics>
        <subtlety>3</subtlety>
        <internalStructure>1</internalStructure>
        <calcification>6</calcification>
        <sphericity>3</sphericity>
        <margin>4</margin>
        <lobulation>1</lobulation>
        <spiculation>1</spiculation>
        <texture>5</texture>
        <malignancy>3</malignancy>
      </characteristics>
      <roi>
        <imageZposition>-215.750000 </imageZposition>
        <imageSOP_UID>1.3.6.1.4.1.14519.5.2.1.6279.6001.256861218680792657232846259685</imageSOP_UID>
        <inclusion>TRUE</inclusion>
        <edgeMap>
          <xCoord>363</xCoord>
          <yCoord>131</yCoord>
        </edgeMap>
        <edgeMap>
          <xCoord>362</xCoord>
          <yCoord>132</yCoord>
        </edgeMap>
        <edgeMap>
          <xCoord>361</xCoord>
          <yCoord>133</yCoord>
        </edgeMap>
        <edgeMap>
          <xCoord>361</xCoord>
          <yCoord>134</yCoord>
        </edgeMap>
        <edgeMap>
          <xCoord>361</xCoord>
          <yCoord>135</yCoord>
        </edgeMap>
        <edgeMap>
          <xCoord>361</xCoord>
          <yCoord>136</yCoord>
        </edgeMap>
        <edgeMap>
          <xCoord>362</xCoord>
          <yCoord>137</yCoord>
        </edgeMap>
        <edgeMap>
          <xCoord>363</xCoord>
          <yCoord>138</yCoord>
        </edgeMap>
        <edgeMap>
          <xCoord>364</xCoord>
          <yCoord>138</yCoord>
        </edgeMap>
        <edgeMap>
          <xCoord>365</xCoord>
          <yCoord>138</yCoord>
        </edgeMap>
        <edgeMap>
          <xCoord>366</xCoord>
          <yCoord>137</yCoord>
        </edgeMap>
        <edgeMap>
          <xCoord>367</xCoord>
          <yCoord>136</yCoord>
        </edgeMap>
        <edgeMap>
          <xCoord>367</xCoord>
          <yCoord>135</yCoord>
        </edgeMap>
        <edgeMap>
          <xCoord>367</xCoord>
          <yCoord>134</yCoord>
        </edgeMap>
        <edgeMap>
          <xCoord>367</xCoord>
          <yCoord>133</yCoord>
        </edgeMap>
        <edgeMap>
          <xCoord>367</xCoord>
          <yCoord>132</yCoord>
        </edgeMap>
        <edgeMap>
          <xCoord>366</xCoord>
          <yCoord>131</yCoord>
        </edgeMap>
        <edgeMap>
          <xCoord>365</xCoord>
          <yCoord>131</yCoord>
        </edgeMap>
        <edgeMap>
          <xCoord>364</xCoord>
          <yCoord>131</yCoord>
        </edgeMap>
        <edgeMap>
          <xCoord>363</xCoord>
          <yCoord>131</yCoord>
        </edgeMap>
      </roi>
      <roi>
        <imageZposition>-213.250000 </imageZposition>
        <imageSOP_UID>1.3.6.1.4.1.14519.5.2.1.6279.6001.264987536664702954464474153268</imageSOP_UID>
        <inclusion>TRUE</inclusion>
        <edgeMap>
          <xCoord>363</xCoord>
          <yCoord>131</yCoord>
        </edgeMap>
        <edgeMap>
          <xCoord>362</xCoord>
          <yCoord>132</yCoord>
        </edgeMap>
        <edgeMap>
          <xCoord>361</xCoord>
          <yCoord>133</yCoord>
        </edgeMap>
        <edgeMap>
          <xCoord>361</xCoord>
          <yCoord>134</yCoord>
        </edgeMap>
        <edgeMap>
          <xCoord>362</xCoord>
          <yCoord>135</yCoord>
        </edgeMap>
        <edgeMap>
          <xCoord>362</xCoord>
          <yCoord>136</yCoord>
        </edgeMap>
        <edgeMap>
          <xCoord>363</xCoord>
          <yCoord>137</yCoord>
        </edgeMap>
        <edgeMap>
          <xCoord>364</xCoord>
          <yCoord>137</yCoord>
        </edgeMap>
        <edgeMap>
          <xCoord>365</xCoord>
          <yCoord>137</yCoord>
        </edgeMap>
        <edgeMap>
          <xCoord>366</xCoord>
          <yCoord>137</yCoord>
        </edgeMap>
        <edgeMap>
          <xCoord>367</xCoord>
          <yCoord>136</yCoord>
        </edgeMap>
        <edgeMap>
          <xCoord>367</xCoord>
          <yCoord>135</yCoord>
        </edgeMap>
        <edgeMap>
          <xCoord>368</xCoord>
          <yCoord>134</yCoord>
        </edgeMap>
        <edgeMap>
          <xCoord>367</xCoord>
          <yCoord>133</yCoord>
        </edgeMap>
        <edgeMap>
          <xCoord>366</xCoord>
          <yCoord>132</yCoord>
        </edgeMap>
        <edgeMap>
          <xCoord>365</xCoord>
          <yCoord>131</yCoord>
        </edgeMap>
        <edgeMap>
          <xCoord>364</xCoord>
          <yCoord>131</yCoord>
        </edgeMap>
        <edgeMap>
          <xCoord>363</xCoord>
          <yCoord>131</yCoord>
        </edgeMap>
      </roi>
    </unblindedReadNodule>
    <unblindedReadNodule>
      <noduleID>Nodule 001</noduleID>
      <characteristics>
        <subtlety>4</subtlety>
        <internalStructure>1</internalStructure>
        <calcification>6</calcification>
        <sphericity>3</sphericity>
        <margin>4</margin>
        <lobulation>2</lobulation>
        <spiculation>2</spiculation>
        <texture>5</texture>
        <malignancy>4</malignancy>
      </characteristics>
      <roi>
        <imageZposition>-170.750000 </imageZposition>
        <imageSOP_UID>1.3.6.1.4.1.14519.5.2.1.6279.6001.269661562375137993716627368335</imageSOP_UID>
        <inclusion>TRUE</inclusion>
        <edgeMap>
          <xCoord>162</xCoord>
          <yCoord>159</yCoord>
        </edgeMap>
        <edgeMap>
          <xCoord>161</xCoord>
          <yCoord>160</yCoord>
        </edgeMap>
        <edgeMap>
          <xCoord>160</xCoord>
          <yCoord>161</yCoord>
        </edgeMap>
        <edgeMap>
          <xCoord>159</xCoord>
          <yCoord>162</yCoord>
        </edgeMap>
        <edgeMap>
          <xCoord>159</xCoord>
          <yCoord>163</yCoord>
        </edgeMap>
        <edgeMap>
          <xCoord>159</xCoord>
          <yCoord>164</yCoord>
        </edgeMap>
        <edgeMap>
          <xCoord>159</xCoord>
          <yCoord>165</yCoord>
        </edgeMap>
        <edgeMap>
          <xCoord>159</xCoord>
          <yCoord>166</yCoord>
        </edgeMap>
        <edgeMap>
          <xCoord>160</xCoord>
          <yCoord>167</yCoord>
        </edgeMap>
        <edgeMap>
          <xCoord>160</xCoord>
          <yCoord>168</yCoord>
        </edgeMap>
        <edgeMap>
          <xCoord>161</xCoord>
          <yCoord>169</yCoord>
        </edgeMap>
        <edgeMap>
          <xCoord>161</xCoord>
          <yCoord>170</yCoord>
        </edgeMap>
        <edgeMap>
          <xCoord>162</xCoord>
          <yCoord>171</yCoord>
        </edgeMap>
        <edgeMap>
          <xCoord>162</xCoord>
          <yCoord>172</yCoord>
        </edgeMap>
        <edgeMap>
          <xCoord>163</xCoord>
          <yCoord>173</yCoord>
        </edgeMap>
        <edgeMap>
          <xCoord>164</xCoord>
          <yCoord>173</yCoord>
        </edgeMap>
        <edgeMap>
          <xCoord>165</xCoord>
          <yCoord>174</yCoord>
        </edgeMap>
        <edgeMap>
          <xCoord>166</xCoord>
          <yCoord>174</yCoord>
        </edgeMap>
        <edgeMap>
          <xCoord>167</xCoord>
          <yCoord>174</yCoord>
        </edgeMap>
        <edgeMap>
          <xCoord>168</xCoord>
          <yCoord>174</yCoord>
        </edgeMap>
        <edgeMap>
          <xCoord>169</xCoord>
          <yCoord>173</yCoord>
        </edgeMap>
        <edgeMap>
          <xCoord>170</xCoord>
          <yCoord>173</yCoord>
        </edgeMap>
        <edgeMap>
          <xCoord>171</xCoord>
          <yCoord>174</yCoord>
        </edgeMap>
        <edgeMap>
          <xCoord>172</xCoord>
          <yCoord>174</yCoord>
        </edgeMap>
        <edgeMap>
          <xCoord>173</xCoord>
          <yCoord>173</yCoord>
        </edgeMap>
        <edgeMap>
          <xCoord>173</xCoord>
          <yCoord>172</yCoord>
        </edgeMap>
        <edgeMap>
          <xCoord>174</xCoord>
          <yCoord>171</yCoord>
        </edgeMap>
        <edgeMap>
          <xCoord>174</xCoord>
          <yCoord>170</yCoord>
        </edgeMap>
        <edgeMap>
          <xCoord>174</xCoord>
          <yCoord>169</yCoord>
        </edgeMap>
        <edgeMap>
          <xCoord>175</xCoord>
          <yCoord>168</yCoord>
        </edgeMap>
        <edgeMap>
          <xCoord>176</xCoord>
          <yCoord>167</yCoord>
        </edgeMap>
        <edgeMap>
          <xCoord>175</xCoord>
          <yCoord>166</yCoord>
        </edgeMap>
        <edgeMap>
          <xCoord>174</xCoord>
          <yCoord>166</yCoord>
        </edgeMap>
        <edgeMap>
          <xCoord>173</xCoord>
          <yCoord>165</yCoord>
        </edgeMap>
        <edgeMap>
          <xCoord>173</xCoord>
          <yCoord>164</yCoord>
        </edgeMap>
        <edgeMap>
          <xCoord>173</xCoord>
          <yCoord>163</yCoord>
        </edgeMap>
        <edgeMap>
          <xCoord>173</xCoord>
          <yCoord>162</yCoord>
        </edgeMap>
        <edgeMap>
          <xCoord>172</xCoord>
          <yCoord>161</yCoord>
        </edgeMap>
        <edgeMap>
          <xCoord>172</xCoord>
          <yCoord>160</yCoord>
        </edgeMap>
        <edgeMap>
          <xCoord>171</xCoord>
          <yCoord>159</yCoord>
        </edgeMap>
        <edgeMap>
          <xCoord>170</xCoord>
          <yCoord>159</yCoord>
        </edgeMap>
        <edgeMap>
          <xCoord>169</xCoord>
          <yCoord>159</yCoord>
        </edgeMap>
        <edgeMap>
          <xCoord>168</xCoord>
          <yCoord>159</yCoord>
        </edgeMap>
        <edgeMap>
          <xCoord>167</xCoord>
          <yCoord>159</yCoord>
        </edgeMap>
        <edgeMap>
          <xCoord>166</xCoord>
          <yCoord>159</yCoord>
        </edgeMap>
        <edgeMap>
          <xCoord>165</xCoord>
          <yCoord>159</yCoord>
        </edgeMap>
        <edgeMap>
          <xCoord>164</xCoord>
          <yCoord>159</yCoord>
        </edgeMap>
        <edgeMap>
          <xCoord>163</xCoord>
          <yCoord>159</yCoord>
        </edgeMap>
        <edgeMap>
          <xCoord>162</xCoord>
          <yCoord>159</yCoord>
        </edgeMap>
      </roi>
      <roi>
        <imageZposition>-168.250000 </imageZposition>
        <imageSOP_UID>1.3.6.1.4.1.14519.5.2.1.6279.6001.941393494691513108154742500542</imageSOP_UID>
        <inclusion>TRUE</inclusion>
        <edgeMap>
          <xCoord>161</xCoord>
          <yCoord>158</yCoord>
        </edgeMap>
        <edgeMap>
          <xCoord>160</xCoord>
          <yCoord>159</yCoord>
        </edgeMap>
        <edgeMap>
          <xCoord>159</xCoord>
          <yCoord>159</yCoord>
        </edgeMap>
        <edgeMap>
          <xCoord>158</xCoord>
          <yCoord>160</yCoord>
        </edgeMap>
        <edgeMap>
          <xCoord>157</xCoord>
          <yCoord>161</yCoord>
        </edgeMap>
        <edgeMap>
          <xCoord>157</xCoord>
          <yCoord>162</yCoord>
        </edgeMap>
        <edgeMap>
          <xCoord>157</xCoord>
          <yCoord>163</yCoord>
        </edgeMap>
        <edgeMap>
          <xCoord>157</xCoord>
          <yCoord>164</yCoord>
        </edgeMap>
        <edgeMap>
          <xCoord>157</xCoord>
          <yCoord>165</yCoord>
        </edgeMap>
        <edgeMap>
          <xCoord>157</xCoord>
          <yCoord>166</yCoord>
        </edgeMap>
        <edgeMap>
          <xCoord>157</xCoord>
          <yCoord>167</yCoord>
        </edgeMap>
        <edgeMap>
          <xCoord>157</xCoord>
          <yCoord>168</yCoord>
        </edgeMap>
        <edgeMap>
          <xCoord>158</xCoord>
          <yCoord>169</yCoord>
        </edgeMap>
        <edgeMap>
          <xCoord>159</xCoord>
          <yCoord>170</yCoord>
        </edgeMap>
        <edgeMap>
          <xCoord>160</xCoord>
          <yCoord>171</yCoord>
        </edgeMap>
        <edgeMap>
          <xCoord>161</xCoord>
          <yCoord>171</yCoord>
        </edgeMap>
        <edgeMap>
          <xCoord>162</xCoord>
          <yCoord>172</yCoord>
        </edgeMap>
        <edgeMap>
          <xCoord>163</xCoord>
          <yCoord>173</yCoord>
        </edgeMap>
        <edgeMap>
          <xCoord>164</xCoord>
          <yCoord>174</yCoord>
        </edgeMap>
        <edgeMap>
          <xCoord>165</xCoord>
          <yCoord>175</yCoord>
        </edgeMap>
        <edgeMap>
          <xCoord>166</xCoord>
          <yCoord>176</yCoord>
        </edgeMap>
        <edgeMap>
          <xCoord>167</xCoord>
          <yCoord>176</yCoord>
        </edgeMap>
        <edgeMap>
          <xCoord>168</xCoord>
          <yCoord>176</yCoord>
        </edgeMap>
        <edgeMap>
          <xCoord>169</xCoord>
          <yCoord>176</yCoord>
        </edgeMap>
        <edgeMap>
          <xCoord>170</xCoord>
          <yCoord>175</yCoord>
        </edgeMap>
        <edgeMap>
          <xCoord>171</xCoord>
          <yCoord>174</yCoord>
        </edgeMap>
        <edgeMap>
          <xCoord>172</xCoord>
          <yCoord>173</yCoord>
        </edgeMap>
        <edgeMap>
          <xCoord>173</xCoord>
          <yCoord>173</yCoord>
        </edgeMap>
        <edgeMap>
          <xCoord>174</xCoord>
          <yCoord>173</yCoord>
        </edgeMap>
        <edgeMap>
          <xCoord>175</xCoord>
          <yCoord>172</yCoord>
        </edgeMap>
        <edgeMap>
          <xCoord>175</xCoord>
          <yCoord>171</yCoord>
        </edgeMap>
        <edgeMap>
          <xCoord>175</xCoord>
          <yCoord>170</yCoord>
        </edgeMap>
        <edgeMap>
          <xCoord>175</xCoord>
          <yCoord>169</yCoord>
        </edgeMap>
        <edgeMap>
          <xCoord>175</xCoord>
          <yCoord>168</yCoord>
        </edgeMap>
        <edgeMap>
          <xCoord>175</xCoord>
          <yCoord>167</yCoord>
        </edgeMap>
        <edgeMap>
          <xCoord>174</xCoord>
          <yCoord>166</yCoord>
        </edgeMap>
        <edgeMap>
          <xCoord>174</xCoord>
          <yCoord>165</yCoord>
        </edgeMap>
        <edgeMap>
          <xCoord>173</xCoord>
          <yCoord>164</yCoord>
        </edgeMap>
        <edgeMap>
          <xCoord>172</xCoord>
          <yCoord>163</yCoord>
        </edgeMap>
        <edgeMap>
          <xCoord>172</xCoord>
          <yCoord>162</yCoord>
        </edgeMap>
        <edgeMap>
          <xCoord>171</xCoord>
          <yCoord>161</yCoord>
        </edgeMap>
        <edgeMap>
          <xCoord>171</xCoord>
          <yCoord>160</yCoord>
        </edgeMap>
        <edgeMap>
          <xCoord>170</xCoord>
          <yCoord>159</yCoord>
        </edgeMap>
        <edgeMap>
          <xCoord>169</xCoord>
          <yCoord>158</yCoord>
        </edgeMap>
        <edgeMap>
          <xCoord>168</xCoord>
          <yCoord>158</yCoord>
        </edgeMap>
        <edgeMap>
          <xCoord>167</xCoord>
          <yCoord>158</yCoord>
        </edgeMap>
        <edgeMap>
          <xCoord>166</xCoord>
          <yCoord>158</yCoord>
        </edgeMap>
        <edgeMap>
          <xCoord>165</xCoord>
          <yCoord>158</yCoord>
        </edgeMap>
        <edgeMap>
          <xCoord>164</xCoord>
          <yCoord>158</yCoord>
        </edgeMap>
        <edgeMap>
          <xCoord>163</xCoord>
          <yCoord>158</yCoord>
        </edgeMap>
        <edgeMap>
          <xCoord>162</xCoord>
          <yCoord>158</yCoord>
        </edgeMap>
        <edgeMap>
          <xCoord>161</xCoord>
          <yCoord>158</yCoord>
        </edgeMap>
      </roi>
      <roi>
        <imageZposition>-165.750000 </imageZposition>
        <imageSOP_UID>1.3.6.1.4.1.14519.5.2.1.6279.6001.424516893823005201834864194740</imageSOP_UID>
        <inclusion>TRUE</inclusion>
        <edgeMap>
          <xCoord>160</xCoord>
          <yCoord>158</yCoord>
        </edgeMap>
        <edgeMap>
          <xCoord>159</xCoord>
          <yCoord>159</yCoord>
        </edgeMap>
        <edgeMap>
          <xCoord>158</xCoord>
          <yCoord>160</yCoord>
        </edgeMap>
        <edgeMap>
          <xCoord>158</xCoord>
          <yCoord>161</yCoord>
        </edgeMap>
        <edgeMap>
          <xCoord>158</xCoord>
          <yCoord>162</yCoord>
        </edgeMap>
        <edgeMap>
          <xCoord>158</xCoord>
          <yCoord>163</yCoord>
        </edgeMap>
        <edgeMap>
          <xCoord>158</xCoord>
          <yCoord>164</yCoord>
        </edgeMap>
        <edgeMap>
          <xCoord>158</xCoord>
          <yCoord>165</yCoord>
        </edgeMap>
        <edgeMap>
          <xCoord>158</xCoord>
          <yCoord>166</yCoord>
        </edgeMap>
        <edgeMap>
          <xCoord>158</xCoord>
          <yCoord>167</yCoord>
        </edgeMap>
        <edgeMap>
          <xCoord>158</xCoord>
          <yCoord>168</yCoord>
        </edgeMap>
        <edgeMap>
          <xCoord>158</xCoord>
          <yCoord>169</yCoord>
        </edgeMap>
        <edgeMap>
          <xCoord>158</xCoord>
          <yCoord>170</yCoord>
        </edgeMap>
        <edgeMap>
          <xCoord>159</xCoord>
          <yCoord>171</yCoord>
        </edgeMap>
        <edgeMap>
          <xCoord>160</xCoord>
          <yCoord>172</yCoord>
        </edgeMap>
        <edgeMap>
          <xCoord>161</xCoord>
          <yCoord>172</yCoord>
        </edgeMap>
        <edgeMap>
          <xCoord>162</xCoord>
          <yCoord>173</yCoord>
        </edgeMap>
        <edgeMap>
          <xCoord>163</xCoord>
          <yCoord>173</yCoord>
        </edgeMap>
        <edgeMap>
          <xCoord>164</xCoord>
          <yCoord>173</yCoord>
        </edgeMap>
        <edgeMap>
          <xCoord>165</xCoord>
          <yCoord>174</yCoord>
        </edgeMap>
        <edgeMap>
          <xCoord>166</xCoord>
          <yCoord>174</yCoord>
        </edgeMap>
        <edgeMap>
          <xCoord>167</xCoord>
          <yCoord>175</yCoord>
        </edgeMap>
        <edgeMap>
          <xCoord>168</xCoord>
          <yCoord>176</yCoord>
        </edgeMap>
        <edgeMap>
          <xCoord>169</xCoord>
          <yCoord>176</yCoord>
        </edgeMap>
        <edgeMap>
          <xCoord>170</xCoord>
          <yCoord>176</yCoord>
        </edgeMap>
        <edgeMap>
          <xCoord>171</xCoord>
          <yCoord>175</yCoord>
        </edgeMap>
        <edgeMap>
          <xCoord>172</xCoord>
          <yCoord>174</yCoord>
        </edgeMap>
        <edgeMap>
          <xCoord>173</xCoord>
          <yCoord>173</yCoord>
        </edgeMap>
        <edgeMap>
          <xCoord>173</xCoord>
          <yCoord>172</yCoord>
        </edgeMap>
        <edgeMap>
          <xCoord>174</xCoord>
          <yCoord>171</yCoord>
        </edgeMap>
        <edgeMap>
          <xCoord>175</xCoord>
          <yCoord>170</yCoord>
        </edgeMap>
        <edgeMap>
          <xCoord>175</xCoord>
          <yCoord>169</yCoord>
        </edgeMap>
        <edgeMap>
          <xCoord>175</xCoord>
          <yCoord>168</yCoord>
        </edgeMap>
        <edgeMap>
          <xCoord>175</xCoord>
          <yCoord>167</yCoord>
        </edgeMap>
        <edgeMap>
          <xCoord>175</xCoord>
          <yCoord>166</yCoord>
        </edgeMap>
        <edgeMap>
          <xCoord>174</xCoord>
          <yCoord>165</yCoord>
        </edgeMap>
        <edgeMap>
          <xCoord>174</xCoord>
          <yCoord>164</yCoord>
        </edgeMap>
        <edgeMap>
          <xCoord>174</xCoord>
          <yCoord>163</yCoord>
        </edgeMap>
        <edgeMap>
          <xCoord>174</xCoord>
          <yCoord>162</yCoord>
        </edgeMap>
        <edgeMap>
          <xCoord>174</xCoord>
          <yCoord>161</yCoord>
        </edgeMap>
        <edgeMap>
          <xCoord>174</xCoord>
          <yCoord>160</yCoord>
        </edgeMap>
        <edgeMap>
          <xCoord>173</xCoord>
          <yCoord>159</yCoord>
        </edgeMap>
        <edgeMap>
          <xCoord>172</xCoord>
          <yCoord>159</yCoord>
        </edgeMap>
        <edgeMap>
          <xCoord>171</xCoord>
          <yCoord>159</yCoord>
        </edgeMap>
        <edgeMap>
          <xCoord>170</xCoord>
          <yCoord>159</yCoord>
        </edgeMap>
        <edgeMap>
          <xCoord>169</xCoord>
          <yCoord>160</yCoord>
        </edgeMap>
        <edgeMap>
          <xCoord>169</xCoord>
          <yCoord>159</yCoord>
        </edgeMap>
        <edgeMap>
          <xCoord>168</xCoord>
          <yCoord>158</yCoord>
        </edgeMap>
        <edgeMap>
          <xCoord>167</xCoord>
          <yCoord>158</yCoord>
        </edgeMap>
        <edgeMap>
          <xCoord>166</xCoord>
          <yCoord>158</yCoord>
        </edgeMap>
        <edgeMap>
          <xCoord>165</xCoord>
          <yCoord>158</yCoord>
        </edgeMap>
        <edgeMap>
          <xCoord>164</xCoord>
          <yCoord>158</yCoord>
        </edgeMap>
        <edgeMap>
          <xCoord>163</xCoord>
          <yCoord>158</yCoord>
        </edgeMap>
        <edgeMap>
          <xCoord>162</xCoord>
          <yCoord>158</yCoord>
        </edgeMap>
        <edgeMap>
          <xCoord>161</xCoord>
          <yCoord>158</yCoord>
        </edgeMap>
        <edgeMap>
          <xCoord>160</xCoord>
          <yCoord>158</yCoord>
        </edgeMap>
      </roi>
      <roi>
        <imageZposition>-163.250000 </imageZposition>
        <imageSOP_UID>1.3.6.1.4.1.14519.5.2.1.6279.6001.207158418202237836301770930325</imageSOP_UID>
        <inclusion>TRUE</inclusion>
        <edgeMap>
          <xCoord>167</xCoord>
          <yCoord>160</yCoord>
        </edgeMap>
        <edgeMap>
          <xCoord>166</xCoord>
          <yCoord>161</yCoord>
        </edgeMap>
        <edgeMap>
          <xCoord>165</xCoord>
          <yCoord>162</yCoord>
        </edgeMap>
        <edgeMap>
          <xCoord>164</xCoord>
          <yCoord>162</yCoord>
        </edgeMap>
        <edgeMap>
          <xCoord>163</xCoord>
          <yCoord>162</yCoord>
        </edgeMap>
        <edgeMap>
          <xCoord>162</xCoord>
          <yCoord>162</yCoord>
        </edgeMap>
        <edgeMap>
          <xCoord>161</xCoord>
          <yCoord>162</yCoord>
        </edgeMap>
        <edgeMap>
          <xCoord>160</xCoord>
          <yCoord>163</yCoord>
        </edgeMap>
        <edgeMap>
          <xCoord>159</xCoord>
          <yCoord>164</yCoord>
        </edgeMap>
        <edgeMap>
          <xCoord>159</xCoord>
          <yCoord>165</yCoord>
        </edgeMap>
        <edgeMap>
          <xCoord>159</xCoord>
          <yCoord>166</yCoord>
        </edgeMap>
        <edgeMap>
          <xCoord>159</xCoord>
          <yCoord>167</yCoord>
        </edgeMap>
        <edgeMap>
          <xCoord>160</xCoord>
          <yCoord>168</yCoord>
        </edgeMap>
        <edgeMap>
          <xCoord>160</xCoord>
          <yCoord>169</yCoord>
        </edgeMap>
        <edgeMap>
          <xCoord>161</xCoord>
          <yCoord>170</yCoord>
        </edgeMap>
        <edgeMap>
          <xCoord>162</xCoord>
          <yCoord>171</yCoord>
        </edgeMap>
        <edgeMap>
          <xCoord>163</xCoord>
          <yCoord>172</yCoord>
        </edgeMap>
        <edgeMap>
          <xCoord>164</xCoord>
          <yCoord>173</yCoord>
        </edgeMap>
        <edgeMap>
          <xCoord>164</xCoord>
          <yCoord>174</yCoord>
        </edgeMap>
        <edgeMap>
          <xCoord>165</xCoord>
          <yCoord>175</yCoord>
        </edgeMap>
        <edgeMap>
          <xCoord>166</xCoord>
          <yCoord>175</yCoord>
        </edgeMap>
        <edgeMap>
          <xCoord>167</xCoord>
          <yCoord>175</yCoord>
        </edgeMap>
        <edgeMap>
          <xCoord>168</xCoord>
          <yCoord>175</yCoord>
        </edgeMap>
        <edgeMap>
          <xCoord>169</xCoord>
          <yCoord>174</yCoord>
        </edgeMap>
        <edgeMap>
          <xCoord>170</xCoord>
          <yCoord>173</yCoord>
        </edgeMap>
        <edgeMap>
          <xCoord>171</xCoord>
          <yCoord>172</yCoord>
        </edgeMap>
        <edgeMap>
          <xCoord>172</xCoord>
          <yCoord>172</yCoord>
        </edgeMap>
        <edgeMap>
          <xCoord>173</xCoord>
          <yCoord>172</yCoord>
        </edgeMap>
        <edgeMap>
          <xCoord>174</xCoord>
          <yCoord>171</yCoord>
        </edgeMap>
        <edgeMap>
          <xCoord>175</xCoord>
          <yCoord>170</yCoord>
        </edgeMap>
        <edgeMap>
          <xCoord>175</xCoord>
          <yCoord>169</yCoord>
        </edgeMap>
        <edgeMap>
          <xCoord>175</xCoord>
          <yCoord>168</yCoord>
        </edgeMap>
        <edgeMap>
          <xCoord>175</xCoord>
          <yCoord>167</yCoord>
        </edgeMap>
        <edgeMap>
          <xCoord>175</xCoord>
          <yCoord>166</yCoord>
        </edgeMap>
        <edgeMap>
          <xCoord>175</xCoord>
          <yCoord>165</yCoord>
        </edgeMap>
        <edgeMap>
          <xCoord>175</xCoord>
          <yCoord>164</yCoord>
        </edgeMap>
        <edgeMap>
          <xCoord>175</xCoord>
          <yCoord>163</yCoord>
        </edgeMap>
        <edgeMap>
          <xCoord>175</xCoord>
          <yCoord>162</yCoord>
        </edgeMap>
        <edgeMap>
          <xCoord>175</xCoord>
          <yCoord>161</yCoord>
        </edgeMap>
        <edgeMap>
          <xCoord>174</xCoord>
          <yCoord>160</yCoord>
        </edgeMap>
        <edgeMap>
          <xCoord>173</xCoord>
          <yCoord>160</yCoord>
        </edgeMap>
        <edgeMap>
          <xCoord>172</xCoord>
          <yCoord>160</yCoord>
        </edgeMap>
        <edgeMap>
          <xCoord>171</xCoord>
          <yCoord>160</yCoord>
        </edgeMap>
        <edgeMap>
          <xCoord>170</xCoord>
          <yCoord>160</yCoord>
        </edgeMap>
        <edgeMap>
          <xCoord>169</xCoord>
          <yCoord>160</yCoord>
        </edgeMap>
        <edgeMap>
          <xCoord>168</xCoord>
          <yCoord>160</yCoord>
        </edgeMap>
        <edgeMap>
          <xCoord>167</xCoord>
          <yCoord>160</yCoord>
        </edgeMap>
      </roi>
      <roi>
        <imageZposition>-160.750000 </imageZposition>
        <imageSOP_UID>1.3.6.1.4.1.14519.5.2.1.6279.6001.269035314011101416358005926207</imageSOP_UID>
        <inclusion>TRUE</inclusion>
        <edgeMap>
          <xCoord>163</xCoord>
          <yCoord>166</yCoord>
        </edgeMap>
        <edgeMap>
          <xCoord>162</xCoord>
          <yCoord>167</yCoord>
        </edgeMap>
        <edgeMap>
          <xCoord>162</xCoord>
          <yCoord>168</yCoord>
        </edgeMap>
        <edgeMap>
          <xCoord>162</xCoord>
          <yCoord>169</yCoord>
        </edgeMap>
        <edgeMap>
          <xCoord>162</xCoord>
          <yCoord>170</yCoord>
        </edgeMap>
        <edgeMap>
          <xCoord>163</xCoord>
          <yCoord>171</yCoord>
        </edgeMap>
        <edgeMap>
          <xCoord>164</xCoord>
          <yCoord>172</yCoord>
        </edgeMap>
        <edgeMap>
          <xCoord>165</xCoord>
          <yCoord>172</yCoord>
        </edgeMap>
        <edgeMap>
          <xCoord>166</xCoord>
          <yCoord>172</yCoord>
        </edgeMap>
        <edgeMap>
          <xCoord>167</xCoord>
          <yCoord>172</yCoord>
        </edgeMap>
        <edgeMap>
          <xCoord>168</xCoord>
          <yCoord>172</yCoord>
        </edgeMap>
        <edgeMap>
          <xCoord>169</xCoord>
          <yCoord>173</yCoord>
        </edgeMap>
        <edgeMap>
          <xCoord>170</xCoord>
          <yCoord>173</yCoord>
        </edgeMap>
        <edgeMap>
          <xCoord>171</xCoord>
          <yCoord>173</yCoord>
        </edgeMap>
        <edgeMap>
          <xCoord>172</xCoord>
          <yCoord>172</yCoord>
        </edgeMap>
        <edgeMap>
          <xCoord>172</xCoord>
          <yCoord>171</yCoord>
        </edgeMap>
        <edgeMap>
          <xCoord>172</xCoord>
          <yCoord>170</yCoord>
        </edgeMap>
        <edgeMap>
          <xCoord>171</xCoord>
          <yCoord>169</yCoord>
        </edgeMap>
        <edgeMap>
          <xCoord>171</xCoord>
          <yCoord>168</yCoord>
        </edgeMap>
        <edgeMap>
          <xCoord>170</xCoord>
          <yCoord>167</yCoord>
        </edgeMap>
        <edgeMap>
          <xCoord>169</xCoord>
          <yCoord>166</yCoord>
        </edgeMap>
        <edgeMap>
          <xCoord>168</xCoord>
          <yCoord>166</yCoord>
        </edgeMap>
        <edgeMap>
          <xCoord>167</xCoord>
          <yCoord>166</yCoord>
        </edgeMap>
        <edgeMap>
          <xCoord>166</xCoord>
          <yCoord>166</yCoord>
        </edgeMap>
        <edgeMap>
          <xCoord>165</xCoord>
          <yCoord>166</yCoord>
        </edgeMap>
        <edgeMap>
          <xCoord>164</xCoord>
          <yCoord>166</yCoord>
        </edgeMap>
        <edgeMap>
          <xCoord>163</xCoord>
          <yCoord>166</yCoord>
        </edgeMap>
      </roi>
    </unblindedReadNodule>
    <nonNodule>
      <nonNoduleID>_Non-nodule 001</nonNoduleID>
      <imageZposition>-138.250000 </imageZposition>
      <imageSOP_UID>1.3.6.1.4.1.14519.5.2.1.6279.6001.168042068939210050198294444338</imageSOP_UID>
      <locus>
        <xCoord>157</xCoord>
        <yCoord>305</yCoord>
      </locus>
    </nonNodule>
    <nonNodule>
      <nonNoduleID>_Non-nodule 002</nonNoduleID>
      <imageZposition>-168.250000 </imageZposition>
      <imageSOP_UID>1.3.6.1.4.1.14519.5.2.1.6279.6001.941393494691513108154742500542</imageSOP_UID>
      <locus>
        <xCoord>235</xCoord>
        <yCoord>309</yCoord>
      </locus>
    </nonNodule>
    <nonNodule>
      <nonNoduleID>_Non-nodule 003</nonNoduleID>
      <imageZposition>-135.750000 </imageZposition>
      <imageSOP_UID>1.3.6.1.4.1.14519.5.2.1.6279.6001.901350470904696039991248912174</imageSOP_UID>
      <locus>
        <xCoord>353</xCoord>
        <yCoord>273</yCoord>
      </locus>
    </nonNodule>
  </readingSession>
<readingSession>
    <annotationVersion>3.12</annotationVersion>
    <servicingRadiologistID>466691309</servicingRadiologistID>
    <unblindedReadNodule>
      <noduleID>IL057_127109</noduleID>
      <characteristics>
        <subtlety>4</subtlety>
        <internalStructure>1</internalStructure>
        <calcification>6</calcification>
        <sphericity>5</sphericity>
        <margin>4</margin>
        <lobulation>2</lobulation>
        <spiculation>2</spiculation>
        <texture>5</texture>
        <malignancy>4</malignancy>
      </characteristics>
      <roi>
        <imageZposition>-163.25</imageZposition>
        <imageSOP_UID>1.3.6.1.4.1.14519.5.2.1.6279.6001.207158418202237836301770930325</imageSOP_UID>
        <inclusion>TRUE</inclusion>
        <edgeMap>
          <xCoord>168</xCoord>
          <yCoord>175</yCoord>
        </edgeMap>
        <edgeMap>
          <xCoord>169</xCoord>
          <yCoord>174</yCoord>
        </edgeMap>
        <edgeMap>
          <xCoord>170</xCoord>
          <yCoord>174</yCoord>
        </edgeMap>
        <edgeMap>
          <xCoord>171</xCoord>
          <yCoord>173</yCoord>
        </edgeMap>
        <edgeMap>
          <xCoord>172</xCoord>
          <yCoord>172</yCoord>
        </edgeMap>
        <edgeMap>
          <xCoord>173</xCoord>
          <yCoord>171</yCoord>
        </edgeMap>
        <edgeMap>
          <xCoord>174</xCoord>
          <yCoord>170</yCoord>
        </edgeMap>
        <edgeMap>
          <xCoord>174</xCoord>
          <yCoord>169</yCoord>
        </edgeMap>
        <edgeMap>
          <xCoord>174</xCoord>
          <yCoord>168</yCoord>
        </edgeMap>
        <edgeMap>
          <xCoord>174</xCoord>
          <yCoord>167</yCoord>
        </edgeMap>
        <edgeMap>
          <xCoord>174</xCoord>
          <yCoord>166</yCoord>
        </edgeMap>
        <edgeMap>
          <xCoord>174</xCoord>
          <yCoord>165</yCoord>
        </edgeMap>
        <edgeMap>
          <xCoord>173</xCoord>
          <yCoord>164</yCoord>
        </edgeMap>
        <edgeMap>
          <xCoord>172</xCoord>
          <yCoord>163</yCoord>
        </edgeMap>
        <edgeMap>
          <xCoord>171</xCoord>
          <yCoord>163</yCoord>
        </edgeMap>
        <edgeMap>
          <xCoord>170</xCoord>
          <yCoord>163</yCoord>
        </edgeMap>
        <edgeMap>
          <xCoord>169</xCoord>
          <yCoord>163</yCoord>
        </edgeMap>
        <edgeMap>
          <xCoord>168</xCoord>
          <yCoord>163</yCoord>
        </edgeMap>
        <edgeMap>
          <xCoord>167</xCoord>
          <yCoord>163</yCoord>
        </edgeMap>
        <edgeMap>
          <xCoord>166</xCoord>
          <yCoord>163</yCoord>
        </edgeMap>
        <edgeMap>
          <xCoord>165</xCoord>
          <yCoord>163</yCoord>
        </edgeMap>
        <edgeMap>
          <xCoord>164</xCoord>
          <yCoord>163</yCoord>
        </edgeMap>
        <edgeMap>
          <xCoord>163</xCoord>
          <yCoord>163</yCoord>
        </edgeMap>
        <edgeMap>
          <xCoord>162</xCoord>
          <yCoord>163</yCoord>
        </edgeMap>
        <edgeMap>
          <xCoord>161</xCoord>
          <yCoord>163</yCoord>
        </edgeMap>
        <edgeMap>
          <xCoord>160</xCoord>
          <yCoord>164</yCoord>
        </edgeMap>
        <edgeMap>
          <xCoord>159</xCoord>
          <yCoord>165</yCoord>
        </edgeMap>
        <edgeMap>
          <xCoord>159</xCoord>
          <yCoord>166</yCoord>
        </edgeMap>
        <edgeMap>
          <xCoord>159</xCoord>
          <yCoord>167</yCoord>
        </edgeMap>
        <edgeMap>
          <xCoord>159</xCoord>
          <yCoord>168</yCoord>
        </edgeMap>
        <edgeMap>
          <xCoord>160</xCoord>
          <yCoord>169</yCoord>
        </edgeMap>
        <edgeMap>
          <xCoord>160</xCoord>
          <yCoord>170</yCoord>
        </edgeMap>
        <edgeMap>
          <xCoord>161</xCoord>
          <yCoord>171</yCoord>
        </edgeMap>
        <edgeMap>
          <xCoord>162</xCoord>
          <yCoord>172</yCoord>
        </edgeMap>
        <edgeMap>
          <xCoord>163</xCoord>
          <yCoord>173</yCoord>
        </edgeMap>
        <edgeMap>
          <xCoord>164</xCoord>
          <yCoord>174</yCoord>
        </edgeMap>
        <edgeMap>
          <xCoord>165</xCoord>
          <yCoord>174</yCoord>
        </edgeMap>
        <edgeMap>
          <xCoord>166</xCoord>
          <yCoord>175</yCoord>
        </edgeMap>
        <edgeMap>
          <xCoord>167</xCoord>
          <yCoord>175</yCoord>
        </edgeMap>
        <edgeMap>
          <xCoord>168</xCoord>
          <yCoord>175</yCoord>
        </edgeMap>
      </roi>
      <roi>
        <imageZposition>-165.75</imageZposition>
        <imageSOP_UID>1.3.6.1.4.1.14519.5.2.1.6279.6001.424516893823005201834864194740</imageSOP_UID>
        <inclusion>TRUE</inclusion>
        <edgeMap>
          <xCoord>170</xCoord>
          <yCoord>176</yCoord>
        </edgeMap>
        <edgeMap>
          <xCoord>171</xCoord>
          <yCoord>175</yCoord>
        </edgeMap>
        <edgeMap>
          <xCoord>172</xCoord>
          <yCoord>174</yCoord>
        </edgeMap>
        <edgeMap>
          <xCoord>173</xCoord>
          <yCoord>173</yCoord>
        </edgeMap>
        <edgeMap>
          <xCoord>174</xCoord>
          <yCoord>172</yCoord>
        </edgeMap>
        <edgeMap>
          <xCoord>175</xCoord>
          <yCoord>171</yCoord>
        </edgeMap>
        <edgeMap>
          <xCoord>175</xCoord>
          <yCoord>170</yCoord>
        </edgeMap>
        <edgeMap>
          <xCoord>175</xCoord>
          <yCoord>169</yCoord>
        </edgeMap>
        <edgeMap>
          <xCoord>175</xCoord>
          <yCoord>168</yCoord>
        </edgeMap>
        <edgeMap>
          <xCoord>175</xCoord>
          <yCoord>167</yCoord>
        </edgeMap>
        <edgeMap>
          <xCoord>175</xCoord>
          <yCoord>166</yCoord>
        </edgeMap>
        <edgeMap>
          <xCoord>175</xCoord>
          <yCoord>165</yCoord>
        </edgeMap>
        <edgeMap>
          <xCoord>175</xCoord>
          <yCoord>164</yCoord>
        </edgeMap>
        <edgeMap>
          <xCoord>175</xCoord>
          <yCoord>163</yCoord>
        </edgeMap>
        <edgeMap>
          <xCoord>174</xCoord>
          <yCoord>162</yCoord>
        </edgeMap>
        <edgeMap>
          <xCoord>173</xCoord>
          <yCoord>161</yCoord>
        </edgeMap>
        <edgeMap>
          <xCoord>172</xCoord>
          <yCoord>160</yCoord>
        </edgeMap>
        <edgeMap>
          <xCoord>171</xCoord>
          <yCoord>160</yCoord>
        </edgeMap>
        <edgeMap>
          <xCoord>170</xCoord>
          <yCoord>159</yCoord>
        </edgeMap>
        <edgeMap>
          <xCoord>169</xCoord>
          <yCoord>159</yCoord>
        </edgeMap>
        <edgeMap>
          <xCoord>168</xCoord>
          <yCoord>158</yCoord>
        </edgeMap>
        <edgeMap>
          <xCoord>167</xCoord>
          <yCoord>158</yCoord>
        </edgeMap>
        <edgeMap>
          <xCoord>166</xCoord>
          <yCoord>158</yCoord>
        </edgeMap>
        <edgeMap>
          <xCoord>165</xCoord>
          <yCoord>158</yCoord>
        </edgeMap>
        <edgeMap>
          <xCoord>164</xCoord>
          <yCoord>159</yCoord>
        </edgeMap>
        <edgeMap>
          <xCoord>163</xCoord>
          <yCoord>159</yCoord>
        </edgeMap>
        <edgeMap>
          <xCoord>162</xCoord>
          <yCoord>159</yCoord>
        </edgeMap>
        <edgeMap>
          <xCoord>161</xCoord>
          <yCoord>160</yCoord>
        </edgeMap>
        <edgeMap>
          <xCoord>160</xCoord>
          <yCoord>161</yCoord>
        </edgeMap>
        <edgeMap>
          <xCoord>160</xCoord>
          <yCoord>162</yCoord>
        </edgeMap>
        <edgeMap>
          <xCoord>159</xCoord>
          <yCoord>163</yCoord>
        </edgeMap>
        <edgeMap>
          <xCoord>159</xCoord>
          <yCoord>164</yCoord>
        </edgeMap>
        <edgeMap>
          <xCoord>159</xCoord>
          <yCoord>165</yCoord>
        </edgeMap>
        <edgeMap>
          <xCoord>159</xCoord>
          <yCoord>166</yCoord>
        </edgeMap>
        <edgeMap>
          <xCoord>159</xCoord>
          <yCoord>167</yCoord>
        </edgeMap>
        <edgeMap>
          <xCoord>159</xCoord>
          <yCoord>168</yCoord>
        </edgeMap>
        <edgeMap>
          <xCoord>158</xCoord>
          <yCoord>169</yCoord>
        </edgeMap>
        <edgeMap>
          <xCoord>159</xCoord>
          <yCoord>170</yCoord>
        </edgeMap>
        <edgeMap>
          <xCoord>159</xCoord>
          <yCoord>171</yCoord>
        </edgeMap>
        <edgeMap>
          <xCoord>160</xCoord>
          <yCoord>172</yCoord>
        </edgeMap>
        <edgeMap>
          <xCoord>161</xCoord>
          <yCoord>173</yCoord>
        </edgeMap>
        <edgeMap>
          <xCoord>162</xCoord>
          <yCoord>174</yCoord>
        </edgeMap>
        <edgeMap>
          <xCoord>163</xCoord>
          <yCoord>174</yCoord>
        </edgeMap>
        <edgeMap>
          <xCoord>164</xCoord>
          <yCoord>175</yCoord>
        </edgeMap>
        <edgeMap>
          <xCoord>165</xCoord>
          <yCoord>176</yCoord>
        </edgeMap>
        <edgeMap>
          <xCoord>166</xCoord>
          <yCoord>176</yCoord>
        </edgeMap>
        <edgeMap>
          <xCoord>167</xCoord>
          <yCoord>176</yCoord>
        </edgeMap>
        <edgeMap>
          <xCoord>168</xCoord>
          <yCoord>176</yCoord>
        </edgeMap>
        <edgeMap>
          <xCoord>169</xCoord>
          <yCoord>176</yCoord>
        </edgeMap>
        <edgeMap>
          <xCoord>170</xCoord>
          <yCoord>176</yCoord>
        </edgeMap>
      </roi>
      <roi>
        <imageZposition>-168.25</imageZposition>
        <imageSOP_UID>1.3.6.1.4.1.14519.5.2.1.6279.6001.941393494691513108154742500542</imageSOP_UID>
        <inclusion>TRUE</inclusion>
        <edgeMap>
          <xCoord>166</xCoord>
          <yCoord>177</yCoord>
        </edgeMap>
        <edgeMap>
          <xCoord>167</xCoord>
          <yCoord>176</yCoord>
        </edgeMap>
        <edgeMap>
          <xCoord>168</xCoord>
          <yCoord>176</yCoord>
        </edgeMap>
        <edgeMap>
          <xCoord>169</xCoord>
          <yCoord>176</yCoord>
        </edgeMap>
        <edgeMap>
          <xCoord>170</xCoord>
          <yCoord>176</yCoord>
        </edgeMap>
        <edgeMap>
          <xCoord>171</xCoord>
          <yCoord>175</yCoord>
        </edgeMap>
        <edgeMap>
          <xCoord>172</xCoord>
          <yCoord>174</yCoord>
        </edgeMap>
        <edgeMap>
          <xCoord>173</xCoord>
          <yCoord>174</yCoord>
        </edgeMap>
        <edgeMap>
          <xCoord>174</xCoord>
          <yCoord>173</yCoord>
        </edgeMap>
        <edgeMap>
          <xCoord>175</xCoord>
          <yCoord>172</yCoord>
        </edgeMap>
        <edgeMap>
          <xCoord>175</xCoord>
          <yCoord>171</yCoord>
        </edgeMap>
        <edgeMap>
          <xCoord>175</xCoord>
          <yCoord>170</yCoord>
        </edgeMap>
        <edgeMap>
          <xCoord>175</xCoord>
          <yCoord>169</yCoord>
        </edgeMap>
        <edgeMap>
          <xCoord>175</xCoord>
          <yCoord>168</yCoord>
        </edgeMap>
        <edgeMap>
          <xCoord>175</xCoord>
          <yCoord>167</yCoord>
        </edgeMap>
        <edgeMap>
          <xCoord>175</xCoord>
          <yCoord>166</yCoord>
        </edgeMap>
        <edgeMap>
          <xCoord>175</xCoord>
          <yCoord>165</yCoord>
        </edgeMap>
        <edgeMap>
          <xCoord>174</xCoord>
          <yCoord>164</yCoord>
        </edgeMap>
        <edgeMap>
          <xCoord>174</xCoord>
          <yCoord>163</yCoord>
        </edgeMap>
        <edgeMap>
          <xCoord>173</xCoord>
          <yCoord>162</yCoord>
        </edgeMap>
        <edgeMap>
          <xCoord>172</xCoord>
          <yCoord>161</yCoord>
        </edgeMap>
        <edgeMap>
          <xCoord>171</xCoord>
          <yCoord>160</yCoord>
        </edgeMap>
        <edgeMap>
          <xCoord>170</xCoord>
          <yCoord>159</yCoord>
        </edgeMap>
        <edgeMap>
          <xCoord>169</xCoord>
          <yCoord>159</yCoord>
        </edgeMap>
        <edgeMap>
          <xCoord>168</xCoord>
          <yCoord>158</yCoord>
        </edgeMap>
        <edgeMap>
          <xCoord>167</xCoord>
          <yCoord>158</yCoord>
        </edgeMap>
        <edgeMap>
          <xCoord>166</xCoord>
          <yCoord>158</yCoord>
        </edgeMap>
        <edgeMap>
          <xCoord>165</xCoord>
          <yCoord>158</yCoord>
        </edgeMap>
        <edgeMap>
          <xCoord>164</xCoord>
          <yCoord>159</yCoord>
        </edgeMap>
        <edgeMap>
          <xCoord>163</xCoord>
          <yCoord>160</yCoord>
        </edgeMap>
        <edgeMap>
          <xCoord>162</xCoord>
          <yCoord>160</yCoord>
        </edgeMap>
        <edgeMap>
          <xCoord>161</xCoord>
          <yCoord>161</yCoord>
        </edgeMap>
        <edgeMap>
          <xCoord>160</xCoord>
          <yCoord>162</yCoord>
        </edgeMap>
        <edgeMap>
          <xCoord>159</xCoord>
          <yCoord>163</yCoord>
        </edgeMap>
        <edgeMap>
          <xCoord>159</xCoord>
          <yCoord>164</yCoord>
        </edgeMap>
        <edgeMap>
          <xCoord>159</xCoord>
          <yCoord>165</yCoord>
        </edgeMap>
        <edgeMap>
          <xCoord>159</xCoord>
          <yCoord>166</yCoord>
        </edgeMap>
        <edgeMap>
          <xCoord>159</xCoord>
          <yCoord>167</yCoord>
        </edgeMap>
        <edgeMap>
          <xCoord>159</xCoord>
          <yCoord>168</yCoord>
        </edgeMap>
        <edgeMap>
          <xCoord>159</xCoord>
          <yCoord>169</yCoord>
        </edgeMap>
        <edgeMap>
          <xCoord>159</xCoord>
          <yCoord>170</yCoord>
        </edgeMap>
        <edgeMap>
          <xCoord>160</xCoord>
          <yCoord>171</yCoord>
        </edgeMap>
        <edgeMap>
          <xCoord>161</xCoord>
          <yCoord>172</yCoord>
        </edgeMap>
        <edgeMap>
          <xCoord>162</xCoord>
          <yCoord>173</yCoord>
        </edgeMap>
        <edgeMap>
          <xCoord>163</xCoord>
          <yCoord>174</yCoord>
        </edgeMap>
        <edgeMap>
          <xCoord>164</xCoord>
          <yCoord>175</yCoord>
        </edgeMap>
        <edgeMap>
          <xCoord>165</xCoord>
          <yCoord>176</yCoord>
        </edgeMap>
        <edgeMap>
          <xCoord>166</xCoord>
          <yCoord>177</yCoord>
        </edgeMap>
      </roi>
      <roi>
        <imageZposition>-170.75</imageZposition>
        <imageSOP_UID>1.3.6.1.4.1.14519.5.2.1.6279.6001.269661562375137993716627368335</imageSOP_UID>
        <inclusion>TRUE</inclusion>
        <edgeMap>
          <xCoord>164</xCoord>
          <yCoord>171</yCoord>
        </edgeMap>
        <edgeMap>
          <xCoord>165</xCoord>
          <yCoord>170</yCoord>
        </edgeMap>
        <edgeMap>
          <xCoord>166</xCoord>
          <yCoord>170</yCoord>
        </edgeMap>
        <edgeMap>
          <xCoord>167</xCoord>
          <yCoord>169</yCoord>
        </edgeMap>
        <edgeMap>
          <xCoord>168</xCoord>
          <yCoord>168</yCoord>
        </edgeMap>
        <edgeMap>
          <xCoord>169</xCoord>
          <yCoord>167</yCoord>
        </edgeMap>
        <edgeMap>
          <xCoord>170</xCoord>
          <yCoord>166</yCoord>
        </edgeMap>
        <edgeMap>
          <xCoord>171</xCoord>
          <yCoord>165</yCoord>
        </edgeMap>
        <edgeMap>
          <xCoord>172</xCoord>
          <yCoord>165</yCoord>
        </edgeMap>
        <edgeMap>
          <xCoord>173</xCoord>
          <yCoord>164</yCoord>
        </edgeMap>
        <edgeMap>
          <xCoord>172</xCoord>
          <yCoord>163</yCoord>
        </edgeMap>
        <edgeMap>
          <xCoord>171</xCoord>
          <yCoord>162</yCoord>
        </edgeMap>
        <edgeMap>
          <xCoord>170</xCoord>
          <yCoord>161</yCoord>
        </edgeMap>
        <edgeMap>
          <xCoord>169</xCoord>
          <yCoord>160</yCoord>
        </edgeMap>
        <edgeMap>
          <xCoord>168</xCoord>
          <yCoord>160</yCoord>
        </edgeMap>
        <edgeMap>
          <xCoord>167</xCoord>
          <yCoord>160</yCoord>
        </edgeMap>
        <edgeMap>
          <xCoord>166</xCoord>
          <yCoord>160</yCoord>
        </edgeMap>
        <edgeMap>
          <xCoord>165</xCoord>
          <yCoord>161</yCoord>
        </edgeMap>
        <edgeMap>
          <xCoord>164</xCoord>
          <yCoord>161</yCoord>
        </edgeMap>
        <edgeMap>
          <xCoord>163</xCoord>
          <yCoord>162</yCoord>
        </edgeMap>
        <edgeMap>
          <xCoord>162</xCoord>
          <yCoord>162</yCoord>
        </edgeMap>
        <edgeMap>
          <xCoord>161</xCoord>
          <yCoord>163</yCoord>
        </edgeMap>
        <edgeMap>
          <xCoord>160</xCoord>
          <yCoord>164</yCoord>
        </edgeMap>
        <edgeMap>
          <xCoord>160</xCoord>
          <yCoord>165</yCoord>
        </edgeMap>
        <edgeMap>
          <xCoord>161</xCoord>
          <yCoord>166</yCoord>
        </edgeMap>
        <edgeMap>
          <xCoord>161</xCoord>
          <yCoord>167</yCoord>
        </edgeMap>
        <edgeMap>
          <xCoord>161</xCoord>
          <yCoord>168</yCoord>
        </edgeMap>
        <edgeMap>
          <xCoord>161</xCoord>
          <yCoord>169</yCoord>
        </edgeMap>
        <edgeMap>
          <xCoord>162</xCoord>
          <yCoord>170</yCoord>
        </edgeMap>
        <edgeMap>
          <xCoord>163</xCoord>
          <yCoord>171</yCoord>
        </edgeMap>
        <edgeMap>
          <xCoord>164</xCoord>
          <yCoord>171</yCoord>
        </edgeMap>
      </roi>
    </unblindedReadNodule>
    <unblindedReadNodule>
      <noduleID>IL057_127117</noduleID>
      <roi>
        <imageZposition>-215.75</imageZposition>
        <imageSOP_UID>1.3.6.1.4.1.14519.5.2.1.6279.6001.256861218680792657232846259685</imageSOP_UID>
        <inclusion>TRUE</inclusion>
        <edgeMap>
          <xCoord>365</xCoord>
          <yCoord>136</yCoord>
        </edgeMap>
      </roi>
    </unblindedReadNodule>
    <unblindedReadNodule>
      <noduleID>IL057_127125</noduleID>
      <roi>
        <imageZposition>-160.75</imageZposition>
        <imageSOP_UID>1.3.6.1.4.1.14519.5.2.1.6279.6001.269035314011101416358005926207</imageSOP_UID>
        <inclusion>TRUE</inclusion>
        <edgeMap>
          <xCoord>151</xCoord>
          <yCoord>173</yCoord>
        </edgeMap>
      </roi>
    </unblindedReadNodule>
    <unblindedReadNodule>
      <noduleID>IL057_128330</noduleID>
      <characteristics>
        <subtlety>4</subtlety>
        <internalStructure>1</internalStructure>
        <calcification>6</calcification>
        <sphericity>3</sphericity>
        <margin>4</margin>
        <lobulation>2</lobulation>
        <spiculation>1</spiculation>
        <texture>4</texture>
        <malignancy>3</malignancy>
      </characteristics>
      <roi>
        <imageZposition>-133.25</imageZposition>
        <imageSOP_UID>1.3.6.1.4.1.14519.5.2.1.6279.6001.279039873091998485553159425775</imageSOP_UID>
        <inclusion>TRUE</inclusion>
        <edgeMap>
          <xCoord>356</xCoord>
          <yCoord>278</yCoord>
        </edgeMap>
        <edgeMap>
          <xCoord>357</xCoord>
          <yCoord>277</yCoord>
        </edgeMap>
        <edgeMap>
          <xCoord>358</xCoord>
          <yCoord>276</yCoord>
        </edgeMap>
        <edgeMap>
          <xCoord>359</xCoord>
          <yCoord>275</yCoord>
        </edgeMap>
        <edgeMap>
          <xCoord>359</xCoord>
          <yCoord>274</yCoord>
        </edgeMap>
        <edgeMap>
          <xCoord>359</xCoord>
          <yCoord>273</yCoord>
        </edgeMap>
        <edgeMap>
          <xCoord>359</xCoord>
          <yCoord>272</yCoord>
        </edgeMap>
        <edgeMap>
          <xCoord>360</xCoord>
          <yCoord>271</yCoord>
        </edgeMap>
        <edgeMap>
          <xCoord>360</xCoord>
          <yCoord>270</yCoord>
        </edgeMap>
        <edgeMap>
          <xCoord>359</xCoord>
          <yCoord>269</yCoord>
        </edgeMap>
        <edgeMap>
          <xCoord>358</xCoord>
          <yCoord>268</yCoord>
        </edgeMap>
        <edgeMap>
          <xCoord>357</xCoord>
          <yCoord>268</yCoord>
        </edgeMap>
        <edgeMap>
          <xCoord>356</xCoord>
          <yCoord>268</yCoord>
        </edgeMap>
        <edgeMap>
          <xCoord>355</xCoord>
          <yCoord>268</yCoord>
        </edgeMap>
        <edgeMap>
          <xCoord>354</xCoord>
          <yCoord>268</yCoord>
        </edgeMap>
        <edgeMap>
          <xCoord>353</xCoord>
          <yCoord>268</yCoord>
        </edgeMap>
        <edgeMap>
          <xCoord>352</xCoord>
          <yCoord>268</yCoord>
        </edgeMap>
        <edgeMap>
          <xCoord>351</xCoord>
          <yCoord>268</yCoord>
        </edgeMap>
        <edgeMap>
          <xCoord>350</xCoord>
          <yCoord>268</yCoord>
        </edgeMap>
        <edgeMap>
          <xCoord>349</xCoord>
          <yCoord>268</yCoord>
        </edgeMap>
        <edgeMap>
          <xCoord>348</xCoord>
          <yCoord>268</yCoord>
        </edgeMap>
        <edgeMap>
          <xCoord>347</xCoord>
          <yCoord>268</yCoord>
        </edgeMap>
        <edgeMap>
          <xCoord>346</xCoord>
          <yCoord>268</yCoord>
        </edgeMap>
        <edgeMap>
          <xCoord>346</xCoord>
          <yCoord>269</yCoord>
        </edgeMap>
        <edgeMap>
          <xCoord>345</xCoord>
          <yCoord>270</yCoord>
        </edgeMap>
        <edgeMap>
          <xCoord>345</xCoord>
          <yCoord>271</yCoord>
        </edgeMap>
        <edgeMap>
          <xCoord>345</xCoord>
          <yCoord>272</yCoord>
        </edgeMap>
        <edgeMap>
          <xCoord>345</xCoord>
          <yCoord>273</yCoord>
        </edgeMap>
        <edgeMap>
          <xCoord>346</xCoord>
          <yCoord>274</yCoord>
        </edgeMap>
        <edgeMap>
          <xCoord>347</xCoord>
          <yCoord>275</yCoord>
        </edgeMap>
        <edgeMap>
          <xCoord>348</xCoord>
          <yCoord>276</yCoord>
        </edgeMap>
        <edgeMap>
          <xCoord>349</xCoord>
          <yCoord>277</yCoord>
        </edgeMap>
        <edgeMap>
          <xCoord>350</xCoord>
          <yCoord>277</yCoord>
        </edgeMap>
        <edgeMap>
          <xCoord>351</xCoord>
          <yCoord>277</yCoord>
        </edgeMap>
        <edgeMap>
          <xCoord>352</xCoord>
          <yCoord>278</yCoord>
        </edgeMap>
        <edgeMap>
          <xCoord>353</xCoord>
          <yCoord>278</yCoord>
        </edgeMap>
        <edgeMap>
          <xCoord>354</xCoord>
          <yCoord>278</yCoord>
        </edgeMap>
        <edgeMap>
          <xCoord>355</xCoord>
          <yCoord>278</yCoord>
        </edgeMap>
        <edgeMap>
          <xCoord>356</xCoord>
          <yCoord>278</yCoord>
        </edgeMap>
      </roi>
      <roi>
        <imageZposition>-135.75</imageZposition>
        <imageSOP_UID>1.3.6.1.4.1.14519.5.2.1.6279.6001.901350470904696039991248912174</imageSOP_UID>
        <inclusion>TRUE</inclusion>
        <edgeMap>
          <xCoord>354</xCoord>
          <yCoord>283</yCoord>
        </edgeMap>
        <edgeMap>
          <xCoord>355</xCoord>
          <yCoord>282</yCoord>
        </edgeMap>
        <edgeMap>
          <xCoord>356</xCoord>
          <yCoord>281</yCoord>
        </edgeMap>
        <edgeMap>
          <xCoord>357</xCoord>
          <yCoord>281</yCoord>
        </edgeMap>
        <edgeMap>
          <xCoord>358</xCoord>
          <yCoord>280</yCoord>
        </edgeMap>
        <edgeMap>
          <xCoord>359</xCoord>
          <yCoord>279</yCoord>
        </edgeMap>
        <edgeMap>
          <xCoord>360</xCoord>
          <yCoord>278</yCoord>
        </edgeMap>
        <edgeMap>
          <xCoord>361</xCoord>
          <yCoord>277</yCoord>
        </edgeMap>
        <edgeMap>
          <xCoord>362</xCoord>
          <yCoord>276</yCoord>
        </edgeMap>
        <edgeMap>
          <xCoord>362</xCoord>
          <yCoord>275</yCoord>
        </edgeMap>
        <edgeMap>
          <xCoord>361</xCoord>
          <yCoord>274</yCoord>
        </edgeMap>
        <edgeMap>
          <xCoord>361</xCoord>
          <yCoord>273</yCoord>
        </edgeMap>
        <edgeMap>
          <xCoord>360</xCoord>
          <yCoord>272</yCoord>
        </edgeMap>
        <edgeMap>
          <xCoord>360</xCoord>
          <yCoord>271</yCoord>
        </edgeMap>
        <edgeMap>
          <xCoord>359</xCoord>
          <yCoord>270</yCoord>
        </edgeMap>
        <edgeMap>
          <xCoord>359</xCoord>
          <yCoord>269</yCoord>
        </edgeMap>
        <edgeMap>
          <xCoord>358</xCoord>
          <yCoord>268</yCoord>
        </edgeMap>
        <edgeMap>
          <xCoord>357</xCoord>
          <yCoord>267</yCoord>
        </edgeMap>
        <edgeMap>
          <xCoord>356</xCoord>
          <yCoord>266</yCoord>
        </edgeMap>
        <edgeMap>
          <xCoord>355</xCoord>
          <yCoord>266</yCoord>
        </edgeMap>
        <edgeMap>
          <xCoord>354</xCoord>
          <yCoord>266</yCoord>
        </edgeMap>
        <edgeMap>
          <xCoord>353</xCoord>
          <yCoord>266</yCoord>
        </edgeMap>
        <edgeMap>
          <xCoord>352</xCoord>
          <yCoord>266</yCoord>
        </edgeMap>
        <edgeMap>
          <xCoord>351</xCoord>
          <yCoord>267</yCoord>
        </edgeMap>
        <edgeMap>
          <xCoord>350</xCoord>
          <yCoord>266</yCoord>
        </edgeMap>
        <edgeMap>
          <xCoord>349</xCoord>
          <yCoord>265</yCoord>
        </edgeMap>
        <edgeMap>
          <xCoord>348</xCoord>
          <yCoord>265</yCoord>
        </edgeMap>
        <edgeMap>
          <xCoord>347</xCoord>
          <yCoord>266</yCoord>
        </edgeMap>
        <edgeMap>
          <xCoord>346</xCoord>
          <yCoord>267</yCoord>
        </edgeMap>
        <edgeMap>
          <xCoord>345</xCoord>
          <yCoord>268</yCoord>
        </edgeMap>
        <edgeMap>
          <xCoord>345</xCoord>
          <yCoord>269</yCoord>
        </edgeMap>
        <edgeMap>
          <xCoord>345</xCoord>
          <yCoord>270</yCoord>
        </edgeMap>
        <edgeMap>
          <xCoord>345</xCoord>
          <yCoord>271</yCoord>
        </edgeMap>
        <edgeMap>
          <xCoord>345</xCoord>
          <yCoord>272</yCoord>
        </edgeMap>
        <edgeMap>
          <xCoord>345</xCoord>
          <yCoord>273</yCoord>
        </edgeMap>
        <edgeMap>
          <xCoord>346</xCoord>
          <yCoord>274</yCoord>
        </edgeMap>
        <edgeMap>
          <xCoord>347</xCoord>
          <yCoord>275</yCoord>
        </edgeMap>
        <edgeMap>
          <xCoord>348</xCoord>
          <yCoord>276</yCoord>
        </edgeMap>
        <edgeMap>
          <xCoord>349</xCoord>
          <yCoord>277</yCoord>
        </edgeMap>
        <edgeMap>
          <xCoord>350</xCoord>
          <yCoord>277</yCoord>
        </edgeMap>
        <edgeMap>
          <xCoord>351</xCoord>
          <yCoord>278</yCoord>
        </edgeMap>
        <edgeMap>
          <xCoord>352</xCoord>
          <yCoord>279</yCoord>
        </edgeMap>
        <edgeMap>
          <xCoord>353</xCoord>
          <yCoord>280</yCoord>
        </edgeMap>
        <edgeMap>
          <xCoord>353</xCoord>
          <yCoord>281</yCoord>
        </edgeMap>
        <edgeMap>
          <xCoord>353</xCoord>
          <yCoord>282</yCoord>
        </edgeMap>
        <edgeMap>
          <xCoord>354</xCoord>
          <yCoord>283</yCoord>
        </edgeMap>
      </roi>
      <roi>
        <imageZposition>-138.25</imageZposition>
        <imageSOP_UID>1.3.6.1.4.1.14519.5.2.1.6279.6001.168042068939210050198294444338</imageSOP_UID>
        <inclusion>TRUE</inclusion>
        <edgeMap>
          <xCoord>355</xCoord>
          <yCoord>284</yCoord>
        </edgeMap>
        <edgeMap>
          <xCoord>356</xCoord>
          <yCoord>283</yCoord>
        </edgeMap>
        <edgeMap>
          <xCoord>357</xCoord>
          <yCoord>282</yCoord>
        </edgeMap>
        <edgeMap>
          <xCoord>357</xCoord>
          <yCoord>281</yCoord>
        </edgeMap>
        <edgeMap>
          <xCoord>358</xCoord>
          <yCoord>280</yCoord>
        </edgeMap>
        <edgeMap>
          <xCoord>359</xCoord>
          <yCoord>279</yCoord>
        </edgeMap>
        <edgeMap>
          <xCoord>358</xCoord>
          <yCoord>278</yCoord>
        </edgeMap>
        <edgeMap>
          <xCoord>357</xCoord>
          <yCoord>277</yCoord>
        </edgeMap>
        <edgeMap>
          <xCoord>357</xCoord>
          <yCoord>276</yCoord>
        </edgeMap>
        <edgeMap>
          <xCoord>357</xCoord>
          <yCoord>275</yCoord>
        </edgeMap>
        <edgeMap>
          <xCoord>357</xCoord>
          <yCoord>274</yCoord>
        </edgeMap>
        <edgeMap>
          <xCoord>357</xCoord>
          <yCoord>273</yCoord>
        </edgeMap>
        <edgeMap>
          <xCoord>358</xCoord>
          <yCoord>272</yCoord>
        </edgeMap>
        <edgeMap>
          <xCoord>358</xCoord>
          <yCoord>271</yCoord>
        </edgeMap>
        <edgeMap>
          <xCoord>357</xCoord>
          <yCoord>270</yCoord>
        </edgeMap>
        <edgeMap>
          <xCoord>356</xCoord>
          <yCoord>269</yCoord>
        </edgeMap>
        <edgeMap>
          <xCoord>355</xCoord>
          <yCoord>268</yCoord>
        </edgeMap>
        <edgeMap>
          <xCoord>354</xCoord>
          <yCoord>268</yCoord>
        </edgeMap>
        <edgeMap>
          <xCoord>353</xCoord>
          <yCoord>268</yCoord>
        </edgeMap>
        <edgeMap>
          <xCoord>352</xCoord>
          <yCoord>267</yCoord>
        </edgeMap>
        <edgeMap>
          <xCoord>351</xCoord>
          <yCoord>267</yCoord>
        </edgeMap>
        <edgeMap>
          <xCoord>350</xCoord>
          <yCoord>267</yCoord>
        </edgeMap>
        <edgeMap>
          <xCoord>349</xCoord>
          <yCoord>267</yCoord>
        </edgeMap>
        <edgeMap>
          <xCoord>348</xCoord>
          <yCoord>266</yCoord>
        </edgeMap>
        <edgeMap>
          <xCoord>347</xCoord>
          <yCoord>267</yCoord>
        </edgeMap>
        <edgeMap>
          <xCoord>347</xCoord>
          <yCoord>268</yCoord>
        </edgeMap>
        <edgeMap>
          <xCoord>347</xCoord>
          <yCoord>269</yCoord>
        </edgeMap>
        <edgeMap>
          <xCoord>347</xCoord>
          <yCoord>270</yCoord>
        </edgeMap>
        <edgeMap>
          <xCoord>348</xCoord>
          <yCoord>271</yCoord>
        </edgeMap>
        <edgeMap>
          <xCoord>349</xCoord>
          <yCoord>272</yCoord>
        </edgeMap>
        <edgeMap>
          <xCoord>350</xCoord>
          <yCoord>273</yCoord>
        </edgeMap>
        <edgeMap>
          <xCoord>351</xCoord>
          <yCoord>274</yCoord>
        </edgeMap>
        <edgeMap>
          <xCoord>352</xCoord>
          <yCoord>275</yCoord>
        </edgeMap>
        <edgeMap>
          <xCoord>353</xCoord>
          <yCoord>276</yCoord>
        </edgeMap>
        <edgeMap>
          <xCoord>353</xCoord>
          <yCoord>277</yCoord>
        </edgeMap>
        <edgeMap>
          <xCoord>354</xCoord>
          <yCoord>278</yCoord>
        </edgeMap>
        <edgeMap>
          <xCoord>354</xCoord>
          <yCoord>279</yCoord>
        </edgeMap>
        <edgeMap>
          <xCoord>354</xCoord>
          <yCoord>280</yCoord>
        </edgeMap>
        <edgeMap>
          <xCoord>354</xCoord>
          <yCoord>281</yCoord>
        </edgeMap>
        <edgeMap>
          <xCoord>354</xCoord>
          <yCoord>282</yCoord>
        </edgeMap>
        <edgeMap>
          <xCoord>353</xCoord>
          <yCoord>283</yCoord>
        </edgeMap>
        <edgeMap>
          <xCoord>354</xCoord>
          <yCoord>284</yCoord>
        </edgeMap>
        <edgeMap>
          <xCoord>355</xCoord>
          <yCoord>284</yCoord>
        </edgeMap>
      </roi>
    </unblindedReadNodule>
    <nonNodule>
      <nonNoduleID>IL057_127122</nonNoduleID>
      <imageZposition>-140.75</imageZposition>
      <imageSOP_UID>1.3.6.1.4.1.14519.5.2.1.6279.6001.271380557938698631430764123360</imageSOP_UID>
      <locus>
        <xCoord>141</xCoord>
        <yCoord>300</yCoord>
      </locus>
    </nonNodule>
  </readingSession>
<readingSession>
<annotationVersion>3.12</annotationVersion>
<servicingRadiologistID>65444179</servicingRadiologistID>
<unblindedReadNodule>
<noduleID>MI014_16365</noduleID>
<characteristics>
<subtlety>5</subtlety>
<internalStructure>1</internalStructure>
<calcification>6</calcification>
<sphericity>5</sphericity>
<margin>4</margin>
<lobulation>2</lobulation>
<spiculation>1</spiculation>
<texture>4</texture>
<malignancy>3</malignancy>
</characteristics>
<roi>
<imageZposition>-160.75</imageZposition>
<imageSOP_UID>1.3.6.1.4.1.14519.5.2.1.6279.6001.269035314011101416358005926207</imageSOP_UID>
<inclusion>TRUE</inclusion>
<edgeMap>
<xCoord>169</xCoord>
<yCoord>173</yCoord>
</edgeMap>
<edgeMap>
<xCoord>170</xCoord>
<yCoord>172</yCoord>
</edgeMap>
<edgeMap>
<xCoord>171</xCoord>
<yCoord>172</yCoord>
</edgeMap>
<edgeMap>
<xCoord>172</xCoord>
<yCoord>172</yCoord>
</edgeMap>
<edgeMap>
<xCoord>172</xCoord>
<yCoord>171</yCoord>
</edgeMap>
<edgeMap>
<xCoord>172</xCoord>
<yCoord>170</yCoord>
</edgeMap>
<edgeMap>
<xCoord>171</xCoord>
<yCoord>169</yCoord>
</edgeMap>
<edgeMap>
<xCoord>170</xCoord>
<yCoord>168</yCoord>
</edgeMap>
<edgeMap>
<xCoord>169</xCoord>
<yCoord>168</yCoord>
</edgeMap>
<edgeMap>
<xCoord>168</xCoord>
<yCoord>168</yCoord>
</edgeMap>
<edgeMap>
<xCoord>167</xCoord>
<yCoord>168</yCoord>
</edgeMap>
<edgeMap>
<xCoord>166</xCoord>
<yCoord>168</yCoord>
</edgeMap>
<edgeMap>
<xCoord>165</xCoord>
<yCoord>168</yCoord>
</edgeMap>
<edgeMap>
<xCoord>164</xCoord>
<yCoord>167</yCoord>
</edgeMap>
<edgeMap>
<xCoord>163</xCoord>
<yCoord>167</yCoord>
</edgeMap>
<edgeMap>
<xCoord>162</xCoord>
<yCoord>167</yCoord>
</edgeMap>
<edgeMap>
<xCoord>161</xCoord>
<yCoord>168</yCoord>
</edgeMap>
<edgeMap>
<xCoord>161</xCoord>
<yCoord>169</yCoord>
</edgeMap>
<edgeMap>
<xCoord>161</xCoord>
<yCoord>170</yCoord>
</edgeMap>
<edgeMap>
<xCoord>162</xCoord>
<yCoord>170</yCoord>
</edgeMap>
<edgeMap>
<xCoord>163</xCoord>
<yCoord>171</yCoord>
</edgeMap>
<edgeMap>
<xCoord>164</xCoord>
<yCoord>171</yCoord>
</edgeMap>
<edgeMap>
<xCoord>165</xCoord>
<yCoord>172</yCoord>
</edgeMap>
<edgeMap>
<xCoord>166</xCoord>
<yCoord>172</yCoord>
</edgeMap>
<edgeMap>
<xCoord>167</xCoord>
<yCoord>173</yCoord>
</edgeMap>
<edgeMap>
<xCoord>168</xCoord>
<yCoord>173</yCoord>
</edgeMap>
<edgeMap>
<xCoord>169</xCoord>
<yCoord>173</yCoord>
</edgeMap>
</roi>
<roi>
<imageZposition>-163.25</imageZposition>
<imageSOP_UID>1.3.6.1.4.1.14519.5.2.1.6279.6001.207158418202237836301770930325</imageSOP_UID>
<inclusion>TRUE</inclusion>
<edgeMap>
<xCoord>168</xCoord>
<yCoord>175</yCoord>
</edgeMap>
<edgeMap>
<xCoord>169</xCoord>
<yCoord>174</yCoord>
</edgeMap>
<edgeMap>
<xCoord>170</xCoord>
<yCoord>174</yCoord>
</edgeMap>
<edgeMap>
<xCoord>171</xCoord>
<yCoord>173</yCoord>
</edgeMap>
<edgeMap>
<xCoord>172</xCoord>
<yCoord>172</yCoord>
</edgeMap>
<edgeMap>
<xCoord>173</xCoord>
<yCoord>172</yCoord>
</edgeMap>
<edgeMap>
<xCoord>174</xCoord>
<yCoord>171</yCoord>
</edgeMap>
<edgeMap>
<xCoord>174</xCoord>
<yCoord>170</yCoord>
</edgeMap>
<edgeMap>
<xCoord>174</xCoord>
<yCoord>169</yCoord>
</edgeMap>
<edgeMap>
<xCoord>174</xCoord>
<yCoord>168</yCoord>
</edgeMap>
<edgeMap>
<xCoord>174</xCoord>
<yCoord>167</yCoord>
</edgeMap>
<edgeMap>
<xCoord>174</xCoord>
<yCoord>166</yCoord>
</edgeMap>
<edgeMap>
<xCoord>174</xCoord>
<yCoord>165</yCoord>
</edgeMap>
<edgeMap>
<xCoord>174</xCoord>
<yCoord>164</yCoord>
</edgeMap>
<edgeMap>
<xCoord>173</xCoord>
<yCoord>163</yCoord>
</edgeMap>
<edgeMap>
<xCoord>172</xCoord>
<yCoord>163</yCoord>
</edgeMap>
<edgeMap>
<xCoord>171</xCoord>
<yCoord>163</yCoord>
</edgeMap>
<edgeMap>
<xCoord>170</xCoord>
<yCoord>163</yCoord>
</edgeMap>
<edgeMap>
<xCoord>169</xCoord>
<yCoord>163</yCoord>
</edgeMap>
<edgeMap>
<xCoord>168</xCoord>
<yCoord>163</yCoord>
</edgeMap>
<edgeMap>
<xCoord>167</xCoord>
<yCoord>163</yCoord>
</edgeMap>
<edgeMap>
<xCoord>166</xCoord>
<yCoord>163</yCoord>
</edgeMap>
<edgeMap>
<xCoord>165</xCoord>
<yCoord>163</yCoord>
</edgeMap>
<edgeMap>
<xCoord>164</xCoord>
<yCoord>163</yCoord>
</edgeMap>
<edgeMap>
<xCoord>163</xCoord>
<yCoord>163</yCoord>
</edgeMap>
<edgeMap>
<xCoord>162</xCoord>
<yCoord>163</yCoord>
</edgeMap>
<edgeMap>
<xCoord>161</xCoord>
<yCoord>163</yCoord>
</edgeMap>
<edgeMap>
<xCoord>160</xCoord>
<yCoord>164</yCoord>
</edgeMap>
<edgeMap>
<xCoord>159</xCoord>
<yCoord>165</yCoord>
</edgeMap>
<edgeMap>
<xCoord>159</xCoord>
<yCoord>166</yCoord>
</edgeMap>
<edgeMap>
<xCoord>159</xCoord>
<yCoord>167</yCoord>
</edgeMap>
<edgeMap>
<xCoord>159</xCoord>
<yCoord>168</yCoord>
</edgeMap>
<edgeMap>
<xCoord>160</xCoord>
<yCoord>169</yCoord>
</edgeMap>
<edgeMap>
<xCoord>160</xCoord>
<yCoord>170</yCoord>
</edgeMap>
<edgeMap>
<xCoord>161</xCoord>
<yCoord>171</yCoord>
</edgeMap>
<edgeMap>
<xCoord>162</xCoord>
<yCoord>172</yCoord>
</edgeMap>
<edgeMap>
<xCoord>163</xCoord>
<yCoord>173</yCoord>
</edgeMap>
<edgeMap>
<xCoord>164</xCoord>
<yCoord>174</yCoord>
</edgeMap>
<edgeMap>
<xCoord>165</xCoord>
<yCoord>174</yCoord>
</edgeMap>
<edgeMap>
<xCoord>166</xCoord>
<yCoord>175</yCoord>
</edgeMap>
<edgeMap>
<xCoord>167</xCoord>
<yCoord>175</yCoord>
</edgeMap>
<edgeMap>
<xCoord>168</xCoord>
<yCoord>175</yCoord>
</edgeMap>
</roi>
<roi>
<imageZposition>-165.75</imageZposition>
<imageSOP_UID>1.3.6.1.4.1.14519.5.2.1.6279.6001.424516893823005201834864194740</imageSOP_UID>
<inclusion>TRUE</inclusion>
<edgeMap>
<xCoord>170</xCoord>
<yCoord>176</yCoord>
</edgeMap>
<edgeMap>
<xCoord>171</xCoord>
<yCoord>175</yCoord>
</edgeMap>
<edgeMap>
<xCoord>172</xCoord>
<yCoord>174</yCoord>
</edgeMap>
<edgeMap>
<xCoord>173</xCoord>
<yCoord>173</yCoord>
</edgeMap>
<edgeMap>
<xCoord>174</xCoord>
<yCoord>172</yCoord>
</edgeMap>
<edgeMap>
<xCoord>175</xCoord>
<yCoord>171</yCoord>
</edgeMap>
<edgeMap>
<xCoord>175</xCoord>
<yCoord>170</yCoord>
</edgeMap>
<edgeMap>
<xCoord>175</xCoord>
<yCoord>169</yCoord>
</edgeMap>
<edgeMap>
<xCoord>175</xCoord>
<yCoord>168</yCoord>
</edgeMap>
<edgeMap>
<xCoord>175</xCoord>
<yCoord>167</yCoord>
</edgeMap>
<edgeMap>
<xCoord>176</xCoord>
<yCoord>166</yCoord>
</edgeMap>
<edgeMap>
<xCoord>176</xCoord>
<yCoord>165</yCoord>
</edgeMap>
<edgeMap>
<xCoord>175</xCoord>
<yCoord>164</yCoord>
</edgeMap>
<edgeMap>
<xCoord>175</xCoord>
<yCoord>163</yCoord>
</edgeMap>
<edgeMap>
<xCoord>174</xCoord>
<yCoord>162</yCoord>
</edgeMap>
<edgeMap>
<xCoord>173</xCoord>
<yCoord>161</yCoord>
</edgeMap>
<edgeMap>
<xCoord>172</xCoord>
<yCoord>160</yCoord>
</edgeMap>
<edgeMap>
<xCoord>171</xCoord>
<yCoord>160</yCoord>
</edgeMap>
<edgeMap>
<xCoord>170</xCoord>
<yCoord>159</yCoord>
</edgeMap>
<edgeMap>
<xCoord>169</xCoord>
<yCoord>159</yCoord>
</edgeMap>
<edgeMap>
<xCoord>168</xCoord>
<yCoord>158</yCoord>
</edgeMap>
<edgeMap>
<xCoord>167</xCoord>
<yCoord>158</yCoord>
</edgeMap>
<edgeMap>
<xCoord>166</xCoord>
<yCoord>158</yCoord>
</edgeMap>
<edgeMap>
<xCoord>165</xCoord>
<yCoord>158</yCoord>
</edgeMap>
<edgeMap>
<xCoord>164</xCoord>
<yCoord>158</yCoord>
</edgeMap>
<edgeMap>
<xCoord>163</xCoord>
<yCoord>159</yCoord>
</edgeMap>
<edgeMap>
<xCoord>162</xCoord>
<yCoord>159</yCoord>
</edgeMap>
<edgeMap>
<xCoord>161</xCoord>
<yCoord>159</yCoord>
</edgeMap>
<edgeMap>
<xCoord>161</xCoord>
<yCoord>160</yCoord>
</edgeMap>
<edgeMap>
<xCoord>160</xCoord>
<yCoord>161</yCoord>
</edgeMap>
<edgeMap>
<xCoord>160</xCoord>
<yCoord>162</yCoord>
</edgeMap>
<edgeMap>
<xCoord>159</xCoord>
<yCoord>163</yCoord>
</edgeMap>
<edgeMap>
<xCoord>159</xCoord>
<yCoord>164</yCoord>
</edgeMap>
<edgeMap>
<xCoord>159</xCoord>
<yCoord>165</yCoord>
</edgeMap>
<edgeMap>
<xCoord>159</xCoord>
<yCoord>166</yCoord>
</edgeMap>
<edgeMap>
<xCoord>159</xCoord>
<yCoord>167</yCoord>
</edgeMap>
<edgeMap>
<xCoord>159</xCoord>
<yCoord>168</yCoord>
</edgeMap>
<edgeMap>
<xCoord>158</xCoord>
<yCoord>169</yCoord>
</edgeMap>
<edgeMap>
<xCoord>158</xCoord>
<yCoord>170</yCoord>
</edgeMap>
<edgeMap>
<xCoord>159</xCoord>
<yCoord>171</yCoord>
</edgeMap>
<edgeMap>
<xCoord>160</xCoord>
<yCoord>172</yCoord>
</edgeMap>
<edgeMap>
<xCoord>161</xCoord>
<yCoord>173</yCoord>
</edgeMap>
<edgeMap>
<xCoord>162</xCoord>
<yCoord>174</yCoord>
</edgeMap>
<edgeMap>
<xCoord>163</xCoord>
<yCoord>174</yCoord>
</edgeMap>
<edgeMap>
<xCoord>164</xCoord>
<yCoord>174</yCoord>
</edgeMap>
<edgeMap>
<xCoord>165</xCoord>
<yCoord>175</yCoord>
</edgeMap>
<edgeMap>
<xCoord>166</xCoord>
<yCoord>176</yCoord>
</edgeMap>
<edgeMap>
<xCoord>167</xCoord>
<yCoord>176</yCoord>
</edgeMap>
<edgeMap>
<xCoord>168</xCoord>
<yCoord>176</yCoord>
</edgeMap>
<edgeMap>
<xCoord>169</xCoord>
<yCoord>176</yCoord>
</edgeMap>
<edgeMap>
<xCoord>170</xCoord>
<yCoord>176</yCoord>
</edgeMap>
</roi>
<roi>
<imageZposition>-168.25</imageZposition>
<imageSOP_UID>1.3.6.1.4.1.14519.5.2.1.6279.6001.941393494691513108154742500542</imageSOP_UID>
<inclusion>TRUE</inclusion>
<edgeMap>
<xCoord>170</xCoord>
<yCoord>176</yCoord>
</edgeMap>
<edgeMap>
<xCoord>171</xCoord>
<yCoord>175</yCoord>
</edgeMap>
<edgeMap>
<xCoord>172</xCoord>
<yCoord>174</yCoord>
</edgeMap>
<edgeMap>
<xCoord>173</xCoord>
<yCoord>174</yCoord>
</edgeMap>
<edgeMap>
<xCoord>174</xCoord>
<yCoord>173</yCoord>
</edgeMap>
<edgeMap>
<xCoord>175</xCoord>
<yCoord>172</yCoord>
</edgeMap>
<edgeMap>
<xCoord>175</xCoord>
<yCoord>171</yCoord>
</edgeMap>
<edgeMap>
<xCoord>175</xCoord>
<yCoord>170</yCoord>
</edgeMap>
<edgeMap>
<xCoord>175</xCoord>
<yCoord>169</yCoord>
</edgeMap>
<edgeMap>
<xCoord>175</xCoord>
<yCoord>168</yCoord>
</edgeMap>
<edgeMap>
<xCoord>175</xCoord>
<yCoord>167</yCoord>
</edgeMap>
<edgeMap>
<xCoord>175</xCoord>
<yCoord>166</yCoord>
</edgeMap>
<edgeMap>
<xCoord>175</xCoord>
<yCoord>165</yCoord>
</edgeMap>
<edgeMap>
<xCoord>174</xCoord>
<yCoord>164</yCoord>
</edgeMap>
<edgeMap>
<xCoord>174</xCoord>
<yCoord>163</yCoord>
</edgeMap>
<edgeMap>
<xCoord>173</xCoord>
<yCoord>162</yCoord>
</edgeMap>
<edgeMap>
<xCoord>172</xCoord>
<yCoord>161</yCoord>
</edgeMap>
<edgeMap>
<xCoord>171</xCoord>
<yCoord>160</yCoord>
</edgeMap>
<edgeMap>
<xCoord>170</xCoord>
<yCoord>159</yCoord>
</edgeMap>
<edgeMap>
<xCoord>169</xCoord>
<yCoord>159</yCoord>
</edgeMap>
<edgeMap>
<xCoord>168</xCoord>
<yCoord>158</yCoord>
</edgeMap>
<edgeMap>
<xCoord>167</xCoord>
<yCoord>158</yCoord>
</edgeMap>
<edgeMap>
<xCoord>166</xCoord>
<yCoord>158</yCoord>
</edgeMap>
<edgeMap>
<xCoord>165</xCoord>
<yCoord>158</yCoord>
</edgeMap>
<edgeMap>
<xCoord>164</xCoord>
<yCoord>159</yCoord>
</edgeMap>
<edgeMap>
<xCoord>163</xCoord>
<yCoord>160</yCoord>
</edgeMap>
<edgeMap>
<xCoord>162</xCoord>
<yCoord>160</yCoord>
</edgeMap>
<edgeMap>
<xCoord>161</xCoord>
<yCoord>161</yCoord>
</edgeMap>
<edgeMap>
<xCoord>160</xCoord>
<yCoord>162</yCoord>
</edgeMap>
<edgeMap>
<xCoord>159</xCoord>
<yCoord>163</yCoord>
</edgeMap>
<edgeMap>
<xCoord>159</xCoord>
<yCoord>164</yCoord>
</edgeMap>
<edgeMap>
<xCoord>159</xCoord>
<yCoord>165</yCoord>
</edgeMap>
<edgeMap>
<xCoord>159</xCoord>
<yCoord>166</yCoord>
</edgeMap>
<edgeMap>
<xCoord>159</xCoord>
<yCoord>167</yCoord>
</edgeMap>
<edgeMap>
<xCoord>159</xCoord>
<yCoord>168</yCoord>
</edgeMap>
<edgeMap>
<xCoord>159</xCoord>
<yCoord>169</yCoord>
</edgeMap>
<edgeMap>
<xCoord>159</xCoord>
<yCoord>170</yCoord>
</edgeMap>
<edgeMap>
<xCoord>160</xCoord>
<yCoord>171</yCoord>
</edgeMap>
<edgeMap>
<xCoord>161</xCoord>
<yCoord>172</yCoord>
</edgeMap>
<edgeMap>
<xCoord>162</xCoord>
<yCoord>173</yCoord>
</edgeMap>
<edgeMap>
<xCoord>163</xCoord>
<yCoord>174</yCoord>
</edgeMap>
<edgeMap>
<xCoord>164</xCoord>
<yCoord>175</yCoord>
</edgeMap>
<edgeMap>
<xCoord>165</xCoord>
<yCoord>175</yCoord>
</edgeMap>
<edgeMap>
<xCoord>166</xCoord>
<yCoord>176</yCoord>
</edgeMap>
<edgeMap>
<xCoord>167</xCoord>
<yCoord>176</yCoord>
</edgeMap>
<edgeMap>
<xCoord>168</xCoord>
<yCoord>176</yCoord>
</edgeMap>
<edgeMap>
<xCoord>169</xCoord>
<yCoord>176</yCoord>
</edgeMap>
<edgeMap>
<xCoord>170</xCoord>
<yCoord>176</yCoord>
</edgeMap>
</roi>
<roi>
<imageZposition>-170.75</imageZposition>
<imageSOP_UID>1.3.6.1.4.1.14519.5.2.1.6279.6001.269661562375137993716627368335</imageSOP_UID>
<inclusion>TRUE</inclusion>
<edgeMap>
<xCoord>166</xCoord>
<yCoord>171</yCoord>
</edgeMap>
<edgeMap>
<xCoord>167</xCoord>
<yCoord>170</yCoord>
</edgeMap>
<edgeMap>
<xCoord>168</xCoord>
<yCoord>169</yCoord>
</edgeMap>
<edgeMap>
<xCoord>169</xCoord>
<yCoord>168</yCoord>
</edgeMap>
<edgeMap>
<xCoord>170</xCoord>
<yCoord>167</yCoord>
</edgeMap>
<edgeMap>
<xCoord>171</xCoord>
<yCoord>166</yCoord>
</edgeMap>
<edgeMap>
<xCoord>172</xCoord>
<yCoord>166</yCoord>
</edgeMap>
<edgeMap>
<xCoord>172</xCoord>
<yCoord>165</yCoord>
</edgeMap>
<edgeMap>
<xCoord>172</xCoord>
<yCoord>164</yCoord>
</edgeMap>
<edgeMap>
<xCoord>172</xCoord>
<yCoord>163</yCoord>
</edgeMap>
<edgeMap>
<xCoord>172</xCoord>
<yCoord>162</yCoord>
</edgeMap>
<edgeMap>
<xCoord>171</xCoord>
<yCoord>161</yCoord>
</edgeMap>
<edgeMap>
<xCoord>170</xCoord>
<yCoord>161</yCoord>
</edgeMap>
<edgeMap>
<xCoord>169</xCoord>
<yCoord>160</yCoord>
</edgeMap>
<edgeMap>
<xCoord>168</xCoord>
<yCoord>159</yCoord>
</edgeMap>
<edgeMap>
<xCoord>167</xCoord>
<yCoord>159</yCoord>
</edgeMap>
<edgeMap>
<xCoord>166</xCoord>
<yCoord>160</yCoord>
</edgeMap>
<edgeMap>
<xCoord>165</xCoord>
<yCoord>160</yCoord>
</edgeMap>
<edgeMap>
<xCoord>164</xCoord>
<yCoord>161</yCoord>
</edgeMap>
<edgeMap>
<xCoord>163</xCoord>
<yCoord>161</yCoord>
</edgeMap>
<edgeMap>
<xCoord>162</xCoord>
<yCoord>162</yCoord>
</edgeMap>
<edgeMap>
<xCoord>161</xCoord>
<yCoord>163</yCoord>
</edgeMap>
<edgeMap>
<xCoord>160</xCoord>
<yCoord>164</yCoord>
</edgeMap>
<edgeMap>
<xCoord>160</xCoord>
<yCoord>165</yCoord>
</edgeMap>
<edgeMap>
<xCoord>160</xCoord>
<yCoord>166</yCoord>
</edgeMap>
<edgeMap>
<xCoord>161</xCoord>
<yCoord>167</yCoord>
</edgeMap>
<edgeMap>
<xCoord>161</xCoord>
<yCoord>168</yCoord>
</edgeMap>
<edgeMap>
<xCoord>161</xCoord>
<yCoord>169</yCoord>
</edgeMap>
<edgeMap>
<xCoord>162</xCoord>
<yCoord>170</yCoord>
</edgeMap>
<edgeMap>
<xCoord>163</xCoord>
<yCoord>171</yCoord>
</edgeMap>
<edgeMap>
<xCoord>164</xCoord>
<yCoord>171</yCoord>
</edgeMap>
<edgeMap>
<xCoord>165</xCoord>
<yCoord>171</yCoord>
</edgeMap>
<edgeMap>
<xCoord>166</xCoord>
<yCoord>171</yCoord>
</edgeMap>
</roi>
</unblindedReadNodule>
<unblindedReadNodule>
<noduleID>MI014_16372</noduleID>
<characteristics>
<subtlety>1</subtlety>
<internalStructure>1</internalStructure>
<calcification>6</calcification>
<sphericity>5</sphericity>
<margin>4</margin>
<lobulation>1</lobulation>
<spiculation>1</spiculation>
<texture>5</texture>
<malignancy>3</malignancy>
</characteristics>
<roi>
<imageZposition>-213.25</imageZposition>
<imageSOP_UID>1.3.6.1.4.1.14519.5.2.1.6279.6001.264987536664702954464474153268</imageSOP_UID>
<inclusion>TRUE</inclusion>
<edgeMap>
<xCoord>366</xCoord>
<yCoord>137</yCoord>
</edgeMap>
<edgeMap>
<xCoord>367</xCoord>
<yCoord>136</yCoord>
</edgeMap>
<edgeMap>
<xCoord>368</xCoord>
<yCoord>135</yCoord>
</edgeMap>
<edgeMap>
<xCoord>368</xCoord>
<yCoord>134</yCoord>
</edgeMap>
<edgeMap>
<xCoord>367</xCoord>
<yCoord>133</yCoord>
</edgeMap>
<edgeMap>
<xCoord>366</xCoord>
<yCoord>132</yCoord>
</edgeMap>
<edgeMap>
<xCoord>365</xCoord>
<yCoord>131</yCoord>
</edgeMap>
<edgeMap>
<xCoord>364</xCoord>
<yCoord>131</yCoord>
</edgeMap>
<edgeMap>
<xCoord>363</xCoord>
<yCoord>131</yCoord>
</edgeMap>
<edgeMap>
<xCoord>362</xCoord>
<yCoord>132</yCoord>
</edgeMap>
<edgeMap>
<xCoord>362</xCoord>
<yCoord>133</yCoord>
</edgeMap>
<edgeMap>
<xCoord>362</xCoord>
<yCoord>134</yCoord>
</edgeMap>
<edgeMap>
<xCoord>362</xCoord>
<yCoord>135</yCoord>
</edgeMap>
<edgeMap>
<xCoord>362</xCoord>
<yCoord>136</yCoord>
</edgeMap>
<edgeMap>
<xCoord>362</xCoord>
<yCoord>137</yCoord>
</edgeMap>
<edgeMap>
<xCoord>363</xCoord>
<yCoord>137</yCoord>
</edgeMap>
<edgeMap>
<xCoord>364</xCoord>
<yCoord>137</yCoord>
</edgeMap>
<edgeMap>
<xCoord>365</xCoord>
<yCoord>137</yCoord>
</edgeMap>
<edgeMap>
<xCoord>366</xCoord>
<yCoord>137</yCoord>
</edgeMap>
</roi>
<roi>
<imageZposition>-215.75</imageZposition>
<imageSOP_UID>1.3.6.1.4.1.14519.5.2.1.6279.6001.256861218680792657232846259685</imageSOP_UID>
<inclusion>TRUE</inclusion>
<edgeMap>
<xCoord>366</xCoord>
<yCoord>138</yCoord>
</edgeMap>
<edgeMap>
<xCoord>367</xCoord>
<yCoord>137</yCoord>
</edgeMap>
<edgeMap>
<xCoord>368</xCoord>
<yCoord>136</yCoord>
</edgeMap>
<edgeMap>
<xCoord>368</xCoord>
<yCoord>135</yCoord>
</edgeMap>
<edgeMap>
<xCoord>368</xCoord>
<yCoord>134</yCoord>
</edgeMap>
<edgeMap>
<xCoord>368</xCoord>
<yCoord>133</yCoord>
</edgeMap>
<edgeMap>
<xCoord>367</xCoord>
<yCoord>132</yCoord>
</edgeMap>
<edgeMap>
<xCoord>366</xCoord>
<yCoord>131</yCoord>
</edgeMap>
<edgeMap>
<xCoord>365</xCoord>
<yCoord>131</yCoord>
</edgeMap>
<edgeMap>
<xCoord>364</xCoord>
<yCoord>131</yCoord>
</edgeMap>
<edgeMap>
<xCoord>363</xCoord>
<yCoord>131</yCoord>
</edgeMap>
<edgeMap>
<xCoord>362</xCoord>
<yCoord>131</yCoord>
</edgeMap>
<edgeMap>
<xCoord>361</xCoord>
<yCoord>132</yCoord>
</edgeMap>
<edgeMap>
<xCoord>361</xCoord>
<yCoord>133</yCoord>
</edgeMap>
<edgeMap>
<xCoord>361</xCoord>
<yCoord>134</yCoord>
</edgeMap>
<edgeMap>
<xCoord>361</xCoord>
<yCoord>135</yCoord>
</edgeMap>
<edgeMap>
<xCoord>361</xCoord>
<yCoord>136</yCoord>
</edgeMap>
<edgeMap>
<xCoord>361</xCoord>
<yCoord>137</yCoord>
</edgeMap>
<edgeMap>
<xCoord>362</xCoord>
<yCoord>137</yCoord>
</edgeMap>
<edgeMap>
<xCoord>363</xCoord>
<yCoord>138</yCoord>
</edgeMap>
<edgeMap>
<xCoord>364</xCoord>
<yCoord>138</yCoord>
</edgeMap>
<edgeMap>
<xCoord>365</xCoord>
<yCoord>138</yCoord>
</edgeMap>
<edgeMap>
<xCoord>366</xCoord>
<yCoord>138</yCoord>
</edgeMap>
</roi>
</unblindedReadNodule>
<unblindedReadNodule>
<noduleID>MI014_16369</noduleID>
<characteristics>
<subtlety>3</subtlety>
<internalStructure>2</internalStructure>
<calcification>6</calcification>
<sphericity>3</sphericity>
<margin>4</margin>
<lobulation>2</lobulation>
<spiculation>1</spiculation>
<texture>4</texture>
<malignancy>1</malignancy>
</characteristics>
<roi>
<imageZposition>-130.75</imageZposition>
<imageSOP_UID>1.3.6.1.4.1.14519.5.2.1.6279.6001.164352958146546762209011166575</imageSOP_UID>
<inclusion>TRUE</inclusion>
<edgeMap>
<xCoord>356</xCoord>
<yCoord>272</yCoord>
</edgeMap>
<edgeMap>
<xCoord>357</xCoord>
<yCoord>271</yCoord>
</edgeMap>
<edgeMap>
<xCoord>357</xCoord>
<yCoord>270</yCoord>
</edgeMap>
<edgeMap>
<xCoord>357</xCoord>
<yCoord>269</yCoord>
</edgeMap>
<edgeMap>
<xCoord>357</xCoord>
<yCoord>268</yCoord>
</edgeMap>
<edgeMap>
<xCoord>357</xCoord>
<yCoord>267</yCoord>
</edgeMap>
<edgeMap>
<xCoord>357</xCoord>
<yCoord>266</yCoord>
</edgeMap>
<edgeMap>
<xCoord>357</xCoord>
<yCoord>265</yCoord>
</edgeMap>
<edgeMap>
<xCoord>357</xCoord>
<yCoord>264</yCoord>
</edgeMap>
<edgeMap>
<xCoord>356</xCoord>
<yCoord>264</yCoord>
</edgeMap>
<edgeMap>
<xCoord>355</xCoord>
<yCoord>264</yCoord>
</edgeMap>
<edgeMap>
<xCoord>354</xCoord>
<yCoord>264</yCoord>
</edgeMap>
<edgeMap>
<xCoord>354</xCoord>
<yCoord>265</yCoord>
</edgeMap>
<edgeMap>
<xCoord>353</xCoord>
<yCoord>266</yCoord>
</edgeMap>
<edgeMap>
<xCoord>352</xCoord>
<yCoord>267</yCoord>
</edgeMap>
<edgeMap>
<xCoord>351</xCoord>
<yCoord>267</yCoord>
</edgeMap>
<edgeMap>
<xCoord>350</xCoord>
<yCoord>267</yCoord>
</edgeMap>
<edgeMap>
<xCoord>349</xCoord>
<yCoord>267</yCoord>
</edgeMap>
<edgeMap>
<xCoord>349</xCoord>
<yCoord>268</yCoord>
</edgeMap>
<edgeMap>
<xCoord>349</xCoord>
<yCoord>269</yCoord>
</edgeMap>
<edgeMap>
<xCoord>349</xCoord>
<yCoord>270</yCoord>
</edgeMap>
<edgeMap>
<xCoord>350</xCoord>
<yCoord>271</yCoord>
</edgeMap>
<edgeMap>
<xCoord>351</xCoord>
<yCoord>271</yCoord>
</edgeMap>
<edgeMap>
<xCoord>352</xCoord>
<yCoord>272</yCoord>
</edgeMap>
<edgeMap>
<xCoord>353</xCoord>
<yCoord>272</yCoord>
</edgeMap>
<edgeMap>
<xCoord>354</xCoord>
<yCoord>272</yCoord>
</edgeMap>
<edgeMap>
<xCoord>355</xCoord>
<yCoord>272</yCoord>
</edgeMap>
<edgeMap>
<xCoord>356</xCoord>
<yCoord>272</yCoord>
</edgeMap>
</roi>
<roi>
<imageZposition>-133.25</imageZposition>
<imageSOP_UID>1.3.6.1.4.1.14519.5.2.1.6279.6001.279039873091998485553159425775</imageSOP_UID>
<inclusion>TRUE</inclusion>
<edgeMap>
<xCoord>356</xCoord>
<yCoord>279</yCoord>
</edgeMap>
<edgeMap>
<xCoord>357</xCoord>
<yCoord>278</yCoord>
</edgeMap>
<edgeMap>
<xCoord>358</xCoord>
<yCoord>277</yCoord>
</edgeMap>
<edgeMap>
<xCoord>359</xCoord>
<yCoord>276</yCoord>
</edgeMap>
<edgeMap>
<xCoord>359</xCoord>
<yCoord>275</yCoord>
</edgeMap>
<edgeMap>
<xCoord>359</xCoord>
<yCoord>274</yCoord>
</edgeMap>
<edgeMap>
<xCoord>359</xCoord>
<yCoord>273</yCoord>
</edgeMap>
<edgeMap>
<xCoord>360</xCoord>
<yCoord>272</yCoord>
</edgeMap>
<edgeMap>
<xCoord>360</xCoord>
<yCoord>271</yCoord>
</edgeMap>
<edgeMap>
<xCoord>360</xCoord>
<yCoord>270</yCoord>
</edgeMap>
<edgeMap>
<xCoord>359</xCoord>
<yCoord>269</yCoord>
</edgeMap>
<edgeMap>
<xCoord>358</xCoord>
<yCoord>268</yCoord>
</edgeMap>
<edgeMap>
<xCoord>358</xCoord>
<yCoord>267</yCoord>
</edgeMap>
<edgeMap>
<xCoord>357</xCoord>
<yCoord>266</yCoord>
</edgeMap>
<edgeMap>
<xCoord>357</xCoord>
<yCoord>265</yCoord>
</edgeMap>
<edgeMap>
<xCoord>356</xCoord>
<yCoord>264</yCoord>
</edgeMap>
<edgeMap>
<xCoord>355</xCoord>
<yCoord>263</yCoord>
</edgeMap>
<edgeMap>
<xCoord>354</xCoord>
<yCoord>262</yCoord>
</edgeMap>
<edgeMap>
<xCoord>353</xCoord>
<yCoord>262</yCoord>
</edgeMap>
<edgeMap>
<xCoord>352</xCoord>
<yCoord>262</yCoord>
</edgeMap>
<edgeMap>
<xCoord>351</xCoord>
<yCoord>262</yCoord>
</edgeMap>
<edgeMap>
<xCoord>350</xCoord>
<yCoord>263</yCoord>
</edgeMap>
<edgeMap>
<xCoord>349</xCoord>
<yCoord>263</yCoord>
</edgeMap>
<edgeMap>
<xCoord>348</xCoord>
<yCoord>264</yCoord>
</edgeMap>
<edgeMap>
<xCoord>348</xCoord>
<yCoord>265</yCoord>
</edgeMap>
<edgeMap>
<xCoord>347</xCoord>
<yCoord>266</yCoord>
</edgeMap>
<edgeMap>
<xCoord>346</xCoord>
<yCoord>267</yCoord>
</edgeMap>
<edgeMap>
<xCoord>346</xCoord>
<yCoord>268</yCoord>
</edgeMap>
<edgeMap>
<xCoord>346</xCoord>
<yCoord>269</yCoord>
</edgeMap>
<edgeMap>
<xCoord>345</xCoord>
<yCoord>270</yCoord>
</edgeMap>
<edgeMap>
<xCoord>345</xCoord>
<yCoord>271</yCoord>
</edgeMap>
<edgeMap>
<xCoord>345</xCoord>
<yCoord>272</yCoord>
</edgeMap>
<edgeMap>
<xCoord>345</xCoord>
<yCoord>273</yCoord>
</edgeMap>
<edgeMap>
<xCoord>346</xCoord>
<yCoord>274</yCoord>
</edgeMap>
<edgeMap>
<xCoord>347</xCoord>
<yCoord>275</yCoord>
</edgeMap>
<edgeMap>
<xCoord>348</xCoord>
<yCoord>276</yCoord>
</edgeMap>
<edgeMap>
<xCoord>349</xCoord>
<yCoord>277</yCoord>
</edgeMap>
<edgeMap>
<xCoord>350</xCoord>
<yCoord>277</yCoord>
</edgeMap>
<edgeMap>
<xCoord>351</xCoord>
<yCoord>278</yCoord>
</edgeMap>
<edgeMap>
<xCoord>352</xCoord>
<yCoord>278</yCoord>
</edgeMap>
<edgeMap>
<xCoord>353</xCoord>
<yCoord>278</yCoord>
</edgeMap>
<edgeMap>
<xCoord>354</xCoord>
<yCoord>278</yCoord>
</edgeMap>
<edgeMap>
<xCoord>355</xCoord>
<yCoord>279</yCoord>
</edgeMap>
<edgeMap>
<xCoord>356</xCoord>
<yCoord>279</yCoord>
</edgeMap>
</roi>
<roi>
<imageZposition>-135.75</imageZposition>
<imageSOP_UID>1.3.6.1.4.1.14519.5.2.1.6279.6001.901350470904696039991248912174</imageSOP_UID>
<inclusion>TRUE</inclusion>
<edgeMap>
<xCoord>357</xCoord>
<yCoord>281</yCoord>
</edgeMap>
<edgeMap>
<xCoord>358</xCoord>
<yCoord>280</yCoord>
</edgeMap>
<edgeMap>
<xCoord>359</xCoord>
<yCoord>280</yCoord>
</edgeMap>
<edgeMap>
<xCoord>360</xCoord>
<yCoord>279</yCoord>
</edgeMap>
<edgeMap>
<xCoord>361</xCoord>
<yCoord>278</yCoord>
</edgeMap>
<edgeMap>
<xCoord>362</xCoord>
<yCoord>277</yCoord>
</edgeMap>
<edgeMap>
<xCoord>363</xCoord>
<yCoord>276</yCoord>
</edgeMap>
<edgeMap>
<xCoord>363</xCoord>
<yCoord>275</yCoord>
</edgeMap>
<edgeMap>
<xCoord>362</xCoord>
<yCoord>274</yCoord>
</edgeMap>
<edgeMap>
<xCoord>361</xCoord>
<yCoord>273</yCoord>
</edgeMap>
<edgeMap>
<xCoord>361</xCoord>
<yCoord>272</yCoord>
</edgeMap>
<edgeMap>
<xCoord>360</xCoord>
<yCoord>271</yCoord>
</edgeMap>
<edgeMap>
<xCoord>360</xCoord>
<yCoord>270</yCoord>
</edgeMap>
<edgeMap>
<xCoord>359</xCoord>
<yCoord>269</yCoord>
</edgeMap>
<edgeMap>
<xCoord>358</xCoord>
<yCoord>268</yCoord>
</edgeMap>
<edgeMap>
<xCoord>357</xCoord>
<yCoord>267</yCoord>
</edgeMap>
<edgeMap>
<xCoord>356</xCoord>
<yCoord>266</yCoord>
</edgeMap>
<edgeMap>
<xCoord>355</xCoord>
<yCoord>266</yCoord>
</edgeMap>
<edgeMap>
<xCoord>354</xCoord>
<yCoord>265</yCoord>
</edgeMap>
<edgeMap>
<xCoord>353</xCoord>
<yCoord>265</yCoord>
</edgeMap>
<edgeMap>
<xCoord>352</xCoord>
<yCoord>265</yCoord>
</edgeMap>
<edgeMap>
<xCoord>351</xCoord>
<yCoord>265</yCoord>
</edgeMap>
<edgeMap>
<xCoord>350</xCoord>
<yCoord>265</yCoord>
</edgeMap>
<edgeMap>
<xCoord>349</xCoord>
<yCoord>265</yCoord>
</edgeMap>
<edgeMap>
<xCoord>348</xCoord>
<yCoord>265</yCoord>
</edgeMap>
<edgeMap>
<xCoord>347</xCoord>
<yCoord>265</yCoord>
</edgeMap>
<edgeMap>
<xCoord>346</xCoord>
<yCoord>266</yCoord>
</edgeMap>
<edgeMap>
<xCoord>345</xCoord>
<yCoord>267</yCoord>
</edgeMap>
<edgeMap>
<xCoord>345</xCoord>
<yCoord>268</yCoord>
</edgeMap>
<edgeMap>
<xCoord>345</xCoord>
<yCoord>269</yCoord>
</edgeMap>
<edgeMap>
<xCoord>345</xCoord>
<yCoord>270</yCoord>
</edgeMap>
<edgeMap>
<xCoord>344</xCoord>
<yCoord>271</yCoord>
</edgeMap>
<edgeMap>
<xCoord>345</xCoord>
<yCoord>272</yCoord>
</edgeMap>
<edgeMap>
<xCoord>345</xCoord>
<yCoord>273</yCoord>
</edgeMap>
<edgeMap>
<xCoord>346</xCoord>
<yCoord>274</yCoord>
</edgeMap>
<edgeMap>
<xCoord>346</xCoord>
<yCoord>275</yCoord>
</edgeMap>
<edgeMap>
<xCoord>347</xCoord>
<yCoord>276</yCoord>
</edgeMap>
<edgeMap>
<xCoord>348</xCoord>
<yCoord>276</yCoord>
</edgeMap>
<edgeMap>
<xCoord>349</xCoord>
<yCoord>277</yCoord>
</edgeMap>
<edgeMap>
<xCoord>350</xCoord>
<yCoord>277</yCoord>
</edgeMap>
<edgeMap>
<xCoord>351</xCoord>
<yCoord>278</yCoord>
</edgeMap>
<edgeMap>
<xCoord>352</xCoord>
<yCoord>279</yCoord>
</edgeMap>
<edgeMap>
<xCoord>352</xCoord>
<yCoord>280</yCoord>
</edgeMap>
<edgeMap>
<xCoord>353</xCoord>
<yCoord>281</yCoord>
</edgeMap>
<edgeMap>
<xCoord>354</xCoord>
<yCoord>281</yCoord>
</edgeMap>
<edgeMap>
<xCoord>355</xCoord>
<yCoord>281</yCoord>
</edgeMap>
<edgeMap>
<xCoord>356</xCoord>
<yCoord>281</yCoord>
</edgeMap>
<edgeMap>
<xCoord>357</xCoord>
<yCoord>281</yCoord>
</edgeMap>
</roi>
<roi>
<imageZposition>-138.25</imageZposition>
<imageSOP_UID>1.3.6.1.4.1.14519.5.2.1.6279.6001.168042068939210050198294444338</imageSOP_UID>
<inclusion>TRUE</inclusion>
<edgeMap>
<xCoord>353</xCoord>
<yCoord>276</yCoord>
</edgeMap>
<edgeMap>
<xCoord>354</xCoord>
<yCoord>275</yCoord>
</edgeMap>
<edgeMap>
<xCoord>355</xCoord>
<yCoord>274</yCoord>
</edgeMap>
<edgeMap>
<xCoord>356</xCoord>
<yCoord>274</yCoord>
</edgeMap>
<edgeMap>
<xCoord>357</xCoord>
<yCoord>274</yCoord>
</edgeMap>
<edgeMap>
<xCoord>358</xCoord>
<yCoord>273</yCoord>
</edgeMap>
<edgeMap>
<xCoord>358</xCoord>
<yCoord>272</yCoord>
</edgeMap>
<edgeMap>
<xCoord>358</xCoord>
<yCoord>271</yCoord>
</edgeMap>
<edgeMap>
<xCoord>357</xCoord>
<yCoord>270</yCoord>
</edgeMap>
<edgeMap>
<xCoord>357</xCoord>
<yCoord>269</yCoord>
</edgeMap>
<edgeMap>
<xCoord>356</xCoord>
<yCoord>268</yCoord>
</edgeMap>
<edgeMap>
<xCoord>355</xCoord>
<yCoord>268</yCoord>
</edgeMap>
<edgeMap>
<xCoord>354</xCoord>
<yCoord>267</yCoord>
</edgeMap>
<edgeMap>
<xCoord>353</xCoord>
<yCoord>267</yCoord>
</edgeMap>
<edgeMap>
<xCoord>352</xCoord>
<yCoord>267</yCoord>
</edgeMap>
<edgeMap>
<xCoord>351</xCoord>
<yCoord>267</yCoord>
</edgeMap>
<edgeMap>
<xCoord>350</xCoord>
<yCoord>266</yCoord>
</edgeMap>
<edgeMap>
<xCoord>349</xCoord>
<yCoord>266</yCoord>
</edgeMap>
<edgeMap>
<xCoord>348</xCoord>
<yCoord>266</yCoord>
</edgeMap>
<edgeMap>
<xCoord>347</xCoord>
<yCoord>267</yCoord>
</edgeMap>
<edgeMap>
<xCoord>346</xCoord>
<yCoord>268</yCoord>
</edgeMap>
<edgeMap>
<xCoord>346</xCoord>
<yCoord>269</yCoord>
</edgeMap>
<edgeMap>
<xCoord>346</xCoord>
<yCoord>270</yCoord>
</edgeMap>
<edgeMap>
<xCoord>347</xCoord>
<yCoord>271</yCoord>
</edgeMap>
<edgeMap>
<xCoord>348</xCoord>
<yCoord>272</yCoord>
</edgeMap>
<edgeMap>
<xCoord>349</xCoord>
<yCoord>273</yCoord>
</edgeMap>
<edgeMap>
<xCoord>350</xCoord>
<yCoord>274</yCoord>
</edgeMap>
<edgeMap>
<xCoord>351</xCoord>
<yCoord>275</yCoord>
</edgeMap>
<edgeMap>
<xCoord>352</xCoord>
<yCoord>276</yCoord>
</edgeMap>
<edgeMap>
<xCoord>353</xCoord>
<yCoord>276</yCoord>
</edgeMap>
</roi>
</unblindedReadNodule>
<unblindedReadNodule>
<noduleID>MI014_16375</noduleID>
<characteristics>
<subtlety>3</subtlety>
<internalStructure>1</internalStructure>
<calcification>3</calcification>
<sphericity>5</sphericity>
<margin>5</margin>
<lobulation>1</lobulation>
<spiculation>1</spiculation>
<texture>5</texture>
<malignancy>1</malignancy>
</characteristics>
<roi>
<imageZposition>-125.75</imageZposition>
<imageSOP_UID>1.3.6.1.4.1.14519.5.2.1.6279.6001.221471288852800924280084578809</imageSOP_UID>
<inclusion>TRUE</inclusion>
<edgeMap>
<xCoord>332</xCoord>
<yCoord>367</yCoord>
</edgeMap>
<edgeMap>
<xCoord>333</xCoord>
<yCoord>366</yCoord>
</edgeMap>
<edgeMap>
<xCoord>333</xCoord>
<yCoord>365</yCoord>
</edgeMap>
<edgeMap>
<xCoord>333</xCoord>
<yCoord>364</yCoord>
</edgeMap>
<edgeMap>
<xCoord>332</xCoord>
<yCoord>363</yCoord>
</edgeMap>
<edgeMap>
<xCoord>331</xCoord>
<yCoord>362</yCoord>
</edgeMap>
<edgeMap>
<xCoord>330</xCoord>
<yCoord>362</yCoord>
</edgeMap>
<edgeMap>
<xCoord>329</xCoord>
<yCoord>362</yCoord>
</edgeMap>
<edgeMap>
<xCoord>329</xCoord>
<yCoord>363</yCoord>
</edgeMap>
<edgeMap>
<xCoord>328</xCoord>
<yCoord>364</yCoord>
</edgeMap>
<edgeMap>
<xCoord>328</xCoord>
<yCoord>365</yCoord>
</edgeMap>
<edgeMap>
<xCoord>328</xCoord>
<yCoord>366</yCoord>
</edgeMap>
<edgeMap>
<xCoord>328</xCoord>
<yCoord>367</yCoord>
</edgeMap>
<edgeMap>
<xCoord>329</xCoord>
<yCoord>367</yCoord>
</edgeMap>
<edgeMap>
<xCoord>330</xCoord>
<yCoord>367</yCoord>
</edgeMap>
<edgeMap>
<xCoord>331</xCoord>
<yCoord>367</yCoord>
</edgeMap>
<edgeMap>
<xCoord>332</xCoord>
<yCoord>367</yCoord>
</edgeMap>
</roi>
<roi>
<imageZposition>-128.25</imageZposition>
<imageSOP_UID>1.3.6.1.4.1.14519.5.2.1.6279.6001.825079853665589591725066527615</imageSOP_UID>
<inclusion>TRUE</inclusion>
<edgeMap>
<xCoord>332</xCoord>
<yCoord>367</yCoord>
</edgeMap>
<edgeMap>
<xCoord>333</xCoord>
<yCoord>366</yCoord>
</edgeMap>
<edgeMap>
<xCoord>334</xCoord>
<yCoord>365</yCoord>
</edgeMap>
<edgeMap>
<xCoord>334</xCoord>
<yCoord>364</yCoord>
</edgeMap>
<edgeMap>
<xCoord>333</xCoord>
<yCoord>363</yCoord>
</edgeMap>
<edgeMap>
<xCoord>332</xCoord>
<yCoord>362</yCoord>
</edgeMap>
<edgeMap>
<xCoord>331</xCoord>
<yCoord>362</yCoord>
</edgeMap>
<edgeMap>
<xCoord>330</xCoord>
<yCoord>362</yCoord>
</edgeMap>
<edgeMap>
<xCoord>329</xCoord>
<yCoord>362</yCoord>
</edgeMap>
<edgeMap>
<xCoord>328</xCoord>
<yCoord>363</yCoord>
</edgeMap>
<edgeMap>
<xCoord>328</xCoord>
<yCoord>364</yCoord>
</edgeMap>
<edgeMap>
<xCoord>328</xCoord>
<yCoord>365</yCoord>
</edgeMap>
<edgeMap>
<xCoord>328</xCoord>
<yCoord>366</yCoord>
</edgeMap>
<edgeMap>
<xCoord>329</xCoord>
<yCoord>367</yCoord>
</edgeMap>
<edgeMap>
<xCoord>330</xCoord>
<yCoord>367</yCoord>
</edgeMap>
<edgeMap>
<xCoord>331</xCoord>
<yCoord>367</yCoord>
</edgeMap>
<edgeMap>
<xCoord>332</xCoord>
<yCoord>367</yCoord>
</edgeMap>
</roi>
</unblindedReadNodule>
<unblindedReadNodule>
<noduleID>MI014_16382</noduleID>
<roi>
<imageZposition>-160.75</imageZposition>
<imageSOP_UID>1.3.6.1.4.1.14519.5.2.1.6279.6001.269035314011101416358005926207</imageSOP_UID>
<inclusion>TRUE</inclusion>
<edgeMap>
<xCoord>151</xCoord>
<yCoord>173</yCoord>
</edgeMap>
</roi>
</unblindedReadNodule>
<nonNodule>
<nonNoduleID>MI014_16378</nonNoduleID>
<imageZposition>-138.25</imageZposition>
<imageSOP_UID>1.3.6.1.4.1.14519.5.2.1.6279.6001.168042068939210050198294444338</imageSOP_UID>
<locus>
<xCoord>156</xCoord>
<yCoord>304</yCoord>
</locus>
</nonNodule>
<nonNodule>
<nonNoduleID>MI014_16381</nonNoduleID>
<imageZposition>-168.25</imageZposition>
<imageSOP_UID>1.3.6.1.4.1.14519.5.2.1.6279.6001.941393494691513108154742500542</imageSOP_UID>
<locus>
<xCoord>236</xCoord>
<yCoord>309</yCoord>
</locus>
</nonNodule>
<nonNodule>
<nonNoduleID>MI014_16380</nonNoduleID>
<imageZposition>-140.75</imageZposition>
<imageSOP_UID>1.3.6.1.4.1.14519.5.2.1.6279.6001.271380557938698631430764123360</imageSOP_UID>
<locus>
<xCoord>143</xCoord>
<yCoord>299</yCoord>
</locus>
</nonNodule>
<nonNodule>
<nonNoduleID>MI014_16383</nonNoduleID>
<imageZposition>-138.25</imageZposition>
<imageSOP_UID>1.3.6.1.4.1.14519.5.2.1.6279.6001.168042068939210050198294444338</imageSOP_UID>
<locus>
<xCoord>152</xCoord>
<yCoord>306</yCoord>
</locus>
</nonNodule>
<nonNodule>
<nonNoduleID>MI014_16384</nonNoduleID>
<imageZposition>-218.25</imageZposition>
<imageSOP_UID>1.3.6.1.4.1.14519.5.2.1.6279.6001.441241103536270856823203940528</imageSOP_UID>
<locus>
<xCoord>171</xCoord>
<yCoord>135</yCoord>
</locus>
</nonNodule>
</readingSession>
<readingSession>
		<annotationVersion>3.12</annotationVersion>
		<servicingRadiologistID>-673753169</servicingRadiologistID>
			<unblindedReadNodule>
				<noduleID>0</noduleID>
				<characteristics>
					<subtlety>3</subtlety>
					<internalStructure>1</internalStructure>
					<calcification>6</calcification>
					<sphericity>5</sphericity>
					<margin>5</margin>
					<lobulation>1</lobulation>
					<spiculation>1</spiculation>
					<texture>5</texture>
					<malignancy>2</malignancy>
				</characteristics>
				<roi>
					<imageZposition>-213.25</imageZposition>
					<imageSOP_UID>1.3.6.1.4.1.14519.5.2.1.6279.6001.264987536664702954464474153268</imageSOP_UID>
					<inclusion>TRUE</inclusion>
					<edgeMap>
					<xCoord>362</xCoord>
					<yCoord>135</yCoord>
					</edgeMap>
					<edgeMap>
					<xCoord>362</xCoord>
					<yCoord>134</yCoord>
					</edgeMap>
					<edgeMap>
					<xCoord>362</xCoord>
					<yCoord>133</yCoord>
					</edgeMap>
					<edgeMap>
					<xCoord>362</xCoord>
					<yCoord>132</yCoord>
					</edgeMap>
					<edgeMap>
					<xCoord>362</xCoord>
					<yCoord>131</yCoord>
					</edgeMap>
					<edgeMap>
					<xCoord>363</xCoord>
					<yCoord>131</yCoord>
					</edgeMap>
					<edgeMap>
					<xCoord>364</xCoord>
					<yCoord>131</yCoord>
					</edgeMap>
					<edgeMap>
					<xCoord>365</xCoord>
					<yCoord>131</yCoord>
					</edgeMap>
					<edgeMap>
					<xCoord>366</xCoord>
					<yCoord>132</yCoord>
					</edgeMap>
					<edgeMap>
					<xCoord>367</xCoord>
					<yCoord>132</yCoord>
					</edgeMap>
					<edgeMap>
					<xCoord>368</xCoord>
					<yCoord>133</yCoord>
					</edgeMap>
					<edgeMap>
					<xCoord>368</xCoord>
					<yCoord>134</yCoord>
					</edgeMap>
					<edgeMap>
					<xCoord>368</xCoord>
					<yCoord>135</yCoord>
					</edgeMap>
					<edgeMap>
					<xCoord>368</xCoord>
					<yCoord>136</yCoord>
					</edgeMap>
					<edgeMap>
					<xCoord>367</xCoord>
					<yCoord>137</yCoord>
					</edgeMap>
					<edgeMap>
					<xCoord>366</xCoord>
					<yCoord>137</yCoord>
					</edgeMap>
					<edgeMap>
					<xCoord>365</xCoord>
					<yCoord>137</yCoord>
					</edgeMap>
					<edgeMap>
					<xCoord>364</xCoord>
					<yCoord>138</yCoord>
					</edgeMap>
					<edgeMap>
					<xCoord>363</xCoord>
					<yCoord>137</yCoord>
					</edgeMap>
					<edgeMap>
					<xCoord>362</xCoord>
					<yCoord>136</yCoord>
					</edgeMap>
					<edgeMap>
					<xCoord>362</xCoord>
					<yCoord>135</yCoord>
					</edgeMap>
				</roi>
				<roi>
					<imageZposition>-215.75</imageZposition>
					<imageSOP_UID>1.3.6.1.4.1.14519.5.2.1.6279.6001.256861218680792657232846259685</imageSOP_UID>
					<inclusion>TRUE</inclusion>
					<edgeMap>
					<xCoord>362</xCoord>
					<yCoord>135</yCoord>
					</edgeMap>
					<edgeMap>
					<xCoord>362</xCoord>
					<yCoord>134</yCoord>
					</edgeMap>
					<edgeMap>
					<xCoord>362</xCoord>
					<yCoord>133</yCoord>
					</edgeMap>
					<edgeMap>
					<xCoord>362</xCoord>
					<yCoord>132</yCoord>
					</edgeMap>
					<edgeMap>
					<xCoord>362</xCoord>
					<yCoord>131</yCoord>
					</edgeMap>
					<edgeMap>
					<xCoord>363</xCoord>
					<yCoord>131</yCoord>
					</edgeMap>
					<edgeMap>
					<xCoord>364</xCoord>
					<yCoord>131</yCoord>
					</edgeMap>
					<edgeMap>
					<xCoord>365</xCoord>
					<yCoord>131</yCoord>
					</edgeMap>
					<edgeMap>
					<xCoord>366</xCoord>
					<yCoord>132</yCoord>
					</edgeMap>
					<edgeMap>
					<xCoord>367</xCoord>
					<yCoord>133</yCoord>
					</edgeMap>
					<edgeMap>
					<xCoord>368</xCoord>
					<yCoord>134</yCoord>
					</edgeMap>
					<edgeMap>
					<xCoord>368</xCoord>
					<yCoord>135</yCoord>
					</edgeMap>
					<edgeMap>
					<xCoord>367</xCoord>
					<yCoord>136</yCoord>
					</edgeMap>
					<edgeMap>
					<xCoord>367</xCoord>
					<yCoord>137</yCoord>
					</edgeMap>
					<edgeMap>
					<xCoord>366</xCoord>
					<yCoord>137</yCoord>
					</edgeMap>
					<edgeMap>
					<xCoord>365</xCoord>
					<yCoord>137</yCoord>
					</edgeMap>
					<edgeMap>
					<xCoord>364</xCoord>
					<yCoord>137</yCoord>
					</edgeMap>
					<edgeMap>
					<xCoord>363</xCoord>
					<yCoord>137</yCoord>
					</edgeMap>
					<edgeMap>
					<xCoord>362</xCoord>
					<yCoord>136</yCoord>
					</edgeMap>
					<edgeMap>
					<xCoord>362</xCoord>
					<yCoord>135</yCoord>
					</edgeMap>
				</roi>
			</unblindedReadNodule>
			<unblindedReadNodule>
				<noduleID>1</noduleID>
				<characteristics>
					<subtlety>3</subtlety>
					<internalStructure>1</internalStructure>
					<calcification>6</calcification>
					<sphericity>5</sphericity>
					<margin>5</margin>
					<lobulation>1</lobulation>
					<spiculation>1</spiculation>
					<texture>5</texture>
					<malignancy>2</malignancy>
				</characteristics>
				<roi>
					<imageZposition>-160.75</imageZposition>
					<imageSOP_UID>1.3.6.1.4.1.14519.5.2.1.6279.6001.269035314011101416358005926207</imageSOP_UID>
					<inclusion>TRUE</inclusion>
					<edgeMap>
					<xCoord>171</xCoord>
					<yCoord>168</yCoord>
					</edgeMap>
					<edgeMap>
					<xCoord>170</xCoord>
					<yCoord>168</yCoord>
					</edgeMap>
					<edgeMap>
					<xCoord>169</xCoord>
					<yCoord>168</yCoord>
					</edgeMap>
					<edgeMap>
					<xCoord>168</xCoord>
					<yCoord>168</yCoord>
					</edgeMap>
					<edgeMap>
					<xCoord>167</xCoord>
					<yCoord>168</yCoord>
					</edgeMap>
					<edgeMap>
					<xCoord>166</xCoord>
					<yCoord>168</yCoord>
					</edgeMap>
					<edgeMap>
					<xCoord>165</xCoord>
					<yCoord>168</yCoord>
					</edgeMap>
					<edgeMap>
					<xCoord>164</xCoord>
					<yCoord>168</yCoord>
					</edgeMap>
					<edgeMap>
					<xCoord>163</xCoord>
					<yCoord>168</yCoord>
					</edgeMap>
					<edgeMap>
					<xCoord>162</xCoord>
					<yCoord>167</yCoord>
					</edgeMap>
					<edgeMap>
					<xCoord>161</xCoord>
					<yCoord>168</yCoord>
					</edgeMap>
					<edgeMap>
					<xCoord>162</xCoord>
					<yCoord>169</yCoord>
					</edgeMap>
					<edgeMap>
					<xCoord>163</xCoord>
					<yCoord>170</yCoord>
					</edgeMap>
					<edgeMap>
					<xCoord>164</xCoord>
					<yCoord>170</yCoord>
					</edgeMap>
					<edgeMap>
					<xCoord>165</xCoord>
					<yCoord>171</yCoord>
					</edgeMap>
					<edgeMap>
					<xCoord>166</xCoord>
					<yCoord>171</yCoord>
					</edgeMap>
					<edgeMap>
					<xCoord>167</xCoord>
					<yCoord>172</yCoord>
					</edgeMap>
					<edgeMap>
					<xCoord>168</xCoord>
					<yCoord>172</yCoord>
					</edgeMap>
					<edgeMap>
					<xCoord>169</xCoord>
					<yCoord>171</yCoord>
					</edgeMap>
					<edgeMap>
					<xCoord>170</xCoord>
					<yCoord>171</yCoord>
					</edgeMap>
					<edgeMap>
					<xCoord>170</xCoord>
					<yCoord>170</yCoord>
					</edgeMap>
					<edgeMap>
					<xCoord>170</xCoord>
					<yCoord>169</yCoord>
					</edgeMap>
					<edgeMap>
					<xCoord>171</xCoord>
					<yCoord>168</yCoord>
					</edgeMap>
				</roi>
				<roi>
					<imageZposition>-163.25</imageZposition>
					<imageSOP_UID>1.3.6.1.4.1.14519.5.2.1.6279.6001.207158418202237836301770930325</imageSOP_UID>
					<inclusion>TRUE</inclusion>
					<edgeMap>
					<xCoord>169</xCoord>
					<yCoord>164</yCoord>
					</edgeMap>
					<edgeMap>
					<xCoord>170</xCoord>
					<yCoord>164</yCoord>
					</edgeMap>
					<edgeMap>
					<xCoord>171</xCoord>
					<yCoord>164</yCoord>
					</edgeMap>
					<edgeMap>
					<xCoord>172</xCoord>
					<yCoord>164</yCoord>
					</edgeMap>
					<edgeMap>
					<xCoord>172</xCoord>
					<yCoord>165</yCoord>
					</edgeMap>
					<edgeMap>
					<xCoord>172</xCoord>
					<yCoord>166</yCoord>
					</edgeMap>
					<edgeMap>
					<xCoord>172</xCoord>
					<yCoord>167</yCoord>
					</edgeMap>
					<edgeMap>
					<xCoord>172</xCoord>
					<yCoord>168</yCoord>
					</edgeMap>
					<edgeMap>
					<xCoord>172</xCoord>
					<yCoord>169</yCoord>
					</edgeMap>
					<edgeMap>
					<xCoord>172</xCoord>
					<yCoord>170</yCoord>
					</edgeMap>
					<edgeMap>
					<xCoord>172</xCoord>
					<yCoord>171</yCoord>
					</edgeMap>
					<edgeMap>
					<xCoord>171</xCoord>
					<yCoord>172</yCoord>
					</edgeMap>
					<edgeMap>
					<xCoord>170</xCoord>
					<yCoord>173</yCoord>
					</edgeMap>
					<edgeMap>
					<xCoord>169</xCoord>
					<yCoord>173</yCoord>
					</edgeMap>
					<edgeMap>
					<xCoord>168</xCoord>
					<yCoord>173</yCoord>
					</edgeMap>
					<edgeMap>
					<xCoord>167</xCoord>
					<yCoord>173</yCoord>
					</edgeMap>
					<edgeMap>
					<xCoord>166</xCoord>
					<yCoord>173</yCoord>
					</edgeMap>
					<edgeMap>
					<xCoord>165</xCoord>
					<yCoord>173</yCoord>
					</edgeMap>
					<edgeMap>
					<xCoord>165</xCoord>
					<yCoord>172</yCoord>
					</edgeMap>
					<edgeMap>
					<xCoord>164</xCoord>
					<yCoord>172</yCoord>
					</edgeMap>
					<edgeMap>
					<xCoord>163</xCoord>
					<yCoord>172</yCoord>
					</edgeMap>
					<edgeMap>
					<xCoord>162</xCoord>
					<yCoord>172</yCoord>
					</edgeMap>
					<edgeMap>
					<xCoord>161</xCoord>
					<yCoord>171</yCoord>
					</edgeMap>
					<edgeMap>
					<xCoord>161</xCoord>
					<yCoord>170</yCoord>
					</edgeMap>
					<edgeMap>
					<xCoord>160</xCoord>
					<yCoord>169</yCoord>
					</edgeMap>
					<edgeMap>
					<xCoord>160</xCoord>
					<yCoord>168</yCoord>
					</edgeMap>
					<edgeMap>
					<xCoord>160</xCoord>
					<yCoord>167</yCoord>
					</edgeMap>
					<edgeMap>
					<xCoord>160</xCoord>
					<yCoord>166</yCoord>
					</edgeMap>
					<edgeMap>
					<xCoord>160</xCoord>
					<yCoord>165</yCoord>
					</edgeMap>
					<edgeMap>
					<xCoord>160</xCoord>
					<yCoord>164</yCoord>
					</edgeMap>
					<edgeMap>
					<xCoord>160</xCoord>
					<yCoord>163</yCoord>
					</edgeMap>
					<edgeMap>
					<xCoord>161</xCoord>
					<yCoord>162</yCoord>
					</edgeMap>
					<edgeMap>
					<xCoord>162</xCoord>
					<yCoord>162</yCoord>
					</edgeMap>
					<edgeMap>
					<xCoord>163</xCoord>
					<yCoord>162</yCoord>
					</edgeMap>
					<edgeMap>
					<xCoord>164</xCoord>
					<yCoord>162</yCoord>
					</edgeMap>
					<edgeMap>
					<xCoord>165</xCoord>
					<yCoord>162</yCoord>
					</edgeMap>
					<edgeMap>
					<xCoord>166</xCoord>
					<yCoord>163</yCoord>
					</edgeMap>
					<edgeMap>
					<xCoord>167</xCoord>
					<yCoord>163</yCoord>
					</edgeMap>
					<edgeMap>
					<xCoord>168</xCoord>
					<yCoord>163</yCoord>
					</edgeMap>
					<edgeMap>
					<xCoord>169</xCoord>
					<yCoord>164</yCoord>
					</edgeMap>
				</roi>
				<roi>
					<imageZposition>-165.75</imageZposition>
					<imageSOP_UID>1.3.6.1.4.1.14519.5.2.1.6279.6001.424516893823005201834864194740</imageSOP_UID>
					<inclusion>TRUE</inclusion>
					<edgeMap>
					<xCoord>166</xCoord>
					<yCoord>159</yCoord>
					</edgeMap>
					<edgeMap>
					<xCoord>167</xCoord>
					<yCoord>159</yCoord>
					</edgeMap>
					<edgeMap>
					<xCoord>168</xCoord>
					<yCoord>159</yCoord>
					</edgeMap>
					<edgeMap>
					<xCoord>169</xCoord>
					<yCoord>159</yCoord>
					</edgeMap>
					<edgeMap>
					<xCoord>170</xCoord>
					<yCoord>160</yCoord>
					</edgeMap>
					<edgeMap>
					<xCoord>171</xCoord>
					<yCoord>161</yCoord>
					</edgeMap>
					<edgeMap>
					<xCoord>172</xCoord>
					<yCoord>162</yCoord>
					</edgeMap>
					<edgeMap>
					<xCoord>173</xCoord>
					<yCoord>163</yCoord>
					</edgeMap>
					<edgeMap>
					<xCoord>173</xCoord>
					<yCoord>164</yCoord>
					</edgeMap>
					<edgeMap>
					<xCoord>173</xCoord>
					<yCoord>165</yCoord>
					</edgeMap>
					<edgeMap>
					<xCoord>173</xCoord>
					<yCoord>166</yCoord>
					</edgeMap>
					<edgeMap>
					<xCoord>174</xCoord>
					<yCoord>167</yCoord>
					</edgeMap>
					<edgeMap>
					<xCoord>174</xCoord>
					<yCoord>168</yCoord>
					</edgeMap>
					<edgeMap>
					<xCoord>174</xCoord>
					<yCoord>169</yCoord>
					</edgeMap>
					<edgeMap>
					<xCoord>174</xCoord>
					<yCoord>170</yCoord>
					</edgeMap>
					<edgeMap>
					<xCoord>173</xCoord>
					<yCoord>171</yCoord>
					</edgeMap>
					<edgeMap>
					<xCoord>172</xCoord>
					<yCoord>172</yCoord>
					</edgeMap>
					<edgeMap>
					<xCoord>171</xCoord>
					<yCoord>173</yCoord>
					</edgeMap>
					<edgeMap>
					<xCoord>170</xCoord>
					<yCoord>174</yCoord>
					</edgeMap>
					<edgeMap>
					<xCoord>169</xCoord>
					<yCoord>175</yCoord>
					</edgeMap>
					<edgeMap>
					<xCoord>169</xCoord>
					<yCoord>176</yCoord>
					</edgeMap>
					<edgeMap>
					<xCoord>168</xCoord>
					<yCoord>176</yCoord>
					</edgeMap>
					<edgeMap>
					<xCoord>167</xCoord>
					<yCoord>175</yCoord>
					</edgeMap>
					<edgeMap>
					<xCoord>166</xCoord>
					<yCoord>175</yCoord>
					</edgeMap>
					<edgeMap>
					<xCoord>166</xCoord>
					<yCoord>174</yCoord>
					</edgeMap>
					<edgeMap>
					<xCoord>165</xCoord>
					<yCoord>174</yCoord>
					</edgeMap>
					<edgeMap>
					<xCoord>164</xCoord>
					<yCoord>174</yCoord>
					</edgeMap>
					<edgeMap>
					<xCoord>163</xCoord>
					<yCoord>173</yCoord>
					</edgeMap>
					<edgeMap>
					<xCoord>162</xCoord>
					<yCoord>173</yCoord>
					</edgeMap>
					<edgeMap>
					<xCoord>161</xCoord>
					<yCoord>172</yCoord>
					</edgeMap>
					<edgeMap>
					<xCoord>161</xCoord>
					<yCoord>171</yCoord>
					</edgeMap>
					<edgeMap>
					<xCoord>160</xCoord>
					<yCoord>170</yCoord>
					</edgeMap>
					<edgeMap>
					<xCoord>160</xCoord>
					<yCoord>169</yCoord>
					</edgeMap>
					<edgeMap>
					<xCoord>159</xCoord>
					<yCoord>168</yCoord>
					</edgeMap>
					<edgeMap>
					<xCoord>159</xCoord>
					<yCoord>167</yCoord>
					</edgeMap>
					<edgeMap>
					<xCoord>159</xCoord>
					<yCoord>166</yCoord>
					</edgeMap>
					<edgeMap>
					<xCoord>159</xCoord>
					<yCoord>165</yCoord>
					</edgeMap>
					<edgeMap>
					<xCoord>159</xCoord>
					<yCoord>164</yCoord>
					</edgeMap>
					<edgeMap>
					<xCoord>159</xCoord>
					<yCoord>163</yCoord>
					</edgeMap>
					<edgeMap>
					<xCoord>159</xCoord>
					<yCoord>162</yCoord>
					</edgeMap>
					<edgeMap>
					<xCoord>160</xCoord>
					<yCoord>161</yCoord>
					</edgeMap>
					<edgeMap>
					<xCoord>161</xCoord>
					<yCoord>160</yCoord>
					</edgeMap>
					<edgeMap>
					<xCoord>162</xCoord>
					<yCoord>160</yCoord>
					</edgeMap>
					<edgeMap>
					<xCoord>163</xCoord>
					<yCoord>160</yCoord>
					</edgeMap>
					<edgeMap>
					<xCoord>164</xCoord>
					<yCoord>159</yCoord>
					</edgeMap>
					<edgeMap>
					<xCoord>165</xCoord>
					<yCoord>159</yCoord>
					</edgeMap>
					<edgeMap>
					<xCoord>166</xCoord>
					<yCoord>159</yCoord>
					</edgeMap>
				</roi>
				<roi>
					<imageZposition>-168.25</imageZposition>
					<imageSOP_UID>1.3.6.1.4.1.14519.5.2.1.6279.6001.941393494691513108154742500542</imageSOP_UID>
					<inclusion>TRUE</inclusion>
					<edgeMap>
					<xCoord>165</xCoord>
					<yCoord>159</yCoord>
					</edgeMap>
					<edgeMap>
					<xCoord>166</xCoord>
					<yCoord>159</yCoord>
					</edgeMap>
					<edgeMap>
					<xCoord>167</xCoord>
					<yCoord>159</yCoord>
					</edgeMap>
					<edgeMap>
					<xCoord>168</xCoord>
					<yCoord>159</yCoord>
					</edgeMap>
					<edgeMap>
					<xCoord>169</xCoord>
					<yCoord>160</yCoord>
					</edgeMap>
					<edgeMap>
					<xCoord>170</xCoord>
					<yCoord>160</yCoord>
					</edgeMap>
					<edgeMap>
					<xCoord>171</xCoord>
					<yCoord>161</yCoord>
					</edgeMap>
					<edgeMap>
					<xCoord>171</xCoord>
					<yCoord>162</yCoord>
					</edgeMap>
					<edgeMap>
					<xCoord>172</xCoord>
					<yCoord>163</yCoord>
					</edgeMap>
					<edgeMap>
					<xCoord>173</xCoord>
					<yCoord>164</yCoord>
					</edgeMap>
					<edgeMap>
					<xCoord>173</xCoord>
					<yCoord>165</yCoord>
					</edgeMap>
					<edgeMap>
					<xCoord>173</xCoord>
					<yCoord>166</yCoord>
					</edgeMap>
					<edgeMap>
					<xCoord>173</xCoord>
					<yCoord>167</yCoord>
					</edgeMap>
					<edgeMap>
					<xCoord>173</xCoord>
					<yCoord>168</yCoord>
					</edgeMap>
					<edgeMap>
					<xCoord>173</xCoord>
					<yCoord>169</yCoord>
					</edgeMap>
					<edgeMap>
					<xCoord>173</xCoord>
					<yCoord>170</yCoord>
					</edgeMap>
					<edgeMap>
					<xCoord>173</xCoord>
					<yCoord>171</yCoord>
					</edgeMap>
					<edgeMap>
					<xCoord>174</xCoord>
					<yCoord>171</yCoord>
					</edgeMap>
					<edgeMap>
					<xCoord>173</xCoord>
					<yCoord>172</yCoord>
					</edgeMap>
					<edgeMap>
					<xCoord>173</xCoord>
					<yCoord>173</yCoord>
					</edgeMap>
					<edgeMap>
					<xCoord>173</xCoord>
					<yCoord>174</yCoord>
					</edgeMap>
					<edgeMap>
					<xCoord>172</xCoord>
					<yCoord>174</yCoord>
					</edgeMap>
					<edgeMap>
					<xCoord>171</xCoord>
					<yCoord>174</yCoord>
					</edgeMap>
					<edgeMap>
					<xCoord>170</xCoord>
					<yCoord>174</yCoord>
					</edgeMap>
					<edgeMap>
					<xCoord>169</xCoord>
					<yCoord>174</yCoord>
					</edgeMap>
					<edgeMap>
					<xCoord>168</xCoord>
					<yCoord>174</yCoord>
					</edgeMap>
					<edgeMap>
					<xCoord>167</xCoord>
					<yCoord>174</yCoord>
					</edgeMap>
					<edgeMap>
					<xCoord>166</xCoord>
					<yCoord>174</yCoord>
					</edgeMap>
					<edgeMap>
					<xCoord>165</xCoord>
					<yCoord>174</yCoord>
					</edgeMap>
					<edgeMap>
					<xCoord>164</xCoord>
					<yCoord>174</yCoord>
					</edgeMap>
					<edgeMap>
					<xCoord>163</xCoord>
					<yCoord>174</yCoord>
					</edgeMap>
					<edgeMap>
					<xCoord>162</xCoord>
					<yCoord>173</yCoord>
					</edgeMap>
					<edgeMap>
					<xCoord>162</xCoord>
					<yCoord>172</yCoord>
					</edgeMap>
					<edgeMap>
					<xCoord>161</xCoord>
					<yCoord>171</yCoord>
					</edgeMap>
					<edgeMap>
					<xCoord>161</xCoord>
					<yCoord>170</yCoord>
					</edgeMap>
					<edgeMap>
					<xCoord>160</xCoord>
					<yCoord>169</yCoord>
					</edgeMap>
					<edgeMap>
					<xCoord>160</xCoord>
					<yCoord>168</yCoord>
					</edgeMap>
					<edgeMap>
					<xCoord>159</xCoord>
					<yCoord>167</yCoord>
					</edgeMap>
					<edgeMap>
					<xCoord>159</xCoord>
					<yCoord>166</yCoord>
					</edgeMap>
					<edgeMap>
					<xCoord>159</xCoord>
					<yCoord>165</yCoord>
					</edgeMap>
					<edgeMap>
					<xCoord>159</xCoord>
					<yCoord>164</yCoord>
					</edgeMap>
					<edgeMap>
					<xCoord>160</xCoord>
					<yCoord>163</yCoord>
					</edgeMap>
					<edgeMap>
					<xCoord>161</xCoord>
					<yCoord>162</yCoord>
					</edgeMap>
					<edgeMap>
					<xCoord>162</xCoord>
					<yCoord>161</yCoord>
					</edgeMap>
					<edgeMap>
					<xCoord>162</xCoord>
					<yCoord>160</yCoord>
					</edgeMap>
					<edgeMap>
					<xCoord>163</xCoord>
					<yCoord>160</yCoord>
					</edgeMap>
					<edgeMap>
					<xCoord>164</xCoord>
					<yCoord>159</yCoord>
					</edgeMap>
					<edgeMap>
					<xCoord>165</xCoord>
					<yCoord>159</yCoord>
					</edgeMap>
				</roi>
				<roi>
					<imageZposition>-170.75</imageZposition>
					<imageSOP_UID>1.3.6.1.4.1.14519.5.2.1.6279.6001.269661562375137993716627368335</imageSOP_UID>
					<inclusion>TRUE</inclusion>
					<edgeMap>
					<xCoord>165</xCoord>
					<yCoord>161</yCoord>
					</edgeMap>
					<edgeMap>
					<xCoord>166</xCoord>
					<yCoord>161</yCoord>
					</edgeMap>
					<edgeMap>
					<xCoord>167</xCoord>
					<yCoord>161</yCoord>
					</edgeMap>
					<edgeMap>
					<xCoord>168</xCoord>
					<yCoord>161</yCoord>
					</edgeMap>
					<edgeMap>
					<xCoord>169</xCoord>
					<yCoord>161</yCoord>
					</edgeMap>
					<edgeMap>
					<xCoord>170</xCoord>
					<yCoord>162</yCoord>
					</edgeMap>
					<edgeMap>
					<xCoord>171</xCoord>
					<yCoord>162</yCoord>
					</edgeMap>
					<edgeMap>
					<xCoord>171</xCoord>
					<yCoord>163</yCoord>
					</edgeMap>
					<edgeMap>
					<xCoord>171</xCoord>
					<yCoord>164</yCoord>
					</edgeMap>
					<edgeMap>
					<xCoord>171</xCoord>
					<yCoord>165</yCoord>
					</edgeMap>
					<edgeMap>
					<xCoord>170</xCoord>
					<yCoord>166</yCoord>
					</edgeMap>
					<edgeMap>
					<xCoord>169</xCoord>
					<yCoord>167</yCoord>
					</edgeMap>
					<edgeMap>
					<xCoord>168</xCoord>
					<yCoord>167</yCoord>
					</edgeMap>
					<edgeMap>
					<xCoord>167</xCoord>
					<yCoord>167</yCoord>
					</edgeMap>
					<edgeMap>
					<xCoord>167</xCoord>
					<yCoord>168</yCoord>
					</edgeMap>
					<edgeMap>
					<xCoord>167</xCoord>
					<yCoord>169</yCoord>
					</edgeMap>
					<edgeMap>
					<xCoord>167</xCoord>
					<yCoord>170</yCoord>
					</edgeMap>
					<edgeMap>
					<xCoord>167</xCoord>
					<yCoord>171</yCoord>
					</edgeMap>
					<edgeMap>
					<xCoord>166</xCoord>
					<yCoord>172</yCoord>
					</edgeMap>
					<edgeMap>
					<xCoord>165</xCoord>
					<yCoord>172</yCoord>
					</edgeMap>
					<edgeMap>
					<xCoord>164</xCoord>
					<yCoord>172</yCoord>
					</edgeMap>
					<edgeMap>
					<xCoord>163</xCoord>
					<yCoord>171</yCoord>
					</edgeMap>
					<edgeMap>
					<xCoord>163</xCoord>
					<yCoord>170</yCoord>
					</edgeMap>
					<edgeMap>
					<xCoord>162</xCoord>
					<yCoord>169</yCoord>
					</edgeMap>
					<edgeMap>
					<xCoord>162</xCoord>
					<yCoord>168</yCoord>
					</edgeMap>
					<edgeMap>
					<xCoord>162</xCoord>
					<yCoord>167</yCoord>
					</edgeMap>
					<edgeMap>
					<xCoord>162</xCoord>
					<yCoord>166</yCoord>
					</edgeMap>
					<edgeMap>
					<xCoord>161</xCoord>
					<yCoord>165</yCoord>
					</edgeMap>
					<edgeMap>
					<xCoord>161</xCoord>
					<yCoord>164</yCoord>
					</edgeMap>
					<edgeMap>
					<xCoord>161</xCoord>
					<yCoord>163</yCoord>
					</edgeMap>
					<edgeMap>
					<xCoord>161</xCoord>
					<yCoord>162</yCoord>
					</edgeMap>
					<edgeMap>
					<xCoord>162</xCoord>
					<yCoord>162</yCoord>
					</edgeMap>
					<edgeMap>
					<xCoord>163</xCoord>
					<yCoord>161</yCoord>
					</edgeMap>
					<edgeMap>
					<xCoord>164</xCoord>
					<yCoord>161</yCoord>
					</edgeMap>
					<edgeMap>
					<xCoord>165</xCoord>
					<yCoord>161</yCoord>
					</edgeMap>
				</roi>
			</unblindedReadNodule>
			<unblindedReadNodule>
				<noduleID>3</noduleID>
				<characteristics>
					<subtlety>3</subtlety>
					<internalStructure>1</internalStructure>
					<calcification>6</calcification>
					<sphericity>5</sphericity>
					<margin>5</margin>
					<lobulation>1</lobulation>
					<spiculation>1</spiculation>
					<texture>5</texture>
					<malignancy>2</malignancy>
				</characteristics>
				<roi>
					<imageZposition>-133.25</imageZposition>
					<imageSOP_UID>1.3.6.1.4.1.14519.5.2.1.6279.6001.279039873091998485553159425775</imageSOP_UID>
					<inclusion>TRUE</inclusion>
					<edgeMap>
					<xCoord>358</xCoord>
					<yCoord>268</yCoord>
					</edgeMap>
					<edgeMap>
					<xCoord>358</xCoord>
					<yCoord>269</yCoord>
					</edgeMap>
					<edgeMap>
					<xCoord>359</xCoord>
					<yCoord>270</yCoord>
					</edgeMap>
					<edgeMap>
					<xCoord>359</xCoord>
					<yCoord>271</yCoord>
					</edgeMap>
					<edgeMap>
					<xCoord>359</xCoord>
					<yCoord>272</yCoord>
					</edgeMap>
					<edgeMap>
					<xCoord>358</xCoord>
					<yCoord>273</yCoord>
					</edgeMap>
					<edgeMap>
					<xCoord>358</xCoord>
					<yCoord>274</yCoord>
					</edgeMap>
					<edgeMap>
					<xCoord>357</xCoord>
					<yCoord>275</yCoord>
					</edgeMap>
					<edgeMap>
					<xCoord>356</xCoord>
					<yCoord>276</yCoord>
					</edgeMap>
					<edgeMap>
					<xCoord>355</xCoord>
					<yCoord>276</yCoord>
					</edgeMap>
					<edgeMap>
					<xCoord>354</xCoord>
					<yCoord>276</yCoord>
					</edgeMap>
					<edgeMap>
					<xCoord>353</xCoord>
					<yCoord>277</yCoord>
					</edgeMap>
					<edgeMap>
					<xCoord>352</xCoord>
					<yCoord>276</yCoord>
					</edgeMap>
					<edgeMap>
					<xCoord>351</xCoord>
					<yCoord>276</yCoord>
					</edgeMap>
					<edgeMap>
					<xCoord>350</xCoord>
					<yCoord>275</yCoord>
					</edgeMap>
					<edgeMap>
					<xCoord>349</xCoord>
					<yCoord>275</yCoord>
					</edgeMap>
					<edgeMap>
					<xCoord>348</xCoord>
					<yCoord>274</yCoord>
					</edgeMap>
					<edgeMap>
					<xCoord>347</xCoord>
					<yCoord>273</yCoord>
					</edgeMap>
					<edgeMap>
					<xCoord>347</xCoord>
					<yCoord>272</yCoord>
					</edgeMap>
					<edgeMap>
					<xCoord>346</xCoord>
					<yCoord>271</yCoord>
					</edgeMap>
					<edgeMap>
					<xCoord>346</xCoord>
					<yCoord>270</yCoord>
					</edgeMap>
					<edgeMap>
					<xCoord>346</xCoord>
					<yCoord>269</yCoord>
					</edgeMap>
					<edgeMap>
					<xCoord>346</xCoord>
					<yCoord>268</yCoord>
					</edgeMap>
					<edgeMap>
					<xCoord>346</xCoord>
					<yCoord>267</yCoord>
					</edgeMap>
					<edgeMap>
					<xCoord>346</xCoord>
					<yCoord>266</yCoord>
					</edgeMap>
					<edgeMap>
					<xCoord>347</xCoord>
					<yCoord>266</yCoord>
					</edgeMap>
					<edgeMap>
					<xCoord>348</xCoord>
					<yCoord>266</yCoord>
					</edgeMap>
					<edgeMap>
					<xCoord>349</xCoord>
					<yCoord>267</yCoord>
					</edgeMap>
					<edgeMap>
					<xCoord>350</xCoord>
					<yCoord>267</yCoord>
					</edgeMap>
					<edgeMap>
					<xCoord>351</xCoord>
					<yCoord>267</yCoord>
					</edgeMap>
					<edgeMap>
					<xCoord>352</xCoord>
					<yCoord>267</yCoord>
					</edgeMap>
					<edgeMap>
					<xCoord>353</xCoord>
					<yCoord>267</yCoord>
					</edgeMap>
					<edgeMap>
					<xCoord>354</xCoord>
					<yCoord>267</yCoord>
					</edgeMap>
					<edgeMap>
					<xCoord>355</xCoord>
					<yCoord>267</yCoord>
					</edgeMap>
					<edgeMap>
					<xCoord>356</xCoord>
					<yCoord>268</yCoord>
					</edgeMap>
					<edgeMap>
					<xCoord>357</xCoord>
					<yCoord>268</yCoord>
					</edgeMap>
					<edgeMap>
					<xCoord>358</xCoord>
					<yCoord>268</yCoord>
					</edgeMap>
				</roi>
				<roi>
					<imageZposition>-135.75</imageZposition>
					<imageSOP_UID>1.3.6.1.4.1.14519.5.2.1.6279.6001.901350470904696039991248912174</imageSOP_UID>
					<inclusion>TRUE</inclusion>
					<edgeMap>
					<xCoord>346</xCoord>
					<yCoord>267</yCoord>
					</edgeMap>
					<edgeMap>
					<xCoord>346</xCoord>
					<yCoord>268</yCoord>
					</edgeMap>
					<edgeMap>
					<xCoord>346</xCoord>
					<yCoord>269</yCoord>
					</edgeMap>
					<edgeMap>
					<xCoord>346</xCoord>
					<yCoord>270</yCoord>
					</edgeMap>
					<edgeMap>
					<xCoord>346</xCoord>
					<yCoord>271</yCoord>
					</edgeMap>
					<edgeMap>
					<xCoord>346</xCoord>
					<yCoord>272</yCoord>
					</edgeMap>
					<edgeMap>
					<xCoord>346</xCoord>
					<yCoord>273</yCoord>
					</edgeMap>
					<edgeMap>
					<xCoord>347</xCoord>
					<yCoord>274</yCoord>
					</edgeMap>
					<edgeMap>
					<xCoord>347</xCoord>
					<yCoord>275</yCoord>
					</edgeMap>
					<edgeMap>
					<xCoord>348</xCoord>
					<yCoord>275</yCoord>
					</edgeMap>
					<edgeMap>
					<xCoord>349</xCoord>
					<yCoord>275</yCoord>
					</edgeMap>
					<edgeMap>
					<xCoord>350</xCoord>
					<yCoord>276</yCoord>
					</edgeMap>
					<edgeMap>
					<xCoord>351</xCoord>
					<yCoord>276</yCoord>
					</edgeMap>
					<edgeMap>
					<xCoord>352</xCoord>
					<yCoord>277</yCoord>
					</edgeMap>
					<edgeMap>
					<xCoord>353</xCoord>
					<yCoord>277</yCoord>
					</edgeMap>
					<edgeMap>
					<xCoord>354</xCoord>
					<yCoord>278</yCoord>
					</edgeMap>
					<edgeMap>
					<xCoord>355</xCoord>
					<yCoord>278</yCoord>
					</edgeMap>
					<edgeMap>
					<xCoord>356</xCoord>
					<yCoord>278</yCoord>
					</edgeMap>
					<edgeMap>
					<xCoord>357</xCoord>
					<yCoord>278</yCoord>
					</edgeMap>
					<edgeMap>
					<xCoord>358</xCoord>
					<yCoord>277</yCoord>
					</edgeMap>
					<edgeMap>
					<xCoord>358</xCoord>
					<yCoord>276</yCoord>
					</edgeMap>
					<edgeMap>
					<xCoord>359</xCoord>
					<yCoord>275</yCoord>
					</edgeMap>
					<edgeMap>
					<xCoord>360</xCoord>
					<yCoord>275</yCoord>
					</edgeMap>
					<edgeMap>
					<xCoord>360</xCoord>
					<yCoord>274</yCoord>
					</edgeMap>
					<edgeMap>
					<xCoord>360</xCoord>
					<yCoord>273</yCoord>
					</edgeMap>
					<edgeMap>
					<xCoord>360</xCoord>
					<yCoord>272</yCoord>
					</edgeMap>
					<edgeMap>
					<xCoord>360</xCoord>
					<yCoord>271</yCoord>
					</edgeMap>
					<edgeMap>
					<xCoord>359</xCoord>
					<yCoord>270</yCoord>
					</edgeMap>
					<edgeMap>
					<xCoord>359</xCoord>
					<yCoord>269</yCoord>
					</edgeMap>
					<edgeMap>
					<xCoord>358</xCoord>
					<yCoord>268</yCoord>
					</edgeMap>
					<edgeMap>
					<xCoord>357</xCoord>
					<yCoord>267</yCoord>
					</edgeMap>
					<edgeMap>
					<xCoord>356</xCoord>
					<yCoord>266</yCoord>
					</edgeMap>
					<edgeMap>
					<xCoord>356</xCoord>
					<yCoord>265</yCoord>
					</edgeMap>
					<edgeMap>
					<xCoord>355</xCoord>
					<yCoord>266</yCoord>
					</edgeMap>
					<edgeMap>
					<xCoord>354</xCoord>
					<yCoord>267</yCoord>
					</edgeMap>
					<edgeMap>
					<xCoord>353</xCoord>
					<yCoord>267</yCoord>
					</edgeMap>
					<edgeMap>
					<xCoord>352</xCoord>
					<yCoord>267</yCoord>
					</edgeMap>
					<edgeMap>
					<xCoord>351</xCoord>
					<yCoord>267</yCoord>
					</edgeMap>
					<edgeMap>
					<xCoord>350</xCoord>
					<yCoord>267</yCoord>
					</edgeMap>
					<edgeMap>
					<xCoord>349</xCoord>
					<yCoord>267</yCoord>
					</edgeMap>
					<edgeMap>
					<xCoord>349</xCoord>
					<yCoord>266</yCoord>
					</edgeMap>
					<edgeMap>
					<xCoord>348</xCoord>
					<yCoord>267</yCoord>
					</edgeMap>
					<edgeMap>
					<xCoord>347</xCoord>
					<yCoord>267</yCoord>
					</edgeMap>
					<edgeMap>
					<xCoord>346</xCoord>
					<yCoord>267</yCoord>
					</edgeMap>
				</roi>
				<roi>
					<imageZposition>-138.25</imageZposition>
					<imageSOP_UID>1.3.6.1.4.1.14519.5.2.1.6279.6001.168042068939210050198294444338</imageSOP_UID>
					<inclusion>TRUE</inclusion>
					<edgeMap>
					<xCoord>350</xCoord>
					<yCoord>267</yCoord>
					</edgeMap>
					<edgeMap>
					<xCoord>351</xCoord>
					<yCoord>267</yCoord>
					</edgeMap>
					<edgeMap>
					<xCoord>352</xCoord>
					<yCoord>268</yCoord>
					</edgeMap>
					<edgeMap>
					<xCoord>353</xCoord>
					<yCoord>268</yCoord>
					</edgeMap>
					<edgeMap>
					<xCoord>354</xCoord>
					<yCoord>268</yCoord>
					</edgeMap>
					<edgeMap>
					<xCoord>355</xCoord>
					<yCoord>269</yCoord>
					</edgeMap>
					<edgeMap>
					<xCoord>356</xCoord>
					<yCoord>269</yCoord>
					</edgeMap>
					<edgeMap>
					<xCoord>357</xCoord>
					<yCoord>270</yCoord>
					</edgeMap>
					<edgeMap>
					<xCoord>357</xCoord>
					<yCoord>271</yCoord>
					</edgeMap>
					<edgeMap>
					<xCoord>357</xCoord>
					<yCoord>272</yCoord>
					</edgeMap>
					<edgeMap>
					<xCoord>356</xCoord>
					<yCoord>272</yCoord>
					</edgeMap>
					<edgeMap>
					<xCoord>355</xCoord>
					<yCoord>272</yCoord>
					</edgeMap>
					<edgeMap>
					<xCoord>354</xCoord>
					<yCoord>273</yCoord>
					</edgeMap>
					<edgeMap>
					<xCoord>353</xCoord>
					<yCoord>274</yCoord>
					</edgeMap>
					<edgeMap>
					<xCoord>352</xCoord>
					<yCoord>274</yCoord>
					</edgeMap>
					<edgeMap>
					<xCoord>351</xCoord>
					<yCoord>274</yCoord>
					</edgeMap>
					<edgeMap>
					<xCoord>350</xCoord>
					<yCoord>273</yCoord>
					</edgeMap>
					<edgeMap>
					<xCoord>349</xCoord>
					<yCoord>273</yCoord>
					</edgeMap>
					<edgeMap>
					<xCoord>349</xCoord>
					<yCoord>272</yCoord>
					</edgeMap>
					<edgeMap>
					<xCoord>348</xCoord>
					<yCoord>271</yCoord>
					</edgeMap>
					<edgeMap>
					<xCoord>347</xCoord>
					<yCoord>270</yCoord>
					</edgeMap>
					<edgeMap>
					<xCoord>347</xCoord>
					<yCoord>269</yCoord>
					</edgeMap>
					<edgeMap>
					<xCoord>346</xCoord>
					<yCoord>268</yCoord>
					</edgeMap>
					<edgeMap>
					<xCoord>346</xCoord>
					<yCoord>267</yCoord>
					</edgeMap>
					<edgeMap>
					<xCoord>347</xCoord>
					<yCoord>267</yCoord>
					</edgeMap>
					<edgeMap>
					<xCoord>348</xCoord>
					<yCoord>266</yCoord>
					</edgeMap>
					<edgeMap>
					<xCoord>349</xCoord>
					<yCoord>266</yCoord>
					</edgeMap>
					<edgeMap>
					<xCoord>350</xCoord>
					<yCoord>267</yCoord>
					</edgeMap>
				</roi>
			</unblindedReadNodule>
			<unblindedReadNodule>
				<noduleID>5</noduleID>
				<characteristics>
					<subtlety>3</subtlety>
					<internalStructure>1</internalStructure>
					<calcification>6</calcification>
					<sphericity>5</sphericity>
					<margin>5</margin>
					<lobulation>1</lobulation>
					<spiculation>1</spiculation>
					<texture>5</texture>
					<malignancy>2</malignancy>
				</characteristics>
				<roi>
					<imageZposition>-125.75</imageZposition>
					<imageSOP_UID>1.3.6.1.4.1.14519.5.2.1.6279.6001.221471288852800924280084578809</imageSOP_UID>
					<inclusion>TRUE</inclusion>
					<edgeMap>
					<xCoord>330</xCoord>
					<yCoord>363</yCoord>
					</edgeMap>
					<edgeMap>
					<xCoord>331</xCoord>
					<yCoord>363</yCoord>
					</edgeMap>
					<edgeMap>
					<xCoord>331</xCoord>
					<yCoord>364</yCoord>
					</edgeMap>
					<edgeMap>
					<xCoord>331</xCoord>
					<yCoord>365</yCoord>
					</edgeMap>
					<edgeMap>
					<xCoord>331</xCoord>
					<yCoord>366</yCoord>
					</edgeMap>
					<edgeMap>
					<xCoord>330</xCoord>
					<yCoord>365</yCoord>
					</edgeMap>
					<edgeMap>
					<xCoord>329</xCoord>
					<yCoord>365</yCoord>
					</edgeMap>
					<edgeMap>
					<xCoord>329</xCoord>
					<yCoord>364</yCoord>
					</edgeMap>
					<edgeMap>
					<xCoord>330</xCoord>
					<yCoord>363</yCoord>
					</edgeMap>
				</roi>
				<roi>
					<imageZposition>-128.25</imageZposition>
					<imageSOP_UID>1.3.6.1.4.1.14519.5.2.1.6279.6001.825079853665589591725066527615</imageSOP_UID>
					<inclusion>TRUE</inclusion>
					<edgeMap>
					<xCoord>330</xCoord>
					<yCoord>361</yCoord>
					</edgeMap>
					<edgeMap>
					<xCoord>331</xCoord>
					<yCoord>362</yCoord>
					</edgeMap>
					<edgeMap>
					<xCoord>332</xCoord>
					<yCoord>362</yCoord>
					</edgeMap>
					<edgeMap>
					<xCoord>333</xCoord>
					<yCoord>363</yCoord>
					</edgeMap>
					<edgeMap>
					<xCoord>333</xCoord>
					<yCoord>364</yCoord>
					</edgeMap>
					<edgeMap>
					<xCoord>333</xCoord>
					<yCoord>365</yCoord>
					</edgeMap>
					<edgeMap>
					<xCoord>333</xCoord>
					<yCoord>366</yCoord>
					</edgeMap>
					<edgeMap>
					<xCoord>332</xCoord>
					<yCoord>367</yCoord>
					</edgeMap>
					<edgeMap>
					<xCoord>331</xCoord>
					<yCoord>367</yCoord>
					</edgeMap>
					<edgeMap>
					<xCoord>330</xCoord>
					<yCoord>367</yCoord>
					</edgeMap>
					<edgeMap>
					<xCoord>329</xCoord>
					<yCoord>367</yCoord>
					</edgeMap>
					<edgeMap>
					<xCoord>328</xCoord>
					<yCoord>366</yCoord>
					</edgeMap>
					<edgeMap>
					<xCoord>328</xCoord>
					<yCoord>365</yCoord>
					</edgeMap>
					<edgeMap>
					<xCoord>328</xCoord>
					<yCoord>364</yCoord>
					</edgeMap>
					<edgeMap>
					<xCoord>328</xCoord>
					<yCoord>363</yCoord>
					</edgeMap>
					<edgeMap>
					<xCoord>329</xCoord>
					<yCoord>362</yCoord>
					</edgeMap>
					<edgeMap>
					<xCoord>330</xCoord>
					<yCoord>361</yCoord>
					</edgeMap>
				</roi>
			</unblindedReadNodule>
			<unblindedReadNodule>
				<noduleID>6</noduleID>
				<roi>
					<imageZposition>-160.75</imageZposition>
					<imageSOP_UID>1.3.6.1.4.1.14519.5.2.1.6279.6001.269035314011101416358005926207</imageSOP_UID>
					<inclusion>TRUE</inclusion>
					<edgeMap>
					<xCoord>151</xCoord>
					<yCoord>173</yCoord>
					</edgeMap>
				</roi>
			</unblindedReadNodule>
			<nonNodule>
				<nonNoduleID>2</nonNoduleID>
				<imageZposition>-138.25</imageZposition>
				<imageSOP_UID>1.3.6.1.4.1.14519.5.2.1.6279.6001.168042068939210050198294444338</imageSOP_UID>
				<locus>
					<xCoord>152</xCoord>
					<yCoord>306</yCoord>
				</locus>
			</nonNodule>
			<nonNodule>
				<nonNoduleID>4</nonNoduleID>
				<imageZposition>-140.75</imageZposition>
				<imageSOP_UID>1.3.6.1.4.1.14519.5.2.1.6279.6001.271380557938698631430764123360</imageSOP_UID>
				<locus>
					<xCoord>143</xCoord>
					<yCoord>299</yCoord>
				</locus>
			</nonNodule>
			<nonNodule>
				<nonNoduleID>7</nonNoduleID>
				<imageZposition>-218.25</imageZposition>
				<imageSOP_UID>1.3.6.1.4.1.14519.5.2.1.6279.6001.441241103536270856823203940528</imageSOP_UID>
				<locus>
					<xCoord>171</xCoord>
					<yCoord>135</yCoord>
				</locus>
			</nonNodule>
	</readingSession>
</LidcReadMessage>
