# Supplementary material for: An improved V-Net lung nodule segmentation model based on pixel threshold separation and attention mechanism
Source: Sci Rep. 2024 Feb 27;14:4743. doi: 10.1038/s41598-024-55178-3 (PMC10899216; doi:10.1038/s41598-024-55178-3)
Supplement: Supplementary file 1 — Supplementary Information 1. [file 41598_2024_55178_MOESM1_ESM.zip › lidc-xml-only/tcia-lidc-xml/185/118.xml]

<?xml version="1.0" encoding="UTF-8"?>
<LidcReadMessage uid="1.3.6.1.4.1.14519.5.2.1.6279.6001.1307390705611.0" xmlns="http://www.nih.gov" xmlns:xsi="http://www.w3.org/2001/XMLSchema-instance" xsi:schemaLocation="http://www.nih.gov  http://troll.rad.med.umich.edu/lidc/LidcReadMessage.xsd">
<ResponseHeader>
<Version>1.8.1</Version>
<MessageId>467399962</MessageId>
<DateRequest>2007-11-16</DateRequest>
<TimeRequest>08:51:12</TimeRequest>
<RequestingSite>removed</RequestingSite>
<ServicingSite>removed</ServicingSite>
<TaskDescription>Second unblinded read</TaskDescription>
<CtImageFile>removed</CtImageFile>
<SeriesInstanceUid>1.3.6.1.4.1.14519.5.2.1.6279.6001.183843376225716802567192412456</SeriesInstanceUid>
<DateService>2008-08-18</DateService>
<TimeService>02:14:24</TimeService>
<ResponseDescription>1 - Reading complete</ResponseDescription>
<StudyInstanceUID>1.3.6.1.4.1.14519.5.2.1.6279.6001.228681789686851016136117645559</StudyInstanceUID></ResponseHeader>
<readingSession>
    <annotationVersion>3.12</annotationVersion>
    <servicingRadiologistID>1161443228</servicingRadiologistID>
    <unblindedReadNodule>
      <noduleID>Nodule 001</noduleID>
      <characteristics>
        <subtlety>4</subtlety>
        <internalStructure>1</internalStructure>
        <calcification>6</calcification>
        <sphericity>4</sphericity>
        <margin>5</margin>
        <lobulation>1</lobulation>
        <spiculation>1</spiculation>
        <texture>5</texture>
        <malignancy>3</malignancy>
      </characteristics>
      <roi>
        <imageZposition>-197.750000 </imageZposition>
        <imageSOP_UID>1.3.6.1.4.1.14519.5.2.1.6279.6001.265463834573905158752543199468</imageSOP_UID>
        <inclusion>TRUE</inclusion>
        <edgeMap>
          <xCoord>355</xCoord>
          <yCoord>278</yCoord>
        </edgeMap>
        <edgeMap>
          <xCoord>354</xCoord>
          <yCoord>279</yCoord>
        </edgeMap>
        <edgeMap>
          <xCoord>354</xCoord>
          <yCoord>280</yCoord>
        </edgeMap>
        <edgeMap>
          <xCoord>354</xCoord>
          <yCoord>281</yCoord>
        </edgeMap>
        <edgeMap>
          <xCoord>354</xCoord>
          <yCoord>282</yCoord>
        </edgeMap>
        <edgeMap>
          <xCoord>354</xCoord>
          <yCoord>283</yCoord>
        </edgeMap>
        <edgeMap>
          <xCoord>354</xCoord>
          <yCoord>284</yCoord>
        </edgeMap>
        <edgeMap>
          <xCoord>354</xCoord>
          <yCoord>285</yCoord>
        </edgeMap>
        <edgeMap>
          <xCoord>355</xCoord>
          <yCoord>286</yCoord>
        </edgeMap>
        <edgeMap>
          <xCoord>356</xCoord>
          <yCoord>286</yCoord>
        </edgeMap>
        <edgeMap>
          <xCoord>357</xCoord>
          <yCoord>286</yCoord>
        </edgeMap>
        <edgeMap>
          <xCoord>358</xCoord>
          <yCoord>285</yCoord>
        </edgeMap>
        <edgeMap>
          <xCoord>359</xCoord>
          <yCoord>285</yCoord>
        </edgeMap>
        <edgeMap>
          <xCoord>360</xCoord>
          <yCoord>284</yCoord>
        </edgeMap>
        <edgeMap>
          <xCoord>361</xCoord>
          <yCoord>284</yCoord>
        </edgeMap>
        <edgeMap>
          <xCoord>362</xCoord>
          <yCoord>283</yCoord>
        </edgeMap>
        <edgeMap>
          <xCoord>363</xCoord>
          <yCoord>282</yCoord>
        </edgeMap>
        <edgeMap>
          <xCoord>363</xCoord>
          <yCoord>281</yCoord>
        </edgeMap>
        <edgeMap>
          <xCoord>362</xCoord>
          <yCoord>280</yCoord>
        </edgeMap>
        <edgeMap>
          <xCoord>361</xCoord>
          <yCoord>279</yCoord>
        </edgeMap>
        <edgeMap>
          <xCoord>360</xCoord>
          <yCoord>279</yCoord>
        </edgeMap>
        <edgeMap>
          <xCoord>359</xCoord>
          <yCoord>278</yCoord>
        </edgeMap>
        <edgeMap>
          <xCoord>358</xCoord>
          <yCoord>278</yCoord>
        </edgeMap>
        <edgeMap>
          <xCoord>357</xCoord>
          <yCoord>278</yCoord>
        </edgeMap>
        <edgeMap>
          <xCoord>356</xCoord>
          <yCoord>278</yCoord>
        </edgeMap>
        <edgeMap>
          <xCoord>355</xCoord>
          <yCoord>278</yCoord>
        </edgeMap>
      </roi>
      <roi>
        <imageZposition>-195.250000 </imageZposition>
        <imageSOP_UID>1.3.6.1.4.1.14519.5.2.1.6279.6001.177292493485393261756147499123</imageSOP_UID>
        <inclusion>TRUE</inclusion>
        <edgeMap>
          <xCoord>356</xCoord>
          <yCoord>276</yCoord>
        </edgeMap>
        <edgeMap>
          <xCoord>355</xCoord>
          <yCoord>277</yCoord>
        </edgeMap>
        <edgeMap>
          <xCoord>355</xCoord>
          <yCoord>278</yCoord>
        </edgeMap>
        <edgeMap>
          <xCoord>355</xCoord>
          <yCoord>279</yCoord>
        </edgeMap>
        <edgeMap>
          <xCoord>354</xCoord>
          <yCoord>278</yCoord>
        </edgeMap>
        <edgeMap>
          <xCoord>353</xCoord>
          <yCoord>279</yCoord>
        </edgeMap>
        <edgeMap>
          <xCoord>353</xCoord>
          <yCoord>280</yCoord>
        </edgeMap>
        <edgeMap>
          <xCoord>353</xCoord>
          <yCoord>281</yCoord>
        </edgeMap>
        <edgeMap>
          <xCoord>353</xCoord>
          <yCoord>282</yCoord>
        </edgeMap>
        <edgeMap>
          <xCoord>352</xCoord>
          <yCoord>283</yCoord>
        </edgeMap>
        <edgeMap>
          <xCoord>352</xCoord>
          <yCoord>284</yCoord>
        </edgeMap>
        <edgeMap>
          <xCoord>352</xCoord>
          <yCoord>285</yCoord>
        </edgeMap>
        <edgeMap>
          <xCoord>353</xCoord>
          <yCoord>286</yCoord>
        </edgeMap>
        <edgeMap>
          <xCoord>354</xCoord>
          <yCoord>286</yCoord>
        </edgeMap>
        <edgeMap>
          <xCoord>355</xCoord>
          <yCoord>286</yCoord>
        </edgeMap>
        <edgeMap>
          <xCoord>356</xCoord>
          <yCoord>286</yCoord>
        </edgeMap>
        <edgeMap>
          <xCoord>357</xCoord>
          <yCoord>287</yCoord>
        </edgeMap>
        <edgeMap>
          <xCoord>358</xCoord>
          <yCoord>287</yCoord>
        </edgeMap>
        <edgeMap>
          <xCoord>359</xCoord>
          <yCoord>286</yCoord>
        </edgeMap>
        <edgeMap>
          <xCoord>359</xCoord>
          <yCoord>285</yCoord>
        </edgeMap>
        <edgeMap>
          <xCoord>360</xCoord>
          <yCoord>285</yCoord>
        </edgeMap>
        <edgeMap>
          <xCoord>361</xCoord>
          <yCoord>285</yCoord>
        </edgeMap>
        <edgeMap>
          <xCoord>362</xCoord>
          <yCoord>284</yCoord>
        </edgeMap>
        <edgeMap>
          <xCoord>362</xCoord>
          <yCoord>283</yCoord>
        </edgeMap>
        <edgeMap>
          <xCoord>362</xCoord>
          <yCoord>282</yCoord>
        </edgeMap>
        <edgeMap>
          <xCoord>362</xCoord>
          <yCoord>281</yCoord>
        </edgeMap>
        <edgeMap>
          <xCoord>361</xCoord>
          <yCoord>280</yCoord>
        </edgeMap>
        <edgeMap>
          <xCoord>361</xCoord>
          <yCoord>279</yCoord>
        </edgeMap>
        <edgeMap>
          <xCoord>360</xCoord>
          <yCoord>278</yCoord>
        </edgeMap>
        <edgeMap>
          <xCoord>359</xCoord>
          <yCoord>277</yCoord>
        </edgeMap>
        <edgeMap>
          <xCoord>358</xCoord>
          <yCoord>277</yCoord>
        </edgeMap>
        <edgeMap>
          <xCoord>357</xCoord>
          <yCoord>276</yCoord>
        </edgeMap>
        <edgeMap>
          <xCoord>356</xCoord>
          <yCoord>276</yCoord>
        </edgeMap>
      </roi>
      <roi>
        <imageZposition>-192.750000 </imageZposition>
        <imageSOP_UID>1.3.6.1.4.1.14519.5.2.1.6279.6001.852775687684763848981945576097</imageSOP_UID>
        <inclusion>TRUE</inclusion>
        <edgeMap>
          <xCoord>356</xCoord>
          <yCoord>277</yCoord>
        </edgeMap>
        <edgeMap>
          <xCoord>355</xCoord>
          <yCoord>278</yCoord>
        </edgeMap>
        <edgeMap>
          <xCoord>354</xCoord>
          <yCoord>278</yCoord>
        </edgeMap>
        <edgeMap>
          <xCoord>353</xCoord>
          <yCoord>279</yCoord>
        </edgeMap>
        <edgeMap>
          <xCoord>352</xCoord>
          <yCoord>280</yCoord>
        </edgeMap>
        <edgeMap>
          <xCoord>352</xCoord>
          <yCoord>281</yCoord>
        </edgeMap>
        <edgeMap>
          <xCoord>352</xCoord>
          <yCoord>282</yCoord>
        </edgeMap>
        <edgeMap>
          <xCoord>352</xCoord>
          <yCoord>283</yCoord>
        </edgeMap>
        <edgeMap>
          <xCoord>353</xCoord>
          <yCoord>284</yCoord>
        </edgeMap>
        <edgeMap>
          <xCoord>354</xCoord>
          <yCoord>285</yCoord>
        </edgeMap>
        <edgeMap>
          <xCoord>355</xCoord>
          <yCoord>286</yCoord>
        </edgeMap>
        <edgeMap>
          <xCoord>356</xCoord>
          <yCoord>286</yCoord>
        </edgeMap>
        <edgeMap>
          <xCoord>357</xCoord>
          <yCoord>287</yCoord>
        </edgeMap>
        <edgeMap>
          <xCoord>358</xCoord>
          <yCoord>287</yCoord>
        </edgeMap>
        <edgeMap>
          <xCoord>359</xCoord>
          <yCoord>286</yCoord>
        </edgeMap>
        <edgeMap>
          <xCoord>360</xCoord>
          <yCoord>285</yCoord>
        </edgeMap>
        <edgeMap>
          <xCoord>361</xCoord>
          <yCoord>285</yCoord>
        </edgeMap>
        <edgeMap>
          <xCoord>362</xCoord>
          <yCoord>284</yCoord>
        </edgeMap>
        <edgeMap>
          <xCoord>362</xCoord>
          <yCoord>283</yCoord>
        </edgeMap>
        <edgeMap>
          <xCoord>362</xCoord>
          <yCoord>282</yCoord>
        </edgeMap>
        <edgeMap>
          <xCoord>361</xCoord>
          <yCoord>281</yCoord>
        </edgeMap>
        <edgeMap>
          <xCoord>361</xCoord>
          <yCoord>280</yCoord>
        </edgeMap>
        <edgeMap>
          <xCoord>361</xCoord>
          <yCoord>279</yCoord>
        </edgeMap>
        <edgeMap>
          <xCoord>360</xCoord>
          <yCoord>278</yCoord>
        </edgeMap>
        <edgeMap>
          <xCoord>359</xCoord>
          <yCoord>277</yCoord>
        </edgeMap>
        <edgeMap>
          <xCoord>358</xCoord>
          <yCoord>277</yCoord>
        </edgeMap>
        <edgeMap>
          <xCoord>357</xCoord>
          <yCoord>277</yCoord>
        </edgeMap>
        <edgeMap>
          <xCoord>356</xCoord>
          <yCoord>277</yCoord>
        </edgeMap>
      </roi>
      <roi>
        <imageZposition>-190.250000 </imageZposition>
        <imageSOP_UID>1.3.6.1.4.1.14519.5.2.1.6279.6001.102769522109622479155890580610</imageSOP_UID>
        <inclusion>TRUE</inclusion>
        <edgeMap>
          <xCoord>355</xCoord>
          <yCoord>280</yCoord>
        </edgeMap>
        <edgeMap>
          <xCoord>354</xCoord>
          <yCoord>281</yCoord>
        </edgeMap>
        <edgeMap>
          <xCoord>353</xCoord>
          <yCoord>282</yCoord>
        </edgeMap>
        <edgeMap>
          <xCoord>354</xCoord>
          <yCoord>283</yCoord>
        </edgeMap>
        <edgeMap>
          <xCoord>355</xCoord>
          <yCoord>284</yCoord>
        </edgeMap>
        <edgeMap>
          <xCoord>356</xCoord>
          <yCoord>284</yCoord>
        </edgeMap>
        <edgeMap>
          <xCoord>357</xCoord>
          <yCoord>284</yCoord>
        </edgeMap>
        <edgeMap>
          <xCoord>358</xCoord>
          <yCoord>284</yCoord>
        </edgeMap>
        <edgeMap>
          <xCoord>359</xCoord>
          <yCoord>284</yCoord>
        </edgeMap>
        <edgeMap>
          <xCoord>360</xCoord>
          <yCoord>284</yCoord>
        </edgeMap>
        <edgeMap>
          <xCoord>361</xCoord>
          <yCoord>283</yCoord>
        </edgeMap>
        <edgeMap>
          <xCoord>360</xCoord>
          <yCoord>282</yCoord>
        </edgeMap>
        <edgeMap>
          <xCoord>360</xCoord>
          <yCoord>281</yCoord>
        </edgeMap>
        <edgeMap>
          <xCoord>359</xCoord>
          <yCoord>280</yCoord>
        </edgeMap>
        <edgeMap>
          <xCoord>358</xCoord>
          <yCoord>280</yCoord>
        </edgeMap>
        <edgeMap>
          <xCoord>357</xCoord>
          <yCoord>280</yCoord>
        </edgeMap>
        <edgeMap>
          <xCoord>356</xCoord>
          <yCoord>280</yCoord>
        </edgeMap>
        <edgeMap>
          <xCoord>355</xCoord>
          <yCoord>280</yCoord>
        </edgeMap>
      </roi>
    </unblindedReadNodule>
    <unblindedReadNodule>
      <noduleID>Nodule 002</noduleID>
      <characteristics>
        <subtlety>3</subtlety>
        <internalStructure>1</internalStructure>
        <calcification>6</calcification>
        <sphericity>2</sphericity>
        <margin>5</margin>
        <lobulation>1</lobulation>
        <spiculation>1</spiculation>
        <texture>5</texture>
        <malignancy>2</malignancy>
      </characteristics>
      <roi>
        <imageZposition>-182.750000 </imageZposition>
        <imageSOP_UID>1.3.6.1.4.1.14519.5.2.1.6279.6001.955079039410561493037228521456</imageSOP_UID>
        <inclusion>TRUE</inclusion>
        <edgeMap>
          <xCoord>288</xCoord>
          <yCoord>362</yCoord>
        </edgeMap>
        <edgeMap>
          <xCoord>287</xCoord>
          <yCoord>363</yCoord>
        </edgeMap>
        <edgeMap>
          <xCoord>286</xCoord>
          <yCoord>364</yCoord>
        </edgeMap>
        <edgeMap>
          <xCoord>286</xCoord>
          <yCoord>365</yCoord>
        </edgeMap>
        <edgeMap>
          <xCoord>287</xCoord>
          <yCoord>366</yCoord>
        </edgeMap>
        <edgeMap>
          <xCoord>288</xCoord>
          <yCoord>367</yCoord>
        </edgeMap>
        <edgeMap>
          <xCoord>289</xCoord>
          <yCoord>367</yCoord>
        </edgeMap>
        <edgeMap>
          <xCoord>290</xCoord>
          <yCoord>367</yCoord>
        </edgeMap>
        <edgeMap>
          <xCoord>291</xCoord>
          <yCoord>368</yCoord>
        </edgeMap>
        <edgeMap>
          <xCoord>292</xCoord>
          <yCoord>368</yCoord>
        </edgeMap>
        <edgeMap>
          <xCoord>293</xCoord>
          <yCoord>369</yCoord>
        </edgeMap>
        <edgeMap>
          <xCoord>294</xCoord>
          <yCoord>369</yCoord>
        </edgeMap>
        <edgeMap>
          <xCoord>295</xCoord>
          <yCoord>368</yCoord>
        </edgeMap>
        <edgeMap>
          <xCoord>296</xCoord>
          <yCoord>367</yCoord>
        </edgeMap>
        <edgeMap>
          <xCoord>297</xCoord>
          <yCoord>366</yCoord>
        </edgeMap>
        <edgeMap>
          <xCoord>297</xCoord>
          <yCoord>365</yCoord>
        </edgeMap>
        <edgeMap>
          <xCoord>297</xCoord>
          <yCoord>364</yCoord>
        </edgeMap>
        <edgeMap>
          <xCoord>296</xCoord>
          <yCoord>363</yCoord>
        </edgeMap>
        <edgeMap>
          <xCoord>295</xCoord>
          <yCoord>362</yCoord>
        </edgeMap>
        <edgeMap>
          <xCoord>294</xCoord>
          <yCoord>362</yCoord>
        </edgeMap>
        <edgeMap>
          <xCoord>293</xCoord>
          <yCoord>362</yCoord>
        </edgeMap>
        <edgeMap>
          <xCoord>292</xCoord>
          <yCoord>362</yCoord>
        </edgeMap>
        <edgeMap>
          <xCoord>291</xCoord>
          <yCoord>362</yCoord>
        </edgeMap>
        <edgeMap>
          <xCoord>290</xCoord>
          <yCoord>362</yCoord>
        </edgeMap>
        <edgeMap>
          <xCoord>289</xCoord>
          <yCoord>362</yCoord>
        </edgeMap>
        <edgeMap>
          <xCoord>288</xCoord>
          <yCoord>362</yCoord>
        </edgeMap>
      </roi>
      <roi>
        <imageZposition>-180.250000 </imageZposition>
        <imageSOP_UID>1.3.6.1.4.1.14519.5.2.1.6279.6001.226934574172780499027655420161</imageSOP_UID>
        <inclusion>TRUE</inclusion>
        <edgeMap>
          <xCoord>288</xCoord>
          <yCoord>361</yCoord>
        </edgeMap>
        <edgeMap>
          <xCoord>287</xCoord>
          <yCoord>362</yCoord>
        </edgeMap>
        <edgeMap>
          <xCoord>286</xCoord>
          <yCoord>363</yCoord>
        </edgeMap>
        <edgeMap>
          <xCoord>286</xCoord>
          <yCoord>364</yCoord>
        </edgeMap>
        <edgeMap>
          <xCoord>286</xCoord>
          <yCoord>365</yCoord>
        </edgeMap>
        <edgeMap>
          <xCoord>287</xCoord>
          <yCoord>366</yCoord>
        </edgeMap>
        <edgeMap>
          <xCoord>288</xCoord>
          <yCoord>367</yCoord>
        </edgeMap>
        <edgeMap>
          <xCoord>289</xCoord>
          <yCoord>367</yCoord>
        </edgeMap>
        <edgeMap>
          <xCoord>290</xCoord>
          <yCoord>368</yCoord>
        </edgeMap>
        <edgeMap>
          <xCoord>291</xCoord>
          <yCoord>368</yCoord>
        </edgeMap>
        <edgeMap>
          <xCoord>292</xCoord>
          <yCoord>369</yCoord>
        </edgeMap>
        <edgeMap>
          <xCoord>293</xCoord>
          <yCoord>369</yCoord>
        </edgeMap>
        <edgeMap>
          <xCoord>294</xCoord>
          <yCoord>370</yCoord>
        </edgeMap>
        <edgeMap>
          <xCoord>295</xCoord>
          <yCoord>369</yCoord>
        </edgeMap>
        <edgeMap>
          <xCoord>295</xCoord>
          <yCoord>368</yCoord>
        </edgeMap>
        <edgeMap>
          <xCoord>295</xCoord>
          <yCoord>367</yCoord>
        </edgeMap>
        <edgeMap>
          <xCoord>295</xCoord>
          <yCoord>366</yCoord>
        </edgeMap>
        <edgeMap>
          <xCoord>295</xCoord>
          <yCoord>365</yCoord>
        </edgeMap>
        <edgeMap>
          <xCoord>294</xCoord>
          <yCoord>364</yCoord>
        </edgeMap>
        <edgeMap>
          <xCoord>293</xCoord>
          <yCoord>363</yCoord>
        </edgeMap>
        <edgeMap>
          <xCoord>292</xCoord>
          <yCoord>362</yCoord>
        </edgeMap>
        <edgeMap>
          <xCoord>291</xCoord>
          <yCoord>362</yCoord>
        </edgeMap>
        <edgeMap>
          <xCoord>290</xCoord>
          <yCoord>361</yCoord>
        </edgeMap>
        <edgeMap>
          <xCoord>289</xCoord>
          <yCoord>361</yCoord>
        </edgeMap>
        <edgeMap>
          <xCoord>288</xCoord>
          <yCoord>361</yCoord>
        </edgeMap>
      </roi>
      <roi>
        <imageZposition>-177.750000 </imageZposition>
        <imageSOP_UID>1.3.6.1.4.1.14519.5.2.1.6279.6001.296645180175335242604235545720</imageSOP_UID>
        <inclusion>TRUE</inclusion>
        <edgeMap>
          <xCoord>289</xCoord>
          <yCoord>362</yCoord>
        </edgeMap>
        <edgeMap>
          <xCoord>288</xCoord>
          <yCoord>363</yCoord>
        </edgeMap>
        <edgeMap>
          <xCoord>287</xCoord>
          <yCoord>364</yCoord>
        </edgeMap>
        <edgeMap>
          <xCoord>288</xCoord>
          <yCoord>365</yCoord>
        </edgeMap>
        <edgeMap>
          <xCoord>289</xCoord>
          <yCoord>366</yCoord>
        </edgeMap>
        <edgeMap>
          <xCoord>290</xCoord>
          <yCoord>366</yCoord>
        </edgeMap>
        <edgeMap>
          <xCoord>291</xCoord>
          <yCoord>367</yCoord>
        </edgeMap>
        <edgeMap>
          <xCoord>292</xCoord>
          <yCoord>367</yCoord>
        </edgeMap>
        <edgeMap>
          <xCoord>293</xCoord>
          <yCoord>366</yCoord>
        </edgeMap>
        <edgeMap>
          <xCoord>293</xCoord>
          <yCoord>365</yCoord>
        </edgeMap>
        <edgeMap>
          <xCoord>292</xCoord>
          <yCoord>364</yCoord>
        </edgeMap>
        <edgeMap>
          <xCoord>291</xCoord>
          <yCoord>363</yCoord>
        </edgeMap>
        <edgeMap>
          <xCoord>290</xCoord>
          <yCoord>362</yCoord>
        </edgeMap>
        <edgeMap>
          <xCoord>289</xCoord>
          <yCoord>362</yCoord>
        </edgeMap>
      </roi>
    </unblindedReadNodule>
    <unblindedReadNodule>
      <noduleID>Nodule 007</noduleID>
      <characteristics>
        <subtlety>4</subtlety>
        <internalStructure>1</internalStructure>
        <calcification>6</calcification>
        <sphericity>4</sphericity>
        <margin>5</margin>
        <lobulation>1</lobulation>
        <spiculation>1</spiculation>
        <texture>5</texture>
        <malignancy>2</malignancy>
      </characteristics>
      <roi>
        <imageZposition>-162.750000 </imageZposition>
        <imageSOP_UID>1.3.6.1.4.1.14519.5.2.1.6279.6001.243833298464865398837147999138</imageSOP_UID>
        <inclusion>TRUE</inclusion>
        <edgeMap>
          <xCoord>330</xCoord>
          <yCoord>260</yCoord>
        </edgeMap>
        <edgeMap>
          <xCoord>329</xCoord>
          <yCoord>261</yCoord>
        </edgeMap>
        <edgeMap>
          <xCoord>328</xCoord>
          <yCoord>262</yCoord>
        </edgeMap>
        <edgeMap>
          <xCoord>328</xCoord>
          <yCoord>263</yCoord>
        </edgeMap>
        <edgeMap>
          <xCoord>328</xCoord>
          <yCoord>264</yCoord>
        </edgeMap>
        <edgeMap>
          <xCoord>329</xCoord>
          <yCoord>265</yCoord>
        </edgeMap>
        <edgeMap>
          <xCoord>330</xCoord>
          <yCoord>264</yCoord>
        </edgeMap>
        <edgeMap>
          <xCoord>331</xCoord>
          <yCoord>264</yCoord>
        </edgeMap>
        <edgeMap>
          <xCoord>332</xCoord>
          <yCoord>263</yCoord>
        </edgeMap>
        <edgeMap>
          <xCoord>332</xCoord>
          <yCoord>262</yCoord>
        </edgeMap>
        <edgeMap>
          <xCoord>332</xCoord>
          <yCoord>261</yCoord>
        </edgeMap>
        <edgeMap>
          <xCoord>331</xCoord>
          <yCoord>260</yCoord>
        </edgeMap>
        <edgeMap>
          <xCoord>330</xCoord>
          <yCoord>260</yCoord>
        </edgeMap>
      </roi>
      <roi>
        <imageZposition>-160.250000 </imageZposition>
        <imageSOP_UID>1.3.6.1.4.1.14519.5.2.1.6279.6001.845589493678577729441355589820</imageSOP_UID>
        <inclusion>TRUE</inclusion>
        <edgeMap>
          <xCoord>329</xCoord>
          <yCoord>259</yCoord>
        </edgeMap>
        <edgeMap>
          <xCoord>328</xCoord>
          <yCoord>260</yCoord>
        </edgeMap>
        <edgeMap>
          <xCoord>327</xCoord>
          <yCoord>260</yCoord>
        </edgeMap>
        <edgeMap>
          <xCoord>326</xCoord>
          <yCoord>261</yCoord>
        </edgeMap>
        <edgeMap>
          <xCoord>326</xCoord>
          <yCoord>262</yCoord>
        </edgeMap>
        <edgeMap>
          <xCoord>325</xCoord>
          <yCoord>263</yCoord>
        </edgeMap>
        <edgeMap>
          <xCoord>325</xCoord>
          <yCoord>264</yCoord>
        </edgeMap>
        <edgeMap>
          <xCoord>325</xCoord>
          <yCoord>265</yCoord>
        </edgeMap>
        <edgeMap>
          <xCoord>326</xCoord>
          <yCoord>266</yCoord>
        </edgeMap>
        <edgeMap>
          <xCoord>327</xCoord>
          <yCoord>266</yCoord>
        </edgeMap>
        <edgeMap>
          <xCoord>328</xCoord>
          <yCoord>266</yCoord>
        </edgeMap>
        <edgeMap>
          <xCoord>329</xCoord>
          <yCoord>266</yCoord>
        </edgeMap>
        <edgeMap>
          <xCoord>330</xCoord>
          <yCoord>266</yCoord>
        </edgeMap>
        <edgeMap>
          <xCoord>331</xCoord>
          <yCoord>265</yCoord>
        </edgeMap>
        <edgeMap>
          <xCoord>331</xCoord>
          <yCoord>264</yCoord>
        </edgeMap>
        <edgeMap>
          <xCoord>332</xCoord>
          <yCoord>263</yCoord>
        </edgeMap>
        <edgeMap>
          <xCoord>332</xCoord>
          <yCoord>262</yCoord>
        </edgeMap>
        <edgeMap>
          <xCoord>331</xCoord>
          <yCoord>261</yCoord>
        </edgeMap>
        <edgeMap>
          <xCoord>330</xCoord>
          <yCoord>260</yCoord>
        </edgeMap>
        <edgeMap>
          <xCoord>329</xCoord>
          <yCoord>259</yCoord>
        </edgeMap>
      </roi>
      <roi>
        <imageZposition>-157.750000 </imageZposition>
        <imageSOP_UID>1.3.6.1.4.1.14519.5.2.1.6279.6001.798389161748662165041945999559</imageSOP_UID>
        <inclusion>TRUE</inclusion>
        <edgeMap>
          <xCoord>328</xCoord>
          <yCoord>259</yCoord>
        </edgeMap>
        <edgeMap>
          <xCoord>327</xCoord>
          <yCoord>260</yCoord>
        </edgeMap>
        <edgeMap>
          <xCoord>326</xCoord>
          <yCoord>261</yCoord>
        </edgeMap>
        <edgeMap>
          <xCoord>326</xCoord>
          <yCoord>262</yCoord>
        </edgeMap>
        <edgeMap>
          <xCoord>326</xCoord>
          <yCoord>263</yCoord>
        </edgeMap>
        <edgeMap>
          <xCoord>326</xCoord>
          <yCoord>264</yCoord>
        </edgeMap>
        <edgeMap>
          <xCoord>326</xCoord>
          <yCoord>265</yCoord>
        </edgeMap>
        <edgeMap>
          <xCoord>327</xCoord>
          <yCoord>266</yCoord>
        </edgeMap>
        <edgeMap>
          <xCoord>328</xCoord>
          <yCoord>266</yCoord>
        </edgeMap>
        <edgeMap>
          <xCoord>328</xCoord>
          <yCoord>267</yCoord>
        </edgeMap>
        <edgeMap>
          <xCoord>329</xCoord>
          <yCoord>268</yCoord>
        </edgeMap>
        <edgeMap>
          <xCoord>330</xCoord>
          <yCoord>267</yCoord>
        </edgeMap>
        <edgeMap>
          <xCoord>331</xCoord>
          <yCoord>266</yCoord>
        </edgeMap>
        <edgeMap>
          <xCoord>332</xCoord>
          <yCoord>265</yCoord>
        </edgeMap>
        <edgeMap>
          <xCoord>332</xCoord>
          <yCoord>264</yCoord>
        </edgeMap>
        <edgeMap>
          <xCoord>332</xCoord>
          <yCoord>263</yCoord>
        </edgeMap>
        <edgeMap>
          <xCoord>332</xCoord>
          <yCoord>262</yCoord>
        </edgeMap>
        <edgeMap>
          <xCoord>332</xCoord>
          <yCoord>261</yCoord>
        </edgeMap>
        <edgeMap>
          <xCoord>331</xCoord>
          <yCoord>260</yCoord>
        </edgeMap>
        <edgeMap>
          <xCoord>330</xCoord>
          <yCoord>259</yCoord>
        </edgeMap>
        <edgeMap>
          <xCoord>329</xCoord>
          <yCoord>259</yCoord>
        </edgeMap>
        <edgeMap>
          <xCoord>328</xCoord>
          <yCoord>259</yCoord>
        </edgeMap>
      </roi>
    </unblindedReadNodule>
    <unblindedReadNodule>
      <noduleID>Nodule 003</noduleID>
      <roi>
        <imageZposition>-115.250000 </imageZposition>
        <imageSOP_UID>1.3.6.1.4.1.14519.5.2.1.6279.6001.426019570747722197108039758548</imageSOP_UID>
        <inclusion>TRUE</inclusion>
        <edgeMap>
          <xCoord>296</xCoord>
          <yCoord>238</yCoord>
        </edgeMap>
      </roi>
    </unblindedReadNodule>
    <unblindedReadNodule>
      <noduleID>Nodule 004</noduleID>
      <roi>
        <imageZposition>-107.750000 </imageZposition>
        <imageSOP_UID>1.3.6.1.4.1.14519.5.2.1.6279.6001.313793050876029758342993639199</imageSOP_UID>
        <inclusion>TRUE</inclusion>
        <edgeMap>
          <xCoord>320</xCoord>
          <yCoord>334</yCoord>
        </edgeMap>
      </roi>
    </unblindedReadNodule>
    <unblindedReadNodule>
      <noduleID>Nodule 005</noduleID>
      <roi>
        <imageZposition>-92.750000</imageZposition>
        <imageSOP_UID>1.3.6.1.4.1.14519.5.2.1.6279.6001.462820371311293458174171619028</imageSOP_UID>
        <inclusion>TRUE</inclusion>
        <edgeMap>
          <xCoord>157</xCoord>
          <yCoord>293</yCoord>
        </edgeMap>
      </roi>
    </unblindedReadNodule>
    <unblindedReadNodule>
      <noduleID>Nodule 006</noduleID>
      <roi>
        <imageZposition>-180.250000 </imageZposition>
        <imageSOP_UID>1.3.6.1.4.1.14519.5.2.1.6279.6001.226934574172780499027655420161</imageSOP_UID>
        <inclusion>TRUE</inclusion>
        <edgeMap>
          <xCoord>111</xCoord>
          <yCoord>203</yCoord>
        </edgeMap>
      </roi>
    </unblindedReadNodule>
    <unblindedReadNodule>
      <noduleID>Nodule 008</noduleID>
      <roi>
        <imageZposition>-265.250000 </imageZposition>
        <imageSOP_UID>1.3.6.1.4.1.14519.5.2.1.6279.6001.286628351416952577626033251941</imageSOP_UID>
        <inclusion>TRUE</inclusion>
        <edgeMap>
          <xCoord>395</xCoord>
          <yCoord>331</yCoord>
        </edgeMap>
      </roi>
    </unblindedReadNodule>
    <nonNodule>
      <nonNoduleID>_Non-nodule 001</nonNoduleID>
      <imageZposition>-137.750000 </imageZposition>
      <imageSOP_UID>1.3.6.1.4.1.14519.5.2.1.6279.6001.288311126873694475013482092442</imageSOP_UID>
      <locus>
        <xCoord>178</xCoord>
        <yCoord>275</yCoord>
      </locus>
    </nonNodule>
    <nonNodule>
      <nonNoduleID>_Non-nodule 002</nonNoduleID>
      <imageZposition>-232.750000 </imageZposition>
      <imageSOP_UID>1.3.6.1.4.1.14519.5.2.1.6279.6001.105684321979826717145317266721</imageSOP_UID>
      <locus>
        <xCoord>82</xCoord>
        <yCoord>288</yCoord>
      </locus>
    </nonNodule>
  </readingSession>
<readingSession>
    <annotationVersion>3.12</annotationVersion>
    <servicingRadiologistID>-1357228174</servicingRadiologistID>
    <unblindedReadNodule>
      <noduleID>IL057_130654</noduleID>
      <characteristics>
        <subtlety>3</subtlety>
        <internalStructure>1</internalStructure>
        <calcification>6</calcification>
        <sphericity>3</sphericity>
        <margin>5</margin>
        <lobulation>1</lobulation>
        <spiculation>1</spiculation>
        <texture>5</texture>
        <malignancy>3</malignancy>
      </characteristics>
      <roi>
        <imageZposition>-107.75</imageZposition>
        <imageSOP_UID>1.3.6.1.4.1.14519.5.2.1.6279.6001.313793050876029758342993639199</imageSOP_UID>
        <inclusion>TRUE</inclusion>
        <edgeMap>
          <xCoord>318</xCoord>
          <yCoord>339</yCoord>
        </edgeMap>
        <edgeMap>
          <xCoord>319</xCoord>
          <yCoord>338</yCoord>
        </edgeMap>
        <edgeMap>
          <xCoord>320</xCoord>
          <yCoord>338</yCoord>
        </edgeMap>
        <edgeMap>
          <xCoord>321</xCoord>
          <yCoord>338</yCoord>
        </edgeMap>
        <edgeMap>
          <xCoord>322</xCoord>
          <yCoord>338</yCoord>
        </edgeMap>
        <edgeMap>
          <xCoord>323</xCoord>
          <yCoord>338</yCoord>
        </edgeMap>
        <edgeMap>
          <xCoord>324</xCoord>
          <yCoord>338</yCoord>
        </edgeMap>
        <edgeMap>
          <xCoord>325</xCoord>
          <yCoord>337</yCoord>
        </edgeMap>
        <edgeMap>
          <xCoord>325</xCoord>
          <yCoord>336</yCoord>
        </edgeMap>
        <edgeMap>
          <xCoord>325</xCoord>
          <yCoord>335</yCoord>
        </edgeMap>
        <edgeMap>
          <xCoord>325</xCoord>
          <yCoord>334</yCoord>
        </edgeMap>
        <edgeMap>
          <xCoord>325</xCoord>
          <yCoord>333</yCoord>
        </edgeMap>
        <edgeMap>
          <xCoord>325</xCoord>
          <yCoord>332</yCoord>
        </edgeMap>
        <edgeMap>
          <xCoord>324</xCoord>
          <yCoord>331</yCoord>
        </edgeMap>
        <edgeMap>
          <xCoord>323</xCoord>
          <yCoord>331</yCoord>
        </edgeMap>
        <edgeMap>
          <xCoord>322</xCoord>
          <yCoord>331</yCoord>
        </edgeMap>
        <edgeMap>
          <xCoord>321</xCoord>
          <yCoord>331</yCoord>
        </edgeMap>
        <edgeMap>
          <xCoord>320</xCoord>
          <yCoord>332</yCoord>
        </edgeMap>
        <edgeMap>
          <xCoord>319</xCoord>
          <yCoord>332</yCoord>
        </edgeMap>
        <edgeMap>
          <xCoord>318</xCoord>
          <yCoord>333</yCoord>
        </edgeMap>
        <edgeMap>
          <xCoord>317</xCoord>
          <yCoord>334</yCoord>
        </edgeMap>
        <edgeMap>
          <xCoord>317</xCoord>
          <yCoord>335</yCoord>
        </edgeMap>
        <edgeMap>
          <xCoord>317</xCoord>
          <yCoord>336</yCoord>
        </edgeMap>
        <edgeMap>
          <xCoord>317</xCoord>
          <yCoord>337</yCoord>
        </edgeMap>
        <edgeMap>
          <xCoord>317</xCoord>
          <yCoord>338</yCoord>
        </edgeMap>
        <edgeMap>
          <xCoord>318</xCoord>
          <yCoord>339</yCoord>
        </edgeMap>
      </roi>
      <roi>
        <imageZposition>-110.25</imageZposition>
        <imageSOP_UID>1.3.6.1.4.1.14519.5.2.1.6279.6001.187012826211644550915580441370</imageSOP_UID>
        <inclusion>TRUE</inclusion>
        <edgeMap>
          <xCoord>324</xCoord>
          <yCoord>337</yCoord>
        </edgeMap>
        <edgeMap>
          <xCoord>324</xCoord>
          <yCoord>336</yCoord>
        </edgeMap>
        <edgeMap>
          <xCoord>324</xCoord>
          <yCoord>335</yCoord>
        </edgeMap>
        <edgeMap>
          <xCoord>324</xCoord>
          <yCoord>334</yCoord>
        </edgeMap>
        <edgeMap>
          <xCoord>325</xCoord>
          <yCoord>333</yCoord>
        </edgeMap>
        <edgeMap>
          <xCoord>326</xCoord>
          <yCoord>332</yCoord>
        </edgeMap>
        <edgeMap>
          <xCoord>326</xCoord>
          <yCoord>331</yCoord>
        </edgeMap>
        <edgeMap>
          <xCoord>325</xCoord>
          <yCoord>331</yCoord>
        </edgeMap>
        <edgeMap>
          <xCoord>324</xCoord>
          <yCoord>331</yCoord>
        </edgeMap>
        <edgeMap>
          <xCoord>323</xCoord>
          <yCoord>331</yCoord>
        </edgeMap>
        <edgeMap>
          <xCoord>322</xCoord>
          <yCoord>331</yCoord>
        </edgeMap>
        <edgeMap>
          <xCoord>321</xCoord>
          <yCoord>331</yCoord>
        </edgeMap>
        <edgeMap>
          <xCoord>320</xCoord>
          <yCoord>331</yCoord>
        </edgeMap>
        <edgeMap>
          <xCoord>319</xCoord>
          <yCoord>332</yCoord>
        </edgeMap>
        <edgeMap>
          <xCoord>318</xCoord>
          <yCoord>332</yCoord>
        </edgeMap>
        <edgeMap>
          <xCoord>318</xCoord>
          <yCoord>333</yCoord>
        </edgeMap>
        <edgeMap>
          <xCoord>318</xCoord>
          <yCoord>334</yCoord>
        </edgeMap>
        <edgeMap>
          <xCoord>317</xCoord>
          <yCoord>335</yCoord>
        </edgeMap>
        <edgeMap>
          <xCoord>316</xCoord>
          <yCoord>335</yCoord>
        </edgeMap>
        <edgeMap>
          <xCoord>316</xCoord>
          <yCoord>336</yCoord>
        </edgeMap>
        <edgeMap>
          <xCoord>317</xCoord>
          <yCoord>336</yCoord>
        </edgeMap>
        <edgeMap>
          <xCoord>318</xCoord>
          <yCoord>337</yCoord>
        </edgeMap>
        <edgeMap>
          <xCoord>319</xCoord>
          <yCoord>337</yCoord>
        </edgeMap>
        <edgeMap>
          <xCoord>320</xCoord>
          <yCoord>337</yCoord>
        </edgeMap>
        <edgeMap>
          <xCoord>321</xCoord>
          <yCoord>337</yCoord>
        </edgeMap>
        <edgeMap>
          <xCoord>322</xCoord>
          <yCoord>337</yCoord>
        </edgeMap>
        <edgeMap>
          <xCoord>323</xCoord>
          <yCoord>337</yCoord>
        </edgeMap>
        <edgeMap>
          <xCoord>324</xCoord>
          <yCoord>337</yCoord>
        </edgeMap>
      </roi>
    </unblindedReadNodule>
    <unblindedReadNodule>
      <noduleID>IL057_130651</noduleID>
      <characteristics>
        <subtlety>2</subtlety>
        <internalStructure>1</internalStructure>
        <calcification>6</calcification>
        <sphericity>4</sphericity>
        <margin>5</margin>
        <lobulation>5</lobulation>
        <spiculation>5</spiculation>
        <texture>5</texture>
        <malignancy>3</malignancy>
      </characteristics>
      <roi>
        <imageZposition>-112.75</imageZposition>
        <imageSOP_UID>1.3.6.1.4.1.14519.5.2.1.6279.6001.964195259488371472510261927063</imageSOP_UID>
        <inclusion>TRUE</inclusion>
        <edgeMap>
          <xCoord>298</xCoord>
          <yCoord>239</yCoord>
        </edgeMap>
        <edgeMap>
          <xCoord>299</xCoord>
          <yCoord>238</yCoord>
        </edgeMap>
        <edgeMap>
          <xCoord>298</xCoord>
          <yCoord>237</yCoord>
        </edgeMap>
        <edgeMap>
          <xCoord>297</xCoord>
          <yCoord>236</yCoord>
        </edgeMap>
        <edgeMap>
          <xCoord>296</xCoord>
          <yCoord>235</yCoord>
        </edgeMap>
        <edgeMap>
          <xCoord>295</xCoord>
          <yCoord>236</yCoord>
        </edgeMap>
        <edgeMap>
          <xCoord>295</xCoord>
          <yCoord>237</yCoord>
        </edgeMap>
        <edgeMap>
          <xCoord>295</xCoord>
          <yCoord>238</yCoord>
        </edgeMap>
        <edgeMap>
          <xCoord>296</xCoord>
          <yCoord>239</yCoord>
        </edgeMap>
        <edgeMap>
          <xCoord>297</xCoord>
          <yCoord>239</yCoord>
        </edgeMap>
        <edgeMap>
          <xCoord>298</xCoord>
          <yCoord>239</yCoord>
        </edgeMap>
      </roi>
      <roi>
        <imageZposition>-115.25</imageZposition>
        <imageSOP_UID>1.3.6.1.4.1.14519.5.2.1.6279.6001.426019570747722197108039758548</imageSOP_UID>
        <inclusion>TRUE</inclusion>
        <edgeMap>
          <xCoord>299</xCoord>
          <yCoord>242</yCoord>
        </edgeMap>
        <edgeMap>
          <xCoord>300</xCoord>
          <yCoord>241</yCoord>
        </edgeMap>
        <edgeMap>
          <xCoord>301</xCoord>
          <yCoord>240</yCoord>
        </edgeMap>
        <edgeMap>
          <xCoord>301</xCoord>
          <yCoord>239</yCoord>
        </edgeMap>
        <edgeMap>
          <xCoord>301</xCoord>
          <yCoord>238</yCoord>
        </edgeMap>
        <edgeMap>
          <xCoord>301</xCoord>
          <yCoord>237</yCoord>
        </edgeMap>
        <edgeMap>
          <xCoord>300</xCoord>
          <yCoord>236</yCoord>
        </edgeMap>
        <edgeMap>
          <xCoord>299</xCoord>
          <yCoord>235</yCoord>
        </edgeMap>
        <edgeMap>
          <xCoord>298</xCoord>
          <yCoord>234</yCoord>
        </edgeMap>
        <edgeMap>
          <xCoord>297</xCoord>
          <yCoord>234</yCoord>
        </edgeMap>
        <edgeMap>
          <xCoord>296</xCoord>
          <yCoord>234</yCoord>
        </edgeMap>
        <edgeMap>
          <xCoord>295</xCoord>
          <yCoord>234</yCoord>
        </edgeMap>
        <edgeMap>
          <xCoord>294</xCoord>
          <yCoord>235</yCoord>
        </edgeMap>
        <edgeMap>
          <xCoord>293</xCoord>
          <yCoord>236</yCoord>
        </edgeMap>
        <edgeMap>
          <xCoord>293</xCoord>
          <yCoord>237</yCoord>
        </edgeMap>
        <edgeMap>
          <xCoord>293</xCoord>
          <yCoord>238</yCoord>
        </edgeMap>
        <edgeMap>
          <xCoord>294</xCoord>
          <yCoord>239</yCoord>
        </edgeMap>
        <edgeMap>
          <xCoord>294</xCoord>
          <yCoord>240</yCoord>
        </edgeMap>
        <edgeMap>
          <xCoord>295</xCoord>
          <yCoord>241</yCoord>
        </edgeMap>
        <edgeMap>
          <xCoord>296</xCoord>
          <yCoord>242</yCoord>
        </edgeMap>
        <edgeMap>
          <xCoord>297</xCoord>
          <yCoord>242</yCoord>
        </edgeMap>
        <edgeMap>
          <xCoord>298</xCoord>
          <yCoord>242</yCoord>
        </edgeMap>
        <edgeMap>
          <xCoord>299</xCoord>
          <yCoord>242</yCoord>
        </edgeMap>
      </roi>
      <roi>
        <imageZposition>-117.75</imageZposition>
        <imageSOP_UID>1.3.6.1.4.1.14519.5.2.1.6279.6001.267192606616047862135266640297</imageSOP_UID>
        <inclusion>TRUE</inclusion>
        <edgeMap>
          <xCoord>299</xCoord>
          <yCoord>242</yCoord>
        </edgeMap>
        <edgeMap>
          <xCoord>300</xCoord>
          <yCoord>241</yCoord>
        </edgeMap>
        <edgeMap>
          <xCoord>300</xCoord>
          <yCoord>240</yCoord>
        </edgeMap>
        <edgeMap>
          <xCoord>300</xCoord>
          <yCoord>239</yCoord>
        </edgeMap>
        <edgeMap>
          <xCoord>300</xCoord>
          <yCoord>238</yCoord>
        </edgeMap>
        <edgeMap>
          <xCoord>300</xCoord>
          <yCoord>237</yCoord>
        </edgeMap>
        <edgeMap>
          <xCoord>300</xCoord>
          <yCoord>236</yCoord>
        </edgeMap>
        <edgeMap>
          <xCoord>300</xCoord>
          <yCoord>235</yCoord>
        </edgeMap>
        <edgeMap>
          <xCoord>299</xCoord>
          <yCoord>234</yCoord>
        </edgeMap>
        <edgeMap>
          <xCoord>298</xCoord>
          <yCoord>233</yCoord>
        </edgeMap>
        <edgeMap>
          <xCoord>297</xCoord>
          <yCoord>233</yCoord>
        </edgeMap>
        <edgeMap>
          <xCoord>296</xCoord>
          <yCoord>233</yCoord>
        </edgeMap>
        <edgeMap>
          <xCoord>295</xCoord>
          <yCoord>234</yCoord>
        </edgeMap>
        <edgeMap>
          <xCoord>294</xCoord>
          <yCoord>235</yCoord>
        </edgeMap>
        <edgeMap>
          <xCoord>293</xCoord>
          <yCoord>236</yCoord>
        </edgeMap>
        <edgeMap>
          <xCoord>293</xCoord>
          <yCoord>237</yCoord>
        </edgeMap>
        <edgeMap>
          <xCoord>293</xCoord>
          <yCoord>238</yCoord>
        </edgeMap>
        <edgeMap>
          <xCoord>294</xCoord>
          <yCoord>239</yCoord>
        </edgeMap>
        <edgeMap>
          <xCoord>294</xCoord>
          <yCoord>240</yCoord>
        </edgeMap>
        <edgeMap>
          <xCoord>295</xCoord>
          <yCoord>241</yCoord>
        </edgeMap>
        <edgeMap>
          <xCoord>296</xCoord>
          <yCoord>241</yCoord>
        </edgeMap>
        <edgeMap>
          <xCoord>297</xCoord>
          <yCoord>241</yCoord>
        </edgeMap>
        <edgeMap>
          <xCoord>298</xCoord>
          <yCoord>241</yCoord>
        </edgeMap>
        <edgeMap>
          <xCoord>299</xCoord>
          <yCoord>242</yCoord>
        </edgeMap>
      </roi>
      <roi>
        <imageZposition>-120.25</imageZposition>
        <imageSOP_UID>1.3.6.1.4.1.14519.5.2.1.6279.6001.206895782917969926029828708100</imageSOP_UID>
        <inclusion>TRUE</inclusion>
        <edgeMap>
          <xCoord>297</xCoord>
          <yCoord>239</yCoord>
        </edgeMap>
        <edgeMap>
          <xCoord>298</xCoord>
          <yCoord>238</yCoord>
        </edgeMap>
        <edgeMap>
          <xCoord>299</xCoord>
          <yCoord>237</yCoord>
        </edgeMap>
        <edgeMap>
          <xCoord>299</xCoord>
          <yCoord>236</yCoord>
        </edgeMap>
        <edgeMap>
          <xCoord>299</xCoord>
          <yCoord>235</yCoord>
        </edgeMap>
        <edgeMap>
          <xCoord>299</xCoord>
          <yCoord>234</yCoord>
        </edgeMap>
        <edgeMap>
          <xCoord>298</xCoord>
          <yCoord>233</yCoord>
        </edgeMap>
        <edgeMap>
          <xCoord>297</xCoord>
          <yCoord>233</yCoord>
        </edgeMap>
        <edgeMap>
          <xCoord>296</xCoord>
          <yCoord>233</yCoord>
        </edgeMap>
        <edgeMap>
          <xCoord>295</xCoord>
          <yCoord>234</yCoord>
        </edgeMap>
        <edgeMap>
          <xCoord>295</xCoord>
          <yCoord>235</yCoord>
        </edgeMap>
        <edgeMap>
          <xCoord>294</xCoord>
          <yCoord>236</yCoord>
        </edgeMap>
        <edgeMap>
          <xCoord>295</xCoord>
          <yCoord>237</yCoord>
        </edgeMap>
        <edgeMap>
          <xCoord>296</xCoord>
          <yCoord>238</yCoord>
        </edgeMap>
        <edgeMap>
          <xCoord>297</xCoord>
          <yCoord>239</yCoord>
        </edgeMap>
      </roi>
    </unblindedReadNodule>
    <unblindedReadNodule>
      <noduleID>IL057_130664</noduleID>
      <characteristics>
        <subtlety>2</subtlety>
        <internalStructure>1</internalStructure>
        <calcification>6</calcification>
        <sphericity>3</sphericity>
        <margin>4</margin>
        <lobulation>1</lobulation>
        <spiculation>1</spiculation>
        <texture>5</texture>
        <malignancy>2</malignancy>
      </characteristics>
      <roi>
        <imageZposition>-180.25</imageZposition>
        <imageSOP_UID>1.3.6.1.4.1.14519.5.2.1.6279.6001.226934574172780499027655420161</imageSOP_UID>
        <inclusion>TRUE</inclusion>
        <edgeMap>
          <xCoord>112</xCoord>
          <yCoord>208</yCoord>
        </edgeMap>
        <edgeMap>
          <xCoord>113</xCoord>
          <yCoord>207</yCoord>
        </edgeMap>
        <edgeMap>
          <xCoord>114</xCoord>
          <yCoord>207</yCoord>
        </edgeMap>
        <edgeMap>
          <xCoord>115</xCoord>
          <yCoord>206</yCoord>
        </edgeMap>
        <edgeMap>
          <xCoord>116</xCoord>
          <yCoord>205</yCoord>
        </edgeMap>
        <edgeMap>
          <xCoord>116</xCoord>
          <yCoord>204</yCoord>
        </edgeMap>
        <edgeMap>
          <xCoord>116</xCoord>
          <yCoord>203</yCoord>
        </edgeMap>
        <edgeMap>
          <xCoord>115</xCoord>
          <yCoord>202</yCoord>
        </edgeMap>
        <edgeMap>
          <xCoord>114</xCoord>
          <yCoord>201</yCoord>
        </edgeMap>
        <edgeMap>
          <xCoord>113</xCoord>
          <yCoord>200</yCoord>
        </edgeMap>
        <edgeMap>
          <xCoord>112</xCoord>
          <yCoord>199</yCoord>
        </edgeMap>
        <edgeMap>
          <xCoord>111</xCoord>
          <yCoord>200</yCoord>
        </edgeMap>
        <edgeMap>
          <xCoord>111</xCoord>
          <yCoord>201</yCoord>
        </edgeMap>
        <edgeMap>
          <xCoord>110</xCoord>
          <yCoord>202</yCoord>
        </edgeMap>
        <edgeMap>
          <xCoord>109</xCoord>
          <yCoord>203</yCoord>
        </edgeMap>
        <edgeMap>
          <xCoord>108</xCoord>
          <yCoord>204</yCoord>
        </edgeMap>
        <edgeMap>
          <xCoord>109</xCoord>
          <yCoord>205</yCoord>
        </edgeMap>
        <edgeMap>
          <xCoord>109</xCoord>
          <yCoord>206</yCoord>
        </edgeMap>
        <edgeMap>
          <xCoord>110</xCoord>
          <yCoord>207</yCoord>
        </edgeMap>
        <edgeMap>
          <xCoord>111</xCoord>
          <yCoord>208</yCoord>
        </edgeMap>
        <edgeMap>
          <xCoord>112</xCoord>
          <yCoord>208</yCoord>
        </edgeMap>
      </roi>
    </unblindedReadNodule>
    <unblindedReadNodule>
      <noduleID>IL057_130648</noduleID>
      <characteristics>
        <subtlety>5</subtlety>
        <internalStructure>1</internalStructure>
        <calcification>6</calcification>
        <sphericity>5</sphericity>
        <margin>5</margin>
        <lobulation>1</lobulation>
        <spiculation>1</spiculation>
        <texture>5</texture>
        <malignancy>3</malignancy>
      </characteristics>
      <roi>
        <imageZposition>-192.75</imageZposition>
        <imageSOP_UID>1.3.6.1.4.1.14519.5.2.1.6279.6001.852775687684763848981945576097</imageSOP_UID>
        <inclusion>TRUE</inclusion>
        <edgeMap>
          <xCoord>358</xCoord>
          <yCoord>287</yCoord>
        </edgeMap>
        <edgeMap>
          <xCoord>359</xCoord>
          <yCoord>286</yCoord>
        </edgeMap>
        <edgeMap>
          <xCoord>360</xCoord>
          <yCoord>285</yCoord>
        </edgeMap>
        <edgeMap>
          <xCoord>361</xCoord>
          <yCoord>284</yCoord>
        </edgeMap>
        <edgeMap>
          <xCoord>362</xCoord>
          <yCoord>283</yCoord>
        </edgeMap>
        <edgeMap>
          <xCoord>362</xCoord>
          <yCoord>282</yCoord>
        </edgeMap>
        <edgeMap>
          <xCoord>362</xCoord>
          <yCoord>281</yCoord>
        </edgeMap>
        <edgeMap>
          <xCoord>362</xCoord>
          <yCoord>280</yCoord>
        </edgeMap>
        <edgeMap>
          <xCoord>361</xCoord>
          <yCoord>279</yCoord>
        </edgeMap>
        <edgeMap>
          <xCoord>360</xCoord>
          <yCoord>278</yCoord>
        </edgeMap>
        <edgeMap>
          <xCoord>359</xCoord>
          <yCoord>278</yCoord>
        </edgeMap>
        <edgeMap>
          <xCoord>358</xCoord>
          <yCoord>278</yCoord>
        </edgeMap>
        <edgeMap>
          <xCoord>357</xCoord>
          <yCoord>278</yCoord>
        </edgeMap>
        <edgeMap>
          <xCoord>356</xCoord>
          <yCoord>278</yCoord>
        </edgeMap>
        <edgeMap>
          <xCoord>355</xCoord>
          <yCoord>279</yCoord>
        </edgeMap>
        <edgeMap>
          <xCoord>354</xCoord>
          <yCoord>280</yCoord>
        </edgeMap>
        <edgeMap>
          <xCoord>353</xCoord>
          <yCoord>281</yCoord>
        </edgeMap>
        <edgeMap>
          <xCoord>353</xCoord>
          <yCoord>282</yCoord>
        </edgeMap>
        <edgeMap>
          <xCoord>353</xCoord>
          <yCoord>283</yCoord>
        </edgeMap>
        <edgeMap>
          <xCoord>353</xCoord>
          <yCoord>284</yCoord>
        </edgeMap>
        <edgeMap>
          <xCoord>354</xCoord>
          <yCoord>285</yCoord>
        </edgeMap>
        <edgeMap>
          <xCoord>355</xCoord>
          <yCoord>286</yCoord>
        </edgeMap>
        <edgeMap>
          <xCoord>356</xCoord>
          <yCoord>286</yCoord>
        </edgeMap>
        <edgeMap>
          <xCoord>357</xCoord>
          <yCoord>287</yCoord>
        </edgeMap>
        <edgeMap>
          <xCoord>358</xCoord>
          <yCoord>287</yCoord>
        </edgeMap>
      </roi>
      <roi>
        <imageZposition>-195.25</imageZposition>
        <imageSOP_UID>1.3.6.1.4.1.14519.5.2.1.6279.6001.177292493485393261756147499123</imageSOP_UID>
        <inclusion>TRUE</inclusion>
        <edgeMap>
          <xCoord>359</xCoord>
          <yCoord>287</yCoord>
        </edgeMap>
        <edgeMap>
          <xCoord>360</xCoord>
          <yCoord>286</yCoord>
        </edgeMap>
        <edgeMap>
          <xCoord>361</xCoord>
          <yCoord>285</yCoord>
        </edgeMap>
        <edgeMap>
          <xCoord>362</xCoord>
          <yCoord>284</yCoord>
        </edgeMap>
        <edgeMap>
          <xCoord>363</xCoord>
          <yCoord>283</yCoord>
        </edgeMap>
        <edgeMap>
          <xCoord>363</xCoord>
          <yCoord>282</yCoord>
        </edgeMap>
        <edgeMap>
          <xCoord>363</xCoord>
          <yCoord>281</yCoord>
        </edgeMap>
        <edgeMap>
          <xCoord>362</xCoord>
          <yCoord>280</yCoord>
        </edgeMap>
        <edgeMap>
          <xCoord>361</xCoord>
          <yCoord>279</yCoord>
        </edgeMap>
        <edgeMap>
          <xCoord>360</xCoord>
          <yCoord>278</yCoord>
        </edgeMap>
        <edgeMap>
          <xCoord>359</xCoord>
          <yCoord>277</yCoord>
        </edgeMap>
        <edgeMap>
          <xCoord>358</xCoord>
          <yCoord>277</yCoord>
        </edgeMap>
        <edgeMap>
          <xCoord>357</xCoord>
          <yCoord>277</yCoord>
        </edgeMap>
        <edgeMap>
          <xCoord>356</xCoord>
          <yCoord>277</yCoord>
        </edgeMap>
        <edgeMap>
          <xCoord>355</xCoord>
          <yCoord>278</yCoord>
        </edgeMap>
        <edgeMap>
          <xCoord>354</xCoord>
          <yCoord>279</yCoord>
        </edgeMap>
        <edgeMap>
          <xCoord>353</xCoord>
          <yCoord>280</yCoord>
        </edgeMap>
        <edgeMap>
          <xCoord>352</xCoord>
          <yCoord>281</yCoord>
        </edgeMap>
        <edgeMap>
          <xCoord>352</xCoord>
          <yCoord>282</yCoord>
        </edgeMap>
        <edgeMap>
          <xCoord>353</xCoord>
          <yCoord>283</yCoord>
        </edgeMap>
        <edgeMap>
          <xCoord>353</xCoord>
          <yCoord>284</yCoord>
        </edgeMap>
        <edgeMap>
          <xCoord>354</xCoord>
          <yCoord>285</yCoord>
        </edgeMap>
        <edgeMap>
          <xCoord>355</xCoord>
          <yCoord>286</yCoord>
        </edgeMap>
        <edgeMap>
          <xCoord>356</xCoord>
          <yCoord>287</yCoord>
        </edgeMap>
        <edgeMap>
          <xCoord>357</xCoord>
          <yCoord>287</yCoord>
        </edgeMap>
        <edgeMap>
          <xCoord>358</xCoord>
          <yCoord>287</yCoord>
        </edgeMap>
        <edgeMap>
          <xCoord>359</xCoord>
          <yCoord>287</yCoord>
        </edgeMap>
      </roi>
      <roi>
        <imageZposition>-197.75</imageZposition>
        <imageSOP_UID>1.3.6.1.4.1.14519.5.2.1.6279.6001.265463834573905158752543199468</imageSOP_UID>
        <inclusion>TRUE</inclusion>
        <edgeMap>
          <xCoord>359</xCoord>
          <yCoord>286</yCoord>
        </edgeMap>
        <edgeMap>
          <xCoord>360</xCoord>
          <yCoord>285</yCoord>
        </edgeMap>
        <edgeMap>
          <xCoord>361</xCoord>
          <yCoord>285</yCoord>
        </edgeMap>
        <edgeMap>
          <xCoord>362</xCoord>
          <yCoord>284</yCoord>
        </edgeMap>
        <edgeMap>
          <xCoord>362</xCoord>
          <yCoord>283</yCoord>
        </edgeMap>
        <edgeMap>
          <xCoord>362</xCoord>
          <yCoord>282</yCoord>
        </edgeMap>
        <edgeMap>
          <xCoord>362</xCoord>
          <yCoord>281</yCoord>
        </edgeMap>
        <edgeMap>
          <xCoord>362</xCoord>
          <yCoord>280</yCoord>
        </edgeMap>
        <edgeMap>
          <xCoord>361</xCoord>
          <yCoord>279</yCoord>
        </edgeMap>
        <edgeMap>
          <xCoord>360</xCoord>
          <yCoord>278</yCoord>
        </edgeMap>
        <edgeMap>
          <xCoord>359</xCoord>
          <yCoord>278</yCoord>
        </edgeMap>
        <edgeMap>
          <xCoord>358</xCoord>
          <yCoord>278</yCoord>
        </edgeMap>
        <edgeMap>
          <xCoord>357</xCoord>
          <yCoord>278</yCoord>
        </edgeMap>
        <edgeMap>
          <xCoord>356</xCoord>
          <yCoord>278</yCoord>
        </edgeMap>
        <edgeMap>
          <xCoord>355</xCoord>
          <yCoord>279</yCoord>
        </edgeMap>
        <edgeMap>
          <xCoord>354</xCoord>
          <yCoord>280</yCoord>
        </edgeMap>
        <edgeMap>
          <xCoord>353</xCoord>
          <yCoord>281</yCoord>
        </edgeMap>
        <edgeMap>
          <xCoord>354</xCoord>
          <yCoord>282</yCoord>
        </edgeMap>
        <edgeMap>
          <xCoord>354</xCoord>
          <yCoord>283</yCoord>
        </edgeMap>
        <edgeMap>
          <xCoord>354</xCoord>
          <yCoord>284</yCoord>
        </edgeMap>
        <edgeMap>
          <xCoord>355</xCoord>
          <yCoord>285</yCoord>
        </edgeMap>
        <edgeMap>
          <xCoord>356</xCoord>
          <yCoord>286</yCoord>
        </edgeMap>
        <edgeMap>
          <xCoord>357</xCoord>
          <yCoord>286</yCoord>
        </edgeMap>
        <edgeMap>
          <xCoord>358</xCoord>
          <yCoord>286</yCoord>
        </edgeMap>
        <edgeMap>
          <xCoord>359</xCoord>
          <yCoord>286</yCoord>
        </edgeMap>
      </roi>
    </unblindedReadNodule>
    <unblindedReadNodule>
      <noduleID>IL057_130659</noduleID>
      <characteristics>
        <subtlety>3</subtlety>
        <internalStructure>1</internalStructure>
        <calcification>6</calcification>
        <sphericity>3</sphericity>
        <margin>4</margin>
        <lobulation>1</lobulation>
        <spiculation>1</spiculation>
        <texture>5</texture>
        <malignancy>3</malignancy>
      </characteristics>
      <roi>
        <imageZposition>-180.25</imageZposition>
        <imageSOP_UID>1.3.6.1.4.1.14519.5.2.1.6279.6001.226934574172780499027655420161</imageSOP_UID>
        <inclusion>TRUE</inclusion>
        <edgeMap>
          <xCoord>294</xCoord>
          <yCoord>370</yCoord>
        </edgeMap>
        <edgeMap>
          <xCoord>295</xCoord>
          <yCoord>369</yCoord>
        </edgeMap>
        <edgeMap>
          <xCoord>296</xCoord>
          <yCoord>368</yCoord>
        </edgeMap>
        <edgeMap>
          <xCoord>297</xCoord>
          <yCoord>367</yCoord>
        </edgeMap>
        <edgeMap>
          <xCoord>297</xCoord>
          <yCoord>366</yCoord>
        </edgeMap>
        <edgeMap>
          <xCoord>296</xCoord>
          <yCoord>365</yCoord>
        </edgeMap>
        <edgeMap>
          <xCoord>296</xCoord>
          <yCoord>364</yCoord>
        </edgeMap>
        <edgeMap>
          <xCoord>295</xCoord>
          <yCoord>363</yCoord>
        </edgeMap>
        <edgeMap>
          <xCoord>294</xCoord>
          <yCoord>362</yCoord>
        </edgeMap>
        <edgeMap>
          <xCoord>293</xCoord>
          <yCoord>361</yCoord>
        </edgeMap>
        <edgeMap>
          <xCoord>292</xCoord>
          <yCoord>361</yCoord>
        </edgeMap>
        <edgeMap>
          <xCoord>291</xCoord>
          <yCoord>360</yCoord>
        </edgeMap>
        <edgeMap>
          <xCoord>290</xCoord>
          <yCoord>360</yCoord>
        </edgeMap>
        <edgeMap>
          <xCoord>289</xCoord>
          <yCoord>360</yCoord>
        </edgeMap>
        <edgeMap>
          <xCoord>288</xCoord>
          <yCoord>361</yCoord>
        </edgeMap>
        <edgeMap>
          <xCoord>287</xCoord>
          <yCoord>362</yCoord>
        </edgeMap>
        <edgeMap>
          <xCoord>286</xCoord>
          <yCoord>363</yCoord>
        </edgeMap>
        <edgeMap>
          <xCoord>285</xCoord>
          <yCoord>364</yCoord>
        </edgeMap>
        <edgeMap>
          <xCoord>285</xCoord>
          <yCoord>365</yCoord>
        </edgeMap>
        <edgeMap>
          <xCoord>286</xCoord>
          <yCoord>366</yCoord>
        </edgeMap>
        <edgeMap>
          <xCoord>287</xCoord>
          <yCoord>367</yCoord>
        </edgeMap>
        <edgeMap>
          <xCoord>288</xCoord>
          <yCoord>368</yCoord>
        </edgeMap>
        <edgeMap>
          <xCoord>289</xCoord>
          <yCoord>368</yCoord>
        </edgeMap>
        <edgeMap>
          <xCoord>290</xCoord>
          <yCoord>369</yCoord>
        </edgeMap>
        <edgeMap>
          <xCoord>291</xCoord>
          <yCoord>369</yCoord>
        </edgeMap>
        <edgeMap>
          <xCoord>292</xCoord>
          <yCoord>370</yCoord>
        </edgeMap>
        <edgeMap>
          <xCoord>293</xCoord>
          <yCoord>370</yCoord>
        </edgeMap>
        <edgeMap>
          <xCoord>294</xCoord>
          <yCoord>370</yCoord>
        </edgeMap>
      </roi>
      <roi>
        <imageZposition>-182.75</imageZposition>
        <imageSOP_UID>1.3.6.1.4.1.14519.5.2.1.6279.6001.955079039410561493037228521456</imageSOP_UID>
        <inclusion>TRUE</inclusion>
        <edgeMap>
          <xCoord>294</xCoord>
          <yCoord>369</yCoord>
        </edgeMap>
        <edgeMap>
          <xCoord>295</xCoord>
          <yCoord>368</yCoord>
        </edgeMap>
        <edgeMap>
          <xCoord>296</xCoord>
          <yCoord>367</yCoord>
        </edgeMap>
        <edgeMap>
          <xCoord>296</xCoord>
          <yCoord>366</yCoord>
        </edgeMap>
        <edgeMap>
          <xCoord>295</xCoord>
          <yCoord>365</yCoord>
        </edgeMap>
        <edgeMap>
          <xCoord>294</xCoord>
          <yCoord>364</yCoord>
        </edgeMap>
        <edgeMap>
          <xCoord>293</xCoord>
          <yCoord>363</yCoord>
        </edgeMap>
        <edgeMap>
          <xCoord>292</xCoord>
          <yCoord>362</yCoord>
        </edgeMap>
        <edgeMap>
          <xCoord>291</xCoord>
          <yCoord>362</yCoord>
        </edgeMap>
        <edgeMap>
          <xCoord>290</xCoord>
          <yCoord>362</yCoord>
        </edgeMap>
        <edgeMap>
          <xCoord>289</xCoord>
          <yCoord>363</yCoord>
        </edgeMap>
        <edgeMap>
          <xCoord>288</xCoord>
          <yCoord>364</yCoord>
        </edgeMap>
        <edgeMap>
          <xCoord>288</xCoord>
          <yCoord>365</yCoord>
        </edgeMap>
        <edgeMap>
          <xCoord>289</xCoord>
          <yCoord>366</yCoord>
        </edgeMap>
        <edgeMap>
          <xCoord>290</xCoord>
          <yCoord>367</yCoord>
        </edgeMap>
        <edgeMap>
          <xCoord>291</xCoord>
          <yCoord>367</yCoord>
        </edgeMap>
        <edgeMap>
          <xCoord>292</xCoord>
          <yCoord>368</yCoord>
        </edgeMap>
        <edgeMap>
          <xCoord>293</xCoord>
          <yCoord>369</yCoord>
        </edgeMap>
        <edgeMap>
          <xCoord>294</xCoord>
          <yCoord>369</yCoord>
        </edgeMap>
      </roi>
    </unblindedReadNodule>
    <unblindedReadNodule>
      <noduleID>IL057_130662</noduleID>
      <characteristics>
        <subtlety>3</subtlety>
        <internalStructure>1</internalStructure>
        <calcification>6</calcification>
        <sphericity>5</sphericity>
        <margin>5</margin>
        <lobulation>1</lobulation>
        <spiculation>1</spiculation>
        <texture>5</texture>
        <malignancy>3</malignancy>
      </characteristics>
      <roi>
        <imageZposition>-157.75</imageZposition>
        <imageSOP_UID>1.3.6.1.4.1.14519.5.2.1.6279.6001.798389161748662165041945999559</imageSOP_UID>
        <inclusion>TRUE</inclusion>
        <edgeMap>
          <xCoord>329</xCoord>
          <yCoord>267</yCoord>
        </edgeMap>
        <edgeMap>
          <xCoord>330</xCoord>
          <yCoord>266</yCoord>
        </edgeMap>
        <edgeMap>
          <xCoord>331</xCoord>
          <yCoord>265</yCoord>
        </edgeMap>
        <edgeMap>
          <xCoord>332</xCoord>
          <yCoord>264</yCoord>
        </edgeMap>
        <edgeMap>
          <xCoord>332</xCoord>
          <yCoord>263</yCoord>
        </edgeMap>
        <edgeMap>
          <xCoord>332</xCoord>
          <yCoord>262</yCoord>
        </edgeMap>
        <edgeMap>
          <xCoord>332</xCoord>
          <yCoord>261</yCoord>
        </edgeMap>
        <edgeMap>
          <xCoord>331</xCoord>
          <yCoord>260</yCoord>
        </edgeMap>
        <edgeMap>
          <xCoord>330</xCoord>
          <yCoord>259</yCoord>
        </edgeMap>
        <edgeMap>
          <xCoord>329</xCoord>
          <yCoord>259</yCoord>
        </edgeMap>
        <edgeMap>
          <xCoord>328</xCoord>
          <yCoord>259</yCoord>
        </edgeMap>
        <edgeMap>
          <xCoord>327</xCoord>
          <yCoord>260</yCoord>
        </edgeMap>
        <edgeMap>
          <xCoord>326</xCoord>
          <yCoord>261</yCoord>
        </edgeMap>
        <edgeMap>
          <xCoord>326</xCoord>
          <yCoord>262</yCoord>
        </edgeMap>
        <edgeMap>
          <xCoord>326</xCoord>
          <yCoord>263</yCoord>
        </edgeMap>
        <edgeMap>
          <xCoord>326</xCoord>
          <yCoord>264</yCoord>
        </edgeMap>
        <edgeMap>
          <xCoord>327</xCoord>
          <yCoord>265</yCoord>
        </edgeMap>
        <edgeMap>
          <xCoord>328</xCoord>
          <yCoord>266</yCoord>
        </edgeMap>
        <edgeMap>
          <xCoord>329</xCoord>
          <yCoord>267</yCoord>
        </edgeMap>
      </roi>
      <roi>
        <imageZposition>-160.25</imageZposition>
        <imageSOP_UID>1.3.6.1.4.1.14519.5.2.1.6279.6001.845589493678577729441355589820</imageSOP_UID>
        <inclusion>TRUE</inclusion>
        <edgeMap>
          <xCoord>329</xCoord>
          <yCoord>267</yCoord>
        </edgeMap>
        <edgeMap>
          <xCoord>330</xCoord>
          <yCoord>266</yCoord>
        </edgeMap>
        <edgeMap>
          <xCoord>331</xCoord>
          <yCoord>266</yCoord>
        </edgeMap>
        <edgeMap>
          <xCoord>332</xCoord>
          <yCoord>265</yCoord>
        </edgeMap>
        <edgeMap>
          <xCoord>332</xCoord>
          <yCoord>264</yCoord>
        </edgeMap>
        <edgeMap>
          <xCoord>333</xCoord>
          <yCoord>263</yCoord>
        </edgeMap>
        <edgeMap>
          <xCoord>332</xCoord>
          <yCoord>262</yCoord>
        </edgeMap>
        <edgeMap>
          <xCoord>332</xCoord>
          <yCoord>261</yCoord>
        </edgeMap>
        <edgeMap>
          <xCoord>331</xCoord>
          <yCoord>260</yCoord>
        </edgeMap>
        <edgeMap>
          <xCoord>330</xCoord>
          <yCoord>260</yCoord>
        </edgeMap>
        <edgeMap>
          <xCoord>329</xCoord>
          <yCoord>259</yCoord>
        </edgeMap>
        <edgeMap>
          <xCoord>328</xCoord>
          <yCoord>260</yCoord>
        </edgeMap>
        <edgeMap>
          <xCoord>327</xCoord>
          <yCoord>260</yCoord>
        </edgeMap>
        <edgeMap>
          <xCoord>326</xCoord>
          <yCoord>261</yCoord>
        </edgeMap>
        <edgeMap>
          <xCoord>326</xCoord>
          <yCoord>262</yCoord>
        </edgeMap>
        <edgeMap>
          <xCoord>325</xCoord>
          <yCoord>263</yCoord>
        </edgeMap>
        <edgeMap>
          <xCoord>326</xCoord>
          <yCoord>264</yCoord>
        </edgeMap>
        <edgeMap>
          <xCoord>326</xCoord>
          <yCoord>265</yCoord>
        </edgeMap>
        <edgeMap>
          <xCoord>327</xCoord>
          <yCoord>266</yCoord>
        </edgeMap>
        <edgeMap>
          <xCoord>328</xCoord>
          <yCoord>266</yCoord>
        </edgeMap>
        <edgeMap>
          <xCoord>329</xCoord>
          <yCoord>267</yCoord>
        </edgeMap>
      </roi>
      <roi>
        <imageZposition>-162.75</imageZposition>
        <imageSOP_UID>1.3.6.1.4.1.14519.5.2.1.6279.6001.243833298464865398837147999138</imageSOP_UID>
        <inclusion>TRUE</inclusion>
        <edgeMap>
          <xCoord>329</xCoord>
          <yCoord>265</yCoord>
        </edgeMap>
        <edgeMap>
          <xCoord>330</xCoord>
          <yCoord>264</yCoord>
        </edgeMap>
        <edgeMap>
          <xCoord>331</xCoord>
          <yCoord>264</yCoord>
        </edgeMap>
        <edgeMap>
          <xCoord>332</xCoord>
          <yCoord>263</yCoord>
        </edgeMap>
        <edgeMap>
          <xCoord>333</xCoord>
          <yCoord>262</yCoord>
        </edgeMap>
        <edgeMap>
          <xCoord>333</xCoord>
          <yCoord>261</yCoord>
        </edgeMap>
        <edgeMap>
          <xCoord>334</xCoord>
          <yCoord>260</yCoord>
        </edgeMap>
        <edgeMap>
          <xCoord>333</xCoord>
          <yCoord>259</yCoord>
        </edgeMap>
        <edgeMap>
          <xCoord>332</xCoord>
          <yCoord>259</yCoord>
        </edgeMap>
        <edgeMap>
          <xCoord>331</xCoord>
          <yCoord>258</yCoord>
        </edgeMap>
        <edgeMap>
          <xCoord>330</xCoord>
          <yCoord>259</yCoord>
        </edgeMap>
        <edgeMap>
          <xCoord>329</xCoord>
          <yCoord>259</yCoord>
        </edgeMap>
        <edgeMap>
          <xCoord>328</xCoord>
          <yCoord>260</yCoord>
        </edgeMap>
        <edgeMap>
          <xCoord>327</xCoord>
          <yCoord>261</yCoord>
        </edgeMap>
        <edgeMap>
          <xCoord>327</xCoord>
          <yCoord>262</yCoord>
        </edgeMap>
        <edgeMap>
          <xCoord>327</xCoord>
          <yCoord>263</yCoord>
        </edgeMap>
        <edgeMap>
          <xCoord>327</xCoord>
          <yCoord>264</yCoord>
        </edgeMap>
        <edgeMap>
          <xCoord>328</xCoord>
          <yCoord>265</yCoord>
        </edgeMap>
        <edgeMap>
          <xCoord>329</xCoord>
          <yCoord>265</yCoord>
        </edgeMap>
      </roi>
    </unblindedReadNodule>
    <unblindedReadNodule>
      <noduleID>IL057_130667</noduleID>
      <characteristics>
        <subtlety>2</subtlety>
        <internalStructure>1</internalStructure>
        <calcification>6</calcification>
        <sphericity>2</sphericity>
        <margin>3</margin>
        <lobulation>1</lobulation>
        <spiculation>1</spiculation>
        <texture>5</texture>
        <malignancy>2</malignancy>
      </characteristics>
      <roi>
        <imageZposition>-92.75</imageZposition>
        <imageSOP_UID>1.3.6.1.4.1.14519.5.2.1.6279.6001.462820371311293458174171619028</imageSOP_UID>
        <inclusion>TRUE</inclusion>
        <edgeMap>
          <xCoord>159</xCoord>
          <yCoord>295</yCoord>
        </edgeMap>
        <edgeMap>
          <xCoord>160</xCoord>
          <yCoord>294</yCoord>
        </edgeMap>
        <edgeMap>
          <xCoord>161</xCoord>
          <yCoord>294</yCoord>
        </edgeMap>
        <edgeMap>
          <xCoord>162</xCoord>
          <yCoord>293</yCoord>
        </edgeMap>
        <edgeMap>
          <xCoord>162</xCoord>
          <yCoord>292</yCoord>
        </edgeMap>
        <edgeMap>
          <xCoord>161</xCoord>
          <yCoord>291</yCoord>
        </edgeMap>
        <edgeMap>
          <xCoord>160</xCoord>
          <yCoord>291</yCoord>
        </edgeMap>
        <edgeMap>
          <xCoord>159</xCoord>
          <yCoord>290</yCoord>
        </edgeMap>
        <edgeMap>
          <xCoord>158</xCoord>
          <yCoord>291</yCoord>
        </edgeMap>
        <edgeMap>
          <xCoord>157</xCoord>
          <yCoord>291</yCoord>
        </edgeMap>
        <edgeMap>
          <xCoord>156</xCoord>
          <yCoord>291</yCoord>
        </edgeMap>
        <edgeMap>
          <xCoord>155</xCoord>
          <yCoord>292</yCoord>
        </edgeMap>
        <edgeMap>
          <xCoord>155</xCoord>
          <yCoord>293</yCoord>
        </edgeMap>
        <edgeMap>
          <xCoord>156</xCoord>
          <yCoord>294</yCoord>
        </edgeMap>
        <edgeMap>
          <xCoord>157</xCoord>
          <yCoord>295</yCoord>
        </edgeMap>
        <edgeMap>
          <xCoord>158</xCoord>
          <yCoord>295</yCoord>
        </edgeMap>
        <edgeMap>
          <xCoord>159</xCoord>
          <yCoord>295</yCoord>
        </edgeMap>
      </roi>
      <roi>
        <imageZposition>-95.25</imageZposition>
        <imageSOP_UID>1.3.6.1.4.1.14519.5.2.1.6279.6001.263042968829882134960590324674</imageSOP_UID>
        <inclusion>TRUE</inclusion>
        <edgeMap>
          <xCoord>158</xCoord>
          <yCoord>294</yCoord>
        </edgeMap>
        <edgeMap>
          <xCoord>159</xCoord>
          <yCoord>293</yCoord>
        </edgeMap>
        <edgeMap>
          <xCoord>158</xCoord>
          <yCoord>292</yCoord>
        </edgeMap>
        <edgeMap>
          <xCoord>157</xCoord>
          <yCoord>292</yCoord>
        </edgeMap>
        <edgeMap>
          <xCoord>156</xCoord>
          <yCoord>293</yCoord>
        </edgeMap>
        <edgeMap>
          <xCoord>157</xCoord>
          <yCoord>294</yCoord>
        </edgeMap>
        <edgeMap>
          <xCoord>158</xCoord>
          <yCoord>294</yCoord>
        </edgeMap>
      </roi>
    </unblindedReadNodule>
    <unblindedReadNodule>
      <noduleID>IL057_130674</noduleID>
      <roi>
        <imageZposition>-265.25</imageZposition>
        <imageSOP_UID>1.3.6.1.4.1.14519.5.2.1.6279.6001.286628351416952577626033251941</imageSOP_UID>
        <inclusion>TRUE</inclusion>
        <edgeMap>
          <xCoord>395</xCoord>
          <yCoord>330</yCoord>
        </edgeMap>
      </roi>
    </unblindedReadNodule>
    <unblindedReadNodule>
      <noduleID>IL057_130675</noduleID>
      <roi>
        <imageZposition>-102.75</imageZposition>
        <imageSOP_UID>1.3.6.1.4.1.14519.5.2.1.6279.6001.555548976162349866824962145093</imageSOP_UID>
        <inclusion>TRUE</inclusion>
        <edgeMap>
          <xCoord>332</xCoord>
          <yCoord>267</yCoord>
        </edgeMap>
      </roi>
    </unblindedReadNodule>
    <nonNodule>
      <nonNoduleID>IL057_130672</nonNoduleID>
      <imageZposition>-232.75</imageZposition>
      <imageSOP_UID>1.3.6.1.4.1.14519.5.2.1.6279.6001.105684321979826717145317266721</imageSOP_UID>
      <locus>
        <xCoord>83</xCoord>
        <yCoord>289</yCoord>
      </locus>
    </nonNodule>
    <nonNodule>
      <nonNoduleID>IL057_130671</nonNoduleID>
      <imageZposition>-137.75</imageZposition>
      <imageSOP_UID>1.3.6.1.4.1.14519.5.2.1.6279.6001.288311126873694475013482092442</imageSOP_UID>
      <locus>
        <xCoord>178</xCoord>
        <yCoord>275</yCoord>
      </locus>
    </nonNodule>
  </readingSession>
<readingSession>
<annotationVersion>3.12</annotationVersion>
<servicingRadiologistID>-2083541399</servicingRadiologistID>
<unblindedReadNodule>
<noduleID>MI014_16655</noduleID>
<roi>
<imageZposition>-92.75</imageZposition>
<imageSOP_UID>1.3.6.1.4.1.14519.5.2.1.6279.6001.462820371311293458174171619028</imageSOP_UID>
<inclusion>TRUE</inclusion>
<edgeMap>
<xCoord>158</xCoord>
<yCoord>293</yCoord>
</edgeMap>
</roi>
</unblindedReadNodule>
<unblindedReadNodule>
<noduleID>MI014_16649</noduleID>
<characteristics>
<subtlety>1</subtlety>
<internalStructure>1</internalStructure>
<calcification>6</calcification>
<sphericity>2</sphericity>
<margin>3</margin>
<lobulation>2</lobulation>
<spiculation>1</spiculation>
<texture>3</texture>
<malignancy>3</malignancy>
</characteristics>
<roi>
<imageZposition>-180.25</imageZposition>
<imageSOP_UID>1.3.6.1.4.1.14519.5.2.1.6279.6001.226934574172780499027655420161</imageSOP_UID>
<inclusion>TRUE</inclusion>
<edgeMap>
<xCoord>112</xCoord>
<yCoord>208</yCoord>
</edgeMap>
<edgeMap>
<xCoord>113</xCoord>
<yCoord>207</yCoord>
</edgeMap>
<edgeMap>
<xCoord>114</xCoord>
<yCoord>207</yCoord>
</edgeMap>
<edgeMap>
<xCoord>115</xCoord>
<yCoord>206</yCoord>
</edgeMap>
<edgeMap>
<xCoord>116</xCoord>
<yCoord>205</yCoord>
</edgeMap>
<edgeMap>
<xCoord>116</xCoord>
<yCoord>204</yCoord>
</edgeMap>
<edgeMap>
<xCoord>116</xCoord>
<yCoord>203</yCoord>
</edgeMap>
<edgeMap>
<xCoord>115</xCoord>
<yCoord>202</yCoord>
</edgeMap>
<edgeMap>
<xCoord>115</xCoord>
<yCoord>201</yCoord>
</edgeMap>
<edgeMap>
<xCoord>114</xCoord>
<yCoord>200</yCoord>
</edgeMap>
<edgeMap>
<xCoord>113</xCoord>
<yCoord>200</yCoord>
</edgeMap>
<edgeMap>
<xCoord>112</xCoord>
<yCoord>200</yCoord>
</edgeMap>
<edgeMap>
<xCoord>111</xCoord>
<yCoord>200</yCoord>
</edgeMap>
<edgeMap>
<xCoord>111</xCoord>
<yCoord>201</yCoord>
</edgeMap>
<edgeMap>
<xCoord>110</xCoord>
<yCoord>202</yCoord>
</edgeMap>
<edgeMap>
<xCoord>109</xCoord>
<yCoord>203</yCoord>
</edgeMap>
<edgeMap>
<xCoord>109</xCoord>
<yCoord>204</yCoord>
</edgeMap>
<edgeMap>
<xCoord>109</xCoord>
<yCoord>205</yCoord>
</edgeMap>
<edgeMap>
<xCoord>109</xCoord>
<yCoord>206</yCoord>
</edgeMap>
<edgeMap>
<xCoord>110</xCoord>
<yCoord>207</yCoord>
</edgeMap>
<edgeMap>
<xCoord>111</xCoord>
<yCoord>208</yCoord>
</edgeMap>
<edgeMap>
<xCoord>112</xCoord>
<yCoord>208</yCoord>
</edgeMap>
</roi>
<roi>
<imageZposition>-182.75</imageZposition>
<imageSOP_UID>1.3.6.1.4.1.14519.5.2.1.6279.6001.955079039410561493037228521456</imageSOP_UID>
<inclusion>TRUE</inclusion>
<edgeMap>
<xCoord>113</xCoord>
<yCoord>207</yCoord>
</edgeMap>
<edgeMap>
<xCoord>114</xCoord>
<yCoord>206</yCoord>
</edgeMap>
<edgeMap>
<xCoord>115</xCoord>
<yCoord>205</yCoord>
</edgeMap>
<edgeMap>
<xCoord>115</xCoord>
<yCoord>204</yCoord>
</edgeMap>
<edgeMap>
<xCoord>115</xCoord>
<yCoord>203</yCoord>
</edgeMap>
<edgeMap>
<xCoord>115</xCoord>
<yCoord>202</yCoord>
</edgeMap>
<edgeMap>
<xCoord>114</xCoord>
<yCoord>201</yCoord>
</edgeMap>
<edgeMap>
<xCoord>113</xCoord>
<yCoord>200</yCoord>
</edgeMap>
<edgeMap>
<xCoord>112</xCoord>
<yCoord>199</yCoord>
</edgeMap>
<edgeMap>
<xCoord>111</xCoord>
<yCoord>200</yCoord>
</edgeMap>
<edgeMap>
<xCoord>111</xCoord>
<yCoord>201</yCoord>
</edgeMap>
<edgeMap>
<xCoord>111</xCoord>
<yCoord>202</yCoord>
</edgeMap>
<edgeMap>
<xCoord>111</xCoord>
<yCoord>203</yCoord>
</edgeMap>
<edgeMap>
<xCoord>110</xCoord>
<yCoord>204</yCoord>
</edgeMap>
<edgeMap>
<xCoord>110</xCoord>
<yCoord>205</yCoord>
</edgeMap>
<edgeMap>
<xCoord>111</xCoord>
<yCoord>206</yCoord>
</edgeMap>
<edgeMap>
<xCoord>112</xCoord>
<yCoord>207</yCoord>
</edgeMap>
<edgeMap>
<xCoord>113</xCoord>
<yCoord>207</yCoord>
</edgeMap>
</roi>
</unblindedReadNodule>
<unblindedReadNodule>
<noduleID>MI014_16660</noduleID>
<roi>
<imageZposition>-265.25</imageZposition>
<imageSOP_UID>1.3.6.1.4.1.14519.5.2.1.6279.6001.286628351416952577626033251941</imageSOP_UID>
<inclusion>TRUE</inclusion>
<edgeMap>
<xCoord>395</xCoord>
<yCoord>330</yCoord>
</edgeMap>
</roi>
</unblindedReadNodule>
<unblindedReadNodule>
<noduleID>MI014_16631</noduleID>
<characteristics>
<subtlety>4</subtlety>
<internalStructure>1</internalStructure>
<calcification>6</calcification>
<sphericity>5</sphericity>
<margin>5</margin>
<lobulation>1</lobulation>
<spiculation>1</spiculation>
<texture>5</texture>
<malignancy>3</malignancy>
</characteristics>
<roi>
<imageZposition>-190.25</imageZposition>
<imageSOP_UID>1.3.6.1.4.1.14519.5.2.1.6279.6001.102769522109622479155890580610</imageSOP_UID>
<inclusion>TRUE</inclusion>
<edgeMap>
<xCoord>359</xCoord>
<yCoord>286</yCoord>
</edgeMap>
<edgeMap>
<xCoord>360</xCoord>
<yCoord>285</yCoord>
</edgeMap>
<edgeMap>
<xCoord>361</xCoord>
<yCoord>284</yCoord>
</edgeMap>
<edgeMap>
<xCoord>362</xCoord>
<yCoord>283</yCoord>
</edgeMap>
<edgeMap>
<xCoord>362</xCoord>
<yCoord>282</yCoord>
</edgeMap>
<edgeMap>
<xCoord>362</xCoord>
<yCoord>281</yCoord>
</edgeMap>
<edgeMap>
<xCoord>362</xCoord>
<yCoord>280</yCoord>
</edgeMap>
<edgeMap>
<xCoord>361</xCoord>
<yCoord>279</yCoord>
</edgeMap>
<edgeMap>
<xCoord>360</xCoord>
<yCoord>279</yCoord>
</edgeMap>
<edgeMap>
<xCoord>359</xCoord>
<yCoord>279</yCoord>
</edgeMap>
<edgeMap>
<xCoord>358</xCoord>
<yCoord>279</yCoord>
</edgeMap>
<edgeMap>
<xCoord>357</xCoord>
<yCoord>279</yCoord>
</edgeMap>
<edgeMap>
<xCoord>356</xCoord>
<yCoord>279</yCoord>
</edgeMap>
<edgeMap>
<xCoord>355</xCoord>
<yCoord>280</yCoord>
</edgeMap>
<edgeMap>
<xCoord>354</xCoord>
<yCoord>280</yCoord>
</edgeMap>
<edgeMap>
<xCoord>354</xCoord>
<yCoord>281</yCoord>
</edgeMap>
<edgeMap>
<xCoord>353</xCoord>
<yCoord>282</yCoord>
</edgeMap>
<edgeMap>
<xCoord>353</xCoord>
<yCoord>283</yCoord>
</edgeMap>
<edgeMap>
<xCoord>354</xCoord>
<yCoord>284</yCoord>
</edgeMap>
<edgeMap>
<xCoord>354</xCoord>
<yCoord>285</yCoord>
</edgeMap>
<edgeMap>
<xCoord>355</xCoord>
<yCoord>286</yCoord>
</edgeMap>
<edgeMap>
<xCoord>356</xCoord>
<yCoord>286</yCoord>
</edgeMap>
<edgeMap>
<xCoord>357</xCoord>
<yCoord>286</yCoord>
</edgeMap>
<edgeMap>
<xCoord>358</xCoord>
<yCoord>286</yCoord>
</edgeMap>
<edgeMap>
<xCoord>359</xCoord>
<yCoord>286</yCoord>
</edgeMap>
</roi>
<roi>
<imageZposition>-192.75</imageZposition>
<imageSOP_UID>1.3.6.1.4.1.14519.5.2.1.6279.6001.852775687684763848981945576097</imageSOP_UID>
<inclusion>TRUE</inclusion>
<edgeMap>
<xCoord>358</xCoord>
<yCoord>288</yCoord>
</edgeMap>
<edgeMap>
<xCoord>359</xCoord>
<yCoord>287</yCoord>
</edgeMap>
<edgeMap>
<xCoord>360</xCoord>
<yCoord>286</yCoord>
</edgeMap>
<edgeMap>
<xCoord>361</xCoord>
<yCoord>285</yCoord>
</edgeMap>
<edgeMap>
<xCoord>362</xCoord>
<yCoord>284</yCoord>
</edgeMap>
<edgeMap>
<xCoord>363</xCoord>
<yCoord>283</yCoord>
</edgeMap>
<edgeMap>
<xCoord>363</xCoord>
<yCoord>282</yCoord>
</edgeMap>
<edgeMap>
<xCoord>363</xCoord>
<yCoord>281</yCoord>
</edgeMap>
<edgeMap>
<xCoord>363</xCoord>
<yCoord>280</yCoord>
</edgeMap>
<edgeMap>
<xCoord>362</xCoord>
<yCoord>279</yCoord>
</edgeMap>
<edgeMap>
<xCoord>361</xCoord>
<yCoord>278</yCoord>
</edgeMap>
<edgeMap>
<xCoord>360</xCoord>
<yCoord>277</yCoord>
</edgeMap>
<edgeMap>
<xCoord>359</xCoord>
<yCoord>277</yCoord>
</edgeMap>
<edgeMap>
<xCoord>358</xCoord>
<yCoord>277</yCoord>
</edgeMap>
<edgeMap>
<xCoord>357</xCoord>
<yCoord>277</yCoord>
</edgeMap>
<edgeMap>
<xCoord>356</xCoord>
<yCoord>277</yCoord>
</edgeMap>
<edgeMap>
<xCoord>355</xCoord>
<yCoord>278</yCoord>
</edgeMap>
<edgeMap>
<xCoord>354</xCoord>
<yCoord>279</yCoord>
</edgeMap>
<edgeMap>
<xCoord>353</xCoord>
<yCoord>280</yCoord>
</edgeMap>
<edgeMap>
<xCoord>352</xCoord>
<yCoord>281</yCoord>
</edgeMap>
<edgeMap>
<xCoord>352</xCoord>
<yCoord>282</yCoord>
</edgeMap>
<edgeMap>
<xCoord>352</xCoord>
<yCoord>283</yCoord>
</edgeMap>
<edgeMap>
<xCoord>352</xCoord>
<yCoord>284</yCoord>
</edgeMap>
<edgeMap>
<xCoord>353</xCoord>
<yCoord>285</yCoord>
</edgeMap>
<edgeMap>
<xCoord>354</xCoord>
<yCoord>286</yCoord>
</edgeMap>
<edgeMap>
<xCoord>355</xCoord>
<yCoord>287</yCoord>
</edgeMap>
<edgeMap>
<xCoord>356</xCoord>
<yCoord>287</yCoord>
</edgeMap>
<edgeMap>
<xCoord>357</xCoord>
<yCoord>288</yCoord>
</edgeMap>
<edgeMap>
<xCoord>358</xCoord>
<yCoord>288</yCoord>
</edgeMap>
</roi>
<roi>
<imageZposition>-195.25</imageZposition>
<imageSOP_UID>1.3.6.1.4.1.14519.5.2.1.6279.6001.177292493485393261756147499123</imageSOP_UID>
<inclusion>TRUE</inclusion>
<edgeMap>
<xCoord>359</xCoord>
<yCoord>288</yCoord>
</edgeMap>
<edgeMap>
<xCoord>360</xCoord>
<yCoord>287</yCoord>
</edgeMap>
<edgeMap>
<xCoord>361</xCoord>
<yCoord>286</yCoord>
</edgeMap>
<edgeMap>
<xCoord>362</xCoord>
<yCoord>285</yCoord>
</edgeMap>
<edgeMap>
<xCoord>363</xCoord>
<yCoord>284</yCoord>
</edgeMap>
<edgeMap>
<xCoord>364</xCoord>
<yCoord>283</yCoord>
</edgeMap>
<edgeMap>
<xCoord>364</xCoord>
<yCoord>282</yCoord>
</edgeMap>
<edgeMap>
<xCoord>364</xCoord>
<yCoord>281</yCoord>
</edgeMap>
<edgeMap>
<xCoord>363</xCoord>
<yCoord>280</yCoord>
</edgeMap>
<edgeMap>
<xCoord>362</xCoord>
<yCoord>279</yCoord>
</edgeMap>
<edgeMap>
<xCoord>361</xCoord>
<yCoord>278</yCoord>
</edgeMap>
<edgeMap>
<xCoord>360</xCoord>
<yCoord>277</yCoord>
</edgeMap>
<edgeMap>
<xCoord>359</xCoord>
<yCoord>276</yCoord>
</edgeMap>
<edgeMap>
<xCoord>358</xCoord>
<yCoord>276</yCoord>
</edgeMap>
<edgeMap>
<xCoord>357</xCoord>
<yCoord>276</yCoord>
</edgeMap>
<edgeMap>
<xCoord>356</xCoord>
<yCoord>276</yCoord>
</edgeMap>
<edgeMap>
<xCoord>355</xCoord>
<yCoord>277</yCoord>
</edgeMap>
<edgeMap>
<xCoord>354</xCoord>
<yCoord>278</yCoord>
</edgeMap>
<edgeMap>
<xCoord>353</xCoord>
<yCoord>279</yCoord>
</edgeMap>
<edgeMap>
<xCoord>352</xCoord>
<yCoord>280</yCoord>
</edgeMap>
<edgeMap>
<xCoord>351</xCoord>
<yCoord>281</yCoord>
</edgeMap>
<edgeMap>
<xCoord>351</xCoord>
<yCoord>282</yCoord>
</edgeMap>
<edgeMap>
<xCoord>352</xCoord>
<yCoord>283</yCoord>
</edgeMap>
<edgeMap>
<xCoord>352</xCoord>
<yCoord>284</yCoord>
</edgeMap>
<edgeMap>
<xCoord>353</xCoord>
<yCoord>285</yCoord>
</edgeMap>
<edgeMap>
<xCoord>354</xCoord>
<yCoord>286</yCoord>
</edgeMap>
<edgeMap>
<xCoord>355</xCoord>
<yCoord>287</yCoord>
</edgeMap>
<edgeMap>
<xCoord>356</xCoord>
<yCoord>288</yCoord>
</edgeMap>
<edgeMap>
<xCoord>357</xCoord>
<yCoord>288</yCoord>
</edgeMap>
<edgeMap>
<xCoord>358</xCoord>
<yCoord>288</yCoord>
</edgeMap>
<edgeMap>
<xCoord>359</xCoord>
<yCoord>288</yCoord>
</edgeMap>
</roi>
<roi>
<imageZposition>-197.75</imageZposition>
<imageSOP_UID>1.3.6.1.4.1.14519.5.2.1.6279.6001.265463834573905158752543199468</imageSOP_UID>
<inclusion>TRUE</inclusion>
<edgeMap>
<xCoord>359</xCoord>
<yCoord>287</yCoord>
</edgeMap>
<edgeMap>
<xCoord>360</xCoord>
<yCoord>286</yCoord>
</edgeMap>
<edgeMap>
<xCoord>361</xCoord>
<yCoord>286</yCoord>
</edgeMap>
<edgeMap>
<xCoord>362</xCoord>
<yCoord>285</yCoord>
</edgeMap>
<edgeMap>
<xCoord>363</xCoord>
<yCoord>284</yCoord>
</edgeMap>
<edgeMap>
<xCoord>363</xCoord>
<yCoord>283</yCoord>
</edgeMap>
<edgeMap>
<xCoord>363</xCoord>
<yCoord>282</yCoord>
</edgeMap>
<edgeMap>
<xCoord>363</xCoord>
<yCoord>281</yCoord>
</edgeMap>
<edgeMap>
<xCoord>363</xCoord>
<yCoord>280</yCoord>
</edgeMap>
<edgeMap>
<xCoord>362</xCoord>
<yCoord>279</yCoord>
</edgeMap>
<edgeMap>
<xCoord>361</xCoord>
<yCoord>278</yCoord>
</edgeMap>
<edgeMap>
<xCoord>360</xCoord>
<yCoord>277</yCoord>
</edgeMap>
<edgeMap>
<xCoord>359</xCoord>
<yCoord>277</yCoord>
</edgeMap>
<edgeMap>
<xCoord>358</xCoord>
<yCoord>277</yCoord>
</edgeMap>
<edgeMap>
<xCoord>357</xCoord>
<yCoord>277</yCoord>
</edgeMap>
<edgeMap>
<xCoord>356</xCoord>
<yCoord>277</yCoord>
</edgeMap>
<edgeMap>
<xCoord>355</xCoord>
<yCoord>278</yCoord>
</edgeMap>
<edgeMap>
<xCoord>354</xCoord>
<yCoord>279</yCoord>
</edgeMap>
<edgeMap>
<xCoord>353</xCoord>
<yCoord>280</yCoord>
</edgeMap>
<edgeMap>
<xCoord>353</xCoord>
<yCoord>281</yCoord>
</edgeMap>
<edgeMap>
<xCoord>353</xCoord>
<yCoord>282</yCoord>
</edgeMap>
<edgeMap>
<xCoord>353</xCoord>
<yCoord>283</yCoord>
</edgeMap>
<edgeMap>
<xCoord>353</xCoord>
<yCoord>284</yCoord>
</edgeMap>
<edgeMap>
<xCoord>354</xCoord>
<yCoord>285</yCoord>
</edgeMap>
<edgeMap>
<xCoord>355</xCoord>
<yCoord>286</yCoord>
</edgeMap>
<edgeMap>
<xCoord>356</xCoord>
<yCoord>287</yCoord>
</edgeMap>
<edgeMap>
<xCoord>357</xCoord>
<yCoord>287</yCoord>
</edgeMap>
<edgeMap>
<xCoord>358</xCoord>
<yCoord>287</yCoord>
</edgeMap>
<edgeMap>
<xCoord>359</xCoord>
<yCoord>287</yCoord>
</edgeMap>
</roi>
<roi>
<imageZposition>-200.25</imageZposition>
<imageSOP_UID>1.3.6.1.4.1.14519.5.2.1.6279.6001.303157428215042188524128370334</imageSOP_UID>
<inclusion>TRUE</inclusion>
<edgeMap>
<xCoord>361</xCoord>
<yCoord>284</yCoord>
</edgeMap>
<edgeMap>
<xCoord>361</xCoord>
<yCoord>283</yCoord>
</edgeMap>
<edgeMap>
<xCoord>361</xCoord>
<yCoord>282</yCoord>
</edgeMap>
<edgeMap>
<xCoord>361</xCoord>
<yCoord>281</yCoord>
</edgeMap>
<edgeMap>
<xCoord>361</xCoord>
<yCoord>280</yCoord>
</edgeMap>
<edgeMap>
<xCoord>360</xCoord>
<yCoord>279</yCoord>
</edgeMap>
<edgeMap>
<xCoord>359</xCoord>
<yCoord>279</yCoord>
</edgeMap>
<edgeMap>
<xCoord>358</xCoord>
<yCoord>279</yCoord>
</edgeMap>
<edgeMap>
<xCoord>357</xCoord>
<yCoord>279</yCoord>
</edgeMap>
<edgeMap>
<xCoord>356</xCoord>
<yCoord>279</yCoord>
</edgeMap>
<edgeMap>
<xCoord>355</xCoord>
<yCoord>279</yCoord>
</edgeMap>
<edgeMap>
<xCoord>354</xCoord>
<yCoord>279</yCoord>
</edgeMap>
<edgeMap>
<xCoord>354</xCoord>
<yCoord>280</yCoord>
</edgeMap>
<edgeMap>
<xCoord>354</xCoord>
<yCoord>281</yCoord>
</edgeMap>
<edgeMap>
<xCoord>354</xCoord>
<yCoord>282</yCoord>
</edgeMap>
<edgeMap>
<xCoord>354</xCoord>
<yCoord>283</yCoord>
</edgeMap>
<edgeMap>
<xCoord>355</xCoord>
<yCoord>284</yCoord>
</edgeMap>
<edgeMap>
<xCoord>356</xCoord>
<yCoord>284</yCoord>
</edgeMap>
<edgeMap>
<xCoord>357</xCoord>
<yCoord>284</yCoord>
</edgeMap>
<edgeMap>
<xCoord>358</xCoord>
<yCoord>284</yCoord>
</edgeMap>
<edgeMap>
<xCoord>359</xCoord>
<yCoord>284</yCoord>
</edgeMap>
<edgeMap>
<xCoord>360</xCoord>
<yCoord>284</yCoord>
</edgeMap>
<edgeMap>
<xCoord>361</xCoord>
<yCoord>284</yCoord>
</edgeMap>
</roi>
</unblindedReadNodule>
<unblindedReadNodule>
<noduleID>MI014_16643</noduleID>
<characteristics>
<subtlety>2</subtlety>
<internalStructure>1</internalStructure>
<calcification>6</calcification>
<sphericity>3</sphericity>
<margin>4</margin>
<lobulation>1</lobulation>
<spiculation>1</spiculation>
<texture>4</texture>
<malignancy>3</malignancy>
</characteristics>
<roi>
<imageZposition>-177.75</imageZposition>
<imageSOP_UID>1.3.6.1.4.1.14519.5.2.1.6279.6001.296645180175335242604235545720</imageSOP_UID>
<inclusion>TRUE</inclusion>
<edgeMap>
<xCoord>292</xCoord>
<yCoord>368</yCoord>
</edgeMap>
<edgeMap>
<xCoord>292</xCoord>
<yCoord>367</yCoord>
</edgeMap>
<edgeMap>
<xCoord>292</xCoord>
<yCoord>366</yCoord>
</edgeMap>
<edgeMap>
<xCoord>292</xCoord>
<yCoord>365</yCoord>
</edgeMap>
<edgeMap>
<xCoord>292</xCoord>
<yCoord>364</yCoord>
</edgeMap>
<edgeMap>
<xCoord>292</xCoord>
<yCoord>363</yCoord>
</edgeMap>
<edgeMap>
<xCoord>291</xCoord>
<yCoord>362</yCoord>
</edgeMap>
<edgeMap>
<xCoord>290</xCoord>
<yCoord>362</yCoord>
</edgeMap>
<edgeMap>
<xCoord>289</xCoord>
<yCoord>362</yCoord>
</edgeMap>
<edgeMap>
<xCoord>288</xCoord>
<yCoord>362</yCoord>
</edgeMap>
<edgeMap>
<xCoord>288</xCoord>
<yCoord>363</yCoord>
</edgeMap>
<edgeMap>
<xCoord>287</xCoord>
<yCoord>364</yCoord>
</edgeMap>
<edgeMap>
<xCoord>288</xCoord>
<yCoord>365</yCoord>
</edgeMap>
<edgeMap>
<xCoord>288</xCoord>
<yCoord>366</yCoord>
</edgeMap>
<edgeMap>
<xCoord>288</xCoord>
<yCoord>367</yCoord>
</edgeMap>
<edgeMap>
<xCoord>289</xCoord>
<yCoord>367</yCoord>
</edgeMap>
<edgeMap>
<xCoord>290</xCoord>
<yCoord>367</yCoord>
</edgeMap>
<edgeMap>
<xCoord>291</xCoord>
<yCoord>368</yCoord>
</edgeMap>
<edgeMap>
<xCoord>292</xCoord>
<yCoord>368</yCoord>
</edgeMap>
</roi>
<roi>
<imageZposition>-180.25</imageZposition>
<imageSOP_UID>1.3.6.1.4.1.14519.5.2.1.6279.6001.226934574172780499027655420161</imageSOP_UID>
<inclusion>TRUE</inclusion>
<edgeMap>
<xCoord>295</xCoord>
<yCoord>369</yCoord>
</edgeMap>
<edgeMap>
<xCoord>295</xCoord>
<yCoord>368</yCoord>
</edgeMap>
<edgeMap>
<xCoord>296</xCoord>
<yCoord>367</yCoord>
</edgeMap>
<edgeMap>
<xCoord>296</xCoord>
<yCoord>366</yCoord>
</edgeMap>
<edgeMap>
<xCoord>295</xCoord>
<yCoord>365</yCoord>
</edgeMap>
<edgeMap>
<xCoord>295</xCoord>
<yCoord>364</yCoord>
</edgeMap>
<edgeMap>
<xCoord>294</xCoord>
<yCoord>363</yCoord>
</edgeMap>
<edgeMap>
<xCoord>293</xCoord>
<yCoord>362</yCoord>
</edgeMap>
<edgeMap>
<xCoord>292</xCoord>
<yCoord>362</yCoord>
</edgeMap>
<edgeMap>
<xCoord>291</xCoord>
<yCoord>361</yCoord>
</edgeMap>
<edgeMap>
<xCoord>290</xCoord>
<yCoord>361</yCoord>
</edgeMap>
<edgeMap>
<xCoord>289</xCoord>
<yCoord>361</yCoord>
</edgeMap>
<edgeMap>
<xCoord>288</xCoord>
<yCoord>362</yCoord>
</edgeMap>
<edgeMap>
<xCoord>287</xCoord>
<yCoord>363</yCoord>
</edgeMap>
<edgeMap>
<xCoord>286</xCoord>
<yCoord>363</yCoord>
</edgeMap>
<edgeMap>
<xCoord>286</xCoord>
<yCoord>364</yCoord>
</edgeMap>
<edgeMap>
<xCoord>286</xCoord>
<yCoord>365</yCoord>
</edgeMap>
<edgeMap>
<xCoord>287</xCoord>
<yCoord>366</yCoord>
</edgeMap>
<edgeMap>
<xCoord>288</xCoord>
<yCoord>367</yCoord>
</edgeMap>
<edgeMap>
<xCoord>289</xCoord>
<yCoord>367</yCoord>
</edgeMap>
<edgeMap>
<xCoord>290</xCoord>
<yCoord>368</yCoord>
</edgeMap>
<edgeMap>
<xCoord>291</xCoord>
<yCoord>368</yCoord>
</edgeMap>
<edgeMap>
<xCoord>292</xCoord>
<yCoord>369</yCoord>
</edgeMap>
<edgeMap>
<xCoord>293</xCoord>
<yCoord>369</yCoord>
</edgeMap>
<edgeMap>
<xCoord>294</xCoord>
<yCoord>369</yCoord>
</edgeMap>
<edgeMap>
<xCoord>295</xCoord>
<yCoord>369</yCoord>
</edgeMap>
</roi>
<roi>
<imageZposition>-182.75</imageZposition>
<imageSOP_UID>1.3.6.1.4.1.14519.5.2.1.6279.6001.955079039410561493037228521456</imageSOP_UID>
<inclusion>TRUE</inclusion>
<edgeMap>
<xCoord>294</xCoord>
<yCoord>370</yCoord>
</edgeMap>
<edgeMap>
<xCoord>295</xCoord>
<yCoord>369</yCoord>
</edgeMap>
<edgeMap>
<xCoord>295</xCoord>
<yCoord>368</yCoord>
</edgeMap>
<edgeMap>
<xCoord>296</xCoord>
<yCoord>367</yCoord>
</edgeMap>
<edgeMap>
<xCoord>296</xCoord>
<yCoord>366</yCoord>
</edgeMap>
<edgeMap>
<xCoord>296</xCoord>
<yCoord>365</yCoord>
</edgeMap>
<edgeMap>
<xCoord>295</xCoord>
<yCoord>364</yCoord>
</edgeMap>
<edgeMap>
<xCoord>294</xCoord>
<yCoord>363</yCoord>
</edgeMap>
<edgeMap>
<xCoord>294</xCoord>
<yCoord>362</yCoord>
</edgeMap>
<edgeMap>
<xCoord>293</xCoord>
<yCoord>361</yCoord>
</edgeMap>
<edgeMap>
<xCoord>292</xCoord>
<yCoord>361</yCoord>
</edgeMap>
<edgeMap>
<xCoord>291</xCoord>
<yCoord>361</yCoord>
</edgeMap>
<edgeMap>
<xCoord>290</xCoord>
<yCoord>361</yCoord>
</edgeMap>
<edgeMap>
<xCoord>289</xCoord>
<yCoord>361</yCoord>
</edgeMap>
<edgeMap>
<xCoord>288</xCoord>
<yCoord>362</yCoord>
</edgeMap>
<edgeMap>
<xCoord>288</xCoord>
<yCoord>363</yCoord>
</edgeMap>
<edgeMap>
<xCoord>287</xCoord>
<yCoord>364</yCoord>
</edgeMap>
<edgeMap>
<xCoord>286</xCoord>
<yCoord>365</yCoord>
</edgeMap>
<edgeMap>
<xCoord>287</xCoord>
<yCoord>366</yCoord>
</edgeMap>
<edgeMap>
<xCoord>288</xCoord>
<yCoord>366</yCoord>
</edgeMap>
<edgeMap>
<xCoord>289</xCoord>
<yCoord>367</yCoord>
</edgeMap>
<edgeMap>
<xCoord>290</xCoord>
<yCoord>368</yCoord>
</edgeMap>
<edgeMap>
<xCoord>291</xCoord>
<yCoord>369</yCoord>
</edgeMap>
<edgeMap>
<xCoord>292</xCoord>
<yCoord>370</yCoord>
</edgeMap>
<edgeMap>
<xCoord>293</xCoord>
<yCoord>370</yCoord>
</edgeMap>
<edgeMap>
<xCoord>294</xCoord>
<yCoord>370</yCoord>
</edgeMap>
</roi>
</unblindedReadNodule>
<unblindedReadNodule>
<noduleID>MI014_16661</noduleID>
<roi>
<imageZposition>-102.75</imageZposition>
<imageSOP_UID>1.3.6.1.4.1.14519.5.2.1.6279.6001.555548976162349866824962145093</imageSOP_UID>
<inclusion>TRUE</inclusion>
<edgeMap>
<xCoord>332</xCoord>
<yCoord>267</yCoord>
</edgeMap>
</roi>
</unblindedReadNodule>
<unblindedReadNodule>
<noduleID>MI014_16639</noduleID>
<characteristics>
<subtlety>1</subtlety>
<internalStructure>1</internalStructure>
<calcification>6</calcification>
<sphericity>2</sphericity>
<margin>4</margin>
<lobulation>1</lobulation>
<spiculation>1</spiculation>
<texture>4</texture>
<malignancy>3</malignancy>
</characteristics>
<roi>
<imageZposition>-107.75</imageZposition>
<imageSOP_UID>1.3.6.1.4.1.14519.5.2.1.6279.6001.313793050876029758342993639199</imageSOP_UID>
<inclusion>TRUE</inclusion>
<edgeMap>
<xCoord>324</xCoord>
<yCoord>339</yCoord>
</edgeMap>
<edgeMap>
<xCoord>325</xCoord>
<yCoord>338</yCoord>
</edgeMap>
<edgeMap>
<xCoord>326</xCoord>
<yCoord>337</yCoord>
</edgeMap>
<edgeMap>
<xCoord>327</xCoord>
<yCoord>336</yCoord>
</edgeMap>
<edgeMap>
<xCoord>328</xCoord>
<yCoord>335</yCoord>
</edgeMap>
<edgeMap>
<xCoord>328</xCoord>
<yCoord>334</yCoord>
</edgeMap>
<edgeMap>
<xCoord>328</xCoord>
<yCoord>333</yCoord>
</edgeMap>
<edgeMap>
<xCoord>328</xCoord>
<yCoord>332</yCoord>
</edgeMap>
<edgeMap>
<xCoord>328</xCoord>
<yCoord>331</yCoord>
</edgeMap>
<edgeMap>
<xCoord>327</xCoord>
<yCoord>330</yCoord>
</edgeMap>
<edgeMap>
<xCoord>326</xCoord>
<yCoord>330</yCoord>
</edgeMap>
<edgeMap>
<xCoord>325</xCoord>
<yCoord>330</yCoord>
</edgeMap>
<edgeMap>
<xCoord>324</xCoord>
<yCoord>330</yCoord>
</edgeMap>
<edgeMap>
<xCoord>323</xCoord>
<yCoord>330</yCoord>
</edgeMap>
<edgeMap>
<xCoord>322</xCoord>
<yCoord>330</yCoord>
</edgeMap>
<edgeMap>
<xCoord>321</xCoord>
<yCoord>330</yCoord>
</edgeMap>
<edgeMap>
<xCoord>320</xCoord>
<yCoord>331</yCoord>
</edgeMap>
<edgeMap>
<xCoord>319</xCoord>
<yCoord>331</yCoord>
</edgeMap>
<edgeMap>
<xCoord>318</xCoord>
<yCoord>332</yCoord>
</edgeMap>
<edgeMap>
<xCoord>317</xCoord>
<yCoord>333</yCoord>
</edgeMap>
<edgeMap>
<xCoord>316</xCoord>
<yCoord>334</yCoord>
</edgeMap>
<edgeMap>
<xCoord>316</xCoord>
<yCoord>335</yCoord>
</edgeMap>
<edgeMap>
<xCoord>316</xCoord>
<yCoord>336</yCoord>
</edgeMap>
<edgeMap>
<xCoord>316</xCoord>
<yCoord>337</yCoord>
</edgeMap>
<edgeMap>
<xCoord>317</xCoord>
<yCoord>338</yCoord>
</edgeMap>
<edgeMap>
<xCoord>318</xCoord>
<yCoord>338</yCoord>
</edgeMap>
<edgeMap>
<xCoord>319</xCoord>
<yCoord>338</yCoord>
</edgeMap>
<edgeMap>
<xCoord>320</xCoord>
<yCoord>339</yCoord>
</edgeMap>
<edgeMap>
<xCoord>321</xCoord>
<yCoord>339</yCoord>
</edgeMap>
<edgeMap>
<xCoord>322</xCoord>
<yCoord>339</yCoord>
</edgeMap>
<edgeMap>
<xCoord>323</xCoord>
<yCoord>339</yCoord>
</edgeMap>
<edgeMap>
<xCoord>324</xCoord>
<yCoord>339</yCoord>
</edgeMap>
</roi>
<roi>
<imageZposition>-110.25</imageZposition>
<imageSOP_UID>1.3.6.1.4.1.14519.5.2.1.6279.6001.187012826211644550915580441370</imageSOP_UID>
<inclusion>TRUE</inclusion>
<edgeMap>
<xCoord>322</xCoord>
<yCoord>340</yCoord>
</edgeMap>
<edgeMap>
<xCoord>323</xCoord>
<yCoord>339</yCoord>
</edgeMap>
<edgeMap>
<xCoord>324</xCoord>
<yCoord>338</yCoord>
</edgeMap>
<edgeMap>
<xCoord>325</xCoord>
<yCoord>337</yCoord>
</edgeMap>
<edgeMap>
<xCoord>325</xCoord>
<yCoord>336</yCoord>
</edgeMap>
<edgeMap>
<xCoord>326</xCoord>
<yCoord>335</yCoord>
</edgeMap>
<edgeMap>
<xCoord>327</xCoord>
<yCoord>334</yCoord>
</edgeMap>
<edgeMap>
<xCoord>327</xCoord>
<yCoord>333</yCoord>
</edgeMap>
<edgeMap>
<xCoord>327</xCoord>
<yCoord>332</yCoord>
</edgeMap>
<edgeMap>
<xCoord>326</xCoord>
<yCoord>331</yCoord>
</edgeMap>
<edgeMap>
<xCoord>325</xCoord>
<yCoord>330</yCoord>
</edgeMap>
<edgeMap>
<xCoord>324</xCoord>
<yCoord>330</yCoord>
</edgeMap>
<edgeMap>
<xCoord>323</xCoord>
<yCoord>330</yCoord>
</edgeMap>
<edgeMap>
<xCoord>322</xCoord>
<yCoord>331</yCoord>
</edgeMap>
<edgeMap>
<xCoord>321</xCoord>
<yCoord>331</yCoord>
</edgeMap>
<edgeMap>
<xCoord>320</xCoord>
<yCoord>332</yCoord>
</edgeMap>
<edgeMap>
<xCoord>319</xCoord>
<yCoord>333</yCoord>
</edgeMap>
<edgeMap>
<xCoord>318</xCoord>
<yCoord>334</yCoord>
</edgeMap>
<edgeMap>
<xCoord>317</xCoord>
<yCoord>335</yCoord>
</edgeMap>
<edgeMap>
<xCoord>317</xCoord>
<yCoord>336</yCoord>
</edgeMap>
<edgeMap>
<xCoord>317</xCoord>
<yCoord>337</yCoord>
</edgeMap>
<edgeMap>
<xCoord>318</xCoord>
<yCoord>338</yCoord>
</edgeMap>
<edgeMap>
<xCoord>319</xCoord>
<yCoord>339</yCoord>
</edgeMap>
<edgeMap>
<xCoord>320</xCoord>
<yCoord>339</yCoord>
</edgeMap>
<edgeMap>
<xCoord>321</xCoord>
<yCoord>340</yCoord>
</edgeMap>
<edgeMap>
<xCoord>322</xCoord>
<yCoord>340</yCoord>
</edgeMap>
</roi>
</unblindedReadNodule>
<unblindedReadNodule>
<noduleID>MI014_16636</noduleID>
<characteristics>
<subtlety>2</subtlety>
<internalStructure>1</internalStructure>
<calcification>6</calcification>
<sphericity>3</sphericity>
<margin>4</margin>
<lobulation>1</lobulation>
<spiculation>1</spiculation>
<texture>4</texture>
<malignancy>3</malignancy>
</characteristics>
<roi>
<imageZposition>-112.75</imageZposition>
<imageSOP_UID>1.3.6.1.4.1.14519.5.2.1.6279.6001.964195259488371472510261927063</imageSOP_UID>
<inclusion>TRUE</inclusion>
<edgeMap>
<xCoord>298</xCoord>
<yCoord>240</yCoord>
</edgeMap>
<edgeMap>
<xCoord>299</xCoord>
<yCoord>239</yCoord>
</edgeMap>
<edgeMap>
<xCoord>300</xCoord>
<yCoord>238</yCoord>
</edgeMap>
<edgeMap>
<xCoord>299</xCoord>
<yCoord>237</yCoord>
</edgeMap>
<edgeMap>
<xCoord>298</xCoord>
<yCoord>236</yCoord>
</edgeMap>
<edgeMap>
<xCoord>297</xCoord>
<yCoord>235</yCoord>
</edgeMap>
<edgeMap>
<xCoord>296</xCoord>
<yCoord>234</yCoord>
</edgeMap>
<edgeMap>
<xCoord>295</xCoord>
<yCoord>235</yCoord>
</edgeMap>
<edgeMap>
<xCoord>294</xCoord>
<yCoord>236</yCoord>
</edgeMap>
<edgeMap>
<xCoord>294</xCoord>
<yCoord>237</yCoord>
</edgeMap>
<edgeMap>
<xCoord>294</xCoord>
<yCoord>238</yCoord>
</edgeMap>
<edgeMap>
<xCoord>295</xCoord>
<yCoord>239</yCoord>
</edgeMap>
<edgeMap>
<xCoord>296</xCoord>
<yCoord>240</yCoord>
</edgeMap>
<edgeMap>
<xCoord>297</xCoord>
<yCoord>240</yCoord>
</edgeMap>
<edgeMap>
<xCoord>298</xCoord>
<yCoord>240</yCoord>
</edgeMap>
</roi>
<roi>
<imageZposition>-115.25</imageZposition>
<imageSOP_UID>1.3.6.1.4.1.14519.5.2.1.6279.6001.426019570747722197108039758548</imageSOP_UID>
<inclusion>TRUE</inclusion>
<edgeMap>
<xCoord>299</xCoord>
<yCoord>243</yCoord>
</edgeMap>
<edgeMap>
<xCoord>300</xCoord>
<yCoord>242</yCoord>
</edgeMap>
<edgeMap>
<xCoord>301</xCoord>
<yCoord>241</yCoord>
</edgeMap>
<edgeMap>
<xCoord>302</xCoord>
<yCoord>240</yCoord>
</edgeMap>
<edgeMap>
<xCoord>302</xCoord>
<yCoord>239</yCoord>
</edgeMap>
<edgeMap>
<xCoord>302</xCoord>
<yCoord>238</yCoord>
</edgeMap>
<edgeMap>
<xCoord>301</xCoord>
<yCoord>237</yCoord>
</edgeMap>
<edgeMap>
<xCoord>301</xCoord>
<yCoord>236</yCoord>
</edgeMap>
<edgeMap>
<xCoord>300</xCoord>
<yCoord>235</yCoord>
</edgeMap>
<edgeMap>
<xCoord>299</xCoord>
<yCoord>234</yCoord>
</edgeMap>
<edgeMap>
<xCoord>298</xCoord>
<yCoord>233</yCoord>
</edgeMap>
<edgeMap>
<xCoord>297</xCoord>
<yCoord>233</yCoord>
</edgeMap>
<edgeMap>
<xCoord>296</xCoord>
<yCoord>233</yCoord>
</edgeMap>
<edgeMap>
<xCoord>295</xCoord>
<yCoord>233</yCoord>
</edgeMap>
<edgeMap>
<xCoord>294</xCoord>
<yCoord>234</yCoord>
</edgeMap>
<edgeMap>
<xCoord>293</xCoord>
<yCoord>235</yCoord>
</edgeMap>
<edgeMap>
<xCoord>292</xCoord>
<yCoord>236</yCoord>
</edgeMap>
<edgeMap>
<xCoord>292</xCoord>
<yCoord>237</yCoord>
</edgeMap>
<edgeMap>
<xCoord>292</xCoord>
<yCoord>238</yCoord>
</edgeMap>
<edgeMap>
<xCoord>293</xCoord>
<yCoord>239</yCoord>
</edgeMap>
<edgeMap>
<xCoord>293</xCoord>
<yCoord>240</yCoord>
</edgeMap>
<edgeMap>
<xCoord>294</xCoord>
<yCoord>241</yCoord>
</edgeMap>
<edgeMap>
<xCoord>295</xCoord>
<yCoord>242</yCoord>
</edgeMap>
<edgeMap>
<xCoord>296</xCoord>
<yCoord>243</yCoord>
</edgeMap>
<edgeMap>
<xCoord>297</xCoord>
<yCoord>243</yCoord>
</edgeMap>
<edgeMap>
<xCoord>298</xCoord>
<yCoord>243</yCoord>
</edgeMap>
<edgeMap>
<xCoord>299</xCoord>
<yCoord>243</yCoord>
</edgeMap>
</roi>
<roi>
<imageZposition>-117.75</imageZposition>
<imageSOP_UID>1.3.6.1.4.1.14519.5.2.1.6279.6001.267192606616047862135266640297</imageSOP_UID>
<inclusion>TRUE</inclusion>
<edgeMap>
<xCoord>300</xCoord>
<yCoord>242</yCoord>
</edgeMap>
<edgeMap>
<xCoord>301</xCoord>
<yCoord>241</yCoord>
</edgeMap>
<edgeMap>
<xCoord>301</xCoord>
<yCoord>240</yCoord>
</edgeMap>
<edgeMap>
<xCoord>301</xCoord>
<yCoord>239</yCoord>
</edgeMap>
<edgeMap>
<xCoord>301</xCoord>
<yCoord>238</yCoord>
</edgeMap>
<edgeMap>
<xCoord>301</xCoord>
<yCoord>237</yCoord>
</edgeMap>
<edgeMap>
<xCoord>301</xCoord>
<yCoord>236</yCoord>
</edgeMap>
<edgeMap>
<xCoord>301</xCoord>
<yCoord>235</yCoord>
</edgeMap>
<edgeMap>
<xCoord>300</xCoord>
<yCoord>234</yCoord>
</edgeMap>
<edgeMap>
<xCoord>299</xCoord>
<yCoord>233</yCoord>
</edgeMap>
<edgeMap>
<xCoord>298</xCoord>
<yCoord>232</yCoord>
</edgeMap>
<edgeMap>
<xCoord>297</xCoord>
<yCoord>232</yCoord>
</edgeMap>
<edgeMap>
<xCoord>296</xCoord>
<yCoord>232</yCoord>
</edgeMap>
<edgeMap>
<xCoord>295</xCoord>
<yCoord>233</yCoord>
</edgeMap>
<edgeMap>
<xCoord>294</xCoord>
<yCoord>234</yCoord>
</edgeMap>
<edgeMap>
<xCoord>293</xCoord>
<yCoord>235</yCoord>
</edgeMap>
<edgeMap>
<xCoord>292</xCoord>
<yCoord>236</yCoord>
</edgeMap>
<edgeMap>
<xCoord>292</xCoord>
<yCoord>237</yCoord>
</edgeMap>
<edgeMap>
<xCoord>292</xCoord>
<yCoord>238</yCoord>
</edgeMap>
<edgeMap>
<xCoord>293</xCoord>
<yCoord>239</yCoord>
</edgeMap>
<edgeMap>
<xCoord>293</xCoord>
<yCoord>240</yCoord>
</edgeMap>
<edgeMap>
<xCoord>294</xCoord>
<yCoord>241</yCoord>
</edgeMap>
<edgeMap>
<xCoord>295</xCoord>
<yCoord>242</yCoord>
</edgeMap>
<edgeMap>
<xCoord>296</xCoord>
<yCoord>242</yCoord>
</edgeMap>
<edgeMap>
<xCoord>297</xCoord>
<yCoord>242</yCoord>
</edgeMap>
<edgeMap>
<xCoord>298</xCoord>
<yCoord>242</yCoord>
</edgeMap>
<edgeMap>
<xCoord>299</xCoord>
<yCoord>242</yCoord>
</edgeMap>
<edgeMap>
<xCoord>300</xCoord>
<yCoord>242</yCoord>
</edgeMap>
</roi>
<roi>
<imageZposition>-120.25</imageZposition>
<imageSOP_UID>1.3.6.1.4.1.14519.5.2.1.6279.6001.206895782917969926029828708100</imageSOP_UID>
<inclusion>TRUE</inclusion>
<edgeMap>
<xCoord>298</xCoord>
<yCoord>239</yCoord>
</edgeMap>
<edgeMap>
<xCoord>299</xCoord>
<yCoord>238</yCoord>
</edgeMap>
<edgeMap>
<xCoord>300</xCoord>
<yCoord>237</yCoord>
</edgeMap>
<edgeMap>
<xCoord>300</xCoord>
<yCoord>236</yCoord>
</edgeMap>
<edgeMap>
<xCoord>300</xCoord>
<yCoord>235</yCoord>
</edgeMap>
<edgeMap>
<xCoord>299</xCoord>
<yCoord>234</yCoord>
</edgeMap>
<edgeMap>
<xCoord>298</xCoord>
<yCoord>233</yCoord>
</edgeMap>
<edgeMap>
<xCoord>297</xCoord>
<yCoord>232</yCoord>
</edgeMap>
<edgeMap>
<xCoord>296</xCoord>
<yCoord>232</yCoord>
</edgeMap>
<edgeMap>
<xCoord>295</xCoord>
<yCoord>233</yCoord>
</edgeMap>
<edgeMap>
<xCoord>294</xCoord>
<yCoord>234</yCoord>
</edgeMap>
<edgeMap>
<xCoord>294</xCoord>
<yCoord>235</yCoord>
</edgeMap>
<edgeMap>
<xCoord>294</xCoord>
<yCoord>236</yCoord>
</edgeMap>
<edgeMap>
<xCoord>294</xCoord>
<yCoord>237</yCoord>
</edgeMap>
<edgeMap>
<xCoord>295</xCoord>
<yCoord>238</yCoord>
</edgeMap>
<edgeMap>
<xCoord>296</xCoord>
<yCoord>239</yCoord>
</edgeMap>
<edgeMap>
<xCoord>297</xCoord>
<yCoord>239</yCoord>
</edgeMap>
<edgeMap>
<xCoord>298</xCoord>
<yCoord>239</yCoord>
</edgeMap>
</roi>
</unblindedReadNodule>
<unblindedReadNodule>
<noduleID>MI014_16647</noduleID>
<characteristics>
<subtlety>1</subtlety>
<internalStructure>1</internalStructure>
<calcification>6</calcification>
<sphericity>5</sphericity>
<margin>5</margin>
<lobulation>1</lobulation>
<spiculation>1</spiculation>
<texture>5</texture>
<malignancy>3</malignancy>
</characteristics>
<roi>
<imageZposition>-157.75</imageZposition>
<imageSOP_UID>1.3.6.1.4.1.14519.5.2.1.6279.6001.798389161748662165041945999559</imageSOP_UID>
<inclusion>TRUE</inclusion>
<edgeMap>
<xCoord>331</xCoord>
<yCoord>267</yCoord>
</edgeMap>
<edgeMap>
<xCoord>332</xCoord>
<yCoord>266</yCoord>
</edgeMap>
<edgeMap>
<xCoord>333</xCoord>
<yCoord>265</yCoord>
</edgeMap>
<edgeMap>
<xCoord>333</xCoord>
<yCoord>264</yCoord>
</edgeMap>
<edgeMap>
<xCoord>333</xCoord>
<yCoord>263</yCoord>
</edgeMap>
<edgeMap>
<xCoord>333</xCoord>
<yCoord>262</yCoord>
</edgeMap>
<edgeMap>
<xCoord>333</xCoord>
<yCoord>261</yCoord>
</edgeMap>
<edgeMap>
<xCoord>332</xCoord>
<yCoord>260</yCoord>
</edgeMap>
<edgeMap>
<xCoord>331</xCoord>
<yCoord>259</yCoord>
</edgeMap>
<edgeMap>
<xCoord>330</xCoord>
<yCoord>258</yCoord>
</edgeMap>
<edgeMap>
<xCoord>329</xCoord>
<yCoord>258</yCoord>
</edgeMap>
<edgeMap>
<xCoord>328</xCoord>
<yCoord>258</yCoord>
</edgeMap>
<edgeMap>
<xCoord>327</xCoord>
<yCoord>259</yCoord>
</edgeMap>
<edgeMap>
<xCoord>326</xCoord>
<yCoord>260</yCoord>
</edgeMap>
<edgeMap>
<xCoord>325</xCoord>
<yCoord>261</yCoord>
</edgeMap>
<edgeMap>
<xCoord>325</xCoord>
<yCoord>262</yCoord>
</edgeMap>
<edgeMap>
<xCoord>325</xCoord>
<yCoord>263</yCoord>
</edgeMap>
<edgeMap>
<xCoord>325</xCoord>
<yCoord>264</yCoord>
</edgeMap>
<edgeMap>
<xCoord>326</xCoord>
<yCoord>265</yCoord>
</edgeMap>
<edgeMap>
<xCoord>327</xCoord>
<yCoord>266</yCoord>
</edgeMap>
<edgeMap>
<xCoord>328</xCoord>
<yCoord>267</yCoord>
</edgeMap>
<edgeMap>
<xCoord>329</xCoord>
<yCoord>267</yCoord>
</edgeMap>
<edgeMap>
<xCoord>330</xCoord>
<yCoord>267</yCoord>
</edgeMap>
<edgeMap>
<xCoord>331</xCoord>
<yCoord>267</yCoord>
</edgeMap>
</roi>
<roi>
<imageZposition>-160.25</imageZposition>
<imageSOP_UID>1.3.6.1.4.1.14519.5.2.1.6279.6001.845589493678577729441355589820</imageSOP_UID>
<inclusion>TRUE</inclusion>
<edgeMap>
<xCoord>330</xCoord>
<yCoord>268</yCoord>
</edgeMap>
<edgeMap>
<xCoord>331</xCoord>
<yCoord>267</yCoord>
</edgeMap>
<edgeMap>
<xCoord>332</xCoord>
<yCoord>266</yCoord>
</edgeMap>
<edgeMap>
<xCoord>333</xCoord>
<yCoord>265</yCoord>
</edgeMap>
<edgeMap>
<xCoord>333</xCoord>
<yCoord>264</yCoord>
</edgeMap>
<edgeMap>
<xCoord>333</xCoord>
<yCoord>263</yCoord>
</edgeMap>
<edgeMap>
<xCoord>332</xCoord>
<yCoord>262</yCoord>
</edgeMap>
<edgeMap>
<xCoord>332</xCoord>
<yCoord>261</yCoord>
</edgeMap>
<edgeMap>
<xCoord>332</xCoord>
<yCoord>260</yCoord>
</edgeMap>
<edgeMap>
<xCoord>332</xCoord>
<yCoord>259</yCoord>
</edgeMap>
<edgeMap>
<xCoord>331</xCoord>
<yCoord>258</yCoord>
</edgeMap>
<edgeMap>
<xCoord>330</xCoord>
<yCoord>258</yCoord>
</edgeMap>
<edgeMap>
<xCoord>329</xCoord>
<yCoord>258</yCoord>
</edgeMap>
<edgeMap>
<xCoord>328</xCoord>
<yCoord>258</yCoord>
</edgeMap>
<edgeMap>
<xCoord>327</xCoord>
<yCoord>258</yCoord>
</edgeMap>
<edgeMap>
<xCoord>326</xCoord>
<yCoord>259</yCoord>
</edgeMap>
<edgeMap>
<xCoord>325</xCoord>
<yCoord>260</yCoord>
</edgeMap>
<edgeMap>
<xCoord>325</xCoord>
<yCoord>261</yCoord>
</edgeMap>
<edgeMap>
<xCoord>324</xCoord>
<yCoord>262</yCoord>
</edgeMap>
<edgeMap>
<xCoord>324</xCoord>
<yCoord>263</yCoord>
</edgeMap>
<edgeMap>
<xCoord>324</xCoord>
<yCoord>264</yCoord>
</edgeMap>
<edgeMap>
<xCoord>325</xCoord>
<yCoord>265</yCoord>
</edgeMap>
<edgeMap>
<xCoord>326</xCoord>
<yCoord>266</yCoord>
</edgeMap>
<edgeMap>
<xCoord>327</xCoord>
<yCoord>267</yCoord>
</edgeMap>
<edgeMap>
<xCoord>328</xCoord>
<yCoord>268</yCoord>
</edgeMap>
<edgeMap>
<xCoord>329</xCoord>
<yCoord>268</yCoord>
</edgeMap>
<edgeMap>
<xCoord>330</xCoord>
<yCoord>268</yCoord>
</edgeMap>
</roi>
</unblindedReadNodule>
<nonNodule>
<nonNoduleID>MI014_16659</nonNoduleID>
<imageZposition>-232.75</imageZposition>
<imageSOP_UID>1.3.6.1.4.1.14519.5.2.1.6279.6001.105684321979826717145317266721</imageSOP_UID>
<locus>
<xCoord>81</xCoord>
<yCoord>289</yCoord>
</locus>
</nonNodule>
<nonNodule>
<nonNoduleID>MI014_16662</nonNoduleID>
<imageZposition>-167.75</imageZposition>
<imageSOP_UID>1.3.6.1.4.1.14519.5.2.1.6279.6001.238315644967750925641699465097</imageSOP_UID>
<locus>
<xCoord>111</xCoord>
<yCoord>284</yCoord>
</locus>
</nonNodule>
</readingSession>
<readingSession>
		<annotationVersion>3.12</annotationVersion>
		<servicingRadiologistID>-424727427</servicingRadiologistID>
			<unblindedReadNodule>
				<noduleID>0</noduleID>
				<characteristics>
					<subtlety>3</subtlety>
					<internalStructure>1</internalStructure>
					<calcification>6</calcification>
					<sphericity>5</sphericity>
					<margin>5</margin>
					<lobulation>1</lobulation>
					<spiculation>1</spiculation>
					<texture>5</texture>
					<malignancy>2</malignancy>
				</characteristics>
				<roi>
					<imageZposition>-190.25</imageZposition>
					<imageSOP_UID>1.3.6.1.4.1.14519.5.2.1.6279.6001.102769522109622479155890580610</imageSOP_UID>
					<inclusion>TRUE</inclusion>
					<edgeMap>
					<xCoord>353</xCoord>
					<yCoord>282</yCoord>
					</edgeMap>
					<edgeMap>
					<xCoord>353</xCoord>
					<yCoord>281</yCoord>
					</edgeMap>
					<edgeMap>
					<xCoord>353</xCoord>
					<yCoord>280</yCoord>
					</edgeMap>
					<edgeMap>
					<xCoord>353</xCoord>
					<yCoord>279</yCoord>
					</edgeMap>
					<edgeMap>
					<xCoord>354</xCoord>
					<yCoord>279</yCoord>
					</edgeMap>
					<edgeMap>
					<xCoord>355</xCoord>
					<yCoord>278</yCoord>
					</edgeMap>
					<edgeMap>
					<xCoord>356</xCoord>
					<yCoord>278</yCoord>
					</edgeMap>
					<edgeMap>
					<xCoord>357</xCoord>
					<yCoord>278</yCoord>
					</edgeMap>
					<edgeMap>
					<xCoord>357</xCoord>
					<yCoord>277</yCoord>
					</edgeMap>
					<edgeMap>
					<xCoord>358</xCoord>
					<yCoord>278</yCoord>
					</edgeMap>
					<edgeMap>
					<xCoord>359</xCoord>
					<yCoord>279</yCoord>
					</edgeMap>
					<edgeMap>
					<xCoord>360</xCoord>
					<yCoord>279</yCoord>
					</edgeMap>
					<edgeMap>
					<xCoord>360</xCoord>
					<yCoord>280</yCoord>
					</edgeMap>
					<edgeMap>
					<xCoord>361</xCoord>
					<yCoord>281</yCoord>
					</edgeMap>
					<edgeMap>
					<xCoord>362</xCoord>
					<yCoord>282</yCoord>
					</edgeMap>
					<edgeMap>
					<xCoord>361</xCoord>
					<yCoord>283</yCoord>
					</edgeMap>
					<edgeMap>
					<xCoord>360</xCoord>
					<yCoord>284</yCoord>
					</edgeMap>
					<edgeMap>
					<xCoord>359</xCoord>
					<yCoord>285</yCoord>
					</edgeMap>
					<edgeMap>
					<xCoord>358</xCoord>
					<yCoord>285</yCoord>
					</edgeMap>
					<edgeMap>
					<xCoord>357</xCoord>
					<yCoord>286</yCoord>
					</edgeMap>
					<edgeMap>
					<xCoord>356</xCoord>
					<yCoord>286</yCoord>
					</edgeMap>
					<edgeMap>
					<xCoord>355</xCoord>
					<yCoord>285</yCoord>
					</edgeMap>
					<edgeMap>
					<xCoord>354</xCoord>
					<yCoord>285</yCoord>
					</edgeMap>
					<edgeMap>
					<xCoord>354</xCoord>
					<yCoord>284</yCoord>
					</edgeMap>
					<edgeMap>
					<xCoord>354</xCoord>
					<yCoord>283</yCoord>
					</edgeMap>
					<edgeMap>
					<xCoord>353</xCoord>
					<yCoord>282</yCoord>
					</edgeMap>
				</roi>
				<roi>
					<imageZposition>-192.75</imageZposition>
					<imageSOP_UID>1.3.6.1.4.1.14519.5.2.1.6279.6001.852775687684763848981945576097</imageSOP_UID>
					<inclusion>TRUE</inclusion>
					<edgeMap>
					<xCoord>353</xCoord>
					<yCoord>279</yCoord>
					</edgeMap>
					<edgeMap>
					<xCoord>353</xCoord>
					<yCoord>278</yCoord>
					</edgeMap>
					<edgeMap>
					<xCoord>354</xCoord>
					<yCoord>277</yCoord>
					</edgeMap>
					<edgeMap>
					<xCoord>355</xCoord>
					<yCoord>277</yCoord>
					</edgeMap>
					<edgeMap>
					<xCoord>356</xCoord>
					<yCoord>277</yCoord>
					</edgeMap>
					<edgeMap>
					<xCoord>357</xCoord>
					<yCoord>277</yCoord>
					</edgeMap>
					<edgeMap>
					<xCoord>358</xCoord>
					<yCoord>278</yCoord>
					</edgeMap>
					<edgeMap>
					<xCoord>359</xCoord>
					<yCoord>278</yCoord>
					</edgeMap>
					<edgeMap>
					<xCoord>360</xCoord>
					<yCoord>278</yCoord>
					</edgeMap>
					<edgeMap>
					<xCoord>361</xCoord>
					<yCoord>279</yCoord>
					</edgeMap>
					<edgeMap>
					<xCoord>362</xCoord>
					<yCoord>280</yCoord>
					</edgeMap>
					<edgeMap>
					<xCoord>362</xCoord>
					<yCoord>281</yCoord>
					</edgeMap>
					<edgeMap>
					<xCoord>362</xCoord>
					<yCoord>282</yCoord>
					</edgeMap>
					<edgeMap>
					<xCoord>363</xCoord>
					<yCoord>283</yCoord>
					</edgeMap>
					<edgeMap>
					<xCoord>362</xCoord>
					<yCoord>284</yCoord>
					</edgeMap>
					<edgeMap>
					<xCoord>361</xCoord>
					<yCoord>285</yCoord>
					</edgeMap>
					<edgeMap>
					<xCoord>360</xCoord>
					<yCoord>286</yCoord>
					</edgeMap>
					<edgeMap>
					<xCoord>359</xCoord>
					<yCoord>286</yCoord>
					</edgeMap>
					<edgeMap>
					<xCoord>358</xCoord>
					<yCoord>286</yCoord>
					</edgeMap>
					<edgeMap>
					<xCoord>357</xCoord>
					<yCoord>286</yCoord>
					</edgeMap>
					<edgeMap>
					<xCoord>356</xCoord>
					<yCoord>286</yCoord>
					</edgeMap>
					<edgeMap>
					<xCoord>355</xCoord>
					<yCoord>286</yCoord>
					</edgeMap>
					<edgeMap>
					<xCoord>354</xCoord>
					<yCoord>285</yCoord>
					</edgeMap>
					<edgeMap>
					<xCoord>353</xCoord>
					<yCoord>284</yCoord>
					</edgeMap>
					<edgeMap>
					<xCoord>353</xCoord>
					<yCoord>283</yCoord>
					</edgeMap>
					<edgeMap>
					<xCoord>352</xCoord>
					<yCoord>282</yCoord>
					</edgeMap>
					<edgeMap>
					<xCoord>352</xCoord>
					<yCoord>281</yCoord>
					</edgeMap>
					<edgeMap>
					<xCoord>352</xCoord>
					<yCoord>280</yCoord>
					</edgeMap>
					<edgeMap>
					<xCoord>353</xCoord>
					<yCoord>279</yCoord>
					</edgeMap>
				</roi>
				<roi>
					<imageZposition>-195.25</imageZposition>
					<imageSOP_UID>1.3.6.1.4.1.14519.5.2.1.6279.6001.177292493485393261756147499123</imageSOP_UID>
					<inclusion>TRUE</inclusion>
					<edgeMap>
					<xCoord>351</xCoord>
					<yCoord>280</yCoord>
					</edgeMap>
					<edgeMap>
					<xCoord>352</xCoord>
					<yCoord>280</yCoord>
					</edgeMap>
					<edgeMap>
					<xCoord>353</xCoord>
					<yCoord>279</yCoord>
					</edgeMap>
					<edgeMap>
					<xCoord>354</xCoord>
					<yCoord>278</yCoord>
					</edgeMap>
					<edgeMap>
					<xCoord>355</xCoord>
					<yCoord>278</yCoord>
					</edgeMap>
					<edgeMap>
					<xCoord>356</xCoord>
					<yCoord>277</yCoord>
					</edgeMap>
					<edgeMap>
					<xCoord>357</xCoord>
					<yCoord>277</yCoord>
					</edgeMap>
					<edgeMap>
					<xCoord>358</xCoord>
					<yCoord>277</yCoord>
					</edgeMap>
					<edgeMap>
					<xCoord>359</xCoord>
					<yCoord>277</yCoord>
					</edgeMap>
					<edgeMap>
					<xCoord>360</xCoord>
					<yCoord>277</yCoord>
					</edgeMap>
					<edgeMap>
					<xCoord>361</xCoord>
					<yCoord>277</yCoord>
					</edgeMap>
					<edgeMap>
					<xCoord>362</xCoord>
					<yCoord>278</yCoord>
					</edgeMap>
					<edgeMap>
					<xCoord>363</xCoord>
					<yCoord>279</yCoord>
					</edgeMap>
					<edgeMap>
					<xCoord>363</xCoord>
					<yCoord>280</yCoord>
					</edgeMap>
					<edgeMap>
					<xCoord>363</xCoord>
					<yCoord>281</yCoord>
					</edgeMap>
					<edgeMap>
					<xCoord>364</xCoord>
					<yCoord>281</yCoord>
					</edgeMap>
					<edgeMap>
					<xCoord>363</xCoord>
					<yCoord>282</yCoord>
					</edgeMap>
					<edgeMap>
					<xCoord>362</xCoord>
					<yCoord>283</yCoord>
					</edgeMap>
					<edgeMap>
					<xCoord>361</xCoord>
					<yCoord>284</yCoord>
					</edgeMap>
					<edgeMap>
					<xCoord>360</xCoord>
					<yCoord>285</yCoord>
					</edgeMap>
					<edgeMap>
					<xCoord>359</xCoord>
					<yCoord>286</yCoord>
					</edgeMap>
					<edgeMap>
					<xCoord>358</xCoord>
					<yCoord>286</yCoord>
					</edgeMap>
					<edgeMap>
					<xCoord>357</xCoord>
					<yCoord>286</yCoord>
					</edgeMap>
					<edgeMap>
					<xCoord>356</xCoord>
					<yCoord>286</yCoord>
					</edgeMap>
					<edgeMap>
					<xCoord>355</xCoord>
					<yCoord>286</yCoord>
					</edgeMap>
					<edgeMap>
					<xCoord>355</xCoord>
					<yCoord>285</yCoord>
					</edgeMap>
					<edgeMap>
					<xCoord>354</xCoord>
					<yCoord>285</yCoord>
					</edgeMap>
					<edgeMap>
					<xCoord>353</xCoord>
					<yCoord>284</yCoord>
					</edgeMap>
					<edgeMap>
					<xCoord>352</xCoord>
					<yCoord>283</yCoord>
					</edgeMap>
					<edgeMap>
					<xCoord>352</xCoord>
					<yCoord>282</yCoord>
					</edgeMap>
					<edgeMap>
					<xCoord>352</xCoord>
					<yCoord>281</yCoord>
					</edgeMap>
					<edgeMap>
					<xCoord>351</xCoord>
					<yCoord>280</yCoord>
					</edgeMap>
				</roi>
				<roi>
					<imageZposition>-197.75</imageZposition>
					<imageSOP_UID>1.3.6.1.4.1.14519.5.2.1.6279.6001.265463834573905158752543199468</imageSOP_UID>
					<inclusion>TRUE</inclusion>
					<edgeMap>
					<xCoord>353</xCoord>
					<yCoord>284</yCoord>
					</edgeMap>
					<edgeMap>
					<xCoord>352</xCoord>
					<yCoord>283</yCoord>
					</edgeMap>
					<edgeMap>
					<xCoord>352</xCoord>
					<yCoord>282</yCoord>
					</edgeMap>
					<edgeMap>
					<xCoord>352</xCoord>
					<yCoord>281</yCoord>
					</edgeMap>
					<edgeMap>
					<xCoord>352</xCoord>
					<yCoord>280</yCoord>
					</edgeMap>
					<edgeMap>
					<xCoord>352</xCoord>
					<yCoord>279</yCoord>
					</edgeMap>
					<edgeMap>
					<xCoord>353</xCoord>
					<yCoord>278</yCoord>
					</edgeMap>
					<edgeMap>
					<xCoord>354</xCoord>
					<yCoord>278</yCoord>
					</edgeMap>
					<edgeMap>
					<xCoord>355</xCoord>
					<yCoord>277</yCoord>
					</edgeMap>
					<edgeMap>
					<xCoord>356</xCoord>
					<yCoord>277</yCoord>
					</edgeMap>
					<edgeMap>
					<xCoord>357</xCoord>
					<yCoord>277</yCoord>
					</edgeMap>
					<edgeMap>
					<xCoord>358</xCoord>
					<yCoord>277</yCoord>
					</edgeMap>
					<edgeMap>
					<xCoord>359</xCoord>
					<yCoord>277</yCoord>
					</edgeMap>
					<edgeMap>
					<xCoord>360</xCoord>
					<yCoord>278</yCoord>
					</edgeMap>
					<edgeMap>
					<xCoord>361</xCoord>
					<yCoord>278</yCoord>
					</edgeMap>
					<edgeMap>
					<xCoord>361</xCoord>
					<yCoord>279</yCoord>
					</edgeMap>
					<edgeMap>
					<xCoord>362</xCoord>
					<yCoord>280</yCoord>
					</edgeMap>
					<edgeMap>
					<xCoord>362</xCoord>
					<yCoord>281</yCoord>
					</edgeMap>
					<edgeMap>
					<xCoord>362</xCoord>
					<yCoord>282</yCoord>
					</edgeMap>
					<edgeMap>
					<xCoord>362</xCoord>
					<yCoord>283</yCoord>
					</edgeMap>
					<edgeMap>
					<xCoord>362</xCoord>
					<yCoord>284</yCoord>
					</edgeMap>
					<edgeMap>
					<xCoord>362</xCoord>
					<yCoord>285</yCoord>
					</edgeMap>
					<edgeMap>
					<xCoord>361</xCoord>
					<yCoord>285</yCoord>
					</edgeMap>
					<edgeMap>
					<xCoord>360</xCoord>
					<yCoord>286</yCoord>
					</edgeMap>
					<edgeMap>
					<xCoord>360</xCoord>
					<yCoord>287</yCoord>
					</edgeMap>
					<edgeMap>
					<xCoord>359</xCoord>
					<yCoord>287</yCoord>
					</edgeMap>
					<edgeMap>
					<xCoord>358</xCoord>
					<yCoord>287</yCoord>
					</edgeMap>
					<edgeMap>
					<xCoord>357</xCoord>
					<yCoord>287</yCoord>
					</edgeMap>
					<edgeMap>
					<xCoord>356</xCoord>
					<yCoord>287</yCoord>
					</edgeMap>
					<edgeMap>
					<xCoord>355</xCoord>
					<yCoord>287</yCoord>
					</edgeMap>
					<edgeMap>
					<xCoord>355</xCoord>
					<yCoord>286</yCoord>
					</edgeMap>
					<edgeMap>
					<xCoord>354</xCoord>
					<yCoord>285</yCoord>
					</edgeMap>
					<edgeMap>
					<xCoord>353</xCoord>
					<yCoord>284</yCoord>
					</edgeMap>
				</roi>
				<roi>
					<imageZposition>-200.25</imageZposition>
					<imageSOP_UID>1.3.6.1.4.1.14519.5.2.1.6279.6001.303157428215042188524128370334</imageSOP_UID>
					<inclusion>TRUE</inclusion>
					<edgeMap>
					<xCoord>354</xCoord>
					<yCoord>282</yCoord>
					</edgeMap>
					<edgeMap>
					<xCoord>354</xCoord>
					<yCoord>281</yCoord>
					</edgeMap>
					<edgeMap>
					<xCoord>354</xCoord>
					<yCoord>280</yCoord>
					</edgeMap>
					<edgeMap>
					<xCoord>354</xCoord>
					<yCoord>279</yCoord>
					</edgeMap>
					<edgeMap>
					<xCoord>355</xCoord>
					<yCoord>279</yCoord>
					</edgeMap>
					<edgeMap>
					<xCoord>356</xCoord>
					<yCoord>278</yCoord>
					</edgeMap>
					<edgeMap>
					<xCoord>357</xCoord>
					<yCoord>278</yCoord>
					</edgeMap>
					<edgeMap>
					<xCoord>357</xCoord>
					<yCoord>277</yCoord>
					</edgeMap>
					<edgeMap>
					<xCoord>358</xCoord>
					<yCoord>277</yCoord>
					</edgeMap>
					<edgeMap>
					<xCoord>359</xCoord>
					<yCoord>277</yCoord>
					</edgeMap>
					<edgeMap>
					<xCoord>360</xCoord>
					<yCoord>278</yCoord>
					</edgeMap>
					<edgeMap>
					<xCoord>361</xCoord>
					<yCoord>278</yCoord>
					</edgeMap>
					<edgeMap>
					<xCoord>362</xCoord>
					<yCoord>279</yCoord>
					</edgeMap>
					<edgeMap>
					<xCoord>363</xCoord>
					<yCoord>280</yCoord>
					</edgeMap>
					<edgeMap>
					<xCoord>363</xCoord>
					<yCoord>281</yCoord>
					</edgeMap>
					<edgeMap>
					<xCoord>363</xCoord>
					<yCoord>282</yCoord>
					</edgeMap>
					<edgeMap>
					<xCoord>363</xCoord>
					<yCoord>283</yCoord>
					</edgeMap>
					<edgeMap>
					<xCoord>362</xCoord>
					<yCoord>284</yCoord>
					</edgeMap>
					<edgeMap>
					<xCoord>361</xCoord>
					<yCoord>284</yCoord>
					</edgeMap>
					<edgeMap>
					<xCoord>360</xCoord>
					<yCoord>285</yCoord>
					</edgeMap>
					<edgeMap>
					<xCoord>359</xCoord>
					<yCoord>285</yCoord>
					</edgeMap>
					<edgeMap>
					<xCoord>358</xCoord>
					<yCoord>285</yCoord>
					</edgeMap>
					<edgeMap>
					<xCoord>357</xCoord>
					<yCoord>285</yCoord>
					</edgeMap>
					<edgeMap>
					<xCoord>356</xCoord>
					<yCoord>284</yCoord>
					</edgeMap>
					<edgeMap>
					<xCoord>355</xCoord>
					<yCoord>283</yCoord>
					</edgeMap>
					<edgeMap>
					<xCoord>354</xCoord>
					<yCoord>282</yCoord>
					</edgeMap>
				</roi>
			</unblindedReadNodule>
			<unblindedReadNodule>
				<noduleID>2</noduleID>
				<roi>
					<imageZposition>-265.25</imageZposition>
					<imageSOP_UID>1.3.6.1.4.1.14519.5.2.1.6279.6001.286628351416952577626033251941</imageSOP_UID>
					<inclusion>TRUE</inclusion>
					<edgeMap>
					<xCoord>395</xCoord>
					<yCoord>330</yCoord>
					</edgeMap>
				</roi>
			</unblindedReadNodule>
			<unblindedReadNodule>
				<noduleID>6</noduleID>
				<characteristics>
					<subtlety>3</subtlety>
					<internalStructure>1</internalStructure>
					<calcification>6</calcification>
					<sphericity>5</sphericity>
					<margin>5</margin>
					<lobulation>1</lobulation>
					<spiculation>1</spiculation>
					<texture>5</texture>
					<malignancy>2</malignancy>
				</characteristics>
				<roi>
					<imageZposition>-112.75</imageZposition>
					<imageSOP_UID>1.3.6.1.4.1.14519.5.2.1.6279.6001.964195259488371472510261927063</imageSOP_UID>
					<inclusion>TRUE</inclusion>
					<edgeMap>
					<xCoord>294</xCoord>
					<yCoord>239</yCoord>
					</edgeMap>
					<edgeMap>
					<xCoord>294</xCoord>
					<yCoord>238</yCoord>
					</edgeMap>
					<edgeMap>
					<xCoord>294</xCoord>
					<yCoord>237</yCoord>
					</edgeMap>
					<edgeMap>
					<xCoord>294</xCoord>
					<yCoord>236</yCoord>
					</edgeMap>
					<edgeMap>
					<xCoord>295</xCoord>
					<yCoord>235</yCoord>
					</edgeMap>
					<edgeMap>
					<xCoord>295</xCoord>
					<yCoord>234</yCoord>
					</edgeMap>
					<edgeMap>
					<xCoord>296</xCoord>
					<yCoord>234</yCoord>
					</edgeMap>
					<edgeMap>
					<xCoord>297</xCoord>
					<yCoord>234</yCoord>
					</edgeMap>
					<edgeMap>
					<xCoord>298</xCoord>
					<yCoord>234</yCoord>
					</edgeMap>
					<edgeMap>
					<xCoord>298</xCoord>
					<yCoord>235</yCoord>
					</edgeMap>
					<edgeMap>
					<xCoord>298</xCoord>
					<yCoord>236</yCoord>
					</edgeMap>
					<edgeMap>
					<xCoord>299</xCoord>
					<yCoord>236</yCoord>
					</edgeMap>
					<edgeMap>
					<xCoord>300</xCoord>
					<yCoord>236</yCoord>
					</edgeMap>
					<edgeMap>
					<xCoord>300</xCoord>
					<yCoord>237</yCoord>
					</edgeMap>
					<edgeMap>
					<xCoord>300</xCoord>
					<yCoord>238</yCoord>
					</edgeMap>
					<edgeMap>
					<xCoord>300</xCoord>
					<yCoord>239</yCoord>
					</edgeMap>
					<edgeMap>
					<xCoord>301</xCoord>
					<yCoord>240</yCoord>
					</edgeMap>
					<edgeMap>
					<xCoord>300</xCoord>
					<yCoord>241</yCoord>
					</edgeMap>
					<edgeMap>
					<xCoord>299</xCoord>
					<yCoord>241</yCoord>
					</edgeMap>
					<edgeMap>
					<xCoord>298</xCoord>
					<yCoord>241</yCoord>
					</edgeMap>
					<edgeMap>
					<xCoord>297</xCoord>
					<yCoord>241</yCoord>
					</edgeMap>
					<edgeMap>
					<xCoord>296</xCoord>
					<yCoord>241</yCoord>
					</edgeMap>
					<edgeMap>
					<xCoord>295</xCoord>
					<yCoord>240</yCoord>
					</edgeMap>
					<edgeMap>
					<xCoord>294</xCoord>
					<yCoord>239</yCoord>
					</edgeMap>
				</roi>
				<roi>
					<imageZposition>-115.25</imageZposition>
					<imageSOP_UID>1.3.6.1.4.1.14519.5.2.1.6279.6001.426019570747722197108039758548</imageSOP_UID>
					<inclusion>TRUE</inclusion>
					<edgeMap>
					<xCoord>293</xCoord>
					<yCoord>239</yCoord>
					</edgeMap>
					<edgeMap>
					<xCoord>293</xCoord>
					<yCoord>238</yCoord>
					</edgeMap>
					<edgeMap>
					<xCoord>293</xCoord>
					<yCoord>237</yCoord>
					</edgeMap>
					<edgeMap>
					<xCoord>293</xCoord>
					<yCoord>236</yCoord>
					</edgeMap>
					<edgeMap>
					<xCoord>294</xCoord>
					<yCoord>235</yCoord>
					</edgeMap>
					<edgeMap>
					<xCoord>295</xCoord>
					<yCoord>234</yCoord>
					</edgeMap>
					<edgeMap>
					<xCoord>296</xCoord>
					<yCoord>234</yCoord>
					</edgeMap>
					<edgeMap>
					<xCoord>297</xCoord>
					<yCoord>234</yCoord>
					</edgeMap>
					<edgeMap>
					<xCoord>298</xCoord>
					<yCoord>234</yCoord>
					</edgeMap>
					<edgeMap>
					<xCoord>299</xCoord>
					<yCoord>234</yCoord>
					</edgeMap>
					<edgeMap>
					<xCoord>300</xCoord>
					<yCoord>235</yCoord>
					</edgeMap>
					<edgeMap>
					<xCoord>301</xCoord>
					<yCoord>236</yCoord>
					</edgeMap>
					<edgeMap>
					<xCoord>301</xCoord>
					<yCoord>237</yCoord>
					</edgeMap>
					<edgeMap>
					<xCoord>301</xCoord>
					<yCoord>238</yCoord>
					</edgeMap>
					<edgeMap>
					<xCoord>301</xCoord>
					<yCoord>239</yCoord>
					</edgeMap>
					<edgeMap>
					<xCoord>301</xCoord>
					<yCoord>240</yCoord>
					</edgeMap>
					<edgeMap>
					<xCoord>300</xCoord>
					<yCoord>241</yCoord>
					</edgeMap>
					<edgeMap>
					<xCoord>300</xCoord>
					<yCoord>242</yCoord>
					</edgeMap>
					<edgeMap>
					<xCoord>299</xCoord>
					<yCoord>242</yCoord>
					</edgeMap>
					<edgeMap>
					<xCoord>298</xCoord>
					<yCoord>243</yCoord>
					</edgeMap>
					<edgeMap>
					<xCoord>297</xCoord>
					<yCoord>243</yCoord>
					</edgeMap>
					<edgeMap>
					<xCoord>296</xCoord>
					<yCoord>243</yCoord>
					</edgeMap>
					<edgeMap>
					<xCoord>295</xCoord>
					<yCoord>242</yCoord>
					</edgeMap>
					<edgeMap>
					<xCoord>294</xCoord>
					<yCoord>242</yCoord>
					</edgeMap>
					<edgeMap>
					<xCoord>294</xCoord>
					<yCoord>241</yCoord>
					</edgeMap>
					<edgeMap>
					<xCoord>294</xCoord>
					<yCoord>240</yCoord>
					</edgeMap>
					<edgeMap>
					<xCoord>293</xCoord>
					<yCoord>239</yCoord>
					</edgeMap>
				</roi>
				<roi>
					<imageZposition>-117.75</imageZposition>
					<imageSOP_UID>1.3.6.1.4.1.14519.5.2.1.6279.6001.267192606616047862135266640297</imageSOP_UID>
					<inclusion>TRUE</inclusion>
					<edgeMap>
					<xCoord>292</xCoord>
					<yCoord>239</yCoord>
					</edgeMap>
					<edgeMap>
					<xCoord>292</xCoord>
					<yCoord>238</yCoord>
					</edgeMap>
					<edgeMap>
					<xCoord>292</xCoord>
					<yCoord>237</yCoord>
					</edgeMap>
					<edgeMap>
					<xCoord>292</xCoord>
					<yCoord>236</yCoord>
					</edgeMap>
					<edgeMap>
					<xCoord>293</xCoord>
					<yCoord>236</yCoord>
					</edgeMap>
					<edgeMap>
					<xCoord>293</xCoord>
					<yCoord>235</yCoord>
					</edgeMap>
					<edgeMap>
					<xCoord>293</xCoord>
					<yCoord>234</yCoord>
					</edgeMap>
					<edgeMap>
					<xCoord>294</xCoord>
					<yCoord>234</yCoord>
					</edgeMap>
					<edgeMap>
					<xCoord>295</xCoord>
					<yCoord>233</yCoord>
					</edgeMap>
					<edgeMap>
					<xCoord>296</xCoord>
					<yCoord>233</yCoord>
					</edgeMap>
					<edgeMap>
					<xCoord>297</xCoord>
					<yCoord>233</yCoord>
					</edgeMap>
					<edgeMap>
					<xCoord>298</xCoord>
					<yCoord>233</yCoord>
					</edgeMap>
					<edgeMap>
					<xCoord>299</xCoord>
					<yCoord>233</yCoord>
					</edgeMap>
					<edgeMap>
					<xCoord>300</xCoord>
					<yCoord>234</yCoord>
					</edgeMap>
					<edgeMap>
					<xCoord>301</xCoord>
					<yCoord>234</yCoord>
					</edgeMap>
					<edgeMap>
					<xCoord>301</xCoord>
					<yCoord>235</yCoord>
					</edgeMap>
					<edgeMap>
					<xCoord>301</xCoord>
					<yCoord>236</yCoord>
					</edgeMap>
					<edgeMap>
					<xCoord>301</xCoord>
					<yCoord>237</yCoord>
					</edgeMap>
					<edgeMap>
					<xCoord>301</xCoord>
					<yCoord>238</yCoord>
					</edgeMap>
					<edgeMap>
					<xCoord>301</xCoord>
					<yCoord>239</yCoord>
					</edgeMap>
					<edgeMap>
					<xCoord>301</xCoord>
					<yCoord>240</yCoord>
					</edgeMap>
					<edgeMap>
					<xCoord>301</xCoord>
					<yCoord>241</yCoord>
					</edgeMap>
					<edgeMap>
					<xCoord>301</xCoord>
					<yCoord>242</yCoord>
					</edgeMap>
					<edgeMap>
					<xCoord>300</xCoord>
					<yCoord>243</yCoord>
					</edgeMap>
					<edgeMap>
					<xCoord>299</xCoord>
					<yCoord>243</yCoord>
					</edgeMap>
					<edgeMap>
					<xCoord>298</xCoord>
					<yCoord>243</yCoord>
					</edgeMap>
					<edgeMap>
					<xCoord>297</xCoord>
					<yCoord>243</yCoord>
					</edgeMap>
					<edgeMap>
					<xCoord>296</xCoord>
					<yCoord>243</yCoord>
					</edgeMap>
					<edgeMap>
					<xCoord>295</xCoord>
					<yCoord>242</yCoord>
					</edgeMap>
					<edgeMap>
					<xCoord>294</xCoord>
					<yCoord>241</yCoord>
					</edgeMap>
					<edgeMap>
					<xCoord>293</xCoord>
					<yCoord>240</yCoord>
					</edgeMap>
					<edgeMap>
					<xCoord>292</xCoord>
					<yCoord>239</yCoord>
					</edgeMap>
				</roi>
				<roi>
					<imageZposition>-120.25</imageZposition>
					<imageSOP_UID>1.3.6.1.4.1.14519.5.2.1.6279.6001.206895782917969926029828708100</imageSOP_UID>
					<inclusion>TRUE</inclusion>
					<edgeMap>
					<xCoord>295</xCoord>
					<yCoord>238</yCoord>
					</edgeMap>
					<edgeMap>
					<xCoord>295</xCoord>
					<yCoord>239</yCoord>
					</edgeMap>
					<edgeMap>
					<xCoord>296</xCoord>
					<yCoord>239</yCoord>
					</edgeMap>
					<edgeMap>
					<xCoord>297</xCoord>
					<yCoord>239</yCoord>
					</edgeMap>
					<edgeMap>
					<xCoord>298</xCoord>
					<yCoord>239</yCoord>
					</edgeMap>
					<edgeMap>
					<xCoord>299</xCoord>
					<yCoord>239</yCoord>
					</edgeMap>
					<edgeMap>
					<xCoord>299</xCoord>
					<yCoord>238</yCoord>
					</edgeMap>
					<edgeMap>
					<xCoord>300</xCoord>
					<yCoord>237</yCoord>
					</edgeMap>
					<edgeMap>
					<xCoord>300</xCoord>
					<yCoord>236</yCoord>
					</edgeMap>
					<edgeMap>
					<xCoord>299</xCoord>
					<yCoord>235</yCoord>
					</edgeMap>
					<edgeMap>
					<xCoord>299</xCoord>
					<yCoord>234</yCoord>
					</edgeMap>
					<edgeMap>
					<xCoord>299</xCoord>
					<yCoord>233</yCoord>
					</edgeMap>
					<edgeMap>
					<xCoord>299</xCoord>
					<yCoord>232</yCoord>
					</edgeMap>
					<edgeMap>
					<xCoord>298</xCoord>
					<yCoord>232</yCoord>
					</edgeMap>
					<edgeMap>
					<xCoord>297</xCoord>
					<yCoord>232</yCoord>
					</edgeMap>
					<edgeMap>
					<xCoord>296</xCoord>
					<yCoord>232</yCoord>
					</edgeMap>
					<edgeMap>
					<xCoord>295</xCoord>
					<yCoord>233</yCoord>
					</edgeMap>
					<edgeMap>
					<xCoord>294</xCoord>
					<yCoord>234</yCoord>
					</edgeMap>
					<edgeMap>
					<xCoord>294</xCoord>
					<yCoord>235</yCoord>
					</edgeMap>
					<edgeMap>
					<xCoord>294</xCoord>
					<yCoord>236</yCoord>
					</edgeMap>
					<edgeMap>
					<xCoord>294</xCoord>
					<yCoord>237</yCoord>
					</edgeMap>
					<edgeMap>
					<xCoord>295</xCoord>
					<yCoord>238</yCoord>
					</edgeMap>
				</roi>
			</unblindedReadNodule>
			<unblindedReadNodule>
				<noduleID>8</noduleID>
				<roi>
					<imageZposition>-92.75</imageZposition>
					<imageSOP_UID>1.3.6.1.4.1.14519.5.2.1.6279.6001.462820371311293458174171619028</imageSOP_UID>
					<inclusion>TRUE</inclusion>
					<edgeMap>
					<xCoord>157</xCoord>
					<yCoord>291</yCoord>
					</edgeMap>
				</roi>
			</unblindedReadNodule>
			<unblindedReadNodule>
				<noduleID>9</noduleID>
				<characteristics>
					<subtlety>3</subtlety>
					<internalStructure>1</internalStructure>
					<calcification>6</calcification>
					<sphericity>5</sphericity>
					<margin>5</margin>
					<lobulation>1</lobulation>
					<spiculation>1</spiculation>
					<texture>5</texture>
					<malignancy>2</malignancy>
				</characteristics>
				<roi>
					<imageZposition>-155.25</imageZposition>
					<imageSOP_UID>1.3.6.1.4.1.14519.5.2.1.6279.6001.190086736790002079137556696853</imageSOP_UID>
					<inclusion>TRUE</inclusion>
					<edgeMap>
					<xCoord>326</xCoord>
					<yCoord>263</yCoord>
					</edgeMap>
					<edgeMap>
					<xCoord>326</xCoord>
					<yCoord>262</yCoord>
					</edgeMap>
					<edgeMap>
					<xCoord>327</xCoord>
					<yCoord>261</yCoord>
					</edgeMap>
					<edgeMap>
					<xCoord>328</xCoord>
					<yCoord>261</yCoord>
					</edgeMap>
					<edgeMap>
					<xCoord>328</xCoord>
					<yCoord>260</yCoord>
					</edgeMap>
					<edgeMap>
					<xCoord>329</xCoord>
					<yCoord>260</yCoord>
					</edgeMap>
					<edgeMap>
					<xCoord>330</xCoord>
					<yCoord>261</yCoord>
					</edgeMap>
					<edgeMap>
					<xCoord>331</xCoord>
					<yCoord>261</yCoord>
					</edgeMap>
					<edgeMap>
					<xCoord>332</xCoord>
					<yCoord>262</yCoord>
					</edgeMap>
					<edgeMap>
					<xCoord>331</xCoord>
					<yCoord>263</yCoord>
					</edgeMap>
					<edgeMap>
					<xCoord>330</xCoord>
					<yCoord>263</yCoord>
					</edgeMap>
					<edgeMap>
					<xCoord>330</xCoord>
					<yCoord>264</yCoord>
					</edgeMap>
					<edgeMap>
					<xCoord>330</xCoord>
					<yCoord>265</yCoord>
					</edgeMap>
					<edgeMap>
					<xCoord>329</xCoord>
					<yCoord>265</yCoord>
					</edgeMap>
					<edgeMap>
					<xCoord>329</xCoord>
					<yCoord>266</yCoord>
					</edgeMap>
					<edgeMap>
					<xCoord>328</xCoord>
					<yCoord>266</yCoord>
					</edgeMap>
					<edgeMap>
					<xCoord>327</xCoord>
					<yCoord>265</yCoord>
					</edgeMap>
					<edgeMap>
					<xCoord>327</xCoord>
					<yCoord>264</yCoord>
					</edgeMap>
					<edgeMap>
					<xCoord>327</xCoord>
					<yCoord>263</yCoord>
					</edgeMap>
					<edgeMap>
					<xCoord>326</xCoord>
					<yCoord>263</yCoord>
					</edgeMap>
				</roi>
				<roi>
					<imageZposition>-157.75</imageZposition>
					<imageSOP_UID>1.3.6.1.4.1.14519.5.2.1.6279.6001.798389161748662165041945999559</imageSOP_UID>
					<inclusion>TRUE</inclusion>
					<edgeMap>
					<xCoord>325</xCoord>
					<yCoord>263</yCoord>
					</edgeMap>
					<edgeMap>
					<xCoord>325</xCoord>
					<yCoord>262</yCoord>
					</edgeMap>
					<edgeMap>
					<xCoord>325</xCoord>
					<yCoord>261</yCoord>
					</edgeMap>
					<edgeMap>
					<xCoord>326</xCoord>
					<yCoord>261</yCoord>
					</edgeMap>
					<edgeMap>
					<xCoord>326</xCoord>
					<yCoord>260</yCoord>
					</edgeMap>
					<edgeMap>
					<xCoord>327</xCoord>
					<yCoord>260</yCoord>
					</edgeMap>
					<edgeMap>
					<xCoord>327</xCoord>
					<yCoord>259</yCoord>
					</edgeMap>
					<edgeMap>
					<xCoord>328</xCoord>
					<yCoord>259</yCoord>
					</edgeMap>
					<edgeMap>
					<xCoord>329</xCoord>
					<yCoord>259</yCoord>
					</edgeMap>
					<edgeMap>
					<xCoord>330</xCoord>
					<yCoord>259</yCoord>
					</edgeMap>
					<edgeMap>
					<xCoord>331</xCoord>
					<yCoord>259</yCoord>
					</edgeMap>
					<edgeMap>
					<xCoord>332</xCoord>
					<yCoord>260</yCoord>
					</edgeMap>
					<edgeMap>
					<xCoord>332</xCoord>
					<yCoord>261</yCoord>
					</edgeMap>
					<edgeMap>
					<xCoord>332</xCoord>
					<yCoord>262</yCoord>
					</edgeMap>
					<edgeMap>
					<xCoord>332</xCoord>
					<yCoord>263</yCoord>
					</edgeMap>
					<edgeMap>
					<xCoord>332</xCoord>
					<yCoord>264</yCoord>
					</edgeMap>
					<edgeMap>
					<xCoord>331</xCoord>
					<yCoord>265</yCoord>
					</edgeMap>
					<edgeMap>
					<xCoord>330</xCoord>
					<yCoord>266</yCoord>
					</edgeMap>
					<edgeMap>
					<xCoord>330</xCoord>
					<yCoord>267</yCoord>
					</edgeMap>
					<edgeMap>
					<xCoord>329</xCoord>
					<yCoord>267</yCoord>
					</edgeMap>
					<edgeMap>
					<xCoord>328</xCoord>
					<yCoord>267</yCoord>
					</edgeMap>
					<edgeMap>
					<xCoord>327</xCoord>
					<yCoord>267</yCoord>
					</edgeMap>
					<edgeMap>
					<xCoord>327</xCoord>
					<yCoord>266</yCoord>
					</edgeMap>
					<edgeMap>
					<xCoord>326</xCoord>
					<yCoord>266</yCoord>
					</edgeMap>
					<edgeMap>
					<xCoord>326</xCoord>
					<yCoord>265</yCoord>
					</edgeMap>
					<edgeMap>
					<xCoord>326</xCoord>
					<yCoord>264</yCoord>
					</edgeMap>
					<edgeMap>
					<xCoord>325</xCoord>
					<yCoord>264</yCoord>
					</edgeMap>
					<edgeMap>
					<xCoord>325</xCoord>
					<yCoord>263</yCoord>
					</edgeMap>
				</roi>
				<roi>
					<imageZposition>-160.25</imageZposition>
					<imageSOP_UID>1.3.6.1.4.1.14519.5.2.1.6279.6001.845589493678577729441355589820</imageSOP_UID>
					<inclusion>TRUE</inclusion>
					<edgeMap>
					<xCoord>326</xCoord>
					<yCoord>266</yCoord>
					</edgeMap>
					<edgeMap>
					<xCoord>325</xCoord>
					<yCoord>265</yCoord>
					</edgeMap>
					<edgeMap>
					<xCoord>325</xCoord>
					<yCoord>264</yCoord>
					</edgeMap>
					<edgeMap>
					<xCoord>325</xCoord>
					<yCoord>263</yCoord>
					</edgeMap>
					<edgeMap>
					<xCoord>325</xCoord>
					<yCoord>262</yCoord>
					</edgeMap>
					<edgeMap>
					<xCoord>325</xCoord>
					<yCoord>261</yCoord>
					</edgeMap>
					<edgeMap>
					<xCoord>326</xCoord>
					<yCoord>260</yCoord>
					</edgeMap>
					<edgeMap>
					<xCoord>326</xCoord>
					<yCoord>259</yCoord>
					</edgeMap>
					<edgeMap>
					<xCoord>327</xCoord>
					<yCoord>259</yCoord>
					</edgeMap>
					<edgeMap>
					<xCoord>328</xCoord>
					<yCoord>259</yCoord>
					</edgeMap>
					<edgeMap>
					<xCoord>329</xCoord>
					<yCoord>259</yCoord>
					</edgeMap>
					<edgeMap>
					<xCoord>330</xCoord>
					<yCoord>259</yCoord>
					</edgeMap>
					<edgeMap>
					<xCoord>331</xCoord>
					<yCoord>260</yCoord>
					</edgeMap>
					<edgeMap>
					<xCoord>332</xCoord>
					<yCoord>260</yCoord>
					</edgeMap>
					<edgeMap>
					<xCoord>332</xCoord>
					<yCoord>261</yCoord>
					</edgeMap>
					<edgeMap>
					<xCoord>332</xCoord>
					<yCoord>262</yCoord>
					</edgeMap>
					<edgeMap>
					<xCoord>333</xCoord>
					<yCoord>262</yCoord>
					</edgeMap>
					<edgeMap>
					<xCoord>332</xCoord>
					<yCoord>263</yCoord>
					</edgeMap>
					<edgeMap>
					<xCoord>332</xCoord>
					<yCoord>264</yCoord>
					</edgeMap>
					<edgeMap>
					<xCoord>332</xCoord>
					<yCoord>265</yCoord>
					</edgeMap>
					<edgeMap>
					<xCoord>331</xCoord>
					<yCoord>266</yCoord>
					</edgeMap>
					<edgeMap>
					<xCoord>330</xCoord>
					<yCoord>267</yCoord>
					</edgeMap>
					<edgeMap>
					<xCoord>329</xCoord>
					<yCoord>267</yCoord>
					</edgeMap>
					<edgeMap>
					<xCoord>328</xCoord>
					<yCoord>267</yCoord>
					</edgeMap>
					<edgeMap>
					<xCoord>327</xCoord>
					<yCoord>266</yCoord>
					</edgeMap>
					<edgeMap>
					<xCoord>326</xCoord>
					<yCoord>266</yCoord>
					</edgeMap>
				</roi>
				<roi>
					<imageZposition>-162.75</imageZposition>
					<imageSOP_UID>1.3.6.1.4.1.14519.5.2.1.6279.6001.243833298464865398837147999138</imageSOP_UID>
					<inclusion>TRUE</inclusion>
					<edgeMap>
					<xCoord>326</xCoord>
					<yCoord>263</yCoord>
					</edgeMap>
					<edgeMap>
					<xCoord>326</xCoord>
					<yCoord>262</yCoord>
					</edgeMap>
					<edgeMap>
					<xCoord>326</xCoord>
					<yCoord>261</yCoord>
					</edgeMap>
					<edgeMap>
					<xCoord>327</xCoord>
					<yCoord>261</yCoord>
					</edgeMap>
					<edgeMap>
					<xCoord>327</xCoord>
					<yCoord>260</yCoord>
					</edgeMap>
					<edgeMap>
					<xCoord>328</xCoord>
					<yCoord>259</yCoord>
					</edgeMap>
					<edgeMap>
					<xCoord>329</xCoord>
					<yCoord>259</yCoord>
					</edgeMap>
					<edgeMap>
					<xCoord>330</xCoord>
					<yCoord>259</yCoord>
					</edgeMap>
					<edgeMap>
					<xCoord>331</xCoord>
					<yCoord>258</yCoord>
					</edgeMap>
					<edgeMap>
					<xCoord>332</xCoord>
					<yCoord>258</yCoord>
					</edgeMap>
					<edgeMap>
					<xCoord>333</xCoord>
					<yCoord>258</yCoord>
					</edgeMap>
					<edgeMap>
					<xCoord>334</xCoord>
					<yCoord>259</yCoord>
					</edgeMap>
					<edgeMap>
					<xCoord>335</xCoord>
					<yCoord>259</yCoord>
					</edgeMap>
					<edgeMap>
					<xCoord>335</xCoord>
					<yCoord>260</yCoord>
					</edgeMap>
					<edgeMap>
					<xCoord>334</xCoord>
					<yCoord>261</yCoord>
					</edgeMap>
					<edgeMap>
					<xCoord>333</xCoord>
					<yCoord>262</yCoord>
					</edgeMap>
					<edgeMap>
					<xCoord>332</xCoord>
					<yCoord>263</yCoord>
					</edgeMap>
					<edgeMap>
					<xCoord>331</xCoord>
					<yCoord>263</yCoord>
					</edgeMap>
					<edgeMap>
					<xCoord>330</xCoord>
					<yCoord>264</yCoord>
					</edgeMap>
					<edgeMap>
					<xCoord>329</xCoord>
					<yCoord>265</yCoord>
					</edgeMap>
					<edgeMap>
					<xCoord>328</xCoord>
					<yCoord>266</yCoord>
					</edgeMap>
					<edgeMap>
					<xCoord>327</xCoord>
					<yCoord>266</yCoord>
					</edgeMap>
					<edgeMap>
					<xCoord>326</xCoord>
					<yCoord>266</yCoord>
					</edgeMap>
					<edgeMap>
					<xCoord>326</xCoord>
					<yCoord>265</yCoord>
					</edgeMap>
					<edgeMap>
					<xCoord>327</xCoord>
					<yCoord>265</yCoord>
					</edgeMap>
					<edgeMap>
					<xCoord>326</xCoord>
					<yCoord>264</yCoord>
					</edgeMap>
					<edgeMap>
					<xCoord>326</xCoord>
					<yCoord>263</yCoord>
					</edgeMap>
				</roi>
			</unblindedReadNodule>
			<nonNodule>
				<nonNoduleID>1</nonNoduleID>
				<imageZposition>-232.75</imageZposition>
				<imageSOP_UID>1.3.6.1.4.1.14519.5.2.1.6279.6001.105684321979826717145317266721</imageSOP_UID>
				<locus>
					<xCoord>81</xCoord>
					<yCoord>289</yCoord>
				</locus>
			</nonNodule>
			<nonNodule>
				<nonNoduleID>3</nonNoduleID>
				<imageZposition>-102.75</imageZposition>
				<imageSOP_UID>1.3.6.1.4.1.14519.5.2.1.6279.6001.555548976162349866824962145093</imageSOP_UID>
				<locus>
					<xCoord>332</xCoord>
					<yCoord>266</yCoord>
				</locus>
			</nonNodule>
			<nonNodule>
				<nonNoduleID>4</nonNoduleID>
				<imageZposition>-167.75</imageZposition>
				<imageSOP_UID>1.3.6.1.4.1.14519.5.2.1.6279.6001.238315644967750925641699465097</imageSOP_UID>
				<locus>
					<xCoord>111</xCoord>
					<yCoord>284</yCoord>
				</locus>
			</nonNodule>
			<nonNodule>
				<nonNoduleID>5</nonNoduleID>
				<imageZposition>-180.25</imageZposition>
				<imageSOP_UID>1.3.6.1.4.1.14519.5.2.1.6279.6001.226934574172780499027655420161</imageSOP_UID>
				<locus>
					<xCoord>292</xCoord>
					<yCoord>364</yCoord>
				</locus>
			</nonNodule>
			<nonNodule>
				<nonNoduleID>7</nonNoduleID>
				<imageZposition>-107.75</imageZposition>
				<imageSOP_UID>1.3.6.1.4.1.14519.5.2.1.6279.6001.313793050876029758342993639199</imageSOP_UID>
				<locus>
					<xCoord>321</xCoord>
					<yCoord>334</yCoord>
				</locus>
			</nonNodule>
	</readingSession>
</LidcReadMessage>
