# Supplementary material for: An improved V-Net lung nodule segmentation model based on pixel threshold separation and attention mechanism
Source: Sci Rep. 2024 Feb 27;14:4743. doi: 10.1038/s41598-024-55178-3 (PMC10899216; doi:10.1038/s41598-024-55178-3)
Supplement: Supplementary file 1 — Supplementary Information 1. [file 41598_2024_55178_MOESM1_ESM.zip › lidc-xml-only/tcia-lidc-xml/185/119.xml]

<?xml version="1.0" encoding="UTF-8"?>
<IdriReadMessage uid="1.3.6.1.4.1.14519.5.2.1.6279.6001.1307985403449.0" xmlns="http://www.nih.gov/idri" xmlns:xsi="http://www.w3.org/2001/XMLSchema-instance" xsi:schemaLocation="http://www.nih.gov/idri  http://troll.rad.med.umich.edu/idri/IdriReadMessage.xsd">
  <ResponseHeader>
    <Version>1.4</Version>
    <MessageId>841601668</MessageId>
    <DateRequest>2008-12-13</DateRequest>
    <TimeRequest>11:28:37</TimeRequest>
    <RequestingSite>removed</RequestingSite>
    <ServicingSite>removed</ServicingSite>
    <TaskDescription>CXR read</TaskDescription>
    <CTImageFile>removed</CTImageFile>
    <CTSeriesInstanceUid>1.3.6.1.4.1.14519.5.2.1.6279.6001.183843376225716802567192412456</CTSeriesInstanceUid>
    <CXRImageFile>removed</CXRImageFile>
    <CXRSeriesInstanceUid>1.3.6.1.4.1.14519.5.2.1.6279.6001.149970002859913430732239217531</CXRSeriesInstanceUid>
    <Modality>CXR</Modality>
    <DateService>2010-10-10</DateService>
    <TimeService>12:00:00</TimeService>
    <ResponseDescription>1 - Reading complete</ResponseDescription>
    <ResponseComments></ResponseComments>
  <StudyInstanceUID>1.3.6.1.4.1.14519.5.2.1.6279.6001.309511702127695491309387457764</StudyInstanceUID><SeriesInstanceUID>1.3.6.1.4.1.14519.5.2.1.6279.6001.149970002859913430732239217531</SeriesInstanceUID></ResponseHeader>
  <CXRreadingSession>
    <servicingRadiologistID>anonymous</servicingRadiologistID>
    <unblindedRead>
      <noduleID>IL057_130648</noduleID>
      <characteristics>
        <confidence>2</confidence>
        <subtlety>1</subtlety>
        <obscuration>1</obscuration>
      </characteristics>
      <roi>
        <imageSOP_UID>1.3.6.1.4.1.14519.5.2.1.6279.6001.299208024107603892911152040852</imageSOP_UID>
        <edgeMap>
          <xCoord>1565</xCoord>
          <yCoord>883</yCoord>
        </edgeMap>
      </roi>
    </unblindedRead>
    <unblindedRead>
      <noduleID>IL057_130651</noduleID>
      <characteristics>
        <confidence>1</confidence>
      </characteristics>
      <roi>
        <imageSOP_UID>1.3.6.1.4.1.14519.5.2.1.6279.6001.299208024107603892911152040852</imageSOP_UID>
        <edgeMap>
          <xCoord>1230</xCoord>
          <yCoord>343</yCoord>
        </edgeMap>
      </roi>
    </unblindedRead>
    <unblindedRead>
      <noduleID>IL057_130662</noduleID>
      <characteristics>
        <confidence>3</confidence>
        <subtlety>4</subtlety>
        <obscuration>2</obscuration>
        <reason>1</reason>
      </characteristics>
      <roi>
        <imageSOP_UID>1.3.6.1.4.1.14519.5.2.1.6279.6001.299208024107603892911152040852</imageSOP_UID>
        <edgeMap>
          <xCoord>1400</xCoord>
          <yCoord>661</yCoord>
        </edgeMap>
      </roi>
    </unblindedRead>
    <unblindedRead>
      <noduleID>IL057_130654</noduleID>
      <characteristics>
        <confidence>1</confidence>
      </characteristics>
      <roi>
        <imageSOP_UID>1.3.6.1.4.1.14519.5.2.1.6279.6001.299208024107603892911152040852</imageSOP_UID>
        <edgeMap>
          <xCoord>1383</xCoord>
          <yCoord>366</yCoord>
        </edgeMap>
      </roi>
    </unblindedRead>
    <unblindedRead>
      <noduleID>IL057_130659</noduleID>
      <characteristics>
        <confidence>1</confidence>
      </characteristics>
      <roi>
        <imageSOP_UID>1.3.6.1.4.1.14519.5.2.1.6279.6001.299208024107603892911152040852</imageSOP_UID>
        <edgeMap>
          <xCoord>1262</xCoord>
          <yCoord>846</yCoord>
        </edgeMap>
      </roi>
    </unblindedRead>
    <unblindedRead>
      <noduleID>IL057_130664</noduleID>
      <characteristics>
        <confidence>1</confidence>
      </characteristics>
      <roi>
        <imageSOP_UID>1.3.6.1.4.1.14519.5.2.1.6279.6001.299208024107603892911152040852</imageSOP_UID>
        <edgeMap>
          <xCoord>346</xCoord>
          <yCoord>834</yCoord>
        </edgeMap>
      </roi>
    </unblindedRead>
    <unblindedRead>
      <noduleID>IL057_130667</noduleID>
      <characteristics>
        <confidence>1</confidence>
      </characteristics>
      <roi>
        <imageSOP_UID>1.3.6.1.4.1.14519.5.2.1.6279.6001.299208024107603892911152040852</imageSOP_UID>
        <edgeMap>
          <xCoord>597</xCoord>
          <yCoord>213</yCoord>
        </edgeMap>
      </roi>
    </unblindedRead>
  </CXRreadingSession>
  <CXRreadingSession>
    <servicingRadiologistID>anonymous</servicingRadiologistID>
    <unblindedRead>
      <noduleID>IL057_130648</noduleID>
      <characteristics>
        <confidence>2</confidence>
        <subtlety>4</subtlety>
        <obscuration>1</obscuration>
      </characteristics>
      <roi>
        <imageSOP_UID>1.3.6.1.4.1.14519.5.2.1.6279.6001.299208024107603892911152040852</imageSOP_UID>
        <edgeMap>
          <xCoord>1575</xCoord>
          <yCoord>896</yCoord>
        </edgeMap>
      </roi>
    </unblindedRead>
    <unblindedRead>
      <noduleID>IL057_130659</noduleID>
      <characteristics>
        <confidence>1</confidence>
      </characteristics>
      <roi>
        <imageSOP_UID>1.3.6.1.4.1.14519.5.2.1.6279.6001.299208024107603892911152040852</imageSOP_UID>
        <edgeMap>
          <xCoord>1159</xCoord>
          <yCoord>760</yCoord>
        </edgeMap>
      </roi>
    </unblindedRead>
    <unblindedRead>
      <noduleID>IL057_130662</noduleID>
      <characteristics>
        <confidence>2</confidence>
        <subtlety>2</subtlety>
        <obscuration>2</obscuration>
        <reason>1</reason>
      </characteristics>
      <roi>
        <imageSOP_UID>1.3.6.1.4.1.14519.5.2.1.6279.6001.299208024107603892911152040852</imageSOP_UID>
        <edgeMap>
          <xCoord>1411</xCoord>
          <yCoord>655</yCoord>
        </edgeMap>
      </roi>
    </unblindedRead>
    <unblindedRead>
      <noduleID>IL057_130654</noduleID>
      <characteristics>
        <confidence>2</confidence>
        <subtlety>2</subtlety>
        <obscuration>2</obscuration>
        <reason>1</reason>
      </characteristics>
      <roi>
        <imageSOP_UID>1.3.6.1.4.1.14519.5.2.1.6279.6001.299208024107603892911152040852</imageSOP_UID>
        <edgeMap>
          <xCoord>1387</xCoord>
          <yCoord>311</yCoord>
        </edgeMap>
      </roi>
    </unblindedRead>
    <unblindedRead>
      <noduleID>IL057_130651</noduleID>
      <characteristics>
        <confidence>1</confidence>
      </characteristics>
      <roi>
        <imageSOP_UID>1.3.6.1.4.1.14519.5.2.1.6279.6001.299208024107603892911152040852</imageSOP_UID>
        <edgeMap>
          <xCoord>1269</xCoord>
          <yCoord>359</yCoord>
        </edgeMap>
      </roi>
    </unblindedRead>
    <unblindedRead>
      <noduleID>IL057_130664</noduleID>
      <characteristics>
        <confidence>2</confidence>
        <subtlety>2</subtlety>
        <obscuration>2</obscuration>
        <reason>1</reason>
      </characteristics>
      <roi>
        <imageSOP_UID>1.3.6.1.4.1.14519.5.2.1.6279.6001.299208024107603892911152040852</imageSOP_UID>
        <edgeMap>
          <xCoord>295</xCoord>
          <yCoord>850</yCoord>
        </edgeMap>
      </roi>
    </unblindedRead>
    <unblindedRead>
      <noduleID>IL057_130667</noduleID>
      <characteristics>
        <confidence>2</confidence>
        <subtlety>1</subtlety>
        <obscuration>2</obscuration>
        <reason>1</reason>
      </characteristics>
      <roi>
        <imageSOP_UID>1.3.6.1.4.1.14519.5.2.1.6279.6001.299208024107603892911152040852</imageSOP_UID>
        <edgeMap>
          <xCoord>521</xCoord>
          <yCoord>259</yCoord>
        </edgeMap>
      </roi>
    </unblindedRead>
  </CXRreadingSession>
  <CXRreadingSession>
    <servicingRadiologistID>anonymous</servicingRadiologistID>
    <unblindedRead>
      <noduleID>IL057_130659</noduleID>
      <characteristics>
        <confidence>1</confidence>
      </characteristics>
      <roi>
        <imageSOP_UID>1.3.6.1.4.1.14519.5.2.1.6279.6001.299208024107603892911152040852</imageSOP_UID>
        <edgeMap>
          <xCoord>1207</xCoord>
          <yCoord>760</yCoord>
        </edgeMap>
      </roi>
    </unblindedRead>
    <unblindedRead>
      <noduleID>IL057_130651</noduleID>
      <characteristics>
        <confidence>1</confidence>
      </characteristics>
      <roi>
        <imageSOP_UID>1.3.6.1.4.1.14519.5.2.1.6279.6001.299208024107603892911152040852</imageSOP_UID>
        <edgeMap>
          <xCoord>1224</xCoord>
          <yCoord>426</yCoord>
        </edgeMap>
      </roi>
    </unblindedRead>
    <unblindedRead>
      <noduleID>IL057_130662</noduleID>
      <characteristics>
        <confidence>2</confidence>
        <subtlety>2</subtlety>
        <obscuration>2</obscuration>
        <reason>1</reason>
      </characteristics>
      <roi>
        <imageSOP_UID>1.3.6.1.4.1.14519.5.2.1.6279.6001.299208024107603892911152040852</imageSOP_UID>
        <edgeMap>
          <xCoord>1436</xCoord>
          <yCoord>661</yCoord>
        </edgeMap>
      </roi>
    </unblindedRead>
    <unblindedRead>
      <noduleID>IL057_130664</noduleID>
      <characteristics>
        <confidence>1</confidence>
      </characteristics>
      <roi>
        <imageSOP_UID>1.3.6.1.4.1.14519.5.2.1.6279.6001.299208024107603892911152040852</imageSOP_UID>
        <edgeMap>
          <xCoord>348</xCoord>
          <yCoord>806</yCoord>
        </edgeMap>
      </roi>
    </unblindedRead>
    <unblindedRead>
      <noduleID>IL057_130648</noduleID>
      <characteristics>
        <confidence>2</confidence>
        <subtlety>2</subtlety>
        <obscuration>1</obscuration>
      </characteristics>
      <roi>
        <imageSOP_UID>1.3.6.1.4.1.14519.5.2.1.6279.6001.299208024107603892911152040852</imageSOP_UID>
        <edgeMap>
          <xCoord>1569</xCoord>
          <yCoord>899</yCoord>
        </edgeMap>
      </roi>
    </unblindedRead>
    <unblindedRead>
      <noduleID>IL057_130654</noduleID>
      <characteristics>
        <confidence>1</confidence>
      </characteristics>
      <roi>
        <imageSOP_UID>1.3.6.1.4.1.14519.5.2.1.6279.6001.299208024107603892911152040852</imageSOP_UID>
        <edgeMap>
          <xCoord>1387</xCoord>
          <yCoord>363</yCoord>
        </edgeMap>
      </roi>
    </unblindedRead>
    <unblindedRead>
      <noduleID>IL057_130667</noduleID>
      <characteristics>
        <confidence>1</confidence>
      </characteristics>
      <roi>
        <imageSOP_UID>1.3.6.1.4.1.14519.5.2.1.6279.6001.299208024107603892911152040852</imageSOP_UID>
        <edgeMap>
          <xCoord>548</xCoord>
          <yCoord>238</yCoord>
        </edgeMap>
      </roi>
    </unblindedRead>
  </CXRreadingSession>
  <CXRreadingSession>
    <servicingRadiologistID>anonymous</servicingRadiologistID>
    <unblindedRead>
      <noduleID>IL057_130659</noduleID>
      <characteristics>
        <confidence>1</confidence>
      </characteristics>
      <roi>
        <imageSOP_UID>1.3.6.1.4.1.14519.5.2.1.6279.6001.299208024107603892911152040852</imageSOP_UID>
        <edgeMap>
          <xCoord>1230</xCoord>
          <yCoord>772</yCoord>
        </edgeMap>
      </roi>
    </unblindedRead>
    <unblindedRead>
      <noduleID>IL057_130651</noduleID>
      <characteristics>
        <confidence>1</confidence>
      </characteristics>
      <roi>
        <imageSOP_UID>1.3.6.1.4.1.14519.5.2.1.6279.6001.299208024107603892911152040852</imageSOP_UID>
        <edgeMap>
          <xCoord>1303</xCoord>
          <yCoord>487</yCoord>
        </edgeMap>
      </roi>
    </unblindedRead>
    <unblindedRead>
      <noduleID>IL057_130662</noduleID>
      <characteristics>
        <confidence>1</confidence>
      </characteristics>
      <roi>
        <imageSOP_UID>1.3.6.1.4.1.14519.5.2.1.6279.6001.299208024107603892911152040852</imageSOP_UID>
        <edgeMap>
          <xCoord>1445</xCoord>
          <yCoord>661</yCoord>
        </edgeMap>
      </roi>
    </unblindedRead>
    <unblindedRead>
      <noduleID>IL057_130664</noduleID>
      <characteristics>
        <confidence>1</confidence>
      </characteristics>
      <roi>
        <imageSOP_UID>1.3.6.1.4.1.14519.5.2.1.6279.6001.299208024107603892911152040852</imageSOP_UID>
        <edgeMap>
          <xCoord>313</xCoord>
          <yCoord>856</yCoord>
        </edgeMap>
      </roi>
    </unblindedRead>
    <unblindedRead>
      <noduleID>IL057_130648</noduleID>
      <characteristics>
        <confidence>3</confidence>
        <subtlety>2</subtlety>
        <obscuration>1</obscuration>
      </characteristics>
      <roi>
        <imageSOP_UID>1.3.6.1.4.1.14519.5.2.1.6279.6001.299208024107603892911152040852</imageSOP_UID>
        <edgeMap>
          <xCoord>1567</xCoord>
          <yCoord>899</yCoord>
        </edgeMap>
      </roi>
    </unblindedRead>
    <unblindedRead>
      <noduleID>IL057_130654</noduleID>
      <characteristics>
        <confidence>1</confidence>
      </characteristics>
      <roi>
        <imageSOP_UID>1.3.6.1.4.1.14519.5.2.1.6279.6001.299208024107603892911152040852</imageSOP_UID>
        <edgeMap>
          <xCoord>1410</xCoord>
          <yCoord>432</yCoord>
        </edgeMap>
      </roi>
    </unblindedRead>
    <unblindedRead>
      <noduleID>IL057_130667</noduleID>
      <characteristics>
        <confidence>1</confidence>
      </characteristics>
      <roi>
        <imageSOP_UID>1.3.6.1.4.1.14519.5.2.1.6279.6001.299208024107603892911152040852</imageSOP_UID>
        <edgeMap>
          <xCoord>522</xCoord>
          <yCoord>264</yCoord>
        </edgeMap>
      </roi>
    </unblindedRead>
  </CXRreadingSession>
</IdriReadMessage>
