# Supplementary material for: An improved V-Net lung nodule segmentation model based on pixel threshold separation and attention mechanism
Source: Sci Rep. 2024 Feb 27;14:4743. doi: 10.1038/s41598-024-55178-3 (PMC10899216; doi:10.1038/s41598-024-55178-3)
Supplement: Supplementary file 1 — Supplementary Information 1. [file 41598_2024_55178_MOESM1_ESM.zip › lidc-xml-only/tcia-lidc-xml/185/121.xml]

<?xml version="1.0" encoding="UTF-8"?>
<LidcReadMessage uid="1.3.6.1.4.1.14519.5.2.1.6279.6001.1307390717658.0" xmlns="http://www.nih.gov" xmlns:xsi="http://www.w3.org/2001/XMLSchema-instance" xsi:schemaLocation="http://www.nih.gov  http://troll.rad.med.umich.edu/lidc/LidcReadMessage.xsd">
<ResponseHeader>
<Version>1.8.1</Version>
<MessageId>-1005173208</MessageId>
<DateRequest>2007-11-01</DateRequest>
<TimeRequest>12:30:15</TimeRequest>
<RequestingSite>removed</RequestingSite>
<ServicingSite>removed</ServicingSite>
<TaskDescription>Second unblinded read</TaskDescription>
<CtImageFile>removed</CtImageFile>
<SeriesInstanceUid>1.3.6.1.4.1.14519.5.2.1.6279.6001.203741923654363010377298352671</SeriesInstanceUid>
<DateService>2008-02-25</DateService>
<TimeService>10:50:13</TimeService>
<ResponseDescription>1 - Reading complete</ResponseDescription>
<StudyInstanceUID>1.3.6.1.4.1.14519.5.2.1.6279.6001.313822485916980529517495660855</StudyInstanceUID></ResponseHeader>
<readingSession>
    <annotationVersion>3.12</annotationVersion>
    <servicingRadiologistID>-664855359</servicingRadiologistID>
    <unblindedReadNodule>
      <noduleID>Nodule 001</noduleID>
      <roi>
        <imageZposition>-67.750000</imageZposition>
        <imageSOP_UID>1.3.6.1.4.1.14519.5.2.1.6279.6001.749020398649780270475740211483</imageSOP_UID>
        <inclusion>TRUE</inclusion>
        <edgeMap>
          <xCoord>363</xCoord>
          <yCoord>320</yCoord>
        </edgeMap>
      </roi>
    </unblindedReadNodule>
    <nonNodule>
      <nonNoduleID>_Non-nodule 001</nonNoduleID>
      <imageZposition>-47.750000</imageZposition>
      <imageSOP_UID>1.3.6.1.4.1.14519.5.2.1.6279.6001.307500790150586237331100011508</imageSOP_UID>
      <locus>
        <xCoord>196</xCoord>
        <yCoord>278</yCoord>
      </locus>
    </nonNodule>
    <nonNodule>
      <nonNoduleID>_Non-nodule 002</nonNoduleID>
      <imageZposition>-35.250000</imageZposition>
      <imageSOP_UID>1.3.6.1.4.1.14519.5.2.1.6279.6001.179908709569284210827606009994</imageSOP_UID>
      <locus>
        <xCoord>182</xCoord>
        <yCoord>263</yCoord>
      </locus>
    </nonNodule>
    <nonNodule>
      <nonNoduleID>_Non-nodule 003</nonNoduleID>
      <imageZposition>-52.750000</imageZposition>
      <imageSOP_UID>1.3.6.1.4.1.14519.5.2.1.6279.6001.604905105656162564041235088307</imageSOP_UID>
      <locus>
        <xCoord>385</xCoord>
        <yCoord>282</yCoord>
      </locus>
    </nonNodule>
    <nonNodule>
      <nonNoduleID>_Non-nodule 004</nonNoduleID>
      <imageZposition>-120.250000 </imageZposition>
      <imageSOP_UID>1.3.6.1.4.1.14519.5.2.1.6279.6001.241730790769907134975741208257</imageSOP_UID>
      <locus>
        <xCoord>427</xCoord>
        <yCoord>240</yCoord>
      </locus>
    </nonNodule>
  </readingSession>
<readingSession>
    <annotationVersion>3.12</annotationVersion>
    <servicingRadiologistID>1249638723</servicingRadiologistID>
    <unblindedReadNodule>
      <noduleID>IL057_127288</noduleID>
      <roi>
        <imageZposition>-67.75</imageZposition>
        <imageSOP_UID>1.3.6.1.4.1.14519.5.2.1.6279.6001.749020398649780270475740211483</imageSOP_UID>
        <inclusion>TRUE</inclusion>
        <edgeMap>
          <xCoord>363</xCoord>
          <yCoord>320</yCoord>
        </edgeMap>
      </roi>
    </unblindedReadNodule>
    <nonNodule>
      <nonNoduleID>IL057_127298</nonNoduleID>
      <imageZposition>-50.25</imageZposition>
      <imageSOP_UID>1.3.6.1.4.1.14519.5.2.1.6279.6001.140628093936997998482602992979</imageSOP_UID>
      <locus>
        <xCoord>185</xCoord>
        <yCoord>281</yCoord>
      </locus>
    </nonNodule>
    <nonNodule>
      <nonNoduleID>IL057_127297</nonNoduleID>
      <imageZposition>-120.25</imageZposition>
      <imageSOP_UID>1.3.6.1.4.1.14519.5.2.1.6279.6001.241730790769907134975741208257</imageSOP_UID>
      <locus>
        <xCoord>426</xCoord>
        <yCoord>241</yCoord>
      </locus>
    </nonNodule>
    <nonNodule>
      <nonNoduleID>IL057_127293</nonNoduleID>
      <imageZposition>-52.75</imageZposition>
      <imageSOP_UID>1.3.6.1.4.1.14519.5.2.1.6279.6001.604905105656162564041235088307</imageSOP_UID>
      <locus>
        <xCoord>386</xCoord>
        <yCoord>284</yCoord>
      </locus>
    </nonNodule>
  </readingSession>
<readingSession>
<annotationVersion>3.12</annotationVersion>
<servicingRadiologistID>1321695681</servicingRadiologistID>
<unblindedReadNodule>
<noduleID>MI014_16386</noduleID>
<roi>
<imageZposition>-67.75</imageZposition>
<imageSOP_UID>1.3.6.1.4.1.14519.5.2.1.6279.6001.749020398649780270475740211483</imageSOP_UID>
<inclusion>TRUE</inclusion>
<edgeMap>
<xCoord>363</xCoord>
<yCoord>320</yCoord>
</edgeMap>
</roi>
</unblindedReadNodule>
<nonNodule>
<nonNoduleID>MI014_16396</nonNoduleID>
<imageZposition>-40.25</imageZposition>
<imageSOP_UID>1.3.6.1.4.1.14519.5.2.1.6279.6001.767733011553184086156776435309</imageSOP_UID>
<locus>
<xCoord>182</xCoord>
<yCoord>267</yCoord>
</locus>
</nonNodule>
<nonNodule>
<nonNoduleID>MI014_16391</nonNoduleID>
<imageZposition>-52.75</imageZposition>
<imageSOP_UID>1.3.6.1.4.1.14519.5.2.1.6279.6001.604905105656162564041235088307</imageSOP_UID>
<locus>
<xCoord>385</xCoord>
<yCoord>282</yCoord>
</locus>
</nonNodule>
<nonNodule>
<nonNoduleID>MI014_16397</nonNoduleID>
<imageZposition>-125.25</imageZposition>
<imageSOP_UID>1.3.6.1.4.1.14519.5.2.1.6279.6001.295137458774763838425901963064</imageSOP_UID>
<locus>
<xCoord>418</xCoord>
<yCoord>241</yCoord>
</locus>
</nonNodule>
<nonNodule>
<nonNoduleID>MI014_16387</nonNoduleID>
<imageZposition>-47.75</imageZposition>
<imageSOP_UID>1.3.6.1.4.1.14519.5.2.1.6279.6001.307500790150586237331100011508</imageSOP_UID>
<locus>
<xCoord>196</xCoord>
<yCoord>278</yCoord>
</locus>
</nonNodule>
<nonNodule>
<nonNoduleID>MI014_16394</nonNoduleID>
<imageZposition>-120.25</imageZposition>
<imageSOP_UID>1.3.6.1.4.1.14519.5.2.1.6279.6001.241730790769907134975741208257</imageSOP_UID>
<locus>
<xCoord>426</xCoord>
<yCoord>241</yCoord>
</locus>
</nonNodule>
<nonNodule>
<nonNoduleID>MI014_16395</nonNoduleID>
<imageZposition>-50.25</imageZposition>
<imageSOP_UID>1.3.6.1.4.1.14519.5.2.1.6279.6001.140628093936997998482602992979</imageSOP_UID>
<locus>
<xCoord>185</xCoord>
<yCoord>281</yCoord>
</locus>
</nonNodule>
<nonNodule>
<nonNoduleID>MI014_16398</nonNoduleID>
<imageZposition>-32.75</imageZposition>
<imageSOP_UID>1.3.6.1.4.1.14519.5.2.1.6279.6001.138813656483664267195291642071</imageSOP_UID>
<locus>
<xCoord>207</xCoord>
<yCoord>257</yCoord>
</locus>
</nonNodule>
<nonNodule>
<nonNoduleID>MI014_16399</nonNoduleID>
<imageZposition>-40.25</imageZposition>
<imageSOP_UID>1.3.6.1.4.1.14519.5.2.1.6279.6001.767733011553184086156776435309</imageSOP_UID>
<locus>
<xCoord>177</xCoord>
<yCoord>268</yCoord>
</locus>
</nonNodule>
<nonNodule>
<nonNoduleID>MI014_16400</nonNoduleID>
<imageZposition>-50.25</imageZposition>
<imageSOP_UID>1.3.6.1.4.1.14519.5.2.1.6279.6001.140628093936997998482602992979</imageSOP_UID>
<locus>
<xCoord>182</xCoord>
<yCoord>278</yCoord>
</locus>
</nonNodule>
<nonNodule>
<nonNoduleID>MI014_16401</nonNoduleID>
<imageZposition>-117.75</imageZposition>
<imageSOP_UID>1.3.6.1.4.1.14519.5.2.1.6279.6001.870270970117820978649117419353</imageSOP_UID>
<locus>
<xCoord>429</xCoord>
<yCoord>239</yCoord>
</locus>
</nonNodule>
</readingSession>
<readingSession>
		<annotationVersion>3.12</annotationVersion>
		<servicingRadiologistID>-353320429</servicingRadiologistID>
			<unblindedReadNodule>
				<noduleID>0</noduleID>
				<roi>
					<imageZposition>-67.75</imageZposition>
					<imageSOP_UID>1.3.6.1.4.1.14519.5.2.1.6279.6001.749020398649780270475740211483</imageSOP_UID>
					<inclusion>TRUE</inclusion>
					<edgeMap>
					<xCoord>363</xCoord>
					<yCoord>320</yCoord>
					</edgeMap>
				</roi>
			</unblindedReadNodule>
			<nonNodule>
				<nonNoduleID>1</nonNoduleID>
				<imageZposition>-40.25</imageZposition>
				<imageSOP_UID>1.3.6.1.4.1.14519.5.2.1.6279.6001.767733011553184086156776435309</imageSOP_UID>
				<locus>
					<xCoord>177</xCoord>
					<yCoord>268</yCoord>
				</locus>
			</nonNodule>
			<nonNodule>
				<nonNoduleID>2</nonNoduleID>
				<imageZposition>-52.75</imageZposition>
				<imageSOP_UID>1.3.6.1.4.1.14519.5.2.1.6279.6001.604905105656162564041235088307</imageSOP_UID>
				<locus>
					<xCoord>385</xCoord>
					<yCoord>283</yCoord>
				</locus>
			</nonNodule>
			<nonNodule>
				<nonNoduleID>3</nonNoduleID>
				<imageZposition>-117.75</imageZposition>
				<imageSOP_UID>1.3.6.1.4.1.14519.5.2.1.6279.6001.870270970117820978649117419353</imageSOP_UID>
				<locus>
					<xCoord>429</xCoord>
					<yCoord>239</yCoord>
				</locus>
			</nonNodule>
			<nonNodule>
				<nonNoduleID>4</nonNoduleID>
				<imageZposition>-50.25</imageZposition>
				<imageSOP_UID>1.3.6.1.4.1.14519.5.2.1.6279.6001.140628093936997998482602992979</imageSOP_UID>
				<locus>
					<xCoord>182</xCoord>
					<yCoord>278</yCoord>
				</locus>
			</nonNodule>
			<nonNodule>
				<nonNoduleID>5</nonNoduleID>
				<imageZposition>-32.75</imageZposition>
				<imageSOP_UID>1.3.6.1.4.1.14519.5.2.1.6279.6001.138813656483664267195291642071</imageSOP_UID>
				<locus>
					<xCoord>207</xCoord>
					<yCoord>257</yCoord>
				</locus>
			</nonNodule>
	</readingSession>
</LidcReadMessage>
