# Supplementary material for: An improved V-Net lung nodule segmentation model based on pixel threshold separation and attention mechanism
Source: Sci Rep. 2024 Feb 27;14:4743. doi: 10.1038/s41598-024-55178-3 (PMC10899216; doi:10.1038/s41598-024-55178-3)
Supplement: Supplementary file 1 — Supplementary Information 1. [file 41598_2024_55178_MOESM1_ESM.zip › lidc-xml-only/tcia-lidc-xml/185/123.xml]

<?xml version="1.0" encoding="UTF-8"?>
<LidcReadMessage uid="1.3.6.1.4.1.14519.5.2.1.6279.6001.1307390731576.0" xmlns="http://www.nih.gov" xmlns:xsi="http://www.w3.org/2001/XMLSchema-instance" xsi:schemaLocation="http://www.nih.gov  http://troll.rad.med.umich.edu/lidc/LidcReadMessage.xsd">
<ResponseHeader>
<Version>1.8.1</Version>
<MessageId>-1719743958</MessageId>
<DateRequest>2007-10-24</DateRequest>
<TimeRequest>09:44:51</TimeRequest>
<RequestingSite>removed</RequestingSite>
<ServicingSite>removed</ServicingSite>
<TaskDescription>Second unblinded read</TaskDescription>
<CtImageFile>removed</CtImageFile>
<SeriesInstanceUid>1.3.6.1.4.1.14519.5.2.1.6279.6001.264090899378396711987322794314</SeriesInstanceUid>
<DateService>2008-07-02</DateService>
<TimeService>04:28:42</TimeService>
<ResponseDescription>1 - Reading complete</ResponseDescription>
<StudyInstanceUID>1.3.6.1.4.1.14519.5.2.1.6279.6001.788972240715000723677133060452</StudyInstanceUID></ResponseHeader>
<readingSession>
    <annotationVersion>3.12</annotationVersion>
    <servicingRadiologistID>-1652563941</servicingRadiologistID>
    <unblindedReadNodule>
      <noduleID>Nodule 001</noduleID>
      <roi>
        <imageZposition>-82.500000</imageZposition>
        <imageSOP_UID>1.3.6.1.4.1.14519.5.2.1.6279.6001.317042772105780680806467644463</imageSOP_UID>
        <inclusion>TRUE</inclusion>
        <edgeMap>
          <xCoord>168</xCoord>
          <yCoord>335</yCoord>
        </edgeMap>
      </roi>
    </unblindedReadNodule>
    <unblindedReadNodule>
      <noduleID>Nodule 002</noduleID>
      <roi>
        <imageZposition>-135.000000 </imageZposition>
        <imageSOP_UID>1.3.6.1.4.1.14519.5.2.1.6279.6001.271871668023334950270857843635</imageSOP_UID>
        <inclusion>TRUE</inclusion>
        <edgeMap>
          <xCoord>115</xCoord>
          <yCoord>251</yCoord>
        </edgeMap>
      </roi>
    </unblindedReadNodule>
    <unblindedReadNodule>
      <noduleID>Nodule 003</noduleID>
      <roi>
        <imageZposition>-157.500000 </imageZposition>
        <imageSOP_UID>1.3.6.1.4.1.14519.5.2.1.6279.6001.136369450418483648559515622487</imageSOP_UID>
        <inclusion>TRUE</inclusion>
        <edgeMap>
          <xCoord>110</xCoord>
          <yCoord>267</yCoord>
        </edgeMap>
      </roi>
    </unblindedReadNodule>
    <nonNodule>
      <nonNoduleID>_Non-nodule 001</nonNoduleID>
      <imageZposition>-43.750000</imageZposition>
      <imageSOP_UID>1.3.6.1.4.1.14519.5.2.1.6279.6001.124158299045668797983831637092</imageSOP_UID>
      <locus>
        <xCoord>303</xCoord>
        <yCoord>303</yCoord>
      </locus>
    </nonNodule>
    <nonNodule>
      <nonNoduleID>_Non-nodule 002</nonNoduleID>
      <imageZposition>-42.500000</imageZposition>
      <imageSOP_UID>1.3.6.1.4.1.14519.5.2.1.6279.6001.174888918397769712835829868995</imageSOP_UID>
      <locus>
        <xCoord>199</xCoord>
        <yCoord>312</yCoord>
      </locus>
    </nonNodule>
    <nonNodule>
      <nonNoduleID>_Non-nodule 003</nonNoduleID>
      <imageZposition>-115.000000 </imageZposition>
      <imageSOP_UID>1.3.6.1.4.1.14519.5.2.1.6279.6001.134223487648107412498709798685</imageSOP_UID>
      <locus>
        <xCoord>315</xCoord>
        <yCoord>288</yCoord>
      </locus>
    </nonNodule>
    <nonNodule>
      <nonNoduleID>_Non-nodule 004</nonNoduleID>
      <imageZposition>-70.000000</imageZposition>
      <imageSOP_UID>1.3.6.1.4.1.14519.5.2.1.6279.6001.118414976070152069445253886737</imageSOP_UID>
      <locus>
        <xCoord>333</xCoord>
        <yCoord>304</yCoord>
      </locus>
    </nonNodule>
    <nonNodule>
      <nonNoduleID>_Non-nodule 005</nonNoduleID>
      <imageZposition>-58.750000</imageZposition>
      <imageSOP_UID>1.3.6.1.4.1.14519.5.2.1.6279.6001.263658551879217832584330940906</imageSOP_UID>
      <locus>
        <xCoord>341</xCoord>
        <yCoord>301</yCoord>
      </locus>
    </nonNodule>
    <nonNodule>
      <nonNoduleID>_Non-nodule 006</nonNoduleID>
      <imageZposition>-57.500000</imageZposition>
      <imageSOP_UID>1.3.6.1.4.1.14519.5.2.1.6279.6001.220345180647846840432255681001</imageSOP_UID>
      <locus>
        <xCoord>213</xCoord>
        <yCoord>327</yCoord>
      </locus>
    </nonNodule>
  </readingSession>
<readingSession>
    <annotationVersion>3.12</annotationVersion>
    <servicingRadiologistID>-1039600936</servicingRadiologistID>
    <nonNodule>
      <nonNoduleID>IL057_122971</nonNoduleID>
      <imageZposition>-70.0</imageZposition>
      <imageSOP_UID>1.3.6.1.4.1.14519.5.2.1.6279.6001.118414976070152069445253886737</imageSOP_UID>
      <locus>
        <xCoord>333</xCoord>
        <yCoord>305</yCoord>
      </locus>
    </nonNodule>
    <nonNodule>
      <nonNoduleID>IL057_122965</nonNoduleID>
      <imageZposition>-122.5</imageZposition>
      <imageSOP_UID>1.3.6.1.4.1.14519.5.2.1.6279.6001.260783203190553056925895844998</imageSOP_UID>
      <locus>
        <xCoord>316</xCoord>
        <yCoord>284</yCoord>
      </locus>
    </nonNodule>
  </readingSession>
<readingSession>
<annotationVersion>3.12</annotationVersion>
<servicingRadiologistID>-930562111</servicingRadiologistID>
<unblindedReadNodule>
<noduleID>MI014_17506</noduleID>
<roi>
<imageZposition>-82.5</imageZposition>
<imageSOP_UID>1.3.6.1.4.1.14519.5.2.1.6279.6001.317042772105780680806467644463</imageSOP_UID>
<inclusion>TRUE</inclusion>
<edgeMap>
<xCoord>170</xCoord>
<yCoord>334</yCoord>
</edgeMap>
</roi>
</unblindedReadNodule>
<unblindedReadNodule>
<noduleID>MI014_17507</noduleID>
<roi>
<imageZposition>-92.5</imageZposition>
<imageSOP_UID>1.3.6.1.4.1.14519.5.2.1.6279.6001.155491261106939085149300247517</imageSOP_UID>
<inclusion>TRUE</inclusion>
<edgeMap>
<xCoord>131</xCoord>
<yCoord>250</yCoord>
</edgeMap>
</roi>
</unblindedReadNodule>
<unblindedReadNodule>
<noduleID>MI014_17501</noduleID>
<roi>
<imageZposition>-135.0</imageZposition>
<imageSOP_UID>1.3.6.1.4.1.14519.5.2.1.6279.6001.271871668023334950270857843635</imageSOP_UID>
<inclusion>TRUE</inclusion>
<edgeMap>
<xCoord>116</xCoord>
<yCoord>251</yCoord>
</edgeMap>
</roi>
</unblindedReadNodule>
<unblindedReadNodule>
<noduleID>MI014_17508</noduleID>
<roi>
<imageZposition>-157.5</imageZposition>
<imageSOP_UID>1.3.6.1.4.1.14519.5.2.1.6279.6001.136369450418483648559515622487</imageSOP_UID>
<inclusion>TRUE</inclusion>
<edgeMap>
<xCoord>111</xCoord>
<yCoord>268</yCoord>
</edgeMap>
</roi>
</unblindedReadNodule>
<unblindedReadNodule>
<noduleID>MI014_17496</noduleID>
<characteristics>
<subtlety>5</subtlety>
<internalStructure>1</internalStructure>
<calcification>6</calcification>
<sphericity>4</sphericity>
<margin>4</margin>
<lobulation>4</lobulation>
<spiculation>3</spiculation>
<texture>5</texture>
<malignancy>5</malignancy>
</characteristics>
<roi>
<imageZposition>-111.25</imageZposition>
<imageSOP_UID>1.3.6.1.4.1.14519.5.2.1.6279.6001.215343105551011614074833376585</imageSOP_UID>
<inclusion>TRUE</inclusion>
<edgeMap>
<xCoord>318</xCoord>
<yCoord>297</yCoord>
</edgeMap>
<edgeMap>
<xCoord>319</xCoord>
<yCoord>296</yCoord>
</edgeMap>
<edgeMap>
<xCoord>320</xCoord>
<yCoord>296</yCoord>
</edgeMap>
<edgeMap>
<xCoord>321</xCoord>
<yCoord>295</yCoord>
</edgeMap>
<edgeMap>
<xCoord>322</xCoord>
<yCoord>294</yCoord>
</edgeMap>
<edgeMap>
<xCoord>322</xCoord>
<yCoord>293</yCoord>
</edgeMap>
<edgeMap>
<xCoord>323</xCoord>
<yCoord>292</yCoord>
</edgeMap>
<edgeMap>
<xCoord>323</xCoord>
<yCoord>291</yCoord>
</edgeMap>
<edgeMap>
<xCoord>324</xCoord>
<yCoord>290</yCoord>
</edgeMap>
<edgeMap>
<xCoord>324</xCoord>
<yCoord>289</yCoord>
</edgeMap>
<edgeMap>
<xCoord>324</xCoord>
<yCoord>288</yCoord>
</edgeMap>
<edgeMap>
<xCoord>324</xCoord>
<yCoord>287</yCoord>
</edgeMap>
<edgeMap>
<xCoord>324</xCoord>
<yCoord>286</yCoord>
</edgeMap>
<edgeMap>
<xCoord>324</xCoord>
<yCoord>285</yCoord>
</edgeMap>
<edgeMap>
<xCoord>324</xCoord>
<yCoord>284</yCoord>
</edgeMap>
<edgeMap>
<xCoord>323</xCoord>
<yCoord>284</yCoord>
</edgeMap>
<edgeMap>
<xCoord>322</xCoord>
<yCoord>283</yCoord>
</edgeMap>
<edgeMap>
<xCoord>321</xCoord>
<yCoord>282</yCoord>
</edgeMap>
<edgeMap>
<xCoord>320</xCoord>
<yCoord>281</yCoord>
</edgeMap>
<edgeMap>
<xCoord>319</xCoord>
<yCoord>280</yCoord>
</edgeMap>
<edgeMap>
<xCoord>318</xCoord>
<yCoord>279</yCoord>
</edgeMap>
<edgeMap>
<xCoord>318</xCoord>
<yCoord>278</yCoord>
</edgeMap>
<edgeMap>
<xCoord>317</xCoord>
<yCoord>278</yCoord>
</edgeMap>
<edgeMap>
<xCoord>316</xCoord>
<yCoord>277</yCoord>
</edgeMap>
<edgeMap>
<xCoord>315</xCoord>
<yCoord>277</yCoord>
</edgeMap>
<edgeMap>
<xCoord>314</xCoord>
<yCoord>277</yCoord>
</edgeMap>
<edgeMap>
<xCoord>313</xCoord>
<yCoord>277</yCoord>
</edgeMap>
<edgeMap>
<xCoord>312</xCoord>
<yCoord>277</yCoord>
</edgeMap>
<edgeMap>
<xCoord>311</xCoord>
<yCoord>277</yCoord>
</edgeMap>
<edgeMap>
<xCoord>310</xCoord>
<yCoord>278</yCoord>
</edgeMap>
<edgeMap>
<xCoord>309</xCoord>
<yCoord>278</yCoord>
</edgeMap>
<edgeMap>
<xCoord>308</xCoord>
<yCoord>279</yCoord>
</edgeMap>
<edgeMap>
<xCoord>307</xCoord>
<yCoord>280</yCoord>
</edgeMap>
<edgeMap>
<xCoord>307</xCoord>
<yCoord>281</yCoord>
</edgeMap>
<edgeMap>
<xCoord>307</xCoord>
<yCoord>282</yCoord>
</edgeMap>
<edgeMap>
<xCoord>307</xCoord>
<yCoord>283</yCoord>
</edgeMap>
<edgeMap>
<xCoord>307</xCoord>
<yCoord>284</yCoord>
</edgeMap>
<edgeMap>
<xCoord>308</xCoord>
<yCoord>284</yCoord>
</edgeMap>
<edgeMap>
<xCoord>309</xCoord>
<yCoord>284</yCoord>
</edgeMap>
<edgeMap>
<xCoord>310</xCoord>
<yCoord>284</yCoord>
</edgeMap>
<edgeMap>
<xCoord>311</xCoord>
<yCoord>285</yCoord>
</edgeMap>
<edgeMap>
<xCoord>312</xCoord>
<yCoord>286</yCoord>
</edgeMap>
<edgeMap>
<xCoord>312</xCoord>
<yCoord>287</yCoord>
</edgeMap>
<edgeMap>
<xCoord>312</xCoord>
<yCoord>288</yCoord>
</edgeMap>
<edgeMap>
<xCoord>312</xCoord>
<yCoord>289</yCoord>
</edgeMap>
<edgeMap>
<xCoord>312</xCoord>
<yCoord>290</yCoord>
</edgeMap>
<edgeMap>
<xCoord>311</xCoord>
<yCoord>291</yCoord>
</edgeMap>
<edgeMap>
<xCoord>311</xCoord>
<yCoord>292</yCoord>
</edgeMap>
<edgeMap>
<xCoord>310</xCoord>
<yCoord>293</yCoord>
</edgeMap>
<edgeMap>
<xCoord>310</xCoord>
<yCoord>294</yCoord>
</edgeMap>
<edgeMap>
<xCoord>310</xCoord>
<yCoord>295</yCoord>
</edgeMap>
<edgeMap>
<xCoord>310</xCoord>
<yCoord>296</yCoord>
</edgeMap>
<edgeMap>
<xCoord>311</xCoord>
<yCoord>297</yCoord>
</edgeMap>
<edgeMap>
<xCoord>312</xCoord>
<yCoord>297</yCoord>
</edgeMap>
<edgeMap>
<xCoord>313</xCoord>
<yCoord>297</yCoord>
</edgeMap>
<edgeMap>
<xCoord>314</xCoord>
<yCoord>297</yCoord>
</edgeMap>
<edgeMap>
<xCoord>315</xCoord>
<yCoord>297</yCoord>
</edgeMap>
<edgeMap>
<xCoord>316</xCoord>
<yCoord>297</yCoord>
</edgeMap>
<edgeMap>
<xCoord>317</xCoord>
<yCoord>297</yCoord>
</edgeMap>
<edgeMap>
<xCoord>318</xCoord>
<yCoord>297</yCoord>
</edgeMap>
</roi>
<roi>
<imageZposition>-112.5</imageZposition>
<imageSOP_UID>1.3.6.1.4.1.14519.5.2.1.6279.6001.158490187857079276678433266561</imageSOP_UID>
<inclusion>TRUE</inclusion>
<edgeMap>
<xCoord>319</xCoord>
<yCoord>296</yCoord>
</edgeMap>
<edgeMap>
<xCoord>320</xCoord>
<yCoord>295</yCoord>
</edgeMap>
<edgeMap>
<xCoord>320</xCoord>
<yCoord>294</yCoord>
</edgeMap>
<edgeMap>
<xCoord>321</xCoord>
<yCoord>293</yCoord>
</edgeMap>
<edgeMap>
<xCoord>321</xCoord>
<yCoord>292</yCoord>
</edgeMap>
<edgeMap>
<xCoord>322</xCoord>
<yCoord>291</yCoord>
</edgeMap>
<edgeMap>
<xCoord>322</xCoord>
<yCoord>290</yCoord>
</edgeMap>
<edgeMap>
<xCoord>322</xCoord>
<yCoord>289</yCoord>
</edgeMap>
<edgeMap>
<xCoord>323</xCoord>
<yCoord>288</yCoord>
</edgeMap>
<edgeMap>
<xCoord>323</xCoord>
<yCoord>287</yCoord>
</edgeMap>
<edgeMap>
<xCoord>323</xCoord>
<yCoord>286</yCoord>
</edgeMap>
<edgeMap>
<xCoord>323</xCoord>
<yCoord>285</yCoord>
</edgeMap>
<edgeMap>
<xCoord>323</xCoord>
<yCoord>284</yCoord>
</edgeMap>
<edgeMap>
<xCoord>323</xCoord>
<yCoord>283</yCoord>
</edgeMap>
<edgeMap>
<xCoord>323</xCoord>
<yCoord>282</yCoord>
</edgeMap>
<edgeMap>
<xCoord>322</xCoord>
<yCoord>281</yCoord>
</edgeMap>
<edgeMap>
<xCoord>321</xCoord>
<yCoord>281</yCoord>
</edgeMap>
<edgeMap>
<xCoord>320</xCoord>
<yCoord>280</yCoord>
</edgeMap>
<edgeMap>
<xCoord>319</xCoord>
<yCoord>279</yCoord>
</edgeMap>
<edgeMap>
<xCoord>318</xCoord>
<yCoord>278</yCoord>
</edgeMap>
<edgeMap>
<xCoord>318</xCoord>
<yCoord>277</yCoord>
</edgeMap>
<edgeMap>
<xCoord>317</xCoord>
<yCoord>276</yCoord>
</edgeMap>
<edgeMap>
<xCoord>316</xCoord>
<yCoord>276</yCoord>
</edgeMap>
<edgeMap>
<xCoord>315</xCoord>
<yCoord>275</yCoord>
</edgeMap>
<edgeMap>
<xCoord>314</xCoord>
<yCoord>275</yCoord>
</edgeMap>
<edgeMap>
<xCoord>313</xCoord>
<yCoord>275</yCoord>
</edgeMap>
<edgeMap>
<xCoord>312</xCoord>
<yCoord>276</yCoord>
</edgeMap>
<edgeMap>
<xCoord>311</xCoord>
<yCoord>276</yCoord>
</edgeMap>
<edgeMap>
<xCoord>311</xCoord>
<yCoord>277</yCoord>
</edgeMap>
<edgeMap>
<xCoord>310</xCoord>
<yCoord>278</yCoord>
</edgeMap>
<edgeMap>
<xCoord>309</xCoord>
<yCoord>279</yCoord>
</edgeMap>
<edgeMap>
<xCoord>308</xCoord>
<yCoord>280</yCoord>
</edgeMap>
<edgeMap>
<xCoord>308</xCoord>
<yCoord>281</yCoord>
</edgeMap>
<edgeMap>
<xCoord>309</xCoord>
<yCoord>282</yCoord>
</edgeMap>
<edgeMap>
<xCoord>309</xCoord>
<yCoord>283</yCoord>
</edgeMap>
<edgeMap>
<xCoord>309</xCoord>
<yCoord>284</yCoord>
</edgeMap>
<edgeMap>
<xCoord>310</xCoord>
<yCoord>285</yCoord>
</edgeMap>
<edgeMap>
<xCoord>310</xCoord>
<yCoord>286</yCoord>
</edgeMap>
<edgeMap>
<xCoord>311</xCoord>
<yCoord>287</yCoord>
</edgeMap>
<edgeMap>
<xCoord>311</xCoord>
<yCoord>288</yCoord>
</edgeMap>
<edgeMap>
<xCoord>311</xCoord>
<yCoord>289</yCoord>
</edgeMap>
<edgeMap>
<xCoord>311</xCoord>
<yCoord>290</yCoord>
</edgeMap>
<edgeMap>
<xCoord>310</xCoord>
<yCoord>291</yCoord>
</edgeMap>
<edgeMap>
<xCoord>309</xCoord>
<yCoord>292</yCoord>
</edgeMap>
<edgeMap>
<xCoord>309</xCoord>
<yCoord>293</yCoord>
</edgeMap>
<edgeMap>
<xCoord>309</xCoord>
<yCoord>294</yCoord>
</edgeMap>
<edgeMap>
<xCoord>310</xCoord>
<yCoord>295</yCoord>
</edgeMap>
<edgeMap>
<xCoord>311</xCoord>
<yCoord>296</yCoord>
</edgeMap>
<edgeMap>
<xCoord>312</xCoord>
<yCoord>296</yCoord>
</edgeMap>
<edgeMap>
<xCoord>313</xCoord>
<yCoord>296</yCoord>
</edgeMap>
<edgeMap>
<xCoord>314</xCoord>
<yCoord>296</yCoord>
</edgeMap>
<edgeMap>
<xCoord>315</xCoord>
<yCoord>296</yCoord>
</edgeMap>
<edgeMap>
<xCoord>316</xCoord>
<yCoord>296</yCoord>
</edgeMap>
<edgeMap>
<xCoord>317</xCoord>
<yCoord>296</yCoord>
</edgeMap>
<edgeMap>
<xCoord>318</xCoord>
<yCoord>296</yCoord>
</edgeMap>
<edgeMap>
<xCoord>319</xCoord>
<yCoord>296</yCoord>
</edgeMap>
</roi>
<roi>
<imageZposition>-113.75</imageZposition>
<imageSOP_UID>1.3.6.1.4.1.14519.5.2.1.6279.6001.118265777084109261954005042403</imageSOP_UID>
<inclusion>TRUE</inclusion>
<edgeMap>
<xCoord>317</xCoord>
<yCoord>300</yCoord>
</edgeMap>
<edgeMap>
<xCoord>318</xCoord>
<yCoord>299</yCoord>
</edgeMap>
<edgeMap>
<xCoord>319</xCoord>
<yCoord>298</yCoord>
</edgeMap>
<edgeMap>
<xCoord>320</xCoord>
<yCoord>298</yCoord>
</edgeMap>
<edgeMap>
<xCoord>321</xCoord>
<yCoord>298</yCoord>
</edgeMap>
<edgeMap>
<xCoord>322</xCoord>
<yCoord>297</yCoord>
</edgeMap>
<edgeMap>
<xCoord>323</xCoord>
<yCoord>296</yCoord>
</edgeMap>
<edgeMap>
<xCoord>323</xCoord>
<yCoord>295</yCoord>
</edgeMap>
<edgeMap>
<xCoord>322</xCoord>
<yCoord>294</yCoord>
</edgeMap>
<edgeMap>
<xCoord>322</xCoord>
<yCoord>293</yCoord>
</edgeMap>
<edgeMap>
<xCoord>322</xCoord>
<yCoord>292</yCoord>
</edgeMap>
<edgeMap>
<xCoord>322</xCoord>
<yCoord>291</yCoord>
</edgeMap>
<edgeMap>
<xCoord>322</xCoord>
<yCoord>290</yCoord>
</edgeMap>
<edgeMap>
<xCoord>323</xCoord>
<yCoord>289</yCoord>
</edgeMap>
<edgeMap>
<xCoord>324</xCoord>
<yCoord>289</yCoord>
</edgeMap>
<edgeMap>
<xCoord>325</xCoord>
<yCoord>288</yCoord>
</edgeMap>
<edgeMap>
<xCoord>325</xCoord>
<yCoord>287</yCoord>
</edgeMap>
<edgeMap>
<xCoord>324</xCoord>
<yCoord>286</yCoord>
</edgeMap>
<edgeMap>
<xCoord>323</xCoord>
<yCoord>285</yCoord>
</edgeMap>
<edgeMap>
<xCoord>323</xCoord>
<yCoord>284</yCoord>
</edgeMap>
<edgeMap>
<xCoord>323</xCoord>
<yCoord>283</yCoord>
</edgeMap>
<edgeMap>
<xCoord>323</xCoord>
<yCoord>282</yCoord>
</edgeMap>
<edgeMap>
<xCoord>323</xCoord>
<yCoord>281</yCoord>
</edgeMap>
<edgeMap>
<xCoord>324</xCoord>
<yCoord>280</yCoord>
</edgeMap>
<edgeMap>
<xCoord>325</xCoord>
<yCoord>279</yCoord>
</edgeMap>
<edgeMap>
<xCoord>324</xCoord>
<yCoord>278</yCoord>
</edgeMap>
<edgeMap>
<xCoord>324</xCoord>
<yCoord>277</yCoord>
</edgeMap>
<edgeMap>
<xCoord>323</xCoord>
<yCoord>277</yCoord>
</edgeMap>
<edgeMap>
<xCoord>322</xCoord>
<yCoord>276</yCoord>
</edgeMap>
<edgeMap>
<xCoord>322</xCoord>
<yCoord>275</yCoord>
</edgeMap>
<edgeMap>
<xCoord>321</xCoord>
<yCoord>275</yCoord>
</edgeMap>
<edgeMap>
<xCoord>320</xCoord>
<yCoord>274</yCoord>
</edgeMap>
<edgeMap>
<xCoord>319</xCoord>
<yCoord>274</yCoord>
</edgeMap>
<edgeMap>
<xCoord>318</xCoord>
<yCoord>274</yCoord>
</edgeMap>
<edgeMap>
<xCoord>317</xCoord>
<yCoord>274</yCoord>
</edgeMap>
<edgeMap>
<xCoord>316</xCoord>
<yCoord>274</yCoord>
</edgeMap>
<edgeMap>
<xCoord>315</xCoord>
<yCoord>275</yCoord>
</edgeMap>
<edgeMap>
<xCoord>314</xCoord>
<yCoord>275</yCoord>
</edgeMap>
<edgeMap>
<xCoord>313</xCoord>
<yCoord>276</yCoord>
</edgeMap>
<edgeMap>
<xCoord>312</xCoord>
<yCoord>277</yCoord>
</edgeMap>
<edgeMap>
<xCoord>311</xCoord>
<yCoord>278</yCoord>
</edgeMap>
<edgeMap>
<xCoord>310</xCoord>
<yCoord>279</yCoord>
</edgeMap>
<edgeMap>
<xCoord>309</xCoord>
<yCoord>280</yCoord>
</edgeMap>
<edgeMap>
<xCoord>309</xCoord>
<yCoord>281</yCoord>
</edgeMap>
<edgeMap>
<xCoord>309</xCoord>
<yCoord>282</yCoord>
</edgeMap>
<edgeMap>
<xCoord>309</xCoord>
<yCoord>283</yCoord>
</edgeMap>
<edgeMap>
<xCoord>310</xCoord>
<yCoord>283</yCoord>
</edgeMap>
<edgeMap>
<xCoord>311</xCoord>
<yCoord>284</yCoord>
</edgeMap>
<edgeMap>
<xCoord>312</xCoord>
<yCoord>285</yCoord>
</edgeMap>
<edgeMap>
<xCoord>313</xCoord>
<yCoord>286</yCoord>
</edgeMap>
<edgeMap>
<xCoord>313</xCoord>
<yCoord>287</yCoord>
</edgeMap>
<edgeMap>
<xCoord>312</xCoord>
<yCoord>288</yCoord>
</edgeMap>
<edgeMap>
<xCoord>311</xCoord>
<yCoord>289</yCoord>
</edgeMap>
<edgeMap>
<xCoord>310</xCoord>
<yCoord>289</yCoord>
</edgeMap>
<edgeMap>
<xCoord>309</xCoord>
<yCoord>290</yCoord>
</edgeMap>
<edgeMap>
<xCoord>308</xCoord>
<yCoord>290</yCoord>
</edgeMap>
<edgeMap>
<xCoord>308</xCoord>
<yCoord>291</yCoord>
</edgeMap>
<edgeMap>
<xCoord>308</xCoord>
<yCoord>292</yCoord>
</edgeMap>
<edgeMap>
<xCoord>308</xCoord>
<yCoord>293</yCoord>
</edgeMap>
<edgeMap>
<xCoord>308</xCoord>
<yCoord>294</yCoord>
</edgeMap>
<edgeMap>
<xCoord>308</xCoord>
<yCoord>295</yCoord>
</edgeMap>
<edgeMap>
<xCoord>308</xCoord>
<yCoord>296</yCoord>
</edgeMap>
<edgeMap>
<xCoord>308</xCoord>
<yCoord>297</yCoord>
</edgeMap>
<edgeMap>
<xCoord>308</xCoord>
<yCoord>298</yCoord>
</edgeMap>
<edgeMap>
<xCoord>309</xCoord>
<yCoord>298</yCoord>
</edgeMap>
<edgeMap>
<xCoord>310</xCoord>
<yCoord>299</yCoord>
</edgeMap>
<edgeMap>
<xCoord>311</xCoord>
<yCoord>300</yCoord>
</edgeMap>
<edgeMap>
<xCoord>312</xCoord>
<yCoord>300</yCoord>
</edgeMap>
<edgeMap>
<xCoord>313</xCoord>
<yCoord>300</yCoord>
</edgeMap>
<edgeMap>
<xCoord>314</xCoord>
<yCoord>300</yCoord>
</edgeMap>
<edgeMap>
<xCoord>315</xCoord>
<yCoord>300</yCoord>
</edgeMap>
<edgeMap>
<xCoord>316</xCoord>
<yCoord>300</yCoord>
</edgeMap>
<edgeMap>
<xCoord>317</xCoord>
<yCoord>300</yCoord>
</edgeMap>
</roi>
<roi>
<imageZposition>-115.0</imageZposition>
<imageSOP_UID>1.3.6.1.4.1.14519.5.2.1.6279.6001.134223487648107412498709798685</imageSOP_UID>
<inclusion>TRUE</inclusion>
<edgeMap>
<xCoord>319</xCoord>
<yCoord>300</yCoord>
</edgeMap>
<edgeMap>
<xCoord>320</xCoord>
<yCoord>299</yCoord>
</edgeMap>
<edgeMap>
<xCoord>321</xCoord>
<yCoord>298</yCoord>
</edgeMap>
<edgeMap>
<xCoord>322</xCoord>
<yCoord>297</yCoord>
</edgeMap>
<edgeMap>
<xCoord>323</xCoord>
<yCoord>296</yCoord>
</edgeMap>
<edgeMap>
<xCoord>323</xCoord>
<yCoord>295</yCoord>
</edgeMap>
<edgeMap>
<xCoord>323</xCoord>
<yCoord>294</yCoord>
</edgeMap>
<edgeMap>
<xCoord>323</xCoord>
<yCoord>293</yCoord>
</edgeMap>
<edgeMap>
<xCoord>323</xCoord>
<yCoord>292</yCoord>
</edgeMap>
<edgeMap>
<xCoord>324</xCoord>
<yCoord>291</yCoord>
</edgeMap>
<edgeMap>
<xCoord>325</xCoord>
<yCoord>290</yCoord>
</edgeMap>
<edgeMap>
<xCoord>325</xCoord>
<yCoord>289</yCoord>
</edgeMap>
<edgeMap>
<xCoord>326</xCoord>
<yCoord>288</yCoord>
</edgeMap>
<edgeMap>
<xCoord>326</xCoord>
<yCoord>287</yCoord>
</edgeMap>
<edgeMap>
<xCoord>326</xCoord>
<yCoord>286</yCoord>
</edgeMap>
<edgeMap>
<xCoord>326</xCoord>
<yCoord>285</yCoord>
</edgeMap>
<edgeMap>
<xCoord>326</xCoord>
<yCoord>284</yCoord>
</edgeMap>
<edgeMap>
<xCoord>325</xCoord>
<yCoord>283</yCoord>
</edgeMap>
<edgeMap>
<xCoord>324</xCoord>
<yCoord>282</yCoord>
</edgeMap>
<edgeMap>
<xCoord>323</xCoord>
<yCoord>281</yCoord>
</edgeMap>
<edgeMap>
<xCoord>322</xCoord>
<yCoord>280</yCoord>
</edgeMap>
<edgeMap>
<xCoord>322</xCoord>
<yCoord>279</yCoord>
</edgeMap>
<edgeMap>
<xCoord>322</xCoord>
<yCoord>278</yCoord>
</edgeMap>
<edgeMap>
<xCoord>322</xCoord>
<yCoord>277</yCoord>
</edgeMap>
<edgeMap>
<xCoord>322</xCoord>
<yCoord>276</yCoord>
</edgeMap>
<edgeMap>
<xCoord>321</xCoord>
<yCoord>276</yCoord>
</edgeMap>
<edgeMap>
<xCoord>320</xCoord>
<yCoord>276</yCoord>
</edgeMap>
<edgeMap>
<xCoord>319</xCoord>
<yCoord>275</yCoord>
</edgeMap>
<edgeMap>
<xCoord>318</xCoord>
<yCoord>275</yCoord>
</edgeMap>
<edgeMap>
<xCoord>317</xCoord>
<yCoord>275</yCoord>
</edgeMap>
<edgeMap>
<xCoord>316</xCoord>
<yCoord>275</yCoord>
</edgeMap>
<edgeMap>
<xCoord>315</xCoord>
<yCoord>275</yCoord>
</edgeMap>
<edgeMap>
<xCoord>314</xCoord>
<yCoord>275</yCoord>
</edgeMap>
<edgeMap>
<xCoord>313</xCoord>
<yCoord>275</yCoord>
</edgeMap>
<edgeMap>
<xCoord>312</xCoord>
<yCoord>276</yCoord>
</edgeMap>
<edgeMap>
<xCoord>311</xCoord>
<yCoord>277</yCoord>
</edgeMap>
<edgeMap>
<xCoord>310</xCoord>
<yCoord>278</yCoord>
</edgeMap>
<edgeMap>
<xCoord>310</xCoord>
<yCoord>279</yCoord>
</edgeMap>
<edgeMap>
<xCoord>309</xCoord>
<yCoord>280</yCoord>
</edgeMap>
<edgeMap>
<xCoord>309</xCoord>
<yCoord>281</yCoord>
</edgeMap>
<edgeMap>
<xCoord>309</xCoord>
<yCoord>282</yCoord>
</edgeMap>
<edgeMap>
<xCoord>309</xCoord>
<yCoord>283</yCoord>
</edgeMap>
<edgeMap>
<xCoord>309</xCoord>
<yCoord>284</yCoord>
</edgeMap>
<edgeMap>
<xCoord>310</xCoord>
<yCoord>284</yCoord>
</edgeMap>
<edgeMap>
<xCoord>311</xCoord>
<yCoord>285</yCoord>
</edgeMap>
<edgeMap>
<xCoord>311</xCoord>
<yCoord>286</yCoord>
</edgeMap>
<edgeMap>
<xCoord>311</xCoord>
<yCoord>287</yCoord>
</edgeMap>
<edgeMap>
<xCoord>311</xCoord>
<yCoord>288</yCoord>
</edgeMap>
<edgeMap>
<xCoord>310</xCoord>
<yCoord>289</yCoord>
</edgeMap>
<edgeMap>
<xCoord>309</xCoord>
<yCoord>289</yCoord>
</edgeMap>
<edgeMap>
<xCoord>308</xCoord>
<yCoord>289</yCoord>
</edgeMap>
<edgeMap>
<xCoord>307</xCoord>
<yCoord>290</yCoord>
</edgeMap>
<edgeMap>
<xCoord>307</xCoord>
<yCoord>291</yCoord>
</edgeMap>
<edgeMap>
<xCoord>307</xCoord>
<yCoord>292</yCoord>
</edgeMap>
<edgeMap>
<xCoord>307</xCoord>
<yCoord>293</yCoord>
</edgeMap>
<edgeMap>
<xCoord>307</xCoord>
<yCoord>294</yCoord>
</edgeMap>
<edgeMap>
<xCoord>307</xCoord>
<yCoord>295</yCoord>
</edgeMap>
<edgeMap>
<xCoord>307</xCoord>
<yCoord>296</yCoord>
</edgeMap>
<edgeMap>
<xCoord>307</xCoord>
<yCoord>297</yCoord>
</edgeMap>
<edgeMap>
<xCoord>308</xCoord>
<yCoord>298</yCoord>
</edgeMap>
<edgeMap>
<xCoord>309</xCoord>
<yCoord>299</yCoord>
</edgeMap>
<edgeMap>
<xCoord>310</xCoord>
<yCoord>300</yCoord>
</edgeMap>
<edgeMap>
<xCoord>311</xCoord>
<yCoord>300</yCoord>
</edgeMap>
<edgeMap>
<xCoord>312</xCoord>
<yCoord>300</yCoord>
</edgeMap>
<edgeMap>
<xCoord>313</xCoord>
<yCoord>300</yCoord>
</edgeMap>
<edgeMap>
<xCoord>314</xCoord>
<yCoord>300</yCoord>
</edgeMap>
<edgeMap>
<xCoord>315</xCoord>
<yCoord>300</yCoord>
</edgeMap>
<edgeMap>
<xCoord>316</xCoord>
<yCoord>300</yCoord>
</edgeMap>
<edgeMap>
<xCoord>317</xCoord>
<yCoord>300</yCoord>
</edgeMap>
<edgeMap>
<xCoord>318</xCoord>
<yCoord>300</yCoord>
</edgeMap>
<edgeMap>
<xCoord>319</xCoord>
<yCoord>300</yCoord>
</edgeMap>
</roi>
<roi>
<imageZposition>-116.25</imageZposition>
<imageSOP_UID>1.3.6.1.4.1.14519.5.2.1.6279.6001.939072052856005491175978350209</imageSOP_UID>
<inclusion>TRUE</inclusion>
<edgeMap>
<xCoord>321</xCoord>
<yCoord>298</yCoord>
</edgeMap>
<edgeMap>
<xCoord>322</xCoord>
<yCoord>297</yCoord>
</edgeMap>
<edgeMap>
<xCoord>323</xCoord>
<yCoord>296</yCoord>
</edgeMap>
<edgeMap>
<xCoord>324</xCoord>
<yCoord>296</yCoord>
</edgeMap>
<edgeMap>
<xCoord>324</xCoord>
<yCoord>295</yCoord>
</edgeMap>
<edgeMap>
<xCoord>325</xCoord>
<yCoord>294</yCoord>
</edgeMap>
<edgeMap>
<xCoord>325</xCoord>
<yCoord>293</yCoord>
</edgeMap>
<edgeMap>
<xCoord>324</xCoord>
<yCoord>292</yCoord>
</edgeMap>
<edgeMap>
<xCoord>324</xCoord>
<yCoord>291</yCoord>
</edgeMap>
<edgeMap>
<xCoord>324</xCoord>
<yCoord>290</yCoord>
</edgeMap>
<edgeMap>
<xCoord>324</xCoord>
<yCoord>289</yCoord>
</edgeMap>
<edgeMap>
<xCoord>325</xCoord>
<yCoord>288</yCoord>
</edgeMap>
<edgeMap>
<xCoord>326</xCoord>
<yCoord>288</yCoord>
</edgeMap>
<edgeMap>
<xCoord>326</xCoord>
<yCoord>287</yCoord>
</edgeMap>
<edgeMap>
<xCoord>326</xCoord>
<yCoord>286</yCoord>
</edgeMap>
<edgeMap>
<xCoord>326</xCoord>
<yCoord>285</yCoord>
</edgeMap>
<edgeMap>
<xCoord>327</xCoord>
<yCoord>284</yCoord>
</edgeMap>
<edgeMap>
<xCoord>328</xCoord>
<yCoord>284</yCoord>
</edgeMap>
<edgeMap>
<xCoord>329</xCoord>
<yCoord>284</yCoord>
</edgeMap>
<edgeMap>
<xCoord>329</xCoord>
<yCoord>283</yCoord>
</edgeMap>
<edgeMap>
<xCoord>328</xCoord>
<yCoord>283</yCoord>
</edgeMap>
<edgeMap>
<xCoord>327</xCoord>
<yCoord>283</yCoord>
</edgeMap>
<edgeMap>
<xCoord>326</xCoord>
<yCoord>283</yCoord>
</edgeMap>
<edgeMap>
<xCoord>325</xCoord>
<yCoord>282</yCoord>
</edgeMap>
<edgeMap>
<xCoord>326</xCoord>
<yCoord>281</yCoord>
</edgeMap>
<edgeMap>
<xCoord>327</xCoord>
<yCoord>280</yCoord>
</edgeMap>
<edgeMap>
<xCoord>328</xCoord>
<yCoord>279</yCoord>
</edgeMap>
<edgeMap>
<xCoord>328</xCoord>
<yCoord>278</yCoord>
</edgeMap>
<edgeMap>
<xCoord>328</xCoord>
<yCoord>277</yCoord>
</edgeMap>
<edgeMap>
<xCoord>328</xCoord>
<yCoord>276</yCoord>
</edgeMap>
<edgeMap>
<xCoord>328</xCoord>
<yCoord>275</yCoord>
</edgeMap>
<edgeMap>
<xCoord>327</xCoord>
<yCoord>274</yCoord>
</edgeMap>
<edgeMap>
<xCoord>326</xCoord>
<yCoord>274</yCoord>
</edgeMap>
<edgeMap>
<xCoord>325</xCoord>
<yCoord>274</yCoord>
</edgeMap>
<edgeMap>
<xCoord>324</xCoord>
<yCoord>274</yCoord>
</edgeMap>
<edgeMap>
<xCoord>323</xCoord>
<yCoord>274</yCoord>
</edgeMap>
<edgeMap>
<xCoord>322</xCoord>
<yCoord>275</yCoord>
</edgeMap>
<edgeMap>
<xCoord>321</xCoord>
<yCoord>276</yCoord>
</edgeMap>
<edgeMap>
<xCoord>321</xCoord>
<yCoord>277</yCoord>
</edgeMap>
<edgeMap>
<xCoord>321</xCoord>
<yCoord>278</yCoord>
</edgeMap>
<edgeMap>
<xCoord>321</xCoord>
<yCoord>279</yCoord>
</edgeMap>
<edgeMap>
<xCoord>320</xCoord>
<yCoord>280</yCoord>
</edgeMap>
<edgeMap>
<xCoord>319</xCoord>
<yCoord>280</yCoord>
</edgeMap>
<edgeMap>
<xCoord>318</xCoord>
<yCoord>279</yCoord>
</edgeMap>
<edgeMap>
<xCoord>317</xCoord>
<yCoord>278</yCoord>
</edgeMap>
<edgeMap>
<xCoord>316</xCoord>
<yCoord>277</yCoord>
</edgeMap>
<edgeMap>
<xCoord>316</xCoord>
<yCoord>276</yCoord>
</edgeMap>
<edgeMap>
<xCoord>315</xCoord>
<yCoord>275</yCoord>
</edgeMap>
<edgeMap>
<xCoord>314</xCoord>
<yCoord>275</yCoord>
</edgeMap>
<edgeMap>
<xCoord>313</xCoord>
<yCoord>275</yCoord>
</edgeMap>
<edgeMap>
<xCoord>312</xCoord>
<yCoord>275</yCoord>
</edgeMap>
<edgeMap>
<xCoord>311</xCoord>
<yCoord>276</yCoord>
</edgeMap>
<edgeMap>
<xCoord>310</xCoord>
<yCoord>277</yCoord>
</edgeMap>
<edgeMap>
<xCoord>309</xCoord>
<yCoord>278</yCoord>
</edgeMap>
<edgeMap>
<xCoord>308</xCoord>
<yCoord>279</yCoord>
</edgeMap>
<edgeMap>
<xCoord>307</xCoord>
<yCoord>280</yCoord>
</edgeMap>
<edgeMap>
<xCoord>306</xCoord>
<yCoord>281</yCoord>
</edgeMap>
<edgeMap>
<xCoord>306</xCoord>
<yCoord>282</yCoord>
</edgeMap>
<edgeMap>
<xCoord>306</xCoord>
<yCoord>283</yCoord>
</edgeMap>
<edgeMap>
<xCoord>307</xCoord>
<yCoord>284</yCoord>
</edgeMap>
<edgeMap>
<xCoord>308</xCoord>
<yCoord>285</yCoord>
</edgeMap>
<edgeMap>
<xCoord>309</xCoord>
<yCoord>286</yCoord>
</edgeMap>
<edgeMap>
<xCoord>310</xCoord>
<yCoord>287</yCoord>
</edgeMap>
<edgeMap>
<xCoord>309</xCoord>
<yCoord>288</yCoord>
</edgeMap>
<edgeMap>
<xCoord>308</xCoord>
<yCoord>289</yCoord>
</edgeMap>
<edgeMap>
<xCoord>307</xCoord>
<yCoord>289</yCoord>
</edgeMap>
<edgeMap>
<xCoord>306</xCoord>
<yCoord>289</yCoord>
</edgeMap>
<edgeMap>
<xCoord>305</xCoord>
<yCoord>289</yCoord>
</edgeMap>
<edgeMap>
<xCoord>305</xCoord>
<yCoord>290</yCoord>
</edgeMap>
<edgeMap>
<xCoord>306</xCoord>
<yCoord>291</yCoord>
</edgeMap>
<edgeMap>
<xCoord>306</xCoord>
<yCoord>292</yCoord>
</edgeMap>
<edgeMap>
<xCoord>305</xCoord>
<yCoord>293</yCoord>
</edgeMap>
<edgeMap>
<xCoord>304</xCoord>
<yCoord>294</yCoord>
</edgeMap>
<edgeMap>
<xCoord>304</xCoord>
<yCoord>295</yCoord>
</edgeMap>
<edgeMap>
<xCoord>305</xCoord>
<yCoord>296</yCoord>
</edgeMap>
<edgeMap>
<xCoord>306</xCoord>
<yCoord>296</yCoord>
</edgeMap>
<edgeMap>
<xCoord>307</xCoord>
<yCoord>296</yCoord>
</edgeMap>
<edgeMap>
<xCoord>308</xCoord>
<yCoord>296</yCoord>
</edgeMap>
<edgeMap>
<xCoord>309</xCoord>
<yCoord>297</yCoord>
</edgeMap>
<edgeMap>
<xCoord>309</xCoord>
<yCoord>298</yCoord>
</edgeMap>
<edgeMap>
<xCoord>310</xCoord>
<yCoord>298</yCoord>
</edgeMap>
<edgeMap>
<xCoord>311</xCoord>
<yCoord>298</yCoord>
</edgeMap>
<edgeMap>
<xCoord>312</xCoord>
<yCoord>298</yCoord>
</edgeMap>
<edgeMap>
<xCoord>313</xCoord>
<yCoord>298</yCoord>
</edgeMap>
<edgeMap>
<xCoord>314</xCoord>
<yCoord>298</yCoord>
</edgeMap>
<edgeMap>
<xCoord>315</xCoord>
<yCoord>298</yCoord>
</edgeMap>
<edgeMap>
<xCoord>316</xCoord>
<yCoord>298</yCoord>
</edgeMap>
<edgeMap>
<xCoord>317</xCoord>
<yCoord>298</yCoord>
</edgeMap>
<edgeMap>
<xCoord>318</xCoord>
<yCoord>298</yCoord>
</edgeMap>
<edgeMap>
<xCoord>319</xCoord>
<yCoord>298</yCoord>
</edgeMap>
<edgeMap>
<xCoord>320</xCoord>
<yCoord>298</yCoord>
</edgeMap>
<edgeMap>
<xCoord>321</xCoord>
<yCoord>298</yCoord>
</edgeMap>
</roi>
<roi>
<imageZposition>-117.5</imageZposition>
<imageSOP_UID>1.3.6.1.4.1.14519.5.2.1.6279.6001.115977372882304713212818105321</imageSOP_UID>
<inclusion>TRUE</inclusion>
<edgeMap>
<xCoord>319</xCoord>
<yCoord>298</yCoord>
</edgeMap>
<edgeMap>
<xCoord>320</xCoord>
<yCoord>297</yCoord>
</edgeMap>
<edgeMap>
<xCoord>321</xCoord>
<yCoord>297</yCoord>
</edgeMap>
<edgeMap>
<xCoord>322</xCoord>
<yCoord>296</yCoord>
</edgeMap>
<edgeMap>
<xCoord>323</xCoord>
<yCoord>295</yCoord>
</edgeMap>
<edgeMap>
<xCoord>324</xCoord>
<yCoord>295</yCoord>
</edgeMap>
<edgeMap>
<xCoord>325</xCoord>
<yCoord>295</yCoord>
</edgeMap>
<edgeMap>
<xCoord>325</xCoord>
<yCoord>294</yCoord>
</edgeMap>
<edgeMap>
<xCoord>326</xCoord>
<yCoord>293</yCoord>
</edgeMap>
<edgeMap>
<xCoord>326</xCoord>
<yCoord>292</yCoord>
</edgeMap>
<edgeMap>
<xCoord>327</xCoord>
<yCoord>291</yCoord>
</edgeMap>
<edgeMap>
<xCoord>328</xCoord>
<yCoord>290</yCoord>
</edgeMap>
<edgeMap>
<xCoord>329</xCoord>
<yCoord>289</yCoord>
</edgeMap>
<edgeMap>
<xCoord>329</xCoord>
<yCoord>288</yCoord>
</edgeMap>
<edgeMap>
<xCoord>329</xCoord>
<yCoord>287</yCoord>
</edgeMap>
<edgeMap>
<xCoord>329</xCoord>
<yCoord>286</yCoord>
</edgeMap>
<edgeMap>
<xCoord>328</xCoord>
<yCoord>286</yCoord>
</edgeMap>
<edgeMap>
<xCoord>327</xCoord>
<yCoord>285</yCoord>
</edgeMap>
<edgeMap>
<xCoord>328</xCoord>
<yCoord>284</yCoord>
</edgeMap>
<edgeMap>
<xCoord>328</xCoord>
<yCoord>283</yCoord>
</edgeMap>
<edgeMap>
<xCoord>328</xCoord>
<yCoord>282</yCoord>
</edgeMap>
<edgeMap>
<xCoord>328</xCoord>
<yCoord>281</yCoord>
</edgeMap>
<edgeMap>
<xCoord>328</xCoord>
<yCoord>280</yCoord>
</edgeMap>
<edgeMap>
<xCoord>328</xCoord>
<yCoord>279</yCoord>
</edgeMap>
<edgeMap>
<xCoord>328</xCoord>
<yCoord>278</yCoord>
</edgeMap>
<edgeMap>
<xCoord>328</xCoord>
<yCoord>277</yCoord>
</edgeMap>
<edgeMap>
<xCoord>327</xCoord>
<yCoord>276</yCoord>
</edgeMap>
<edgeMap>
<xCoord>327</xCoord>
<yCoord>275</yCoord>
</edgeMap>
<edgeMap>
<xCoord>327</xCoord>
<yCoord>274</yCoord>
</edgeMap>
<edgeMap>
<xCoord>326</xCoord>
<yCoord>273</yCoord>
</edgeMap>
<edgeMap>
<xCoord>325</xCoord>
<yCoord>273</yCoord>
</edgeMap>
<edgeMap>
<xCoord>324</xCoord>
<yCoord>272</yCoord>
</edgeMap>
<edgeMap>
<xCoord>323</xCoord>
<yCoord>272</yCoord>
</edgeMap>
<edgeMap>
<xCoord>322</xCoord>
<yCoord>272</yCoord>
</edgeMap>
<edgeMap>
<xCoord>321</xCoord>
<yCoord>273</yCoord>
</edgeMap>
<edgeMap>
<xCoord>320</xCoord>
<yCoord>274</yCoord>
</edgeMap>
<edgeMap>
<xCoord>319</xCoord>
<yCoord>275</yCoord>
</edgeMap>
<edgeMap>
<xCoord>318</xCoord>
<yCoord>275</yCoord>
</edgeMap>
<edgeMap>
<xCoord>317</xCoord>
<yCoord>275</yCoord>
</edgeMap>
<edgeMap>
<xCoord>316</xCoord>
<yCoord>275</yCoord>
</edgeMap>
<edgeMap>
<xCoord>315</xCoord>
<yCoord>275</yCoord>
</edgeMap>
<edgeMap>
<xCoord>314</xCoord>
<yCoord>275</yCoord>
</edgeMap>
<edgeMap>
<xCoord>313</xCoord>
<yCoord>276</yCoord>
</edgeMap>
<edgeMap>
<xCoord>312</xCoord>
<yCoord>277</yCoord>
</edgeMap>
<edgeMap>
<xCoord>311</xCoord>
<yCoord>278</yCoord>
</edgeMap>
<edgeMap>
<xCoord>310</xCoord>
<yCoord>279</yCoord>
</edgeMap>
<edgeMap>
<xCoord>309</xCoord>
<yCoord>279</yCoord>
</edgeMap>
<edgeMap>
<xCoord>309</xCoord>
<yCoord>280</yCoord>
</edgeMap>
<edgeMap>
<xCoord>308</xCoord>
<yCoord>281</yCoord>
</edgeMap>
<edgeMap>
<xCoord>307</xCoord>
<yCoord>281</yCoord>
</edgeMap>
<edgeMap>
<xCoord>307</xCoord>
<yCoord>282</yCoord>
</edgeMap>
<edgeMap>
<xCoord>307</xCoord>
<yCoord>283</yCoord>
</edgeMap>
<edgeMap>
<xCoord>307</xCoord>
<yCoord>284</yCoord>
</edgeMap>
<edgeMap>
<xCoord>308</xCoord>
<yCoord>285</yCoord>
</edgeMap>
<edgeMap>
<xCoord>309</xCoord>
<yCoord>286</yCoord>
</edgeMap>
<edgeMap>
<xCoord>309</xCoord>
<yCoord>287</yCoord>
</edgeMap>
<edgeMap>
<xCoord>308</xCoord>
<yCoord>288</yCoord>
</edgeMap>
<edgeMap>
<xCoord>307</xCoord>
<yCoord>289</yCoord>
</edgeMap>
<edgeMap>
<xCoord>306</xCoord>
<yCoord>289</yCoord>
</edgeMap>
<edgeMap>
<xCoord>305</xCoord>
<yCoord>289</yCoord>
</edgeMap>
<edgeMap>
<xCoord>304</xCoord>
<yCoord>289</yCoord>
</edgeMap>
<edgeMap>
<xCoord>304</xCoord>
<yCoord>290</yCoord>
</edgeMap>
<edgeMap>
<xCoord>305</xCoord>
<yCoord>291</yCoord>
</edgeMap>
<edgeMap>
<xCoord>304</xCoord>
<yCoord>292</yCoord>
</edgeMap>
<edgeMap>
<xCoord>304</xCoord>
<yCoord>293</yCoord>
</edgeMap>
<edgeMap>
<xCoord>304</xCoord>
<yCoord>294</yCoord>
</edgeMap>
<edgeMap>
<xCoord>305</xCoord>
<yCoord>295</yCoord>
</edgeMap>
<edgeMap>
<xCoord>306</xCoord>
<yCoord>295</yCoord>
</edgeMap>
<edgeMap>
<xCoord>307</xCoord>
<yCoord>295</yCoord>
</edgeMap>
<edgeMap>
<xCoord>308</xCoord>
<yCoord>294</yCoord>
</edgeMap>
<edgeMap>
<xCoord>309</xCoord>
<yCoord>295</yCoord>
</edgeMap>
<edgeMap>
<xCoord>310</xCoord>
<yCoord>296</yCoord>
</edgeMap>
<edgeMap>
<xCoord>310</xCoord>
<yCoord>297</yCoord>
</edgeMap>
<edgeMap>
<xCoord>311</xCoord>
<yCoord>298</yCoord>
</edgeMap>
<edgeMap>
<xCoord>312</xCoord>
<yCoord>298</yCoord>
</edgeMap>
<edgeMap>
<xCoord>313</xCoord>
<yCoord>297</yCoord>
</edgeMap>
<edgeMap>
<xCoord>314</xCoord>
<yCoord>297</yCoord>
</edgeMap>
<edgeMap>
<xCoord>315</xCoord>
<yCoord>297</yCoord>
</edgeMap>
<edgeMap>
<xCoord>316</xCoord>
<yCoord>298</yCoord>
</edgeMap>
<edgeMap>
<xCoord>317</xCoord>
<yCoord>298</yCoord>
</edgeMap>
<edgeMap>
<xCoord>318</xCoord>
<yCoord>298</yCoord>
</edgeMap>
<edgeMap>
<xCoord>319</xCoord>
<yCoord>298</yCoord>
</edgeMap>
</roi>
<roi>
<imageZposition>-118.75</imageZposition>
<imageSOP_UID>1.3.6.1.4.1.14519.5.2.1.6279.6001.234994586772793713056252760469</imageSOP_UID>
<inclusion>TRUE</inclusion>
<edgeMap>
<xCoord>311</xCoord>
<yCoord>298</yCoord>
</edgeMap>
<edgeMap>
<xCoord>312</xCoord>
<yCoord>297</yCoord>
</edgeMap>
<edgeMap>
<xCoord>313</xCoord>
<yCoord>296</yCoord>
</edgeMap>
<edgeMap>
<xCoord>314</xCoord>
<yCoord>295</yCoord>
</edgeMap>
<edgeMap>
<xCoord>315</xCoord>
<yCoord>296</yCoord>
</edgeMap>
<edgeMap>
<xCoord>316</xCoord>
<yCoord>297</yCoord>
</edgeMap>
<edgeMap>
<xCoord>317</xCoord>
<yCoord>297</yCoord>
</edgeMap>
<edgeMap>
<xCoord>318</xCoord>
<yCoord>297</yCoord>
</edgeMap>
<edgeMap>
<xCoord>319</xCoord>
<yCoord>297</yCoord>
</edgeMap>
<edgeMap>
<xCoord>320</xCoord>
<yCoord>297</yCoord>
</edgeMap>
<edgeMap>
<xCoord>321</xCoord>
<yCoord>297</yCoord>
</edgeMap>
<edgeMap>
<xCoord>322</xCoord>
<yCoord>296</yCoord>
</edgeMap>
<edgeMap>
<xCoord>323</xCoord>
<yCoord>296</yCoord>
</edgeMap>
<edgeMap>
<xCoord>324</xCoord>
<yCoord>295</yCoord>
</edgeMap>
<edgeMap>
<xCoord>325</xCoord>
<yCoord>295</yCoord>
</edgeMap>
<edgeMap>
<xCoord>325</xCoord>
<yCoord>294</yCoord>
</edgeMap>
<edgeMap>
<xCoord>326</xCoord>
<yCoord>293</yCoord>
</edgeMap>
<edgeMap>
<xCoord>327</xCoord>
<yCoord>293</yCoord>
</edgeMap>
<edgeMap>
<xCoord>328</xCoord>
<yCoord>292</yCoord>
</edgeMap>
<edgeMap>
<xCoord>328</xCoord>
<yCoord>291</yCoord>
</edgeMap>
<edgeMap>
<xCoord>328</xCoord>
<yCoord>290</yCoord>
</edgeMap>
<edgeMap>
<xCoord>328</xCoord>
<yCoord>289</yCoord>
</edgeMap>
<edgeMap>
<xCoord>328</xCoord>
<yCoord>288</yCoord>
</edgeMap>
<edgeMap>
<xCoord>328</xCoord>
<yCoord>287</yCoord>
</edgeMap>
<edgeMap>
<xCoord>328</xCoord>
<yCoord>286</yCoord>
</edgeMap>
<edgeMap>
<xCoord>328</xCoord>
<yCoord>285</yCoord>
</edgeMap>
<edgeMap>
<xCoord>327</xCoord>
<yCoord>284</yCoord>
</edgeMap>
<edgeMap>
<xCoord>327</xCoord>
<yCoord>283</yCoord>
</edgeMap>
<edgeMap>
<xCoord>328</xCoord>
<yCoord>282</yCoord>
</edgeMap>
<edgeMap>
<xCoord>328</xCoord>
<yCoord>281</yCoord>
</edgeMap>
<edgeMap>
<xCoord>328</xCoord>
<yCoord>280</yCoord>
</edgeMap>
<edgeMap>
<xCoord>328</xCoord>
<yCoord>279</yCoord>
</edgeMap>
<edgeMap>
<xCoord>327</xCoord>
<yCoord>278</yCoord>
</edgeMap>
<edgeMap>
<xCoord>327</xCoord>
<yCoord>277</yCoord>
</edgeMap>
<edgeMap>
<xCoord>327</xCoord>
<yCoord>276</yCoord>
</edgeMap>
<edgeMap>
<xCoord>328</xCoord>
<yCoord>275</yCoord>
</edgeMap>
<edgeMap>
<xCoord>328</xCoord>
<yCoord>274</yCoord>
</edgeMap>
<edgeMap>
<xCoord>327</xCoord>
<yCoord>273</yCoord>
</edgeMap>
<edgeMap>
<xCoord>326</xCoord>
<yCoord>273</yCoord>
</edgeMap>
<edgeMap>
<xCoord>325</xCoord>
<yCoord>272</yCoord>
</edgeMap>
<edgeMap>
<xCoord>326</xCoord>
<yCoord>271</yCoord>
</edgeMap>
<edgeMap>
<xCoord>327</xCoord>
<yCoord>270</yCoord>
</edgeMap>
<edgeMap>
<xCoord>327</xCoord>
<yCoord>269</yCoord>
</edgeMap>
<edgeMap>
<xCoord>327</xCoord>
<yCoord>268</yCoord>
</edgeMap>
<edgeMap>
<xCoord>326</xCoord>
<yCoord>268</yCoord>
</edgeMap>
<edgeMap>
<xCoord>325</xCoord>
<yCoord>268</yCoord>
</edgeMap>
<edgeMap>
<xCoord>324</xCoord>
<yCoord>269</yCoord>
</edgeMap>
<edgeMap>
<xCoord>323</xCoord>
<yCoord>268</yCoord>
</edgeMap>
<edgeMap>
<xCoord>323</xCoord>
<yCoord>267</yCoord>
</edgeMap>
<edgeMap>
<xCoord>323</xCoord>
<yCoord>266</yCoord>
</edgeMap>
<edgeMap>
<xCoord>323</xCoord>
<yCoord>265</yCoord>
</edgeMap>
<edgeMap>
<xCoord>322</xCoord>
<yCoord>265</yCoord>
</edgeMap>
<edgeMap>
<xCoord>322</xCoord>
<yCoord>266</yCoord>
</edgeMap>
<edgeMap>
<xCoord>321</xCoord>
<yCoord>267</yCoord>
</edgeMap>
<edgeMap>
<xCoord>321</xCoord>
<yCoord>268</yCoord>
</edgeMap>
<edgeMap>
<xCoord>320</xCoord>
<yCoord>269</yCoord>
</edgeMap>
<edgeMap>
<xCoord>320</xCoord>
<yCoord>270</yCoord>
</edgeMap>
<edgeMap>
<xCoord>319</xCoord>
<yCoord>271</yCoord>
</edgeMap>
<edgeMap>
<xCoord>318</xCoord>
<yCoord>271</yCoord>
</edgeMap>
<edgeMap>
<xCoord>318</xCoord>
<yCoord>272</yCoord>
</edgeMap>
<edgeMap>
<xCoord>317</xCoord>
<yCoord>273</yCoord>
</edgeMap>
<edgeMap>
<xCoord>316</xCoord>
<yCoord>272</yCoord>
</edgeMap>
<edgeMap>
<xCoord>315</xCoord>
<yCoord>272</yCoord>
</edgeMap>
<edgeMap>
<xCoord>314</xCoord>
<yCoord>271</yCoord>
</edgeMap>
<edgeMap>
<xCoord>313</xCoord>
<yCoord>271</yCoord>
</edgeMap>
<edgeMap>
<xCoord>312</xCoord>
<yCoord>271</yCoord>
</edgeMap>
<edgeMap>
<xCoord>312</xCoord>
<yCoord>272</yCoord>
</edgeMap>
<edgeMap>
<xCoord>312</xCoord>
<yCoord>273</yCoord>
</edgeMap>
<edgeMap>
<xCoord>312</xCoord>
<yCoord>274</yCoord>
</edgeMap>
<edgeMap>
<xCoord>311</xCoord>
<yCoord>275</yCoord>
</edgeMap>
<edgeMap>
<xCoord>311</xCoord>
<yCoord>276</yCoord>
</edgeMap>
<edgeMap>
<xCoord>311</xCoord>
<yCoord>277</yCoord>
</edgeMap>
<edgeMap>
<xCoord>310</xCoord>
<yCoord>278</yCoord>
</edgeMap>
<edgeMap>
<xCoord>310</xCoord>
<yCoord>279</yCoord>
</edgeMap>
<edgeMap>
<xCoord>309</xCoord>
<yCoord>280</yCoord>
</edgeMap>
<edgeMap>
<xCoord>308</xCoord>
<yCoord>281</yCoord>
</edgeMap>
<edgeMap>
<xCoord>307</xCoord>
<yCoord>281</yCoord>
</edgeMap>
<edgeMap>
<xCoord>307</xCoord>
<yCoord>282</yCoord>
</edgeMap>
<edgeMap>
<xCoord>307</xCoord>
<yCoord>283</yCoord>
</edgeMap>
<edgeMap>
<xCoord>307</xCoord>
<yCoord>284</yCoord>
</edgeMap>
<edgeMap>
<xCoord>307</xCoord>
<yCoord>285</yCoord>
</edgeMap>
<edgeMap>
<xCoord>307</xCoord>
<yCoord>286</yCoord>
</edgeMap>
<edgeMap>
<xCoord>306</xCoord>
<yCoord>287</yCoord>
</edgeMap>
<edgeMap>
<xCoord>305</xCoord>
<yCoord>288</yCoord>
</edgeMap>
<edgeMap>
<xCoord>304</xCoord>
<yCoord>289</yCoord>
</edgeMap>
<edgeMap>
<xCoord>303</xCoord>
<yCoord>289</yCoord>
</edgeMap>
<edgeMap>
<xCoord>302</xCoord>
<yCoord>290</yCoord>
</edgeMap>
<edgeMap>
<xCoord>302</xCoord>
<yCoord>291</yCoord>
</edgeMap>
<edgeMap>
<xCoord>303</xCoord>
<yCoord>292</yCoord>
</edgeMap>
<edgeMap>
<xCoord>304</xCoord>
<yCoord>293</yCoord>
</edgeMap>
<edgeMap>
<xCoord>305</xCoord>
<yCoord>294</yCoord>
</edgeMap>
<edgeMap>
<xCoord>306</xCoord>
<yCoord>295</yCoord>
</edgeMap>
<edgeMap>
<xCoord>307</xCoord>
<yCoord>295</yCoord>
</edgeMap>
<edgeMap>
<xCoord>308</xCoord>
<yCoord>295</yCoord>
</edgeMap>
<edgeMap>
<xCoord>309</xCoord>
<yCoord>296</yCoord>
</edgeMap>
<edgeMap>
<xCoord>309</xCoord>
<yCoord>297</yCoord>
</edgeMap>
<edgeMap>
<xCoord>310</xCoord>
<yCoord>298</yCoord>
</edgeMap>
<edgeMap>
<xCoord>311</xCoord>
<yCoord>298</yCoord>
</edgeMap>
</roi>
<roi>
<imageZposition>-120.0</imageZposition>
<imageSOP_UID>1.3.6.1.4.1.14519.5.2.1.6279.6001.148765312498095666868230548731</imageSOP_UID>
<inclusion>TRUE</inclusion>
<edgeMap>
<xCoord>313</xCoord>
<yCoord>297</yCoord>
</edgeMap>
<edgeMap>
<xCoord>314</xCoord>
<yCoord>296</yCoord>
</edgeMap>
<edgeMap>
<xCoord>315</xCoord>
<yCoord>295</yCoord>
</edgeMap>
<edgeMap>
<xCoord>316</xCoord>
<yCoord>296</yCoord>
</edgeMap>
<edgeMap>
<xCoord>317</xCoord>
<yCoord>296</yCoord>
</edgeMap>
<edgeMap>
<xCoord>318</xCoord>
<yCoord>296</yCoord>
</edgeMap>
<edgeMap>
<xCoord>319</xCoord>
<yCoord>296</yCoord>
</edgeMap>
<edgeMap>
<xCoord>320</xCoord>
<yCoord>296</yCoord>
</edgeMap>
<edgeMap>
<xCoord>321</xCoord>
<yCoord>296</yCoord>
</edgeMap>
<edgeMap>
<xCoord>322</xCoord>
<yCoord>295</yCoord>
</edgeMap>
<edgeMap>
<xCoord>323</xCoord>
<yCoord>295</yCoord>
</edgeMap>
<edgeMap>
<xCoord>324</xCoord>
<yCoord>294</yCoord>
</edgeMap>
<edgeMap>
<xCoord>325</xCoord>
<yCoord>294</yCoord>
</edgeMap>
<edgeMap>
<xCoord>326</xCoord>
<yCoord>293</yCoord>
</edgeMap>
<edgeMap>
<xCoord>327</xCoord>
<yCoord>293</yCoord>
</edgeMap>
<edgeMap>
<xCoord>328</xCoord>
<yCoord>293</yCoord>
</edgeMap>
<edgeMap>
<xCoord>329</xCoord>
<yCoord>292</yCoord>
</edgeMap>
<edgeMap>
<xCoord>329</xCoord>
<yCoord>291</yCoord>
</edgeMap>
<edgeMap>
<xCoord>329</xCoord>
<yCoord>290</yCoord>
</edgeMap>
<edgeMap>
<xCoord>329</xCoord>
<yCoord>289</yCoord>
</edgeMap>
<edgeMap>
<xCoord>328</xCoord>
<yCoord>288</yCoord>
</edgeMap>
<edgeMap>
<xCoord>328</xCoord>
<yCoord>287</yCoord>
</edgeMap>
<edgeMap>
<xCoord>327</xCoord>
<yCoord>286</yCoord>
</edgeMap>
<edgeMap>
<xCoord>327</xCoord>
<yCoord>285</yCoord>
</edgeMap>
<edgeMap>
<xCoord>327</xCoord>
<yCoord>284</yCoord>
</edgeMap>
<edgeMap>
<xCoord>327</xCoord>
<yCoord>283</yCoord>
</edgeMap>
<edgeMap>
<xCoord>328</xCoord>
<yCoord>282</yCoord>
</edgeMap>
<edgeMap>
<xCoord>327</xCoord>
<yCoord>281</yCoord>
</edgeMap>
<edgeMap>
<xCoord>327</xCoord>
<yCoord>280</yCoord>
</edgeMap>
<edgeMap>
<xCoord>328</xCoord>
<yCoord>279</yCoord>
</edgeMap>
<edgeMap>
<xCoord>328</xCoord>
<yCoord>278</yCoord>
</edgeMap>
<edgeMap>
<xCoord>328</xCoord>
<yCoord>277</yCoord>
</edgeMap>
<edgeMap>
<xCoord>328</xCoord>
<yCoord>276</yCoord>
</edgeMap>
<edgeMap>
<xCoord>328</xCoord>
<yCoord>275</yCoord>
</edgeMap>
<edgeMap>
<xCoord>328</xCoord>
<yCoord>274</yCoord>
</edgeMap>
<edgeMap>
<xCoord>327</xCoord>
<yCoord>273</yCoord>
</edgeMap>
<edgeMap>
<xCoord>326</xCoord>
<yCoord>272</yCoord>
</edgeMap>
<edgeMap>
<xCoord>325</xCoord>
<yCoord>271</yCoord>
</edgeMap>
<edgeMap>
<xCoord>325</xCoord>
<yCoord>270</yCoord>
</edgeMap>
<edgeMap>
<xCoord>324</xCoord>
<yCoord>269</yCoord>
</edgeMap>
<edgeMap>
<xCoord>323</xCoord>
<yCoord>269</yCoord>
</edgeMap>
<edgeMap>
<xCoord>322</xCoord>
<yCoord>269</yCoord>
</edgeMap>
<edgeMap>
<xCoord>321</xCoord>
<yCoord>269</yCoord>
</edgeMap>
<edgeMap>
<xCoord>320</xCoord>
<yCoord>269</yCoord>
</edgeMap>
<edgeMap>
<xCoord>319</xCoord>
<yCoord>269</yCoord>
</edgeMap>
<edgeMap>
<xCoord>318</xCoord>
<yCoord>269</yCoord>
</edgeMap>
<edgeMap>
<xCoord>317</xCoord>
<yCoord>270</yCoord>
</edgeMap>
<edgeMap>
<xCoord>316</xCoord>
<yCoord>270</yCoord>
</edgeMap>
<edgeMap>
<xCoord>315</xCoord>
<yCoord>270</yCoord>
</edgeMap>
<edgeMap>
<xCoord>314</xCoord>
<yCoord>270</yCoord>
</edgeMap>
<edgeMap>
<xCoord>313</xCoord>
<yCoord>269</yCoord>
</edgeMap>
<edgeMap>
<xCoord>312</xCoord>
<yCoord>269</yCoord>
</edgeMap>
<edgeMap>
<xCoord>311</xCoord>
<yCoord>269</yCoord>
</edgeMap>
<edgeMap>
<xCoord>310</xCoord>
<yCoord>269</yCoord>
</edgeMap>
<edgeMap>
<xCoord>309</xCoord>
<yCoord>270</yCoord>
</edgeMap>
<edgeMap>
<xCoord>309</xCoord>
<yCoord>271</yCoord>
</edgeMap>
<edgeMap>
<xCoord>309</xCoord>
<yCoord>272</yCoord>
</edgeMap>
<edgeMap>
<xCoord>310</xCoord>
<yCoord>273</yCoord>
</edgeMap>
<edgeMap>
<xCoord>311</xCoord>
<yCoord>274</yCoord>
</edgeMap>
<edgeMap>
<xCoord>312</xCoord>
<yCoord>275</yCoord>
</edgeMap>
<edgeMap>
<xCoord>313</xCoord>
<yCoord>276</yCoord>
</edgeMap>
<edgeMap>
<xCoord>312</xCoord>
<yCoord>277</yCoord>
</edgeMap>
<edgeMap>
<xCoord>311</xCoord>
<yCoord>278</yCoord>
</edgeMap>
<edgeMap>
<xCoord>310</xCoord>
<yCoord>279</yCoord>
</edgeMap>
<edgeMap>
<xCoord>309</xCoord>
<yCoord>280</yCoord>
</edgeMap>
<edgeMap>
<xCoord>308</xCoord>
<yCoord>281</yCoord>
</edgeMap>
<edgeMap>
<xCoord>307</xCoord>
<yCoord>282</yCoord>
</edgeMap>
<edgeMap>
<xCoord>307</xCoord>
<yCoord>283</yCoord>
</edgeMap>
<edgeMap>
<xCoord>307</xCoord>
<yCoord>284</yCoord>
</edgeMap>
<edgeMap>
<xCoord>307</xCoord>
<yCoord>285</yCoord>
</edgeMap>
<edgeMap>
<xCoord>307</xCoord>
<yCoord>286</yCoord>
</edgeMap>
<edgeMap>
<xCoord>307</xCoord>
<yCoord>287</yCoord>
</edgeMap>
<edgeMap>
<xCoord>306</xCoord>
<yCoord>288</yCoord>
</edgeMap>
<edgeMap>
<xCoord>305</xCoord>
<yCoord>289</yCoord>
</edgeMap>
<edgeMap>
<xCoord>305</xCoord>
<yCoord>290</yCoord>
</edgeMap>
<edgeMap>
<xCoord>305</xCoord>
<yCoord>291</yCoord>
</edgeMap>
<edgeMap>
<xCoord>305</xCoord>
<yCoord>292</yCoord>
</edgeMap>
<edgeMap>
<xCoord>306</xCoord>
<yCoord>293</yCoord>
</edgeMap>
<edgeMap>
<xCoord>307</xCoord>
<yCoord>294</yCoord>
</edgeMap>
<edgeMap>
<xCoord>308</xCoord>
<yCoord>294</yCoord>
</edgeMap>
<edgeMap>
<xCoord>309</xCoord>
<yCoord>294</yCoord>
</edgeMap>
<edgeMap>
<xCoord>310</xCoord>
<yCoord>295</yCoord>
</edgeMap>
<edgeMap>
<xCoord>310</xCoord>
<yCoord>296</yCoord>
</edgeMap>
<edgeMap>
<xCoord>310</xCoord>
<yCoord>297</yCoord>
</edgeMap>
<edgeMap>
<xCoord>311</xCoord>
<yCoord>297</yCoord>
</edgeMap>
<edgeMap>
<xCoord>312</xCoord>
<yCoord>297</yCoord>
</edgeMap>
<edgeMap>
<xCoord>313</xCoord>
<yCoord>297</yCoord>
</edgeMap>
</roi>
<roi>
<imageZposition>-121.25</imageZposition>
<imageSOP_UID>1.3.6.1.4.1.14519.5.2.1.6279.6001.282674934054712433706662452380</imageSOP_UID>
<inclusion>TRUE</inclusion>
<edgeMap>
<xCoord>322</xCoord>
<yCoord>295</yCoord>
</edgeMap>
<edgeMap>
<xCoord>323</xCoord>
<yCoord>294</yCoord>
</edgeMap>
<edgeMap>
<xCoord>324</xCoord>
<yCoord>294</yCoord>
</edgeMap>
<edgeMap>
<xCoord>325</xCoord>
<yCoord>293</yCoord>
</edgeMap>
<edgeMap>
<xCoord>326</xCoord>
<yCoord>292</yCoord>
</edgeMap>
<edgeMap>
<xCoord>327</xCoord>
<yCoord>291</yCoord>
</edgeMap>
<edgeMap>
<xCoord>328</xCoord>
<yCoord>290</yCoord>
</edgeMap>
<edgeMap>
<xCoord>328</xCoord>
<yCoord>289</yCoord>
</edgeMap>
<edgeMap>
<xCoord>328</xCoord>
<yCoord>288</yCoord>
</edgeMap>
<edgeMap>
<xCoord>328</xCoord>
<yCoord>287</yCoord>
</edgeMap>
<edgeMap>
<xCoord>327</xCoord>
<yCoord>286</yCoord>
</edgeMap>
<edgeMap>
<xCoord>326</xCoord>
<yCoord>285</yCoord>
</edgeMap>
<edgeMap>
<xCoord>326</xCoord>
<yCoord>284</yCoord>
</edgeMap>
<edgeMap>
<xCoord>326</xCoord>
<yCoord>283</yCoord>
</edgeMap>
<edgeMap>
<xCoord>326</xCoord>
<yCoord>282</yCoord>
</edgeMap>
<edgeMap>
<xCoord>326</xCoord>
<yCoord>281</yCoord>
</edgeMap>
<edgeMap>
<xCoord>327</xCoord>
<yCoord>280</yCoord>
</edgeMap>
<edgeMap>
<xCoord>328</xCoord>
<yCoord>279</yCoord>
</edgeMap>
<edgeMap>
<xCoord>329</xCoord>
<yCoord>278</yCoord>
</edgeMap>
<edgeMap>
<xCoord>329</xCoord>
<yCoord>277</yCoord>
</edgeMap>
<edgeMap>
<xCoord>329</xCoord>
<yCoord>276</yCoord>
</edgeMap>
<edgeMap>
<xCoord>329</xCoord>
<yCoord>275</yCoord>
</edgeMap>
<edgeMap>
<xCoord>328</xCoord>
<yCoord>275</yCoord>
</edgeMap>
<edgeMap>
<xCoord>327</xCoord>
<yCoord>274</yCoord>
</edgeMap>
<edgeMap>
<xCoord>326</xCoord>
<yCoord>274</yCoord>
</edgeMap>
<edgeMap>
<xCoord>325</xCoord>
<yCoord>273</yCoord>
</edgeMap>
<edgeMap>
<xCoord>325</xCoord>
<yCoord>272</yCoord>
</edgeMap>
<edgeMap>
<xCoord>325</xCoord>
<yCoord>271</yCoord>
</edgeMap>
<edgeMap>
<xCoord>325</xCoord>
<yCoord>270</yCoord>
</edgeMap>
<edgeMap>
<xCoord>324</xCoord>
<yCoord>269</yCoord>
</edgeMap>
<edgeMap>
<xCoord>323</xCoord>
<yCoord>270</yCoord>
</edgeMap>
<edgeMap>
<xCoord>322</xCoord>
<yCoord>271</yCoord>
</edgeMap>
<edgeMap>
<xCoord>321</xCoord>
<yCoord>272</yCoord>
</edgeMap>
<edgeMap>
<xCoord>320</xCoord>
<yCoord>273</yCoord>
</edgeMap>
<edgeMap>
<xCoord>319</xCoord>
<yCoord>272</yCoord>
</edgeMap>
<edgeMap>
<xCoord>318</xCoord>
<yCoord>271</yCoord>
</edgeMap>
<edgeMap>
<xCoord>318</xCoord>
<yCoord>270</yCoord>
</edgeMap>
<edgeMap>
<xCoord>318</xCoord>
<yCoord>269</yCoord>
</edgeMap>
<edgeMap>
<xCoord>317</xCoord>
<yCoord>269</yCoord>
</edgeMap>
<edgeMap>
<xCoord>316</xCoord>
<yCoord>270</yCoord>
</edgeMap>
<edgeMap>
<xCoord>315</xCoord>
<yCoord>270</yCoord>
</edgeMap>
<edgeMap>
<xCoord>314</xCoord>
<yCoord>270</yCoord>
</edgeMap>
<edgeMap>
<xCoord>313</xCoord>
<yCoord>269</yCoord>
</edgeMap>
<edgeMap>
<xCoord>313</xCoord>
<yCoord>268</yCoord>
</edgeMap>
<edgeMap>
<xCoord>312</xCoord>
<yCoord>267</yCoord>
</edgeMap>
<edgeMap>
<xCoord>311</xCoord>
<yCoord>267</yCoord>
</edgeMap>
<edgeMap>
<xCoord>310</xCoord>
<yCoord>266</yCoord>
</edgeMap>
<edgeMap>
<xCoord>309</xCoord>
<yCoord>266</yCoord>
</edgeMap>
<edgeMap>
<xCoord>308</xCoord>
<yCoord>266</yCoord>
</edgeMap>
<edgeMap>
<xCoord>307</xCoord>
<yCoord>267</yCoord>
</edgeMap>
<edgeMap>
<xCoord>307</xCoord>
<yCoord>268</yCoord>
</edgeMap>
<edgeMap>
<xCoord>307</xCoord>
<yCoord>269</yCoord>
</edgeMap>
<edgeMap>
<xCoord>308</xCoord>
<yCoord>270</yCoord>
</edgeMap>
<edgeMap>
<xCoord>308</xCoord>
<yCoord>271</yCoord>
</edgeMap>
<edgeMap>
<xCoord>309</xCoord>
<yCoord>272</yCoord>
</edgeMap>
<edgeMap>
<xCoord>310</xCoord>
<yCoord>273</yCoord>
</edgeMap>
<edgeMap>
<xCoord>311</xCoord>
<yCoord>274</yCoord>
</edgeMap>
<edgeMap>
<xCoord>311</xCoord>
<yCoord>275</yCoord>
</edgeMap>
<edgeMap>
<xCoord>311</xCoord>
<yCoord>276</yCoord>
</edgeMap>
<edgeMap>
<xCoord>310</xCoord>
<yCoord>277</yCoord>
</edgeMap>
<edgeMap>
<xCoord>310</xCoord>
<yCoord>278</yCoord>
</edgeMap>
<edgeMap>
<xCoord>309</xCoord>
<yCoord>279</yCoord>
</edgeMap>
<edgeMap>
<xCoord>309</xCoord>
<yCoord>280</yCoord>
</edgeMap>
<edgeMap>
<xCoord>308</xCoord>
<yCoord>281</yCoord>
</edgeMap>
<edgeMap>
<xCoord>308</xCoord>
<yCoord>282</yCoord>
</edgeMap>
<edgeMap>
<xCoord>308</xCoord>
<yCoord>283</yCoord>
</edgeMap>
<edgeMap>
<xCoord>307</xCoord>
<yCoord>284</yCoord>
</edgeMap>
<edgeMap>
<xCoord>306</xCoord>
<yCoord>285</yCoord>
</edgeMap>
<edgeMap>
<xCoord>305</xCoord>
<yCoord>286</yCoord>
</edgeMap>
<edgeMap>
<xCoord>304</xCoord>
<yCoord>287</yCoord>
</edgeMap>
<edgeMap>
<xCoord>303</xCoord>
<yCoord>287</yCoord>
</edgeMap>
<edgeMap>
<xCoord>303</xCoord>
<yCoord>288</yCoord>
</edgeMap>
<edgeMap>
<xCoord>303</xCoord>
<yCoord>289</yCoord>
</edgeMap>
<edgeMap>
<xCoord>303</xCoord>
<yCoord>290</yCoord>
</edgeMap>
<edgeMap>
<xCoord>303</xCoord>
<yCoord>291</yCoord>
</edgeMap>
<edgeMap>
<xCoord>303</xCoord>
<yCoord>292</yCoord>
</edgeMap>
<edgeMap>
<xCoord>303</xCoord>
<yCoord>293</yCoord>
</edgeMap>
<edgeMap>
<xCoord>304</xCoord>
<yCoord>294</yCoord>
</edgeMap>
<edgeMap>
<xCoord>305</xCoord>
<yCoord>294</yCoord>
</edgeMap>
<edgeMap>
<xCoord>306</xCoord>
<yCoord>294</yCoord>
</edgeMap>
<edgeMap>
<xCoord>307</xCoord>
<yCoord>294</yCoord>
</edgeMap>
<edgeMap>
<xCoord>308</xCoord>
<yCoord>294</yCoord>
</edgeMap>
<edgeMap>
<xCoord>309</xCoord>
<yCoord>294</yCoord>
</edgeMap>
<edgeMap>
<xCoord>310</xCoord>
<yCoord>294</yCoord>
</edgeMap>
<edgeMap>
<xCoord>311</xCoord>
<yCoord>295</yCoord>
</edgeMap>
<edgeMap>
<xCoord>312</xCoord>
<yCoord>295</yCoord>
</edgeMap>
<edgeMap>
<xCoord>313</xCoord>
<yCoord>295</yCoord>
</edgeMap>
<edgeMap>
<xCoord>314</xCoord>
<yCoord>295</yCoord>
</edgeMap>
<edgeMap>
<xCoord>315</xCoord>
<yCoord>295</yCoord>
</edgeMap>
<edgeMap>
<xCoord>316</xCoord>
<yCoord>295</yCoord>
</edgeMap>
<edgeMap>
<xCoord>317</xCoord>
<yCoord>295</yCoord>
</edgeMap>
<edgeMap>
<xCoord>318</xCoord>
<yCoord>295</yCoord>
</edgeMap>
<edgeMap>
<xCoord>319</xCoord>
<yCoord>295</yCoord>
</edgeMap>
<edgeMap>
<xCoord>320</xCoord>
<yCoord>295</yCoord>
</edgeMap>
<edgeMap>
<xCoord>321</xCoord>
<yCoord>295</yCoord>
</edgeMap>
<edgeMap>
<xCoord>322</xCoord>
<yCoord>295</yCoord>
</edgeMap>
</roi>
<roi>
<imageZposition>-122.5</imageZposition>
<imageSOP_UID>1.3.6.1.4.1.14519.5.2.1.6279.6001.260783203190553056925895844998</imageSOP_UID>
<inclusion>TRUE</inclusion>
<edgeMap>
<xCoord>319</xCoord>
<yCoord>296</yCoord>
</edgeMap>
<edgeMap>
<xCoord>320</xCoord>
<yCoord>295</yCoord>
</edgeMap>
<edgeMap>
<xCoord>321</xCoord>
<yCoord>295</yCoord>
</edgeMap>
<edgeMap>
<xCoord>322</xCoord>
<yCoord>294</yCoord>
</edgeMap>
<edgeMap>
<xCoord>323</xCoord>
<yCoord>294</yCoord>
</edgeMap>
<edgeMap>
<xCoord>324</xCoord>
<yCoord>293</yCoord>
</edgeMap>
<edgeMap>
<xCoord>325</xCoord>
<yCoord>293</yCoord>
</edgeMap>
<edgeMap>
<xCoord>326</xCoord>
<yCoord>292</yCoord>
</edgeMap>
<edgeMap>
<xCoord>327</xCoord>
<yCoord>292</yCoord>
</edgeMap>
<edgeMap>
<xCoord>328</xCoord>
<yCoord>291</yCoord>
</edgeMap>
<edgeMap>
<xCoord>328</xCoord>
<yCoord>290</yCoord>
</edgeMap>
<edgeMap>
<xCoord>328</xCoord>
<yCoord>289</yCoord>
</edgeMap>
<edgeMap>
<xCoord>328</xCoord>
<yCoord>288</yCoord>
</edgeMap>
<edgeMap>
<xCoord>327</xCoord>
<yCoord>287</yCoord>
</edgeMap>
<edgeMap>
<xCoord>327</xCoord>
<yCoord>286</yCoord>
</edgeMap>
<edgeMap>
<xCoord>327</xCoord>
<yCoord>285</yCoord>
</edgeMap>
<edgeMap>
<xCoord>326</xCoord>
<yCoord>284</yCoord>
</edgeMap>
<edgeMap>
<xCoord>326</xCoord>
<yCoord>283</yCoord>
</edgeMap>
<edgeMap>
<xCoord>326</xCoord>
<yCoord>282</yCoord>
</edgeMap>
<edgeMap>
<xCoord>326</xCoord>
<yCoord>281</yCoord>
</edgeMap>
<edgeMap>
<xCoord>326</xCoord>
<yCoord>280</yCoord>
</edgeMap>
<edgeMap>
<xCoord>327</xCoord>
<yCoord>279</yCoord>
</edgeMap>
<edgeMap>
<xCoord>328</xCoord>
<yCoord>278</yCoord>
</edgeMap>
<edgeMap>
<xCoord>328</xCoord>
<yCoord>277</yCoord>
</edgeMap>
<edgeMap>
<xCoord>328</xCoord>
<yCoord>276</yCoord>
</edgeMap>
<edgeMap>
<xCoord>328</xCoord>
<yCoord>275</yCoord>
</edgeMap>
<edgeMap>
<xCoord>327</xCoord>
<yCoord>274</yCoord>
</edgeMap>
<edgeMap>
<xCoord>327</xCoord>
<yCoord>273</yCoord>
</edgeMap>
<edgeMap>
<xCoord>327</xCoord>
<yCoord>272</yCoord>
</edgeMap>
<edgeMap>
<xCoord>327</xCoord>
<yCoord>271</yCoord>
</edgeMap>
<edgeMap>
<xCoord>326</xCoord>
<yCoord>270</yCoord>
</edgeMap>
<edgeMap>
<xCoord>325</xCoord>
<yCoord>270</yCoord>
</edgeMap>
<edgeMap>
<xCoord>324</xCoord>
<yCoord>270</yCoord>
</edgeMap>
<edgeMap>
<xCoord>323</xCoord>
<yCoord>269</yCoord>
</edgeMap>
<edgeMap>
<xCoord>322</xCoord>
<yCoord>269</yCoord>
</edgeMap>
<edgeMap>
<xCoord>321</xCoord>
<yCoord>268</yCoord>
</edgeMap>
<edgeMap>
<xCoord>320</xCoord>
<yCoord>268</yCoord>
</edgeMap>
<edgeMap>
<xCoord>319</xCoord>
<yCoord>268</yCoord>
</edgeMap>
<edgeMap>
<xCoord>318</xCoord>
<yCoord>269</yCoord>
</edgeMap>
<edgeMap>
<xCoord>317</xCoord>
<yCoord>269</yCoord>
</edgeMap>
<edgeMap>
<xCoord>316</xCoord>
<yCoord>270</yCoord>
</edgeMap>
<edgeMap>
<xCoord>315</xCoord>
<yCoord>271</yCoord>
</edgeMap>
<edgeMap>
<xCoord>314</xCoord>
<yCoord>271</yCoord>
</edgeMap>
<edgeMap>
<xCoord>313</xCoord>
<yCoord>272</yCoord>
</edgeMap>
<edgeMap>
<xCoord>312</xCoord>
<yCoord>272</yCoord>
</edgeMap>
<edgeMap>
<xCoord>311</xCoord>
<yCoord>272</yCoord>
</edgeMap>
<edgeMap>
<xCoord>310</xCoord>
<yCoord>273</yCoord>
</edgeMap>
<edgeMap>
<xCoord>310</xCoord>
<yCoord>274</yCoord>
</edgeMap>
<edgeMap>
<xCoord>310</xCoord>
<yCoord>275</yCoord>
</edgeMap>
<edgeMap>
<xCoord>310</xCoord>
<yCoord>276</yCoord>
</edgeMap>
<edgeMap>
<xCoord>310</xCoord>
<yCoord>277</yCoord>
</edgeMap>
<edgeMap>
<xCoord>309</xCoord>
<yCoord>278</yCoord>
</edgeMap>
<edgeMap>
<xCoord>308</xCoord>
<yCoord>279</yCoord>
</edgeMap>
<edgeMap>
<xCoord>308</xCoord>
<yCoord>280</yCoord>
</edgeMap>
<edgeMap>
<xCoord>307</xCoord>
<yCoord>281</yCoord>
</edgeMap>
<edgeMap>
<xCoord>307</xCoord>
<yCoord>282</yCoord>
</edgeMap>
<edgeMap>
<xCoord>307</xCoord>
<yCoord>283</yCoord>
</edgeMap>
<edgeMap>
<xCoord>307</xCoord>
<yCoord>284</yCoord>
</edgeMap>
<edgeMap>
<xCoord>307</xCoord>
<yCoord>285</yCoord>
</edgeMap>
<edgeMap>
<xCoord>307</xCoord>
<yCoord>286</yCoord>
</edgeMap>
<edgeMap>
<xCoord>307</xCoord>
<yCoord>287</yCoord>
</edgeMap>
<edgeMap>
<xCoord>307</xCoord>
<yCoord>288</yCoord>
</edgeMap>
<edgeMap>
<xCoord>307</xCoord>
<yCoord>289</yCoord>
</edgeMap>
<edgeMap>
<xCoord>307</xCoord>
<yCoord>290</yCoord>
</edgeMap>
<edgeMap>
<xCoord>307</xCoord>
<yCoord>291</yCoord>
</edgeMap>
<edgeMap>
<xCoord>307</xCoord>
<yCoord>292</yCoord>
</edgeMap>
<edgeMap>
<xCoord>307</xCoord>
<yCoord>293</yCoord>
</edgeMap>
<edgeMap>
<xCoord>307</xCoord>
<yCoord>294</yCoord>
</edgeMap>
<edgeMap>
<xCoord>308</xCoord>
<yCoord>295</yCoord>
</edgeMap>
<edgeMap>
<xCoord>309</xCoord>
<yCoord>295</yCoord>
</edgeMap>
<edgeMap>
<xCoord>310</xCoord>
<yCoord>296</yCoord>
</edgeMap>
<edgeMap>
<xCoord>311</xCoord>
<yCoord>296</yCoord>
</edgeMap>
<edgeMap>
<xCoord>312</xCoord>
<yCoord>296</yCoord>
</edgeMap>
<edgeMap>
<xCoord>313</xCoord>
<yCoord>296</yCoord>
</edgeMap>
<edgeMap>
<xCoord>314</xCoord>
<yCoord>296</yCoord>
</edgeMap>
<edgeMap>
<xCoord>315</xCoord>
<yCoord>296</yCoord>
</edgeMap>
<edgeMap>
<xCoord>316</xCoord>
<yCoord>296</yCoord>
</edgeMap>
<edgeMap>
<xCoord>317</xCoord>
<yCoord>296</yCoord>
</edgeMap>
<edgeMap>
<xCoord>318</xCoord>
<yCoord>296</yCoord>
</edgeMap>
<edgeMap>
<xCoord>319</xCoord>
<yCoord>296</yCoord>
</edgeMap>
</roi>
<roi>
<imageZposition>-123.75</imageZposition>
<imageSOP_UID>1.3.6.1.4.1.14519.5.2.1.6279.6001.144823277880185101160354244971</imageSOP_UID>
<inclusion>TRUE</inclusion>
<edgeMap>
<xCoord>312</xCoord>
<yCoord>297</yCoord>
</edgeMap>
<edgeMap>
<xCoord>313</xCoord>
<yCoord>296</yCoord>
</edgeMap>
<edgeMap>
<xCoord>314</xCoord>
<yCoord>296</yCoord>
</edgeMap>
<edgeMap>
<xCoord>315</xCoord>
<yCoord>296</yCoord>
</edgeMap>
<edgeMap>
<xCoord>316</xCoord>
<yCoord>296</yCoord>
</edgeMap>
<edgeMap>
<xCoord>317</xCoord>
<yCoord>295</yCoord>
</edgeMap>
<edgeMap>
<xCoord>318</xCoord>
<yCoord>295</yCoord>
</edgeMap>
<edgeMap>
<xCoord>319</xCoord>
<yCoord>295</yCoord>
</edgeMap>
<edgeMap>
<xCoord>320</xCoord>
<yCoord>294</yCoord>
</edgeMap>
<edgeMap>
<xCoord>321</xCoord>
<yCoord>293</yCoord>
</edgeMap>
<edgeMap>
<xCoord>322</xCoord>
<yCoord>292</yCoord>
</edgeMap>
<edgeMap>
<xCoord>323</xCoord>
<yCoord>292</yCoord>
</edgeMap>
<edgeMap>
<xCoord>324</xCoord>
<yCoord>291</yCoord>
</edgeMap>
<edgeMap>
<xCoord>325</xCoord>
<yCoord>291</yCoord>
</edgeMap>
<edgeMap>
<xCoord>326</xCoord>
<yCoord>290</yCoord>
</edgeMap>
<edgeMap>
<xCoord>327</xCoord>
<yCoord>290</yCoord>
</edgeMap>
<edgeMap>
<xCoord>328</xCoord>
<yCoord>289</yCoord>
</edgeMap>
<edgeMap>
<xCoord>327</xCoord>
<yCoord>289</yCoord>
</edgeMap>
<edgeMap>
<xCoord>326</xCoord>
<yCoord>288</yCoord>
</edgeMap>
<edgeMap>
<xCoord>326</xCoord>
<yCoord>287</yCoord>
</edgeMap>
<edgeMap>
<xCoord>326</xCoord>
<yCoord>286</yCoord>
</edgeMap>
<edgeMap>
<xCoord>326</xCoord>
<yCoord>285</yCoord>
</edgeMap>
<edgeMap>
<xCoord>326</xCoord>
<yCoord>284</yCoord>
</edgeMap>
<edgeMap>
<xCoord>326</xCoord>
<yCoord>283</yCoord>
</edgeMap>
<edgeMap>
<xCoord>326</xCoord>
<yCoord>282</yCoord>
</edgeMap>
<edgeMap>
<xCoord>326</xCoord>
<yCoord>281</yCoord>
</edgeMap>
<edgeMap>
<xCoord>326</xCoord>
<yCoord>280</yCoord>
</edgeMap>
<edgeMap>
<xCoord>326</xCoord>
<yCoord>279</yCoord>
</edgeMap>
<edgeMap>
<xCoord>327</xCoord>
<yCoord>278</yCoord>
</edgeMap>
<edgeMap>
<xCoord>328</xCoord>
<yCoord>277</yCoord>
</edgeMap>
<edgeMap>
<xCoord>328</xCoord>
<yCoord>276</yCoord>
</edgeMap>
<edgeMap>
<xCoord>329</xCoord>
<yCoord>275</yCoord>
</edgeMap>
<edgeMap>
<xCoord>330</xCoord>
<yCoord>275</yCoord>
</edgeMap>
<edgeMap>
<xCoord>330</xCoord>
<yCoord>274</yCoord>
</edgeMap>
<edgeMap>
<xCoord>330</xCoord>
<yCoord>273</yCoord>
</edgeMap>
<edgeMap>
<xCoord>329</xCoord>
<yCoord>274</yCoord>
</edgeMap>
<edgeMap>
<xCoord>328</xCoord>
<yCoord>275</yCoord>
</edgeMap>
<edgeMap>
<xCoord>327</xCoord>
<yCoord>274</yCoord>
</edgeMap>
<edgeMap>
<xCoord>327</xCoord>
<yCoord>273</yCoord>
</edgeMap>
<edgeMap>
<xCoord>326</xCoord>
<yCoord>272</yCoord>
</edgeMap>
<edgeMap>
<xCoord>327</xCoord>
<yCoord>271</yCoord>
</edgeMap>
<edgeMap>
<xCoord>327</xCoord>
<yCoord>270</yCoord>
</edgeMap>
<edgeMap>
<xCoord>326</xCoord>
<yCoord>269</yCoord>
</edgeMap>
<edgeMap>
<xCoord>325</xCoord>
<yCoord>268</yCoord>
</edgeMap>
<edgeMap>
<xCoord>324</xCoord>
<yCoord>267</yCoord>
</edgeMap>
<edgeMap>
<xCoord>323</xCoord>
<yCoord>268</yCoord>
</edgeMap>
<edgeMap>
<xCoord>322</xCoord>
<yCoord>269</yCoord>
</edgeMap>
<edgeMap>
<xCoord>321</xCoord>
<yCoord>269</yCoord>
</edgeMap>
<edgeMap>
<xCoord>320</xCoord>
<yCoord>268</yCoord>
</edgeMap>
<edgeMap>
<xCoord>319</xCoord>
<yCoord>268</yCoord>
</edgeMap>
<edgeMap>
<xCoord>318</xCoord>
<yCoord>269</yCoord>
</edgeMap>
<edgeMap>
<xCoord>317</xCoord>
<yCoord>269</yCoord>
</edgeMap>
<edgeMap>
<xCoord>316</xCoord>
<yCoord>269</yCoord>
</edgeMap>
<edgeMap>
<xCoord>315</xCoord>
<yCoord>269</yCoord>
</edgeMap>
<edgeMap>
<xCoord>314</xCoord>
<yCoord>269</yCoord>
</edgeMap>
<edgeMap>
<xCoord>313</xCoord>
<yCoord>269</yCoord>
</edgeMap>
<edgeMap>
<xCoord>312</xCoord>
<yCoord>269</yCoord>
</edgeMap>
<edgeMap>
<xCoord>311</xCoord>
<yCoord>269</yCoord>
</edgeMap>
<edgeMap>
<xCoord>310</xCoord>
<yCoord>270</yCoord>
</edgeMap>
<edgeMap>
<xCoord>309</xCoord>
<yCoord>271</yCoord>
</edgeMap>
<edgeMap>
<xCoord>308</xCoord>
<yCoord>272</yCoord>
</edgeMap>
<edgeMap>
<xCoord>307</xCoord>
<yCoord>273</yCoord>
</edgeMap>
<edgeMap>
<xCoord>306</xCoord>
<yCoord>273</yCoord>
</edgeMap>
<edgeMap>
<xCoord>306</xCoord>
<yCoord>274</yCoord>
</edgeMap>
<edgeMap>
<xCoord>306</xCoord>
<yCoord>275</yCoord>
</edgeMap>
<edgeMap>
<xCoord>306</xCoord>
<yCoord>276</yCoord>
</edgeMap>
<edgeMap>
<xCoord>306</xCoord>
<yCoord>277</yCoord>
</edgeMap>
<edgeMap>
<xCoord>306</xCoord>
<yCoord>278</yCoord>
</edgeMap>
<edgeMap>
<xCoord>306</xCoord>
<yCoord>279</yCoord>
</edgeMap>
<edgeMap>
<xCoord>306</xCoord>
<yCoord>280</yCoord>
</edgeMap>
<edgeMap>
<xCoord>306</xCoord>
<yCoord>281</yCoord>
</edgeMap>
<edgeMap>
<xCoord>306</xCoord>
<yCoord>282</yCoord>
</edgeMap>
<edgeMap>
<xCoord>307</xCoord>
<yCoord>283</yCoord>
</edgeMap>
<edgeMap>
<xCoord>307</xCoord>
<yCoord>284</yCoord>
</edgeMap>
<edgeMap>
<xCoord>307</xCoord>
<yCoord>285</yCoord>
</edgeMap>
<edgeMap>
<xCoord>307</xCoord>
<yCoord>286</yCoord>
</edgeMap>
<edgeMap>
<xCoord>306</xCoord>
<yCoord>287</yCoord>
</edgeMap>
<edgeMap>
<xCoord>306</xCoord>
<yCoord>288</yCoord>
</edgeMap>
<edgeMap>
<xCoord>306</xCoord>
<yCoord>289</yCoord>
</edgeMap>
<edgeMap>
<xCoord>306</xCoord>
<yCoord>290</yCoord>
</edgeMap>
<edgeMap>
<xCoord>306</xCoord>
<yCoord>291</yCoord>
</edgeMap>
<edgeMap>
<xCoord>306</xCoord>
<yCoord>292</yCoord>
</edgeMap>
<edgeMap>
<xCoord>306</xCoord>
<yCoord>293</yCoord>
</edgeMap>
<edgeMap>
<xCoord>306</xCoord>
<yCoord>294</yCoord>
</edgeMap>
<edgeMap>
<xCoord>307</xCoord>
<yCoord>295</yCoord>
</edgeMap>
<edgeMap>
<xCoord>308</xCoord>
<yCoord>296</yCoord>
</edgeMap>
<edgeMap>
<xCoord>309</xCoord>
<yCoord>296</yCoord>
</edgeMap>
<edgeMap>
<xCoord>310</xCoord>
<yCoord>297</yCoord>
</edgeMap>
<edgeMap>
<xCoord>311</xCoord>
<yCoord>297</yCoord>
</edgeMap>
<edgeMap>
<xCoord>312</xCoord>
<yCoord>297</yCoord>
</edgeMap>
</roi>
<roi>
<imageZposition>-125.0</imageZposition>
<imageSOP_UID>1.3.6.1.4.1.14519.5.2.1.6279.6001.328543143584781823198838261041</imageSOP_UID>
<inclusion>TRUE</inclusion>
<edgeMap>
<xCoord>313</xCoord>
<yCoord>299</yCoord>
</edgeMap>
<edgeMap>
<xCoord>314</xCoord>
<yCoord>298</yCoord>
</edgeMap>
<edgeMap>
<xCoord>315</xCoord>
<yCoord>298</yCoord>
</edgeMap>
<edgeMap>
<xCoord>316</xCoord>
<yCoord>298</yCoord>
</edgeMap>
<edgeMap>
<xCoord>317</xCoord>
<yCoord>297</yCoord>
</edgeMap>
<edgeMap>
<xCoord>318</xCoord>
<yCoord>296</yCoord>
</edgeMap>
<edgeMap>
<xCoord>319</xCoord>
<yCoord>295</yCoord>
</edgeMap>
<edgeMap>
<xCoord>320</xCoord>
<yCoord>294</yCoord>
</edgeMap>
<edgeMap>
<xCoord>320</xCoord>
<yCoord>293</yCoord>
</edgeMap>
<edgeMap>
<xCoord>321</xCoord>
<yCoord>292</yCoord>
</edgeMap>
<edgeMap>
<xCoord>322</xCoord>
<yCoord>291</yCoord>
</edgeMap>
<edgeMap>
<xCoord>323</xCoord>
<yCoord>290</yCoord>
</edgeMap>
<edgeMap>
<xCoord>324</xCoord>
<yCoord>289</yCoord>
</edgeMap>
<edgeMap>
<xCoord>324</xCoord>
<yCoord>288</yCoord>
</edgeMap>
<edgeMap>
<xCoord>324</xCoord>
<yCoord>287</yCoord>
</edgeMap>
<edgeMap>
<xCoord>325</xCoord>
<yCoord>286</yCoord>
</edgeMap>
<edgeMap>
<xCoord>325</xCoord>
<yCoord>285</yCoord>
</edgeMap>
<edgeMap>
<xCoord>325</xCoord>
<yCoord>284</yCoord>
</edgeMap>
<edgeMap>
<xCoord>326</xCoord>
<yCoord>283</yCoord>
</edgeMap>
<edgeMap>
<xCoord>326</xCoord>
<yCoord>282</yCoord>
</edgeMap>
<edgeMap>
<xCoord>326</xCoord>
<yCoord>281</yCoord>
</edgeMap>
<edgeMap>
<xCoord>326</xCoord>
<yCoord>280</yCoord>
</edgeMap>
<edgeMap>
<xCoord>326</xCoord>
<yCoord>279</yCoord>
</edgeMap>
<edgeMap>
<xCoord>327</xCoord>
<yCoord>278</yCoord>
</edgeMap>
<edgeMap>
<xCoord>326</xCoord>
<yCoord>277</yCoord>
</edgeMap>
<edgeMap>
<xCoord>326</xCoord>
<yCoord>276</yCoord>
</edgeMap>
<edgeMap>
<xCoord>326</xCoord>
<yCoord>275</yCoord>
</edgeMap>
<edgeMap>
<xCoord>325</xCoord>
<yCoord>274</yCoord>
</edgeMap>
<edgeMap>
<xCoord>324</xCoord>
<yCoord>273</yCoord>
</edgeMap>
<edgeMap>
<xCoord>323</xCoord>
<yCoord>272</yCoord>
</edgeMap>
<edgeMap>
<xCoord>322</xCoord>
<yCoord>272</yCoord>
</edgeMap>
<edgeMap>
<xCoord>321</xCoord>
<yCoord>272</yCoord>
</edgeMap>
<edgeMap>
<xCoord>320</xCoord>
<yCoord>271</yCoord>
</edgeMap>
<edgeMap>
<xCoord>319</xCoord>
<yCoord>272</yCoord>
</edgeMap>
<edgeMap>
<xCoord>318</xCoord>
<yCoord>272</yCoord>
</edgeMap>
<edgeMap>
<xCoord>317</xCoord>
<yCoord>272</yCoord>
</edgeMap>
<edgeMap>
<xCoord>316</xCoord>
<yCoord>273</yCoord>
</edgeMap>
<edgeMap>
<xCoord>315</xCoord>
<yCoord>274</yCoord>
</edgeMap>
<edgeMap>
<xCoord>314</xCoord>
<yCoord>275</yCoord>
</edgeMap>
<edgeMap>
<xCoord>313</xCoord>
<yCoord>275</yCoord>
</edgeMap>
<edgeMap>
<xCoord>312</xCoord>
<yCoord>275</yCoord>
</edgeMap>
<edgeMap>
<xCoord>311</xCoord>
<yCoord>274</yCoord>
</edgeMap>
<edgeMap>
<xCoord>310</xCoord>
<yCoord>273</yCoord>
</edgeMap>
<edgeMap>
<xCoord>309</xCoord>
<yCoord>273</yCoord>
</edgeMap>
<edgeMap>
<xCoord>308</xCoord>
<yCoord>272</yCoord>
</edgeMap>
<edgeMap>
<xCoord>307</xCoord>
<yCoord>272</yCoord>
</edgeMap>
<edgeMap>
<xCoord>307</xCoord>
<yCoord>273</yCoord>
</edgeMap>
<edgeMap>
<xCoord>307</xCoord>
<yCoord>274</yCoord>
</edgeMap>
<edgeMap>
<xCoord>306</xCoord>
<yCoord>275</yCoord>
</edgeMap>
<edgeMap>
<xCoord>306</xCoord>
<yCoord>276</yCoord>
</edgeMap>
<edgeMap>
<xCoord>306</xCoord>
<yCoord>277</yCoord>
</edgeMap>
<edgeMap>
<xCoord>306</xCoord>
<yCoord>278</yCoord>
</edgeMap>
<edgeMap>
<xCoord>307</xCoord>
<yCoord>279</yCoord>
</edgeMap>
<edgeMap>
<xCoord>307</xCoord>
<yCoord>280</yCoord>
</edgeMap>
<edgeMap>
<xCoord>308</xCoord>
<yCoord>281</yCoord>
</edgeMap>
<edgeMap>
<xCoord>308</xCoord>
<yCoord>282</yCoord>
</edgeMap>
<edgeMap>
<xCoord>309</xCoord>
<yCoord>283</yCoord>
</edgeMap>
<edgeMap>
<xCoord>309</xCoord>
<yCoord>284</yCoord>
</edgeMap>
<edgeMap>
<xCoord>309</xCoord>
<yCoord>285</yCoord>
</edgeMap>
<edgeMap>
<xCoord>309</xCoord>
<yCoord>286</yCoord>
</edgeMap>
<edgeMap>
<xCoord>310</xCoord>
<yCoord>287</yCoord>
</edgeMap>
<edgeMap>
<xCoord>309</xCoord>
<yCoord>288</yCoord>
</edgeMap>
<edgeMap>
<xCoord>309</xCoord>
<yCoord>289</yCoord>
</edgeMap>
<edgeMap>
<xCoord>309</xCoord>
<yCoord>290</yCoord>
</edgeMap>
<edgeMap>
<xCoord>308</xCoord>
<yCoord>291</yCoord>
</edgeMap>
<edgeMap>
<xCoord>307</xCoord>
<yCoord>292</yCoord>
</edgeMap>
<edgeMap>
<xCoord>306</xCoord>
<yCoord>293</yCoord>
</edgeMap>
<edgeMap>
<xCoord>305</xCoord>
<yCoord>293</yCoord>
</edgeMap>
<edgeMap>
<xCoord>304</xCoord>
<yCoord>294</yCoord>
</edgeMap>
<edgeMap>
<xCoord>303</xCoord>
<yCoord>294</yCoord>
</edgeMap>
<edgeMap>
<xCoord>303</xCoord>
<yCoord>295</yCoord>
</edgeMap>
<edgeMap>
<xCoord>303</xCoord>
<yCoord>296</yCoord>
</edgeMap>
<edgeMap>
<xCoord>303</xCoord>
<yCoord>297</yCoord>
</edgeMap>
<edgeMap>
<xCoord>303</xCoord>
<yCoord>298</yCoord>
</edgeMap>
<edgeMap>
<xCoord>304</xCoord>
<yCoord>299</yCoord>
</edgeMap>
<edgeMap>
<xCoord>305</xCoord>
<yCoord>298</yCoord>
</edgeMap>
<edgeMap>
<xCoord>306</xCoord>
<yCoord>297</yCoord>
</edgeMap>
<edgeMap>
<xCoord>307</xCoord>
<yCoord>297</yCoord>
</edgeMap>
<edgeMap>
<xCoord>308</xCoord>
<yCoord>298</yCoord>
</edgeMap>
<edgeMap>
<xCoord>309</xCoord>
<yCoord>298</yCoord>
</edgeMap>
<edgeMap>
<xCoord>310</xCoord>
<yCoord>298</yCoord>
</edgeMap>
<edgeMap>
<xCoord>311</xCoord>
<yCoord>299</yCoord>
</edgeMap>
<edgeMap>
<xCoord>312</xCoord>
<yCoord>299</yCoord>
</edgeMap>
<edgeMap>
<xCoord>313</xCoord>
<yCoord>299</yCoord>
</edgeMap>
</roi>
<roi>
<imageZposition>-126.25</imageZposition>
<imageSOP_UID>1.3.6.1.4.1.14519.5.2.1.6279.6001.239355842083104994689399728763</imageSOP_UID>
<inclusion>TRUE</inclusion>
<edgeMap>
<xCoord>318</xCoord>
<yCoord>299</yCoord>
</edgeMap>
<edgeMap>
<xCoord>318</xCoord>
<yCoord>298</yCoord>
</edgeMap>
<edgeMap>
<xCoord>319</xCoord>
<yCoord>297</yCoord>
</edgeMap>
<edgeMap>
<xCoord>319</xCoord>
<yCoord>296</yCoord>
</edgeMap>
<edgeMap>
<xCoord>319</xCoord>
<yCoord>295</yCoord>
</edgeMap>
<edgeMap>
<xCoord>319</xCoord>
<yCoord>294</yCoord>
</edgeMap>
<edgeMap>
<xCoord>320</xCoord>
<yCoord>293</yCoord>
</edgeMap>
<edgeMap>
<xCoord>321</xCoord>
<yCoord>293</yCoord>
</edgeMap>
<edgeMap>
<xCoord>322</xCoord>
<yCoord>293</yCoord>
</edgeMap>
<edgeMap>
<xCoord>323</xCoord>
<yCoord>292</yCoord>
</edgeMap>
<edgeMap>
<xCoord>324</xCoord>
<yCoord>291</yCoord>
</edgeMap>
<edgeMap>
<xCoord>325</xCoord>
<yCoord>291</yCoord>
</edgeMap>
<edgeMap>
<xCoord>325</xCoord>
<yCoord>290</yCoord>
</edgeMap>
<edgeMap>
<xCoord>326</xCoord>
<yCoord>289</yCoord>
</edgeMap>
<edgeMap>
<xCoord>327</xCoord>
<yCoord>289</yCoord>
</edgeMap>
<edgeMap>
<xCoord>327</xCoord>
<yCoord>288</yCoord>
</edgeMap>
<edgeMap>
<xCoord>327</xCoord>
<yCoord>287</yCoord>
</edgeMap>
<edgeMap>
<xCoord>327</xCoord>
<yCoord>286</yCoord>
</edgeMap>
<edgeMap>
<xCoord>326</xCoord>
<yCoord>285</yCoord>
</edgeMap>
<edgeMap>
<xCoord>326</xCoord>
<yCoord>284</yCoord>
</edgeMap>
<edgeMap>
<xCoord>326</xCoord>
<yCoord>283</yCoord>
</edgeMap>
<edgeMap>
<xCoord>326</xCoord>
<yCoord>282</yCoord>
</edgeMap>
<edgeMap>
<xCoord>326</xCoord>
<yCoord>281</yCoord>
</edgeMap>
<edgeMap>
<xCoord>326</xCoord>
<yCoord>280</yCoord>
</edgeMap>
<edgeMap>
<xCoord>327</xCoord>
<yCoord>279</yCoord>
</edgeMap>
<edgeMap>
<xCoord>327</xCoord>
<yCoord>278</yCoord>
</edgeMap>
<edgeMap>
<xCoord>327</xCoord>
<yCoord>277</yCoord>
</edgeMap>
<edgeMap>
<xCoord>328</xCoord>
<yCoord>276</yCoord>
</edgeMap>
<edgeMap>
<xCoord>329</xCoord>
<yCoord>275</yCoord>
</edgeMap>
<edgeMap>
<xCoord>330</xCoord>
<yCoord>275</yCoord>
</edgeMap>
<edgeMap>
<xCoord>330</xCoord>
<yCoord>274</yCoord>
</edgeMap>
<edgeMap>
<xCoord>330</xCoord>
<yCoord>273</yCoord>
</edgeMap>
<edgeMap>
<xCoord>329</xCoord>
<yCoord>272</yCoord>
</edgeMap>
<edgeMap>
<xCoord>328</xCoord>
<yCoord>271</yCoord>
</edgeMap>
<edgeMap>
<xCoord>327</xCoord>
<yCoord>271</yCoord>
</edgeMap>
<edgeMap>
<xCoord>326</xCoord>
<yCoord>271</yCoord>
</edgeMap>
<edgeMap>
<xCoord>325</xCoord>
<yCoord>271</yCoord>
</edgeMap>
<edgeMap>
<xCoord>324</xCoord>
<yCoord>270</yCoord>
</edgeMap>
<edgeMap>
<xCoord>324</xCoord>
<yCoord>269</yCoord>
</edgeMap>
<edgeMap>
<xCoord>324</xCoord>
<yCoord>268</yCoord>
</edgeMap>
<edgeMap>
<xCoord>325</xCoord>
<yCoord>267</yCoord>
</edgeMap>
<edgeMap>
<xCoord>325</xCoord>
<yCoord>266</yCoord>
</edgeMap>
<edgeMap>
<xCoord>324</xCoord>
<yCoord>266</yCoord>
</edgeMap>
<edgeMap>
<xCoord>323</xCoord>
<yCoord>266</yCoord>
</edgeMap>
<edgeMap>
<xCoord>322</xCoord>
<yCoord>266</yCoord>
</edgeMap>
<edgeMap>
<xCoord>321</xCoord>
<yCoord>266</yCoord>
</edgeMap>
<edgeMap>
<xCoord>321</xCoord>
<yCoord>267</yCoord>
</edgeMap>
<edgeMap>
<xCoord>320</xCoord>
<yCoord>268</yCoord>
</edgeMap>
<edgeMap>
<xCoord>319</xCoord>
<yCoord>269</yCoord>
</edgeMap>
<edgeMap>
<xCoord>318</xCoord>
<yCoord>270</yCoord>
</edgeMap>
<edgeMap>
<xCoord>317</xCoord>
<yCoord>270</yCoord>
</edgeMap>
<edgeMap>
<xCoord>316</xCoord>
<yCoord>271</yCoord>
</edgeMap>
<edgeMap>
<xCoord>316</xCoord>
<yCoord>272</yCoord>
</edgeMap>
<edgeMap>
<xCoord>316</xCoord>
<yCoord>273</yCoord>
</edgeMap>
<edgeMap>
<xCoord>316</xCoord>
<yCoord>274</yCoord>
</edgeMap>
<edgeMap>
<xCoord>315</xCoord>
<yCoord>275</yCoord>
</edgeMap>
<edgeMap>
<xCoord>314</xCoord>
<yCoord>276</yCoord>
</edgeMap>
<edgeMap>
<xCoord>313</xCoord>
<yCoord>277</yCoord>
</edgeMap>
<edgeMap>
<xCoord>312</xCoord>
<yCoord>277</yCoord>
</edgeMap>
<edgeMap>
<xCoord>311</xCoord>
<yCoord>277</yCoord>
</edgeMap>
<edgeMap>
<xCoord>310</xCoord>
<yCoord>277</yCoord>
</edgeMap>
<edgeMap>
<xCoord>309</xCoord>
<yCoord>277</yCoord>
</edgeMap>
<edgeMap>
<xCoord>308</xCoord>
<yCoord>278</yCoord>
</edgeMap>
<edgeMap>
<xCoord>307</xCoord>
<yCoord>279</yCoord>
</edgeMap>
<edgeMap>
<xCoord>307</xCoord>
<yCoord>280</yCoord>
</edgeMap>
<edgeMap>
<xCoord>307</xCoord>
<yCoord>281</yCoord>
</edgeMap>
<edgeMap>
<xCoord>308</xCoord>
<yCoord>281</yCoord>
</edgeMap>
<edgeMap>
<xCoord>309</xCoord>
<yCoord>282</yCoord>
</edgeMap>
<edgeMap>
<xCoord>310</xCoord>
<yCoord>282</yCoord>
</edgeMap>
<edgeMap>
<xCoord>311</xCoord>
<yCoord>283</yCoord>
</edgeMap>
<edgeMap>
<xCoord>312</xCoord>
<yCoord>284</yCoord>
</edgeMap>
<edgeMap>
<xCoord>313</xCoord>
<yCoord>285</yCoord>
</edgeMap>
<edgeMap>
<xCoord>314</xCoord>
<yCoord>286</yCoord>
</edgeMap>
<edgeMap>
<xCoord>314</xCoord>
<yCoord>287</yCoord>
</edgeMap>
<edgeMap>
<xCoord>314</xCoord>
<yCoord>288</yCoord>
</edgeMap>
<edgeMap>
<xCoord>314</xCoord>
<yCoord>289</yCoord>
</edgeMap>
<edgeMap>
<xCoord>313</xCoord>
<yCoord>290</yCoord>
</edgeMap>
<edgeMap>
<xCoord>312</xCoord>
<yCoord>291</yCoord>
</edgeMap>
<edgeMap>
<xCoord>311</xCoord>
<yCoord>291</yCoord>
</edgeMap>
<edgeMap>
<xCoord>310</xCoord>
<yCoord>291</yCoord>
</edgeMap>
<edgeMap>
<xCoord>309</xCoord>
<yCoord>291</yCoord>
</edgeMap>
<edgeMap>
<xCoord>308</xCoord>
<yCoord>291</yCoord>
</edgeMap>
<edgeMap>
<xCoord>307</xCoord>
<yCoord>292</yCoord>
</edgeMap>
<edgeMap>
<xCoord>306</xCoord>
<yCoord>293</yCoord>
</edgeMap>
<edgeMap>
<xCoord>306</xCoord>
<yCoord>294</yCoord>
</edgeMap>
<edgeMap>
<xCoord>306</xCoord>
<yCoord>295</yCoord>
</edgeMap>
<edgeMap>
<xCoord>306</xCoord>
<yCoord>296</yCoord>
</edgeMap>
<edgeMap>
<xCoord>307</xCoord>
<yCoord>297</yCoord>
</edgeMap>
<edgeMap>
<xCoord>308</xCoord>
<yCoord>297</yCoord>
</edgeMap>
<edgeMap>
<xCoord>309</xCoord>
<yCoord>298</yCoord>
</edgeMap>
<edgeMap>
<xCoord>310</xCoord>
<yCoord>298</yCoord>
</edgeMap>
<edgeMap>
<xCoord>311</xCoord>
<yCoord>298</yCoord>
</edgeMap>
<edgeMap>
<xCoord>312</xCoord>
<yCoord>298</yCoord>
</edgeMap>
<edgeMap>
<xCoord>312</xCoord>
<yCoord>297</yCoord>
</edgeMap>
<edgeMap>
<xCoord>313</xCoord>
<yCoord>296</yCoord>
</edgeMap>
<edgeMap>
<xCoord>314</xCoord>
<yCoord>295</yCoord>
</edgeMap>
<edgeMap>
<xCoord>315</xCoord>
<yCoord>295</yCoord>
</edgeMap>
<edgeMap>
<xCoord>316</xCoord>
<yCoord>296</yCoord>
</edgeMap>
<edgeMap>
<xCoord>316</xCoord>
<yCoord>297</yCoord>
</edgeMap>
<edgeMap>
<xCoord>316</xCoord>
<yCoord>298</yCoord>
</edgeMap>
<edgeMap>
<xCoord>317</xCoord>
<yCoord>299</yCoord>
</edgeMap>
<edgeMap>
<xCoord>318</xCoord>
<yCoord>299</yCoord>
</edgeMap>
</roi>
<roi>
<imageZposition>-127.5</imageZposition>
<imageSOP_UID>1.3.6.1.4.1.14519.5.2.1.6279.6001.273099268267526845666163763603</imageSOP_UID>
<inclusion>TRUE</inclusion>
<edgeMap>
<xCoord>319</xCoord>
<yCoord>296</yCoord>
</edgeMap>
<edgeMap>
<xCoord>320</xCoord>
<yCoord>295</yCoord>
</edgeMap>
<edgeMap>
<xCoord>320</xCoord>
<yCoord>294</yCoord>
</edgeMap>
<edgeMap>
<xCoord>321</xCoord>
<yCoord>293</yCoord>
</edgeMap>
<edgeMap>
<xCoord>322</xCoord>
<yCoord>292</yCoord>
</edgeMap>
<edgeMap>
<xCoord>322</xCoord>
<yCoord>291</yCoord>
</edgeMap>
<edgeMap>
<xCoord>323</xCoord>
<yCoord>290</yCoord>
</edgeMap>
<edgeMap>
<xCoord>324</xCoord>
<yCoord>290</yCoord>
</edgeMap>
<edgeMap>
<xCoord>325</xCoord>
<yCoord>290</yCoord>
</edgeMap>
<edgeMap>
<xCoord>326</xCoord>
<yCoord>290</yCoord>
</edgeMap>
<edgeMap>
<xCoord>327</xCoord>
<yCoord>289</yCoord>
</edgeMap>
<edgeMap>
<xCoord>328</xCoord>
<yCoord>289</yCoord>
</edgeMap>
<edgeMap>
<xCoord>328</xCoord>
<yCoord>288</yCoord>
</edgeMap>
<edgeMap>
<xCoord>328</xCoord>
<yCoord>287</yCoord>
</edgeMap>
<edgeMap>
<xCoord>327</xCoord>
<yCoord>287</yCoord>
</edgeMap>
<edgeMap>
<xCoord>326</xCoord>
<yCoord>286</yCoord>
</edgeMap>
<edgeMap>
<xCoord>326</xCoord>
<yCoord>285</yCoord>
</edgeMap>
<edgeMap>
<xCoord>326</xCoord>
<yCoord>284</yCoord>
</edgeMap>
<edgeMap>
<xCoord>327</xCoord>
<yCoord>283</yCoord>
</edgeMap>
<edgeMap>
<xCoord>327</xCoord>
<yCoord>282</yCoord>
</edgeMap>
<edgeMap>
<xCoord>327</xCoord>
<yCoord>281</yCoord>
</edgeMap>
<edgeMap>
<xCoord>326</xCoord>
<yCoord>280</yCoord>
</edgeMap>
<edgeMap>
<xCoord>326</xCoord>
<yCoord>279</yCoord>
</edgeMap>
<edgeMap>
<xCoord>326</xCoord>
<yCoord>278</yCoord>
</edgeMap>
<edgeMap>
<xCoord>327</xCoord>
<yCoord>277</yCoord>
</edgeMap>
<edgeMap>
<xCoord>328</xCoord>
<yCoord>276</yCoord>
</edgeMap>
<edgeMap>
<xCoord>328</xCoord>
<yCoord>275</yCoord>
</edgeMap>
<edgeMap>
<xCoord>328</xCoord>
<yCoord>274</yCoord>
</edgeMap>
<edgeMap>
<xCoord>328</xCoord>
<yCoord>273</yCoord>
</edgeMap>
<edgeMap>
<xCoord>328</xCoord>
<yCoord>272</yCoord>
</edgeMap>
<edgeMap>
<xCoord>328</xCoord>
<yCoord>271</yCoord>
</edgeMap>
<edgeMap>
<xCoord>327</xCoord>
<yCoord>271</yCoord>
</edgeMap>
<edgeMap>
<xCoord>326</xCoord>
<yCoord>271</yCoord>
</edgeMap>
<edgeMap>
<xCoord>325</xCoord>
<yCoord>271</yCoord>
</edgeMap>
<edgeMap>
<xCoord>324</xCoord>
<yCoord>270</yCoord>
</edgeMap>
<edgeMap>
<xCoord>324</xCoord>
<yCoord>269</yCoord>
</edgeMap>
<edgeMap>
<xCoord>324</xCoord>
<yCoord>268</yCoord>
</edgeMap>
<edgeMap>
<xCoord>324</xCoord>
<yCoord>267</yCoord>
</edgeMap>
<edgeMap>
<xCoord>324</xCoord>
<yCoord>266</yCoord>
</edgeMap>
<edgeMap>
<xCoord>323</xCoord>
<yCoord>266</yCoord>
</edgeMap>
<edgeMap>
<xCoord>322</xCoord>
<yCoord>266</yCoord>
</edgeMap>
<edgeMap>
<xCoord>321</xCoord>
<yCoord>267</yCoord>
</edgeMap>
<edgeMap>
<xCoord>320</xCoord>
<yCoord>268</yCoord>
</edgeMap>
<edgeMap>
<xCoord>319</xCoord>
<yCoord>268</yCoord>
</edgeMap>
<edgeMap>
<xCoord>318</xCoord>
<yCoord>268</yCoord>
</edgeMap>
<edgeMap>
<xCoord>317</xCoord>
<yCoord>268</yCoord>
</edgeMap>
<edgeMap>
<xCoord>316</xCoord>
<yCoord>268</yCoord>
</edgeMap>
<edgeMap>
<xCoord>315</xCoord>
<yCoord>269</yCoord>
</edgeMap>
<edgeMap>
<xCoord>314</xCoord>
<yCoord>269</yCoord>
</edgeMap>
<edgeMap>
<xCoord>314</xCoord>
<yCoord>270</yCoord>
</edgeMap>
<edgeMap>
<xCoord>314</xCoord>
<yCoord>271</yCoord>
</edgeMap>
<edgeMap>
<xCoord>314</xCoord>
<yCoord>272</yCoord>
</edgeMap>
<edgeMap>
<xCoord>314</xCoord>
<yCoord>273</yCoord>
</edgeMap>
<edgeMap>
<xCoord>314</xCoord>
<yCoord>274</yCoord>
</edgeMap>
<edgeMap>
<xCoord>314</xCoord>
<yCoord>275</yCoord>
</edgeMap>
<edgeMap>
<xCoord>313</xCoord>
<yCoord>276</yCoord>
</edgeMap>
<edgeMap>
<xCoord>312</xCoord>
<yCoord>276</yCoord>
</edgeMap>
<edgeMap>
<xCoord>311</xCoord>
<yCoord>276</yCoord>
</edgeMap>
<edgeMap>
<xCoord>310</xCoord>
<yCoord>276</yCoord>
</edgeMap>
<edgeMap>
<xCoord>309</xCoord>
<yCoord>276</yCoord>
</edgeMap>
<edgeMap>
<xCoord>308</xCoord>
<yCoord>275</yCoord>
</edgeMap>
<edgeMap>
<xCoord>307</xCoord>
<yCoord>275</yCoord>
</edgeMap>
<edgeMap>
<xCoord>306</xCoord>
<yCoord>274</yCoord>
</edgeMap>
<edgeMap>
<xCoord>305</xCoord>
<yCoord>273</yCoord>
</edgeMap>
<edgeMap>
<xCoord>305</xCoord>
<yCoord>272</yCoord>
</edgeMap>
<edgeMap>
<xCoord>305</xCoord>
<yCoord>271</yCoord>
</edgeMap>
<edgeMap>
<xCoord>304</xCoord>
<yCoord>270</yCoord>
</edgeMap>
<edgeMap>
<xCoord>303</xCoord>
<yCoord>270</yCoord>
</edgeMap>
<edgeMap>
<xCoord>303</xCoord>
<yCoord>271</yCoord>
</edgeMap>
<edgeMap>
<xCoord>303</xCoord>
<yCoord>272</yCoord>
</edgeMap>
<edgeMap>
<xCoord>303</xCoord>
<yCoord>273</yCoord>
</edgeMap>
<edgeMap>
<xCoord>303</xCoord>
<yCoord>274</yCoord>
</edgeMap>
<edgeMap>
<xCoord>304</xCoord>
<yCoord>275</yCoord>
</edgeMap>
<edgeMap>
<xCoord>304</xCoord>
<yCoord>276</yCoord>
</edgeMap>
<edgeMap>
<xCoord>305</xCoord>
<yCoord>277</yCoord>
</edgeMap>
<edgeMap>
<xCoord>306</xCoord>
<yCoord>278</yCoord>
</edgeMap>
<edgeMap>
<xCoord>307</xCoord>
<yCoord>279</yCoord>
</edgeMap>
<edgeMap>
<xCoord>308</xCoord>
<yCoord>279</yCoord>
</edgeMap>
<edgeMap>
<xCoord>309</xCoord>
<yCoord>280</yCoord>
</edgeMap>
<edgeMap>
<xCoord>309</xCoord>
<yCoord>281</yCoord>
</edgeMap>
<edgeMap>
<xCoord>310</xCoord>
<yCoord>281</yCoord>
</edgeMap>
<edgeMap>
<xCoord>311</xCoord>
<yCoord>282</yCoord>
</edgeMap>
<edgeMap>
<xCoord>312</xCoord>
<yCoord>282</yCoord>
</edgeMap>
<edgeMap>
<xCoord>313</xCoord>
<yCoord>283</yCoord>
</edgeMap>
<edgeMap>
<xCoord>314</xCoord>
<yCoord>283</yCoord>
</edgeMap>
<edgeMap>
<xCoord>315</xCoord>
<yCoord>284</yCoord>
</edgeMap>
<edgeMap>
<xCoord>316</xCoord>
<yCoord>285</yCoord>
</edgeMap>
<edgeMap>
<xCoord>317</xCoord>
<yCoord>286</yCoord>
</edgeMap>
<edgeMap>
<xCoord>317</xCoord>
<yCoord>287</yCoord>
</edgeMap>
<edgeMap>
<xCoord>317</xCoord>
<yCoord>288</yCoord>
</edgeMap>
<edgeMap>
<xCoord>317</xCoord>
<yCoord>289</yCoord>
</edgeMap>
<edgeMap>
<xCoord>317</xCoord>
<yCoord>290</yCoord>
</edgeMap>
<edgeMap>
<xCoord>317</xCoord>
<yCoord>291</yCoord>
</edgeMap>
<edgeMap>
<xCoord>317</xCoord>
<yCoord>292</yCoord>
</edgeMap>
<edgeMap>
<xCoord>317</xCoord>
<yCoord>293</yCoord>
</edgeMap>
<edgeMap>
<xCoord>317</xCoord>
<yCoord>294</yCoord>
</edgeMap>
<edgeMap>
<xCoord>317</xCoord>
<yCoord>295</yCoord>
</edgeMap>
<edgeMap>
<xCoord>317</xCoord>
<yCoord>296</yCoord>
</edgeMap>
<edgeMap>
<xCoord>318</xCoord>
<yCoord>296</yCoord>
</edgeMap>
<edgeMap>
<xCoord>319</xCoord>
<yCoord>296</yCoord>
</edgeMap>
</roi>
<roi>
<imageZposition>-128.75</imageZposition>
<imageSOP_UID>1.3.6.1.4.1.14519.5.2.1.6279.6001.325141644054512394870282107578</imageSOP_UID>
<inclusion>TRUE</inclusion>
<edgeMap>
<xCoord>321</xCoord>
<yCoord>294</yCoord>
</edgeMap>
<edgeMap>
<xCoord>322</xCoord>
<yCoord>293</yCoord>
</edgeMap>
<edgeMap>
<xCoord>322</xCoord>
<yCoord>292</yCoord>
</edgeMap>
<edgeMap>
<xCoord>323</xCoord>
<yCoord>291</yCoord>
</edgeMap>
<edgeMap>
<xCoord>324</xCoord>
<yCoord>290</yCoord>
</edgeMap>
<edgeMap>
<xCoord>325</xCoord>
<yCoord>289</yCoord>
</edgeMap>
<edgeMap>
<xCoord>326</xCoord>
<yCoord>289</yCoord>
</edgeMap>
<edgeMap>
<xCoord>327</xCoord>
<yCoord>288</yCoord>
</edgeMap>
<edgeMap>
<xCoord>328</xCoord>
<yCoord>288</yCoord>
</edgeMap>
<edgeMap>
<xCoord>328</xCoord>
<yCoord>287</yCoord>
</edgeMap>
<edgeMap>
<xCoord>328</xCoord>
<yCoord>286</yCoord>
</edgeMap>
<edgeMap>
<xCoord>327</xCoord>
<yCoord>286</yCoord>
</edgeMap>
<edgeMap>
<xCoord>326</xCoord>
<yCoord>285</yCoord>
</edgeMap>
<edgeMap>
<xCoord>326</xCoord>
<yCoord>284</yCoord>
</edgeMap>
<edgeMap>
<xCoord>326</xCoord>
<yCoord>283</yCoord>
</edgeMap>
<edgeMap>
<xCoord>326</xCoord>
<yCoord>282</yCoord>
</edgeMap>
<edgeMap>
<xCoord>326</xCoord>
<yCoord>281</yCoord>
</edgeMap>
<edgeMap>
<xCoord>325</xCoord>
<yCoord>280</yCoord>
</edgeMap>
<edgeMap>
<xCoord>326</xCoord>
<yCoord>279</yCoord>
</edgeMap>
<edgeMap>
<xCoord>327</xCoord>
<yCoord>278</yCoord>
</edgeMap>
<edgeMap>
<xCoord>327</xCoord>
<yCoord>277</yCoord>
</edgeMap>
<edgeMap>
<xCoord>327</xCoord>
<yCoord>276</yCoord>
</edgeMap>
<edgeMap>
<xCoord>326</xCoord>
<yCoord>275</yCoord>
</edgeMap>
<edgeMap>
<xCoord>326</xCoord>
<yCoord>274</yCoord>
</edgeMap>
<edgeMap>
<xCoord>327</xCoord>
<yCoord>273</yCoord>
</edgeMap>
<edgeMap>
<xCoord>328</xCoord>
<yCoord>272</yCoord>
</edgeMap>
<edgeMap>
<xCoord>329</xCoord>
<yCoord>271</yCoord>
</edgeMap>
<edgeMap>
<xCoord>330</xCoord>
<yCoord>271</yCoord>
</edgeMap>
<edgeMap>
<xCoord>329</xCoord>
<yCoord>271</yCoord>
</edgeMap>
<edgeMap>
<xCoord>328</xCoord>
<yCoord>271</yCoord>
</edgeMap>
<edgeMap>
<xCoord>327</xCoord>
<yCoord>271</yCoord>
</edgeMap>
<edgeMap>
<xCoord>326</xCoord>
<yCoord>271</yCoord>
</edgeMap>
<edgeMap>
<xCoord>325</xCoord>
<yCoord>270</yCoord>
</edgeMap>
<edgeMap>
<xCoord>324</xCoord>
<yCoord>269</yCoord>
</edgeMap>
<edgeMap>
<xCoord>324</xCoord>
<yCoord>268</yCoord>
</edgeMap>
<edgeMap>
<xCoord>324</xCoord>
<yCoord>267</yCoord>
</edgeMap>
<edgeMap>
<xCoord>323</xCoord>
<yCoord>267</yCoord>
</edgeMap>
<edgeMap>
<xCoord>322</xCoord>
<yCoord>267</yCoord>
</edgeMap>
<edgeMap>
<xCoord>321</xCoord>
<yCoord>267</yCoord>
</edgeMap>
<edgeMap>
<xCoord>320</xCoord>
<yCoord>268</yCoord>
</edgeMap>
<edgeMap>
<xCoord>319</xCoord>
<yCoord>268</yCoord>
</edgeMap>
<edgeMap>
<xCoord>318</xCoord>
<yCoord>267</yCoord>
</edgeMap>
<edgeMap>
<xCoord>317</xCoord>
<yCoord>267</yCoord>
</edgeMap>
<edgeMap>
<xCoord>316</xCoord>
<yCoord>268</yCoord>
</edgeMap>
<edgeMap>
<xCoord>315</xCoord>
<yCoord>269</yCoord>
</edgeMap>
<edgeMap>
<xCoord>314</xCoord>
<yCoord>269</yCoord>
</edgeMap>
<edgeMap>
<xCoord>313</xCoord>
<yCoord>269</yCoord>
</edgeMap>
<edgeMap>
<xCoord>312</xCoord>
<yCoord>270</yCoord>
</edgeMap>
<edgeMap>
<xCoord>313</xCoord>
<yCoord>271</yCoord>
</edgeMap>
<edgeMap>
<xCoord>312</xCoord>
<yCoord>272</yCoord>
</edgeMap>
<edgeMap>
<xCoord>312</xCoord>
<yCoord>273</yCoord>
</edgeMap>
<edgeMap>
<xCoord>312</xCoord>
<yCoord>274</yCoord>
</edgeMap>
<edgeMap>
<xCoord>312</xCoord>
<yCoord>275</yCoord>
</edgeMap>
<edgeMap>
<xCoord>312</xCoord>
<yCoord>276</yCoord>
</edgeMap>
<edgeMap>
<xCoord>311</xCoord>
<yCoord>277</yCoord>
</edgeMap>
<edgeMap>
<xCoord>310</xCoord>
<yCoord>276</yCoord>
</edgeMap>
<edgeMap>
<xCoord>309</xCoord>
<yCoord>276</yCoord>
</edgeMap>
<edgeMap>
<xCoord>308</xCoord>
<yCoord>275</yCoord>
</edgeMap>
<edgeMap>
<xCoord>307</xCoord>
<yCoord>275</yCoord>
</edgeMap>
<edgeMap>
<xCoord>306</xCoord>
<yCoord>274</yCoord>
</edgeMap>
<edgeMap>
<xCoord>306</xCoord>
<yCoord>273</yCoord>
</edgeMap>
<edgeMap>
<xCoord>305</xCoord>
<yCoord>272</yCoord>
</edgeMap>
<edgeMap>
<xCoord>304</xCoord>
<yCoord>272</yCoord>
</edgeMap>
<edgeMap>
<xCoord>304</xCoord>
<yCoord>273</yCoord>
</edgeMap>
<edgeMap>
<xCoord>304</xCoord>
<yCoord>274</yCoord>
</edgeMap>
<edgeMap>
<xCoord>305</xCoord>
<yCoord>275</yCoord>
</edgeMap>
<edgeMap>
<xCoord>305</xCoord>
<yCoord>276</yCoord>
</edgeMap>
<edgeMap>
<xCoord>306</xCoord>
<yCoord>277</yCoord>
</edgeMap>
<edgeMap>
<xCoord>307</xCoord>
<yCoord>278</yCoord>
</edgeMap>
<edgeMap>
<xCoord>308</xCoord>
<yCoord>279</yCoord>
</edgeMap>
<edgeMap>
<xCoord>309</xCoord>
<yCoord>280</yCoord>
</edgeMap>
<edgeMap>
<xCoord>310</xCoord>
<yCoord>281</yCoord>
</edgeMap>
<edgeMap>
<xCoord>311</xCoord>
<yCoord>282</yCoord>
</edgeMap>
<edgeMap>
<xCoord>312</xCoord>
<yCoord>282</yCoord>
</edgeMap>
<edgeMap>
<xCoord>313</xCoord>
<yCoord>282</yCoord>
</edgeMap>
<edgeMap>
<xCoord>314</xCoord>
<yCoord>282</yCoord>
</edgeMap>
<edgeMap>
<xCoord>315</xCoord>
<yCoord>282</yCoord>
</edgeMap>
<edgeMap>
<xCoord>316</xCoord>
<yCoord>283</yCoord>
</edgeMap>
<edgeMap>
<xCoord>317</xCoord>
<yCoord>283</yCoord>
</edgeMap>
<edgeMap>
<xCoord>318</xCoord>
<yCoord>284</yCoord>
</edgeMap>
<edgeMap>
<xCoord>318</xCoord>
<yCoord>285</yCoord>
</edgeMap>
<edgeMap>
<xCoord>318</xCoord>
<yCoord>286</yCoord>
</edgeMap>
<edgeMap>
<xCoord>318</xCoord>
<yCoord>287</yCoord>
</edgeMap>
<edgeMap>
<xCoord>318</xCoord>
<yCoord>288</yCoord>
</edgeMap>
<edgeMap>
<xCoord>318</xCoord>
<yCoord>289</yCoord>
</edgeMap>
<edgeMap>
<xCoord>318</xCoord>
<yCoord>290</yCoord>
</edgeMap>
<edgeMap>
<xCoord>318</xCoord>
<yCoord>291</yCoord>
</edgeMap>
<edgeMap>
<xCoord>318</xCoord>
<yCoord>292</yCoord>
</edgeMap>
<edgeMap>
<xCoord>319</xCoord>
<yCoord>293</yCoord>
</edgeMap>
<edgeMap>
<xCoord>319</xCoord>
<yCoord>294</yCoord>
</edgeMap>
<edgeMap>
<xCoord>320</xCoord>
<yCoord>294</yCoord>
</edgeMap>
<edgeMap>
<xCoord>321</xCoord>
<yCoord>294</yCoord>
</edgeMap>
</roi>
<roi>
<imageZposition>-130.0</imageZposition>
<imageSOP_UID>1.3.6.1.4.1.14519.5.2.1.6279.6001.255833010606622837101259921656</imageSOP_UID>
<inclusion>TRUE</inclusion>
<edgeMap>
<xCoord>321</xCoord>
<yCoord>294</yCoord>
</edgeMap>
<edgeMap>
<xCoord>322</xCoord>
<yCoord>293</yCoord>
</edgeMap>
<edgeMap>
<xCoord>322</xCoord>
<yCoord>292</yCoord>
</edgeMap>
<edgeMap>
<xCoord>323</xCoord>
<yCoord>291</yCoord>
</edgeMap>
<edgeMap>
<xCoord>324</xCoord>
<yCoord>290</yCoord>
</edgeMap>
<edgeMap>
<xCoord>325</xCoord>
<yCoord>289</yCoord>
</edgeMap>
<edgeMap>
<xCoord>326</xCoord>
<yCoord>289</yCoord>
</edgeMap>
<edgeMap>
<xCoord>327</xCoord>
<yCoord>288</yCoord>
</edgeMap>
<edgeMap>
<xCoord>327</xCoord>
<yCoord>287</yCoord>
</edgeMap>
<edgeMap>
<xCoord>327</xCoord>
<yCoord>286</yCoord>
</edgeMap>
<edgeMap>
<xCoord>326</xCoord>
<yCoord>285</yCoord>
</edgeMap>
<edgeMap>
<xCoord>325</xCoord>
<yCoord>284</yCoord>
</edgeMap>
<edgeMap>
<xCoord>325</xCoord>
<yCoord>283</yCoord>
</edgeMap>
<edgeMap>
<xCoord>325</xCoord>
<yCoord>282</yCoord>
</edgeMap>
<edgeMap>
<xCoord>325</xCoord>
<yCoord>281</yCoord>
</edgeMap>
<edgeMap>
<xCoord>325</xCoord>
<yCoord>280</yCoord>
</edgeMap>
<edgeMap>
<xCoord>325</xCoord>
<yCoord>279</yCoord>
</edgeMap>
<edgeMap>
<xCoord>326</xCoord>
<yCoord>278</yCoord>
</edgeMap>
<edgeMap>
<xCoord>325</xCoord>
<yCoord>277</yCoord>
</edgeMap>
<edgeMap>
<xCoord>325</xCoord>
<yCoord>276</yCoord>
</edgeMap>
<edgeMap>
<xCoord>324</xCoord>
<yCoord>276</yCoord>
</edgeMap>
<edgeMap>
<xCoord>323</xCoord>
<yCoord>275</yCoord>
</edgeMap>
<edgeMap>
<xCoord>324</xCoord>
<yCoord>274</yCoord>
</edgeMap>
<edgeMap>
<xCoord>324</xCoord>
<yCoord>273</yCoord>
</edgeMap>
<edgeMap>
<xCoord>324</xCoord>
<yCoord>272</yCoord>
</edgeMap>
<edgeMap>
<xCoord>325</xCoord>
<yCoord>271</yCoord>
</edgeMap>
<edgeMap>
<xCoord>325</xCoord>
<yCoord>270</yCoord>
</edgeMap>
<edgeMap>
<xCoord>324</xCoord>
<yCoord>270</yCoord>
</edgeMap>
<edgeMap>
<xCoord>323</xCoord>
<yCoord>270</yCoord>
</edgeMap>
<edgeMap>
<xCoord>322</xCoord>
<yCoord>270</yCoord>
</edgeMap>
<edgeMap>
<xCoord>321</xCoord>
<yCoord>269</yCoord>
</edgeMap>
<edgeMap>
<xCoord>320</xCoord>
<yCoord>268</yCoord>
</edgeMap>
<edgeMap>
<xCoord>321</xCoord>
<yCoord>267</yCoord>
</edgeMap>
<edgeMap>
<xCoord>321</xCoord>
<yCoord>266</yCoord>
</edgeMap>
<edgeMap>
<xCoord>321</xCoord>
<yCoord>265</yCoord>
</edgeMap>
<edgeMap>
<xCoord>321</xCoord>
<yCoord>264</yCoord>
</edgeMap>
<edgeMap>
<xCoord>320</xCoord>
<yCoord>264</yCoord>
</edgeMap>
<edgeMap>
<xCoord>320</xCoord>
<yCoord>265</yCoord>
</edgeMap>
<edgeMap>
<xCoord>319</xCoord>
<yCoord>266</yCoord>
</edgeMap>
<edgeMap>
<xCoord>318</xCoord>
<yCoord>266</yCoord>
</edgeMap>
<edgeMap>
<xCoord>317</xCoord>
<yCoord>267</yCoord>
</edgeMap>
<edgeMap>
<xCoord>316</xCoord>
<yCoord>267</yCoord>
</edgeMap>
<edgeMap>
<xCoord>315</xCoord>
<yCoord>267</yCoord>
</edgeMap>
<edgeMap>
<xCoord>314</xCoord>
<yCoord>268</yCoord>
</edgeMap>
<edgeMap>
<xCoord>313</xCoord>
<yCoord>269</yCoord>
</edgeMap>
<edgeMap>
<xCoord>313</xCoord>
<yCoord>270</yCoord>
</edgeMap>
<edgeMap>
<xCoord>313</xCoord>
<yCoord>271</yCoord>
</edgeMap>
<edgeMap>
<xCoord>313</xCoord>
<yCoord>272</yCoord>
</edgeMap>
<edgeMap>
<xCoord>314</xCoord>
<yCoord>273</yCoord>
</edgeMap>
<edgeMap>
<xCoord>315</xCoord>
<yCoord>274</yCoord>
</edgeMap>
<edgeMap>
<xCoord>315</xCoord>
<yCoord>275</yCoord>
</edgeMap>
<edgeMap>
<xCoord>314</xCoord>
<yCoord>276</yCoord>
</edgeMap>
<edgeMap>
<xCoord>313</xCoord>
<yCoord>276</yCoord>
</edgeMap>
<edgeMap>
<xCoord>312</xCoord>
<yCoord>276</yCoord>
</edgeMap>
<edgeMap>
<xCoord>311</xCoord>
<yCoord>276</yCoord>
</edgeMap>
<edgeMap>
<xCoord>310</xCoord>
<yCoord>276</yCoord>
</edgeMap>
<edgeMap>
<xCoord>310</xCoord>
<yCoord>277</yCoord>
</edgeMap>
<edgeMap>
<xCoord>310</xCoord>
<yCoord>278</yCoord>
</edgeMap>
<edgeMap>
<xCoord>310</xCoord>
<yCoord>279</yCoord>
</edgeMap>
<edgeMap>
<xCoord>311</xCoord>
<yCoord>280</yCoord>
</edgeMap>
<edgeMap>
<xCoord>312</xCoord>
<yCoord>280</yCoord>
</edgeMap>
<edgeMap>
<xCoord>313</xCoord>
<yCoord>281</yCoord>
</edgeMap>
<edgeMap>
<xCoord>314</xCoord>
<yCoord>281</yCoord>
</edgeMap>
<edgeMap>
<xCoord>315</xCoord>
<yCoord>281</yCoord>
</edgeMap>
<edgeMap>
<xCoord>316</xCoord>
<yCoord>281</yCoord>
</edgeMap>
<edgeMap>
<xCoord>317</xCoord>
<yCoord>281</yCoord>
</edgeMap>
<edgeMap>
<xCoord>318</xCoord>
<yCoord>282</yCoord>
</edgeMap>
<edgeMap>
<xCoord>319</xCoord>
<yCoord>283</yCoord>
</edgeMap>
<edgeMap>
<xCoord>320</xCoord>
<yCoord>284</yCoord>
</edgeMap>
<edgeMap>
<xCoord>320</xCoord>
<yCoord>285</yCoord>
</edgeMap>
<edgeMap>
<xCoord>319</xCoord>
<yCoord>286</yCoord>
</edgeMap>
<edgeMap>
<xCoord>319</xCoord>
<yCoord>287</yCoord>
</edgeMap>
<edgeMap>
<xCoord>319</xCoord>
<yCoord>288</yCoord>
</edgeMap>
<edgeMap>
<xCoord>318</xCoord>
<yCoord>289</yCoord>
</edgeMap>
<edgeMap>
<xCoord>318</xCoord>
<yCoord>290</yCoord>
</edgeMap>
<edgeMap>
<xCoord>318</xCoord>
<yCoord>291</yCoord>
</edgeMap>
<edgeMap>
<xCoord>318</xCoord>
<yCoord>292</yCoord>
</edgeMap>
<edgeMap>
<xCoord>319</xCoord>
<yCoord>293</yCoord>
</edgeMap>
<edgeMap>
<xCoord>319</xCoord>
<yCoord>294</yCoord>
</edgeMap>
<edgeMap>
<xCoord>320</xCoord>
<yCoord>294</yCoord>
</edgeMap>
<edgeMap>
<xCoord>321</xCoord>
<yCoord>294</yCoord>
</edgeMap>
</roi>
<roi>
<imageZposition>-131.25</imageZposition>
<imageSOP_UID>1.3.6.1.4.1.14519.5.2.1.6279.6001.266627801937658615938436011590</imageSOP_UID>
<inclusion>TRUE</inclusion>
<edgeMap>
<xCoord>323</xCoord>
<yCoord>287</yCoord>
</edgeMap>
<edgeMap>
<xCoord>324</xCoord>
<yCoord>286</yCoord>
</edgeMap>
<edgeMap>
<xCoord>324</xCoord>
<yCoord>285</yCoord>
</edgeMap>
<edgeMap>
<xCoord>323</xCoord>
<yCoord>284</yCoord>
</edgeMap>
<edgeMap>
<xCoord>324</xCoord>
<yCoord>283</yCoord>
</edgeMap>
<edgeMap>
<xCoord>324</xCoord>
<yCoord>282</yCoord>
</edgeMap>
<edgeMap>
<xCoord>324</xCoord>
<yCoord>281</yCoord>
</edgeMap>
<edgeMap>
<xCoord>324</xCoord>
<yCoord>280</yCoord>
</edgeMap>
<edgeMap>
<xCoord>324</xCoord>
<yCoord>279</yCoord>
</edgeMap>
<edgeMap>
<xCoord>325</xCoord>
<yCoord>278</yCoord>
</edgeMap>
<edgeMap>
<xCoord>324</xCoord>
<yCoord>277</yCoord>
</edgeMap>
<edgeMap>
<xCoord>323</xCoord>
<yCoord>276</yCoord>
</edgeMap>
<edgeMap>
<xCoord>323</xCoord>
<yCoord>275</yCoord>
</edgeMap>
<edgeMap>
<xCoord>323</xCoord>
<yCoord>274</yCoord>
</edgeMap>
<edgeMap>
<xCoord>324</xCoord>
<yCoord>273</yCoord>
</edgeMap>
<edgeMap>
<xCoord>324</xCoord>
<yCoord>272</yCoord>
</edgeMap>
<edgeMap>
<xCoord>324</xCoord>
<yCoord>271</yCoord>
</edgeMap>
<edgeMap>
<xCoord>324</xCoord>
<yCoord>270</yCoord>
</edgeMap>
<edgeMap>
<xCoord>324</xCoord>
<yCoord>269</yCoord>
</edgeMap>
<edgeMap>
<xCoord>323</xCoord>
<yCoord>269</yCoord>
</edgeMap>
<edgeMap>
<xCoord>322</xCoord>
<yCoord>269</yCoord>
</edgeMap>
<edgeMap>
<xCoord>321</xCoord>
<yCoord>269</yCoord>
</edgeMap>
<edgeMap>
<xCoord>320</xCoord>
<yCoord>269</yCoord>
</edgeMap>
<edgeMap>
<xCoord>319</xCoord>
<yCoord>268</yCoord>
</edgeMap>
<edgeMap>
<xCoord>319</xCoord>
<yCoord>267</yCoord>
</edgeMap>
<edgeMap>
<xCoord>318</xCoord>
<yCoord>267</yCoord>
</edgeMap>
<edgeMap>
<xCoord>317</xCoord>
<yCoord>266</yCoord>
</edgeMap>
<edgeMap>
<xCoord>316</xCoord>
<yCoord>266</yCoord>
</edgeMap>
<edgeMap>
<xCoord>315</xCoord>
<yCoord>267</yCoord>
</edgeMap>
<edgeMap>
<xCoord>315</xCoord>
<yCoord>268</yCoord>
</edgeMap>
<edgeMap>
<xCoord>314</xCoord>
<yCoord>269</yCoord>
</edgeMap>
<edgeMap>
<xCoord>313</xCoord>
<yCoord>269</yCoord>
</edgeMap>
<edgeMap>
<xCoord>312</xCoord>
<yCoord>270</yCoord>
</edgeMap>
<edgeMap>
<xCoord>312</xCoord>
<yCoord>271</yCoord>
</edgeMap>
<edgeMap>
<xCoord>312</xCoord>
<yCoord>272</yCoord>
</edgeMap>
<edgeMap>
<xCoord>313</xCoord>
<yCoord>272</yCoord>
</edgeMap>
<edgeMap>
<xCoord>314</xCoord>
<yCoord>273</yCoord>
</edgeMap>
<edgeMap>
<xCoord>314</xCoord>
<yCoord>274</yCoord>
</edgeMap>
<edgeMap>
<xCoord>315</xCoord>
<yCoord>275</yCoord>
</edgeMap>
<edgeMap>
<xCoord>314</xCoord>
<yCoord>276</yCoord>
</edgeMap>
<edgeMap>
<xCoord>313</xCoord>
<yCoord>277</yCoord>
</edgeMap>
<edgeMap>
<xCoord>312</xCoord>
<yCoord>277</yCoord>
</edgeMap>
<edgeMap>
<xCoord>311</xCoord>
<yCoord>277</yCoord>
</edgeMap>
<edgeMap>
<xCoord>310</xCoord>
<yCoord>277</yCoord>
</edgeMap>
<edgeMap>
<xCoord>309</xCoord>
<yCoord>277</yCoord>
</edgeMap>
<edgeMap>
<xCoord>308</xCoord>
<yCoord>277</yCoord>
</edgeMap>
<edgeMap>
<xCoord>307</xCoord>
<yCoord>277</yCoord>
</edgeMap>
<edgeMap>
<xCoord>307</xCoord>
<yCoord>278</yCoord>
</edgeMap>
<edgeMap>
<xCoord>307</xCoord>
<yCoord>279</yCoord>
</edgeMap>
<edgeMap>
<xCoord>308</xCoord>
<yCoord>279</yCoord>
</edgeMap>
<edgeMap>
<xCoord>309</xCoord>
<yCoord>280</yCoord>
</edgeMap>
<edgeMap>
<xCoord>310</xCoord>
<yCoord>280</yCoord>
</edgeMap>
<edgeMap>
<xCoord>311</xCoord>
<yCoord>280</yCoord>
</edgeMap>
<edgeMap>
<xCoord>312</xCoord>
<yCoord>281</yCoord>
</edgeMap>
<edgeMap>
<xCoord>313</xCoord>
<yCoord>281</yCoord>
</edgeMap>
<edgeMap>
<xCoord>314</xCoord>
<yCoord>281</yCoord>
</edgeMap>
<edgeMap>
<xCoord>315</xCoord>
<yCoord>281</yCoord>
</edgeMap>
<edgeMap>
<xCoord>316</xCoord>
<yCoord>281</yCoord>
</edgeMap>
<edgeMap>
<xCoord>317</xCoord>
<yCoord>281</yCoord>
</edgeMap>
<edgeMap>
<xCoord>318</xCoord>
<yCoord>282</yCoord>
</edgeMap>
<edgeMap>
<xCoord>319</xCoord>
<yCoord>283</yCoord>
</edgeMap>
<edgeMap>
<xCoord>320</xCoord>
<yCoord>284</yCoord>
</edgeMap>
<edgeMap>
<xCoord>321</xCoord>
<yCoord>285</yCoord>
</edgeMap>
<edgeMap>
<xCoord>321</xCoord>
<yCoord>286</yCoord>
</edgeMap>
<edgeMap>
<xCoord>322</xCoord>
<yCoord>287</yCoord>
</edgeMap>
<edgeMap>
<xCoord>323</xCoord>
<yCoord>287</yCoord>
</edgeMap>
</roi>
<roi>
<imageZposition>-132.5</imageZposition>
<imageSOP_UID>1.3.6.1.4.1.14519.5.2.1.6279.6001.211939163543395510046640620162</imageSOP_UID>
<inclusion>TRUE</inclusion>
<edgeMap>
<xCoord>323</xCoord>
<yCoord>284</yCoord>
</edgeMap>
<edgeMap>
<xCoord>323</xCoord>
<yCoord>283</yCoord>
</edgeMap>
<edgeMap>
<xCoord>324</xCoord>
<yCoord>282</yCoord>
</edgeMap>
<edgeMap>
<xCoord>324</xCoord>
<yCoord>281</yCoord>
</edgeMap>
<edgeMap>
<xCoord>324</xCoord>
<yCoord>280</yCoord>
</edgeMap>
<edgeMap>
<xCoord>324</xCoord>
<yCoord>279</yCoord>
</edgeMap>
<edgeMap>
<xCoord>323</xCoord>
<yCoord>278</yCoord>
</edgeMap>
<edgeMap>
<xCoord>323</xCoord>
<yCoord>277</yCoord>
</edgeMap>
<edgeMap>
<xCoord>322</xCoord>
<yCoord>276</yCoord>
</edgeMap>
<edgeMap>
<xCoord>322</xCoord>
<yCoord>275</yCoord>
</edgeMap>
<edgeMap>
<xCoord>322</xCoord>
<yCoord>274</yCoord>
</edgeMap>
<edgeMap>
<xCoord>322</xCoord>
<yCoord>273</yCoord>
</edgeMap>
<edgeMap>
<xCoord>323</xCoord>
<yCoord>272</yCoord>
</edgeMap>
<edgeMap>
<xCoord>323</xCoord>
<yCoord>271</yCoord>
</edgeMap>
<edgeMap>
<xCoord>323</xCoord>
<yCoord>270</yCoord>
</edgeMap>
<edgeMap>
<xCoord>322</xCoord>
<yCoord>270</yCoord>
</edgeMap>
<edgeMap>
<xCoord>321</xCoord>
<yCoord>270</yCoord>
</edgeMap>
<edgeMap>
<xCoord>320</xCoord>
<yCoord>269</yCoord>
</edgeMap>
<edgeMap>
<xCoord>320</xCoord>
<yCoord>268</yCoord>
</edgeMap>
<edgeMap>
<xCoord>320</xCoord>
<yCoord>267</yCoord>
</edgeMap>
<edgeMap>
<xCoord>320</xCoord>
<yCoord>266</yCoord>
</edgeMap>
<edgeMap>
<xCoord>319</xCoord>
<yCoord>266</yCoord>
</edgeMap>
<edgeMap>
<xCoord>318</xCoord>
<yCoord>266</yCoord>
</edgeMap>
<edgeMap>
<xCoord>317</xCoord>
<yCoord>266</yCoord>
</edgeMap>
<edgeMap>
<xCoord>316</xCoord>
<yCoord>267</yCoord>
</edgeMap>
<edgeMap>
<xCoord>315</xCoord>
<yCoord>267</yCoord>
</edgeMap>
<edgeMap>
<xCoord>315</xCoord>
<yCoord>268</yCoord>
</edgeMap>
<edgeMap>
<xCoord>314</xCoord>
<yCoord>269</yCoord>
</edgeMap>
<edgeMap>
<xCoord>313</xCoord>
<yCoord>269</yCoord>
</edgeMap>
<edgeMap>
<xCoord>313</xCoord>
<yCoord>270</yCoord>
</edgeMap>
<edgeMap>
<xCoord>313</xCoord>
<yCoord>271</yCoord>
</edgeMap>
<edgeMap>
<xCoord>313</xCoord>
<yCoord>272</yCoord>
</edgeMap>
<edgeMap>
<xCoord>313</xCoord>
<yCoord>273</yCoord>
</edgeMap>
<edgeMap>
<xCoord>314</xCoord>
<yCoord>274</yCoord>
</edgeMap>
<edgeMap>
<xCoord>315</xCoord>
<yCoord>275</yCoord>
</edgeMap>
<edgeMap>
<xCoord>315</xCoord>
<yCoord>276</yCoord>
</edgeMap>
<edgeMap>
<xCoord>314</xCoord>
<yCoord>277</yCoord>
</edgeMap>
<edgeMap>
<xCoord>313</xCoord>
<yCoord>277</yCoord>
</edgeMap>
<edgeMap>
<xCoord>312</xCoord>
<yCoord>277</yCoord>
</edgeMap>
<edgeMap>
<xCoord>311</xCoord>
<yCoord>277</yCoord>
</edgeMap>
<edgeMap>
<xCoord>310</xCoord>
<yCoord>277</yCoord>
</edgeMap>
<edgeMap>
<xCoord>309</xCoord>
<yCoord>278</yCoord>
</edgeMap>
<edgeMap>
<xCoord>309</xCoord>
<yCoord>279</yCoord>
</edgeMap>
<edgeMap>
<xCoord>310</xCoord>
<yCoord>279</yCoord>
</edgeMap>
<edgeMap>
<xCoord>311</xCoord>
<yCoord>280</yCoord>
</edgeMap>
<edgeMap>
<xCoord>312</xCoord>
<yCoord>280</yCoord>
</edgeMap>
<edgeMap>
<xCoord>313</xCoord>
<yCoord>280</yCoord>
</edgeMap>
<edgeMap>
<xCoord>314</xCoord>
<yCoord>279</yCoord>
</edgeMap>
<edgeMap>
<xCoord>315</xCoord>
<yCoord>280</yCoord>
</edgeMap>
<edgeMap>
<xCoord>316</xCoord>
<yCoord>280</yCoord>
</edgeMap>
<edgeMap>
<xCoord>317</xCoord>
<yCoord>280</yCoord>
</edgeMap>
<edgeMap>
<xCoord>318</xCoord>
<yCoord>281</yCoord>
</edgeMap>
<edgeMap>
<xCoord>319</xCoord>
<yCoord>282</yCoord>
</edgeMap>
<edgeMap>
<xCoord>320</xCoord>
<yCoord>283</yCoord>
</edgeMap>
<edgeMap>
<xCoord>321</xCoord>
<yCoord>284</yCoord>
</edgeMap>
<edgeMap>
<xCoord>322</xCoord>
<yCoord>284</yCoord>
</edgeMap>
<edgeMap>
<xCoord>323</xCoord>
<yCoord>284</yCoord>
</edgeMap>
</roi>
<roi>
<imageZposition>-133.75</imageZposition>
<imageSOP_UID>1.3.6.1.4.1.14519.5.2.1.6279.6001.452035389080100745332670894838</imageSOP_UID>
<inclusion>TRUE</inclusion>
<edgeMap>
<xCoord>320</xCoord>
<yCoord>281</yCoord>
</edgeMap>
<edgeMap>
<xCoord>321</xCoord>
<yCoord>280</yCoord>
</edgeMap>
<edgeMap>
<xCoord>322</xCoord>
<yCoord>279</yCoord>
</edgeMap>
<edgeMap>
<xCoord>322</xCoord>
<yCoord>278</yCoord>
</edgeMap>
<edgeMap>
<xCoord>322</xCoord>
<yCoord>277</yCoord>
</edgeMap>
<edgeMap>
<xCoord>322</xCoord>
<yCoord>276</yCoord>
</edgeMap>
<edgeMap>
<xCoord>322</xCoord>
<yCoord>275</yCoord>
</edgeMap>
<edgeMap>
<xCoord>322</xCoord>
<yCoord>274</yCoord>
</edgeMap>
<edgeMap>
<xCoord>321</xCoord>
<yCoord>273</yCoord>
</edgeMap>
<edgeMap>
<xCoord>320</xCoord>
<yCoord>272</yCoord>
</edgeMap>
<edgeMap>
<xCoord>319</xCoord>
<yCoord>271</yCoord>
</edgeMap>
<edgeMap>
<xCoord>318</xCoord>
<yCoord>270</yCoord>
</edgeMap>
<edgeMap>
<xCoord>317</xCoord>
<yCoord>269</yCoord>
</edgeMap>
<edgeMap>
<xCoord>317</xCoord>
<yCoord>268</yCoord>
</edgeMap>
<edgeMap>
<xCoord>316</xCoord>
<yCoord>267</yCoord>
</edgeMap>
<edgeMap>
<xCoord>315</xCoord>
<yCoord>267</yCoord>
</edgeMap>
<edgeMap>
<xCoord>314</xCoord>
<yCoord>268</yCoord>
</edgeMap>
<edgeMap>
<xCoord>313</xCoord>
<yCoord>268</yCoord>
</edgeMap>
<edgeMap>
<xCoord>313</xCoord>
<yCoord>269</yCoord>
</edgeMap>
<edgeMap>
<xCoord>313</xCoord>
<yCoord>270</yCoord>
</edgeMap>
<edgeMap>
<xCoord>313</xCoord>
<yCoord>271</yCoord>
</edgeMap>
<edgeMap>
<xCoord>313</xCoord>
<yCoord>272</yCoord>
</edgeMap>
<edgeMap>
<xCoord>314</xCoord>
<yCoord>273</yCoord>
</edgeMap>
<edgeMap>
<xCoord>314</xCoord>
<yCoord>274</yCoord>
</edgeMap>
<edgeMap>
<xCoord>313</xCoord>
<yCoord>275</yCoord>
</edgeMap>
<edgeMap>
<xCoord>312</xCoord>
<yCoord>276</yCoord>
</edgeMap>
<edgeMap>
<xCoord>311</xCoord>
<yCoord>276</yCoord>
</edgeMap>
<edgeMap>
<xCoord>310</xCoord>
<yCoord>276</yCoord>
</edgeMap>
<edgeMap>
<xCoord>309</xCoord>
<yCoord>276</yCoord>
</edgeMap>
<edgeMap>
<xCoord>308</xCoord>
<yCoord>276</yCoord>
</edgeMap>
<edgeMap>
<xCoord>308</xCoord>
<yCoord>277</yCoord>
</edgeMap>
<edgeMap>
<xCoord>307</xCoord>
<yCoord>278</yCoord>
</edgeMap>
<edgeMap>
<xCoord>307</xCoord>
<yCoord>279</yCoord>
</edgeMap>
<edgeMap>
<xCoord>308</xCoord>
<yCoord>279</yCoord>
</edgeMap>
<edgeMap>
<xCoord>309</xCoord>
<yCoord>279</yCoord>
</edgeMap>
<edgeMap>
<xCoord>310</xCoord>
<yCoord>279</yCoord>
</edgeMap>
<edgeMap>
<xCoord>311</xCoord>
<yCoord>279</yCoord>
</edgeMap>
<edgeMap>
<xCoord>312</xCoord>
<yCoord>279</yCoord>
</edgeMap>
<edgeMap>
<xCoord>313</xCoord>
<yCoord>279</yCoord>
</edgeMap>
<edgeMap>
<xCoord>314</xCoord>
<yCoord>279</yCoord>
</edgeMap>
<edgeMap>
<xCoord>315</xCoord>
<yCoord>279</yCoord>
</edgeMap>
<edgeMap>
<xCoord>316</xCoord>
<yCoord>279</yCoord>
</edgeMap>
<edgeMap>
<xCoord>317</xCoord>
<yCoord>280</yCoord>
</edgeMap>
<edgeMap>
<xCoord>318</xCoord>
<yCoord>281</yCoord>
</edgeMap>
<edgeMap>
<xCoord>319</xCoord>
<yCoord>281</yCoord>
</edgeMap>
<edgeMap>
<xCoord>320</xCoord>
<yCoord>281</yCoord>
</edgeMap>
</roi>
</unblindedReadNodule>
<unblindedReadNodule>
<noduleID>MI014_17499</noduleID>
<roi>
<imageZposition>-82.5</imageZposition>
<imageSOP_UID>1.3.6.1.4.1.14519.5.2.1.6279.6001.317042772105780680806467644463</imageSOP_UID>
<inclusion>TRUE</inclusion>
<edgeMap>
<xCoord>168</xCoord>
<yCoord>335</yCoord>
</edgeMap>
</roi>
</unblindedReadNodule>
<nonNodule>
<nonNoduleID>MI014_17509</nonNoduleID>
<imageZposition>-43.75</imageZposition>
<imageSOP_UID>1.3.6.1.4.1.14519.5.2.1.6279.6001.124158299045668797983831637092</imageSOP_UID>
<locus>
<xCoord>196</xCoord>
<yCoord>318</yCoord>
</locus>
</nonNodule>
<nonNodule>
<nonNoduleID>MI014_17510</nonNoduleID>
<imageZposition>-43.75</imageZposition>
<imageSOP_UID>1.3.6.1.4.1.14519.5.2.1.6279.6001.124158299045668797983831637092</imageSOP_UID>
<locus>
<xCoord>302</xCoord>
<yCoord>296</yCoord>
</locus>
</nonNodule>
<nonNodule>
<nonNoduleID>MI014_17511</nonNoduleID>
<imageZposition>-57.5</imageZposition>
<imageSOP_UID>1.3.6.1.4.1.14519.5.2.1.6279.6001.220345180647846840432255681001</imageSOP_UID>
<locus>
<xCoord>213</xCoord>
<yCoord>326</yCoord>
</locus>
</nonNodule>
<nonNodule>
<nonNoduleID>MI014_17512</nonNoduleID>
<imageZposition>-58.75</imageZposition>
<imageSOP_UID>1.3.6.1.4.1.14519.5.2.1.6279.6001.263658551879217832584330940906</imageSOP_UID>
<locus>
<xCoord>343</xCoord>
<yCoord>303</yCoord>
</locus>
</nonNodule>
<nonNodule>
<nonNoduleID>MI014_17505</nonNoduleID>
<imageZposition>-71.25</imageZposition>
<imageSOP_UID>1.3.6.1.4.1.14519.5.2.1.6279.6001.166698923576661683964364696998</imageSOP_UID>
<locus>
<xCoord>332</xCoord>
<yCoord>304</yCoord>
</locus>
</nonNodule>
<nonNodule>
<nonNoduleID>MI014_17502</nonNoduleID>
<imageZposition>-43.75</imageZposition>
<imageSOP_UID>1.3.6.1.4.1.14519.5.2.1.6279.6001.124158299045668797983831637092</imageSOP_UID>
<locus>
<xCoord>303</xCoord>
<yCoord>303</yCoord>
</locus>
</nonNodule>
<nonNodule>
<nonNoduleID>MI014_17503</nonNoduleID>
<imageZposition>-42.5</imageZposition>
<imageSOP_UID>1.3.6.1.4.1.14519.5.2.1.6279.6001.174888918397769712835829868995</imageSOP_UID>
<locus>
<xCoord>199</xCoord>
<yCoord>312</yCoord>
</locus>
</nonNodule>
<nonNodule>
<nonNoduleID>MI014_17514</nonNoduleID>
<imageZposition>-43.75</imageZposition>
<imageSOP_UID>1.3.6.1.4.1.14519.5.2.1.6279.6001.124158299045668797983831637092</imageSOP_UID>
<locus>
<xCoord>300</xCoord>
<yCoord>297</yCoord>
</locus>
</nonNodule>
</readingSession>
<readingSession>
		<annotationVersion>3.12</annotationVersion>
		<servicingRadiologistID>-1003621563</servicingRadiologistID>
			<unblindedReadNodule>
				<noduleID>0</noduleID>
				<roi>
					<imageZposition>-82.5</imageZposition>
					<imageSOP_UID>1.3.6.1.4.1.14519.5.2.1.6279.6001.317042772105780680806467644463</imageSOP_UID>
					<inclusion>TRUE</inclusion>
					<edgeMap>
					<xCoord>169</xCoord>
					<yCoord>335</yCoord>
					</edgeMap>
				</roi>
			</unblindedReadNodule>
			<unblindedReadNodule>
				<noduleID>4</noduleID>
				<roi>
					<imageZposition>-92.5</imageZposition>
					<imageSOP_UID>1.3.6.1.4.1.14519.5.2.1.6279.6001.155491261106939085149300247517</imageSOP_UID>
					<inclusion>TRUE</inclusion>
					<edgeMap>
					<xCoord>130</xCoord>
					<yCoord>249</yCoord>
					</edgeMap>
				</roi>
			</unblindedReadNodule>
			<nonNodule>
				<nonNoduleID>1</nonNoduleID>
				<imageZposition>-43.75</imageZposition>
				<imageSOP_UID>1.3.6.1.4.1.14519.5.2.1.6279.6001.124158299045668797983831637092</imageSOP_UID>
				<locus>
					<xCoord>300</xCoord>
					<yCoord>297</yCoord>
				</locus>
			</nonNodule>
			<nonNodule>
				<nonNoduleID>2</nonNoduleID>
				<imageZposition>-58.75</imageZposition>
				<imageSOP_UID>1.3.6.1.4.1.14519.5.2.1.6279.6001.263658551879217832584330940906</imageSOP_UID>
				<locus>
					<xCoord>342</xCoord>
					<yCoord>302</yCoord>
				</locus>
			</nonNodule>
			<nonNodule>
				<nonNoduleID>3</nonNoduleID>
				<imageZposition>-118.75</imageZposition>
				<imageSOP_UID>1.3.6.1.4.1.14519.5.2.1.6279.6001.234994586772793713056252760469</imageSOP_UID>
				<locus>
					<xCoord>319</xCoord>
					<yCoord>286</yCoord>
				</locus>
			</nonNodule>
			<nonNodule>
				<nonNoduleID>5</nonNoduleID>
				<imageZposition>-157.5</imageZposition>
				<imageSOP_UID>1.3.6.1.4.1.14519.5.2.1.6279.6001.136369450418483648559515622487</imageSOP_UID>
				<locus>
					<xCoord>110</xCoord>
					<yCoord>267</yCoord>
				</locus>
			</nonNodule>
	</readingSession>
</LidcReadMessage>
