# Supplementary material for: An improved V-Net lung nodule segmentation model based on pixel threshold separation and attention mechanism
Source: Sci Rep. 2024 Feb 27;14:4743. doi: 10.1038/s41598-024-55178-3 (PMC10899216; doi:10.1038/s41598-024-55178-3)
Supplement: Supplementary file 1 — Supplementary Information 1. [file 41598_2024_55178_MOESM1_ESM.zip › lidc-xml-only/tcia-lidc-xml/185/125.xml]

<?xml version="1.0" encoding="UTF-8"?>
<LidcReadMessage uid="1.3.6.1.4.1.14519.5.2.1.6279.6001.1307390719217.0" xmlns="http://www.nih.gov" xmlns:xsi="http://www.w3.org/2001/XMLSchema-instance" xsi:schemaLocation="http://www.nih.gov  http://troll.rad.med.umich.edu/lidc/LidcReadMessage.xsd">
<ResponseHeader>
<Version>1.8.1</Version>
<MessageId>1829485978</MessageId>
<DateRequest>2007-11-01</DateRequest>
<TimeRequest>12:32:08</TimeRequest>
<RequestingSite>removed</RequestingSite>
<ServicingSite>removed</ServicingSite>
<TaskDescription>Second unblinded read</TaskDescription>
<CtImageFile>removed</CtImageFile>
<SeriesInstanceUid>1.3.6.1.4.1.14519.5.2.1.6279.6001.986011151772797848993829243183</SeriesInstanceUid>
<DateService>2008-02-25</DateService>
<TimeService>10:51:55</TimeService>
<ResponseDescription>1 - Reading complete</ResponseDescription>
<StudyInstanceUID>1.3.6.1.4.1.14519.5.2.1.6279.6001.573428694448853086196304337865</StudyInstanceUID></ResponseHeader>
<readingSession>
    <annotationVersion>3.12</annotationVersion>
    <servicingRadiologistID>-1567654530</servicingRadiologistID>
    <unblindedReadNodule>
      <noduleID>Nodule 004</noduleID>
      <characteristics>
        <subtlety>3</subtlety>
        <internalStructure>1</internalStructure>
        <calcification>6</calcification>
        <sphericity>4</sphericity>
        <margin>4</margin>
        <lobulation>1</lobulation>
        <spiculation>1</spiculation>
        <texture>5</texture>
        <malignancy>3</malignancy>
      </characteristics>
      <roi>
        <imageZposition>-172.250000 </imageZposition>
        <imageSOP_UID>1.3.6.1.4.1.14519.5.2.1.6279.6001.672236275719218906114310658183</imageSOP_UID>
        <inclusion>TRUE</inclusion>
        <edgeMap>
          <xCoord>410</xCoord>
          <yCoord>304</yCoord>
        </edgeMap>
        <edgeMap>
          <xCoord>409</xCoord>
          <yCoord>305</yCoord>
        </edgeMap>
        <edgeMap>
          <xCoord>409</xCoord>
          <yCoord>306</yCoord>
        </edgeMap>
        <edgeMap>
          <xCoord>409</xCoord>
          <yCoord>307</yCoord>
        </edgeMap>
        <edgeMap>
          <xCoord>410</xCoord>
          <yCoord>308</yCoord>
        </edgeMap>
        <edgeMap>
          <xCoord>411</xCoord>
          <yCoord>309</yCoord>
        </edgeMap>
        <edgeMap>
          <xCoord>412</xCoord>
          <yCoord>310</yCoord>
        </edgeMap>
        <edgeMap>
          <xCoord>413</xCoord>
          <yCoord>310</yCoord>
        </edgeMap>
        <edgeMap>
          <xCoord>414</xCoord>
          <yCoord>310</yCoord>
        </edgeMap>
        <edgeMap>
          <xCoord>415</xCoord>
          <yCoord>309</yCoord>
        </edgeMap>
        <edgeMap>
          <xCoord>415</xCoord>
          <yCoord>308</yCoord>
        </edgeMap>
        <edgeMap>
          <xCoord>415</xCoord>
          <yCoord>307</yCoord>
        </edgeMap>
        <edgeMap>
          <xCoord>415</xCoord>
          <yCoord>306</yCoord>
        </edgeMap>
        <edgeMap>
          <xCoord>416</xCoord>
          <yCoord>305</yCoord>
        </edgeMap>
        <edgeMap>
          <xCoord>415</xCoord>
          <yCoord>304</yCoord>
        </edgeMap>
        <edgeMap>
          <xCoord>414</xCoord>
          <yCoord>304</yCoord>
        </edgeMap>
        <edgeMap>
          <xCoord>413</xCoord>
          <yCoord>304</yCoord>
        </edgeMap>
        <edgeMap>
          <xCoord>412</xCoord>
          <yCoord>304</yCoord>
        </edgeMap>
        <edgeMap>
          <xCoord>411</xCoord>
          <yCoord>304</yCoord>
        </edgeMap>
        <edgeMap>
          <xCoord>410</xCoord>
          <yCoord>304</yCoord>
        </edgeMap>
      </roi>
      <roi>
        <imageZposition>-169.750000 </imageZposition>
        <imageSOP_UID>1.3.6.1.4.1.14519.5.2.1.6279.6001.228127188014351697824332434788</imageSOP_UID>
        <inclusion>TRUE</inclusion>
        <edgeMap>
          <xCoord>414</xCoord>
          <yCoord>302</yCoord>
        </edgeMap>
        <edgeMap>
          <xCoord>413</xCoord>
          <yCoord>303</yCoord>
        </edgeMap>
        <edgeMap>
          <xCoord>412</xCoord>
          <yCoord>303</yCoord>
        </edgeMap>
        <edgeMap>
          <xCoord>411</xCoord>
          <yCoord>303</yCoord>
        </edgeMap>
        <edgeMap>
          <xCoord>410</xCoord>
          <yCoord>303</yCoord>
        </edgeMap>
        <edgeMap>
          <xCoord>409</xCoord>
          <yCoord>303</yCoord>
        </edgeMap>
        <edgeMap>
          <xCoord>408</xCoord>
          <yCoord>304</yCoord>
        </edgeMap>
        <edgeMap>
          <xCoord>407</xCoord>
          <yCoord>305</yCoord>
        </edgeMap>
        <edgeMap>
          <xCoord>407</xCoord>
          <yCoord>306</yCoord>
        </edgeMap>
        <edgeMap>
          <xCoord>407</xCoord>
          <yCoord>307</yCoord>
        </edgeMap>
        <edgeMap>
          <xCoord>407</xCoord>
          <yCoord>308</yCoord>
        </edgeMap>
        <edgeMap>
          <xCoord>408</xCoord>
          <yCoord>309</yCoord>
        </edgeMap>
        <edgeMap>
          <xCoord>409</xCoord>
          <yCoord>310</yCoord>
        </edgeMap>
        <edgeMap>
          <xCoord>410</xCoord>
          <yCoord>310</yCoord>
        </edgeMap>
        <edgeMap>
          <xCoord>411</xCoord>
          <yCoord>310</yCoord>
        </edgeMap>
        <edgeMap>
          <xCoord>412</xCoord>
          <yCoord>310</yCoord>
        </edgeMap>
        <edgeMap>
          <xCoord>413</xCoord>
          <yCoord>310</yCoord>
        </edgeMap>
        <edgeMap>
          <xCoord>414</xCoord>
          <yCoord>310</yCoord>
        </edgeMap>
        <edgeMap>
          <xCoord>415</xCoord>
          <yCoord>310</yCoord>
        </edgeMap>
        <edgeMap>
          <xCoord>416</xCoord>
          <yCoord>309</yCoord>
        </edgeMap>
        <edgeMap>
          <xCoord>416</xCoord>
          <yCoord>308</yCoord>
        </edgeMap>
        <edgeMap>
          <xCoord>416</xCoord>
          <yCoord>307</yCoord>
        </edgeMap>
        <edgeMap>
          <xCoord>417</xCoord>
          <yCoord>306</yCoord>
        </edgeMap>
        <edgeMap>
          <xCoord>417</xCoord>
          <yCoord>305</yCoord>
        </edgeMap>
        <edgeMap>
          <xCoord>416</xCoord>
          <yCoord>304</yCoord>
        </edgeMap>
        <edgeMap>
          <xCoord>416</xCoord>
          <yCoord>303</yCoord>
        </edgeMap>
        <edgeMap>
          <xCoord>415</xCoord>
          <yCoord>302</yCoord>
        </edgeMap>
        <edgeMap>
          <xCoord>414</xCoord>
          <yCoord>302</yCoord>
        </edgeMap>
      </roi>
      <roi>
        <imageZposition>-167.250000 </imageZposition>
        <imageSOP_UID>1.3.6.1.4.1.14519.5.2.1.6279.6001.720580050132634197323262954425</imageSOP_UID>
        <inclusion>TRUE</inclusion>
        <edgeMap>
          <xCoord>410</xCoord>
          <yCoord>302</yCoord>
        </edgeMap>
        <edgeMap>
          <xCoord>409</xCoord>
          <yCoord>303</yCoord>
        </edgeMap>
        <edgeMap>
          <xCoord>408</xCoord>
          <yCoord>304</yCoord>
        </edgeMap>
        <edgeMap>
          <xCoord>408</xCoord>
          <yCoord>305</yCoord>
        </edgeMap>
        <edgeMap>
          <xCoord>408</xCoord>
          <yCoord>306</yCoord>
        </edgeMap>
        <edgeMap>
          <xCoord>407</xCoord>
          <yCoord>307</yCoord>
        </edgeMap>
        <edgeMap>
          <xCoord>408</xCoord>
          <yCoord>308</yCoord>
        </edgeMap>
        <edgeMap>
          <xCoord>409</xCoord>
          <yCoord>309</yCoord>
        </edgeMap>
        <edgeMap>
          <xCoord>410</xCoord>
          <yCoord>308</yCoord>
        </edgeMap>
        <edgeMap>
          <xCoord>411</xCoord>
          <yCoord>309</yCoord>
        </edgeMap>
        <edgeMap>
          <xCoord>412</xCoord>
          <yCoord>310</yCoord>
        </edgeMap>
        <edgeMap>
          <xCoord>412</xCoord>
          <yCoord>311</yCoord>
        </edgeMap>
        <edgeMap>
          <xCoord>413</xCoord>
          <yCoord>312</yCoord>
        </edgeMap>
        <edgeMap>
          <xCoord>414</xCoord>
          <yCoord>311</yCoord>
        </edgeMap>
        <edgeMap>
          <xCoord>415</xCoord>
          <yCoord>310</yCoord>
        </edgeMap>
        <edgeMap>
          <xCoord>416</xCoord>
          <yCoord>309</yCoord>
        </edgeMap>
        <edgeMap>
          <xCoord>416</xCoord>
          <yCoord>308</yCoord>
        </edgeMap>
        <edgeMap>
          <xCoord>416</xCoord>
          <yCoord>307</yCoord>
        </edgeMap>
        <edgeMap>
          <xCoord>417</xCoord>
          <yCoord>306</yCoord>
        </edgeMap>
        <edgeMap>
          <xCoord>417</xCoord>
          <yCoord>305</yCoord>
        </edgeMap>
        <edgeMap>
          <xCoord>416</xCoord>
          <yCoord>304</yCoord>
        </edgeMap>
        <edgeMap>
          <xCoord>415</xCoord>
          <yCoord>303</yCoord>
        </edgeMap>
        <edgeMap>
          <xCoord>414</xCoord>
          <yCoord>303</yCoord>
        </edgeMap>
        <edgeMap>
          <xCoord>413</xCoord>
          <yCoord>302</yCoord>
        </edgeMap>
        <edgeMap>
          <xCoord>412</xCoord>
          <yCoord>302</yCoord>
        </edgeMap>
        <edgeMap>
          <xCoord>411</xCoord>
          <yCoord>302</yCoord>
        </edgeMap>
        <edgeMap>
          <xCoord>410</xCoord>
          <yCoord>302</yCoord>
        </edgeMap>
      </roi>
    </unblindedReadNodule>
    <unblindedReadNodule>
      <noduleID>Nodule 001</noduleID>
      <roi>
        <imageZposition>-79.750000</imageZposition>
        <imageSOP_UID>1.3.6.1.4.1.14519.5.2.1.6279.6001.164464871609158256260870029929</imageSOP_UID>
        <inclusion>TRUE</inclusion>
        <edgeMap>
          <xCoord>171</xCoord>
          <yCoord>199</yCoord>
        </edgeMap>
      </roi>
    </unblindedReadNodule>
    <unblindedReadNodule>
      <noduleID>Nodule 002</noduleID>
      <roi>
        <imageZposition>-87.250000</imageZposition>
        <imageSOP_UID>1.3.6.1.4.1.14519.5.2.1.6279.6001.561938677914387787149658098552</imageSOP_UID>
        <inclusion>TRUE</inclusion>
        <edgeMap>
          <xCoord>364</xCoord>
          <yCoord>214</yCoord>
        </edgeMap>
      </roi>
    </unblindedReadNodule>
    <unblindedReadNodule>
      <noduleID>Nodule 003</noduleID>
      <roi>
        <imageZposition>-134.750000 </imageZposition>
        <imageSOP_UID>1.3.6.1.4.1.14519.5.2.1.6279.6001.132368352199378630588027185213</imageSOP_UID>
        <inclusion>TRUE</inclusion>
        <edgeMap>
          <xCoord>140</xCoord>
          <yCoord>181</yCoord>
        </edgeMap>
      </roi>
    </unblindedReadNodule>
    <unblindedReadNodule>
      <noduleID>Nodule 005</noduleID>
      <roi>
        <imageZposition>-99.750000</imageZposition>
        <imageSOP_UID>1.3.6.1.4.1.14519.5.2.1.6279.6001.185686293343060666737457693245</imageSOP_UID>
        <inclusion>TRUE</inclusion>
        <edgeMap>
          <xCoord>381</xCoord>
          <yCoord>222</yCoord>
        </edgeMap>
      </roi>
    </unblindedReadNodule>
    <unblindedReadNodule>
      <noduleID>Nodule 006</noduleID>
      <roi>
        <imageZposition>-162.250000 </imageZposition>
        <imageSOP_UID>1.3.6.1.4.1.14519.5.2.1.6279.6001.254611951157532847539974591324</imageSOP_UID>
        <inclusion>TRUE</inclusion>
        <edgeMap>
          <xCoord>413</xCoord>
          <yCoord>307</yCoord>
        </edgeMap>
      </roi>
    </unblindedReadNodule>
    <unblindedReadNodule>
      <noduleID>Nodule 007</noduleID>
      <roi>
        <imageZposition>-127.250000 </imageZposition>
        <imageSOP_UID>1.3.6.1.4.1.14519.5.2.1.6279.6001.264257080059424022754657397439</imageSOP_UID>
        <inclusion>TRUE</inclusion>
        <edgeMap>
          <xCoord>293</xCoord>
          <yCoord>394</yCoord>
        </edgeMap>
      </roi>
    </unblindedReadNodule>
    <unblindedReadNodule>
      <noduleID>Nodule 008</noduleID>
      <roi>
        <imageZposition>-127.250000 </imageZposition>
        <imageSOP_UID>1.3.6.1.4.1.14519.5.2.1.6279.6001.264257080059424022754657397439</imageSOP_UID>
        <inclusion>TRUE</inclusion>
        <edgeMap>
          <xCoord>378</xCoord>
          <yCoord>390</yCoord>
        </edgeMap>
      </roi>
    </unblindedReadNodule>
    <unblindedReadNodule>
      <noduleID>Nodule 009</noduleID>
      <roi>
        <imageZposition>-114.750000 </imageZposition>
        <imageSOP_UID>1.3.6.1.4.1.14519.5.2.1.6279.6001.126457019380569761807774440639</imageSOP_UID>
        <inclusion>TRUE</inclusion>
        <edgeMap>
          <xCoord>387</xCoord>
          <yCoord>327</yCoord>
        </edgeMap>
      </roi>
    </unblindedReadNodule>
    <unblindedReadNodule>
      <noduleID>Nodule 010</noduleID>
      <roi>
        <imageZposition>-112.250000 </imageZposition>
        <imageSOP_UID>1.3.6.1.4.1.14519.5.2.1.6279.6001.183075102025647610780640173197</imageSOP_UID>
        <inclusion>TRUE</inclusion>
        <edgeMap>
          <xCoord>369</xCoord>
          <yCoord>397</yCoord>
        </edgeMap>
      </roi>
    </unblindedReadNodule>
    <unblindedReadNodule>
      <noduleID>Nodule 011</noduleID>
      <roi>
        <imageZposition>-129.750000 </imageZposition>
        <imageSOP_UID>1.3.6.1.4.1.14519.5.2.1.6279.6001.208885081499063196905146494170</imageSOP_UID>
        <inclusion>TRUE</inclusion>
        <edgeMap>
          <xCoord>382</xCoord>
          <yCoord>197</yCoord>
        </edgeMap>
      </roi>
    </unblindedReadNodule>
    <unblindedReadNodule>
      <noduleID>Nodule 012</noduleID>
      <roi>
        <imageZposition>-64.750000</imageZposition>
        <imageSOP_UID>1.3.6.1.4.1.14519.5.2.1.6279.6001.152797567800730899223925288103</imageSOP_UID>
        <inclusion>TRUE</inclusion>
        <edgeMap>
          <xCoord>388</xCoord>
          <yCoord>329</yCoord>
        </edgeMap>
      </roi>
    </unblindedReadNodule>
    <unblindedReadNodule>
      <noduleID>Nodule 013</noduleID>
      <roi>
        <imageZposition>-244.750000 </imageZposition>
        <imageSOP_UID>1.3.6.1.4.1.14519.5.2.1.6279.6001.225950678363757813342058714743</imageSOP_UID>
        <inclusion>TRUE</inclusion>
        <edgeMap>
          <xCoord>105</xCoord>
          <yCoord>314</yCoord>
        </edgeMap>
      </roi>
    </unblindedReadNodule>
    <unblindedReadNodule>
      <noduleID>Nodule 014</noduleID>
      <roi>
        <imageZposition>-199.750000 </imageZposition>
        <imageSOP_UID>1.3.6.1.4.1.14519.5.2.1.6279.6001.102705953455075270593576833022</imageSOP_UID>
        <inclusion>TRUE</inclusion>
        <edgeMap>
          <xCoord>113</xCoord>
          <yCoord>283</yCoord>
        </edgeMap>
      </roi>
    </unblindedReadNodule>
    <unblindedReadNodule>
      <noduleID>Nodule 015</noduleID>
      <roi>
        <imageZposition>-164.750000 </imageZposition>
        <imageSOP_UID>1.3.6.1.4.1.14519.5.2.1.6279.6001.298587759645331076186464560132</imageSOP_UID>
        <inclusion>TRUE</inclusion>
        <edgeMap>
          <xCoord>105</xCoord>
          <yCoord>309</yCoord>
        </edgeMap>
      </roi>
    </unblindedReadNodule>
    <unblindedReadNodule>
      <noduleID>Nodule 016</noduleID>
      <roi>
        <imageZposition>-129.750000 </imageZposition>
        <imageSOP_UID>1.3.6.1.4.1.14519.5.2.1.6279.6001.208885081499063196905146494170</imageSOP_UID>
        <inclusion>TRUE</inclusion>
        <edgeMap>
          <xCoord>205</xCoord>
          <yCoord>401</yCoord>
        </edgeMap>
      </roi>
    </unblindedReadNodule>
    <unblindedReadNodule>
      <noduleID>Nodule 017</noduleID>
      <roi>
        <imageZposition>-114.750000 </imageZposition>
        <imageSOP_UID>1.3.6.1.4.1.14519.5.2.1.6279.6001.126457019380569761807774440639</imageSOP_UID>
        <inclusion>TRUE</inclusion>
        <edgeMap>
          <xCoord>131</xCoord>
          <yCoord>307</yCoord>
        </edgeMap>
      </roi>
    </unblindedReadNodule>
    <unblindedReadNodule>
      <noduleID>Nodule 018</noduleID>
      <roi>
        <imageZposition>-89.750000</imageZposition>
        <imageSOP_UID>1.3.6.1.4.1.14519.5.2.1.6279.6001.272987190536348344299683969362</imageSOP_UID>
        <inclusion>TRUE</inclusion>
        <edgeMap>
          <xCoord>227</xCoord>
          <yCoord>365</yCoord>
        </edgeMap>
      </roi>
    </unblindedReadNodule>
    <nonNodule>
      <nonNoduleID>_Non-nodule 001</nonNoduleID>
      <imageZposition>-19.750000</imageZposition>
      <imageSOP_UID>1.3.6.1.4.1.14519.5.2.1.6279.6001.973849629485569547365968453834</imageSOP_UID>
      <locus>
        <xCoord>205</xCoord>
        <yCoord>303</yCoord>
      </locus>
    </nonNodule>
    <nonNodule>
      <nonNoduleID>_Non-nodule 002</nonNoduleID>
      <imageZposition>-19.750000</imageZposition>
      <imageSOP_UID>1.3.6.1.4.1.14519.5.2.1.6279.6001.973849629485569547365968453834</imageSOP_UID>
      <locus>
        <xCoord>319</xCoord>
        <yCoord>335</yCoord>
      </locus>
    </nonNodule>
    <nonNodule>
      <nonNoduleID>_Non-nodule 003</nonNoduleID>
      <imageZposition>-42.250000</imageZposition>
      <imageSOP_UID>1.3.6.1.4.1.14519.5.2.1.6279.6001.535797487689973136348595982829</imageSOP_UID>
      <locus>
        <xCoord>197</xCoord>
        <yCoord>362</yCoord>
      </locus>
    </nonNodule>
  </readingSession>
<readingSession>
    <annotationVersion>3.12</annotationVersion>
    <servicingRadiologistID>-1990395646</servicingRadiologistID>
    <unblindedReadNodule>
      <noduleID>IL057_127466</noduleID>
      <characteristics>
        <subtlety>3</subtlety>
        <internalStructure>1</internalStructure>
        <calcification>6</calcification>
        <sphericity>3</sphericity>
        <margin>4</margin>
        <lobulation>2</lobulation>
        <spiculation>1</spiculation>
        <texture>5</texture>
        <malignancy>3</malignancy>
      </characteristics>
      <roi>
        <imageZposition>-89.75</imageZposition>
        <imageSOP_UID>1.3.6.1.4.1.14519.5.2.1.6279.6001.272987190536348344299683969362</imageSOP_UID>
        <inclusion>TRUE</inclusion>
        <edgeMap>
          <xCoord>228</xCoord>
          <yCoord>370</yCoord>
        </edgeMap>
        <edgeMap>
          <xCoord>229</xCoord>
          <yCoord>369</yCoord>
        </edgeMap>
        <edgeMap>
          <xCoord>230</xCoord>
          <yCoord>368</yCoord>
        </edgeMap>
        <edgeMap>
          <xCoord>230</xCoord>
          <yCoord>367</yCoord>
        </edgeMap>
        <edgeMap>
          <xCoord>231</xCoord>
          <yCoord>366</yCoord>
        </edgeMap>
        <edgeMap>
          <xCoord>231</xCoord>
          <yCoord>365</yCoord>
        </edgeMap>
        <edgeMap>
          <xCoord>230</xCoord>
          <yCoord>364</yCoord>
        </edgeMap>
        <edgeMap>
          <xCoord>230</xCoord>
          <yCoord>363</yCoord>
        </edgeMap>
        <edgeMap>
          <xCoord>230</xCoord>
          <yCoord>362</yCoord>
        </edgeMap>
        <edgeMap>
          <xCoord>229</xCoord>
          <yCoord>361</yCoord>
        </edgeMap>
        <edgeMap>
          <xCoord>228</xCoord>
          <yCoord>361</yCoord>
        </edgeMap>
        <edgeMap>
          <xCoord>227</xCoord>
          <yCoord>361</yCoord>
        </edgeMap>
        <edgeMap>
          <xCoord>226</xCoord>
          <yCoord>361</yCoord>
        </edgeMap>
        <edgeMap>
          <xCoord>225</xCoord>
          <yCoord>362</yCoord>
        </edgeMap>
        <edgeMap>
          <xCoord>225</xCoord>
          <yCoord>363</yCoord>
        </edgeMap>
        <edgeMap>
          <xCoord>224</xCoord>
          <yCoord>364</yCoord>
        </edgeMap>
        <edgeMap>
          <xCoord>224</xCoord>
          <yCoord>365</yCoord>
        </edgeMap>
        <edgeMap>
          <xCoord>224</xCoord>
          <yCoord>366</yCoord>
        </edgeMap>
        <edgeMap>
          <xCoord>225</xCoord>
          <yCoord>367</yCoord>
        </edgeMap>
        <edgeMap>
          <xCoord>226</xCoord>
          <yCoord>368</yCoord>
        </edgeMap>
        <edgeMap>
          <xCoord>227</xCoord>
          <yCoord>369</yCoord>
        </edgeMap>
        <edgeMap>
          <xCoord>228</xCoord>
          <yCoord>370</yCoord>
        </edgeMap>
      </roi>
      <roi>
        <imageZposition>-92.25</imageZposition>
        <imageSOP_UID>1.3.6.1.4.1.14519.5.2.1.6279.6001.399318012067156297067474970594</imageSOP_UID>
        <inclusion>TRUE</inclusion>
        <edgeMap>
          <xCoord>227</xCoord>
          <yCoord>369</yCoord>
        </edgeMap>
        <edgeMap>
          <xCoord>228</xCoord>
          <yCoord>368</yCoord>
        </edgeMap>
        <edgeMap>
          <xCoord>229</xCoord>
          <yCoord>368</yCoord>
        </edgeMap>
        <edgeMap>
          <xCoord>230</xCoord>
          <yCoord>367</yCoord>
        </edgeMap>
        <edgeMap>
          <xCoord>231</xCoord>
          <yCoord>366</yCoord>
        </edgeMap>
        <edgeMap>
          <xCoord>230</xCoord>
          <yCoord>365</yCoord>
        </edgeMap>
        <edgeMap>
          <xCoord>230</xCoord>
          <yCoord>364</yCoord>
        </edgeMap>
        <edgeMap>
          <xCoord>229</xCoord>
          <yCoord>363</yCoord>
        </edgeMap>
        <edgeMap>
          <xCoord>229</xCoord>
          <yCoord>362</yCoord>
        </edgeMap>
        <edgeMap>
          <xCoord>228</xCoord>
          <yCoord>361</yCoord>
        </edgeMap>
        <edgeMap>
          <xCoord>227</xCoord>
          <yCoord>362</yCoord>
        </edgeMap>
        <edgeMap>
          <xCoord>226</xCoord>
          <yCoord>363</yCoord>
        </edgeMap>
        <edgeMap>
          <xCoord>226</xCoord>
          <yCoord>364</yCoord>
        </edgeMap>
        <edgeMap>
          <xCoord>226</xCoord>
          <yCoord>365</yCoord>
        </edgeMap>
        <edgeMap>
          <xCoord>226</xCoord>
          <yCoord>366</yCoord>
        </edgeMap>
        <edgeMap>
          <xCoord>226</xCoord>
          <yCoord>367</yCoord>
        </edgeMap>
        <edgeMap>
          <xCoord>226</xCoord>
          <yCoord>368</yCoord>
        </edgeMap>
        <edgeMap>
          <xCoord>227</xCoord>
          <yCoord>369</yCoord>
        </edgeMap>
      </roi>
    </unblindedReadNodule>
    <nonNodule>
      <nonNoduleID>IL057_127464</nonNoduleID>
      <imageZposition>-169.75</imageZposition>
      <imageSOP_UID>1.3.6.1.4.1.14519.5.2.1.6279.6001.228127188014351697824332434788</imageSOP_UID>
      <locus>
        <xCoord>413</xCoord>
        <yCoord>307</yCoord>
      </locus>
    </nonNodule>
  </readingSession>
<readingSession>
<annotationVersion>3.12</annotationVersion>
<servicingRadiologistID>566336296</servicingRadiologistID>
<unblindedReadNodule>
<noduleID>MI014_17783</noduleID>
<characteristics>
<subtlety>3</subtlety>
<internalStructure>1</internalStructure>
<calcification>6</calcification>
<sphericity>3</sphericity>
<margin>1</margin>
<lobulation>1</lobulation>
<spiculation>1</spiculation>
<texture>3</texture>
<malignancy>3</malignancy>
</characteristics>
<roi>
<imageZposition>-87.25</imageZposition>
<imageSOP_UID>1.3.6.1.4.1.14519.5.2.1.6279.6001.561938677914387787149658098552</imageSOP_UID>
<inclusion>TRUE</inclusion>
<edgeMap>
<xCoord>229</xCoord>
<yCoord>369</yCoord>
</edgeMap>
<edgeMap>
<xCoord>230</xCoord>
<yCoord>368</yCoord>
</edgeMap>
<edgeMap>
<xCoord>230</xCoord>
<yCoord>367</yCoord>
</edgeMap>
<edgeMap>
<xCoord>229</xCoord>
<yCoord>366</yCoord>
</edgeMap>
<edgeMap>
<xCoord>229</xCoord>
<yCoord>365</yCoord>
</edgeMap>
<edgeMap>
<xCoord>228</xCoord>
<yCoord>364</yCoord>
</edgeMap>
<edgeMap>
<xCoord>227</xCoord>
<yCoord>365</yCoord>
</edgeMap>
<edgeMap>
<xCoord>226</xCoord>
<yCoord>366</yCoord>
</edgeMap>
<edgeMap>
<xCoord>227</xCoord>
<yCoord>367</yCoord>
</edgeMap>
<edgeMap>
<xCoord>227</xCoord>
<yCoord>368</yCoord>
</edgeMap>
<edgeMap>
<xCoord>227</xCoord>
<yCoord>369</yCoord>
</edgeMap>
<edgeMap>
<xCoord>228</xCoord>
<yCoord>369</yCoord>
</edgeMap>
<edgeMap>
<xCoord>229</xCoord>
<yCoord>369</yCoord>
</edgeMap>
</roi>
<roi>
<imageZposition>-89.75</imageZposition>
<imageSOP_UID>1.3.6.1.4.1.14519.5.2.1.6279.6001.272987190536348344299683969362</imageSOP_UID>
<inclusion>TRUE</inclusion>
<edgeMap>
<xCoord>228</xCoord>
<yCoord>370</yCoord>
</edgeMap>
<edgeMap>
<xCoord>228</xCoord>
<yCoord>369</yCoord>
</edgeMap>
<edgeMap>
<xCoord>229</xCoord>
<yCoord>368</yCoord>
</edgeMap>
<edgeMap>
<xCoord>229</xCoord>
<yCoord>367</yCoord>
</edgeMap>
<edgeMap>
<xCoord>230</xCoord>
<yCoord>366</yCoord>
</edgeMap>
<edgeMap>
<xCoord>230</xCoord>
<yCoord>365</yCoord>
</edgeMap>
<edgeMap>
<xCoord>230</xCoord>
<yCoord>364</yCoord>
</edgeMap>
<edgeMap>
<xCoord>230</xCoord>
<yCoord>363</yCoord>
</edgeMap>
<edgeMap>
<xCoord>229</xCoord>
<yCoord>362</yCoord>
</edgeMap>
<edgeMap>
<xCoord>228</xCoord>
<yCoord>361</yCoord>
</edgeMap>
<edgeMap>
<xCoord>227</xCoord>
<yCoord>361</yCoord>
</edgeMap>
<edgeMap>
<xCoord>226</xCoord>
<yCoord>361</yCoord>
</edgeMap>
<edgeMap>
<xCoord>225</xCoord>
<yCoord>362</yCoord>
</edgeMap>
<edgeMap>
<xCoord>224</xCoord>
<yCoord>363</yCoord>
</edgeMap>
<edgeMap>
<xCoord>224</xCoord>
<yCoord>364</yCoord>
</edgeMap>
<edgeMap>
<xCoord>224</xCoord>
<yCoord>365</yCoord>
</edgeMap>
<edgeMap>
<xCoord>224</xCoord>
<yCoord>366</yCoord>
</edgeMap>
<edgeMap>
<xCoord>225</xCoord>
<yCoord>367</yCoord>
</edgeMap>
<edgeMap>
<xCoord>225</xCoord>
<yCoord>368</yCoord>
</edgeMap>
<edgeMap>
<xCoord>226</xCoord>
<yCoord>369</yCoord>
</edgeMap>
<edgeMap>
<xCoord>227</xCoord>
<yCoord>369</yCoord>
</edgeMap>
<edgeMap>
<xCoord>228</xCoord>
<yCoord>370</yCoord>
</edgeMap>
</roi>
<roi>
<imageZposition>-92.25</imageZposition>
<imageSOP_UID>1.3.6.1.4.1.14519.5.2.1.6279.6001.399318012067156297067474970594</imageSOP_UID>
<inclusion>TRUE</inclusion>
<edgeMap>
<xCoord>229</xCoord>
<yCoord>368</yCoord>
</edgeMap>
<edgeMap>
<xCoord>230</xCoord>
<yCoord>367</yCoord>
</edgeMap>
<edgeMap>
<xCoord>231</xCoord>
<yCoord>366</yCoord>
</edgeMap>
<edgeMap>
<xCoord>231</xCoord>
<yCoord>365</yCoord>
</edgeMap>
<edgeMap>
<xCoord>231</xCoord>
<yCoord>364</yCoord>
</edgeMap>
<edgeMap>
<xCoord>230</xCoord>
<yCoord>363</yCoord>
</edgeMap>
<edgeMap>
<xCoord>229</xCoord>
<yCoord>363</yCoord>
</edgeMap>
<edgeMap>
<xCoord>228</xCoord>
<yCoord>362</yCoord>
</edgeMap>
<edgeMap>
<xCoord>227</xCoord>
<yCoord>361</yCoord>
</edgeMap>
<edgeMap>
<xCoord>226</xCoord>
<yCoord>361</yCoord>
</edgeMap>
<edgeMap>
<xCoord>225</xCoord>
<yCoord>362</yCoord>
</edgeMap>
<edgeMap>
<xCoord>224</xCoord>
<yCoord>362</yCoord>
</edgeMap>
<edgeMap>
<xCoord>224</xCoord>
<yCoord>363</yCoord>
</edgeMap>
<edgeMap>
<xCoord>224</xCoord>
<yCoord>364</yCoord>
</edgeMap>
<edgeMap>
<xCoord>224</xCoord>
<yCoord>365</yCoord>
</edgeMap>
<edgeMap>
<xCoord>225</xCoord>
<yCoord>366</yCoord>
</edgeMap>
<edgeMap>
<xCoord>226</xCoord>
<yCoord>367</yCoord>
</edgeMap>
<edgeMap>
<xCoord>227</xCoord>
<yCoord>368</yCoord>
</edgeMap>
<edgeMap>
<xCoord>228</xCoord>
<yCoord>368</yCoord>
</edgeMap>
<edgeMap>
<xCoord>229</xCoord>
<yCoord>368</yCoord>
</edgeMap>
</roi>
</unblindedReadNodule>
<unblindedReadNodule>
<noduleID>MI014_17793</noduleID>
<roi>
<imageZposition>-114.75</imageZposition>
<imageSOP_UID>1.3.6.1.4.1.14519.5.2.1.6279.6001.126457019380569761807774440639</imageSOP_UID>
<inclusion>TRUE</inclusion>
<edgeMap>
<xCoord>130</xCoord>
<yCoord>307</yCoord>
</edgeMap>
</roi>
</unblindedReadNodule>
<unblindedReadNodule>
<noduleID>MI014_17794</noduleID>
<roi>
<imageZposition>-134.75</imageZposition>
<imageSOP_UID>1.3.6.1.4.1.14519.5.2.1.6279.6001.132368352199378630588027185213</imageSOP_UID>
<inclusion>TRUE</inclusion>
<edgeMap>
<xCoord>139</xCoord>
<yCoord>179</yCoord>
</edgeMap>
</roi>
</unblindedReadNodule>
<unblindedReadNodule>
<noduleID>MI014_17795</noduleID>
<roi>
<imageZposition>-129.75</imageZposition>
<imageSOP_UID>1.3.6.1.4.1.14519.5.2.1.6279.6001.208885081499063196905146494170</imageSOP_UID>
<inclusion>TRUE</inclusion>
<edgeMap>
<xCoord>206</xCoord>
<yCoord>400</yCoord>
</edgeMap>
</roi>
</unblindedReadNodule>
<unblindedReadNodule>
<noduleID>MI014_17796</noduleID>
<roi>
<imageZposition>-132.25</imageZposition>
<imageSOP_UID>1.3.6.1.4.1.14519.5.2.1.6279.6001.130910237336291039999436838450</imageSOP_UID>
<inclusion>TRUE</inclusion>
<edgeMap>
<xCoord>127</xCoord>
<yCoord>326</yCoord>
</edgeMap>
</roi>
</unblindedReadNodule>
<unblindedReadNodule>
<noduleID>MI014_17797</noduleID>
<roi>
<imageZposition>-164.75</imageZposition>
<imageSOP_UID>1.3.6.1.4.1.14519.5.2.1.6279.6001.298587759645331076186464560132</imageSOP_UID>
<inclusion>TRUE</inclusion>
<edgeMap>
<xCoord>106</xCoord>
<yCoord>309</yCoord>
</edgeMap>
</roi>
</unblindedReadNodule>
<unblindedReadNodule>
<noduleID>MI014_17798</noduleID>
<roi>
<imageZposition>-199.75</imageZposition>
<imageSOP_UID>1.3.6.1.4.1.14519.5.2.1.6279.6001.102705953455075270593576833022</imageSOP_UID>
<inclusion>TRUE</inclusion>
<edgeMap>
<xCoord>113</xCoord>
<yCoord>283</yCoord>
</edgeMap>
</roi>
</unblindedReadNodule>
<unblindedReadNodule>
<noduleID>MI014_17799</noduleID>
<roi>
<imageZposition>-244.75</imageZposition>
<imageSOP_UID>1.3.6.1.4.1.14519.5.2.1.6279.6001.225950678363757813342058714743</imageSOP_UID>
<inclusion>TRUE</inclusion>
<edgeMap>
<xCoord>107</xCoord>
<yCoord>315</yCoord>
</edgeMap>
</roi>
</unblindedReadNodule>
<unblindedReadNodule>
<noduleID>MI014_17800</noduleID>
<roi>
<imageZposition>-52.25</imageZposition>
<imageSOP_UID>1.3.6.1.4.1.14519.5.2.1.6279.6001.193362588378447904164782938584</imageSOP_UID>
<inclusion>TRUE</inclusion>
<edgeMap>
<xCoord>368</xCoord>
<yCoord>276</yCoord>
</edgeMap>
</roi>
</unblindedReadNodule>
<unblindedReadNodule>
<noduleID>MI014_17801</noduleID>
<roi>
<imageZposition>-64.75</imageZposition>
<imageSOP_UID>1.3.6.1.4.1.14519.5.2.1.6279.6001.152797567800730899223925288103</imageSOP_UID>
<inclusion>TRUE</inclusion>
<edgeMap>
<xCoord>389</xCoord>
<yCoord>329</yCoord>
</edgeMap>
</roi>
</unblindedReadNodule>
<unblindedReadNodule>
<noduleID>MI014_17802</noduleID>
<roi>
<imageZposition>-102.25</imageZposition>
<imageSOP_UID>1.3.6.1.4.1.14519.5.2.1.6279.6001.297267530603598214507088891327</imageSOP_UID>
<inclusion>TRUE</inclusion>
<edgeMap>
<xCoord>385</xCoord>
<yCoord>214</yCoord>
</edgeMap>
</roi>
</unblindedReadNodule>
<unblindedReadNodule>
<noduleID>MI014_17803</noduleID>
<roi>
<imageZposition>-129.75</imageZposition>
<imageSOP_UID>1.3.6.1.4.1.14519.5.2.1.6279.6001.208885081499063196905146494170</imageSOP_UID>
<inclusion>TRUE</inclusion>
<edgeMap>
<xCoord>383</xCoord>
<yCoord>197</yCoord>
</edgeMap>
</roi>
</unblindedReadNodule>
<unblindedReadNodule>
<noduleID>MI014_17804</noduleID>
<roi>
<imageZposition>-112.25</imageZposition>
<imageSOP_UID>1.3.6.1.4.1.14519.5.2.1.6279.6001.183075102025647610780640173197</imageSOP_UID>
<inclusion>TRUE</inclusion>
<edgeMap>
<xCoord>370</xCoord>
<yCoord>396</yCoord>
</edgeMap>
</roi>
</unblindedReadNodule>
<unblindedReadNodule>
<noduleID>MI014_17805</noduleID>
<roi>
<imageZposition>-114.75</imageZposition>
<imageSOP_UID>1.3.6.1.4.1.14519.5.2.1.6279.6001.126457019380569761807774440639</imageSOP_UID>
<inclusion>TRUE</inclusion>
<edgeMap>
<xCoord>388</xCoord>
<yCoord>327</yCoord>
</edgeMap>
</roi>
</unblindedReadNodule>
<unblindedReadNodule>
<noduleID>MI014_17806</noduleID>
<roi>
<imageZposition>-127.25</imageZposition>
<imageSOP_UID>1.3.6.1.4.1.14519.5.2.1.6279.6001.264257080059424022754657397439</imageSOP_UID>
<inclusion>TRUE</inclusion>
<edgeMap>
<xCoord>378</xCoord>
<yCoord>390</yCoord>
</edgeMap>
</roi>
</unblindedReadNodule>
<unblindedReadNodule>
<noduleID>MI014_17807</noduleID>
<roi>
<imageZposition>-127.25</imageZposition>
<imageSOP_UID>1.3.6.1.4.1.14519.5.2.1.6279.6001.264257080059424022754657397439</imageSOP_UID>
<inclusion>TRUE</inclusion>
<edgeMap>
<xCoord>294</xCoord>
<yCoord>394</yCoord>
</edgeMap>
</roi>
</unblindedReadNodule>
<unblindedReadNodule>
<noduleID>MI014_17779</noduleID>
<characteristics>
<subtlety>4</subtlety>
<internalStructure>1</internalStructure>
<calcification>6</calcification>
<sphericity>3</sphericity>
<margin>2</margin>
<lobulation>2</lobulation>
<spiculation>1</spiculation>
<texture>2</texture>
<malignancy>2</malignancy>
</characteristics>
<roi>
<imageZposition>-167.25</imageZposition>
<imageSOP_UID>1.3.6.1.4.1.14519.5.2.1.6279.6001.720580050132634197323262954425</imageSOP_UID>
<inclusion>TRUE</inclusion>
<edgeMap>
<xCoord>415</xCoord>
<yCoord>311</yCoord>
</edgeMap>
<edgeMap>
<xCoord>416</xCoord>
<yCoord>310</yCoord>
</edgeMap>
<edgeMap>
<xCoord>416</xCoord>
<yCoord>309</yCoord>
</edgeMap>
<edgeMap>
<xCoord>416</xCoord>
<yCoord>308</yCoord>
</edgeMap>
<edgeMap>
<xCoord>416</xCoord>
<yCoord>307</yCoord>
</edgeMap>
<edgeMap>
<xCoord>416</xCoord>
<yCoord>306</yCoord>
</edgeMap>
<edgeMap>
<xCoord>416</xCoord>
<yCoord>305</yCoord>
</edgeMap>
<edgeMap>
<xCoord>416</xCoord>
<yCoord>304</yCoord>
</edgeMap>
<edgeMap>
<xCoord>415</xCoord>
<yCoord>303</yCoord>
</edgeMap>
<edgeMap>
<xCoord>414</xCoord>
<yCoord>302</yCoord>
</edgeMap>
<edgeMap>
<xCoord>413</xCoord>
<yCoord>302</yCoord>
</edgeMap>
<edgeMap>
<xCoord>412</xCoord>
<yCoord>302</yCoord>
</edgeMap>
<edgeMap>
<xCoord>411</xCoord>
<yCoord>302</yCoord>
</edgeMap>
<edgeMap>
<xCoord>410</xCoord>
<yCoord>303</yCoord>
</edgeMap>
<edgeMap>
<xCoord>409</xCoord>
<yCoord>304</yCoord>
</edgeMap>
<edgeMap>
<xCoord>408</xCoord>
<yCoord>304</yCoord>
</edgeMap>
<edgeMap>
<xCoord>407</xCoord>
<yCoord>305</yCoord>
</edgeMap>
<edgeMap>
<xCoord>407</xCoord>
<yCoord>306</yCoord>
</edgeMap>
<edgeMap>
<xCoord>407</xCoord>
<yCoord>307</yCoord>
</edgeMap>
<edgeMap>
<xCoord>407</xCoord>
<yCoord>308</yCoord>
</edgeMap>
<edgeMap>
<xCoord>408</xCoord>
<yCoord>309</yCoord>
</edgeMap>
<edgeMap>
<xCoord>409</xCoord>
<yCoord>310</yCoord>
</edgeMap>
<edgeMap>
<xCoord>410</xCoord>
<yCoord>310</yCoord>
</edgeMap>
<edgeMap>
<xCoord>411</xCoord>
<yCoord>311</yCoord>
</edgeMap>
<edgeMap>
<xCoord>412</xCoord>
<yCoord>311</yCoord>
</edgeMap>
<edgeMap>
<xCoord>413</xCoord>
<yCoord>311</yCoord>
</edgeMap>
<edgeMap>
<xCoord>414</xCoord>
<yCoord>311</yCoord>
</edgeMap>
<edgeMap>
<xCoord>415</xCoord>
<yCoord>311</yCoord>
</edgeMap>
</roi>
<roi>
<imageZposition>-169.75</imageZposition>
<imageSOP_UID>1.3.6.1.4.1.14519.5.2.1.6279.6001.228127188014351697824332434788</imageSOP_UID>
<inclusion>TRUE</inclusion>
<edgeMap>
<xCoord>415</xCoord>
<yCoord>310</yCoord>
</edgeMap>
<edgeMap>
<xCoord>416</xCoord>
<yCoord>309</yCoord>
</edgeMap>
<edgeMap>
<xCoord>417</xCoord>
<yCoord>308</yCoord>
</edgeMap>
<edgeMap>
<xCoord>417</xCoord>
<yCoord>307</yCoord>
</edgeMap>
<edgeMap>
<xCoord>418</xCoord>
<yCoord>306</yCoord>
</edgeMap>
<edgeMap>
<xCoord>418</xCoord>
<yCoord>305</yCoord>
</edgeMap>
<edgeMap>
<xCoord>418</xCoord>
<yCoord>304</yCoord>
</edgeMap>
<edgeMap>
<xCoord>418</xCoord>
<yCoord>303</yCoord>
</edgeMap>
<edgeMap>
<xCoord>417</xCoord>
<yCoord>303</yCoord>
</edgeMap>
<edgeMap>
<xCoord>416</xCoord>
<yCoord>303</yCoord>
</edgeMap>
<edgeMap>
<xCoord>415</xCoord>
<yCoord>302</yCoord>
</edgeMap>
<edgeMap>
<xCoord>414</xCoord>
<yCoord>302</yCoord>
</edgeMap>
<edgeMap>
<xCoord>413</xCoord>
<yCoord>302</yCoord>
</edgeMap>
<edgeMap>
<xCoord>412</xCoord>
<yCoord>302</yCoord>
</edgeMap>
<edgeMap>
<xCoord>411</xCoord>
<yCoord>302</yCoord>
</edgeMap>
<edgeMap>
<xCoord>410</xCoord>
<yCoord>302</yCoord>
</edgeMap>
<edgeMap>
<xCoord>409</xCoord>
<yCoord>302</yCoord>
</edgeMap>
<edgeMap>
<xCoord>408</xCoord>
<yCoord>302</yCoord>
</edgeMap>
<edgeMap>
<xCoord>408</xCoord>
<yCoord>303</yCoord>
</edgeMap>
<edgeMap>
<xCoord>407</xCoord>
<yCoord>304</yCoord>
</edgeMap>
<edgeMap>
<xCoord>407</xCoord>
<yCoord>305</yCoord>
</edgeMap>
<edgeMap>
<xCoord>407</xCoord>
<yCoord>306</yCoord>
</edgeMap>
<edgeMap>
<xCoord>407</xCoord>
<yCoord>307</yCoord>
</edgeMap>
<edgeMap>
<xCoord>408</xCoord>
<yCoord>308</yCoord>
</edgeMap>
<edgeMap>
<xCoord>409</xCoord>
<yCoord>309</yCoord>
</edgeMap>
<edgeMap>
<xCoord>410</xCoord>
<yCoord>310</yCoord>
</edgeMap>
<edgeMap>
<xCoord>411</xCoord>
<yCoord>310</yCoord>
</edgeMap>
<edgeMap>
<xCoord>412</xCoord>
<yCoord>310</yCoord>
</edgeMap>
<edgeMap>
<xCoord>413</xCoord>
<yCoord>310</yCoord>
</edgeMap>
<edgeMap>
<xCoord>414</xCoord>
<yCoord>310</yCoord>
</edgeMap>
<edgeMap>
<xCoord>415</xCoord>
<yCoord>310</yCoord>
</edgeMap>
</roi>
<roi>
<imageZposition>-172.25</imageZposition>
<imageSOP_UID>1.3.6.1.4.1.14519.5.2.1.6279.6001.672236275719218906114310658183</imageSOP_UID>
<inclusion>TRUE</inclusion>
<edgeMap>
<xCoord>415</xCoord>
<yCoord>308</yCoord>
</edgeMap>
<edgeMap>
<xCoord>416</xCoord>
<yCoord>307</yCoord>
</edgeMap>
<edgeMap>
<xCoord>416</xCoord>
<yCoord>306</yCoord>
</edgeMap>
<edgeMap>
<xCoord>415</xCoord>
<yCoord>305</yCoord>
</edgeMap>
<edgeMap>
<xCoord>415</xCoord>
<yCoord>304</yCoord>
</edgeMap>
<edgeMap>
<xCoord>414</xCoord>
<yCoord>303</yCoord>
</edgeMap>
<edgeMap>
<xCoord>413</xCoord>
<yCoord>302</yCoord>
</edgeMap>
<edgeMap>
<xCoord>412</xCoord>
<yCoord>302</yCoord>
</edgeMap>
<edgeMap>
<xCoord>411</xCoord>
<yCoord>302</yCoord>
</edgeMap>
<edgeMap>
<xCoord>410</xCoord>
<yCoord>302</yCoord>
</edgeMap>
<edgeMap>
<xCoord>409</xCoord>
<yCoord>303</yCoord>
</edgeMap>
<edgeMap>
<xCoord>408</xCoord>
<yCoord>304</yCoord>
</edgeMap>
<edgeMap>
<xCoord>408</xCoord>
<yCoord>305</yCoord>
</edgeMap>
<edgeMap>
<xCoord>409</xCoord>
<yCoord>306</yCoord>
</edgeMap>
<edgeMap>
<xCoord>410</xCoord>
<yCoord>307</yCoord>
</edgeMap>
<edgeMap>
<xCoord>411</xCoord>
<yCoord>308</yCoord>
</edgeMap>
<edgeMap>
<xCoord>412</xCoord>
<yCoord>308</yCoord>
</edgeMap>
<edgeMap>
<xCoord>413</xCoord>
<yCoord>308</yCoord>
</edgeMap>
<edgeMap>
<xCoord>414</xCoord>
<yCoord>308</yCoord>
</edgeMap>
<edgeMap>
<xCoord>415</xCoord>
<yCoord>308</yCoord>
</edgeMap>
</roi>
</unblindedReadNodule>
<unblindedReadNodule>
<noduleID>MI014_17808</noduleID>
<roi>
<imageZposition>-162.25</imageZposition>
<imageSOP_UID>1.3.6.1.4.1.14519.5.2.1.6279.6001.254611951157532847539974591324</imageSOP_UID>
<inclusion>TRUE</inclusion>
<edgeMap>
<xCoord>413</xCoord>
<yCoord>307</yCoord>
</edgeMap>
</roi>
</unblindedReadNodule>
<unblindedReadNodule>
<noduleID>MI014_17786</noduleID>
<roi>
<imageZposition>-79.75</imageZposition>
<imageSOP_UID>1.3.6.1.4.1.14519.5.2.1.6279.6001.164464871609158256260870029929</imageSOP_UID>
<inclusion>TRUE</inclusion>
<edgeMap>
<xCoord>171</xCoord>
<yCoord>199</yCoord>
</edgeMap>
</roi>
</unblindedReadNodule>
<unblindedReadNodule>
<noduleID>MI014_17787</noduleID>
<roi>
<imageZposition>-87.25</imageZposition>
<imageSOP_UID>1.3.6.1.4.1.14519.5.2.1.6279.6001.561938677914387787149658098552</imageSOP_UID>
<inclusion>TRUE</inclusion>
<edgeMap>
<xCoord>364</xCoord>
<yCoord>214</yCoord>
</edgeMap>
</roi>
</unblindedReadNodule>
<unblindedReadNodule>
<noduleID>MI014_17789</noduleID>
<roi>
<imageZposition>-99.75</imageZposition>
<imageSOP_UID>1.3.6.1.4.1.14519.5.2.1.6279.6001.185686293343060666737457693245</imageSOP_UID>
<inclusion>TRUE</inclusion>
<edgeMap>
<xCoord>381</xCoord>
<yCoord>222</yCoord>
</edgeMap>
</roi>
</unblindedReadNodule>
<unblindedReadNodule>
<noduleID>MI014_17815</noduleID>
<roi>
<imageZposition>-89.75</imageZposition>
<imageSOP_UID>1.3.6.1.4.1.14519.5.2.1.6279.6001.272987190536348344299683969362</imageSOP_UID>
<inclusion>TRUE</inclusion>
<edgeMap>
<xCoord>178</xCoord>
<yCoord>215</yCoord>
</edgeMap>
</roi>
</unblindedReadNodule>
<nonNodule>
<nonNoduleID>MI014_17809</nonNoduleID>
<imageZposition>-17.25</imageZposition>
<imageSOP_UID>1.3.6.1.4.1.14519.5.2.1.6279.6001.331217120358243001357885413156</imageSOP_UID>
<locus>
<xCoord>205</xCoord>
<yCoord>304</yCoord>
</locus>
</nonNodule>
<nonNodule>
<nonNoduleID>MI014_17810</nonNoduleID>
<imageZposition>-37.25</imageZposition>
<imageSOP_UID>1.3.6.1.4.1.14519.5.2.1.6279.6001.628668228886696244145316368362</imageSOP_UID>
<locus>
<xCoord>195</xCoord>
<yCoord>361</yCoord>
</locus>
</nonNodule>
<nonNodule>
<nonNoduleID>MI014_17811</nonNoduleID>
<imageZposition>-37.25</imageZposition>
<imageSOP_UID>1.3.6.1.4.1.14519.5.2.1.6279.6001.628668228886696244145316368362</imageSOP_UID>
<locus>
<xCoord>165</xCoord>
<yCoord>351</yCoord>
</locus>
</nonNodule>
<nonNodule>
<nonNoduleID>MI014_17812</nonNoduleID>
<imageZposition>-54.75</imageZposition>
<imageSOP_UID>1.3.6.1.4.1.14519.5.2.1.6279.6001.130766380967166383501413547989</imageSOP_UID>
<locus>
<xCoord>154</xCoord>
<yCoord>363</yCoord>
</locus>
</nonNodule>
<nonNodule>
<nonNoduleID>MI014_17814</nonNoduleID>
<imageZposition>-32.25</imageZposition>
<imageSOP_UID>1.3.6.1.4.1.14519.5.2.1.6279.6001.149833972018555992989445578750</imageSOP_UID>
<locus>
<xCoord>160</xCoord>
<yCoord>332</yCoord>
</locus>
</nonNodule>
<nonNodule>
<nonNoduleID>MI014_17790</nonNoduleID>
<imageZposition>-19.75</imageZposition>
<imageSOP_UID>1.3.6.1.4.1.14519.5.2.1.6279.6001.973849629485569547365968453834</imageSOP_UID>
<locus>
<xCoord>205</xCoord>
<yCoord>303</yCoord>
</locus>
</nonNodule>
<nonNodule>
<nonNoduleID>MI014_17791</nonNoduleID>
<imageZposition>-19.75</imageZposition>
<imageSOP_UID>1.3.6.1.4.1.14519.5.2.1.6279.6001.973849629485569547365968453834</imageSOP_UID>
<locus>
<xCoord>319</xCoord>
<yCoord>335</yCoord>
</locus>
</nonNodule>
<nonNodule>
<nonNoduleID>MI014_17792</nonNoduleID>
<imageZposition>-42.25</imageZposition>
<imageSOP_UID>1.3.6.1.4.1.14519.5.2.1.6279.6001.535797487689973136348595982829</imageSOP_UID>
<locus>
<xCoord>197</xCoord>
<yCoord>362</yCoord>
</locus>
</nonNodule>
<nonNodule>
<nonNoduleID>MI014_17816</nonNoduleID>
<imageZposition>-107.25</imageZposition>
<imageSOP_UID>1.3.6.1.4.1.14519.5.2.1.6279.6001.204162016864158132724435772507</imageSOP_UID>
<locus>
<xCoord>121</xCoord>
<yCoord>361</yCoord>
</locus>
</nonNodule>
</readingSession>
<readingSession>
		<annotationVersion>3.12</annotationVersion>
		<servicingRadiologistID>238312405</servicingRadiologistID>
			<unblindedReadNodule>
				<noduleID>0</noduleID>
				<roi>
					<imageZposition>-114.75</imageZposition>
					<imageSOP_UID>1.3.6.1.4.1.14519.5.2.1.6279.6001.126457019380569761807774440639</imageSOP_UID>
					<inclusion>TRUE</inclusion>
					<edgeMap>
					<xCoord>130</xCoord>
					<yCoord>307</yCoord>
					</edgeMap>
				</roi>
			</unblindedReadNodule>
			<unblindedReadNodule>
				<noduleID>1</noduleID>
				<roi>
					<imageZposition>-129.75</imageZposition>
					<imageSOP_UID>1.3.6.1.4.1.14519.5.2.1.6279.6001.208885081499063196905146494170</imageSOP_UID>
					<inclusion>TRUE</inclusion>
					<edgeMap>
					<xCoord>205</xCoord>
					<yCoord>401</yCoord>
					</edgeMap>
				</roi>
			</unblindedReadNodule>
			<unblindedReadNodule>
				<noduleID>2</noduleID>
				<roi>
					<imageZposition>-132.25</imageZposition>
					<imageSOP_UID>1.3.6.1.4.1.14519.5.2.1.6279.6001.130910237336291039999436838450</imageSOP_UID>
					<inclusion>TRUE</inclusion>
					<edgeMap>
					<xCoord>128</xCoord>
					<yCoord>324</yCoord>
					</edgeMap>
				</roi>
			</unblindedReadNodule>
			<unblindedReadNodule>
				<noduleID>3</noduleID>
				<roi>
					<imageZposition>-164.75</imageZposition>
					<imageSOP_UID>1.3.6.1.4.1.14519.5.2.1.6279.6001.298587759645331076186464560132</imageSOP_UID>
					<inclusion>TRUE</inclusion>
					<edgeMap>
					<xCoord>107</xCoord>
					<yCoord>308</yCoord>
					</edgeMap>
				</roi>
			</unblindedReadNodule>
			<unblindedReadNodule>
				<noduleID>4</noduleID>
				<roi>
					<imageZposition>-199.75</imageZposition>
					<imageSOP_UID>1.3.6.1.4.1.14519.5.2.1.6279.6001.102705953455075270593576833022</imageSOP_UID>
					<inclusion>TRUE</inclusion>
					<edgeMap>
					<xCoord>114</xCoord>
					<yCoord>284</yCoord>
					</edgeMap>
				</roi>
			</unblindedReadNodule>
			<unblindedReadNodule>
				<noduleID>5</noduleID>
				<roi>
					<imageZposition>-244.75</imageZposition>
					<imageSOP_UID>1.3.6.1.4.1.14519.5.2.1.6279.6001.225950678363757813342058714743</imageSOP_UID>
					<inclusion>TRUE</inclusion>
					<edgeMap>
					<xCoord>107</xCoord>
					<yCoord>314</yCoord>
					</edgeMap>
				</roi>
			</unblindedReadNodule>
			<unblindedReadNodule>
				<noduleID>6</noduleID>
				<roi>
					<imageZposition>-52.25</imageZposition>
					<imageSOP_UID>1.3.6.1.4.1.14519.5.2.1.6279.6001.193362588378447904164782938584</imageSOP_UID>
					<inclusion>TRUE</inclusion>
					<edgeMap>
					<xCoord>368</xCoord>
					<yCoord>275</yCoord>
					</edgeMap>
				</roi>
			</unblindedReadNodule>
			<unblindedReadNodule>
				<noduleID>9</noduleID>
				<roi>
					<imageZposition>-127.25</imageZposition>
					<imageSOP_UID>1.3.6.1.4.1.14519.5.2.1.6279.6001.264257080059424022754657397439</imageSOP_UID>
					<inclusion>TRUE</inclusion>
					<edgeMap>
					<xCoord>295</xCoord>
					<yCoord>394</yCoord>
					</edgeMap>
				</roi>
			</unblindedReadNodule>
			<unblindedReadNodule>
				<noduleID>10</noduleID>
				<roi>
					<imageZposition>-162.25</imageZposition>
					<imageSOP_UID>1.3.6.1.4.1.14519.5.2.1.6279.6001.254611951157532847539974591324</imageSOP_UID>
					<inclusion>TRUE</inclusion>
					<edgeMap>
					<xCoord>412</xCoord>
					<yCoord>306</yCoord>
					</edgeMap>
				</roi>
			</unblindedReadNodule>
			<unblindedReadNodule>
				<noduleID>13</noduleID>
				<roi>
					<imageZposition>-87.25</imageZposition>
					<imageSOP_UID>1.3.6.1.4.1.14519.5.2.1.6279.6001.561938677914387787149658098552</imageSOP_UID>
					<inclusion>TRUE</inclusion>
					<edgeMap>
					<xCoord>364</xCoord>
					<yCoord>213</yCoord>
					</edgeMap>
				</roi>
			</unblindedReadNodule>
			<unblindedReadNodule>
				<noduleID>14</noduleID>
				<roi>
					<imageZposition>-134.75</imageZposition>
					<imageSOP_UID>1.3.6.1.4.1.14519.5.2.1.6279.6001.132368352199378630588027185213</imageSOP_UID>
					<inclusion>TRUE</inclusion>
					<edgeMap>
					<xCoord>140</xCoord>
					<yCoord>180</yCoord>
					</edgeMap>
				</roi>
			</unblindedReadNodule>
			<unblindedReadNodule>
				<noduleID>15</noduleID>
				<roi>
					<imageZposition>-102.25</imageZposition>
					<imageSOP_UID>1.3.6.1.4.1.14519.5.2.1.6279.6001.297267530603598214507088891327</imageSOP_UID>
					<inclusion>TRUE</inclusion>
					<edgeMap>
					<xCoord>385</xCoord>
					<yCoord>214</yCoord>
					</edgeMap>
				</roi>
			</unblindedReadNodule>
			<nonNodule>
				<nonNoduleID>7</nonNoduleID>
				<imageZposition>-64.75</imageZposition>
				<imageSOP_UID>1.3.6.1.4.1.14519.5.2.1.6279.6001.152797567800730899223925288103</imageSOP_UID>
				<locus>
					<xCoord>389</xCoord>
					<yCoord>329</yCoord>
				</locus>
			</nonNodule>
			<nonNodule>
				<nonNoduleID>8</nonNoduleID>
				<imageZposition>-112.25</imageZposition>
				<imageSOP_UID>1.3.6.1.4.1.14519.5.2.1.6279.6001.183075102025647610780640173197</imageSOP_UID>
				<locus>
					<xCoord>368</xCoord>
					<yCoord>396</yCoord>
				</locus>
			</nonNodule>
			<nonNodule>
				<nonNoduleID>11</nonNoduleID>
				<imageZposition>-54.75</imageZposition>
				<imageSOP_UID>1.3.6.1.4.1.14519.5.2.1.6279.6001.130766380967166383501413547989</imageSOP_UID>
				<locus>
					<xCoord>153</xCoord>
					<yCoord>363</yCoord>
				</locus>
			</nonNodule>
			<nonNodule>
				<nonNoduleID>12</nonNoduleID>
				<imageZposition>-107.25</imageZposition>
				<imageSOP_UID>1.3.6.1.4.1.14519.5.2.1.6279.6001.204162016864158132724435772507</imageSOP_UID>
				<locus>
					<xCoord>121</xCoord>
					<yCoord>361</yCoord>
				</locus>
			</nonNodule>
	</readingSession>
</LidcReadMessage>
