# Supplementary material for: An improved V-Net lung nodule segmentation model based on pixel threshold separation and attention mechanism
Source: Sci Rep. 2024 Feb 27;14:4743. doi: 10.1038/s41598-024-55178-3 (PMC10899216; doi:10.1038/s41598-024-55178-3)
Supplement: Supplementary file 1 — Supplementary Information 1. [file 41598_2024_55178_MOESM1_ESM.zip › lidc-xml-only/tcia-lidc-xml/185/129.xml]

<?xml version="1.0" encoding="UTF-8"?>
<LidcReadMessage uid="1.3.6.1.4.1.14519.5.2.1.6279.6001.1307390674268.0" xmlns="http://www.nih.gov" xmlns:xsi="http://www.w3.org/2001/XMLSchema-instance" xsi:schemaLocation="http://www.nih.gov  http://troll.rad.med.umich.edu/lidc/LidcReadMessage.xsd">
<ResponseHeader>
<Version>1.8.1</Version>
<MessageId>1370517230</MessageId>
<DateRequest>2007-10-24</DateRequest>
<TimeRequest>09:44:22</TimeRequest>
<RequestingSite>removed</RequestingSite>
<ServicingSite>removed</ServicingSite>
<TaskDescription>Second unblinded read</TaskDescription>
<CtImageFile>removed</CtImageFile>
<SeriesInstanceUid>1.3.6.1.4.1.14519.5.2.1.6279.6001.803808126682275425758092691689</SeriesInstanceUid>
<DateService>2008-02-25</DateService>
<TimeService>10:45:33</TimeService>
<ResponseDescription>1 - Reading complete</ResponseDescription>
<StudyInstanceUID>1.3.6.1.4.1.14519.5.2.1.6279.6001.188500211166440175211144953482</StudyInstanceUID></ResponseHeader>
<readingSession>
    <annotationVersion>3.12</annotationVersion>
    <servicingRadiologistID>932100050</servicingRadiologistID>
    <unblindedReadNodule>
      <noduleID>Nodule 001</noduleID>
      <roi>
        <imageZposition>-75.500000</imageZposition>
        <imageSOP_UID>1.3.6.1.4.1.14519.5.2.1.6279.6001.101570296057902845676212081785</imageSOP_UID>
        <inclusion>TRUE</inclusion>
        <edgeMap>
          <xCoord>184</xCoord>
          <yCoord>273</yCoord>
        </edgeMap>
      </roi>
    </unblindedReadNodule>
    <unblindedReadNodule>
      <noduleID>Nodule 002</noduleID>
      <roi>
        <imageZposition>-168.000000 </imageZposition>
        <imageSOP_UID>1.3.6.1.4.1.14519.5.2.1.6279.6001.233051435845928415668403210319</imageSOP_UID>
        <inclusion>TRUE</inclusion>
        <edgeMap>
          <xCoord>203</xCoord>
          <yCoord>227</yCoord>
        </edgeMap>
      </roi>
    </unblindedReadNodule>
    <nonNodule>
      <nonNoduleID>_Non-nodule 001</nonNoduleID>
      <imageZposition>-61.750000</imageZposition>
      <imageSOP_UID>1.3.6.1.4.1.14519.5.2.1.6279.6001.165169205370587295629085740093</imageSOP_UID>
      <locus>
        <xCoord>294</xCoord>
        <yCoord>253</yCoord>
      </locus>
    </nonNodule>
    <nonNodule>
      <nonNoduleID>_Non-nodule 002</nonNoduleID>
      <imageZposition>-59.250000</imageZposition>
      <imageSOP_UID>1.3.6.1.4.1.14519.5.2.1.6279.6001.332875973495982953823448701245</imageSOP_UID>
      <locus>
        <xCoord>212</xCoord>
        <yCoord>255</yCoord>
      </locus>
    </nonNodule>
  </readingSession>
<readingSession>
    <annotationVersion>3.12</annotationVersion>
    <servicingRadiologistID>-174085330</servicingRadiologistID>
    <nonNodule>
      <nonNoduleID>IL057_128829</nonNoduleID>
      <imageZposition>-59.25</imageZposition>
      <imageSOP_UID>1.3.6.1.4.1.14519.5.2.1.6279.6001.332875973495982953823448701245</imageSOP_UID>
      <locus>
        <xCoord>292</xCoord>
        <yCoord>259</yCoord>
      </locus>
    </nonNodule>
  </readingSession>
<readingSession>
<annotationVersion>3.12</annotationVersion>
<servicingRadiologistID>181330708</servicingRadiologistID>
<unblindedReadNodule>
<noduleID>MI014_17468</noduleID>
<roi>
<imageZposition>-75.5</imageZposition>
<imageSOP_UID>1.3.6.1.4.1.14519.5.2.1.6279.6001.101570296057902845676212081785</imageSOP_UID>
<inclusion>TRUE</inclusion>
<edgeMap>
<xCoord>184</xCoord>
<yCoord>273</yCoord>
</edgeMap>
</roi>
</unblindedReadNodule>
<unblindedReadNodule>
<noduleID>MI014_17475</noduleID>
<roi>
<imageZposition>-61.75</imageZposition>
<imageSOP_UID>1.3.6.1.4.1.14519.5.2.1.6279.6001.165169205370587295629085740093</imageSOP_UID>
<inclusion>TRUE</inclusion>
<edgeMap>
<xCoord>201</xCoord>
<yCoord>259</yCoord>
</edgeMap>
</roi>
</unblindedReadNodule>
<nonNodule>
<nonNoduleID>MI014_17471</nonNoduleID>
<imageZposition>-71.75</imageZposition>
<imageSOP_UID>1.3.6.1.4.1.14519.5.2.1.6279.6001.751315037120345149601686920651</imageSOP_UID>
<locus>
<xCoord>184</xCoord>
<yCoord>274</yCoord>
</locus>
</nonNodule>
<nonNodule>
<nonNoduleID>MI014_17472</nonNoduleID>
<imageZposition>-65.5</imageZposition>
<imageSOP_UID>1.3.6.1.4.1.14519.5.2.1.6279.6001.506093557178630136402311701199</imageSOP_UID>
<locus>
<xCoord>222</xCoord>
<yCoord>267</yCoord>
</locus>
</nonNodule>
<nonNodule>
<nonNoduleID>MI014_17473</nonNoduleID>
<imageZposition>-59.25</imageZposition>
<imageSOP_UID>1.3.6.1.4.1.14519.5.2.1.6279.6001.332875973495982953823448701245</imageSOP_UID>
<locus>
<xCoord>292</xCoord>
<yCoord>259</yCoord>
</locus>
</nonNodule>
<nonNodule>
<nonNoduleID>MI014_17474</nonNoduleID>
<imageZposition>-59.25</imageZposition>
<imageSOP_UID>1.3.6.1.4.1.14519.5.2.1.6279.6001.332875973495982953823448701245</imageSOP_UID>
<locus>
<xCoord>212</xCoord>
<yCoord>255</yCoord>
</locus>
</nonNodule>
<nonNodule>
<nonNoduleID>MI014_17470</nonNoduleID>
<imageZposition>-61.75</imageZposition>
<imageSOP_UID>1.3.6.1.4.1.14519.5.2.1.6279.6001.165169205370587295629085740093</imageSOP_UID>
<locus>
<xCoord>294</xCoord>
<yCoord>253</yCoord>
</locus>
</nonNodule>
</readingSession>
<readingSession>
		<annotationVersion>3.12</annotationVersion>
		<servicingRadiologistID>1994311854</servicingRadiologistID>
			<unblindedReadNodule>
				<noduleID>0</noduleID>
				<roi>
					<imageZposition>-74.25</imageZposition>
					<imageSOP_UID>1.3.6.1.4.1.14519.5.2.1.6279.6001.136711674891489070495916468771</imageSOP_UID>
					<inclusion>TRUE</inclusion>
					<edgeMap>
					<xCoord>184</xCoord>
					<yCoord>274</yCoord>
					</edgeMap>
				</roi>
			</unblindedReadNodule>
			<nonNodule>
				<nonNoduleID>1</nonNoduleID>
				<imageZposition>-166.75</imageZposition>
				<imageSOP_UID>1.3.6.1.4.1.14519.5.2.1.6279.6001.178168995335157715787807795903</imageSOP_UID>
				<locus>
					<xCoord>202</xCoord>
					<yCoord>227</yCoord>
				</locus>
			</nonNodule>
			<nonNodule>
				<nonNoduleID>2</nonNoduleID>
				<imageZposition>-61.75</imageZposition>
				<imageSOP_UID>1.3.6.1.4.1.14519.5.2.1.6279.6001.165169205370587295629085740093</imageSOP_UID>
				<locus>
					<xCoord>201</xCoord>
					<yCoord>259</yCoord>
				</locus>
			</nonNodule>
	</readingSession>
</LidcReadMessage>
