# Supplementary material for: An improved V-Net lung nodule segmentation model based on pixel threshold separation and attention mechanism
Source: Sci Rep. 2024 Feb 27;14:4743. doi: 10.1038/s41598-024-55178-3 (PMC10899216; doi:10.1038/s41598-024-55178-3)
Supplement: Supplementary file 1 — Supplementary Information 1. [file 41598_2024_55178_MOESM1_ESM.zip › lidc-xml-only/tcia-lidc-xml/185/131.xml]

<?xml version="1.0" encoding="UTF-8"?>
<LidcReadMessage uid="1.3.6.1.4.1.14519.5.2.1.6279.6001.1307390717819.0" xmlns="http://www.nih.gov" xmlns:xsi="http://www.w3.org/2001/XMLSchema-instance" xsi:schemaLocation="http://www.nih.gov  http://troll.rad.med.umich.edu/lidc/LidcReadMessage.xsd">
<ResponseHeader>
<Version>1.8.1</Version>
<MessageId>-1785761765</MessageId>
<DateRequest>2007-10-24</DateRequest>
<TimeRequest>09:45:07</TimeRequest>
<RequestingSite>removed</RequestingSite>
<ServicingSite>removed</ServicingSite>
<TaskDescription>Second unblinded read</TaskDescription>
<CtImageFile>removed</CtImageFile>
<SeriesInstanceUid>1.3.6.1.4.1.14519.5.2.1.6279.6001.513023675145166449943177283490</SeriesInstanceUid>
<DateService>2008-08-18</DateService>
<TimeService>01:57:57</TimeService>
<ResponseDescription>1 - Reading complete</ResponseDescription>
<StudyInstanceUID>1.3.6.1.4.1.14519.5.2.1.6279.6001.200080981983036698023153287807</StudyInstanceUID></ResponseHeader>
<readingSession>
    <annotationVersion>3.12</annotationVersion>
    <servicingRadiologistID>1752252137</servicingRadiologistID>
    <unblindedReadNodule>
      <noduleID>Nodule 001</noduleID>
      <characteristics>
        <subtlety>4</subtlety>
        <internalStructure>1</internalStructure>
        <calcification>6</calcification>
        <sphericity>4</sphericity>
        <margin>4</margin>
        <lobulation>2</lobulation>
        <spiculation>1</spiculation>
        <texture>5</texture>
        <malignancy>4</malignancy>
      </characteristics>
      <roi>
        <imageZposition>-82.750000</imageZposition>
        <imageSOP_UID>1.3.6.1.4.1.14519.5.2.1.6279.6001.218935130862675574310473004245</imageSOP_UID>
        <inclusion>TRUE</inclusion>
        <edgeMap>
          <xCoord>379</xCoord>
          <yCoord>316</yCoord>
        </edgeMap>
        <edgeMap>
          <xCoord>378</xCoord>
          <yCoord>317</yCoord>
        </edgeMap>
        <edgeMap>
          <xCoord>377</xCoord>
          <yCoord>318</yCoord>
        </edgeMap>
        <edgeMap>
          <xCoord>377</xCoord>
          <yCoord>319</yCoord>
        </edgeMap>
        <edgeMap>
          <xCoord>377</xCoord>
          <yCoord>320</yCoord>
        </edgeMap>
        <edgeMap>
          <xCoord>377</xCoord>
          <yCoord>321</yCoord>
        </edgeMap>
        <edgeMap>
          <xCoord>377</xCoord>
          <yCoord>322</yCoord>
        </edgeMap>
        <edgeMap>
          <xCoord>377</xCoord>
          <yCoord>323</yCoord>
        </edgeMap>
        <edgeMap>
          <xCoord>377</xCoord>
          <yCoord>324</yCoord>
        </edgeMap>
        <edgeMap>
          <xCoord>378</xCoord>
          <yCoord>325</yCoord>
        </edgeMap>
        <edgeMap>
          <xCoord>379</xCoord>
          <yCoord>326</yCoord>
        </edgeMap>
        <edgeMap>
          <xCoord>380</xCoord>
          <yCoord>326</yCoord>
        </edgeMap>
        <edgeMap>
          <xCoord>381</xCoord>
          <yCoord>326</yCoord>
        </edgeMap>
        <edgeMap>
          <xCoord>382</xCoord>
          <yCoord>326</yCoord>
        </edgeMap>
        <edgeMap>
          <xCoord>383</xCoord>
          <yCoord>326</yCoord>
        </edgeMap>
        <edgeMap>
          <xCoord>384</xCoord>
          <yCoord>326</yCoord>
        </edgeMap>
        <edgeMap>
          <xCoord>385</xCoord>
          <yCoord>326</yCoord>
        </edgeMap>
        <edgeMap>
          <xCoord>386</xCoord>
          <yCoord>326</yCoord>
        </edgeMap>
        <edgeMap>
          <xCoord>387</xCoord>
          <yCoord>325</yCoord>
        </edgeMap>
        <edgeMap>
          <xCoord>388</xCoord>
          <yCoord>324</yCoord>
        </edgeMap>
        <edgeMap>
          <xCoord>389</xCoord>
          <yCoord>323</yCoord>
        </edgeMap>
        <edgeMap>
          <xCoord>389</xCoord>
          <yCoord>322</yCoord>
        </edgeMap>
        <edgeMap>
          <xCoord>388</xCoord>
          <yCoord>321</yCoord>
        </edgeMap>
        <edgeMap>
          <xCoord>387</xCoord>
          <yCoord>320</yCoord>
        </edgeMap>
        <edgeMap>
          <xCoord>386</xCoord>
          <yCoord>320</yCoord>
        </edgeMap>
        <edgeMap>
          <xCoord>386</xCoord>
          <yCoord>319</yCoord>
        </edgeMap>
        <edgeMap>
          <xCoord>385</xCoord>
          <yCoord>318</yCoord>
        </edgeMap>
        <edgeMap>
          <xCoord>384</xCoord>
          <yCoord>317</yCoord>
        </edgeMap>
        <edgeMap>
          <xCoord>383</xCoord>
          <yCoord>317</yCoord>
        </edgeMap>
        <edgeMap>
          <xCoord>382</xCoord>
          <yCoord>316</yCoord>
        </edgeMap>
        <edgeMap>
          <xCoord>381</xCoord>
          <yCoord>316</yCoord>
        </edgeMap>
        <edgeMap>
          <xCoord>380</xCoord>
          <yCoord>316</yCoord>
        </edgeMap>
        <edgeMap>
          <xCoord>379</xCoord>
          <yCoord>316</yCoord>
        </edgeMap>
      </roi>
      <roi>
        <imageZposition>-80.250000</imageZposition>
        <imageSOP_UID>1.3.6.1.4.1.14519.5.2.1.6279.6001.127994133205447566833923705354</imageSOP_UID>
        <inclusion>TRUE</inclusion>
        <edgeMap>
          <xCoord>380</xCoord>
          <yCoord>315</yCoord>
        </edgeMap>
        <edgeMap>
          <xCoord>379</xCoord>
          <yCoord>316</yCoord>
        </edgeMap>
        <edgeMap>
          <xCoord>379</xCoord>
          <yCoord>317</yCoord>
        </edgeMap>
        <edgeMap>
          <xCoord>378</xCoord>
          <yCoord>318</yCoord>
        </edgeMap>
        <edgeMap>
          <xCoord>377</xCoord>
          <yCoord>319</yCoord>
        </edgeMap>
        <edgeMap>
          <xCoord>376</xCoord>
          <yCoord>320</yCoord>
        </edgeMap>
        <edgeMap>
          <xCoord>375</xCoord>
          <yCoord>321</yCoord>
        </edgeMap>
        <edgeMap>
          <xCoord>375</xCoord>
          <yCoord>322</yCoord>
        </edgeMap>
        <edgeMap>
          <xCoord>376</xCoord>
          <yCoord>323</yCoord>
        </edgeMap>
        <edgeMap>
          <xCoord>377</xCoord>
          <yCoord>324</yCoord>
        </edgeMap>
        <edgeMap>
          <xCoord>378</xCoord>
          <yCoord>324</yCoord>
        </edgeMap>
        <edgeMap>
          <xCoord>379</xCoord>
          <yCoord>325</yCoord>
        </edgeMap>
        <edgeMap>
          <xCoord>380</xCoord>
          <yCoord>325</yCoord>
        </edgeMap>
        <edgeMap>
          <xCoord>381</xCoord>
          <yCoord>326</yCoord>
        </edgeMap>
        <edgeMap>
          <xCoord>381</xCoord>
          <yCoord>327</yCoord>
        </edgeMap>
        <edgeMap>
          <xCoord>382</xCoord>
          <yCoord>328</yCoord>
        </edgeMap>
        <edgeMap>
          <xCoord>383</xCoord>
          <yCoord>328</yCoord>
        </edgeMap>
        <edgeMap>
          <xCoord>384</xCoord>
          <yCoord>327</yCoord>
        </edgeMap>
        <edgeMap>
          <xCoord>385</xCoord>
          <yCoord>326</yCoord>
        </edgeMap>
        <edgeMap>
          <xCoord>386</xCoord>
          <yCoord>325</yCoord>
        </edgeMap>
        <edgeMap>
          <xCoord>387</xCoord>
          <yCoord>325</yCoord>
        </edgeMap>
        <edgeMap>
          <xCoord>388</xCoord>
          <yCoord>324</yCoord>
        </edgeMap>
        <edgeMap>
          <xCoord>389</xCoord>
          <yCoord>323</yCoord>
        </edgeMap>
        <edgeMap>
          <xCoord>388</xCoord>
          <yCoord>322</yCoord>
        </edgeMap>
        <edgeMap>
          <xCoord>387</xCoord>
          <yCoord>321</yCoord>
        </edgeMap>
        <edgeMap>
          <xCoord>387</xCoord>
          <yCoord>320</yCoord>
        </edgeMap>
        <edgeMap>
          <xCoord>387</xCoord>
          <yCoord>319</yCoord>
        </edgeMap>
        <edgeMap>
          <xCoord>386</xCoord>
          <yCoord>318</yCoord>
        </edgeMap>
        <edgeMap>
          <xCoord>385</xCoord>
          <yCoord>318</yCoord>
        </edgeMap>
        <edgeMap>
          <xCoord>384</xCoord>
          <yCoord>317</yCoord>
        </edgeMap>
        <edgeMap>
          <xCoord>383</xCoord>
          <yCoord>316</yCoord>
        </edgeMap>
        <edgeMap>
          <xCoord>382</xCoord>
          <yCoord>316</yCoord>
        </edgeMap>
        <edgeMap>
          <xCoord>381</xCoord>
          <yCoord>315</yCoord>
        </edgeMap>
        <edgeMap>
          <xCoord>380</xCoord>
          <yCoord>315</yCoord>
        </edgeMap>
      </roi>
      <roi>
        <imageZposition>-77.750000</imageZposition>
        <imageSOP_UID>1.3.6.1.4.1.14519.5.2.1.6279.6001.239333584771808721335259538867</imageSOP_UID>
        <inclusion>TRUE</inclusion>
        <edgeMap>
          <xCoord>381</xCoord>
          <yCoord>320</yCoord>
        </edgeMap>
        <edgeMap>
          <xCoord>380</xCoord>
          <yCoord>321</yCoord>
        </edgeMap>
        <edgeMap>
          <xCoord>380</xCoord>
          <yCoord>322</yCoord>
        </edgeMap>
        <edgeMap>
          <xCoord>379</xCoord>
          <yCoord>323</yCoord>
        </edgeMap>
        <edgeMap>
          <xCoord>379</xCoord>
          <yCoord>324</yCoord>
        </edgeMap>
        <edgeMap>
          <xCoord>379</xCoord>
          <yCoord>325</yCoord>
        </edgeMap>
        <edgeMap>
          <xCoord>380</xCoord>
          <yCoord>326</yCoord>
        </edgeMap>
        <edgeMap>
          <xCoord>381</xCoord>
          <yCoord>326</yCoord>
        </edgeMap>
        <edgeMap>
          <xCoord>382</xCoord>
          <yCoord>326</yCoord>
        </edgeMap>
        <edgeMap>
          <xCoord>383</xCoord>
          <yCoord>326</yCoord>
        </edgeMap>
        <edgeMap>
          <xCoord>384</xCoord>
          <yCoord>326</yCoord>
        </edgeMap>
        <edgeMap>
          <xCoord>385</xCoord>
          <yCoord>326</yCoord>
        </edgeMap>
        <edgeMap>
          <xCoord>386</xCoord>
          <yCoord>326</yCoord>
        </edgeMap>
        <edgeMap>
          <xCoord>387</xCoord>
          <yCoord>326</yCoord>
        </edgeMap>
        <edgeMap>
          <xCoord>388</xCoord>
          <yCoord>325</yCoord>
        </edgeMap>
        <edgeMap>
          <xCoord>388</xCoord>
          <yCoord>324</yCoord>
        </edgeMap>
        <edgeMap>
          <xCoord>387</xCoord>
          <yCoord>323</yCoord>
        </edgeMap>
        <edgeMap>
          <xCoord>387</xCoord>
          <yCoord>322</yCoord>
        </edgeMap>
        <edgeMap>
          <xCoord>386</xCoord>
          <yCoord>321</yCoord>
        </edgeMap>
        <edgeMap>
          <xCoord>385</xCoord>
          <yCoord>320</yCoord>
        </edgeMap>
        <edgeMap>
          <xCoord>384</xCoord>
          <yCoord>320</yCoord>
        </edgeMap>
        <edgeMap>
          <xCoord>383</xCoord>
          <yCoord>320</yCoord>
        </edgeMap>
        <edgeMap>
          <xCoord>382</xCoord>
          <yCoord>320</yCoord>
        </edgeMap>
        <edgeMap>
          <xCoord>381</xCoord>
          <yCoord>320</yCoord>
        </edgeMap>
      </roi>
    </unblindedReadNodule>
    <unblindedReadNodule>
      <noduleID>Nodule 002</noduleID>
      <roi>
        <imageZposition>-77.750000</imageZposition>
        <imageSOP_UID>1.3.6.1.4.1.14519.5.2.1.6279.6001.239333584771808721335259538867</imageSOP_UID>
        <inclusion>TRUE</inclusion>
        <edgeMap>
          <xCoord>394</xCoord>
          <yCoord>299</yCoord>
        </edgeMap>
      </roi>
    </unblindedReadNodule>
    <unblindedReadNodule>
      <noduleID>Nodule 003</noduleID>
      <roi>
        <imageZposition>-195.250000 </imageZposition>
        <imageSOP_UID>1.3.6.1.4.1.14519.5.2.1.6279.6001.237779220014322511955480541604</imageSOP_UID>
        <inclusion>TRUE</inclusion>
        <edgeMap>
          <xCoord>372</xCoord>
          <yCoord>394</yCoord>
        </edgeMap>
      </roi>
    </unblindedReadNodule>
    <unblindedReadNodule>
      <noduleID>Nodule 004</noduleID>
      <roi>
        <imageZposition>-132.750000 </imageZposition>
        <imageSOP_UID>1.3.6.1.4.1.14519.5.2.1.6279.6001.343053428667187555063843193204</imageSOP_UID>
        <inclusion>TRUE</inclusion>
        <edgeMap>
          <xCoord>210</xCoord>
          <yCoord>391</yCoord>
        </edgeMap>
      </roi>
    </unblindedReadNodule>
    <nonNodule>
      <nonNoduleID>_Non-nodule 001</nonNoduleID>
      <imageZposition>-45.250000</imageZposition>
      <imageSOP_UID>1.3.6.1.4.1.14519.5.2.1.6279.6001.217863205762431385408614463533</imageSOP_UID>
      <locus>
        <xCoord>307</xCoord>
        <yCoord>334</yCoord>
      </locus>
    </nonNodule>
    <nonNodule>
      <nonNoduleID>_Non-nodule 002</nonNoduleID>
      <imageZposition>-80.250000</imageZposition>
      <imageSOP_UID>1.3.6.1.4.1.14519.5.2.1.6279.6001.127994133205447566833923705354</imageSOP_UID>
      <locus>
        <xCoord>292</xCoord>
        <yCoord>324</yCoord>
      </locus>
    </nonNodule>
    <nonNodule>
      <nonNoduleID>_Non-nodule 003</nonNoduleID>
      <imageZposition>-125.250000 </imageZposition>
      <imageSOP_UID>1.3.6.1.4.1.14519.5.2.1.6279.6001.149079809213887378848375826726</imageSOP_UID>
      <locus>
        <xCoord>317</xCoord>
        <yCoord>391</yCoord>
      </locus>
    </nonNodule>
    <nonNodule>
      <nonNoduleID>_Non-nodule 004</nonNoduleID>
      <imageZposition>-170.250000 </imageZposition>
      <imageSOP_UID>1.3.6.1.4.1.14519.5.2.1.6279.6001.113481944614903839469355041147</imageSOP_UID>
      <locus>
        <xCoord>88</xCoord>
        <yCoord>285</yCoord>
      </locus>
    </nonNodule>
    <nonNodule>
      <nonNoduleID>_Non-nodule 005</nonNoduleID>
      <imageZposition>-180.250000 </imageZposition>
      <imageSOP_UID>1.3.6.1.4.1.14519.5.2.1.6279.6001.431272602061129302064830558157</imageSOP_UID>
      <locus>
        <xCoord>331</xCoord>
        <yCoord>177</yCoord>
      </locus>
    </nonNodule>
  </readingSession>
<readingSession>
    <annotationVersion>3.12</annotationVersion>
    <servicingRadiologistID>1580030173</servicingRadiologistID>
    <unblindedReadNodule>
      <noduleID>IL057_122987</noduleID>
      <characteristics>
        <subtlety>4</subtlety>
        <internalStructure>1</internalStructure>
        <calcification>6</calcification>
        <sphericity>3</sphericity>
        <margin>3</margin>
        <lobulation>2</lobulation>
        <spiculation>2</spiculation>
        <texture>4</texture>
        <malignancy>4</malignancy>
      </characteristics>
      <roi>
        <imageZposition>-77.75</imageZposition>
        <imageSOP_UID>1.3.6.1.4.1.14519.5.2.1.6279.6001.239333584771808721335259538867</imageSOP_UID>
        <inclusion>TRUE</inclusion>
        <edgeMap>
          <xCoord>386</xCoord>
          <yCoord>326</yCoord>
        </edgeMap>
        <edgeMap>
          <xCoord>387</xCoord>
          <yCoord>325</yCoord>
        </edgeMap>
        <edgeMap>
          <xCoord>388</xCoord>
          <yCoord>324</yCoord>
        </edgeMap>
        <edgeMap>
          <xCoord>387</xCoord>
          <yCoord>323</yCoord>
        </edgeMap>
        <edgeMap>
          <xCoord>386</xCoord>
          <yCoord>322</yCoord>
        </edgeMap>
        <edgeMap>
          <xCoord>385</xCoord>
          <yCoord>322</yCoord>
        </edgeMap>
        <edgeMap>
          <xCoord>384</xCoord>
          <yCoord>321</yCoord>
        </edgeMap>
        <edgeMap>
          <xCoord>383</xCoord>
          <yCoord>321</yCoord>
        </edgeMap>
        <edgeMap>
          <xCoord>382</xCoord>
          <yCoord>321</yCoord>
        </edgeMap>
        <edgeMap>
          <xCoord>381</xCoord>
          <yCoord>322</yCoord>
        </edgeMap>
        <edgeMap>
          <xCoord>381</xCoord>
          <yCoord>323</yCoord>
        </edgeMap>
        <edgeMap>
          <xCoord>380</xCoord>
          <yCoord>324</yCoord>
        </edgeMap>
        <edgeMap>
          <xCoord>381</xCoord>
          <yCoord>325</yCoord>
        </edgeMap>
        <edgeMap>
          <xCoord>382</xCoord>
          <yCoord>326</yCoord>
        </edgeMap>
        <edgeMap>
          <xCoord>383</xCoord>
          <yCoord>326</yCoord>
        </edgeMap>
        <edgeMap>
          <xCoord>384</xCoord>
          <yCoord>326</yCoord>
        </edgeMap>
        <edgeMap>
          <xCoord>385</xCoord>
          <yCoord>326</yCoord>
        </edgeMap>
        <edgeMap>
          <xCoord>386</xCoord>
          <yCoord>326</yCoord>
        </edgeMap>
      </roi>
      <roi>
        <imageZposition>-80.25</imageZposition>
        <imageSOP_UID>1.3.6.1.4.1.14519.5.2.1.6279.6001.127994133205447566833923705354</imageSOP_UID>
        <inclusion>TRUE</inclusion>
        <edgeMap>
          <xCoord>384</xCoord>
          <yCoord>327</yCoord>
        </edgeMap>
        <edgeMap>
          <xCoord>385</xCoord>
          <yCoord>326</yCoord>
        </edgeMap>
        <edgeMap>
          <xCoord>386</xCoord>
          <yCoord>326</yCoord>
        </edgeMap>
        <edgeMap>
          <xCoord>387</xCoord>
          <yCoord>325</yCoord>
        </edgeMap>
        <edgeMap>
          <xCoord>388</xCoord>
          <yCoord>324</yCoord>
        </edgeMap>
        <edgeMap>
          <xCoord>388</xCoord>
          <yCoord>323</yCoord>
        </edgeMap>
        <edgeMap>
          <xCoord>388</xCoord>
          <yCoord>322</yCoord>
        </edgeMap>
        <edgeMap>
          <xCoord>388</xCoord>
          <yCoord>321</yCoord>
        </edgeMap>
        <edgeMap>
          <xCoord>387</xCoord>
          <yCoord>320</yCoord>
        </edgeMap>
        <edgeMap>
          <xCoord>386</xCoord>
          <yCoord>320</yCoord>
        </edgeMap>
        <edgeMap>
          <xCoord>385</xCoord>
          <yCoord>319</yCoord>
        </edgeMap>
        <edgeMap>
          <xCoord>384</xCoord>
          <yCoord>318</yCoord>
        </edgeMap>
        <edgeMap>
          <xCoord>383</xCoord>
          <yCoord>318</yCoord>
        </edgeMap>
        <edgeMap>
          <xCoord>382</xCoord>
          <yCoord>318</yCoord>
        </edgeMap>
        <edgeMap>
          <xCoord>381</xCoord>
          <yCoord>318</yCoord>
        </edgeMap>
        <edgeMap>
          <xCoord>380</xCoord>
          <yCoord>318</yCoord>
        </edgeMap>
        <edgeMap>
          <xCoord>379</xCoord>
          <yCoord>318</yCoord>
        </edgeMap>
        <edgeMap>
          <xCoord>378</xCoord>
          <yCoord>319</yCoord>
        </edgeMap>
        <edgeMap>
          <xCoord>378</xCoord>
          <yCoord>320</yCoord>
        </edgeMap>
        <edgeMap>
          <xCoord>377</xCoord>
          <yCoord>321</yCoord>
        </edgeMap>
        <edgeMap>
          <xCoord>377</xCoord>
          <yCoord>322</yCoord>
        </edgeMap>
        <edgeMap>
          <xCoord>378</xCoord>
          <yCoord>323</yCoord>
        </edgeMap>
        <edgeMap>
          <xCoord>379</xCoord>
          <yCoord>324</yCoord>
        </edgeMap>
        <edgeMap>
          <xCoord>380</xCoord>
          <yCoord>325</yCoord>
        </edgeMap>
        <edgeMap>
          <xCoord>381</xCoord>
          <yCoord>326</yCoord>
        </edgeMap>
        <edgeMap>
          <xCoord>382</xCoord>
          <yCoord>326</yCoord>
        </edgeMap>
        <edgeMap>
          <xCoord>383</xCoord>
          <yCoord>326</yCoord>
        </edgeMap>
        <edgeMap>
          <xCoord>384</xCoord>
          <yCoord>327</yCoord>
        </edgeMap>
      </roi>
      <roi>
        <imageZposition>-82.75</imageZposition>
        <imageSOP_UID>1.3.6.1.4.1.14519.5.2.1.6279.6001.218935130862675574310473004245</imageSOP_UID>
        <inclusion>TRUE</inclusion>
        <edgeMap>
          <xCoord>384</xCoord>
          <yCoord>326</yCoord>
        </edgeMap>
        <edgeMap>
          <xCoord>385</xCoord>
          <yCoord>325</yCoord>
        </edgeMap>
        <edgeMap>
          <xCoord>386</xCoord>
          <yCoord>324</yCoord>
        </edgeMap>
        <edgeMap>
          <xCoord>387</xCoord>
          <yCoord>324</yCoord>
        </edgeMap>
        <edgeMap>
          <xCoord>388</xCoord>
          <yCoord>324</yCoord>
        </edgeMap>
        <edgeMap>
          <xCoord>389</xCoord>
          <yCoord>323</yCoord>
        </edgeMap>
        <edgeMap>
          <xCoord>389</xCoord>
          <yCoord>322</yCoord>
        </edgeMap>
        <edgeMap>
          <xCoord>388</xCoord>
          <yCoord>321</yCoord>
        </edgeMap>
        <edgeMap>
          <xCoord>387</xCoord>
          <yCoord>321</yCoord>
        </edgeMap>
        <edgeMap>
          <xCoord>386</xCoord>
          <yCoord>320</yCoord>
        </edgeMap>
        <edgeMap>
          <xCoord>386</xCoord>
          <yCoord>319</yCoord>
        </edgeMap>
        <edgeMap>
          <xCoord>386</xCoord>
          <yCoord>318</yCoord>
        </edgeMap>
        <edgeMap>
          <xCoord>385</xCoord>
          <yCoord>317</yCoord>
        </edgeMap>
        <edgeMap>
          <xCoord>384</xCoord>
          <yCoord>317</yCoord>
        </edgeMap>
        <edgeMap>
          <xCoord>383</xCoord>
          <yCoord>317</yCoord>
        </edgeMap>
        <edgeMap>
          <xCoord>382</xCoord>
          <yCoord>317</yCoord>
        </edgeMap>
        <edgeMap>
          <xCoord>381</xCoord>
          <yCoord>317</yCoord>
        </edgeMap>
        <edgeMap>
          <xCoord>380</xCoord>
          <yCoord>317</yCoord>
        </edgeMap>
        <edgeMap>
          <xCoord>379</xCoord>
          <yCoord>317</yCoord>
        </edgeMap>
        <edgeMap>
          <xCoord>378</xCoord>
          <yCoord>318</yCoord>
        </edgeMap>
        <edgeMap>
          <xCoord>377</xCoord>
          <yCoord>319</yCoord>
        </edgeMap>
        <edgeMap>
          <xCoord>377</xCoord>
          <yCoord>320</yCoord>
        </edgeMap>
        <edgeMap>
          <xCoord>377</xCoord>
          <yCoord>321</yCoord>
        </edgeMap>
        <edgeMap>
          <xCoord>377</xCoord>
          <yCoord>322</yCoord>
        </edgeMap>
        <edgeMap>
          <xCoord>378</xCoord>
          <yCoord>323</yCoord>
        </edgeMap>
        <edgeMap>
          <xCoord>379</xCoord>
          <yCoord>323</yCoord>
        </edgeMap>
        <edgeMap>
          <xCoord>380</xCoord>
          <yCoord>323</yCoord>
        </edgeMap>
        <edgeMap>
          <xCoord>381</xCoord>
          <yCoord>323</yCoord>
        </edgeMap>
        <edgeMap>
          <xCoord>382</xCoord>
          <yCoord>324</yCoord>
        </edgeMap>
        <edgeMap>
          <xCoord>383</xCoord>
          <yCoord>325</yCoord>
        </edgeMap>
        <edgeMap>
          <xCoord>384</xCoord>
          <yCoord>326</yCoord>
        </edgeMap>
      </roi>
    </unblindedReadNodule>
    <nonNodule>
      <nonNoduleID>IL057_122983</nonNoduleID>
      <imageZposition>-75.25</imageZposition>
      <imageSOP_UID>1.3.6.1.4.1.14519.5.2.1.6279.6001.136228850845172929596418301175</imageSOP_UID>
      <locus>
        <xCoord>282</xCoord>
        <yCoord>336</yCoord>
      </locus>
    </nonNodule>
  </readingSession>
<readingSession>
<annotationVersion>3.12</annotationVersion>
<servicingRadiologistID>967212187</servicingRadiologistID>
<unblindedReadNodule>
<noduleID>MI014_17515</noduleID>
<characteristics>
<subtlety>4</subtlety>
<internalStructure>1</internalStructure>
<calcification>6</calcification>
<sphericity>4</sphericity>
<margin>1</margin>
<lobulation>1</lobulation>
<spiculation>1</spiculation>
<texture>3</texture>
<malignancy>3</malignancy>
</characteristics>
<roi>
<imageZposition>-65.25</imageZposition>
<imageSOP_UID>1.3.6.1.4.1.14519.5.2.1.6279.6001.294656151656103165366368357834</imageSOP_UID>
<inclusion>TRUE</inclusion>
<edgeMap>
<xCoord>287</xCoord>
<yCoord>346</yCoord>
</edgeMap>
<edgeMap>
<xCoord>287</xCoord>
<yCoord>345</yCoord>
</edgeMap>
<edgeMap>
<xCoord>288</xCoord>
<yCoord>344</yCoord>
</edgeMap>
<edgeMap>
<xCoord>288</xCoord>
<yCoord>343</yCoord>
</edgeMap>
<edgeMap>
<xCoord>287</xCoord>
<yCoord>342</yCoord>
</edgeMap>
<edgeMap>
<xCoord>287</xCoord>
<yCoord>341</yCoord>
</edgeMap>
<edgeMap>
<xCoord>287</xCoord>
<yCoord>340</yCoord>
</edgeMap>
<edgeMap>
<xCoord>287</xCoord>
<yCoord>339</yCoord>
</edgeMap>
<edgeMap>
<xCoord>287</xCoord>
<yCoord>338</yCoord>
</edgeMap>
<edgeMap>
<xCoord>287</xCoord>
<yCoord>337</yCoord>
</edgeMap>
<edgeMap>
<xCoord>287</xCoord>
<yCoord>336</yCoord>
</edgeMap>
<edgeMap>
<xCoord>287</xCoord>
<yCoord>335</yCoord>
</edgeMap>
<edgeMap>
<xCoord>286</xCoord>
<yCoord>335</yCoord>
</edgeMap>
<edgeMap>
<xCoord>285</xCoord>
<yCoord>336</yCoord>
</edgeMap>
<edgeMap>
<xCoord>284</xCoord>
<yCoord>336</yCoord>
</edgeMap>
<edgeMap>
<xCoord>283</xCoord>
<yCoord>337</yCoord>
</edgeMap>
<edgeMap>
<xCoord>282</xCoord>
<yCoord>337</yCoord>
</edgeMap>
<edgeMap>
<xCoord>281</xCoord>
<yCoord>338</yCoord>
</edgeMap>
<edgeMap>
<xCoord>281</xCoord>
<yCoord>339</yCoord>
</edgeMap>
<edgeMap>
<xCoord>281</xCoord>
<yCoord>340</yCoord>
</edgeMap>
<edgeMap>
<xCoord>281</xCoord>
<yCoord>341</yCoord>
</edgeMap>
<edgeMap>
<xCoord>281</xCoord>
<yCoord>342</yCoord>
</edgeMap>
<edgeMap>
<xCoord>281</xCoord>
<yCoord>343</yCoord>
</edgeMap>
<edgeMap>
<xCoord>282</xCoord>
<yCoord>344</yCoord>
</edgeMap>
<edgeMap>
<xCoord>282</xCoord>
<yCoord>345</yCoord>
</edgeMap>
<edgeMap>
<xCoord>283</xCoord>
<yCoord>346</yCoord>
</edgeMap>
<edgeMap>
<xCoord>284</xCoord>
<yCoord>346</yCoord>
</edgeMap>
<edgeMap>
<xCoord>285</xCoord>
<yCoord>346</yCoord>
</edgeMap>
<edgeMap>
<xCoord>286</xCoord>
<yCoord>346</yCoord>
</edgeMap>
<edgeMap>
<xCoord>287</xCoord>
<yCoord>346</yCoord>
</edgeMap>
</roi>
<roi>
<imageZposition>-67.75</imageZposition>
<imageSOP_UID>1.3.6.1.4.1.14519.5.2.1.6279.6001.542331985733009050997451664505</imageSOP_UID>
<inclusion>TRUE</inclusion>
<edgeMap>
<xCoord>286</xCoord>
<yCoord>345</yCoord>
</edgeMap>
<edgeMap>
<xCoord>287</xCoord>
<yCoord>344</yCoord>
</edgeMap>
<edgeMap>
<xCoord>288</xCoord>
<yCoord>343</yCoord>
</edgeMap>
<edgeMap>
<xCoord>289</xCoord>
<yCoord>342</yCoord>
</edgeMap>
<edgeMap>
<xCoord>289</xCoord>
<yCoord>341</yCoord>
</edgeMap>
<edgeMap>
<xCoord>288</xCoord>
<yCoord>340</yCoord>
</edgeMap>
<edgeMap>
<xCoord>287</xCoord>
<yCoord>339</yCoord>
</edgeMap>
<edgeMap>
<xCoord>287</xCoord>
<yCoord>338</yCoord>
</edgeMap>
<edgeMap>
<xCoord>286</xCoord>
<yCoord>337</yCoord>
</edgeMap>
<edgeMap>
<xCoord>285</xCoord>
<yCoord>336</yCoord>
</edgeMap>
<edgeMap>
<xCoord>284</xCoord>
<yCoord>336</yCoord>
</edgeMap>
<edgeMap>
<xCoord>283</xCoord>
<yCoord>336</yCoord>
</edgeMap>
<edgeMap>
<xCoord>282</xCoord>
<yCoord>337</yCoord>
</edgeMap>
<edgeMap>
<xCoord>281</xCoord>
<yCoord>338</yCoord>
</edgeMap>
<edgeMap>
<xCoord>282</xCoord>
<yCoord>339</yCoord>
</edgeMap>
<edgeMap>
<xCoord>282</xCoord>
<yCoord>340</yCoord>
</edgeMap>
<edgeMap>
<xCoord>282</xCoord>
<yCoord>341</yCoord>
</edgeMap>
<edgeMap>
<xCoord>283</xCoord>
<yCoord>342</yCoord>
</edgeMap>
<edgeMap>
<xCoord>284</xCoord>
<yCoord>343</yCoord>
</edgeMap>
<edgeMap>
<xCoord>285</xCoord>
<yCoord>344</yCoord>
</edgeMap>
<edgeMap>
<xCoord>286</xCoord>
<yCoord>345</yCoord>
</edgeMap>
</roi>
<roi>
<imageZposition>-70.25</imageZposition>
<imageSOP_UID>1.3.6.1.4.1.14519.5.2.1.6279.6001.251626843283918163623782303899</imageSOP_UID>
<inclusion>TRUE</inclusion>
<edgeMap>
<xCoord>283</xCoord>
<yCoord>344</yCoord>
</edgeMap>
<edgeMap>
<xCoord>284</xCoord>
<yCoord>343</yCoord>
</edgeMap>
<edgeMap>
<xCoord>285</xCoord>
<yCoord>342</yCoord>
</edgeMap>
<edgeMap>
<xCoord>286</xCoord>
<yCoord>341</yCoord>
</edgeMap>
<edgeMap>
<xCoord>287</xCoord>
<yCoord>341</yCoord>
</edgeMap>
<edgeMap>
<xCoord>288</xCoord>
<yCoord>340</yCoord>
</edgeMap>
<edgeMap>
<xCoord>288</xCoord>
<yCoord>339</yCoord>
</edgeMap>
<edgeMap>
<xCoord>287</xCoord>
<yCoord>338</yCoord>
</edgeMap>
<edgeMap>
<xCoord>286</xCoord>
<yCoord>337</yCoord>
</edgeMap>
<edgeMap>
<xCoord>286</xCoord>
<yCoord>336</yCoord>
</edgeMap>
<edgeMap>
<xCoord>286</xCoord>
<yCoord>335</yCoord>
</edgeMap>
<edgeMap>
<xCoord>287</xCoord>
<yCoord>334</yCoord>
</edgeMap>
<edgeMap>
<xCoord>287</xCoord>
<yCoord>333</yCoord>
</edgeMap>
<edgeMap>
<xCoord>286</xCoord>
<yCoord>334</yCoord>
</edgeMap>
<edgeMap>
<xCoord>285</xCoord>
<yCoord>334</yCoord>
</edgeMap>
<edgeMap>
<xCoord>284</xCoord>
<yCoord>334</yCoord>
</edgeMap>
<edgeMap>
<xCoord>283</xCoord>
<yCoord>334</yCoord>
</edgeMap>
<edgeMap>
<xCoord>282</xCoord>
<yCoord>333</yCoord>
</edgeMap>
<edgeMap>
<xCoord>281</xCoord>
<yCoord>332</yCoord>
</edgeMap>
<edgeMap>
<xCoord>280</xCoord>
<yCoord>333</yCoord>
</edgeMap>
<edgeMap>
<xCoord>280</xCoord>
<yCoord>334</yCoord>
</edgeMap>
<edgeMap>
<xCoord>279</xCoord>
<yCoord>335</yCoord>
</edgeMap>
<edgeMap>
<xCoord>279</xCoord>
<yCoord>336</yCoord>
</edgeMap>
<edgeMap>
<xCoord>280</xCoord>
<yCoord>337</yCoord>
</edgeMap>
<edgeMap>
<xCoord>281</xCoord>
<yCoord>338</yCoord>
</edgeMap>
<edgeMap>
<xCoord>281</xCoord>
<yCoord>339</yCoord>
</edgeMap>
<edgeMap>
<xCoord>280</xCoord>
<yCoord>340</yCoord>
</edgeMap>
<edgeMap>
<xCoord>279</xCoord>
<yCoord>340</yCoord>
</edgeMap>
<edgeMap>
<xCoord>278</xCoord>
<yCoord>340</yCoord>
</edgeMap>
<edgeMap>
<xCoord>277</xCoord>
<yCoord>339</yCoord>
</edgeMap>
<edgeMap>
<xCoord>278</xCoord>
<yCoord>340</yCoord>
</edgeMap>
<edgeMap>
<xCoord>279</xCoord>
<yCoord>341</yCoord>
</edgeMap>
<edgeMap>
<xCoord>280</xCoord>
<yCoord>342</yCoord>
</edgeMap>
<edgeMap>
<xCoord>281</xCoord>
<yCoord>343</yCoord>
</edgeMap>
<edgeMap>
<xCoord>282</xCoord>
<yCoord>343</yCoord>
</edgeMap>
<edgeMap>
<xCoord>283</xCoord>
<yCoord>344</yCoord>
</edgeMap>
</roi>
<roi>
<imageZposition>-72.75</imageZposition>
<imageSOP_UID>1.3.6.1.4.1.14519.5.2.1.6279.6001.301452772232635964074973430258</imageSOP_UID>
<inclusion>TRUE</inclusion>
<edgeMap>
<xCoord>284</xCoord>
<yCoord>341</yCoord>
</edgeMap>
<edgeMap>
<xCoord>285</xCoord>
<yCoord>340</yCoord>
</edgeMap>
<edgeMap>
<xCoord>286</xCoord>
<yCoord>339</yCoord>
</edgeMap>
<edgeMap>
<xCoord>287</xCoord>
<yCoord>338</yCoord>
</edgeMap>
<edgeMap>
<xCoord>286</xCoord>
<yCoord>337</yCoord>
</edgeMap>
<edgeMap>
<xCoord>286</xCoord>
<yCoord>336</yCoord>
</edgeMap>
<edgeMap>
<xCoord>287</xCoord>
<yCoord>335</yCoord>
</edgeMap>
<edgeMap>
<xCoord>288</xCoord>
<yCoord>334</yCoord>
</edgeMap>
<edgeMap>
<xCoord>287</xCoord>
<yCoord>333</yCoord>
</edgeMap>
<edgeMap>
<xCoord>286</xCoord>
<yCoord>332</yCoord>
</edgeMap>
<edgeMap>
<xCoord>287</xCoord>
<yCoord>331</yCoord>
</edgeMap>
<edgeMap>
<xCoord>286</xCoord>
<yCoord>330</yCoord>
</edgeMap>
<edgeMap>
<xCoord>285</xCoord>
<yCoord>329</yCoord>
</edgeMap>
<edgeMap>
<xCoord>284</xCoord>
<yCoord>328</yCoord>
</edgeMap>
<edgeMap>
<xCoord>283</xCoord>
<yCoord>329</yCoord>
</edgeMap>
<edgeMap>
<xCoord>282</xCoord>
<yCoord>330</yCoord>
</edgeMap>
<edgeMap>
<xCoord>281</xCoord>
<yCoord>330</yCoord>
</edgeMap>
<edgeMap>
<xCoord>280</xCoord>
<yCoord>330</yCoord>
</edgeMap>
<edgeMap>
<xCoord>279</xCoord>
<yCoord>331</yCoord>
</edgeMap>
<edgeMap>
<xCoord>278</xCoord>
<yCoord>332</yCoord>
</edgeMap>
<edgeMap>
<xCoord>277</xCoord>
<yCoord>333</yCoord>
</edgeMap>
<edgeMap>
<xCoord>276</xCoord>
<yCoord>334</yCoord>
</edgeMap>
<edgeMap>
<xCoord>277</xCoord>
<yCoord>335</yCoord>
</edgeMap>
<edgeMap>
<xCoord>278</xCoord>
<yCoord>336</yCoord>
</edgeMap>
<edgeMap>
<xCoord>279</xCoord>
<yCoord>337</yCoord>
</edgeMap>
<edgeMap>
<xCoord>279</xCoord>
<yCoord>338</yCoord>
</edgeMap>
<edgeMap>
<xCoord>280</xCoord>
<yCoord>339</yCoord>
</edgeMap>
<edgeMap>
<xCoord>281</xCoord>
<yCoord>340</yCoord>
</edgeMap>
<edgeMap>
<xCoord>282</xCoord>
<yCoord>340</yCoord>
</edgeMap>
<edgeMap>
<xCoord>283</xCoord>
<yCoord>340</yCoord>
</edgeMap>
<edgeMap>
<xCoord>284</xCoord>
<yCoord>341</yCoord>
</edgeMap>
</roi>
<roi>
<imageZposition>-75.25</imageZposition>
<imageSOP_UID>1.3.6.1.4.1.14519.5.2.1.6279.6001.136228850845172929596418301175</imageSOP_UID>
<inclusion>TRUE</inclusion>
<edgeMap>
<xCoord>283</xCoord>
<yCoord>338</yCoord>
</edgeMap>
<edgeMap>
<xCoord>284</xCoord>
<yCoord>337</yCoord>
</edgeMap>
<edgeMap>
<xCoord>285</xCoord>
<yCoord>337</yCoord>
</edgeMap>
<edgeMap>
<xCoord>285</xCoord>
<yCoord>336</yCoord>
</edgeMap>
<edgeMap>
<xCoord>286</xCoord>
<yCoord>335</yCoord>
</edgeMap>
<edgeMap>
<xCoord>286</xCoord>
<yCoord>334</yCoord>
</edgeMap>
<edgeMap>
<xCoord>285</xCoord>
<yCoord>333</yCoord>
</edgeMap>
<edgeMap>
<xCoord>285</xCoord>
<yCoord>332</yCoord>
</edgeMap>
<edgeMap>
<xCoord>284</xCoord>
<yCoord>331</yCoord>
</edgeMap>
<edgeMap>
<xCoord>284</xCoord>
<yCoord>330</yCoord>
</edgeMap>
<edgeMap>
<xCoord>283</xCoord>
<yCoord>330</yCoord>
</edgeMap>
<edgeMap>
<xCoord>282</xCoord>
<yCoord>329</yCoord>
</edgeMap>
<edgeMap>
<xCoord>281</xCoord>
<yCoord>329</yCoord>
</edgeMap>
<edgeMap>
<xCoord>280</xCoord>
<yCoord>329</yCoord>
</edgeMap>
<edgeMap>
<xCoord>279</xCoord>
<yCoord>329</yCoord>
</edgeMap>
<edgeMap>
<xCoord>278</xCoord>
<yCoord>329</yCoord>
</edgeMap>
<edgeMap>
<xCoord>277</xCoord>
<yCoord>328</yCoord>
</edgeMap>
<edgeMap>
<xCoord>277</xCoord>
<yCoord>327</yCoord>
</edgeMap>
<edgeMap>
<xCoord>276</xCoord>
<yCoord>326</yCoord>
</edgeMap>
<edgeMap>
<xCoord>275</xCoord>
<yCoord>325</yCoord>
</edgeMap>
<edgeMap>
<xCoord>274</xCoord>
<yCoord>325</yCoord>
</edgeMap>
<edgeMap>
<xCoord>273</xCoord>
<yCoord>325</yCoord>
</edgeMap>
<edgeMap>
<xCoord>272</xCoord>
<yCoord>326</yCoord>
</edgeMap>
<edgeMap>
<xCoord>271</xCoord>
<yCoord>327</yCoord>
</edgeMap>
<edgeMap>
<xCoord>270</xCoord>
<yCoord>327</yCoord>
</edgeMap>
<edgeMap>
<xCoord>269</xCoord>
<yCoord>327</yCoord>
</edgeMap>
<edgeMap>
<xCoord>268</xCoord>
<yCoord>328</yCoord>
</edgeMap>
<edgeMap>
<xCoord>267</xCoord>
<yCoord>328</yCoord>
</edgeMap>
<edgeMap>
<xCoord>267</xCoord>
<yCoord>329</yCoord>
</edgeMap>
<edgeMap>
<xCoord>267</xCoord>
<yCoord>330</yCoord>
</edgeMap>
<edgeMap>
<xCoord>268</xCoord>
<yCoord>331</yCoord>
</edgeMap>
<edgeMap>
<xCoord>269</xCoord>
<yCoord>332</yCoord>
</edgeMap>
<edgeMap>
<xCoord>270</xCoord>
<yCoord>332</yCoord>
</edgeMap>
<edgeMap>
<xCoord>271</xCoord>
<yCoord>332</yCoord>
</edgeMap>
<edgeMap>
<xCoord>272</xCoord>
<yCoord>332</yCoord>
</edgeMap>
<edgeMap>
<xCoord>273</xCoord>
<yCoord>333</yCoord>
</edgeMap>
<edgeMap>
<xCoord>274</xCoord>
<yCoord>333</yCoord>
</edgeMap>
<edgeMap>
<xCoord>275</xCoord>
<yCoord>334</yCoord>
</edgeMap>
<edgeMap>
<xCoord>276</xCoord>
<yCoord>334</yCoord>
</edgeMap>
<edgeMap>
<xCoord>277</xCoord>
<yCoord>335</yCoord>
</edgeMap>
<edgeMap>
<xCoord>278</xCoord>
<yCoord>336</yCoord>
</edgeMap>
<edgeMap>
<xCoord>279</xCoord>
<yCoord>336</yCoord>
</edgeMap>
<edgeMap>
<xCoord>280</xCoord>
<yCoord>337</yCoord>
</edgeMap>
<edgeMap>
<xCoord>281</xCoord>
<yCoord>338</yCoord>
</edgeMap>
<edgeMap>
<xCoord>282</xCoord>
<yCoord>338</yCoord>
</edgeMap>
<edgeMap>
<xCoord>283</xCoord>
<yCoord>338</yCoord>
</edgeMap>
</roi>
<roi>
<imageZposition>-77.75</imageZposition>
<imageSOP_UID>1.3.6.1.4.1.14519.5.2.1.6279.6001.239333584771808721335259538867</imageSOP_UID>
<inclusion>TRUE</inclusion>
<edgeMap>
<xCoord>283</xCoord>
<yCoord>335</yCoord>
</edgeMap>
<edgeMap>
<xCoord>284</xCoord>
<yCoord>334</yCoord>
</edgeMap>
<edgeMap>
<xCoord>284</xCoord>
<yCoord>333</yCoord>
</edgeMap>
<edgeMap>
<xCoord>284</xCoord>
<yCoord>332</yCoord>
</edgeMap>
<edgeMap>
<xCoord>283</xCoord>
<yCoord>331</yCoord>
</edgeMap>
<edgeMap>
<xCoord>282</xCoord>
<yCoord>331</yCoord>
</edgeMap>
<edgeMap>
<xCoord>281</xCoord>
<yCoord>330</yCoord>
</edgeMap>
<edgeMap>
<xCoord>280</xCoord>
<yCoord>329</yCoord>
</edgeMap>
<edgeMap>
<xCoord>279</xCoord>
<yCoord>329</yCoord>
</edgeMap>
<edgeMap>
<xCoord>278</xCoord>
<yCoord>328</yCoord>
</edgeMap>
<edgeMap>
<xCoord>278</xCoord>
<yCoord>327</yCoord>
</edgeMap>
<edgeMap>
<xCoord>278</xCoord>
<yCoord>326</yCoord>
</edgeMap>
<edgeMap>
<xCoord>277</xCoord>
<yCoord>326</yCoord>
</edgeMap>
<edgeMap>
<xCoord>276</xCoord>
<yCoord>325</yCoord>
</edgeMap>
<edgeMap>
<xCoord>275</xCoord>
<yCoord>324</yCoord>
</edgeMap>
<edgeMap>
<xCoord>274</xCoord>
<yCoord>324</yCoord>
</edgeMap>
<edgeMap>
<xCoord>273</xCoord>
<yCoord>323</yCoord>
</edgeMap>
<edgeMap>
<xCoord>272</xCoord>
<yCoord>323</yCoord>
</edgeMap>
<edgeMap>
<xCoord>271</xCoord>
<yCoord>324</yCoord>
</edgeMap>
<edgeMap>
<xCoord>270</xCoord>
<yCoord>324</yCoord>
</edgeMap>
<edgeMap>
<xCoord>269</xCoord>
<yCoord>325</yCoord>
</edgeMap>
<edgeMap>
<xCoord>268</xCoord>
<yCoord>326</yCoord>
</edgeMap>
<edgeMap>
<xCoord>267</xCoord>
<yCoord>327</yCoord>
</edgeMap>
<edgeMap>
<xCoord>267</xCoord>
<yCoord>328</yCoord>
</edgeMap>
<edgeMap>
<xCoord>267</xCoord>
<yCoord>329</yCoord>
</edgeMap>
<edgeMap>
<xCoord>267</xCoord>
<yCoord>330</yCoord>
</edgeMap>
<edgeMap>
<xCoord>268</xCoord>
<yCoord>330</yCoord>
</edgeMap>
<edgeMap>
<xCoord>269</xCoord>
<yCoord>331</yCoord>
</edgeMap>
<edgeMap>
<xCoord>269</xCoord>
<yCoord>332</yCoord>
</edgeMap>
<edgeMap>
<xCoord>270</xCoord>
<yCoord>333</yCoord>
</edgeMap>
<edgeMap>
<xCoord>271</xCoord>
<yCoord>333</yCoord>
</edgeMap>
<edgeMap>
<xCoord>272</xCoord>
<yCoord>333</yCoord>
</edgeMap>
<edgeMap>
<xCoord>273</xCoord>
<yCoord>333</yCoord>
</edgeMap>
<edgeMap>
<xCoord>274</xCoord>
<yCoord>333</yCoord>
</edgeMap>
<edgeMap>
<xCoord>275</xCoord>
<yCoord>333</yCoord>
</edgeMap>
<edgeMap>
<xCoord>276</xCoord>
<yCoord>332</yCoord>
</edgeMap>
<edgeMap>
<xCoord>277</xCoord>
<yCoord>332</yCoord>
</edgeMap>
<edgeMap>
<xCoord>278</xCoord>
<yCoord>332</yCoord>
</edgeMap>
<edgeMap>
<xCoord>279</xCoord>
<yCoord>332</yCoord>
</edgeMap>
<edgeMap>
<xCoord>280</xCoord>
<yCoord>333</yCoord>
</edgeMap>
<edgeMap>
<xCoord>281</xCoord>
<yCoord>334</yCoord>
</edgeMap>
<edgeMap>
<xCoord>282</xCoord>
<yCoord>335</yCoord>
</edgeMap>
<edgeMap>
<xCoord>283</xCoord>
<yCoord>335</yCoord>
</edgeMap>
</roi>
</unblindedReadNodule>
<unblindedReadNodule>
<noduleID>MI014_17519</noduleID>
<characteristics>
<subtlety>4</subtlety>
<internalStructure>1</internalStructure>
<calcification>6</calcification>
<sphericity>3</sphericity>
<margin>1</margin>
<lobulation>1</lobulation>
<spiculation>1</spiculation>
<texture>2</texture>
<malignancy>2</malignancy>
</characteristics>
<roi>
<imageZposition>-77.75</imageZposition>
<imageSOP_UID>1.3.6.1.4.1.14519.5.2.1.6279.6001.239333584771808721335259538867</imageSOP_UID>
<inclusion>TRUE</inclusion>
<edgeMap>
<xCoord>385</xCoord>
<yCoord>326</yCoord>
</edgeMap>
<edgeMap>
<xCoord>386</xCoord>
<yCoord>325</yCoord>
</edgeMap>
<edgeMap>
<xCoord>387</xCoord>
<yCoord>325</yCoord>
</edgeMap>
<edgeMap>
<xCoord>388</xCoord>
<yCoord>324</yCoord>
</edgeMap>
<edgeMap>
<xCoord>388</xCoord>
<yCoord>323</yCoord>
</edgeMap>
<edgeMap>
<xCoord>388</xCoord>
<yCoord>322</yCoord>
</edgeMap>
<edgeMap>
<xCoord>388</xCoord>
<yCoord>321</yCoord>
</edgeMap>
<edgeMap>
<xCoord>387</xCoord>
<yCoord>320</yCoord>
</edgeMap>
<edgeMap>
<xCoord>386</xCoord>
<yCoord>320</yCoord>
</edgeMap>
<edgeMap>
<xCoord>385</xCoord>
<yCoord>320</yCoord>
</edgeMap>
<edgeMap>
<xCoord>384</xCoord>
<yCoord>319</yCoord>
</edgeMap>
<edgeMap>
<xCoord>383</xCoord>
<yCoord>319</yCoord>
</edgeMap>
<edgeMap>
<xCoord>382</xCoord>
<yCoord>319</yCoord>
</edgeMap>
<edgeMap>
<xCoord>381</xCoord>
<yCoord>319</yCoord>
</edgeMap>
<edgeMap>
<xCoord>380</xCoord>
<yCoord>319</yCoord>
</edgeMap>
<edgeMap>
<xCoord>379</xCoord>
<yCoord>320</yCoord>
</edgeMap>
<edgeMap>
<xCoord>379</xCoord>
<yCoord>321</yCoord>
</edgeMap>
<edgeMap>
<xCoord>379</xCoord>
<yCoord>322</yCoord>
</edgeMap>
<edgeMap>
<xCoord>380</xCoord>
<yCoord>323</yCoord>
</edgeMap>
<edgeMap>
<xCoord>380</xCoord>
<yCoord>324</yCoord>
</edgeMap>
<edgeMap>
<xCoord>381</xCoord>
<yCoord>325</yCoord>
</edgeMap>
<edgeMap>
<xCoord>382</xCoord>
<yCoord>326</yCoord>
</edgeMap>
<edgeMap>
<xCoord>383</xCoord>
<yCoord>326</yCoord>
</edgeMap>
<edgeMap>
<xCoord>384</xCoord>
<yCoord>326</yCoord>
</edgeMap>
<edgeMap>
<xCoord>385</xCoord>
<yCoord>326</yCoord>
</edgeMap>
</roi>
<roi>
<imageZposition>-80.25</imageZposition>
<imageSOP_UID>1.3.6.1.4.1.14519.5.2.1.6279.6001.127994133205447566833923705354</imageSOP_UID>
<inclusion>TRUE</inclusion>
<edgeMap>
<xCoord>385</xCoord>
<yCoord>326</yCoord>
</edgeMap>
<edgeMap>
<xCoord>386</xCoord>
<yCoord>325</yCoord>
</edgeMap>
<edgeMap>
<xCoord>387</xCoord>
<yCoord>324</yCoord>
</edgeMap>
<edgeMap>
<xCoord>388</xCoord>
<yCoord>323</yCoord>
</edgeMap>
<edgeMap>
<xCoord>388</xCoord>
<yCoord>322</yCoord>
</edgeMap>
<edgeMap>
<xCoord>388</xCoord>
<yCoord>321</yCoord>
</edgeMap>
<edgeMap>
<xCoord>387</xCoord>
<yCoord>320</yCoord>
</edgeMap>
<edgeMap>
<xCoord>386</xCoord>
<yCoord>319</yCoord>
</edgeMap>
<edgeMap>
<xCoord>385</xCoord>
<yCoord>318</yCoord>
</edgeMap>
<edgeMap>
<xCoord>384</xCoord>
<yCoord>318</yCoord>
</edgeMap>
<edgeMap>
<xCoord>383</xCoord>
<yCoord>317</yCoord>
</edgeMap>
<edgeMap>
<xCoord>382</xCoord>
<yCoord>317</yCoord>
</edgeMap>
<edgeMap>
<xCoord>381</xCoord>
<yCoord>317</yCoord>
</edgeMap>
<edgeMap>
<xCoord>380</xCoord>
<yCoord>317</yCoord>
</edgeMap>
<edgeMap>
<xCoord>379</xCoord>
<yCoord>317</yCoord>
</edgeMap>
<edgeMap>
<xCoord>378</xCoord>
<yCoord>318</yCoord>
</edgeMap>
<edgeMap>
<xCoord>378</xCoord>
<yCoord>319</yCoord>
</edgeMap>
<edgeMap>
<xCoord>378</xCoord>
<yCoord>320</yCoord>
</edgeMap>
<edgeMap>
<xCoord>378</xCoord>
<yCoord>321</yCoord>
</edgeMap>
<edgeMap>
<xCoord>378</xCoord>
<yCoord>322</yCoord>
</edgeMap>
<edgeMap>
<xCoord>378</xCoord>
<yCoord>323</yCoord>
</edgeMap>
<edgeMap>
<xCoord>379</xCoord>
<yCoord>324</yCoord>
</edgeMap>
<edgeMap>
<xCoord>380</xCoord>
<yCoord>324</yCoord>
</edgeMap>
<edgeMap>
<xCoord>381</xCoord>
<yCoord>325</yCoord>
</edgeMap>
<edgeMap>
<xCoord>382</xCoord>
<yCoord>325</yCoord>
</edgeMap>
<edgeMap>
<xCoord>383</xCoord>
<yCoord>326</yCoord>
</edgeMap>
<edgeMap>
<xCoord>384</xCoord>
<yCoord>326</yCoord>
</edgeMap>
<edgeMap>
<xCoord>385</xCoord>
<yCoord>326</yCoord>
</edgeMap>
</roi>
<roi>
<imageZposition>-82.75</imageZposition>
<imageSOP_UID>1.3.6.1.4.1.14519.5.2.1.6279.6001.218935130862675574310473004245</imageSOP_UID>
<inclusion>TRUE</inclusion>
<edgeMap>
<xCoord>385</xCoord>
<yCoord>325</yCoord>
</edgeMap>
<edgeMap>
<xCoord>386</xCoord>
<yCoord>324</yCoord>
</edgeMap>
<edgeMap>
<xCoord>387</xCoord>
<yCoord>323</yCoord>
</edgeMap>
<edgeMap>
<xCoord>388</xCoord>
<yCoord>323</yCoord>
</edgeMap>
<edgeMap>
<xCoord>389</xCoord>
<yCoord>322</yCoord>
</edgeMap>
<edgeMap>
<xCoord>389</xCoord>
<yCoord>321</yCoord>
</edgeMap>
<edgeMap>
<xCoord>389</xCoord>
<yCoord>320</yCoord>
</edgeMap>
<edgeMap>
<xCoord>389</xCoord>
<yCoord>319</yCoord>
</edgeMap>
<edgeMap>
<xCoord>389</xCoord>
<yCoord>318</yCoord>
</edgeMap>
<edgeMap>
<xCoord>388</xCoord>
<yCoord>318</yCoord>
</edgeMap>
<edgeMap>
<xCoord>387</xCoord>
<yCoord>317</yCoord>
</edgeMap>
<edgeMap>
<xCoord>386</xCoord>
<yCoord>317</yCoord>
</edgeMap>
<edgeMap>
<xCoord>385</xCoord>
<yCoord>317</yCoord>
</edgeMap>
<edgeMap>
<xCoord>384</xCoord>
<yCoord>316</yCoord>
</edgeMap>
<edgeMap>
<xCoord>383</xCoord>
<yCoord>316</yCoord>
</edgeMap>
<edgeMap>
<xCoord>382</xCoord>
<yCoord>316</yCoord>
</edgeMap>
<edgeMap>
<xCoord>381</xCoord>
<yCoord>316</yCoord>
</edgeMap>
<edgeMap>
<xCoord>380</xCoord>
<yCoord>316</yCoord>
</edgeMap>
<edgeMap>
<xCoord>379</xCoord>
<yCoord>317</yCoord>
</edgeMap>
<edgeMap>
<xCoord>378</xCoord>
<yCoord>318</yCoord>
</edgeMap>
<edgeMap>
<xCoord>378</xCoord>
<yCoord>319</yCoord>
</edgeMap>
<edgeMap>
<xCoord>378</xCoord>
<yCoord>320</yCoord>
</edgeMap>
<edgeMap>
<xCoord>378</xCoord>
<yCoord>321</yCoord>
</edgeMap>
<edgeMap>
<xCoord>378</xCoord>
<yCoord>322</yCoord>
</edgeMap>
<edgeMap>
<xCoord>379</xCoord>
<yCoord>322</yCoord>
</edgeMap>
<edgeMap>
<xCoord>380</xCoord>
<yCoord>322</yCoord>
</edgeMap>
<edgeMap>
<xCoord>381</xCoord>
<yCoord>322</yCoord>
</edgeMap>
<edgeMap>
<xCoord>382</xCoord>
<yCoord>323</yCoord>
</edgeMap>
<edgeMap>
<xCoord>383</xCoord>
<yCoord>324</yCoord>
</edgeMap>
<edgeMap>
<xCoord>384</xCoord>
<yCoord>325</yCoord>
</edgeMap>
<edgeMap>
<xCoord>385</xCoord>
<yCoord>325</yCoord>
</edgeMap>
</roi>
</unblindedReadNodule>
<unblindedReadNodule>
<noduleID>MI014_17526</noduleID>
<roi>
<imageZposition>-195.25</imageZposition>
<imageSOP_UID>1.3.6.1.4.1.14519.5.2.1.6279.6001.237779220014322511955480541604</imageSOP_UID>
<inclusion>TRUE</inclusion>
<edgeMap>
<xCoord>373</xCoord>
<yCoord>395</yCoord>
</edgeMap>
</roi>
</unblindedReadNodule>
<unblindedReadNodule>
<noduleID>MI014_17533</noduleID>
<roi>
<imageZposition>-90.25</imageZposition>
<imageSOP_UID>1.3.6.1.4.1.14519.5.2.1.6279.6001.100753906462268794266962077388</imageSOP_UID>
<inclusion>TRUE</inclusion>
<edgeMap>
<xCoord>140</xCoord>
<yCoord>341</yCoord>
</edgeMap>
</roi>
</unblindedReadNodule>
<nonNodule>
<nonNoduleID>MI014_17527</nonNoduleID>
<imageZposition>-170.25</imageZposition>
<imageSOP_UID>1.3.6.1.4.1.14519.5.2.1.6279.6001.113481944614903839469355041147</imageSOP_UID>
<locus>
<xCoord>92</xCoord>
<yCoord>286</yCoord>
</locus>
</nonNodule>
<nonNodule>
<nonNoduleID>MI014_17528</nonNoduleID>
<imageZposition>-132.75</imageZposition>
<imageSOP_UID>1.3.6.1.4.1.14519.5.2.1.6279.6001.343053428667187555063843193204</imageSOP_UID>
<locus>
<xCoord>210</xCoord>
<yCoord>391</yCoord>
</locus>
</nonNodule>
<nonNodule>
<nonNoduleID>MI014_17529</nonNoduleID>
<imageZposition>-42.75</imageZposition>
<imageSOP_UID>1.3.6.1.4.1.14519.5.2.1.6279.6001.952516486624448135477951615435</imageSOP_UID>
<locus>
<xCoord>308</xCoord>
<yCoord>333</yCoord>
</locus>
</nonNodule>
<nonNodule>
<nonNoduleID>MI014_17531</nonNoduleID>
<imageZposition>-75.25</imageZposition>
<imageSOP_UID>1.3.6.1.4.1.14519.5.2.1.6279.6001.136228850845172929596418301175</imageSOP_UID>
<locus>
<xCoord>396</xCoord>
<yCoord>299</yCoord>
</locus>
</nonNodule>
<nonNodule>
<nonNoduleID>MI014_17532</nonNoduleID>
<imageZposition>-180.25</imageZposition>
<imageSOP_UID>1.3.6.1.4.1.14519.5.2.1.6279.6001.431272602061129302064830558157</imageSOP_UID>
<locus>
<xCoord>331</xCoord>
<yCoord>177</yCoord>
</locus>
</nonNodule>
<nonNodule>
<nonNoduleID>MI014_17522</nonNoduleID>
<imageZposition>-45.25</imageZposition>
<imageSOP_UID>1.3.6.1.4.1.14519.5.2.1.6279.6001.217863205762431385408614463533</imageSOP_UID>
<locus>
<xCoord>307</xCoord>
<yCoord>334</yCoord>
</locus>
</nonNodule>
<nonNodule>
<nonNoduleID>MI014_17523</nonNoduleID>
<imageZposition>-80.25</imageZposition>
<imageSOP_UID>1.3.6.1.4.1.14519.5.2.1.6279.6001.127994133205447566833923705354</imageSOP_UID>
<locus>
<xCoord>292</xCoord>
<yCoord>324</yCoord>
</locus>
</nonNodule>
<nonNodule>
<nonNoduleID>MI014_17524</nonNoduleID>
<imageZposition>-125.25</imageZposition>
<imageSOP_UID>1.3.6.1.4.1.14519.5.2.1.6279.6001.149079809213887378848375826726</imageSOP_UID>
<locus>
<xCoord>317</xCoord>
<yCoord>391</yCoord>
</locus>
</nonNodule>
<nonNodule>
<nonNoduleID>MI014_17525</nonNoduleID>
<imageZposition>-170.25</imageZposition>
<imageSOP_UID>1.3.6.1.4.1.14519.5.2.1.6279.6001.113481944614903839469355041147</imageSOP_UID>
<locus>
<xCoord>88</xCoord>
<yCoord>285</yCoord>
</locus>
</nonNodule>
<nonNodule>
<nonNoduleID>MI014_17534</nonNoduleID>
<imageZposition>-172.75</imageZposition>
<imageSOP_UID>1.3.6.1.4.1.14519.5.2.1.6279.6001.922921395450783941302341475001</imageSOP_UID>
<locus>
<xCoord>302</xCoord>
<yCoord>316</yCoord>
</locus>
</nonNodule>
<nonNodule>
<nonNoduleID>MI014_17535</nonNoduleID>
<imageZposition>-247.75</imageZposition>
<imageSOP_UID>1.3.6.1.4.1.14519.5.2.1.6279.6001.317417326673544801312819013777</imageSOP_UID>
<locus>
<xCoord>188</xCoord>
<yCoord>393</yCoord>
</locus>
</nonNodule>
<nonNodule>
<nonNoduleID>MI014_17536</nonNoduleID>
<imageZposition>-42.75</imageZposition>
<imageSOP_UID>1.3.6.1.4.1.14519.5.2.1.6279.6001.952516486624448135477951615435</imageSOP_UID>
<locus>
<xCoord>182</xCoord>
<yCoord>334</yCoord>
</locus>
</nonNodule>
<nonNodule>
<nonNoduleID>MI014_17537</nonNoduleID>
<imageZposition>-62.75</imageZposition>
<imageSOP_UID>1.3.6.1.4.1.14519.5.2.1.6279.6001.201348596492221849613775685413</imageSOP_UID>
<locus>
<xCoord>320</xCoord>
<yCoord>256</yCoord>
</locus>
</nonNodule>
<nonNodule>
<nonNoduleID>MI014_17538</nonNoduleID>
<imageZposition>-80.25</imageZposition>
<imageSOP_UID>1.3.6.1.4.1.14519.5.2.1.6279.6001.127994133205447566833923705354</imageSOP_UID>
<locus>
<xCoord>285</xCoord>
<yCoord>309</yCoord>
</locus>
</nonNodule>
<nonNodule>
<nonNoduleID>MI014_17539</nonNoduleID>
<imageZposition>-87.75</imageZposition>
<imageSOP_UID>1.3.6.1.4.1.14519.5.2.1.6279.6001.261347448503184198840739950539</imageSOP_UID>
<locus>
<xCoord>233</xCoord>
<yCoord>359</yCoord>
</locus>
</nonNodule>
<nonNodule>
<nonNoduleID>MI014_17540</nonNoduleID>
<imageZposition>-127.75</imageZposition>
<imageSOP_UID>1.3.6.1.4.1.14519.5.2.1.6279.6001.817030410477562966570552781151</imageSOP_UID>
<locus>
<xCoord>309</xCoord>
<yCoord>379</yCoord>
</locus>
</nonNodule>
<nonNodule>
<nonNoduleID>MI014_17541</nonNoduleID>
<imageZposition>-152.75</imageZposition>
<imageSOP_UID>1.3.6.1.4.1.14519.5.2.1.6279.6001.200741689946245827084404609387</imageSOP_UID>
<locus>
<xCoord>335</xCoord>
<yCoord>278</yCoord>
</locus>
</nonNodule>
<nonNodule>
<nonNoduleID>MI014_17542</nonNoduleID>
<imageZposition>-172.75</imageZposition>
<imageSOP_UID>1.3.6.1.4.1.14519.5.2.1.6279.6001.922921395450783941302341475001</imageSOP_UID>
<locus>
<xCoord>92</xCoord>
<yCoord>288</yCoord>
</locus>
</nonNodule>
</readingSession>
<readingSession>
		<annotationVersion>3.12</annotationVersion>
		<servicingRadiologistID>414642723</servicingRadiologistID>
			<unblindedReadNodule>
				<noduleID>0</noduleID>
				<characteristics>
					<subtlety>3</subtlety>
					<internalStructure>1</internalStructure>
					<calcification>6</calcification>
					<sphericity>5</sphericity>
					<margin>5</margin>
					<lobulation>1</lobulation>
					<spiculation>1</spiculation>
					<texture>5</texture>
					<malignancy>2</malignancy>
				</characteristics>
				<roi>
					<imageZposition>-77.75</imageZposition>
					<imageSOP_UID>1.3.6.1.4.1.14519.5.2.1.6279.6001.239333584771808721335259538867</imageSOP_UID>
					<inclusion>TRUE</inclusion>
					<edgeMap>
					<xCoord>378</xCoord>
					<yCoord>323</yCoord>
					</edgeMap>
					<edgeMap>
					<xCoord>378</xCoord>
					<yCoord>322</yCoord>
					</edgeMap>
					<edgeMap>
					<xCoord>378</xCoord>
					<yCoord>321</yCoord>
					</edgeMap>
					<edgeMap>
					<xCoord>378</xCoord>
					<yCoord>320</yCoord>
					</edgeMap>
					<edgeMap>
					<xCoord>379</xCoord>
					<yCoord>319</yCoord>
					</edgeMap>
					<edgeMap>
					<xCoord>379</xCoord>
					<yCoord>318</yCoord>
					</edgeMap>
					<edgeMap>
					<xCoord>380</xCoord>
					<yCoord>319</yCoord>
					</edgeMap>
					<edgeMap>
					<xCoord>381</xCoord>
					<yCoord>319</yCoord>
					</edgeMap>
					<edgeMap>
					<xCoord>382</xCoord>
					<yCoord>319</yCoord>
					</edgeMap>
					<edgeMap>
					<xCoord>383</xCoord>
					<yCoord>319</yCoord>
					</edgeMap>
					<edgeMap>
					<xCoord>384</xCoord>
					<yCoord>319</yCoord>
					</edgeMap>
					<edgeMap>
					<xCoord>385</xCoord>
					<yCoord>319</yCoord>
					</edgeMap>
					<edgeMap>
					<xCoord>386</xCoord>
					<yCoord>320</yCoord>
					</edgeMap>
					<edgeMap>
					<xCoord>387</xCoord>
					<yCoord>321</yCoord>
					</edgeMap>
					<edgeMap>
					<xCoord>388</xCoord>
					<yCoord>321</yCoord>
					</edgeMap>
					<edgeMap>
					<xCoord>389</xCoord>
					<yCoord>322</yCoord>
					</edgeMap>
					<edgeMap>
					<xCoord>389</xCoord>
					<yCoord>323</yCoord>
					</edgeMap>
					<edgeMap>
					<xCoord>389</xCoord>
					<yCoord>324</yCoord>
					</edgeMap>
					<edgeMap>
					<xCoord>389</xCoord>
					<yCoord>325</yCoord>
					</edgeMap>
					<edgeMap>
					<xCoord>388</xCoord>
					<yCoord>326</yCoord>
					</edgeMap>
					<edgeMap>
					<xCoord>387</xCoord>
					<yCoord>326</yCoord>
					</edgeMap>
					<edgeMap>
					<xCoord>386</xCoord>
					<yCoord>326</yCoord>
					</edgeMap>
					<edgeMap>
					<xCoord>385</xCoord>
					<yCoord>326</yCoord>
					</edgeMap>
					<edgeMap>
					<xCoord>384</xCoord>
					<yCoord>326</yCoord>
					</edgeMap>
					<edgeMap>
					<xCoord>383</xCoord>
					<yCoord>326</yCoord>
					</edgeMap>
					<edgeMap>
					<xCoord>382</xCoord>
					<yCoord>326</yCoord>
					</edgeMap>
					<edgeMap>
					<xCoord>381</xCoord>
					<yCoord>326</yCoord>
					</edgeMap>
					<edgeMap>
					<xCoord>380</xCoord>
					<yCoord>326</yCoord>
					</edgeMap>
					<edgeMap>
					<xCoord>379</xCoord>
					<yCoord>325</yCoord>
					</edgeMap>
					<edgeMap>
					<xCoord>379</xCoord>
					<yCoord>324</yCoord>
					</edgeMap>
					<edgeMap>
					<xCoord>378</xCoord>
					<yCoord>323</yCoord>
					</edgeMap>
				</roi>
				<roi>
					<imageZposition>-80.25</imageZposition>
					<imageSOP_UID>1.3.6.1.4.1.14519.5.2.1.6279.6001.127994133205447566833923705354</imageSOP_UID>
					<inclusion>TRUE</inclusion>
					<edgeMap>
					<xCoord>381</xCoord>
					<yCoord>326</yCoord>
					</edgeMap>
					<edgeMap>
					<xCoord>380</xCoord>
					<yCoord>325</yCoord>
					</edgeMap>
					<edgeMap>
					<xCoord>379</xCoord>
					<yCoord>324</yCoord>
					</edgeMap>
					<edgeMap>
					<xCoord>378</xCoord>
					<yCoord>324</yCoord>
					</edgeMap>
					<edgeMap>
					<xCoord>377</xCoord>
					<yCoord>323</yCoord>
					</edgeMap>
					<edgeMap>
					<xCoord>377</xCoord>
					<yCoord>322</yCoord>
					</edgeMap>
					<edgeMap>
					<xCoord>377</xCoord>
					<yCoord>321</yCoord>
					</edgeMap>
					<edgeMap>
					<xCoord>377</xCoord>
					<yCoord>320</yCoord>
					</edgeMap>
					<edgeMap>
					<xCoord>378</xCoord>
					<yCoord>319</yCoord>
					</edgeMap>
					<edgeMap>
					<xCoord>378</xCoord>
					<yCoord>318</yCoord>
					</edgeMap>
					<edgeMap>
					<xCoord>379</xCoord>
					<yCoord>317</yCoord>
					</edgeMap>
					<edgeMap>
					<xCoord>380</xCoord>
					<yCoord>316</yCoord>
					</edgeMap>
					<edgeMap>
					<xCoord>381</xCoord>
					<yCoord>316</yCoord>
					</edgeMap>
					<edgeMap>
					<xCoord>382</xCoord>
					<yCoord>317</yCoord>
					</edgeMap>
					<edgeMap>
					<xCoord>383</xCoord>
					<yCoord>317</yCoord>
					</edgeMap>
					<edgeMap>
					<xCoord>384</xCoord>
					<yCoord>317</yCoord>
					</edgeMap>
					<edgeMap>
					<xCoord>385</xCoord>
					<yCoord>318</yCoord>
					</edgeMap>
					<edgeMap>
					<xCoord>386</xCoord>
					<yCoord>319</yCoord>
					</edgeMap>
					<edgeMap>
					<xCoord>387</xCoord>
					<yCoord>320</yCoord>
					</edgeMap>
					<edgeMap>
					<xCoord>387</xCoord>
					<yCoord>321</yCoord>
					</edgeMap>
					<edgeMap>
					<xCoord>388</xCoord>
					<yCoord>322</yCoord>
					</edgeMap>
					<edgeMap>
					<xCoord>388</xCoord>
					<yCoord>323</yCoord>
					</edgeMap>
					<edgeMap>
					<xCoord>388</xCoord>
					<yCoord>324</yCoord>
					</edgeMap>
					<edgeMap>
					<xCoord>387</xCoord>
					<yCoord>325</yCoord>
					</edgeMap>
					<edgeMap>
					<xCoord>387</xCoord>
					<yCoord>326</yCoord>
					</edgeMap>
					<edgeMap>
					<xCoord>387</xCoord>
					<yCoord>327</yCoord>
					</edgeMap>
					<edgeMap>
					<xCoord>386</xCoord>
					<yCoord>327</yCoord>
					</edgeMap>
					<edgeMap>
					<xCoord>385</xCoord>
					<yCoord>327</yCoord>
					</edgeMap>
					<edgeMap>
					<xCoord>384</xCoord>
					<yCoord>327</yCoord>
					</edgeMap>
					<edgeMap>
					<xCoord>383</xCoord>
					<yCoord>326</yCoord>
					</edgeMap>
					<edgeMap>
					<xCoord>382</xCoord>
					<yCoord>326</yCoord>
					</edgeMap>
					<edgeMap>
					<xCoord>381</xCoord>
					<yCoord>326</yCoord>
					</edgeMap>
				</roi>
				<roi>
					<imageZposition>-82.75</imageZposition>
					<imageSOP_UID>1.3.6.1.4.1.14519.5.2.1.6279.6001.218935130862675574310473004245</imageSOP_UID>
					<inclusion>TRUE</inclusion>
					<edgeMap>
					<xCoord>378</xCoord>
					<yCoord>323</yCoord>
					</edgeMap>
					<edgeMap>
					<xCoord>377</xCoord>
					<yCoord>322</yCoord>
					</edgeMap>
					<edgeMap>
					<xCoord>377</xCoord>
					<yCoord>321</yCoord>
					</edgeMap>
					<edgeMap>
					<xCoord>377</xCoord>
					<yCoord>320</yCoord>
					</edgeMap>
					<edgeMap>
					<xCoord>377</xCoord>
					<yCoord>319</yCoord>
					</edgeMap>
					<edgeMap>
					<xCoord>377</xCoord>
					<yCoord>318</yCoord>
					</edgeMap>
					<edgeMap>
					<xCoord>377</xCoord>
					<yCoord>317</yCoord>
					</edgeMap>
					<edgeMap>
					<xCoord>378</xCoord>
					<yCoord>316</yCoord>
					</edgeMap>
					<edgeMap>
					<xCoord>379</xCoord>
					<yCoord>316</yCoord>
					</edgeMap>
					<edgeMap>
					<xCoord>380</xCoord>
					<yCoord>316</yCoord>
					</edgeMap>
					<edgeMap>
					<xCoord>381</xCoord>
					<yCoord>316</yCoord>
					</edgeMap>
					<edgeMap>
					<xCoord>382</xCoord>
					<yCoord>317</yCoord>
					</edgeMap>
					<edgeMap>
					<xCoord>383</xCoord>
					<yCoord>317</yCoord>
					</edgeMap>
					<edgeMap>
					<xCoord>384</xCoord>
					<yCoord>317</yCoord>
					</edgeMap>
					<edgeMap>
					<xCoord>385</xCoord>
					<yCoord>318</yCoord>
					</edgeMap>
					<edgeMap>
					<xCoord>386</xCoord>
					<yCoord>319</yCoord>
					</edgeMap>
					<edgeMap>
					<xCoord>387</xCoord>
					<yCoord>320</yCoord>
					</edgeMap>
					<edgeMap>
					<xCoord>388</xCoord>
					<yCoord>321</yCoord>
					</edgeMap>
					<edgeMap>
					<xCoord>389</xCoord>
					<yCoord>322</yCoord>
					</edgeMap>
					<edgeMap>
					<xCoord>389</xCoord>
					<yCoord>323</yCoord>
					</edgeMap>
					<edgeMap>
					<xCoord>388</xCoord>
					<yCoord>324</yCoord>
					</edgeMap>
					<edgeMap>
					<xCoord>387</xCoord>
					<yCoord>324</yCoord>
					</edgeMap>
					<edgeMap>
					<xCoord>386</xCoord>
					<yCoord>325</yCoord>
					</edgeMap>
					<edgeMap>
					<xCoord>385</xCoord>
					<yCoord>325</yCoord>
					</edgeMap>
					<edgeMap>
					<xCoord>384</xCoord>
					<yCoord>325</yCoord>
					</edgeMap>
					<edgeMap>
					<xCoord>383</xCoord>
					<yCoord>325</yCoord>
					</edgeMap>
					<edgeMap>
					<xCoord>382</xCoord>
					<yCoord>325</yCoord>
					</edgeMap>
					<edgeMap>
					<xCoord>381</xCoord>
					<yCoord>325</yCoord>
					</edgeMap>
					<edgeMap>
					<xCoord>380</xCoord>
					<yCoord>324</yCoord>
					</edgeMap>
					<edgeMap>
					<xCoord>379</xCoord>
					<yCoord>323</yCoord>
					</edgeMap>
					<edgeMap>
					<xCoord>378</xCoord>
					<yCoord>323</yCoord>
					</edgeMap>
				</roi>
			</unblindedReadNodule>
			<unblindedReadNodule>
				<noduleID>1</noduleID>
				<roi>
					<imageZposition>-90.25</imageZposition>
					<imageSOP_UID>1.3.6.1.4.1.14519.5.2.1.6279.6001.100753906462268794266962077388</imageSOP_UID>
					<inclusion>TRUE</inclusion>
					<edgeMap>
					<xCoord>139</xCoord>
					<yCoord>342</yCoord>
					</edgeMap>
				</roi>
			</unblindedReadNodule>
			<unblindedReadNodule>
				<noduleID>10</noduleID>
				<roi>
					<imageZposition>-77.75</imageZposition>
					<imageSOP_UID>1.3.6.1.4.1.14519.5.2.1.6279.6001.239333584771808721335259538867</imageSOP_UID>
					<inclusion>TRUE</inclusion>
					<edgeMap>
					<xCoord>395</xCoord>
					<yCoord>299</yCoord>
					</edgeMap>
				</roi>
			</unblindedReadNodule>
			<unblindedReadNodule>
				<noduleID>14</noduleID>
				<roi>
					<imageZposition>-195.25</imageZposition>
					<imageSOP_UID>1.3.6.1.4.1.14519.5.2.1.6279.6001.237779220014322511955480541604</imageSOP_UID>
					<inclusion>TRUE</inclusion>
					<edgeMap>
					<xCoord>373</xCoord>
					<yCoord>395</yCoord>
					</edgeMap>
				</roi>
			</unblindedReadNodule>
			<nonNodule>
				<nonNoduleID>2</nonNoduleID>
				<imageZposition>-172.75</imageZposition>
				<imageSOP_UID>1.3.6.1.4.1.14519.5.2.1.6279.6001.922921395450783941302341475001</imageSOP_UID>
				<locus>
					<xCoord>302</xCoord>
					<yCoord>316</yCoord>
				</locus>
			</nonNodule>
			<nonNodule>
				<nonNoduleID>3</nonNoduleID>
				<imageZposition>-247.75</imageZposition>
				<imageSOP_UID>1.3.6.1.4.1.14519.5.2.1.6279.6001.317417326673544801312819013777</imageSOP_UID>
				<locus>
					<xCoord>188</xCoord>
					<yCoord>393</yCoord>
				</locus>
			</nonNodule>
			<nonNodule>
				<nonNoduleID>4</nonNoduleID>
				<imageZposition>-42.75</imageZposition>
				<imageSOP_UID>1.3.6.1.4.1.14519.5.2.1.6279.6001.952516486624448135477951615435</imageSOP_UID>
				<locus>
					<xCoord>182</xCoord>
					<yCoord>334</yCoord>
				</locus>
			</nonNodule>
			<nonNodule>
				<nonNoduleID>5</nonNoduleID>
				<imageZposition>-62.75</imageZposition>
				<imageSOP_UID>1.3.6.1.4.1.14519.5.2.1.6279.6001.201348596492221849613775685413</imageSOP_UID>
				<locus>
					<xCoord>320</xCoord>
					<yCoord>256</yCoord>
				</locus>
			</nonNodule>
			<nonNodule>
				<nonNoduleID>6</nonNoduleID>
				<imageZposition>-80.25</imageZposition>
				<imageSOP_UID>1.3.6.1.4.1.14519.5.2.1.6279.6001.127994133205447566833923705354</imageSOP_UID>
				<locus>
					<xCoord>285</xCoord>
					<yCoord>309</yCoord>
				</locus>
			</nonNodule>
			<nonNodule>
				<nonNoduleID>7</nonNoduleID>
				<imageZposition>-87.75</imageZposition>
				<imageSOP_UID>1.3.6.1.4.1.14519.5.2.1.6279.6001.261347448503184198840739950539</imageSOP_UID>
				<locus>
					<xCoord>233</xCoord>
					<yCoord>359</yCoord>
				</locus>
			</nonNodule>
			<nonNodule>
				<nonNoduleID>8</nonNoduleID>
				<imageZposition>-127.75</imageZposition>
				<imageSOP_UID>1.3.6.1.4.1.14519.5.2.1.6279.6001.817030410477562966570552781151</imageSOP_UID>
				<locus>
					<xCoord>309</xCoord>
					<yCoord>379</yCoord>
				</locus>
			</nonNodule>
			<nonNodule>
				<nonNoduleID>9</nonNoduleID>
				<imageZposition>-152.75</imageZposition>
				<imageSOP_UID>1.3.6.1.4.1.14519.5.2.1.6279.6001.200741689946245827084404609387</imageSOP_UID>
				<locus>
					<xCoord>335</xCoord>
					<yCoord>278</yCoord>
				</locus>
			</nonNodule>
			<nonNodule>
				<nonNoduleID>11</nonNoduleID>
				<imageZposition>-42.75</imageZposition>
				<imageSOP_UID>1.3.6.1.4.1.14519.5.2.1.6279.6001.952516486624448135477951615435</imageSOP_UID>
				<locus>
					<xCoord>309</xCoord>
					<yCoord>334</yCoord>
				</locus>
			</nonNodule>
			<nonNodule>
				<nonNoduleID>12</nonNoduleID>
				<imageZposition>-75.25</imageZposition>
				<imageSOP_UID>1.3.6.1.4.1.14519.5.2.1.6279.6001.136228850845172929596418301175</imageSOP_UID>
				<locus>
					<xCoord>282</xCoord>
					<yCoord>334</yCoord>
				</locus>
			</nonNodule>
			<nonNodule>
				<nonNoduleID>13</nonNoduleID>
				<imageZposition>-172.75</imageZposition>
				<imageSOP_UID>1.3.6.1.4.1.14519.5.2.1.6279.6001.922921395450783941302341475001</imageSOP_UID>
				<locus>
					<xCoord>92</xCoord>
					<yCoord>288</yCoord>
				</locus>
			</nonNodule>
	</readingSession>
</LidcReadMessage>
