# Supplementary material for: An improved V-Net lung nodule segmentation model based on pixel threshold separation and attention mechanism
Source: Sci Rep. 2024 Feb 27;14:4743. doi: 10.1038/s41598-024-55178-3 (PMC10899216; doi:10.1038/s41598-024-55178-3)
Supplement: Supplementary file 1 — Supplementary Information 1. [file 41598_2024_55178_MOESM1_ESM.zip › lidc-xml-only/tcia-lidc-xml/185/133.xml]

<?xml version="1.0" encoding="UTF-8"?>
<LidcReadMessage uid="1.3.6.1.4.1.14519.5.2.1.6279.6001.1307390684744.0" xmlns="http://www.nih.gov" xmlns:xsi="http://www.w3.org/2001/XMLSchema-instance" xsi:schemaLocation="http://www.nih.gov  http://troll.rad.med.umich.edu/lidc/LidcReadMessage.xsd">
<ResponseHeader>
<Version>1.8.1</Version>
<MessageId>-2004545935</MessageId>
<DateRequest>2007-09-10</DateRequest>
<TimeRequest>11:23:26</TimeRequest>
<RequestingSite>removed</RequestingSite>
<ServicingSite>removed</ServicingSite>
<TaskDescription>Second unblinded read</TaskDescription>
<CtImageFile>removed</CtImageFile>
<SeriesInstanceUid>1.3.6.1.4.1.14519.5.2.1.6279.6001.338447145504282422142824032832</SeriesInstanceUid>
<DateService>2008-08-18</DateService>
<TimeService>01:54:41</TimeService>
<ResponseDescription>1 - Reading complete</ResponseDescription>
<StudyInstanceUID>1.3.6.1.4.1.14519.5.2.1.6279.6001.229800514909823088973473373045</StudyInstanceUID></ResponseHeader>
<readingSession>
    <annotationVersion>3.12</annotationVersion>
    <servicingRadiologistID>-637434344</servicingRadiologistID>
    <unblindedReadNodule>
      <noduleID>Nodule 003</noduleID>
      <characteristics>
        <subtlety>3</subtlety>
        <internalStructure>1</internalStructure>
        <calcification>6</calcification>
        <sphericity>5</sphericity>
        <margin>5</margin>
        <lobulation>1</lobulation>
        <spiculation>1</spiculation>
        <texture>5</texture>
        <malignancy>2</malignancy>
      </characteristics>
      <roi>
        <imageZposition>-210.000000 </imageZposition>
        <imageSOP_UID>1.3.6.1.4.1.14519.5.2.1.6279.6001.326931910418542622916545965124</imageSOP_UID>
        <inclusion>TRUE</inclusion>
        <edgeMap>
          <xCoord>455</xCoord>
          <yCoord>264</yCoord>
        </edgeMap>
        <edgeMap>
          <xCoord>454</xCoord>
          <yCoord>263</yCoord>
        </edgeMap>
        <edgeMap>
          <xCoord>453</xCoord>
          <yCoord>264</yCoord>
        </edgeMap>
        <edgeMap>
          <xCoord>452</xCoord>
          <yCoord>265</yCoord>
        </edgeMap>
        <edgeMap>
          <xCoord>452</xCoord>
          <yCoord>266</yCoord>
        </edgeMap>
        <edgeMap>
          <xCoord>452</xCoord>
          <yCoord>267</yCoord>
        </edgeMap>
        <edgeMap>
          <xCoord>453</xCoord>
          <yCoord>268</yCoord>
        </edgeMap>
        <edgeMap>
          <xCoord>454</xCoord>
          <yCoord>268</yCoord>
        </edgeMap>
        <edgeMap>
          <xCoord>455</xCoord>
          <yCoord>268</yCoord>
        </edgeMap>
        <edgeMap>
          <xCoord>456</xCoord>
          <yCoord>267</yCoord>
        </edgeMap>
        <edgeMap>
          <xCoord>456</xCoord>
          <yCoord>266</yCoord>
        </edgeMap>
        <edgeMap>
          <xCoord>455</xCoord>
          <yCoord>265</yCoord>
        </edgeMap>
        <edgeMap>
          <xCoord>455</xCoord>
          <yCoord>264</yCoord>
        </edgeMap>
      </roi>
      <roi>
        <imageZposition>-208.750000 </imageZposition>
        <imageSOP_UID>1.3.6.1.4.1.14519.5.2.1.6279.6001.785073848592561906559234259065</imageSOP_UID>
        <inclusion>TRUE</inclusion>
        <edgeMap>
          <xCoord>454</xCoord>
          <yCoord>262</yCoord>
        </edgeMap>
        <edgeMap>
          <xCoord>453</xCoord>
          <yCoord>263</yCoord>
        </edgeMap>
        <edgeMap>
          <xCoord>453</xCoord>
          <yCoord>264</yCoord>
        </edgeMap>
        <edgeMap>
          <xCoord>452</xCoord>
          <yCoord>265</yCoord>
        </edgeMap>
        <edgeMap>
          <xCoord>452</xCoord>
          <yCoord>266</yCoord>
        </edgeMap>
        <edgeMap>
          <xCoord>452</xCoord>
          <yCoord>267</yCoord>
        </edgeMap>
        <edgeMap>
          <xCoord>453</xCoord>
          <yCoord>268</yCoord>
        </edgeMap>
        <edgeMap>
          <xCoord>454</xCoord>
          <yCoord>269</yCoord>
        </edgeMap>
        <edgeMap>
          <xCoord>455</xCoord>
          <yCoord>268</yCoord>
        </edgeMap>
        <edgeMap>
          <xCoord>456</xCoord>
          <yCoord>268</yCoord>
        </edgeMap>
        <edgeMap>
          <xCoord>457</xCoord>
          <yCoord>267</yCoord>
        </edgeMap>
        <edgeMap>
          <xCoord>457</xCoord>
          <yCoord>266</yCoord>
        </edgeMap>
        <edgeMap>
          <xCoord>457</xCoord>
          <yCoord>265</yCoord>
        </edgeMap>
        <edgeMap>
          <xCoord>457</xCoord>
          <yCoord>264</yCoord>
        </edgeMap>
        <edgeMap>
          <xCoord>457</xCoord>
          <yCoord>263</yCoord>
        </edgeMap>
        <edgeMap>
          <xCoord>456</xCoord>
          <yCoord>262</yCoord>
        </edgeMap>
        <edgeMap>
          <xCoord>455</xCoord>
          <yCoord>262</yCoord>
        </edgeMap>
        <edgeMap>
          <xCoord>454</xCoord>
          <yCoord>262</yCoord>
        </edgeMap>
      </roi>
      <roi>
        <imageZposition>-207.500000 </imageZposition>
        <imageSOP_UID>1.3.6.1.4.1.14519.5.2.1.6279.6001.921398463447851087301313444248</imageSOP_UID>
        <inclusion>TRUE</inclusion>
        <edgeMap>
          <xCoord>455</xCoord>
          <yCoord>263</yCoord>
        </edgeMap>
        <edgeMap>
          <xCoord>454</xCoord>
          <yCoord>264</yCoord>
        </edgeMap>
        <edgeMap>
          <xCoord>454</xCoord>
          <yCoord>265</yCoord>
        </edgeMap>
        <edgeMap>
          <xCoord>453</xCoord>
          <yCoord>266</yCoord>
        </edgeMap>
        <edgeMap>
          <xCoord>453</xCoord>
          <yCoord>267</yCoord>
        </edgeMap>
        <edgeMap>
          <xCoord>454</xCoord>
          <yCoord>268</yCoord>
        </edgeMap>
        <edgeMap>
          <xCoord>455</xCoord>
          <yCoord>269</yCoord>
        </edgeMap>
        <edgeMap>
          <xCoord>456</xCoord>
          <yCoord>269</yCoord>
        </edgeMap>
        <edgeMap>
          <xCoord>457</xCoord>
          <yCoord>268</yCoord>
        </edgeMap>
        <edgeMap>
          <xCoord>458</xCoord>
          <yCoord>267</yCoord>
        </edgeMap>
        <edgeMap>
          <xCoord>458</xCoord>
          <yCoord>266</yCoord>
        </edgeMap>
        <edgeMap>
          <xCoord>457</xCoord>
          <yCoord>265</yCoord>
        </edgeMap>
        <edgeMap>
          <xCoord>457</xCoord>
          <yCoord>264</yCoord>
        </edgeMap>
        <edgeMap>
          <xCoord>456</xCoord>
          <yCoord>263</yCoord>
        </edgeMap>
        <edgeMap>
          <xCoord>455</xCoord>
          <yCoord>263</yCoord>
        </edgeMap>
      </roi>
    </unblindedReadNodule>
    <unblindedReadNodule>
      <noduleID>Nodule 001</noduleID>
      <roi>
        <imageZposition>-41.250000</imageZposition>
        <imageSOP_UID>1.3.6.1.4.1.14519.5.2.1.6279.6001.233668006407993284718603821939</imageSOP_UID>
        <inclusion>TRUE</inclusion>
        <edgeMap>
          <xCoord>149</xCoord>
          <yCoord>276</yCoord>
        </edgeMap>
      </roi>
    </unblindedReadNodule>
    <unblindedReadNodule>
      <noduleID>Nodule 002</noduleID>
      <roi>
        <imageZposition>-82.500000</imageZposition>
        <imageSOP_UID>1.3.6.1.4.1.14519.5.2.1.6279.6001.208151249981374115551820841345</imageSOP_UID>
        <inclusion>TRUE</inclusion>
        <edgeMap>
          <xCoord>103</xCoord>
          <yCoord>229</yCoord>
        </edgeMap>
      </roi>
    </unblindedReadNodule>
    <unblindedReadNodule>
      <noduleID>Nodule 004</noduleID>
      <roi>
        <imageZposition>-116.250000 </imageZposition>
        <imageSOP_UID>1.3.6.1.4.1.14519.5.2.1.6279.6001.776313596188866811126239214670</imageSOP_UID>
        <inclusion>TRUE</inclusion>
        <edgeMap>
          <xCoord>195</xCoord>
          <yCoord>382</yCoord>
        </edgeMap>
      </roi>
    </unblindedReadNodule>
    <unblindedReadNodule>
      <noduleID>Nodule 005</noduleID>
      <roi>
        <imageZposition>-70.000000</imageZposition>
        <imageSOP_UID>1.3.6.1.4.1.14519.5.2.1.6279.6001.195066132731395154641206345371</imageSOP_UID>
        <inclusion>TRUE</inclusion>
        <edgeMap>
          <xCoord>417</xCoord>
          <yCoord>267</yCoord>
        </edgeMap>
      </roi>
    </unblindedReadNodule>
    <unblindedReadNodule>
      <noduleID>Nodule 006</noduleID>
      <roi>
        <imageZposition>-33.750000</imageZposition>
        <imageSOP_UID>1.3.6.1.4.1.14519.5.2.1.6279.6001.245140455575787983711634673036</imageSOP_UID>
        <inclusion>TRUE</inclusion>
        <edgeMap>
          <xCoord>172</xCoord>
          <yCoord>317</yCoord>
        </edgeMap>
      </roi>
    </unblindedReadNodule>
    <unblindedReadNodule>
      <noduleID>Nodule 007</noduleID>
      <roi>
        <imageZposition>-57.500000</imageZposition>
        <imageSOP_UID>1.3.6.1.4.1.14519.5.2.1.6279.6001.182811267845486357937532816657</imageSOP_UID>
        <inclusion>TRUE</inclusion>
        <edgeMap>
          <xCoord>312</xCoord>
          <yCoord>331</yCoord>
        </edgeMap>
      </roi>
    </unblindedReadNodule>
    <nonNodule>
      <nonNoduleID>_Non-nodule 001</nonNoduleID>
      <imageZposition>-16.250000</imageZposition>
      <imageSOP_UID>1.3.6.1.4.1.14519.5.2.1.6279.6001.253908874594359168253603200367</imageSOP_UID>
      <locus>
        <xCoord>319</xCoord>
        <yCoord>287</yCoord>
      </locus>
    </nonNodule>
    <nonNodule>
      <nonNoduleID>_Non-nodule 002</nonNoduleID>
      <imageZposition>-233.750000 </imageZposition>
      <imageSOP_UID>1.3.6.1.4.1.14519.5.2.1.6279.6001.108711834239034253683582993178</imageSOP_UID>
      <locus>
        <xCoord>193</xCoord>
        <yCoord>365</yCoord>
      </locus>
    </nonNodule>
    <nonNodule>
      <nonNoduleID>_Non-nodule 003</nonNoduleID>
      <imageZposition>-260.000000 </imageZposition>
      <imageSOP_UID>1.3.6.1.4.1.14519.5.2.1.6279.6001.793171988966196470403010799433</imageSOP_UID>
      <locus>
        <xCoord>173</xCoord>
        <yCoord>373</yCoord>
      </locus>
    </nonNodule>
  </readingSession>
<readingSession>
    <annotationVersion>3.12</annotationVersion>
    <servicingRadiologistID>-1233112129</servicingRadiologistID>
    <unblindedReadNodule>
      <noduleID>IL057_122756</noduleID>
      <roi>
        <imageZposition>-207.5</imageZposition>
        <imageSOP_UID>1.3.6.1.4.1.14519.5.2.1.6279.6001.921398463447851087301313444248</imageSOP_UID>
        <inclusion>TRUE</inclusion>
        <edgeMap>
          <xCoord>456</xCoord>
          <yCoord>266</yCoord>
        </edgeMap>
      </roi>
    </unblindedReadNodule>
    <nonNodule>
      <nonNoduleID>IL057_122753</nonNoduleID>
      <imageZposition>-233.75</imageZposition>
      <imageSOP_UID>1.3.6.1.4.1.14519.5.2.1.6279.6001.108711834239034253683582993178</imageSOP_UID>
      <locus>
        <xCoord>193</xCoord>
        <yCoord>365</yCoord>
      </locus>
    </nonNodule>
  </readingSession>
<readingSession>
<annotationVersion>3.12</annotationVersion>
<servicingRadiologistID>-1805325689</servicingRadiologistID>
<unblindedReadNodule>
<noduleID>MI014_17409</noduleID>
<roi>
<imageZposition>-33.75</imageZposition>
<imageSOP_UID>1.3.6.1.4.1.14519.5.2.1.6279.6001.245140455575787983711634673036</imageSOP_UID>
<inclusion>TRUE</inclusion>
<edgeMap>
<xCoord>173</xCoord>
<yCoord>318</yCoord>
</edgeMap>
</roi>
</unblindedReadNodule>
<unblindedReadNodule>
<noduleID>MI014_17410</noduleID>
<roi>
<imageZposition>-47.5</imageZposition>
<imageSOP_UID>1.3.6.1.4.1.14519.5.2.1.6279.6001.324815768663380516293772056933</imageSOP_UID>
<inclusion>TRUE</inclusion>
<edgeMap>
<xCoord>160</xCoord>
<yCoord>334</yCoord>
</edgeMap>
</roi>
</unblindedReadNodule>
<unblindedReadNodule>
<noduleID>MI014_17411</noduleID>
<roi>
<imageZposition>-57.5</imageZposition>
<imageSOP_UID>1.3.6.1.4.1.14519.5.2.1.6279.6001.182811267845486357937532816657</imageSOP_UID>
<inclusion>TRUE</inclusion>
<edgeMap>
<xCoord>312</xCoord>
<yCoord>332</yCoord>
</edgeMap>
</roi>
</unblindedReadNodule>
<unblindedReadNodule>
<noduleID>MI014_17407</noduleID>
<roi>
<imageZposition>-70.0</imageZposition>
<imageSOP_UID>1.3.6.1.4.1.14519.5.2.1.6279.6001.195066132731395154641206345371</imageSOP_UID>
<inclusion>TRUE</inclusion>
<edgeMap>
<xCoord>417</xCoord>
<yCoord>267</yCoord>
</edgeMap>
</roi>
</unblindedReadNodule>
<unblindedReadNodule>
<noduleID>MI014_17403</noduleID>
<roi>
<imageZposition>-41.25</imageZposition>
<imageSOP_UID>1.3.6.1.4.1.14519.5.2.1.6279.6001.233668006407993284718603821939</imageSOP_UID>
<inclusion>TRUE</inclusion>
<edgeMap>
<xCoord>149</xCoord>
<yCoord>276</yCoord>
</edgeMap>
</roi>
</unblindedReadNodule>
<unblindedReadNodule>
<noduleID>MI014_17404</noduleID>
<roi>
<imageZposition>-82.5</imageZposition>
<imageSOP_UID>1.3.6.1.4.1.14519.5.2.1.6279.6001.208151249981374115551820841345</imageSOP_UID>
<inclusion>TRUE</inclusion>
<edgeMap>
<xCoord>103</xCoord>
<yCoord>229</yCoord>
</edgeMap>
</roi>
</unblindedReadNodule>
<unblindedReadNodule>
<noduleID>MI014_17405</noduleID>
<roi>
<imageZposition>-116.25</imageZposition>
<imageSOP_UID>1.3.6.1.4.1.14519.5.2.1.6279.6001.776313596188866811126239214670</imageSOP_UID>
<inclusion>TRUE</inclusion>
<edgeMap>
<xCoord>195</xCoord>
<yCoord>382</yCoord>
</edgeMap>
</roi>
</unblindedReadNodule>
<unblindedReadNodule>
<noduleID>MI014_17413</noduleID>
<characteristics>
<subtlety>5</subtlety>
<internalStructure>1</internalStructure>
<calcification>5</calcification>
<sphericity>3</sphericity>
<margin>5</margin>
<lobulation>1</lobulation>
<spiculation>1</spiculation>
<texture>4</texture>
<malignancy>2</malignancy>
</characteristics>
<roi>
<imageZposition>-206.25</imageZposition>
<imageSOP_UID>1.3.6.1.4.1.14519.5.2.1.6279.6001.155300677108039632804826757233</imageSOP_UID>
<inclusion>TRUE</inclusion>
<edgeMap>
<xCoord>457</xCoord>
<yCoord>269</yCoord>
</edgeMap>
<edgeMap>
<xCoord>458</xCoord>
<yCoord>268</yCoord>
</edgeMap>
<edgeMap>
<xCoord>458</xCoord>
<yCoord>267</yCoord>
</edgeMap>
<edgeMap>
<xCoord>457</xCoord>
<yCoord>266</yCoord>
</edgeMap>
<edgeMap>
<xCoord>457</xCoord>
<yCoord>265</yCoord>
</edgeMap>
<edgeMap>
<xCoord>456</xCoord>
<yCoord>264</yCoord>
</edgeMap>
<edgeMap>
<xCoord>455</xCoord>
<yCoord>264</yCoord>
</edgeMap>
<edgeMap>
<xCoord>454</xCoord>
<yCoord>264</yCoord>
</edgeMap>
<edgeMap>
<xCoord>453</xCoord>
<yCoord>265</yCoord>
</edgeMap>
<edgeMap>
<xCoord>452</xCoord>
<yCoord>266</yCoord>
</edgeMap>
<edgeMap>
<xCoord>452</xCoord>
<yCoord>267</yCoord>
</edgeMap>
<edgeMap>
<xCoord>453</xCoord>
<yCoord>268</yCoord>
</edgeMap>
<edgeMap>
<xCoord>454</xCoord>
<yCoord>269</yCoord>
</edgeMap>
<edgeMap>
<xCoord>455</xCoord>
<yCoord>269</yCoord>
</edgeMap>
<edgeMap>
<xCoord>456</xCoord>
<yCoord>269</yCoord>
</edgeMap>
<edgeMap>
<xCoord>457</xCoord>
<yCoord>269</yCoord>
</edgeMap>
</roi>
<roi>
<imageZposition>-207.5</imageZposition>
<imageSOP_UID>1.3.6.1.4.1.14519.5.2.1.6279.6001.921398463447851087301313444248</imageSOP_UID>
<inclusion>TRUE</inclusion>
<edgeMap>
<xCoord>457</xCoord>
<yCoord>269</yCoord>
</edgeMap>
<edgeMap>
<xCoord>458</xCoord>
<yCoord>268</yCoord>
</edgeMap>
<edgeMap>
<xCoord>459</xCoord>
<yCoord>267</yCoord>
</edgeMap>
<edgeMap>
<xCoord>459</xCoord>
<yCoord>266</yCoord>
</edgeMap>
<edgeMap>
<xCoord>459</xCoord>
<yCoord>265</yCoord>
</edgeMap>
<edgeMap>
<xCoord>459</xCoord>
<yCoord>264</yCoord>
</edgeMap>
<edgeMap>
<xCoord>458</xCoord>
<yCoord>264</yCoord>
</edgeMap>
<edgeMap>
<xCoord>457</xCoord>
<yCoord>263</yCoord>
</edgeMap>
<edgeMap>
<xCoord>457</xCoord>
<yCoord>262</yCoord>
</edgeMap>
<edgeMap>
<xCoord>456</xCoord>
<yCoord>262</yCoord>
</edgeMap>
<edgeMap>
<xCoord>455</xCoord>
<yCoord>262</yCoord>
</edgeMap>
<edgeMap>
<xCoord>454</xCoord>
<yCoord>262</yCoord>
</edgeMap>
<edgeMap>
<xCoord>454</xCoord>
<yCoord>263</yCoord>
</edgeMap>
<edgeMap>
<xCoord>453</xCoord>
<yCoord>264</yCoord>
</edgeMap>
<edgeMap>
<xCoord>452</xCoord>
<yCoord>265</yCoord>
</edgeMap>
<edgeMap>
<xCoord>451</xCoord>
<yCoord>266</yCoord>
</edgeMap>
<edgeMap>
<xCoord>451</xCoord>
<yCoord>267</yCoord>
</edgeMap>
<edgeMap>
<xCoord>451</xCoord>
<yCoord>268</yCoord>
</edgeMap>
<edgeMap>
<xCoord>451</xCoord>
<yCoord>269</yCoord>
</edgeMap>
<edgeMap>
<xCoord>452</xCoord>
<yCoord>269</yCoord>
</edgeMap>
<edgeMap>
<xCoord>453</xCoord>
<yCoord>269</yCoord>
</edgeMap>
<edgeMap>
<xCoord>454</xCoord>
<yCoord>269</yCoord>
</edgeMap>
<edgeMap>
<xCoord>455</xCoord>
<yCoord>269</yCoord>
</edgeMap>
<edgeMap>
<xCoord>456</xCoord>
<yCoord>269</yCoord>
</edgeMap>
<edgeMap>
<xCoord>457</xCoord>
<yCoord>269</yCoord>
</edgeMap>
</roi>
<roi>
<imageZposition>-208.75</imageZposition>
<imageSOP_UID>1.3.6.1.4.1.14519.5.2.1.6279.6001.785073848592561906559234259065</imageSOP_UID>
<inclusion>TRUE</inclusion>
<edgeMap>
<xCoord>455</xCoord>
<yCoord>269</yCoord>
</edgeMap>
<edgeMap>
<xCoord>456</xCoord>
<yCoord>268</yCoord>
</edgeMap>
<edgeMap>
<xCoord>457</xCoord>
<yCoord>268</yCoord>
</edgeMap>
<edgeMap>
<xCoord>458</xCoord>
<yCoord>267</yCoord>
</edgeMap>
<edgeMap>
<xCoord>459</xCoord>
<yCoord>266</yCoord>
</edgeMap>
<edgeMap>
<xCoord>459</xCoord>
<yCoord>265</yCoord>
</edgeMap>
<edgeMap>
<xCoord>459</xCoord>
<yCoord>264</yCoord>
</edgeMap>
<edgeMap>
<xCoord>458</xCoord>
<yCoord>263</yCoord>
</edgeMap>
<edgeMap>
<xCoord>457</xCoord>
<yCoord>263</yCoord>
</edgeMap>
<edgeMap>
<xCoord>456</xCoord>
<yCoord>263</yCoord>
</edgeMap>
<edgeMap>
<xCoord>455</xCoord>
<yCoord>263</yCoord>
</edgeMap>
<edgeMap>
<xCoord>454</xCoord>
<yCoord>263</yCoord>
</edgeMap>
<edgeMap>
<xCoord>453</xCoord>
<yCoord>264</yCoord>
</edgeMap>
<edgeMap>
<xCoord>452</xCoord>
<yCoord>265</yCoord>
</edgeMap>
<edgeMap>
<xCoord>452</xCoord>
<yCoord>266</yCoord>
</edgeMap>
<edgeMap>
<xCoord>452</xCoord>
<yCoord>267</yCoord>
</edgeMap>
<edgeMap>
<xCoord>452</xCoord>
<yCoord>268</yCoord>
</edgeMap>
<edgeMap>
<xCoord>453</xCoord>
<yCoord>269</yCoord>
</edgeMap>
<edgeMap>
<xCoord>454</xCoord>
<yCoord>269</yCoord>
</edgeMap>
<edgeMap>
<xCoord>455</xCoord>
<yCoord>269</yCoord>
</edgeMap>
</roi>
<roi>
<imageZposition>-210.0</imageZposition>
<imageSOP_UID>1.3.6.1.4.1.14519.5.2.1.6279.6001.326931910418542622916545965124</imageSOP_UID>
<inclusion>TRUE</inclusion>
<edgeMap>
<xCoord>455</xCoord>
<yCoord>269</yCoord>
</edgeMap>
<edgeMap>
<xCoord>456</xCoord>
<yCoord>268</yCoord>
</edgeMap>
<edgeMap>
<xCoord>457</xCoord>
<yCoord>267</yCoord>
</edgeMap>
<edgeMap>
<xCoord>458</xCoord>
<yCoord>266</yCoord>
</edgeMap>
<edgeMap>
<xCoord>458</xCoord>
<yCoord>265</yCoord>
</edgeMap>
<edgeMap>
<xCoord>458</xCoord>
<yCoord>264</yCoord>
</edgeMap>
<edgeMap>
<xCoord>457</xCoord>
<yCoord>263</yCoord>
</edgeMap>
<edgeMap>
<xCoord>456</xCoord>
<yCoord>263</yCoord>
</edgeMap>
<edgeMap>
<xCoord>455</xCoord>
<yCoord>263</yCoord>
</edgeMap>
<edgeMap>
<xCoord>454</xCoord>
<yCoord>263</yCoord>
</edgeMap>
<edgeMap>
<xCoord>453</xCoord>
<yCoord>264</yCoord>
</edgeMap>
<edgeMap>
<xCoord>452</xCoord>
<yCoord>265</yCoord>
</edgeMap>
<edgeMap>
<xCoord>452</xCoord>
<yCoord>266</yCoord>
</edgeMap>
<edgeMap>
<xCoord>452</xCoord>
<yCoord>267</yCoord>
</edgeMap>
<edgeMap>
<xCoord>452</xCoord>
<yCoord>268</yCoord>
</edgeMap>
<edgeMap>
<xCoord>453</xCoord>
<yCoord>269</yCoord>
</edgeMap>
<edgeMap>
<xCoord>454</xCoord>
<yCoord>269</yCoord>
</edgeMap>
<edgeMap>
<xCoord>455</xCoord>
<yCoord>269</yCoord>
</edgeMap>
</roi>
</unblindedReadNodule>
<nonNodule>
<nonNoduleID>MI014_17412</nonNoduleID>
<imageZposition>-260.0</imageZposition>
<imageSOP_UID>1.3.6.1.4.1.14519.5.2.1.6279.6001.793171988966196470403010799433</imageSOP_UID>
<locus>
<xCoord>173</xCoord>
<yCoord>373</yCoord>
</locus>
</nonNodule>
<nonNodule>
<nonNoduleID>MI014_17408</nonNoduleID>
<imageZposition>-16.25</imageZposition>
<imageSOP_UID>1.3.6.1.4.1.14519.5.2.1.6279.6001.253908874594359168253603200367</imageSOP_UID>
<locus>
<xCoord>319</xCoord>
<yCoord>287</yCoord>
</locus>
</nonNodule>
<nonNodule>
<nonNoduleID>MI014_17398</nonNoduleID>
<imageZposition>-232.5</imageZposition>
<imageSOP_UID>1.3.6.1.4.1.14519.5.2.1.6279.6001.278741225663734690715051508749</imageSOP_UID>
<locus>
<xCoord>193</xCoord>
<yCoord>368</yCoord>
</locus>
</nonNodule>
</readingSession>
<readingSession>
		<annotationVersion>3.12</annotationVersion>
		<servicingRadiologistID>1257086732</servicingRadiologistID>
			<unblindedReadNodule>
				<noduleID>0</noduleID>
				<characteristics>
					<subtlety>5</subtlety>
					<internalStructure>1</internalStructure>
					<calcification>6</calcification>
					<sphericity>3</sphericity>
					<margin>5</margin>
					<lobulation>2</lobulation>
					<spiculation>1</spiculation>
					<texture>5</texture>
					<malignancy>2</malignancy>
				</characteristics>
				<roi>
					<imageZposition>-206.25</imageZposition>
					<imageSOP_UID>1.3.6.1.4.1.14519.5.2.1.6279.6001.155300677108039632804826757233</imageSOP_UID>
					<inclusion>TRUE</inclusion>
					<edgeMap>
					<xCoord>452</xCoord>
					<yCoord>265</yCoord>
					</edgeMap>
					<edgeMap>
					<xCoord>453</xCoord>
					<yCoord>264</yCoord>
					</edgeMap>
					<edgeMap>
					<xCoord>454</xCoord>
					<yCoord>263</yCoord>
					</edgeMap>
					<edgeMap>
					<xCoord>455</xCoord>
					<yCoord>262</yCoord>
					</edgeMap>
					<edgeMap>
					<xCoord>456</xCoord>
					<yCoord>262</yCoord>
					</edgeMap>
					<edgeMap>
					<xCoord>456</xCoord>
					<yCoord>263</yCoord>
					</edgeMap>
					<edgeMap>
					<xCoord>457</xCoord>
					<yCoord>263</yCoord>
					</edgeMap>
					<edgeMap>
					<xCoord>457</xCoord>
					<yCoord>264</yCoord>
					</edgeMap>
					<edgeMap>
					<xCoord>457</xCoord>
					<yCoord>265</yCoord>
					</edgeMap>
					<edgeMap>
					<xCoord>458</xCoord>
					<yCoord>266</yCoord>
					</edgeMap>
					<edgeMap>
					<xCoord>457</xCoord>
					<yCoord>267</yCoord>
					</edgeMap>
					<edgeMap>
					<xCoord>457</xCoord>
					<yCoord>268</yCoord>
					</edgeMap>
					<edgeMap>
					<xCoord>457</xCoord>
					<yCoord>269</yCoord>
					</edgeMap>
					<edgeMap>
					<xCoord>457</xCoord>
					<yCoord>270</yCoord>
					</edgeMap>
					<edgeMap>
					<xCoord>456</xCoord>
					<yCoord>270</yCoord>
					</edgeMap>
					<edgeMap>
					<xCoord>455</xCoord>
					<yCoord>270</yCoord>
					</edgeMap>
					<edgeMap>
					<xCoord>454</xCoord>
					<yCoord>270</yCoord>
					</edgeMap>
					<edgeMap>
					<xCoord>453</xCoord>
					<yCoord>269</yCoord>
					</edgeMap>
					<edgeMap>
					<xCoord>452</xCoord>
					<yCoord>269</yCoord>
					</edgeMap>
					<edgeMap>
					<xCoord>452</xCoord>
					<yCoord>268</yCoord>
					</edgeMap>
					<edgeMap>
					<xCoord>452</xCoord>
					<yCoord>267</yCoord>
					</edgeMap>
					<edgeMap>
					<xCoord>452</xCoord>
					<yCoord>266</yCoord>
					</edgeMap>
					<edgeMap>
					<xCoord>452</xCoord>
					<yCoord>265</yCoord>
					</edgeMap>
				</roi>
				<roi>
					<imageZposition>-207.5</imageZposition>
					<imageSOP_UID>1.3.6.1.4.1.14519.5.2.1.6279.6001.921398463447851087301313444248</imageSOP_UID>
					<inclusion>TRUE</inclusion>
					<edgeMap>
					<xCoord>452</xCoord>
					<yCoord>266</yCoord>
					</edgeMap>
					<edgeMap>
					<xCoord>452</xCoord>
					<yCoord>265</yCoord>
					</edgeMap>
					<edgeMap>
					<xCoord>452</xCoord>
					<yCoord>264</yCoord>
					</edgeMap>
					<edgeMap>
					<xCoord>453</xCoord>
					<yCoord>263</yCoord>
					</edgeMap>
					<edgeMap>
					<xCoord>454</xCoord>
					<yCoord>262</yCoord>
					</edgeMap>
					<edgeMap>
					<xCoord>455</xCoord>
					<yCoord>262</yCoord>
					</edgeMap>
					<edgeMap>
					<xCoord>456</xCoord>
					<yCoord>261</yCoord>
					</edgeMap>
					<edgeMap>
					<xCoord>457</xCoord>
					<yCoord>262</yCoord>
					</edgeMap>
					<edgeMap>
					<xCoord>457</xCoord>
					<yCoord>263</yCoord>
					</edgeMap>
					<edgeMap>
					<xCoord>457</xCoord>
					<yCoord>264</yCoord>
					</edgeMap>
					<edgeMap>
					<xCoord>457</xCoord>
					<yCoord>265</yCoord>
					</edgeMap>
					<edgeMap>
					<xCoord>457</xCoord>
					<yCoord>266</yCoord>
					</edgeMap>
					<edgeMap>
					<xCoord>457</xCoord>
					<yCoord>267</yCoord>
					</edgeMap>
					<edgeMap>
					<xCoord>457</xCoord>
					<yCoord>268</yCoord>
					</edgeMap>
					<edgeMap>
					<xCoord>456</xCoord>
					<yCoord>268</yCoord>
					</edgeMap>
					<edgeMap>
					<xCoord>455</xCoord>
					<yCoord>268</yCoord>
					</edgeMap>
					<edgeMap>
					<xCoord>454</xCoord>
					<yCoord>268</yCoord>
					</edgeMap>
					<edgeMap>
					<xCoord>453</xCoord>
					<yCoord>267</yCoord>
					</edgeMap>
					<edgeMap>
					<xCoord>452</xCoord>
					<yCoord>266</yCoord>
					</edgeMap>
				</roi>
				<roi>
					<imageZposition>-208.75</imageZposition>
					<imageSOP_UID>1.3.6.1.4.1.14519.5.2.1.6279.6001.785073848592561906559234259065</imageSOP_UID>
					<inclusion>TRUE</inclusion>
					<edgeMap>
					<xCoord>457</xCoord>
					<yCoord>268</yCoord>
					</edgeMap>
					<edgeMap>
					<xCoord>456</xCoord>
					<yCoord>269</yCoord>
					</edgeMap>
					<edgeMap>
					<xCoord>455</xCoord>
					<yCoord>269</yCoord>
					</edgeMap>
					<edgeMap>
					<xCoord>454</xCoord>
					<yCoord>269</yCoord>
					</edgeMap>
					<edgeMap>
					<xCoord>453</xCoord>
					<yCoord>269</yCoord>
					</edgeMap>
					<edgeMap>
					<xCoord>452</xCoord>
					<yCoord>270</yCoord>
					</edgeMap>
					<edgeMap>
					<xCoord>451</xCoord>
					<yCoord>269</yCoord>
					</edgeMap>
					<edgeMap>
					<xCoord>451</xCoord>
					<yCoord>268</yCoord>
					</edgeMap>
					<edgeMap>
					<xCoord>451</xCoord>
					<yCoord>267</yCoord>
					</edgeMap>
					<edgeMap>
					<xCoord>451</xCoord>
					<yCoord>266</yCoord>
					</edgeMap>
					<edgeMap>
					<xCoord>451</xCoord>
					<yCoord>265</yCoord>
					</edgeMap>
					<edgeMap>
					<xCoord>451</xCoord>
					<yCoord>264</yCoord>
					</edgeMap>
					<edgeMap>
					<xCoord>452</xCoord>
					<yCoord>264</yCoord>
					</edgeMap>
					<edgeMap>
					<xCoord>453</xCoord>
					<yCoord>264</yCoord>
					</edgeMap>
					<edgeMap>
					<xCoord>453</xCoord>
					<yCoord>263</yCoord>
					</edgeMap>
					<edgeMap>
					<xCoord>454</xCoord>
					<yCoord>263</yCoord>
					</edgeMap>
					<edgeMap>
					<xCoord>455</xCoord>
					<yCoord>263</yCoord>
					</edgeMap>
					<edgeMap>
					<xCoord>456</xCoord>
					<yCoord>262</yCoord>
					</edgeMap>
					<edgeMap>
					<xCoord>457</xCoord>
					<yCoord>263</yCoord>
					</edgeMap>
					<edgeMap>
					<xCoord>457</xCoord>
					<yCoord>264</yCoord>
					</edgeMap>
					<edgeMap>
					<xCoord>458</xCoord>
					<yCoord>264</yCoord>
					</edgeMap>
					<edgeMap>
					<xCoord>458</xCoord>
					<yCoord>265</yCoord>
					</edgeMap>
					<edgeMap>
					<xCoord>458</xCoord>
					<yCoord>266</yCoord>
					</edgeMap>
					<edgeMap>
					<xCoord>458</xCoord>
					<yCoord>267</yCoord>
					</edgeMap>
					<edgeMap>
					<xCoord>457</xCoord>
					<yCoord>268</yCoord>
					</edgeMap>
				</roi>
				<roi>
					<imageZposition>-210.0</imageZposition>
					<imageSOP_UID>1.3.6.1.4.1.14519.5.2.1.6279.6001.326931910418542622916545965124</imageSOP_UID>
					<inclusion>TRUE</inclusion>
					<edgeMap>
					<xCoord>451</xCoord>
					<yCoord>266</yCoord>
					</edgeMap>
					<edgeMap>
					<xCoord>451</xCoord>
					<yCoord>265</yCoord>
					</edgeMap>
					<edgeMap>
					<xCoord>452</xCoord>
					<yCoord>264</yCoord>
					</edgeMap>
					<edgeMap>
					<xCoord>453</xCoord>
					<yCoord>263</yCoord>
					</edgeMap>
					<edgeMap>
					<xCoord>454</xCoord>
					<yCoord>263</yCoord>
					</edgeMap>
					<edgeMap>
					<xCoord>455</xCoord>
					<yCoord>263</yCoord>
					</edgeMap>
					<edgeMap>
					<xCoord>455</xCoord>
					<yCoord>262</yCoord>
					</edgeMap>
					<edgeMap>
					<xCoord>456</xCoord>
					<yCoord>263</yCoord>
					</edgeMap>
					<edgeMap>
					<xCoord>457</xCoord>
					<yCoord>263</yCoord>
					</edgeMap>
					<edgeMap>
					<xCoord>458</xCoord>
					<yCoord>263</yCoord>
					</edgeMap>
					<edgeMap>
					<xCoord>458</xCoord>
					<yCoord>264</yCoord>
					</edgeMap>
					<edgeMap>
					<xCoord>458</xCoord>
					<yCoord>265</yCoord>
					</edgeMap>
					<edgeMap>
					<xCoord>458</xCoord>
					<yCoord>266</yCoord>
					</edgeMap>
					<edgeMap>
					<xCoord>458</xCoord>
					<yCoord>267</yCoord>
					</edgeMap>
					<edgeMap>
					<xCoord>457</xCoord>
					<yCoord>268</yCoord>
					</edgeMap>
					<edgeMap>
					<xCoord>457</xCoord>
					<yCoord>269</yCoord>
					</edgeMap>
					<edgeMap>
					<xCoord>456</xCoord>
					<yCoord>269</yCoord>
					</edgeMap>
					<edgeMap>
					<xCoord>455</xCoord>
					<yCoord>269</yCoord>
					</edgeMap>
					<edgeMap>
					<xCoord>454</xCoord>
					<yCoord>269</yCoord>
					</edgeMap>
					<edgeMap>
					<xCoord>453</xCoord>
					<yCoord>269</yCoord>
					</edgeMap>
					<edgeMap>
					<xCoord>452</xCoord>
					<yCoord>268</yCoord>
					</edgeMap>
					<edgeMap>
					<xCoord>451</xCoord>
					<yCoord>267</yCoord>
					</edgeMap>
					<edgeMap>
					<xCoord>451</xCoord>
					<yCoord>266</yCoord>
					</edgeMap>
				</roi>
			</unblindedReadNodule>
			<unblindedReadNodule>
				<noduleID>1</noduleID>
				<roi>
					<imageZposition>-57.5</imageZposition>
					<imageSOP_UID>1.3.6.1.4.1.14519.5.2.1.6279.6001.182811267845486357937532816657</imageSOP_UID>
					<inclusion>TRUE</inclusion>
					<edgeMap>
					<xCoord>312</xCoord>
					<yCoord>332</yCoord>
					</edgeMap>
				</roi>
			</unblindedReadNodule>
			<unblindedReadNodule>
				<noduleID>2</noduleID>
				<roi>
					<imageZposition>-41.25</imageZposition>
					<imageSOP_UID>1.3.6.1.4.1.14519.5.2.1.6279.6001.233668006407993284718603821939</imageSOP_UID>
					<inclusion>TRUE</inclusion>
					<edgeMap>
					<xCoord>150</xCoord>
					<yCoord>276</yCoord>
					</edgeMap>
				</roi>
			</unblindedReadNodule>
			<unblindedReadNodule>
				<noduleID>5</noduleID>
				<roi>
					<imageZposition>-68.75</imageZposition>
					<imageSOP_UID>1.3.6.1.4.1.14519.5.2.1.6279.6001.117161887526307420108958484481</imageSOP_UID>
					<inclusion>TRUE</inclusion>
					<edgeMap>
					<xCoord>417</xCoord>
					<yCoord>267</yCoord>
					</edgeMap>
				</roi>
			</unblindedReadNodule>
			<nonNodule>
				<nonNoduleID>3</nonNoduleID>
				<imageZposition>-82.5</imageZposition>
				<imageSOP_UID>1.3.6.1.4.1.14519.5.2.1.6279.6001.208151249981374115551820841345</imageSOP_UID>
				<locus>
					<xCoord>103</xCoord>
					<yCoord>229</yCoord>
				</locus>
			</nonNodule>
			<nonNodule>
				<nonNoduleID>4</nonNoduleID>
				<imageZposition>-115.0</imageZposition>
				<imageSOP_UID>1.3.6.1.4.1.14519.5.2.1.6279.6001.254743075761058971579221380181</imageSOP_UID>
				<locus>
					<xCoord>194</xCoord>
					<yCoord>384</yCoord>
				</locus>
			</nonNodule>
			<nonNodule>
				<nonNoduleID>6</nonNoduleID>
				<imageZposition>-221.25</imageZposition>
				<imageSOP_UID>1.3.6.1.4.1.14519.5.2.1.6279.6001.329699743299762391077452681840</imageSOP_UID>
				<locus>
					<xCoord>182</xCoord>
					<yCoord>368</yCoord>
				</locus>
			</nonNodule>
			<nonNodule>
				<nonNoduleID>7</nonNoduleID>
				<imageZposition>-33.75</imageZposition>
				<imageSOP_UID>1.3.6.1.4.1.14519.5.2.1.6279.6001.245140455575787983711634673036</imageSOP_UID>
				<locus>
					<xCoord>172</xCoord>
					<yCoord>317</yCoord>
				</locus>
			</nonNodule>
			<nonNodule>
				<nonNoduleID>8</nonNoduleID>
				<imageZposition>-46.25</imageZposition>
				<imageSOP_UID>1.3.6.1.4.1.14519.5.2.1.6279.6001.188406080739168527789847855095</imageSOP_UID>
				<locus>
					<xCoord>160</xCoord>
					<yCoord>334</yCoord>
				</locus>
			</nonNodule>
	</readingSession>
</LidcReadMessage>
