# Supplementary material for: An improved V-Net lung nodule segmentation model based on pixel threshold separation and attention mechanism
Source: Sci Rep. 2024 Feb 27;14:4743. doi: 10.1038/s41598-024-55178-3 (PMC10899216; doi:10.1038/s41598-024-55178-3)
Supplement: Supplementary file 1 — Supplementary Information 1. [file 41598_2024_55178_MOESM1_ESM.zip › lidc-xml-only/tcia-lidc-xml/185/138.xml]

<?xml version="1.0" encoding="UTF-8"?>
<LidcReadMessage uid="1.3.6.1.4.1.14519.5.2.1.6279.6001.1307390677297.0" xmlns="http://www.nih.gov" xmlns:xsi="http://www.w3.org/2001/XMLSchema-instance" xsi:schemaLocation="http://www.nih.gov  http://troll.rad.med.umich.edu/lidc/LidcReadMessage.xsd">
<ResponseHeader>
<Version>1.8.1</Version>
<MessageId>1399798985</MessageId>
<DateRequest>2007-11-01</DateRequest>
<TimeRequest>12:31:37</TimeRequest>
<RequestingSite>removed</RequestingSite>
<ServicingSite>removed</ServicingSite>
<TaskDescription>Second unblinded read</TaskDescription>
<CtImageFile>removed</CtImageFile>
<SeriesInstanceUid>1.3.6.1.4.1.14519.5.2.1.6279.6001.219909753224298157409438012179</SeriesInstanceUid>
<DateService>2008-07-02</DateService>
<TimeService>04:12:21</TimeService>
<ResponseDescription>1 - Reading complete</ResponseDescription>
<StudyInstanceUID>1.3.6.1.4.1.14519.5.2.1.6279.6001.250770014904528873190814943829</StudyInstanceUID></ResponseHeader>
<readingSession>
    <annotationVersion>3.12</annotationVersion>
    <servicingRadiologistID>-1864425040</servicingRadiologistID>
    <unblindedReadNodule>
      <noduleID>Nodule 001</noduleID>
      <characteristics>
        <subtlety>5</subtlety>
        <internalStructure>1</internalStructure>
        <calcification>6</calcification>
        <sphericity>3</sphericity>
        <margin>4</margin>
        <lobulation>2</lobulation>
        <spiculation>2</spiculation>
        <texture>5</texture>
        <malignancy>4</malignancy>
      </characteristics>
      <roi>
        <imageZposition>-161.000000 </imageZposition>
        <imageSOP_UID>1.3.6.1.4.1.14519.5.2.1.6279.6001.170219921737749614910486514960</imageSOP_UID>
        <inclusion>TRUE</inclusion>
        <edgeMap>
          <xCoord>407</xCoord>
          <yCoord>277</yCoord>
        </edgeMap>
        <edgeMap>
          <xCoord>406</xCoord>
          <yCoord>278</yCoord>
        </edgeMap>
        <edgeMap>
          <xCoord>405</xCoord>
          <yCoord>279</yCoord>
        </edgeMap>
        <edgeMap>
          <xCoord>404</xCoord>
          <yCoord>280</yCoord>
        </edgeMap>
        <edgeMap>
          <xCoord>404</xCoord>
          <yCoord>281</yCoord>
        </edgeMap>
        <edgeMap>
          <xCoord>404</xCoord>
          <yCoord>282</yCoord>
        </edgeMap>
        <edgeMap>
          <xCoord>403</xCoord>
          <yCoord>283</yCoord>
        </edgeMap>
        <edgeMap>
          <xCoord>402</xCoord>
          <yCoord>283</yCoord>
        </edgeMap>
        <edgeMap>
          <xCoord>401</xCoord>
          <yCoord>284</yCoord>
        </edgeMap>
        <edgeMap>
          <xCoord>401</xCoord>
          <yCoord>285</yCoord>
        </edgeMap>
        <edgeMap>
          <xCoord>401</xCoord>
          <yCoord>286</yCoord>
        </edgeMap>
        <edgeMap>
          <xCoord>401</xCoord>
          <yCoord>287</yCoord>
        </edgeMap>
        <edgeMap>
          <xCoord>401</xCoord>
          <yCoord>288</yCoord>
        </edgeMap>
        <edgeMap>
          <xCoord>401</xCoord>
          <yCoord>289</yCoord>
        </edgeMap>
        <edgeMap>
          <xCoord>401</xCoord>
          <yCoord>290</yCoord>
        </edgeMap>
        <edgeMap>
          <xCoord>401</xCoord>
          <yCoord>291</yCoord>
        </edgeMap>
        <edgeMap>
          <xCoord>401</xCoord>
          <yCoord>292</yCoord>
        </edgeMap>
        <edgeMap>
          <xCoord>402</xCoord>
          <yCoord>293</yCoord>
        </edgeMap>
        <edgeMap>
          <xCoord>403</xCoord>
          <yCoord>294</yCoord>
        </edgeMap>
        <edgeMap>
          <xCoord>404</xCoord>
          <yCoord>295</yCoord>
        </edgeMap>
        <edgeMap>
          <xCoord>405</xCoord>
          <yCoord>296</yCoord>
        </edgeMap>
        <edgeMap>
          <xCoord>406</xCoord>
          <yCoord>296</yCoord>
        </edgeMap>
        <edgeMap>
          <xCoord>407</xCoord>
          <yCoord>297</yCoord>
        </edgeMap>
        <edgeMap>
          <xCoord>408</xCoord>
          <yCoord>298</yCoord>
        </edgeMap>
        <edgeMap>
          <xCoord>409</xCoord>
          <yCoord>299</yCoord>
        </edgeMap>
        <edgeMap>
          <xCoord>410</xCoord>
          <yCoord>298</yCoord>
        </edgeMap>
        <edgeMap>
          <xCoord>411</xCoord>
          <yCoord>297</yCoord>
        </edgeMap>
        <edgeMap>
          <xCoord>412</xCoord>
          <yCoord>296</yCoord>
        </edgeMap>
        <edgeMap>
          <xCoord>413</xCoord>
          <yCoord>295</yCoord>
        </edgeMap>
        <edgeMap>
          <xCoord>413</xCoord>
          <yCoord>294</yCoord>
        </edgeMap>
        <edgeMap>
          <xCoord>414</xCoord>
          <yCoord>293</yCoord>
        </edgeMap>
        <edgeMap>
          <xCoord>414</xCoord>
          <yCoord>292</yCoord>
        </edgeMap>
        <edgeMap>
          <xCoord>414</xCoord>
          <yCoord>291</yCoord>
        </edgeMap>
        <edgeMap>
          <xCoord>414</xCoord>
          <yCoord>290</yCoord>
        </edgeMap>
        <edgeMap>
          <xCoord>414</xCoord>
          <yCoord>289</yCoord>
        </edgeMap>
        <edgeMap>
          <xCoord>414</xCoord>
          <yCoord>288</yCoord>
        </edgeMap>
        <edgeMap>
          <xCoord>413</xCoord>
          <yCoord>287</yCoord>
        </edgeMap>
        <edgeMap>
          <xCoord>413</xCoord>
          <yCoord>286</yCoord>
        </edgeMap>
        <edgeMap>
          <xCoord>413</xCoord>
          <yCoord>285</yCoord>
        </edgeMap>
        <edgeMap>
          <xCoord>413</xCoord>
          <yCoord>284</yCoord>
        </edgeMap>
        <edgeMap>
          <xCoord>413</xCoord>
          <yCoord>283</yCoord>
        </edgeMap>
        <edgeMap>
          <xCoord>413</xCoord>
          <yCoord>282</yCoord>
        </edgeMap>
        <edgeMap>
          <xCoord>413</xCoord>
          <yCoord>281</yCoord>
        </edgeMap>
        <edgeMap>
          <xCoord>413</xCoord>
          <yCoord>280</yCoord>
        </edgeMap>
        <edgeMap>
          <xCoord>412</xCoord>
          <yCoord>279</yCoord>
        </edgeMap>
        <edgeMap>
          <xCoord>411</xCoord>
          <yCoord>278</yCoord>
        </edgeMap>
        <edgeMap>
          <xCoord>410</xCoord>
          <yCoord>277</yCoord>
        </edgeMap>
        <edgeMap>
          <xCoord>409</xCoord>
          <yCoord>277</yCoord>
        </edgeMap>
        <edgeMap>
          <xCoord>408</xCoord>
          <yCoord>277</yCoord>
        </edgeMap>
        <edgeMap>
          <xCoord>407</xCoord>
          <yCoord>277</yCoord>
        </edgeMap>
      </roi>
      <roi>
        <imageZposition>-158.500000 </imageZposition>
        <imageSOP_UID>1.3.6.1.4.1.14519.5.2.1.6279.6001.216891185494704292145083631221</imageSOP_UID>
        <inclusion>TRUE</inclusion>
        <edgeMap>
          <xCoord>406</xCoord>
          <yCoord>277</yCoord>
        </edgeMap>
        <edgeMap>
          <xCoord>405</xCoord>
          <yCoord>278</yCoord>
        </edgeMap>
        <edgeMap>
          <xCoord>404</xCoord>
          <yCoord>278</yCoord>
        </edgeMap>
        <edgeMap>
          <xCoord>403</xCoord>
          <yCoord>279</yCoord>
        </edgeMap>
        <edgeMap>
          <xCoord>402</xCoord>
          <yCoord>279</yCoord>
        </edgeMap>
        <edgeMap>
          <xCoord>401</xCoord>
          <yCoord>280</yCoord>
        </edgeMap>
        <edgeMap>
          <xCoord>400</xCoord>
          <yCoord>281</yCoord>
        </edgeMap>
        <edgeMap>
          <xCoord>399</xCoord>
          <yCoord>282</yCoord>
        </edgeMap>
        <edgeMap>
          <xCoord>399</xCoord>
          <yCoord>283</yCoord>
        </edgeMap>
        <edgeMap>
          <xCoord>399</xCoord>
          <yCoord>284</yCoord>
        </edgeMap>
        <edgeMap>
          <xCoord>399</xCoord>
          <yCoord>285</yCoord>
        </edgeMap>
        <edgeMap>
          <xCoord>399</xCoord>
          <yCoord>286</yCoord>
        </edgeMap>
        <edgeMap>
          <xCoord>399</xCoord>
          <yCoord>287</yCoord>
        </edgeMap>
        <edgeMap>
          <xCoord>399</xCoord>
          <yCoord>288</yCoord>
        </edgeMap>
        <edgeMap>
          <xCoord>399</xCoord>
          <yCoord>289</yCoord>
        </edgeMap>
        <edgeMap>
          <xCoord>399</xCoord>
          <yCoord>290</yCoord>
        </edgeMap>
        <edgeMap>
          <xCoord>400</xCoord>
          <yCoord>291</yCoord>
        </edgeMap>
        <edgeMap>
          <xCoord>401</xCoord>
          <yCoord>292</yCoord>
        </edgeMap>
        <edgeMap>
          <xCoord>401</xCoord>
          <yCoord>293</yCoord>
        </edgeMap>
        <edgeMap>
          <xCoord>402</xCoord>
          <yCoord>294</yCoord>
        </edgeMap>
        <edgeMap>
          <xCoord>403</xCoord>
          <yCoord>294</yCoord>
        </edgeMap>
        <edgeMap>
          <xCoord>404</xCoord>
          <yCoord>295</yCoord>
        </edgeMap>
        <edgeMap>
          <xCoord>405</xCoord>
          <yCoord>295</yCoord>
        </edgeMap>
        <edgeMap>
          <xCoord>406</xCoord>
          <yCoord>295</yCoord>
        </edgeMap>
        <edgeMap>
          <xCoord>407</xCoord>
          <yCoord>295</yCoord>
        </edgeMap>
        <edgeMap>
          <xCoord>407</xCoord>
          <yCoord>296</yCoord>
        </edgeMap>
        <edgeMap>
          <xCoord>408</xCoord>
          <yCoord>297</yCoord>
        </edgeMap>
        <edgeMap>
          <xCoord>409</xCoord>
          <yCoord>297</yCoord>
        </edgeMap>
        <edgeMap>
          <xCoord>410</xCoord>
          <yCoord>298</yCoord>
        </edgeMap>
        <edgeMap>
          <xCoord>411</xCoord>
          <yCoord>298</yCoord>
        </edgeMap>
        <edgeMap>
          <xCoord>412</xCoord>
          <yCoord>297</yCoord>
        </edgeMap>
        <edgeMap>
          <xCoord>413</xCoord>
          <yCoord>297</yCoord>
        </edgeMap>
        <edgeMap>
          <xCoord>414</xCoord>
          <yCoord>296</yCoord>
        </edgeMap>
        <edgeMap>
          <xCoord>414</xCoord>
          <yCoord>295</yCoord>
        </edgeMap>
        <edgeMap>
          <xCoord>414</xCoord>
          <yCoord>294</yCoord>
        </edgeMap>
        <edgeMap>
          <xCoord>415</xCoord>
          <yCoord>293</yCoord>
        </edgeMap>
        <edgeMap>
          <xCoord>415</xCoord>
          <yCoord>292</yCoord>
        </edgeMap>
        <edgeMap>
          <xCoord>415</xCoord>
          <yCoord>291</yCoord>
        </edgeMap>
        <edgeMap>
          <xCoord>415</xCoord>
          <yCoord>290</yCoord>
        </edgeMap>
        <edgeMap>
          <xCoord>415</xCoord>
          <yCoord>289</yCoord>
        </edgeMap>
        <edgeMap>
          <xCoord>415</xCoord>
          <yCoord>288</yCoord>
        </edgeMap>
        <edgeMap>
          <xCoord>415</xCoord>
          <yCoord>287</yCoord>
        </edgeMap>
        <edgeMap>
          <xCoord>415</xCoord>
          <yCoord>286</yCoord>
        </edgeMap>
        <edgeMap>
          <xCoord>415</xCoord>
          <yCoord>285</yCoord>
        </edgeMap>
        <edgeMap>
          <xCoord>415</xCoord>
          <yCoord>284</yCoord>
        </edgeMap>
        <edgeMap>
          <xCoord>414</xCoord>
          <yCoord>283</yCoord>
        </edgeMap>
        <edgeMap>
          <xCoord>414</xCoord>
          <yCoord>282</yCoord>
        </edgeMap>
        <edgeMap>
          <xCoord>414</xCoord>
          <yCoord>281</yCoord>
        </edgeMap>
        <edgeMap>
          <xCoord>414</xCoord>
          <yCoord>280</yCoord>
        </edgeMap>
        <edgeMap>
          <xCoord>413</xCoord>
          <yCoord>279</yCoord>
        </edgeMap>
        <edgeMap>
          <xCoord>413</xCoord>
          <yCoord>278</yCoord>
        </edgeMap>
        <edgeMap>
          <xCoord>412</xCoord>
          <yCoord>277</yCoord>
        </edgeMap>
        <edgeMap>
          <xCoord>411</xCoord>
          <yCoord>277</yCoord>
        </edgeMap>
        <edgeMap>
          <xCoord>410</xCoord>
          <yCoord>277</yCoord>
        </edgeMap>
        <edgeMap>
          <xCoord>409</xCoord>
          <yCoord>277</yCoord>
        </edgeMap>
        <edgeMap>
          <xCoord>408</xCoord>
          <yCoord>277</yCoord>
        </edgeMap>
        <edgeMap>
          <xCoord>407</xCoord>
          <yCoord>277</yCoord>
        </edgeMap>
        <edgeMap>
          <xCoord>406</xCoord>
          <yCoord>277</yCoord>
        </edgeMap>
      </roi>
      <roi>
        <imageZposition>-156.000000 </imageZposition>
        <imageSOP_UID>1.3.6.1.4.1.14519.5.2.1.6279.6001.646759343138741690513426615505</imageSOP_UID>
        <inclusion>TRUE</inclusion>
        <edgeMap>
          <xCoord>405</xCoord>
          <yCoord>275</yCoord>
        </edgeMap>
        <edgeMap>
          <xCoord>404</xCoord>
          <yCoord>276</yCoord>
        </edgeMap>
        <edgeMap>
          <xCoord>404</xCoord>
          <yCoord>277</yCoord>
        </edgeMap>
        <edgeMap>
          <xCoord>403</xCoord>
          <yCoord>278</yCoord>
        </edgeMap>
        <edgeMap>
          <xCoord>403</xCoord>
          <yCoord>279</yCoord>
        </edgeMap>
        <edgeMap>
          <xCoord>402</xCoord>
          <yCoord>280</yCoord>
        </edgeMap>
        <edgeMap>
          <xCoord>401</xCoord>
          <yCoord>280</yCoord>
        </edgeMap>
        <edgeMap>
          <xCoord>400</xCoord>
          <yCoord>281</yCoord>
        </edgeMap>
        <edgeMap>
          <xCoord>399</xCoord>
          <yCoord>282</yCoord>
        </edgeMap>
        <edgeMap>
          <xCoord>399</xCoord>
          <yCoord>283</yCoord>
        </edgeMap>
        <edgeMap>
          <xCoord>399</xCoord>
          <yCoord>284</yCoord>
        </edgeMap>
        <edgeMap>
          <xCoord>399</xCoord>
          <yCoord>285</yCoord>
        </edgeMap>
        <edgeMap>
          <xCoord>398</xCoord>
          <yCoord>286</yCoord>
        </edgeMap>
        <edgeMap>
          <xCoord>398</xCoord>
          <yCoord>287</yCoord>
        </edgeMap>
        <edgeMap>
          <xCoord>398</xCoord>
          <yCoord>288</yCoord>
        </edgeMap>
        <edgeMap>
          <xCoord>397</xCoord>
          <yCoord>289</yCoord>
        </edgeMap>
        <edgeMap>
          <xCoord>397</xCoord>
          <yCoord>290</yCoord>
        </edgeMap>
        <edgeMap>
          <xCoord>397</xCoord>
          <yCoord>291</yCoord>
        </edgeMap>
        <edgeMap>
          <xCoord>397</xCoord>
          <yCoord>292</yCoord>
        </edgeMap>
        <edgeMap>
          <xCoord>397</xCoord>
          <yCoord>293</yCoord>
        </edgeMap>
        <edgeMap>
          <xCoord>397</xCoord>
          <yCoord>294</yCoord>
        </edgeMap>
        <edgeMap>
          <xCoord>397</xCoord>
          <yCoord>295</yCoord>
        </edgeMap>
        <edgeMap>
          <xCoord>397</xCoord>
          <yCoord>296</yCoord>
        </edgeMap>
        <edgeMap>
          <xCoord>397</xCoord>
          <yCoord>297</yCoord>
        </edgeMap>
        <edgeMap>
          <xCoord>397</xCoord>
          <yCoord>298</yCoord>
        </edgeMap>
        <edgeMap>
          <xCoord>398</xCoord>
          <yCoord>299</yCoord>
        </edgeMap>
        <edgeMap>
          <xCoord>399</xCoord>
          <yCoord>300</yCoord>
        </edgeMap>
        <edgeMap>
          <xCoord>400</xCoord>
          <yCoord>300</yCoord>
        </edgeMap>
        <edgeMap>
          <xCoord>401</xCoord>
          <yCoord>299</yCoord>
        </edgeMap>
        <edgeMap>
          <xCoord>402</xCoord>
          <yCoord>299</yCoord>
        </edgeMap>
        <edgeMap>
          <xCoord>403</xCoord>
          <yCoord>298</yCoord>
        </edgeMap>
        <edgeMap>
          <xCoord>404</xCoord>
          <yCoord>298</yCoord>
        </edgeMap>
        <edgeMap>
          <xCoord>405</xCoord>
          <yCoord>299</yCoord>
        </edgeMap>
        <edgeMap>
          <xCoord>406</xCoord>
          <yCoord>300</yCoord>
        </edgeMap>
        <edgeMap>
          <xCoord>407</xCoord>
          <yCoord>301</yCoord>
        </edgeMap>
        <edgeMap>
          <xCoord>408</xCoord>
          <yCoord>302</yCoord>
        </edgeMap>
        <edgeMap>
          <xCoord>409</xCoord>
          <yCoord>302</yCoord>
        </edgeMap>
        <edgeMap>
          <xCoord>410</xCoord>
          <yCoord>302</yCoord>
        </edgeMap>
        <edgeMap>
          <xCoord>411</xCoord>
          <yCoord>302</yCoord>
        </edgeMap>
        <edgeMap>
          <xCoord>412</xCoord>
          <yCoord>302</yCoord>
        </edgeMap>
        <edgeMap>
          <xCoord>413</xCoord>
          <yCoord>301</yCoord>
        </edgeMap>
        <edgeMap>
          <xCoord>413</xCoord>
          <yCoord>300</yCoord>
        </edgeMap>
        <edgeMap>
          <xCoord>413</xCoord>
          <yCoord>299</yCoord>
        </edgeMap>
        <edgeMap>
          <xCoord>413</xCoord>
          <yCoord>298</yCoord>
        </edgeMap>
        <edgeMap>
          <xCoord>413</xCoord>
          <yCoord>297</yCoord>
        </edgeMap>
        <edgeMap>
          <xCoord>413</xCoord>
          <yCoord>296</yCoord>
        </edgeMap>
        <edgeMap>
          <xCoord>414</xCoord>
          <yCoord>295</yCoord>
        </edgeMap>
        <edgeMap>
          <xCoord>415</xCoord>
          <yCoord>295</yCoord>
        </edgeMap>
        <edgeMap>
          <xCoord>416</xCoord>
          <yCoord>294</yCoord>
        </edgeMap>
        <edgeMap>
          <xCoord>416</xCoord>
          <yCoord>293</yCoord>
        </edgeMap>
        <edgeMap>
          <xCoord>416</xCoord>
          <yCoord>292</yCoord>
        </edgeMap>
        <edgeMap>
          <xCoord>416</xCoord>
          <yCoord>291</yCoord>
        </edgeMap>
        <edgeMap>
          <xCoord>417</xCoord>
          <yCoord>290</yCoord>
        </edgeMap>
        <edgeMap>
          <xCoord>418</xCoord>
          <yCoord>289</yCoord>
        </edgeMap>
        <edgeMap>
          <xCoord>418</xCoord>
          <yCoord>288</yCoord>
        </edgeMap>
        <edgeMap>
          <xCoord>418</xCoord>
          <yCoord>287</yCoord>
        </edgeMap>
        <edgeMap>
          <xCoord>418</xCoord>
          <yCoord>286</yCoord>
        </edgeMap>
        <edgeMap>
          <xCoord>418</xCoord>
          <yCoord>285</yCoord>
        </edgeMap>
        <edgeMap>
          <xCoord>418</xCoord>
          <yCoord>284</yCoord>
        </edgeMap>
        <edgeMap>
          <xCoord>418</xCoord>
          <yCoord>283</yCoord>
        </edgeMap>
        <edgeMap>
          <xCoord>417</xCoord>
          <yCoord>282</yCoord>
        </edgeMap>
        <edgeMap>
          <xCoord>416</xCoord>
          <yCoord>281</yCoord>
        </edgeMap>
        <edgeMap>
          <xCoord>415</xCoord>
          <yCoord>280</yCoord>
        </edgeMap>
        <edgeMap>
          <xCoord>414</xCoord>
          <yCoord>280</yCoord>
        </edgeMap>
        <edgeMap>
          <xCoord>414</xCoord>
          <yCoord>279</yCoord>
        </edgeMap>
        <edgeMap>
          <xCoord>413</xCoord>
          <yCoord>278</yCoord>
        </edgeMap>
        <edgeMap>
          <xCoord>412</xCoord>
          <yCoord>277</yCoord>
        </edgeMap>
        <edgeMap>
          <xCoord>411</xCoord>
          <yCoord>277</yCoord>
        </edgeMap>
        <edgeMap>
          <xCoord>410</xCoord>
          <yCoord>276</yCoord>
        </edgeMap>
        <edgeMap>
          <xCoord>409</xCoord>
          <yCoord>275</yCoord>
        </edgeMap>
        <edgeMap>
          <xCoord>408</xCoord>
          <yCoord>275</yCoord>
        </edgeMap>
        <edgeMap>
          <xCoord>407</xCoord>
          <yCoord>275</yCoord>
        </edgeMap>
        <edgeMap>
          <xCoord>406</xCoord>
          <yCoord>275</yCoord>
        </edgeMap>
        <edgeMap>
          <xCoord>405</xCoord>
          <yCoord>275</yCoord>
        </edgeMap>
      </roi>
      <roi>
        <imageZposition>-153.500000 </imageZposition>
        <imageSOP_UID>1.3.6.1.4.1.14519.5.2.1.6279.6001.172076772066567904247042390301</imageSOP_UID>
        <inclusion>TRUE</inclusion>
        <edgeMap>
          <xCoord>405</xCoord>
          <yCoord>273</yCoord>
        </edgeMap>
        <edgeMap>
          <xCoord>404</xCoord>
          <yCoord>274</yCoord>
        </edgeMap>
        <edgeMap>
          <xCoord>404</xCoord>
          <yCoord>275</yCoord>
        </edgeMap>
        <edgeMap>
          <xCoord>403</xCoord>
          <yCoord>275</yCoord>
        </edgeMap>
        <edgeMap>
          <xCoord>402</xCoord>
          <yCoord>275</yCoord>
        </edgeMap>
        <edgeMap>
          <xCoord>401</xCoord>
          <yCoord>276</yCoord>
        </edgeMap>
        <edgeMap>
          <xCoord>400</xCoord>
          <yCoord>277</yCoord>
        </edgeMap>
        <edgeMap>
          <xCoord>400</xCoord>
          <yCoord>278</yCoord>
        </edgeMap>
        <edgeMap>
          <xCoord>400</xCoord>
          <yCoord>279</yCoord>
        </edgeMap>
        <edgeMap>
          <xCoord>400</xCoord>
          <yCoord>280</yCoord>
        </edgeMap>
        <edgeMap>
          <xCoord>400</xCoord>
          <yCoord>281</yCoord>
        </edgeMap>
        <edgeMap>
          <xCoord>400</xCoord>
          <yCoord>282</yCoord>
        </edgeMap>
        <edgeMap>
          <xCoord>400</xCoord>
          <yCoord>283</yCoord>
        </edgeMap>
        <edgeMap>
          <xCoord>400</xCoord>
          <yCoord>284</yCoord>
        </edgeMap>
        <edgeMap>
          <xCoord>399</xCoord>
          <yCoord>284</yCoord>
        </edgeMap>
        <edgeMap>
          <xCoord>398</xCoord>
          <yCoord>284</yCoord>
        </edgeMap>
        <edgeMap>
          <xCoord>397</xCoord>
          <yCoord>285</yCoord>
        </edgeMap>
        <edgeMap>
          <xCoord>396</xCoord>
          <yCoord>286</yCoord>
        </edgeMap>
        <edgeMap>
          <xCoord>395</xCoord>
          <yCoord>287</yCoord>
        </edgeMap>
        <edgeMap>
          <xCoord>395</xCoord>
          <yCoord>288</yCoord>
        </edgeMap>
        <edgeMap>
          <xCoord>395</xCoord>
          <yCoord>289</yCoord>
        </edgeMap>
        <edgeMap>
          <xCoord>395</xCoord>
          <yCoord>290</yCoord>
        </edgeMap>
        <edgeMap>
          <xCoord>396</xCoord>
          <yCoord>291</yCoord>
        </edgeMap>
        <edgeMap>
          <xCoord>396</xCoord>
          <yCoord>292</yCoord>
        </edgeMap>
        <edgeMap>
          <xCoord>396</xCoord>
          <yCoord>293</yCoord>
        </edgeMap>
        <edgeMap>
          <xCoord>396</xCoord>
          <yCoord>294</yCoord>
        </edgeMap>
        <edgeMap>
          <xCoord>395</xCoord>
          <yCoord>295</yCoord>
        </edgeMap>
        <edgeMap>
          <xCoord>395</xCoord>
          <yCoord>296</yCoord>
        </edgeMap>
        <edgeMap>
          <xCoord>396</xCoord>
          <yCoord>297</yCoord>
        </edgeMap>
        <edgeMap>
          <xCoord>396</xCoord>
          <yCoord>298</yCoord>
        </edgeMap>
        <edgeMap>
          <xCoord>397</xCoord>
          <yCoord>299</yCoord>
        </edgeMap>
        <edgeMap>
          <xCoord>398</xCoord>
          <yCoord>300</yCoord>
        </edgeMap>
        <edgeMap>
          <xCoord>399</xCoord>
          <yCoord>299</yCoord>
        </edgeMap>
        <edgeMap>
          <xCoord>400</xCoord>
          <yCoord>299</yCoord>
        </edgeMap>
        <edgeMap>
          <xCoord>401</xCoord>
          <yCoord>299</yCoord>
        </edgeMap>
        <edgeMap>
          <xCoord>402</xCoord>
          <yCoord>299</yCoord>
        </edgeMap>
        <edgeMap>
          <xCoord>403</xCoord>
          <yCoord>299</yCoord>
        </edgeMap>
        <edgeMap>
          <xCoord>404</xCoord>
          <yCoord>299</yCoord>
        </edgeMap>
        <edgeMap>
          <xCoord>405</xCoord>
          <yCoord>299</yCoord>
        </edgeMap>
        <edgeMap>
          <xCoord>406</xCoord>
          <yCoord>300</yCoord>
        </edgeMap>
        <edgeMap>
          <xCoord>407</xCoord>
          <yCoord>301</yCoord>
        </edgeMap>
        <edgeMap>
          <xCoord>408</xCoord>
          <yCoord>302</yCoord>
        </edgeMap>
        <edgeMap>
          <xCoord>409</xCoord>
          <yCoord>302</yCoord>
        </edgeMap>
        <edgeMap>
          <xCoord>410</xCoord>
          <yCoord>301</yCoord>
        </edgeMap>
        <edgeMap>
          <xCoord>411</xCoord>
          <yCoord>301</yCoord>
        </edgeMap>
        <edgeMap>
          <xCoord>412</xCoord>
          <yCoord>301</yCoord>
        </edgeMap>
        <edgeMap>
          <xCoord>413</xCoord>
          <yCoord>301</yCoord>
        </edgeMap>
        <edgeMap>
          <xCoord>414</xCoord>
          <yCoord>300</yCoord>
        </edgeMap>
        <edgeMap>
          <xCoord>414</xCoord>
          <yCoord>299</yCoord>
        </edgeMap>
        <edgeMap>
          <xCoord>414</xCoord>
          <yCoord>298</yCoord>
        </edgeMap>
        <edgeMap>
          <xCoord>415</xCoord>
          <yCoord>297</yCoord>
        </edgeMap>
        <edgeMap>
          <xCoord>415</xCoord>
          <yCoord>296</yCoord>
        </edgeMap>
        <edgeMap>
          <xCoord>415</xCoord>
          <yCoord>295</yCoord>
        </edgeMap>
        <edgeMap>
          <xCoord>415</xCoord>
          <yCoord>294</yCoord>
        </edgeMap>
        <edgeMap>
          <xCoord>415</xCoord>
          <yCoord>293</yCoord>
        </edgeMap>
        <edgeMap>
          <xCoord>415</xCoord>
          <yCoord>292</yCoord>
        </edgeMap>
        <edgeMap>
          <xCoord>415</xCoord>
          <yCoord>291</yCoord>
        </edgeMap>
        <edgeMap>
          <xCoord>414</xCoord>
          <yCoord>290</yCoord>
        </edgeMap>
        <edgeMap>
          <xCoord>414</xCoord>
          <yCoord>289</yCoord>
        </edgeMap>
        <edgeMap>
          <xCoord>414</xCoord>
          <yCoord>288</yCoord>
        </edgeMap>
        <edgeMap>
          <xCoord>414</xCoord>
          <yCoord>287</yCoord>
        </edgeMap>
        <edgeMap>
          <xCoord>414</xCoord>
          <yCoord>286</yCoord>
        </edgeMap>
        <edgeMap>
          <xCoord>414</xCoord>
          <yCoord>285</yCoord>
        </edgeMap>
        <edgeMap>
          <xCoord>414</xCoord>
          <yCoord>284</yCoord>
        </edgeMap>
        <edgeMap>
          <xCoord>414</xCoord>
          <yCoord>283</yCoord>
        </edgeMap>
        <edgeMap>
          <xCoord>414</xCoord>
          <yCoord>282</yCoord>
        </edgeMap>
        <edgeMap>
          <xCoord>414</xCoord>
          <yCoord>281</yCoord>
        </edgeMap>
        <edgeMap>
          <xCoord>414</xCoord>
          <yCoord>280</yCoord>
        </edgeMap>
        <edgeMap>
          <xCoord>414</xCoord>
          <yCoord>279</yCoord>
        </edgeMap>
        <edgeMap>
          <xCoord>414</xCoord>
          <yCoord>278</yCoord>
        </edgeMap>
        <edgeMap>
          <xCoord>414</xCoord>
          <yCoord>277</yCoord>
        </edgeMap>
        <edgeMap>
          <xCoord>413</xCoord>
          <yCoord>276</yCoord>
        </edgeMap>
        <edgeMap>
          <xCoord>412</xCoord>
          <yCoord>275</yCoord>
        </edgeMap>
        <edgeMap>
          <xCoord>411</xCoord>
          <yCoord>275</yCoord>
        </edgeMap>
        <edgeMap>
          <xCoord>410</xCoord>
          <yCoord>274</yCoord>
        </edgeMap>
        <edgeMap>
          <xCoord>409</xCoord>
          <yCoord>273</yCoord>
        </edgeMap>
        <edgeMap>
          <xCoord>408</xCoord>
          <yCoord>273</yCoord>
        </edgeMap>
        <edgeMap>
          <xCoord>407</xCoord>
          <yCoord>273</yCoord>
        </edgeMap>
        <edgeMap>
          <xCoord>406</xCoord>
          <yCoord>273</yCoord>
        </edgeMap>
        <edgeMap>
          <xCoord>405</xCoord>
          <yCoord>273</yCoord>
        </edgeMap>
      </roi>
      <roi>
        <imageZposition>-151.000000 </imageZposition>
        <imageSOP_UID>1.3.6.1.4.1.14519.5.2.1.6279.6001.294116573951324671941832429513</imageSOP_UID>
        <inclusion>TRUE</inclusion>
        <edgeMap>
          <xCoord>408</xCoord>
          <yCoord>277</yCoord>
        </edgeMap>
        <edgeMap>
          <xCoord>407</xCoord>
          <yCoord>278</yCoord>
        </edgeMap>
        <edgeMap>
          <xCoord>406</xCoord>
          <yCoord>278</yCoord>
        </edgeMap>
        <edgeMap>
          <xCoord>405</xCoord>
          <yCoord>278</yCoord>
        </edgeMap>
        <edgeMap>
          <xCoord>404</xCoord>
          <yCoord>278</yCoord>
        </edgeMap>
        <edgeMap>
          <xCoord>403</xCoord>
          <yCoord>278</yCoord>
        </edgeMap>
        <edgeMap>
          <xCoord>402</xCoord>
          <yCoord>278</yCoord>
        </edgeMap>
        <edgeMap>
          <xCoord>401</xCoord>
          <yCoord>278</yCoord>
        </edgeMap>
        <edgeMap>
          <xCoord>400</xCoord>
          <yCoord>279</yCoord>
        </edgeMap>
        <edgeMap>
          <xCoord>400</xCoord>
          <yCoord>280</yCoord>
        </edgeMap>
        <edgeMap>
          <xCoord>400</xCoord>
          <yCoord>281</yCoord>
        </edgeMap>
        <edgeMap>
          <xCoord>400</xCoord>
          <yCoord>282</yCoord>
        </edgeMap>
        <edgeMap>
          <xCoord>400</xCoord>
          <yCoord>283</yCoord>
        </edgeMap>
        <edgeMap>
          <xCoord>400</xCoord>
          <yCoord>284</yCoord>
        </edgeMap>
        <edgeMap>
          <xCoord>399</xCoord>
          <yCoord>285</yCoord>
        </edgeMap>
        <edgeMap>
          <xCoord>398</xCoord>
          <yCoord>286</yCoord>
        </edgeMap>
        <edgeMap>
          <xCoord>398</xCoord>
          <yCoord>287</yCoord>
        </edgeMap>
        <edgeMap>
          <xCoord>399</xCoord>
          <yCoord>288</yCoord>
        </edgeMap>
        <edgeMap>
          <xCoord>399</xCoord>
          <yCoord>289</yCoord>
        </edgeMap>
        <edgeMap>
          <xCoord>399</xCoord>
          <yCoord>290</yCoord>
        </edgeMap>
        <edgeMap>
          <xCoord>399</xCoord>
          <yCoord>291</yCoord>
        </edgeMap>
        <edgeMap>
          <xCoord>399</xCoord>
          <yCoord>292</yCoord>
        </edgeMap>
        <edgeMap>
          <xCoord>398</xCoord>
          <yCoord>293</yCoord>
        </edgeMap>
        <edgeMap>
          <xCoord>398</xCoord>
          <yCoord>294</yCoord>
        </edgeMap>
        <edgeMap>
          <xCoord>398</xCoord>
          <yCoord>295</yCoord>
        </edgeMap>
        <edgeMap>
          <xCoord>398</xCoord>
          <yCoord>296</yCoord>
        </edgeMap>
        <edgeMap>
          <xCoord>399</xCoord>
          <yCoord>297</yCoord>
        </edgeMap>
        <edgeMap>
          <xCoord>400</xCoord>
          <yCoord>298</yCoord>
        </edgeMap>
        <edgeMap>
          <xCoord>401</xCoord>
          <yCoord>299</yCoord>
        </edgeMap>
        <edgeMap>
          <xCoord>402</xCoord>
          <yCoord>299</yCoord>
        </edgeMap>
        <edgeMap>
          <xCoord>403</xCoord>
          <yCoord>299</yCoord>
        </edgeMap>
        <edgeMap>
          <xCoord>404</xCoord>
          <yCoord>298</yCoord>
        </edgeMap>
        <edgeMap>
          <xCoord>405</xCoord>
          <yCoord>298</yCoord>
        </edgeMap>
        <edgeMap>
          <xCoord>406</xCoord>
          <yCoord>299</yCoord>
        </edgeMap>
        <edgeMap>
          <xCoord>407</xCoord>
          <yCoord>300</yCoord>
        </edgeMap>
        <edgeMap>
          <xCoord>408</xCoord>
          <yCoord>300</yCoord>
        </edgeMap>
        <edgeMap>
          <xCoord>409</xCoord>
          <yCoord>300</yCoord>
        </edgeMap>
        <edgeMap>
          <xCoord>410</xCoord>
          <yCoord>301</yCoord>
        </edgeMap>
        <edgeMap>
          <xCoord>411</xCoord>
          <yCoord>301</yCoord>
        </edgeMap>
        <edgeMap>
          <xCoord>412</xCoord>
          <yCoord>300</yCoord>
        </edgeMap>
        <edgeMap>
          <xCoord>413</xCoord>
          <yCoord>299</yCoord>
        </edgeMap>
        <edgeMap>
          <xCoord>414</xCoord>
          <yCoord>298</yCoord>
        </edgeMap>
        <edgeMap>
          <xCoord>415</xCoord>
          <yCoord>298</yCoord>
        </edgeMap>
        <edgeMap>
          <xCoord>416</xCoord>
          <yCoord>297</yCoord>
        </edgeMap>
        <edgeMap>
          <xCoord>416</xCoord>
          <yCoord>296</yCoord>
        </edgeMap>
        <edgeMap>
          <xCoord>416</xCoord>
          <yCoord>295</yCoord>
        </edgeMap>
        <edgeMap>
          <xCoord>416</xCoord>
          <yCoord>294</yCoord>
        </edgeMap>
        <edgeMap>
          <xCoord>416</xCoord>
          <yCoord>293</yCoord>
        </edgeMap>
        <edgeMap>
          <xCoord>416</xCoord>
          <yCoord>292</yCoord>
        </edgeMap>
        <edgeMap>
          <xCoord>415</xCoord>
          <yCoord>291</yCoord>
        </edgeMap>
        <edgeMap>
          <xCoord>414</xCoord>
          <yCoord>291</yCoord>
        </edgeMap>
        <edgeMap>
          <xCoord>413</xCoord>
          <yCoord>290</yCoord>
        </edgeMap>
        <edgeMap>
          <xCoord>412</xCoord>
          <yCoord>289</yCoord>
        </edgeMap>
        <edgeMap>
          <xCoord>412</xCoord>
          <yCoord>288</yCoord>
        </edgeMap>
        <edgeMap>
          <xCoord>412</xCoord>
          <yCoord>287</yCoord>
        </edgeMap>
        <edgeMap>
          <xCoord>412</xCoord>
          <yCoord>286</yCoord>
        </edgeMap>
        <edgeMap>
          <xCoord>413</xCoord>
          <yCoord>285</yCoord>
        </edgeMap>
        <edgeMap>
          <xCoord>414</xCoord>
          <yCoord>284</yCoord>
        </edgeMap>
        <edgeMap>
          <xCoord>413</xCoord>
          <yCoord>283</yCoord>
        </edgeMap>
        <edgeMap>
          <xCoord>413</xCoord>
          <yCoord>282</yCoord>
        </edgeMap>
        <edgeMap>
          <xCoord>412</xCoord>
          <yCoord>281</yCoord>
        </edgeMap>
        <edgeMap>
          <xCoord>412</xCoord>
          <yCoord>280</yCoord>
        </edgeMap>
        <edgeMap>
          <xCoord>411</xCoord>
          <yCoord>279</yCoord>
        </edgeMap>
        <edgeMap>
          <xCoord>411</xCoord>
          <yCoord>278</yCoord>
        </edgeMap>
        <edgeMap>
          <xCoord>410</xCoord>
          <yCoord>277</yCoord>
        </edgeMap>
        <edgeMap>
          <xCoord>409</xCoord>
          <yCoord>277</yCoord>
        </edgeMap>
        <edgeMap>
          <xCoord>408</xCoord>
          <yCoord>277</yCoord>
        </edgeMap>
      </roi>
    </unblindedReadNodule>
    <unblindedReadNodule>
      <noduleID>Nodule 002</noduleID>
      <characteristics>
        <subtlety>4</subtlety>
        <internalStructure>1</internalStructure>
        <calcification>6</calcification>
        <sphericity>2</sphericity>
        <margin>4</margin>
        <lobulation>1</lobulation>
        <spiculation>2</spiculation>
        <texture>5</texture>
        <malignancy>4</malignancy>
      </characteristics>
      <roi>
        <imageZposition>-96.000000</imageZposition>
        <imageSOP_UID>1.3.6.1.4.1.14519.5.2.1.6279.6001.312379681437358135111639070028</imageSOP_UID>
        <inclusion>TRUE</inclusion>
        <edgeMap>
          <xCoord>378</xCoord>
          <yCoord>357</yCoord>
        </edgeMap>
        <edgeMap>
          <xCoord>377</xCoord>
          <yCoord>358</yCoord>
        </edgeMap>
        <edgeMap>
          <xCoord>377</xCoord>
          <yCoord>359</yCoord>
        </edgeMap>
        <edgeMap>
          <xCoord>377</xCoord>
          <yCoord>360</yCoord>
        </edgeMap>
        <edgeMap>
          <xCoord>378</xCoord>
          <yCoord>361</yCoord>
        </edgeMap>
        <edgeMap>
          <xCoord>379</xCoord>
          <yCoord>362</yCoord>
        </edgeMap>
        <edgeMap>
          <xCoord>380</xCoord>
          <yCoord>362</yCoord>
        </edgeMap>
        <edgeMap>
          <xCoord>381</xCoord>
          <yCoord>362</yCoord>
        </edgeMap>
        <edgeMap>
          <xCoord>382</xCoord>
          <yCoord>361</yCoord>
        </edgeMap>
        <edgeMap>
          <xCoord>382</xCoord>
          <yCoord>360</yCoord>
        </edgeMap>
        <edgeMap>
          <xCoord>381</xCoord>
          <yCoord>359</yCoord>
        </edgeMap>
        <edgeMap>
          <xCoord>380</xCoord>
          <yCoord>358</yCoord>
        </edgeMap>
        <edgeMap>
          <xCoord>379</xCoord>
          <yCoord>357</yCoord>
        </edgeMap>
        <edgeMap>
          <xCoord>378</xCoord>
          <yCoord>357</yCoord>
        </edgeMap>
      </roi>
      <roi>
        <imageZposition>-93.500000</imageZposition>
        <imageSOP_UID>1.3.6.1.4.1.14519.5.2.1.6279.6001.157218717274681605338568696277</imageSOP_UID>
        <inclusion>TRUE</inclusion>
        <edgeMap>
          <xCoord>375</xCoord>
          <yCoord>356</yCoord>
        </edgeMap>
        <edgeMap>
          <xCoord>374</xCoord>
          <yCoord>357</yCoord>
        </edgeMap>
        <edgeMap>
          <xCoord>373</xCoord>
          <yCoord>358</yCoord>
        </edgeMap>
        <edgeMap>
          <xCoord>373</xCoord>
          <yCoord>359</yCoord>
        </edgeMap>
        <edgeMap>
          <xCoord>373</xCoord>
          <yCoord>360</yCoord>
        </edgeMap>
        <edgeMap>
          <xCoord>374</xCoord>
          <yCoord>361</yCoord>
        </edgeMap>
        <edgeMap>
          <xCoord>375</xCoord>
          <yCoord>362</yCoord>
        </edgeMap>
        <edgeMap>
          <xCoord>375</xCoord>
          <yCoord>363</yCoord>
        </edgeMap>
        <edgeMap>
          <xCoord>375</xCoord>
          <yCoord>364</yCoord>
        </edgeMap>
        <edgeMap>
          <xCoord>374</xCoord>
          <yCoord>365</yCoord>
        </edgeMap>
        <edgeMap>
          <xCoord>374</xCoord>
          <yCoord>366</yCoord>
        </edgeMap>
        <edgeMap>
          <xCoord>374</xCoord>
          <yCoord>367</yCoord>
        </edgeMap>
        <edgeMap>
          <xCoord>373</xCoord>
          <yCoord>368</yCoord>
        </edgeMap>
        <edgeMap>
          <xCoord>374</xCoord>
          <yCoord>369</yCoord>
        </edgeMap>
        <edgeMap>
          <xCoord>375</xCoord>
          <yCoord>370</yCoord>
        </edgeMap>
        <edgeMap>
          <xCoord>376</xCoord>
          <yCoord>369</yCoord>
        </edgeMap>
        <edgeMap>
          <xCoord>377</xCoord>
          <yCoord>368</yCoord>
        </edgeMap>
        <edgeMap>
          <xCoord>378</xCoord>
          <yCoord>368</yCoord>
        </edgeMap>
        <edgeMap>
          <xCoord>379</xCoord>
          <yCoord>368</yCoord>
        </edgeMap>
        <edgeMap>
          <xCoord>380</xCoord>
          <yCoord>368</yCoord>
        </edgeMap>
        <edgeMap>
          <xCoord>381</xCoord>
          <yCoord>367</yCoord>
        </edgeMap>
        <edgeMap>
          <xCoord>381</xCoord>
          <yCoord>366</yCoord>
        </edgeMap>
        <edgeMap>
          <xCoord>380</xCoord>
          <yCoord>365</yCoord>
        </edgeMap>
        <edgeMap>
          <xCoord>380</xCoord>
          <yCoord>364</yCoord>
        </edgeMap>
        <edgeMap>
          <xCoord>380</xCoord>
          <yCoord>363</yCoord>
        </edgeMap>
        <edgeMap>
          <xCoord>380</xCoord>
          <yCoord>362</yCoord>
        </edgeMap>
        <edgeMap>
          <xCoord>380</xCoord>
          <yCoord>361</yCoord>
        </edgeMap>
        <edgeMap>
          <xCoord>380</xCoord>
          <yCoord>360</yCoord>
        </edgeMap>
        <edgeMap>
          <xCoord>380</xCoord>
          <yCoord>359</yCoord>
        </edgeMap>
        <edgeMap>
          <xCoord>379</xCoord>
          <yCoord>358</yCoord>
        </edgeMap>
        <edgeMap>
          <xCoord>379</xCoord>
          <yCoord>357</yCoord>
        </edgeMap>
        <edgeMap>
          <xCoord>378</xCoord>
          <yCoord>356</yCoord>
        </edgeMap>
        <edgeMap>
          <xCoord>377</xCoord>
          <yCoord>356</yCoord>
        </edgeMap>
        <edgeMap>
          <xCoord>376</xCoord>
          <yCoord>356</yCoord>
        </edgeMap>
        <edgeMap>
          <xCoord>375</xCoord>
          <yCoord>356</yCoord>
        </edgeMap>
      </roi>
      <roi>
        <imageZposition>-91.000000</imageZposition>
        <imageSOP_UID>1.3.6.1.4.1.14519.5.2.1.6279.6001.205343757988911951315367561028</imageSOP_UID>
        <inclusion>TRUE</inclusion>
        <edgeMap>
          <xCoord>375</xCoord>
          <yCoord>355</yCoord>
        </edgeMap>
        <edgeMap>
          <xCoord>374</xCoord>
          <yCoord>356</yCoord>
        </edgeMap>
        <edgeMap>
          <xCoord>373</xCoord>
          <yCoord>357</yCoord>
        </edgeMap>
        <edgeMap>
          <xCoord>372</xCoord>
          <yCoord>358</yCoord>
        </edgeMap>
        <edgeMap>
          <xCoord>373</xCoord>
          <yCoord>359</yCoord>
        </edgeMap>
        <edgeMap>
          <xCoord>373</xCoord>
          <yCoord>360</yCoord>
        </edgeMap>
        <edgeMap>
          <xCoord>373</xCoord>
          <yCoord>361</yCoord>
        </edgeMap>
        <edgeMap>
          <xCoord>373</xCoord>
          <yCoord>362</yCoord>
        </edgeMap>
        <edgeMap>
          <xCoord>373</xCoord>
          <yCoord>363</yCoord>
        </edgeMap>
        <edgeMap>
          <xCoord>372</xCoord>
          <yCoord>364</yCoord>
        </edgeMap>
        <edgeMap>
          <xCoord>372</xCoord>
          <yCoord>365</yCoord>
        </edgeMap>
        <edgeMap>
          <xCoord>372</xCoord>
          <yCoord>366</yCoord>
        </edgeMap>
        <edgeMap>
          <xCoord>372</xCoord>
          <yCoord>367</yCoord>
        </edgeMap>
        <edgeMap>
          <xCoord>372</xCoord>
          <yCoord>368</yCoord>
        </edgeMap>
        <edgeMap>
          <xCoord>373</xCoord>
          <yCoord>369</yCoord>
        </edgeMap>
        <edgeMap>
          <xCoord>374</xCoord>
          <yCoord>370</yCoord>
        </edgeMap>
        <edgeMap>
          <xCoord>375</xCoord>
          <yCoord>369</yCoord>
        </edgeMap>
        <edgeMap>
          <xCoord>376</xCoord>
          <yCoord>369</yCoord>
        </edgeMap>
        <edgeMap>
          <xCoord>377</xCoord>
          <yCoord>369</yCoord>
        </edgeMap>
        <edgeMap>
          <xCoord>378</xCoord>
          <yCoord>368</yCoord>
        </edgeMap>
        <edgeMap>
          <xCoord>379</xCoord>
          <yCoord>367</yCoord>
        </edgeMap>
        <edgeMap>
          <xCoord>380</xCoord>
          <yCoord>366</yCoord>
        </edgeMap>
        <edgeMap>
          <xCoord>380</xCoord>
          <yCoord>365</yCoord>
        </edgeMap>
        <edgeMap>
          <xCoord>379</xCoord>
          <yCoord>364</yCoord>
        </edgeMap>
        <edgeMap>
          <xCoord>379</xCoord>
          <yCoord>363</yCoord>
        </edgeMap>
        <edgeMap>
          <xCoord>379</xCoord>
          <yCoord>362</yCoord>
        </edgeMap>
        <edgeMap>
          <xCoord>379</xCoord>
          <yCoord>361</yCoord>
        </edgeMap>
        <edgeMap>
          <xCoord>378</xCoord>
          <yCoord>360</yCoord>
        </edgeMap>
        <edgeMap>
          <xCoord>378</xCoord>
          <yCoord>359</yCoord>
        </edgeMap>
        <edgeMap>
          <xCoord>377</xCoord>
          <yCoord>358</yCoord>
        </edgeMap>
        <edgeMap>
          <xCoord>377</xCoord>
          <yCoord>357</yCoord>
        </edgeMap>
        <edgeMap>
          <xCoord>376</xCoord>
          <yCoord>356</yCoord>
        </edgeMap>
        <edgeMap>
          <xCoord>375</xCoord>
          <yCoord>355</yCoord>
        </edgeMap>
      </roi>
    </unblindedReadNodule>
    <nonNodule>
      <nonNoduleID>_Non-nodule 001</nonNoduleID>
      <imageZposition>-196.000000 </imageZposition>
      <imageSOP_UID>1.3.6.1.4.1.14519.5.2.1.6279.6001.111899968656869217298765021984</imageSOP_UID>
      <locus>
        <xCoord>398</xCoord>
        <yCoord>218</yCoord>
      </locus>
    </nonNodule>
    <nonNodule>
      <nonNoduleID>_Non-nodule 002</nonNoduleID>
      <imageZposition>-236.000000 </imageZposition>
      <imageSOP_UID>1.3.6.1.4.1.14519.5.2.1.6279.6001.821639469584711555889265999998</imageSOP_UID>
      <locus>
        <xCoord>171</xCoord>
        <yCoord>316</yCoord>
      </locus>
    </nonNodule>
    <nonNodule>
      <nonNoduleID>_Non-nodule 003</nonNoduleID>
      <imageZposition>-196.000000 </imageZposition>
      <imageSOP_UID>1.3.6.1.4.1.14519.5.2.1.6279.6001.111899968656869217298765021984</imageSOP_UID>
      <locus>
        <xCoord>174</xCoord>
        <yCoord>208</yCoord>
      </locus>
    </nonNodule>
  </readingSession>
<readingSession>
    <annotationVersion>3.12</annotationVersion>
    <servicingRadiologistID>-822877843</servicingRadiologistID>
    <unblindedReadNodule>
      <noduleID>IL057_127451</noduleID>
      <characteristics>
        <subtlety>3</subtlety>
        <internalStructure>1</internalStructure>
        <calcification>6</calcification>
        <sphericity>3</sphericity>
        <margin>4</margin>
        <lobulation>2</lobulation>
        <spiculation>3</spiculation>
        <texture>5</texture>
        <malignancy>3</malignancy>
      </characteristics>
      <roi>
        <imageZposition>-91.0</imageZposition>
        <imageSOP_UID>1.3.6.1.4.1.14519.5.2.1.6279.6001.205343757988911951315367561028</imageSOP_UID>
        <inclusion>TRUE</inclusion>
        <edgeMap>
          <xCoord>376</xCoord>
          <yCoord>368</yCoord>
        </edgeMap>
        <edgeMap>
          <xCoord>377</xCoord>
          <yCoord>367</yCoord>
        </edgeMap>
        <edgeMap>
          <xCoord>378</xCoord>
          <yCoord>367</yCoord>
        </edgeMap>
        <edgeMap>
          <xCoord>379</xCoord>
          <yCoord>366</yCoord>
        </edgeMap>
        <edgeMap>
          <xCoord>380</xCoord>
          <yCoord>365</yCoord>
        </edgeMap>
        <edgeMap>
          <xCoord>379</xCoord>
          <yCoord>364</yCoord>
        </edgeMap>
        <edgeMap>
          <xCoord>379</xCoord>
          <yCoord>363</yCoord>
        </edgeMap>
        <edgeMap>
          <xCoord>379</xCoord>
          <yCoord>362</yCoord>
        </edgeMap>
        <edgeMap>
          <xCoord>379</xCoord>
          <yCoord>361</yCoord>
        </edgeMap>
        <edgeMap>
          <xCoord>378</xCoord>
          <yCoord>360</yCoord>
        </edgeMap>
        <edgeMap>
          <xCoord>378</xCoord>
          <yCoord>359</yCoord>
        </edgeMap>
        <edgeMap>
          <xCoord>378</xCoord>
          <yCoord>358</yCoord>
        </edgeMap>
        <edgeMap>
          <xCoord>377</xCoord>
          <yCoord>357</yCoord>
        </edgeMap>
        <edgeMap>
          <xCoord>376</xCoord>
          <yCoord>356</yCoord>
        </edgeMap>
        <edgeMap>
          <xCoord>375</xCoord>
          <yCoord>357</yCoord>
        </edgeMap>
        <edgeMap>
          <xCoord>374</xCoord>
          <yCoord>358</yCoord>
        </edgeMap>
        <edgeMap>
          <xCoord>374</xCoord>
          <yCoord>359</yCoord>
        </edgeMap>
        <edgeMap>
          <xCoord>375</xCoord>
          <yCoord>360</yCoord>
        </edgeMap>
        <edgeMap>
          <xCoord>374</xCoord>
          <yCoord>361</yCoord>
        </edgeMap>
        <edgeMap>
          <xCoord>374</xCoord>
          <yCoord>362</yCoord>
        </edgeMap>
        <edgeMap>
          <xCoord>374</xCoord>
          <yCoord>363</yCoord>
        </edgeMap>
        <edgeMap>
          <xCoord>373</xCoord>
          <yCoord>364</yCoord>
        </edgeMap>
        <edgeMap>
          <xCoord>373</xCoord>
          <yCoord>365</yCoord>
        </edgeMap>
        <edgeMap>
          <xCoord>373</xCoord>
          <yCoord>366</yCoord>
        </edgeMap>
        <edgeMap>
          <xCoord>374</xCoord>
          <yCoord>367</yCoord>
        </edgeMap>
        <edgeMap>
          <xCoord>375</xCoord>
          <yCoord>368</yCoord>
        </edgeMap>
        <edgeMap>
          <xCoord>376</xCoord>
          <yCoord>368</yCoord>
        </edgeMap>
      </roi>
      <roi>
        <imageZposition>-93.5</imageZposition>
        <imageSOP_UID>1.3.6.1.4.1.14519.5.2.1.6279.6001.157218717274681605338568696277</imageSOP_UID>
        <inclusion>TRUE</inclusion>
        <edgeMap>
          <xCoord>380</xCoord>
          <yCoord>367</yCoord>
        </edgeMap>
        <edgeMap>
          <xCoord>381</xCoord>
          <yCoord>366</yCoord>
        </edgeMap>
        <edgeMap>
          <xCoord>381</xCoord>
          <yCoord>365</yCoord>
        </edgeMap>
        <edgeMap>
          <xCoord>381</xCoord>
          <yCoord>364</yCoord>
        </edgeMap>
        <edgeMap>
          <xCoord>381</xCoord>
          <yCoord>363</yCoord>
        </edgeMap>
        <edgeMap>
          <xCoord>380</xCoord>
          <yCoord>362</yCoord>
        </edgeMap>
        <edgeMap>
          <xCoord>380</xCoord>
          <yCoord>361</yCoord>
        </edgeMap>
        <edgeMap>
          <xCoord>379</xCoord>
          <yCoord>360</yCoord>
        </edgeMap>
        <edgeMap>
          <xCoord>379</xCoord>
          <yCoord>359</yCoord>
        </edgeMap>
        <edgeMap>
          <xCoord>379</xCoord>
          <yCoord>358</yCoord>
        </edgeMap>
        <edgeMap>
          <xCoord>378</xCoord>
          <yCoord>357</yCoord>
        </edgeMap>
        <edgeMap>
          <xCoord>377</xCoord>
          <yCoord>357</yCoord>
        </edgeMap>
        <edgeMap>
          <xCoord>376</xCoord>
          <yCoord>356</yCoord>
        </edgeMap>
        <edgeMap>
          <xCoord>375</xCoord>
          <yCoord>357</yCoord>
        </edgeMap>
        <edgeMap>
          <xCoord>376</xCoord>
          <yCoord>358</yCoord>
        </edgeMap>
        <edgeMap>
          <xCoord>376</xCoord>
          <yCoord>359</yCoord>
        </edgeMap>
        <edgeMap>
          <xCoord>376</xCoord>
          <yCoord>360</yCoord>
        </edgeMap>
        <edgeMap>
          <xCoord>375</xCoord>
          <yCoord>361</yCoord>
        </edgeMap>
        <edgeMap>
          <xCoord>374</xCoord>
          <yCoord>362</yCoord>
        </edgeMap>
        <edgeMap>
          <xCoord>374</xCoord>
          <yCoord>363</yCoord>
        </edgeMap>
        <edgeMap>
          <xCoord>374</xCoord>
          <yCoord>364</yCoord>
        </edgeMap>
        <edgeMap>
          <xCoord>374</xCoord>
          <yCoord>365</yCoord>
        </edgeMap>
        <edgeMap>
          <xCoord>375</xCoord>
          <yCoord>366</yCoord>
        </edgeMap>
        <edgeMap>
          <xCoord>376</xCoord>
          <yCoord>367</yCoord>
        </edgeMap>
        <edgeMap>
          <xCoord>377</xCoord>
          <yCoord>367</yCoord>
        </edgeMap>
        <edgeMap>
          <xCoord>378</xCoord>
          <yCoord>367</yCoord>
        </edgeMap>
        <edgeMap>
          <xCoord>379</xCoord>
          <yCoord>367</yCoord>
        </edgeMap>
        <edgeMap>
          <xCoord>380</xCoord>
          <yCoord>367</yCoord>
        </edgeMap>
      </roi>
    </unblindedReadNodule>
    <unblindedReadNodule>
      <noduleID>IL057_127447</noduleID>
      <characteristics>
        <subtlety>5</subtlety>
        <internalStructure>1</internalStructure>
        <calcification>6</calcification>
        <sphericity>3</sphericity>
        <margin>5</margin>
        <lobulation>4</lobulation>
        <spiculation>5</spiculation>
        <texture>5</texture>
        <malignancy>5</malignancy>
      </characteristics>
      <roi>
        <imageZposition>-151.0</imageZposition>
        <imageSOP_UID>1.3.6.1.4.1.14519.5.2.1.6279.6001.294116573951324671941832429513</imageSOP_UID>
        <inclusion>TRUE</inclusion>
        <edgeMap>
          <xCoord>411</xCoord>
          <yCoord>301</yCoord>
        </edgeMap>
        <edgeMap>
          <xCoord>412</xCoord>
          <yCoord>300</yCoord>
        </edgeMap>
        <edgeMap>
          <xCoord>413</xCoord>
          <yCoord>299</yCoord>
        </edgeMap>
        <edgeMap>
          <xCoord>413</xCoord>
          <yCoord>298</yCoord>
        </edgeMap>
        <edgeMap>
          <xCoord>413</xCoord>
          <yCoord>297</yCoord>
        </edgeMap>
        <edgeMap>
          <xCoord>414</xCoord>
          <yCoord>296</yCoord>
        </edgeMap>
        <edgeMap>
          <xCoord>414</xCoord>
          <yCoord>295</yCoord>
        </edgeMap>
        <edgeMap>
          <xCoord>414</xCoord>
          <yCoord>294</yCoord>
        </edgeMap>
        <edgeMap>
          <xCoord>415</xCoord>
          <yCoord>293</yCoord>
        </edgeMap>
        <edgeMap>
          <xCoord>415</xCoord>
          <yCoord>292</yCoord>
        </edgeMap>
        <edgeMap>
          <xCoord>415</xCoord>
          <yCoord>291</yCoord>
        </edgeMap>
        <edgeMap>
          <xCoord>414</xCoord>
          <yCoord>290</yCoord>
        </edgeMap>
        <edgeMap>
          <xCoord>413</xCoord>
          <yCoord>289</yCoord>
        </edgeMap>
        <edgeMap>
          <xCoord>413</xCoord>
          <yCoord>288</yCoord>
        </edgeMap>
        <edgeMap>
          <xCoord>413</xCoord>
          <yCoord>287</yCoord>
        </edgeMap>
        <edgeMap>
          <xCoord>414</xCoord>
          <yCoord>286</yCoord>
        </edgeMap>
        <edgeMap>
          <xCoord>414</xCoord>
          <yCoord>285</yCoord>
        </edgeMap>
        <edgeMap>
          <xCoord>414</xCoord>
          <yCoord>284</yCoord>
        </edgeMap>
        <edgeMap>
          <xCoord>414</xCoord>
          <yCoord>283</yCoord>
        </edgeMap>
        <edgeMap>
          <xCoord>413</xCoord>
          <yCoord>282</yCoord>
        </edgeMap>
        <edgeMap>
          <xCoord>412</xCoord>
          <yCoord>281</yCoord>
        </edgeMap>
        <edgeMap>
          <xCoord>411</xCoord>
          <yCoord>280</yCoord>
        </edgeMap>
        <edgeMap>
          <xCoord>411</xCoord>
          <yCoord>279</yCoord>
        </edgeMap>
        <edgeMap>
          <xCoord>410</xCoord>
          <yCoord>278</yCoord>
        </edgeMap>
        <edgeMap>
          <xCoord>409</xCoord>
          <yCoord>278</yCoord>
        </edgeMap>
        <edgeMap>
          <xCoord>408</xCoord>
          <yCoord>279</yCoord>
        </edgeMap>
        <edgeMap>
          <xCoord>407</xCoord>
          <yCoord>279</yCoord>
        </edgeMap>
        <edgeMap>
          <xCoord>406</xCoord>
          <yCoord>279</yCoord>
        </edgeMap>
        <edgeMap>
          <xCoord>405</xCoord>
          <yCoord>279</yCoord>
        </edgeMap>
        <edgeMap>
          <xCoord>404</xCoord>
          <yCoord>279</yCoord>
        </edgeMap>
        <edgeMap>
          <xCoord>403</xCoord>
          <yCoord>279</yCoord>
        </edgeMap>
        <edgeMap>
          <xCoord>402</xCoord>
          <yCoord>280</yCoord>
        </edgeMap>
        <edgeMap>
          <xCoord>401</xCoord>
          <yCoord>281</yCoord>
        </edgeMap>
        <edgeMap>
          <xCoord>401</xCoord>
          <yCoord>282</yCoord>
        </edgeMap>
        <edgeMap>
          <xCoord>402</xCoord>
          <yCoord>283</yCoord>
        </edgeMap>
        <edgeMap>
          <xCoord>402</xCoord>
          <yCoord>284</yCoord>
        </edgeMap>
        <edgeMap>
          <xCoord>402</xCoord>
          <yCoord>285</yCoord>
        </edgeMap>
        <edgeMap>
          <xCoord>401</xCoord>
          <yCoord>286</yCoord>
        </edgeMap>
        <edgeMap>
          <xCoord>402</xCoord>
          <yCoord>287</yCoord>
        </edgeMap>
        <edgeMap>
          <xCoord>402</xCoord>
          <yCoord>288</yCoord>
        </edgeMap>
        <edgeMap>
          <xCoord>401</xCoord>
          <yCoord>289</yCoord>
        </edgeMap>
        <edgeMap>
          <xCoord>400</xCoord>
          <yCoord>290</yCoord>
        </edgeMap>
        <edgeMap>
          <xCoord>400</xCoord>
          <yCoord>291</yCoord>
        </edgeMap>
        <edgeMap>
          <xCoord>400</xCoord>
          <yCoord>292</yCoord>
        </edgeMap>
        <edgeMap>
          <xCoord>400</xCoord>
          <yCoord>293</yCoord>
        </edgeMap>
        <edgeMap>
          <xCoord>401</xCoord>
          <yCoord>294</yCoord>
        </edgeMap>
        <edgeMap>
          <xCoord>401</xCoord>
          <yCoord>295</yCoord>
        </edgeMap>
        <edgeMap>
          <xCoord>402</xCoord>
          <yCoord>296</yCoord>
        </edgeMap>
        <edgeMap>
          <xCoord>403</xCoord>
          <yCoord>297</yCoord>
        </edgeMap>
        <edgeMap>
          <xCoord>404</xCoord>
          <yCoord>297</yCoord>
        </edgeMap>
        <edgeMap>
          <xCoord>405</xCoord>
          <yCoord>298</yCoord>
        </edgeMap>
        <edgeMap>
          <xCoord>406</xCoord>
          <yCoord>299</yCoord>
        </edgeMap>
        <edgeMap>
          <xCoord>407</xCoord>
          <yCoord>300</yCoord>
        </edgeMap>
        <edgeMap>
          <xCoord>408</xCoord>
          <yCoord>300</yCoord>
        </edgeMap>
        <edgeMap>
          <xCoord>409</xCoord>
          <yCoord>301</yCoord>
        </edgeMap>
        <edgeMap>
          <xCoord>410</xCoord>
          <yCoord>301</yCoord>
        </edgeMap>
        <edgeMap>
          <xCoord>411</xCoord>
          <yCoord>301</yCoord>
        </edgeMap>
      </roi>
      <roi>
        <imageZposition>-153.5</imageZposition>
        <imageSOP_UID>1.3.6.1.4.1.14519.5.2.1.6279.6001.172076772066567904247042390301</imageSOP_UID>
        <inclusion>TRUE</inclusion>
        <edgeMap>
          <xCoord>412</xCoord>
          <yCoord>302</yCoord>
        </edgeMap>
        <edgeMap>
          <xCoord>413</xCoord>
          <yCoord>301</yCoord>
        </edgeMap>
        <edgeMap>
          <xCoord>413</xCoord>
          <yCoord>300</yCoord>
        </edgeMap>
        <edgeMap>
          <xCoord>414</xCoord>
          <yCoord>299</yCoord>
        </edgeMap>
        <edgeMap>
          <xCoord>414</xCoord>
          <yCoord>298</yCoord>
        </edgeMap>
        <edgeMap>
          <xCoord>414</xCoord>
          <yCoord>297</yCoord>
        </edgeMap>
        <edgeMap>
          <xCoord>414</xCoord>
          <yCoord>296</yCoord>
        </edgeMap>
        <edgeMap>
          <xCoord>414</xCoord>
          <yCoord>295</yCoord>
        </edgeMap>
        <edgeMap>
          <xCoord>414</xCoord>
          <yCoord>294</yCoord>
        </edgeMap>
        <edgeMap>
          <xCoord>415</xCoord>
          <yCoord>293</yCoord>
        </edgeMap>
        <edgeMap>
          <xCoord>415</xCoord>
          <yCoord>292</yCoord>
        </edgeMap>
        <edgeMap>
          <xCoord>416</xCoord>
          <yCoord>291</yCoord>
        </edgeMap>
        <edgeMap>
          <xCoord>416</xCoord>
          <yCoord>290</yCoord>
        </edgeMap>
        <edgeMap>
          <xCoord>416</xCoord>
          <yCoord>289</yCoord>
        </edgeMap>
        <edgeMap>
          <xCoord>416</xCoord>
          <yCoord>288</yCoord>
        </edgeMap>
        <edgeMap>
          <xCoord>416</xCoord>
          <yCoord>287</yCoord>
        </edgeMap>
        <edgeMap>
          <xCoord>416</xCoord>
          <yCoord>286</yCoord>
        </edgeMap>
        <edgeMap>
          <xCoord>416</xCoord>
          <yCoord>285</yCoord>
        </edgeMap>
        <edgeMap>
          <xCoord>416</xCoord>
          <yCoord>284</yCoord>
        </edgeMap>
        <edgeMap>
          <xCoord>416</xCoord>
          <yCoord>283</yCoord>
        </edgeMap>
        <edgeMap>
          <xCoord>416</xCoord>
          <yCoord>282</yCoord>
        </edgeMap>
        <edgeMap>
          <xCoord>416</xCoord>
          <yCoord>281</yCoord>
        </edgeMap>
        <edgeMap>
          <xCoord>415</xCoord>
          <yCoord>280</yCoord>
        </edgeMap>
        <edgeMap>
          <xCoord>415</xCoord>
          <yCoord>279</yCoord>
        </edgeMap>
        <edgeMap>
          <xCoord>415</xCoord>
          <yCoord>278</yCoord>
        </edgeMap>
        <edgeMap>
          <xCoord>414</xCoord>
          <yCoord>277</yCoord>
        </edgeMap>
        <edgeMap>
          <xCoord>414</xCoord>
          <yCoord>276</yCoord>
        </edgeMap>
        <edgeMap>
          <xCoord>413</xCoord>
          <yCoord>275</yCoord>
        </edgeMap>
        <edgeMap>
          <xCoord>412</xCoord>
          <yCoord>275</yCoord>
        </edgeMap>
        <edgeMap>
          <xCoord>411</xCoord>
          <yCoord>274</yCoord>
        </edgeMap>
        <edgeMap>
          <xCoord>410</xCoord>
          <yCoord>274</yCoord>
        </edgeMap>
        <edgeMap>
          <xCoord>409</xCoord>
          <yCoord>274</yCoord>
        </edgeMap>
        <edgeMap>
          <xCoord>408</xCoord>
          <yCoord>275</yCoord>
        </edgeMap>
        <edgeMap>
          <xCoord>407</xCoord>
          <yCoord>275</yCoord>
        </edgeMap>
        <edgeMap>
          <xCoord>406</xCoord>
          <yCoord>275</yCoord>
        </edgeMap>
        <edgeMap>
          <xCoord>405</xCoord>
          <yCoord>276</yCoord>
        </edgeMap>
        <edgeMap>
          <xCoord>404</xCoord>
          <yCoord>277</yCoord>
        </edgeMap>
        <edgeMap>
          <xCoord>403</xCoord>
          <yCoord>278</yCoord>
        </edgeMap>
        <edgeMap>
          <xCoord>403</xCoord>
          <yCoord>279</yCoord>
        </edgeMap>
        <edgeMap>
          <xCoord>402</xCoord>
          <yCoord>280</yCoord>
        </edgeMap>
        <edgeMap>
          <xCoord>401</xCoord>
          <yCoord>281</yCoord>
        </edgeMap>
        <edgeMap>
          <xCoord>401</xCoord>
          <yCoord>282</yCoord>
        </edgeMap>
        <edgeMap>
          <xCoord>400</xCoord>
          <yCoord>283</yCoord>
        </edgeMap>
        <edgeMap>
          <xCoord>399</xCoord>
          <yCoord>284</yCoord>
        </edgeMap>
        <edgeMap>
          <xCoord>398</xCoord>
          <yCoord>285</yCoord>
        </edgeMap>
        <edgeMap>
          <xCoord>397</xCoord>
          <yCoord>286</yCoord>
        </edgeMap>
        <edgeMap>
          <xCoord>396</xCoord>
          <yCoord>286</yCoord>
        </edgeMap>
        <edgeMap>
          <xCoord>395</xCoord>
          <yCoord>287</yCoord>
        </edgeMap>
        <edgeMap>
          <xCoord>395</xCoord>
          <yCoord>288</yCoord>
        </edgeMap>
        <edgeMap>
          <xCoord>395</xCoord>
          <yCoord>289</yCoord>
        </edgeMap>
        <edgeMap>
          <xCoord>396</xCoord>
          <yCoord>290</yCoord>
        </edgeMap>
        <edgeMap>
          <xCoord>397</xCoord>
          <yCoord>291</yCoord>
        </edgeMap>
        <edgeMap>
          <xCoord>397</xCoord>
          <yCoord>292</yCoord>
        </edgeMap>
        <edgeMap>
          <xCoord>397</xCoord>
          <yCoord>293</yCoord>
        </edgeMap>
        <edgeMap>
          <xCoord>397</xCoord>
          <yCoord>294</yCoord>
        </edgeMap>
        <edgeMap>
          <xCoord>397</xCoord>
          <yCoord>295</yCoord>
        </edgeMap>
        <edgeMap>
          <xCoord>398</xCoord>
          <yCoord>296</yCoord>
        </edgeMap>
        <edgeMap>
          <xCoord>398</xCoord>
          <yCoord>297</yCoord>
        </edgeMap>
        <edgeMap>
          <xCoord>398</xCoord>
          <yCoord>298</yCoord>
        </edgeMap>
        <edgeMap>
          <xCoord>399</xCoord>
          <yCoord>299</yCoord>
        </edgeMap>
        <edgeMap>
          <xCoord>400</xCoord>
          <yCoord>299</yCoord>
        </edgeMap>
        <edgeMap>
          <xCoord>401</xCoord>
          <yCoord>299</yCoord>
        </edgeMap>
        <edgeMap>
          <xCoord>402</xCoord>
          <yCoord>299</yCoord>
        </edgeMap>
        <edgeMap>
          <xCoord>403</xCoord>
          <yCoord>299</yCoord>
        </edgeMap>
        <edgeMap>
          <xCoord>404</xCoord>
          <yCoord>299</yCoord>
        </edgeMap>
        <edgeMap>
          <xCoord>405</xCoord>
          <yCoord>300</yCoord>
        </edgeMap>
        <edgeMap>
          <xCoord>406</xCoord>
          <yCoord>300</yCoord>
        </edgeMap>
        <edgeMap>
          <xCoord>407</xCoord>
          <yCoord>301</yCoord>
        </edgeMap>
        <edgeMap>
          <xCoord>408</xCoord>
          <yCoord>302</yCoord>
        </edgeMap>
        <edgeMap>
          <xCoord>409</xCoord>
          <yCoord>302</yCoord>
        </edgeMap>
        <edgeMap>
          <xCoord>410</xCoord>
          <yCoord>302</yCoord>
        </edgeMap>
        <edgeMap>
          <xCoord>411</xCoord>
          <yCoord>302</yCoord>
        </edgeMap>
        <edgeMap>
          <xCoord>412</xCoord>
          <yCoord>302</yCoord>
        </edgeMap>
      </roi>
      <roi>
        <imageZposition>-156.0</imageZposition>
        <imageSOP_UID>1.3.6.1.4.1.14519.5.2.1.6279.6001.646759343138741690513426615505</imageSOP_UID>
        <inclusion>TRUE</inclusion>
        <edgeMap>
          <xCoord>409</xCoord>
          <yCoord>303</yCoord>
        </edgeMap>
        <edgeMap>
          <xCoord>410</xCoord>
          <yCoord>302</yCoord>
        </edgeMap>
        <edgeMap>
          <xCoord>411</xCoord>
          <yCoord>301</yCoord>
        </edgeMap>
        <edgeMap>
          <xCoord>411</xCoord>
          <yCoord>300</yCoord>
        </edgeMap>
        <edgeMap>
          <xCoord>412</xCoord>
          <yCoord>299</yCoord>
        </edgeMap>
        <edgeMap>
          <xCoord>412</xCoord>
          <yCoord>298</yCoord>
        </edgeMap>
        <edgeMap>
          <xCoord>412</xCoord>
          <yCoord>297</yCoord>
        </edgeMap>
        <edgeMap>
          <xCoord>412</xCoord>
          <yCoord>296</yCoord>
        </edgeMap>
        <edgeMap>
          <xCoord>412</xCoord>
          <yCoord>295</yCoord>
        </edgeMap>
        <edgeMap>
          <xCoord>412</xCoord>
          <yCoord>294</yCoord>
        </edgeMap>
        <edgeMap>
          <xCoord>412</xCoord>
          <yCoord>293</yCoord>
        </edgeMap>
        <edgeMap>
          <xCoord>413</xCoord>
          <yCoord>292</yCoord>
        </edgeMap>
        <edgeMap>
          <xCoord>414</xCoord>
          <yCoord>291</yCoord>
        </edgeMap>
        <edgeMap>
          <xCoord>414</xCoord>
          <yCoord>290</yCoord>
        </edgeMap>
        <edgeMap>
          <xCoord>414</xCoord>
          <yCoord>289</yCoord>
        </edgeMap>
        <edgeMap>
          <xCoord>415</xCoord>
          <yCoord>288</yCoord>
        </edgeMap>
        <edgeMap>
          <xCoord>415</xCoord>
          <yCoord>287</yCoord>
        </edgeMap>
        <edgeMap>
          <xCoord>415</xCoord>
          <yCoord>286</yCoord>
        </edgeMap>
        <edgeMap>
          <xCoord>415</xCoord>
          <yCoord>285</yCoord>
        </edgeMap>
        <edgeMap>
          <xCoord>415</xCoord>
          <yCoord>284</yCoord>
        </edgeMap>
        <edgeMap>
          <xCoord>415</xCoord>
          <yCoord>283</yCoord>
        </edgeMap>
        <edgeMap>
          <xCoord>415</xCoord>
          <yCoord>282</yCoord>
        </edgeMap>
        <edgeMap>
          <xCoord>415</xCoord>
          <yCoord>281</yCoord>
        </edgeMap>
        <edgeMap>
          <xCoord>415</xCoord>
          <yCoord>280</yCoord>
        </edgeMap>
        <edgeMap>
          <xCoord>414</xCoord>
          <yCoord>279</yCoord>
        </edgeMap>
        <edgeMap>
          <xCoord>413</xCoord>
          <yCoord>279</yCoord>
        </edgeMap>
        <edgeMap>
          <xCoord>412</xCoord>
          <yCoord>278</yCoord>
        </edgeMap>
        <edgeMap>
          <xCoord>411</xCoord>
          <yCoord>278</yCoord>
        </edgeMap>
        <edgeMap>
          <xCoord>410</xCoord>
          <yCoord>277</yCoord>
        </edgeMap>
        <edgeMap>
          <xCoord>409</xCoord>
          <yCoord>276</yCoord>
        </edgeMap>
        <edgeMap>
          <xCoord>408</xCoord>
          <yCoord>276</yCoord>
        </edgeMap>
        <edgeMap>
          <xCoord>407</xCoord>
          <yCoord>277</yCoord>
        </edgeMap>
        <edgeMap>
          <xCoord>406</xCoord>
          <yCoord>277</yCoord>
        </edgeMap>
        <edgeMap>
          <xCoord>405</xCoord>
          <yCoord>278</yCoord>
        </edgeMap>
        <edgeMap>
          <xCoord>404</xCoord>
          <yCoord>279</yCoord>
        </edgeMap>
        <edgeMap>
          <xCoord>403</xCoord>
          <yCoord>280</yCoord>
        </edgeMap>
        <edgeMap>
          <xCoord>402</xCoord>
          <yCoord>281</yCoord>
        </edgeMap>
        <edgeMap>
          <xCoord>401</xCoord>
          <yCoord>282</yCoord>
        </edgeMap>
        <edgeMap>
          <xCoord>401</xCoord>
          <yCoord>283</yCoord>
        </edgeMap>
        <edgeMap>
          <xCoord>400</xCoord>
          <yCoord>284</yCoord>
        </edgeMap>
        <edgeMap>
          <xCoord>399</xCoord>
          <yCoord>285</yCoord>
        </edgeMap>
        <edgeMap>
          <xCoord>398</xCoord>
          <yCoord>286</yCoord>
        </edgeMap>
        <edgeMap>
          <xCoord>397</xCoord>
          <yCoord>286</yCoord>
        </edgeMap>
        <edgeMap>
          <xCoord>396</xCoord>
          <yCoord>286</yCoord>
        </edgeMap>
        <edgeMap>
          <xCoord>395</xCoord>
          <yCoord>286</yCoord>
        </edgeMap>
        <edgeMap>
          <xCoord>394</xCoord>
          <yCoord>287</yCoord>
        </edgeMap>
        <edgeMap>
          <xCoord>395</xCoord>
          <yCoord>288</yCoord>
        </edgeMap>
        <edgeMap>
          <xCoord>396</xCoord>
          <yCoord>289</yCoord>
        </edgeMap>
        <edgeMap>
          <xCoord>397</xCoord>
          <yCoord>290</yCoord>
        </edgeMap>
        <edgeMap>
          <xCoord>397</xCoord>
          <yCoord>291</yCoord>
        </edgeMap>
        <edgeMap>
          <xCoord>398</xCoord>
          <yCoord>292</yCoord>
        </edgeMap>
        <edgeMap>
          <xCoord>398</xCoord>
          <yCoord>293</yCoord>
        </edgeMap>
        <edgeMap>
          <xCoord>399</xCoord>
          <yCoord>294</yCoord>
        </edgeMap>
        <edgeMap>
          <xCoord>399</xCoord>
          <yCoord>295</yCoord>
        </edgeMap>
        <edgeMap>
          <xCoord>399</xCoord>
          <yCoord>296</yCoord>
        </edgeMap>
        <edgeMap>
          <xCoord>399</xCoord>
          <yCoord>297</yCoord>
        </edgeMap>
        <edgeMap>
          <xCoord>400</xCoord>
          <yCoord>298</yCoord>
        </edgeMap>
        <edgeMap>
          <xCoord>401</xCoord>
          <yCoord>298</yCoord>
        </edgeMap>
        <edgeMap>
          <xCoord>402</xCoord>
          <yCoord>298</yCoord>
        </edgeMap>
        <edgeMap>
          <xCoord>403</xCoord>
          <yCoord>298</yCoord>
        </edgeMap>
        <edgeMap>
          <xCoord>404</xCoord>
          <yCoord>298</yCoord>
        </edgeMap>
        <edgeMap>
          <xCoord>405</xCoord>
          <yCoord>299</yCoord>
        </edgeMap>
        <edgeMap>
          <xCoord>406</xCoord>
          <yCoord>300</yCoord>
        </edgeMap>
        <edgeMap>
          <xCoord>406</xCoord>
          <yCoord>301</yCoord>
        </edgeMap>
        <edgeMap>
          <xCoord>407</xCoord>
          <yCoord>302</yCoord>
        </edgeMap>
        <edgeMap>
          <xCoord>408</xCoord>
          <yCoord>303</yCoord>
        </edgeMap>
        <edgeMap>
          <xCoord>409</xCoord>
          <yCoord>303</yCoord>
        </edgeMap>
      </roi>
      <roi>
        <imageZposition>-158.5</imageZposition>
        <imageSOP_UID>1.3.6.1.4.1.14519.5.2.1.6279.6001.216891185494704292145083631221</imageSOP_UID>
        <inclusion>TRUE</inclusion>
        <edgeMap>
          <xCoord>411</xCoord>
          <yCoord>297</yCoord>
        </edgeMap>
        <edgeMap>
          <xCoord>412</xCoord>
          <yCoord>296</yCoord>
        </edgeMap>
        <edgeMap>
          <xCoord>413</xCoord>
          <yCoord>295</yCoord>
        </edgeMap>
        <edgeMap>
          <xCoord>414</xCoord>
          <yCoord>295</yCoord>
        </edgeMap>
        <edgeMap>
          <xCoord>415</xCoord>
          <yCoord>295</yCoord>
        </edgeMap>
        <edgeMap>
          <xCoord>416</xCoord>
          <yCoord>294</yCoord>
        </edgeMap>
        <edgeMap>
          <xCoord>416</xCoord>
          <yCoord>293</yCoord>
        </edgeMap>
        <edgeMap>
          <xCoord>415</xCoord>
          <yCoord>292</yCoord>
        </edgeMap>
        <edgeMap>
          <xCoord>415</xCoord>
          <yCoord>291</yCoord>
        </edgeMap>
        <edgeMap>
          <xCoord>416</xCoord>
          <yCoord>290</yCoord>
        </edgeMap>
        <edgeMap>
          <xCoord>416</xCoord>
          <yCoord>289</yCoord>
        </edgeMap>
        <edgeMap>
          <xCoord>415</xCoord>
          <yCoord>288</yCoord>
        </edgeMap>
        <edgeMap>
          <xCoord>415</xCoord>
          <yCoord>287</yCoord>
        </edgeMap>
        <edgeMap>
          <xCoord>415</xCoord>
          <yCoord>286</yCoord>
        </edgeMap>
        <edgeMap>
          <xCoord>414</xCoord>
          <yCoord>285</yCoord>
        </edgeMap>
        <edgeMap>
          <xCoord>414</xCoord>
          <yCoord>284</yCoord>
        </edgeMap>
        <edgeMap>
          <xCoord>414</xCoord>
          <yCoord>283</yCoord>
        </edgeMap>
        <edgeMap>
          <xCoord>415</xCoord>
          <yCoord>282</yCoord>
        </edgeMap>
        <edgeMap>
          <xCoord>416</xCoord>
          <yCoord>281</yCoord>
        </edgeMap>
        <edgeMap>
          <xCoord>416</xCoord>
          <yCoord>280</yCoord>
        </edgeMap>
        <edgeMap>
          <xCoord>415</xCoord>
          <yCoord>279</yCoord>
        </edgeMap>
        <edgeMap>
          <xCoord>414</xCoord>
          <yCoord>279</yCoord>
        </edgeMap>
        <edgeMap>
          <xCoord>413</xCoord>
          <yCoord>280</yCoord>
        </edgeMap>
        <edgeMap>
          <xCoord>412</xCoord>
          <yCoord>280</yCoord>
        </edgeMap>
        <edgeMap>
          <xCoord>411</xCoord>
          <yCoord>280</yCoord>
        </edgeMap>
        <edgeMap>
          <xCoord>410</xCoord>
          <yCoord>279</yCoord>
        </edgeMap>
        <edgeMap>
          <xCoord>409</xCoord>
          <yCoord>279</yCoord>
        </edgeMap>
        <edgeMap>
          <xCoord>408</xCoord>
          <yCoord>280</yCoord>
        </edgeMap>
        <edgeMap>
          <xCoord>407</xCoord>
          <yCoord>280</yCoord>
        </edgeMap>
        <edgeMap>
          <xCoord>406</xCoord>
          <yCoord>280</yCoord>
        </edgeMap>
        <edgeMap>
          <xCoord>405</xCoord>
          <yCoord>280</yCoord>
        </edgeMap>
        <edgeMap>
          <xCoord>404</xCoord>
          <yCoord>280</yCoord>
        </edgeMap>
        <edgeMap>
          <xCoord>403</xCoord>
          <yCoord>280</yCoord>
        </edgeMap>
        <edgeMap>
          <xCoord>402</xCoord>
          <yCoord>281</yCoord>
        </edgeMap>
        <edgeMap>
          <xCoord>402</xCoord>
          <yCoord>282</yCoord>
        </edgeMap>
        <edgeMap>
          <xCoord>402</xCoord>
          <yCoord>283</yCoord>
        </edgeMap>
        <edgeMap>
          <xCoord>401</xCoord>
          <yCoord>284</yCoord>
        </edgeMap>
        <edgeMap>
          <xCoord>400</xCoord>
          <yCoord>285</yCoord>
        </edgeMap>
        <edgeMap>
          <xCoord>399</xCoord>
          <yCoord>286</yCoord>
        </edgeMap>
        <edgeMap>
          <xCoord>398</xCoord>
          <yCoord>286</yCoord>
        </edgeMap>
        <edgeMap>
          <xCoord>397</xCoord>
          <yCoord>287</yCoord>
        </edgeMap>
        <edgeMap>
          <xCoord>396</xCoord>
          <yCoord>288</yCoord>
        </edgeMap>
        <edgeMap>
          <xCoord>397</xCoord>
          <yCoord>289</yCoord>
        </edgeMap>
        <edgeMap>
          <xCoord>398</xCoord>
          <yCoord>290</yCoord>
        </edgeMap>
        <edgeMap>
          <xCoord>398</xCoord>
          <yCoord>291</yCoord>
        </edgeMap>
        <edgeMap>
          <xCoord>399</xCoord>
          <yCoord>292</yCoord>
        </edgeMap>
        <edgeMap>
          <xCoord>400</xCoord>
          <yCoord>293</yCoord>
        </edgeMap>
        <edgeMap>
          <xCoord>401</xCoord>
          <yCoord>293</yCoord>
        </edgeMap>
        <edgeMap>
          <xCoord>402</xCoord>
          <yCoord>293</yCoord>
        </edgeMap>
        <edgeMap>
          <xCoord>403</xCoord>
          <yCoord>294</yCoord>
        </edgeMap>
        <edgeMap>
          <xCoord>404</xCoord>
          <yCoord>294</yCoord>
        </edgeMap>
        <edgeMap>
          <xCoord>405</xCoord>
          <yCoord>295</yCoord>
        </edgeMap>
        <edgeMap>
          <xCoord>406</xCoord>
          <yCoord>295</yCoord>
        </edgeMap>
        <edgeMap>
          <xCoord>407</xCoord>
          <yCoord>296</yCoord>
        </edgeMap>
        <edgeMap>
          <xCoord>408</xCoord>
          <yCoord>297</yCoord>
        </edgeMap>
        <edgeMap>
          <xCoord>409</xCoord>
          <yCoord>297</yCoord>
        </edgeMap>
        <edgeMap>
          <xCoord>410</xCoord>
          <yCoord>297</yCoord>
        </edgeMap>
        <edgeMap>
          <xCoord>411</xCoord>
          <yCoord>297</yCoord>
        </edgeMap>
      </roi>
      <roi>
        <imageZposition>-161.0</imageZposition>
        <imageSOP_UID>1.3.6.1.4.1.14519.5.2.1.6279.6001.170219921737749614910486514960</imageSOP_UID>
        <inclusion>TRUE</inclusion>
        <edgeMap>
          <xCoord>410</xCoord>
          <yCoord>296</yCoord>
        </edgeMap>
        <edgeMap>
          <xCoord>411</xCoord>
          <yCoord>295</yCoord>
        </edgeMap>
        <edgeMap>
          <xCoord>411</xCoord>
          <yCoord>294</yCoord>
        </edgeMap>
        <edgeMap>
          <xCoord>412</xCoord>
          <yCoord>293</yCoord>
        </edgeMap>
        <edgeMap>
          <xCoord>413</xCoord>
          <yCoord>292</yCoord>
        </edgeMap>
        <edgeMap>
          <xCoord>413</xCoord>
          <yCoord>291</yCoord>
        </edgeMap>
        <edgeMap>
          <xCoord>413</xCoord>
          <yCoord>290</yCoord>
        </edgeMap>
        <edgeMap>
          <xCoord>413</xCoord>
          <yCoord>289</yCoord>
        </edgeMap>
        <edgeMap>
          <xCoord>413</xCoord>
          <yCoord>288</yCoord>
        </edgeMap>
        <edgeMap>
          <xCoord>413</xCoord>
          <yCoord>287</yCoord>
        </edgeMap>
        <edgeMap>
          <xCoord>413</xCoord>
          <yCoord>286</yCoord>
        </edgeMap>
        <edgeMap>
          <xCoord>412</xCoord>
          <yCoord>285</yCoord>
        </edgeMap>
        <edgeMap>
          <xCoord>411</xCoord>
          <yCoord>284</yCoord>
        </edgeMap>
        <edgeMap>
          <xCoord>410</xCoord>
          <yCoord>283</yCoord>
        </edgeMap>
        <edgeMap>
          <xCoord>410</xCoord>
          <yCoord>282</yCoord>
        </edgeMap>
        <edgeMap>
          <xCoord>410</xCoord>
          <yCoord>281</yCoord>
        </edgeMap>
        <edgeMap>
          <xCoord>409</xCoord>
          <yCoord>280</yCoord>
        </edgeMap>
        <edgeMap>
          <xCoord>408</xCoord>
          <yCoord>280</yCoord>
        </edgeMap>
        <edgeMap>
          <xCoord>407</xCoord>
          <yCoord>281</yCoord>
        </edgeMap>
        <edgeMap>
          <xCoord>406</xCoord>
          <yCoord>282</yCoord>
        </edgeMap>
        <edgeMap>
          <xCoord>405</xCoord>
          <yCoord>283</yCoord>
        </edgeMap>
        <edgeMap>
          <xCoord>404</xCoord>
          <yCoord>283</yCoord>
        </edgeMap>
        <edgeMap>
          <xCoord>403</xCoord>
          <yCoord>284</yCoord>
        </edgeMap>
        <edgeMap>
          <xCoord>403</xCoord>
          <yCoord>285</yCoord>
        </edgeMap>
        <edgeMap>
          <xCoord>403</xCoord>
          <yCoord>286</yCoord>
        </edgeMap>
        <edgeMap>
          <xCoord>403</xCoord>
          <yCoord>287</yCoord>
        </edgeMap>
        <edgeMap>
          <xCoord>402</xCoord>
          <yCoord>288</yCoord>
        </edgeMap>
        <edgeMap>
          <xCoord>402</xCoord>
          <yCoord>289</yCoord>
        </edgeMap>
        <edgeMap>
          <xCoord>402</xCoord>
          <yCoord>290</yCoord>
        </edgeMap>
        <edgeMap>
          <xCoord>402</xCoord>
          <yCoord>291</yCoord>
        </edgeMap>
        <edgeMap>
          <xCoord>402</xCoord>
          <yCoord>292</yCoord>
        </edgeMap>
        <edgeMap>
          <xCoord>403</xCoord>
          <yCoord>293</yCoord>
        </edgeMap>
        <edgeMap>
          <xCoord>404</xCoord>
          <yCoord>293</yCoord>
        </edgeMap>
        <edgeMap>
          <xCoord>405</xCoord>
          <yCoord>294</yCoord>
        </edgeMap>
        <edgeMap>
          <xCoord>406</xCoord>
          <yCoord>294</yCoord>
        </edgeMap>
        <edgeMap>
          <xCoord>407</xCoord>
          <yCoord>293</yCoord>
        </edgeMap>
        <edgeMap>
          <xCoord>408</xCoord>
          <yCoord>294</yCoord>
        </edgeMap>
        <edgeMap>
          <xCoord>409</xCoord>
          <yCoord>295</yCoord>
        </edgeMap>
        <edgeMap>
          <xCoord>410</xCoord>
          <yCoord>296</yCoord>
        </edgeMap>
      </roi>
      <roi>
        <imageZposition>-163.5</imageZposition>
        <imageSOP_UID>1.3.6.1.4.1.14519.5.2.1.6279.6001.195195741867514913376629738363</imageSOP_UID>
        <inclusion>TRUE</inclusion>
        <edgeMap>
          <xCoord>407</xCoord>
          <yCoord>288</yCoord>
        </edgeMap>
        <edgeMap>
          <xCoord>407</xCoord>
          <yCoord>287</yCoord>
        </edgeMap>
        <edgeMap>
          <xCoord>407</xCoord>
          <yCoord>286</yCoord>
        </edgeMap>
        <edgeMap>
          <xCoord>407</xCoord>
          <yCoord>285</yCoord>
        </edgeMap>
        <edgeMap>
          <xCoord>407</xCoord>
          <yCoord>284</yCoord>
        </edgeMap>
        <edgeMap>
          <xCoord>407</xCoord>
          <yCoord>283</yCoord>
        </edgeMap>
        <edgeMap>
          <xCoord>406</xCoord>
          <yCoord>283</yCoord>
        </edgeMap>
        <edgeMap>
          <xCoord>405</xCoord>
          <yCoord>283</yCoord>
        </edgeMap>
        <edgeMap>
          <xCoord>404</xCoord>
          <yCoord>283</yCoord>
        </edgeMap>
        <edgeMap>
          <xCoord>403</xCoord>
          <yCoord>283</yCoord>
        </edgeMap>
        <edgeMap>
          <xCoord>403</xCoord>
          <yCoord>284</yCoord>
        </edgeMap>
        <edgeMap>
          <xCoord>403</xCoord>
          <yCoord>285</yCoord>
        </edgeMap>
        <edgeMap>
          <xCoord>403</xCoord>
          <yCoord>286</yCoord>
        </edgeMap>
        <edgeMap>
          <xCoord>403</xCoord>
          <yCoord>287</yCoord>
        </edgeMap>
        <edgeMap>
          <xCoord>403</xCoord>
          <yCoord>288</yCoord>
        </edgeMap>
        <edgeMap>
          <xCoord>404</xCoord>
          <yCoord>288</yCoord>
        </edgeMap>
        <edgeMap>
          <xCoord>405</xCoord>
          <yCoord>288</yCoord>
        </edgeMap>
        <edgeMap>
          <xCoord>406</xCoord>
          <yCoord>288</yCoord>
        </edgeMap>
        <edgeMap>
          <xCoord>407</xCoord>
          <yCoord>288</yCoord>
        </edgeMap>
      </roi>
    </unblindedReadNodule>
    <nonNodule>
      <nonNoduleID>IL057_127453</nonNoduleID>
      <imageZposition>-196.0</imageZposition>
      <imageSOP_UID>1.3.6.1.4.1.14519.5.2.1.6279.6001.111899968656869217298765021984</imageSOP_UID>
      <locus>
        <xCoord>173</xCoord>
        <yCoord>214</yCoord>
      </locus>
    </nonNodule>
  </readingSession>
<readingSession>
<annotationVersion>3.12</annotationVersion>
<servicingRadiologistID>-54651949</servicingRadiologistID>
<unblindedReadNodule>
<noduleID>MI014_16473</noduleID>
<characteristics>
<subtlety>5</subtlety>
<internalStructure>1</internalStructure>
<calcification>6</calcification>
<sphericity>4</sphericity>
<margin>3</margin>
<lobulation>3</lobulation>
<spiculation>3</spiculation>
<texture>4</texture>
<malignancy>3</malignancy>
</characteristics>
<roi>
<imageZposition>-151.0</imageZposition>
<imageSOP_UID>1.3.6.1.4.1.14519.5.2.1.6279.6001.294116573951324671941832429513</imageSOP_UID>
<inclusion>TRUE</inclusion>
<edgeMap>
<xCoord>411</xCoord>
<yCoord>301</yCoord>
</edgeMap>
<edgeMap>
<xCoord>412</xCoord>
<yCoord>300</yCoord>
</edgeMap>
<edgeMap>
<xCoord>413</xCoord>
<yCoord>300</yCoord>
</edgeMap>
<edgeMap>
<xCoord>414</xCoord>
<yCoord>299</yCoord>
</edgeMap>
<edgeMap>
<xCoord>415</xCoord>
<yCoord>298</yCoord>
</edgeMap>
<edgeMap>
<xCoord>416</xCoord>
<yCoord>298</yCoord>
</edgeMap>
<edgeMap>
<xCoord>417</xCoord>
<yCoord>297</yCoord>
</edgeMap>
<edgeMap>
<xCoord>417</xCoord>
<yCoord>296</yCoord>
</edgeMap>
<edgeMap>
<xCoord>416</xCoord>
<yCoord>295</yCoord>
</edgeMap>
<edgeMap>
<xCoord>416</xCoord>
<yCoord>294</yCoord>
</edgeMap>
<edgeMap>
<xCoord>415</xCoord>
<yCoord>293</yCoord>
</edgeMap>
<edgeMap>
<xCoord>414</xCoord>
<yCoord>292</yCoord>
</edgeMap>
<edgeMap>
<xCoord>414</xCoord>
<yCoord>291</yCoord>
</edgeMap>
<edgeMap>
<xCoord>414</xCoord>
<yCoord>290</yCoord>
</edgeMap>
<edgeMap>
<xCoord>413</xCoord>
<yCoord>289</yCoord>
</edgeMap>
<edgeMap>
<xCoord>413</xCoord>
<yCoord>288</yCoord>
</edgeMap>
<edgeMap>
<xCoord>413</xCoord>
<yCoord>287</yCoord>
</edgeMap>
<edgeMap>
<xCoord>413</xCoord>
<yCoord>286</yCoord>
</edgeMap>
<edgeMap>
<xCoord>413</xCoord>
<yCoord>285</yCoord>
</edgeMap>
<edgeMap>
<xCoord>413</xCoord>
<yCoord>284</yCoord>
</edgeMap>
<edgeMap>
<xCoord>413</xCoord>
<yCoord>283</yCoord>
</edgeMap>
<edgeMap>
<xCoord>412</xCoord>
<yCoord>282</yCoord>
</edgeMap>
<edgeMap>
<xCoord>411</xCoord>
<yCoord>281</yCoord>
</edgeMap>
<edgeMap>
<xCoord>411</xCoord>
<yCoord>280</yCoord>
</edgeMap>
<edgeMap>
<xCoord>410</xCoord>
<yCoord>279</yCoord>
</edgeMap>
<edgeMap>
<xCoord>409</xCoord>
<yCoord>279</yCoord>
</edgeMap>
<edgeMap>
<xCoord>408</xCoord>
<yCoord>279</yCoord>
</edgeMap>
<edgeMap>
<xCoord>407</xCoord>
<yCoord>279</yCoord>
</edgeMap>
<edgeMap>
<xCoord>406</xCoord>
<yCoord>279</yCoord>
</edgeMap>
<edgeMap>
<xCoord>405</xCoord>
<yCoord>279</yCoord>
</edgeMap>
<edgeMap>
<xCoord>404</xCoord>
<yCoord>279</yCoord>
</edgeMap>
<edgeMap>
<xCoord>403</xCoord>
<yCoord>280</yCoord>
</edgeMap>
<edgeMap>
<xCoord>402</xCoord>
<yCoord>280</yCoord>
</edgeMap>
<edgeMap>
<xCoord>401</xCoord>
<yCoord>281</yCoord>
</edgeMap>
<edgeMap>
<xCoord>401</xCoord>
<yCoord>282</yCoord>
</edgeMap>
<edgeMap>
<xCoord>402</xCoord>
<yCoord>283</yCoord>
</edgeMap>
<edgeMap>
<xCoord>402</xCoord>
<yCoord>284</yCoord>
</edgeMap>
<edgeMap>
<xCoord>402</xCoord>
<yCoord>285</yCoord>
</edgeMap>
<edgeMap>
<xCoord>402</xCoord>
<yCoord>286</yCoord>
</edgeMap>
<edgeMap>
<xCoord>403</xCoord>
<yCoord>287</yCoord>
</edgeMap>
<edgeMap>
<xCoord>403</xCoord>
<yCoord>288</yCoord>
</edgeMap>
<edgeMap>
<xCoord>402</xCoord>
<yCoord>289</yCoord>
</edgeMap>
<edgeMap>
<xCoord>401</xCoord>
<yCoord>290</yCoord>
</edgeMap>
<edgeMap>
<xCoord>400</xCoord>
<yCoord>291</yCoord>
</edgeMap>
<edgeMap>
<xCoord>400</xCoord>
<yCoord>292</yCoord>
</edgeMap>
<edgeMap>
<xCoord>401</xCoord>
<yCoord>293</yCoord>
</edgeMap>
<edgeMap>
<xCoord>401</xCoord>
<yCoord>294</yCoord>
</edgeMap>
<edgeMap>
<xCoord>402</xCoord>
<yCoord>295</yCoord>
</edgeMap>
<edgeMap>
<xCoord>403</xCoord>
<yCoord>296</yCoord>
</edgeMap>
<edgeMap>
<xCoord>404</xCoord>
<yCoord>297</yCoord>
</edgeMap>
<edgeMap>
<xCoord>405</xCoord>
<yCoord>298</yCoord>
</edgeMap>
<edgeMap>
<xCoord>406</xCoord>
<yCoord>298</yCoord>
</edgeMap>
<edgeMap>
<xCoord>407</xCoord>
<yCoord>299</yCoord>
</edgeMap>
<edgeMap>
<xCoord>408</xCoord>
<yCoord>300</yCoord>
</edgeMap>
<edgeMap>
<xCoord>409</xCoord>
<yCoord>301</yCoord>
</edgeMap>
<edgeMap>
<xCoord>410</xCoord>
<yCoord>301</yCoord>
</edgeMap>
<edgeMap>
<xCoord>411</xCoord>
<yCoord>301</yCoord>
</edgeMap>
</roi>
<roi>
<imageZposition>-153.5</imageZposition>
<imageSOP_UID>1.3.6.1.4.1.14519.5.2.1.6279.6001.172076772066567904247042390301</imageSOP_UID>
<inclusion>TRUE</inclusion>
<edgeMap>
<xCoord>412</xCoord>
<yCoord>302</yCoord>
</edgeMap>
<edgeMap>
<xCoord>413</xCoord>
<yCoord>301</yCoord>
</edgeMap>
<edgeMap>
<xCoord>414</xCoord>
<yCoord>301</yCoord>
</edgeMap>
<edgeMap>
<xCoord>415</xCoord>
<yCoord>301</yCoord>
</edgeMap>
<edgeMap>
<xCoord>416</xCoord>
<yCoord>300</yCoord>
</edgeMap>
<edgeMap>
<xCoord>416</xCoord>
<yCoord>299</yCoord>
</edgeMap>
<edgeMap>
<xCoord>416</xCoord>
<yCoord>298</yCoord>
</edgeMap>
<edgeMap>
<xCoord>416</xCoord>
<yCoord>297</yCoord>
</edgeMap>
<edgeMap>
<xCoord>416</xCoord>
<yCoord>296</yCoord>
</edgeMap>
<edgeMap>
<xCoord>416</xCoord>
<yCoord>295</yCoord>
</edgeMap>
<edgeMap>
<xCoord>416</xCoord>
<yCoord>294</yCoord>
</edgeMap>
<edgeMap>
<xCoord>416</xCoord>
<yCoord>293</yCoord>
</edgeMap>
<edgeMap>
<xCoord>416</xCoord>
<yCoord>292</yCoord>
</edgeMap>
<edgeMap>
<xCoord>416</xCoord>
<yCoord>291</yCoord>
</edgeMap>
<edgeMap>
<xCoord>416</xCoord>
<yCoord>290</yCoord>
</edgeMap>
<edgeMap>
<xCoord>416</xCoord>
<yCoord>289</yCoord>
</edgeMap>
<edgeMap>
<xCoord>416</xCoord>
<yCoord>288</yCoord>
</edgeMap>
<edgeMap>
<xCoord>416</xCoord>
<yCoord>287</yCoord>
</edgeMap>
<edgeMap>
<xCoord>416</xCoord>
<yCoord>286</yCoord>
</edgeMap>
<edgeMap>
<xCoord>416</xCoord>
<yCoord>285</yCoord>
</edgeMap>
<edgeMap>
<xCoord>416</xCoord>
<yCoord>284</yCoord>
</edgeMap>
<edgeMap>
<xCoord>416</xCoord>
<yCoord>283</yCoord>
</edgeMap>
<edgeMap>
<xCoord>416</xCoord>
<yCoord>282</yCoord>
</edgeMap>
<edgeMap>
<xCoord>416</xCoord>
<yCoord>281</yCoord>
</edgeMap>
<edgeMap>
<xCoord>415</xCoord>
<yCoord>280</yCoord>
</edgeMap>
<edgeMap>
<xCoord>415</xCoord>
<yCoord>279</yCoord>
</edgeMap>
<edgeMap>
<xCoord>415</xCoord>
<yCoord>278</yCoord>
</edgeMap>
<edgeMap>
<xCoord>414</xCoord>
<yCoord>277</yCoord>
</edgeMap>
<edgeMap>
<xCoord>413</xCoord>
<yCoord>276</yCoord>
</edgeMap>
<edgeMap>
<xCoord>412</xCoord>
<yCoord>275</yCoord>
</edgeMap>
<edgeMap>
<xCoord>411</xCoord>
<yCoord>274</yCoord>
</edgeMap>
<edgeMap>
<xCoord>410</xCoord>
<yCoord>274</yCoord>
</edgeMap>
<edgeMap>
<xCoord>409</xCoord>
<yCoord>274</yCoord>
</edgeMap>
<edgeMap>
<xCoord>408</xCoord>
<yCoord>275</yCoord>
</edgeMap>
<edgeMap>
<xCoord>407</xCoord>
<yCoord>275</yCoord>
</edgeMap>
<edgeMap>
<xCoord>406</xCoord>
<yCoord>275</yCoord>
</edgeMap>
<edgeMap>
<xCoord>405</xCoord>
<yCoord>276</yCoord>
</edgeMap>
<edgeMap>
<xCoord>404</xCoord>
<yCoord>277</yCoord>
</edgeMap>
<edgeMap>
<xCoord>404</xCoord>
<yCoord>278</yCoord>
</edgeMap>
<edgeMap>
<xCoord>403</xCoord>
<yCoord>279</yCoord>
</edgeMap>
<edgeMap>
<xCoord>402</xCoord>
<yCoord>280</yCoord>
</edgeMap>
<edgeMap>
<xCoord>401</xCoord>
<yCoord>281</yCoord>
</edgeMap>
<edgeMap>
<xCoord>401</xCoord>
<yCoord>282</yCoord>
</edgeMap>
<edgeMap>
<xCoord>400</xCoord>
<yCoord>283</yCoord>
</edgeMap>
<edgeMap>
<xCoord>399</xCoord>
<yCoord>284</yCoord>
</edgeMap>
<edgeMap>
<xCoord>399</xCoord>
<yCoord>285</yCoord>
</edgeMap>
<edgeMap>
<xCoord>398</xCoord>
<yCoord>286</yCoord>
</edgeMap>
<edgeMap>
<xCoord>397</xCoord>
<yCoord>287</yCoord>
</edgeMap>
<edgeMap>
<xCoord>397</xCoord>
<yCoord>288</yCoord>
</edgeMap>
<edgeMap>
<xCoord>397</xCoord>
<yCoord>289</yCoord>
</edgeMap>
<edgeMap>
<xCoord>397</xCoord>
<yCoord>290</yCoord>
</edgeMap>
<edgeMap>
<xCoord>397</xCoord>
<yCoord>291</yCoord>
</edgeMap>
<edgeMap>
<xCoord>398</xCoord>
<yCoord>292</yCoord>
</edgeMap>
<edgeMap>
<xCoord>398</xCoord>
<yCoord>293</yCoord>
</edgeMap>
<edgeMap>
<xCoord>397</xCoord>
<yCoord>294</yCoord>
</edgeMap>
<edgeMap>
<xCoord>397</xCoord>
<yCoord>295</yCoord>
</edgeMap>
<edgeMap>
<xCoord>398</xCoord>
<yCoord>296</yCoord>
</edgeMap>
<edgeMap>
<xCoord>398</xCoord>
<yCoord>297</yCoord>
</edgeMap>
<edgeMap>
<xCoord>398</xCoord>
<yCoord>298</yCoord>
</edgeMap>
<edgeMap>
<xCoord>399</xCoord>
<yCoord>299</yCoord>
</edgeMap>
<edgeMap>
<xCoord>400</xCoord>
<yCoord>299</yCoord>
</edgeMap>
<edgeMap>
<xCoord>401</xCoord>
<yCoord>299</yCoord>
</edgeMap>
<edgeMap>
<xCoord>402</xCoord>
<yCoord>299</yCoord>
</edgeMap>
<edgeMap>
<xCoord>403</xCoord>
<yCoord>299</yCoord>
</edgeMap>
<edgeMap>
<xCoord>404</xCoord>
<yCoord>299</yCoord>
</edgeMap>
<edgeMap>
<xCoord>405</xCoord>
<yCoord>300</yCoord>
</edgeMap>
<edgeMap>
<xCoord>406</xCoord>
<yCoord>300</yCoord>
</edgeMap>
<edgeMap>
<xCoord>407</xCoord>
<yCoord>301</yCoord>
</edgeMap>
<edgeMap>
<xCoord>408</xCoord>
<yCoord>302</yCoord>
</edgeMap>
<edgeMap>
<xCoord>409</xCoord>
<yCoord>302</yCoord>
</edgeMap>
<edgeMap>
<xCoord>410</xCoord>
<yCoord>302</yCoord>
</edgeMap>
<edgeMap>
<xCoord>411</xCoord>
<yCoord>302</yCoord>
</edgeMap>
<edgeMap>
<xCoord>412</xCoord>
<yCoord>302</yCoord>
</edgeMap>
</roi>
<roi>
<imageZposition>-156.0</imageZposition>
<imageSOP_UID>1.3.6.1.4.1.14519.5.2.1.6279.6001.646759343138741690513426615505</imageSOP_UID>
<inclusion>TRUE</inclusion>
<edgeMap>
<xCoord>410</xCoord>
<yCoord>304</yCoord>
</edgeMap>
<edgeMap>
<xCoord>411</xCoord>
<yCoord>303</yCoord>
</edgeMap>
<edgeMap>
<xCoord>412</xCoord>
<yCoord>303</yCoord>
</edgeMap>
<edgeMap>
<xCoord>413</xCoord>
<yCoord>302</yCoord>
</edgeMap>
<edgeMap>
<xCoord>414</xCoord>
<yCoord>301</yCoord>
</edgeMap>
<edgeMap>
<xCoord>414</xCoord>
<yCoord>300</yCoord>
</edgeMap>
<edgeMap>
<xCoord>414</xCoord>
<yCoord>299</yCoord>
</edgeMap>
<edgeMap>
<xCoord>415</xCoord>
<yCoord>298</yCoord>
</edgeMap>
<edgeMap>
<xCoord>415</xCoord>
<yCoord>297</yCoord>
</edgeMap>
<edgeMap>
<xCoord>414</xCoord>
<yCoord>296</yCoord>
</edgeMap>
<edgeMap>
<xCoord>415</xCoord>
<yCoord>295</yCoord>
</edgeMap>
<edgeMap>
<xCoord>416</xCoord>
<yCoord>294</yCoord>
</edgeMap>
<edgeMap>
<xCoord>416</xCoord>
<yCoord>293</yCoord>
</edgeMap>
<edgeMap>
<xCoord>416</xCoord>
<yCoord>292</yCoord>
</edgeMap>
<edgeMap>
<xCoord>416</xCoord>
<yCoord>291</yCoord>
</edgeMap>
<edgeMap>
<xCoord>416</xCoord>
<yCoord>290</yCoord>
</edgeMap>
<edgeMap>
<xCoord>416</xCoord>
<yCoord>289</yCoord>
</edgeMap>
<edgeMap>
<xCoord>416</xCoord>
<yCoord>288</yCoord>
</edgeMap>
<edgeMap>
<xCoord>416</xCoord>
<yCoord>287</yCoord>
</edgeMap>
<edgeMap>
<xCoord>416</xCoord>
<yCoord>286</yCoord>
</edgeMap>
<edgeMap>
<xCoord>416</xCoord>
<yCoord>285</yCoord>
</edgeMap>
<edgeMap>
<xCoord>416</xCoord>
<yCoord>284</yCoord>
</edgeMap>
<edgeMap>
<xCoord>416</xCoord>
<yCoord>283</yCoord>
</edgeMap>
<edgeMap>
<xCoord>416</xCoord>
<yCoord>282</yCoord>
</edgeMap>
<edgeMap>
<xCoord>416</xCoord>
<yCoord>281</yCoord>
</edgeMap>
<edgeMap>
<xCoord>416</xCoord>
<yCoord>280</yCoord>
</edgeMap>
<edgeMap>
<xCoord>415</xCoord>
<yCoord>279</yCoord>
</edgeMap>
<edgeMap>
<xCoord>414</xCoord>
<yCoord>279</yCoord>
</edgeMap>
<edgeMap>
<xCoord>413</xCoord>
<yCoord>279</yCoord>
</edgeMap>
<edgeMap>
<xCoord>412</xCoord>
<yCoord>279</yCoord>
</edgeMap>
<edgeMap>
<xCoord>411</xCoord>
<yCoord>278</yCoord>
</edgeMap>
<edgeMap>
<xCoord>410</xCoord>
<yCoord>277</yCoord>
</edgeMap>
<edgeMap>
<xCoord>409</xCoord>
<yCoord>277</yCoord>
</edgeMap>
<edgeMap>
<xCoord>408</xCoord>
<yCoord>277</yCoord>
</edgeMap>
<edgeMap>
<xCoord>407</xCoord>
<yCoord>277</yCoord>
</edgeMap>
<edgeMap>
<xCoord>406</xCoord>
<yCoord>278</yCoord>
</edgeMap>
<edgeMap>
<xCoord>405</xCoord>
<yCoord>279</yCoord>
</edgeMap>
<edgeMap>
<xCoord>404</xCoord>
<yCoord>279</yCoord>
</edgeMap>
<edgeMap>
<xCoord>403</xCoord>
<yCoord>280</yCoord>
</edgeMap>
<edgeMap>
<xCoord>402</xCoord>
<yCoord>281</yCoord>
</edgeMap>
<edgeMap>
<xCoord>401</xCoord>
<yCoord>282</yCoord>
</edgeMap>
<edgeMap>
<xCoord>401</xCoord>
<yCoord>283</yCoord>
</edgeMap>
<edgeMap>
<xCoord>401</xCoord>
<yCoord>284</yCoord>
</edgeMap>
<edgeMap>
<xCoord>400</xCoord>
<yCoord>285</yCoord>
</edgeMap>
<edgeMap>
<xCoord>399</xCoord>
<yCoord>286</yCoord>
</edgeMap>
<edgeMap>
<xCoord>398</xCoord>
<yCoord>286</yCoord>
</edgeMap>
<edgeMap>
<xCoord>397</xCoord>
<yCoord>287</yCoord>
</edgeMap>
<edgeMap>
<xCoord>397</xCoord>
<yCoord>288</yCoord>
</edgeMap>
<edgeMap>
<xCoord>397</xCoord>
<yCoord>289</yCoord>
</edgeMap>
<edgeMap>
<xCoord>397</xCoord>
<yCoord>290</yCoord>
</edgeMap>
<edgeMap>
<xCoord>397</xCoord>
<yCoord>291</yCoord>
</edgeMap>
<edgeMap>
<xCoord>398</xCoord>
<yCoord>292</yCoord>
</edgeMap>
<edgeMap>
<xCoord>398</xCoord>
<yCoord>293</yCoord>
</edgeMap>
<edgeMap>
<xCoord>399</xCoord>
<yCoord>294</yCoord>
</edgeMap>
<edgeMap>
<xCoord>399</xCoord>
<yCoord>295</yCoord>
</edgeMap>
<edgeMap>
<xCoord>399</xCoord>
<yCoord>296</yCoord>
</edgeMap>
<edgeMap>
<xCoord>400</xCoord>
<yCoord>296</yCoord>
</edgeMap>
<edgeMap>
<xCoord>401</xCoord>
<yCoord>296</yCoord>
</edgeMap>
<edgeMap>
<xCoord>402</xCoord>
<yCoord>297</yCoord>
</edgeMap>
<edgeMap>
<xCoord>403</xCoord>
<yCoord>297</yCoord>
</edgeMap>
<edgeMap>
<xCoord>404</xCoord>
<yCoord>298</yCoord>
</edgeMap>
<edgeMap>
<xCoord>405</xCoord>
<yCoord>299</yCoord>
</edgeMap>
<edgeMap>
<xCoord>406</xCoord>
<yCoord>300</yCoord>
</edgeMap>
<edgeMap>
<xCoord>406</xCoord>
<yCoord>301</yCoord>
</edgeMap>
<edgeMap>
<xCoord>407</xCoord>
<yCoord>302</yCoord>
</edgeMap>
<edgeMap>
<xCoord>408</xCoord>
<yCoord>303</yCoord>
</edgeMap>
<edgeMap>
<xCoord>409</xCoord>
<yCoord>303</yCoord>
</edgeMap>
<edgeMap>
<xCoord>410</xCoord>
<yCoord>304</yCoord>
</edgeMap>
</roi>
<roi>
<imageZposition>-158.5</imageZposition>
<imageSOP_UID>1.3.6.1.4.1.14519.5.2.1.6279.6001.216891185494704292145083631221</imageSOP_UID>
<inclusion>TRUE</inclusion>
<edgeMap>
<xCoord>411</xCoord>
<yCoord>297</yCoord>
</edgeMap>
<edgeMap>
<xCoord>412</xCoord>
<yCoord>296</yCoord>
</edgeMap>
<edgeMap>
<xCoord>413</xCoord>
<yCoord>295</yCoord>
</edgeMap>
<edgeMap>
<xCoord>414</xCoord>
<yCoord>294</yCoord>
</edgeMap>
<edgeMap>
<xCoord>414</xCoord>
<yCoord>293</yCoord>
</edgeMap>
<edgeMap>
<xCoord>415</xCoord>
<yCoord>292</yCoord>
</edgeMap>
<edgeMap>
<xCoord>415</xCoord>
<yCoord>291</yCoord>
</edgeMap>
<edgeMap>
<xCoord>415</xCoord>
<yCoord>290</yCoord>
</edgeMap>
<edgeMap>
<xCoord>415</xCoord>
<yCoord>289</yCoord>
</edgeMap>
<edgeMap>
<xCoord>415</xCoord>
<yCoord>288</yCoord>
</edgeMap>
<edgeMap>
<xCoord>415</xCoord>
<yCoord>287</yCoord>
</edgeMap>
<edgeMap>
<xCoord>415</xCoord>
<yCoord>286</yCoord>
</edgeMap>
<edgeMap>
<xCoord>414</xCoord>
<yCoord>285</yCoord>
</edgeMap>
<edgeMap>
<xCoord>414</xCoord>
<yCoord>284</yCoord>
</edgeMap>
<edgeMap>
<xCoord>414</xCoord>
<yCoord>283</yCoord>
</edgeMap>
<edgeMap>
<xCoord>414</xCoord>
<yCoord>282</yCoord>
</edgeMap>
<edgeMap>
<xCoord>414</xCoord>
<yCoord>281</yCoord>
</edgeMap>
<edgeMap>
<xCoord>413</xCoord>
<yCoord>280</yCoord>
</edgeMap>
<edgeMap>
<xCoord>412</xCoord>
<yCoord>280</yCoord>
</edgeMap>
<edgeMap>
<xCoord>411</xCoord>
<yCoord>280</yCoord>
</edgeMap>
<edgeMap>
<xCoord>410</xCoord>
<yCoord>280</yCoord>
</edgeMap>
<edgeMap>
<xCoord>409</xCoord>
<yCoord>280</yCoord>
</edgeMap>
<edgeMap>
<xCoord>408</xCoord>
<yCoord>280</yCoord>
</edgeMap>
<edgeMap>
<xCoord>407</xCoord>
<yCoord>280</yCoord>
</edgeMap>
<edgeMap>
<xCoord>406</xCoord>
<yCoord>280</yCoord>
</edgeMap>
<edgeMap>
<xCoord>405</xCoord>
<yCoord>280</yCoord>
</edgeMap>
<edgeMap>
<xCoord>404</xCoord>
<yCoord>280</yCoord>
</edgeMap>
<edgeMap>
<xCoord>403</xCoord>
<yCoord>280</yCoord>
</edgeMap>
<edgeMap>
<xCoord>402</xCoord>
<yCoord>281</yCoord>
</edgeMap>
<edgeMap>
<xCoord>402</xCoord>
<yCoord>282</yCoord>
</edgeMap>
<edgeMap>
<xCoord>402</xCoord>
<yCoord>283</yCoord>
</edgeMap>
<edgeMap>
<xCoord>401</xCoord>
<yCoord>284</yCoord>
</edgeMap>
<edgeMap>
<xCoord>401</xCoord>
<yCoord>285</yCoord>
</edgeMap>
<edgeMap>
<xCoord>401</xCoord>
<yCoord>286</yCoord>
</edgeMap>
<edgeMap>
<xCoord>401</xCoord>
<yCoord>287</yCoord>
</edgeMap>
<edgeMap>
<xCoord>401</xCoord>
<yCoord>288</yCoord>
</edgeMap>
<edgeMap>
<xCoord>401</xCoord>
<yCoord>289</yCoord>
</edgeMap>
<edgeMap>
<xCoord>401</xCoord>
<yCoord>290</yCoord>
</edgeMap>
<edgeMap>
<xCoord>401</xCoord>
<yCoord>291</yCoord>
</edgeMap>
<edgeMap>
<xCoord>401</xCoord>
<yCoord>292</yCoord>
</edgeMap>
<edgeMap>
<xCoord>402</xCoord>
<yCoord>293</yCoord>
</edgeMap>
<edgeMap>
<xCoord>403</xCoord>
<yCoord>294</yCoord>
</edgeMap>
<edgeMap>
<xCoord>404</xCoord>
<yCoord>294</yCoord>
</edgeMap>
<edgeMap>
<xCoord>405</xCoord>
<yCoord>294</yCoord>
</edgeMap>
<edgeMap>
<xCoord>406</xCoord>
<yCoord>295</yCoord>
</edgeMap>
<edgeMap>
<xCoord>407</xCoord>
<yCoord>295</yCoord>
</edgeMap>
<edgeMap>
<xCoord>408</xCoord>
<yCoord>296</yCoord>
</edgeMap>
<edgeMap>
<xCoord>409</xCoord>
<yCoord>297</yCoord>
</edgeMap>
<edgeMap>
<xCoord>410</xCoord>
<yCoord>297</yCoord>
</edgeMap>
<edgeMap>
<xCoord>411</xCoord>
<yCoord>297</yCoord>
</edgeMap>
</roi>
<roi>
<imageZposition>-161.0</imageZposition>
<imageSOP_UID>1.3.6.1.4.1.14519.5.2.1.6279.6001.170219921737749614910486514960</imageSOP_UID>
<inclusion>TRUE</inclusion>
<edgeMap>
<xCoord>410</xCoord>
<yCoord>294</yCoord>
</edgeMap>
<edgeMap>
<xCoord>411</xCoord>
<yCoord>293</yCoord>
</edgeMap>
<edgeMap>
<xCoord>412</xCoord>
<yCoord>292</yCoord>
</edgeMap>
<edgeMap>
<xCoord>412</xCoord>
<yCoord>291</yCoord>
</edgeMap>
<edgeMap>
<xCoord>413</xCoord>
<yCoord>290</yCoord>
</edgeMap>
<edgeMap>
<xCoord>413</xCoord>
<yCoord>289</yCoord>
</edgeMap>
<edgeMap>
<xCoord>413</xCoord>
<yCoord>288</yCoord>
</edgeMap>
<edgeMap>
<xCoord>413</xCoord>
<yCoord>287</yCoord>
</edgeMap>
<edgeMap>
<xCoord>413</xCoord>
<yCoord>286</yCoord>
</edgeMap>
<edgeMap>
<xCoord>412</xCoord>
<yCoord>285</yCoord>
</edgeMap>
<edgeMap>
<xCoord>411</xCoord>
<yCoord>284</yCoord>
</edgeMap>
<edgeMap>
<xCoord>410</xCoord>
<yCoord>284</yCoord>
</edgeMap>
<edgeMap>
<xCoord>409</xCoord>
<yCoord>283</yCoord>
</edgeMap>
<edgeMap>
<xCoord>408</xCoord>
<yCoord>283</yCoord>
</edgeMap>
<edgeMap>
<xCoord>407</xCoord>
<yCoord>282</yCoord>
</edgeMap>
<edgeMap>
<xCoord>406</xCoord>
<yCoord>282</yCoord>
</edgeMap>
<edgeMap>
<xCoord>405</xCoord>
<yCoord>283</yCoord>
</edgeMap>
<edgeMap>
<xCoord>404</xCoord>
<yCoord>284</yCoord>
</edgeMap>
<edgeMap>
<xCoord>403</xCoord>
<yCoord>285</yCoord>
</edgeMap>
<edgeMap>
<xCoord>403</xCoord>
<yCoord>286</yCoord>
</edgeMap>
<edgeMap>
<xCoord>403</xCoord>
<yCoord>287</yCoord>
</edgeMap>
<edgeMap>
<xCoord>402</xCoord>
<yCoord>288</yCoord>
</edgeMap>
<edgeMap>
<xCoord>402</xCoord>
<yCoord>289</yCoord>
</edgeMap>
<edgeMap>
<xCoord>402</xCoord>
<yCoord>290</yCoord>
</edgeMap>
<edgeMap>
<xCoord>402</xCoord>
<yCoord>291</yCoord>
</edgeMap>
<edgeMap>
<xCoord>403</xCoord>
<yCoord>292</yCoord>
</edgeMap>
<edgeMap>
<xCoord>404</xCoord>
<yCoord>293</yCoord>
</edgeMap>
<edgeMap>
<xCoord>405</xCoord>
<yCoord>293</yCoord>
</edgeMap>
<edgeMap>
<xCoord>406</xCoord>
<yCoord>293</yCoord>
</edgeMap>
<edgeMap>
<xCoord>407</xCoord>
<yCoord>293</yCoord>
</edgeMap>
<edgeMap>
<xCoord>408</xCoord>
<yCoord>293</yCoord>
</edgeMap>
<edgeMap>
<xCoord>409</xCoord>
<yCoord>293</yCoord>
</edgeMap>
<edgeMap>
<xCoord>410</xCoord>
<yCoord>294</yCoord>
</edgeMap>
</roi>
<roi>
<imageZposition>-163.5</imageZposition>
<imageSOP_UID>1.3.6.1.4.1.14519.5.2.1.6279.6001.195195741867514913376629738363</imageSOP_UID>
<inclusion>TRUE</inclusion>
<edgeMap>
<xCoord>407</xCoord>
<yCoord>288</yCoord>
</edgeMap>
<edgeMap>
<xCoord>408</xCoord>
<yCoord>287</yCoord>
</edgeMap>
<edgeMap>
<xCoord>408</xCoord>
<yCoord>286</yCoord>
</edgeMap>
<edgeMap>
<xCoord>408</xCoord>
<yCoord>285</yCoord>
</edgeMap>
<edgeMap>
<xCoord>407</xCoord>
<yCoord>284</yCoord>
</edgeMap>
<edgeMap>
<xCoord>406</xCoord>
<yCoord>283</yCoord>
</edgeMap>
<edgeMap>
<xCoord>405</xCoord>
<yCoord>283</yCoord>
</edgeMap>
<edgeMap>
<xCoord>404</xCoord>
<yCoord>284</yCoord>
</edgeMap>
<edgeMap>
<xCoord>404</xCoord>
<yCoord>285</yCoord>
</edgeMap>
<edgeMap>
<xCoord>404</xCoord>
<yCoord>286</yCoord>
</edgeMap>
<edgeMap>
<xCoord>404</xCoord>
<yCoord>287</yCoord>
</edgeMap>
<edgeMap>
<xCoord>405</xCoord>
<yCoord>288</yCoord>
</edgeMap>
<edgeMap>
<xCoord>406</xCoord>
<yCoord>288</yCoord>
</edgeMap>
<edgeMap>
<xCoord>407</xCoord>
<yCoord>288</yCoord>
</edgeMap>
</roi>
</unblindedReadNodule>
<nonNodule>
<nonNoduleID>MI014_16477</nonNoduleID>
<imageZposition>-91.0</imageZposition>
<imageSOP_UID>1.3.6.1.4.1.14519.5.2.1.6279.6001.205343757988911951315367561028</imageSOP_UID>
<locus>
<xCoord>376</xCoord>
<yCoord>363</yCoord>
</locus>
</nonNodule>
<nonNodule>
<nonNoduleID>MI014_16478</nonNoduleID>
<imageZposition>-196.0</imageZposition>
<imageSOP_UID>1.3.6.1.4.1.14519.5.2.1.6279.6001.111899968656869217298765021984</imageSOP_UID>
<locus>
<xCoord>173</xCoord>
<yCoord>214</yCoord>
</locus>
</nonNodule>
<nonNodule>
<nonNoduleID>MI014_16479</nonNoduleID>
<imageZposition>-196.0</imageZposition>
<imageSOP_UID>1.3.6.1.4.1.14519.5.2.1.6279.6001.111899968656869217298765021984</imageSOP_UID>
<locus>
<xCoord>174</xCoord>
<yCoord>209</yCoord>
</locus>
</nonNodule>
<nonNodule>
<nonNoduleID>MI014_16480</nonNoduleID>
<imageZposition>-238.5</imageZposition>
<imageSOP_UID>1.3.6.1.4.1.14519.5.2.1.6279.6001.329439199850592269084060826457</imageSOP_UID>
<locus>
<xCoord>170</xCoord>
<yCoord>317</yCoord>
</locus>
</nonNodule>
<nonNodule>
<nonNoduleID>MI014_16481</nonNoduleID>
<imageZposition>-196.0</imageZposition>
<imageSOP_UID>1.3.6.1.4.1.14519.5.2.1.6279.6001.111899968656869217298765021984</imageSOP_UID>
<locus>
<xCoord>399</xCoord>
<yCoord>218</yCoord>
</locus>
</nonNodule>
<nonNodule>
<nonNoduleID>MI014_16483</nonNoduleID>
<imageZposition>-33.5</imageZposition>
<imageSOP_UID>1.3.6.1.4.1.14519.5.2.1.6279.6001.279230714463945394283782051256</imageSOP_UID>
<locus>
<xCoord>181</xCoord>
<yCoord>322</yCoord>
</locus>
</nonNodule>
<nonNodule>
<nonNoduleID>MI014_16484</nonNoduleID>
<imageZposition>-198.5</imageZposition>
<imageSOP_UID>1.3.6.1.4.1.14519.5.2.1.6279.6001.245035752618663519591947303610</imageSOP_UID>
<locus>
<xCoord>168</xCoord>
<yCoord>196</yCoord>
</locus>
</nonNodule>
<nonNodule>
<nonNoduleID>MI014_16485</nonNoduleID>
<imageZposition>-196.0</imageZposition>
<imageSOP_UID>1.3.6.1.4.1.14519.5.2.1.6279.6001.111899968656869217298765021984</imageSOP_UID>
<locus>
<xCoord>392</xCoord>
<yCoord>216</yCoord>
</locus>
</nonNodule>
</readingSession>
<readingSession>
		<annotationVersion>3.12</annotationVersion>
		<servicingRadiologistID>-1517531853</servicingRadiologistID>
			<unblindedReadNodule>
				<noduleID>0</noduleID>
				<characteristics>
					<subtlety>5</subtlety>
					<internalStructure>1</internalStructure>
					<calcification>6</calcification>
					<sphericity>5</sphericity>
					<margin>4</margin>
					<lobulation>1</lobulation>
					<spiculation>5</spiculation>
					<texture>4</texture>
					<malignancy>4</malignancy>
				</characteristics>
				<roi>
					<imageZposition>-148.5</imageZposition>
					<imageSOP_UID>1.3.6.1.4.1.14519.5.2.1.6279.6001.303007515330704139495099297700</imageSOP_UID>
					<inclusion>TRUE</inclusion>
					<edgeMap>
					<xCoord>406</xCoord>
					<yCoord>286</yCoord>
					</edgeMap>
					<edgeMap>
					<xCoord>405</xCoord>
					<yCoord>286</yCoord>
					</edgeMap>
					<edgeMap>
					<xCoord>404</xCoord>
					<yCoord>285</yCoord>
					</edgeMap>
					<edgeMap>
					<xCoord>403</xCoord>
					<yCoord>285</yCoord>
					</edgeMap>
					<edgeMap>
					<xCoord>402</xCoord>
					<yCoord>285</yCoord>
					</edgeMap>
					<edgeMap>
					<xCoord>401</xCoord>
					<yCoord>285</yCoord>
					</edgeMap>
					<edgeMap>
					<xCoord>401</xCoord>
					<yCoord>284</yCoord>
					</edgeMap>
					<edgeMap>
					<xCoord>401</xCoord>
					<yCoord>283</yCoord>
					</edgeMap>
					<edgeMap>
					<xCoord>401</xCoord>
					<yCoord>282</yCoord>
					</edgeMap>
					<edgeMap>
					<xCoord>401</xCoord>
					<yCoord>281</yCoord>
					</edgeMap>
					<edgeMap>
					<xCoord>402</xCoord>
					<yCoord>281</yCoord>
					</edgeMap>
					<edgeMap>
					<xCoord>402</xCoord>
					<yCoord>280</yCoord>
					</edgeMap>
					<edgeMap>
					<xCoord>403</xCoord>
					<yCoord>279</yCoord>
					</edgeMap>
					<edgeMap>
					<xCoord>404</xCoord>
					<yCoord>278</yCoord>
					</edgeMap>
					<edgeMap>
					<xCoord>405</xCoord>
					<yCoord>277</yCoord>
					</edgeMap>
					<edgeMap>
					<xCoord>406</xCoord>
					<yCoord>277</yCoord>
					</edgeMap>
					<edgeMap>
					<xCoord>407</xCoord>
					<yCoord>276</yCoord>
					</edgeMap>
					<edgeMap>
					<xCoord>408</xCoord>
					<yCoord>276</yCoord>
					</edgeMap>
					<edgeMap>
					<xCoord>408</xCoord>
					<yCoord>275</yCoord>
					</edgeMap>
					<edgeMap>
					<xCoord>409</xCoord>
					<yCoord>275</yCoord>
					</edgeMap>
					<edgeMap>
					<xCoord>410</xCoord>
					<yCoord>276</yCoord>
					</edgeMap>
					<edgeMap>
					<xCoord>411</xCoord>
					<yCoord>276</yCoord>
					</edgeMap>
					<edgeMap>
					<xCoord>411</xCoord>
					<yCoord>277</yCoord>
					</edgeMap>
					<edgeMap>
					<xCoord>412</xCoord>
					<yCoord>278</yCoord>
					</edgeMap>
					<edgeMap>
					<xCoord>413</xCoord>
					<yCoord>279</yCoord>
					</edgeMap>
					<edgeMap>
					<xCoord>413</xCoord>
					<yCoord>280</yCoord>
					</edgeMap>
					<edgeMap>
					<xCoord>414</xCoord>
					<yCoord>281</yCoord>
					</edgeMap>
					<edgeMap>
					<xCoord>414</xCoord>
					<yCoord>282</yCoord>
					</edgeMap>
					<edgeMap>
					<xCoord>415</xCoord>
					<yCoord>282</yCoord>
					</edgeMap>
					<edgeMap>
					<xCoord>415</xCoord>
					<yCoord>283</yCoord>
					</edgeMap>
					<edgeMap>
					<xCoord>415</xCoord>
					<yCoord>284</yCoord>
					</edgeMap>
					<edgeMap>
					<xCoord>415</xCoord>
					<yCoord>285</yCoord>
					</edgeMap>
					<edgeMap>
					<xCoord>415</xCoord>
					<yCoord>286</yCoord>
					</edgeMap>
					<edgeMap>
					<xCoord>415</xCoord>
					<yCoord>287</yCoord>
					</edgeMap>
					<edgeMap>
					<xCoord>415</xCoord>
					<yCoord>288</yCoord>
					</edgeMap>
					<edgeMap>
					<xCoord>415</xCoord>
					<yCoord>289</yCoord>
					</edgeMap>
					<edgeMap>
					<xCoord>415</xCoord>
					<yCoord>290</yCoord>
					</edgeMap>
					<edgeMap>
					<xCoord>415</xCoord>
					<yCoord>291</yCoord>
					</edgeMap>
					<edgeMap>
					<xCoord>415</xCoord>
					<yCoord>292</yCoord>
					</edgeMap>
					<edgeMap>
					<xCoord>415</xCoord>
					<yCoord>293</yCoord>
					</edgeMap>
					<edgeMap>
					<xCoord>415</xCoord>
					<yCoord>294</yCoord>
					</edgeMap>
					<edgeMap>
					<xCoord>415</xCoord>
					<yCoord>295</yCoord>
					</edgeMap>
					<edgeMap>
					<xCoord>415</xCoord>
					<yCoord>296</yCoord>
					</edgeMap>
					<edgeMap>
					<xCoord>415</xCoord>
					<yCoord>297</yCoord>
					</edgeMap>
					<edgeMap>
					<xCoord>415</xCoord>
					<yCoord>298</yCoord>
					</edgeMap>
					<edgeMap>
					<xCoord>414</xCoord>
					<yCoord>299</yCoord>
					</edgeMap>
					<edgeMap>
					<xCoord>414</xCoord>
					<yCoord>300</yCoord>
					</edgeMap>
					<edgeMap>
					<xCoord>413</xCoord>
					<yCoord>301</yCoord>
					</edgeMap>
					<edgeMap>
					<xCoord>413</xCoord>
					<yCoord>302</yCoord>
					</edgeMap>
					<edgeMap>
					<xCoord>412</xCoord>
					<yCoord>303</yCoord>
					</edgeMap>
					<edgeMap>
					<xCoord>411</xCoord>
					<yCoord>304</yCoord>
					</edgeMap>
					<edgeMap>
					<xCoord>410</xCoord>
					<yCoord>304</yCoord>
					</edgeMap>
					<edgeMap>
					<xCoord>409</xCoord>
					<yCoord>304</yCoord>
					</edgeMap>
					<edgeMap>
					<xCoord>408</xCoord>
					<yCoord>304</yCoord>
					</edgeMap>
					<edgeMap>
					<xCoord>407</xCoord>
					<yCoord>304</yCoord>
					</edgeMap>
					<edgeMap>
					<xCoord>406</xCoord>
					<yCoord>304</yCoord>
					</edgeMap>
					<edgeMap>
					<xCoord>406</xCoord>
					<yCoord>303</yCoord>
					</edgeMap>
					<edgeMap>
					<xCoord>406</xCoord>
					<yCoord>302</yCoord>
					</edgeMap>
					<edgeMap>
					<xCoord>405</xCoord>
					<yCoord>301</yCoord>
					</edgeMap>
					<edgeMap>
					<xCoord>405</xCoord>
					<yCoord>300</yCoord>
					</edgeMap>
					<edgeMap>
					<xCoord>404</xCoord>
					<yCoord>299</yCoord>
					</edgeMap>
					<edgeMap>
					<xCoord>404</xCoord>
					<yCoord>298</yCoord>
					</edgeMap>
					<edgeMap>
					<xCoord>404</xCoord>
					<yCoord>297</yCoord>
					</edgeMap>
					<edgeMap>
					<xCoord>403</xCoord>
					<yCoord>296</yCoord>
					</edgeMap>
					<edgeMap>
					<xCoord>403</xCoord>
					<yCoord>295</yCoord>
					</edgeMap>
					<edgeMap>
					<xCoord>403</xCoord>
					<yCoord>294</yCoord>
					</edgeMap>
					<edgeMap>
					<xCoord>404</xCoord>
					<yCoord>293</yCoord>
					</edgeMap>
					<edgeMap>
					<xCoord>405</xCoord>
					<yCoord>292</yCoord>
					</edgeMap>
					<edgeMap>
					<xCoord>405</xCoord>
					<yCoord>291</yCoord>
					</edgeMap>
					<edgeMap>
					<xCoord>406</xCoord>
					<yCoord>291</yCoord>
					</edgeMap>
					<edgeMap>
					<xCoord>406</xCoord>
					<yCoord>290</yCoord>
					</edgeMap>
					<edgeMap>
					<xCoord>406</xCoord>
					<yCoord>289</yCoord>
					</edgeMap>
					<edgeMap>
					<xCoord>406</xCoord>
					<yCoord>288</yCoord>
					</edgeMap>
					<edgeMap>
					<xCoord>406</xCoord>
					<yCoord>287</yCoord>
					</edgeMap>
					<edgeMap>
					<xCoord>406</xCoord>
					<yCoord>286</yCoord>
					</edgeMap>
				</roi>
				<roi>
					<imageZposition>-151.0</imageZposition>
					<imageSOP_UID>1.3.6.1.4.1.14519.5.2.1.6279.6001.294116573951324671941832429513</imageSOP_UID>
					<inclusion>TRUE</inclusion>
					<edgeMap>
					<xCoord>399</xCoord>
					<yCoord>285</yCoord>
					</edgeMap>
					<edgeMap>
					<xCoord>399</xCoord>
					<yCoord>284</yCoord>
					</edgeMap>
					<edgeMap>
					<xCoord>399</xCoord>
					<yCoord>283</yCoord>
					</edgeMap>
					<edgeMap>
					<xCoord>399</xCoord>
					<yCoord>282</yCoord>
					</edgeMap>
					<edgeMap>
					<xCoord>399</xCoord>
					<yCoord>281</yCoord>
					</edgeMap>
					<edgeMap>
					<xCoord>399</xCoord>
					<yCoord>280</yCoord>
					</edgeMap>
					<edgeMap>
					<xCoord>400</xCoord>
					<yCoord>279</yCoord>
					</edgeMap>
					<edgeMap>
					<xCoord>401</xCoord>
					<yCoord>278</yCoord>
					</edgeMap>
					<edgeMap>
					<xCoord>402</xCoord>
					<yCoord>278</yCoord>
					</edgeMap>
					<edgeMap>
					<xCoord>403</xCoord>
					<yCoord>278</yCoord>
					</edgeMap>
					<edgeMap>
					<xCoord>404</xCoord>
					<yCoord>278</yCoord>
					</edgeMap>
					<edgeMap>
					<xCoord>405</xCoord>
					<yCoord>278</yCoord>
					</edgeMap>
					<edgeMap>
					<xCoord>406</xCoord>
					<yCoord>278</yCoord>
					</edgeMap>
					<edgeMap>
					<xCoord>407</xCoord>
					<yCoord>277</yCoord>
					</edgeMap>
					<edgeMap>
					<xCoord>408</xCoord>
					<yCoord>276</yCoord>
					</edgeMap>
					<edgeMap>
					<xCoord>409</xCoord>
					<yCoord>275</yCoord>
					</edgeMap>
					<edgeMap>
					<xCoord>410</xCoord>
					<yCoord>275</yCoord>
					</edgeMap>
					<edgeMap>
					<xCoord>411</xCoord>
					<yCoord>274</yCoord>
					</edgeMap>
					<edgeMap>
					<xCoord>412</xCoord>
					<yCoord>274</yCoord>
					</edgeMap>
					<edgeMap>
					<xCoord>412</xCoord>
					<yCoord>273</yCoord>
					</edgeMap>
					<edgeMap>
					<xCoord>413</xCoord>
					<yCoord>273</yCoord>
					</edgeMap>
					<edgeMap>
					<xCoord>414</xCoord>
					<yCoord>273</yCoord>
					</edgeMap>
					<edgeMap>
					<xCoord>415</xCoord>
					<yCoord>273</yCoord>
					</edgeMap>
					<edgeMap>
					<xCoord>415</xCoord>
					<yCoord>274</yCoord>
					</edgeMap>
					<edgeMap>
					<xCoord>414</xCoord>
					<yCoord>275</yCoord>
					</edgeMap>
					<edgeMap>
					<xCoord>414</xCoord>
					<yCoord>276</yCoord>
					</edgeMap>
					<edgeMap>
					<xCoord>414</xCoord>
					<yCoord>277</yCoord>
					</edgeMap>
					<edgeMap>
					<xCoord>414</xCoord>
					<yCoord>278</yCoord>
					</edgeMap>
					<edgeMap>
					<xCoord>414</xCoord>
					<yCoord>279</yCoord>
					</edgeMap>
					<edgeMap>
					<xCoord>413</xCoord>
					<yCoord>280</yCoord>
					</edgeMap>
					<edgeMap>
					<xCoord>413</xCoord>
					<yCoord>281</yCoord>
					</edgeMap>
					<edgeMap>
					<xCoord>413</xCoord>
					<yCoord>282</yCoord>
					</edgeMap>
					<edgeMap>
					<xCoord>414</xCoord>
					<yCoord>282</yCoord>
					</edgeMap>
					<edgeMap>
					<xCoord>414</xCoord>
					<yCoord>283</yCoord>
					</edgeMap>
					<edgeMap>
					<xCoord>414</xCoord>
					<yCoord>284</yCoord>
					</edgeMap>
					<edgeMap>
					<xCoord>414</xCoord>
					<yCoord>285</yCoord>
					</edgeMap>
					<edgeMap>
					<xCoord>414</xCoord>
					<yCoord>286</yCoord>
					</edgeMap>
					<edgeMap>
					<xCoord>414</xCoord>
					<yCoord>287</yCoord>
					</edgeMap>
					<edgeMap>
					<xCoord>414</xCoord>
					<yCoord>288</yCoord>
					</edgeMap>
					<edgeMap>
					<xCoord>414</xCoord>
					<yCoord>289</yCoord>
					</edgeMap>
					<edgeMap>
					<xCoord>414</xCoord>
					<yCoord>290</yCoord>
					</edgeMap>
					<edgeMap>
					<xCoord>415</xCoord>
					<yCoord>291</yCoord>
					</edgeMap>
					<edgeMap>
					<xCoord>415</xCoord>
					<yCoord>292</yCoord>
					</edgeMap>
					<edgeMap>
					<xCoord>415</xCoord>
					<yCoord>293</yCoord>
					</edgeMap>
					<edgeMap>
					<xCoord>416</xCoord>
					<yCoord>294</yCoord>
					</edgeMap>
					<edgeMap>
					<xCoord>416</xCoord>
					<yCoord>295</yCoord>
					</edgeMap>
					<edgeMap>
					<xCoord>416</xCoord>
					<yCoord>296</yCoord>
					</edgeMap>
					<edgeMap>
					<xCoord>416</xCoord>
					<yCoord>297</yCoord>
					</edgeMap>
					<edgeMap>
					<xCoord>416</xCoord>
					<yCoord>298</yCoord>
					</edgeMap>
					<edgeMap>
					<xCoord>415</xCoord>
					<yCoord>298</yCoord>
					</edgeMap>
					<edgeMap>
					<xCoord>414</xCoord>
					<yCoord>298</yCoord>
					</edgeMap>
					<edgeMap>
					<xCoord>414</xCoord>
					<yCoord>299</yCoord>
					</edgeMap>
					<edgeMap>
					<xCoord>413</xCoord>
					<yCoord>300</yCoord>
					</edgeMap>
					<edgeMap>
					<xCoord>412</xCoord>
					<yCoord>301</yCoord>
					</edgeMap>
					<edgeMap>
					<xCoord>411</xCoord>
					<yCoord>301</yCoord>
					</edgeMap>
					<edgeMap>
					<xCoord>410</xCoord>
					<yCoord>301</yCoord>
					</edgeMap>
					<edgeMap>
					<xCoord>409</xCoord>
					<yCoord>301</yCoord>
					</edgeMap>
					<edgeMap>
					<xCoord>408</xCoord>
					<yCoord>301</yCoord>
					</edgeMap>
					<edgeMap>
					<xCoord>407</xCoord>
					<yCoord>301</yCoord>
					</edgeMap>
					<edgeMap>
					<xCoord>407</xCoord>
					<yCoord>300</yCoord>
					</edgeMap>
					<edgeMap>
					<xCoord>406</xCoord>
					<yCoord>300</yCoord>
					</edgeMap>
					<edgeMap>
					<xCoord>405</xCoord>
					<yCoord>300</yCoord>
					</edgeMap>
					<edgeMap>
					<xCoord>404</xCoord>
					<yCoord>299</yCoord>
					</edgeMap>
					<edgeMap>
					<xCoord>403</xCoord>
					<yCoord>299</yCoord>
					</edgeMap>
					<edgeMap>
					<xCoord>402</xCoord>
					<yCoord>299</yCoord>
					</edgeMap>
					<edgeMap>
					<xCoord>402</xCoord>
					<yCoord>298</yCoord>
					</edgeMap>
					<edgeMap>
					<xCoord>401</xCoord>
					<yCoord>298</yCoord>
					</edgeMap>
					<edgeMap>
					<xCoord>400</xCoord>
					<yCoord>298</yCoord>
					</edgeMap>
					<edgeMap>
					<xCoord>399</xCoord>
					<yCoord>298</yCoord>
					</edgeMap>
					<edgeMap>
					<xCoord>398</xCoord>
					<yCoord>297</yCoord>
					</edgeMap>
					<edgeMap>
					<xCoord>398</xCoord>
					<yCoord>296</yCoord>
					</edgeMap>
					<edgeMap>
					<xCoord>398</xCoord>
					<yCoord>295</yCoord>
					</edgeMap>
					<edgeMap>
					<xCoord>398</xCoord>
					<yCoord>294</yCoord>
					</edgeMap>
					<edgeMap>
					<xCoord>397</xCoord>
					<yCoord>293</yCoord>
					</edgeMap>
					<edgeMap>
					<xCoord>397</xCoord>
					<yCoord>292</yCoord>
					</edgeMap>
					<edgeMap>
					<xCoord>398</xCoord>
					<yCoord>291</yCoord>
					</edgeMap>
					<edgeMap>
					<xCoord>398</xCoord>
					<yCoord>290</yCoord>
					</edgeMap>
					<edgeMap>
					<xCoord>398</xCoord>
					<yCoord>289</yCoord>
					</edgeMap>
					<edgeMap>
					<xCoord>398</xCoord>
					<yCoord>288</yCoord>
					</edgeMap>
					<edgeMap>
					<xCoord>398</xCoord>
					<yCoord>287</yCoord>
					</edgeMap>
					<edgeMap>
					<xCoord>398</xCoord>
					<yCoord>286</yCoord>
					</edgeMap>
					<edgeMap>
					<xCoord>399</xCoord>
					<yCoord>285</yCoord>
					</edgeMap>
				</roi>
				<roi>
					<imageZposition>-153.5</imageZposition>
					<imageSOP_UID>1.3.6.1.4.1.14519.5.2.1.6279.6001.172076772066567904247042390301</imageSOP_UID>
					<inclusion>TRUE</inclusion>
					<edgeMap>
					<xCoord>402</xCoord>
					<yCoord>279</yCoord>
					</edgeMap>
					<edgeMap>
					<xCoord>403</xCoord>
					<yCoord>278</yCoord>
					</edgeMap>
					<edgeMap>
					<xCoord>403</xCoord>
					<yCoord>277</yCoord>
					</edgeMap>
					<edgeMap>
					<xCoord>404</xCoord>
					<yCoord>276</yCoord>
					</edgeMap>
					<edgeMap>
					<xCoord>405</xCoord>
					<yCoord>275</yCoord>
					</edgeMap>
					<edgeMap>
					<xCoord>406</xCoord>
					<yCoord>274</yCoord>
					</edgeMap>
					<edgeMap>
					<xCoord>407</xCoord>
					<yCoord>273</yCoord>
					</edgeMap>
					<edgeMap>
					<xCoord>408</xCoord>
					<yCoord>273</yCoord>
					</edgeMap>
					<edgeMap>
					<xCoord>409</xCoord>
					<yCoord>273</yCoord>
					</edgeMap>
					<edgeMap>
					<xCoord>410</xCoord>
					<yCoord>273</yCoord>
					</edgeMap>
					<edgeMap>
					<xCoord>411</xCoord>
					<yCoord>273</yCoord>
					</edgeMap>
					<edgeMap>
					<xCoord>412</xCoord>
					<yCoord>273</yCoord>
					</edgeMap>
					<edgeMap>
					<xCoord>413</xCoord>
					<yCoord>274</yCoord>
					</edgeMap>
					<edgeMap>
					<xCoord>414</xCoord>
					<yCoord>274</yCoord>
					</edgeMap>
					<edgeMap>
					<xCoord>414</xCoord>
					<yCoord>275</yCoord>
					</edgeMap>
					<edgeMap>
					<xCoord>414</xCoord>
					<yCoord>276</yCoord>
					</edgeMap>
					<edgeMap>
					<xCoord>414</xCoord>
					<yCoord>277</yCoord>
					</edgeMap>
					<edgeMap>
					<xCoord>415</xCoord>
					<yCoord>277</yCoord>
					</edgeMap>
					<edgeMap>
					<xCoord>414</xCoord>
					<yCoord>278</yCoord>
					</edgeMap>
					<edgeMap>
					<xCoord>414</xCoord>
					<yCoord>279</yCoord>
					</edgeMap>
					<edgeMap>
					<xCoord>414</xCoord>
					<yCoord>280</yCoord>
					</edgeMap>
					<edgeMap>
					<xCoord>414</xCoord>
					<yCoord>281</yCoord>
					</edgeMap>
					<edgeMap>
					<xCoord>415</xCoord>
					<yCoord>282</yCoord>
					</edgeMap>
					<edgeMap>
					<xCoord>415</xCoord>
					<yCoord>283</yCoord>
					</edgeMap>
					<edgeMap>
					<xCoord>415</xCoord>
					<yCoord>284</yCoord>
					</edgeMap>
					<edgeMap>
					<xCoord>415</xCoord>
					<yCoord>285</yCoord>
					</edgeMap>
					<edgeMap>
					<xCoord>415</xCoord>
					<yCoord>286</yCoord>
					</edgeMap>
					<edgeMap>
					<xCoord>415</xCoord>
					<yCoord>287</yCoord>
					</edgeMap>
					<edgeMap>
					<xCoord>415</xCoord>
					<yCoord>288</yCoord>
					</edgeMap>
					<edgeMap>
					<xCoord>415</xCoord>
					<yCoord>289</yCoord>
					</edgeMap>
					<edgeMap>
					<xCoord>415</xCoord>
					<yCoord>290</yCoord>
					</edgeMap>
					<edgeMap>
					<xCoord>415</xCoord>
					<yCoord>291</yCoord>
					</edgeMap>
					<edgeMap>
					<xCoord>415</xCoord>
					<yCoord>292</yCoord>
					</edgeMap>
					<edgeMap>
					<xCoord>415</xCoord>
					<yCoord>293</yCoord>
					</edgeMap>
					<edgeMap>
					<xCoord>415</xCoord>
					<yCoord>294</yCoord>
					</edgeMap>
					<edgeMap>
					<xCoord>416</xCoord>
					<yCoord>295</yCoord>
					</edgeMap>
					<edgeMap>
					<xCoord>416</xCoord>
					<yCoord>296</yCoord>
					</edgeMap>
					<edgeMap>
					<xCoord>415</xCoord>
					<yCoord>297</yCoord>
					</edgeMap>
					<edgeMap>
					<xCoord>415</xCoord>
					<yCoord>298</yCoord>
					</edgeMap>
					<edgeMap>
					<xCoord>415</xCoord>
					<yCoord>299</yCoord>
					</edgeMap>
					<edgeMap>
					<xCoord>414</xCoord>
					<yCoord>300</yCoord>
					</edgeMap>
					<edgeMap>
					<xCoord>413</xCoord>
					<yCoord>301</yCoord>
					</edgeMap>
					<edgeMap>
					<xCoord>412</xCoord>
					<yCoord>302</yCoord>
					</edgeMap>
					<edgeMap>
					<xCoord>411</xCoord>
					<yCoord>303</yCoord>
					</edgeMap>
					<edgeMap>
					<xCoord>410</xCoord>
					<yCoord>303</yCoord>
					</edgeMap>
					<edgeMap>
					<xCoord>409</xCoord>
					<yCoord>302</yCoord>
					</edgeMap>
					<edgeMap>
					<xCoord>408</xCoord>
					<yCoord>301</yCoord>
					</edgeMap>
					<edgeMap>
					<xCoord>407</xCoord>
					<yCoord>301</yCoord>
					</edgeMap>
					<edgeMap>
					<xCoord>406</xCoord>
					<yCoord>300</yCoord>
					</edgeMap>
					<edgeMap>
					<xCoord>405</xCoord>
					<yCoord>299</yCoord>
					</edgeMap>
					<edgeMap>
					<xCoord>404</xCoord>
					<yCoord>298</yCoord>
					</edgeMap>
					<edgeMap>
					<xCoord>403</xCoord>
					<yCoord>298</yCoord>
					</edgeMap>
					<edgeMap>
					<xCoord>402</xCoord>
					<yCoord>299</yCoord>
					</edgeMap>
					<edgeMap>
					<xCoord>401</xCoord>
					<yCoord>300</yCoord>
					</edgeMap>
					<edgeMap>
					<xCoord>400</xCoord>
					<yCoord>301</yCoord>
					</edgeMap>
					<edgeMap>
					<xCoord>399</xCoord>
					<yCoord>301</yCoord>
					</edgeMap>
					<edgeMap>
					<xCoord>398</xCoord>
					<yCoord>301</yCoord>
					</edgeMap>
					<edgeMap>
					<xCoord>397</xCoord>
					<yCoord>301</yCoord>
					</edgeMap>
					<edgeMap>
					<xCoord>396</xCoord>
					<yCoord>301</yCoord>
					</edgeMap>
					<edgeMap>
					<xCoord>395</xCoord>
					<yCoord>300</yCoord>
					</edgeMap>
					<edgeMap>
					<xCoord>394</xCoord>
					<yCoord>299</yCoord>
					</edgeMap>
					<edgeMap>
					<xCoord>393</xCoord>
					<yCoord>299</yCoord>
					</edgeMap>
					<edgeMap>
					<xCoord>394</xCoord>
					<yCoord>298</yCoord>
					</edgeMap>
					<edgeMap>
					<xCoord>395</xCoord>
					<yCoord>297</yCoord>
					</edgeMap>
					<edgeMap>
					<xCoord>395</xCoord>
					<yCoord>296</yCoord>
					</edgeMap>
					<edgeMap>
					<xCoord>396</xCoord>
					<yCoord>295</yCoord>
					</edgeMap>
					<edgeMap>
					<xCoord>396</xCoord>
					<yCoord>294</yCoord>
					</edgeMap>
					<edgeMap>
					<xCoord>396</xCoord>
					<yCoord>293</yCoord>
					</edgeMap>
					<edgeMap>
					<xCoord>397</xCoord>
					<yCoord>292</yCoord>
					</edgeMap>
					<edgeMap>
					<xCoord>396</xCoord>
					<yCoord>291</yCoord>
					</edgeMap>
					<edgeMap>
					<xCoord>395</xCoord>
					<yCoord>290</yCoord>
					</edgeMap>
					<edgeMap>
					<xCoord>394</xCoord>
					<yCoord>289</yCoord>
					</edgeMap>
					<edgeMap>
					<xCoord>394</xCoord>
					<yCoord>288</yCoord>
					</edgeMap>
					<edgeMap>
					<xCoord>394</xCoord>
					<yCoord>287</yCoord>
					</edgeMap>
					<edgeMap>
					<xCoord>395</xCoord>
					<yCoord>287</yCoord>
					</edgeMap>
					<edgeMap>
					<xCoord>396</xCoord>
					<yCoord>287</yCoord>
					</edgeMap>
					<edgeMap>
					<xCoord>397</xCoord>
					<yCoord>286</yCoord>
					</edgeMap>
					<edgeMap>
					<xCoord>398</xCoord>
					<yCoord>286</yCoord>
					</edgeMap>
					<edgeMap>
					<xCoord>399</xCoord>
					<yCoord>285</yCoord>
					</edgeMap>
					<edgeMap>
					<xCoord>400</xCoord>
					<yCoord>285</yCoord>
					</edgeMap>
					<edgeMap>
					<xCoord>401</xCoord>
					<yCoord>284</yCoord>
					</edgeMap>
					<edgeMap>
					<xCoord>401</xCoord>
					<yCoord>283</yCoord>
					</edgeMap>
					<edgeMap>
					<xCoord>401</xCoord>
					<yCoord>282</yCoord>
					</edgeMap>
					<edgeMap>
					<xCoord>401</xCoord>
					<yCoord>281</yCoord>
					</edgeMap>
					<edgeMap>
					<xCoord>401</xCoord>
					<yCoord>280</yCoord>
					</edgeMap>
					<edgeMap>
					<xCoord>402</xCoord>
					<yCoord>279</yCoord>
					</edgeMap>
				</roi>
				<roi>
					<imageZposition>-156.0</imageZposition>
					<imageSOP_UID>1.3.6.1.4.1.14519.5.2.1.6279.6001.646759343138741690513426615505</imageSOP_UID>
					<inclusion>TRUE</inclusion>
					<edgeMap>
					<xCoord>401</xCoord>
					<yCoord>283</yCoord>
					</edgeMap>
					<edgeMap>
					<xCoord>401</xCoord>
					<yCoord>282</yCoord>
					</edgeMap>
					<edgeMap>
					<xCoord>401</xCoord>
					<yCoord>281</yCoord>
					</edgeMap>
					<edgeMap>
					<xCoord>401</xCoord>
					<yCoord>280</yCoord>
					</edgeMap>
					<edgeMap>
					<xCoord>402</xCoord>
					<yCoord>279</yCoord>
					</edgeMap>
					<edgeMap>
					<xCoord>403</xCoord>
					<yCoord>278</yCoord>
					</edgeMap>
					<edgeMap>
					<xCoord>404</xCoord>
					<yCoord>278</yCoord>
					</edgeMap>
					<edgeMap>
					<xCoord>405</xCoord>
					<yCoord>278</yCoord>
					</edgeMap>
					<edgeMap>
					<xCoord>406</xCoord>
					<yCoord>278</yCoord>
					</edgeMap>
					<edgeMap>
					<xCoord>406</xCoord>
					<yCoord>277</yCoord>
					</edgeMap>
					<edgeMap>
					<xCoord>407</xCoord>
					<yCoord>276</yCoord>
					</edgeMap>
					<edgeMap>
					<xCoord>408</xCoord>
					<yCoord>275</yCoord>
					</edgeMap>
					<edgeMap>
					<xCoord>408</xCoord>
					<yCoord>274</yCoord>
					</edgeMap>
					<edgeMap>
					<xCoord>409</xCoord>
					<yCoord>273</yCoord>
					</edgeMap>
					<edgeMap>
					<xCoord>409</xCoord>
					<yCoord>272</yCoord>
					</edgeMap>
					<edgeMap>
					<xCoord>410</xCoord>
					<yCoord>271</yCoord>
					</edgeMap>
					<edgeMap>
					<xCoord>411</xCoord>
					<yCoord>272</yCoord>
					</edgeMap>
					<edgeMap>
					<xCoord>412</xCoord>
					<yCoord>272</yCoord>
					</edgeMap>
					<edgeMap>
					<xCoord>412</xCoord>
					<yCoord>273</yCoord>
					</edgeMap>
					<edgeMap>
					<xCoord>413</xCoord>
					<yCoord>274</yCoord>
					</edgeMap>
					<edgeMap>
					<xCoord>413</xCoord>
					<yCoord>275</yCoord>
					</edgeMap>
					<edgeMap>
					<xCoord>414</xCoord>
					<yCoord>276</yCoord>
					</edgeMap>
					<edgeMap>
					<xCoord>414</xCoord>
					<yCoord>277</yCoord>
					</edgeMap>
					<edgeMap>
					<xCoord>414</xCoord>
					<yCoord>278</yCoord>
					</edgeMap>
					<edgeMap>
					<xCoord>414</xCoord>
					<yCoord>279</yCoord>
					</edgeMap>
					<edgeMap>
					<xCoord>414</xCoord>
					<yCoord>280</yCoord>
					</edgeMap>
					<edgeMap>
					<xCoord>415</xCoord>
					<yCoord>280</yCoord>
					</edgeMap>
					<edgeMap>
					<xCoord>415</xCoord>
					<yCoord>281</yCoord>
					</edgeMap>
					<edgeMap>
					<xCoord>415</xCoord>
					<yCoord>282</yCoord>
					</edgeMap>
					<edgeMap>
					<xCoord>416</xCoord>
					<yCoord>283</yCoord>
					</edgeMap>
					<edgeMap>
					<xCoord>416</xCoord>
					<yCoord>284</yCoord>
					</edgeMap>
					<edgeMap>
					<xCoord>416</xCoord>
					<yCoord>285</yCoord>
					</edgeMap>
					<edgeMap>
					<xCoord>416</xCoord>
					<yCoord>286</yCoord>
					</edgeMap>
					<edgeMap>
					<xCoord>416</xCoord>
					<yCoord>287</yCoord>
					</edgeMap>
					<edgeMap>
					<xCoord>416</xCoord>
					<yCoord>288</yCoord>
					</edgeMap>
					<edgeMap>
					<xCoord>416</xCoord>
					<yCoord>289</yCoord>
					</edgeMap>
					<edgeMap>
					<xCoord>416</xCoord>
					<yCoord>290</yCoord>
					</edgeMap>
					<edgeMap>
					<xCoord>416</xCoord>
					<yCoord>291</yCoord>
					</edgeMap>
					<edgeMap>
					<xCoord>415</xCoord>
					<yCoord>292</yCoord>
					</edgeMap>
					<edgeMap>
					<xCoord>415</xCoord>
					<yCoord>293</yCoord>
					</edgeMap>
					<edgeMap>
					<xCoord>415</xCoord>
					<yCoord>294</yCoord>
					</edgeMap>
					<edgeMap>
					<xCoord>415</xCoord>
					<yCoord>295</yCoord>
					</edgeMap>
					<edgeMap>
					<xCoord>414</xCoord>
					<yCoord>295</yCoord>
					</edgeMap>
					<edgeMap>
					<xCoord>413</xCoord>
					<yCoord>295</yCoord>
					</edgeMap>
					<edgeMap>
					<xCoord>413</xCoord>
					<yCoord>296</yCoord>
					</edgeMap>
					<edgeMap>
					<xCoord>414</xCoord>
					<yCoord>297</yCoord>
					</edgeMap>
					<edgeMap>
					<xCoord>414</xCoord>
					<yCoord>298</yCoord>
					</edgeMap>
					<edgeMap>
					<xCoord>414</xCoord>
					<yCoord>299</yCoord>
					</edgeMap>
					<edgeMap>
					<xCoord>413</xCoord>
					<yCoord>300</yCoord>
					</edgeMap>
					<edgeMap>
					<xCoord>412</xCoord>
					<yCoord>301</yCoord>
					</edgeMap>
					<edgeMap>
					<xCoord>411</xCoord>
					<yCoord>302</yCoord>
					</edgeMap>
					<edgeMap>
					<xCoord>411</xCoord>
					<yCoord>303</yCoord>
					</edgeMap>
					<edgeMap>
					<xCoord>410</xCoord>
					<yCoord>303</yCoord>
					</edgeMap>
					<edgeMap>
					<xCoord>409</xCoord>
					<yCoord>303</yCoord>
					</edgeMap>
					<edgeMap>
					<xCoord>409</xCoord>
					<yCoord>304</yCoord>
					</edgeMap>
					<edgeMap>
					<xCoord>408</xCoord>
					<yCoord>304</yCoord>
					</edgeMap>
					<edgeMap>
					<xCoord>407</xCoord>
					<yCoord>303</yCoord>
					</edgeMap>
					<edgeMap>
					<xCoord>406</xCoord>
					<yCoord>302</yCoord>
					</edgeMap>
					<edgeMap>
					<xCoord>406</xCoord>
					<yCoord>301</yCoord>
					</edgeMap>
					<edgeMap>
					<xCoord>406</xCoord>
					<yCoord>300</yCoord>
					</edgeMap>
					<edgeMap>
					<xCoord>406</xCoord>
					<yCoord>299</yCoord>
					</edgeMap>
					<edgeMap>
					<xCoord>405</xCoord>
					<yCoord>299</yCoord>
					</edgeMap>
					<edgeMap>
					<xCoord>404</xCoord>
					<yCoord>298</yCoord>
					</edgeMap>
					<edgeMap>
					<xCoord>403</xCoord>
					<yCoord>298</yCoord>
					</edgeMap>
					<edgeMap>
					<xCoord>403</xCoord>
					<yCoord>297</yCoord>
					</edgeMap>
					<edgeMap>
					<xCoord>402</xCoord>
					<yCoord>297</yCoord>
					</edgeMap>
					<edgeMap>
					<xCoord>402</xCoord>
					<yCoord>298</yCoord>
					</edgeMap>
					<edgeMap>
					<xCoord>401</xCoord>
					<yCoord>299</yCoord>
					</edgeMap>
					<edgeMap>
					<xCoord>400</xCoord>
					<yCoord>300</yCoord>
					</edgeMap>
					<edgeMap>
					<xCoord>399</xCoord>
					<yCoord>300</yCoord>
					</edgeMap>
					<edgeMap>
					<xCoord>398</xCoord>
					<yCoord>300</yCoord>
					</edgeMap>
					<edgeMap>
					<xCoord>398</xCoord>
					<yCoord>299</yCoord>
					</edgeMap>
					<edgeMap>
					<xCoord>398</xCoord>
					<yCoord>298</yCoord>
					</edgeMap>
					<edgeMap>
					<xCoord>398</xCoord>
					<yCoord>297</yCoord>
					</edgeMap>
					<edgeMap>
					<xCoord>398</xCoord>
					<yCoord>296</yCoord>
					</edgeMap>
					<edgeMap>
					<xCoord>398</xCoord>
					<yCoord>295</yCoord>
					</edgeMap>
					<edgeMap>
					<xCoord>397</xCoord>
					<yCoord>294</yCoord>
					</edgeMap>
					<edgeMap>
					<xCoord>397</xCoord>
					<yCoord>293</yCoord>
					</edgeMap>
					<edgeMap>
					<xCoord>397</xCoord>
					<yCoord>292</yCoord>
					</edgeMap>
					<edgeMap>
					<xCoord>397</xCoord>
					<yCoord>291</yCoord>
					</edgeMap>
					<edgeMap>
					<xCoord>396</xCoord>
					<yCoord>290</yCoord>
					</edgeMap>
					<edgeMap>
					<xCoord>396</xCoord>
					<yCoord>289</yCoord>
					</edgeMap>
					<edgeMap>
					<xCoord>396</xCoord>
					<yCoord>288</yCoord>
					</edgeMap>
					<edgeMap>
					<xCoord>397</xCoord>
					<yCoord>287</yCoord>
					</edgeMap>
					<edgeMap>
					<xCoord>397</xCoord>
					<yCoord>286</yCoord>
					</edgeMap>
					<edgeMap>
					<xCoord>398</xCoord>
					<yCoord>286</yCoord>
					</edgeMap>
					<edgeMap>
					<xCoord>399</xCoord>
					<yCoord>285</yCoord>
					</edgeMap>
					<edgeMap>
					<xCoord>400</xCoord>
					<yCoord>284</yCoord>
					</edgeMap>
					<edgeMap>
					<xCoord>401</xCoord>
					<yCoord>283</yCoord>
					</edgeMap>
				</roi>
				<roi>
					<imageZposition>-158.5</imageZposition>
					<imageSOP_UID>1.3.6.1.4.1.14519.5.2.1.6279.6001.216891185494704292145083631221</imageSOP_UID>
					<inclusion>TRUE</inclusion>
					<edgeMap>
					<xCoord>403</xCoord>
					<yCoord>278</yCoord>
					</edgeMap>
					<edgeMap>
					<xCoord>404</xCoord>
					<yCoord>277</yCoord>
					</edgeMap>
					<edgeMap>
					<xCoord>404</xCoord>
					<yCoord>276</yCoord>
					</edgeMap>
					<edgeMap>
					<xCoord>405</xCoord>
					<yCoord>276</yCoord>
					</edgeMap>
					<edgeMap>
					<xCoord>406</xCoord>
					<yCoord>275</yCoord>
					</edgeMap>
					<edgeMap>
					<xCoord>407</xCoord>
					<yCoord>275</yCoord>
					</edgeMap>
					<edgeMap>
					<xCoord>408</xCoord>
					<yCoord>275</yCoord>
					</edgeMap>
					<edgeMap>
					<xCoord>409</xCoord>
					<yCoord>275</yCoord>
					</edgeMap>
					<edgeMap>
					<xCoord>410</xCoord>
					<yCoord>275</yCoord>
					</edgeMap>
					<edgeMap>
					<xCoord>411</xCoord>
					<yCoord>276</yCoord>
					</edgeMap>
					<edgeMap>
					<xCoord>412</xCoord>
					<yCoord>276</yCoord>
					</edgeMap>
					<edgeMap>
					<xCoord>413</xCoord>
					<yCoord>276</yCoord>
					</edgeMap>
					<edgeMap>
					<xCoord>414</xCoord>
					<yCoord>276</yCoord>
					</edgeMap>
					<edgeMap>
					<xCoord>414</xCoord>
					<yCoord>277</yCoord>
					</edgeMap>
					<edgeMap>
					<xCoord>414</xCoord>
					<yCoord>278</yCoord>
					</edgeMap>
					<edgeMap>
					<xCoord>415</xCoord>
					<yCoord>278</yCoord>
					</edgeMap>
					<edgeMap>
					<xCoord>416</xCoord>
					<yCoord>279</yCoord>
					</edgeMap>
					<edgeMap>
					<xCoord>417</xCoord>
					<yCoord>279</yCoord>
					</edgeMap>
					<edgeMap>
					<xCoord>416</xCoord>
					<yCoord>280</yCoord>
					</edgeMap>
					<edgeMap>
					<xCoord>416</xCoord>
					<yCoord>281</yCoord>
					</edgeMap>
					<edgeMap>
					<xCoord>415</xCoord>
					<yCoord>281</yCoord>
					</edgeMap>
					<edgeMap>
					<xCoord>414</xCoord>
					<yCoord>282</yCoord>
					</edgeMap>
					<edgeMap>
					<xCoord>413</xCoord>
					<yCoord>282</yCoord>
					</edgeMap>
					<edgeMap>
					<xCoord>413</xCoord>
					<yCoord>283</yCoord>
					</edgeMap>
					<edgeMap>
					<xCoord>413</xCoord>
					<yCoord>284</yCoord>
					</edgeMap>
					<edgeMap>
					<xCoord>414</xCoord>
					<yCoord>284</yCoord>
					</edgeMap>
					<edgeMap>
					<xCoord>414</xCoord>
					<yCoord>285</yCoord>
					</edgeMap>
					<edgeMap>
					<xCoord>414</xCoord>
					<yCoord>286</yCoord>
					</edgeMap>
					<edgeMap>
					<xCoord>414</xCoord>
					<yCoord>287</yCoord>
					</edgeMap>
					<edgeMap>
					<xCoord>415</xCoord>
					<yCoord>288</yCoord>
					</edgeMap>
					<edgeMap>
					<xCoord>415</xCoord>
					<yCoord>289</yCoord>
					</edgeMap>
					<edgeMap>
					<xCoord>415</xCoord>
					<yCoord>290</yCoord>
					</edgeMap>
					<edgeMap>
					<xCoord>414</xCoord>
					<yCoord>291</yCoord>
					</edgeMap>
					<edgeMap>
					<xCoord>414</xCoord>
					<yCoord>292</yCoord>
					</edgeMap>
					<edgeMap>
					<xCoord>414</xCoord>
					<yCoord>293</yCoord>
					</edgeMap>
					<edgeMap>
					<xCoord>413</xCoord>
					<yCoord>294</yCoord>
					</edgeMap>
					<edgeMap>
					<xCoord>413</xCoord>
					<yCoord>295</yCoord>
					</edgeMap>
					<edgeMap>
					<xCoord>412</xCoord>
					<yCoord>295</yCoord>
					</edgeMap>
					<edgeMap>
					<xCoord>411</xCoord>
					<yCoord>296</yCoord>
					</edgeMap>
					<edgeMap>
					<xCoord>410</xCoord>
					<yCoord>296</yCoord>
					</edgeMap>
					<edgeMap>
					<xCoord>409</xCoord>
					<yCoord>296</yCoord>
					</edgeMap>
					<edgeMap>
					<xCoord>408</xCoord>
					<yCoord>296</yCoord>
					</edgeMap>
					<edgeMap>
					<xCoord>407</xCoord>
					<yCoord>295</yCoord>
					</edgeMap>
					<edgeMap>
					<xCoord>406</xCoord>
					<yCoord>294</yCoord>
					</edgeMap>
					<edgeMap>
					<xCoord>405</xCoord>
					<yCoord>294</yCoord>
					</edgeMap>
					<edgeMap>
					<xCoord>404</xCoord>
					<yCoord>295</yCoord>
					</edgeMap>
					<edgeMap>
					<xCoord>403</xCoord>
					<yCoord>296</yCoord>
					</edgeMap>
					<edgeMap>
					<xCoord>402</xCoord>
					<yCoord>297</yCoord>
					</edgeMap>
					<edgeMap>
					<xCoord>401</xCoord>
					<yCoord>297</yCoord>
					</edgeMap>
					<edgeMap>
					<xCoord>400</xCoord>
					<yCoord>297</yCoord>
					</edgeMap>
					<edgeMap>
					<xCoord>400</xCoord>
					<yCoord>296</yCoord>
					</edgeMap>
					<edgeMap>
					<xCoord>400</xCoord>
					<yCoord>295</yCoord>
					</edgeMap>
					<edgeMap>
					<xCoord>400</xCoord>
					<yCoord>294</yCoord>
					</edgeMap>
					<edgeMap>
					<xCoord>399</xCoord>
					<yCoord>294</yCoord>
					</edgeMap>
					<edgeMap>
					<xCoord>398</xCoord>
					<yCoord>295</yCoord>
					</edgeMap>
					<edgeMap>
					<xCoord>397</xCoord>
					<yCoord>295</yCoord>
					</edgeMap>
					<edgeMap>
					<xCoord>396</xCoord>
					<yCoord>296</yCoord>
					</edgeMap>
					<edgeMap>
					<xCoord>396</xCoord>
					<yCoord>295</yCoord>
					</edgeMap>
					<edgeMap>
					<xCoord>396</xCoord>
					<yCoord>294</yCoord>
					</edgeMap>
					<edgeMap>
					<xCoord>396</xCoord>
					<yCoord>293</yCoord>
					</edgeMap>
					<edgeMap>
					<xCoord>397</xCoord>
					<yCoord>292</yCoord>
					</edgeMap>
					<edgeMap>
					<xCoord>396</xCoord>
					<yCoord>291</yCoord>
					</edgeMap>
					<edgeMap>
					<xCoord>395</xCoord>
					<yCoord>290</yCoord>
					</edgeMap>
					<edgeMap>
					<xCoord>394</xCoord>
					<yCoord>289</yCoord>
					</edgeMap>
					<edgeMap>
					<xCoord>393</xCoord>
					<yCoord>288</yCoord>
					</edgeMap>
					<edgeMap>
					<xCoord>393</xCoord>
					<yCoord>287</yCoord>
					</edgeMap>
					<edgeMap>
					<xCoord>394</xCoord>
					<yCoord>286</yCoord>
					</edgeMap>
					<edgeMap>
					<xCoord>395</xCoord>
					<yCoord>286</yCoord>
					</edgeMap>
					<edgeMap>
					<xCoord>396</xCoord>
					<yCoord>286</yCoord>
					</edgeMap>
					<edgeMap>
					<xCoord>397</xCoord>
					<yCoord>286</yCoord>
					</edgeMap>
					<edgeMap>
					<xCoord>398</xCoord>
					<yCoord>286</yCoord>
					</edgeMap>
					<edgeMap>
					<xCoord>399</xCoord>
					<yCoord>286</yCoord>
					</edgeMap>
					<edgeMap>
					<xCoord>400</xCoord>
					<yCoord>286</yCoord>
					</edgeMap>
					<edgeMap>
					<xCoord>401</xCoord>
					<yCoord>286</yCoord>
					</edgeMap>
					<edgeMap>
					<xCoord>401</xCoord>
					<yCoord>285</yCoord>
					</edgeMap>
					<edgeMap>
					<xCoord>402</xCoord>
					<yCoord>285</yCoord>
					</edgeMap>
					<edgeMap>
					<xCoord>402</xCoord>
					<yCoord>284</yCoord>
					</edgeMap>
					<edgeMap>
					<xCoord>402</xCoord>
					<yCoord>283</yCoord>
					</edgeMap>
					<edgeMap>
					<xCoord>401</xCoord>
					<yCoord>282</yCoord>
					</edgeMap>
					<edgeMap>
					<xCoord>400</xCoord>
					<yCoord>282</yCoord>
					</edgeMap>
					<edgeMap>
					<xCoord>399</xCoord>
					<yCoord>281</yCoord>
					</edgeMap>
					<edgeMap>
					<xCoord>399</xCoord>
					<yCoord>280</yCoord>
					</edgeMap>
					<edgeMap>
					<xCoord>399</xCoord>
					<yCoord>279</yCoord>
					</edgeMap>
					<edgeMap>
					<xCoord>400</xCoord>
					<yCoord>279</yCoord>
					</edgeMap>
					<edgeMap>
					<xCoord>401</xCoord>
					<yCoord>279</yCoord>
					</edgeMap>
					<edgeMap>
					<xCoord>402</xCoord>
					<yCoord>278</yCoord>
					</edgeMap>
					<edgeMap>
					<xCoord>403</xCoord>
					<yCoord>278</yCoord>
					</edgeMap>
				</roi>
				<roi>
					<imageZposition>-161.0</imageZposition>
					<imageSOP_UID>1.3.6.1.4.1.14519.5.2.1.6279.6001.170219921737749614910486514960</imageSOP_UID>
					<inclusion>TRUE</inclusion>
					<edgeMap>
					<xCoord>401</xCoord>
					<yCoord>276</yCoord>
					</edgeMap>
					<edgeMap>
					<xCoord>402</xCoord>
					<yCoord>276</yCoord>
					</edgeMap>
					<edgeMap>
					<xCoord>403</xCoord>
					<yCoord>275</yCoord>
					</edgeMap>
					<edgeMap>
					<xCoord>404</xCoord>
					<yCoord>274</yCoord>
					</edgeMap>
					<edgeMap>
					<xCoord>405</xCoord>
					<yCoord>273</yCoord>
					</edgeMap>
					<edgeMap>
					<xCoord>406</xCoord>
					<yCoord>273</yCoord>
					</edgeMap>
					<edgeMap>
					<xCoord>407</xCoord>
					<yCoord>273</yCoord>
					</edgeMap>
					<edgeMap>
					<xCoord>408</xCoord>
					<yCoord>273</yCoord>
					</edgeMap>
					<edgeMap>
					<xCoord>409</xCoord>
					<yCoord>273</yCoord>
					</edgeMap>
					<edgeMap>
					<xCoord>410</xCoord>
					<yCoord>273</yCoord>
					</edgeMap>
					<edgeMap>
					<xCoord>411</xCoord>
					<yCoord>273</yCoord>
					</edgeMap>
					<edgeMap>
					<xCoord>412</xCoord>
					<yCoord>274</yCoord>
					</edgeMap>
					<edgeMap>
					<xCoord>413</xCoord>
					<yCoord>274</yCoord>
					</edgeMap>
					<edgeMap>
					<xCoord>414</xCoord>
					<yCoord>275</yCoord>
					</edgeMap>
					<edgeMap>
					<xCoord>415</xCoord>
					<yCoord>275</yCoord>
					</edgeMap>
					<edgeMap>
					<xCoord>416</xCoord>
					<yCoord>275</yCoord>
					</edgeMap>
					<edgeMap>
					<xCoord>416</xCoord>
					<yCoord>276</yCoord>
					</edgeMap>
					<edgeMap>
					<xCoord>416</xCoord>
					<yCoord>277</yCoord>
					</edgeMap>
					<edgeMap>
					<xCoord>416</xCoord>
					<yCoord>278</yCoord>
					</edgeMap>
					<edgeMap>
					<xCoord>416</xCoord>
					<yCoord>279</yCoord>
					</edgeMap>
					<edgeMap>
					<xCoord>416</xCoord>
					<yCoord>280</yCoord>
					</edgeMap>
					<edgeMap>
					<xCoord>416</xCoord>
					<yCoord>281</yCoord>
					</edgeMap>
					<edgeMap>
					<xCoord>415</xCoord>
					<yCoord>282</yCoord>
					</edgeMap>
					<edgeMap>
					<xCoord>415</xCoord>
					<yCoord>283</yCoord>
					</edgeMap>
					<edgeMap>
					<xCoord>415</xCoord>
					<yCoord>284</yCoord>
					</edgeMap>
					<edgeMap>
					<xCoord>415</xCoord>
					<yCoord>285</yCoord>
					</edgeMap>
					<edgeMap>
					<xCoord>415</xCoord>
					<yCoord>286</yCoord>
					</edgeMap>
					<edgeMap>
					<xCoord>415</xCoord>
					<yCoord>287</yCoord>
					</edgeMap>
					<edgeMap>
					<xCoord>415</xCoord>
					<yCoord>288</yCoord>
					</edgeMap>
					<edgeMap>
					<xCoord>415</xCoord>
					<yCoord>289</yCoord>
					</edgeMap>
					<edgeMap>
					<xCoord>415</xCoord>
					<yCoord>290</yCoord>
					</edgeMap>
					<edgeMap>
					<xCoord>414</xCoord>
					<yCoord>291</yCoord>
					</edgeMap>
					<edgeMap>
					<xCoord>414</xCoord>
					<yCoord>292</yCoord>
					</edgeMap>
					<edgeMap>
					<xCoord>413</xCoord>
					<yCoord>293</yCoord>
					</edgeMap>
					<edgeMap>
					<xCoord>413</xCoord>
					<yCoord>294</yCoord>
					</edgeMap>
					<edgeMap>
					<xCoord>413</xCoord>
					<yCoord>295</yCoord>
					</edgeMap>
					<edgeMap>
					<xCoord>412</xCoord>
					<yCoord>296</yCoord>
					</edgeMap>
					<edgeMap>
					<xCoord>412</xCoord>
					<yCoord>297</yCoord>
					</edgeMap>
					<edgeMap>
					<xCoord>412</xCoord>
					<yCoord>298</yCoord>
					</edgeMap>
					<edgeMap>
					<xCoord>412</xCoord>
					<yCoord>299</yCoord>
					</edgeMap>
					<edgeMap>
					<xCoord>411</xCoord>
					<yCoord>300</yCoord>
					</edgeMap>
					<edgeMap>
					<xCoord>411</xCoord>
					<yCoord>301</yCoord>
					</edgeMap>
					<edgeMap>
					<xCoord>412</xCoord>
					<yCoord>301</yCoord>
					</edgeMap>
					<edgeMap>
					<xCoord>411</xCoord>
					<yCoord>302</yCoord>
					</edgeMap>
					<edgeMap>
					<xCoord>410</xCoord>
					<yCoord>303</yCoord>
					</edgeMap>
					<edgeMap>
					<xCoord>409</xCoord>
					<yCoord>304</yCoord>
					</edgeMap>
					<edgeMap>
					<xCoord>408</xCoord>
					<yCoord>305</yCoord>
					</edgeMap>
					<edgeMap>
					<xCoord>407</xCoord>
					<yCoord>304</yCoord>
					</edgeMap>
					<edgeMap>
					<xCoord>406</xCoord>
					<yCoord>304</yCoord>
					</edgeMap>
					<edgeMap>
					<xCoord>405</xCoord>
					<yCoord>303</yCoord>
					</edgeMap>
					<edgeMap>
					<xCoord>404</xCoord>
					<yCoord>302</yCoord>
					</edgeMap>
					<edgeMap>
					<xCoord>404</xCoord>
					<yCoord>301</yCoord>
					</edgeMap>
					<edgeMap>
					<xCoord>404</xCoord>
					<yCoord>300</yCoord>
					</edgeMap>
					<edgeMap>
					<xCoord>403</xCoord>
					<yCoord>299</yCoord>
					</edgeMap>
					<edgeMap>
					<xCoord>403</xCoord>
					<yCoord>298</yCoord>
					</edgeMap>
					<edgeMap>
					<xCoord>403</xCoord>
					<yCoord>297</yCoord>
					</edgeMap>
					<edgeMap>
					<xCoord>403</xCoord>
					<yCoord>296</yCoord>
					</edgeMap>
					<edgeMap>
					<xCoord>404</xCoord>
					<yCoord>295</yCoord>
					</edgeMap>
					<edgeMap>
					<xCoord>404</xCoord>
					<yCoord>294</yCoord>
					</edgeMap>
					<edgeMap>
					<xCoord>403</xCoord>
					<yCoord>294</yCoord>
					</edgeMap>
					<edgeMap>
					<xCoord>402</xCoord>
					<yCoord>293</yCoord>
					</edgeMap>
					<edgeMap>
					<xCoord>402</xCoord>
					<yCoord>292</yCoord>
					</edgeMap>
					<edgeMap>
					<xCoord>402</xCoord>
					<yCoord>291</yCoord>
					</edgeMap>
					<edgeMap>
					<xCoord>402</xCoord>
					<yCoord>290</yCoord>
					</edgeMap>
					<edgeMap>
					<xCoord>402</xCoord>
					<yCoord>289</yCoord>
					</edgeMap>
					<edgeMap>
					<xCoord>402</xCoord>
					<yCoord>288</yCoord>
					</edgeMap>
					<edgeMap>
					<xCoord>402</xCoord>
					<yCoord>287</yCoord>
					</edgeMap>
					<edgeMap>
					<xCoord>403</xCoord>
					<yCoord>286</yCoord>
					</edgeMap>
					<edgeMap>
					<xCoord>402</xCoord>
					<yCoord>286</yCoord>
					</edgeMap>
					<edgeMap>
					<xCoord>402</xCoord>
					<yCoord>285</yCoord>
					</edgeMap>
					<edgeMap>
					<xCoord>401</xCoord>
					<yCoord>285</yCoord>
					</edgeMap>
					<edgeMap>
					<xCoord>400</xCoord>
					<yCoord>285</yCoord>
					</edgeMap>
					<edgeMap>
					<xCoord>400</xCoord>
					<yCoord>284</yCoord>
					</edgeMap>
					<edgeMap>
					<xCoord>400</xCoord>
					<yCoord>283</yCoord>
					</edgeMap>
					<edgeMap>
					<xCoord>400</xCoord>
					<yCoord>282</yCoord>
					</edgeMap>
					<edgeMap>
					<xCoord>401</xCoord>
					<yCoord>281</yCoord>
					</edgeMap>
					<edgeMap>
					<xCoord>402</xCoord>
					<yCoord>280</yCoord>
					</edgeMap>
					<edgeMap>
					<xCoord>403</xCoord>
					<yCoord>279</yCoord>
					</edgeMap>
					<edgeMap>
					<xCoord>402</xCoord>
					<yCoord>278</yCoord>
					</edgeMap>
					<edgeMap>
					<xCoord>402</xCoord>
					<yCoord>277</yCoord>
					</edgeMap>
					<edgeMap>
					<xCoord>401</xCoord>
					<yCoord>276</yCoord>
					</edgeMap>
				</roi>
				<roi>
					<imageZposition>-163.5</imageZposition>
					<imageSOP_UID>1.3.6.1.4.1.14519.5.2.1.6279.6001.195195741867514913376629738363</imageSOP_UID>
					<inclusion>TRUE</inclusion>
					<edgeMap>
					<xCoord>410</xCoord>
					<yCoord>283</yCoord>
					</edgeMap>
					<edgeMap>
					<xCoord>411</xCoord>
					<yCoord>282</yCoord>
					</edgeMap>
					<edgeMap>
					<xCoord>412</xCoord>
					<yCoord>282</yCoord>
					</edgeMap>
					<edgeMap>
					<xCoord>413</xCoord>
					<yCoord>282</yCoord>
					</edgeMap>
					<edgeMap>
					<xCoord>414</xCoord>
					<yCoord>283</yCoord>
					</edgeMap>
					<edgeMap>
					<xCoord>414</xCoord>
					<yCoord>284</yCoord>
					</edgeMap>
					<edgeMap>
					<xCoord>415</xCoord>
					<yCoord>285</yCoord>
					</edgeMap>
					<edgeMap>
					<xCoord>415</xCoord>
					<yCoord>286</yCoord>
					</edgeMap>
					<edgeMap>
					<xCoord>415</xCoord>
					<yCoord>287</yCoord>
					</edgeMap>
					<edgeMap>
					<xCoord>414</xCoord>
					<yCoord>288</yCoord>
					</edgeMap>
					<edgeMap>
					<xCoord>414</xCoord>
					<yCoord>289</yCoord>
					</edgeMap>
					<edgeMap>
					<xCoord>414</xCoord>
					<yCoord>290</yCoord>
					</edgeMap>
					<edgeMap>
					<xCoord>414</xCoord>
					<yCoord>291</yCoord>
					</edgeMap>
					<edgeMap>
					<xCoord>413</xCoord>
					<yCoord>292</yCoord>
					</edgeMap>
					<edgeMap>
					<xCoord>413</xCoord>
					<yCoord>293</yCoord>
					</edgeMap>
					<edgeMap>
					<xCoord>413</xCoord>
					<yCoord>294</yCoord>
					</edgeMap>
					<edgeMap>
					<xCoord>412</xCoord>
					<yCoord>295</yCoord>
					</edgeMap>
					<edgeMap>
					<xCoord>412</xCoord>
					<yCoord>296</yCoord>
					</edgeMap>
					<edgeMap>
					<xCoord>411</xCoord>
					<yCoord>297</yCoord>
					</edgeMap>
					<edgeMap>
					<xCoord>411</xCoord>
					<yCoord>298</yCoord>
					</edgeMap>
					<edgeMap>
					<xCoord>410</xCoord>
					<yCoord>298</yCoord>
					</edgeMap>
					<edgeMap>
					<xCoord>409</xCoord>
					<yCoord>297</yCoord>
					</edgeMap>
					<edgeMap>
					<xCoord>409</xCoord>
					<yCoord>296</yCoord>
					</edgeMap>
					<edgeMap>
					<xCoord>410</xCoord>
					<yCoord>295</yCoord>
					</edgeMap>
					<edgeMap>
					<xCoord>410</xCoord>
					<yCoord>294</yCoord>
					</edgeMap>
					<edgeMap>
					<xCoord>410</xCoord>
					<yCoord>293</yCoord>
					</edgeMap>
					<edgeMap>
					<xCoord>409</xCoord>
					<yCoord>292</yCoord>
					</edgeMap>
					<edgeMap>
					<xCoord>409</xCoord>
					<yCoord>291</yCoord>
					</edgeMap>
					<edgeMap>
					<xCoord>409</xCoord>
					<yCoord>290</yCoord>
					</edgeMap>
					<edgeMap>
					<xCoord>409</xCoord>
					<yCoord>289</yCoord>
					</edgeMap>
					<edgeMap>
					<xCoord>409</xCoord>
					<yCoord>288</yCoord>
					</edgeMap>
					<edgeMap>
					<xCoord>409</xCoord>
					<yCoord>287</yCoord>
					</edgeMap>
					<edgeMap>
					<xCoord>409</xCoord>
					<yCoord>286</yCoord>
					</edgeMap>
					<edgeMap>
					<xCoord>409</xCoord>
					<yCoord>285</yCoord>
					</edgeMap>
					<edgeMap>
					<xCoord>410</xCoord>
					<yCoord>284</yCoord>
					</edgeMap>
					<edgeMap>
					<xCoord>410</xCoord>
					<yCoord>283</yCoord>
					</edgeMap>
				</roi>
			</unblindedReadNodule>
			<unblindedReadNodule>
				<noduleID>1</noduleID>
				<characteristics>
					<subtlety>5</subtlety>
					<internalStructure>1</internalStructure>
					<calcification>6</calcification>
					<sphericity>5</sphericity>
					<margin>4</margin>
					<lobulation>1</lobulation>
					<spiculation>5</spiculation>
					<texture>4</texture>
					<malignancy>4</malignancy>
				</characteristics>
				<roi>
					<imageZposition>-86.0</imageZposition>
					<imageSOP_UID>1.3.6.1.4.1.14519.5.2.1.6279.6001.197152624549443879796174832968</imageSOP_UID>
					<inclusion>TRUE</inclusion>
					<edgeMap>
					<xCoord>378</xCoord>
					<yCoord>361</yCoord>
					</edgeMap>
					<edgeMap>
					<xCoord>377</xCoord>
					<yCoord>361</yCoord>
					</edgeMap>
					<edgeMap>
					<xCoord>376</xCoord>
					<yCoord>360</yCoord>
					</edgeMap>
					<edgeMap>
					<xCoord>375</xCoord>
					<yCoord>360</yCoord>
					</edgeMap>
					<edgeMap>
					<xCoord>374</xCoord>
					<yCoord>360</yCoord>
					</edgeMap>
					<edgeMap>
					<xCoord>373</xCoord>
					<yCoord>359</yCoord>
					</edgeMap>
					<edgeMap>
					<xCoord>373</xCoord>
					<yCoord>358</yCoord>
					</edgeMap>
					<edgeMap>
					<xCoord>373</xCoord>
					<yCoord>357</yCoord>
					</edgeMap>
					<edgeMap>
					<xCoord>374</xCoord>
					<yCoord>357</yCoord>
					</edgeMap>
					<edgeMap>
					<xCoord>375</xCoord>
					<yCoord>356</yCoord>
					</edgeMap>
					<edgeMap>
					<xCoord>376</xCoord>
					<yCoord>355</yCoord>
					</edgeMap>
					<edgeMap>
					<xCoord>377</xCoord>
					<yCoord>354</yCoord>
					</edgeMap>
					<edgeMap>
					<xCoord>378</xCoord>
					<yCoord>355</yCoord>
					</edgeMap>
					<edgeMap>
					<xCoord>379</xCoord>
					<yCoord>356</yCoord>
					</edgeMap>
					<edgeMap>
					<xCoord>379</xCoord>
					<yCoord>357</yCoord>
					</edgeMap>
					<edgeMap>
					<xCoord>379</xCoord>
					<yCoord>358</yCoord>
					</edgeMap>
					<edgeMap>
					<xCoord>380</xCoord>
					<yCoord>358</yCoord>
					</edgeMap>
					<edgeMap>
					<xCoord>381</xCoord>
					<yCoord>359</yCoord>
					</edgeMap>
					<edgeMap>
					<xCoord>382</xCoord>
					<yCoord>360</yCoord>
					</edgeMap>
					<edgeMap>
					<xCoord>383</xCoord>
					<yCoord>360</yCoord>
					</edgeMap>
					<edgeMap>
					<xCoord>382</xCoord>
					<yCoord>361</yCoord>
					</edgeMap>
					<edgeMap>
					<xCoord>382</xCoord>
					<yCoord>362</yCoord>
					</edgeMap>
					<edgeMap>
					<xCoord>382</xCoord>
					<yCoord>363</yCoord>
					</edgeMap>
					<edgeMap>
					<xCoord>382</xCoord>
					<yCoord>364</yCoord>
					</edgeMap>
					<edgeMap>
					<xCoord>383</xCoord>
					<yCoord>365</yCoord>
					</edgeMap>
					<edgeMap>
					<xCoord>383</xCoord>
					<yCoord>366</yCoord>
					</edgeMap>
					<edgeMap>
					<xCoord>383</xCoord>
					<yCoord>367</yCoord>
					</edgeMap>
					<edgeMap>
					<xCoord>382</xCoord>
					<yCoord>368</yCoord>
					</edgeMap>
					<edgeMap>
					<xCoord>381</xCoord>
					<yCoord>368</yCoord>
					</edgeMap>
					<edgeMap>
					<xCoord>380</xCoord>
					<yCoord>367</yCoord>
					</edgeMap>
					<edgeMap>
					<xCoord>379</xCoord>
					<yCoord>366</yCoord>
					</edgeMap>
					<edgeMap>
					<xCoord>378</xCoord>
					<yCoord>365</yCoord>
					</edgeMap>
					<edgeMap>
					<xCoord>378</xCoord>
					<yCoord>364</yCoord>
					</edgeMap>
					<edgeMap>
					<xCoord>378</xCoord>
					<yCoord>363</yCoord>
					</edgeMap>
					<edgeMap>
					<xCoord>378</xCoord>
					<yCoord>362</yCoord>
					</edgeMap>
					<edgeMap>
					<xCoord>378</xCoord>
					<yCoord>361</yCoord>
					</edgeMap>
				</roi>
				<roi>
					<imageZposition>-88.5</imageZposition>
					<imageSOP_UID>1.3.6.1.4.1.14519.5.2.1.6279.6001.561451778748989722482776953673</imageSOP_UID>
					<inclusion>TRUE</inclusion>
					<edgeMap>
					<xCoord>377</xCoord>
					<yCoord>362</yCoord>
					</edgeMap>
					<edgeMap>
					<xCoord>376</xCoord>
					<yCoord>361</yCoord>
					</edgeMap>
					<edgeMap>
					<xCoord>375</xCoord>
					<yCoord>361</yCoord>
					</edgeMap>
					<edgeMap>
					<xCoord>374</xCoord>
					<yCoord>360</yCoord>
					</edgeMap>
					<edgeMap>
					<xCoord>373</xCoord>
					<yCoord>360</yCoord>
					</edgeMap>
					<edgeMap>
					<xCoord>372</xCoord>
					<yCoord>359</yCoord>
					</edgeMap>
					<edgeMap>
					<xCoord>372</xCoord>
					<yCoord>358</yCoord>
					</edgeMap>
					<edgeMap>
					<xCoord>371</xCoord>
					<yCoord>357</yCoord>
					</edgeMap>
					<edgeMap>
					<xCoord>371</xCoord>
					<yCoord>356</yCoord>
					</edgeMap>
					<edgeMap>
					<xCoord>372</xCoord>
					<yCoord>356</yCoord>
					</edgeMap>
					<edgeMap>
					<xCoord>373</xCoord>
					<yCoord>355</yCoord>
					</edgeMap>
					<edgeMap>
					<xCoord>374</xCoord>
					<yCoord>355</yCoord>
					</edgeMap>
					<edgeMap>
					<xCoord>375</xCoord>
					<yCoord>355</yCoord>
					</edgeMap>
					<edgeMap>
					<xCoord>376</xCoord>
					<yCoord>355</yCoord>
					</edgeMap>
					<edgeMap>
					<xCoord>377</xCoord>
					<yCoord>355</yCoord>
					</edgeMap>
					<edgeMap>
					<xCoord>378</xCoord>
					<yCoord>356</yCoord>
					</edgeMap>
					<edgeMap>
					<xCoord>379</xCoord>
					<yCoord>357</yCoord>
					</edgeMap>
					<edgeMap>
					<xCoord>380</xCoord>
					<yCoord>357</yCoord>
					</edgeMap>
					<edgeMap>
					<xCoord>381</xCoord>
					<yCoord>357</yCoord>
					</edgeMap>
					<edgeMap>
					<xCoord>381</xCoord>
					<yCoord>358</yCoord>
					</edgeMap>
					<edgeMap>
					<xCoord>381</xCoord>
					<yCoord>359</yCoord>
					</edgeMap>
					<edgeMap>
					<xCoord>381</xCoord>
					<yCoord>360</yCoord>
					</edgeMap>
					<edgeMap>
					<xCoord>381</xCoord>
					<yCoord>361</yCoord>
					</edgeMap>
					<edgeMap>
					<xCoord>381</xCoord>
					<yCoord>362</yCoord>
					</edgeMap>
					<edgeMap>
					<xCoord>381</xCoord>
					<yCoord>363</yCoord>
					</edgeMap>
					<edgeMap>
					<xCoord>382</xCoord>
					<yCoord>364</yCoord>
					</edgeMap>
					<edgeMap>
					<xCoord>383</xCoord>
					<yCoord>365</yCoord>
					</edgeMap>
					<edgeMap>
					<xCoord>383</xCoord>
					<yCoord>366</yCoord>
					</edgeMap>
					<edgeMap>
					<xCoord>383</xCoord>
					<yCoord>367</yCoord>
					</edgeMap>
					<edgeMap>
					<xCoord>383</xCoord>
					<yCoord>368</yCoord>
					</edgeMap>
					<edgeMap>
					<xCoord>382</xCoord>
					<yCoord>368</yCoord>
					</edgeMap>
					<edgeMap>
					<xCoord>381</xCoord>
					<yCoord>368</yCoord>
					</edgeMap>
					<edgeMap>
					<xCoord>380</xCoord>
					<yCoord>367</yCoord>
					</edgeMap>
					<edgeMap>
					<xCoord>380</xCoord>
					<yCoord>368</yCoord>
					</edgeMap>
					<edgeMap>
					<xCoord>379</xCoord>
					<yCoord>368</yCoord>
					</edgeMap>
					<edgeMap>
					<xCoord>378</xCoord>
					<yCoord>369</yCoord>
					</edgeMap>
					<edgeMap>
					<xCoord>377</xCoord>
					<yCoord>370</yCoord>
					</edgeMap>
					<edgeMap>
					<xCoord>376</xCoord>
					<yCoord>370</yCoord>
					</edgeMap>
					<edgeMap>
					<xCoord>376</xCoord>
					<yCoord>371</yCoord>
					</edgeMap>
					<edgeMap>
					<xCoord>375</xCoord>
					<yCoord>371</yCoord>
					</edgeMap>
					<edgeMap>
					<xCoord>374</xCoord>
					<yCoord>370</yCoord>
					</edgeMap>
					<edgeMap>
					<xCoord>374</xCoord>
					<yCoord>369</yCoord>
					</edgeMap>
					<edgeMap>
					<xCoord>373</xCoord>
					<yCoord>368</yCoord>
					</edgeMap>
					<edgeMap>
					<xCoord>374</xCoord>
					<yCoord>367</yCoord>
					</edgeMap>
					<edgeMap>
					<xCoord>374</xCoord>
					<yCoord>366</yCoord>
					</edgeMap>
					<edgeMap>
					<xCoord>375</xCoord>
					<yCoord>366</yCoord>
					</edgeMap>
					<edgeMap>
					<xCoord>375</xCoord>
					<yCoord>365</yCoord>
					</edgeMap>
					<edgeMap>
					<xCoord>376</xCoord>
					<yCoord>365</yCoord>
					</edgeMap>
					<edgeMap>
					<xCoord>376</xCoord>
					<yCoord>364</yCoord>
					</edgeMap>
					<edgeMap>
					<xCoord>376</xCoord>
					<yCoord>363</yCoord>
					</edgeMap>
					<edgeMap>
					<xCoord>377</xCoord>
					<yCoord>362</yCoord>
					</edgeMap>
				</roi>
				<roi>
					<imageZposition>-91.0</imageZposition>
					<imageSOP_UID>1.3.6.1.4.1.14519.5.2.1.6279.6001.205343757988911951315367561028</imageSOP_UID>
					<inclusion>TRUE</inclusion>
					<edgeMap>
					<xCoord>373</xCoord>
					<yCoord>361</yCoord>
					</edgeMap>
					<edgeMap>
					<xCoord>373</xCoord>
					<yCoord>360</yCoord>
					</edgeMap>
					<edgeMap>
					<xCoord>373</xCoord>
					<yCoord>359</yCoord>
					</edgeMap>
					<edgeMap>
					<xCoord>373</xCoord>
					<yCoord>358</yCoord>
					</edgeMap>
					<edgeMap>
					<xCoord>373</xCoord>
					<yCoord>357</yCoord>
					</edgeMap>
					<edgeMap>
					<xCoord>373</xCoord>
					<yCoord>356</yCoord>
					</edgeMap>
					<edgeMap>
					<xCoord>373</xCoord>
					<yCoord>355</yCoord>
					</edgeMap>
					<edgeMap>
					<xCoord>374</xCoord>
					<yCoord>355</yCoord>
					</edgeMap>
					<edgeMap>
					<xCoord>375</xCoord>
					<yCoord>355</yCoord>
					</edgeMap>
					<edgeMap>
					<xCoord>376</xCoord>
					<yCoord>355</yCoord>
					</edgeMap>
					<edgeMap>
					<xCoord>377</xCoord>
					<yCoord>355</yCoord>
					</edgeMap>
					<edgeMap>
					<xCoord>378</xCoord>
					<yCoord>356</yCoord>
					</edgeMap>
					<edgeMap>
					<xCoord>379</xCoord>
					<yCoord>356</yCoord>
					</edgeMap>
					<edgeMap>
					<xCoord>380</xCoord>
					<yCoord>357</yCoord>
					</edgeMap>
					<edgeMap>
					<xCoord>380</xCoord>
					<yCoord>358</yCoord>
					</edgeMap>
					<edgeMap>
					<xCoord>380</xCoord>
					<yCoord>359</yCoord>
					</edgeMap>
					<edgeMap>
					<xCoord>380</xCoord>
					<yCoord>360</yCoord>
					</edgeMap>
					<edgeMap>
					<xCoord>380</xCoord>
					<yCoord>361</yCoord>
					</edgeMap>
					<edgeMap>
					<xCoord>380</xCoord>
					<yCoord>362</yCoord>
					</edgeMap>
					<edgeMap>
					<xCoord>380</xCoord>
					<yCoord>363</yCoord>
					</edgeMap>
					<edgeMap>
					<xCoord>381</xCoord>
					<yCoord>364</yCoord>
					</edgeMap>
					<edgeMap>
					<xCoord>382</xCoord>
					<yCoord>365</yCoord>
					</edgeMap>
					<edgeMap>
					<xCoord>383</xCoord>
					<yCoord>366</yCoord>
					</edgeMap>
					<edgeMap>
					<xCoord>384</xCoord>
					<yCoord>366</yCoord>
					</edgeMap>
					<edgeMap>
					<xCoord>384</xCoord>
					<yCoord>367</yCoord>
					</edgeMap>
					<edgeMap>
					<xCoord>385</xCoord>
					<yCoord>368</yCoord>
					</edgeMap>
					<edgeMap>
					<xCoord>386</xCoord>
					<yCoord>368</yCoord>
					</edgeMap>
					<edgeMap>
					<xCoord>386</xCoord>
					<yCoord>369</yCoord>
					</edgeMap>
					<edgeMap>
					<xCoord>385</xCoord>
					<yCoord>369</yCoord>
					</edgeMap>
					<edgeMap>
					<xCoord>384</xCoord>
					<yCoord>370</yCoord>
					</edgeMap>
					<edgeMap>
					<xCoord>383</xCoord>
					<yCoord>370</yCoord>
					</edgeMap>
					<edgeMap>
					<xCoord>383</xCoord>
					<yCoord>369</yCoord>
					</edgeMap>
					<edgeMap>
					<xCoord>382</xCoord>
					<yCoord>369</yCoord>
					</edgeMap>
					<edgeMap>
					<xCoord>381</xCoord>
					<yCoord>368</yCoord>
					</edgeMap>
					<edgeMap>
					<xCoord>380</xCoord>
					<yCoord>368</yCoord>
					</edgeMap>
					<edgeMap>
					<xCoord>379</xCoord>
					<yCoord>368</yCoord>
					</edgeMap>
					<edgeMap>
					<xCoord>378</xCoord>
					<yCoord>368</yCoord>
					</edgeMap>
					<edgeMap>
					<xCoord>377</xCoord>
					<yCoord>368</yCoord>
					</edgeMap>
					<edgeMap>
					<xCoord>377</xCoord>
					<yCoord>369</yCoord>
					</edgeMap>
					<edgeMap>
					<xCoord>377</xCoord>
					<yCoord>370</yCoord>
					</edgeMap>
					<edgeMap>
					<xCoord>376</xCoord>
					<yCoord>371</yCoord>
					</edgeMap>
					<edgeMap>
					<xCoord>376</xCoord>
					<yCoord>372</yCoord>
					</edgeMap>
					<edgeMap>
					<xCoord>375</xCoord>
					<yCoord>372</yCoord>
					</edgeMap>
					<edgeMap>
					<xCoord>374</xCoord>
					<yCoord>372</yCoord>
					</edgeMap>
					<edgeMap>
					<xCoord>373</xCoord>
					<yCoord>371</yCoord>
					</edgeMap>
					<edgeMap>
					<xCoord>373</xCoord>
					<yCoord>370</yCoord>
					</edgeMap>
					<edgeMap>
					<xCoord>373</xCoord>
					<yCoord>369</yCoord>
					</edgeMap>
					<edgeMap>
					<xCoord>372</xCoord>
					<yCoord>369</yCoord>
					</edgeMap>
					<edgeMap>
					<xCoord>371</xCoord>
					<yCoord>369</yCoord>
					</edgeMap>
					<edgeMap>
					<xCoord>370</xCoord>
					<yCoord>370</yCoord>
					</edgeMap>
					<edgeMap>
					<xCoord>369</xCoord>
					<yCoord>370</yCoord>
					</edgeMap>
					<edgeMap>
					<xCoord>368</xCoord>
					<yCoord>370</yCoord>
					</edgeMap>
					<edgeMap>
					<xCoord>368</xCoord>
					<yCoord>369</yCoord>
					</edgeMap>
					<edgeMap>
					<xCoord>368</xCoord>
					<yCoord>368</yCoord>
					</edgeMap>
					<edgeMap>
					<xCoord>369</xCoord>
					<yCoord>367</yCoord>
					</edgeMap>
					<edgeMap>
					<xCoord>370</xCoord>
					<yCoord>367</yCoord>
					</edgeMap>
					<edgeMap>
					<xCoord>371</xCoord>
					<yCoord>367</yCoord>
					</edgeMap>
					<edgeMap>
					<xCoord>371</xCoord>
					<yCoord>366</yCoord>
					</edgeMap>
					<edgeMap>
					<xCoord>372</xCoord>
					<yCoord>365</yCoord>
					</edgeMap>
					<edgeMap>
					<xCoord>372</xCoord>
					<yCoord>364</yCoord>
					</edgeMap>
					<edgeMap>
					<xCoord>372</xCoord>
					<yCoord>363</yCoord>
					</edgeMap>
					<edgeMap>
					<xCoord>372</xCoord>
					<yCoord>362</yCoord>
					</edgeMap>
					<edgeMap>
					<xCoord>373</xCoord>
					<yCoord>361</yCoord>
					</edgeMap>
				</roi>
				<roi>
					<imageZposition>-93.5</imageZposition>
					<imageSOP_UID>1.3.6.1.4.1.14519.5.2.1.6279.6001.157218717274681605338568696277</imageSOP_UID>
					<inclusion>TRUE</inclusion>
					<edgeMap>
					<xCoord>374</xCoord>
					<yCoord>360</yCoord>
					</edgeMap>
					<edgeMap>
					<xCoord>374</xCoord>
					<yCoord>359</yCoord>
					</edgeMap>
					<edgeMap>
					<xCoord>373</xCoord>
					<yCoord>358</yCoord>
					</edgeMap>
					<edgeMap>
					<xCoord>373</xCoord>
					<yCoord>357</yCoord>
					</edgeMap>
					<edgeMap>
					<xCoord>373</xCoord>
					<yCoord>356</yCoord>
					</edgeMap>
					<edgeMap>
					<xCoord>374</xCoord>
					<yCoord>355</yCoord>
					</edgeMap>
					<edgeMap>
					<xCoord>375</xCoord>
					<yCoord>355</yCoord>
					</edgeMap>
					<edgeMap>
					<xCoord>376</xCoord>
					<yCoord>355</yCoord>
					</edgeMap>
					<edgeMap>
					<xCoord>377</xCoord>
					<yCoord>355</yCoord>
					</edgeMap>
					<edgeMap>
					<xCoord>378</xCoord>
					<yCoord>355</yCoord>
					</edgeMap>
					<edgeMap>
					<xCoord>379</xCoord>
					<yCoord>356</yCoord>
					</edgeMap>
					<edgeMap>
					<xCoord>379</xCoord>
					<yCoord>357</yCoord>
					</edgeMap>
					<edgeMap>
					<xCoord>380</xCoord>
					<yCoord>358</yCoord>
					</edgeMap>
					<edgeMap>
					<xCoord>380</xCoord>
					<yCoord>359</yCoord>
					</edgeMap>
					<edgeMap>
					<xCoord>380</xCoord>
					<yCoord>360</yCoord>
					</edgeMap>
					<edgeMap>
					<xCoord>380</xCoord>
					<yCoord>361</yCoord>
					</edgeMap>
					<edgeMap>
					<xCoord>380</xCoord>
					<yCoord>362</yCoord>
					</edgeMap>
					<edgeMap>
					<xCoord>381</xCoord>
					<yCoord>362</yCoord>
					</edgeMap>
					<edgeMap>
					<xCoord>381</xCoord>
					<yCoord>363</yCoord>
					</edgeMap>
					<edgeMap>
					<xCoord>382</xCoord>
					<yCoord>364</yCoord>
					</edgeMap>
					<edgeMap>
					<xCoord>382</xCoord>
					<yCoord>365</yCoord>
					</edgeMap>
					<edgeMap>
					<xCoord>383</xCoord>
					<yCoord>366</yCoord>
					</edgeMap>
					<edgeMap>
					<xCoord>383</xCoord>
					<yCoord>367</yCoord>
					</edgeMap>
					<edgeMap>
					<xCoord>383</xCoord>
					<yCoord>368</yCoord>
					</edgeMap>
					<edgeMap>
					<xCoord>382</xCoord>
					<yCoord>369</yCoord>
					</edgeMap>
					<edgeMap>
					<xCoord>381</xCoord>
					<yCoord>369</yCoord>
					</edgeMap>
					<edgeMap>
					<xCoord>380</xCoord>
					<yCoord>369</yCoord>
					</edgeMap>
					<edgeMap>
					<xCoord>379</xCoord>
					<yCoord>368</yCoord>
					</edgeMap>
					<edgeMap>
					<xCoord>378</xCoord>
					<yCoord>369</yCoord>
					</edgeMap>
					<edgeMap>
					<xCoord>377</xCoord>
					<yCoord>369</yCoord>
					</edgeMap>
					<edgeMap>
					<xCoord>376</xCoord>
					<yCoord>369</yCoord>
					</edgeMap>
					<edgeMap>
					<xCoord>376</xCoord>
					<yCoord>370</yCoord>
					</edgeMap>
					<edgeMap>
					<xCoord>376</xCoord>
					<yCoord>371</yCoord>
					</edgeMap>
					<edgeMap>
					<xCoord>375</xCoord>
					<yCoord>370</yCoord>
					</edgeMap>
					<edgeMap>
					<xCoord>374</xCoord>
					<yCoord>369</yCoord>
					</edgeMap>
					<edgeMap>
					<xCoord>374</xCoord>
					<yCoord>368</yCoord>
					</edgeMap>
					<edgeMap>
					<xCoord>374</xCoord>
					<yCoord>367</yCoord>
					</edgeMap>
					<edgeMap>
					<xCoord>373</xCoord>
					<yCoord>367</yCoord>
					</edgeMap>
					<edgeMap>
					<xCoord>372</xCoord>
					<yCoord>367</yCoord>
					</edgeMap>
					<edgeMap>
					<xCoord>372</xCoord>
					<yCoord>368</yCoord>
					</edgeMap>
					<edgeMap>
					<xCoord>371</xCoord>
					<yCoord>368</yCoord>
					</edgeMap>
					<edgeMap>
					<xCoord>370</xCoord>
					<yCoord>368</yCoord>
					</edgeMap>
					<edgeMap>
					<xCoord>369</xCoord>
					<yCoord>368</yCoord>
					</edgeMap>
					<edgeMap>
					<xCoord>369</xCoord>
					<yCoord>367</yCoord>
					</edgeMap>
					<edgeMap>
					<xCoord>369</xCoord>
					<yCoord>366</yCoord>
					</edgeMap>
					<edgeMap>
					<xCoord>370</xCoord>
					<yCoord>366</yCoord>
					</edgeMap>
					<edgeMap>
					<xCoord>370</xCoord>
					<yCoord>365</yCoord>
					</edgeMap>
					<edgeMap>
					<xCoord>371</xCoord>
					<yCoord>365</yCoord>
					</edgeMap>
					<edgeMap>
					<xCoord>372</xCoord>
					<yCoord>364</yCoord>
					</edgeMap>
					<edgeMap>
					<xCoord>372</xCoord>
					<yCoord>363</yCoord>
					</edgeMap>
					<edgeMap>
					<xCoord>373</xCoord>
					<yCoord>362</yCoord>
					</edgeMap>
					<edgeMap>
					<xCoord>374</xCoord>
					<yCoord>362</yCoord>
					</edgeMap>
					<edgeMap>
					<xCoord>374</xCoord>
					<yCoord>361</yCoord>
					</edgeMap>
					<edgeMap>
					<xCoord>374</xCoord>
					<yCoord>360</yCoord>
					</edgeMap>
				</roi>
				<roi>
					<imageZposition>-96.0</imageZposition>
					<imageSOP_UID>1.3.6.1.4.1.14519.5.2.1.6279.6001.312379681437358135111639070028</imageSOP_UID>
					<inclusion>TRUE</inclusion>
					<edgeMap>
					<xCoord>376</xCoord>
					<yCoord>359</yCoord>
					</edgeMap>
					<edgeMap>
					<xCoord>375</xCoord>
					<yCoord>359</yCoord>
					</edgeMap>
					<edgeMap>
					<xCoord>374</xCoord>
					<yCoord>359</yCoord>
					</edgeMap>
					<edgeMap>
					<xCoord>373</xCoord>
					<yCoord>358</yCoord>
					</edgeMap>
					<edgeMap>
					<xCoord>372</xCoord>
					<yCoord>358</yCoord>
					</edgeMap>
					<edgeMap>
					<xCoord>372</xCoord>
					<yCoord>357</yCoord>
					</edgeMap>
					<edgeMap>
					<xCoord>371</xCoord>
					<yCoord>356</yCoord>
					</edgeMap>
					<edgeMap>
					<xCoord>371</xCoord>
					<yCoord>355</yCoord>
					</edgeMap>
					<edgeMap>
					<xCoord>371</xCoord>
					<yCoord>354</yCoord>
					</edgeMap>
					<edgeMap>
					<xCoord>372</xCoord>
					<yCoord>353</yCoord>
					</edgeMap>
					<edgeMap>
					<xCoord>373</xCoord>
					<yCoord>353</yCoord>
					</edgeMap>
					<edgeMap>
					<xCoord>374</xCoord>
					<yCoord>353</yCoord>
					</edgeMap>
					<edgeMap>
					<xCoord>375</xCoord>
					<yCoord>354</yCoord>
					</edgeMap>
					<edgeMap>
					<xCoord>376</xCoord>
					<yCoord>354</yCoord>
					</edgeMap>
					<edgeMap>
					<xCoord>377</xCoord>
					<yCoord>355</yCoord>
					</edgeMap>
					<edgeMap>
					<xCoord>378</xCoord>
					<yCoord>355</yCoord>
					</edgeMap>
					<edgeMap>
					<xCoord>379</xCoord>
					<yCoord>355</yCoord>
					</edgeMap>
					<edgeMap>
					<xCoord>380</xCoord>
					<yCoord>354</yCoord>
					</edgeMap>
					<edgeMap>
					<xCoord>380</xCoord>
					<yCoord>355</yCoord>
					</edgeMap>
					<edgeMap>
					<xCoord>381</xCoord>
					<yCoord>356</yCoord>
					</edgeMap>
					<edgeMap>
					<xCoord>381</xCoord>
					<yCoord>357</yCoord>
					</edgeMap>
					<edgeMap>
					<xCoord>381</xCoord>
					<yCoord>358</yCoord>
					</edgeMap>
					<edgeMap>
					<xCoord>382</xCoord>
					<yCoord>359</yCoord>
					</edgeMap>
					<edgeMap>
					<xCoord>382</xCoord>
					<yCoord>360</yCoord>
					</edgeMap>
					<edgeMap>
					<xCoord>382</xCoord>
					<yCoord>361</yCoord>
					</edgeMap>
					<edgeMap>
					<xCoord>381</xCoord>
					<yCoord>361</yCoord>
					</edgeMap>
					<edgeMap>
					<xCoord>381</xCoord>
					<yCoord>362</yCoord>
					</edgeMap>
					<edgeMap>
					<xCoord>380</xCoord>
					<yCoord>362</yCoord>
					</edgeMap>
					<edgeMap>
					<xCoord>379</xCoord>
					<yCoord>361</yCoord>
					</edgeMap>
					<edgeMap>
					<xCoord>378</xCoord>
					<yCoord>361</yCoord>
					</edgeMap>
					<edgeMap>
					<xCoord>377</xCoord>
					<yCoord>360</yCoord>
					</edgeMap>
					<edgeMap>
					<xCoord>376</xCoord>
					<yCoord>359</yCoord>
					</edgeMap>
				</roi>
			</unblindedReadNodule>
			<unblindedReadNodule>
				<noduleID>3</noduleID>
				<roi>
					<imageZposition>-173.5</imageZposition>
					<imageSOP_UID>1.3.6.1.4.1.14519.5.2.1.6279.6001.286284552684059877823669891266</imageSOP_UID>
					<inclusion>TRUE</inclusion>
					<edgeMap>
					<xCoord>166</xCoord>
					<yCoord>157</yCoord>
					</edgeMap>
				</roi>
			</unblindedReadNodule>
			<nonNodule>
				<nonNoduleID>2</nonNoduleID>
				<imageZposition>-196.0</imageZposition>
				<imageSOP_UID>1.3.6.1.4.1.14519.5.2.1.6279.6001.111899968656869217298765021984</imageSOP_UID>
				<locus>
					<xCoord>392</xCoord>
					<yCoord>216</yCoord>
				</locus>
			</nonNodule>
			<nonNodule>
				<nonNoduleID>4</nonNoduleID>
				<imageZposition>-33.5</imageZposition>
				<imageSOP_UID>1.3.6.1.4.1.14519.5.2.1.6279.6001.279230714463945394283782051256</imageSOP_UID>
				<locus>
					<xCoord>181</xCoord>
					<yCoord>322</yCoord>
				</locus>
			</nonNodule>
			<nonNodule>
				<nonNoduleID>5</nonNoduleID>
				<imageZposition>-198.5</imageZposition>
				<imageSOP_UID>1.3.6.1.4.1.14519.5.2.1.6279.6001.245035752618663519591947303610</imageSOP_UID>
				<locus>
					<xCoord>168</xCoord>
					<yCoord>196</yCoord>
				</locus>
			</nonNodule>
	</readingSession>
</LidcReadMessage>
