# Supplementary material for: An improved V-Net lung nodule segmentation model based on pixel threshold separation and attention mechanism
Source: Sci Rep. 2024 Feb 27;14:4743. doi: 10.1038/s41598-024-55178-3 (PMC10899216; doi:10.1038/s41598-024-55178-3)
Supplement: Supplementary file 1 — Supplementary Information 1. [file 41598_2024_55178_MOESM1_ESM.zip › lidc-xml-only/tcia-lidc-xml/185/140.xml]

<?xml version="1.0" encoding="UTF-8"?>
<LidcReadMessage uid="1.3.6.1.4.1.14519.5.2.1.6279.6001.1307390666349.0" xmlns="http://www.nih.gov" xmlns:xsi="http://www.w3.org/2001/XMLSchema-instance" xsi:schemaLocation="http://www.nih.gov  http://troll.rad.med.umich.edu/lidc/LidcReadMessage.xsd">
<ResponseHeader>
<Version>1.8.1</Version>
<MessageId>816495691</MessageId>
<DateRequest>2007-11-01</DateRequest>
<TimeRequest>12:28:48</TimeRequest>
<RequestingSite>removed</RequestingSite>
<ServicingSite>removed</ServicingSite>
<TaskDescription>Second unblinded read</TaskDescription>
<CtImageFile>removed</CtImageFile>
<SeriesInstanceUid>1.3.6.1.4.1.14519.5.2.1.6279.6001.117383608379722740629083782428</SeriesInstanceUid>
<DateService>2008-02-25</DateService>
<TimeService>10:46:25</TimeService>
<ResponseDescription>1 - Reading complete</ResponseDescription>
<StudyInstanceUID>1.3.6.1.4.1.14519.5.2.1.6279.6001.127335250316932247803669656678</StudyInstanceUID></ResponseHeader>
<readingSession>
    <annotationVersion>3.12</annotationVersion>
    <servicingRadiologistID>-1878824150</servicingRadiologistID>
    <unblindedReadNodule>
      <noduleID>Nodule 001</noduleID>
      <roi>
        <imageZposition>-183.500000 </imageZposition>
        <imageSOP_UID>1.3.6.1.4.1.14519.5.2.1.6279.6001.298047534397312206026148566099</imageSOP_UID>
        <inclusion>TRUE</inclusion>
        <edgeMap>
          <xCoord>424</xCoord>
          <yCoord>261</yCoord>
        </edgeMap>
      </roi>
    </unblindedReadNodule>
    <nonNodule>
      <nonNoduleID>_Non-nodule 001</nonNoduleID>
      <imageZposition>-151.000000 </imageZposition>
      <imageSOP_UID>1.3.6.1.4.1.14519.5.2.1.6279.6001.112292788498326846372405358068</imageSOP_UID>
      <locus>
        <xCoord>81</xCoord>
        <yCoord>295</yCoord>
      </locus>
    </nonNodule>
    <nonNodule>
      <nonNoduleID>_Non-nodule 002</nonNoduleID>
      <imageZposition>-51.000000</imageZposition>
      <imageSOP_UID>1.3.6.1.4.1.14519.5.2.1.6279.6001.304701174814160017984080306581</imageSOP_UID>
      <locus>
        <xCoord>128</xCoord>
        <yCoord>265</yCoord>
      </locus>
    </nonNodule>
    <nonNodule>
      <nonNoduleID>_Non-nodule 003</nonNoduleID>
      <imageZposition>-161.000000 </imageZposition>
      <imageSOP_UID>1.3.6.1.4.1.14519.5.2.1.6279.6001.260690266187379768714753701218</imageSOP_UID>
      <locus>
        <xCoord>124</xCoord>
        <yCoord>239</yCoord>
      </locus>
    </nonNodule>
  </readingSession>
<readingSession>
    <annotationVersion>3.12</annotationVersion>
    <servicingRadiologistID>1586961649</servicingRadiologistID>
    <unblindedReadNodule>
      <noduleID>IL057_127026</noduleID>
      <roi>
        <imageZposition>-183.5</imageZposition>
        <imageSOP_UID>1.3.6.1.4.1.14519.5.2.1.6279.6001.298047534397312206026148566099</imageSOP_UID>
        <inclusion>TRUE</inclusion>
        <edgeMap>
          <xCoord>424</xCoord>
          <yCoord>261</yCoord>
        </edgeMap>
      </roi>
    </unblindedReadNodule>
    <nonNodule>
      <nonNoduleID>IL057_127030</nonNoduleID>
      <imageZposition>-81.0</imageZposition>
      <imageSOP_UID>1.3.6.1.4.1.14519.5.2.1.6279.6001.302291978464731003069537493322</imageSOP_UID>
      <locus>
        <xCoord>130</xCoord>
        <yCoord>252</yCoord>
      </locus>
    </nonNodule>
    <nonNodule>
      <nonNoduleID>IL057_127031</nonNoduleID>
      <imageZposition>-126.0</imageZposition>
      <imageSOP_UID>1.3.6.1.4.1.14519.5.2.1.6279.6001.250531702081457360685309181212</imageSOP_UID>
      <locus>
        <xCoord>144</xCoord>
        <yCoord>246</yCoord>
      </locus>
    </nonNodule>
    <nonNodule>
      <nonNoduleID>IL057_127032</nonNoduleID>
      <imageZposition>-161.0</imageZposition>
      <imageSOP_UID>1.3.6.1.4.1.14519.5.2.1.6279.6001.260690266187379768714753701218</imageSOP_UID>
      <locus>
        <xCoord>124</xCoord>
        <yCoord>241</yCoord>
      </locus>
    </nonNodule>
  </readingSession>
<readingSession>
<annotationVersion>3.12</annotationVersion>
<servicingRadiologistID>-1895741066</servicingRadiologistID>
<unblindedReadNodule>
<noduleID>MI014_16281</noduleID>
<characteristics>
<subtlety>1</subtlety>
<internalStructure>1</internalStructure>
<calcification>6</calcification>
<sphericity>3</sphericity>
<margin>4</margin>
<lobulation>1</lobulation>
<spiculation>1</spiculation>
<texture>4</texture>
<malignancy>3</malignancy>
</characteristics>
<roi>
<imageZposition>-183.5</imageZposition>
<imageSOP_UID>1.3.6.1.4.1.14519.5.2.1.6279.6001.298047534397312206026148566099</imageSOP_UID>
<inclusion>TRUE</inclusion>
<edgeMap>
<xCoord>426</xCoord>
<yCoord>264</yCoord>
</edgeMap>
<edgeMap>
<xCoord>427</xCoord>
<yCoord>263</yCoord>
</edgeMap>
<edgeMap>
<xCoord>428</xCoord>
<yCoord>262</yCoord>
</edgeMap>
<edgeMap>
<xCoord>428</xCoord>
<yCoord>261</yCoord>
</edgeMap>
<edgeMap>
<xCoord>428</xCoord>
<yCoord>260</yCoord>
</edgeMap>
<edgeMap>
<xCoord>427</xCoord>
<yCoord>259</yCoord>
</edgeMap>
<edgeMap>
<xCoord>426</xCoord>
<yCoord>259</yCoord>
</edgeMap>
<edgeMap>
<xCoord>425</xCoord>
<yCoord>258</yCoord>
</edgeMap>
<edgeMap>
<xCoord>424</xCoord>
<yCoord>258</yCoord>
</edgeMap>
<edgeMap>
<xCoord>423</xCoord>
<yCoord>259</yCoord>
</edgeMap>
<edgeMap>
<xCoord>422</xCoord>
<yCoord>260</yCoord>
</edgeMap>
<edgeMap>
<xCoord>421</xCoord>
<yCoord>261</yCoord>
</edgeMap>
<edgeMap>
<xCoord>421</xCoord>
<yCoord>262</yCoord>
</edgeMap>
<edgeMap>
<xCoord>421</xCoord>
<yCoord>263</yCoord>
</edgeMap>
<edgeMap>
<xCoord>422</xCoord>
<yCoord>264</yCoord>
</edgeMap>
<edgeMap>
<xCoord>423</xCoord>
<yCoord>264</yCoord>
</edgeMap>
<edgeMap>
<xCoord>424</xCoord>
<yCoord>264</yCoord>
</edgeMap>
<edgeMap>
<xCoord>425</xCoord>
<yCoord>264</yCoord>
</edgeMap>
<edgeMap>
<xCoord>426</xCoord>
<yCoord>264</yCoord>
</edgeMap>
</roi>
<roi>
<imageZposition>-186.0</imageZposition>
<imageSOP_UID>1.3.6.1.4.1.14519.5.2.1.6279.6001.327035760764617885191537664730</imageSOP_UID>
<inclusion>TRUE</inclusion>
<edgeMap>
<xCoord>425</xCoord>
<yCoord>264</yCoord>
</edgeMap>
<edgeMap>
<xCoord>426</xCoord>
<yCoord>263</yCoord>
</edgeMap>
<edgeMap>
<xCoord>427</xCoord>
<yCoord>262</yCoord>
</edgeMap>
<edgeMap>
<xCoord>427</xCoord>
<yCoord>261</yCoord>
</edgeMap>
<edgeMap>
<xCoord>427</xCoord>
<yCoord>260</yCoord>
</edgeMap>
<edgeMap>
<xCoord>426</xCoord>
<yCoord>259</yCoord>
</edgeMap>
<edgeMap>
<xCoord>425</xCoord>
<yCoord>258</yCoord>
</edgeMap>
<edgeMap>
<xCoord>424</xCoord>
<yCoord>258</yCoord>
</edgeMap>
<edgeMap>
<xCoord>423</xCoord>
<yCoord>259</yCoord>
</edgeMap>
<edgeMap>
<xCoord>422</xCoord>
<yCoord>260</yCoord>
</edgeMap>
<edgeMap>
<xCoord>422</xCoord>
<yCoord>261</yCoord>
</edgeMap>
<edgeMap>
<xCoord>422</xCoord>
<yCoord>262</yCoord>
</edgeMap>
<edgeMap>
<xCoord>422</xCoord>
<yCoord>263</yCoord>
</edgeMap>
<edgeMap>
<xCoord>423</xCoord>
<yCoord>264</yCoord>
</edgeMap>
<edgeMap>
<xCoord>424</xCoord>
<yCoord>264</yCoord>
</edgeMap>
<edgeMap>
<xCoord>425</xCoord>
<yCoord>264</yCoord>
</edgeMap>
</roi>
</unblindedReadNodule>
<nonNodule>
<nonNoduleID>MI014_16289</nonNoduleID>
<imageZposition>-46.0</imageZposition>
<imageSOP_UID>1.3.6.1.4.1.14519.5.2.1.6279.6001.316487982705780902068137625509</imageSOP_UID>
<locus>
<xCoord>130</xCoord>
<yCoord>265</yCoord>
</locus>
</nonNodule>
<nonNodule>
<nonNoduleID>MI014_16290</nonNoduleID>
<imageZposition>-161.0</imageZposition>
<imageSOP_UID>1.3.6.1.4.1.14519.5.2.1.6279.6001.260690266187379768714753701218</imageSOP_UID>
<locus>
<xCoord>123</xCoord>
<yCoord>245</yCoord>
</locus>
</nonNodule>
<nonNodule>
<nonNoduleID>MI014_16285</nonNoduleID>
<imageZposition>-51.0</imageZposition>
<imageSOP_UID>1.3.6.1.4.1.14519.5.2.1.6279.6001.304701174814160017984080306581</imageSOP_UID>
<locus>
<xCoord>128</xCoord>
<yCoord>265</yCoord>
</locus>
</nonNodule>
<nonNodule>
<nonNoduleID>MI014_16286</nonNoduleID>
<imageZposition>-81.0</imageZposition>
<imageSOP_UID>1.3.6.1.4.1.14519.5.2.1.6279.6001.302291978464731003069537493322</imageSOP_UID>
<locus>
<xCoord>130</xCoord>
<yCoord>252</yCoord>
</locus>
</nonNodule>
<nonNodule>
<nonNoduleID>MI014_16287</nonNoduleID>
<imageZposition>-126.0</imageZposition>
<imageSOP_UID>1.3.6.1.4.1.14519.5.2.1.6279.6001.250531702081457360685309181212</imageSOP_UID>
<locus>
<xCoord>144</xCoord>
<yCoord>246</yCoord>
</locus>
</nonNodule>
<nonNodule>
<nonNoduleID>MI014_16288</nonNoduleID>
<imageZposition>-161.0</imageZposition>
<imageSOP_UID>1.3.6.1.4.1.14519.5.2.1.6279.6001.260690266187379768714753701218</imageSOP_UID>
<locus>
<xCoord>124</xCoord>
<yCoord>241</yCoord>
</locus>
</nonNodule>
<nonNodule>
<nonNoduleID>MI014_16291</nonNoduleID>
<imageZposition>-78.5</imageZposition>
<imageSOP_UID>1.3.6.1.4.1.14519.5.2.1.6279.6001.818852084797448064927689086363</imageSOP_UID>
<locus>
<xCoord>131</xCoord>
<yCoord>265</yCoord>
</locus>
</nonNodule>
<nonNodule>
<nonNoduleID>MI014_16292</nonNoduleID>
<imageZposition>-156.0</imageZposition>
<imageSOP_UID>1.3.6.1.4.1.14519.5.2.1.6279.6001.324308961139482091439816930849</imageSOP_UID>
<locus>
<xCoord>188</xCoord>
<yCoord>283</yCoord>
</locus>
</nonNodule>
</readingSession>
<readingSession>
		<annotationVersion>3.12</annotationVersion>
		<servicingRadiologistID>-961143304</servicingRadiologistID>
			<nonNodule>
				<nonNoduleID>0</nonNoduleID>
				<imageZposition>-78.5</imageZposition>
				<imageSOP_UID>1.3.6.1.4.1.14519.5.2.1.6279.6001.818852084797448064927689086363</imageSOP_UID>
				<locus>
					<xCoord>131</xCoord>
					<yCoord>265</yCoord>
				</locus>
			</nonNodule>
			<nonNodule>
				<nonNoduleID>1</nonNoduleID>
				<imageZposition>-156.0</imageZposition>
				<imageSOP_UID>1.3.6.1.4.1.14519.5.2.1.6279.6001.324308961139482091439816930849</imageSOP_UID>
				<locus>
					<xCoord>188</xCoord>
					<yCoord>283</yCoord>
				</locus>
			</nonNodule>
			<nonNodule>
				<nonNoduleID>2</nonNoduleID>
				<imageZposition>-221.0</imageZposition>
				<imageSOP_UID>1.3.6.1.4.1.14519.5.2.1.6279.6001.172006761853965455479629001425</imageSOP_UID>
				<locus>
					<xCoord>187</xCoord>
					<yCoord>284</yCoord>
				</locus>
			</nonNodule>
	</readingSession>
</LidcReadMessage>
