# Supplementary material for: An improved V-Net lung nodule segmentation model based on pixel threshold separation and attention mechanism
Source: Sci Rep. 2024 Feb 27;14:4743. doi: 10.1038/s41598-024-55178-3 (PMC10899216; doi:10.1038/s41598-024-55178-3)
Supplement: Supplementary file 1 — Supplementary Information 1. [file 41598_2024_55178_MOESM1_ESM.zip › lidc-xml-only/tcia-lidc-xml/185/143.xml]

<?xml version="1.0" encoding="UTF-8"?>
<LidcReadMessage uid="1.3.6.1.4.1.14519.5.2.1.6279.6001.1307390677173.0" xmlns="http://www.nih.gov" xmlns:xsi="http://www.w3.org/2001/XMLSchema-instance" xsi:schemaLocation="http://www.nih.gov  http://troll.rad.med.umich.edu/lidc/LidcReadMessage.xsd">
<ResponseHeader>
<Version>1.8.1</Version>
<MessageId>-1775165899</MessageId>
<DateRequest>2007-10-11</DateRequest>
<TimeRequest>08:58:57</TimeRequest>
<RequestingSite>removed</RequestingSite>
<ServicingSite>removed</ServicingSite>
<TaskDescription>Second unblinded read</TaskDescription>
<CtImageFile>removed</CtImageFile>
<SeriesInstanceUid>1.3.6.1.4.1.14519.5.2.1.6279.6001.332829333783605240302521201463</SeriesInstanceUid>
<DateService>2008-10-17</DateService>
<TimeService>09:07:01</TimeService>
<ResponseDescription>1 - Reading complete</ResponseDescription>
<StudyInstanceUID>1.3.6.1.4.1.14519.5.2.1.6279.6001.301893285809694674511225349300</StudyInstanceUID></ResponseHeader>
<readingSession>
    <annotationVersion>3.12</annotationVersion>
    <servicingRadiologistID>299556309</servicingRadiologistID>
    <unblindedReadNodule>
      <noduleID>Nodule 001</noduleID>
      <characteristics>
        <subtlety>4</subtlety>
        <internalStructure>1</internalStructure>
        <calcification>6</calcification>
        <sphericity>4</sphericity>
        <margin>5</margin>
        <lobulation>1</lobulation>
        <spiculation>1</spiculation>
        <texture>5</texture>
        <malignancy>3</malignancy>
      </characteristics>
      <roi>
        <imageZposition>-183.750000 </imageZposition>
        <imageSOP_UID>1.3.6.1.4.1.14519.5.2.1.6279.6001.274312821410505574584570703687</imageSOP_UID>
        <inclusion>TRUE</inclusion>
        <edgeMap>
          <xCoord>149</xCoord>
          <yCoord>296</yCoord>
        </edgeMap>
        <edgeMap>
          <xCoord>148</xCoord>
          <yCoord>297</yCoord>
        </edgeMap>
        <edgeMap>
          <xCoord>147</xCoord>
          <yCoord>298</yCoord>
        </edgeMap>
        <edgeMap>
          <xCoord>146</xCoord>
          <yCoord>299</yCoord>
        </edgeMap>
        <edgeMap>
          <xCoord>146</xCoord>
          <yCoord>300</yCoord>
        </edgeMap>
        <edgeMap>
          <xCoord>146</xCoord>
          <yCoord>301</yCoord>
        </edgeMap>
        <edgeMap>
          <xCoord>146</xCoord>
          <yCoord>302</yCoord>
        </edgeMap>
        <edgeMap>
          <xCoord>146</xCoord>
          <yCoord>303</yCoord>
        </edgeMap>
        <edgeMap>
          <xCoord>147</xCoord>
          <yCoord>304</yCoord>
        </edgeMap>
        <edgeMap>
          <xCoord>148</xCoord>
          <yCoord>304</yCoord>
        </edgeMap>
        <edgeMap>
          <xCoord>149</xCoord>
          <yCoord>304</yCoord>
        </edgeMap>
        <edgeMap>
          <xCoord>150</xCoord>
          <yCoord>305</yCoord>
        </edgeMap>
        <edgeMap>
          <xCoord>151</xCoord>
          <yCoord>305</yCoord>
        </edgeMap>
        <edgeMap>
          <xCoord>152</xCoord>
          <yCoord>304</yCoord>
        </edgeMap>
        <edgeMap>
          <xCoord>153</xCoord>
          <yCoord>303</yCoord>
        </edgeMap>
        <edgeMap>
          <xCoord>153</xCoord>
          <yCoord>302</yCoord>
        </edgeMap>
        <edgeMap>
          <xCoord>154</xCoord>
          <yCoord>301</yCoord>
        </edgeMap>
        <edgeMap>
          <xCoord>154</xCoord>
          <yCoord>300</yCoord>
        </edgeMap>
        <edgeMap>
          <xCoord>154</xCoord>
          <yCoord>299</yCoord>
        </edgeMap>
        <edgeMap>
          <xCoord>153</xCoord>
          <yCoord>298</yCoord>
        </edgeMap>
        <edgeMap>
          <xCoord>152</xCoord>
          <yCoord>297</yCoord>
        </edgeMap>
        <edgeMap>
          <xCoord>151</xCoord>
          <yCoord>297</yCoord>
        </edgeMap>
        <edgeMap>
          <xCoord>150</xCoord>
          <yCoord>296</yCoord>
        </edgeMap>
        <edgeMap>
          <xCoord>149</xCoord>
          <yCoord>296</yCoord>
        </edgeMap>
      </roi>
      <roi>
        <imageZposition>-182.500000 </imageZposition>
        <imageSOP_UID>1.3.6.1.4.1.14519.5.2.1.6279.6001.573677829148298455962967606431</imageSOP_UID>
        <inclusion>TRUE</inclusion>
        <edgeMap>
          <xCoord>148</xCoord>
          <yCoord>297</yCoord>
        </edgeMap>
        <edgeMap>
          <xCoord>147</xCoord>
          <yCoord>298</yCoord>
        </edgeMap>
        <edgeMap>
          <xCoord>146</xCoord>
          <yCoord>299</yCoord>
        </edgeMap>
        <edgeMap>
          <xCoord>146</xCoord>
          <yCoord>300</yCoord>
        </edgeMap>
        <edgeMap>
          <xCoord>146</xCoord>
          <yCoord>301</yCoord>
        </edgeMap>
        <edgeMap>
          <xCoord>146</xCoord>
          <yCoord>302</yCoord>
        </edgeMap>
        <edgeMap>
          <xCoord>147</xCoord>
          <yCoord>303</yCoord>
        </edgeMap>
        <edgeMap>
          <xCoord>148</xCoord>
          <yCoord>304</yCoord>
        </edgeMap>
        <edgeMap>
          <xCoord>149</xCoord>
          <yCoord>304</yCoord>
        </edgeMap>
        <edgeMap>
          <xCoord>150</xCoord>
          <yCoord>305</yCoord>
        </edgeMap>
        <edgeMap>
          <xCoord>151</xCoord>
          <yCoord>305</yCoord>
        </edgeMap>
        <edgeMap>
          <xCoord>152</xCoord>
          <yCoord>305</yCoord>
        </edgeMap>
        <edgeMap>
          <xCoord>153</xCoord>
          <yCoord>304</yCoord>
        </edgeMap>
        <edgeMap>
          <xCoord>154</xCoord>
          <yCoord>303</yCoord>
        </edgeMap>
        <edgeMap>
          <xCoord>155</xCoord>
          <yCoord>302</yCoord>
        </edgeMap>
        <edgeMap>
          <xCoord>155</xCoord>
          <yCoord>301</yCoord>
        </edgeMap>
        <edgeMap>
          <xCoord>154</xCoord>
          <yCoord>300</yCoord>
        </edgeMap>
        <edgeMap>
          <xCoord>153</xCoord>
          <yCoord>299</yCoord>
        </edgeMap>
        <edgeMap>
          <xCoord>152</xCoord>
          <yCoord>298</yCoord>
        </edgeMap>
        <edgeMap>
          <xCoord>151</xCoord>
          <yCoord>298</yCoord>
        </edgeMap>
        <edgeMap>
          <xCoord>150</xCoord>
          <yCoord>297</yCoord>
        </edgeMap>
        <edgeMap>
          <xCoord>149</xCoord>
          <yCoord>297</yCoord>
        </edgeMap>
        <edgeMap>
          <xCoord>148</xCoord>
          <yCoord>297</yCoord>
        </edgeMap>
      </roi>
      <roi>
        <imageZposition>-181.250000 </imageZposition>
        <imageSOP_UID>1.3.6.1.4.1.14519.5.2.1.6279.6001.155290595817872854686122294185</imageSOP_UID>
        <inclusion>TRUE</inclusion>
        <edgeMap>
          <xCoord>149</xCoord>
          <yCoord>297</yCoord>
        </edgeMap>
        <edgeMap>
          <xCoord>148</xCoord>
          <yCoord>298</yCoord>
        </edgeMap>
        <edgeMap>
          <xCoord>147</xCoord>
          <yCoord>299</yCoord>
        </edgeMap>
        <edgeMap>
          <xCoord>147</xCoord>
          <yCoord>300</yCoord>
        </edgeMap>
        <edgeMap>
          <xCoord>147</xCoord>
          <yCoord>301</yCoord>
        </edgeMap>
        <edgeMap>
          <xCoord>147</xCoord>
          <yCoord>302</yCoord>
        </edgeMap>
        <edgeMap>
          <xCoord>147</xCoord>
          <yCoord>303</yCoord>
        </edgeMap>
        <edgeMap>
          <xCoord>148</xCoord>
          <yCoord>304</yCoord>
        </edgeMap>
        <edgeMap>
          <xCoord>149</xCoord>
          <yCoord>305</yCoord>
        </edgeMap>
        <edgeMap>
          <xCoord>150</xCoord>
          <yCoord>305</yCoord>
        </edgeMap>
        <edgeMap>
          <xCoord>151</xCoord>
          <yCoord>305</yCoord>
        </edgeMap>
        <edgeMap>
          <xCoord>152</xCoord>
          <yCoord>306</yCoord>
        </edgeMap>
        <edgeMap>
          <xCoord>153</xCoord>
          <yCoord>305</yCoord>
        </edgeMap>
        <edgeMap>
          <xCoord>153</xCoord>
          <yCoord>304</yCoord>
        </edgeMap>
        <edgeMap>
          <xCoord>154</xCoord>
          <yCoord>303</yCoord>
        </edgeMap>
        <edgeMap>
          <xCoord>155</xCoord>
          <yCoord>302</yCoord>
        </edgeMap>
        <edgeMap>
          <xCoord>155</xCoord>
          <yCoord>301</yCoord>
        </edgeMap>
        <edgeMap>
          <xCoord>155</xCoord>
          <yCoord>300</yCoord>
        </edgeMap>
        <edgeMap>
          <xCoord>154</xCoord>
          <yCoord>299</yCoord>
        </edgeMap>
        <edgeMap>
          <xCoord>153</xCoord>
          <yCoord>298</yCoord>
        </edgeMap>
        <edgeMap>
          <xCoord>152</xCoord>
          <yCoord>297</yCoord>
        </edgeMap>
        <edgeMap>
          <xCoord>151</xCoord>
          <yCoord>297</yCoord>
        </edgeMap>
        <edgeMap>
          <xCoord>150</xCoord>
          <yCoord>297</yCoord>
        </edgeMap>
        <edgeMap>
          <xCoord>149</xCoord>
          <yCoord>297</yCoord>
        </edgeMap>
      </roi>
      <roi>
        <imageZposition>-180.000000 </imageZposition>
        <imageSOP_UID>1.3.6.1.4.1.14519.5.2.1.6279.6001.212122124630374685178023569605</imageSOP_UID>
        <inclusion>TRUE</inclusion>
        <edgeMap>
          <xCoord>149</xCoord>
          <yCoord>297</yCoord>
        </edgeMap>
        <edgeMap>
          <xCoord>148</xCoord>
          <yCoord>298</yCoord>
        </edgeMap>
        <edgeMap>
          <xCoord>147</xCoord>
          <yCoord>299</yCoord>
        </edgeMap>
        <edgeMap>
          <xCoord>146</xCoord>
          <yCoord>300</yCoord>
        </edgeMap>
        <edgeMap>
          <xCoord>146</xCoord>
          <yCoord>301</yCoord>
        </edgeMap>
        <edgeMap>
          <xCoord>145</xCoord>
          <yCoord>302</yCoord>
        </edgeMap>
        <edgeMap>
          <xCoord>145</xCoord>
          <yCoord>303</yCoord>
        </edgeMap>
        <edgeMap>
          <xCoord>145</xCoord>
          <yCoord>304</yCoord>
        </edgeMap>
        <edgeMap>
          <xCoord>146</xCoord>
          <yCoord>305</yCoord>
        </edgeMap>
        <edgeMap>
          <xCoord>147</xCoord>
          <yCoord>305</yCoord>
        </edgeMap>
        <edgeMap>
          <xCoord>148</xCoord>
          <yCoord>306</yCoord>
        </edgeMap>
        <edgeMap>
          <xCoord>149</xCoord>
          <yCoord>306</yCoord>
        </edgeMap>
        <edgeMap>
          <xCoord>150</xCoord>
          <yCoord>306</yCoord>
        </edgeMap>
        <edgeMap>
          <xCoord>151</xCoord>
          <yCoord>305</yCoord>
        </edgeMap>
        <edgeMap>
          <xCoord>152</xCoord>
          <yCoord>305</yCoord>
        </edgeMap>
        <edgeMap>
          <xCoord>153</xCoord>
          <yCoord>305</yCoord>
        </edgeMap>
        <edgeMap>
          <xCoord>154</xCoord>
          <yCoord>304</yCoord>
        </edgeMap>
        <edgeMap>
          <xCoord>154</xCoord>
          <yCoord>303</yCoord>
        </edgeMap>
        <edgeMap>
          <xCoord>154</xCoord>
          <yCoord>302</yCoord>
        </edgeMap>
        <edgeMap>
          <xCoord>154</xCoord>
          <yCoord>301</yCoord>
        </edgeMap>
        <edgeMap>
          <xCoord>154</xCoord>
          <yCoord>300</yCoord>
        </edgeMap>
        <edgeMap>
          <xCoord>154</xCoord>
          <yCoord>299</yCoord>
        </edgeMap>
        <edgeMap>
          <xCoord>153</xCoord>
          <yCoord>298</yCoord>
        </edgeMap>
        <edgeMap>
          <xCoord>152</xCoord>
          <yCoord>297</yCoord>
        </edgeMap>
        <edgeMap>
          <xCoord>151</xCoord>
          <yCoord>297</yCoord>
        </edgeMap>
        <edgeMap>
          <xCoord>150</xCoord>
          <yCoord>297</yCoord>
        </edgeMap>
        <edgeMap>
          <xCoord>149</xCoord>
          <yCoord>297</yCoord>
        </edgeMap>
      </roi>
      <roi>
        <imageZposition>-178.750000 </imageZposition>
        <imageSOP_UID>1.3.6.1.4.1.14519.5.2.1.6279.6001.565690227447074221048370078001</imageSOP_UID>
        <inclusion>TRUE</inclusion>
        <edgeMap>
          <xCoord>150</xCoord>
          <yCoord>298</yCoord>
        </edgeMap>
        <edgeMap>
          <xCoord>149</xCoord>
          <yCoord>299</yCoord>
        </edgeMap>
        <edgeMap>
          <xCoord>148</xCoord>
          <yCoord>300</yCoord>
        </edgeMap>
        <edgeMap>
          <xCoord>147</xCoord>
          <yCoord>301</yCoord>
        </edgeMap>
        <edgeMap>
          <xCoord>147</xCoord>
          <yCoord>302</yCoord>
        </edgeMap>
        <edgeMap>
          <xCoord>147</xCoord>
          <yCoord>303</yCoord>
        </edgeMap>
        <edgeMap>
          <xCoord>147</xCoord>
          <yCoord>304</yCoord>
        </edgeMap>
        <edgeMap>
          <xCoord>148</xCoord>
          <yCoord>305</yCoord>
        </edgeMap>
        <edgeMap>
          <xCoord>149</xCoord>
          <yCoord>305</yCoord>
        </edgeMap>
        <edgeMap>
          <xCoord>150</xCoord>
          <yCoord>306</yCoord>
        </edgeMap>
        <edgeMap>
          <xCoord>151</xCoord>
          <yCoord>306</yCoord>
        </edgeMap>
        <edgeMap>
          <xCoord>152</xCoord>
          <yCoord>305</yCoord>
        </edgeMap>
        <edgeMap>
          <xCoord>153</xCoord>
          <yCoord>305</yCoord>
        </edgeMap>
        <edgeMap>
          <xCoord>154</xCoord>
          <yCoord>305</yCoord>
        </edgeMap>
        <edgeMap>
          <xCoord>155</xCoord>
          <yCoord>304</yCoord>
        </edgeMap>
        <edgeMap>
          <xCoord>155</xCoord>
          <yCoord>303</yCoord>
        </edgeMap>
        <edgeMap>
          <xCoord>154</xCoord>
          <yCoord>302</yCoord>
        </edgeMap>
        <edgeMap>
          <xCoord>154</xCoord>
          <yCoord>301</yCoord>
        </edgeMap>
        <edgeMap>
          <xCoord>153</xCoord>
          <yCoord>300</yCoord>
        </edgeMap>
        <edgeMap>
          <xCoord>153</xCoord>
          <yCoord>299</yCoord>
        </edgeMap>
        <edgeMap>
          <xCoord>152</xCoord>
          <yCoord>298</yCoord>
        </edgeMap>
        <edgeMap>
          <xCoord>151</xCoord>
          <yCoord>298</yCoord>
        </edgeMap>
        <edgeMap>
          <xCoord>150</xCoord>
          <yCoord>298</yCoord>
        </edgeMap>
      </roi>
    </unblindedReadNodule>
    <unblindedReadNodule>
      <noduleID>Nodule 005</noduleID>
      <characteristics>
        <subtlety>4</subtlety>
        <internalStructure>1</internalStructure>
        <calcification>5</calcification>
        <sphericity>5</sphericity>
        <margin>5</margin>
        <lobulation>1</lobulation>
        <spiculation>1</spiculation>
        <texture>5</texture>
        <malignancy>1</malignancy>
      </characteristics>
      <roi>
        <imageZposition>-177.500000 </imageZposition>
        <imageSOP_UID>1.3.6.1.4.1.14519.5.2.1.6279.6001.306416903185052820442407106160</imageSOP_UID>
        <inclusion>TRUE</inclusion>
        <edgeMap>
          <xCoord>144</xCoord>
          <yCoord>263</yCoord>
        </edgeMap>
        <edgeMap>
          <xCoord>143</xCoord>
          <yCoord>264</yCoord>
        </edgeMap>
        <edgeMap>
          <xCoord>143</xCoord>
          <yCoord>265</yCoord>
        </edgeMap>
        <edgeMap>
          <xCoord>142</xCoord>
          <yCoord>266</yCoord>
        </edgeMap>
        <edgeMap>
          <xCoord>142</xCoord>
          <yCoord>267</yCoord>
        </edgeMap>
        <edgeMap>
          <xCoord>142</xCoord>
          <yCoord>268</yCoord>
        </edgeMap>
        <edgeMap>
          <xCoord>143</xCoord>
          <yCoord>269</yCoord>
        </edgeMap>
        <edgeMap>
          <xCoord>144</xCoord>
          <yCoord>270</yCoord>
        </edgeMap>
        <edgeMap>
          <xCoord>145</xCoord>
          <yCoord>270</yCoord>
        </edgeMap>
        <edgeMap>
          <xCoord>146</xCoord>
          <yCoord>270</yCoord>
        </edgeMap>
        <edgeMap>
          <xCoord>147</xCoord>
          <yCoord>269</yCoord>
        </edgeMap>
        <edgeMap>
          <xCoord>148</xCoord>
          <yCoord>268</yCoord>
        </edgeMap>
        <edgeMap>
          <xCoord>148</xCoord>
          <yCoord>267</yCoord>
        </edgeMap>
        <edgeMap>
          <xCoord>147</xCoord>
          <yCoord>266</yCoord>
        </edgeMap>
        <edgeMap>
          <xCoord>146</xCoord>
          <yCoord>265</yCoord>
        </edgeMap>
        <edgeMap>
          <xCoord>145</xCoord>
          <yCoord>264</yCoord>
        </edgeMap>
        <edgeMap>
          <xCoord>144</xCoord>
          <yCoord>263</yCoord>
        </edgeMap>
      </roi>
      <roi>
        <imageZposition>-176.250000 </imageZposition>
        <imageSOP_UID>1.3.6.1.4.1.14519.5.2.1.6279.6001.136087956894571957115585588546</imageSOP_UID>
        <inclusion>TRUE</inclusion>
        <edgeMap>
          <xCoord>144</xCoord>
          <yCoord>263</yCoord>
        </edgeMap>
        <edgeMap>
          <xCoord>143</xCoord>
          <yCoord>264</yCoord>
        </edgeMap>
        <edgeMap>
          <xCoord>142</xCoord>
          <yCoord>265</yCoord>
        </edgeMap>
        <edgeMap>
          <xCoord>142</xCoord>
          <yCoord>266</yCoord>
        </edgeMap>
        <edgeMap>
          <xCoord>142</xCoord>
          <yCoord>267</yCoord>
        </edgeMap>
        <edgeMap>
          <xCoord>142</xCoord>
          <yCoord>268</yCoord>
        </edgeMap>
        <edgeMap>
          <xCoord>143</xCoord>
          <yCoord>269</yCoord>
        </edgeMap>
        <edgeMap>
          <xCoord>144</xCoord>
          <yCoord>270</yCoord>
        </edgeMap>
        <edgeMap>
          <xCoord>145</xCoord>
          <yCoord>271</yCoord>
        </edgeMap>
        <edgeMap>
          <xCoord>146</xCoord>
          <yCoord>270</yCoord>
        </edgeMap>
        <edgeMap>
          <xCoord>147</xCoord>
          <yCoord>269</yCoord>
        </edgeMap>
        <edgeMap>
          <xCoord>148</xCoord>
          <yCoord>268</yCoord>
        </edgeMap>
        <edgeMap>
          <xCoord>148</xCoord>
          <yCoord>267</yCoord>
        </edgeMap>
        <edgeMap>
          <xCoord>148</xCoord>
          <yCoord>266</yCoord>
        </edgeMap>
        <edgeMap>
          <xCoord>147</xCoord>
          <yCoord>265</yCoord>
        </edgeMap>
        <edgeMap>
          <xCoord>146</xCoord>
          <yCoord>264</yCoord>
        </edgeMap>
        <edgeMap>
          <xCoord>145</xCoord>
          <yCoord>263</yCoord>
        </edgeMap>
        <edgeMap>
          <xCoord>144</xCoord>
          <yCoord>263</yCoord>
        </edgeMap>
      </roi>
      <roi>
        <imageZposition>-175.000000 </imageZposition>
        <imageSOP_UID>1.3.6.1.4.1.14519.5.2.1.6279.6001.139491184643714687030401473236</imageSOP_UID>
        <inclusion>TRUE</inclusion>
        <edgeMap>
          <xCoord>144</xCoord>
          <yCoord>265</yCoord>
        </edgeMap>
        <edgeMap>
          <xCoord>143</xCoord>
          <yCoord>266</yCoord>
        </edgeMap>
        <edgeMap>
          <xCoord>142</xCoord>
          <yCoord>267</yCoord>
        </edgeMap>
        <edgeMap>
          <xCoord>142</xCoord>
          <yCoord>268</yCoord>
        </edgeMap>
        <edgeMap>
          <xCoord>142</xCoord>
          <yCoord>269</yCoord>
        </edgeMap>
        <edgeMap>
          <xCoord>143</xCoord>
          <yCoord>270</yCoord>
        </edgeMap>
        <edgeMap>
          <xCoord>144</xCoord>
          <yCoord>270</yCoord>
        </edgeMap>
        <edgeMap>
          <xCoord>145</xCoord>
          <yCoord>270</yCoord>
        </edgeMap>
        <edgeMap>
          <xCoord>146</xCoord>
          <yCoord>270</yCoord>
        </edgeMap>
        <edgeMap>
          <xCoord>147</xCoord>
          <yCoord>269</yCoord>
        </edgeMap>
        <edgeMap>
          <xCoord>148</xCoord>
          <yCoord>268</yCoord>
        </edgeMap>
        <edgeMap>
          <xCoord>149</xCoord>
          <yCoord>267</yCoord>
        </edgeMap>
        <edgeMap>
          <xCoord>148</xCoord>
          <yCoord>266</yCoord>
        </edgeMap>
        <edgeMap>
          <xCoord>147</xCoord>
          <yCoord>265</yCoord>
        </edgeMap>
        <edgeMap>
          <xCoord>146</xCoord>
          <yCoord>265</yCoord>
        </edgeMap>
        <edgeMap>
          <xCoord>145</xCoord>
          <yCoord>265</yCoord>
        </edgeMap>
        <edgeMap>
          <xCoord>144</xCoord>
          <yCoord>265</yCoord>
        </edgeMap>
      </roi>
      <roi>
        <imageZposition>-173.750000 </imageZposition>
        <imageSOP_UID>1.3.6.1.4.1.14519.5.2.1.6279.6001.214261776445587349495694417162</imageSOP_UID>
        <inclusion>TRUE</inclusion>
        <edgeMap>
          <xCoord>144</xCoord>
          <yCoord>265</yCoord>
        </edgeMap>
        <edgeMap>
          <xCoord>143</xCoord>
          <yCoord>266</yCoord>
        </edgeMap>
        <edgeMap>
          <xCoord>143</xCoord>
          <yCoord>267</yCoord>
        </edgeMap>
        <edgeMap>
          <xCoord>143</xCoord>
          <yCoord>268</yCoord>
        </edgeMap>
        <edgeMap>
          <xCoord>144</xCoord>
          <yCoord>269</yCoord>
        </edgeMap>
        <edgeMap>
          <xCoord>145</xCoord>
          <yCoord>269</yCoord>
        </edgeMap>
        <edgeMap>
          <xCoord>146</xCoord>
          <yCoord>269</yCoord>
        </edgeMap>
        <edgeMap>
          <xCoord>147</xCoord>
          <yCoord>269</yCoord>
        </edgeMap>
        <edgeMap>
          <xCoord>148</xCoord>
          <yCoord>268</yCoord>
        </edgeMap>
        <edgeMap>
          <xCoord>148</xCoord>
          <yCoord>267</yCoord>
        </edgeMap>
        <edgeMap>
          <xCoord>147</xCoord>
          <yCoord>266</yCoord>
        </edgeMap>
        <edgeMap>
          <xCoord>146</xCoord>
          <yCoord>265</yCoord>
        </edgeMap>
        <edgeMap>
          <xCoord>145</xCoord>
          <yCoord>265</yCoord>
        </edgeMap>
        <edgeMap>
          <xCoord>144</xCoord>
          <yCoord>265</yCoord>
        </edgeMap>
      </roi>
    </unblindedReadNodule>
    <unblindedReadNodule>
      <noduleID>Nodule 002</noduleID>
      <characteristics>
        <subtlety>3</subtlety>
        <internalStructure>1</internalStructure>
        <calcification>6</calcification>
        <sphericity>5</sphericity>
        <margin>5</margin>
        <lobulation>1</lobulation>
        <spiculation>1</spiculation>
        <texture>5</texture>
        <malignancy>2</malignancy>
      </characteristics>
      <roi>
        <imageZposition>-166.250000 </imageZposition>
        <imageSOP_UID>1.3.6.1.4.1.14519.5.2.1.6279.6001.337354441499934173701530819054</imageSOP_UID>
        <inclusion>TRUE</inclusion>
        <edgeMap>
          <xCoord>252</xCoord>
          <yCoord>296</yCoord>
        </edgeMap>
        <edgeMap>
          <xCoord>251</xCoord>
          <yCoord>297</yCoord>
        </edgeMap>
        <edgeMap>
          <xCoord>250</xCoord>
          <yCoord>298</yCoord>
        </edgeMap>
        <edgeMap>
          <xCoord>250</xCoord>
          <yCoord>299</yCoord>
        </edgeMap>
        <edgeMap>
          <xCoord>251</xCoord>
          <yCoord>300</yCoord>
        </edgeMap>
        <edgeMap>
          <xCoord>252</xCoord>
          <yCoord>301</yCoord>
        </edgeMap>
        <edgeMap>
          <xCoord>253</xCoord>
          <yCoord>301</yCoord>
        </edgeMap>
        <edgeMap>
          <xCoord>254</xCoord>
          <yCoord>300</yCoord>
        </edgeMap>
        <edgeMap>
          <xCoord>254</xCoord>
          <yCoord>299</yCoord>
        </edgeMap>
        <edgeMap>
          <xCoord>254</xCoord>
          <yCoord>298</yCoord>
        </edgeMap>
        <edgeMap>
          <xCoord>254</xCoord>
          <yCoord>297</yCoord>
        </edgeMap>
        <edgeMap>
          <xCoord>253</xCoord>
          <yCoord>296</yCoord>
        </edgeMap>
        <edgeMap>
          <xCoord>252</xCoord>
          <yCoord>296</yCoord>
        </edgeMap>
      </roi>
      <roi>
        <imageZposition>-165.000000 </imageZposition>
        <imageSOP_UID>1.3.6.1.4.1.14519.5.2.1.6279.6001.141732044846637712520003679084</imageSOP_UID>
        <inclusion>TRUE</inclusion>
        <edgeMap>
          <xCoord>251</xCoord>
          <yCoord>296</yCoord>
        </edgeMap>
        <edgeMap>
          <xCoord>250</xCoord>
          <yCoord>297</yCoord>
        </edgeMap>
        <edgeMap>
          <xCoord>249</xCoord>
          <yCoord>298</yCoord>
        </edgeMap>
        <edgeMap>
          <xCoord>249</xCoord>
          <yCoord>299</yCoord>
        </edgeMap>
        <edgeMap>
          <xCoord>248</xCoord>
          <yCoord>300</yCoord>
        </edgeMap>
        <edgeMap>
          <xCoord>249</xCoord>
          <yCoord>301</yCoord>
        </edgeMap>
        <edgeMap>
          <xCoord>250</xCoord>
          <yCoord>302</yCoord>
        </edgeMap>
        <edgeMap>
          <xCoord>251</xCoord>
          <yCoord>302</yCoord>
        </edgeMap>
        <edgeMap>
          <xCoord>252</xCoord>
          <yCoord>302</yCoord>
        </edgeMap>
        <edgeMap>
          <xCoord>253</xCoord>
          <yCoord>302</yCoord>
        </edgeMap>
        <edgeMap>
          <xCoord>254</xCoord>
          <yCoord>301</yCoord>
        </edgeMap>
        <edgeMap>
          <xCoord>255</xCoord>
          <yCoord>300</yCoord>
        </edgeMap>
        <edgeMap>
          <xCoord>255</xCoord>
          <yCoord>299</yCoord>
        </edgeMap>
        <edgeMap>
          <xCoord>255</xCoord>
          <yCoord>298</yCoord>
        </edgeMap>
        <edgeMap>
          <xCoord>254</xCoord>
          <yCoord>297</yCoord>
        </edgeMap>
        <edgeMap>
          <xCoord>253</xCoord>
          <yCoord>296</yCoord>
        </edgeMap>
        <edgeMap>
          <xCoord>252</xCoord>
          <yCoord>296</yCoord>
        </edgeMap>
        <edgeMap>
          <xCoord>251</xCoord>
          <yCoord>296</yCoord>
        </edgeMap>
      </roi>
      <roi>
        <imageZposition>-163.750000 </imageZposition>
        <imageSOP_UID>1.3.6.1.4.1.14519.5.2.1.6279.6001.906392027441700270450806547507</imageSOP_UID>
        <inclusion>TRUE</inclusion>
        <edgeMap>
          <xCoord>251</xCoord>
          <yCoord>295</yCoord>
        </edgeMap>
        <edgeMap>
          <xCoord>250</xCoord>
          <yCoord>296</yCoord>
        </edgeMap>
        <edgeMap>
          <xCoord>249</xCoord>
          <yCoord>297</yCoord>
        </edgeMap>
        <edgeMap>
          <xCoord>248</xCoord>
          <yCoord>298</yCoord>
        </edgeMap>
        <edgeMap>
          <xCoord>247</xCoord>
          <yCoord>299</yCoord>
        </edgeMap>
        <edgeMap>
          <xCoord>248</xCoord>
          <yCoord>300</yCoord>
        </edgeMap>
        <edgeMap>
          <xCoord>249</xCoord>
          <yCoord>301</yCoord>
        </edgeMap>
        <edgeMap>
          <xCoord>250</xCoord>
          <yCoord>301</yCoord>
        </edgeMap>
        <edgeMap>
          <xCoord>251</xCoord>
          <yCoord>302</yCoord>
        </edgeMap>
        <edgeMap>
          <xCoord>252</xCoord>
          <yCoord>302</yCoord>
        </edgeMap>
        <edgeMap>
          <xCoord>253</xCoord>
          <yCoord>302</yCoord>
        </edgeMap>
        <edgeMap>
          <xCoord>254</xCoord>
          <yCoord>301</yCoord>
        </edgeMap>
        <edgeMap>
          <xCoord>254</xCoord>
          <yCoord>300</yCoord>
        </edgeMap>
        <edgeMap>
          <xCoord>254</xCoord>
          <yCoord>299</yCoord>
        </edgeMap>
        <edgeMap>
          <xCoord>254</xCoord>
          <yCoord>298</yCoord>
        </edgeMap>
        <edgeMap>
          <xCoord>254</xCoord>
          <yCoord>297</yCoord>
        </edgeMap>
        <edgeMap>
          <xCoord>253</xCoord>
          <yCoord>296</yCoord>
        </edgeMap>
        <edgeMap>
          <xCoord>252</xCoord>
          <yCoord>295</yCoord>
        </edgeMap>
        <edgeMap>
          <xCoord>251</xCoord>
          <yCoord>295</yCoord>
        </edgeMap>
      </roi>
      <roi>
        <imageZposition>-162.500000 </imageZposition>
        <imageSOP_UID>1.3.6.1.4.1.14519.5.2.1.6279.6001.392518277892433636559148780125</imageSOP_UID>
        <inclusion>TRUE</inclusion>
        <edgeMap>
          <xCoord>249</xCoord>
          <yCoord>295</yCoord>
        </edgeMap>
        <edgeMap>
          <xCoord>248</xCoord>
          <yCoord>296</yCoord>
        </edgeMap>
        <edgeMap>
          <xCoord>247</xCoord>
          <yCoord>297</yCoord>
        </edgeMap>
        <edgeMap>
          <xCoord>247</xCoord>
          <yCoord>298</yCoord>
        </edgeMap>
        <edgeMap>
          <xCoord>247</xCoord>
          <yCoord>299</yCoord>
        </edgeMap>
        <edgeMap>
          <xCoord>248</xCoord>
          <yCoord>300</yCoord>
        </edgeMap>
        <edgeMap>
          <xCoord>248</xCoord>
          <yCoord>301</yCoord>
        </edgeMap>
        <edgeMap>
          <xCoord>249</xCoord>
          <yCoord>302</yCoord>
        </edgeMap>
        <edgeMap>
          <xCoord>250</xCoord>
          <yCoord>302</yCoord>
        </edgeMap>
        <edgeMap>
          <xCoord>251</xCoord>
          <yCoord>302</yCoord>
        </edgeMap>
        <edgeMap>
          <xCoord>252</xCoord>
          <yCoord>302</yCoord>
        </edgeMap>
        <edgeMap>
          <xCoord>253</xCoord>
          <yCoord>302</yCoord>
        </edgeMap>
        <edgeMap>
          <xCoord>254</xCoord>
          <yCoord>301</yCoord>
        </edgeMap>
        <edgeMap>
          <xCoord>255</xCoord>
          <yCoord>300</yCoord>
        </edgeMap>
        <edgeMap>
          <xCoord>255</xCoord>
          <yCoord>299</yCoord>
        </edgeMap>
        <edgeMap>
          <xCoord>254</xCoord>
          <yCoord>298</yCoord>
        </edgeMap>
        <edgeMap>
          <xCoord>254</xCoord>
          <yCoord>297</yCoord>
        </edgeMap>
        <edgeMap>
          <xCoord>253</xCoord>
          <yCoord>296</yCoord>
        </edgeMap>
        <edgeMap>
          <xCoord>252</xCoord>
          <yCoord>296</yCoord>
        </edgeMap>
        <edgeMap>
          <xCoord>251</xCoord>
          <yCoord>295</yCoord>
        </edgeMap>
        <edgeMap>
          <xCoord>250</xCoord>
          <yCoord>295</yCoord>
        </edgeMap>
        <edgeMap>
          <xCoord>249</xCoord>
          <yCoord>295</yCoord>
        </edgeMap>
      </roi>
    </unblindedReadNodule>
    <unblindedReadNodule>
      <noduleID>Nodule 006</noduleID>
      <characteristics>
        <subtlety>4</subtlety>
        <internalStructure>1</internalStructure>
        <calcification>3</calcification>
        <sphericity>3</sphericity>
        <margin>5</margin>
        <lobulation>1</lobulation>
        <spiculation>1</spiculation>
        <texture>5</texture>
        <malignancy>1</malignancy>
      </characteristics>
      <roi>
        <imageZposition>-126.250000 </imageZposition>
        <imageSOP_UID>1.3.6.1.4.1.14519.5.2.1.6279.6001.179224326703014375318390906461</imageSOP_UID>
        <inclusion>TRUE</inclusion>
        <edgeMap>
          <xCoord>240</xCoord>
          <yCoord>363</yCoord>
        </edgeMap>
        <edgeMap>
          <xCoord>239</xCoord>
          <yCoord>362</yCoord>
        </edgeMap>
        <edgeMap>
          <xCoord>238</xCoord>
          <yCoord>363</yCoord>
        </edgeMap>
        <edgeMap>
          <xCoord>237</xCoord>
          <yCoord>363</yCoord>
        </edgeMap>
        <edgeMap>
          <xCoord>236</xCoord>
          <yCoord>364</yCoord>
        </edgeMap>
        <edgeMap>
          <xCoord>235</xCoord>
          <yCoord>365</yCoord>
        </edgeMap>
        <edgeMap>
          <xCoord>234</xCoord>
          <yCoord>366</yCoord>
        </edgeMap>
        <edgeMap>
          <xCoord>235</xCoord>
          <yCoord>367</yCoord>
        </edgeMap>
        <edgeMap>
          <xCoord>235</xCoord>
          <yCoord>368</yCoord>
        </edgeMap>
        <edgeMap>
          <xCoord>236</xCoord>
          <yCoord>369</yCoord>
        </edgeMap>
        <edgeMap>
          <xCoord>237</xCoord>
          <yCoord>370</yCoord>
        </edgeMap>
        <edgeMap>
          <xCoord>238</xCoord>
          <yCoord>370</yCoord>
        </edgeMap>
        <edgeMap>
          <xCoord>239</xCoord>
          <yCoord>369</yCoord>
        </edgeMap>
        <edgeMap>
          <xCoord>239</xCoord>
          <yCoord>368</yCoord>
        </edgeMap>
        <edgeMap>
          <xCoord>239</xCoord>
          <yCoord>367</yCoord>
        </edgeMap>
        <edgeMap>
          <xCoord>240</xCoord>
          <yCoord>366</yCoord>
        </edgeMap>
        <edgeMap>
          <xCoord>240</xCoord>
          <yCoord>365</yCoord>
        </edgeMap>
        <edgeMap>
          <xCoord>240</xCoord>
          <yCoord>364</yCoord>
        </edgeMap>
        <edgeMap>
          <xCoord>240</xCoord>
          <yCoord>363</yCoord>
        </edgeMap>
      </roi>
      <roi>
        <imageZposition>-125.000000 </imageZposition>
        <imageSOP_UID>1.3.6.1.4.1.14519.5.2.1.6279.6001.248884642033581774153418786498</imageSOP_UID>
        <inclusion>TRUE</inclusion>
        <edgeMap>
          <xCoord>237</xCoord>
          <yCoord>362</yCoord>
        </edgeMap>
        <edgeMap>
          <xCoord>236</xCoord>
          <yCoord>363</yCoord>
        </edgeMap>
        <edgeMap>
          <xCoord>235</xCoord>
          <yCoord>364</yCoord>
        </edgeMap>
        <edgeMap>
          <xCoord>235</xCoord>
          <yCoord>365</yCoord>
        </edgeMap>
        <edgeMap>
          <xCoord>235</xCoord>
          <yCoord>366</yCoord>
        </edgeMap>
        <edgeMap>
          <xCoord>235</xCoord>
          <yCoord>367</yCoord>
        </edgeMap>
        <edgeMap>
          <xCoord>235</xCoord>
          <yCoord>368</yCoord>
        </edgeMap>
        <edgeMap>
          <xCoord>236</xCoord>
          <yCoord>369</yCoord>
        </edgeMap>
        <edgeMap>
          <xCoord>237</xCoord>
          <yCoord>370</yCoord>
        </edgeMap>
        <edgeMap>
          <xCoord>238</xCoord>
          <yCoord>370</yCoord>
        </edgeMap>
        <edgeMap>
          <xCoord>239</xCoord>
          <yCoord>370</yCoord>
        </edgeMap>
        <edgeMap>
          <xCoord>240</xCoord>
          <yCoord>369</yCoord>
        </edgeMap>
        <edgeMap>
          <xCoord>240</xCoord>
          <yCoord>368</yCoord>
        </edgeMap>
        <edgeMap>
          <xCoord>240</xCoord>
          <yCoord>367</yCoord>
        </edgeMap>
        <edgeMap>
          <xCoord>240</xCoord>
          <yCoord>366</yCoord>
        </edgeMap>
        <edgeMap>
          <xCoord>240</xCoord>
          <yCoord>365</yCoord>
        </edgeMap>
        <edgeMap>
          <xCoord>240</xCoord>
          <yCoord>364</yCoord>
        </edgeMap>
        <edgeMap>
          <xCoord>240</xCoord>
          <yCoord>363</yCoord>
        </edgeMap>
        <edgeMap>
          <xCoord>239</xCoord>
          <yCoord>362</yCoord>
        </edgeMap>
        <edgeMap>
          <xCoord>238</xCoord>
          <yCoord>362</yCoord>
        </edgeMap>
        <edgeMap>
          <xCoord>237</xCoord>
          <yCoord>362</yCoord>
        </edgeMap>
      </roi>
      <roi>
        <imageZposition>-123.750000 </imageZposition>
        <imageSOP_UID>1.3.6.1.4.1.14519.5.2.1.6279.6001.172476821043664470616515252479</imageSOP_UID>
        <inclusion>TRUE</inclusion>
        <edgeMap>
          <xCoord>236</xCoord>
          <yCoord>363</yCoord>
        </edgeMap>
        <edgeMap>
          <xCoord>235</xCoord>
          <yCoord>364</yCoord>
        </edgeMap>
        <edgeMap>
          <xCoord>234</xCoord>
          <yCoord>365</yCoord>
        </edgeMap>
        <edgeMap>
          <xCoord>234</xCoord>
          <yCoord>366</yCoord>
        </edgeMap>
        <edgeMap>
          <xCoord>234</xCoord>
          <yCoord>367</yCoord>
        </edgeMap>
        <edgeMap>
          <xCoord>235</xCoord>
          <yCoord>368</yCoord>
        </edgeMap>
        <edgeMap>
          <xCoord>236</xCoord>
          <yCoord>369</yCoord>
        </edgeMap>
        <edgeMap>
          <xCoord>237</xCoord>
          <yCoord>369</yCoord>
        </edgeMap>
        <edgeMap>
          <xCoord>238</xCoord>
          <yCoord>369</yCoord>
        </edgeMap>
        <edgeMap>
          <xCoord>239</xCoord>
          <yCoord>368</yCoord>
        </edgeMap>
        <edgeMap>
          <xCoord>240</xCoord>
          <yCoord>367</yCoord>
        </edgeMap>
        <edgeMap>
          <xCoord>240</xCoord>
          <yCoord>366</yCoord>
        </edgeMap>
        <edgeMap>
          <xCoord>240</xCoord>
          <yCoord>365</yCoord>
        </edgeMap>
        <edgeMap>
          <xCoord>241</xCoord>
          <yCoord>364</yCoord>
        </edgeMap>
        <edgeMap>
          <xCoord>240</xCoord>
          <yCoord>363</yCoord>
        </edgeMap>
        <edgeMap>
          <xCoord>239</xCoord>
          <yCoord>363</yCoord>
        </edgeMap>
        <edgeMap>
          <xCoord>238</xCoord>
          <yCoord>363</yCoord>
        </edgeMap>
        <edgeMap>
          <xCoord>237</xCoord>
          <yCoord>363</yCoord>
        </edgeMap>
        <edgeMap>
          <xCoord>236</xCoord>
          <yCoord>363</yCoord>
        </edgeMap>
      </roi>
    </unblindedReadNodule>
    <unblindedReadNodule>
      <noduleID>Nodule 004</noduleID>
      <characteristics>
        <subtlety>4</subtlety>
        <internalStructure>1</internalStructure>
        <calcification>6</calcification>
        <sphericity>4</sphericity>
        <margin>5</margin>
        <lobulation>1</lobulation>
        <spiculation>1</spiculation>
        <texture>5</texture>
        <malignancy>3</malignancy>
      </characteristics>
      <roi>
        <imageZposition>-115.000000 </imageZposition>
        <imageSOP_UID>1.3.6.1.4.1.14519.5.2.1.6279.6001.156456745025295257899338328531</imageSOP_UID>
        <inclusion>TRUE</inclusion>
        <edgeMap>
          <xCoord>207</xCoord>
          <yCoord>202</yCoord>
        </edgeMap>
        <edgeMap>
          <xCoord>206</xCoord>
          <yCoord>203</yCoord>
        </edgeMap>
        <edgeMap>
          <xCoord>205</xCoord>
          <yCoord>204</yCoord>
        </edgeMap>
        <edgeMap>
          <xCoord>204</xCoord>
          <yCoord>205</yCoord>
        </edgeMap>
        <edgeMap>
          <xCoord>204</xCoord>
          <yCoord>206</yCoord>
        </edgeMap>
        <edgeMap>
          <xCoord>204</xCoord>
          <yCoord>207</yCoord>
        </edgeMap>
        <edgeMap>
          <xCoord>205</xCoord>
          <yCoord>208</yCoord>
        </edgeMap>
        <edgeMap>
          <xCoord>206</xCoord>
          <yCoord>209</yCoord>
        </edgeMap>
        <edgeMap>
          <xCoord>207</xCoord>
          <yCoord>209</yCoord>
        </edgeMap>
        <edgeMap>
          <xCoord>208</xCoord>
          <yCoord>210</yCoord>
        </edgeMap>
        <edgeMap>
          <xCoord>209</xCoord>
          <yCoord>210</yCoord>
        </edgeMap>
        <edgeMap>
          <xCoord>210</xCoord>
          <yCoord>209</yCoord>
        </edgeMap>
        <edgeMap>
          <xCoord>210</xCoord>
          <yCoord>208</yCoord>
        </edgeMap>
        <edgeMap>
          <xCoord>210</xCoord>
          <yCoord>207</yCoord>
        </edgeMap>
        <edgeMap>
          <xCoord>210</xCoord>
          <yCoord>206</yCoord>
        </edgeMap>
        <edgeMap>
          <xCoord>210</xCoord>
          <yCoord>205</yCoord>
        </edgeMap>
        <edgeMap>
          <xCoord>209</xCoord>
          <yCoord>204</yCoord>
        </edgeMap>
        <edgeMap>
          <xCoord>208</xCoord>
          <yCoord>203</yCoord>
        </edgeMap>
        <edgeMap>
          <xCoord>207</xCoord>
          <yCoord>202</yCoord>
        </edgeMap>
      </roi>
      <roi>
        <imageZposition>-113.750000 </imageZposition>
        <imageSOP_UID>1.3.6.1.4.1.14519.5.2.1.6279.6001.181359010177309097840000704714</imageSOP_UID>
        <inclusion>TRUE</inclusion>
        <edgeMap>
          <xCoord>205</xCoord>
          <yCoord>202</yCoord>
        </edgeMap>
        <edgeMap>
          <xCoord>204</xCoord>
          <yCoord>203</yCoord>
        </edgeMap>
        <edgeMap>
          <xCoord>203</xCoord>
          <yCoord>204</yCoord>
        </edgeMap>
        <edgeMap>
          <xCoord>203</xCoord>
          <yCoord>205</yCoord>
        </edgeMap>
        <edgeMap>
          <xCoord>203</xCoord>
          <yCoord>206</yCoord>
        </edgeMap>
        <edgeMap>
          <xCoord>203</xCoord>
          <yCoord>207</yCoord>
        </edgeMap>
        <edgeMap>
          <xCoord>203</xCoord>
          <yCoord>208</yCoord>
        </edgeMap>
        <edgeMap>
          <xCoord>203</xCoord>
          <yCoord>209</yCoord>
        </edgeMap>
        <edgeMap>
          <xCoord>204</xCoord>
          <yCoord>210</yCoord>
        </edgeMap>
        <edgeMap>
          <xCoord>205</xCoord>
          <yCoord>210</yCoord>
        </edgeMap>
        <edgeMap>
          <xCoord>206</xCoord>
          <yCoord>211</yCoord>
        </edgeMap>
        <edgeMap>
          <xCoord>207</xCoord>
          <yCoord>211</yCoord>
        </edgeMap>
        <edgeMap>
          <xCoord>208</xCoord>
          <yCoord>212</yCoord>
        </edgeMap>
        <edgeMap>
          <xCoord>209</xCoord>
          <yCoord>212</yCoord>
        </edgeMap>
        <edgeMap>
          <xCoord>210</xCoord>
          <yCoord>211</yCoord>
        </edgeMap>
        <edgeMap>
          <xCoord>211</xCoord>
          <yCoord>210</yCoord>
        </edgeMap>
        <edgeMap>
          <xCoord>211</xCoord>
          <yCoord>209</yCoord>
        </edgeMap>
        <edgeMap>
          <xCoord>211</xCoord>
          <yCoord>208</yCoord>
        </edgeMap>
        <edgeMap>
          <xCoord>211</xCoord>
          <yCoord>207</yCoord>
        </edgeMap>
        <edgeMap>
          <xCoord>211</xCoord>
          <yCoord>206</yCoord>
        </edgeMap>
        <edgeMap>
          <xCoord>210</xCoord>
          <yCoord>205</yCoord>
        </edgeMap>
        <edgeMap>
          <xCoord>210</xCoord>
          <yCoord>204</yCoord>
        </edgeMap>
        <edgeMap>
          <xCoord>209</xCoord>
          <yCoord>203</yCoord>
        </edgeMap>
        <edgeMap>
          <xCoord>208</xCoord>
          <yCoord>202</yCoord>
        </edgeMap>
        <edgeMap>
          <xCoord>207</xCoord>
          <yCoord>202</yCoord>
        </edgeMap>
        <edgeMap>
          <xCoord>206</xCoord>
          <yCoord>202</yCoord>
        </edgeMap>
        <edgeMap>
          <xCoord>205</xCoord>
          <yCoord>202</yCoord>
        </edgeMap>
      </roi>
      <roi>
        <imageZposition>-112.500000 </imageZposition>
        <imageSOP_UID>1.3.6.1.4.1.14519.5.2.1.6279.6001.155073453774679606887698675964</imageSOP_UID>
        <inclusion>TRUE</inclusion>
        <edgeMap>
          <xCoord>205</xCoord>
          <yCoord>202</yCoord>
        </edgeMap>
        <edgeMap>
          <xCoord>204</xCoord>
          <yCoord>203</yCoord>
        </edgeMap>
        <edgeMap>
          <xCoord>203</xCoord>
          <yCoord>204</yCoord>
        </edgeMap>
        <edgeMap>
          <xCoord>203</xCoord>
          <yCoord>205</yCoord>
        </edgeMap>
        <edgeMap>
          <xCoord>202</xCoord>
          <yCoord>206</yCoord>
        </edgeMap>
        <edgeMap>
          <xCoord>202</xCoord>
          <yCoord>207</yCoord>
        </edgeMap>
        <edgeMap>
          <xCoord>202</xCoord>
          <yCoord>208</yCoord>
        </edgeMap>
        <edgeMap>
          <xCoord>202</xCoord>
          <yCoord>209</yCoord>
        </edgeMap>
        <edgeMap>
          <xCoord>202</xCoord>
          <yCoord>210</yCoord>
        </edgeMap>
        <edgeMap>
          <xCoord>202</xCoord>
          <yCoord>211</yCoord>
        </edgeMap>
        <edgeMap>
          <xCoord>203</xCoord>
          <yCoord>212</yCoord>
        </edgeMap>
        <edgeMap>
          <xCoord>204</xCoord>
          <yCoord>212</yCoord>
        </edgeMap>
        <edgeMap>
          <xCoord>205</xCoord>
          <yCoord>212</yCoord>
        </edgeMap>
        <edgeMap>
          <xCoord>206</xCoord>
          <yCoord>212</yCoord>
        </edgeMap>
        <edgeMap>
          <xCoord>207</xCoord>
          <yCoord>212</yCoord>
        </edgeMap>
        <edgeMap>
          <xCoord>208</xCoord>
          <yCoord>211</yCoord>
        </edgeMap>
        <edgeMap>
          <xCoord>209</xCoord>
          <yCoord>211</yCoord>
        </edgeMap>
        <edgeMap>
          <xCoord>210</xCoord>
          <yCoord>211</yCoord>
        </edgeMap>
        <edgeMap>
          <xCoord>211</xCoord>
          <yCoord>210</yCoord>
        </edgeMap>
        <edgeMap>
          <xCoord>212</xCoord>
          <yCoord>209</yCoord>
        </edgeMap>
        <edgeMap>
          <xCoord>213</xCoord>
          <yCoord>208</yCoord>
        </edgeMap>
        <edgeMap>
          <xCoord>213</xCoord>
          <yCoord>207</yCoord>
        </edgeMap>
        <edgeMap>
          <xCoord>212</xCoord>
          <yCoord>206</yCoord>
        </edgeMap>
        <edgeMap>
          <xCoord>212</xCoord>
          <yCoord>205</yCoord>
        </edgeMap>
        <edgeMap>
          <xCoord>211</xCoord>
          <yCoord>204</yCoord>
        </edgeMap>
        <edgeMap>
          <xCoord>210</xCoord>
          <yCoord>203</yCoord>
        </edgeMap>
        <edgeMap>
          <xCoord>209</xCoord>
          <yCoord>202</yCoord>
        </edgeMap>
        <edgeMap>
          <xCoord>208</xCoord>
          <yCoord>202</yCoord>
        </edgeMap>
        <edgeMap>
          <xCoord>207</xCoord>
          <yCoord>202</yCoord>
        </edgeMap>
        <edgeMap>
          <xCoord>206</xCoord>
          <yCoord>202</yCoord>
        </edgeMap>
        <edgeMap>
          <xCoord>205</xCoord>
          <yCoord>202</yCoord>
        </edgeMap>
      </roi>
      <roi>
        <imageZposition>-111.250000 </imageZposition>
        <imageSOP_UID>1.3.6.1.4.1.14519.5.2.1.6279.6001.317564310312417069083220415894</imageSOP_UID>
        <inclusion>TRUE</inclusion>
        <edgeMap>
          <xCoord>204</xCoord>
          <yCoord>202</yCoord>
        </edgeMap>
        <edgeMap>
          <xCoord>203</xCoord>
          <yCoord>203</yCoord>
        </edgeMap>
        <edgeMap>
          <xCoord>202</xCoord>
          <yCoord>204</yCoord>
        </edgeMap>
        <edgeMap>
          <xCoord>202</xCoord>
          <yCoord>205</yCoord>
        </edgeMap>
        <edgeMap>
          <xCoord>202</xCoord>
          <yCoord>206</yCoord>
        </edgeMap>
        <edgeMap>
          <xCoord>202</xCoord>
          <yCoord>207</yCoord>
        </edgeMap>
        <edgeMap>
          <xCoord>202</xCoord>
          <yCoord>208</yCoord>
        </edgeMap>
        <edgeMap>
          <xCoord>202</xCoord>
          <yCoord>209</yCoord>
        </edgeMap>
        <edgeMap>
          <xCoord>202</xCoord>
          <yCoord>210</yCoord>
        </edgeMap>
        <edgeMap>
          <xCoord>203</xCoord>
          <yCoord>211</yCoord>
        </edgeMap>
        <edgeMap>
          <xCoord>204</xCoord>
          <yCoord>211</yCoord>
        </edgeMap>
        <edgeMap>
          <xCoord>205</xCoord>
          <yCoord>211</yCoord>
        </edgeMap>
        <edgeMap>
          <xCoord>206</xCoord>
          <yCoord>211</yCoord>
        </edgeMap>
        <edgeMap>
          <xCoord>207</xCoord>
          <yCoord>212</yCoord>
        </edgeMap>
        <edgeMap>
          <xCoord>208</xCoord>
          <yCoord>212</yCoord>
        </edgeMap>
        <edgeMap>
          <xCoord>209</xCoord>
          <yCoord>212</yCoord>
        </edgeMap>
        <edgeMap>
          <xCoord>210</xCoord>
          <yCoord>211</yCoord>
        </edgeMap>
        <edgeMap>
          <xCoord>210</xCoord>
          <yCoord>210</yCoord>
        </edgeMap>
        <edgeMap>
          <xCoord>210</xCoord>
          <yCoord>209</yCoord>
        </edgeMap>
        <edgeMap>
          <xCoord>210</xCoord>
          <yCoord>208</yCoord>
        </edgeMap>
        <edgeMap>
          <xCoord>210</xCoord>
          <yCoord>207</yCoord>
        </edgeMap>
        <edgeMap>
          <xCoord>210</xCoord>
          <yCoord>206</yCoord>
        </edgeMap>
        <edgeMap>
          <xCoord>209</xCoord>
          <yCoord>205</yCoord>
        </edgeMap>
        <edgeMap>
          <xCoord>208</xCoord>
          <yCoord>204</yCoord>
        </edgeMap>
        <edgeMap>
          <xCoord>208</xCoord>
          <yCoord>203</yCoord>
        </edgeMap>
        <edgeMap>
          <xCoord>207</xCoord>
          <yCoord>202</yCoord>
        </edgeMap>
        <edgeMap>
          <xCoord>206</xCoord>
          <yCoord>202</yCoord>
        </edgeMap>
        <edgeMap>
          <xCoord>205</xCoord>
          <yCoord>202</yCoord>
        </edgeMap>
        <edgeMap>
          <xCoord>204</xCoord>
          <yCoord>202</yCoord>
        </edgeMap>
      </roi>
      <roi>
        <imageZposition>-110.000000 </imageZposition>
        <imageSOP_UID>1.3.6.1.4.1.14519.5.2.1.6279.6001.184302157837874985367171231707</imageSOP_UID>
        <inclusion>TRUE</inclusion>
        <edgeMap>
          <xCoord>203</xCoord>
          <yCoord>202</yCoord>
        </edgeMap>
        <edgeMap>
          <xCoord>202</xCoord>
          <yCoord>203</yCoord>
        </edgeMap>
        <edgeMap>
          <xCoord>201</xCoord>
          <yCoord>204</yCoord>
        </edgeMap>
        <edgeMap>
          <xCoord>201</xCoord>
          <yCoord>205</yCoord>
        </edgeMap>
        <edgeMap>
          <xCoord>201</xCoord>
          <yCoord>206</yCoord>
        </edgeMap>
        <edgeMap>
          <xCoord>201</xCoord>
          <yCoord>207</yCoord>
        </edgeMap>
        <edgeMap>
          <xCoord>201</xCoord>
          <yCoord>208</yCoord>
        </edgeMap>
        <edgeMap>
          <xCoord>201</xCoord>
          <yCoord>209</yCoord>
        </edgeMap>
        <edgeMap>
          <xCoord>202</xCoord>
          <yCoord>210</yCoord>
        </edgeMap>
        <edgeMap>
          <xCoord>203</xCoord>
          <yCoord>210</yCoord>
        </edgeMap>
        <edgeMap>
          <xCoord>204</xCoord>
          <yCoord>211</yCoord>
        </edgeMap>
        <edgeMap>
          <xCoord>205</xCoord>
          <yCoord>211</yCoord>
        </edgeMap>
        <edgeMap>
          <xCoord>206</xCoord>
          <yCoord>211</yCoord>
        </edgeMap>
        <edgeMap>
          <xCoord>207</xCoord>
          <yCoord>211</yCoord>
        </edgeMap>
        <edgeMap>
          <xCoord>208</xCoord>
          <yCoord>212</yCoord>
        </edgeMap>
        <edgeMap>
          <xCoord>209</xCoord>
          <yCoord>211</yCoord>
        </edgeMap>
        <edgeMap>
          <xCoord>210</xCoord>
          <yCoord>210</yCoord>
        </edgeMap>
        <edgeMap>
          <xCoord>211</xCoord>
          <yCoord>209</yCoord>
        </edgeMap>
        <edgeMap>
          <xCoord>211</xCoord>
          <yCoord>208</yCoord>
        </edgeMap>
        <edgeMap>
          <xCoord>211</xCoord>
          <yCoord>207</yCoord>
        </edgeMap>
        <edgeMap>
          <xCoord>211</xCoord>
          <yCoord>206</yCoord>
        </edgeMap>
        <edgeMap>
          <xCoord>210</xCoord>
          <yCoord>205</yCoord>
        </edgeMap>
        <edgeMap>
          <xCoord>209</xCoord>
          <yCoord>204</yCoord>
        </edgeMap>
        <edgeMap>
          <xCoord>208</xCoord>
          <yCoord>203</yCoord>
        </edgeMap>
        <edgeMap>
          <xCoord>207</xCoord>
          <yCoord>203</yCoord>
        </edgeMap>
        <edgeMap>
          <xCoord>206</xCoord>
          <yCoord>202</yCoord>
        </edgeMap>
        <edgeMap>
          <xCoord>205</xCoord>
          <yCoord>202</yCoord>
        </edgeMap>
        <edgeMap>
          <xCoord>204</xCoord>
          <yCoord>202</yCoord>
        </edgeMap>
        <edgeMap>
          <xCoord>203</xCoord>
          <yCoord>202</yCoord>
        </edgeMap>
      </roi>
      <roi>
        <imageZposition>-108.750000 </imageZposition>
        <imageSOP_UID>1.3.6.1.4.1.14519.5.2.1.6279.6001.265816479987501448041815153149</imageSOP_UID>
        <inclusion>TRUE</inclusion>
        <edgeMap>
          <xCoord>205</xCoord>
          <yCoord>203</yCoord>
        </edgeMap>
        <edgeMap>
          <xCoord>204</xCoord>
          <yCoord>204</yCoord>
        </edgeMap>
        <edgeMap>
          <xCoord>203</xCoord>
          <yCoord>204</yCoord>
        </edgeMap>
        <edgeMap>
          <xCoord>202</xCoord>
          <yCoord>205</yCoord>
        </edgeMap>
        <edgeMap>
          <xCoord>202</xCoord>
          <yCoord>206</yCoord>
        </edgeMap>
        <edgeMap>
          <xCoord>202</xCoord>
          <yCoord>207</yCoord>
        </edgeMap>
        <edgeMap>
          <xCoord>203</xCoord>
          <yCoord>208</yCoord>
        </edgeMap>
        <edgeMap>
          <xCoord>204</xCoord>
          <yCoord>209</yCoord>
        </edgeMap>
        <edgeMap>
          <xCoord>205</xCoord>
          <yCoord>209</yCoord>
        </edgeMap>
        <edgeMap>
          <xCoord>206</xCoord>
          <yCoord>209</yCoord>
        </edgeMap>
        <edgeMap>
          <xCoord>207</xCoord>
          <yCoord>210</yCoord>
        </edgeMap>
        <edgeMap>
          <xCoord>208</xCoord>
          <yCoord>210</yCoord>
        </edgeMap>
        <edgeMap>
          <xCoord>209</xCoord>
          <yCoord>211</yCoord>
        </edgeMap>
        <edgeMap>
          <xCoord>210</xCoord>
          <yCoord>211</yCoord>
        </edgeMap>
        <edgeMap>
          <xCoord>211</xCoord>
          <yCoord>210</yCoord>
        </edgeMap>
        <edgeMap>
          <xCoord>211</xCoord>
          <yCoord>209</yCoord>
        </edgeMap>
        <edgeMap>
          <xCoord>212</xCoord>
          <yCoord>208</yCoord>
        </edgeMap>
        <edgeMap>
          <xCoord>212</xCoord>
          <yCoord>207</yCoord>
        </edgeMap>
        <edgeMap>
          <xCoord>212</xCoord>
          <yCoord>206</yCoord>
        </edgeMap>
        <edgeMap>
          <xCoord>212</xCoord>
          <yCoord>205</yCoord>
        </edgeMap>
        <edgeMap>
          <xCoord>211</xCoord>
          <yCoord>204</yCoord>
        </edgeMap>
        <edgeMap>
          <xCoord>210</xCoord>
          <yCoord>203</yCoord>
        </edgeMap>
        <edgeMap>
          <xCoord>209</xCoord>
          <yCoord>203</yCoord>
        </edgeMap>
        <edgeMap>
          <xCoord>208</xCoord>
          <yCoord>203</yCoord>
        </edgeMap>
        <edgeMap>
          <xCoord>207</xCoord>
          <yCoord>204</yCoord>
        </edgeMap>
        <edgeMap>
          <xCoord>206</xCoord>
          <yCoord>203</yCoord>
        </edgeMap>
        <edgeMap>
          <xCoord>205</xCoord>
          <yCoord>203</yCoord>
        </edgeMap>
      </roi>
    </unblindedReadNodule>
    <unblindedReadNodule>
      <noduleID>Nodule 003</noduleID>
      <roi>
        <imageZposition>-161.250000 </imageZposition>
        <imageSOP_UID>1.3.6.1.4.1.14519.5.2.1.6279.6001.201023937506169748776050812988</imageSOP_UID>
        <inclusion>TRUE</inclusion>
        <edgeMap>
          <xCoord>140</xCoord>
          <yCoord>260</yCoord>
        </edgeMap>
      </roi>
    </unblindedReadNodule>
    <nonNodule>
      <nonNoduleID>_Non-nodule 001</nonNoduleID>
      <imageZposition>-200.000000 </imageZposition>
      <imageSOP_UID>1.3.6.1.4.1.14519.5.2.1.6279.6001.263303773094011295987654488494</imageSOP_UID>
      <locus>
        <xCoord>331</xCoord>
        <yCoord>268</yCoord>
      </locus>
    </nonNodule>
    <nonNodule>
      <nonNoduleID>_Non-nodule 002</nonNoduleID>
      <imageZposition>-183.750000 </imageZposition>
      <imageSOP_UID>1.3.6.1.4.1.14519.5.2.1.6279.6001.274312821410505574584570703687</imageSOP_UID>
      <locus>
        <xCoord>174</xCoord>
        <yCoord>201</yCoord>
      </locus>
    </nonNodule>
    <nonNodule>
      <nonNoduleID>_Non-nodule 003</nonNoduleID>
      <imageZposition>-90.000000</imageZposition>
      <imageSOP_UID>1.3.6.1.4.1.14519.5.2.1.6279.6001.269022151036169785959377376355</imageSOP_UID>
      <locus>
        <xCoord>187</xCoord>
        <yCoord>349</yCoord>
      </locus>
    </nonNodule>
    <nonNodule>
      <nonNoduleID>_Non-nodule 004</nonNoduleID>
      <imageZposition>-16.250000</imageZposition>
      <imageSOP_UID>1.3.6.1.4.1.14519.5.2.1.6279.6001.343714823641031518268103679187</imageSOP_UID>
      <locus>
        <xCoord>219</xCoord>
        <yCoord>286</yCoord>
      </locus>
    </nonNodule>
    <nonNodule>
      <nonNoduleID>_Non-nodule 005</nonNoduleID>
      <imageZposition>-62.500000</imageZposition>
      <imageSOP_UID>1.3.6.1.4.1.14519.5.2.1.6279.6001.396462843406049246255877275164</imageSOP_UID>
      <locus>
        <xCoord>198</xCoord>
        <yCoord>220</yCoord>
      </locus>
    </nonNodule>
    <nonNodule>
      <nonNoduleID>_Non-nodule 006</nonNoduleID>
      <imageZposition>-78.750000</imageZposition>
      <imageSOP_UID>1.3.6.1.4.1.14519.5.2.1.6279.6001.189937034585350562784671805982</imageSOP_UID>
      <locus>
        <xCoord>158</xCoord>
        <yCoord>247</yCoord>
      </locus>
    </nonNodule>
  </readingSession>
<readingSession>
    <annotationVersion>3.12</annotationVersion>
    <servicingRadiologistID>-191476877</servicingRadiologistID>
    <unblindedReadNodule>
      <noduleID>IL057_128054</noduleID>
      <characteristics>
        <subtlety>4</subtlety>
        <internalStructure>1</internalStructure>
        <calcification>6</calcification>
        <sphericity>5</sphericity>
        <margin>5</margin>
        <lobulation>1</lobulation>
        <spiculation>1</spiculation>
        <texture>5</texture>
        <malignancy>3</malignancy>
      </characteristics>
      <roi>
        <imageZposition>-108.75</imageZposition>
        <imageSOP_UID>1.3.6.1.4.1.14519.5.2.1.6279.6001.265816479987501448041815153149</imageSOP_UID>
        <inclusion>TRUE</inclusion>
        <edgeMap>
          <xCoord>209</xCoord>
          <yCoord>211</yCoord>
        </edgeMap>
        <edgeMap>
          <xCoord>210</xCoord>
          <yCoord>210</yCoord>
        </edgeMap>
        <edgeMap>
          <xCoord>211</xCoord>
          <yCoord>209</yCoord>
        </edgeMap>
        <edgeMap>
          <xCoord>212</xCoord>
          <yCoord>208</yCoord>
        </edgeMap>
        <edgeMap>
          <xCoord>213</xCoord>
          <yCoord>207</yCoord>
        </edgeMap>
        <edgeMap>
          <xCoord>213</xCoord>
          <yCoord>206</yCoord>
        </edgeMap>
        <edgeMap>
          <xCoord>212</xCoord>
          <yCoord>205</yCoord>
        </edgeMap>
        <edgeMap>
          <xCoord>211</xCoord>
          <yCoord>204</yCoord>
        </edgeMap>
        <edgeMap>
          <xCoord>210</xCoord>
          <yCoord>204</yCoord>
        </edgeMap>
        <edgeMap>
          <xCoord>209</xCoord>
          <yCoord>204</yCoord>
        </edgeMap>
        <edgeMap>
          <xCoord>208</xCoord>
          <yCoord>204</yCoord>
        </edgeMap>
        <edgeMap>
          <xCoord>207</xCoord>
          <yCoord>203</yCoord>
        </edgeMap>
        <edgeMap>
          <xCoord>206</xCoord>
          <yCoord>203</yCoord>
        </edgeMap>
        <edgeMap>
          <xCoord>205</xCoord>
          <yCoord>204</yCoord>
        </edgeMap>
        <edgeMap>
          <xCoord>204</xCoord>
          <yCoord>205</yCoord>
        </edgeMap>
        <edgeMap>
          <xCoord>204</xCoord>
          <yCoord>206</yCoord>
        </edgeMap>
        <edgeMap>
          <xCoord>204</xCoord>
          <yCoord>207</yCoord>
        </edgeMap>
        <edgeMap>
          <xCoord>204</xCoord>
          <yCoord>208</yCoord>
        </edgeMap>
        <edgeMap>
          <xCoord>205</xCoord>
          <yCoord>209</yCoord>
        </edgeMap>
        <edgeMap>
          <xCoord>205</xCoord>
          <yCoord>210</yCoord>
        </edgeMap>
        <edgeMap>
          <xCoord>206</xCoord>
          <yCoord>211</yCoord>
        </edgeMap>
        <edgeMap>
          <xCoord>207</xCoord>
          <yCoord>211</yCoord>
        </edgeMap>
        <edgeMap>
          <xCoord>208</xCoord>
          <yCoord>211</yCoord>
        </edgeMap>
        <edgeMap>
          <xCoord>209</xCoord>
          <yCoord>211</yCoord>
        </edgeMap>
      </roi>
      <roi>
        <imageZposition>-110.0</imageZposition>
        <imageSOP_UID>1.3.6.1.4.1.14519.5.2.1.6279.6001.184302157837874985367171231707</imageSOP_UID>
        <inclusion>TRUE</inclusion>
        <edgeMap>
          <xCoord>209</xCoord>
          <yCoord>213</yCoord>
        </edgeMap>
        <edgeMap>
          <xCoord>210</xCoord>
          <yCoord>212</yCoord>
        </edgeMap>
        <edgeMap>
          <xCoord>210</xCoord>
          <yCoord>211</yCoord>
        </edgeMap>
        <edgeMap>
          <xCoord>211</xCoord>
          <yCoord>210</yCoord>
        </edgeMap>
        <edgeMap>
          <xCoord>211</xCoord>
          <yCoord>209</yCoord>
        </edgeMap>
        <edgeMap>
          <xCoord>212</xCoord>
          <yCoord>208</yCoord>
        </edgeMap>
        <edgeMap>
          <xCoord>212</xCoord>
          <yCoord>207</yCoord>
        </edgeMap>
        <edgeMap>
          <xCoord>211</xCoord>
          <yCoord>206</yCoord>
        </edgeMap>
        <edgeMap>
          <xCoord>211</xCoord>
          <yCoord>205</yCoord>
        </edgeMap>
        <edgeMap>
          <xCoord>210</xCoord>
          <yCoord>204</yCoord>
        </edgeMap>
        <edgeMap>
          <xCoord>209</xCoord>
          <yCoord>203</yCoord>
        </edgeMap>
        <edgeMap>
          <xCoord>208</xCoord>
          <yCoord>203</yCoord>
        </edgeMap>
        <edgeMap>
          <xCoord>207</xCoord>
          <yCoord>203</yCoord>
        </edgeMap>
        <edgeMap>
          <xCoord>206</xCoord>
          <yCoord>202</yCoord>
        </edgeMap>
        <edgeMap>
          <xCoord>205</xCoord>
          <yCoord>203</yCoord>
        </edgeMap>
        <edgeMap>
          <xCoord>204</xCoord>
          <yCoord>204</yCoord>
        </edgeMap>
        <edgeMap>
          <xCoord>203</xCoord>
          <yCoord>205</yCoord>
        </edgeMap>
        <edgeMap>
          <xCoord>202</xCoord>
          <yCoord>206</yCoord>
        </edgeMap>
        <edgeMap>
          <xCoord>202</xCoord>
          <yCoord>207</yCoord>
        </edgeMap>
        <edgeMap>
          <xCoord>203</xCoord>
          <yCoord>208</yCoord>
        </edgeMap>
        <edgeMap>
          <xCoord>203</xCoord>
          <yCoord>209</yCoord>
        </edgeMap>
        <edgeMap>
          <xCoord>203</xCoord>
          <yCoord>210</yCoord>
        </edgeMap>
        <edgeMap>
          <xCoord>203</xCoord>
          <yCoord>211</yCoord>
        </edgeMap>
        <edgeMap>
          <xCoord>204</xCoord>
          <yCoord>212</yCoord>
        </edgeMap>
        <edgeMap>
          <xCoord>205</xCoord>
          <yCoord>212</yCoord>
        </edgeMap>
        <edgeMap>
          <xCoord>206</xCoord>
          <yCoord>212</yCoord>
        </edgeMap>
        <edgeMap>
          <xCoord>207</xCoord>
          <yCoord>213</yCoord>
        </edgeMap>
        <edgeMap>
          <xCoord>208</xCoord>
          <yCoord>213</yCoord>
        </edgeMap>
        <edgeMap>
          <xCoord>209</xCoord>
          <yCoord>213</yCoord>
        </edgeMap>
      </roi>
      <roi>
        <imageZposition>-111.25</imageZposition>
        <imageSOP_UID>1.3.6.1.4.1.14519.5.2.1.6279.6001.317564310312417069083220415894</imageSOP_UID>
        <inclusion>TRUE</inclusion>
        <edgeMap>
          <xCoord>209</xCoord>
          <yCoord>212</yCoord>
        </edgeMap>
        <edgeMap>
          <xCoord>210</xCoord>
          <yCoord>211</yCoord>
        </edgeMap>
        <edgeMap>
          <xCoord>211</xCoord>
          <yCoord>210</yCoord>
        </edgeMap>
        <edgeMap>
          <xCoord>211</xCoord>
          <yCoord>209</yCoord>
        </edgeMap>
        <edgeMap>
          <xCoord>212</xCoord>
          <yCoord>208</yCoord>
        </edgeMap>
        <edgeMap>
          <xCoord>212</xCoord>
          <yCoord>207</yCoord>
        </edgeMap>
        <edgeMap>
          <xCoord>212</xCoord>
          <yCoord>206</yCoord>
        </edgeMap>
        <edgeMap>
          <xCoord>211</xCoord>
          <yCoord>205</yCoord>
        </edgeMap>
        <edgeMap>
          <xCoord>210</xCoord>
          <yCoord>204</yCoord>
        </edgeMap>
        <edgeMap>
          <xCoord>209</xCoord>
          <yCoord>203</yCoord>
        </edgeMap>
        <edgeMap>
          <xCoord>208</xCoord>
          <yCoord>202</yCoord>
        </edgeMap>
        <edgeMap>
          <xCoord>207</xCoord>
          <yCoord>202</yCoord>
        </edgeMap>
        <edgeMap>
          <xCoord>206</xCoord>
          <yCoord>203</yCoord>
        </edgeMap>
        <edgeMap>
          <xCoord>205</xCoord>
          <yCoord>203</yCoord>
        </edgeMap>
        <edgeMap>
          <xCoord>204</xCoord>
          <yCoord>203</yCoord>
        </edgeMap>
        <edgeMap>
          <xCoord>203</xCoord>
          <yCoord>204</yCoord>
        </edgeMap>
        <edgeMap>
          <xCoord>203</xCoord>
          <yCoord>205</yCoord>
        </edgeMap>
        <edgeMap>
          <xCoord>202</xCoord>
          <yCoord>206</yCoord>
        </edgeMap>
        <edgeMap>
          <xCoord>202</xCoord>
          <yCoord>207</yCoord>
        </edgeMap>
        <edgeMap>
          <xCoord>202</xCoord>
          <yCoord>208</yCoord>
        </edgeMap>
        <edgeMap>
          <xCoord>203</xCoord>
          <yCoord>209</yCoord>
        </edgeMap>
        <edgeMap>
          <xCoord>203</xCoord>
          <yCoord>210</yCoord>
        </edgeMap>
        <edgeMap>
          <xCoord>204</xCoord>
          <yCoord>211</yCoord>
        </edgeMap>
        <edgeMap>
          <xCoord>205</xCoord>
          <yCoord>211</yCoord>
        </edgeMap>
        <edgeMap>
          <xCoord>206</xCoord>
          <yCoord>211</yCoord>
        </edgeMap>
        <edgeMap>
          <xCoord>207</xCoord>
          <yCoord>211</yCoord>
        </edgeMap>
        <edgeMap>
          <xCoord>208</xCoord>
          <yCoord>211</yCoord>
        </edgeMap>
        <edgeMap>
          <xCoord>209</xCoord>
          <yCoord>212</yCoord>
        </edgeMap>
      </roi>
      <roi>
        <imageZposition>-112.5</imageZposition>
        <imageSOP_UID>1.3.6.1.4.1.14519.5.2.1.6279.6001.155073453774679606887698675964</imageSOP_UID>
        <inclusion>TRUE</inclusion>
        <edgeMap>
          <xCoord>209</xCoord>
          <yCoord>212</yCoord>
        </edgeMap>
        <edgeMap>
          <xCoord>210</xCoord>
          <yCoord>211</yCoord>
        </edgeMap>
        <edgeMap>
          <xCoord>211</xCoord>
          <yCoord>210</yCoord>
        </edgeMap>
        <edgeMap>
          <xCoord>212</xCoord>
          <yCoord>209</yCoord>
        </edgeMap>
        <edgeMap>
          <xCoord>212</xCoord>
          <yCoord>208</yCoord>
        </edgeMap>
        <edgeMap>
          <xCoord>212</xCoord>
          <yCoord>207</yCoord>
        </edgeMap>
        <edgeMap>
          <xCoord>212</xCoord>
          <yCoord>206</yCoord>
        </edgeMap>
        <edgeMap>
          <xCoord>212</xCoord>
          <yCoord>205</yCoord>
        </edgeMap>
        <edgeMap>
          <xCoord>212</xCoord>
          <yCoord>204</yCoord>
        </edgeMap>
        <edgeMap>
          <xCoord>211</xCoord>
          <yCoord>203</yCoord>
        </edgeMap>
        <edgeMap>
          <xCoord>210</xCoord>
          <yCoord>203</yCoord>
        </edgeMap>
        <edgeMap>
          <xCoord>209</xCoord>
          <yCoord>203</yCoord>
        </edgeMap>
        <edgeMap>
          <xCoord>208</xCoord>
          <yCoord>202</yCoord>
        </edgeMap>
        <edgeMap>
          <xCoord>207</xCoord>
          <yCoord>202</yCoord>
        </edgeMap>
        <edgeMap>
          <xCoord>206</xCoord>
          <yCoord>202</yCoord>
        </edgeMap>
        <edgeMap>
          <xCoord>205</xCoord>
          <yCoord>202</yCoord>
        </edgeMap>
        <edgeMap>
          <xCoord>204</xCoord>
          <yCoord>203</yCoord>
        </edgeMap>
        <edgeMap>
          <xCoord>204</xCoord>
          <yCoord>204</yCoord>
        </edgeMap>
        <edgeMap>
          <xCoord>203</xCoord>
          <yCoord>205</yCoord>
        </edgeMap>
        <edgeMap>
          <xCoord>203</xCoord>
          <yCoord>206</yCoord>
        </edgeMap>
        <edgeMap>
          <xCoord>202</xCoord>
          <yCoord>207</yCoord>
        </edgeMap>
        <edgeMap>
          <xCoord>203</xCoord>
          <yCoord>208</yCoord>
        </edgeMap>
        <edgeMap>
          <xCoord>203</xCoord>
          <yCoord>209</yCoord>
        </edgeMap>
        <edgeMap>
          <xCoord>203</xCoord>
          <yCoord>210</yCoord>
        </edgeMap>
        <edgeMap>
          <xCoord>204</xCoord>
          <yCoord>211</yCoord>
        </edgeMap>
        <edgeMap>
          <xCoord>205</xCoord>
          <yCoord>212</yCoord>
        </edgeMap>
        <edgeMap>
          <xCoord>206</xCoord>
          <yCoord>212</yCoord>
        </edgeMap>
        <edgeMap>
          <xCoord>207</xCoord>
          <yCoord>212</yCoord>
        </edgeMap>
        <edgeMap>
          <xCoord>208</xCoord>
          <yCoord>212</yCoord>
        </edgeMap>
        <edgeMap>
          <xCoord>209</xCoord>
          <yCoord>212</yCoord>
        </edgeMap>
      </roi>
      <roi>
        <imageZposition>-113.75</imageZposition>
        <imageSOP_UID>1.3.6.1.4.1.14519.5.2.1.6279.6001.181359010177309097840000704714</imageSOP_UID>
        <inclusion>TRUE</inclusion>
        <edgeMap>
          <xCoord>209</xCoord>
          <yCoord>211</yCoord>
        </edgeMap>
        <edgeMap>
          <xCoord>210</xCoord>
          <yCoord>210</yCoord>
        </edgeMap>
        <edgeMap>
          <xCoord>211</xCoord>
          <yCoord>209</yCoord>
        </edgeMap>
        <edgeMap>
          <xCoord>212</xCoord>
          <yCoord>208</yCoord>
        </edgeMap>
        <edgeMap>
          <xCoord>211</xCoord>
          <yCoord>207</yCoord>
        </edgeMap>
        <edgeMap>
          <xCoord>210</xCoord>
          <yCoord>206</yCoord>
        </edgeMap>
        <edgeMap>
          <xCoord>210</xCoord>
          <yCoord>205</yCoord>
        </edgeMap>
        <edgeMap>
          <xCoord>209</xCoord>
          <yCoord>204</yCoord>
        </edgeMap>
        <edgeMap>
          <xCoord>208</xCoord>
          <yCoord>203</yCoord>
        </edgeMap>
        <edgeMap>
          <xCoord>208</xCoord>
          <yCoord>202</yCoord>
        </edgeMap>
        <edgeMap>
          <xCoord>207</xCoord>
          <yCoord>202</yCoord>
        </edgeMap>
        <edgeMap>
          <xCoord>206</xCoord>
          <yCoord>203</yCoord>
        </edgeMap>
        <edgeMap>
          <xCoord>205</xCoord>
          <yCoord>203</yCoord>
        </edgeMap>
        <edgeMap>
          <xCoord>204</xCoord>
          <yCoord>204</yCoord>
        </edgeMap>
        <edgeMap>
          <xCoord>204</xCoord>
          <yCoord>205</yCoord>
        </edgeMap>
        <edgeMap>
          <xCoord>204</xCoord>
          <yCoord>206</yCoord>
        </edgeMap>
        <edgeMap>
          <xCoord>204</xCoord>
          <yCoord>207</yCoord>
        </edgeMap>
        <edgeMap>
          <xCoord>204</xCoord>
          <yCoord>208</yCoord>
        </edgeMap>
        <edgeMap>
          <xCoord>204</xCoord>
          <yCoord>209</yCoord>
        </edgeMap>
        <edgeMap>
          <xCoord>205</xCoord>
          <yCoord>210</yCoord>
        </edgeMap>
        <edgeMap>
          <xCoord>206</xCoord>
          <yCoord>211</yCoord>
        </edgeMap>
        <edgeMap>
          <xCoord>207</xCoord>
          <yCoord>211</yCoord>
        </edgeMap>
        <edgeMap>
          <xCoord>208</xCoord>
          <yCoord>211</yCoord>
        </edgeMap>
        <edgeMap>
          <xCoord>209</xCoord>
          <yCoord>211</yCoord>
        </edgeMap>
      </roi>
      <roi>
        <imageZposition>-115.0</imageZposition>
        <imageSOP_UID>1.3.6.1.4.1.14519.5.2.1.6279.6001.156456745025295257899338328531</imageSOP_UID>
        <inclusion>TRUE</inclusion>
        <edgeMap>
          <xCoord>209</xCoord>
          <yCoord>210</yCoord>
        </edgeMap>
        <edgeMap>
          <xCoord>210</xCoord>
          <yCoord>209</yCoord>
        </edgeMap>
        <edgeMap>
          <xCoord>210</xCoord>
          <yCoord>208</yCoord>
        </edgeMap>
        <edgeMap>
          <xCoord>210</xCoord>
          <yCoord>207</yCoord>
        </edgeMap>
        <edgeMap>
          <xCoord>210</xCoord>
          <yCoord>206</yCoord>
        </edgeMap>
        <edgeMap>
          <xCoord>210</xCoord>
          <yCoord>205</yCoord>
        </edgeMap>
        <edgeMap>
          <xCoord>210</xCoord>
          <yCoord>204</yCoord>
        </edgeMap>
        <edgeMap>
          <xCoord>209</xCoord>
          <yCoord>203</yCoord>
        </edgeMap>
        <edgeMap>
          <xCoord>208</xCoord>
          <yCoord>203</yCoord>
        </edgeMap>
        <edgeMap>
          <xCoord>207</xCoord>
          <yCoord>203</yCoord>
        </edgeMap>
        <edgeMap>
          <xCoord>206</xCoord>
          <yCoord>204</yCoord>
        </edgeMap>
        <edgeMap>
          <xCoord>205</xCoord>
          <yCoord>205</yCoord>
        </edgeMap>
        <edgeMap>
          <xCoord>205</xCoord>
          <yCoord>206</yCoord>
        </edgeMap>
        <edgeMap>
          <xCoord>205</xCoord>
          <yCoord>207</yCoord>
        </edgeMap>
        <edgeMap>
          <xCoord>205</xCoord>
          <yCoord>208</yCoord>
        </edgeMap>
        <edgeMap>
          <xCoord>206</xCoord>
          <yCoord>209</yCoord>
        </edgeMap>
        <edgeMap>
          <xCoord>207</xCoord>
          <yCoord>210</yCoord>
        </edgeMap>
        <edgeMap>
          <xCoord>208</xCoord>
          <yCoord>210</yCoord>
        </edgeMap>
        <edgeMap>
          <xCoord>209</xCoord>
          <yCoord>210</yCoord>
        </edgeMap>
      </roi>
    </unblindedReadNodule>
    <unblindedReadNodule>
      <noduleID>IL057_128057</noduleID>
      <characteristics>
        <subtlety>4</subtlety>
        <internalStructure>1</internalStructure>
        <calcification>3</calcification>
        <sphericity>5</sphericity>
        <margin>5</margin>
        <lobulation>1</lobulation>
        <spiculation>1</spiculation>
        <texture>5</texture>
        <malignancy>1</malignancy>
      </characteristics>
      <roi>
        <imageZposition>-162.5</imageZposition>
        <imageSOP_UID>1.3.6.1.4.1.14519.5.2.1.6279.6001.392518277892433636559148780125</imageSOP_UID>
        <inclusion>TRUE</inclusion>
        <edgeMap>
          <xCoord>253</xCoord>
          <yCoord>301</yCoord>
        </edgeMap>
        <edgeMap>
          <xCoord>254</xCoord>
          <yCoord>300</yCoord>
        </edgeMap>
        <edgeMap>
          <xCoord>254</xCoord>
          <yCoord>299</yCoord>
        </edgeMap>
        <edgeMap>
          <xCoord>254</xCoord>
          <yCoord>298</yCoord>
        </edgeMap>
        <edgeMap>
          <xCoord>254</xCoord>
          <yCoord>297</yCoord>
        </edgeMap>
        <edgeMap>
          <xCoord>253</xCoord>
          <yCoord>296</yCoord>
        </edgeMap>
        <edgeMap>
          <xCoord>252</xCoord>
          <yCoord>296</yCoord>
        </edgeMap>
        <edgeMap>
          <xCoord>251</xCoord>
          <yCoord>296</yCoord>
        </edgeMap>
        <edgeMap>
          <xCoord>250</xCoord>
          <yCoord>297</yCoord>
        </edgeMap>
        <edgeMap>
          <xCoord>250</xCoord>
          <yCoord>298</yCoord>
        </edgeMap>
        <edgeMap>
          <xCoord>250</xCoord>
          <yCoord>299</yCoord>
        </edgeMap>
        <edgeMap>
          <xCoord>251</xCoord>
          <yCoord>300</yCoord>
        </edgeMap>
        <edgeMap>
          <xCoord>252</xCoord>
          <yCoord>301</yCoord>
        </edgeMap>
        <edgeMap>
          <xCoord>253</xCoord>
          <yCoord>301</yCoord>
        </edgeMap>
      </roi>
      <roi>
        <imageZposition>-163.75</imageZposition>
        <imageSOP_UID>1.3.6.1.4.1.14519.5.2.1.6279.6001.906392027441700270450806547507</imageSOP_UID>
        <inclusion>TRUE</inclusion>
        <edgeMap>
          <xCoord>253</xCoord>
          <yCoord>302</yCoord>
        </edgeMap>
        <edgeMap>
          <xCoord>253</xCoord>
          <yCoord>301</yCoord>
        </edgeMap>
        <edgeMap>
          <xCoord>254</xCoord>
          <yCoord>300</yCoord>
        </edgeMap>
        <edgeMap>
          <xCoord>255</xCoord>
          <yCoord>299</yCoord>
        </edgeMap>
        <edgeMap>
          <xCoord>255</xCoord>
          <yCoord>298</yCoord>
        </edgeMap>
        <edgeMap>
          <xCoord>255</xCoord>
          <yCoord>297</yCoord>
        </edgeMap>
        <edgeMap>
          <xCoord>254</xCoord>
          <yCoord>296</yCoord>
        </edgeMap>
        <edgeMap>
          <xCoord>253</xCoord>
          <yCoord>296</yCoord>
        </edgeMap>
        <edgeMap>
          <xCoord>252</xCoord>
          <yCoord>296</yCoord>
        </edgeMap>
        <edgeMap>
          <xCoord>251</xCoord>
          <yCoord>296</yCoord>
        </edgeMap>
        <edgeMap>
          <xCoord>250</xCoord>
          <yCoord>297</yCoord>
        </edgeMap>
        <edgeMap>
          <xCoord>250</xCoord>
          <yCoord>298</yCoord>
        </edgeMap>
        <edgeMap>
          <xCoord>249</xCoord>
          <yCoord>299</yCoord>
        </edgeMap>
        <edgeMap>
          <xCoord>250</xCoord>
          <yCoord>300</yCoord>
        </edgeMap>
        <edgeMap>
          <xCoord>251</xCoord>
          <yCoord>301</yCoord>
        </edgeMap>
        <edgeMap>
          <xCoord>252</xCoord>
          <yCoord>302</yCoord>
        </edgeMap>
        <edgeMap>
          <xCoord>253</xCoord>
          <yCoord>302</yCoord>
        </edgeMap>
      </roi>
      <roi>
        <imageZposition>-165.0</imageZposition>
        <imageSOP_UID>1.3.6.1.4.1.14519.5.2.1.6279.6001.141732044846637712520003679084</imageSOP_UID>
        <inclusion>TRUE</inclusion>
        <edgeMap>
          <xCoord>253</xCoord>
          <yCoord>301</yCoord>
        </edgeMap>
        <edgeMap>
          <xCoord>254</xCoord>
          <yCoord>300</yCoord>
        </edgeMap>
        <edgeMap>
          <xCoord>254</xCoord>
          <yCoord>299</yCoord>
        </edgeMap>
        <edgeMap>
          <xCoord>255</xCoord>
          <yCoord>298</yCoord>
        </edgeMap>
        <edgeMap>
          <xCoord>254</xCoord>
          <yCoord>297</yCoord>
        </edgeMap>
        <edgeMap>
          <xCoord>253</xCoord>
          <yCoord>296</yCoord>
        </edgeMap>
        <edgeMap>
          <xCoord>252</xCoord>
          <yCoord>296</yCoord>
        </edgeMap>
        <edgeMap>
          <xCoord>251</xCoord>
          <yCoord>297</yCoord>
        </edgeMap>
        <edgeMap>
          <xCoord>250</xCoord>
          <yCoord>298</yCoord>
        </edgeMap>
        <edgeMap>
          <xCoord>249</xCoord>
          <yCoord>299</yCoord>
        </edgeMap>
        <edgeMap>
          <xCoord>250</xCoord>
          <yCoord>300</yCoord>
        </edgeMap>
        <edgeMap>
          <xCoord>250</xCoord>
          <yCoord>301</yCoord>
        </edgeMap>
        <edgeMap>
          <xCoord>251</xCoord>
          <yCoord>301</yCoord>
        </edgeMap>
        <edgeMap>
          <xCoord>252</xCoord>
          <yCoord>301</yCoord>
        </edgeMap>
        <edgeMap>
          <xCoord>253</xCoord>
          <yCoord>301</yCoord>
        </edgeMap>
      </roi>
    </unblindedReadNodule>
<unblindedReadNodule>
<noduleID>IL057_145176</noduleID>
<characteristics>
<subtlety>4</subtlety>
<internalStructure>1</internalStructure>
<calcification>5</calcification>
<sphericity>3</sphericity>
<margin>5</margin>
<lobulation>1</lobulation>
<spiculation>1</spiculation>
<texture>5</texture>
<malignancy>1</malignancy>
</characteristics>
<roi>
<imageZposition>-123.75</imageZposition>
<imageSOP_UID>1.3.6.1.4.1.14519.5.2.1.6279.6001.172476821043664470616515252479</imageSOP_UID>
<inclusion>TRUE</inclusion>
<edgeMap>
<xCoord>237</xCoord>
<yCoord>373</yCoord>
</edgeMap>
<edgeMap>
<xCoord>238</xCoord>
<yCoord>372</yCoord>
</edgeMap>
<edgeMap>
<xCoord>239</xCoord>
<yCoord>371</yCoord>
</edgeMap>
<edgeMap>
<xCoord>240</xCoord>
<yCoord>370</yCoord>
</edgeMap>
<edgeMap>
<xCoord>241</xCoord>
<yCoord>369</yCoord>
</edgeMap>
<edgeMap>
<xCoord>241</xCoord>
<yCoord>368</yCoord>
</edgeMap>
<edgeMap>
<xCoord>242</xCoord>
<yCoord>367</yCoord>
</edgeMap>
<edgeMap>
<xCoord>242</xCoord>
<yCoord>366</yCoord>
</edgeMap>
<edgeMap>
<xCoord>241</xCoord>
<yCoord>366</yCoord>
</edgeMap>
<edgeMap>
<xCoord>240</xCoord>
<yCoord>365</yCoord>
</edgeMap>
<edgeMap>
<xCoord>239</xCoord>
<yCoord>365</yCoord>
</edgeMap>
<edgeMap>
<xCoord>238</xCoord>
<yCoord>365</yCoord>
</edgeMap>
<edgeMap>
<xCoord>237</xCoord>
<yCoord>365</yCoord>
</edgeMap>
<edgeMap>
<xCoord>236</xCoord>
<yCoord>365</yCoord>
</edgeMap>
<edgeMap>
<xCoord>236</xCoord>
<yCoord>366</yCoord>
</edgeMap>
<edgeMap>
<xCoord>235</xCoord>
<yCoord>367</yCoord>
</edgeMap>
<edgeMap>
<xCoord>235</xCoord>
<yCoord>368</yCoord>
</edgeMap>
<edgeMap>
<xCoord>235</xCoord>
<yCoord>369</yCoord>
</edgeMap>
<edgeMap>
<xCoord>235</xCoord>
<yCoord>370</yCoord>
</edgeMap>
<edgeMap>
<xCoord>235</xCoord>
<yCoord>371</yCoord>
</edgeMap>
<edgeMap>
<xCoord>235</xCoord>
<yCoord>372</yCoord>
</edgeMap>
<edgeMap>
<xCoord>235</xCoord>
<yCoord>373</yCoord>
</edgeMap>
<edgeMap>
<xCoord>236</xCoord>
<yCoord>373</yCoord>
</edgeMap>
<edgeMap>
<xCoord>237</xCoord>
<yCoord>373</yCoord>
</edgeMap>
</roi>
<roi>
<imageZposition>-125.0</imageZposition>
<imageSOP_UID>1.3.6.1.4.1.14519.5.2.1.6279.6001.248884642033581774153418786498</imageSOP_UID>
<inclusion>TRUE</inclusion>
<edgeMap>
<xCoord>239</xCoord>
<yCoord>371</yCoord>
</edgeMap>
<edgeMap>
<xCoord>240</xCoord>
<yCoord>370</yCoord>
</edgeMap>
<edgeMap>
<xCoord>241</xCoord>
<yCoord>369</yCoord>
</edgeMap>
<edgeMap>
<xCoord>242</xCoord>
<yCoord>368</yCoord>
</edgeMap>
<edgeMap>
<xCoord>243</xCoord>
<yCoord>367</yCoord>
</edgeMap>
<edgeMap>
<xCoord>243</xCoord>
<yCoord>366</yCoord>
</edgeMap>
<edgeMap>
<xCoord>243</xCoord>
<yCoord>365</yCoord>
</edgeMap>
<edgeMap>
<xCoord>242</xCoord>
<yCoord>364</yCoord>
</edgeMap>
<edgeMap>
<xCoord>241</xCoord>
<yCoord>364</yCoord>
</edgeMap>
<edgeMap>
<xCoord>240</xCoord>
<yCoord>364</yCoord>
</edgeMap>
<edgeMap>
<xCoord>239</xCoord>
<yCoord>363</yCoord>
</edgeMap>
<edgeMap>
<xCoord>238</xCoord>
<yCoord>363</yCoord>
</edgeMap>
<edgeMap>
<xCoord>237</xCoord>
<yCoord>364</yCoord>
</edgeMap>
<edgeMap>
<xCoord>236</xCoord>
<yCoord>365</yCoord>
</edgeMap>
<edgeMap>
<xCoord>235</xCoord>
<yCoord>366</yCoord>
</edgeMap>
<edgeMap>
<xCoord>235</xCoord>
<yCoord>367</yCoord>
</edgeMap>
<edgeMap>
<xCoord>235</xCoord>
<yCoord>368</yCoord>
</edgeMap>
<edgeMap>
<xCoord>235</xCoord>
<yCoord>369</yCoord>
</edgeMap>
<edgeMap>
<xCoord>236</xCoord>
<yCoord>370</yCoord>
</edgeMap>
<edgeMap>
<xCoord>237</xCoord>
<yCoord>371</yCoord>
</edgeMap>
<edgeMap>
<xCoord>238</xCoord>
<yCoord>371</yCoord>
</edgeMap>
<edgeMap>
<xCoord>239</xCoord>
<yCoord>371</yCoord>
</edgeMap>
</roi>
<roi>
<imageZposition>-126.25</imageZposition>
<imageSOP_UID>1.3.6.1.4.1.14519.5.2.1.6279.6001.179224326703014375318390906461</imageSOP_UID>
<inclusion>TRUE</inclusion>
<edgeMap>
<xCoord>237</xCoord>
<yCoord>372</yCoord>
</edgeMap>
<edgeMap>
<xCoord>238</xCoord>
<yCoord>371</yCoord>
</edgeMap>
<edgeMap>
<xCoord>239</xCoord>
<yCoord>370</yCoord>
</edgeMap>
<edgeMap>
<xCoord>240</xCoord>
<yCoord>369</yCoord>
</edgeMap>
<edgeMap>
<xCoord>241</xCoord>
<yCoord>368</yCoord>
</edgeMap>
<edgeMap>
<xCoord>242</xCoord>
<yCoord>367</yCoord>
</edgeMap>
<edgeMap>
<xCoord>243</xCoord>
<yCoord>367</yCoord>
</edgeMap>
<edgeMap>
<xCoord>243</xCoord>
<yCoord>366</yCoord>
</edgeMap>
<edgeMap>
<xCoord>244</xCoord>
<yCoord>365</yCoord>
</edgeMap>
<edgeMap>
<xCoord>245</xCoord>
<yCoord>365</yCoord>
</edgeMap>
<edgeMap>
<xCoord>245</xCoord>
<yCoord>364</yCoord>
</edgeMap>
<edgeMap>
<xCoord>245</xCoord>
<yCoord>363</yCoord>
</edgeMap>
<edgeMap>
<xCoord>245</xCoord>
<yCoord>362</yCoord>
</edgeMap>
<edgeMap>
<xCoord>245</xCoord>
<yCoord>361</yCoord>
</edgeMap>
<edgeMap>
<xCoord>244</xCoord>
<yCoord>361</yCoord>
</edgeMap>
<edgeMap>
<xCoord>243</xCoord>
<yCoord>361</yCoord>
</edgeMap>
<edgeMap>
<xCoord>242</xCoord>
<yCoord>361</yCoord>
</edgeMap>
<edgeMap>
<xCoord>241</xCoord>
<yCoord>361</yCoord>
</edgeMap>
<edgeMap>
<xCoord>240</xCoord>
<yCoord>361</yCoord>
</edgeMap>
<edgeMap>
<xCoord>239</xCoord>
<yCoord>361</yCoord>
</edgeMap>
<edgeMap>
<xCoord>238</xCoord>
<yCoord>362</yCoord>
</edgeMap>
<edgeMap>
<xCoord>237</xCoord>
<yCoord>363</yCoord>
</edgeMap>
<edgeMap>
<xCoord>236</xCoord>
<yCoord>363</yCoord>
</edgeMap>
<edgeMap>
<xCoord>235</xCoord>
<yCoord>364</yCoord>
</edgeMap>
<edgeMap>
<xCoord>234</xCoord>
<yCoord>364</yCoord>
</edgeMap>
<edgeMap>
<xCoord>234</xCoord>
<yCoord>365</yCoord>
</edgeMap>
<edgeMap>
<xCoord>234</xCoord>
<yCoord>366</yCoord>
</edgeMap>
<edgeMap>
<xCoord>234</xCoord>
<yCoord>367</yCoord>
</edgeMap>
<edgeMap>
<xCoord>234</xCoord>
<yCoord>368</yCoord>
</edgeMap>
<edgeMap>
<xCoord>234</xCoord>
<yCoord>369</yCoord>
</edgeMap>
<edgeMap>
<xCoord>235</xCoord>
<yCoord>370</yCoord>
</edgeMap>
<edgeMap>
<xCoord>235</xCoord>
<yCoord>371</yCoord>
</edgeMap>
<edgeMap>
<xCoord>236</xCoord>
<yCoord>372</yCoord>
</edgeMap>
<edgeMap>
<xCoord>237</xCoord>
<yCoord>372</yCoord>
</edgeMap>
</roi>
<roi>
<imageZposition>-127.5</imageZposition>
<imageSOP_UID>1.3.6.1.4.1.14519.5.2.1.6279.6001.798683915811368253990310427276</imageSOP_UID>
<inclusion>TRUE</inclusion>
<edgeMap>
<xCoord>240</xCoord>
<yCoord>371</yCoord>
</edgeMap>
<edgeMap>
<xCoord>240</xCoord>
<yCoord>370</yCoord>
</edgeMap>
<edgeMap>
<xCoord>241</xCoord>
<yCoord>369</yCoord>
</edgeMap>
<edgeMap>
<xCoord>242</xCoord>
<yCoord>368</yCoord>
</edgeMap>
<edgeMap>
<xCoord>243</xCoord>
<yCoord>367</yCoord>
</edgeMap>
<edgeMap>
<xCoord>244</xCoord>
<yCoord>366</yCoord>
</edgeMap>
<edgeMap>
<xCoord>244</xCoord>
<yCoord>365</yCoord>
</edgeMap>
<edgeMap>
<xCoord>245</xCoord>
<yCoord>364</yCoord>
</edgeMap>
<edgeMap>
<xCoord>245</xCoord>
<yCoord>363</yCoord>
</edgeMap>
<edgeMap>
<xCoord>245</xCoord>
<yCoord>362</yCoord>
</edgeMap>
<edgeMap>
<xCoord>245</xCoord>
<yCoord>361</yCoord>
</edgeMap>
<edgeMap>
<xCoord>244</xCoord>
<yCoord>361</yCoord>
</edgeMap>
<edgeMap>
<xCoord>243</xCoord>
<yCoord>361</yCoord>
</edgeMap>
<edgeMap>
<xCoord>242</xCoord>
<yCoord>361</yCoord>
</edgeMap>
<edgeMap>
<xCoord>241</xCoord>
<yCoord>362</yCoord>
</edgeMap>
<edgeMap>
<xCoord>240</xCoord>
<yCoord>362</yCoord>
</edgeMap>
<edgeMap>
<xCoord>239</xCoord>
<yCoord>363</yCoord>
</edgeMap>
<edgeMap>
<xCoord>238</xCoord>
<yCoord>364</yCoord>
</edgeMap>
<edgeMap>
<xCoord>237</xCoord>
<yCoord>364</yCoord>
</edgeMap>
<edgeMap>
<xCoord>236</xCoord>
<yCoord>365</yCoord>
</edgeMap>
<edgeMap>
<xCoord>235</xCoord>
<yCoord>366</yCoord>
</edgeMap>
<edgeMap>
<xCoord>235</xCoord>
<yCoord>367</yCoord>
</edgeMap>
<edgeMap>
<xCoord>235</xCoord>
<yCoord>368</yCoord>
</edgeMap>
<edgeMap>
<xCoord>235</xCoord>
<yCoord>369</yCoord>
</edgeMap>
<edgeMap>
<xCoord>236</xCoord>
<yCoord>369</yCoord>
</edgeMap>
<edgeMap>
<xCoord>237</xCoord>
<yCoord>369</yCoord>
</edgeMap>
<edgeMap>
<xCoord>238</xCoord>
<yCoord>370</yCoord>
</edgeMap>
<edgeMap>
<xCoord>238</xCoord>
<yCoord>371</yCoord>
</edgeMap>
<edgeMap>
<xCoord>239</xCoord>
<yCoord>371</yCoord>
</edgeMap>
<edgeMap>
<xCoord>240</xCoord>
<yCoord>371</yCoord>
</edgeMap>
</roi>
</unblindedReadNodule>
<unblindedReadNodule>
<noduleID>IL057_145177</noduleID>
<characteristics>
<subtlety>4</subtlety>
<internalStructure>1</internalStructure>
<calcification>5</calcification>
<sphericity>5</sphericity>
<margin>5</margin>
<lobulation>1</lobulation>
<spiculation>1</spiculation>
<texture>5</texture>
<malignancy>1</malignancy>
</characteristics>
<roi>
<imageZposition>-175.0</imageZposition>
<imageSOP_UID>1.3.6.1.4.1.14519.5.2.1.6279.6001.139491184643714687030401473236</imageSOP_UID>
<inclusion>TRUE</inclusion>
<edgeMap>
<xCoord>146</xCoord>
<yCoord>270</yCoord>
</edgeMap>
<edgeMap>
<xCoord>147</xCoord>
<yCoord>269</yCoord>
</edgeMap>
<edgeMap>
<xCoord>148</xCoord>
<yCoord>268</yCoord>
</edgeMap>
<edgeMap>
<xCoord>148</xCoord>
<yCoord>267</yCoord>
</edgeMap>
<edgeMap>
<xCoord>148</xCoord>
<yCoord>266</yCoord>
</edgeMap>
<edgeMap>
<xCoord>147</xCoord>
<yCoord>265</yCoord>
</edgeMap>
<edgeMap>
<xCoord>146</xCoord>
<yCoord>264</yCoord>
</edgeMap>
<edgeMap>
<xCoord>145</xCoord>
<yCoord>264</yCoord>
</edgeMap>
<edgeMap>
<xCoord>144</xCoord>
<yCoord>265</yCoord>
</edgeMap>
<edgeMap>
<xCoord>143</xCoord>
<yCoord>266</yCoord>
</edgeMap>
<edgeMap>
<xCoord>142</xCoord>
<yCoord>267</yCoord>
</edgeMap>
<edgeMap>
<xCoord>142</xCoord>
<yCoord>268</yCoord>
</edgeMap>
<edgeMap>
<xCoord>143</xCoord>
<yCoord>269</yCoord>
</edgeMap>
<edgeMap>
<xCoord>144</xCoord>
<yCoord>270</yCoord>
</edgeMap>
<edgeMap>
<xCoord>145</xCoord>
<yCoord>270</yCoord>
</edgeMap>
<edgeMap>
<xCoord>146</xCoord>
<yCoord>270</yCoord>
</edgeMap>
</roi>
<roi>
<imageZposition>-176.25</imageZposition>
<imageSOP_UID>1.3.6.1.4.1.14519.5.2.1.6279.6001.136087956894571957115585588546</imageSOP_UID>
<inclusion>TRUE</inclusion>
<edgeMap>
<xCoord>145</xCoord>
<yCoord>271</yCoord>
</edgeMap>
<edgeMap>
<xCoord>146</xCoord>
<yCoord>270</yCoord>
</edgeMap>
<edgeMap>
<xCoord>147</xCoord>
<yCoord>270</yCoord>
</edgeMap>
<edgeMap>
<xCoord>148</xCoord>
<yCoord>269</yCoord>
</edgeMap>
<edgeMap>
<xCoord>148</xCoord>
<yCoord>268</yCoord>
</edgeMap>
<edgeMap>
<xCoord>148</xCoord>
<yCoord>267</yCoord>
</edgeMap>
<edgeMap>
<xCoord>148</xCoord>
<yCoord>266</yCoord>
</edgeMap>
<edgeMap>
<xCoord>147</xCoord>
<yCoord>265</yCoord>
</edgeMap>
<edgeMap>
<xCoord>146</xCoord>
<yCoord>264</yCoord>
</edgeMap>
<edgeMap>
<xCoord>145</xCoord>
<yCoord>264</yCoord>
</edgeMap>
<edgeMap>
<xCoord>144</xCoord>
<yCoord>264</yCoord>
</edgeMap>
<edgeMap>
<xCoord>143</xCoord>
<yCoord>264</yCoord>
</edgeMap>
<edgeMap>
<xCoord>143</xCoord>
<yCoord>265</yCoord>
</edgeMap>
<edgeMap>
<xCoord>142</xCoord>
<yCoord>266</yCoord>
</edgeMap>
<edgeMap>
<xCoord>142</xCoord>
<yCoord>267</yCoord>
</edgeMap>
<edgeMap>
<xCoord>142</xCoord>
<yCoord>268</yCoord>
</edgeMap>
<edgeMap>
<xCoord>142</xCoord>
<yCoord>269</yCoord>
</edgeMap>
<edgeMap>
<xCoord>143</xCoord>
<yCoord>270</yCoord>
</edgeMap>
<edgeMap>
<xCoord>144</xCoord>
<yCoord>270</yCoord>
</edgeMap>
<edgeMap>
<xCoord>145</xCoord>
<yCoord>271</yCoord>
</edgeMap>
</roi>
<roi>
<imageZposition>-177.5</imageZposition>
<imageSOP_UID>1.3.6.1.4.1.14519.5.2.1.6279.6001.306416903185052820442407106160</imageSOP_UID>
<inclusion>TRUE</inclusion>
<edgeMap>
<xCoord>147</xCoord>
<yCoord>268</yCoord>
</edgeMap>
<edgeMap>
<xCoord>147</xCoord>
<yCoord>267</yCoord>
</edgeMap>
<edgeMap>
<xCoord>148</xCoord>
<yCoord>266</yCoord>
</edgeMap>
<edgeMap>
<xCoord>148</xCoord>
<yCoord>265</yCoord>
</edgeMap>
<edgeMap>
<xCoord>147</xCoord>
<yCoord>264</yCoord>
</edgeMap>
<edgeMap>
<xCoord>147</xCoord>
<yCoord>263</yCoord>
</edgeMap>
<edgeMap>
<xCoord>146</xCoord>
<yCoord>263</yCoord>
</edgeMap>
<edgeMap>
<xCoord>145</xCoord>
<yCoord>263</yCoord>
</edgeMap>
<edgeMap>
<xCoord>144</xCoord>
<yCoord>263</yCoord>
</edgeMap>
<edgeMap>
<xCoord>143</xCoord>
<yCoord>264</yCoord>
</edgeMap>
<edgeMap>
<xCoord>142</xCoord>
<yCoord>265</yCoord>
</edgeMap>
<edgeMap>
<xCoord>142</xCoord>
<yCoord>266</yCoord>
</edgeMap>
<edgeMap>
<xCoord>143</xCoord>
<yCoord>267</yCoord>
</edgeMap>
<edgeMap>
<xCoord>143</xCoord>
<yCoord>268</yCoord>
</edgeMap>
<edgeMap>
<xCoord>144</xCoord>
<yCoord>268</yCoord>
</edgeMap>
<edgeMap>
<xCoord>145</xCoord>
<yCoord>268</yCoord>
</edgeMap>
<edgeMap>
<xCoord>146</xCoord>
<yCoord>268</yCoord>
</edgeMap>
<edgeMap>
<xCoord>147</xCoord>
<yCoord>268</yCoord>
</edgeMap>
</roi>
</unblindedReadNodule>
<unblindedReadNodule>
<noduleID>IL057_145178</noduleID>
<characteristics>
<subtlety>4</subtlety>
<internalStructure>1</internalStructure>
<calcification>3</calcification>
<sphericity>5</sphericity>
<margin>5</margin>
<lobulation>1</lobulation>
<spiculation>1</spiculation>
<texture>5</texture>
<malignancy>1</malignancy>
</characteristics>
<roi>
<imageZposition>-178.75</imageZposition>
<imageSOP_UID>1.3.6.1.4.1.14519.5.2.1.6279.6001.565690227447074221048370078001</imageSOP_UID>
<inclusion>TRUE</inclusion>
<edgeMap>
<xCoord>151</xCoord>
<yCoord>307</yCoord>
</edgeMap>
<edgeMap>
<xCoord>152</xCoord>
<yCoord>306</yCoord>
</edgeMap>
<edgeMap>
<xCoord>153</xCoord>
<yCoord>306</yCoord>
</edgeMap>
<edgeMap>
<xCoord>154</xCoord>
<yCoord>305</yCoord>
</edgeMap>
<edgeMap>
<xCoord>155</xCoord>
<yCoord>304</yCoord>
</edgeMap>
<edgeMap>
<xCoord>155</xCoord>
<yCoord>303</yCoord>
</edgeMap>
<edgeMap>
<xCoord>155</xCoord>
<yCoord>302</yCoord>
</edgeMap>
<edgeMap>
<xCoord>154</xCoord>
<yCoord>301</yCoord>
</edgeMap>
<edgeMap>
<xCoord>153</xCoord>
<yCoord>300</yCoord>
</edgeMap>
<edgeMap>
<xCoord>152</xCoord>
<yCoord>299</yCoord>
</edgeMap>
<edgeMap>
<xCoord>151</xCoord>
<yCoord>299</yCoord>
</edgeMap>
<edgeMap>
<xCoord>150</xCoord>
<yCoord>300</yCoord>
</edgeMap>
<edgeMap>
<xCoord>149</xCoord>
<yCoord>301</yCoord>
</edgeMap>
<edgeMap>
<xCoord>148</xCoord>
<yCoord>302</yCoord>
</edgeMap>
<edgeMap>
<xCoord>148</xCoord>
<yCoord>303</yCoord>
</edgeMap>
<edgeMap>
<xCoord>148</xCoord>
<yCoord>304</yCoord>
</edgeMap>
<edgeMap>
<xCoord>148</xCoord>
<yCoord>305</yCoord>
</edgeMap>
<edgeMap>
<xCoord>149</xCoord>
<yCoord>306</yCoord>
</edgeMap>
<edgeMap>
<xCoord>150</xCoord>
<yCoord>307</yCoord>
</edgeMap>
<edgeMap>
<xCoord>151</xCoord>
<yCoord>307</yCoord>
</edgeMap>
</roi>
<roi>
<imageZposition>-180.0</imageZposition>
<imageSOP_UID>1.3.6.1.4.1.14519.5.2.1.6279.6001.212122124630374685178023569605</imageSOP_UID>
<inclusion>TRUE</inclusion>
<edgeMap>
<xCoord>152</xCoord>
<yCoord>307</yCoord>
</edgeMap>
<edgeMap>
<xCoord>153</xCoord>
<yCoord>306</yCoord>
</edgeMap>
<edgeMap>
<xCoord>154</xCoord>
<yCoord>305</yCoord>
</edgeMap>
<edgeMap>
<xCoord>155</xCoord>
<yCoord>304</yCoord>
</edgeMap>
<edgeMap>
<xCoord>156</xCoord>
<yCoord>303</yCoord>
</edgeMap>
<edgeMap>
<xCoord>156</xCoord>
<yCoord>302</yCoord>
</edgeMap>
<edgeMap>
<xCoord>156</xCoord>
<yCoord>301</yCoord>
</edgeMap>
<edgeMap>
<xCoord>155</xCoord>
<yCoord>300</yCoord>
</edgeMap>
<edgeMap>
<xCoord>154</xCoord>
<yCoord>299</yCoord>
</edgeMap>
<edgeMap>
<xCoord>153</xCoord>
<yCoord>298</yCoord>
</edgeMap>
<edgeMap>
<xCoord>152</xCoord>
<yCoord>297</yCoord>
</edgeMap>
<edgeMap>
<xCoord>151</xCoord>
<yCoord>297</yCoord>
</edgeMap>
<edgeMap>
<xCoord>150</xCoord>
<yCoord>297</yCoord>
</edgeMap>
<edgeMap>
<xCoord>149</xCoord>
<yCoord>298</yCoord>
</edgeMap>
<edgeMap>
<xCoord>148</xCoord>
<yCoord>299</yCoord>
</edgeMap>
<edgeMap>
<xCoord>147</xCoord>
<yCoord>300</yCoord>
</edgeMap>
<edgeMap>
<xCoord>147</xCoord>
<yCoord>301</yCoord>
</edgeMap>
<edgeMap>
<xCoord>146</xCoord>
<yCoord>302</yCoord>
</edgeMap>
<edgeMap>
<xCoord>146</xCoord>
<yCoord>303</yCoord>
</edgeMap>
<edgeMap>
<xCoord>147</xCoord>
<yCoord>304</yCoord>
</edgeMap>
<edgeMap>
<xCoord>148</xCoord>
<yCoord>305</yCoord>
</edgeMap>
<edgeMap>
<xCoord>149</xCoord>
<yCoord>306</yCoord>
</edgeMap>
<edgeMap>
<xCoord>150</xCoord>
<yCoord>307</yCoord>
</edgeMap>
<edgeMap>
<xCoord>151</xCoord>
<yCoord>307</yCoord>
</edgeMap>
<edgeMap>
<xCoord>152</xCoord>
<yCoord>307</yCoord>
</edgeMap>
</roi>
<roi>
<imageZposition>-181.25</imageZposition>
<imageSOP_UID>1.3.6.1.4.1.14519.5.2.1.6279.6001.155290595817872854686122294185</imageSOP_UID>
<inclusion>TRUE</inclusion>
<edgeMap>
<xCoord>152</xCoord>
<yCoord>307</yCoord>
</edgeMap>
<edgeMap>
<xCoord>153</xCoord>
<yCoord>306</yCoord>
</edgeMap>
<edgeMap>
<xCoord>154</xCoord>
<yCoord>305</yCoord>
</edgeMap>
<edgeMap>
<xCoord>154</xCoord>
<yCoord>304</yCoord>
</edgeMap>
<edgeMap>
<xCoord>155</xCoord>
<yCoord>303</yCoord>
</edgeMap>
<edgeMap>
<xCoord>156</xCoord>
<yCoord>302</yCoord>
</edgeMap>
<edgeMap>
<xCoord>156</xCoord>
<yCoord>301</yCoord>
</edgeMap>
<edgeMap>
<xCoord>156</xCoord>
<yCoord>300</yCoord>
</edgeMap>
<edgeMap>
<xCoord>155</xCoord>
<yCoord>299</yCoord>
</edgeMap>
<edgeMap>
<xCoord>154</xCoord>
<yCoord>298</yCoord>
</edgeMap>
<edgeMap>
<xCoord>153</xCoord>
<yCoord>298</yCoord>
</edgeMap>
<edgeMap>
<xCoord>152</xCoord>
<yCoord>297</yCoord>
</edgeMap>
<edgeMap>
<xCoord>151</xCoord>
<yCoord>297</yCoord>
</edgeMap>
<edgeMap>
<xCoord>150</xCoord>
<yCoord>297</yCoord>
</edgeMap>
<edgeMap>
<xCoord>149</xCoord>
<yCoord>297</yCoord>
</edgeMap>
<edgeMap>
<xCoord>148</xCoord>
<yCoord>298</yCoord>
</edgeMap>
<edgeMap>
<xCoord>147</xCoord>
<yCoord>299</yCoord>
</edgeMap>
<edgeMap>
<xCoord>147</xCoord>
<yCoord>300</yCoord>
</edgeMap>
<edgeMap>
<xCoord>146</xCoord>
<yCoord>301</yCoord>
</edgeMap>
<edgeMap>
<xCoord>146</xCoord>
<yCoord>302</yCoord>
</edgeMap>
<edgeMap>
<xCoord>147</xCoord>
<yCoord>303</yCoord>
</edgeMap>
<edgeMap>
<xCoord>147</xCoord>
<yCoord>304</yCoord>
</edgeMap>
<edgeMap>
<xCoord>148</xCoord>
<yCoord>305</yCoord>
</edgeMap>
<edgeMap>
<xCoord>149</xCoord>
<yCoord>306</yCoord>
</edgeMap>
<edgeMap>
<xCoord>150</xCoord>
<yCoord>307</yCoord>
</edgeMap>
<edgeMap>
<xCoord>151</xCoord>
<yCoord>307</yCoord>
</edgeMap>
<edgeMap>
<xCoord>152</xCoord>
<yCoord>307</yCoord>
</edgeMap>
</roi>
<roi>
<imageZposition>-182.5</imageZposition>
<imageSOP_UID>1.3.6.1.4.1.14519.5.2.1.6279.6001.573677829148298455962967606431</imageSOP_UID>
<inclusion>TRUE</inclusion>
<edgeMap>
<xCoord>152</xCoord>
<yCoord>306</yCoord>
</edgeMap>
<edgeMap>
<xCoord>153</xCoord>
<yCoord>305</yCoord>
</edgeMap>
<edgeMap>
<xCoord>154</xCoord>
<yCoord>304</yCoord>
</edgeMap>
<edgeMap>
<xCoord>155</xCoord>
<yCoord>303</yCoord>
</edgeMap>
<edgeMap>
<xCoord>156</xCoord>
<yCoord>302</yCoord>
</edgeMap>
<edgeMap>
<xCoord>156</xCoord>
<yCoord>301</yCoord>
</edgeMap>
<edgeMap>
<xCoord>156</xCoord>
<yCoord>300</yCoord>
</edgeMap>
<edgeMap>
<xCoord>155</xCoord>
<yCoord>299</yCoord>
</edgeMap>
<edgeMap>
<xCoord>154</xCoord>
<yCoord>298</yCoord>
</edgeMap>
<edgeMap>
<xCoord>153</xCoord>
<yCoord>297</yCoord>
</edgeMap>
<edgeMap>
<xCoord>152</xCoord>
<yCoord>297</yCoord>
</edgeMap>
<edgeMap>
<xCoord>151</xCoord>
<yCoord>297</yCoord>
</edgeMap>
<edgeMap>
<xCoord>150</xCoord>
<yCoord>297</yCoord>
</edgeMap>
<edgeMap>
<xCoord>149</xCoord>
<yCoord>297</yCoord>
</edgeMap>
<edgeMap>
<xCoord>148</xCoord>
<yCoord>298</yCoord>
</edgeMap>
<edgeMap>
<xCoord>147</xCoord>
<yCoord>299</yCoord>
</edgeMap>
<edgeMap>
<xCoord>146</xCoord>
<yCoord>300</yCoord>
</edgeMap>
<edgeMap>
<xCoord>146</xCoord>
<yCoord>301</yCoord>
</edgeMap>
<edgeMap>
<xCoord>146</xCoord>
<yCoord>302</yCoord>
</edgeMap>
<edgeMap>
<xCoord>147</xCoord>
<yCoord>303</yCoord>
</edgeMap>
<edgeMap>
<xCoord>148</xCoord>
<yCoord>304</yCoord>
</edgeMap>
<edgeMap>
<xCoord>149</xCoord>
<yCoord>305</yCoord>
</edgeMap>
<edgeMap>
<xCoord>150</xCoord>
<yCoord>306</yCoord>
</edgeMap>
<edgeMap>
<xCoord>151</xCoord>
<yCoord>306</yCoord>
</edgeMap>
<edgeMap>
<xCoord>152</xCoord>
<yCoord>306</yCoord>
</edgeMap>
</roi>
<roi>
<imageZposition>-183.75</imageZposition>
<imageSOP_UID>1.3.6.1.4.1.14519.5.2.1.6279.6001.274312821410505574584570703687</imageSOP_UID>
<inclusion>TRUE</inclusion>
<edgeMap>
<xCoord>152</xCoord>
<yCoord>305</yCoord>
</edgeMap>
<edgeMap>
<xCoord>153</xCoord>
<yCoord>304</yCoord>
</edgeMap>
<edgeMap>
<xCoord>154</xCoord>
<yCoord>303</yCoord>
</edgeMap>
<edgeMap>
<xCoord>155</xCoord>
<yCoord>302</yCoord>
</edgeMap>
<edgeMap>
<xCoord>155</xCoord>
<yCoord>301</yCoord>
</edgeMap>
<edgeMap>
<xCoord>155</xCoord>
<yCoord>300</yCoord>
</edgeMap>
<edgeMap>
<xCoord>154</xCoord>
<yCoord>299</yCoord>
</edgeMap>
<edgeMap>
<xCoord>153</xCoord>
<yCoord>298</yCoord>
</edgeMap>
<edgeMap>
<xCoord>152</xCoord>
<yCoord>297</yCoord>
</edgeMap>
<edgeMap>
<xCoord>151</xCoord>
<yCoord>298</yCoord>
</edgeMap>
<edgeMap>
<xCoord>150</xCoord>
<yCoord>299</yCoord>
</edgeMap>
<edgeMap>
<xCoord>149</xCoord>
<yCoord>298</yCoord>
</edgeMap>
<edgeMap>
<xCoord>148</xCoord>
<yCoord>299</yCoord>
</edgeMap>
<edgeMap>
<xCoord>147</xCoord>
<yCoord>300</yCoord>
</edgeMap>
<edgeMap>
<xCoord>147</xCoord>
<yCoord>301</yCoord>
</edgeMap>
<edgeMap>
<xCoord>147</xCoord>
<yCoord>302</yCoord>
</edgeMap>
<edgeMap>
<xCoord>148</xCoord>
<yCoord>303</yCoord>
</edgeMap>
<edgeMap>
<xCoord>149</xCoord>
<yCoord>304</yCoord>
</edgeMap>
<edgeMap>
<xCoord>150</xCoord>
<yCoord>305</yCoord>
</edgeMap>
<edgeMap>
<xCoord>151</xCoord>
<yCoord>305</yCoord>
</edgeMap>
<edgeMap>
<xCoord>152</xCoord>
<yCoord>305</yCoord>
</edgeMap>
</roi>
</unblindedReadNodule>
    <nonNodule>
      <nonNoduleID>IL057_122782</nonNoduleID>
      <imageZposition>-90.0</imageZposition>
      <imageSOP_UID>1.3.6.1.4.1.14519.5.2.1.6279.6001.269022151036169785959377376355</imageSOP_UID>
      <locus>
        <xCoord>189</xCoord>
        <yCoord>349</yCoord>
      </locus>
    </nonNodule>
    <nonNodule>
      <nonNoduleID>IL057_122784</nonNoduleID>
      <imageZposition>-172.5</imageZposition>
      <imageSOP_UID>1.3.6.1.4.1.14519.5.2.1.6279.6001.485972706420802768791334433123</imageSOP_UID>
      <locus>
        <xCoord>176</xCoord>
        <yCoord>215</yCoord>
      </locus>
    </nonNodule>
  </readingSession>
<readingSession>
<annotationVersion>3.12</annotationVersion>
<servicingRadiologistID>1534763911</servicingRadiologistID>
<unblindedReadNodule>
<noduleID>MI014_16083</noduleID>
<characteristics>
<subtlety>3</subtlety>
<internalStructure>1</internalStructure>
<calcification>6</calcification>
<sphericity>5</sphericity>
<margin>5</margin>
<lobulation>2</lobulation>
<spiculation>1</spiculation>
<texture>5</texture>
<malignancy>3</malignancy>
</characteristics>
<roi>
<imageZposition>-108.75</imageZposition>
<imageSOP_UID>1.3.6.1.4.1.14519.5.2.1.6279.6001.265816479987501448041815153149</imageSOP_UID>
<inclusion>TRUE</inclusion>
<edgeMap>
<xCoord>209</xCoord>
<yCoord>211</yCoord>
</edgeMap>
<edgeMap>
<xCoord>210</xCoord>
<yCoord>210</yCoord>
</edgeMap>
<edgeMap>
<xCoord>211</xCoord>
<yCoord>210</yCoord>
</edgeMap>
<edgeMap>
<xCoord>212</xCoord>
<yCoord>209</yCoord>
</edgeMap>
<edgeMap>
<xCoord>212</xCoord>
<yCoord>208</yCoord>
</edgeMap>
<edgeMap>
<xCoord>213</xCoord>
<yCoord>207</yCoord>
</edgeMap>
<edgeMap>
<xCoord>213</xCoord>
<yCoord>206</yCoord>
</edgeMap>
<edgeMap>
<xCoord>213</xCoord>
<yCoord>205</yCoord>
</edgeMap>
<edgeMap>
<xCoord>212</xCoord>
<yCoord>204</yCoord>
</edgeMap>
<edgeMap>
<xCoord>211</xCoord>
<yCoord>204</yCoord>
</edgeMap>
<edgeMap>
<xCoord>210</xCoord>
<yCoord>204</yCoord>
</edgeMap>
<edgeMap>
<xCoord>209</xCoord>
<yCoord>203</yCoord>
</edgeMap>
<edgeMap>
<xCoord>208</xCoord>
<yCoord>203</yCoord>
</edgeMap>
<edgeMap>
<xCoord>207</xCoord>
<yCoord>203</yCoord>
</edgeMap>
<edgeMap>
<xCoord>206</xCoord>
<yCoord>203</yCoord>
</edgeMap>
<edgeMap>
<xCoord>205</xCoord>
<yCoord>203</yCoord>
</edgeMap>
<edgeMap>
<xCoord>204</xCoord>
<yCoord>203</yCoord>
</edgeMap>
<edgeMap>
<xCoord>203</xCoord>
<yCoord>203</yCoord>
</edgeMap>
<edgeMap>
<xCoord>203</xCoord>
<yCoord>204</yCoord>
</edgeMap>
<edgeMap>
<xCoord>203</xCoord>
<yCoord>205</yCoord>
</edgeMap>
<edgeMap>
<xCoord>203</xCoord>
<yCoord>206</yCoord>
</edgeMap>
<edgeMap>
<xCoord>203</xCoord>
<yCoord>207</yCoord>
</edgeMap>
<edgeMap>
<xCoord>204</xCoord>
<yCoord>208</yCoord>
</edgeMap>
<edgeMap>
<xCoord>204</xCoord>
<yCoord>209</yCoord>
</edgeMap>
<edgeMap>
<xCoord>204</xCoord>
<yCoord>210</yCoord>
</edgeMap>
<edgeMap>
<xCoord>205</xCoord>
<yCoord>210</yCoord>
</edgeMap>
<edgeMap>
<xCoord>206</xCoord>
<yCoord>210</yCoord>
</edgeMap>
<edgeMap>
<xCoord>207</xCoord>
<yCoord>211</yCoord>
</edgeMap>
<edgeMap>
<xCoord>208</xCoord>
<yCoord>211</yCoord>
</edgeMap>
<edgeMap>
<xCoord>209</xCoord>
<yCoord>211</yCoord>
</edgeMap>
</roi>
<roi>
<imageZposition>-110.0</imageZposition>
<imageSOP_UID>1.3.6.1.4.1.14519.5.2.1.6279.6001.184302157837874985367171231707</imageSOP_UID>
<inclusion>TRUE</inclusion>
<edgeMap>
<xCoord>209</xCoord>
<yCoord>212</yCoord>
</edgeMap>
<edgeMap>
<xCoord>210</xCoord>
<yCoord>211</yCoord>
</edgeMap>
<edgeMap>
<xCoord>211</xCoord>
<yCoord>211</yCoord>
</edgeMap>
<edgeMap>
<xCoord>211</xCoord>
<yCoord>210</yCoord>
</edgeMap>
<edgeMap>
<xCoord>212</xCoord>
<yCoord>209</yCoord>
</edgeMap>
<edgeMap>
<xCoord>212</xCoord>
<yCoord>208</yCoord>
</edgeMap>
<edgeMap>
<xCoord>212</xCoord>
<yCoord>207</yCoord>
</edgeMap>
<edgeMap>
<xCoord>212</xCoord>
<yCoord>206</yCoord>
</edgeMap>
<edgeMap>
<xCoord>212</xCoord>
<yCoord>205</yCoord>
</edgeMap>
<edgeMap>
<xCoord>211</xCoord>
<yCoord>204</yCoord>
</edgeMap>
<edgeMap>
<xCoord>210</xCoord>
<yCoord>203</yCoord>
</edgeMap>
<edgeMap>
<xCoord>209</xCoord>
<yCoord>202</yCoord>
</edgeMap>
<edgeMap>
<xCoord>208</xCoord>
<yCoord>202</yCoord>
</edgeMap>
<edgeMap>
<xCoord>207</xCoord>
<yCoord>202</yCoord>
</edgeMap>
<edgeMap>
<xCoord>206</xCoord>
<yCoord>202</yCoord>
</edgeMap>
<edgeMap>
<xCoord>205</xCoord>
<yCoord>202</yCoord>
</edgeMap>
<edgeMap>
<xCoord>204</xCoord>
<yCoord>202</yCoord>
</edgeMap>
<edgeMap>
<xCoord>203</xCoord>
<yCoord>203</yCoord>
</edgeMap>
<edgeMap>
<xCoord>202</xCoord>
<yCoord>204</yCoord>
</edgeMap>
<edgeMap>
<xCoord>202</xCoord>
<yCoord>205</yCoord>
</edgeMap>
<edgeMap>
<xCoord>202</xCoord>
<yCoord>206</yCoord>
</edgeMap>
<edgeMap>
<xCoord>202</xCoord>
<yCoord>207</yCoord>
</edgeMap>
<edgeMap>
<xCoord>202</xCoord>
<yCoord>208</yCoord>
</edgeMap>
<edgeMap>
<xCoord>202</xCoord>
<yCoord>209</yCoord>
</edgeMap>
<edgeMap>
<xCoord>203</xCoord>
<yCoord>209</yCoord>
</edgeMap>
<edgeMap>
<xCoord>204</xCoord>
<yCoord>210</yCoord>
</edgeMap>
<edgeMap>
<xCoord>204</xCoord>
<yCoord>211</yCoord>
</edgeMap>
<edgeMap>
<xCoord>204</xCoord>
<yCoord>212</yCoord>
</edgeMap>
<edgeMap>
<xCoord>205</xCoord>
<yCoord>212</yCoord>
</edgeMap>
<edgeMap>
<xCoord>206</xCoord>
<yCoord>212</yCoord>
</edgeMap>
<edgeMap>
<xCoord>207</xCoord>
<yCoord>212</yCoord>
</edgeMap>
<edgeMap>
<xCoord>208</xCoord>
<yCoord>212</yCoord>
</edgeMap>
<edgeMap>
<xCoord>209</xCoord>
<yCoord>212</yCoord>
</edgeMap>
</roi>
<roi>
<imageZposition>-111.25</imageZposition>
<imageSOP_UID>1.3.6.1.4.1.14519.5.2.1.6279.6001.317564310312417069083220415894</imageSOP_UID>
<inclusion>TRUE</inclusion>
<edgeMap>
<xCoord>209</xCoord>
<yCoord>213</yCoord>
</edgeMap>
<edgeMap>
<xCoord>210</xCoord>
<yCoord>212</yCoord>
</edgeMap>
<edgeMap>
<xCoord>210</xCoord>
<yCoord>211</yCoord>
</edgeMap>
<edgeMap>
<xCoord>211</xCoord>
<yCoord>210</yCoord>
</edgeMap>
<edgeMap>
<xCoord>211</xCoord>
<yCoord>209</yCoord>
</edgeMap>
<edgeMap>
<xCoord>211</xCoord>
<yCoord>208</yCoord>
</edgeMap>
<edgeMap>
<xCoord>211</xCoord>
<yCoord>207</yCoord>
</edgeMap>
<edgeMap>
<xCoord>211</xCoord>
<yCoord>206</yCoord>
</edgeMap>
<edgeMap>
<xCoord>211</xCoord>
<yCoord>205</yCoord>
</edgeMap>
<edgeMap>
<xCoord>211</xCoord>
<yCoord>204</yCoord>
</edgeMap>
<edgeMap>
<xCoord>210</xCoord>
<yCoord>203</yCoord>
</edgeMap>
<edgeMap>
<xCoord>209</xCoord>
<yCoord>202</yCoord>
</edgeMap>
<edgeMap>
<xCoord>208</xCoord>
<yCoord>202</yCoord>
</edgeMap>
<edgeMap>
<xCoord>207</xCoord>
<yCoord>202</yCoord>
</edgeMap>
<edgeMap>
<xCoord>206</xCoord>
<yCoord>202</yCoord>
</edgeMap>
<edgeMap>
<xCoord>205</xCoord>
<yCoord>202</yCoord>
</edgeMap>
<edgeMap>
<xCoord>204</xCoord>
<yCoord>202</yCoord>
</edgeMap>
<edgeMap>
<xCoord>203</xCoord>
<yCoord>203</yCoord>
</edgeMap>
<edgeMap>
<xCoord>202</xCoord>
<yCoord>204</yCoord>
</edgeMap>
<edgeMap>
<xCoord>202</xCoord>
<yCoord>205</yCoord>
</edgeMap>
<edgeMap>
<xCoord>202</xCoord>
<yCoord>206</yCoord>
</edgeMap>
<edgeMap>
<xCoord>202</xCoord>
<yCoord>207</yCoord>
</edgeMap>
<edgeMap>
<xCoord>202</xCoord>
<yCoord>208</yCoord>
</edgeMap>
<edgeMap>
<xCoord>202</xCoord>
<yCoord>209</yCoord>
</edgeMap>
<edgeMap>
<xCoord>203</xCoord>
<yCoord>210</yCoord>
</edgeMap>
<edgeMap>
<xCoord>203</xCoord>
<yCoord>211</yCoord>
</edgeMap>
<edgeMap>
<xCoord>204</xCoord>
<yCoord>212</yCoord>
</edgeMap>
<edgeMap>
<xCoord>205</xCoord>
<yCoord>212</yCoord>
</edgeMap>
<edgeMap>
<xCoord>206</xCoord>
<yCoord>213</yCoord>
</edgeMap>
<edgeMap>
<xCoord>207</xCoord>
<yCoord>213</yCoord>
</edgeMap>
<edgeMap>
<xCoord>208</xCoord>
<yCoord>213</yCoord>
</edgeMap>
<edgeMap>
<xCoord>209</xCoord>
<yCoord>213</yCoord>
</edgeMap>
</roi>
<roi>
<imageZposition>-112.5</imageZposition>
<imageSOP_UID>1.3.6.1.4.1.14519.5.2.1.6279.6001.155073453774679606887698675964</imageSOP_UID>
<inclusion>TRUE</inclusion>
<edgeMap>
<xCoord>209</xCoord>
<yCoord>212</yCoord>
</edgeMap>
<edgeMap>
<xCoord>210</xCoord>
<yCoord>211</yCoord>
</edgeMap>
<edgeMap>
<xCoord>211</xCoord>
<yCoord>210</yCoord>
</edgeMap>
<edgeMap>
<xCoord>212</xCoord>
<yCoord>209</yCoord>
</edgeMap>
<edgeMap>
<xCoord>212</xCoord>
<yCoord>208</yCoord>
</edgeMap>
<edgeMap>
<xCoord>212</xCoord>
<yCoord>207</yCoord>
</edgeMap>
<edgeMap>
<xCoord>212</xCoord>
<yCoord>206</yCoord>
</edgeMap>
<edgeMap>
<xCoord>212</xCoord>
<yCoord>205</yCoord>
</edgeMap>
<edgeMap>
<xCoord>212</xCoord>
<yCoord>204</yCoord>
</edgeMap>
<edgeMap>
<xCoord>211</xCoord>
<yCoord>203</yCoord>
</edgeMap>
<edgeMap>
<xCoord>210</xCoord>
<yCoord>203</yCoord>
</edgeMap>
<edgeMap>
<xCoord>209</xCoord>
<yCoord>203</yCoord>
</edgeMap>
<edgeMap>
<xCoord>208</xCoord>
<yCoord>202</yCoord>
</edgeMap>
<edgeMap>
<xCoord>207</xCoord>
<yCoord>202</yCoord>
</edgeMap>
<edgeMap>
<xCoord>206</xCoord>
<yCoord>202</yCoord>
</edgeMap>
<edgeMap>
<xCoord>205</xCoord>
<yCoord>202</yCoord>
</edgeMap>
<edgeMap>
<xCoord>204</xCoord>
<yCoord>203</yCoord>
</edgeMap>
<edgeMap>
<xCoord>204</xCoord>
<yCoord>204</yCoord>
</edgeMap>
<edgeMap>
<xCoord>203</xCoord>
<yCoord>205</yCoord>
</edgeMap>
<edgeMap>
<xCoord>203</xCoord>
<yCoord>206</yCoord>
</edgeMap>
<edgeMap>
<xCoord>202</xCoord>
<yCoord>207</yCoord>
</edgeMap>
<edgeMap>
<xCoord>203</xCoord>
<yCoord>208</yCoord>
</edgeMap>
<edgeMap>
<xCoord>203</xCoord>
<yCoord>209</yCoord>
</edgeMap>
<edgeMap>
<xCoord>204</xCoord>
<yCoord>210</yCoord>
</edgeMap>
<edgeMap>
<xCoord>204</xCoord>
<yCoord>211</yCoord>
</edgeMap>
<edgeMap>
<xCoord>205</xCoord>
<yCoord>212</yCoord>
</edgeMap>
<edgeMap>
<xCoord>206</xCoord>
<yCoord>212</yCoord>
</edgeMap>
<edgeMap>
<xCoord>207</xCoord>
<yCoord>212</yCoord>
</edgeMap>
<edgeMap>
<xCoord>208</xCoord>
<yCoord>212</yCoord>
</edgeMap>
<edgeMap>
<xCoord>209</xCoord>
<yCoord>212</yCoord>
</edgeMap>
</roi>
<roi>
<imageZposition>-113.75</imageZposition>
<imageSOP_UID>1.3.6.1.4.1.14519.5.2.1.6279.6001.181359010177309097840000704714</imageSOP_UID>
<inclusion>TRUE</inclusion>
<edgeMap>
<xCoord>209</xCoord>
<yCoord>211</yCoord>
</edgeMap>
<edgeMap>
<xCoord>210</xCoord>
<yCoord>210</yCoord>
</edgeMap>
<edgeMap>
<xCoord>211</xCoord>
<yCoord>209</yCoord>
</edgeMap>
<edgeMap>
<xCoord>212</xCoord>
<yCoord>208</yCoord>
</edgeMap>
<edgeMap>
<xCoord>212</xCoord>
<yCoord>207</yCoord>
</edgeMap>
<edgeMap>
<xCoord>211</xCoord>
<yCoord>206</yCoord>
</edgeMap>
<edgeMap>
<xCoord>211</xCoord>
<yCoord>205</yCoord>
</edgeMap>
<edgeMap>
<xCoord>210</xCoord>
<yCoord>205</yCoord>
</edgeMap>
<edgeMap>
<xCoord>209</xCoord>
<yCoord>204</yCoord>
</edgeMap>
<edgeMap>
<xCoord>209</xCoord>
<yCoord>203</yCoord>
</edgeMap>
<edgeMap>
<xCoord>208</xCoord>
<yCoord>202</yCoord>
</edgeMap>
<edgeMap>
<xCoord>207</xCoord>
<yCoord>202</yCoord>
</edgeMap>
<edgeMap>
<xCoord>206</xCoord>
<yCoord>203</yCoord>
</edgeMap>
<edgeMap>
<xCoord>205</xCoord>
<yCoord>203</yCoord>
</edgeMap>
<edgeMap>
<xCoord>204</xCoord>
<yCoord>204</yCoord>
</edgeMap>
<edgeMap>
<xCoord>204</xCoord>
<yCoord>205</yCoord>
</edgeMap>
<edgeMap>
<xCoord>204</xCoord>
<yCoord>206</yCoord>
</edgeMap>
<edgeMap>
<xCoord>204</xCoord>
<yCoord>207</yCoord>
</edgeMap>
<edgeMap>
<xCoord>204</xCoord>
<yCoord>208</yCoord>
</edgeMap>
<edgeMap>
<xCoord>204</xCoord>
<yCoord>209</yCoord>
</edgeMap>
<edgeMap>
<xCoord>205</xCoord>
<yCoord>210</yCoord>
</edgeMap>
<edgeMap>
<xCoord>206</xCoord>
<yCoord>211</yCoord>
</edgeMap>
<edgeMap>
<xCoord>207</xCoord>
<yCoord>211</yCoord>
</edgeMap>
<edgeMap>
<xCoord>208</xCoord>
<yCoord>211</yCoord>
</edgeMap>
<edgeMap>
<xCoord>209</xCoord>
<yCoord>211</yCoord>
</edgeMap>
</roi>
<roi>
<imageZposition>-115.0</imageZposition>
<imageSOP_UID>1.3.6.1.4.1.14519.5.2.1.6279.6001.156456745025295257899338328531</imageSOP_UID>
<inclusion>TRUE</inclusion>
<edgeMap>
<xCoord>209</xCoord>
<yCoord>210</yCoord>
</edgeMap>
<edgeMap>
<xCoord>210</xCoord>
<yCoord>209</yCoord>
</edgeMap>
<edgeMap>
<xCoord>211</xCoord>
<yCoord>208</yCoord>
</edgeMap>
<edgeMap>
<xCoord>211</xCoord>
<yCoord>207</yCoord>
</edgeMap>
<edgeMap>
<xCoord>211</xCoord>
<yCoord>206</yCoord>
</edgeMap>
<edgeMap>
<xCoord>210</xCoord>
<yCoord>205</yCoord>
</edgeMap>
<edgeMap>
<xCoord>210</xCoord>
<yCoord>204</yCoord>
</edgeMap>
<edgeMap>
<xCoord>209</xCoord>
<yCoord>203</yCoord>
</edgeMap>
<edgeMap>
<xCoord>208</xCoord>
<yCoord>203</yCoord>
</edgeMap>
<edgeMap>
<xCoord>207</xCoord>
<yCoord>203</yCoord>
</edgeMap>
<edgeMap>
<xCoord>206</xCoord>
<yCoord>204</yCoord>
</edgeMap>
<edgeMap>
<xCoord>205</xCoord>
<yCoord>205</yCoord>
</edgeMap>
<edgeMap>
<xCoord>205</xCoord>
<yCoord>206</yCoord>
</edgeMap>
<edgeMap>
<xCoord>205</xCoord>
<yCoord>207</yCoord>
</edgeMap>
<edgeMap>
<xCoord>205</xCoord>
<yCoord>208</yCoord>
</edgeMap>
<edgeMap>
<xCoord>206</xCoord>
<yCoord>209</yCoord>
</edgeMap>
<edgeMap>
<xCoord>207</xCoord>
<yCoord>210</yCoord>
</edgeMap>
<edgeMap>
<xCoord>208</xCoord>
<yCoord>210</yCoord>
</edgeMap>
<edgeMap>
<xCoord>209</xCoord>
<yCoord>210</yCoord>
</edgeMap>
</roi>
</unblindedReadNodule>
<unblindedReadNodule>
<noduleID>MI014_16093</noduleID>
<characteristics>
<subtlety>2</subtlety>
<internalStructure>1</internalStructure>
<calcification>5</calcification>
<sphericity>3</sphericity>
<margin>5</margin>
<lobulation>1</lobulation>
<spiculation>1</spiculation>
<texture>5</texture>
<malignancy>1</malignancy>
</characteristics>
<roi>
<imageZposition>-123.75</imageZposition>
<imageSOP_UID>1.3.6.1.4.1.14519.5.2.1.6279.6001.172476821043664470616515252479</imageSOP_UID>
<inclusion>TRUE</inclusion>
<edgeMap>
<xCoord>237</xCoord>
<yCoord>370</yCoord>
</edgeMap>
<edgeMap>
<xCoord>238</xCoord>
<yCoord>369</yCoord>
</edgeMap>
<edgeMap>
<xCoord>239</xCoord>
<yCoord>368</yCoord>
</edgeMap>
<edgeMap>
<xCoord>240</xCoord>
<yCoord>367</yCoord>
</edgeMap>
<edgeMap>
<xCoord>240</xCoord>
<yCoord>366</yCoord>
</edgeMap>
<edgeMap>
<xCoord>239</xCoord>
<yCoord>365</yCoord>
</edgeMap>
<edgeMap>
<xCoord>238</xCoord>
<yCoord>365</yCoord>
</edgeMap>
<edgeMap>
<xCoord>237</xCoord>
<yCoord>365</yCoord>
</edgeMap>
<edgeMap>
<xCoord>236</xCoord>
<yCoord>365</yCoord>
</edgeMap>
<edgeMap>
<xCoord>235</xCoord>
<yCoord>366</yCoord>
</edgeMap>
<edgeMap>
<xCoord>235</xCoord>
<yCoord>367</yCoord>
</edgeMap>
<edgeMap>
<xCoord>235</xCoord>
<yCoord>368</yCoord>
</edgeMap>
<edgeMap>
<xCoord>235</xCoord>
<yCoord>369</yCoord>
</edgeMap>
<edgeMap>
<xCoord>236</xCoord>
<yCoord>370</yCoord>
</edgeMap>
<edgeMap>
<xCoord>237</xCoord>
<yCoord>370</yCoord>
</edgeMap>
</roi>
<roi>
<imageZposition>-125.0</imageZposition>
<imageSOP_UID>1.3.6.1.4.1.14519.5.2.1.6279.6001.248884642033581774153418786498</imageSOP_UID>
<inclusion>TRUE</inclusion>
<edgeMap>
<xCoord>238</xCoord>
<yCoord>371</yCoord>
</edgeMap>
<edgeMap>
<xCoord>239</xCoord>
<yCoord>370</yCoord>
</edgeMap>
<edgeMap>
<xCoord>240</xCoord>
<yCoord>369</yCoord>
</edgeMap>
<edgeMap>
<xCoord>240</xCoord>
<yCoord>368</yCoord>
</edgeMap>
<edgeMap>
<xCoord>240</xCoord>
<yCoord>367</yCoord>
</edgeMap>
<edgeMap>
<xCoord>241</xCoord>
<yCoord>366</yCoord>
</edgeMap>
<edgeMap>
<xCoord>241</xCoord>
<yCoord>365</yCoord>
</edgeMap>
<edgeMap>
<xCoord>240</xCoord>
<yCoord>364</yCoord>
</edgeMap>
<edgeMap>
<xCoord>239</xCoord>
<yCoord>363</yCoord>
</edgeMap>
<edgeMap>
<xCoord>238</xCoord>
<yCoord>363</yCoord>
</edgeMap>
<edgeMap>
<xCoord>237</xCoord>
<yCoord>364</yCoord>
</edgeMap>
<edgeMap>
<xCoord>236</xCoord>
<yCoord>365</yCoord>
</edgeMap>
<edgeMap>
<xCoord>235</xCoord>
<yCoord>366</yCoord>
</edgeMap>
<edgeMap>
<xCoord>235</xCoord>
<yCoord>367</yCoord>
</edgeMap>
<edgeMap>
<xCoord>235</xCoord>
<yCoord>368</yCoord>
</edgeMap>
<edgeMap>
<xCoord>235</xCoord>
<yCoord>369</yCoord>
</edgeMap>
<edgeMap>
<xCoord>236</xCoord>
<yCoord>370</yCoord>
</edgeMap>
<edgeMap>
<xCoord>237</xCoord>
<yCoord>371</yCoord>
</edgeMap>
<edgeMap>
<xCoord>238</xCoord>
<yCoord>371</yCoord>
</edgeMap>
</roi>
<roi>
<imageZposition>-126.25</imageZposition>
<imageSOP_UID>1.3.6.1.4.1.14519.5.2.1.6279.6001.179224326703014375318390906461</imageSOP_UID>
<inclusion>TRUE</inclusion>
<edgeMap>
<xCoord>238</xCoord>
<yCoord>370</yCoord>
</edgeMap>
<edgeMap>
<xCoord>239</xCoord>
<yCoord>369</yCoord>
</edgeMap>
<edgeMap>
<xCoord>240</xCoord>
<yCoord>368</yCoord>
</edgeMap>
<edgeMap>
<xCoord>240</xCoord>
<yCoord>367</yCoord>
</edgeMap>
<edgeMap>
<xCoord>241</xCoord>
<yCoord>366</yCoord>
</edgeMap>
<edgeMap>
<xCoord>241</xCoord>
<yCoord>365</yCoord>
</edgeMap>
<edgeMap>
<xCoord>241</xCoord>
<yCoord>364</yCoord>
</edgeMap>
<edgeMap>
<xCoord>241</xCoord>
<yCoord>363</yCoord>
</edgeMap>
<edgeMap>
<xCoord>240</xCoord>
<yCoord>362</yCoord>
</edgeMap>
<edgeMap>
<xCoord>239</xCoord>
<yCoord>363</yCoord>
</edgeMap>
<edgeMap>
<xCoord>238</xCoord>
<yCoord>363</yCoord>
</edgeMap>
<edgeMap>
<xCoord>237</xCoord>
<yCoord>364</yCoord>
</edgeMap>
<edgeMap>
<xCoord>236</xCoord>
<yCoord>365</yCoord>
</edgeMap>
<edgeMap>
<xCoord>235</xCoord>
<yCoord>365</yCoord>
</edgeMap>
<edgeMap>
<xCoord>234</xCoord>
<yCoord>366</yCoord>
</edgeMap>
<edgeMap>
<xCoord>234</xCoord>
<yCoord>367</yCoord>
</edgeMap>
<edgeMap>
<xCoord>235</xCoord>
<yCoord>368</yCoord>
</edgeMap>
<edgeMap>
<xCoord>235</xCoord>
<yCoord>369</yCoord>
</edgeMap>
<edgeMap>
<xCoord>236</xCoord>
<yCoord>370</yCoord>
</edgeMap>
<edgeMap>
<xCoord>237</xCoord>
<yCoord>370</yCoord>
</edgeMap>
<edgeMap>
<xCoord>238</xCoord>
<yCoord>370</yCoord>
</edgeMap>
</roi>
</unblindedReadNodule>
<unblindedReadNodule>
<noduleID>MI014_16091</noduleID>
<characteristics>
<subtlety>2</subtlety>
<internalStructure>1</internalStructure>
<calcification>3</calcification>
<sphericity>3</sphericity>
<margin>5</margin>
<lobulation>1</lobulation>
<spiculation>1</spiculation>
<texture>5</texture>
<malignancy>1</malignancy>
</characteristics>
<roi>
<imageZposition>-162.5</imageZposition>
<imageSOP_UID>1.3.6.1.4.1.14519.5.2.1.6279.6001.392518277892433636559148780125</imageSOP_UID>
<inclusion>TRUE</inclusion>
<edgeMap>
<xCoord>253</xCoord>
<yCoord>302</yCoord>
</edgeMap>
<edgeMap>
<xCoord>254</xCoord>
<yCoord>301</yCoord>
</edgeMap>
<edgeMap>
<xCoord>254</xCoord>
<yCoord>300</yCoord>
</edgeMap>
<edgeMap>
<xCoord>254</xCoord>
<yCoord>299</yCoord>
</edgeMap>
<edgeMap>
<xCoord>254</xCoord>
<yCoord>298</yCoord>
</edgeMap>
<edgeMap>
<xCoord>254</xCoord>
<yCoord>297</yCoord>
</edgeMap>
<edgeMap>
<xCoord>253</xCoord>
<yCoord>296</yCoord>
</edgeMap>
<edgeMap>
<xCoord>252</xCoord>
<yCoord>296</yCoord>
</edgeMap>
<edgeMap>
<xCoord>251</xCoord>
<yCoord>296</yCoord>
</edgeMap>
<edgeMap>
<xCoord>250</xCoord>
<yCoord>297</yCoord>
</edgeMap>
<edgeMap>
<xCoord>249</xCoord>
<yCoord>297</yCoord>
</edgeMap>
<edgeMap>
<xCoord>248</xCoord>
<yCoord>298</yCoord>
</edgeMap>
<edgeMap>
<xCoord>248</xCoord>
<yCoord>299</yCoord>
</edgeMap>
<edgeMap>
<xCoord>249</xCoord>
<yCoord>300</yCoord>
</edgeMap>
<edgeMap>
<xCoord>250</xCoord>
<yCoord>301</yCoord>
</edgeMap>
<edgeMap>
<xCoord>251</xCoord>
<yCoord>301</yCoord>
</edgeMap>
<edgeMap>
<xCoord>252</xCoord>
<yCoord>302</yCoord>
</edgeMap>
<edgeMap>
<xCoord>253</xCoord>
<yCoord>302</yCoord>
</edgeMap>
</roi>
<roi>
<imageZposition>-163.75</imageZposition>
<imageSOP_UID>1.3.6.1.4.1.14519.5.2.1.6279.6001.906392027441700270450806547507</imageSOP_UID>
<inclusion>TRUE</inclusion>
<edgeMap>
<xCoord>253</xCoord>
<yCoord>302</yCoord>
</edgeMap>
<edgeMap>
<xCoord>254</xCoord>
<yCoord>301</yCoord>
</edgeMap>
<edgeMap>
<xCoord>255</xCoord>
<yCoord>300</yCoord>
</edgeMap>
<edgeMap>
<xCoord>255</xCoord>
<yCoord>299</yCoord>
</edgeMap>
<edgeMap>
<xCoord>255</xCoord>
<yCoord>298</yCoord>
</edgeMap>
<edgeMap>
<xCoord>255</xCoord>
<yCoord>297</yCoord>
</edgeMap>
<edgeMap>
<xCoord>254</xCoord>
<yCoord>296</yCoord>
</edgeMap>
<edgeMap>
<xCoord>253</xCoord>
<yCoord>296</yCoord>
</edgeMap>
<edgeMap>
<xCoord>252</xCoord>
<yCoord>296</yCoord>
</edgeMap>
<edgeMap>
<xCoord>251</xCoord>
<yCoord>296</yCoord>
</edgeMap>
<edgeMap>
<xCoord>250</xCoord>
<yCoord>296</yCoord>
</edgeMap>
<edgeMap>
<xCoord>249</xCoord>
<yCoord>297</yCoord>
</edgeMap>
<edgeMap>
<xCoord>248</xCoord>
<yCoord>298</yCoord>
</edgeMap>
<edgeMap>
<xCoord>248</xCoord>
<yCoord>299</yCoord>
</edgeMap>
<edgeMap>
<xCoord>248</xCoord>
<yCoord>300</yCoord>
</edgeMap>
<edgeMap>
<xCoord>249</xCoord>
<yCoord>301</yCoord>
</edgeMap>
<edgeMap>
<xCoord>250</xCoord>
<yCoord>301</yCoord>
</edgeMap>
<edgeMap>
<xCoord>251</xCoord>
<yCoord>302</yCoord>
</edgeMap>
<edgeMap>
<xCoord>252</xCoord>
<yCoord>302</yCoord>
</edgeMap>
<edgeMap>
<xCoord>253</xCoord>
<yCoord>302</yCoord>
</edgeMap>
</roi>
<roi>
<imageZposition>-165.0</imageZposition>
<imageSOP_UID>1.3.6.1.4.1.14519.5.2.1.6279.6001.141732044846637712520003679084</imageSOP_UID>
<inclusion>TRUE</inclusion>
<edgeMap>
<xCoord>253</xCoord>
<yCoord>301</yCoord>
</edgeMap>
<edgeMap>
<xCoord>254</xCoord>
<yCoord>300</yCoord>
</edgeMap>
<edgeMap>
<xCoord>254</xCoord>
<yCoord>299</yCoord>
</edgeMap>
<edgeMap>
<xCoord>255</xCoord>
<yCoord>298</yCoord>
</edgeMap>
<edgeMap>
<xCoord>255</xCoord>
<yCoord>297</yCoord>
</edgeMap>
<edgeMap>
<xCoord>254</xCoord>
<yCoord>296</yCoord>
</edgeMap>
<edgeMap>
<xCoord>253</xCoord>
<yCoord>296</yCoord>
</edgeMap>
<edgeMap>
<xCoord>252</xCoord>
<yCoord>296</yCoord>
</edgeMap>
<edgeMap>
<xCoord>251</xCoord>
<yCoord>296</yCoord>
</edgeMap>
<edgeMap>
<xCoord>250</xCoord>
<yCoord>297</yCoord>
</edgeMap>
<edgeMap>
<xCoord>249</xCoord>
<yCoord>298</yCoord>
</edgeMap>
<edgeMap>
<xCoord>249</xCoord>
<yCoord>299</yCoord>
</edgeMap>
<edgeMap>
<xCoord>249</xCoord>
<yCoord>300</yCoord>
</edgeMap>
<edgeMap>
<xCoord>250</xCoord>
<yCoord>301</yCoord>
</edgeMap>
<edgeMap>
<xCoord>251</xCoord>
<yCoord>301</yCoord>
</edgeMap>
<edgeMap>
<xCoord>252</xCoord>
<yCoord>301</yCoord>
</edgeMap>
<edgeMap>
<xCoord>253</xCoord>
<yCoord>301</yCoord>
</edgeMap>
</roi>
</unblindedReadNodule>
<unblindedReadNodule>
<noduleID>MI014_16092</noduleID>
<characteristics>
<subtlety>1</subtlety>
<internalStructure>1</internalStructure>
<calcification>6</calcification>
<sphericity>4</sphericity>
<margin>4</margin>
<lobulation>1</lobulation>
<spiculation>1</spiculation>
<texture>5</texture>
<malignancy>3</malignancy>
</characteristics>
<roi>
<imageZposition>-175.0</imageZposition>
<imageSOP_UID>1.3.6.1.4.1.14519.5.2.1.6279.6001.139491184643714687030401473236</imageSOP_UID>
<inclusion>TRUE</inclusion>
<edgeMap>
<xCoord>146</xCoord>
<yCoord>270</yCoord>
</edgeMap>
<edgeMap>
<xCoord>147</xCoord>
<yCoord>269</yCoord>
</edgeMap>
<edgeMap>
<xCoord>148</xCoord>
<yCoord>268</yCoord>
</edgeMap>
<edgeMap>
<xCoord>148</xCoord>
<yCoord>267</yCoord>
</edgeMap>
<edgeMap>
<xCoord>148</xCoord>
<yCoord>266</yCoord>
</edgeMap>
<edgeMap>
<xCoord>148</xCoord>
<yCoord>265</yCoord>
</edgeMap>
<edgeMap>
<xCoord>147</xCoord>
<yCoord>264</yCoord>
</edgeMap>
<edgeMap>
<xCoord>146</xCoord>
<yCoord>264</yCoord>
</edgeMap>
<edgeMap>
<xCoord>145</xCoord>
<yCoord>264</yCoord>
</edgeMap>
<edgeMap>
<xCoord>144</xCoord>
<yCoord>265</yCoord>
</edgeMap>
<edgeMap>
<xCoord>143</xCoord>
<yCoord>266</yCoord>
</edgeMap>
<edgeMap>
<xCoord>142</xCoord>
<yCoord>267</yCoord>
</edgeMap>
<edgeMap>
<xCoord>142</xCoord>
<yCoord>268</yCoord>
</edgeMap>
<edgeMap>
<xCoord>143</xCoord>
<yCoord>269</yCoord>
</edgeMap>
<edgeMap>
<xCoord>144</xCoord>
<yCoord>270</yCoord>
</edgeMap>
<edgeMap>
<xCoord>145</xCoord>
<yCoord>270</yCoord>
</edgeMap>
<edgeMap>
<xCoord>146</xCoord>
<yCoord>270</yCoord>
</edgeMap>
</roi>
<roi>
<imageZposition>-176.25</imageZposition>
<imageSOP_UID>1.3.6.1.4.1.14519.5.2.1.6279.6001.136087956894571957115585588546</imageSOP_UID>
<inclusion>TRUE</inclusion>
<edgeMap>
<xCoord>146</xCoord>
<yCoord>271</yCoord>
</edgeMap>
<edgeMap>
<xCoord>147</xCoord>
<yCoord>270</yCoord>
</edgeMap>
<edgeMap>
<xCoord>148</xCoord>
<yCoord>269</yCoord>
</edgeMap>
<edgeMap>
<xCoord>148</xCoord>
<yCoord>268</yCoord>
</edgeMap>
<edgeMap>
<xCoord>148</xCoord>
<yCoord>267</yCoord>
</edgeMap>
<edgeMap>
<xCoord>148</xCoord>
<yCoord>266</yCoord>
</edgeMap>
<edgeMap>
<xCoord>148</xCoord>
<yCoord>265</yCoord>
</edgeMap>
<edgeMap>
<xCoord>147</xCoord>
<yCoord>264</yCoord>
</edgeMap>
<edgeMap>
<xCoord>146</xCoord>
<yCoord>264</yCoord>
</edgeMap>
<edgeMap>
<xCoord>145</xCoord>
<yCoord>263</yCoord>
</edgeMap>
<edgeMap>
<xCoord>144</xCoord>
<yCoord>263</yCoord>
</edgeMap>
<edgeMap>
<xCoord>143</xCoord>
<yCoord>263</yCoord>
</edgeMap>
<edgeMap>
<xCoord>142</xCoord>
<yCoord>264</yCoord>
</edgeMap>
<edgeMap>
<xCoord>142</xCoord>
<yCoord>265</yCoord>
</edgeMap>
<edgeMap>
<xCoord>142</xCoord>
<yCoord>266</yCoord>
</edgeMap>
<edgeMap>
<xCoord>142</xCoord>
<yCoord>267</yCoord>
</edgeMap>
<edgeMap>
<xCoord>142</xCoord>
<yCoord>268</yCoord>
</edgeMap>
<edgeMap>
<xCoord>142</xCoord>
<yCoord>269</yCoord>
</edgeMap>
<edgeMap>
<xCoord>143</xCoord>
<yCoord>270</yCoord>
</edgeMap>
<edgeMap>
<xCoord>144</xCoord>
<yCoord>270</yCoord>
</edgeMap>
<edgeMap>
<xCoord>145</xCoord>
<yCoord>271</yCoord>
</edgeMap>
<edgeMap>
<xCoord>146</xCoord>
<yCoord>271</yCoord>
</edgeMap>
</roi>
<roi>
<imageZposition>-177.5</imageZposition>
<imageSOP_UID>1.3.6.1.4.1.14519.5.2.1.6279.6001.306416903185052820442407106160</imageSOP_UID>
<inclusion>TRUE</inclusion>
<edgeMap>
<xCoord>147</xCoord>
<yCoord>270</yCoord>
</edgeMap>
<edgeMap>
<xCoord>148</xCoord>
<yCoord>269</yCoord>
</edgeMap>
<edgeMap>
<xCoord>148</xCoord>
<yCoord>268</yCoord>
</edgeMap>
<edgeMap>
<xCoord>148</xCoord>
<yCoord>267</yCoord>
</edgeMap>
<edgeMap>
<xCoord>148</xCoord>
<yCoord>266</yCoord>
</edgeMap>
<edgeMap>
<xCoord>147</xCoord>
<yCoord>265</yCoord>
</edgeMap>
<edgeMap>
<xCoord>146</xCoord>
<yCoord>264</yCoord>
</edgeMap>
<edgeMap>
<xCoord>145</xCoord>
<yCoord>264</yCoord>
</edgeMap>
<edgeMap>
<xCoord>144</xCoord>
<yCoord>264</yCoord>
</edgeMap>
<edgeMap>
<xCoord>143</xCoord>
<yCoord>264</yCoord>
</edgeMap>
<edgeMap>
<xCoord>143</xCoord>
<yCoord>265</yCoord>
</edgeMap>
<edgeMap>
<xCoord>143</xCoord>
<yCoord>266</yCoord>
</edgeMap>
<edgeMap>
<xCoord>143</xCoord>
<yCoord>267</yCoord>
</edgeMap>
<edgeMap>
<xCoord>143</xCoord>
<yCoord>268</yCoord>
</edgeMap>
<edgeMap>
<xCoord>143</xCoord>
<yCoord>269</yCoord>
</edgeMap>
<edgeMap>
<xCoord>143</xCoord>
<yCoord>270</yCoord>
</edgeMap>
<edgeMap>
<xCoord>144</xCoord>
<yCoord>270</yCoord>
</edgeMap>
<edgeMap>
<xCoord>145</xCoord>
<yCoord>270</yCoord>
</edgeMap>
<edgeMap>
<xCoord>146</xCoord>
<yCoord>270</yCoord>
</edgeMap>
<edgeMap>
<xCoord>147</xCoord>
<yCoord>270</yCoord>
</edgeMap>
</roi>
</unblindedReadNodule>
<unblindedReadNodule>
<noduleID>MI014_16088</noduleID>
<characteristics>
<subtlety>4</subtlety>
<internalStructure>1</internalStructure>
<calcification>3</calcification>
<sphericity>4</sphericity>
<margin>5</margin>
<lobulation>1</lobulation>
<spiculation>1</spiculation>
<texture>5</texture>
<malignancy>1</malignancy>
</characteristics>
<roi>
<imageZposition>-178.75</imageZposition>
<imageSOP_UID>1.3.6.1.4.1.14519.5.2.1.6279.6001.565690227447074221048370078001</imageSOP_UID>
<inclusion>TRUE</inclusion>
<edgeMap>
<xCoord>152</xCoord>
<yCoord>306</yCoord>
</edgeMap>
<edgeMap>
<xCoord>153</xCoord>
<yCoord>305</yCoord>
</edgeMap>
<edgeMap>
<xCoord>154</xCoord>
<yCoord>305</yCoord>
</edgeMap>
<edgeMap>
<xCoord>155</xCoord>
<yCoord>304</yCoord>
</edgeMap>
<edgeMap>
<xCoord>155</xCoord>
<yCoord>303</yCoord>
</edgeMap>
<edgeMap>
<xCoord>155</xCoord>
<yCoord>302</yCoord>
</edgeMap>
<edgeMap>
<xCoord>154</xCoord>
<yCoord>301</yCoord>
</edgeMap>
<edgeMap>
<xCoord>153</xCoord>
<yCoord>300</yCoord>
</edgeMap>
<edgeMap>
<xCoord>152</xCoord>
<yCoord>299</yCoord>
</edgeMap>
<edgeMap>
<xCoord>151</xCoord>
<yCoord>300</yCoord>
</edgeMap>
<edgeMap>
<xCoord>150</xCoord>
<yCoord>300</yCoord>
</edgeMap>
<edgeMap>
<xCoord>149</xCoord>
<yCoord>301</yCoord>
</edgeMap>
<edgeMap>
<xCoord>148</xCoord>
<yCoord>302</yCoord>
</edgeMap>
<edgeMap>
<xCoord>148</xCoord>
<yCoord>303</yCoord>
</edgeMap>
<edgeMap>
<xCoord>148</xCoord>
<yCoord>304</yCoord>
</edgeMap>
<edgeMap>
<xCoord>149</xCoord>
<yCoord>305</yCoord>
</edgeMap>
<edgeMap>
<xCoord>150</xCoord>
<yCoord>306</yCoord>
</edgeMap>
<edgeMap>
<xCoord>151</xCoord>
<yCoord>306</yCoord>
</edgeMap>
<edgeMap>
<xCoord>152</xCoord>
<yCoord>306</yCoord>
</edgeMap>
</roi>
<roi>
<imageZposition>-180.0</imageZposition>
<imageSOP_UID>1.3.6.1.4.1.14519.5.2.1.6279.6001.212122124630374685178023569605</imageSOP_UID>
<inclusion>TRUE</inclusion>
<edgeMap>
<xCoord>151</xCoord>
<yCoord>307</yCoord>
</edgeMap>
<edgeMap>
<xCoord>152</xCoord>
<yCoord>306</yCoord>
</edgeMap>
<edgeMap>
<xCoord>153</xCoord>
<yCoord>305</yCoord>
</edgeMap>
<edgeMap>
<xCoord>154</xCoord>
<yCoord>304</yCoord>
</edgeMap>
<edgeMap>
<xCoord>155</xCoord>
<yCoord>303</yCoord>
</edgeMap>
<edgeMap>
<xCoord>155</xCoord>
<yCoord>302</yCoord>
</edgeMap>
<edgeMap>
<xCoord>155</xCoord>
<yCoord>301</yCoord>
</edgeMap>
<edgeMap>
<xCoord>155</xCoord>
<yCoord>300</yCoord>
</edgeMap>
<edgeMap>
<xCoord>154</xCoord>
<yCoord>299</yCoord>
</edgeMap>
<edgeMap>
<xCoord>153</xCoord>
<yCoord>298</yCoord>
</edgeMap>
<edgeMap>
<xCoord>152</xCoord>
<yCoord>298</yCoord>
</edgeMap>
<edgeMap>
<xCoord>151</xCoord>
<yCoord>297</yCoord>
</edgeMap>
<edgeMap>
<xCoord>150</xCoord>
<yCoord>298</yCoord>
</edgeMap>
<edgeMap>
<xCoord>149</xCoord>
<yCoord>298</yCoord>
</edgeMap>
<edgeMap>
<xCoord>148</xCoord>
<yCoord>299</yCoord>
</edgeMap>
<edgeMap>
<xCoord>148</xCoord>
<yCoord>300</yCoord>
</edgeMap>
<edgeMap>
<xCoord>147</xCoord>
<yCoord>301</yCoord>
</edgeMap>
<edgeMap>
<xCoord>147</xCoord>
<yCoord>302</yCoord>
</edgeMap>
<edgeMap>
<xCoord>147</xCoord>
<yCoord>303</yCoord>
</edgeMap>
<edgeMap>
<xCoord>147</xCoord>
<yCoord>304</yCoord>
</edgeMap>
<edgeMap>
<xCoord>147</xCoord>
<yCoord>305</yCoord>
</edgeMap>
<edgeMap>
<xCoord>148</xCoord>
<yCoord>306</yCoord>
</edgeMap>
<edgeMap>
<xCoord>149</xCoord>
<yCoord>306</yCoord>
</edgeMap>
<edgeMap>
<xCoord>150</xCoord>
<yCoord>307</yCoord>
</edgeMap>
<edgeMap>
<xCoord>151</xCoord>
<yCoord>307</yCoord>
</edgeMap>
</roi>
<roi>
<imageZposition>-181.25</imageZposition>
<imageSOP_UID>1.3.6.1.4.1.14519.5.2.1.6279.6001.155290595817872854686122294185</imageSOP_UID>
<inclusion>TRUE</inclusion>
<edgeMap>
<xCoord>152</xCoord>
<yCoord>306</yCoord>
</edgeMap>
<edgeMap>
<xCoord>153</xCoord>
<yCoord>305</yCoord>
</edgeMap>
<edgeMap>
<xCoord>154</xCoord>
<yCoord>304</yCoord>
</edgeMap>
<edgeMap>
<xCoord>155</xCoord>
<yCoord>303</yCoord>
</edgeMap>
<edgeMap>
<xCoord>155</xCoord>
<yCoord>302</yCoord>
</edgeMap>
<edgeMap>
<xCoord>156</xCoord>
<yCoord>301</yCoord>
</edgeMap>
<edgeMap>
<xCoord>156</xCoord>
<yCoord>300</yCoord>
</edgeMap>
<edgeMap>
<xCoord>155</xCoord>
<yCoord>299</yCoord>
</edgeMap>
<edgeMap>
<xCoord>154</xCoord>
<yCoord>299</yCoord>
</edgeMap>
<edgeMap>
<xCoord>153</xCoord>
<yCoord>298</yCoord>
</edgeMap>
<edgeMap>
<xCoord>152</xCoord>
<yCoord>298</yCoord>
</edgeMap>
<edgeMap>
<xCoord>151</xCoord>
<yCoord>297</yCoord>
</edgeMap>
<edgeMap>
<xCoord>150</xCoord>
<yCoord>297</yCoord>
</edgeMap>
<edgeMap>
<xCoord>149</xCoord>
<yCoord>297</yCoord>
</edgeMap>
<edgeMap>
<xCoord>148</xCoord>
<yCoord>298</yCoord>
</edgeMap>
<edgeMap>
<xCoord>148</xCoord>
<yCoord>299</yCoord>
</edgeMap>
<edgeMap>
<xCoord>147</xCoord>
<yCoord>300</yCoord>
</edgeMap>
<edgeMap>
<xCoord>147</xCoord>
<yCoord>301</yCoord>
</edgeMap>
<edgeMap>
<xCoord>147</xCoord>
<yCoord>302</yCoord>
</edgeMap>
<edgeMap>
<xCoord>147</xCoord>
<yCoord>303</yCoord>
</edgeMap>
<edgeMap>
<xCoord>148</xCoord>
<yCoord>304</yCoord>
</edgeMap>
<edgeMap>
<xCoord>148</xCoord>
<yCoord>305</yCoord>
</edgeMap>
<edgeMap>
<xCoord>149</xCoord>
<yCoord>306</yCoord>
</edgeMap>
<edgeMap>
<xCoord>150</xCoord>
<yCoord>306</yCoord>
</edgeMap>
<edgeMap>
<xCoord>151</xCoord>
<yCoord>306</yCoord>
</edgeMap>
<edgeMap>
<xCoord>152</xCoord>
<yCoord>306</yCoord>
</edgeMap>
</roi>
<roi>
<imageZposition>-182.5</imageZposition>
<imageSOP_UID>1.3.6.1.4.1.14519.5.2.1.6279.6001.573677829148298455962967606431</imageSOP_UID>
<inclusion>TRUE</inclusion>
<edgeMap>
<xCoord>152</xCoord>
<yCoord>305</yCoord>
</edgeMap>
<edgeMap>
<xCoord>153</xCoord>
<yCoord>304</yCoord>
</edgeMap>
<edgeMap>
<xCoord>154</xCoord>
<yCoord>303</yCoord>
</edgeMap>
<edgeMap>
<xCoord>155</xCoord>
<yCoord>302</yCoord>
</edgeMap>
<edgeMap>
<xCoord>156</xCoord>
<yCoord>301</yCoord>
</edgeMap>
<edgeMap>
<xCoord>156</xCoord>
<yCoord>300</yCoord>
</edgeMap>
<edgeMap>
<xCoord>155</xCoord>
<yCoord>299</yCoord>
</edgeMap>
<edgeMap>
<xCoord>154</xCoord>
<yCoord>299</yCoord>
</edgeMap>
<edgeMap>
<xCoord>153</xCoord>
<yCoord>298</yCoord>
</edgeMap>
<edgeMap>
<xCoord>152</xCoord>
<yCoord>298</yCoord>
</edgeMap>
<edgeMap>
<xCoord>151</xCoord>
<yCoord>297</yCoord>
</edgeMap>
<edgeMap>
<xCoord>150</xCoord>
<yCoord>297</yCoord>
</edgeMap>
<edgeMap>
<xCoord>149</xCoord>
<yCoord>297</yCoord>
</edgeMap>
<edgeMap>
<xCoord>148</xCoord>
<yCoord>297</yCoord>
</edgeMap>
<edgeMap>
<xCoord>147</xCoord>
<yCoord>298</yCoord>
</edgeMap>
<edgeMap>
<xCoord>147</xCoord>
<yCoord>299</yCoord>
</edgeMap>
<edgeMap>
<xCoord>147</xCoord>
<yCoord>300</yCoord>
</edgeMap>
<edgeMap>
<xCoord>146</xCoord>
<yCoord>301</yCoord>
</edgeMap>
<edgeMap>
<xCoord>146</xCoord>
<yCoord>302</yCoord>
</edgeMap>
<edgeMap>
<xCoord>147</xCoord>
<yCoord>303</yCoord>
</edgeMap>
<edgeMap>
<xCoord>148</xCoord>
<yCoord>303</yCoord>
</edgeMap>
<edgeMap>
<xCoord>149</xCoord>
<yCoord>304</yCoord>
</edgeMap>
<edgeMap>
<xCoord>150</xCoord>
<yCoord>305</yCoord>
</edgeMap>
<edgeMap>
<xCoord>151</xCoord>
<yCoord>305</yCoord>
</edgeMap>
<edgeMap>
<xCoord>152</xCoord>
<yCoord>305</yCoord>
</edgeMap>
</roi>
<roi>
<imageZposition>-183.75</imageZposition>
<imageSOP_UID>1.3.6.1.4.1.14519.5.2.1.6279.6001.274312821410505574584570703687</imageSOP_UID>
<inclusion>TRUE</inclusion>
<edgeMap>
<xCoord>153</xCoord>
<yCoord>305</yCoord>
</edgeMap>
<edgeMap>
<xCoord>153</xCoord>
<yCoord>304</yCoord>
</edgeMap>
<edgeMap>
<xCoord>154</xCoord>
<yCoord>303</yCoord>
</edgeMap>
<edgeMap>
<xCoord>154</xCoord>
<yCoord>302</yCoord>
</edgeMap>
<edgeMap>
<xCoord>154</xCoord>
<yCoord>301</yCoord>
</edgeMap>
<edgeMap>
<xCoord>154</xCoord>
<yCoord>300</yCoord>
</edgeMap>
<edgeMap>
<xCoord>154</xCoord>
<yCoord>299</yCoord>
</edgeMap>
<edgeMap>
<xCoord>153</xCoord>
<yCoord>298</yCoord>
</edgeMap>
<edgeMap>
<xCoord>152</xCoord>
<yCoord>297</yCoord>
</edgeMap>
<edgeMap>
<xCoord>151</xCoord>
<yCoord>297</yCoord>
</edgeMap>
<edgeMap>
<xCoord>150</xCoord>
<yCoord>297</yCoord>
</edgeMap>
<edgeMap>
<xCoord>149</xCoord>
<yCoord>297</yCoord>
</edgeMap>
<edgeMap>
<xCoord>148</xCoord>
<yCoord>298</yCoord>
</edgeMap>
<edgeMap>
<xCoord>147</xCoord>
<yCoord>299</yCoord>
</edgeMap>
<edgeMap>
<xCoord>147</xCoord>
<yCoord>300</yCoord>
</edgeMap>
<edgeMap>
<xCoord>147</xCoord>
<yCoord>301</yCoord>
</edgeMap>
<edgeMap>
<xCoord>147</xCoord>
<yCoord>302</yCoord>
</edgeMap>
<edgeMap>
<xCoord>147</xCoord>
<yCoord>303</yCoord>
</edgeMap>
<edgeMap>
<xCoord>148</xCoord>
<yCoord>304</yCoord>
</edgeMap>
<edgeMap>
<xCoord>149</xCoord>
<yCoord>304</yCoord>
</edgeMap>
<edgeMap>
<xCoord>150</xCoord>
<yCoord>304</yCoord>
</edgeMap>
<edgeMap>
<xCoord>151</xCoord>
<yCoord>305</yCoord>
</edgeMap>
<edgeMap>
<xCoord>152</xCoord>
<yCoord>305</yCoord>
</edgeMap>
<edgeMap>
<xCoord>153</xCoord>
<yCoord>305</yCoord>
</edgeMap>
</roi>
</unblindedReadNodule>
<nonNodule>
<nonNoduleID>MI014_16102</nonNoduleID>
<imageZposition>-17.5</imageZposition>
<imageSOP_UID>1.3.6.1.4.1.14519.5.2.1.6279.6001.879477227225575419597792715278</imageSOP_UID>
<locus>
<xCoord>220</xCoord>
<yCoord>307</yCoord>
</locus>
</nonNodule>
<nonNodule>
<nonNoduleID>MI014_16103</nonNoduleID>
<imageZposition>-62.5</imageZposition>
<imageSOP_UID>1.3.6.1.4.1.14519.5.2.1.6279.6001.396462843406049246255877275164</imageSOP_UID>
<locus>
<xCoord>195</xCoord>
<yCoord>219</yCoord>
</locus>
</nonNodule>
<nonNodule>
<nonNoduleID>MI014_16104</nonNoduleID>
<imageZposition>-78.75</imageZposition>
<imageSOP_UID>1.3.6.1.4.1.14519.5.2.1.6279.6001.189937034585350562784671805982</imageSOP_UID>
<locus>
<xCoord>159</xCoord>
<yCoord>247</yCoord>
</locus>
</nonNodule>
<nonNodule>
<nonNoduleID>MI014_16105</nonNoduleID>
<imageZposition>-85.0</imageZposition>
<imageSOP_UID>1.3.6.1.4.1.14519.5.2.1.6279.6001.322857672166678244310346131795</imageSOP_UID>
<locus>
<xCoord>190</xCoord>
<yCoord>352</yCoord>
</locus>
</nonNodule>
<nonNodule>
<nonNoduleID>MI014_16106</nonNoduleID>
<imageZposition>-98.75</imageZposition>
<imageSOP_UID>1.3.6.1.4.1.14519.5.2.1.6279.6001.106481861503234748490497847627</imageSOP_UID>
<locus>
<xCoord>227</xCoord>
<yCoord>346</yCoord>
</locus>
</nonNodule>
<nonNodule>
<nonNoduleID>MI014_16096</nonNoduleID>
<imageZposition>-183.75</imageZposition>
<imageSOP_UID>1.3.6.1.4.1.14519.5.2.1.6279.6001.274312821410505574584570703687</imageSOP_UID>
<locus>
<xCoord>174</xCoord>
<yCoord>201</yCoord>
</locus>
</nonNodule>
<nonNodule>
<nonNoduleID>MI014_16098</nonNoduleID>
<imageZposition>-90.0</imageZposition>
<imageSOP_UID>1.3.6.1.4.1.14519.5.2.1.6279.6001.269022151036169785959377376355</imageSOP_UID>
<locus>
<xCoord>189</xCoord>
<yCoord>349</yCoord>
</locus>
</nonNodule>
<nonNodule>
<nonNoduleID>MI014_16099</nonNoduleID>
<imageZposition>-16.25</imageZposition>
<imageSOP_UID>1.3.6.1.4.1.14519.5.2.1.6279.6001.343714823641031518268103679187</imageSOP_UID>
<locus>
<xCoord>219</xCoord>
<yCoord>286</yCoord>
</locus>
</nonNodule>
<nonNodule>
<nonNoduleID>MI014_16100</nonNoduleID>
<imageZposition>-172.5</imageZposition>
<imageSOP_UID>1.3.6.1.4.1.14519.5.2.1.6279.6001.485972706420802768791334433123</imageSOP_UID>
<locus>
<xCoord>176</xCoord>
<yCoord>215</yCoord>
</locus>
</nonNodule>
</readingSession>
<readingSession>
		<annotationVersion>3.12</annotationVersion>
		<servicingRadiologistID>1412238846</servicingRadiologistID>
			<unblindedReadNodule>
				<noduleID>0</noduleID>
				<characteristics>
					<subtlety>5</subtlety>
					<internalStructure>1</internalStructure>
					<calcification>3</calcification>
					<sphericity>5</sphericity>
					<margin>5</margin>
					<lobulation>1</lobulation>
					<spiculation>1</spiculation>
					<texture>5</texture>
					<malignancy>1</malignancy>
				</characteristics>
				<roi>
					<imageZposition>-178.75</imageZposition>
					<imageSOP_UID>1.3.6.1.4.1.14519.5.2.1.6279.6001.565690227447074221048370078001</imageSOP_UID>
					<inclusion>TRUE</inclusion>
					<edgeMap>
					<xCoord>152</xCoord>
					<yCoord>300</yCoord>
					</edgeMap>
					<edgeMap>
					<xCoord>151</xCoord>
					<yCoord>301</yCoord>
					</edgeMap>
					<edgeMap>
					<xCoord>150</xCoord>
					<yCoord>301</yCoord>
					</edgeMap>
					<edgeMap>
					<xCoord>149</xCoord>
					<yCoord>301</yCoord>
					</edgeMap>
					<edgeMap>
					<xCoord>149</xCoord>
					<yCoord>302</yCoord>
					</edgeMap>
					<edgeMap>
					<xCoord>149</xCoord>
					<yCoord>303</yCoord>
					</edgeMap>
					<edgeMap>
					<xCoord>150</xCoord>
					<yCoord>304</yCoord>
					</edgeMap>
					<edgeMap>
					<xCoord>150</xCoord>
					<yCoord>305</yCoord>
					</edgeMap>
					<edgeMap>
					<xCoord>151</xCoord>
					<yCoord>305</yCoord>
					</edgeMap>
					<edgeMap>
					<xCoord>152</xCoord>
					<yCoord>305</yCoord>
					</edgeMap>
					<edgeMap>
					<xCoord>153</xCoord>
					<yCoord>305</yCoord>
					</edgeMap>
					<edgeMap>
					<xCoord>154</xCoord>
					<yCoord>304</yCoord>
					</edgeMap>
					<edgeMap>
					<xCoord>154</xCoord>
					<yCoord>303</yCoord>
					</edgeMap>
					<edgeMap>
					<xCoord>154</xCoord>
					<yCoord>302</yCoord>
					</edgeMap>
					<edgeMap>
					<xCoord>154</xCoord>
					<yCoord>301</yCoord>
					</edgeMap>
					<edgeMap>
					<xCoord>153</xCoord>
					<yCoord>300</yCoord>
					</edgeMap>
					<edgeMap>
					<xCoord>152</xCoord>
					<yCoord>300</yCoord>
					</edgeMap>
				</roi>
				<roi>
					<imageZposition>-180.0</imageZposition>
					<imageSOP_UID>1.3.6.1.4.1.14519.5.2.1.6279.6001.212122124630374685178023569605</imageSOP_UID>
					<inclusion>TRUE</inclusion>
					<edgeMap>
					<xCoord>150</xCoord>
					<yCoord>297</yCoord>
					</edgeMap>
					<edgeMap>
					<xCoord>149</xCoord>
					<yCoord>298</yCoord>
					</edgeMap>
					<edgeMap>
					<xCoord>148</xCoord>
					<yCoord>299</yCoord>
					</edgeMap>
					<edgeMap>
					<xCoord>147</xCoord>
					<yCoord>299</yCoord>
					</edgeMap>
					<edgeMap>
					<xCoord>147</xCoord>
					<yCoord>300</yCoord>
					</edgeMap>
					<edgeMap>
					<xCoord>147</xCoord>
					<yCoord>301</yCoord>
					</edgeMap>
					<edgeMap>
					<xCoord>147</xCoord>
					<yCoord>302</yCoord>
					</edgeMap>
					<edgeMap>
					<xCoord>147</xCoord>
					<yCoord>303</yCoord>
					</edgeMap>
					<edgeMap>
					<xCoord>148</xCoord>
					<yCoord>304</yCoord>
					</edgeMap>
					<edgeMap>
					<xCoord>149</xCoord>
					<yCoord>305</yCoord>
					</edgeMap>
					<edgeMap>
					<xCoord>150</xCoord>
					<yCoord>305</yCoord>
					</edgeMap>
					<edgeMap>
					<xCoord>151</xCoord>
					<yCoord>305</yCoord>
					</edgeMap>
					<edgeMap>
					<xCoord>152</xCoord>
					<yCoord>305</yCoord>
					</edgeMap>
					<edgeMap>
					<xCoord>153</xCoord>
					<yCoord>305</yCoord>
					</edgeMap>
					<edgeMap>
					<xCoord>154</xCoord>
					<yCoord>304</yCoord>
					</edgeMap>
					<edgeMap>
					<xCoord>155</xCoord>
					<yCoord>303</yCoord>
					</edgeMap>
					<edgeMap>
					<xCoord>155</xCoord>
					<yCoord>302</yCoord>
					</edgeMap>
					<edgeMap>
					<xCoord>155</xCoord>
					<yCoord>301</yCoord>
					</edgeMap>
					<edgeMap>
					<xCoord>155</xCoord>
					<yCoord>300</yCoord>
					</edgeMap>
					<edgeMap>
					<xCoord>154</xCoord>
					<yCoord>299</yCoord>
					</edgeMap>
					<edgeMap>
					<xCoord>153</xCoord>
					<yCoord>299</yCoord>
					</edgeMap>
					<edgeMap>
					<xCoord>152</xCoord>
					<yCoord>298</yCoord>
					</edgeMap>
					<edgeMap>
					<xCoord>151</xCoord>
					<yCoord>298</yCoord>
					</edgeMap>
					<edgeMap>
					<xCoord>150</xCoord>
					<yCoord>297</yCoord>
					</edgeMap>
				</roi>
				<roi>
					<imageZposition>-181.25</imageZposition>
					<imageSOP_UID>1.3.6.1.4.1.14519.5.2.1.6279.6001.155290595817872854686122294185</imageSOP_UID>
					<inclusion>TRUE</inclusion>
					<edgeMap>
					<xCoord>150</xCoord>
					<yCoord>297</yCoord>
					</edgeMap>
					<edgeMap>
					<xCoord>149</xCoord>
					<yCoord>298</yCoord>
					</edgeMap>
					<edgeMap>
					<xCoord>148</xCoord>
					<yCoord>299</yCoord>
					</edgeMap>
					<edgeMap>
					<xCoord>147</xCoord>
					<yCoord>300</yCoord>
					</edgeMap>
					<edgeMap>
					<xCoord>147</xCoord>
					<yCoord>301</yCoord>
					</edgeMap>
					<edgeMap>
					<xCoord>148</xCoord>
					<yCoord>302</yCoord>
					</edgeMap>
					<edgeMap>
					<xCoord>148</xCoord>
					<yCoord>303</yCoord>
					</edgeMap>
					<edgeMap>
					<xCoord>148</xCoord>
					<yCoord>304</yCoord>
					</edgeMap>
					<edgeMap>
					<xCoord>149</xCoord>
					<yCoord>304</yCoord>
					</edgeMap>
					<edgeMap>
					<xCoord>150</xCoord>
					<yCoord>305</yCoord>
					</edgeMap>
					<edgeMap>
					<xCoord>151</xCoord>
					<yCoord>306</yCoord>
					</edgeMap>
					<edgeMap>
					<xCoord>152</xCoord>
					<yCoord>305</yCoord>
					</edgeMap>
					<edgeMap>
					<xCoord>153</xCoord>
					<yCoord>304</yCoord>
					</edgeMap>
					<edgeMap>
					<xCoord>154</xCoord>
					<yCoord>304</yCoord>
					</edgeMap>
					<edgeMap>
					<xCoord>154</xCoord>
					<yCoord>303</yCoord>
					</edgeMap>
					<edgeMap>
					<xCoord>154</xCoord>
					<yCoord>302</yCoord>
					</edgeMap>
					<edgeMap>
					<xCoord>154</xCoord>
					<yCoord>301</yCoord>
					</edgeMap>
					<edgeMap>
					<xCoord>155</xCoord>
					<yCoord>300</yCoord>
					</edgeMap>
					<edgeMap>
					<xCoord>154</xCoord>
					<yCoord>299</yCoord>
					</edgeMap>
					<edgeMap>
					<xCoord>153</xCoord>
					<yCoord>298</yCoord>
					</edgeMap>
					<edgeMap>
					<xCoord>152</xCoord>
					<yCoord>298</yCoord>
					</edgeMap>
					<edgeMap>
					<xCoord>151</xCoord>
					<yCoord>297</yCoord>
					</edgeMap>
					<edgeMap>
					<xCoord>150</xCoord>
					<yCoord>297</yCoord>
					</edgeMap>
				</roi>
				<roi>
					<imageZposition>-182.5</imageZposition>
					<imageSOP_UID>1.3.6.1.4.1.14519.5.2.1.6279.6001.573677829148298455962967606431</imageSOP_UID>
					<inclusion>TRUE</inclusion>
					<edgeMap>
					<xCoord>152</xCoord>
					<yCoord>298</yCoord>
					</edgeMap>
					<edgeMap>
					<xCoord>151</xCoord>
					<yCoord>298</yCoord>
					</edgeMap>
					<edgeMap>
					<xCoord>150</xCoord>
					<yCoord>299</yCoord>
					</edgeMap>
					<edgeMap>
					<xCoord>149</xCoord>
					<yCoord>299</yCoord>
					</edgeMap>
					<edgeMap>
					<xCoord>148</xCoord>
					<yCoord>299</yCoord>
					</edgeMap>
					<edgeMap>
					<xCoord>148</xCoord>
					<yCoord>300</yCoord>
					</edgeMap>
					<edgeMap>
					<xCoord>148</xCoord>
					<yCoord>301</yCoord>
					</edgeMap>
					<edgeMap>
					<xCoord>148</xCoord>
					<yCoord>302</yCoord>
					</edgeMap>
					<edgeMap>
					<xCoord>148</xCoord>
					<yCoord>303</yCoord>
					</edgeMap>
					<edgeMap>
					<xCoord>149</xCoord>
					<yCoord>304</yCoord>
					</edgeMap>
					<edgeMap>
					<xCoord>150</xCoord>
					<yCoord>304</yCoord>
					</edgeMap>
					<edgeMap>
					<xCoord>151</xCoord>
					<yCoord>304</yCoord>
					</edgeMap>
					<edgeMap>
					<xCoord>152</xCoord>
					<yCoord>304</yCoord>
					</edgeMap>
					<edgeMap>
					<xCoord>153</xCoord>
					<yCoord>304</yCoord>
					</edgeMap>
					<edgeMap>
					<xCoord>154</xCoord>
					<yCoord>304</yCoord>
					</edgeMap>
					<edgeMap>
					<xCoord>154</xCoord>
					<yCoord>303</yCoord>
					</edgeMap>
					<edgeMap>
					<xCoord>155</xCoord>
					<yCoord>302</yCoord>
					</edgeMap>
					<edgeMap>
					<xCoord>155</xCoord>
					<yCoord>301</yCoord>
					</edgeMap>
					<edgeMap>
					<xCoord>156</xCoord>
					<yCoord>301</yCoord>
					</edgeMap>
					<edgeMap>
					<xCoord>155</xCoord>
					<yCoord>300</yCoord>
					</edgeMap>
					<edgeMap>
					<xCoord>154</xCoord>
					<yCoord>299</yCoord>
					</edgeMap>
					<edgeMap>
					<xCoord>153</xCoord>
					<yCoord>298</yCoord>
					</edgeMap>
					<edgeMap>
					<xCoord>152</xCoord>
					<yCoord>298</yCoord>
					</edgeMap>
				</roi>
				<roi>
					<imageZposition>-183.75</imageZposition>
					<imageSOP_UID>1.3.6.1.4.1.14519.5.2.1.6279.6001.274312821410505574584570703687</imageSOP_UID>
					<inclusion>TRUE</inclusion>
					<edgeMap>
					<xCoord>152</xCoord>
					<yCoord>298</yCoord>
					</edgeMap>
					<edgeMap>
					<xCoord>151</xCoord>
					<yCoord>298</yCoord>
					</edgeMap>
					<edgeMap>
					<xCoord>150</xCoord>
					<yCoord>298</yCoord>
					</edgeMap>
					<edgeMap>
					<xCoord>149</xCoord>
					<yCoord>299</yCoord>
					</edgeMap>
					<edgeMap>
					<xCoord>148</xCoord>
					<yCoord>299</yCoord>
					</edgeMap>
					<edgeMap>
					<xCoord>147</xCoord>
					<yCoord>299</yCoord>
					</edgeMap>
					<edgeMap>
					<xCoord>147</xCoord>
					<yCoord>300</yCoord>
					</edgeMap>
					<edgeMap>
					<xCoord>147</xCoord>
					<yCoord>301</yCoord>
					</edgeMap>
					<edgeMap>
					<xCoord>148</xCoord>
					<yCoord>302</yCoord>
					</edgeMap>
					<edgeMap>
					<xCoord>149</xCoord>
					<yCoord>302</yCoord>
					</edgeMap>
					<edgeMap>
					<xCoord>150</xCoord>
					<yCoord>303</yCoord>
					</edgeMap>
					<edgeMap>
					<xCoord>151</xCoord>
					<yCoord>304</yCoord>
					</edgeMap>
					<edgeMap>
					<xCoord>152</xCoord>
					<yCoord>303</yCoord>
					</edgeMap>
					<edgeMap>
					<xCoord>153</xCoord>
					<yCoord>303</yCoord>
					</edgeMap>
					<edgeMap>
					<xCoord>154</xCoord>
					<yCoord>302</yCoord>
					</edgeMap>
					<edgeMap>
					<xCoord>154</xCoord>
					<yCoord>301</yCoord>
					</edgeMap>
					<edgeMap>
					<xCoord>154</xCoord>
					<yCoord>300</yCoord>
					</edgeMap>
					<edgeMap>
					<xCoord>154</xCoord>
					<yCoord>299</yCoord>
					</edgeMap>
					<edgeMap>
					<xCoord>153</xCoord>
					<yCoord>299</yCoord>
					</edgeMap>
					<edgeMap>
					<xCoord>152</xCoord>
					<yCoord>298</yCoord>
					</edgeMap>
				</roi>
			</unblindedReadNodule>
			<unblindedReadNodule>
				<noduleID>1</noduleID>
				<characteristics>
					<subtlety>5</subtlety>
					<internalStructure>1</internalStructure>
					<calcification>5</calcification>
					<sphericity>3</sphericity>
					<margin>5</margin>
					<lobulation>3</lobulation>
					<spiculation>5</spiculation>
					<texture>5</texture>
					<malignancy>1</malignancy>
				</characteristics>
				<roi>
					<imageZposition>-122.5</imageZposition>
					<imageSOP_UID>1.3.6.1.4.1.14519.5.2.1.6279.6001.640721741846988957826332868182</imageSOP_UID>
					<inclusion>TRUE</inclusion>
					<edgeMap>
					<xCoord>236</xCoord>
					<yCoord>368</yCoord>
					</edgeMap>
					<edgeMap>
					<xCoord>236</xCoord>
					<yCoord>367</yCoord>
					</edgeMap>
					<edgeMap>
					<xCoord>236</xCoord>
					<yCoord>366</yCoord>
					</edgeMap>
					<edgeMap>
					<xCoord>237</xCoord>
					<yCoord>366</yCoord>
					</edgeMap>
					<edgeMap>
					<xCoord>238</xCoord>
					<yCoord>366</yCoord>
					</edgeMap>
					<edgeMap>
					<xCoord>238</xCoord>
					<yCoord>365</yCoord>
					</edgeMap>
					<edgeMap>
					<xCoord>239</xCoord>
					<yCoord>366</yCoord>
					</edgeMap>
					<edgeMap>
					<xCoord>240</xCoord>
					<yCoord>367</yCoord>
					</edgeMap>
					<edgeMap>
					<xCoord>239</xCoord>
					<yCoord>368</yCoord>
					</edgeMap>
					<edgeMap>
					<xCoord>238</xCoord>
					<yCoord>368</yCoord>
					</edgeMap>
					<edgeMap>
					<xCoord>237</xCoord>
					<yCoord>368</yCoord>
					</edgeMap>
					<edgeMap>
					<xCoord>236</xCoord>
					<yCoord>368</yCoord>
					</edgeMap>
				</roi>
				<roi>
					<imageZposition>-123.75</imageZposition>
					<imageSOP_UID>1.3.6.1.4.1.14519.5.2.1.6279.6001.172476821043664470616515252479</imageSOP_UID>
					<inclusion>TRUE</inclusion>
					<edgeMap>
					<xCoord>235</xCoord>
					<yCoord>367</yCoord>
					</edgeMap>
					<edgeMap>
					<xCoord>235</xCoord>
					<yCoord>366</yCoord>
					</edgeMap>
					<edgeMap>
					<xCoord>235</xCoord>
					<yCoord>365</yCoord>
					</edgeMap>
					<edgeMap>
					<xCoord>236</xCoord>
					<yCoord>365</yCoord>
					</edgeMap>
					<edgeMap>
					<xCoord>237</xCoord>
					<yCoord>364</yCoord>
					</edgeMap>
					<edgeMap>
					<xCoord>238</xCoord>
					<yCoord>365</yCoord>
					</edgeMap>
					<edgeMap>
					<xCoord>239</xCoord>
					<yCoord>365</yCoord>
					</edgeMap>
					<edgeMap>
					<xCoord>239</xCoord>
					<yCoord>366</yCoord>
					</edgeMap>
					<edgeMap>
					<xCoord>240</xCoord>
					<yCoord>366</yCoord>
					</edgeMap>
					<edgeMap>
					<xCoord>240</xCoord>
					<yCoord>367</yCoord>
					</edgeMap>
					<edgeMap>
					<xCoord>240</xCoord>
					<yCoord>368</yCoord>
					</edgeMap>
					<edgeMap>
					<xCoord>240</xCoord>
					<yCoord>369</yCoord>
					</edgeMap>
					<edgeMap>
					<xCoord>240</xCoord>
					<yCoord>370</yCoord>
					</edgeMap>
					<edgeMap>
					<xCoord>239</xCoord>
					<yCoord>370</yCoord>
					</edgeMap>
					<edgeMap>
					<xCoord>238</xCoord>
					<yCoord>370</yCoord>
					</edgeMap>
					<edgeMap>
					<xCoord>237</xCoord>
					<yCoord>370</yCoord>
					</edgeMap>
					<edgeMap>
					<xCoord>236</xCoord>
					<yCoord>369</yCoord>
					</edgeMap>
					<edgeMap>
					<xCoord>235</xCoord>
					<yCoord>369</yCoord>
					</edgeMap>
					<edgeMap>
					<xCoord>235</xCoord>
					<yCoord>368</yCoord>
					</edgeMap>
					<edgeMap>
					<xCoord>235</xCoord>
					<yCoord>367</yCoord>
					</edgeMap>
				</roi>
				<roi>
					<imageZposition>-125.0</imageZposition>
					<imageSOP_UID>1.3.6.1.4.1.14519.5.2.1.6279.6001.248884642033581774153418786498</imageSOP_UID>
					<inclusion>TRUE</inclusion>
					<edgeMap>
					<xCoord>235</xCoord>
					<yCoord>368</yCoord>
					</edgeMap>
					<edgeMap>
					<xCoord>234</xCoord>
					<yCoord>367</yCoord>
					</edgeMap>
					<edgeMap>
					<xCoord>235</xCoord>
					<yCoord>366</yCoord>
					</edgeMap>
					<edgeMap>
					<xCoord>235</xCoord>
					<yCoord>365</yCoord>
					</edgeMap>
					<edgeMap>
					<xCoord>236</xCoord>
					<yCoord>365</yCoord>
					</edgeMap>
					<edgeMap>
					<xCoord>236</xCoord>
					<yCoord>364</yCoord>
					</edgeMap>
					<edgeMap>
					<xCoord>237</xCoord>
					<yCoord>364</yCoord>
					</edgeMap>
					<edgeMap>
					<xCoord>237</xCoord>
					<yCoord>363</yCoord>
					</edgeMap>
					<edgeMap>
					<xCoord>238</xCoord>
					<yCoord>363</yCoord>
					</edgeMap>
					<edgeMap>
					<xCoord>239</xCoord>
					<yCoord>363</yCoord>
					</edgeMap>
					<edgeMap>
					<xCoord>240</xCoord>
					<yCoord>364</yCoord>
					</edgeMap>
					<edgeMap>
					<xCoord>241</xCoord>
					<yCoord>364</yCoord>
					</edgeMap>
					<edgeMap>
					<xCoord>241</xCoord>
					<yCoord>365</yCoord>
					</edgeMap>
					<edgeMap>
					<xCoord>241</xCoord>
					<yCoord>366</yCoord>
					</edgeMap>
					<edgeMap>
					<xCoord>241</xCoord>
					<yCoord>367</yCoord>
					</edgeMap>
					<edgeMap>
					<xCoord>241</xCoord>
					<yCoord>368</yCoord>
					</edgeMap>
					<edgeMap>
					<xCoord>241</xCoord>
					<yCoord>369</yCoord>
					</edgeMap>
					<edgeMap>
					<xCoord>240</xCoord>
					<yCoord>369</yCoord>
					</edgeMap>
					<edgeMap>
					<xCoord>239</xCoord>
					<yCoord>370</yCoord>
					</edgeMap>
					<edgeMap>
					<xCoord>239</xCoord>
					<yCoord>371</yCoord>
					</edgeMap>
					<edgeMap>
					<xCoord>238</xCoord>
					<yCoord>371</yCoord>
					</edgeMap>
					<edgeMap>
					<xCoord>238</xCoord>
					<yCoord>370</yCoord>
					</edgeMap>
					<edgeMap>
					<xCoord>237</xCoord>
					<yCoord>370</yCoord>
					</edgeMap>
					<edgeMap>
					<xCoord>236</xCoord>
					<yCoord>370</yCoord>
					</edgeMap>
					<edgeMap>
					<xCoord>235</xCoord>
					<yCoord>370</yCoord>
					</edgeMap>
					<edgeMap>
					<xCoord>235</xCoord>
					<yCoord>369</yCoord>
					</edgeMap>
					<edgeMap>
					<xCoord>235</xCoord>
					<yCoord>368</yCoord>
					</edgeMap>
				</roi>
				<roi>
					<imageZposition>-126.25</imageZposition>
					<imageSOP_UID>1.3.6.1.4.1.14519.5.2.1.6279.6001.179224326703014375318390906461</imageSOP_UID>
					<inclusion>TRUE</inclusion>
					<edgeMap>
					<xCoord>235</xCoord>
					<yCoord>367</yCoord>
					</edgeMap>
					<edgeMap>
					<xCoord>235</xCoord>
					<yCoord>366</yCoord>
					</edgeMap>
					<edgeMap>
					<xCoord>235</xCoord>
					<yCoord>365</yCoord>
					</edgeMap>
					<edgeMap>
					<xCoord>236</xCoord>
					<yCoord>365</yCoord>
					</edgeMap>
					<edgeMap>
					<xCoord>236</xCoord>
					<yCoord>364</yCoord>
					</edgeMap>
					<edgeMap>
					<xCoord>236</xCoord>
					<yCoord>363</yCoord>
					</edgeMap>
					<edgeMap>
					<xCoord>237</xCoord>
					<yCoord>362</yCoord>
					</edgeMap>
					<edgeMap>
					<xCoord>238</xCoord>
					<yCoord>362</yCoord>
					</edgeMap>
					<edgeMap>
					<xCoord>239</xCoord>
					<yCoord>362</yCoord>
					</edgeMap>
					<edgeMap>
					<xCoord>240</xCoord>
					<yCoord>363</yCoord>
					</edgeMap>
					<edgeMap>
					<xCoord>240</xCoord>
					<yCoord>364</yCoord>
					</edgeMap>
					<edgeMap>
					<xCoord>241</xCoord>
					<yCoord>365</yCoord>
					</edgeMap>
					<edgeMap>
					<xCoord>241</xCoord>
					<yCoord>366</yCoord>
					</edgeMap>
					<edgeMap>
					<xCoord>241</xCoord>
					<yCoord>367</yCoord>
					</edgeMap>
					<edgeMap>
					<xCoord>240</xCoord>
					<yCoord>368</yCoord>
					</edgeMap>
					<edgeMap>
					<xCoord>240</xCoord>
					<yCoord>369</yCoord>
					</edgeMap>
					<edgeMap>
					<xCoord>239</xCoord>
					<yCoord>370</yCoord>
					</edgeMap>
					<edgeMap>
					<xCoord>238</xCoord>
					<yCoord>370</yCoord>
					</edgeMap>
					<edgeMap>
					<xCoord>237</xCoord>
					<yCoord>370</yCoord>
					</edgeMap>
					<edgeMap>
					<xCoord>236</xCoord>
					<yCoord>369</yCoord>
					</edgeMap>
					<edgeMap>
					<xCoord>235</xCoord>
					<yCoord>368</yCoord>
					</edgeMap>
					<edgeMap>
					<xCoord>235</xCoord>
					<yCoord>367</yCoord>
					</edgeMap>
				</roi>
				<roi>
					<imageZposition>-127.5</imageZposition>
					<imageSOP_UID>1.3.6.1.4.1.14519.5.2.1.6279.6001.798683915811368253990310427276</imageSOP_UID>
					<inclusion>TRUE</inclusion>
					<edgeMap>
					<xCoord>236</xCoord>
					<yCoord>368</yCoord>
					</edgeMap>
					<edgeMap>
					<xCoord>236</xCoord>
					<yCoord>367</yCoord>
					</edgeMap>
					<edgeMap>
					<xCoord>236</xCoord>
					<yCoord>366</yCoord>
					</edgeMap>
					<edgeMap>
					<xCoord>236</xCoord>
					<yCoord>365</yCoord>
					</edgeMap>
					<edgeMap>
					<xCoord>237</xCoord>
					<yCoord>365</yCoord>
					</edgeMap>
					<edgeMap>
					<xCoord>238</xCoord>
					<yCoord>364</yCoord>
					</edgeMap>
					<edgeMap>
					<xCoord>239</xCoord>
					<yCoord>364</yCoord>
					</edgeMap>
					<edgeMap>
					<xCoord>240</xCoord>
					<yCoord>364</yCoord>
					</edgeMap>
					<edgeMap>
					<xCoord>241</xCoord>
					<yCoord>364</yCoord>
					</edgeMap>
					<edgeMap>
					<xCoord>242</xCoord>
					<yCoord>365</yCoord>
					</edgeMap>
					<edgeMap>
					<xCoord>242</xCoord>
					<yCoord>366</yCoord>
					</edgeMap>
					<edgeMap>
					<xCoord>242</xCoord>
					<yCoord>367</yCoord>
					</edgeMap>
					<edgeMap>
					<xCoord>241</xCoord>
					<yCoord>368</yCoord>
					</edgeMap>
					<edgeMap>
					<xCoord>240</xCoord>
					<yCoord>368</yCoord>
					</edgeMap>
					<edgeMap>
					<xCoord>239</xCoord>
					<yCoord>369</yCoord>
					</edgeMap>
					<edgeMap>
					<xCoord>238</xCoord>
					<yCoord>369</yCoord>
					</edgeMap>
					<edgeMap>
					<xCoord>237</xCoord>
					<yCoord>369</yCoord>
					</edgeMap>
					<edgeMap>
					<xCoord>236</xCoord>
					<yCoord>368</yCoord>
					</edgeMap>
				</roi>
			</unblindedReadNodule>
			<unblindedReadNodule>
				<noduleID>2</noduleID>
				<characteristics>
					<subtlety>5</subtlety>
					<internalStructure>1</internalStructure>
					<calcification>5</calcification>
					<sphericity>3</sphericity>
					<margin>5</margin>
					<lobulation>3</lobulation>
					<spiculation>3</spiculation>
					<texture>5</texture>
					<malignancy>1</malignancy>
				</characteristics>
				<roi>
					<imageZposition>-173.75</imageZposition>
					<imageSOP_UID>1.3.6.1.4.1.14519.5.2.1.6279.6001.214261776445587349495694417162</imageSOP_UID>
					<inclusion>TRUE</inclusion>
					<edgeMap>
					<xCoord>143</xCoord>
					<yCoord>268</yCoord>
					</edgeMap>
					<edgeMap>
					<xCoord>144</xCoord>
					<yCoord>267</yCoord>
					</edgeMap>
					<edgeMap>
					<xCoord>144</xCoord>
					<yCoord>266</yCoord>
					</edgeMap>
					<edgeMap>
					<xCoord>145</xCoord>
					<yCoord>265</yCoord>
					</edgeMap>
					<edgeMap>
					<xCoord>146</xCoord>
					<yCoord>265</yCoord>
					</edgeMap>
					<edgeMap>
					<xCoord>147</xCoord>
					<yCoord>265</yCoord>
					</edgeMap>
					<edgeMap>
					<xCoord>148</xCoord>
					<yCoord>265</yCoord>
					</edgeMap>
					<edgeMap>
					<xCoord>149</xCoord>
					<yCoord>265</yCoord>
					</edgeMap>
					<edgeMap>
					<xCoord>149</xCoord>
					<yCoord>266</yCoord>
					</edgeMap>
					<edgeMap>
					<xCoord>149</xCoord>
					<yCoord>267</yCoord>
					</edgeMap>
					<edgeMap>
					<xCoord>148</xCoord>
					<yCoord>268</yCoord>
					</edgeMap>
					<edgeMap>
					<xCoord>147</xCoord>
					<yCoord>269</yCoord>
					</edgeMap>
					<edgeMap>
					<xCoord>146</xCoord>
					<yCoord>269</yCoord>
					</edgeMap>
					<edgeMap>
					<xCoord>145</xCoord>
					<yCoord>269</yCoord>
					</edgeMap>
					<edgeMap>
					<xCoord>144</xCoord>
					<yCoord>268</yCoord>
					</edgeMap>
					<edgeMap>
					<xCoord>143</xCoord>
					<yCoord>268</yCoord>
					</edgeMap>
				</roi>
				<roi>
					<imageZposition>-175.0</imageZposition>
					<imageSOP_UID>1.3.6.1.4.1.14519.5.2.1.6279.6001.139491184643714687030401473236</imageSOP_UID>
					<inclusion>TRUE</inclusion>
					<edgeMap>
					<xCoord>142</xCoord>
					<yCoord>268</yCoord>
					</edgeMap>
					<edgeMap>
					<xCoord>142</xCoord>
					<yCoord>267</yCoord>
					</edgeMap>
					<edgeMap>
					<xCoord>142</xCoord>
					<yCoord>266</yCoord>
					</edgeMap>
					<edgeMap>
					<xCoord>143</xCoord>
					<yCoord>265</yCoord>
					</edgeMap>
					<edgeMap>
					<xCoord>144</xCoord>
					<yCoord>264</yCoord>
					</edgeMap>
					<edgeMap>
					<xCoord>145</xCoord>
					<yCoord>264</yCoord>
					</edgeMap>
					<edgeMap>
					<xCoord>146</xCoord>
					<yCoord>264</yCoord>
					</edgeMap>
					<edgeMap>
					<xCoord>147</xCoord>
					<yCoord>264</yCoord>
					</edgeMap>
					<edgeMap>
					<xCoord>148</xCoord>
					<yCoord>265</yCoord>
					</edgeMap>
					<edgeMap>
					<xCoord>148</xCoord>
					<yCoord>266</yCoord>
					</edgeMap>
					<edgeMap>
					<xCoord>148</xCoord>
					<yCoord>267</yCoord>
					</edgeMap>
					<edgeMap>
					<xCoord>148</xCoord>
					<yCoord>268</yCoord>
					</edgeMap>
					<edgeMap>
					<xCoord>148</xCoord>
					<yCoord>269</yCoord>
					</edgeMap>
					<edgeMap>
					<xCoord>147</xCoord>
					<yCoord>270</yCoord>
					</edgeMap>
					<edgeMap>
					<xCoord>146</xCoord>
					<yCoord>270</yCoord>
					</edgeMap>
					<edgeMap>
					<xCoord>145</xCoord>
					<yCoord>270</yCoord>
					</edgeMap>
					<edgeMap>
					<xCoord>144</xCoord>
					<yCoord>270</yCoord>
					</edgeMap>
					<edgeMap>
					<xCoord>143</xCoord>
					<yCoord>269</yCoord>
					</edgeMap>
					<edgeMap>
					<xCoord>142</xCoord>
					<yCoord>268</yCoord>
					</edgeMap>
				</roi>
				<roi>
					<imageZposition>-176.25</imageZposition>
					<imageSOP_UID>1.3.6.1.4.1.14519.5.2.1.6279.6001.136087956894571957115585588546</imageSOP_UID>
					<inclusion>TRUE</inclusion>
					<edgeMap>
					<xCoord>142</xCoord>
					<yCoord>269</yCoord>
					</edgeMap>
					<edgeMap>
					<xCoord>142</xCoord>
					<yCoord>268</yCoord>
					</edgeMap>
					<edgeMap>
					<xCoord>142</xCoord>
					<yCoord>267</yCoord>
					</edgeMap>
					<edgeMap>
					<xCoord>143</xCoord>
					<yCoord>266</yCoord>
					</edgeMap>
					<edgeMap>
					<xCoord>142</xCoord>
					<yCoord>265</yCoord>
					</edgeMap>
					<edgeMap>
					<xCoord>143</xCoord>
					<yCoord>265</yCoord>
					</edgeMap>
					<edgeMap>
					<xCoord>143</xCoord>
					<yCoord>264</yCoord>
					</edgeMap>
					<edgeMap>
					<xCoord>144</xCoord>
					<yCoord>264</yCoord>
					</edgeMap>
					<edgeMap>
					<xCoord>145</xCoord>
					<yCoord>264</yCoord>
					</edgeMap>
					<edgeMap>
					<xCoord>146</xCoord>
					<yCoord>264</yCoord>
					</edgeMap>
					<edgeMap>
					<xCoord>147</xCoord>
					<yCoord>263</yCoord>
					</edgeMap>
					<edgeMap>
					<xCoord>148</xCoord>
					<yCoord>264</yCoord>
					</edgeMap>
					<edgeMap>
					<xCoord>148</xCoord>
					<yCoord>265</yCoord>
					</edgeMap>
					<edgeMap>
					<xCoord>148</xCoord>
					<yCoord>266</yCoord>
					</edgeMap>
					<edgeMap>
					<xCoord>148</xCoord>
					<yCoord>267</yCoord>
					</edgeMap>
					<edgeMap>
					<xCoord>148</xCoord>
					<yCoord>268</yCoord>
					</edgeMap>
					<edgeMap>
					<xCoord>147</xCoord>
					<yCoord>269</yCoord>
					</edgeMap>
					<edgeMap>
					<xCoord>146</xCoord>
					<yCoord>270</yCoord>
					</edgeMap>
					<edgeMap>
					<xCoord>145</xCoord>
					<yCoord>270</yCoord>
					</edgeMap>
					<edgeMap>
					<xCoord>144</xCoord>
					<yCoord>270</yCoord>
					</edgeMap>
					<edgeMap>
					<xCoord>143</xCoord>
					<yCoord>269</yCoord>
					</edgeMap>
					<edgeMap>
					<xCoord>142</xCoord>
					<yCoord>269</yCoord>
					</edgeMap>
				</roi>
				<roi>
					<imageZposition>-177.5</imageZposition>
					<imageSOP_UID>1.3.6.1.4.1.14519.5.2.1.6279.6001.306416903185052820442407106160</imageSOP_UID>
					<inclusion>TRUE</inclusion>
					<edgeMap>
					<xCoord>142</xCoord>
					<yCoord>266</yCoord>
					</edgeMap>
					<edgeMap>
					<xCoord>143</xCoord>
					<yCoord>265</yCoord>
					</edgeMap>
					<edgeMap>
					<xCoord>144</xCoord>
					<yCoord>265</yCoord>
					</edgeMap>
					<edgeMap>
					<xCoord>145</xCoord>
					<yCoord>264</yCoord>
					</edgeMap>
					<edgeMap>
					<xCoord>146</xCoord>
					<yCoord>264</yCoord>
					</edgeMap>
					<edgeMap>
					<xCoord>147</xCoord>
					<yCoord>264</yCoord>
					</edgeMap>
					<edgeMap>
					<xCoord>147</xCoord>
					<yCoord>265</yCoord>
					</edgeMap>
					<edgeMap>
					<xCoord>148</xCoord>
					<yCoord>266</yCoord>
					</edgeMap>
					<edgeMap>
					<xCoord>148</xCoord>
					<yCoord>267</yCoord>
					</edgeMap>
					<edgeMap>
					<xCoord>148</xCoord>
					<yCoord>268</yCoord>
					</edgeMap>
					<edgeMap>
					<xCoord>147</xCoord>
					<yCoord>269</yCoord>
					</edgeMap>
					<edgeMap>
					<xCoord>147</xCoord>
					<yCoord>270</yCoord>
					</edgeMap>
					<edgeMap>
					<xCoord>146</xCoord>
					<yCoord>271</yCoord>
					</edgeMap>
					<edgeMap>
					<xCoord>145</xCoord>
					<yCoord>271</yCoord>
					</edgeMap>
					<edgeMap>
					<xCoord>144</xCoord>
					<yCoord>270</yCoord>
					</edgeMap>
					<edgeMap>
					<xCoord>143</xCoord>
					<yCoord>270</yCoord>
					</edgeMap>
					<edgeMap>
					<xCoord>143</xCoord>
					<yCoord>271</yCoord>
					</edgeMap>
					<edgeMap>
					<xCoord>142</xCoord>
					<yCoord>271</yCoord>
					</edgeMap>
					<edgeMap>
					<xCoord>141</xCoord>
					<yCoord>270</yCoord>
					</edgeMap>
					<edgeMap>
					<xCoord>142</xCoord>
					<yCoord>269</yCoord>
					</edgeMap>
					<edgeMap>
					<xCoord>143</xCoord>
					<yCoord>268</yCoord>
					</edgeMap>
					<edgeMap>
					<xCoord>142</xCoord>
					<yCoord>267</yCoord>
					</edgeMap>
					<edgeMap>
					<xCoord>142</xCoord>
					<yCoord>266</yCoord>
					</edgeMap>
				</roi>
				<roi>
					<imageZposition>-178.75</imageZposition>
					<imageSOP_UID>1.3.6.1.4.1.14519.5.2.1.6279.6001.565690227447074221048370078001</imageSOP_UID>
					<inclusion>TRUE</inclusion>
					<edgeMap>
					<xCoord>144</xCoord>
					<yCoord>265</yCoord>
					</edgeMap>
					<edgeMap>
					<xCoord>144</xCoord>
					<yCoord>264</yCoord>
					</edgeMap>
					<edgeMap>
					<xCoord>145</xCoord>
					<yCoord>263</yCoord>
					</edgeMap>
					<edgeMap>
					<xCoord>146</xCoord>
					<yCoord>263</yCoord>
					</edgeMap>
					<edgeMap>
					<xCoord>147</xCoord>
					<yCoord>264</yCoord>
					</edgeMap>
					<edgeMap>
					<xCoord>147</xCoord>
					<yCoord>265</yCoord>
					</edgeMap>
					<edgeMap>
					<xCoord>147</xCoord>
					<yCoord>266</yCoord>
					</edgeMap>
					<edgeMap>
					<xCoord>146</xCoord>
					<yCoord>267</yCoord>
					</edgeMap>
					<edgeMap>
					<xCoord>145</xCoord>
					<yCoord>267</yCoord>
					</edgeMap>
					<edgeMap>
					<xCoord>144</xCoord>
					<yCoord>267</yCoord>
					</edgeMap>
					<edgeMap>
					<xCoord>144</xCoord>
					<yCoord>266</yCoord>
					</edgeMap>
					<edgeMap>
					<xCoord>144</xCoord>
					<yCoord>265</yCoord>
					</edgeMap>
				</roi>
			</unblindedReadNodule>
			<unblindedReadNodule>
				<noduleID>3</noduleID>
				<characteristics>
					<subtlety>5</subtlety>
					<internalStructure>1</internalStructure>
					<calcification>5</calcification>
					<sphericity>4</sphericity>
					<margin>5</margin>
					<lobulation>2</lobulation>
					<spiculation>3</spiculation>
					<texture>5</texture>
					<malignancy>1</malignancy>
				</characteristics>
				<roi>
					<imageZposition>-161.25</imageZposition>
					<imageSOP_UID>1.3.6.1.4.1.14519.5.2.1.6279.6001.201023937506169748776050812988</imageSOP_UID>
					<inclusion>TRUE</inclusion>
					<edgeMap>
					<xCoord>249</xCoord>
					<yCoord>299</yCoord>
					</edgeMap>
					<edgeMap>
					<xCoord>249</xCoord>
					<yCoord>298</yCoord>
					</edgeMap>
					<edgeMap>
					<xCoord>249</xCoord>
					<yCoord>297</yCoord>
					</edgeMap>
					<edgeMap>
					<xCoord>250</xCoord>
					<yCoord>297</yCoord>
					</edgeMap>
					<edgeMap>
					<xCoord>251</xCoord>
					<yCoord>296</yCoord>
					</edgeMap>
					<edgeMap>
					<xCoord>252</xCoord>
					<yCoord>296</yCoord>
					</edgeMap>
					<edgeMap>
					<xCoord>253</xCoord>
					<yCoord>296</yCoord>
					</edgeMap>
					<edgeMap>
					<xCoord>254</xCoord>
					<yCoord>297</yCoord>
					</edgeMap>
					<edgeMap>
					<xCoord>254</xCoord>
					<yCoord>298</yCoord>
					</edgeMap>
					<edgeMap>
					<xCoord>255</xCoord>
					<yCoord>299</yCoord>
					</edgeMap>
					<edgeMap>
					<xCoord>254</xCoord>
					<yCoord>300</yCoord>
					</edgeMap>
					<edgeMap>
					<xCoord>253</xCoord>
					<yCoord>300</yCoord>
					</edgeMap>
					<edgeMap>
					<xCoord>252</xCoord>
					<yCoord>300</yCoord>
					</edgeMap>
					<edgeMap>
					<xCoord>251</xCoord>
					<yCoord>300</yCoord>
					</edgeMap>
					<edgeMap>
					<xCoord>250</xCoord>
					<yCoord>299</yCoord>
					</edgeMap>
					<edgeMap>
					<xCoord>249</xCoord>
					<yCoord>299</yCoord>
					</edgeMap>
				</roi>
				<roi>
					<imageZposition>-162.5</imageZposition>
					<imageSOP_UID>1.3.6.1.4.1.14519.5.2.1.6279.6001.392518277892433636559148780125</imageSOP_UID>
					<inclusion>TRUE</inclusion>
					<edgeMap>
					<xCoord>248</xCoord>
					<yCoord>299</yCoord>
					</edgeMap>
					<edgeMap>
					<xCoord>248</xCoord>
					<yCoord>298</yCoord>
					</edgeMap>
					<edgeMap>
					<xCoord>248</xCoord>
					<yCoord>297</yCoord>
					</edgeMap>
					<edgeMap>
					<xCoord>249</xCoord>
					<yCoord>296</yCoord>
					</edgeMap>
					<edgeMap>
					<xCoord>250</xCoord>
					<yCoord>296</yCoord>
					</edgeMap>
					<edgeMap>
					<xCoord>251</xCoord>
					<yCoord>296</yCoord>
					</edgeMap>
					<edgeMap>
					<xCoord>252</xCoord>
					<yCoord>296</yCoord>
					</edgeMap>
					<edgeMap>
					<xCoord>253</xCoord>
					<yCoord>296</yCoord>
					</edgeMap>
					<edgeMap>
					<xCoord>254</xCoord>
					<yCoord>296</yCoord>
					</edgeMap>
					<edgeMap>
					<xCoord>255</xCoord>
					<yCoord>297</yCoord>
					</edgeMap>
					<edgeMap>
					<xCoord>255</xCoord>
					<yCoord>298</yCoord>
					</edgeMap>
					<edgeMap>
					<xCoord>255</xCoord>
					<yCoord>299</yCoord>
					</edgeMap>
					<edgeMap>
					<xCoord>255</xCoord>
					<yCoord>300</yCoord>
					</edgeMap>
					<edgeMap>
					<xCoord>255</xCoord>
					<yCoord>301</yCoord>
					</edgeMap>
					<edgeMap>
					<xCoord>254</xCoord>
					<yCoord>301</yCoord>
					</edgeMap>
					<edgeMap>
					<xCoord>254</xCoord>
					<yCoord>302</yCoord>
					</edgeMap>
					<edgeMap>
					<xCoord>253</xCoord>
					<yCoord>302</yCoord>
					</edgeMap>
					<edgeMap>
					<xCoord>252</xCoord>
					<yCoord>301</yCoord>
					</edgeMap>
					<edgeMap>
					<xCoord>251</xCoord>
					<yCoord>301</yCoord>
					</edgeMap>
					<edgeMap>
					<xCoord>250</xCoord>
					<yCoord>301</yCoord>
					</edgeMap>
					<edgeMap>
					<xCoord>249</xCoord>
					<yCoord>300</yCoord>
					</edgeMap>
					<edgeMap>
					<xCoord>248</xCoord>
					<yCoord>299</yCoord>
					</edgeMap>
				</roi>
				<roi>
					<imageZposition>-163.75</imageZposition>
					<imageSOP_UID>1.3.6.1.4.1.14519.5.2.1.6279.6001.906392027441700270450806547507</imageSOP_UID>
					<inclusion>TRUE</inclusion>
					<edgeMap>
					<xCoord>248</xCoord>
					<yCoord>299</yCoord>
					</edgeMap>
					<edgeMap>
					<xCoord>248</xCoord>
					<yCoord>298</yCoord>
					</edgeMap>
					<edgeMap>
					<xCoord>248</xCoord>
					<yCoord>297</yCoord>
					</edgeMap>
					<edgeMap>
					<xCoord>249</xCoord>
					<yCoord>296</yCoord>
					</edgeMap>
					<edgeMap>
					<xCoord>250</xCoord>
					<yCoord>296</yCoord>
					</edgeMap>
					<edgeMap>
					<xCoord>251</xCoord>
					<yCoord>296</yCoord>
					</edgeMap>
					<edgeMap>
					<xCoord>252</xCoord>
					<yCoord>296</yCoord>
					</edgeMap>
					<edgeMap>
					<xCoord>253</xCoord>
					<yCoord>296</yCoord>
					</edgeMap>
					<edgeMap>
					<xCoord>254</xCoord>
					<yCoord>296</yCoord>
					</edgeMap>
					<edgeMap>
					<xCoord>255</xCoord>
					<yCoord>296</yCoord>
					</edgeMap>
					<edgeMap>
					<xCoord>255</xCoord>
					<yCoord>297</yCoord>
					</edgeMap>
					<edgeMap>
					<xCoord>255</xCoord>
					<yCoord>298</yCoord>
					</edgeMap>
					<edgeMap>
					<xCoord>255</xCoord>
					<yCoord>299</yCoord>
					</edgeMap>
					<edgeMap>
					<xCoord>255</xCoord>
					<yCoord>300</yCoord>
					</edgeMap>
					<edgeMap>
					<xCoord>254</xCoord>
					<yCoord>301</yCoord>
					</edgeMap>
					<edgeMap>
					<xCoord>253</xCoord>
					<yCoord>302</yCoord>
					</edgeMap>
					<edgeMap>
					<xCoord>252</xCoord>
					<yCoord>301</yCoord>
					</edgeMap>
					<edgeMap>
					<xCoord>251</xCoord>
					<yCoord>301</yCoord>
					</edgeMap>
					<edgeMap>
					<xCoord>250</xCoord>
					<yCoord>301</yCoord>
					</edgeMap>
					<edgeMap>
					<xCoord>249</xCoord>
					<yCoord>301</yCoord>
					</edgeMap>
					<edgeMap>
					<xCoord>248</xCoord>
					<yCoord>301</yCoord>
					</edgeMap>
					<edgeMap>
					<xCoord>248</xCoord>
					<yCoord>300</yCoord>
					</edgeMap>
					<edgeMap>
					<xCoord>248</xCoord>
					<yCoord>299</yCoord>
					</edgeMap>
				</roi>
				<roi>
					<imageZposition>-165.0</imageZposition>
					<imageSOP_UID>1.3.6.1.4.1.14519.5.2.1.6279.6001.141732044846637712520003679084</imageSOP_UID>
					<inclusion>TRUE</inclusion>
					<edgeMap>
					<xCoord>248</xCoord>
					<yCoord>299</yCoord>
					</edgeMap>
					<edgeMap>
					<xCoord>249</xCoord>
					<yCoord>298</yCoord>
					</edgeMap>
					<edgeMap>
					<xCoord>250</xCoord>
					<yCoord>297</yCoord>
					</edgeMap>
					<edgeMap>
					<xCoord>250</xCoord>
					<yCoord>296</yCoord>
					</edgeMap>
					<edgeMap>
					<xCoord>251</xCoord>
					<yCoord>296</yCoord>
					</edgeMap>
					<edgeMap>
					<xCoord>252</xCoord>
					<yCoord>296</yCoord>
					</edgeMap>
					<edgeMap>
					<xCoord>253</xCoord>
					<yCoord>296</yCoord>
					</edgeMap>
					<edgeMap>
					<xCoord>254</xCoord>
					<yCoord>296</yCoord>
					</edgeMap>
					<edgeMap>
					<xCoord>255</xCoord>
					<yCoord>297</yCoord>
					</edgeMap>
					<edgeMap>
					<xCoord>255</xCoord>
					<yCoord>298</yCoord>
					</edgeMap>
					<edgeMap>
					<xCoord>254</xCoord>
					<yCoord>299</yCoord>
					</edgeMap>
					<edgeMap>
					<xCoord>254</xCoord>
					<yCoord>300</yCoord>
					</edgeMap>
					<edgeMap>
					<xCoord>254</xCoord>
					<yCoord>301</yCoord>
					</edgeMap>
					<edgeMap>
					<xCoord>253</xCoord>
					<yCoord>301</yCoord>
					</edgeMap>
					<edgeMap>
					<xCoord>252</xCoord>
					<yCoord>302</yCoord>
					</edgeMap>
					<edgeMap>
					<xCoord>251</xCoord>
					<yCoord>301</yCoord>
					</edgeMap>
					<edgeMap>
					<xCoord>250</xCoord>
					<yCoord>302</yCoord>
					</edgeMap>
					<edgeMap>
					<xCoord>249</xCoord>
					<yCoord>302</yCoord>
					</edgeMap>
					<edgeMap>
					<xCoord>249</xCoord>
					<yCoord>301</yCoord>
					</edgeMap>
					<edgeMap>
					<xCoord>249</xCoord>
					<yCoord>300</yCoord>
					</edgeMap>
					<edgeMap>
					<xCoord>248</xCoord>
					<yCoord>299</yCoord>
					</edgeMap>
				</roi>
				<roi>
					<imageZposition>-166.25</imageZposition>
					<imageSOP_UID>1.3.6.1.4.1.14519.5.2.1.6279.6001.337354441499934173701530819054</imageSOP_UID>
					<inclusion>TRUE</inclusion>
					<edgeMap>
					<xCoord>249</xCoord>
					<yCoord>299</yCoord>
					</edgeMap>
					<edgeMap>
					<xCoord>249</xCoord>
					<yCoord>298</yCoord>
					</edgeMap>
					<edgeMap>
					<xCoord>250</xCoord>
					<yCoord>297</yCoord>
					</edgeMap>
					<edgeMap>
					<xCoord>250</xCoord>
					<yCoord>296</yCoord>
					</edgeMap>
					<edgeMap>
					<xCoord>251</xCoord>
					<yCoord>296</yCoord>
					</edgeMap>
					<edgeMap>
					<xCoord>252</xCoord>
					<yCoord>296</yCoord>
					</edgeMap>
					<edgeMap>
					<xCoord>253</xCoord>
					<yCoord>296</yCoord>
					</edgeMap>
					<edgeMap>
					<xCoord>254</xCoord>
					<yCoord>297</yCoord>
					</edgeMap>
					<edgeMap>
					<xCoord>255</xCoord>
					<yCoord>297</yCoord>
					</edgeMap>
					<edgeMap>
					<xCoord>254</xCoord>
					<yCoord>298</yCoord>
					</edgeMap>
					<edgeMap>
					<xCoord>253</xCoord>
					<yCoord>299</yCoord>
					</edgeMap>
					<edgeMap>
					<xCoord>253</xCoord>
					<yCoord>300</yCoord>
					</edgeMap>
					<edgeMap>
					<xCoord>252</xCoord>
					<yCoord>301</yCoord>
					</edgeMap>
					<edgeMap>
					<xCoord>251</xCoord>
					<yCoord>302</yCoord>
					</edgeMap>
					<edgeMap>
					<xCoord>250</xCoord>
					<yCoord>302</yCoord>
					</edgeMap>
					<edgeMap>
					<xCoord>250</xCoord>
					<yCoord>301</yCoord>
					</edgeMap>
					<edgeMap>
					<xCoord>250</xCoord>
					<yCoord>300</yCoord>
					</edgeMap>
					<edgeMap>
					<xCoord>249</xCoord>
					<yCoord>299</yCoord>
					</edgeMap>
				</roi>
			</unblindedReadNodule>
			<unblindedReadNodule>
				<noduleID>4</noduleID>
				<characteristics>
					<subtlety>3</subtlety>
					<internalStructure>1</internalStructure>
					<calcification>6</calcification>
					<sphericity>5</sphericity>
					<margin>5</margin>
					<lobulation>1</lobulation>
					<spiculation>1</spiculation>
					<texture>5</texture>
					<malignancy>2</malignancy>
				</characteristics>
				<roi>
					<imageZposition>-107.5</imageZposition>
					<imageSOP_UID>1.3.6.1.4.1.14519.5.2.1.6279.6001.304827539287800920277064463928</imageSOP_UID>
					<inclusion>TRUE</inclusion>
					<edgeMap>
					<xCoord>206</xCoord>
					<yCoord>204</yCoord>
					</edgeMap>
					<edgeMap>
					<xCoord>206</xCoord>
					<yCoord>205</yCoord>
					</edgeMap>
					<edgeMap>
					<xCoord>205</xCoord>
					<yCoord>206</yCoord>
					</edgeMap>
					<edgeMap>
					<xCoord>206</xCoord>
					<yCoord>207</yCoord>
					</edgeMap>
					<edgeMap>
					<xCoord>207</xCoord>
					<yCoord>208</yCoord>
					</edgeMap>
					<edgeMap>
					<xCoord>208</xCoord>
					<yCoord>207</yCoord>
					</edgeMap>
					<edgeMap>
					<xCoord>209</xCoord>
					<yCoord>207</yCoord>
					</edgeMap>
					<edgeMap>
					<xCoord>209</xCoord>
					<yCoord>206</yCoord>
					</edgeMap>
					<edgeMap>
					<xCoord>209</xCoord>
					<yCoord>205</yCoord>
					</edgeMap>
					<edgeMap>
					<xCoord>208</xCoord>
					<yCoord>205</yCoord>
					</edgeMap>
					<edgeMap>
					<xCoord>207</xCoord>
					<yCoord>204</yCoord>
					</edgeMap>
					<edgeMap>
					<xCoord>206</xCoord>
					<yCoord>204</yCoord>
					</edgeMap>
				</roi>
				<roi>
					<imageZposition>-108.75</imageZposition>
					<imageSOP_UID>1.3.6.1.4.1.14519.5.2.1.6279.6001.265816479987501448041815153149</imageSOP_UID>
					<inclusion>TRUE</inclusion>
					<edgeMap>
					<xCoord>206</xCoord>
					<yCoord>203</yCoord>
					</edgeMap>
					<edgeMap>
					<xCoord>205</xCoord>
					<yCoord>204</yCoord>
					</edgeMap>
					<edgeMap>
					<xCoord>204</xCoord>
					<yCoord>205</yCoord>
					</edgeMap>
					<edgeMap>
					<xCoord>204</xCoord>
					<yCoord>206</yCoord>
					</edgeMap>
					<edgeMap>
					<xCoord>204</xCoord>
					<yCoord>207</yCoord>
					</edgeMap>
					<edgeMap>
					<xCoord>205</xCoord>
					<yCoord>208</yCoord>
					</edgeMap>
					<edgeMap>
					<xCoord>205</xCoord>
					<yCoord>209</yCoord>
					</edgeMap>
					<edgeMap>
					<xCoord>205</xCoord>
					<yCoord>210</yCoord>
					</edgeMap>
					<edgeMap>
					<xCoord>206</xCoord>
					<yCoord>210</yCoord>
					</edgeMap>
					<edgeMap>
					<xCoord>207</xCoord>
					<yCoord>209</yCoord>
					</edgeMap>
					<edgeMap>
					<xCoord>208</xCoord>
					<yCoord>209</yCoord>
					</edgeMap>
					<edgeMap>
					<xCoord>208</xCoord>
					<yCoord>208</yCoord>
					</edgeMap>
					<edgeMap>
					<xCoord>209</xCoord>
					<yCoord>207</yCoord>
					</edgeMap>
					<edgeMap>
					<xCoord>210</xCoord>
					<yCoord>206</yCoord>
					</edgeMap>
					<edgeMap>
					<xCoord>209</xCoord>
					<yCoord>205</yCoord>
					</edgeMap>
					<edgeMap>
					<xCoord>209</xCoord>
					<yCoord>204</yCoord>
					</edgeMap>
					<edgeMap>
					<xCoord>208</xCoord>
					<yCoord>204</yCoord>
					</edgeMap>
					<edgeMap>
					<xCoord>207</xCoord>
					<yCoord>204</yCoord>
					</edgeMap>
					<edgeMap>
					<xCoord>206</xCoord>
					<yCoord>203</yCoord>
					</edgeMap>
				</roi>
				<roi>
					<imageZposition>-110.0</imageZposition>
					<imageSOP_UID>1.3.6.1.4.1.14519.5.2.1.6279.6001.184302157837874985367171231707</imageSOP_UID>
					<inclusion>TRUE</inclusion>
					<edgeMap>
					<xCoord>206</xCoord>
					<yCoord>203</yCoord>
					</edgeMap>
					<edgeMap>
					<xCoord>205</xCoord>
					<yCoord>203</yCoord>
					</edgeMap>
					<edgeMap>
					<xCoord>204</xCoord>
					<yCoord>204</yCoord>
					</edgeMap>
					<edgeMap>
					<xCoord>203</xCoord>
					<yCoord>204</yCoord>
					</edgeMap>
					<edgeMap>
					<xCoord>203</xCoord>
					<yCoord>205</yCoord>
					</edgeMap>
					<edgeMap>
					<xCoord>202</xCoord>
					<yCoord>206</yCoord>
					</edgeMap>
					<edgeMap>
					<xCoord>202</xCoord>
					<yCoord>207</yCoord>
					</edgeMap>
					<edgeMap>
					<xCoord>203</xCoord>
					<yCoord>208</yCoord>
					</edgeMap>
					<edgeMap>
					<xCoord>203</xCoord>
					<yCoord>209</yCoord>
					</edgeMap>
					<edgeMap>
					<xCoord>204</xCoord>
					<yCoord>210</yCoord>
					</edgeMap>
					<edgeMap>
					<xCoord>205</xCoord>
					<yCoord>211</yCoord>
					</edgeMap>
					<edgeMap>
					<xCoord>206</xCoord>
					<yCoord>211</yCoord>
					</edgeMap>
					<edgeMap>
					<xCoord>207</xCoord>
					<yCoord>211</yCoord>
					</edgeMap>
					<edgeMap>
					<xCoord>208</xCoord>
					<yCoord>210</yCoord>
					</edgeMap>
					<edgeMap>
					<xCoord>209</xCoord>
					<yCoord>209</yCoord>
					</edgeMap>
					<edgeMap>
					<xCoord>209</xCoord>
					<yCoord>208</yCoord>
					</edgeMap>
					<edgeMap>
					<xCoord>210</xCoord>
					<yCoord>207</yCoord>
					</edgeMap>
					<edgeMap>
					<xCoord>210</xCoord>
					<yCoord>206</yCoord>
					</edgeMap>
					<edgeMap>
					<xCoord>209</xCoord>
					<yCoord>205</yCoord>
					</edgeMap>
					<edgeMap>
					<xCoord>209</xCoord>
					<yCoord>204</yCoord>
					</edgeMap>
					<edgeMap>
					<xCoord>208</xCoord>
					<yCoord>204</yCoord>
					</edgeMap>
					<edgeMap>
					<xCoord>207</xCoord>
					<yCoord>203</yCoord>
					</edgeMap>
					<edgeMap>
					<xCoord>206</xCoord>
					<yCoord>203</yCoord>
					</edgeMap>
				</roi>
				<roi>
					<imageZposition>-111.25</imageZposition>
					<imageSOP_UID>1.3.6.1.4.1.14519.5.2.1.6279.6001.317564310312417069083220415894</imageSOP_UID>
					<inclusion>TRUE</inclusion>
					<edgeMap>
					<xCoord>207</xCoord>
					<yCoord>202</yCoord>
					</edgeMap>
					<edgeMap>
					<xCoord>206</xCoord>
					<yCoord>203</yCoord>
					</edgeMap>
					<edgeMap>
					<xCoord>205</xCoord>
					<yCoord>203</yCoord>
					</edgeMap>
					<edgeMap>
					<xCoord>204</xCoord>
					<yCoord>204</yCoord>
					</edgeMap>
					<edgeMap>
					<xCoord>203</xCoord>
					<yCoord>204</yCoord>
					</edgeMap>
					<edgeMap>
					<xCoord>203</xCoord>
					<yCoord>205</yCoord>
					</edgeMap>
					<edgeMap>
					<xCoord>203</xCoord>
					<yCoord>206</yCoord>
					</edgeMap>
					<edgeMap>
					<xCoord>203</xCoord>
					<yCoord>207</yCoord>
					</edgeMap>
					<edgeMap>
					<xCoord>203</xCoord>
					<yCoord>208</yCoord>
					</edgeMap>
					<edgeMap>
					<xCoord>203</xCoord>
					<yCoord>209</yCoord>
					</edgeMap>
					<edgeMap>
					<xCoord>204</xCoord>
					<yCoord>210</yCoord>
					</edgeMap>
					<edgeMap>
					<xCoord>205</xCoord>
					<yCoord>211</yCoord>
					</edgeMap>
					<edgeMap>
					<xCoord>206</xCoord>
					<yCoord>212</yCoord>
					</edgeMap>
					<edgeMap>
					<xCoord>207</xCoord>
					<yCoord>212</yCoord>
					</edgeMap>
					<edgeMap>
					<xCoord>208</xCoord>
					<yCoord>211</yCoord>
					</edgeMap>
					<edgeMap>
					<xCoord>209</xCoord>
					<yCoord>210</yCoord>
					</edgeMap>
					<edgeMap>
					<xCoord>210</xCoord>
					<yCoord>210</yCoord>
					</edgeMap>
					<edgeMap>
					<xCoord>211</xCoord>
					<yCoord>209</yCoord>
					</edgeMap>
					<edgeMap>
					<xCoord>211</xCoord>
					<yCoord>208</yCoord>
					</edgeMap>
					<edgeMap>
					<xCoord>211</xCoord>
					<yCoord>207</yCoord>
					</edgeMap>
					<edgeMap>
					<xCoord>211</xCoord>
					<yCoord>206</yCoord>
					</edgeMap>
					<edgeMap>
					<xCoord>211</xCoord>
					<yCoord>205</yCoord>
					</edgeMap>
					<edgeMap>
					<xCoord>212</xCoord>
					<yCoord>205</yCoord>
					</edgeMap>
					<edgeMap>
					<xCoord>211</xCoord>
					<yCoord>204</yCoord>
					</edgeMap>
					<edgeMap>
					<xCoord>210</xCoord>
					<yCoord>204</yCoord>
					</edgeMap>
					<edgeMap>
					<xCoord>209</xCoord>
					<yCoord>203</yCoord>
					</edgeMap>
					<edgeMap>
					<xCoord>208</xCoord>
					<yCoord>202</yCoord>
					</edgeMap>
					<edgeMap>
					<xCoord>207</xCoord>
					<yCoord>202</yCoord>
					</edgeMap>
				</roi>
				<roi>
					<imageZposition>-112.5</imageZposition>
					<imageSOP_UID>1.3.6.1.4.1.14519.5.2.1.6279.6001.155073453774679606887698675964</imageSOP_UID>
					<inclusion>TRUE</inclusion>
					<edgeMap>
					<xCoord>206</xCoord>
					<yCoord>202</yCoord>
					</edgeMap>
					<edgeMap>
					<xCoord>205</xCoord>
					<yCoord>203</yCoord>
					</edgeMap>
					<edgeMap>
					<xCoord>204</xCoord>
					<yCoord>204</yCoord>
					</edgeMap>
					<edgeMap>
					<xCoord>203</xCoord>
					<yCoord>205</yCoord>
					</edgeMap>
					<edgeMap>
					<xCoord>203</xCoord>
					<yCoord>206</yCoord>
					</edgeMap>
					<edgeMap>
					<xCoord>203</xCoord>
					<yCoord>207</yCoord>
					</edgeMap>
					<edgeMap>
					<xCoord>203</xCoord>
					<yCoord>208</yCoord>
					</edgeMap>
					<edgeMap>
					<xCoord>203</xCoord>
					<yCoord>209</yCoord>
					</edgeMap>
					<edgeMap>
					<xCoord>204</xCoord>
					<yCoord>210</yCoord>
					</edgeMap>
					<edgeMap>
					<xCoord>204</xCoord>
					<yCoord>211</yCoord>
					</edgeMap>
					<edgeMap>
					<xCoord>205</xCoord>
					<yCoord>211</yCoord>
					</edgeMap>
					<edgeMap>
					<xCoord>206</xCoord>
					<yCoord>212</yCoord>
					</edgeMap>
					<edgeMap>
					<xCoord>207</xCoord>
					<yCoord>212</yCoord>
					</edgeMap>
					<edgeMap>
					<xCoord>208</xCoord>
					<yCoord>212</yCoord>
					</edgeMap>
					<edgeMap>
					<xCoord>209</xCoord>
					<yCoord>212</yCoord>
					</edgeMap>
					<edgeMap>
					<xCoord>210</xCoord>
					<yCoord>211</yCoord>
					</edgeMap>
					<edgeMap>
					<xCoord>211</xCoord>
					<yCoord>210</yCoord>
					</edgeMap>
					<edgeMap>
					<xCoord>211</xCoord>
					<yCoord>209</yCoord>
					</edgeMap>
					<edgeMap>
					<xCoord>212</xCoord>
					<yCoord>208</yCoord>
					</edgeMap>
					<edgeMap>
					<xCoord>212</xCoord>
					<yCoord>207</yCoord>
					</edgeMap>
					<edgeMap>
					<xCoord>212</xCoord>
					<yCoord>206</yCoord>
					</edgeMap>
					<edgeMap>
					<xCoord>212</xCoord>
					<yCoord>205</yCoord>
					</edgeMap>
					<edgeMap>
					<xCoord>212</xCoord>
					<yCoord>204</yCoord>
					</edgeMap>
					<edgeMap>
					<xCoord>211</xCoord>
					<yCoord>203</yCoord>
					</edgeMap>
					<edgeMap>
					<xCoord>212</xCoord>
					<yCoord>203</yCoord>
					</edgeMap>
					<edgeMap>
					<xCoord>210</xCoord>
					<yCoord>203</yCoord>
					</edgeMap>
					<edgeMap>
					<xCoord>209</xCoord>
					<yCoord>203</yCoord>
					</edgeMap>
					<edgeMap>
					<xCoord>208</xCoord>
					<yCoord>202</yCoord>
					</edgeMap>
					<edgeMap>
					<xCoord>207</xCoord>
					<yCoord>202</yCoord>
					</edgeMap>
					<edgeMap>
					<xCoord>206</xCoord>
					<yCoord>202</yCoord>
					</edgeMap>
				</roi>
				<roi>
					<imageZposition>-113.75</imageZposition>
					<imageSOP_UID>1.3.6.1.4.1.14519.5.2.1.6279.6001.181359010177309097840000704714</imageSOP_UID>
					<inclusion>TRUE</inclusion>
					<edgeMap>
					<xCoord>209</xCoord>
					<yCoord>203</yCoord>
					</edgeMap>
					<edgeMap>
					<xCoord>208</xCoord>
					<yCoord>203</yCoord>
					</edgeMap>
					<edgeMap>
					<xCoord>207</xCoord>
					<yCoord>203</yCoord>
					</edgeMap>
					<edgeMap>
					<xCoord>206</xCoord>
					<yCoord>202</yCoord>
					</edgeMap>
					<edgeMap>
					<xCoord>205</xCoord>
					<yCoord>203</yCoord>
					</edgeMap>
					<edgeMap>
					<xCoord>204</xCoord>
					<yCoord>204</yCoord>
					</edgeMap>
					<edgeMap>
					<xCoord>204</xCoord>
					<yCoord>205</yCoord>
					</edgeMap>
					<edgeMap>
					<xCoord>204</xCoord>
					<yCoord>206</yCoord>
					</edgeMap>
					<edgeMap>
					<xCoord>204</xCoord>
					<yCoord>207</yCoord>
					</edgeMap>
					<edgeMap>
					<xCoord>204</xCoord>
					<yCoord>208</yCoord>
					</edgeMap>
					<edgeMap>
					<xCoord>204</xCoord>
					<yCoord>209</yCoord>
					</edgeMap>
					<edgeMap>
					<xCoord>205</xCoord>
					<yCoord>210</yCoord>
					</edgeMap>
					<edgeMap>
					<xCoord>206</xCoord>
					<yCoord>211</yCoord>
					</edgeMap>
					<edgeMap>
					<xCoord>207</xCoord>
					<yCoord>211</yCoord>
					</edgeMap>
					<edgeMap>
					<xCoord>208</xCoord>
					<yCoord>211</yCoord>
					</edgeMap>
					<edgeMap>
					<xCoord>209</xCoord>
					<yCoord>211</yCoord>
					</edgeMap>
					<edgeMap>
					<xCoord>210</xCoord>
					<yCoord>211</yCoord>
					</edgeMap>
					<edgeMap>
					<xCoord>211</xCoord>
					<yCoord>210</yCoord>
					</edgeMap>
					<edgeMap>
					<xCoord>211</xCoord>
					<yCoord>209</yCoord>
					</edgeMap>
					<edgeMap>
					<xCoord>212</xCoord>
					<yCoord>208</yCoord>
					</edgeMap>
					<edgeMap>
					<xCoord>211</xCoord>
					<yCoord>207</yCoord>
					</edgeMap>
					<edgeMap>
					<xCoord>211</xCoord>
					<yCoord>206</yCoord>
					</edgeMap>
					<edgeMap>
					<xCoord>210</xCoord>
					<yCoord>206</yCoord>
					</edgeMap>
					<edgeMap>
					<xCoord>210</xCoord>
					<yCoord>205</yCoord>
					</edgeMap>
					<edgeMap>
					<xCoord>210</xCoord>
					<yCoord>204</yCoord>
					</edgeMap>
					<edgeMap>
					<xCoord>209</xCoord>
					<yCoord>203</yCoord>
					</edgeMap>
				</roi>
				<roi>
					<imageZposition>-115.0</imageZposition>
					<imageSOP_UID>1.3.6.1.4.1.14519.5.2.1.6279.6001.156456745025295257899338328531</imageSOP_UID>
					<inclusion>TRUE</inclusion>
					<edgeMap>
					<xCoord>208</xCoord>
					<yCoord>203</yCoord>
					</edgeMap>
					<edgeMap>
					<xCoord>207</xCoord>
					<yCoord>203</yCoord>
					</edgeMap>
					<edgeMap>
					<xCoord>206</xCoord>
					<yCoord>204</yCoord>
					</edgeMap>
					<edgeMap>
					<xCoord>205</xCoord>
					<yCoord>204</yCoord>
					</edgeMap>
					<edgeMap>
					<xCoord>205</xCoord>
					<yCoord>205</yCoord>
					</edgeMap>
					<edgeMap>
					<xCoord>205</xCoord>
					<yCoord>206</yCoord>
					</edgeMap>
					<edgeMap>
					<xCoord>205</xCoord>
					<yCoord>207</yCoord>
					</edgeMap>
					<edgeMap>
					<xCoord>206</xCoord>
					<yCoord>208</yCoord>
					</edgeMap>
					<edgeMap>
					<xCoord>207</xCoord>
					<yCoord>209</yCoord>
					</edgeMap>
					<edgeMap>
					<xCoord>208</xCoord>
					<yCoord>209</yCoord>
					</edgeMap>
					<edgeMap>
					<xCoord>209</xCoord>
					<yCoord>209</yCoord>
					</edgeMap>
					<edgeMap>
					<xCoord>210</xCoord>
					<yCoord>209</yCoord>
					</edgeMap>
					<edgeMap>
					<xCoord>210</xCoord>
					<yCoord>208</yCoord>
					</edgeMap>
					<edgeMap>
					<xCoord>210</xCoord>
					<yCoord>207</yCoord>
					</edgeMap>
					<edgeMap>
					<xCoord>210</xCoord>
					<yCoord>206</yCoord>
					</edgeMap>
					<edgeMap>
					<xCoord>209</xCoord>
					<yCoord>205</yCoord>
					</edgeMap>
					<edgeMap>
					<xCoord>209</xCoord>
					<yCoord>204</yCoord>
					</edgeMap>
					<edgeMap>
					<xCoord>208</xCoord>
					<yCoord>203</yCoord>
					</edgeMap>
				</roi>
			</unblindedReadNodule>
			<nonNodule>
				<nonNoduleID>5</nonNoduleID>
				<imageZposition>-161.25</imageZposition>
				<imageSOP_UID>1.3.6.1.4.1.14519.5.2.1.6279.6001.201023937506169748776050812988</imageSOP_UID>
				<locus>
					<xCoord>140</xCoord>
					<yCoord>261</yCoord>
				</locus>
			</nonNodule>
			<nonNodule>
				<nonNoduleID>6</nonNoduleID>
				<imageZposition>-172.5</imageZposition>
				<imageSOP_UID>1.3.6.1.4.1.14519.5.2.1.6279.6001.485972706420802768791334433123</imageSOP_UID>
				<locus>
					<xCoord>174</xCoord>
					<yCoord>213</yCoord>
				</locus>
			</nonNodule>
	</readingSession>
</LidcReadMessage>
