# Supplementary material for: An improved V-Net lung nodule segmentation model based on pixel threshold separation and attention mechanism
Source: Sci Rep. 2024 Feb 27;14:4743. doi: 10.1038/s41598-024-55178-3 (PMC10899216; doi:10.1038/s41598-024-55178-3)
Supplement: Supplementary file 1 — Supplementary Information 1. [file 41598_2024_55178_MOESM1_ESM.zip › lidc-xml-only/tcia-lidc-xml/185/144.xml]

<?xml version="1.0" encoding="UTF-8"?>
<LidcReadMessage uid="1.3.6.1.4.1.14519.5.2.1.6279.6001.1307390687963.0" xmlns="http://www.nih.gov" xmlns:xsi="http://www.w3.org/2001/XMLSchema-instance" xsi:schemaLocation="http://www.nih.gov  http://troll.rad.med.umich.edu/lidc/LidcReadMessage.xsd">
<ResponseHeader>
<Version>1.8.1</Version>
<MessageId>-1985802491</MessageId>
<DateRequest>2007-11-01</DateRequest>
<TimeRequest>12:32:25</TimeRequest>
<RequestingSite>removed</RequestingSite>
<ServicingSite>removed</ServicingSite>
<TaskDescription>Second unblinded read</TaskDescription>
<CtImageFile>removed</CtImageFile>
<SeriesInstanceUid>1.3.6.1.4.1.14519.5.2.1.6279.6001.272961322147784625028175033640</SeriesInstanceUid>
<DateService>2008-02-25</DateService>
<TimeService>10:52:29</TimeService>
<ResponseDescription>1 - Reading complete</ResponseDescription>
<StudyInstanceUID>1.3.6.1.4.1.14519.5.2.1.6279.6001.260157243922037600449005570857</StudyInstanceUID></ResponseHeader>
<readingSession>
    <annotationVersion>3.12</annotationVersion>
    <servicingRadiologistID>-143581738</servicingRadiologistID>
    <unblindedReadNodule>
      <noduleID>Nodule 002</noduleID>
      <characteristics>
        <subtlety>4</subtlety>
        <internalStructure>1</internalStructure>
        <calcification>6</calcification>
        <sphericity>3</sphericity>
        <margin>5</margin>
        <lobulation>1</lobulation>
        <spiculation>1</spiculation>
        <texture>5</texture>
        <malignancy>3</malignancy>
      </characteristics>
      <roi>
        <imageZposition>-232.535004 </imageZposition>
        <imageSOP_UID>1.3.6.1.4.1.14519.5.2.1.6279.6001.480370081401596634483551845783</imageSOP_UID>
        <inclusion>TRUE</inclusion>
        <edgeMap>
          <xCoord>96</xCoord>
          <yCoord>385</yCoord>
        </edgeMap>
        <edgeMap>
          <xCoord>95</xCoord>
          <yCoord>386</yCoord>
        </edgeMap>
        <edgeMap>
          <xCoord>95</xCoord>
          <yCoord>387</yCoord>
        </edgeMap>
        <edgeMap>
          <xCoord>95</xCoord>
          <yCoord>388</yCoord>
        </edgeMap>
        <edgeMap>
          <xCoord>95</xCoord>
          <yCoord>389</yCoord>
        </edgeMap>
        <edgeMap>
          <xCoord>96</xCoord>
          <yCoord>390</yCoord>
        </edgeMap>
        <edgeMap>
          <xCoord>97</xCoord>
          <yCoord>390</yCoord>
        </edgeMap>
        <edgeMap>
          <xCoord>98</xCoord>
          <yCoord>391</yCoord>
        </edgeMap>
        <edgeMap>
          <xCoord>99</xCoord>
          <yCoord>392</yCoord>
        </edgeMap>
        <edgeMap>
          <xCoord>100</xCoord>
          <yCoord>392</yCoord>
        </edgeMap>
        <edgeMap>
          <xCoord>101</xCoord>
          <yCoord>392</yCoord>
        </edgeMap>
        <edgeMap>
          <xCoord>102</xCoord>
          <yCoord>392</yCoord>
        </edgeMap>
        <edgeMap>
          <xCoord>103</xCoord>
          <yCoord>391</yCoord>
        </edgeMap>
        <edgeMap>
          <xCoord>104</xCoord>
          <yCoord>390</yCoord>
        </edgeMap>
        <edgeMap>
          <xCoord>104</xCoord>
          <yCoord>389</yCoord>
        </edgeMap>
        <edgeMap>
          <xCoord>105</xCoord>
          <yCoord>388</yCoord>
        </edgeMap>
        <edgeMap>
          <xCoord>105</xCoord>
          <yCoord>387</yCoord>
        </edgeMap>
        <edgeMap>
          <xCoord>104</xCoord>
          <yCoord>386</yCoord>
        </edgeMap>
        <edgeMap>
          <xCoord>103</xCoord>
          <yCoord>385</yCoord>
        </edgeMap>
        <edgeMap>
          <xCoord>102</xCoord>
          <yCoord>385</yCoord>
        </edgeMap>
        <edgeMap>
          <xCoord>101</xCoord>
          <yCoord>385</yCoord>
        </edgeMap>
        <edgeMap>
          <xCoord>100</xCoord>
          <yCoord>385</yCoord>
        </edgeMap>
        <edgeMap>
          <xCoord>99</xCoord>
          <yCoord>385</yCoord>
        </edgeMap>
        <edgeMap>
          <xCoord>98</xCoord>
          <yCoord>385</yCoord>
        </edgeMap>
        <edgeMap>
          <xCoord>97</xCoord>
          <yCoord>385</yCoord>
        </edgeMap>
        <edgeMap>
          <xCoord>96</xCoord>
          <yCoord>385</yCoord>
        </edgeMap>
      </roi>
      <roi>
        <imageZposition>-230.035004 </imageZposition>
        <imageSOP_UID>1.3.6.1.4.1.14519.5.2.1.6279.6001.147290905333297190574834713575</imageSOP_UID>
        <inclusion>TRUE</inclusion>
        <edgeMap>
          <xCoord>97</xCoord>
          <yCoord>383</yCoord>
        </edgeMap>
        <edgeMap>
          <xCoord>96</xCoord>
          <yCoord>384</yCoord>
        </edgeMap>
        <edgeMap>
          <xCoord>95</xCoord>
          <yCoord>385</yCoord>
        </edgeMap>
        <edgeMap>
          <xCoord>95</xCoord>
          <yCoord>386</yCoord>
        </edgeMap>
        <edgeMap>
          <xCoord>95</xCoord>
          <yCoord>387</yCoord>
        </edgeMap>
        <edgeMap>
          <xCoord>95</xCoord>
          <yCoord>388</yCoord>
        </edgeMap>
        <edgeMap>
          <xCoord>95</xCoord>
          <yCoord>389</yCoord>
        </edgeMap>
        <edgeMap>
          <xCoord>96</xCoord>
          <yCoord>390</yCoord>
        </edgeMap>
        <edgeMap>
          <xCoord>97</xCoord>
          <yCoord>391</yCoord>
        </edgeMap>
        <edgeMap>
          <xCoord>98</xCoord>
          <yCoord>391</yCoord>
        </edgeMap>
        <edgeMap>
          <xCoord>99</xCoord>
          <yCoord>391</yCoord>
        </edgeMap>
        <edgeMap>
          <xCoord>100</xCoord>
          <yCoord>391</yCoord>
        </edgeMap>
        <edgeMap>
          <xCoord>101</xCoord>
          <yCoord>391</yCoord>
        </edgeMap>
        <edgeMap>
          <xCoord>102</xCoord>
          <yCoord>391</yCoord>
        </edgeMap>
        <edgeMap>
          <xCoord>103</xCoord>
          <yCoord>391</yCoord>
        </edgeMap>
        <edgeMap>
          <xCoord>104</xCoord>
          <yCoord>391</yCoord>
        </edgeMap>
        <edgeMap>
          <xCoord>105</xCoord>
          <yCoord>390</yCoord>
        </edgeMap>
        <edgeMap>
          <xCoord>106</xCoord>
          <yCoord>390</yCoord>
        </edgeMap>
        <edgeMap>
          <xCoord>107</xCoord>
          <yCoord>389</yCoord>
        </edgeMap>
        <edgeMap>
          <xCoord>107</xCoord>
          <yCoord>388</yCoord>
        </edgeMap>
        <edgeMap>
          <xCoord>107</xCoord>
          <yCoord>387</yCoord>
        </edgeMap>
        <edgeMap>
          <xCoord>107</xCoord>
          <yCoord>386</yCoord>
        </edgeMap>
        <edgeMap>
          <xCoord>107</xCoord>
          <yCoord>385</yCoord>
        </edgeMap>
        <edgeMap>
          <xCoord>106</xCoord>
          <yCoord>384</yCoord>
        </edgeMap>
        <edgeMap>
          <xCoord>105</xCoord>
          <yCoord>384</yCoord>
        </edgeMap>
        <edgeMap>
          <xCoord>104</xCoord>
          <yCoord>384</yCoord>
        </edgeMap>
        <edgeMap>
          <xCoord>103</xCoord>
          <yCoord>383</yCoord>
        </edgeMap>
        <edgeMap>
          <xCoord>102</xCoord>
          <yCoord>383</yCoord>
        </edgeMap>
        <edgeMap>
          <xCoord>101</xCoord>
          <yCoord>383</yCoord>
        </edgeMap>
        <edgeMap>
          <xCoord>100</xCoord>
          <yCoord>383</yCoord>
        </edgeMap>
        <edgeMap>
          <xCoord>99</xCoord>
          <yCoord>383</yCoord>
        </edgeMap>
        <edgeMap>
          <xCoord>98</xCoord>
          <yCoord>383</yCoord>
        </edgeMap>
        <edgeMap>
          <xCoord>97</xCoord>
          <yCoord>383</yCoord>
        </edgeMap>
      </roi>
    </unblindedReadNodule>
    <unblindedReadNodule>
      <noduleID>Nodule 001</noduleID>
      <roi>
        <imageZposition>-92.535004</imageZposition>
        <imageSOP_UID>1.3.6.1.4.1.14519.5.2.1.6279.6001.672704657707641502359146191184</imageSOP_UID>
        <inclusion>TRUE</inclusion>
        <edgeMap>
          <xCoord>386</xCoord>
          <yCoord>371</yCoord>
        </edgeMap>
      </roi>
    </unblindedReadNodule>
    <unblindedReadNodule>
      <noduleID>Nodule 003</noduleID>
      <roi>
        <imageZposition>-267.535004 </imageZposition>
        <imageSOP_UID>1.3.6.1.4.1.14519.5.2.1.6279.6001.156160297720718034806749555473</imageSOP_UID>
        <inclusion>TRUE</inclusion>
        <edgeMap>
          <xCoord>428</xCoord>
          <yCoord>385</yCoord>
        </edgeMap>
      </roi>
    </unblindedReadNodule>
    <unblindedReadNodule>
      <noduleID>Nodule 004</noduleID>
      <roi>
        <imageZposition>-237.535004 </imageZposition>
        <imageSOP_UID>1.3.6.1.4.1.14519.5.2.1.6279.6001.300273411686713813531710617633</imageSOP_UID>
        <inclusion>TRUE</inclusion>
        <edgeMap>
          <xCoord>333</xCoord>
          <yCoord>431</yCoord>
        </edgeMap>
      </roi>
    </unblindedReadNodule>
    <unblindedReadNodule>
      <noduleID>Nodule 005</noduleID>
      <roi>
        <imageZposition>-230.035004 </imageZposition>
        <imageSOP_UID>1.3.6.1.4.1.14519.5.2.1.6279.6001.147290905333297190574834713575</imageSOP_UID>
        <inclusion>TRUE</inclusion>
        <edgeMap>
          <xCoord>127</xCoord>
          <yCoord>371</yCoord>
        </edgeMap>
      </roi>
    </unblindedReadNodule>
    <nonNodule>
      <nonNoduleID>_Non-nodule 001</nonNoduleID>
      <imageZposition>-272.535004 </imageZposition>
      <imageSOP_UID>1.3.6.1.4.1.14519.5.2.1.6279.6001.205470091701612799938473174466</imageSOP_UID>
      <locus>
        <xCoord>71</xCoord>
        <yCoord>359</yCoord>
      </locus>
    </nonNodule>
  </readingSession>
<readingSession>
    <annotationVersion>3.12</annotationVersion>
    <servicingRadiologistID>-1804235209</servicingRadiologistID>
    <unblindedReadNodule>
      <noduleID>IL057_127591</noduleID>
      <roi>
        <imageZposition>-92.535004</imageZposition>
        <imageSOP_UID>1.3.6.1.4.1.14519.5.2.1.6279.6001.672704657707641502359146191184</imageSOP_UID>
        <inclusion>TRUE</inclusion>
        <edgeMap>
          <xCoord>386</xCoord>
          <yCoord>372</yCoord>
        </edgeMap>
      </roi>
    </unblindedReadNodule>
    <unblindedReadNodule>
      <noduleID>IL057_127581</noduleID>
      <characteristics>
        <subtlety>4</subtlety>
        <internalStructure>1</internalStructure>
        <calcification>6</calcification>
        <sphericity>3</sphericity>
        <margin>3</margin>
        <lobulation>1</lobulation>
        <spiculation>1</spiculation>
        <texture>4</texture>
        <malignancy>3</malignancy>
      </characteristics>
      <roi>
        <imageZposition>-230.035004</imageZposition>
        <imageSOP_UID>1.3.6.1.4.1.14519.5.2.1.6279.6001.147290905333297190574834713575</imageSOP_UID>
        <inclusion>TRUE</inclusion>
        <edgeMap>
          <xCoord>103</xCoord>
          <yCoord>391</yCoord>
        </edgeMap>
        <edgeMap>
          <xCoord>104</xCoord>
          <yCoord>390</yCoord>
        </edgeMap>
        <edgeMap>
          <xCoord>105</xCoord>
          <yCoord>389</yCoord>
        </edgeMap>
        <edgeMap>
          <xCoord>105</xCoord>
          <yCoord>388</yCoord>
        </edgeMap>
        <edgeMap>
          <xCoord>105</xCoord>
          <yCoord>387</yCoord>
        </edgeMap>
        <edgeMap>
          <xCoord>105</xCoord>
          <yCoord>386</yCoord>
        </edgeMap>
        <edgeMap>
          <xCoord>105</xCoord>
          <yCoord>385</yCoord>
        </edgeMap>
        <edgeMap>
          <xCoord>104</xCoord>
          <yCoord>384</yCoord>
        </edgeMap>
        <edgeMap>
          <xCoord>103</xCoord>
          <yCoord>383</yCoord>
        </edgeMap>
        <edgeMap>
          <xCoord>102</xCoord>
          <yCoord>383</yCoord>
        </edgeMap>
        <edgeMap>
          <xCoord>101</xCoord>
          <yCoord>383</yCoord>
        </edgeMap>
        <edgeMap>
          <xCoord>100</xCoord>
          <yCoord>383</yCoord>
        </edgeMap>
        <edgeMap>
          <xCoord>99</xCoord>
          <yCoord>383</yCoord>
        </edgeMap>
        <edgeMap>
          <xCoord>98</xCoord>
          <yCoord>384</yCoord>
        </edgeMap>
        <edgeMap>
          <xCoord>97</xCoord>
          <yCoord>384</yCoord>
        </edgeMap>
        <edgeMap>
          <xCoord>96</xCoord>
          <yCoord>385</yCoord>
        </edgeMap>
        <edgeMap>
          <xCoord>95</xCoord>
          <yCoord>386</yCoord>
        </edgeMap>
        <edgeMap>
          <xCoord>95</xCoord>
          <yCoord>387</yCoord>
        </edgeMap>
        <edgeMap>
          <xCoord>95</xCoord>
          <yCoord>388</yCoord>
        </edgeMap>
        <edgeMap>
          <xCoord>95</xCoord>
          <yCoord>389</yCoord>
        </edgeMap>
        <edgeMap>
          <xCoord>96</xCoord>
          <yCoord>390</yCoord>
        </edgeMap>
        <edgeMap>
          <xCoord>97</xCoord>
          <yCoord>391</yCoord>
        </edgeMap>
        <edgeMap>
          <xCoord>98</xCoord>
          <yCoord>391</yCoord>
        </edgeMap>
        <edgeMap>
          <xCoord>99</xCoord>
          <yCoord>391</yCoord>
        </edgeMap>
        <edgeMap>
          <xCoord>100</xCoord>
          <yCoord>391</yCoord>
        </edgeMap>
        <edgeMap>
          <xCoord>101</xCoord>
          <yCoord>391</yCoord>
        </edgeMap>
        <edgeMap>
          <xCoord>102</xCoord>
          <yCoord>391</yCoord>
        </edgeMap>
        <edgeMap>
          <xCoord>103</xCoord>
          <yCoord>391</yCoord>
        </edgeMap>
      </roi>
      <roi>
        <imageZposition>-232.535004</imageZposition>
        <imageSOP_UID>1.3.6.1.4.1.14519.5.2.1.6279.6001.480370081401596634483551845783</imageSOP_UID>
        <inclusion>TRUE</inclusion>
        <edgeMap>
          <xCoord>104</xCoord>
          <yCoord>393</yCoord>
        </edgeMap>
        <edgeMap>
          <xCoord>105</xCoord>
          <yCoord>392</yCoord>
        </edgeMap>
        <edgeMap>
          <xCoord>105</xCoord>
          <yCoord>391</yCoord>
        </edgeMap>
        <edgeMap>
          <xCoord>104</xCoord>
          <yCoord>390</yCoord>
        </edgeMap>
        <edgeMap>
          <xCoord>103</xCoord>
          <yCoord>389</yCoord>
        </edgeMap>
        <edgeMap>
          <xCoord>103</xCoord>
          <yCoord>388</yCoord>
        </edgeMap>
        <edgeMap>
          <xCoord>103</xCoord>
          <yCoord>387</yCoord>
        </edgeMap>
        <edgeMap>
          <xCoord>102</xCoord>
          <yCoord>386</yCoord>
        </edgeMap>
        <edgeMap>
          <xCoord>101</xCoord>
          <yCoord>386</yCoord>
        </edgeMap>
        <edgeMap>
          <xCoord>100</xCoord>
          <yCoord>385</yCoord>
        </edgeMap>
        <edgeMap>
          <xCoord>99</xCoord>
          <yCoord>385</yCoord>
        </edgeMap>
        <edgeMap>
          <xCoord>98</xCoord>
          <yCoord>386</yCoord>
        </edgeMap>
        <edgeMap>
          <xCoord>97</xCoord>
          <yCoord>386</yCoord>
        </edgeMap>
        <edgeMap>
          <xCoord>96</xCoord>
          <yCoord>387</yCoord>
        </edgeMap>
        <edgeMap>
          <xCoord>96</xCoord>
          <yCoord>388</yCoord>
        </edgeMap>
        <edgeMap>
          <xCoord>96</xCoord>
          <yCoord>389</yCoord>
        </edgeMap>
        <edgeMap>
          <xCoord>97</xCoord>
          <yCoord>390</yCoord>
        </edgeMap>
        <edgeMap>
          <xCoord>97</xCoord>
          <yCoord>391</yCoord>
        </edgeMap>
        <edgeMap>
          <xCoord>98</xCoord>
          <yCoord>392</yCoord>
        </edgeMap>
        <edgeMap>
          <xCoord>99</xCoord>
          <yCoord>392</yCoord>
        </edgeMap>
        <edgeMap>
          <xCoord>100</xCoord>
          <yCoord>392</yCoord>
        </edgeMap>
        <edgeMap>
          <xCoord>101</xCoord>
          <yCoord>392</yCoord>
        </edgeMap>
        <edgeMap>
          <xCoord>102</xCoord>
          <yCoord>392</yCoord>
        </edgeMap>
        <edgeMap>
          <xCoord>103</xCoord>
          <yCoord>393</yCoord>
        </edgeMap>
        <edgeMap>
          <xCoord>104</xCoord>
          <yCoord>393</yCoord>
        </edgeMap>
      </roi>
    </unblindedReadNodule>
    <unblindedReadNodule>
      <noduleID>IL057_127588</noduleID>
      <characteristics>
        <subtlety>2</subtlety>
        <internalStructure>1</internalStructure>
        <calcification>6</calcification>
        <sphericity>3</sphericity>
        <margin>4</margin>
        <lobulation>1</lobulation>
        <spiculation>1</spiculation>
        <texture>5</texture>
        <malignancy>3</malignancy>
      </characteristics>
      <roi>
        <imageZposition>-170.035004</imageZposition>
        <imageSOP_UID>1.3.6.1.4.1.14519.5.2.1.6279.6001.159348238446416025481537322616</imageSOP_UID>
        <inclusion>TRUE</inclusion>
        <edgeMap>
          <xCoord>121</xCoord>
          <yCoord>234</yCoord>
        </edgeMap>
        <edgeMap>
          <xCoord>122</xCoord>
          <yCoord>233</yCoord>
        </edgeMap>
        <edgeMap>
          <xCoord>123</xCoord>
          <yCoord>232</yCoord>
        </edgeMap>
        <edgeMap>
          <xCoord>123</xCoord>
          <yCoord>231</yCoord>
        </edgeMap>
        <edgeMap>
          <xCoord>123</xCoord>
          <yCoord>230</yCoord>
        </edgeMap>
        <edgeMap>
          <xCoord>123</xCoord>
          <yCoord>229</yCoord>
        </edgeMap>
        <edgeMap>
          <xCoord>122</xCoord>
          <yCoord>228</yCoord>
        </edgeMap>
        <edgeMap>
          <xCoord>121</xCoord>
          <yCoord>228</yCoord>
        </edgeMap>
        <edgeMap>
          <xCoord>120</xCoord>
          <yCoord>229</yCoord>
        </edgeMap>
        <edgeMap>
          <xCoord>119</xCoord>
          <yCoord>229</yCoord>
        </edgeMap>
        <edgeMap>
          <xCoord>118</xCoord>
          <yCoord>229</yCoord>
        </edgeMap>
        <edgeMap>
          <xCoord>117</xCoord>
          <yCoord>230</yCoord>
        </edgeMap>
        <edgeMap>
          <xCoord>116</xCoord>
          <yCoord>230</yCoord>
        </edgeMap>
        <edgeMap>
          <xCoord>115</xCoord>
          <yCoord>231</yCoord>
        </edgeMap>
        <edgeMap>
          <xCoord>116</xCoord>
          <yCoord>232</yCoord>
        </edgeMap>
        <edgeMap>
          <xCoord>117</xCoord>
          <yCoord>233</yCoord>
        </edgeMap>
        <edgeMap>
          <xCoord>118</xCoord>
          <yCoord>234</yCoord>
        </edgeMap>
        <edgeMap>
          <xCoord>119</xCoord>
          <yCoord>234</yCoord>
        </edgeMap>
        <edgeMap>
          <xCoord>120</xCoord>
          <yCoord>234</yCoord>
        </edgeMap>
        <edgeMap>
          <xCoord>121</xCoord>
          <yCoord>234</yCoord>
        </edgeMap>
      </roi>
    </unblindedReadNodule>
  </readingSession>
<readingSession>
<annotationVersion>3.12</annotationVersion>
<servicingRadiologistID>1388016549</servicingRadiologistID>
<unblindedReadNodule>
<noduleID>MI014_16494</noduleID>
<characteristics>
<subtlety>1</subtlety>
<internalStructure>1</internalStructure>
<calcification>3</calcification>
<sphericity>2</sphericity>
<margin>5</margin>
<lobulation>1</lobulation>
<spiculation>1</spiculation>
<texture>5</texture>
<malignancy>1</malignancy>
</characteristics>
<roi>
<imageZposition>-250.035004</imageZposition>
<imageSOP_UID>1.3.6.1.4.1.14519.5.2.1.6279.6001.253958496005649411345919558076</imageSOP_UID>
<inclusion>TRUE</inclusion>
<edgeMap>
<xCoord>170</xCoord>
<yCoord>434</yCoord>
</edgeMap>
<edgeMap>
<xCoord>171</xCoord>
<yCoord>433</yCoord>
</edgeMap>
<edgeMap>
<xCoord>171</xCoord>
<yCoord>432</yCoord>
</edgeMap>
<edgeMap>
<xCoord>170</xCoord>
<yCoord>431</yCoord>
</edgeMap>
<edgeMap>
<xCoord>169</xCoord>
<yCoord>431</yCoord>
</edgeMap>
<edgeMap>
<xCoord>168</xCoord>
<yCoord>432</yCoord>
</edgeMap>
<edgeMap>
<xCoord>168</xCoord>
<yCoord>433</yCoord>
</edgeMap>
<edgeMap>
<xCoord>169</xCoord>
<yCoord>434</yCoord>
</edgeMap>
<edgeMap>
<xCoord>170</xCoord>
<yCoord>434</yCoord>
</edgeMap>
</roi>
<roi>
<imageZposition>-252.535004</imageZposition>
<imageSOP_UID>1.3.6.1.4.1.14519.5.2.1.6279.6001.227850352619527457529064400123</imageSOP_UID>
<inclusion>TRUE</inclusion>
<edgeMap>
<xCoord>172</xCoord>
<yCoord>435</yCoord>
</edgeMap>
<edgeMap>
<xCoord>173</xCoord>
<yCoord>434</yCoord>
</edgeMap>
<edgeMap>
<xCoord>174</xCoord>
<yCoord>433</yCoord>
</edgeMap>
<edgeMap>
<xCoord>174</xCoord>
<yCoord>432</yCoord>
</edgeMap>
<edgeMap>
<xCoord>174</xCoord>
<yCoord>431</yCoord>
</edgeMap>
<edgeMap>
<xCoord>173</xCoord>
<yCoord>430</yCoord>
</edgeMap>
<edgeMap>
<xCoord>172</xCoord>
<yCoord>430</yCoord>
</edgeMap>
<edgeMap>
<xCoord>171</xCoord>
<yCoord>430</yCoord>
</edgeMap>
<edgeMap>
<xCoord>170</xCoord>
<yCoord>430</yCoord>
</edgeMap>
<edgeMap>
<xCoord>169</xCoord>
<yCoord>430</yCoord>
</edgeMap>
<edgeMap>
<xCoord>168</xCoord>
<yCoord>430</yCoord>
</edgeMap>
<edgeMap>
<xCoord>167</xCoord>
<yCoord>431</yCoord>
</edgeMap>
<edgeMap>
<xCoord>167</xCoord>
<yCoord>432</yCoord>
</edgeMap>
<edgeMap>
<xCoord>167</xCoord>
<yCoord>433</yCoord>
</edgeMap>
<edgeMap>
<xCoord>167</xCoord>
<yCoord>434</yCoord>
</edgeMap>
<edgeMap>
<xCoord>168</xCoord>
<yCoord>435</yCoord>
</edgeMap>
<edgeMap>
<xCoord>169</xCoord>
<yCoord>435</yCoord>
</edgeMap>
<edgeMap>
<xCoord>170</xCoord>
<yCoord>435</yCoord>
</edgeMap>
<edgeMap>
<xCoord>171</xCoord>
<yCoord>435</yCoord>
</edgeMap>
<edgeMap>
<xCoord>172</xCoord>
<yCoord>435</yCoord>
</edgeMap>
</roi>
<roi>
<imageZposition>-255.035004</imageZposition>
<imageSOP_UID>1.3.6.1.4.1.14519.5.2.1.6279.6001.326974390083753321084826250336</imageSOP_UID>
<inclusion>TRUE</inclusion>
<edgeMap>
<xCoord>171</xCoord>
<yCoord>434</yCoord>
</edgeMap>
<edgeMap>
<xCoord>172</xCoord>
<yCoord>433</yCoord>
</edgeMap>
<edgeMap>
<xCoord>173</xCoord>
<yCoord>432</yCoord>
</edgeMap>
<edgeMap>
<xCoord>172</xCoord>
<yCoord>431</yCoord>
</edgeMap>
<edgeMap>
<xCoord>171</xCoord>
<yCoord>430</yCoord>
</edgeMap>
<edgeMap>
<xCoord>170</xCoord>
<yCoord>430</yCoord>
</edgeMap>
<edgeMap>
<xCoord>169</xCoord>
<yCoord>431</yCoord>
</edgeMap>
<edgeMap>
<xCoord>168</xCoord>
<yCoord>432</yCoord>
</edgeMap>
<edgeMap>
<xCoord>167</xCoord>
<yCoord>433</yCoord>
</edgeMap>
<edgeMap>
<xCoord>168</xCoord>
<yCoord>434</yCoord>
</edgeMap>
<edgeMap>
<xCoord>169</xCoord>
<yCoord>434</yCoord>
</edgeMap>
<edgeMap>
<xCoord>170</xCoord>
<yCoord>434</yCoord>
</edgeMap>
<edgeMap>
<xCoord>171</xCoord>
<yCoord>434</yCoord>
</edgeMap>
</roi>
</unblindedReadNodule>
<unblindedReadNodule>
<noduleID>MI014_16489</noduleID>
<characteristics>
<subtlety>2</subtlety>
<internalStructure>1</internalStructure>
<calcification>6</calcification>
<sphericity>3</sphericity>
<margin>4</margin>
<lobulation>2</lobulation>
<spiculation>1</spiculation>
<texture>2</texture>
<malignancy>3</malignancy>
</characteristics>
<roi>
<imageZposition>-230.035004</imageZposition>
<imageSOP_UID>1.3.6.1.4.1.14519.5.2.1.6279.6001.147290905333297190574834713575</imageSOP_UID>
<inclusion>TRUE</inclusion>
<edgeMap>
<xCoord>103</xCoord>
<yCoord>391</yCoord>
</edgeMap>
<edgeMap>
<xCoord>104</xCoord>
<yCoord>390</yCoord>
</edgeMap>
<edgeMap>
<xCoord>105</xCoord>
<yCoord>389</yCoord>
</edgeMap>
<edgeMap>
<xCoord>105</xCoord>
<yCoord>388</yCoord>
</edgeMap>
<edgeMap>
<xCoord>105</xCoord>
<yCoord>387</yCoord>
</edgeMap>
<edgeMap>
<xCoord>105</xCoord>
<yCoord>386</yCoord>
</edgeMap>
<edgeMap>
<xCoord>105</xCoord>
<yCoord>385</yCoord>
</edgeMap>
<edgeMap>
<xCoord>104</xCoord>
<yCoord>384</yCoord>
</edgeMap>
<edgeMap>
<xCoord>103</xCoord>
<yCoord>383</yCoord>
</edgeMap>
<edgeMap>
<xCoord>102</xCoord>
<yCoord>383</yCoord>
</edgeMap>
<edgeMap>
<xCoord>101</xCoord>
<yCoord>383</yCoord>
</edgeMap>
<edgeMap>
<xCoord>100</xCoord>
<yCoord>383</yCoord>
</edgeMap>
<edgeMap>
<xCoord>99</xCoord>
<yCoord>383</yCoord>
</edgeMap>
<edgeMap>
<xCoord>98</xCoord>
<yCoord>384</yCoord>
</edgeMap>
<edgeMap>
<xCoord>97</xCoord>
<yCoord>384</yCoord>
</edgeMap>
<edgeMap>
<xCoord>96</xCoord>
<yCoord>385</yCoord>
</edgeMap>
<edgeMap>
<xCoord>95</xCoord>
<yCoord>386</yCoord>
</edgeMap>
<edgeMap>
<xCoord>95</xCoord>
<yCoord>387</yCoord>
</edgeMap>
<edgeMap>
<xCoord>95</xCoord>
<yCoord>388</yCoord>
</edgeMap>
<edgeMap>
<xCoord>95</xCoord>
<yCoord>389</yCoord>
</edgeMap>
<edgeMap>
<xCoord>96</xCoord>
<yCoord>390</yCoord>
</edgeMap>
<edgeMap>
<xCoord>97</xCoord>
<yCoord>391</yCoord>
</edgeMap>
<edgeMap>
<xCoord>98</xCoord>
<yCoord>391</yCoord>
</edgeMap>
<edgeMap>
<xCoord>99</xCoord>
<yCoord>391</yCoord>
</edgeMap>
<edgeMap>
<xCoord>100</xCoord>
<yCoord>391</yCoord>
</edgeMap>
<edgeMap>
<xCoord>101</xCoord>
<yCoord>391</yCoord>
</edgeMap>
<edgeMap>
<xCoord>102</xCoord>
<yCoord>391</yCoord>
</edgeMap>
<edgeMap>
<xCoord>103</xCoord>
<yCoord>391</yCoord>
</edgeMap>
</roi>
<roi>
<imageZposition>-232.535004</imageZposition>
<imageSOP_UID>1.3.6.1.4.1.14519.5.2.1.6279.6001.480370081401596634483551845783</imageSOP_UID>
<inclusion>TRUE</inclusion>
<edgeMap>
<xCoord>101</xCoord>
<yCoord>392</yCoord>
</edgeMap>
<edgeMap>
<xCoord>102</xCoord>
<yCoord>391</yCoord>
</edgeMap>
<edgeMap>
<xCoord>103</xCoord>
<yCoord>391</yCoord>
</edgeMap>
<edgeMap>
<xCoord>103</xCoord>
<yCoord>390</yCoord>
</edgeMap>
<edgeMap>
<xCoord>103</xCoord>
<yCoord>389</yCoord>
</edgeMap>
<edgeMap>
<xCoord>103</xCoord>
<yCoord>388</yCoord>
</edgeMap>
<edgeMap>
<xCoord>103</xCoord>
<yCoord>387</yCoord>
</edgeMap>
<edgeMap>
<xCoord>102</xCoord>
<yCoord>386</yCoord>
</edgeMap>
<edgeMap>
<xCoord>101</xCoord>
<yCoord>386</yCoord>
</edgeMap>
<edgeMap>
<xCoord>100</xCoord>
<yCoord>385</yCoord>
</edgeMap>
<edgeMap>
<xCoord>99</xCoord>
<yCoord>385</yCoord>
</edgeMap>
<edgeMap>
<xCoord>98</xCoord>
<yCoord>386</yCoord>
</edgeMap>
<edgeMap>
<xCoord>97</xCoord>
<yCoord>386</yCoord>
</edgeMap>
<edgeMap>
<xCoord>96</xCoord>
<yCoord>387</yCoord>
</edgeMap>
<edgeMap>
<xCoord>96</xCoord>
<yCoord>388</yCoord>
</edgeMap>
<edgeMap>
<xCoord>96</xCoord>
<yCoord>389</yCoord>
</edgeMap>
<edgeMap>
<xCoord>97</xCoord>
<yCoord>390</yCoord>
</edgeMap>
<edgeMap>
<xCoord>97</xCoord>
<yCoord>391</yCoord>
</edgeMap>
<edgeMap>
<xCoord>98</xCoord>
<yCoord>391</yCoord>
</edgeMap>
<edgeMap>
<xCoord>99</xCoord>
<yCoord>392</yCoord>
</edgeMap>
<edgeMap>
<xCoord>100</xCoord>
<yCoord>392</yCoord>
</edgeMap>
<edgeMap>
<xCoord>101</xCoord>
<yCoord>392</yCoord>
</edgeMap>
</roi>
</unblindedReadNodule>
<unblindedReadNodule>
<noduleID>MI014_16493</noduleID>
<characteristics>
<subtlety>1</subtlety>
<internalStructure>1</internalStructure>
<calcification>6</calcification>
<sphericity>2</sphericity>
<margin>4</margin>
<lobulation>1</lobulation>
<spiculation>1</spiculation>
<texture>4</texture>
<malignancy>3</malignancy>
</characteristics>
<roi>
<imageZposition>-227.535004</imageZposition>
<imageSOP_UID>1.3.6.1.4.1.14519.5.2.1.6279.6001.213029602637277277802788895683</imageSOP_UID>
<inclusion>TRUE</inclusion>
<edgeMap>
<xCoord>128</xCoord>
<yCoord>373</yCoord>
</edgeMap>
<edgeMap>
<xCoord>129</xCoord>
<yCoord>372</yCoord>
</edgeMap>
<edgeMap>
<xCoord>130</xCoord>
<yCoord>371</yCoord>
</edgeMap>
<edgeMap>
<xCoord>131</xCoord>
<yCoord>370</yCoord>
</edgeMap>
<edgeMap>
<xCoord>131</xCoord>
<yCoord>369</yCoord>
</edgeMap>
<edgeMap>
<xCoord>131</xCoord>
<yCoord>368</yCoord>
</edgeMap>
<edgeMap>
<xCoord>130</xCoord>
<yCoord>367</yCoord>
</edgeMap>
<edgeMap>
<xCoord>129</xCoord>
<yCoord>367</yCoord>
</edgeMap>
<edgeMap>
<xCoord>128</xCoord>
<yCoord>367</yCoord>
</edgeMap>
<edgeMap>
<xCoord>127</xCoord>
<yCoord>367</yCoord>
</edgeMap>
<edgeMap>
<xCoord>126</xCoord>
<yCoord>368</yCoord>
</edgeMap>
<edgeMap>
<xCoord>125</xCoord>
<yCoord>369</yCoord>
</edgeMap>
<edgeMap>
<xCoord>124</xCoord>
<yCoord>370</yCoord>
</edgeMap>
<edgeMap>
<xCoord>124</xCoord>
<yCoord>371</yCoord>
</edgeMap>
<edgeMap>
<xCoord>124</xCoord>
<yCoord>372</yCoord>
</edgeMap>
<edgeMap>
<xCoord>125</xCoord>
<yCoord>373</yCoord>
</edgeMap>
<edgeMap>
<xCoord>126</xCoord>
<yCoord>373</yCoord>
</edgeMap>
<edgeMap>
<xCoord>127</xCoord>
<yCoord>373</yCoord>
</edgeMap>
<edgeMap>
<xCoord>128</xCoord>
<yCoord>373</yCoord>
</edgeMap>
</roi>
<roi>
<imageZposition>-230.035004</imageZposition>
<imageSOP_UID>1.3.6.1.4.1.14519.5.2.1.6279.6001.147290905333297190574834713575</imageSOP_UID>
<inclusion>TRUE</inclusion>
<edgeMap>
<xCoord>128</xCoord>
<yCoord>374</yCoord>
</edgeMap>
<edgeMap>
<xCoord>129</xCoord>
<yCoord>373</yCoord>
</edgeMap>
<edgeMap>
<xCoord>130</xCoord>
<yCoord>372</yCoord>
</edgeMap>
<edgeMap>
<xCoord>130</xCoord>
<yCoord>371</yCoord>
</edgeMap>
<edgeMap>
<xCoord>130</xCoord>
<yCoord>370</yCoord>
</edgeMap>
<edgeMap>
<xCoord>130</xCoord>
<yCoord>369</yCoord>
</edgeMap>
<edgeMap>
<xCoord>129</xCoord>
<yCoord>368</yCoord>
</edgeMap>
<edgeMap>
<xCoord>128</xCoord>
<yCoord>368</yCoord>
</edgeMap>
<edgeMap>
<xCoord>127</xCoord>
<yCoord>368</yCoord>
</edgeMap>
<edgeMap>
<xCoord>126</xCoord>
<yCoord>369</yCoord>
</edgeMap>
<edgeMap>
<xCoord>125</xCoord>
<yCoord>369</yCoord>
</edgeMap>
<edgeMap>
<xCoord>124</xCoord>
<yCoord>370</yCoord>
</edgeMap>
<edgeMap>
<xCoord>124</xCoord>
<yCoord>371</yCoord>
</edgeMap>
<edgeMap>
<xCoord>124</xCoord>
<yCoord>372</yCoord>
</edgeMap>
<edgeMap>
<xCoord>124</xCoord>
<yCoord>373</yCoord>
</edgeMap>
<edgeMap>
<xCoord>125</xCoord>
<yCoord>374</yCoord>
</edgeMap>
<edgeMap>
<xCoord>126</xCoord>
<yCoord>374</yCoord>
</edgeMap>
<edgeMap>
<xCoord>127</xCoord>
<yCoord>374</yCoord>
</edgeMap>
<edgeMap>
<xCoord>128</xCoord>
<yCoord>374</yCoord>
</edgeMap>
</roi>
</unblindedReadNodule>
<unblindedReadNodule>
<noduleID>MI014_16499</noduleID>
<roi>
<imageZposition>-92.535004</imageZposition>
<imageSOP_UID>1.3.6.1.4.1.14519.5.2.1.6279.6001.672704657707641502359146191184</imageSOP_UID>
<inclusion>TRUE</inclusion>
<edgeMap>
<xCoord>387</xCoord>
<yCoord>372</yCoord>
</edgeMap>
</roi>
</unblindedReadNodule>
<unblindedReadNodule>
<noduleID>MI014_16496</noduleID>
<roi>
<imageZposition>-170.035004</imageZposition>
<imageSOP_UID>1.3.6.1.4.1.14519.5.2.1.6279.6001.159348238446416025481537322616</imageSOP_UID>
<inclusion>TRUE</inclusion>
<edgeMap>
<xCoord>120</xCoord>
<yCoord>231</yCoord>
</edgeMap>
</roi>
</unblindedReadNodule>
<unblindedReadNodule>
<noduleID>MI014_16503</noduleID>
<roi>
<imageZposition>-72.535004</imageZposition>
<imageSOP_UID>1.3.6.1.4.1.14519.5.2.1.6279.6001.314338815337067814895206772950</imageSOP_UID>
<inclusion>TRUE</inclusion>
<edgeMap>
<xCoord>193</xCoord>
<yCoord>313</yCoord>
</edgeMap>
</roi>
</unblindedReadNodule>
<nonNodule>
<nonNoduleID>MI014_16501</nonNoduleID>
<imageZposition>-272.535004</imageZposition>
<imageSOP_UID>1.3.6.1.4.1.14519.5.2.1.6279.6001.205470091701612799938473174466</imageSOP_UID>
<locus>
<xCoord>72</xCoord>
<yCoord>359</yCoord>
</locus>
</nonNodule>
<nonNodule>
<nonNoduleID>MI014_16492</nonNoduleID>
<imageZposition>-267.535004</imageZposition>
<imageSOP_UID>1.3.6.1.4.1.14519.5.2.1.6279.6001.156160297720718034806749555473</imageSOP_UID>
<locus>
<xCoord>430</xCoord>
<yCoord>384</yCoord>
</locus>
</nonNodule>
<nonNodule>
<nonNoduleID>MI014_16502</nonNoduleID>
<imageZposition>-312.535004</imageZposition>
<imageSOP_UID>1.3.6.1.4.1.14519.5.2.1.6279.6001.103274514246136863268513815047</imageSOP_UID>
<locus>
<xCoord>352</xCoord>
<yCoord>437</yCoord>
</locus>
</nonNodule>
<nonNodule>
<nonNoduleID>MI014_16505</nonNoduleID>
<imageZposition>-205.035004</imageZposition>
<imageSOP_UID>1.3.6.1.4.1.14519.5.2.1.6279.6001.248897678261491570368433825360</imageSOP_UID>
<locus>
<xCoord>161</xCoord>
<yCoord>231</yCoord>
</locus>
</nonNodule>
<nonNodule>
<nonNoduleID>MI014_16507</nonNoduleID>
<imageZposition>-275.035004</imageZposition>
<imageSOP_UID>1.3.6.1.4.1.14519.5.2.1.6279.6001.264518404663913674226203098459</imageSOP_UID>
<locus>
<xCoord>411</xCoord>
<yCoord>350</yCoord>
</locus>
</nonNodule>
<nonNodule>
<nonNoduleID>MI014_16508</nonNoduleID>
<imageZposition>-227.535004</imageZposition>
<imageSOP_UID>1.3.6.1.4.1.14519.5.2.1.6279.6001.213029602637277277802788895683</imageSOP_UID>
<locus>
<xCoord>193</xCoord>
<yCoord>225</yCoord>
</locus>
</nonNodule>
</readingSession>
<readingSession>
		<annotationVersion>3.12</annotationVersion>
		<servicingRadiologistID>1102006909</servicingRadiologistID>
			<unblindedReadNodule>
				<noduleID>0</noduleID>
				<characteristics>
					<subtlety>3</subtlety>
					<internalStructure>1</internalStructure>
					<calcification>6</calcification>
					<sphericity>5</sphericity>
					<margin>5</margin>
					<lobulation>1</lobulation>
					<spiculation>1</spiculation>
					<texture>5</texture>
					<malignancy>2</malignancy>
				</characteristics>
				<roi>
					<imageZposition>-227.535004</imageZposition>
					<imageSOP_UID>1.3.6.1.4.1.14519.5.2.1.6279.6001.213029602637277277802788895683</imageSOP_UID>
					<inclusion>TRUE</inclusion>
					<edgeMap>
					<xCoord>97</xCoord>
					<yCoord>386</yCoord>
					</edgeMap>
					<edgeMap>
					<xCoord>97</xCoord>
					<yCoord>385</yCoord>
					</edgeMap>
					<edgeMap>
					<xCoord>97</xCoord>
					<yCoord>384</yCoord>
					</edgeMap>
					<edgeMap>
					<xCoord>97</xCoord>
					<yCoord>383</yCoord>
					</edgeMap>
					<edgeMap>
					<xCoord>97</xCoord>
					<yCoord>382</yCoord>
					</edgeMap>
					<edgeMap>
					<xCoord>98</xCoord>
					<yCoord>382</yCoord>
					</edgeMap>
					<edgeMap>
					<xCoord>99</xCoord>
					<yCoord>382</yCoord>
					</edgeMap>
					<edgeMap>
					<xCoord>100</xCoord>
					<yCoord>381</yCoord>
					</edgeMap>
					<edgeMap>
					<xCoord>101</xCoord>
					<yCoord>381</yCoord>
					</edgeMap>
					<edgeMap>
					<xCoord>102</xCoord>
					<yCoord>382</yCoord>
					</edgeMap>
					<edgeMap>
					<xCoord>103</xCoord>
					<yCoord>383</yCoord>
					</edgeMap>
					<edgeMap>
					<xCoord>104</xCoord>
					<yCoord>384</yCoord>
					</edgeMap>
					<edgeMap>
					<xCoord>104</xCoord>
					<yCoord>385</yCoord>
					</edgeMap>
					<edgeMap>
					<xCoord>104</xCoord>
					<yCoord>386</yCoord>
					</edgeMap>
					<edgeMap>
					<xCoord>103</xCoord>
					<yCoord>386</yCoord>
					</edgeMap>
					<edgeMap>
					<xCoord>102</xCoord>
					<yCoord>387</yCoord>
					</edgeMap>
					<edgeMap>
					<xCoord>101</xCoord>
					<yCoord>387</yCoord>
					</edgeMap>
					<edgeMap>
					<xCoord>101</xCoord>
					<yCoord>388</yCoord>
					</edgeMap>
					<edgeMap>
					<xCoord>100</xCoord>
					<yCoord>387</yCoord>
					</edgeMap>
					<edgeMap>
					<xCoord>99</xCoord>
					<yCoord>387</yCoord>
					</edgeMap>
					<edgeMap>
					<xCoord>98</xCoord>
					<yCoord>387</yCoord>
					</edgeMap>
					<edgeMap>
					<xCoord>97</xCoord>
					<yCoord>386</yCoord>
					</edgeMap>
				</roi>
				<roi>
					<imageZposition>-230.035004</imageZposition>
					<imageSOP_UID>1.3.6.1.4.1.14519.5.2.1.6279.6001.147290905333297190574834713575</imageSOP_UID>
					<inclusion>TRUE</inclusion>
					<edgeMap>
					<xCoord>95</xCoord>
					<yCoord>388</yCoord>
					</edgeMap>
					<edgeMap>
					<xCoord>95</xCoord>
					<yCoord>387</yCoord>
					</edgeMap>
					<edgeMap>
					<xCoord>95</xCoord>
					<yCoord>386</yCoord>
					</edgeMap>
					<edgeMap>
					<xCoord>96</xCoord>
					<yCoord>385</yCoord>
					</edgeMap>
					<edgeMap>
					<xCoord>97</xCoord>
					<yCoord>385</yCoord>
					</edgeMap>
					<edgeMap>
					<xCoord>98</xCoord>
					<yCoord>384</yCoord>
					</edgeMap>
					<edgeMap>
					<xCoord>99</xCoord>
					<yCoord>384</yCoord>
					</edgeMap>
					<edgeMap>
					<xCoord>100</xCoord>
					<yCoord>383</yCoord>
					</edgeMap>
					<edgeMap>
					<xCoord>101</xCoord>
					<yCoord>383</yCoord>
					</edgeMap>
					<edgeMap>
					<xCoord>102</xCoord>
					<yCoord>383</yCoord>
					</edgeMap>
					<edgeMap>
					<xCoord>103</xCoord>
					<yCoord>383</yCoord>
					</edgeMap>
					<edgeMap>
					<xCoord>104</xCoord>
					<yCoord>384</yCoord>
					</edgeMap>
					<edgeMap>
					<xCoord>105</xCoord>
					<yCoord>384</yCoord>
					</edgeMap>
					<edgeMap>
					<xCoord>105</xCoord>
					<yCoord>385</yCoord>
					</edgeMap>
					<edgeMap>
					<xCoord>105</xCoord>
					<yCoord>386</yCoord>
					</edgeMap>
					<edgeMap>
					<xCoord>105</xCoord>
					<yCoord>387</yCoord>
					</edgeMap>
					<edgeMap>
					<xCoord>105</xCoord>
					<yCoord>388</yCoord>
					</edgeMap>
					<edgeMap>
					<xCoord>104</xCoord>
					<yCoord>389</yCoord>
					</edgeMap>
					<edgeMap>
					<xCoord>104</xCoord>
					<yCoord>390</yCoord>
					</edgeMap>
					<edgeMap>
					<xCoord>103</xCoord>
					<yCoord>391</yCoord>
					</edgeMap>
					<edgeMap>
					<xCoord>103</xCoord>
					<yCoord>392</yCoord>
					</edgeMap>
					<edgeMap>
					<xCoord>102</xCoord>
					<yCoord>392</yCoord>
					</edgeMap>
					<edgeMap>
					<xCoord>101</xCoord>
					<yCoord>392</yCoord>
					</edgeMap>
					<edgeMap>
					<xCoord>100</xCoord>
					<yCoord>392</yCoord>
					</edgeMap>
					<edgeMap>
					<xCoord>99</xCoord>
					<yCoord>392</yCoord>
					</edgeMap>
					<edgeMap>
					<xCoord>98</xCoord>
					<yCoord>391</yCoord>
					</edgeMap>
					<edgeMap>
					<xCoord>97</xCoord>
					<yCoord>391</yCoord>
					</edgeMap>
					<edgeMap>
					<xCoord>96</xCoord>
					<yCoord>390</yCoord>
					</edgeMap>
					<edgeMap>
					<xCoord>96</xCoord>
					<yCoord>389</yCoord>
					</edgeMap>
					<edgeMap>
					<xCoord>95</xCoord>
					<yCoord>388</yCoord>
					</edgeMap>
				</roi>
				<roi>
					<imageZposition>-232.535004</imageZposition>
					<imageSOP_UID>1.3.6.1.4.1.14519.5.2.1.6279.6001.480370081401596634483551845783</imageSOP_UID>
					<inclusion>TRUE</inclusion>
					<edgeMap>
					<xCoord>96</xCoord>
					<yCoord>388</yCoord>
					</edgeMap>
					<edgeMap>
					<xCoord>95</xCoord>
					<yCoord>387</yCoord>
					</edgeMap>
					<edgeMap>
					<xCoord>95</xCoord>
					<yCoord>386</yCoord>
					</edgeMap>
					<edgeMap>
					<xCoord>95</xCoord>
					<yCoord>385</yCoord>
					</edgeMap>
					<edgeMap>
					<xCoord>96</xCoord>
					<yCoord>384</yCoord>
					</edgeMap>
					<edgeMap>
					<xCoord>97</xCoord>
					<yCoord>384</yCoord>
					</edgeMap>
					<edgeMap>
					<xCoord>98</xCoord>
					<yCoord>384</yCoord>
					</edgeMap>
					<edgeMap>
					<xCoord>99</xCoord>
					<yCoord>383</yCoord>
					</edgeMap>
					<edgeMap>
					<xCoord>100</xCoord>
					<yCoord>383</yCoord>
					</edgeMap>
					<edgeMap>
					<xCoord>101</xCoord>
					<yCoord>383</yCoord>
					</edgeMap>
					<edgeMap>
					<xCoord>102</xCoord>
					<yCoord>383</yCoord>
					</edgeMap>
					<edgeMap>
					<xCoord>103</xCoord>
					<yCoord>383</yCoord>
					</edgeMap>
					<edgeMap>
					<xCoord>103</xCoord>
					<yCoord>384</yCoord>
					</edgeMap>
					<edgeMap>
					<xCoord>104</xCoord>
					<yCoord>384</yCoord>
					</edgeMap>
					<edgeMap>
					<xCoord>104</xCoord>
					<yCoord>385</yCoord>
					</edgeMap>
					<edgeMap>
					<xCoord>104</xCoord>
					<yCoord>386</yCoord>
					</edgeMap>
					<edgeMap>
					<xCoord>104</xCoord>
					<yCoord>387</yCoord>
					</edgeMap>
					<edgeMap>
					<xCoord>103</xCoord>
					<yCoord>388</yCoord>
					</edgeMap>
					<edgeMap>
					<xCoord>102</xCoord>
					<yCoord>389</yCoord>
					</edgeMap>
					<edgeMap>
					<xCoord>101</xCoord>
					<yCoord>390</yCoord>
					</edgeMap>
					<edgeMap>
					<xCoord>100</xCoord>
					<yCoord>391</yCoord>
					</edgeMap>
					<edgeMap>
					<xCoord>99</xCoord>
					<yCoord>392</yCoord>
					</edgeMap>
					<edgeMap>
					<xCoord>99</xCoord>
					<yCoord>391</yCoord>
					</edgeMap>
					<edgeMap>
					<xCoord>98</xCoord>
					<yCoord>391</yCoord>
					</edgeMap>
					<edgeMap>
					<xCoord>97</xCoord>
					<yCoord>390</yCoord>
					</edgeMap>
					<edgeMap>
					<xCoord>96</xCoord>
					<yCoord>389</yCoord>
					</edgeMap>
					<edgeMap>
					<xCoord>96</xCoord>
					<yCoord>388</yCoord>
					</edgeMap>
				</roi>
			</unblindedReadNodule>
			<unblindedReadNodule>
				<noduleID>1</noduleID>
				<roi>
					<imageZposition>-72.535004</imageZposition>
					<imageSOP_UID>1.3.6.1.4.1.14519.5.2.1.6279.6001.314338815337067814895206772950</imageSOP_UID>
					<inclusion>TRUE</inclusion>
					<edgeMap>
					<xCoord>193</xCoord>
					<yCoord>312</yCoord>
					</edgeMap>
				</roi>
			</unblindedReadNodule>
			<unblindedReadNodule>
				<noduleID>3</noduleID>
				<roi>
					<imageZposition>-267.535004</imageZposition>
					<imageSOP_UID>1.3.6.1.4.1.14519.5.2.1.6279.6001.156160297720718034806749555473</imageSOP_UID>
					<inclusion>TRUE</inclusion>
					<edgeMap>
					<xCoord>428</xCoord>
					<yCoord>383</yCoord>
					</edgeMap>
				</roi>
			</unblindedReadNodule>
			<unblindedReadNodule>
				<noduleID>4</noduleID>
				<roi>
					<imageZposition>-237.535004</imageZposition>
					<imageSOP_UID>1.3.6.1.4.1.14519.5.2.1.6279.6001.300273411686713813531710617633</imageSOP_UID>
					<inclusion>TRUE</inclusion>
					<edgeMap>
					<xCoord>334</xCoord>
					<yCoord>432</yCoord>
					</edgeMap>
				</roi>
			</unblindedReadNodule>
			<unblindedReadNodule>
				<noduleID>5</noduleID>
				<roi>
					<imageZposition>-170.035004</imageZposition>
					<imageSOP_UID>1.3.6.1.4.1.14519.5.2.1.6279.6001.159348238446416025481537322616</imageSOP_UID>
					<inclusion>TRUE</inclusion>
					<edgeMap>
					<xCoord>119</xCoord>
					<yCoord>232</yCoord>
					</edgeMap>
				</roi>
			</unblindedReadNodule>
			<unblindedReadNodule>
				<noduleID>6</noduleID>
				<roi>
					<imageZposition>-252.535004</imageZposition>
					<imageSOP_UID>1.3.6.1.4.1.14519.5.2.1.6279.6001.227850352619527457529064400123</imageSOP_UID>
					<inclusion>TRUE</inclusion>
					<edgeMap>
					<xCoord>171</xCoord>
					<yCoord>432</yCoord>
					</edgeMap>
				</roi>
			</unblindedReadNodule>
			<unblindedReadNodule>
				<noduleID>7</noduleID>
				<roi>
					<imageZposition>-227.535004</imageZposition>
					<imageSOP_UID>1.3.6.1.4.1.14519.5.2.1.6279.6001.213029602637277277802788895683</imageSOP_UID>
					<inclusion>TRUE</inclusion>
					<edgeMap>
					<xCoord>127</xCoord>
					<yCoord>370</yCoord>
					</edgeMap>
				</roi>
			</unblindedReadNodule>
			<nonNodule>
				<nonNoduleID>2</nonNoduleID>
				<imageZposition>-92.535004</imageZposition>
				<imageSOP_UID>1.3.6.1.4.1.14519.5.2.1.6279.6001.672704657707641502359146191184</imageSOP_UID>
				<locus>
					<xCoord>386</xCoord>
					<yCoord>371</yCoord>
				</locus>
			</nonNodule>
	</readingSession>
</LidcReadMessage>
