# Supplementary material for: An improved V-Net lung nodule segmentation model based on pixel threshold separation and attention mechanism
Source: Sci Rep. 2024 Feb 27;14:4743. doi: 10.1038/s41598-024-55178-3 (PMC10899216; doi:10.1038/s41598-024-55178-3)
Supplement: Supplementary file 1 — Supplementary Information 1. [file 41598_2024_55178_MOESM1_ESM.zip › lidc-xml-only/tcia-lidc-xml/185/147.xml]

<?xml version="1.0" encoding="UTF-8"?>
<LidcReadMessage uid="1.3.6.1.4.1.14519.5.2.1.6279.6001.1307390642671.0" xmlns="http://www.nih.gov" xmlns:xsi="http://www.w3.org/2001/XMLSchema-instance" xsi:schemaLocation="http://www.nih.gov  http://troll.rad.med.umich.edu/lidc/LidcReadMessage.xsd">
<ResponseHeader>
<Version>1.8.1</Version>
<MessageId>1110592803</MessageId>
<DateRequest>2007-11-01</DateRequest>
<TimeRequest>12:30:54</TimeRequest>
<RequestingSite>removed</RequestingSite>
<ServicingSite>removed</ServicingSite>
<TaskDescription>Second unblinded read</TaskDescription>
<CtImageFile>removed</CtImageFile>
<SeriesInstanceUid>1.3.6.1.4.1.14519.5.2.1.6279.6001.138813197521718693188313387015</SeriesInstanceUid>
<DateService>2008-07-02</DateService>
<TimeService>04:15:19</TimeService>
<ResponseDescription>1 - Reading complete</ResponseDescription>
<StudyInstanceUID>1.3.6.1.4.1.14519.5.2.1.6279.6001.212292046142156223429795319169</StudyInstanceUID></ResponseHeader>
<readingSession>
    <annotationVersion>3.12</annotationVersion>
    <servicingRadiologistID>-769265164</servicingRadiologistID>
    <unblindedReadNodule>
      <noduleID>Nodule 001</noduleID>
      <characteristics>
        <subtlety>5</subtlety>
        <internalStructure>1</internalStructure>
        <calcification>6</calcification>
        <sphericity>3</sphericity>
        <margin>4</margin>
        <lobulation>2</lobulation>
        <spiculation>2</spiculation>
        <texture>5</texture>
        <malignancy>4</malignancy>
      </characteristics>
      <roi>
        <imageZposition>-260.250000 </imageZposition>
        <imageSOP_UID>1.3.6.1.4.1.14519.5.2.1.6279.6001.196570120608853057961929484297</imageSOP_UID>
        <inclusion>TRUE</inclusion>
        <edgeMap>
          <xCoord>317</xCoord>
          <yCoord>332</yCoord>
        </edgeMap>
        <edgeMap>
          <xCoord>316</xCoord>
          <yCoord>333</yCoord>
        </edgeMap>
        <edgeMap>
          <xCoord>315</xCoord>
          <yCoord>333</yCoord>
        </edgeMap>
        <edgeMap>
          <xCoord>314</xCoord>
          <yCoord>333</yCoord>
        </edgeMap>
        <edgeMap>
          <xCoord>313</xCoord>
          <yCoord>333</yCoord>
        </edgeMap>
        <edgeMap>
          <xCoord>312</xCoord>
          <yCoord>334</yCoord>
        </edgeMap>
        <edgeMap>
          <xCoord>312</xCoord>
          <yCoord>335</yCoord>
        </edgeMap>
        <edgeMap>
          <xCoord>313</xCoord>
          <yCoord>336</yCoord>
        </edgeMap>
        <edgeMap>
          <xCoord>313</xCoord>
          <yCoord>337</yCoord>
        </edgeMap>
        <edgeMap>
          <xCoord>314</xCoord>
          <yCoord>338</yCoord>
        </edgeMap>
        <edgeMap>
          <xCoord>314</xCoord>
          <yCoord>339</yCoord>
        </edgeMap>
        <edgeMap>
          <xCoord>314</xCoord>
          <yCoord>340</yCoord>
        </edgeMap>
        <edgeMap>
          <xCoord>314</xCoord>
          <yCoord>341</yCoord>
        </edgeMap>
        <edgeMap>
          <xCoord>314</xCoord>
          <yCoord>342</yCoord>
        </edgeMap>
        <edgeMap>
          <xCoord>314</xCoord>
          <yCoord>343</yCoord>
        </edgeMap>
        <edgeMap>
          <xCoord>314</xCoord>
          <yCoord>344</yCoord>
        </edgeMap>
        <edgeMap>
          <xCoord>314</xCoord>
          <yCoord>345</yCoord>
        </edgeMap>
        <edgeMap>
          <xCoord>315</xCoord>
          <yCoord>346</yCoord>
        </edgeMap>
        <edgeMap>
          <xCoord>316</xCoord>
          <yCoord>347</yCoord>
        </edgeMap>
        <edgeMap>
          <xCoord>317</xCoord>
          <yCoord>347</yCoord>
        </edgeMap>
        <edgeMap>
          <xCoord>318</xCoord>
          <yCoord>347</yCoord>
        </edgeMap>
        <edgeMap>
          <xCoord>319</xCoord>
          <yCoord>347</yCoord>
        </edgeMap>
        <edgeMap>
          <xCoord>320</xCoord>
          <yCoord>347</yCoord>
        </edgeMap>
        <edgeMap>
          <xCoord>321</xCoord>
          <yCoord>347</yCoord>
        </edgeMap>
        <edgeMap>
          <xCoord>322</xCoord>
          <yCoord>346</yCoord>
        </edgeMap>
        <edgeMap>
          <xCoord>323</xCoord>
          <yCoord>345</yCoord>
        </edgeMap>
        <edgeMap>
          <xCoord>323</xCoord>
          <yCoord>344</yCoord>
        </edgeMap>
        <edgeMap>
          <xCoord>323</xCoord>
          <yCoord>343</yCoord>
        </edgeMap>
        <edgeMap>
          <xCoord>324</xCoord>
          <yCoord>342</yCoord>
        </edgeMap>
        <edgeMap>
          <xCoord>325</xCoord>
          <yCoord>342</yCoord>
        </edgeMap>
        <edgeMap>
          <xCoord>326</xCoord>
          <yCoord>342</yCoord>
        </edgeMap>
        <edgeMap>
          <xCoord>327</xCoord>
          <yCoord>342</yCoord>
        </edgeMap>
        <edgeMap>
          <xCoord>328</xCoord>
          <yCoord>342</yCoord>
        </edgeMap>
        <edgeMap>
          <xCoord>329</xCoord>
          <yCoord>342</yCoord>
        </edgeMap>
        <edgeMap>
          <xCoord>330</xCoord>
          <yCoord>342</yCoord>
        </edgeMap>
        <edgeMap>
          <xCoord>331</xCoord>
          <yCoord>342</yCoord>
        </edgeMap>
        <edgeMap>
          <xCoord>332</xCoord>
          <yCoord>342</yCoord>
        </edgeMap>
        <edgeMap>
          <xCoord>333</xCoord>
          <yCoord>341</yCoord>
        </edgeMap>
        <edgeMap>
          <xCoord>333</xCoord>
          <yCoord>340</yCoord>
        </edgeMap>
        <edgeMap>
          <xCoord>333</xCoord>
          <yCoord>339</yCoord>
        </edgeMap>
        <edgeMap>
          <xCoord>333</xCoord>
          <yCoord>338</yCoord>
        </edgeMap>
        <edgeMap>
          <xCoord>333</xCoord>
          <yCoord>337</yCoord>
        </edgeMap>
        <edgeMap>
          <xCoord>333</xCoord>
          <yCoord>336</yCoord>
        </edgeMap>
        <edgeMap>
          <xCoord>332</xCoord>
          <yCoord>335</yCoord>
        </edgeMap>
        <edgeMap>
          <xCoord>331</xCoord>
          <yCoord>334</yCoord>
        </edgeMap>
        <edgeMap>
          <xCoord>330</xCoord>
          <yCoord>333</yCoord>
        </edgeMap>
        <edgeMap>
          <xCoord>329</xCoord>
          <yCoord>333</yCoord>
        </edgeMap>
        <edgeMap>
          <xCoord>328</xCoord>
          <yCoord>333</yCoord>
        </edgeMap>
        <edgeMap>
          <xCoord>327</xCoord>
          <yCoord>332</yCoord>
        </edgeMap>
        <edgeMap>
          <xCoord>326</xCoord>
          <yCoord>332</yCoord>
        </edgeMap>
        <edgeMap>
          <xCoord>325</xCoord>
          <yCoord>332</yCoord>
        </edgeMap>
        <edgeMap>
          <xCoord>324</xCoord>
          <yCoord>332</yCoord>
        </edgeMap>
        <edgeMap>
          <xCoord>323</xCoord>
          <yCoord>332</yCoord>
        </edgeMap>
        <edgeMap>
          <xCoord>322</xCoord>
          <yCoord>332</yCoord>
        </edgeMap>
        <edgeMap>
          <xCoord>321</xCoord>
          <yCoord>332</yCoord>
        </edgeMap>
        <edgeMap>
          <xCoord>320</xCoord>
          <yCoord>332</yCoord>
        </edgeMap>
        <edgeMap>
          <xCoord>319</xCoord>
          <yCoord>332</yCoord>
        </edgeMap>
        <edgeMap>
          <xCoord>318</xCoord>
          <yCoord>332</yCoord>
        </edgeMap>
        <edgeMap>
          <xCoord>317</xCoord>
          <yCoord>332</yCoord>
        </edgeMap>
      </roi>
      <roi>
        <imageZposition>-257.750000 </imageZposition>
        <imageSOP_UID>1.3.6.1.4.1.14519.5.2.1.6279.6001.142179943592314006062942387151</imageSOP_UID>
        <inclusion>TRUE</inclusion>
        <edgeMap>
          <xCoord>318</xCoord>
          <yCoord>323</yCoord>
        </edgeMap>
        <edgeMap>
          <xCoord>317</xCoord>
          <yCoord>324</yCoord>
        </edgeMap>
        <edgeMap>
          <xCoord>316</xCoord>
          <yCoord>325</yCoord>
        </edgeMap>
        <edgeMap>
          <xCoord>316</xCoord>
          <yCoord>326</yCoord>
        </edgeMap>
        <edgeMap>
          <xCoord>315</xCoord>
          <yCoord>326</yCoord>
        </edgeMap>
        <edgeMap>
          <xCoord>314</xCoord>
          <yCoord>326</yCoord>
        </edgeMap>
        <edgeMap>
          <xCoord>313</xCoord>
          <yCoord>327</yCoord>
        </edgeMap>
        <edgeMap>
          <xCoord>313</xCoord>
          <yCoord>328</yCoord>
        </edgeMap>
        <edgeMap>
          <xCoord>313</xCoord>
          <yCoord>329</yCoord>
        </edgeMap>
        <edgeMap>
          <xCoord>313</xCoord>
          <yCoord>330</yCoord>
        </edgeMap>
        <edgeMap>
          <xCoord>313</xCoord>
          <yCoord>331</yCoord>
        </edgeMap>
        <edgeMap>
          <xCoord>313</xCoord>
          <yCoord>332</yCoord>
        </edgeMap>
        <edgeMap>
          <xCoord>313</xCoord>
          <yCoord>333</yCoord>
        </edgeMap>
        <edgeMap>
          <xCoord>313</xCoord>
          <yCoord>334</yCoord>
        </edgeMap>
        <edgeMap>
          <xCoord>313</xCoord>
          <yCoord>335</yCoord>
        </edgeMap>
        <edgeMap>
          <xCoord>312</xCoord>
          <yCoord>336</yCoord>
        </edgeMap>
        <edgeMap>
          <xCoord>312</xCoord>
          <yCoord>337</yCoord>
        </edgeMap>
        <edgeMap>
          <xCoord>312</xCoord>
          <yCoord>338</yCoord>
        </edgeMap>
        <edgeMap>
          <xCoord>313</xCoord>
          <yCoord>339</yCoord>
        </edgeMap>
        <edgeMap>
          <xCoord>313</xCoord>
          <yCoord>340</yCoord>
        </edgeMap>
        <edgeMap>
          <xCoord>313</xCoord>
          <yCoord>341</yCoord>
        </edgeMap>
        <edgeMap>
          <xCoord>312</xCoord>
          <yCoord>342</yCoord>
        </edgeMap>
        <edgeMap>
          <xCoord>312</xCoord>
          <yCoord>343</yCoord>
        </edgeMap>
        <edgeMap>
          <xCoord>312</xCoord>
          <yCoord>344</yCoord>
        </edgeMap>
        <edgeMap>
          <xCoord>313</xCoord>
          <yCoord>345</yCoord>
        </edgeMap>
        <edgeMap>
          <xCoord>313</xCoord>
          <yCoord>346</yCoord>
        </edgeMap>
        <edgeMap>
          <xCoord>313</xCoord>
          <yCoord>347</yCoord>
        </edgeMap>
        <edgeMap>
          <xCoord>313</xCoord>
          <yCoord>348</yCoord>
        </edgeMap>
        <edgeMap>
          <xCoord>312</xCoord>
          <yCoord>349</yCoord>
        </edgeMap>
        <edgeMap>
          <xCoord>313</xCoord>
          <yCoord>350</yCoord>
        </edgeMap>
        <edgeMap>
          <xCoord>314</xCoord>
          <yCoord>350</yCoord>
        </edgeMap>
        <edgeMap>
          <xCoord>315</xCoord>
          <yCoord>350</yCoord>
        </edgeMap>
        <edgeMap>
          <xCoord>316</xCoord>
          <yCoord>349</yCoord>
        </edgeMap>
        <edgeMap>
          <xCoord>317</xCoord>
          <yCoord>348</yCoord>
        </edgeMap>
        <edgeMap>
          <xCoord>318</xCoord>
          <yCoord>348</yCoord>
        </edgeMap>
        <edgeMap>
          <xCoord>319</xCoord>
          <yCoord>348</yCoord>
        </edgeMap>
        <edgeMap>
          <xCoord>319</xCoord>
          <yCoord>349</yCoord>
        </edgeMap>
        <edgeMap>
          <xCoord>320</xCoord>
          <yCoord>350</yCoord>
        </edgeMap>
        <edgeMap>
          <xCoord>321</xCoord>
          <yCoord>349</yCoord>
        </edgeMap>
        <edgeMap>
          <xCoord>322</xCoord>
          <yCoord>348</yCoord>
        </edgeMap>
        <edgeMap>
          <xCoord>322</xCoord>
          <yCoord>347</yCoord>
        </edgeMap>
        <edgeMap>
          <xCoord>323</xCoord>
          <yCoord>347</yCoord>
        </edgeMap>
        <edgeMap>
          <xCoord>324</xCoord>
          <yCoord>346</yCoord>
        </edgeMap>
        <edgeMap>
          <xCoord>325</xCoord>
          <yCoord>346</yCoord>
        </edgeMap>
        <edgeMap>
          <xCoord>326</xCoord>
          <yCoord>346</yCoord>
        </edgeMap>
        <edgeMap>
          <xCoord>326</xCoord>
          <yCoord>347</yCoord>
        </edgeMap>
        <edgeMap>
          <xCoord>327</xCoord>
          <yCoord>348</yCoord>
        </edgeMap>
        <edgeMap>
          <xCoord>328</xCoord>
          <yCoord>349</yCoord>
        </edgeMap>
        <edgeMap>
          <xCoord>329</xCoord>
          <yCoord>348</yCoord>
        </edgeMap>
        <edgeMap>
          <xCoord>329</xCoord>
          <yCoord>347</yCoord>
        </edgeMap>
        <edgeMap>
          <xCoord>330</xCoord>
          <yCoord>346</yCoord>
        </edgeMap>
        <edgeMap>
          <xCoord>331</xCoord>
          <yCoord>345</yCoord>
        </edgeMap>
        <edgeMap>
          <xCoord>332</xCoord>
          <yCoord>345</yCoord>
        </edgeMap>
        <edgeMap>
          <xCoord>333</xCoord>
          <yCoord>344</yCoord>
        </edgeMap>
        <edgeMap>
          <xCoord>334</xCoord>
          <yCoord>343</yCoord>
        </edgeMap>
        <edgeMap>
          <xCoord>334</xCoord>
          <yCoord>342</yCoord>
        </edgeMap>
        <edgeMap>
          <xCoord>334</xCoord>
          <yCoord>341</yCoord>
        </edgeMap>
        <edgeMap>
          <xCoord>333</xCoord>
          <yCoord>340</yCoord>
        </edgeMap>
        <edgeMap>
          <xCoord>333</xCoord>
          <yCoord>339</yCoord>
        </edgeMap>
        <edgeMap>
          <xCoord>333</xCoord>
          <yCoord>338</yCoord>
        </edgeMap>
        <edgeMap>
          <xCoord>333</xCoord>
          <yCoord>337</yCoord>
        </edgeMap>
        <edgeMap>
          <xCoord>333</xCoord>
          <yCoord>336</yCoord>
        </edgeMap>
        <edgeMap>
          <xCoord>334</xCoord>
          <yCoord>335</yCoord>
        </edgeMap>
        <edgeMap>
          <xCoord>334</xCoord>
          <yCoord>334</yCoord>
        </edgeMap>
        <edgeMap>
          <xCoord>334</xCoord>
          <yCoord>333</yCoord>
        </edgeMap>
        <edgeMap>
          <xCoord>333</xCoord>
          <yCoord>332</yCoord>
        </edgeMap>
        <edgeMap>
          <xCoord>332</xCoord>
          <yCoord>331</yCoord>
        </edgeMap>
        <edgeMap>
          <xCoord>331</xCoord>
          <yCoord>331</yCoord>
        </edgeMap>
        <edgeMap>
          <xCoord>330</xCoord>
          <yCoord>331</yCoord>
        </edgeMap>
        <edgeMap>
          <xCoord>329</xCoord>
          <yCoord>331</yCoord>
        </edgeMap>
        <edgeMap>
          <xCoord>328</xCoord>
          <yCoord>331</yCoord>
        </edgeMap>
        <edgeMap>
          <xCoord>327</xCoord>
          <yCoord>331</yCoord>
        </edgeMap>
        <edgeMap>
          <xCoord>326</xCoord>
          <yCoord>330</yCoord>
        </edgeMap>
        <edgeMap>
          <xCoord>325</xCoord>
          <yCoord>330</yCoord>
        </edgeMap>
        <edgeMap>
          <xCoord>324</xCoord>
          <yCoord>329</yCoord>
        </edgeMap>
        <edgeMap>
          <xCoord>323</xCoord>
          <yCoord>329</yCoord>
        </edgeMap>
        <edgeMap>
          <xCoord>322</xCoord>
          <yCoord>329</yCoord>
        </edgeMap>
        <edgeMap>
          <xCoord>322</xCoord>
          <yCoord>328</yCoord>
        </edgeMap>
        <edgeMap>
          <xCoord>322</xCoord>
          <yCoord>327</yCoord>
        </edgeMap>
        <edgeMap>
          <xCoord>322</xCoord>
          <yCoord>326</yCoord>
        </edgeMap>
        <edgeMap>
          <xCoord>321</xCoord>
          <yCoord>325</yCoord>
        </edgeMap>
        <edgeMap>
          <xCoord>320</xCoord>
          <yCoord>324</yCoord>
        </edgeMap>
        <edgeMap>
          <xCoord>319</xCoord>
          <yCoord>324</yCoord>
        </edgeMap>
        <edgeMap>
          <xCoord>318</xCoord>
          <yCoord>323</yCoord>
        </edgeMap>
      </roi>
      <roi>
        <imageZposition>-255.250000 </imageZposition>
        <imageSOP_UID>1.3.6.1.4.1.14519.5.2.1.6279.6001.332425092095172639185292417213</imageSOP_UID>
        <inclusion>TRUE</inclusion>
        <edgeMap>
          <xCoord>317</xCoord>
          <yCoord>324</yCoord>
        </edgeMap>
        <edgeMap>
          <xCoord>316</xCoord>
          <yCoord>325</yCoord>
        </edgeMap>
        <edgeMap>
          <xCoord>316</xCoord>
          <yCoord>326</yCoord>
        </edgeMap>
        <edgeMap>
          <xCoord>315</xCoord>
          <yCoord>326</yCoord>
        </edgeMap>
        <edgeMap>
          <xCoord>314</xCoord>
          <yCoord>326</yCoord>
        </edgeMap>
        <edgeMap>
          <xCoord>313</xCoord>
          <yCoord>327</yCoord>
        </edgeMap>
        <edgeMap>
          <xCoord>312</xCoord>
          <yCoord>328</yCoord>
        </edgeMap>
        <edgeMap>
          <xCoord>312</xCoord>
          <yCoord>329</yCoord>
        </edgeMap>
        <edgeMap>
          <xCoord>312</xCoord>
          <yCoord>330</yCoord>
        </edgeMap>
        <edgeMap>
          <xCoord>312</xCoord>
          <yCoord>331</yCoord>
        </edgeMap>
        <edgeMap>
          <xCoord>312</xCoord>
          <yCoord>332</yCoord>
        </edgeMap>
        <edgeMap>
          <xCoord>312</xCoord>
          <yCoord>333</yCoord>
        </edgeMap>
        <edgeMap>
          <xCoord>311</xCoord>
          <yCoord>334</yCoord>
        </edgeMap>
        <edgeMap>
          <xCoord>311</xCoord>
          <yCoord>335</yCoord>
        </edgeMap>
        <edgeMap>
          <xCoord>311</xCoord>
          <yCoord>336</yCoord>
        </edgeMap>
        <edgeMap>
          <xCoord>311</xCoord>
          <yCoord>337</yCoord>
        </edgeMap>
        <edgeMap>
          <xCoord>311</xCoord>
          <yCoord>338</yCoord>
        </edgeMap>
        <edgeMap>
          <xCoord>311</xCoord>
          <yCoord>339</yCoord>
        </edgeMap>
        <edgeMap>
          <xCoord>311</xCoord>
          <yCoord>340</yCoord>
        </edgeMap>
        <edgeMap>
          <xCoord>311</xCoord>
          <yCoord>341</yCoord>
        </edgeMap>
        <edgeMap>
          <xCoord>311</xCoord>
          <yCoord>342</yCoord>
        </edgeMap>
        <edgeMap>
          <xCoord>312</xCoord>
          <yCoord>343</yCoord>
        </edgeMap>
        <edgeMap>
          <xCoord>313</xCoord>
          <yCoord>343</yCoord>
        </edgeMap>
        <edgeMap>
          <xCoord>313</xCoord>
          <yCoord>344</yCoord>
        </edgeMap>
        <edgeMap>
          <xCoord>314</xCoord>
          <yCoord>345</yCoord>
        </edgeMap>
        <edgeMap>
          <xCoord>314</xCoord>
          <yCoord>346</yCoord>
        </edgeMap>
        <edgeMap>
          <xCoord>314</xCoord>
          <yCoord>347</yCoord>
        </edgeMap>
        <edgeMap>
          <xCoord>314</xCoord>
          <yCoord>348</yCoord>
        </edgeMap>
        <edgeMap>
          <xCoord>315</xCoord>
          <yCoord>349</yCoord>
        </edgeMap>
        <edgeMap>
          <xCoord>316</xCoord>
          <yCoord>350</yCoord>
        </edgeMap>
        <edgeMap>
          <xCoord>317</xCoord>
          <yCoord>350</yCoord>
        </edgeMap>
        <edgeMap>
          <xCoord>318</xCoord>
          <yCoord>350</yCoord>
        </edgeMap>
        <edgeMap>
          <xCoord>319</xCoord>
          <yCoord>350</yCoord>
        </edgeMap>
        <edgeMap>
          <xCoord>320</xCoord>
          <yCoord>350</yCoord>
        </edgeMap>
        <edgeMap>
          <xCoord>321</xCoord>
          <yCoord>349</yCoord>
        </edgeMap>
        <edgeMap>
          <xCoord>321</xCoord>
          <yCoord>348</yCoord>
        </edgeMap>
        <edgeMap>
          <xCoord>322</xCoord>
          <yCoord>347</yCoord>
        </edgeMap>
        <edgeMap>
          <xCoord>323</xCoord>
          <yCoord>347</yCoord>
        </edgeMap>
        <edgeMap>
          <xCoord>324</xCoord>
          <yCoord>347</yCoord>
        </edgeMap>
        <edgeMap>
          <xCoord>325</xCoord>
          <yCoord>346</yCoord>
        </edgeMap>
        <edgeMap>
          <xCoord>326</xCoord>
          <yCoord>346</yCoord>
        </edgeMap>
        <edgeMap>
          <xCoord>327</xCoord>
          <yCoord>345</yCoord>
        </edgeMap>
        <edgeMap>
          <xCoord>328</xCoord>
          <yCoord>344</yCoord>
        </edgeMap>
        <edgeMap>
          <xCoord>329</xCoord>
          <yCoord>343</yCoord>
        </edgeMap>
        <edgeMap>
          <xCoord>330</xCoord>
          <yCoord>342</yCoord>
        </edgeMap>
        <edgeMap>
          <xCoord>331</xCoord>
          <yCoord>342</yCoord>
        </edgeMap>
        <edgeMap>
          <xCoord>332</xCoord>
          <yCoord>342</yCoord>
        </edgeMap>
        <edgeMap>
          <xCoord>333</xCoord>
          <yCoord>342</yCoord>
        </edgeMap>
        <edgeMap>
          <xCoord>334</xCoord>
          <yCoord>341</yCoord>
        </edgeMap>
        <edgeMap>
          <xCoord>334</xCoord>
          <yCoord>340</yCoord>
        </edgeMap>
        <edgeMap>
          <xCoord>334</xCoord>
          <yCoord>339</yCoord>
        </edgeMap>
        <edgeMap>
          <xCoord>333</xCoord>
          <yCoord>338</yCoord>
        </edgeMap>
        <edgeMap>
          <xCoord>333</xCoord>
          <yCoord>337</yCoord>
        </edgeMap>
        <edgeMap>
          <xCoord>333</xCoord>
          <yCoord>336</yCoord>
        </edgeMap>
        <edgeMap>
          <xCoord>334</xCoord>
          <yCoord>335</yCoord>
        </edgeMap>
        <edgeMap>
          <xCoord>334</xCoord>
          <yCoord>334</yCoord>
        </edgeMap>
        <edgeMap>
          <xCoord>334</xCoord>
          <yCoord>333</yCoord>
        </edgeMap>
        <edgeMap>
          <xCoord>333</xCoord>
          <yCoord>332</yCoord>
        </edgeMap>
        <edgeMap>
          <xCoord>332</xCoord>
          <yCoord>331</yCoord>
        </edgeMap>
        <edgeMap>
          <xCoord>331</xCoord>
          <yCoord>330</yCoord>
        </edgeMap>
        <edgeMap>
          <xCoord>330</xCoord>
          <yCoord>330</yCoord>
        </edgeMap>
        <edgeMap>
          <xCoord>329</xCoord>
          <yCoord>329</yCoord>
        </edgeMap>
        <edgeMap>
          <xCoord>328</xCoord>
          <yCoord>329</yCoord>
        </edgeMap>
        <edgeMap>
          <xCoord>327</xCoord>
          <yCoord>329</yCoord>
        </edgeMap>
        <edgeMap>
          <xCoord>326</xCoord>
          <yCoord>329</yCoord>
        </edgeMap>
        <edgeMap>
          <xCoord>325</xCoord>
          <yCoord>329</yCoord>
        </edgeMap>
        <edgeMap>
          <xCoord>324</xCoord>
          <yCoord>329</yCoord>
        </edgeMap>
        <edgeMap>
          <xCoord>323</xCoord>
          <yCoord>329</yCoord>
        </edgeMap>
        <edgeMap>
          <xCoord>322</xCoord>
          <yCoord>329</yCoord>
        </edgeMap>
        <edgeMap>
          <xCoord>322</xCoord>
          <yCoord>328</yCoord>
        </edgeMap>
        <edgeMap>
          <xCoord>322</xCoord>
          <yCoord>327</yCoord>
        </edgeMap>
        <edgeMap>
          <xCoord>322</xCoord>
          <yCoord>326</yCoord>
        </edgeMap>
        <edgeMap>
          <xCoord>321</xCoord>
          <yCoord>325</yCoord>
        </edgeMap>
        <edgeMap>
          <xCoord>320</xCoord>
          <yCoord>325</yCoord>
        </edgeMap>
        <edgeMap>
          <xCoord>319</xCoord>
          <yCoord>324</yCoord>
        </edgeMap>
        <edgeMap>
          <xCoord>318</xCoord>
          <yCoord>324</yCoord>
        </edgeMap>
        <edgeMap>
          <xCoord>317</xCoord>
          <yCoord>324</yCoord>
        </edgeMap>
      </roi>
      <roi>
        <imageZposition>-252.750000 </imageZposition>
        <imageSOP_UID>1.3.6.1.4.1.14519.5.2.1.6279.6001.129134657102045597847957241224</imageSOP_UID>
        <inclusion>TRUE</inclusion>
        <edgeMap>
          <xCoord>315</xCoord>
          <yCoord>325</yCoord>
        </edgeMap>
        <edgeMap>
          <xCoord>314</xCoord>
          <yCoord>326</yCoord>
        </edgeMap>
        <edgeMap>
          <xCoord>313</xCoord>
          <yCoord>327</yCoord>
        </edgeMap>
        <edgeMap>
          <xCoord>313</xCoord>
          <yCoord>328</yCoord>
        </edgeMap>
        <edgeMap>
          <xCoord>313</xCoord>
          <yCoord>329</yCoord>
        </edgeMap>
        <edgeMap>
          <xCoord>313</xCoord>
          <yCoord>330</yCoord>
        </edgeMap>
        <edgeMap>
          <xCoord>312</xCoord>
          <yCoord>331</yCoord>
        </edgeMap>
        <edgeMap>
          <xCoord>311</xCoord>
          <yCoord>332</yCoord>
        </edgeMap>
        <edgeMap>
          <xCoord>311</xCoord>
          <yCoord>333</yCoord>
        </edgeMap>
        <edgeMap>
          <xCoord>311</xCoord>
          <yCoord>334</yCoord>
        </edgeMap>
        <edgeMap>
          <xCoord>311</xCoord>
          <yCoord>335</yCoord>
        </edgeMap>
        <edgeMap>
          <xCoord>311</xCoord>
          <yCoord>336</yCoord>
        </edgeMap>
        <edgeMap>
          <xCoord>311</xCoord>
          <yCoord>337</yCoord>
        </edgeMap>
        <edgeMap>
          <xCoord>311</xCoord>
          <yCoord>338</yCoord>
        </edgeMap>
        <edgeMap>
          <xCoord>312</xCoord>
          <yCoord>339</yCoord>
        </edgeMap>
        <edgeMap>
          <xCoord>312</xCoord>
          <yCoord>340</yCoord>
        </edgeMap>
        <edgeMap>
          <xCoord>312</xCoord>
          <yCoord>341</yCoord>
        </edgeMap>
        <edgeMap>
          <xCoord>312</xCoord>
          <yCoord>342</yCoord>
        </edgeMap>
        <edgeMap>
          <xCoord>313</xCoord>
          <yCoord>343</yCoord>
        </edgeMap>
        <edgeMap>
          <xCoord>314</xCoord>
          <yCoord>344</yCoord>
        </edgeMap>
        <edgeMap>
          <xCoord>314</xCoord>
          <yCoord>345</yCoord>
        </edgeMap>
        <edgeMap>
          <xCoord>315</xCoord>
          <yCoord>346</yCoord>
        </edgeMap>
        <edgeMap>
          <xCoord>315</xCoord>
          <yCoord>347</yCoord>
        </edgeMap>
        <edgeMap>
          <xCoord>315</xCoord>
          <yCoord>348</yCoord>
        </edgeMap>
        <edgeMap>
          <xCoord>315</xCoord>
          <yCoord>349</yCoord>
        </edgeMap>
        <edgeMap>
          <xCoord>316</xCoord>
          <yCoord>350</yCoord>
        </edgeMap>
        <edgeMap>
          <xCoord>317</xCoord>
          <yCoord>350</yCoord>
        </edgeMap>
        <edgeMap>
          <xCoord>318</xCoord>
          <yCoord>350</yCoord>
        </edgeMap>
        <edgeMap>
          <xCoord>319</xCoord>
          <yCoord>349</yCoord>
        </edgeMap>
        <edgeMap>
          <xCoord>320</xCoord>
          <yCoord>348</yCoord>
        </edgeMap>
        <edgeMap>
          <xCoord>321</xCoord>
          <yCoord>348</yCoord>
        </edgeMap>
        <edgeMap>
          <xCoord>322</xCoord>
          <yCoord>348</yCoord>
        </edgeMap>
        <edgeMap>
          <xCoord>323</xCoord>
          <yCoord>348</yCoord>
        </edgeMap>
        <edgeMap>
          <xCoord>324</xCoord>
          <yCoord>347</yCoord>
        </edgeMap>
        <edgeMap>
          <xCoord>325</xCoord>
          <yCoord>346</yCoord>
        </edgeMap>
        <edgeMap>
          <xCoord>325</xCoord>
          <yCoord>345</yCoord>
        </edgeMap>
        <edgeMap>
          <xCoord>325</xCoord>
          <yCoord>344</yCoord>
        </edgeMap>
        <edgeMap>
          <xCoord>326</xCoord>
          <yCoord>344</yCoord>
        </edgeMap>
        <edgeMap>
          <xCoord>327</xCoord>
          <yCoord>343</yCoord>
        </edgeMap>
        <edgeMap>
          <xCoord>328</xCoord>
          <yCoord>342</yCoord>
        </edgeMap>
        <edgeMap>
          <xCoord>329</xCoord>
          <yCoord>341</yCoord>
        </edgeMap>
        <edgeMap>
          <xCoord>330</xCoord>
          <yCoord>341</yCoord>
        </edgeMap>
        <edgeMap>
          <xCoord>331</xCoord>
          <yCoord>340</yCoord>
        </edgeMap>
        <edgeMap>
          <xCoord>332</xCoord>
          <yCoord>339</yCoord>
        </edgeMap>
        <edgeMap>
          <xCoord>332</xCoord>
          <yCoord>338</yCoord>
        </edgeMap>
        <edgeMap>
          <xCoord>333</xCoord>
          <yCoord>337</yCoord>
        </edgeMap>
        <edgeMap>
          <xCoord>333</xCoord>
          <yCoord>336</yCoord>
        </edgeMap>
        <edgeMap>
          <xCoord>333</xCoord>
          <yCoord>335</yCoord>
        </edgeMap>
        <edgeMap>
          <xCoord>332</xCoord>
          <yCoord>334</yCoord>
        </edgeMap>
        <edgeMap>
          <xCoord>332</xCoord>
          <yCoord>333</yCoord>
        </edgeMap>
        <edgeMap>
          <xCoord>331</xCoord>
          <yCoord>332</yCoord>
        </edgeMap>
        <edgeMap>
          <xCoord>330</xCoord>
          <yCoord>332</yCoord>
        </edgeMap>
        <edgeMap>
          <xCoord>329</xCoord>
          <yCoord>331</yCoord>
        </edgeMap>
        <edgeMap>
          <xCoord>329</xCoord>
          <yCoord>330</yCoord>
        </edgeMap>
        <edgeMap>
          <xCoord>328</xCoord>
          <yCoord>329</yCoord>
        </edgeMap>
        <edgeMap>
          <xCoord>327</xCoord>
          <yCoord>329</yCoord>
        </edgeMap>
        <edgeMap>
          <xCoord>326</xCoord>
          <yCoord>328</yCoord>
        </edgeMap>
        <edgeMap>
          <xCoord>325</xCoord>
          <yCoord>328</yCoord>
        </edgeMap>
        <edgeMap>
          <xCoord>324</xCoord>
          <yCoord>328</yCoord>
        </edgeMap>
        <edgeMap>
          <xCoord>323</xCoord>
          <yCoord>328</yCoord>
        </edgeMap>
        <edgeMap>
          <xCoord>322</xCoord>
          <yCoord>327</yCoord>
        </edgeMap>
        <edgeMap>
          <xCoord>322</xCoord>
          <yCoord>326</yCoord>
        </edgeMap>
        <edgeMap>
          <xCoord>321</xCoord>
          <yCoord>325</yCoord>
        </edgeMap>
        <edgeMap>
          <xCoord>320</xCoord>
          <yCoord>325</yCoord>
        </edgeMap>
        <edgeMap>
          <xCoord>319</xCoord>
          <yCoord>325</yCoord>
        </edgeMap>
        <edgeMap>
          <xCoord>318</xCoord>
          <yCoord>325</yCoord>
        </edgeMap>
        <edgeMap>
          <xCoord>317</xCoord>
          <yCoord>325</yCoord>
        </edgeMap>
        <edgeMap>
          <xCoord>316</xCoord>
          <yCoord>325</yCoord>
        </edgeMap>
        <edgeMap>
          <xCoord>315</xCoord>
          <yCoord>325</yCoord>
        </edgeMap>
      </roi>
      <roi>
        <imageZposition>-250.250000 </imageZposition>
        <imageSOP_UID>1.3.6.1.4.1.14519.5.2.1.6279.6001.508349127167867586833928285159</imageSOP_UID>
        <inclusion>TRUE</inclusion>
        <edgeMap>
          <xCoord>319</xCoord>
          <yCoord>325</yCoord>
        </edgeMap>
        <edgeMap>
          <xCoord>318</xCoord>
          <yCoord>326</yCoord>
        </edgeMap>
        <edgeMap>
          <xCoord>318</xCoord>
          <yCoord>327</yCoord>
        </edgeMap>
        <edgeMap>
          <xCoord>318</xCoord>
          <yCoord>328</yCoord>
        </edgeMap>
        <edgeMap>
          <xCoord>317</xCoord>
          <yCoord>328</yCoord>
        </edgeMap>
        <edgeMap>
          <xCoord>316</xCoord>
          <yCoord>328</yCoord>
        </edgeMap>
        <edgeMap>
          <xCoord>315</xCoord>
          <yCoord>328</yCoord>
        </edgeMap>
        <edgeMap>
          <xCoord>314</xCoord>
          <yCoord>329</yCoord>
        </edgeMap>
        <edgeMap>
          <xCoord>314</xCoord>
          <yCoord>330</yCoord>
        </edgeMap>
        <edgeMap>
          <xCoord>313</xCoord>
          <yCoord>331</yCoord>
        </edgeMap>
        <edgeMap>
          <xCoord>313</xCoord>
          <yCoord>332</yCoord>
        </edgeMap>
        <edgeMap>
          <xCoord>312</xCoord>
          <yCoord>332</yCoord>
        </edgeMap>
        <edgeMap>
          <xCoord>311</xCoord>
          <yCoord>333</yCoord>
        </edgeMap>
        <edgeMap>
          <xCoord>311</xCoord>
          <yCoord>334</yCoord>
        </edgeMap>
        <edgeMap>
          <xCoord>311</xCoord>
          <yCoord>335</yCoord>
        </edgeMap>
        <edgeMap>
          <xCoord>310</xCoord>
          <yCoord>335</yCoord>
        </edgeMap>
        <edgeMap>
          <xCoord>309</xCoord>
          <yCoord>336</yCoord>
        </edgeMap>
        <edgeMap>
          <xCoord>308</xCoord>
          <yCoord>337</yCoord>
        </edgeMap>
        <edgeMap>
          <xCoord>308</xCoord>
          <yCoord>338</yCoord>
        </edgeMap>
        <edgeMap>
          <xCoord>309</xCoord>
          <yCoord>339</yCoord>
        </edgeMap>
        <edgeMap>
          <xCoord>310</xCoord>
          <yCoord>339</yCoord>
        </edgeMap>
        <edgeMap>
          <xCoord>311</xCoord>
          <yCoord>340</yCoord>
        </edgeMap>
        <edgeMap>
          <xCoord>312</xCoord>
          <yCoord>340</yCoord>
        </edgeMap>
        <edgeMap>
          <xCoord>313</xCoord>
          <yCoord>341</yCoord>
        </edgeMap>
        <edgeMap>
          <xCoord>314</xCoord>
          <yCoord>341</yCoord>
        </edgeMap>
        <edgeMap>
          <xCoord>314</xCoord>
          <yCoord>342</yCoord>
        </edgeMap>
        <edgeMap>
          <xCoord>314</xCoord>
          <yCoord>343</yCoord>
        </edgeMap>
        <edgeMap>
          <xCoord>314</xCoord>
          <yCoord>344</yCoord>
        </edgeMap>
        <edgeMap>
          <xCoord>314</xCoord>
          <yCoord>345</yCoord>
        </edgeMap>
        <edgeMap>
          <xCoord>315</xCoord>
          <yCoord>346</yCoord>
        </edgeMap>
        <edgeMap>
          <xCoord>316</xCoord>
          <yCoord>347</yCoord>
        </edgeMap>
        <edgeMap>
          <xCoord>317</xCoord>
          <yCoord>347</yCoord>
        </edgeMap>
        <edgeMap>
          <xCoord>318</xCoord>
          <yCoord>348</yCoord>
        </edgeMap>
        <edgeMap>
          <xCoord>319</xCoord>
          <yCoord>349</yCoord>
        </edgeMap>
        <edgeMap>
          <xCoord>320</xCoord>
          <yCoord>348</yCoord>
        </edgeMap>
        <edgeMap>
          <xCoord>320</xCoord>
          <yCoord>347</yCoord>
        </edgeMap>
        <edgeMap>
          <xCoord>320</xCoord>
          <yCoord>346</yCoord>
        </edgeMap>
        <edgeMap>
          <xCoord>321</xCoord>
          <yCoord>345</yCoord>
        </edgeMap>
        <edgeMap>
          <xCoord>322</xCoord>
          <yCoord>345</yCoord>
        </edgeMap>
        <edgeMap>
          <xCoord>323</xCoord>
          <yCoord>344</yCoord>
        </edgeMap>
        <edgeMap>
          <xCoord>324</xCoord>
          <yCoord>343</yCoord>
        </edgeMap>
        <edgeMap>
          <xCoord>325</xCoord>
          <yCoord>342</yCoord>
        </edgeMap>
        <edgeMap>
          <xCoord>326</xCoord>
          <yCoord>341</yCoord>
        </edgeMap>
        <edgeMap>
          <xCoord>327</xCoord>
          <yCoord>340</yCoord>
        </edgeMap>
        <edgeMap>
          <xCoord>328</xCoord>
          <yCoord>340</yCoord>
        </edgeMap>
        <edgeMap>
          <xCoord>329</xCoord>
          <yCoord>339</yCoord>
        </edgeMap>
        <edgeMap>
          <xCoord>330</xCoord>
          <yCoord>338</yCoord>
        </edgeMap>
        <edgeMap>
          <xCoord>329</xCoord>
          <yCoord>337</yCoord>
        </edgeMap>
        <edgeMap>
          <xCoord>329</xCoord>
          <yCoord>336</yCoord>
        </edgeMap>
        <edgeMap>
          <xCoord>328</xCoord>
          <yCoord>335</yCoord>
        </edgeMap>
        <edgeMap>
          <xCoord>328</xCoord>
          <yCoord>334</yCoord>
        </edgeMap>
        <edgeMap>
          <xCoord>327</xCoord>
          <yCoord>333</yCoord>
        </edgeMap>
        <edgeMap>
          <xCoord>327</xCoord>
          <yCoord>332</yCoord>
        </edgeMap>
        <edgeMap>
          <xCoord>327</xCoord>
          <yCoord>331</yCoord>
        </edgeMap>
        <edgeMap>
          <xCoord>327</xCoord>
          <yCoord>330</yCoord>
        </edgeMap>
        <edgeMap>
          <xCoord>326</xCoord>
          <yCoord>329</yCoord>
        </edgeMap>
        <edgeMap>
          <xCoord>325</xCoord>
          <yCoord>328</yCoord>
        </edgeMap>
        <edgeMap>
          <xCoord>325</xCoord>
          <yCoord>327</yCoord>
        </edgeMap>
        <edgeMap>
          <xCoord>324</xCoord>
          <yCoord>326</yCoord>
        </edgeMap>
        <edgeMap>
          <xCoord>323</xCoord>
          <yCoord>325</yCoord>
        </edgeMap>
        <edgeMap>
          <xCoord>322</xCoord>
          <yCoord>325</yCoord>
        </edgeMap>
        <edgeMap>
          <xCoord>321</xCoord>
          <yCoord>325</yCoord>
        </edgeMap>
        <edgeMap>
          <xCoord>320</xCoord>
          <yCoord>325</yCoord>
        </edgeMap>
        <edgeMap>
          <xCoord>319</xCoord>
          <yCoord>325</yCoord>
        </edgeMap>
      </roi>
      <roi>
        <imageZposition>-247.750000 </imageZposition>
        <imageSOP_UID>1.3.6.1.4.1.14519.5.2.1.6279.6001.269237093847041544215846695795</imageSOP_UID>
        <inclusion>TRUE</inclusion>
        <edgeMap>
          <xCoord>322</xCoord>
          <yCoord>326</yCoord>
        </edgeMap>
        <edgeMap>
          <xCoord>321</xCoord>
          <yCoord>327</yCoord>
        </edgeMap>
        <edgeMap>
          <xCoord>321</xCoord>
          <yCoord>328</yCoord>
        </edgeMap>
        <edgeMap>
          <xCoord>320</xCoord>
          <yCoord>328</yCoord>
        </edgeMap>
        <edgeMap>
          <xCoord>319</xCoord>
          <yCoord>328</yCoord>
        </edgeMap>
        <edgeMap>
          <xCoord>318</xCoord>
          <yCoord>328</yCoord>
        </edgeMap>
        <edgeMap>
          <xCoord>317</xCoord>
          <yCoord>328</yCoord>
        </edgeMap>
        <edgeMap>
          <xCoord>316</xCoord>
          <yCoord>329</yCoord>
        </edgeMap>
        <edgeMap>
          <xCoord>315</xCoord>
          <yCoord>330</yCoord>
        </edgeMap>
        <edgeMap>
          <xCoord>315</xCoord>
          <yCoord>331</yCoord>
        </edgeMap>
        <edgeMap>
          <xCoord>314</xCoord>
          <yCoord>331</yCoord>
        </edgeMap>
        <edgeMap>
          <xCoord>313</xCoord>
          <yCoord>332</yCoord>
        </edgeMap>
        <edgeMap>
          <xCoord>313</xCoord>
          <yCoord>333</yCoord>
        </edgeMap>
        <edgeMap>
          <xCoord>312</xCoord>
          <yCoord>334</yCoord>
        </edgeMap>
        <edgeMap>
          <xCoord>311</xCoord>
          <yCoord>334</yCoord>
        </edgeMap>
        <edgeMap>
          <xCoord>310</xCoord>
          <yCoord>335</yCoord>
        </edgeMap>
        <edgeMap>
          <xCoord>310</xCoord>
          <yCoord>336</yCoord>
        </edgeMap>
        <edgeMap>
          <xCoord>311</xCoord>
          <yCoord>337</yCoord>
        </edgeMap>
        <edgeMap>
          <xCoord>312</xCoord>
          <yCoord>338</yCoord>
        </edgeMap>
        <edgeMap>
          <xCoord>312</xCoord>
          <yCoord>339</yCoord>
        </edgeMap>
        <edgeMap>
          <xCoord>313</xCoord>
          <yCoord>340</yCoord>
        </edgeMap>
        <edgeMap>
          <xCoord>314</xCoord>
          <yCoord>341</yCoord>
        </edgeMap>
        <edgeMap>
          <xCoord>315</xCoord>
          <yCoord>341</yCoord>
        </edgeMap>
        <edgeMap>
          <xCoord>316</xCoord>
          <yCoord>341</yCoord>
        </edgeMap>
        <edgeMap>
          <xCoord>317</xCoord>
          <yCoord>341</yCoord>
        </edgeMap>
        <edgeMap>
          <xCoord>318</xCoord>
          <yCoord>341</yCoord>
        </edgeMap>
        <edgeMap>
          <xCoord>319</xCoord>
          <yCoord>341</yCoord>
        </edgeMap>
        <edgeMap>
          <xCoord>320</xCoord>
          <yCoord>341</yCoord>
        </edgeMap>
        <edgeMap>
          <xCoord>321</xCoord>
          <yCoord>342</yCoord>
        </edgeMap>
        <edgeMap>
          <xCoord>322</xCoord>
          <yCoord>342</yCoord>
        </edgeMap>
        <edgeMap>
          <xCoord>323</xCoord>
          <yCoord>341</yCoord>
        </edgeMap>
        <edgeMap>
          <xCoord>324</xCoord>
          <yCoord>341</yCoord>
        </edgeMap>
        <edgeMap>
          <xCoord>325</xCoord>
          <yCoord>340</yCoord>
        </edgeMap>
        <edgeMap>
          <xCoord>325</xCoord>
          <yCoord>339</yCoord>
        </edgeMap>
        <edgeMap>
          <xCoord>326</xCoord>
          <yCoord>338</yCoord>
        </edgeMap>
        <edgeMap>
          <xCoord>326</xCoord>
          <yCoord>337</yCoord>
        </edgeMap>
        <edgeMap>
          <xCoord>327</xCoord>
          <yCoord>336</yCoord>
        </edgeMap>
        <edgeMap>
          <xCoord>327</xCoord>
          <yCoord>335</yCoord>
        </edgeMap>
        <edgeMap>
          <xCoord>328</xCoord>
          <yCoord>334</yCoord>
        </edgeMap>
        <edgeMap>
          <xCoord>328</xCoord>
          <yCoord>333</yCoord>
        </edgeMap>
        <edgeMap>
          <xCoord>328</xCoord>
          <yCoord>332</yCoord>
        </edgeMap>
        <edgeMap>
          <xCoord>329</xCoord>
          <yCoord>331</yCoord>
        </edgeMap>
        <edgeMap>
          <xCoord>329</xCoord>
          <yCoord>330</yCoord>
        </edgeMap>
        <edgeMap>
          <xCoord>328</xCoord>
          <yCoord>329</yCoord>
        </edgeMap>
        <edgeMap>
          <xCoord>328</xCoord>
          <yCoord>328</yCoord>
        </edgeMap>
        <edgeMap>
          <xCoord>327</xCoord>
          <yCoord>327</yCoord>
        </edgeMap>
        <edgeMap>
          <xCoord>326</xCoord>
          <yCoord>327</yCoord>
        </edgeMap>
        <edgeMap>
          <xCoord>325</xCoord>
          <yCoord>327</yCoord>
        </edgeMap>
        <edgeMap>
          <xCoord>324</xCoord>
          <yCoord>327</yCoord>
        </edgeMap>
        <edgeMap>
          <xCoord>323</xCoord>
          <yCoord>326</yCoord>
        </edgeMap>
        <edgeMap>
          <xCoord>322</xCoord>
          <yCoord>326</yCoord>
        </edgeMap>
      </roi>
    </unblindedReadNodule>
    <unblindedReadNodule>
      <noduleID>Nodule 002</noduleID>
      <roi>
        <imageZposition>-130.250000 </imageZposition>
        <imageSOP_UID>1.3.6.1.4.1.14519.5.2.1.6279.6001.234206344511305652754113377176</imageSOP_UID>
        <inclusion>TRUE</inclusion>
        <edgeMap>
          <xCoord>388</xCoord>
          <yCoord>348</yCoord>
        </edgeMap>
      </roi>
    </unblindedReadNodule>
    <unblindedReadNodule>
      <noduleID>Nodule 003</noduleID>
      <roi>
        <imageZposition>-110.250000 </imageZposition>
        <imageSOP_UID>1.3.6.1.4.1.14519.5.2.1.6279.6001.221711608079394287129125896599</imageSOP_UID>
        <inclusion>TRUE</inclusion>
        <edgeMap>
          <xCoord>113</xCoord>
          <yCoord>288</yCoord>
        </edgeMap>
      </roi>
    </unblindedReadNodule>
    <unblindedReadNodule>
      <noduleID>Nodule 004</noduleID>
      <roi>
        <imageZposition>-235.250000 </imageZposition>
        <imageSOP_UID>1.3.6.1.4.1.14519.5.2.1.6279.6001.319801336912645756105707332421</imageSOP_UID>
        <inclusion>TRUE</inclusion>
        <edgeMap>
          <xCoord>320</xCoord>
          <yCoord>380</yCoord>
        </edgeMap>
      </roi>
    </unblindedReadNodule>
    <nonNodule>
      <nonNoduleID>_Non-nodule 001</nonNoduleID>
      <imageZposition>-265.250000 </imageZposition>
      <imageSOP_UID>1.3.6.1.4.1.14519.5.2.1.6279.6001.143674204847676997361553924782</imageSOP_UID>
      <locus>
        <xCoord>317</xCoord>
        <yCoord>321</yCoord>
      </locus>
    </nonNodule>
    <nonNodule>
      <nonNoduleID>_Non-nodule 002</nonNoduleID>
      <imageZposition>-30.250000</imageZposition>
      <imageSOP_UID>1.3.6.1.4.1.14519.5.2.1.6279.6001.118377937967307920798232344638</imageSOP_UID>
      <locus>
        <xCoord>209</xCoord>
        <yCoord>338</yCoord>
      </locus>
    </nonNodule>
    <nonNodule>
      <nonNoduleID>_Non-nodule 003</nonNoduleID>
      <imageZposition>-222.750000 </imageZposition>
      <imageSOP_UID>1.3.6.1.4.1.14519.5.2.1.6279.6001.299928240028898941081498907017</imageSOP_UID>
      <locus>
        <xCoord>362</xCoord>
        <yCoord>196</yCoord>
      </locus>
    </nonNodule>
    <nonNodule>
      <nonNoduleID>_Non-nodule 004</nonNoduleID>
      <imageZposition>-140.250000 </imageZposition>
      <imageSOP_UID>1.3.6.1.4.1.14519.5.2.1.6279.6001.172287187993295204902984115314</imageSOP_UID>
      <locus>
        <xCoord>136</xCoord>
        <yCoord>330</yCoord>
      </locus>
    </nonNodule>
  </readingSession>
<readingSession>
    <annotationVersion>3.12</annotationVersion>
    <servicingRadiologistID>-921809095</servicingRadiologistID>
    <unblindedReadNodule>
      <noduleID>IL057_127378</noduleID>
      <characteristics>
        <subtlety>5</subtlety>
        <internalStructure>1</internalStructure>
        <calcification>6</calcification>
        <sphericity>4</sphericity>
        <margin>4</margin>
        <lobulation>5</lobulation>
        <spiculation>5</spiculation>
        <texture>5</texture>
        <malignancy>5</malignancy>
      </characteristics>
      <roi>
        <imageZposition>-247.75</imageZposition>
        <imageSOP_UID>1.3.6.1.4.1.14519.5.2.1.6279.6001.269237093847041544215846695795</imageSOP_UID>
        <inclusion>TRUE</inclusion>
        <edgeMap>
          <xCoord>323</xCoord>
          <yCoord>342</yCoord>
        </edgeMap>
        <edgeMap>
          <xCoord>324</xCoord>
          <yCoord>341</yCoord>
        </edgeMap>
        <edgeMap>
          <xCoord>325</xCoord>
          <yCoord>340</yCoord>
        </edgeMap>
        <edgeMap>
          <xCoord>325</xCoord>
          <yCoord>339</yCoord>
        </edgeMap>
        <edgeMap>
          <xCoord>325</xCoord>
          <yCoord>338</yCoord>
        </edgeMap>
        <edgeMap>
          <xCoord>326</xCoord>
          <yCoord>337</yCoord>
        </edgeMap>
        <edgeMap>
          <xCoord>327</xCoord>
          <yCoord>336</yCoord>
        </edgeMap>
        <edgeMap>
          <xCoord>327</xCoord>
          <yCoord>335</yCoord>
        </edgeMap>
        <edgeMap>
          <xCoord>327</xCoord>
          <yCoord>334</yCoord>
        </edgeMap>
        <edgeMap>
          <xCoord>327</xCoord>
          <yCoord>333</yCoord>
        </edgeMap>
        <edgeMap>
          <xCoord>327</xCoord>
          <yCoord>332</yCoord>
        </edgeMap>
        <edgeMap>
          <xCoord>326</xCoord>
          <yCoord>331</yCoord>
        </edgeMap>
        <edgeMap>
          <xCoord>325</xCoord>
          <yCoord>331</yCoord>
        </edgeMap>
        <edgeMap>
          <xCoord>324</xCoord>
          <yCoord>331</yCoord>
        </edgeMap>
        <edgeMap>
          <xCoord>323</xCoord>
          <yCoord>331</yCoord>
        </edgeMap>
        <edgeMap>
          <xCoord>322</xCoord>
          <yCoord>331</yCoord>
        </edgeMap>
        <edgeMap>
          <xCoord>321</xCoord>
          <yCoord>330</yCoord>
        </edgeMap>
        <edgeMap>
          <xCoord>321</xCoord>
          <yCoord>329</yCoord>
        </edgeMap>
        <edgeMap>
          <xCoord>320</xCoord>
          <yCoord>329</yCoord>
        </edgeMap>
        <edgeMap>
          <xCoord>319</xCoord>
          <yCoord>329</yCoord>
        </edgeMap>
        <edgeMap>
          <xCoord>318</xCoord>
          <yCoord>329</yCoord>
        </edgeMap>
        <edgeMap>
          <xCoord>317</xCoord>
          <yCoord>330</yCoord>
        </edgeMap>
        <edgeMap>
          <xCoord>316</xCoord>
          <yCoord>330</yCoord>
        </edgeMap>
        <edgeMap>
          <xCoord>316</xCoord>
          <yCoord>331</yCoord>
        </edgeMap>
        <edgeMap>
          <xCoord>315</xCoord>
          <yCoord>332</yCoord>
        </edgeMap>
        <edgeMap>
          <xCoord>314</xCoord>
          <yCoord>333</yCoord>
        </edgeMap>
        <edgeMap>
          <xCoord>313</xCoord>
          <yCoord>334</yCoord>
        </edgeMap>
        <edgeMap>
          <xCoord>312</xCoord>
          <yCoord>334</yCoord>
        </edgeMap>
        <edgeMap>
          <xCoord>311</xCoord>
          <yCoord>335</yCoord>
        </edgeMap>
        <edgeMap>
          <xCoord>310</xCoord>
          <yCoord>336</yCoord>
        </edgeMap>
        <edgeMap>
          <xCoord>309</xCoord>
          <yCoord>337</yCoord>
        </edgeMap>
        <edgeMap>
          <xCoord>310</xCoord>
          <yCoord>338</yCoord>
        </edgeMap>
        <edgeMap>
          <xCoord>311</xCoord>
          <yCoord>338</yCoord>
        </edgeMap>
        <edgeMap>
          <xCoord>312</xCoord>
          <yCoord>338</yCoord>
        </edgeMap>
        <edgeMap>
          <xCoord>313</xCoord>
          <yCoord>339</yCoord>
        </edgeMap>
        <edgeMap>
          <xCoord>314</xCoord>
          <yCoord>340</yCoord>
        </edgeMap>
        <edgeMap>
          <xCoord>315</xCoord>
          <yCoord>341</yCoord>
        </edgeMap>
        <edgeMap>
          <xCoord>316</xCoord>
          <yCoord>341</yCoord>
        </edgeMap>
        <edgeMap>
          <xCoord>317</xCoord>
          <yCoord>341</yCoord>
        </edgeMap>
        <edgeMap>
          <xCoord>318</xCoord>
          <yCoord>341</yCoord>
        </edgeMap>
        <edgeMap>
          <xCoord>319</xCoord>
          <yCoord>342</yCoord>
        </edgeMap>
        <edgeMap>
          <xCoord>320</xCoord>
          <yCoord>342</yCoord>
        </edgeMap>
        <edgeMap>
          <xCoord>321</xCoord>
          <yCoord>342</yCoord>
        </edgeMap>
        <edgeMap>
          <xCoord>322</xCoord>
          <yCoord>342</yCoord>
        </edgeMap>
        <edgeMap>
          <xCoord>323</xCoord>
          <yCoord>342</yCoord>
        </edgeMap>
      </roi>
      <roi>
        <imageZposition>-250.25</imageZposition>
        <imageSOP_UID>1.3.6.1.4.1.14519.5.2.1.6279.6001.508349127167867586833928285159</imageSOP_UID>
        <inclusion>TRUE</inclusion>
        <edgeMap>
          <xCoord>323</xCoord>
          <yCoord>346</yCoord>
        </edgeMap>
        <edgeMap>
          <xCoord>324</xCoord>
          <yCoord>345</yCoord>
        </edgeMap>
        <edgeMap>
          <xCoord>324</xCoord>
          <yCoord>344</yCoord>
        </edgeMap>
        <edgeMap>
          <xCoord>325</xCoord>
          <yCoord>343</yCoord>
        </edgeMap>
        <edgeMap>
          <xCoord>325</xCoord>
          <yCoord>342</yCoord>
        </edgeMap>
        <edgeMap>
          <xCoord>326</xCoord>
          <yCoord>341</yCoord>
        </edgeMap>
        <edgeMap>
          <xCoord>326</xCoord>
          <yCoord>340</yCoord>
        </edgeMap>
        <edgeMap>
          <xCoord>327</xCoord>
          <yCoord>339</yCoord>
        </edgeMap>
        <edgeMap>
          <xCoord>328</xCoord>
          <yCoord>338</yCoord>
        </edgeMap>
        <edgeMap>
          <xCoord>328</xCoord>
          <yCoord>337</yCoord>
        </edgeMap>
        <edgeMap>
          <xCoord>329</xCoord>
          <yCoord>336</yCoord>
        </edgeMap>
        <edgeMap>
          <xCoord>330</xCoord>
          <yCoord>335</yCoord>
        </edgeMap>
        <edgeMap>
          <xCoord>330</xCoord>
          <yCoord>334</yCoord>
        </edgeMap>
        <edgeMap>
          <xCoord>330</xCoord>
          <yCoord>333</yCoord>
        </edgeMap>
        <edgeMap>
          <xCoord>330</xCoord>
          <yCoord>332</yCoord>
        </edgeMap>
        <edgeMap>
          <xCoord>329</xCoord>
          <yCoord>331</yCoord>
        </edgeMap>
        <edgeMap>
          <xCoord>328</xCoord>
          <yCoord>331</yCoord>
        </edgeMap>
        <edgeMap>
          <xCoord>327</xCoord>
          <yCoord>330</yCoord>
        </edgeMap>
        <edgeMap>
          <xCoord>327</xCoord>
          <yCoord>329</yCoord>
        </edgeMap>
        <edgeMap>
          <xCoord>326</xCoord>
          <yCoord>328</yCoord>
        </edgeMap>
        <edgeMap>
          <xCoord>325</xCoord>
          <yCoord>328</yCoord>
        </edgeMap>
        <edgeMap>
          <xCoord>324</xCoord>
          <yCoord>328</yCoord>
        </edgeMap>
        <edgeMap>
          <xCoord>323</xCoord>
          <yCoord>328</yCoord>
        </edgeMap>
        <edgeMap>
          <xCoord>322</xCoord>
          <yCoord>329</yCoord>
        </edgeMap>
        <edgeMap>
          <xCoord>321</xCoord>
          <yCoord>329</yCoord>
        </edgeMap>
        <edgeMap>
          <xCoord>320</xCoord>
          <yCoord>329</yCoord>
        </edgeMap>
        <edgeMap>
          <xCoord>319</xCoord>
          <yCoord>330</yCoord>
        </edgeMap>
        <edgeMap>
          <xCoord>318</xCoord>
          <yCoord>331</yCoord>
        </edgeMap>
        <edgeMap>
          <xCoord>317</xCoord>
          <yCoord>331</yCoord>
        </edgeMap>
        <edgeMap>
          <xCoord>316</xCoord>
          <yCoord>332</yCoord>
        </edgeMap>
        <edgeMap>
          <xCoord>315</xCoord>
          <yCoord>332</yCoord>
        </edgeMap>
        <edgeMap>
          <xCoord>314</xCoord>
          <yCoord>332</yCoord>
        </edgeMap>
        <edgeMap>
          <xCoord>313</xCoord>
          <yCoord>331</yCoord>
        </edgeMap>
        <edgeMap>
          <xCoord>313</xCoord>
          <yCoord>332</yCoord>
        </edgeMap>
        <edgeMap>
          <xCoord>313</xCoord>
          <yCoord>333</yCoord>
        </edgeMap>
        <edgeMap>
          <xCoord>313</xCoord>
          <yCoord>334</yCoord>
        </edgeMap>
        <edgeMap>
          <xCoord>312</xCoord>
          <yCoord>335</yCoord>
        </edgeMap>
        <edgeMap>
          <xCoord>311</xCoord>
          <yCoord>335</yCoord>
        </edgeMap>
        <edgeMap>
          <xCoord>310</xCoord>
          <yCoord>336</yCoord>
        </edgeMap>
        <edgeMap>
          <xCoord>310</xCoord>
          <yCoord>337</yCoord>
        </edgeMap>
        <edgeMap>
          <xCoord>310</xCoord>
          <yCoord>338</yCoord>
        </edgeMap>
        <edgeMap>
          <xCoord>311</xCoord>
          <yCoord>338</yCoord>
        </edgeMap>
        <edgeMap>
          <xCoord>312</xCoord>
          <yCoord>338</yCoord>
        </edgeMap>
        <edgeMap>
          <xCoord>313</xCoord>
          <yCoord>339</yCoord>
        </edgeMap>
        <edgeMap>
          <xCoord>314</xCoord>
          <yCoord>339</yCoord>
        </edgeMap>
        <edgeMap>
          <xCoord>315</xCoord>
          <yCoord>340</yCoord>
        </edgeMap>
        <edgeMap>
          <xCoord>315</xCoord>
          <yCoord>341</yCoord>
        </edgeMap>
        <edgeMap>
          <xCoord>315</xCoord>
          <yCoord>342</yCoord>
        </edgeMap>
        <edgeMap>
          <xCoord>316</xCoord>
          <yCoord>342</yCoord>
        </edgeMap>
        <edgeMap>
          <xCoord>317</xCoord>
          <yCoord>343</yCoord>
        </edgeMap>
        <edgeMap>
          <xCoord>318</xCoord>
          <yCoord>344</yCoord>
        </edgeMap>
        <edgeMap>
          <xCoord>319</xCoord>
          <yCoord>345</yCoord>
        </edgeMap>
        <edgeMap>
          <xCoord>319</xCoord>
          <yCoord>346</yCoord>
        </edgeMap>
        <edgeMap>
          <xCoord>320</xCoord>
          <yCoord>346</yCoord>
        </edgeMap>
        <edgeMap>
          <xCoord>321</xCoord>
          <yCoord>346</yCoord>
        </edgeMap>
        <edgeMap>
          <xCoord>322</xCoord>
          <yCoord>346</yCoord>
        </edgeMap>
        <edgeMap>
          <xCoord>323</xCoord>
          <yCoord>346</yCoord>
        </edgeMap>
      </roi>
      <roi>
        <imageZposition>-252.75</imageZposition>
        <imageSOP_UID>1.3.6.1.4.1.14519.5.2.1.6279.6001.129134657102045597847957241224</imageSOP_UID>
        <inclusion>TRUE</inclusion>
        <edgeMap>
          <xCoord>317</xCoord>
          <yCoord>351</yCoord>
        </edgeMap>
        <edgeMap>
          <xCoord>318</xCoord>
          <yCoord>350</yCoord>
        </edgeMap>
        <edgeMap>
          <xCoord>319</xCoord>
          <yCoord>349</yCoord>
        </edgeMap>
        <edgeMap>
          <xCoord>320</xCoord>
          <yCoord>349</yCoord>
        </edgeMap>
        <edgeMap>
          <xCoord>321</xCoord>
          <yCoord>348</yCoord>
        </edgeMap>
        <edgeMap>
          <xCoord>322</xCoord>
          <yCoord>348</yCoord>
        </edgeMap>
        <edgeMap>
          <xCoord>323</xCoord>
          <yCoord>348</yCoord>
        </edgeMap>
        <edgeMap>
          <xCoord>324</xCoord>
          <yCoord>348</yCoord>
        </edgeMap>
        <edgeMap>
          <xCoord>325</xCoord>
          <yCoord>347</yCoord>
        </edgeMap>
        <edgeMap>
          <xCoord>325</xCoord>
          <yCoord>346</yCoord>
        </edgeMap>
        <edgeMap>
          <xCoord>326</xCoord>
          <yCoord>345</yCoord>
        </edgeMap>
        <edgeMap>
          <xCoord>327</xCoord>
          <yCoord>344</yCoord>
        </edgeMap>
        <edgeMap>
          <xCoord>328</xCoord>
          <yCoord>343</yCoord>
        </edgeMap>
        <edgeMap>
          <xCoord>329</xCoord>
          <yCoord>342</yCoord>
        </edgeMap>
        <edgeMap>
          <xCoord>330</xCoord>
          <yCoord>341</yCoord>
        </edgeMap>
        <edgeMap>
          <xCoord>331</xCoord>
          <yCoord>341</yCoord>
        </edgeMap>
        <edgeMap>
          <xCoord>332</xCoord>
          <yCoord>341</yCoord>
        </edgeMap>
        <edgeMap>
          <xCoord>333</xCoord>
          <yCoord>341</yCoord>
        </edgeMap>
        <edgeMap>
          <xCoord>334</xCoord>
          <yCoord>340</yCoord>
        </edgeMap>
        <edgeMap>
          <xCoord>334</xCoord>
          <yCoord>339</yCoord>
        </edgeMap>
        <edgeMap>
          <xCoord>333</xCoord>
          <yCoord>338</yCoord>
        </edgeMap>
        <edgeMap>
          <xCoord>333</xCoord>
          <yCoord>337</yCoord>
        </edgeMap>
        <edgeMap>
          <xCoord>333</xCoord>
          <yCoord>336</yCoord>
        </edgeMap>
        <edgeMap>
          <xCoord>333</xCoord>
          <yCoord>335</yCoord>
        </edgeMap>
        <edgeMap>
          <xCoord>333</xCoord>
          <yCoord>334</yCoord>
        </edgeMap>
        <edgeMap>
          <xCoord>332</xCoord>
          <yCoord>333</yCoord>
        </edgeMap>
        <edgeMap>
          <xCoord>331</xCoord>
          <yCoord>332</yCoord>
        </edgeMap>
        <edgeMap>
          <xCoord>330</xCoord>
          <yCoord>331</yCoord>
        </edgeMap>
        <edgeMap>
          <xCoord>329</xCoord>
          <yCoord>330</yCoord>
        </edgeMap>
        <edgeMap>
          <xCoord>328</xCoord>
          <yCoord>330</yCoord>
        </edgeMap>
        <edgeMap>
          <xCoord>327</xCoord>
          <yCoord>330</yCoord>
        </edgeMap>
        <edgeMap>
          <xCoord>326</xCoord>
          <yCoord>329</yCoord>
        </edgeMap>
        <edgeMap>
          <xCoord>325</xCoord>
          <yCoord>329</yCoord>
        </edgeMap>
        <edgeMap>
          <xCoord>324</xCoord>
          <yCoord>328</yCoord>
        </edgeMap>
        <edgeMap>
          <xCoord>323</xCoord>
          <yCoord>327</yCoord>
        </edgeMap>
        <edgeMap>
          <xCoord>323</xCoord>
          <yCoord>326</yCoord>
        </edgeMap>
        <edgeMap>
          <xCoord>322</xCoord>
          <yCoord>325</yCoord>
        </edgeMap>
        <edgeMap>
          <xCoord>321</xCoord>
          <yCoord>325</yCoord>
        </edgeMap>
        <edgeMap>
          <xCoord>320</xCoord>
          <yCoord>325</yCoord>
        </edgeMap>
        <edgeMap>
          <xCoord>319</xCoord>
          <yCoord>325</yCoord>
        </edgeMap>
        <edgeMap>
          <xCoord>318</xCoord>
          <yCoord>325</yCoord>
        </edgeMap>
        <edgeMap>
          <xCoord>317</xCoord>
          <yCoord>325</yCoord>
        </edgeMap>
        <edgeMap>
          <xCoord>316</xCoord>
          <yCoord>326</yCoord>
        </edgeMap>
        <edgeMap>
          <xCoord>315</xCoord>
          <yCoord>327</yCoord>
        </edgeMap>
        <edgeMap>
          <xCoord>315</xCoord>
          <yCoord>328</yCoord>
        </edgeMap>
        <edgeMap>
          <xCoord>314</xCoord>
          <yCoord>329</yCoord>
        </edgeMap>
        <edgeMap>
          <xCoord>313</xCoord>
          <yCoord>330</yCoord>
        </edgeMap>
        <edgeMap>
          <xCoord>312</xCoord>
          <yCoord>331</yCoord>
        </edgeMap>
        <edgeMap>
          <xCoord>312</xCoord>
          <yCoord>332</yCoord>
        </edgeMap>
        <edgeMap>
          <xCoord>312</xCoord>
          <yCoord>333</yCoord>
        </edgeMap>
        <edgeMap>
          <xCoord>312</xCoord>
          <yCoord>334</yCoord>
        </edgeMap>
        <edgeMap>
          <xCoord>312</xCoord>
          <yCoord>335</yCoord>
        </edgeMap>
        <edgeMap>
          <xCoord>312</xCoord>
          <yCoord>336</yCoord>
        </edgeMap>
        <edgeMap>
          <xCoord>312</xCoord>
          <yCoord>337</yCoord>
        </edgeMap>
        <edgeMap>
          <xCoord>312</xCoord>
          <yCoord>338</yCoord>
        </edgeMap>
        <edgeMap>
          <xCoord>312</xCoord>
          <yCoord>339</yCoord>
        </edgeMap>
        <edgeMap>
          <xCoord>312</xCoord>
          <yCoord>340</yCoord>
        </edgeMap>
        <edgeMap>
          <xCoord>312</xCoord>
          <yCoord>341</yCoord>
        </edgeMap>
        <edgeMap>
          <xCoord>312</xCoord>
          <yCoord>342</yCoord>
        </edgeMap>
        <edgeMap>
          <xCoord>312</xCoord>
          <yCoord>343</yCoord>
        </edgeMap>
        <edgeMap>
          <xCoord>313</xCoord>
          <yCoord>344</yCoord>
        </edgeMap>
        <edgeMap>
          <xCoord>313</xCoord>
          <yCoord>345</yCoord>
        </edgeMap>
        <edgeMap>
          <xCoord>314</xCoord>
          <yCoord>346</yCoord>
        </edgeMap>
        <edgeMap>
          <xCoord>315</xCoord>
          <yCoord>347</yCoord>
        </edgeMap>
        <edgeMap>
          <xCoord>315</xCoord>
          <yCoord>348</yCoord>
        </edgeMap>
        <edgeMap>
          <xCoord>315</xCoord>
          <yCoord>349</yCoord>
        </edgeMap>
        <edgeMap>
          <xCoord>316</xCoord>
          <yCoord>350</yCoord>
        </edgeMap>
        <edgeMap>
          <xCoord>317</xCoord>
          <yCoord>351</yCoord>
        </edgeMap>
      </roi>
      <roi>
        <imageZposition>-255.25</imageZposition>
        <imageSOP_UID>1.3.6.1.4.1.14519.5.2.1.6279.6001.332425092095172639185292417213</imageSOP_UID>
        <inclusion>TRUE</inclusion>
        <edgeMap>
          <xCoord>320</xCoord>
          <yCoord>349</yCoord>
        </edgeMap>
        <edgeMap>
          <xCoord>321</xCoord>
          <yCoord>348</yCoord>
        </edgeMap>
        <edgeMap>
          <xCoord>322</xCoord>
          <yCoord>347</yCoord>
        </edgeMap>
        <edgeMap>
          <xCoord>323</xCoord>
          <yCoord>347</yCoord>
        </edgeMap>
        <edgeMap>
          <xCoord>324</xCoord>
          <yCoord>346</yCoord>
        </edgeMap>
        <edgeMap>
          <xCoord>325</xCoord>
          <yCoord>345</yCoord>
        </edgeMap>
        <edgeMap>
          <xCoord>326</xCoord>
          <yCoord>345</yCoord>
        </edgeMap>
        <edgeMap>
          <xCoord>327</xCoord>
          <yCoord>344</yCoord>
        </edgeMap>
        <edgeMap>
          <xCoord>328</xCoord>
          <yCoord>344</yCoord>
        </edgeMap>
        <edgeMap>
          <xCoord>329</xCoord>
          <yCoord>343</yCoord>
        </edgeMap>
        <edgeMap>
          <xCoord>330</xCoord>
          <yCoord>343</yCoord>
        </edgeMap>
        <edgeMap>
          <xCoord>331</xCoord>
          <yCoord>343</yCoord>
        </edgeMap>
        <edgeMap>
          <xCoord>332</xCoord>
          <yCoord>343</yCoord>
        </edgeMap>
        <edgeMap>
          <xCoord>333</xCoord>
          <yCoord>342</yCoord>
        </edgeMap>
        <edgeMap>
          <xCoord>334</xCoord>
          <yCoord>341</yCoord>
        </edgeMap>
        <edgeMap>
          <xCoord>334</xCoord>
          <yCoord>340</yCoord>
        </edgeMap>
        <edgeMap>
          <xCoord>334</xCoord>
          <yCoord>339</yCoord>
        </edgeMap>
        <edgeMap>
          <xCoord>333</xCoord>
          <yCoord>338</yCoord>
        </edgeMap>
        <edgeMap>
          <xCoord>333</xCoord>
          <yCoord>337</yCoord>
        </edgeMap>
        <edgeMap>
          <xCoord>333</xCoord>
          <yCoord>336</yCoord>
        </edgeMap>
        <edgeMap>
          <xCoord>333</xCoord>
          <yCoord>335</yCoord>
        </edgeMap>
        <edgeMap>
          <xCoord>333</xCoord>
          <yCoord>334</yCoord>
        </edgeMap>
        <edgeMap>
          <xCoord>333</xCoord>
          <yCoord>333</yCoord>
        </edgeMap>
        <edgeMap>
          <xCoord>332</xCoord>
          <yCoord>332</yCoord>
        </edgeMap>
        <edgeMap>
          <xCoord>331</xCoord>
          <yCoord>331</yCoord>
        </edgeMap>
        <edgeMap>
          <xCoord>330</xCoord>
          <yCoord>331</yCoord>
        </edgeMap>
        <edgeMap>
          <xCoord>329</xCoord>
          <yCoord>330</yCoord>
        </edgeMap>
        <edgeMap>
          <xCoord>328</xCoord>
          <yCoord>330</yCoord>
        </edgeMap>
        <edgeMap>
          <xCoord>327</xCoord>
          <yCoord>330</yCoord>
        </edgeMap>
        <edgeMap>
          <xCoord>326</xCoord>
          <yCoord>329</yCoord>
        </edgeMap>
        <edgeMap>
          <xCoord>325</xCoord>
          <yCoord>329</yCoord>
        </edgeMap>
        <edgeMap>
          <xCoord>324</xCoord>
          <yCoord>328</yCoord>
        </edgeMap>
        <edgeMap>
          <xCoord>323</xCoord>
          <yCoord>327</yCoord>
        </edgeMap>
        <edgeMap>
          <xCoord>322</xCoord>
          <yCoord>326</yCoord>
        </edgeMap>
        <edgeMap>
          <xCoord>321</xCoord>
          <yCoord>325</yCoord>
        </edgeMap>
        <edgeMap>
          <xCoord>320</xCoord>
          <yCoord>325</yCoord>
        </edgeMap>
        <edgeMap>
          <xCoord>319</xCoord>
          <yCoord>325</yCoord>
        </edgeMap>
        <edgeMap>
          <xCoord>318</xCoord>
          <yCoord>325</yCoord>
        </edgeMap>
        <edgeMap>
          <xCoord>317</xCoord>
          <yCoord>325</yCoord>
        </edgeMap>
        <edgeMap>
          <xCoord>316</xCoord>
          <yCoord>324</yCoord>
        </edgeMap>
        <edgeMap>
          <xCoord>315</xCoord>
          <yCoord>324</yCoord>
        </edgeMap>
        <edgeMap>
          <xCoord>314</xCoord>
          <yCoord>325</yCoord>
        </edgeMap>
        <edgeMap>
          <xCoord>315</xCoord>
          <yCoord>326</yCoord>
        </edgeMap>
        <edgeMap>
          <xCoord>315</xCoord>
          <yCoord>327</yCoord>
        </edgeMap>
        <edgeMap>
          <xCoord>314</xCoord>
          <yCoord>328</yCoord>
        </edgeMap>
        <edgeMap>
          <xCoord>313</xCoord>
          <yCoord>329</yCoord>
        </edgeMap>
        <edgeMap>
          <xCoord>312</xCoord>
          <yCoord>330</yCoord>
        </edgeMap>
        <edgeMap>
          <xCoord>312</xCoord>
          <yCoord>331</yCoord>
        </edgeMap>
        <edgeMap>
          <xCoord>311</xCoord>
          <yCoord>332</yCoord>
        </edgeMap>
        <edgeMap>
          <xCoord>311</xCoord>
          <yCoord>333</yCoord>
        </edgeMap>
        <edgeMap>
          <xCoord>311</xCoord>
          <yCoord>334</yCoord>
        </edgeMap>
        <edgeMap>
          <xCoord>311</xCoord>
          <yCoord>335</yCoord>
        </edgeMap>
        <edgeMap>
          <xCoord>310</xCoord>
          <yCoord>336</yCoord>
        </edgeMap>
        <edgeMap>
          <xCoord>310</xCoord>
          <yCoord>337</yCoord>
        </edgeMap>
        <edgeMap>
          <xCoord>310</xCoord>
          <yCoord>338</yCoord>
        </edgeMap>
        <edgeMap>
          <xCoord>310</xCoord>
          <yCoord>339</yCoord>
        </edgeMap>
        <edgeMap>
          <xCoord>310</xCoord>
          <yCoord>340</yCoord>
        </edgeMap>
        <edgeMap>
          <xCoord>310</xCoord>
          <yCoord>341</yCoord>
        </edgeMap>
        <edgeMap>
          <xCoord>310</xCoord>
          <yCoord>342</yCoord>
        </edgeMap>
        <edgeMap>
          <xCoord>310</xCoord>
          <yCoord>343</yCoord>
        </edgeMap>
        <edgeMap>
          <xCoord>310</xCoord>
          <yCoord>344</yCoord>
        </edgeMap>
        <edgeMap>
          <xCoord>310</xCoord>
          <yCoord>345</yCoord>
        </edgeMap>
        <edgeMap>
          <xCoord>311</xCoord>
          <yCoord>346</yCoord>
        </edgeMap>
        <edgeMap>
          <xCoord>312</xCoord>
          <yCoord>346</yCoord>
        </edgeMap>
        <edgeMap>
          <xCoord>313</xCoord>
          <yCoord>347</yCoord>
        </edgeMap>
        <edgeMap>
          <xCoord>314</xCoord>
          <yCoord>348</yCoord>
        </edgeMap>
        <edgeMap>
          <xCoord>315</xCoord>
          <yCoord>349</yCoord>
        </edgeMap>
        <edgeMap>
          <xCoord>316</xCoord>
          <yCoord>349</yCoord>
        </edgeMap>
        <edgeMap>
          <xCoord>317</xCoord>
          <yCoord>349</yCoord>
        </edgeMap>
        <edgeMap>
          <xCoord>318</xCoord>
          <yCoord>349</yCoord>
        </edgeMap>
        <edgeMap>
          <xCoord>319</xCoord>
          <yCoord>349</yCoord>
        </edgeMap>
        <edgeMap>
          <xCoord>320</xCoord>
          <yCoord>349</yCoord>
        </edgeMap>
      </roi>
      <roi>
        <imageZposition>-257.75</imageZposition>
        <imageSOP_UID>1.3.6.1.4.1.14519.5.2.1.6279.6001.142179943592314006062942387151</imageSOP_UID>
        <inclusion>TRUE</inclusion>
        <edgeMap>
          <xCoord>318</xCoord>
          <yCoord>348</yCoord>
        </edgeMap>
        <edgeMap>
          <xCoord>319</xCoord>
          <yCoord>347</yCoord>
        </edgeMap>
        <edgeMap>
          <xCoord>320</xCoord>
          <yCoord>347</yCoord>
        </edgeMap>
        <edgeMap>
          <xCoord>321</xCoord>
          <yCoord>347</yCoord>
        </edgeMap>
        <edgeMap>
          <xCoord>322</xCoord>
          <yCoord>346</yCoord>
        </edgeMap>
        <edgeMap>
          <xCoord>323</xCoord>
          <yCoord>345</yCoord>
        </edgeMap>
        <edgeMap>
          <xCoord>324</xCoord>
          <yCoord>345</yCoord>
        </edgeMap>
        <edgeMap>
          <xCoord>325</xCoord>
          <yCoord>345</yCoord>
        </edgeMap>
        <edgeMap>
          <xCoord>326</xCoord>
          <yCoord>345</yCoord>
        </edgeMap>
        <edgeMap>
          <xCoord>327</xCoord>
          <yCoord>345</yCoord>
        </edgeMap>
        <edgeMap>
          <xCoord>328</xCoord>
          <yCoord>346</yCoord>
        </edgeMap>
        <edgeMap>
          <xCoord>329</xCoord>
          <yCoord>345</yCoord>
        </edgeMap>
        <edgeMap>
          <xCoord>330</xCoord>
          <yCoord>344</yCoord>
        </edgeMap>
        <edgeMap>
          <xCoord>331</xCoord>
          <yCoord>343</yCoord>
        </edgeMap>
        <edgeMap>
          <xCoord>332</xCoord>
          <yCoord>343</yCoord>
        </edgeMap>
        <edgeMap>
          <xCoord>333</xCoord>
          <yCoord>343</yCoord>
        </edgeMap>
        <edgeMap>
          <xCoord>334</xCoord>
          <yCoord>344</yCoord>
        </edgeMap>
        <edgeMap>
          <xCoord>335</xCoord>
          <yCoord>343</yCoord>
        </edgeMap>
        <edgeMap>
          <xCoord>335</xCoord>
          <yCoord>342</yCoord>
        </edgeMap>
        <edgeMap>
          <xCoord>334</xCoord>
          <yCoord>341</yCoord>
        </edgeMap>
        <edgeMap>
          <xCoord>334</xCoord>
          <yCoord>340</yCoord>
        </edgeMap>
        <edgeMap>
          <xCoord>334</xCoord>
          <yCoord>339</yCoord>
        </edgeMap>
        <edgeMap>
          <xCoord>333</xCoord>
          <yCoord>338</yCoord>
        </edgeMap>
        <edgeMap>
          <xCoord>333</xCoord>
          <yCoord>337</yCoord>
        </edgeMap>
        <edgeMap>
          <xCoord>332</xCoord>
          <yCoord>336</yCoord>
        </edgeMap>
        <edgeMap>
          <xCoord>332</xCoord>
          <yCoord>335</yCoord>
        </edgeMap>
        <edgeMap>
          <xCoord>331</xCoord>
          <yCoord>334</yCoord>
        </edgeMap>
        <edgeMap>
          <xCoord>330</xCoord>
          <yCoord>333</yCoord>
        </edgeMap>
        <edgeMap>
          <xCoord>329</xCoord>
          <yCoord>333</yCoord>
        </edgeMap>
        <edgeMap>
          <xCoord>328</xCoord>
          <yCoord>332</yCoord>
        </edgeMap>
        <edgeMap>
          <xCoord>327</xCoord>
          <yCoord>331</yCoord>
        </edgeMap>
        <edgeMap>
          <xCoord>326</xCoord>
          <yCoord>331</yCoord>
        </edgeMap>
        <edgeMap>
          <xCoord>325</xCoord>
          <yCoord>331</yCoord>
        </edgeMap>
        <edgeMap>
          <xCoord>324</xCoord>
          <yCoord>330</yCoord>
        </edgeMap>
        <edgeMap>
          <xCoord>323</xCoord>
          <yCoord>329</yCoord>
        </edgeMap>
        <edgeMap>
          <xCoord>322</xCoord>
          <yCoord>328</yCoord>
        </edgeMap>
        <edgeMap>
          <xCoord>322</xCoord>
          <yCoord>327</yCoord>
        </edgeMap>
        <edgeMap>
          <xCoord>321</xCoord>
          <yCoord>326</yCoord>
        </edgeMap>
        <edgeMap>
          <xCoord>320</xCoord>
          <yCoord>325</yCoord>
        </edgeMap>
        <edgeMap>
          <xCoord>319</xCoord>
          <yCoord>324</yCoord>
        </edgeMap>
        <edgeMap>
          <xCoord>318</xCoord>
          <yCoord>323</yCoord>
        </edgeMap>
        <edgeMap>
          <xCoord>317</xCoord>
          <yCoord>322</yCoord>
        </edgeMap>
        <edgeMap>
          <xCoord>316</xCoord>
          <yCoord>321</yCoord>
        </edgeMap>
        <edgeMap>
          <xCoord>315</xCoord>
          <yCoord>320</yCoord>
        </edgeMap>
        <edgeMap>
          <xCoord>315</xCoord>
          <yCoord>319</yCoord>
        </edgeMap>
        <edgeMap>
          <xCoord>314</xCoord>
          <yCoord>318</yCoord>
        </edgeMap>
        <edgeMap>
          <xCoord>314</xCoord>
          <yCoord>317</yCoord>
        </edgeMap>
        <edgeMap>
          <xCoord>313</xCoord>
          <yCoord>316</yCoord>
        </edgeMap>
        <edgeMap>
          <xCoord>312</xCoord>
          <yCoord>317</yCoord>
        </edgeMap>
        <edgeMap>
          <xCoord>312</xCoord>
          <yCoord>318</yCoord>
        </edgeMap>
        <edgeMap>
          <xCoord>312</xCoord>
          <yCoord>319</yCoord>
        </edgeMap>
        <edgeMap>
          <xCoord>313</xCoord>
          <yCoord>320</yCoord>
        </edgeMap>
        <edgeMap>
          <xCoord>313</xCoord>
          <yCoord>321</yCoord>
        </edgeMap>
        <edgeMap>
          <xCoord>313</xCoord>
          <yCoord>322</yCoord>
        </edgeMap>
        <edgeMap>
          <xCoord>314</xCoord>
          <yCoord>323</yCoord>
        </edgeMap>
        <edgeMap>
          <xCoord>314</xCoord>
          <yCoord>324</yCoord>
        </edgeMap>
        <edgeMap>
          <xCoord>314</xCoord>
          <yCoord>325</yCoord>
        </edgeMap>
        <edgeMap>
          <xCoord>315</xCoord>
          <yCoord>326</yCoord>
        </edgeMap>
        <edgeMap>
          <xCoord>314</xCoord>
          <yCoord>327</yCoord>
        </edgeMap>
        <edgeMap>
          <xCoord>313</xCoord>
          <yCoord>328</yCoord>
        </edgeMap>
        <edgeMap>
          <xCoord>312</xCoord>
          <yCoord>329</yCoord>
        </edgeMap>
        <edgeMap>
          <xCoord>312</xCoord>
          <yCoord>330</yCoord>
        </edgeMap>
        <edgeMap>
          <xCoord>312</xCoord>
          <yCoord>331</yCoord>
        </edgeMap>
        <edgeMap>
          <xCoord>312</xCoord>
          <yCoord>332</yCoord>
        </edgeMap>
        <edgeMap>
          <xCoord>312</xCoord>
          <yCoord>333</yCoord>
        </edgeMap>
        <edgeMap>
          <xCoord>312</xCoord>
          <yCoord>334</yCoord>
        </edgeMap>
        <edgeMap>
          <xCoord>312</xCoord>
          <yCoord>335</yCoord>
        </edgeMap>
        <edgeMap>
          <xCoord>312</xCoord>
          <yCoord>336</yCoord>
        </edgeMap>
        <edgeMap>
          <xCoord>312</xCoord>
          <yCoord>337</yCoord>
        </edgeMap>
        <edgeMap>
          <xCoord>312</xCoord>
          <yCoord>338</yCoord>
        </edgeMap>
        <edgeMap>
          <xCoord>313</xCoord>
          <yCoord>339</yCoord>
        </edgeMap>
        <edgeMap>
          <xCoord>312</xCoord>
          <yCoord>340</yCoord>
        </edgeMap>
        <edgeMap>
          <xCoord>312</xCoord>
          <yCoord>341</yCoord>
        </edgeMap>
        <edgeMap>
          <xCoord>312</xCoord>
          <yCoord>342</yCoord>
        </edgeMap>
        <edgeMap>
          <xCoord>312</xCoord>
          <yCoord>343</yCoord>
        </edgeMap>
        <edgeMap>
          <xCoord>312</xCoord>
          <yCoord>344</yCoord>
        </edgeMap>
        <edgeMap>
          <xCoord>313</xCoord>
          <yCoord>345</yCoord>
        </edgeMap>
        <edgeMap>
          <xCoord>314</xCoord>
          <yCoord>346</yCoord>
        </edgeMap>
        <edgeMap>
          <xCoord>315</xCoord>
          <yCoord>347</yCoord>
        </edgeMap>
        <edgeMap>
          <xCoord>316</xCoord>
          <yCoord>348</yCoord>
        </edgeMap>
        <edgeMap>
          <xCoord>317</xCoord>
          <yCoord>348</yCoord>
        </edgeMap>
        <edgeMap>
          <xCoord>318</xCoord>
          <yCoord>348</yCoord>
        </edgeMap>
      </roi>
      <roi>
        <imageZposition>-260.25</imageZposition>
        <imageSOP_UID>1.3.6.1.4.1.14519.5.2.1.6279.6001.196570120608853057961929484297</imageSOP_UID>
        <inclusion>TRUE</inclusion>
        <edgeMap>
          <xCoord>319</xCoord>
          <yCoord>348</yCoord>
        </edgeMap>
        <edgeMap>
          <xCoord>320</xCoord>
          <yCoord>347</yCoord>
        </edgeMap>
        <edgeMap>
          <xCoord>321</xCoord>
          <yCoord>346</yCoord>
        </edgeMap>
        <edgeMap>
          <xCoord>321</xCoord>
          <yCoord>345</yCoord>
        </edgeMap>
        <edgeMap>
          <xCoord>321</xCoord>
          <yCoord>344</yCoord>
        </edgeMap>
        <edgeMap>
          <xCoord>322</xCoord>
          <yCoord>343</yCoord>
        </edgeMap>
        <edgeMap>
          <xCoord>323</xCoord>
          <yCoord>342</yCoord>
        </edgeMap>
        <edgeMap>
          <xCoord>324</xCoord>
          <yCoord>343</yCoord>
        </edgeMap>
        <edgeMap>
          <xCoord>325</xCoord>
          <yCoord>343</yCoord>
        </edgeMap>
        <edgeMap>
          <xCoord>326</xCoord>
          <yCoord>343</yCoord>
        </edgeMap>
        <edgeMap>
          <xCoord>327</xCoord>
          <yCoord>343</yCoord>
        </edgeMap>
        <edgeMap>
          <xCoord>328</xCoord>
          <yCoord>343</yCoord>
        </edgeMap>
        <edgeMap>
          <xCoord>329</xCoord>
          <yCoord>343</yCoord>
        </edgeMap>
        <edgeMap>
          <xCoord>330</xCoord>
          <yCoord>342</yCoord>
        </edgeMap>
        <edgeMap>
          <xCoord>331</xCoord>
          <yCoord>341</yCoord>
        </edgeMap>
        <edgeMap>
          <xCoord>332</xCoord>
          <yCoord>340</yCoord>
        </edgeMap>
        <edgeMap>
          <xCoord>332</xCoord>
          <yCoord>339</yCoord>
        </edgeMap>
        <edgeMap>
          <xCoord>332</xCoord>
          <yCoord>338</yCoord>
        </edgeMap>
        <edgeMap>
          <xCoord>331</xCoord>
          <yCoord>337</yCoord>
        </edgeMap>
        <edgeMap>
          <xCoord>330</xCoord>
          <yCoord>336</yCoord>
        </edgeMap>
        <edgeMap>
          <xCoord>329</xCoord>
          <yCoord>335</yCoord>
        </edgeMap>
        <edgeMap>
          <xCoord>329</xCoord>
          <yCoord>334</yCoord>
        </edgeMap>
        <edgeMap>
          <xCoord>328</xCoord>
          <yCoord>333</yCoord>
        </edgeMap>
        <edgeMap>
          <xCoord>327</xCoord>
          <yCoord>332</yCoord>
        </edgeMap>
        <edgeMap>
          <xCoord>326</xCoord>
          <yCoord>332</yCoord>
        </edgeMap>
        <edgeMap>
          <xCoord>325</xCoord>
          <yCoord>331</yCoord>
        </edgeMap>
        <edgeMap>
          <xCoord>324</xCoord>
          <yCoord>330</yCoord>
        </edgeMap>
        <edgeMap>
          <xCoord>323</xCoord>
          <yCoord>329</yCoord>
        </edgeMap>
        <edgeMap>
          <xCoord>322</xCoord>
          <yCoord>328</yCoord>
        </edgeMap>
        <edgeMap>
          <xCoord>322</xCoord>
          <yCoord>327</yCoord>
        </edgeMap>
        <edgeMap>
          <xCoord>321</xCoord>
          <yCoord>326</yCoord>
        </edgeMap>
        <edgeMap>
          <xCoord>320</xCoord>
          <yCoord>325</yCoord>
        </edgeMap>
        <edgeMap>
          <xCoord>319</xCoord>
          <yCoord>324</yCoord>
        </edgeMap>
        <edgeMap>
          <xCoord>318</xCoord>
          <yCoord>323</yCoord>
        </edgeMap>
        <edgeMap>
          <xCoord>317</xCoord>
          <yCoord>322</yCoord>
        </edgeMap>
        <edgeMap>
          <xCoord>317</xCoord>
          <yCoord>321</yCoord>
        </edgeMap>
        <edgeMap>
          <xCoord>316</xCoord>
          <yCoord>320</yCoord>
        </edgeMap>
        <edgeMap>
          <xCoord>315</xCoord>
          <yCoord>319</yCoord>
        </edgeMap>
        <edgeMap>
          <xCoord>315</xCoord>
          <yCoord>318</yCoord>
        </edgeMap>
        <edgeMap>
          <xCoord>314</xCoord>
          <yCoord>317</yCoord>
        </edgeMap>
        <edgeMap>
          <xCoord>313</xCoord>
          <yCoord>318</yCoord>
        </edgeMap>
        <edgeMap>
          <xCoord>313</xCoord>
          <yCoord>319</yCoord>
        </edgeMap>
        <edgeMap>
          <xCoord>313</xCoord>
          <yCoord>320</yCoord>
        </edgeMap>
        <edgeMap>
          <xCoord>313</xCoord>
          <yCoord>321</yCoord>
        </edgeMap>
        <edgeMap>
          <xCoord>313</xCoord>
          <yCoord>322</yCoord>
        </edgeMap>
        <edgeMap>
          <xCoord>314</xCoord>
          <yCoord>323</yCoord>
        </edgeMap>
        <edgeMap>
          <xCoord>314</xCoord>
          <yCoord>324</yCoord>
        </edgeMap>
        <edgeMap>
          <xCoord>314</xCoord>
          <yCoord>325</yCoord>
        </edgeMap>
        <edgeMap>
          <xCoord>315</xCoord>
          <yCoord>326</yCoord>
        </edgeMap>
        <edgeMap>
          <xCoord>316</xCoord>
          <yCoord>327</yCoord>
        </edgeMap>
        <edgeMap>
          <xCoord>316</xCoord>
          <yCoord>328</yCoord>
        </edgeMap>
        <edgeMap>
          <xCoord>317</xCoord>
          <yCoord>329</yCoord>
        </edgeMap>
        <edgeMap>
          <xCoord>317</xCoord>
          <yCoord>330</yCoord>
        </edgeMap>
        <edgeMap>
          <xCoord>318</xCoord>
          <yCoord>331</yCoord>
        </edgeMap>
        <edgeMap>
          <xCoord>319</xCoord>
          <yCoord>332</yCoord>
        </edgeMap>
        <edgeMap>
          <xCoord>320</xCoord>
          <yCoord>331</yCoord>
        </edgeMap>
        <edgeMap>
          <xCoord>321</xCoord>
          <yCoord>331</yCoord>
        </edgeMap>
        <edgeMap>
          <xCoord>322</xCoord>
          <yCoord>332</yCoord>
        </edgeMap>
        <edgeMap>
          <xCoord>323</xCoord>
          <yCoord>333</yCoord>
        </edgeMap>
        <edgeMap>
          <xCoord>322</xCoord>
          <yCoord>334</yCoord>
        </edgeMap>
        <edgeMap>
          <xCoord>321</xCoord>
          <yCoord>335</yCoord>
        </edgeMap>
        <edgeMap>
          <xCoord>320</xCoord>
          <yCoord>335</yCoord>
        </edgeMap>
        <edgeMap>
          <xCoord>319</xCoord>
          <yCoord>334</yCoord>
        </edgeMap>
        <edgeMap>
          <xCoord>318</xCoord>
          <yCoord>335</yCoord>
        </edgeMap>
        <edgeMap>
          <xCoord>317</xCoord>
          <yCoord>336</yCoord>
        </edgeMap>
        <edgeMap>
          <xCoord>317</xCoord>
          <yCoord>337</yCoord>
        </edgeMap>
        <edgeMap>
          <xCoord>316</xCoord>
          <yCoord>338</yCoord>
        </edgeMap>
        <edgeMap>
          <xCoord>315</xCoord>
          <yCoord>339</yCoord>
        </edgeMap>
        <edgeMap>
          <xCoord>314</xCoord>
          <yCoord>340</yCoord>
        </edgeMap>
        <edgeMap>
          <xCoord>313</xCoord>
          <yCoord>341</yCoord>
        </edgeMap>
        <edgeMap>
          <xCoord>313</xCoord>
          <yCoord>342</yCoord>
        </edgeMap>
        <edgeMap>
          <xCoord>312</xCoord>
          <yCoord>343</yCoord>
        </edgeMap>
        <edgeMap>
          <xCoord>312</xCoord>
          <yCoord>344</yCoord>
        </edgeMap>
        <edgeMap>
          <xCoord>313</xCoord>
          <yCoord>345</yCoord>
        </edgeMap>
        <edgeMap>
          <xCoord>313</xCoord>
          <yCoord>346</yCoord>
        </edgeMap>
        <edgeMap>
          <xCoord>314</xCoord>
          <yCoord>347</yCoord>
        </edgeMap>
        <edgeMap>
          <xCoord>315</xCoord>
          <yCoord>347</yCoord>
        </edgeMap>
        <edgeMap>
          <xCoord>316</xCoord>
          <yCoord>348</yCoord>
        </edgeMap>
        <edgeMap>
          <xCoord>317</xCoord>
          <yCoord>348</yCoord>
        </edgeMap>
        <edgeMap>
          <xCoord>318</xCoord>
          <yCoord>348</yCoord>
        </edgeMap>
        <edgeMap>
          <xCoord>319</xCoord>
          <yCoord>348</yCoord>
        </edgeMap>
      </roi>
    </unblindedReadNodule>
    <unblindedReadNodule>
      <noduleID>IL057_127383</noduleID>
      <roi>
        <imageZposition>-235.25</imageZposition>
        <imageSOP_UID>1.3.6.1.4.1.14519.5.2.1.6279.6001.319801336912645756105707332421</imageSOP_UID>
        <inclusion>TRUE</inclusion>
        <edgeMap>
          <xCoord>320</xCoord>
          <yCoord>380</yCoord>
        </edgeMap>
      </roi>
    </unblindedReadNodule>
    <nonNodule>
      <nonNoduleID>IL057_127387</nonNoduleID>
      <imageZposition>-140.25</imageZposition>
      <imageSOP_UID>1.3.6.1.4.1.14519.5.2.1.6279.6001.172287187993295204902984115314</imageSOP_UID>
      <locus>
        <xCoord>137</xCoord>
        <yCoord>330</yCoord>
      </locus>
    </nonNodule>
  </readingSession>
<readingSession>
<annotationVersion>3.12</annotationVersion>
<servicingRadiologistID>852475520</servicingRadiologistID>
<unblindedReadNodule>
<noduleID>MI014_16414</noduleID>
<roi>
<imageZposition>-237.75</imageZposition>
<imageSOP_UID>1.3.6.1.4.1.14519.5.2.1.6279.6001.603862225281655887536655610174</imageSOP_UID>
<inclusion>TRUE</inclusion>
<edgeMap>
<xCoord>93</xCoord>
<yCoord>252</yCoord>
</edgeMap>
</roi>
</unblindedReadNodule>
<unblindedReadNodule>
<noduleID>MI014_16415</noduleID>
<roi>
<imageZposition>-92.75</imageZposition>
<imageSOP_UID>1.3.6.1.4.1.14519.5.2.1.6279.6001.366185049620920216885695162182</imageSOP_UID>
<inclusion>TRUE</inclusion>
<edgeMap>
<xCoord>189</xCoord>
<yCoord>402</yCoord>
</edgeMap>
</roi>
</unblindedReadNodule>
<unblindedReadNodule>
<noduleID>MI014_16406</noduleID>
<characteristics>
<subtlety>2</subtlety>
<internalStructure>1</internalStructure>
<calcification>3</calcification>
<sphericity>5</sphericity>
<margin>5</margin>
<lobulation>1</lobulation>
<spiculation>1</spiculation>
<texture>5</texture>
<malignancy>1</malignancy>
</characteristics>
<roi>
<imageZposition>-62.75</imageZposition>
<imageSOP_UID>1.3.6.1.4.1.14519.5.2.1.6279.6001.782874840434577088857287922044</imageSOP_UID>
<inclusion>TRUE</inclusion>
<edgeMap>
<xCoord>315</xCoord>
<yCoord>385</yCoord>
</edgeMap>
<edgeMap>
<xCoord>316</xCoord>
<yCoord>384</yCoord>
</edgeMap>
<edgeMap>
<xCoord>316</xCoord>
<yCoord>383</yCoord>
</edgeMap>
<edgeMap>
<xCoord>316</xCoord>
<yCoord>382</yCoord>
</edgeMap>
<edgeMap>
<xCoord>316</xCoord>
<yCoord>381</yCoord>
</edgeMap>
<edgeMap>
<xCoord>315</xCoord>
<yCoord>380</yCoord>
</edgeMap>
<edgeMap>
<xCoord>314</xCoord>
<yCoord>380</yCoord>
</edgeMap>
<edgeMap>
<xCoord>313</xCoord>
<yCoord>380</yCoord>
</edgeMap>
<edgeMap>
<xCoord>312</xCoord>
<yCoord>381</yCoord>
</edgeMap>
<edgeMap>
<xCoord>312</xCoord>
<yCoord>382</yCoord>
</edgeMap>
<edgeMap>
<xCoord>312</xCoord>
<yCoord>383</yCoord>
</edgeMap>
<edgeMap>
<xCoord>312</xCoord>
<yCoord>384</yCoord>
</edgeMap>
<edgeMap>
<xCoord>313</xCoord>
<yCoord>385</yCoord>
</edgeMap>
<edgeMap>
<xCoord>314</xCoord>
<yCoord>385</yCoord>
</edgeMap>
<edgeMap>
<xCoord>315</xCoord>
<yCoord>385</yCoord>
</edgeMap>
</roi>
<roi>
<imageZposition>-65.25</imageZposition>
<imageSOP_UID>1.3.6.1.4.1.14519.5.2.1.6279.6001.219029389803524282943224661032</imageSOP_UID>
<inclusion>TRUE</inclusion>
<edgeMap>
<xCoord>315</xCoord>
<yCoord>385</yCoord>
</edgeMap>
<edgeMap>
<xCoord>315</xCoord>
<yCoord>384</yCoord>
</edgeMap>
<edgeMap>
<xCoord>316</xCoord>
<yCoord>383</yCoord>
</edgeMap>
<edgeMap>
<xCoord>316</xCoord>
<yCoord>382</yCoord>
</edgeMap>
<edgeMap>
<xCoord>316</xCoord>
<yCoord>381</yCoord>
</edgeMap>
<edgeMap>
<xCoord>316</xCoord>
<yCoord>380</yCoord>
</edgeMap>
<edgeMap>
<xCoord>315</xCoord>
<yCoord>380</yCoord>
</edgeMap>
<edgeMap>
<xCoord>314</xCoord>
<yCoord>379</yCoord>
</edgeMap>
<edgeMap>
<xCoord>313</xCoord>
<yCoord>379</yCoord>
</edgeMap>
<edgeMap>
<xCoord>312</xCoord>
<yCoord>379</yCoord>
</edgeMap>
<edgeMap>
<xCoord>311</xCoord>
<yCoord>380</yCoord>
</edgeMap>
<edgeMap>
<xCoord>310</xCoord>
<yCoord>381</yCoord>
</edgeMap>
<edgeMap>
<xCoord>310</xCoord>
<yCoord>382</yCoord>
</edgeMap>
<edgeMap>
<xCoord>310</xCoord>
<yCoord>383</yCoord>
</edgeMap>
<edgeMap>
<xCoord>311</xCoord>
<yCoord>384</yCoord>
</edgeMap>
<edgeMap>
<xCoord>312</xCoord>
<yCoord>384</yCoord>
</edgeMap>
<edgeMap>
<xCoord>313</xCoord>
<yCoord>385</yCoord>
</edgeMap>
<edgeMap>
<xCoord>314</xCoord>
<yCoord>385</yCoord>
</edgeMap>
<edgeMap>
<xCoord>315</xCoord>
<yCoord>385</yCoord>
</edgeMap>
</roi>
<roi>
<imageZposition>-67.75</imageZposition>
<imageSOP_UID>1.3.6.1.4.1.14519.5.2.1.6279.6001.555114462353196495736350058638</imageSOP_UID>
<inclusion>TRUE</inclusion>
<edgeMap>
<xCoord>313</xCoord>
<yCoord>384</yCoord>
</edgeMap>
<edgeMap>
<xCoord>314</xCoord>
<yCoord>383</yCoord>
</edgeMap>
<edgeMap>
<xCoord>315</xCoord>
<yCoord>382</yCoord>
</edgeMap>
<edgeMap>
<xCoord>315</xCoord>
<yCoord>381</yCoord>
</edgeMap>
<edgeMap>
<xCoord>314</xCoord>
<yCoord>380</yCoord>
</edgeMap>
<edgeMap>
<xCoord>313</xCoord>
<yCoord>379</yCoord>
</edgeMap>
<edgeMap>
<xCoord>312</xCoord>
<yCoord>379</yCoord>
</edgeMap>
<edgeMap>
<xCoord>311</xCoord>
<yCoord>380</yCoord>
</edgeMap>
<edgeMap>
<xCoord>310</xCoord>
<yCoord>381</yCoord>
</edgeMap>
<edgeMap>
<xCoord>310</xCoord>
<yCoord>382</yCoord>
</edgeMap>
<edgeMap>
<xCoord>311</xCoord>
<yCoord>383</yCoord>
</edgeMap>
<edgeMap>
<xCoord>312</xCoord>
<yCoord>384</yCoord>
</edgeMap>
<edgeMap>
<xCoord>313</xCoord>
<yCoord>384</yCoord>
</edgeMap>
</roi>
</unblindedReadNodule>
<unblindedReadNodule>
<noduleID>MI014_16404</noduleID>
<characteristics>
<subtlety>4</subtlety>
<internalStructure>1</internalStructure>
<calcification>6</calcification>
<sphericity>4</sphericity>
<margin>3</margin>
<lobulation>3</lobulation>
<spiculation>3</spiculation>
<texture>4</texture>
<malignancy>3</malignancy>
</characteristics>
<roi>
<imageZposition>-242.75</imageZposition>
<imageSOP_UID>1.3.6.1.4.1.14519.5.2.1.6279.6001.189880239357159614835294170459</imageSOP_UID>
<inclusion>TRUE</inclusion>
<edgeMap>
<xCoord>326</xCoord>
<yCoord>336</yCoord>
</edgeMap>
<edgeMap>
<xCoord>326</xCoord>
<yCoord>335</yCoord>
</edgeMap>
<edgeMap>
<xCoord>327</xCoord>
<yCoord>334</yCoord>
</edgeMap>
<edgeMap>
<xCoord>328</xCoord>
<yCoord>334</yCoord>
</edgeMap>
<edgeMap>
<xCoord>328</xCoord>
<yCoord>333</yCoord>
</edgeMap>
<edgeMap>
<xCoord>328</xCoord>
<yCoord>332</yCoord>
</edgeMap>
<edgeMap>
<xCoord>327</xCoord>
<yCoord>331</yCoord>
</edgeMap>
<edgeMap>
<xCoord>326</xCoord>
<yCoord>330</yCoord>
</edgeMap>
<edgeMap>
<xCoord>325</xCoord>
<yCoord>330</yCoord>
</edgeMap>
<edgeMap>
<xCoord>324</xCoord>
<yCoord>330</yCoord>
</edgeMap>
<edgeMap>
<xCoord>323</xCoord>
<yCoord>330</yCoord>
</edgeMap>
<edgeMap>
<xCoord>322</xCoord>
<yCoord>331</yCoord>
</edgeMap>
<edgeMap>
<xCoord>321</xCoord>
<yCoord>332</yCoord>
</edgeMap>
<edgeMap>
<xCoord>321</xCoord>
<yCoord>333</yCoord>
</edgeMap>
<edgeMap>
<xCoord>321</xCoord>
<yCoord>334</yCoord>
</edgeMap>
<edgeMap>
<xCoord>321</xCoord>
<yCoord>335</yCoord>
</edgeMap>
<edgeMap>
<xCoord>321</xCoord>
<yCoord>336</yCoord>
</edgeMap>
<edgeMap>
<xCoord>322</xCoord>
<yCoord>336</yCoord>
</edgeMap>
<edgeMap>
<xCoord>323</xCoord>
<yCoord>336</yCoord>
</edgeMap>
<edgeMap>
<xCoord>324</xCoord>
<yCoord>336</yCoord>
</edgeMap>
<edgeMap>
<xCoord>325</xCoord>
<yCoord>336</yCoord>
</edgeMap>
<edgeMap>
<xCoord>326</xCoord>
<yCoord>336</yCoord>
</edgeMap>
</roi>
<roi>
<imageZposition>-245.25</imageZposition>
<imageSOP_UID>1.3.6.1.4.1.14519.5.2.1.6279.6001.291247489031660956177923427983</imageSOP_UID>
<inclusion>TRUE</inclusion>
<edgeMap>
<xCoord>325</xCoord>
<yCoord>338</yCoord>
</edgeMap>
<edgeMap>
<xCoord>326</xCoord>
<yCoord>337</yCoord>
</edgeMap>
<edgeMap>
<xCoord>327</xCoord>
<yCoord>336</yCoord>
</edgeMap>
<edgeMap>
<xCoord>328</xCoord>
<yCoord>335</yCoord>
</edgeMap>
<edgeMap>
<xCoord>328</xCoord>
<yCoord>334</yCoord>
</edgeMap>
<edgeMap>
<xCoord>328</xCoord>
<yCoord>333</yCoord>
</edgeMap>
<edgeMap>
<xCoord>327</xCoord>
<yCoord>332</yCoord>
</edgeMap>
<edgeMap>
<xCoord>326</xCoord>
<yCoord>332</yCoord>
</edgeMap>
<edgeMap>
<xCoord>325</xCoord>
<yCoord>332</yCoord>
</edgeMap>
<edgeMap>
<xCoord>324</xCoord>
<yCoord>332</yCoord>
</edgeMap>
<edgeMap>
<xCoord>323</xCoord>
<yCoord>332</yCoord>
</edgeMap>
<edgeMap>
<xCoord>322</xCoord>
<yCoord>333</yCoord>
</edgeMap>
<edgeMap>
<xCoord>321</xCoord>
<yCoord>334</yCoord>
</edgeMap>
<edgeMap>
<xCoord>320</xCoord>
<yCoord>334</yCoord>
</edgeMap>
<edgeMap>
<xCoord>320</xCoord>
<yCoord>335</yCoord>
</edgeMap>
<edgeMap>
<xCoord>320</xCoord>
<yCoord>336</yCoord>
</edgeMap>
<edgeMap>
<xCoord>321</xCoord>
<yCoord>337</yCoord>
</edgeMap>
<edgeMap>
<xCoord>322</xCoord>
<yCoord>338</yCoord>
</edgeMap>
<edgeMap>
<xCoord>323</xCoord>
<yCoord>338</yCoord>
</edgeMap>
<edgeMap>
<xCoord>324</xCoord>
<yCoord>338</yCoord>
</edgeMap>
<edgeMap>
<xCoord>325</xCoord>
<yCoord>338</yCoord>
</edgeMap>
</roi>
<roi>
<imageZposition>-247.75</imageZposition>
<imageSOP_UID>1.3.6.1.4.1.14519.5.2.1.6279.6001.269237093847041544215846695795</imageSOP_UID>
<inclusion>TRUE</inclusion>
<edgeMap>
<xCoord>323</xCoord>
<yCoord>343</yCoord>
</edgeMap>
<edgeMap>
<xCoord>323</xCoord>
<yCoord>342</yCoord>
</edgeMap>
<edgeMap>
<xCoord>324</xCoord>
<yCoord>341</yCoord>
</edgeMap>
<edgeMap>
<xCoord>324</xCoord>
<yCoord>340</yCoord>
</edgeMap>
<edgeMap>
<xCoord>324</xCoord>
<yCoord>339</yCoord>
</edgeMap>
<edgeMap>
<xCoord>325</xCoord>
<yCoord>338</yCoord>
</edgeMap>
<edgeMap>
<xCoord>326</xCoord>
<yCoord>338</yCoord>
</edgeMap>
<edgeMap>
<xCoord>326</xCoord>
<yCoord>337</yCoord>
</edgeMap>
<edgeMap>
<xCoord>327</xCoord>
<yCoord>336</yCoord>
</edgeMap>
<edgeMap>
<xCoord>327</xCoord>
<yCoord>335</yCoord>
</edgeMap>
<edgeMap>
<xCoord>327</xCoord>
<yCoord>334</yCoord>
</edgeMap>
<edgeMap>
<xCoord>328</xCoord>
<yCoord>333</yCoord>
</edgeMap>
<edgeMap>
<xCoord>328</xCoord>
<yCoord>332</yCoord>
</edgeMap>
<edgeMap>
<xCoord>327</xCoord>
<yCoord>331</yCoord>
</edgeMap>
<edgeMap>
<xCoord>327</xCoord>
<yCoord>330</yCoord>
</edgeMap>
<edgeMap>
<xCoord>326</xCoord>
<yCoord>330</yCoord>
</edgeMap>
<edgeMap>
<xCoord>325</xCoord>
<yCoord>330</yCoord>
</edgeMap>
<edgeMap>
<xCoord>324</xCoord>
<yCoord>330</yCoord>
</edgeMap>
<edgeMap>
<xCoord>323</xCoord>
<yCoord>330</yCoord>
</edgeMap>
<edgeMap>
<xCoord>322</xCoord>
<yCoord>329</yCoord>
</edgeMap>
<edgeMap>
<xCoord>321</xCoord>
<yCoord>328</yCoord>
</edgeMap>
<edgeMap>
<xCoord>320</xCoord>
<yCoord>328</yCoord>
</edgeMap>
<edgeMap>
<xCoord>319</xCoord>
<yCoord>328</yCoord>
</edgeMap>
<edgeMap>
<xCoord>318</xCoord>
<yCoord>329</yCoord>
</edgeMap>
<edgeMap>
<xCoord>317</xCoord>
<yCoord>330</yCoord>
</edgeMap>
<edgeMap>
<xCoord>316</xCoord>
<yCoord>331</yCoord>
</edgeMap>
<edgeMap>
<xCoord>316</xCoord>
<yCoord>332</yCoord>
</edgeMap>
<edgeMap>
<xCoord>315</xCoord>
<yCoord>333</yCoord>
</edgeMap>
<edgeMap>
<xCoord>314</xCoord>
<yCoord>334</yCoord>
</edgeMap>
<edgeMap>
<xCoord>313</xCoord>
<yCoord>334</yCoord>
</edgeMap>
<edgeMap>
<xCoord>312</xCoord>
<yCoord>334</yCoord>
</edgeMap>
<edgeMap>
<xCoord>311</xCoord>
<yCoord>335</yCoord>
</edgeMap>
<edgeMap>
<xCoord>310</xCoord>
<yCoord>336</yCoord>
</edgeMap>
<edgeMap>
<xCoord>310</xCoord>
<yCoord>337</yCoord>
</edgeMap>
<edgeMap>
<xCoord>310</xCoord>
<yCoord>338</yCoord>
</edgeMap>
<edgeMap>
<xCoord>311</xCoord>
<yCoord>338</yCoord>
</edgeMap>
<edgeMap>
<xCoord>312</xCoord>
<yCoord>338</yCoord>
</edgeMap>
<edgeMap>
<xCoord>313</xCoord>
<yCoord>339</yCoord>
</edgeMap>
<edgeMap>
<xCoord>313</xCoord>
<yCoord>340</yCoord>
</edgeMap>
<edgeMap>
<xCoord>314</xCoord>
<yCoord>341</yCoord>
</edgeMap>
<edgeMap>
<xCoord>315</xCoord>
<yCoord>341</yCoord>
</edgeMap>
<edgeMap>
<xCoord>316</xCoord>
<yCoord>341</yCoord>
</edgeMap>
<edgeMap>
<xCoord>317</xCoord>
<yCoord>341</yCoord>
</edgeMap>
<edgeMap>
<xCoord>318</xCoord>
<yCoord>342</yCoord>
</edgeMap>
<edgeMap>
<xCoord>319</xCoord>
<yCoord>342</yCoord>
</edgeMap>
<edgeMap>
<xCoord>320</xCoord>
<yCoord>342</yCoord>
</edgeMap>
<edgeMap>
<xCoord>321</xCoord>
<yCoord>343</yCoord>
</edgeMap>
<edgeMap>
<xCoord>322</xCoord>
<yCoord>343</yCoord>
</edgeMap>
<edgeMap>
<xCoord>323</xCoord>
<yCoord>343</yCoord>
</edgeMap>
</roi>
<roi>
<imageZposition>-250.25</imageZposition>
<imageSOP_UID>1.3.6.1.4.1.14519.5.2.1.6279.6001.508349127167867586833928285159</imageSOP_UID>
<inclusion>TRUE</inclusion>
<edgeMap>
<xCoord>323</xCoord>
<yCoord>346</yCoord>
</edgeMap>
<edgeMap>
<xCoord>324</xCoord>
<yCoord>345</yCoord>
</edgeMap>
<edgeMap>
<xCoord>325</xCoord>
<yCoord>344</yCoord>
</edgeMap>
<edgeMap>
<xCoord>326</xCoord>
<yCoord>343</yCoord>
</edgeMap>
<edgeMap>
<xCoord>327</xCoord>
<yCoord>342</yCoord>
</edgeMap>
<edgeMap>
<xCoord>327</xCoord>
<yCoord>341</yCoord>
</edgeMap>
<edgeMap>
<xCoord>328</xCoord>
<yCoord>340</yCoord>
</edgeMap>
<edgeMap>
<xCoord>329</xCoord>
<yCoord>339</yCoord>
</edgeMap>
<edgeMap>
<xCoord>330</xCoord>
<yCoord>338</yCoord>
</edgeMap>
<edgeMap>
<xCoord>331</xCoord>
<yCoord>337</yCoord>
</edgeMap>
<edgeMap>
<xCoord>332</xCoord>
<yCoord>336</yCoord>
</edgeMap>
<edgeMap>
<xCoord>333</xCoord>
<yCoord>336</yCoord>
</edgeMap>
<edgeMap>
<xCoord>333</xCoord>
<yCoord>335</yCoord>
</edgeMap>
<edgeMap>
<xCoord>333</xCoord>
<yCoord>334</yCoord>
</edgeMap>
<edgeMap>
<xCoord>332</xCoord>
<yCoord>333</yCoord>
</edgeMap>
<edgeMap>
<xCoord>331</xCoord>
<yCoord>333</yCoord>
</edgeMap>
<edgeMap>
<xCoord>330</xCoord>
<yCoord>332</yCoord>
</edgeMap>
<edgeMap>
<xCoord>329</xCoord>
<yCoord>331</yCoord>
</edgeMap>
<edgeMap>
<xCoord>328</xCoord>
<yCoord>330</yCoord>
</edgeMap>
<edgeMap>
<xCoord>327</xCoord>
<yCoord>329</yCoord>
</edgeMap>
<edgeMap>
<xCoord>326</xCoord>
<yCoord>328</yCoord>
</edgeMap>
<edgeMap>
<xCoord>325</xCoord>
<yCoord>327</yCoord>
</edgeMap>
<edgeMap>
<xCoord>324</xCoord>
<yCoord>326</yCoord>
</edgeMap>
<edgeMap>
<xCoord>323</xCoord>
<yCoord>326</yCoord>
</edgeMap>
<edgeMap>
<xCoord>322</xCoord>
<yCoord>325</yCoord>
</edgeMap>
<edgeMap>
<xCoord>321</xCoord>
<yCoord>326</yCoord>
</edgeMap>
<edgeMap>
<xCoord>320</xCoord>
<yCoord>327</yCoord>
</edgeMap>
<edgeMap>
<xCoord>319</xCoord>
<yCoord>328</yCoord>
</edgeMap>
<edgeMap>
<xCoord>318</xCoord>
<yCoord>329</yCoord>
</edgeMap>
<edgeMap>
<xCoord>317</xCoord>
<yCoord>329</yCoord>
</edgeMap>
<edgeMap>
<xCoord>316</xCoord>
<yCoord>330</yCoord>
</edgeMap>
<edgeMap>
<xCoord>315</xCoord>
<yCoord>331</yCoord>
</edgeMap>
<edgeMap>
<xCoord>314</xCoord>
<yCoord>331</yCoord>
</edgeMap>
<edgeMap>
<xCoord>313</xCoord>
<yCoord>332</yCoord>
</edgeMap>
<edgeMap>
<xCoord>313</xCoord>
<yCoord>333</yCoord>
</edgeMap>
<edgeMap>
<xCoord>313</xCoord>
<yCoord>334</yCoord>
</edgeMap>
<edgeMap>
<xCoord>312</xCoord>
<yCoord>335</yCoord>
</edgeMap>
<edgeMap>
<xCoord>311</xCoord>
<yCoord>336</yCoord>
</edgeMap>
<edgeMap>
<xCoord>310</xCoord>
<yCoord>336</yCoord>
</edgeMap>
<edgeMap>
<xCoord>310</xCoord>
<yCoord>337</yCoord>
</edgeMap>
<edgeMap>
<xCoord>310</xCoord>
<yCoord>338</yCoord>
</edgeMap>
<edgeMap>
<xCoord>310</xCoord>
<yCoord>339</yCoord>
</edgeMap>
<edgeMap>
<xCoord>311</xCoord>
<yCoord>339</yCoord>
</edgeMap>
<edgeMap>
<xCoord>312</xCoord>
<yCoord>340</yCoord>
</edgeMap>
<edgeMap>
<xCoord>313</xCoord>
<yCoord>341</yCoord>
</edgeMap>
<edgeMap>
<xCoord>314</xCoord>
<yCoord>342</yCoord>
</edgeMap>
<edgeMap>
<xCoord>314</xCoord>
<yCoord>343</yCoord>
</edgeMap>
<edgeMap>
<xCoord>315</xCoord>
<yCoord>344</yCoord>
</edgeMap>
<edgeMap>
<xCoord>316</xCoord>
<yCoord>344</yCoord>
</edgeMap>
<edgeMap>
<xCoord>317</xCoord>
<yCoord>345</yCoord>
</edgeMap>
<edgeMap>
<xCoord>318</xCoord>
<yCoord>346</yCoord>
</edgeMap>
<edgeMap>
<xCoord>319</xCoord>
<yCoord>346</yCoord>
</edgeMap>
<edgeMap>
<xCoord>320</xCoord>
<yCoord>346</yCoord>
</edgeMap>
<edgeMap>
<xCoord>321</xCoord>
<yCoord>346</yCoord>
</edgeMap>
<edgeMap>
<xCoord>322</xCoord>
<yCoord>346</yCoord>
</edgeMap>
<edgeMap>
<xCoord>323</xCoord>
<yCoord>346</yCoord>
</edgeMap>
</roi>
<roi>
<imageZposition>-252.75</imageZposition>
<imageSOP_UID>1.3.6.1.4.1.14519.5.2.1.6279.6001.129134657102045597847957241224</imageSOP_UID>
<inclusion>TRUE</inclusion>
<edgeMap>
<xCoord>317</xCoord>
<yCoord>351</yCoord>
</edgeMap>
<edgeMap>
<xCoord>318</xCoord>
<yCoord>350</yCoord>
</edgeMap>
<edgeMap>
<xCoord>319</xCoord>
<yCoord>349</yCoord>
</edgeMap>
<edgeMap>
<xCoord>320</xCoord>
<yCoord>349</yCoord>
</edgeMap>
<edgeMap>
<xCoord>321</xCoord>
<yCoord>348</yCoord>
</edgeMap>
<edgeMap>
<xCoord>322</xCoord>
<yCoord>348</yCoord>
</edgeMap>
<edgeMap>
<xCoord>323</xCoord>
<yCoord>349</yCoord>
</edgeMap>
<edgeMap>
<xCoord>324</xCoord>
<yCoord>348</yCoord>
</edgeMap>
<edgeMap>
<xCoord>325</xCoord>
<yCoord>347</yCoord>
</edgeMap>
<edgeMap>
<xCoord>325</xCoord>
<yCoord>346</yCoord>
</edgeMap>
<edgeMap>
<xCoord>326</xCoord>
<yCoord>345</yCoord>
</edgeMap>
<edgeMap>
<xCoord>326</xCoord>
<yCoord>344</yCoord>
</edgeMap>
<edgeMap>
<xCoord>327</xCoord>
<yCoord>343</yCoord>
</edgeMap>
<edgeMap>
<xCoord>327</xCoord>
<yCoord>342</yCoord>
</edgeMap>
<edgeMap>
<xCoord>328</xCoord>
<yCoord>341</yCoord>
</edgeMap>
<edgeMap>
<xCoord>329</xCoord>
<yCoord>341</yCoord>
</edgeMap>
<edgeMap>
<xCoord>330</xCoord>
<yCoord>341</yCoord>
</edgeMap>
<edgeMap>
<xCoord>331</xCoord>
<yCoord>341</yCoord>
</edgeMap>
<edgeMap>
<xCoord>332</xCoord>
<yCoord>341</yCoord>
</edgeMap>
<edgeMap>
<xCoord>333</xCoord>
<yCoord>341</yCoord>
</edgeMap>
<edgeMap>
<xCoord>334</xCoord>
<yCoord>340</yCoord>
</edgeMap>
<edgeMap>
<xCoord>334</xCoord>
<yCoord>339</yCoord>
</edgeMap>
<edgeMap>
<xCoord>333</xCoord>
<yCoord>338</yCoord>
</edgeMap>
<edgeMap>
<xCoord>333</xCoord>
<yCoord>337</yCoord>
</edgeMap>
<edgeMap>
<xCoord>333</xCoord>
<yCoord>336</yCoord>
</edgeMap>
<edgeMap>
<xCoord>333</xCoord>
<yCoord>335</yCoord>
</edgeMap>
<edgeMap>
<xCoord>333</xCoord>
<yCoord>334</yCoord>
</edgeMap>
<edgeMap>
<xCoord>332</xCoord>
<yCoord>333</yCoord>
</edgeMap>
<edgeMap>
<xCoord>331</xCoord>
<yCoord>332</yCoord>
</edgeMap>
<edgeMap>
<xCoord>330</xCoord>
<yCoord>331</yCoord>
</edgeMap>
<edgeMap>
<xCoord>329</xCoord>
<yCoord>330</yCoord>
</edgeMap>
<edgeMap>
<xCoord>328</xCoord>
<yCoord>330</yCoord>
</edgeMap>
<edgeMap>
<xCoord>327</xCoord>
<yCoord>330</yCoord>
</edgeMap>
<edgeMap>
<xCoord>326</xCoord>
<yCoord>329</yCoord>
</edgeMap>
<edgeMap>
<xCoord>325</xCoord>
<yCoord>329</yCoord>
</edgeMap>
<edgeMap>
<xCoord>324</xCoord>
<yCoord>328</yCoord>
</edgeMap>
<edgeMap>
<xCoord>323</xCoord>
<yCoord>327</yCoord>
</edgeMap>
<edgeMap>
<xCoord>323</xCoord>
<yCoord>326</yCoord>
</edgeMap>
<edgeMap>
<xCoord>322</xCoord>
<yCoord>325</yCoord>
</edgeMap>
<edgeMap>
<xCoord>321</xCoord>
<yCoord>325</yCoord>
</edgeMap>
<edgeMap>
<xCoord>320</xCoord>
<yCoord>325</yCoord>
</edgeMap>
<edgeMap>
<xCoord>319</xCoord>
<yCoord>325</yCoord>
</edgeMap>
<edgeMap>
<xCoord>318</xCoord>
<yCoord>325</yCoord>
</edgeMap>
<edgeMap>
<xCoord>317</xCoord>
<yCoord>325</yCoord>
</edgeMap>
<edgeMap>
<xCoord>316</xCoord>
<yCoord>325</yCoord>
</edgeMap>
<edgeMap>
<xCoord>315</xCoord>
<yCoord>326</yCoord>
</edgeMap>
<edgeMap>
<xCoord>315</xCoord>
<yCoord>327</yCoord>
</edgeMap>
<edgeMap>
<xCoord>315</xCoord>
<yCoord>328</yCoord>
</edgeMap>
<edgeMap>
<xCoord>314</xCoord>
<yCoord>329</yCoord>
</edgeMap>
<edgeMap>
<xCoord>313</xCoord>
<yCoord>330</yCoord>
</edgeMap>
<edgeMap>
<xCoord>312</xCoord>
<yCoord>331</yCoord>
</edgeMap>
<edgeMap>
<xCoord>312</xCoord>
<yCoord>332</yCoord>
</edgeMap>
<edgeMap>
<xCoord>312</xCoord>
<yCoord>333</yCoord>
</edgeMap>
<edgeMap>
<xCoord>312</xCoord>
<yCoord>334</yCoord>
</edgeMap>
<edgeMap>
<xCoord>312</xCoord>
<yCoord>335</yCoord>
</edgeMap>
<edgeMap>
<xCoord>311</xCoord>
<yCoord>336</yCoord>
</edgeMap>
<edgeMap>
<xCoord>311</xCoord>
<yCoord>337</yCoord>
</edgeMap>
<edgeMap>
<xCoord>310</xCoord>
<yCoord>338</yCoord>
</edgeMap>
<edgeMap>
<xCoord>310</xCoord>
<yCoord>339</yCoord>
</edgeMap>
<edgeMap>
<xCoord>311</xCoord>
<yCoord>339</yCoord>
</edgeMap>
<edgeMap>
<xCoord>312</xCoord>
<yCoord>339</yCoord>
</edgeMap>
<edgeMap>
<xCoord>313</xCoord>
<yCoord>340</yCoord>
</edgeMap>
<edgeMap>
<xCoord>313</xCoord>
<yCoord>341</yCoord>
</edgeMap>
<edgeMap>
<xCoord>313</xCoord>
<yCoord>342</yCoord>
</edgeMap>
<edgeMap>
<xCoord>313</xCoord>
<yCoord>343</yCoord>
</edgeMap>
<edgeMap>
<xCoord>313</xCoord>
<yCoord>344</yCoord>
</edgeMap>
<edgeMap>
<xCoord>313</xCoord>
<yCoord>345</yCoord>
</edgeMap>
<edgeMap>
<xCoord>314</xCoord>
<yCoord>346</yCoord>
</edgeMap>
<edgeMap>
<xCoord>314</xCoord>
<yCoord>347</yCoord>
</edgeMap>
<edgeMap>
<xCoord>315</xCoord>
<yCoord>348</yCoord>
</edgeMap>
<edgeMap>
<xCoord>315</xCoord>
<yCoord>349</yCoord>
</edgeMap>
<edgeMap>
<xCoord>315</xCoord>
<yCoord>350</yCoord>
</edgeMap>
<edgeMap>
<xCoord>316</xCoord>
<yCoord>351</yCoord>
</edgeMap>
<edgeMap>
<xCoord>317</xCoord>
<yCoord>351</yCoord>
</edgeMap>
</roi>
<roi>
<imageZposition>-255.25</imageZposition>
<imageSOP_UID>1.3.6.1.4.1.14519.5.2.1.6279.6001.332425092095172639185292417213</imageSOP_UID>
<inclusion>TRUE</inclusion>
<edgeMap>
<xCoord>320</xCoord>
<yCoord>349</yCoord>
</edgeMap>
<edgeMap>
<xCoord>321</xCoord>
<yCoord>348</yCoord>
</edgeMap>
<edgeMap>
<xCoord>322</xCoord>
<yCoord>348</yCoord>
</edgeMap>
<edgeMap>
<xCoord>323</xCoord>
<yCoord>347</yCoord>
</edgeMap>
<edgeMap>
<xCoord>324</xCoord>
<yCoord>346</yCoord>
</edgeMap>
<edgeMap>
<xCoord>325</xCoord>
<yCoord>345</yCoord>
</edgeMap>
<edgeMap>
<xCoord>326</xCoord>
<yCoord>345</yCoord>
</edgeMap>
<edgeMap>
<xCoord>327</xCoord>
<yCoord>344</yCoord>
</edgeMap>
<edgeMap>
<xCoord>328</xCoord>
<yCoord>344</yCoord>
</edgeMap>
<edgeMap>
<xCoord>329</xCoord>
<yCoord>343</yCoord>
</edgeMap>
<edgeMap>
<xCoord>330</xCoord>
<yCoord>343</yCoord>
</edgeMap>
<edgeMap>
<xCoord>331</xCoord>
<yCoord>343</yCoord>
</edgeMap>
<edgeMap>
<xCoord>332</xCoord>
<yCoord>343</yCoord>
</edgeMap>
<edgeMap>
<xCoord>333</xCoord>
<yCoord>342</yCoord>
</edgeMap>
<edgeMap>
<xCoord>334</xCoord>
<yCoord>341</yCoord>
</edgeMap>
<edgeMap>
<xCoord>334</xCoord>
<yCoord>340</yCoord>
</edgeMap>
<edgeMap>
<xCoord>334</xCoord>
<yCoord>339</yCoord>
</edgeMap>
<edgeMap>
<xCoord>333</xCoord>
<yCoord>338</yCoord>
</edgeMap>
<edgeMap>
<xCoord>333</xCoord>
<yCoord>337</yCoord>
</edgeMap>
<edgeMap>
<xCoord>333</xCoord>
<yCoord>336</yCoord>
</edgeMap>
<edgeMap>
<xCoord>333</xCoord>
<yCoord>335</yCoord>
</edgeMap>
<edgeMap>
<xCoord>333</xCoord>
<yCoord>334</yCoord>
</edgeMap>
<edgeMap>
<xCoord>333</xCoord>
<yCoord>333</yCoord>
</edgeMap>
<edgeMap>
<xCoord>332</xCoord>
<yCoord>332</yCoord>
</edgeMap>
<edgeMap>
<xCoord>331</xCoord>
<yCoord>331</yCoord>
</edgeMap>
<edgeMap>
<xCoord>330</xCoord>
<yCoord>331</yCoord>
</edgeMap>
<edgeMap>
<xCoord>329</xCoord>
<yCoord>330</yCoord>
</edgeMap>
<edgeMap>
<xCoord>328</xCoord>
<yCoord>330</yCoord>
</edgeMap>
<edgeMap>
<xCoord>327</xCoord>
<yCoord>330</yCoord>
</edgeMap>
<edgeMap>
<xCoord>326</xCoord>
<yCoord>329</yCoord>
</edgeMap>
<edgeMap>
<xCoord>325</xCoord>
<yCoord>329</yCoord>
</edgeMap>
<edgeMap>
<xCoord>324</xCoord>
<yCoord>328</yCoord>
</edgeMap>
<edgeMap>
<xCoord>323</xCoord>
<yCoord>327</yCoord>
</edgeMap>
<edgeMap>
<xCoord>323</xCoord>
<yCoord>326</yCoord>
</edgeMap>
<edgeMap>
<xCoord>322</xCoord>
<yCoord>325</yCoord>
</edgeMap>
<edgeMap>
<xCoord>321</xCoord>
<yCoord>325</yCoord>
</edgeMap>
<edgeMap>
<xCoord>320</xCoord>
<yCoord>325</yCoord>
</edgeMap>
<edgeMap>
<xCoord>319</xCoord>
<yCoord>325</yCoord>
</edgeMap>
<edgeMap>
<xCoord>318</xCoord>
<yCoord>325</yCoord>
</edgeMap>
<edgeMap>
<xCoord>317</xCoord>
<yCoord>325</yCoord>
</edgeMap>
<edgeMap>
<xCoord>316</xCoord>
<yCoord>325</yCoord>
</edgeMap>
<edgeMap>
<xCoord>315</xCoord>
<yCoord>326</yCoord>
</edgeMap>
<edgeMap>
<xCoord>315</xCoord>
<yCoord>327</yCoord>
</edgeMap>
<edgeMap>
<xCoord>314</xCoord>
<yCoord>328</yCoord>
</edgeMap>
<edgeMap>
<xCoord>313</xCoord>
<yCoord>329</yCoord>
</edgeMap>
<edgeMap>
<xCoord>312</xCoord>
<yCoord>330</yCoord>
</edgeMap>
<edgeMap>
<xCoord>312</xCoord>
<yCoord>331</yCoord>
</edgeMap>
<edgeMap>
<xCoord>312</xCoord>
<yCoord>332</yCoord>
</edgeMap>
<edgeMap>
<xCoord>312</xCoord>
<yCoord>333</yCoord>
</edgeMap>
<edgeMap>
<xCoord>312</xCoord>
<yCoord>334</yCoord>
</edgeMap>
<edgeMap>
<xCoord>311</xCoord>
<yCoord>335</yCoord>
</edgeMap>
<edgeMap>
<xCoord>311</xCoord>
<yCoord>336</yCoord>
</edgeMap>
<edgeMap>
<xCoord>312</xCoord>
<yCoord>337</yCoord>
</edgeMap>
<edgeMap>
<xCoord>312</xCoord>
<yCoord>338</yCoord>
</edgeMap>
<edgeMap>
<xCoord>312</xCoord>
<yCoord>339</yCoord>
</edgeMap>
<edgeMap>
<xCoord>313</xCoord>
<yCoord>340</yCoord>
</edgeMap>
<edgeMap>
<xCoord>313</xCoord>
<yCoord>341</yCoord>
</edgeMap>
<edgeMap>
<xCoord>312</xCoord>
<yCoord>342</yCoord>
</edgeMap>
<edgeMap>
<xCoord>312</xCoord>
<yCoord>343</yCoord>
</edgeMap>
<edgeMap>
<xCoord>312</xCoord>
<yCoord>344</yCoord>
</edgeMap>
<edgeMap>
<xCoord>312</xCoord>
<yCoord>345</yCoord>
</edgeMap>
<edgeMap>
<xCoord>312</xCoord>
<yCoord>346</yCoord>
</edgeMap>
<edgeMap>
<xCoord>313</xCoord>
<yCoord>347</yCoord>
</edgeMap>
<edgeMap>
<xCoord>314</xCoord>
<yCoord>348</yCoord>
</edgeMap>
<edgeMap>
<xCoord>315</xCoord>
<yCoord>349</yCoord>
</edgeMap>
<edgeMap>
<xCoord>316</xCoord>
<yCoord>349</yCoord>
</edgeMap>
<edgeMap>
<xCoord>317</xCoord>
<yCoord>349</yCoord>
</edgeMap>
<edgeMap>
<xCoord>318</xCoord>
<yCoord>349</yCoord>
</edgeMap>
<edgeMap>
<xCoord>319</xCoord>
<yCoord>349</yCoord>
</edgeMap>
<edgeMap>
<xCoord>320</xCoord>
<yCoord>349</yCoord>
</edgeMap>
</roi>
<roi>
<imageZposition>-257.75</imageZposition>
<imageSOP_UID>1.3.6.1.4.1.14519.5.2.1.6279.6001.142179943592314006062942387151</imageSOP_UID>
<inclusion>TRUE</inclusion>
<edgeMap>
<xCoord>321</xCoord>
<yCoord>347</yCoord>
</edgeMap>
<edgeMap>
<xCoord>322</xCoord>
<yCoord>346</yCoord>
</edgeMap>
<edgeMap>
<xCoord>323</xCoord>
<yCoord>346</yCoord>
</edgeMap>
<edgeMap>
<xCoord>324</xCoord>
<yCoord>345</yCoord>
</edgeMap>
<edgeMap>
<xCoord>325</xCoord>
<yCoord>345</yCoord>
</edgeMap>
<edgeMap>
<xCoord>326</xCoord>
<yCoord>345</yCoord>
</edgeMap>
<edgeMap>
<xCoord>327</xCoord>
<yCoord>345</yCoord>
</edgeMap>
<edgeMap>
<xCoord>328</xCoord>
<yCoord>345</yCoord>
</edgeMap>
<edgeMap>
<xCoord>329</xCoord>
<yCoord>344</yCoord>
</edgeMap>
<edgeMap>
<xCoord>330</xCoord>
<yCoord>344</yCoord>
</edgeMap>
<edgeMap>
<xCoord>331</xCoord>
<yCoord>343</yCoord>
</edgeMap>
<edgeMap>
<xCoord>332</xCoord>
<yCoord>343</yCoord>
</edgeMap>
<edgeMap>
<xCoord>333</xCoord>
<yCoord>342</yCoord>
</edgeMap>
<edgeMap>
<xCoord>334</xCoord>
<yCoord>342</yCoord>
</edgeMap>
<edgeMap>
<xCoord>334</xCoord>
<yCoord>341</yCoord>
</edgeMap>
<edgeMap>
<xCoord>334</xCoord>
<yCoord>340</yCoord>
</edgeMap>
<edgeMap>
<xCoord>334</xCoord>
<yCoord>339</yCoord>
</edgeMap>
<edgeMap>
<xCoord>333</xCoord>
<yCoord>338</yCoord>
</edgeMap>
<edgeMap>
<xCoord>333</xCoord>
<yCoord>337</yCoord>
</edgeMap>
<edgeMap>
<xCoord>332</xCoord>
<yCoord>336</yCoord>
</edgeMap>
<edgeMap>
<xCoord>331</xCoord>
<yCoord>335</yCoord>
</edgeMap>
<edgeMap>
<xCoord>330</xCoord>
<yCoord>334</yCoord>
</edgeMap>
<edgeMap>
<xCoord>330</xCoord>
<yCoord>333</yCoord>
</edgeMap>
<edgeMap>
<xCoord>329</xCoord>
<yCoord>332</yCoord>
</edgeMap>
<edgeMap>
<xCoord>328</xCoord>
<yCoord>332</yCoord>
</edgeMap>
<edgeMap>
<xCoord>327</xCoord>
<yCoord>331</yCoord>
</edgeMap>
<edgeMap>
<xCoord>326</xCoord>
<yCoord>331</yCoord>
</edgeMap>
<edgeMap>
<xCoord>325</xCoord>
<yCoord>330</yCoord>
</edgeMap>
<edgeMap>
<xCoord>324</xCoord>
<yCoord>329</yCoord>
</edgeMap>
<edgeMap>
<xCoord>323</xCoord>
<yCoord>329</yCoord>
</edgeMap>
<edgeMap>
<xCoord>322</xCoord>
<yCoord>329</yCoord>
</edgeMap>
<edgeMap>
<xCoord>321</xCoord>
<yCoord>328</yCoord>
</edgeMap>
<edgeMap>
<xCoord>320</xCoord>
<yCoord>327</yCoord>
</edgeMap>
<edgeMap>
<xCoord>319</xCoord>
<yCoord>327</yCoord>
</edgeMap>
<edgeMap>
<xCoord>318</xCoord>
<yCoord>326</yCoord>
</edgeMap>
<edgeMap>
<xCoord>317</xCoord>
<yCoord>326</yCoord>
</edgeMap>
<edgeMap>
<xCoord>316</xCoord>
<yCoord>326</yCoord>
</edgeMap>
<edgeMap>
<xCoord>315</xCoord>
<yCoord>326</yCoord>
</edgeMap>
<edgeMap>
<xCoord>314</xCoord>
<yCoord>327</yCoord>
</edgeMap>
<edgeMap>
<xCoord>313</xCoord>
<yCoord>328</yCoord>
</edgeMap>
<edgeMap>
<xCoord>312</xCoord>
<yCoord>329</yCoord>
</edgeMap>
<edgeMap>
<xCoord>312</xCoord>
<yCoord>330</yCoord>
</edgeMap>
<edgeMap>
<xCoord>311</xCoord>
<yCoord>331</yCoord>
</edgeMap>
<edgeMap>
<xCoord>311</xCoord>
<yCoord>332</yCoord>
</edgeMap>
<edgeMap>
<xCoord>311</xCoord>
<yCoord>333</yCoord>
</edgeMap>
<edgeMap>
<xCoord>311</xCoord>
<yCoord>334</yCoord>
</edgeMap>
<edgeMap>
<xCoord>311</xCoord>
<yCoord>335</yCoord>
</edgeMap>
<edgeMap>
<xCoord>311</xCoord>
<yCoord>336</yCoord>
</edgeMap>
<edgeMap>
<xCoord>312</xCoord>
<yCoord>337</yCoord>
</edgeMap>
<edgeMap>
<xCoord>313</xCoord>
<yCoord>338</yCoord>
</edgeMap>
<edgeMap>
<xCoord>313</xCoord>
<yCoord>339</yCoord>
</edgeMap>
<edgeMap>
<xCoord>312</xCoord>
<yCoord>340</yCoord>
</edgeMap>
<edgeMap>
<xCoord>312</xCoord>
<yCoord>341</yCoord>
</edgeMap>
<edgeMap>
<xCoord>312</xCoord>
<yCoord>342</yCoord>
</edgeMap>
<edgeMap>
<xCoord>312</xCoord>
<yCoord>343</yCoord>
</edgeMap>
<edgeMap>
<xCoord>312</xCoord>
<yCoord>344</yCoord>
</edgeMap>
<edgeMap>
<xCoord>313</xCoord>
<yCoord>345</yCoord>
</edgeMap>
<edgeMap>
<xCoord>313</xCoord>
<yCoord>346</yCoord>
</edgeMap>
<edgeMap>
<xCoord>314</xCoord>
<yCoord>347</yCoord>
</edgeMap>
<edgeMap>
<xCoord>315</xCoord>
<yCoord>347</yCoord>
</edgeMap>
<edgeMap>
<xCoord>316</xCoord>
<yCoord>347</yCoord>
</edgeMap>
<edgeMap>
<xCoord>317</xCoord>
<yCoord>347</yCoord>
</edgeMap>
<edgeMap>
<xCoord>318</xCoord>
<yCoord>347</yCoord>
</edgeMap>
<edgeMap>
<xCoord>319</xCoord>
<yCoord>347</yCoord>
</edgeMap>
<edgeMap>
<xCoord>320</xCoord>
<yCoord>347</yCoord>
</edgeMap>
<edgeMap>
<xCoord>321</xCoord>
<yCoord>347</yCoord>
</edgeMap>
</roi>
<roi>
<imageZposition>-260.25</imageZposition>
<imageSOP_UID>1.3.6.1.4.1.14519.5.2.1.6279.6001.196570120608853057961929484297</imageSOP_UID>
<inclusion>TRUE</inclusion>
<edgeMap>
<xCoord>319</xCoord>
<yCoord>347</yCoord>
</edgeMap>
<edgeMap>
<xCoord>320</xCoord>
<yCoord>346</yCoord>
</edgeMap>
<edgeMap>
<xCoord>320</xCoord>
<yCoord>345</yCoord>
</edgeMap>
<edgeMap>
<xCoord>321</xCoord>
<yCoord>344</yCoord>
</edgeMap>
<edgeMap>
<xCoord>322</xCoord>
<yCoord>343</yCoord>
</edgeMap>
<edgeMap>
<xCoord>323</xCoord>
<yCoord>342</yCoord>
</edgeMap>
<edgeMap>
<xCoord>324</xCoord>
<yCoord>342</yCoord>
</edgeMap>
<edgeMap>
<xCoord>325</xCoord>
<yCoord>342</yCoord>
</edgeMap>
<edgeMap>
<xCoord>326</xCoord>
<yCoord>342</yCoord>
</edgeMap>
<edgeMap>
<xCoord>327</xCoord>
<yCoord>342</yCoord>
</edgeMap>
<edgeMap>
<xCoord>328</xCoord>
<yCoord>342</yCoord>
</edgeMap>
<edgeMap>
<xCoord>329</xCoord>
<yCoord>342</yCoord>
</edgeMap>
<edgeMap>
<xCoord>330</xCoord>
<yCoord>341</yCoord>
</edgeMap>
<edgeMap>
<xCoord>331</xCoord>
<yCoord>340</yCoord>
</edgeMap>
<edgeMap>
<xCoord>332</xCoord>
<yCoord>340</yCoord>
</edgeMap>
<edgeMap>
<xCoord>332</xCoord>
<yCoord>339</yCoord>
</edgeMap>
<edgeMap>
<xCoord>332</xCoord>
<yCoord>338</yCoord>
</edgeMap>
<edgeMap>
<xCoord>332</xCoord>
<yCoord>337</yCoord>
</edgeMap>
<edgeMap>
<xCoord>331</xCoord>
<yCoord>336</yCoord>
</edgeMap>
<edgeMap>
<xCoord>330</xCoord>
<yCoord>335</yCoord>
</edgeMap>
<edgeMap>
<xCoord>329</xCoord>
<yCoord>335</yCoord>
</edgeMap>
<edgeMap>
<xCoord>328</xCoord>
<yCoord>334</yCoord>
</edgeMap>
<edgeMap>
<xCoord>328</xCoord>
<yCoord>333</yCoord>
</edgeMap>
<edgeMap>
<xCoord>327</xCoord>
<yCoord>333</yCoord>
</edgeMap>
<edgeMap>
<xCoord>326</xCoord>
<yCoord>332</yCoord>
</edgeMap>
<edgeMap>
<xCoord>325</xCoord>
<yCoord>332</yCoord>
</edgeMap>
<edgeMap>
<xCoord>325</xCoord>
<yCoord>333</yCoord>
</edgeMap>
<edgeMap>
<xCoord>325</xCoord>
<yCoord>334</yCoord>
</edgeMap>
<edgeMap>
<xCoord>324</xCoord>
<yCoord>335</yCoord>
</edgeMap>
<edgeMap>
<xCoord>323</xCoord>
<yCoord>335</yCoord>
</edgeMap>
<edgeMap>
<xCoord>322</xCoord>
<yCoord>335</yCoord>
</edgeMap>
<edgeMap>
<xCoord>321</xCoord>
<yCoord>335</yCoord>
</edgeMap>
<edgeMap>
<xCoord>320</xCoord>
<yCoord>335</yCoord>
</edgeMap>
<edgeMap>
<xCoord>319</xCoord>
<yCoord>335</yCoord>
</edgeMap>
<edgeMap>
<xCoord>318</xCoord>
<yCoord>336</yCoord>
</edgeMap>
<edgeMap>
<xCoord>317</xCoord>
<yCoord>337</yCoord>
</edgeMap>
<edgeMap>
<xCoord>316</xCoord>
<yCoord>338</yCoord>
</edgeMap>
<edgeMap>
<xCoord>315</xCoord>
<yCoord>339</yCoord>
</edgeMap>
<edgeMap>
<xCoord>314</xCoord>
<yCoord>339</yCoord>
</edgeMap>
<edgeMap>
<xCoord>313</xCoord>
<yCoord>340</yCoord>
</edgeMap>
<edgeMap>
<xCoord>313</xCoord>
<yCoord>341</yCoord>
</edgeMap>
<edgeMap>
<xCoord>313</xCoord>
<yCoord>342</yCoord>
</edgeMap>
<edgeMap>
<xCoord>313</xCoord>
<yCoord>343</yCoord>
</edgeMap>
<edgeMap>
<xCoord>313</xCoord>
<yCoord>344</yCoord>
</edgeMap>
<edgeMap>
<xCoord>313</xCoord>
<yCoord>345</yCoord>
</edgeMap>
<edgeMap>
<xCoord>313</xCoord>
<yCoord>346</yCoord>
</edgeMap>
<edgeMap>
<xCoord>313</xCoord>
<yCoord>347</yCoord>
</edgeMap>
<edgeMap>
<xCoord>314</xCoord>
<yCoord>347</yCoord>
</edgeMap>
<edgeMap>
<xCoord>315</xCoord>
<yCoord>347</yCoord>
</edgeMap>
<edgeMap>
<xCoord>316</xCoord>
<yCoord>347</yCoord>
</edgeMap>
<edgeMap>
<xCoord>317</xCoord>
<yCoord>347</yCoord>
</edgeMap>
<edgeMap>
<xCoord>318</xCoord>
<yCoord>347</yCoord>
</edgeMap>
<edgeMap>
<xCoord>319</xCoord>
<yCoord>347</yCoord>
</edgeMap>
</roi>
</unblindedReadNodule>
<unblindedReadNodule>
<noduleID>MI014_16407</noduleID>
<characteristics>
<subtlety>1</subtlety>
<internalStructure>1</internalStructure>
<calcification>6</calcification>
<sphericity>1</sphericity>
<margin>4</margin>
<lobulation>1</lobulation>
<spiculation>1</spiculation>
<texture>4</texture>
<malignancy>3</malignancy>
</characteristics>
<roi>
<imageZposition>-235.25</imageZposition>
<imageSOP_UID>1.3.6.1.4.1.14519.5.2.1.6279.6001.319801336912645756105707332421</imageSOP_UID>
<inclusion>TRUE</inclusion>
<edgeMap>
<xCoord>322</xCoord>
<yCoord>383</yCoord>
</edgeMap>
<edgeMap>
<xCoord>323</xCoord>
<yCoord>382</yCoord>
</edgeMap>
<edgeMap>
<xCoord>323</xCoord>
<yCoord>381</yCoord>
</edgeMap>
<edgeMap>
<xCoord>323</xCoord>
<yCoord>380</yCoord>
</edgeMap>
<edgeMap>
<xCoord>323</xCoord>
<yCoord>379</yCoord>
</edgeMap>
<edgeMap>
<xCoord>322</xCoord>
<yCoord>378</yCoord>
</edgeMap>
<edgeMap>
<xCoord>321</xCoord>
<yCoord>377</yCoord>
</edgeMap>
<edgeMap>
<xCoord>320</xCoord>
<yCoord>376</yCoord>
</edgeMap>
<edgeMap>
<xCoord>319</xCoord>
<yCoord>376</yCoord>
</edgeMap>
<edgeMap>
<xCoord>318</xCoord>
<yCoord>376</yCoord>
</edgeMap>
<edgeMap>
<xCoord>317</xCoord>
<yCoord>377</yCoord>
</edgeMap>
<edgeMap>
<xCoord>317</xCoord>
<yCoord>378</yCoord>
</edgeMap>
<edgeMap>
<xCoord>318</xCoord>
<yCoord>379</yCoord>
</edgeMap>
<edgeMap>
<xCoord>319</xCoord>
<yCoord>380</yCoord>
</edgeMap>
<edgeMap>
<xCoord>319</xCoord>
<yCoord>381</yCoord>
</edgeMap>
<edgeMap>
<xCoord>320</xCoord>
<yCoord>382</yCoord>
</edgeMap>
<edgeMap>
<xCoord>321</xCoord>
<yCoord>383</yCoord>
</edgeMap>
<edgeMap>
<xCoord>322</xCoord>
<yCoord>383</yCoord>
</edgeMap>
</roi>
<roi>
<imageZposition>-237.75</imageZposition>
<imageSOP_UID>1.3.6.1.4.1.14519.5.2.1.6279.6001.603862225281655887536655610174</imageSOP_UID>
<inclusion>TRUE</inclusion>
<edgeMap>
<xCoord>322</xCoord>
<yCoord>382</yCoord>
</edgeMap>
<edgeMap>
<xCoord>323</xCoord>
<yCoord>381</yCoord>
</edgeMap>
<edgeMap>
<xCoord>323</xCoord>
<yCoord>380</yCoord>
</edgeMap>
<edgeMap>
<xCoord>323</xCoord>
<yCoord>379</yCoord>
</edgeMap>
<edgeMap>
<xCoord>322</xCoord>
<yCoord>378</yCoord>
</edgeMap>
<edgeMap>
<xCoord>322</xCoord>
<yCoord>377</yCoord>
</edgeMap>
<edgeMap>
<xCoord>321</xCoord>
<yCoord>376</yCoord>
</edgeMap>
<edgeMap>
<xCoord>320</xCoord>
<yCoord>376</yCoord>
</edgeMap>
<edgeMap>
<xCoord>319</xCoord>
<yCoord>376</yCoord>
</edgeMap>
<edgeMap>
<xCoord>318</xCoord>
<yCoord>376</yCoord>
</edgeMap>
<edgeMap>
<xCoord>318</xCoord>
<yCoord>377</yCoord>
</edgeMap>
<edgeMap>
<xCoord>318</xCoord>
<yCoord>378</yCoord>
</edgeMap>
<edgeMap>
<xCoord>319</xCoord>
<yCoord>379</yCoord>
</edgeMap>
<edgeMap>
<xCoord>319</xCoord>
<yCoord>380</yCoord>
</edgeMap>
<edgeMap>
<xCoord>320</xCoord>
<yCoord>381</yCoord>
</edgeMap>
<edgeMap>
<xCoord>321</xCoord>
<yCoord>382</yCoord>
</edgeMap>
<edgeMap>
<xCoord>322</xCoord>
<yCoord>382</yCoord>
</edgeMap>
</roi>
</unblindedReadNodule>
<unblindedReadNodule>
<noduleID>MI014_16416</noduleID>
<roi>
<imageZposition>-130.25</imageZposition>
<imageSOP_UID>1.3.6.1.4.1.14519.5.2.1.6279.6001.234206344511305652754113377176</imageSOP_UID>
<inclusion>TRUE</inclusion>
<edgeMap>
<xCoord>389</xCoord>
<yCoord>349</yCoord>
</edgeMap>
</roi>
</unblindedReadNodule>
<nonNodule>
<nonNoduleID>MI014_16417</nonNoduleID>
<imageZposition>-110.25</imageZposition>
<imageSOP_UID>1.3.6.1.4.1.14519.5.2.1.6279.6001.221711608079394287129125896599</imageSOP_UID>
<locus>
<xCoord>113</xCoord>
<yCoord>291</yCoord>
</locus>
</nonNodule>
<nonNodule>
<nonNoduleID>MI014_16413</nonNoduleID>
<imageZposition>-140.25</imageZposition>
<imageSOP_UID>1.3.6.1.4.1.14519.5.2.1.6279.6001.172287187993295204902984115314</imageSOP_UID>
<locus>
<xCoord>136</xCoord>
<yCoord>332</yCoord>
</locus>
</nonNodule>
<nonNodule>
<nonNoduleID>MI014_16418</nonNoduleID>
<imageZposition>-222.75</imageZposition>
<imageSOP_UID>1.3.6.1.4.1.14519.5.2.1.6279.6001.299928240028898941081498907017</imageSOP_UID>
<locus>
<xCoord>363</xCoord>
<yCoord>196</yCoord>
</locus>
</nonNodule>
<nonNodule>
<nonNoduleID>MI014_16410</nonNoduleID>
<imageZposition>-265.25</imageZposition>
<imageSOP_UID>1.3.6.1.4.1.14519.5.2.1.6279.6001.143674204847676997361553924782</imageSOP_UID>
<locus>
<xCoord>317</xCoord>
<yCoord>321</yCoord>
</locus>
</nonNodule>
<nonNodule>
<nonNoduleID>MI014_16411</nonNoduleID>
<imageZposition>-30.25</imageZposition>
<imageSOP_UID>1.3.6.1.4.1.14519.5.2.1.6279.6001.118377937967307920798232344638</imageSOP_UID>
<locus>
<xCoord>209</xCoord>
<yCoord>338</yCoord>
</locus>
</nonNodule>
</readingSession>
<readingSession>
		<annotationVersion>3.12</annotationVersion>
		<servicingRadiologistID>-1068314704</servicingRadiologistID>
			<unblindedReadNodule>
				<noduleID>0</noduleID>
				<characteristics>
					<subtlety>5</subtlety>
					<internalStructure>1</internalStructure>
					<calcification>6</calcification>
					<sphericity>5</sphericity>
					<margin>5</margin>
					<lobulation>4</lobulation>
					<spiculation>1</spiculation>
					<texture>5</texture>
					<malignancy>3</malignancy>
				</characteristics>
				<roi>
					<imageZposition>-247.75</imageZposition>
					<imageSOP_UID>1.3.6.1.4.1.14519.5.2.1.6279.6001.269237093847041544215846695795</imageSOP_UID>
					<inclusion>TRUE</inclusion>
					<edgeMap>
					<xCoord>319</xCoord>
					<yCoord>331</yCoord>
					</edgeMap>
					<edgeMap>
					<xCoord>320</xCoord>
					<yCoord>331</yCoord>
					</edgeMap>
					<edgeMap>
					<xCoord>321</xCoord>
					<yCoord>332</yCoord>
					</edgeMap>
					<edgeMap>
					<xCoord>322</xCoord>
					<yCoord>333</yCoord>
					</edgeMap>
					<edgeMap>
					<xCoord>322</xCoord>
					<yCoord>334</yCoord>
					</edgeMap>
					<edgeMap>
					<xCoord>323</xCoord>
					<yCoord>335</yCoord>
					</edgeMap>
					<edgeMap>
					<xCoord>323</xCoord>
					<yCoord>336</yCoord>
					</edgeMap>
					<edgeMap>
					<xCoord>323</xCoord>
					<yCoord>337</yCoord>
					</edgeMap>
					<edgeMap>
					<xCoord>322</xCoord>
					<yCoord>338</yCoord>
					</edgeMap>
					<edgeMap>
					<xCoord>321</xCoord>
					<yCoord>338</yCoord>
					</edgeMap>
					<edgeMap>
					<xCoord>320</xCoord>
					<yCoord>339</yCoord>
					</edgeMap>
					<edgeMap>
					<xCoord>319</xCoord>
					<yCoord>339</yCoord>
					</edgeMap>
					<edgeMap>
					<xCoord>318</xCoord>
					<yCoord>340</yCoord>
					</edgeMap>
					<edgeMap>
					<xCoord>317</xCoord>
					<yCoord>340</yCoord>
					</edgeMap>
					<edgeMap>
					<xCoord>316</xCoord>
					<yCoord>340</yCoord>
					</edgeMap>
					<edgeMap>
					<xCoord>315</xCoord>
					<yCoord>339</yCoord>
					</edgeMap>
					<edgeMap>
					<xCoord>314</xCoord>
					<yCoord>339</yCoord>
					</edgeMap>
					<edgeMap>
					<xCoord>313</xCoord>
					<yCoord>339</yCoord>
					</edgeMap>
					<edgeMap>
					<xCoord>313</xCoord>
					<yCoord>338</yCoord>
					</edgeMap>
					<edgeMap>
					<xCoord>313</xCoord>
					<yCoord>337</yCoord>
					</edgeMap>
					<edgeMap>
					<xCoord>313</xCoord>
					<yCoord>336</yCoord>
					</edgeMap>
					<edgeMap>
					<xCoord>313</xCoord>
					<yCoord>335</yCoord>
					</edgeMap>
					<edgeMap>
					<xCoord>314</xCoord>
					<yCoord>334</yCoord>
					</edgeMap>
					<edgeMap>
					<xCoord>315</xCoord>
					<yCoord>334</yCoord>
					</edgeMap>
					<edgeMap>
					<xCoord>316</xCoord>
					<yCoord>333</yCoord>
					</edgeMap>
					<edgeMap>
					<xCoord>317</xCoord>
					<yCoord>332</yCoord>
					</edgeMap>
					<edgeMap>
					<xCoord>318</xCoord>
					<yCoord>331</yCoord>
					</edgeMap>
					<edgeMap>
					<xCoord>319</xCoord>
					<yCoord>331</yCoord>
					</edgeMap>
				</roi>
				<roi>
					<imageZposition>-250.25</imageZposition>
					<imageSOP_UID>1.3.6.1.4.1.14519.5.2.1.6279.6001.508349127167867586833928285159</imageSOP_UID>
					<inclusion>TRUE</inclusion>
					<edgeMap>
					<xCoord>318</xCoord>
					<yCoord>329</yCoord>
					</edgeMap>
					<edgeMap>
					<xCoord>319</xCoord>
					<yCoord>329</yCoord>
					</edgeMap>
					<edgeMap>
					<xCoord>320</xCoord>
					<yCoord>329</yCoord>
					</edgeMap>
					<edgeMap>
					<xCoord>321</xCoord>
					<yCoord>328</yCoord>
					</edgeMap>
					<edgeMap>
					<xCoord>322</xCoord>
					<yCoord>328</yCoord>
					</edgeMap>
					<edgeMap>
					<xCoord>323</xCoord>
					<yCoord>328</yCoord>
					</edgeMap>
					<edgeMap>
					<xCoord>324</xCoord>
					<yCoord>329</yCoord>
					</edgeMap>
					<edgeMap>
					<xCoord>325</xCoord>
					<yCoord>329</yCoord>
					</edgeMap>
					<edgeMap>
					<xCoord>326</xCoord>
					<yCoord>330</yCoord>
					</edgeMap>
					<edgeMap>
					<xCoord>327</xCoord>
					<yCoord>330</yCoord>
					</edgeMap>
					<edgeMap>
					<xCoord>327</xCoord>
					<yCoord>331</yCoord>
					</edgeMap>
					<edgeMap>
					<xCoord>327</xCoord>
					<yCoord>332</yCoord>
					</edgeMap>
					<edgeMap>
					<xCoord>327</xCoord>
					<yCoord>333</yCoord>
					</edgeMap>
					<edgeMap>
					<xCoord>328</xCoord>
					<yCoord>334</yCoord>
					</edgeMap>
					<edgeMap>
					<xCoord>327</xCoord>
					<yCoord>335</yCoord>
					</edgeMap>
					<edgeMap>
					<xCoord>327</xCoord>
					<yCoord>336</yCoord>
					</edgeMap>
					<edgeMap>
					<xCoord>327</xCoord>
					<yCoord>337</yCoord>
					</edgeMap>
					<edgeMap>
					<xCoord>327</xCoord>
					<yCoord>338</yCoord>
					</edgeMap>
					<edgeMap>
					<xCoord>326</xCoord>
					<yCoord>339</yCoord>
					</edgeMap>
					<edgeMap>
					<xCoord>326</xCoord>
					<yCoord>340</yCoord>
					</edgeMap>
					<edgeMap>
					<xCoord>325</xCoord>
					<yCoord>341</yCoord>
					</edgeMap>
					<edgeMap>
					<xCoord>325</xCoord>
					<yCoord>342</yCoord>
					</edgeMap>
					<edgeMap>
					<xCoord>324</xCoord>
					<yCoord>343</yCoord>
					</edgeMap>
					<edgeMap>
					<xCoord>323</xCoord>
					<yCoord>344</yCoord>
					</edgeMap>
					<edgeMap>
					<xCoord>322</xCoord>
					<yCoord>344</yCoord>
					</edgeMap>
					<edgeMap>
					<xCoord>321</xCoord>
					<yCoord>345</yCoord>
					</edgeMap>
					<edgeMap>
					<xCoord>320</xCoord>
					<yCoord>345</yCoord>
					</edgeMap>
					<edgeMap>
					<xCoord>319</xCoord>
					<yCoord>345</yCoord>
					</edgeMap>
					<edgeMap>
					<xCoord>318</xCoord>
					<yCoord>344</yCoord>
					</edgeMap>
					<edgeMap>
					<xCoord>317</xCoord>
					<yCoord>344</yCoord>
					</edgeMap>
					<edgeMap>
					<xCoord>317</xCoord>
					<yCoord>343</yCoord>
					</edgeMap>
					<edgeMap>
					<xCoord>316</xCoord>
					<yCoord>342</yCoord>
					</edgeMap>
					<edgeMap>
					<xCoord>315</xCoord>
					<yCoord>342</yCoord>
					</edgeMap>
					<edgeMap>
					<xCoord>314</xCoord>
					<yCoord>341</yCoord>
					</edgeMap>
					<edgeMap>
					<xCoord>313</xCoord>
					<yCoord>341</yCoord>
					</edgeMap>
					<edgeMap>
					<xCoord>313</xCoord>
					<yCoord>340</yCoord>
					</edgeMap>
					<edgeMap>
					<xCoord>312</xCoord>
					<yCoord>339</yCoord>
					</edgeMap>
					<edgeMap>
					<xCoord>311</xCoord>
					<yCoord>338</yCoord>
					</edgeMap>
					<edgeMap>
					<xCoord>311</xCoord>
					<yCoord>337</yCoord>
					</edgeMap>
					<edgeMap>
					<xCoord>312</xCoord>
					<yCoord>336</yCoord>
					</edgeMap>
					<edgeMap>
					<xCoord>312</xCoord>
					<yCoord>335</yCoord>
					</edgeMap>
					<edgeMap>
					<xCoord>313</xCoord>
					<yCoord>334</yCoord>
					</edgeMap>
					<edgeMap>
					<xCoord>313</xCoord>
					<yCoord>333</yCoord>
					</edgeMap>
					<edgeMap>
					<xCoord>314</xCoord>
					<yCoord>332</yCoord>
					</edgeMap>
					<edgeMap>
					<xCoord>315</xCoord>
					<yCoord>332</yCoord>
					</edgeMap>
					<edgeMap>
					<xCoord>316</xCoord>
					<yCoord>331</yCoord>
					</edgeMap>
					<edgeMap>
					<xCoord>317</xCoord>
					<yCoord>330</yCoord>
					</edgeMap>
					<edgeMap>
					<xCoord>318</xCoord>
					<yCoord>329</yCoord>
					</edgeMap>
				</roi>
				<roi>
					<imageZposition>-252.75</imageZposition>
					<imageSOP_UID>1.3.6.1.4.1.14519.5.2.1.6279.6001.129134657102045597847957241224</imageSOP_UID>
					<inclusion>TRUE</inclusion>
					<edgeMap>
					<xCoord>316</xCoord>
					<yCoord>327</yCoord>
					</edgeMap>
					<edgeMap>
					<xCoord>316</xCoord>
					<yCoord>328</yCoord>
					</edgeMap>
					<edgeMap>
					<xCoord>315</xCoord>
					<yCoord>329</yCoord>
					</edgeMap>
					<edgeMap>
					<xCoord>314</xCoord>
					<yCoord>330</yCoord>
					</edgeMap>
					<edgeMap>
					<xCoord>313</xCoord>
					<yCoord>331</yCoord>
					</edgeMap>
					<edgeMap>
					<xCoord>313</xCoord>
					<yCoord>332</yCoord>
					</edgeMap>
					<edgeMap>
					<xCoord>312</xCoord>
					<yCoord>333</yCoord>
					</edgeMap>
					<edgeMap>
					<xCoord>312</xCoord>
					<yCoord>334</yCoord>
					</edgeMap>
					<edgeMap>
					<xCoord>311</xCoord>
					<yCoord>335</yCoord>
					</edgeMap>
					<edgeMap>
					<xCoord>311</xCoord>
					<yCoord>336</yCoord>
					</edgeMap>
					<edgeMap>
					<xCoord>311</xCoord>
					<yCoord>337</yCoord>
					</edgeMap>
					<edgeMap>
					<xCoord>311</xCoord>
					<yCoord>338</yCoord>
					</edgeMap>
					<edgeMap>
					<xCoord>311</xCoord>
					<yCoord>339</yCoord>
					</edgeMap>
					<edgeMap>
					<xCoord>311</xCoord>
					<yCoord>340</yCoord>
					</edgeMap>
					<edgeMap>
					<xCoord>311</xCoord>
					<yCoord>341</yCoord>
					</edgeMap>
					<edgeMap>
					<xCoord>312</xCoord>
					<yCoord>342</yCoord>
					</edgeMap>
					<edgeMap>
					<xCoord>312</xCoord>
					<yCoord>343</yCoord>
					</edgeMap>
					<edgeMap>
					<xCoord>312</xCoord>
					<yCoord>344</yCoord>
					</edgeMap>
					<edgeMap>
					<xCoord>313</xCoord>
					<yCoord>345</yCoord>
					</edgeMap>
					<edgeMap>
					<xCoord>314</xCoord>
					<yCoord>346</yCoord>
					</edgeMap>
					<edgeMap>
					<xCoord>315</xCoord>
					<yCoord>347</yCoord>
					</edgeMap>
					<edgeMap>
					<xCoord>315</xCoord>
					<yCoord>348</yCoord>
					</edgeMap>
					<edgeMap>
					<xCoord>316</xCoord>
					<yCoord>349</yCoord>
					</edgeMap>
					<edgeMap>
					<xCoord>317</xCoord>
					<yCoord>349</yCoord>
					</edgeMap>
					<edgeMap>
					<xCoord>318</xCoord>
					<yCoord>349</yCoord>
					</edgeMap>
					<edgeMap>
					<xCoord>319</xCoord>
					<yCoord>349</yCoord>
					</edgeMap>
					<edgeMap>
					<xCoord>320</xCoord>
					<yCoord>349</yCoord>
					</edgeMap>
					<edgeMap>
					<xCoord>321</xCoord>
					<yCoord>349</yCoord>
					</edgeMap>
					<edgeMap>
					<xCoord>322</xCoord>
					<yCoord>348</yCoord>
					</edgeMap>
					<edgeMap>
					<xCoord>323</xCoord>
					<yCoord>347</yCoord>
					</edgeMap>
					<edgeMap>
					<xCoord>324</xCoord>
					<yCoord>346</yCoord>
					</edgeMap>
					<edgeMap>
					<xCoord>325</xCoord>
					<yCoord>346</yCoord>
					</edgeMap>
					<edgeMap>
					<xCoord>325</xCoord>
					<yCoord>345</yCoord>
					</edgeMap>
					<edgeMap>
					<xCoord>326</xCoord>
					<yCoord>344</yCoord>
					</edgeMap>
					<edgeMap>
					<xCoord>326</xCoord>
					<yCoord>343</yCoord>
					</edgeMap>
					<edgeMap>
					<xCoord>327</xCoord>
					<yCoord>342</yCoord>
					</edgeMap>
					<edgeMap>
					<xCoord>327</xCoord>
					<yCoord>341</yCoord>
					</edgeMap>
					<edgeMap>
					<xCoord>328</xCoord>
					<yCoord>340</yCoord>
					</edgeMap>
					<edgeMap>
					<xCoord>329</xCoord>
					<yCoord>340</yCoord>
					</edgeMap>
					<edgeMap>
					<xCoord>330</xCoord>
					<yCoord>340</yCoord>
					</edgeMap>
					<edgeMap>
					<xCoord>331</xCoord>
					<yCoord>339</yCoord>
					</edgeMap>
					<edgeMap>
					<xCoord>332</xCoord>
					<yCoord>338</yCoord>
					</edgeMap>
					<edgeMap>
					<xCoord>332</xCoord>
					<yCoord>337</yCoord>
					</edgeMap>
					<edgeMap>
					<xCoord>333</xCoord>
					<yCoord>336</yCoord>
					</edgeMap>
					<edgeMap>
					<xCoord>332</xCoord>
					<yCoord>335</yCoord>
					</edgeMap>
					<edgeMap>
					<xCoord>331</xCoord>
					<yCoord>334</yCoord>
					</edgeMap>
					<edgeMap>
					<xCoord>331</xCoord>
					<yCoord>333</yCoord>
					</edgeMap>
					<edgeMap>
					<xCoord>330</xCoord>
					<yCoord>332</yCoord>
					</edgeMap>
					<edgeMap>
					<xCoord>330</xCoord>
					<yCoord>331</yCoord>
					</edgeMap>
					<edgeMap>
					<xCoord>329</xCoord>
					<yCoord>331</yCoord>
					</edgeMap>
					<edgeMap>
					<xCoord>328</xCoord>
					<yCoord>330</yCoord>
					</edgeMap>
					<edgeMap>
					<xCoord>327</xCoord>
					<yCoord>330</yCoord>
					</edgeMap>
					<edgeMap>
					<xCoord>326</xCoord>
					<yCoord>329</yCoord>
					</edgeMap>
					<edgeMap>
					<xCoord>325</xCoord>
					<yCoord>328</yCoord>
					</edgeMap>
					<edgeMap>
					<xCoord>324</xCoord>
					<yCoord>327</yCoord>
					</edgeMap>
					<edgeMap>
					<xCoord>323</xCoord>
					<yCoord>326</yCoord>
					</edgeMap>
					<edgeMap>
					<xCoord>322</xCoord>
					<yCoord>325</yCoord>
					</edgeMap>
					<edgeMap>
					<xCoord>321</xCoord>
					<yCoord>325</yCoord>
					</edgeMap>
					<edgeMap>
					<xCoord>320</xCoord>
					<yCoord>325</yCoord>
					</edgeMap>
					<edgeMap>
					<xCoord>319</xCoord>
					<yCoord>326</yCoord>
					</edgeMap>
					<edgeMap>
					<xCoord>318</xCoord>
					<yCoord>326</yCoord>
					</edgeMap>
					<edgeMap>
					<xCoord>317</xCoord>
					<yCoord>326</yCoord>
					</edgeMap>
					<edgeMap>
					<xCoord>316</xCoord>
					<yCoord>327</yCoord>
					</edgeMap>
				</roi>
				<roi>
					<imageZposition>-255.25</imageZposition>
					<imageSOP_UID>1.3.6.1.4.1.14519.5.2.1.6279.6001.332425092095172639185292417213</imageSOP_UID>
					<inclusion>TRUE</inclusion>
					<edgeMap>
					<xCoord>318</xCoord>
					<yCoord>325</yCoord>
					</edgeMap>
					<edgeMap>
					<xCoord>317</xCoord>
					<yCoord>326</yCoord>
					</edgeMap>
					<edgeMap>
					<xCoord>316</xCoord>
					<yCoord>326</yCoord>
					</edgeMap>
					<edgeMap>
					<xCoord>315</xCoord>
					<yCoord>327</yCoord>
					</edgeMap>
					<edgeMap>
					<xCoord>314</xCoord>
					<yCoord>328</yCoord>
					</edgeMap>
					<edgeMap>
					<xCoord>313</xCoord>
					<yCoord>329</yCoord>
					</edgeMap>
					<edgeMap>
					<xCoord>312</xCoord>
					<yCoord>330</yCoord>
					</edgeMap>
					<edgeMap>
					<xCoord>311</xCoord>
					<yCoord>331</yCoord>
					</edgeMap>
					<edgeMap>
					<xCoord>311</xCoord>
					<yCoord>332</yCoord>
					</edgeMap>
					<edgeMap>
					<xCoord>311</xCoord>
					<yCoord>333</yCoord>
					</edgeMap>
					<edgeMap>
					<xCoord>311</xCoord>
					<yCoord>334</yCoord>
					</edgeMap>
					<edgeMap>
					<xCoord>311</xCoord>
					<yCoord>335</yCoord>
					</edgeMap>
					<edgeMap>
					<xCoord>311</xCoord>
					<yCoord>336</yCoord>
					</edgeMap>
					<edgeMap>
					<xCoord>311</xCoord>
					<yCoord>337</yCoord>
					</edgeMap>
					<edgeMap>
					<xCoord>311</xCoord>
					<yCoord>338</yCoord>
					</edgeMap>
					<edgeMap>
					<xCoord>311</xCoord>
					<yCoord>339</yCoord>
					</edgeMap>
					<edgeMap>
					<xCoord>311</xCoord>
					<yCoord>340</yCoord>
					</edgeMap>
					<edgeMap>
					<xCoord>311</xCoord>
					<yCoord>341</yCoord>
					</edgeMap>
					<edgeMap>
					<xCoord>311</xCoord>
					<yCoord>342</yCoord>
					</edgeMap>
					<edgeMap>
					<xCoord>311</xCoord>
					<yCoord>343</yCoord>
					</edgeMap>
					<edgeMap>
					<xCoord>311</xCoord>
					<yCoord>344</yCoord>
					</edgeMap>
					<edgeMap>
					<xCoord>312</xCoord>
					<yCoord>345</yCoord>
					</edgeMap>
					<edgeMap>
					<xCoord>313</xCoord>
					<yCoord>346</yCoord>
					</edgeMap>
					<edgeMap>
					<xCoord>313</xCoord>
					<yCoord>347</yCoord>
					</edgeMap>
					<edgeMap>
					<xCoord>314</xCoord>
					<yCoord>347</yCoord>
					</edgeMap>
					<edgeMap>
					<xCoord>315</xCoord>
					<yCoord>348</yCoord>
					</edgeMap>
					<edgeMap>
					<xCoord>316</xCoord>
					<yCoord>348</yCoord>
					</edgeMap>
					<edgeMap>
					<xCoord>317</xCoord>
					<yCoord>349</yCoord>
					</edgeMap>
					<edgeMap>
					<xCoord>318</xCoord>
					<yCoord>349</yCoord>
					</edgeMap>
					<edgeMap>
					<xCoord>319</xCoord>
					<yCoord>349</yCoord>
					</edgeMap>
					<edgeMap>
					<xCoord>320</xCoord>
					<yCoord>348</yCoord>
					</edgeMap>
					<edgeMap>
					<xCoord>321</xCoord>
					<yCoord>347</yCoord>
					</edgeMap>
					<edgeMap>
					<xCoord>322</xCoord>
					<yCoord>346</yCoord>
					</edgeMap>
					<edgeMap>
					<xCoord>323</xCoord>
					<yCoord>346</yCoord>
					</edgeMap>
					<edgeMap>
					<xCoord>324</xCoord>
					<yCoord>345</yCoord>
					</edgeMap>
					<edgeMap>
					<xCoord>325</xCoord>
					<yCoord>345</yCoord>
					</edgeMap>
					<edgeMap>
					<xCoord>326</xCoord>
					<yCoord>344</yCoord>
					</edgeMap>
					<edgeMap>
					<xCoord>327</xCoord>
					<yCoord>343</yCoord>
					</edgeMap>
					<edgeMap>
					<xCoord>328</xCoord>
					<yCoord>343</yCoord>
					</edgeMap>
					<edgeMap>
					<xCoord>329</xCoord>
					<yCoord>343</yCoord>
					</edgeMap>
					<edgeMap>
					<xCoord>330</xCoord>
					<yCoord>342</yCoord>
					</edgeMap>
					<edgeMap>
					<xCoord>331</xCoord>
					<yCoord>342</yCoord>
					</edgeMap>
					<edgeMap>
					<xCoord>332</xCoord>
					<yCoord>342</yCoord>
					</edgeMap>
					<edgeMap>
					<xCoord>333</xCoord>
					<yCoord>341</yCoord>
					</edgeMap>
					<edgeMap>
					<xCoord>334</xCoord>
					<yCoord>340</yCoord>
					</edgeMap>
					<edgeMap>
					<xCoord>333</xCoord>
					<yCoord>339</yCoord>
					</edgeMap>
					<edgeMap>
					<xCoord>332</xCoord>
					<yCoord>338</yCoord>
					</edgeMap>
					<edgeMap>
					<xCoord>332</xCoord>
					<yCoord>337</yCoord>
					</edgeMap>
					<edgeMap>
					<xCoord>332</xCoord>
					<yCoord>336</yCoord>
					</edgeMap>
					<edgeMap>
					<xCoord>333</xCoord>
					<yCoord>336</yCoord>
					</edgeMap>
					<edgeMap>
					<xCoord>333</xCoord>
					<yCoord>335</yCoord>
					</edgeMap>
					<edgeMap>
					<xCoord>334</xCoord>
					<yCoord>334</yCoord>
					</edgeMap>
					<edgeMap>
					<xCoord>334</xCoord>
					<yCoord>333</yCoord>
					</edgeMap>
					<edgeMap>
					<xCoord>333</xCoord>
					<yCoord>333</yCoord>
					</edgeMap>
					<edgeMap>
					<xCoord>332</xCoord>
					<yCoord>332</yCoord>
					</edgeMap>
					<edgeMap>
					<xCoord>331</xCoord>
					<yCoord>331</yCoord>
					</edgeMap>
					<edgeMap>
					<xCoord>330</xCoord>
					<yCoord>330</yCoord>
					</edgeMap>
					<edgeMap>
					<xCoord>329</xCoord>
					<yCoord>330</yCoord>
					</edgeMap>
					<edgeMap>
					<xCoord>328</xCoord>
					<yCoord>330</yCoord>
					</edgeMap>
					<edgeMap>
					<xCoord>327</xCoord>
					<yCoord>329</yCoord>
					</edgeMap>
					<edgeMap>
					<xCoord>326</xCoord>
					<yCoord>329</yCoord>
					</edgeMap>
					<edgeMap>
					<xCoord>325</xCoord>
					<yCoord>329</yCoord>
					</edgeMap>
					<edgeMap>
					<xCoord>324</xCoord>
					<yCoord>329</yCoord>
					</edgeMap>
					<edgeMap>
					<xCoord>324</xCoord>
					<yCoord>328</yCoord>
					</edgeMap>
					<edgeMap>
					<xCoord>323</xCoord>
					<yCoord>327</yCoord>
					</edgeMap>
					<edgeMap>
					<xCoord>323</xCoord>
					<yCoord>326</yCoord>
					</edgeMap>
					<edgeMap>
					<xCoord>322</xCoord>
					<yCoord>326</yCoord>
					</edgeMap>
					<edgeMap>
					<xCoord>321</xCoord>
					<yCoord>326</yCoord>
					</edgeMap>
					<edgeMap>
					<xCoord>320</xCoord>
					<yCoord>326</yCoord>
					</edgeMap>
					<edgeMap>
					<xCoord>319</xCoord>
					<yCoord>326</yCoord>
					</edgeMap>
					<edgeMap>
					<xCoord>318</xCoord>
					<yCoord>325</yCoord>
					</edgeMap>
				</roi>
				<roi>
					<imageZposition>-257.75</imageZposition>
					<imageSOP_UID>1.3.6.1.4.1.14519.5.2.1.6279.6001.142179943592314006062942387151</imageSOP_UID>
					<inclusion>TRUE</inclusion>
					<edgeMap>
					<xCoord>316</xCoord>
					<yCoord>323</yCoord>
					</edgeMap>
					<edgeMap>
					<xCoord>315</xCoord>
					<yCoord>324</yCoord>
					</edgeMap>
					<edgeMap>
					<xCoord>314</xCoord>
					<yCoord>325</yCoord>
					</edgeMap>
					<edgeMap>
					<xCoord>313</xCoord>
					<yCoord>326</yCoord>
					</edgeMap>
					<edgeMap>
					<xCoord>313</xCoord>
					<yCoord>327</yCoord>
					</edgeMap>
					<edgeMap>
					<xCoord>312</xCoord>
					<yCoord>328</yCoord>
					</edgeMap>
					<edgeMap>
					<xCoord>311</xCoord>
					<yCoord>329</yCoord>
					</edgeMap>
					<edgeMap>
					<xCoord>311</xCoord>
					<yCoord>330</yCoord>
					</edgeMap>
					<edgeMap>
					<xCoord>311</xCoord>
					<yCoord>331</yCoord>
					</edgeMap>
					<edgeMap>
					<xCoord>311</xCoord>
					<yCoord>332</yCoord>
					</edgeMap>
					<edgeMap>
					<xCoord>311</xCoord>
					<yCoord>333</yCoord>
					</edgeMap>
					<edgeMap>
					<xCoord>311</xCoord>
					<yCoord>334</yCoord>
					</edgeMap>
					<edgeMap>
					<xCoord>311</xCoord>
					<yCoord>335</yCoord>
					</edgeMap>
					<edgeMap>
					<xCoord>312</xCoord>
					<yCoord>336</yCoord>
					</edgeMap>
					<edgeMap>
					<xCoord>312</xCoord>
					<yCoord>337</yCoord>
					</edgeMap>
					<edgeMap>
					<xCoord>313</xCoord>
					<yCoord>338</yCoord>
					</edgeMap>
					<edgeMap>
					<xCoord>313</xCoord>
					<yCoord>339</yCoord>
					</edgeMap>
					<edgeMap>
					<xCoord>314</xCoord>
					<yCoord>339</yCoord>
					</edgeMap>
					<edgeMap>
					<xCoord>313</xCoord>
					<yCoord>340</yCoord>
					</edgeMap>
					<edgeMap>
					<xCoord>312</xCoord>
					<yCoord>341</yCoord>
					</edgeMap>
					<edgeMap>
					<xCoord>312</xCoord>
					<yCoord>342</yCoord>
					</edgeMap>
					<edgeMap>
					<xCoord>312</xCoord>
					<yCoord>343</yCoord>
					</edgeMap>
					<edgeMap>
					<xCoord>313</xCoord>
					<yCoord>344</yCoord>
					</edgeMap>
					<edgeMap>
					<xCoord>313</xCoord>
					<yCoord>345</yCoord>
					</edgeMap>
					<edgeMap>
					<xCoord>314</xCoord>
					<yCoord>346</yCoord>
					</edgeMap>
					<edgeMap>
					<xCoord>315</xCoord>
					<yCoord>347</yCoord>
					</edgeMap>
					<edgeMap>
					<xCoord>316</xCoord>
					<yCoord>347</yCoord>
					</edgeMap>
					<edgeMap>
					<xCoord>317</xCoord>
					<yCoord>347</yCoord>
					</edgeMap>
					<edgeMap>
					<xCoord>318</xCoord>
					<yCoord>347</yCoord>
					</edgeMap>
					<edgeMap>
					<xCoord>319</xCoord>
					<yCoord>347</yCoord>
					</edgeMap>
					<edgeMap>
					<xCoord>320</xCoord>
					<yCoord>346</yCoord>
					</edgeMap>
					<edgeMap>
					<xCoord>321</xCoord>
					<yCoord>346</yCoord>
					</edgeMap>
					<edgeMap>
					<xCoord>322</xCoord>
					<yCoord>346</yCoord>
					</edgeMap>
					<edgeMap>
					<xCoord>323</xCoord>
					<yCoord>345</yCoord>
					</edgeMap>
					<edgeMap>
					<xCoord>324</xCoord>
					<yCoord>345</yCoord>
					</edgeMap>
					<edgeMap>
					<xCoord>325</xCoord>
					<yCoord>345</yCoord>
					</edgeMap>
					<edgeMap>
					<xCoord>326</xCoord>
					<yCoord>346</yCoord>
					</edgeMap>
					<edgeMap>
					<xCoord>327</xCoord>
					<yCoord>347</yCoord>
					</edgeMap>
					<edgeMap>
					<xCoord>328</xCoord>
					<yCoord>348</yCoord>
					</edgeMap>
					<edgeMap>
					<xCoord>328</xCoord>
					<yCoord>347</yCoord>
					</edgeMap>
					<edgeMap>
					<xCoord>328</xCoord>
					<yCoord>346</yCoord>
					</edgeMap>
					<edgeMap>
					<xCoord>328</xCoord>
					<yCoord>345</yCoord>
					</edgeMap>
					<edgeMap>
					<xCoord>328</xCoord>
					<yCoord>344</yCoord>
					</edgeMap>
					<edgeMap>
					<xCoord>329</xCoord>
					<yCoord>343</yCoord>
					</edgeMap>
					<edgeMap>
					<xCoord>330</xCoord>
					<yCoord>343</yCoord>
					</edgeMap>
					<edgeMap>
					<xCoord>331</xCoord>
					<yCoord>343</yCoord>
					</edgeMap>
					<edgeMap>
					<xCoord>332</xCoord>
					<yCoord>343</yCoord>
					</edgeMap>
					<edgeMap>
					<xCoord>333</xCoord>
					<yCoord>343</yCoord>
					</edgeMap>
					<edgeMap>
					<xCoord>333</xCoord>
					<yCoord>342</yCoord>
					</edgeMap>
					<edgeMap>
					<xCoord>334</xCoord>
					<yCoord>342</yCoord>
					</edgeMap>
					<edgeMap>
					<xCoord>335</xCoord>
					<yCoord>342</yCoord>
					</edgeMap>
					<edgeMap>
					<xCoord>334</xCoord>
					<yCoord>341</yCoord>
					</edgeMap>
					<edgeMap>
					<xCoord>334</xCoord>
					<yCoord>340</yCoord>
					</edgeMap>
					<edgeMap>
					<xCoord>333</xCoord>
					<yCoord>339</yCoord>
					</edgeMap>
					<edgeMap>
					<xCoord>333</xCoord>
					<yCoord>338</yCoord>
					</edgeMap>
					<edgeMap>
					<xCoord>332</xCoord>
					<yCoord>337</yCoord>
					</edgeMap>
					<edgeMap>
					<xCoord>332</xCoord>
					<yCoord>336</yCoord>
					</edgeMap>
					<edgeMap>
					<xCoord>331</xCoord>
					<yCoord>336</yCoord>
					</edgeMap>
					<edgeMap>
					<xCoord>331</xCoord>
					<yCoord>335</yCoord>
					</edgeMap>
					<edgeMap>
					<xCoord>331</xCoord>
					<yCoord>334</yCoord>
					</edgeMap>
					<edgeMap>
					<xCoord>330</xCoord>
					<yCoord>333</yCoord>
					</edgeMap>
					<edgeMap>
					<xCoord>329</xCoord>
					<yCoord>332</yCoord>
					</edgeMap>
					<edgeMap>
					<xCoord>328</xCoord>
					<yCoord>331</yCoord>
					</edgeMap>
					<edgeMap>
					<xCoord>327</xCoord>
					<yCoord>331</yCoord>
					</edgeMap>
					<edgeMap>
					<xCoord>327</xCoord>
					<yCoord>330</yCoord>
					</edgeMap>
					<edgeMap>
					<xCoord>326</xCoord>
					<yCoord>330</yCoord>
					</edgeMap>
					<edgeMap>
					<xCoord>325</xCoord>
					<yCoord>329</yCoord>
					</edgeMap>
					<edgeMap>
					<xCoord>324</xCoord>
					<yCoord>329</yCoord>
					</edgeMap>
					<edgeMap>
					<xCoord>323</xCoord>
					<yCoord>329</yCoord>
					</edgeMap>
					<edgeMap>
					<xCoord>322</xCoord>
					<yCoord>328</yCoord>
					</edgeMap>
					<edgeMap>
					<xCoord>321</xCoord>
					<yCoord>327</yCoord>
					</edgeMap>
					<edgeMap>
					<xCoord>320</xCoord>
					<yCoord>326</yCoord>
					</edgeMap>
					<edgeMap>
					<xCoord>320</xCoord>
					<yCoord>325</yCoord>
					</edgeMap>
					<edgeMap>
					<xCoord>319</xCoord>
					<yCoord>324</yCoord>
					</edgeMap>
					<edgeMap>
					<xCoord>318</xCoord>
					<yCoord>324</yCoord>
					</edgeMap>
					<edgeMap>
					<xCoord>317</xCoord>
					<yCoord>324</yCoord>
					</edgeMap>
					<edgeMap>
					<xCoord>316</xCoord>
					<yCoord>323</yCoord>
					</edgeMap>
				</roi>
				<roi>
					<imageZposition>-260.25</imageZposition>
					<imageSOP_UID>1.3.6.1.4.1.14519.5.2.1.6279.6001.196570120608853057961929484297</imageSOP_UID>
					<inclusion>TRUE</inclusion>
					<edgeMap>
					<xCoord>314</xCoord>
					<yCoord>339</yCoord>
					</edgeMap>
					<edgeMap>
					<xCoord>314</xCoord>
					<yCoord>340</yCoord>
					</edgeMap>
					<edgeMap>
					<xCoord>313</xCoord>
					<yCoord>341</yCoord>
					</edgeMap>
					<edgeMap>
					<xCoord>313</xCoord>
					<yCoord>342</yCoord>
					</edgeMap>
					<edgeMap>
					<xCoord>313</xCoord>
					<yCoord>343</yCoord>
					</edgeMap>
					<edgeMap>
					<xCoord>313</xCoord>
					<yCoord>344</yCoord>
					</edgeMap>
					<edgeMap>
					<xCoord>313</xCoord>
					<yCoord>345</yCoord>
					</edgeMap>
					<edgeMap>
					<xCoord>314</xCoord>
					<yCoord>346</yCoord>
					</edgeMap>
					<edgeMap>
					<xCoord>315</xCoord>
					<yCoord>346</yCoord>
					</edgeMap>
					<edgeMap>
					<xCoord>316</xCoord>
					<yCoord>347</yCoord>
					</edgeMap>
					<edgeMap>
					<xCoord>317</xCoord>
					<yCoord>347</yCoord>
					</edgeMap>
					<edgeMap>
					<xCoord>318</xCoord>
					<yCoord>347</yCoord>
					</edgeMap>
					<edgeMap>
					<xCoord>319</xCoord>
					<yCoord>347</yCoord>
					</edgeMap>
					<edgeMap>
					<xCoord>320</xCoord>
					<yCoord>347</yCoord>
					</edgeMap>
					<edgeMap>
					<xCoord>320</xCoord>
					<yCoord>346</yCoord>
					</edgeMap>
					<edgeMap>
					<xCoord>321</xCoord>
					<yCoord>345</yCoord>
					</edgeMap>
					<edgeMap>
					<xCoord>322</xCoord>
					<yCoord>344</yCoord>
					</edgeMap>
					<edgeMap>
					<xCoord>322</xCoord>
					<yCoord>343</yCoord>
					</edgeMap>
					<edgeMap>
					<xCoord>323</xCoord>
					<yCoord>343</yCoord>
					</edgeMap>
					<edgeMap>
					<xCoord>324</xCoord>
					<yCoord>343</yCoord>
					</edgeMap>
					<edgeMap>
					<xCoord>325</xCoord>
					<yCoord>343</yCoord>
					</edgeMap>
					<edgeMap>
					<xCoord>326</xCoord>
					<yCoord>343</yCoord>
					</edgeMap>
					<edgeMap>
					<xCoord>327</xCoord>
					<yCoord>342</yCoord>
					</edgeMap>
					<edgeMap>
					<xCoord>328</xCoord>
					<yCoord>342</yCoord>
					</edgeMap>
					<edgeMap>
					<xCoord>329</xCoord>
					<yCoord>341</yCoord>
					</edgeMap>
					<edgeMap>
					<xCoord>330</xCoord>
					<yCoord>341</yCoord>
					</edgeMap>
					<edgeMap>
					<xCoord>331</xCoord>
					<yCoord>341</yCoord>
					</edgeMap>
					<edgeMap>
					<xCoord>332</xCoord>
					<yCoord>340</yCoord>
					</edgeMap>
					<edgeMap>
					<xCoord>333</xCoord>
					<yCoord>339</yCoord>
					</edgeMap>
					<edgeMap>
					<xCoord>333</xCoord>
					<yCoord>338</yCoord>
					</edgeMap>
					<edgeMap>
					<xCoord>332</xCoord>
					<yCoord>337</yCoord>
					</edgeMap>
					<edgeMap>
					<xCoord>331</xCoord>
					<yCoord>336</yCoord>
					</edgeMap>
					<edgeMap>
					<xCoord>331</xCoord>
					<yCoord>335</yCoord>
					</edgeMap>
					<edgeMap>
					<xCoord>330</xCoord>
					<yCoord>334</yCoord>
					</edgeMap>
					<edgeMap>
					<xCoord>329</xCoord>
					<yCoord>333</yCoord>
					</edgeMap>
					<edgeMap>
					<xCoord>328</xCoord>
					<yCoord>332</yCoord>
					</edgeMap>
					<edgeMap>
					<xCoord>327</xCoord>
					<yCoord>332</yCoord>
					</edgeMap>
					<edgeMap>
					<xCoord>326</xCoord>
					<yCoord>331</yCoord>
					</edgeMap>
					<edgeMap>
					<xCoord>325</xCoord>
					<yCoord>330</yCoord>
					</edgeMap>
					<edgeMap>
					<xCoord>324</xCoord>
					<yCoord>329</yCoord>
					</edgeMap>
					<edgeMap>
					<xCoord>323</xCoord>
					<yCoord>328</yCoord>
					</edgeMap>
					<edgeMap>
					<xCoord>322</xCoord>
					<yCoord>328</yCoord>
					</edgeMap>
					<edgeMap>
					<xCoord>321</xCoord>
					<yCoord>327</yCoord>
					</edgeMap>
					<edgeMap>
					<xCoord>320</xCoord>
					<yCoord>326</yCoord>
					</edgeMap>
					<edgeMap>
					<xCoord>319</xCoord>
					<yCoord>325</yCoord>
					</edgeMap>
					<edgeMap>
					<xCoord>318</xCoord>
					<yCoord>324</yCoord>
					</edgeMap>
					<edgeMap>
					<xCoord>317</xCoord>
					<yCoord>323</yCoord>
					</edgeMap>
					<edgeMap>
					<xCoord>316</xCoord>
					<yCoord>322</yCoord>
					</edgeMap>
					<edgeMap>
					<xCoord>315</xCoord>
					<yCoord>321</yCoord>
					</edgeMap>
					<edgeMap>
					<xCoord>314</xCoord>
					<yCoord>320</yCoord>
					</edgeMap>
					<edgeMap>
					<xCoord>315</xCoord>
					<yCoord>322</yCoord>
					</edgeMap>
					<edgeMap>
					<xCoord>315</xCoord>
					<yCoord>323</yCoord>
					</edgeMap>
					<edgeMap>
					<xCoord>315</xCoord>
					<yCoord>324</yCoord>
					</edgeMap>
					<edgeMap>
					<xCoord>316</xCoord>
					<yCoord>325</yCoord>
					</edgeMap>
					<edgeMap>
					<xCoord>316</xCoord>
					<yCoord>326</yCoord>
					</edgeMap>
					<edgeMap>
					<xCoord>316</xCoord>
					<yCoord>327</yCoord>
					</edgeMap>
					<edgeMap>
					<xCoord>317</xCoord>
					<yCoord>328</yCoord>
					</edgeMap>
					<edgeMap>
					<xCoord>317</xCoord>
					<yCoord>329</yCoord>
					</edgeMap>
					<edgeMap>
					<xCoord>316</xCoord>
					<yCoord>330</yCoord>
					</edgeMap>
					<edgeMap>
					<xCoord>316</xCoord>
					<yCoord>331</yCoord>
					</edgeMap>
					<edgeMap>
					<xCoord>315</xCoord>
					<yCoord>332</yCoord>
					</edgeMap>
					<edgeMap>
					<xCoord>314</xCoord>
					<yCoord>333</yCoord>
					</edgeMap>
					<edgeMap>
					<xCoord>313</xCoord>
					<yCoord>334</yCoord>
					</edgeMap>
					<edgeMap>
					<xCoord>314</xCoord>
					<yCoord>334</yCoord>
					</edgeMap>
					<edgeMap>
					<xCoord>314</xCoord>
					<yCoord>335</yCoord>
					</edgeMap>
					<edgeMap>
					<xCoord>314</xCoord>
					<yCoord>336</yCoord>
					</edgeMap>
					<edgeMap>
					<xCoord>314</xCoord>
					<yCoord>337</yCoord>
					</edgeMap>
					<edgeMap>
					<xCoord>314</xCoord>
					<yCoord>338</yCoord>
					</edgeMap>
					<edgeMap>
					<xCoord>314</xCoord>
					<yCoord>339</yCoord>
					</edgeMap>
				</roi>
				<roi>
					<imageZposition>-262.75</imageZposition>
					<imageSOP_UID>1.3.6.1.4.1.14519.5.2.1.6279.6001.601361889860608054557352911180</imageSOP_UID>
					<inclusion>TRUE</inclusion>
					<edgeMap>
					<xCoord>318</xCoord>
					<yCoord>343</yCoord>
					</edgeMap>
					<edgeMap>
					<xCoord>317</xCoord>
					<yCoord>344</yCoord>
					</edgeMap>
					<edgeMap>
					<xCoord>316</xCoord>
					<yCoord>344</yCoord>
					</edgeMap>
					<edgeMap>
					<xCoord>315</xCoord>
					<yCoord>345</yCoord>
					</edgeMap>
					<edgeMap>
					<xCoord>314</xCoord>
					<yCoord>345</yCoord>
					</edgeMap>
					<edgeMap>
					<xCoord>314</xCoord>
					<yCoord>346</yCoord>
					</edgeMap>
					<edgeMap>
					<xCoord>313</xCoord>
					<yCoord>347</yCoord>
					</edgeMap>
					<edgeMap>
					<xCoord>314</xCoord>
					<yCoord>348</yCoord>
					</edgeMap>
					<edgeMap>
					<xCoord>315</xCoord>
					<yCoord>349</yCoord>
					</edgeMap>
					<edgeMap>
					<xCoord>316</xCoord>
					<yCoord>349</yCoord>
					</edgeMap>
					<edgeMap>
					<xCoord>317</xCoord>
					<yCoord>349</yCoord>
					</edgeMap>
					<edgeMap>
					<xCoord>318</xCoord>
					<yCoord>349</yCoord>
					</edgeMap>
					<edgeMap>
					<xCoord>319</xCoord>
					<yCoord>349</yCoord>
					</edgeMap>
					<edgeMap>
					<xCoord>320</xCoord>
					<yCoord>349</yCoord>
					</edgeMap>
					<edgeMap>
					<xCoord>321</xCoord>
					<yCoord>349</yCoord>
					</edgeMap>
					<edgeMap>
					<xCoord>322</xCoord>
					<yCoord>349</yCoord>
					</edgeMap>
					<edgeMap>
					<xCoord>322</xCoord>
					<yCoord>348</yCoord>
					</edgeMap>
					<edgeMap>
					<xCoord>321</xCoord>
					<yCoord>347</yCoord>
					</edgeMap>
					<edgeMap>
					<xCoord>321</xCoord>
					<yCoord>346</yCoord>
					</edgeMap>
					<edgeMap>
					<xCoord>320</xCoord>
					<yCoord>345</yCoord>
					</edgeMap>
					<edgeMap>
					<xCoord>320</xCoord>
					<yCoord>344</yCoord>
					</edgeMap>
					<edgeMap>
					<xCoord>320</xCoord>
					<yCoord>343</yCoord>
					</edgeMap>
					<edgeMap>
					<xCoord>321</xCoord>
					<yCoord>342</yCoord>
					</edgeMap>
					<edgeMap>
					<xCoord>322</xCoord>
					<yCoord>341</yCoord>
					</edgeMap>
					<edgeMap>
					<xCoord>323</xCoord>
					<yCoord>340</yCoord>
					</edgeMap>
					<edgeMap>
					<xCoord>323</xCoord>
					<yCoord>339</yCoord>
					</edgeMap>
					<edgeMap>
					<xCoord>323</xCoord>
					<yCoord>338</yCoord>
					</edgeMap>
					<edgeMap>
					<xCoord>323</xCoord>
					<yCoord>337</yCoord>
					</edgeMap>
					<edgeMap>
					<xCoord>324</xCoord>
					<yCoord>338</yCoord>
					</edgeMap>
					<edgeMap>
					<xCoord>325</xCoord>
					<yCoord>338</yCoord>
					</edgeMap>
					<edgeMap>
					<xCoord>326</xCoord>
					<yCoord>339</yCoord>
					</edgeMap>
					<edgeMap>
					<xCoord>327</xCoord>
					<yCoord>339</yCoord>
					</edgeMap>
					<edgeMap>
					<xCoord>326</xCoord>
					<yCoord>340</yCoord>
					</edgeMap>
					<edgeMap>
					<xCoord>325</xCoord>
					<yCoord>341</yCoord>
					</edgeMap>
					<edgeMap>
					<xCoord>324</xCoord>
					<yCoord>341</yCoord>
					</edgeMap>
					<edgeMap>
					<xCoord>325</xCoord>
					<yCoord>342</yCoord>
					</edgeMap>
					<edgeMap>
					<xCoord>326</xCoord>
					<yCoord>343</yCoord>
					</edgeMap>
					<edgeMap>
					<xCoord>326</xCoord>
					<yCoord>344</yCoord>
					</edgeMap>
					<edgeMap>
					<xCoord>327</xCoord>
					<yCoord>343</yCoord>
					</edgeMap>
					<edgeMap>
					<xCoord>328</xCoord>
					<yCoord>343</yCoord>
					</edgeMap>
					<edgeMap>
					<xCoord>329</xCoord>
					<yCoord>342</yCoord>
					</edgeMap>
					<edgeMap>
					<xCoord>330</xCoord>
					<yCoord>342</yCoord>
					</edgeMap>
					<edgeMap>
					<xCoord>331</xCoord>
					<yCoord>341</yCoord>
					</edgeMap>
					<edgeMap>
					<xCoord>331</xCoord>
					<yCoord>340</yCoord>
					</edgeMap>
					<edgeMap>
					<xCoord>332</xCoord>
					<yCoord>339</yCoord>
					</edgeMap>
					<edgeMap>
					<xCoord>332</xCoord>
					<yCoord>338</yCoord>
					</edgeMap>
					<edgeMap>
					<xCoord>332</xCoord>
					<yCoord>337</yCoord>
					</edgeMap>
					<edgeMap>
					<xCoord>333</xCoord>
					<yCoord>336</yCoord>
					</edgeMap>
					<edgeMap>
					<xCoord>333</xCoord>
					<yCoord>335</yCoord>
					</edgeMap>
					<edgeMap>
					<xCoord>332</xCoord>
					<yCoord>335</yCoord>
					</edgeMap>
					<edgeMap>
					<xCoord>331</xCoord>
					<yCoord>335</yCoord>
					</edgeMap>
					<edgeMap>
					<xCoord>330</xCoord>
					<yCoord>335</yCoord>
					</edgeMap>
					<edgeMap>
					<xCoord>329</xCoord>
					<yCoord>335</yCoord>
					</edgeMap>
					<edgeMap>
					<xCoord>328</xCoord>
					<yCoord>335</yCoord>
					</edgeMap>
					<edgeMap>
					<xCoord>327</xCoord>
					<yCoord>334</yCoord>
					</edgeMap>
					<edgeMap>
					<xCoord>326</xCoord>
					<yCoord>334</yCoord>
					</edgeMap>
					<edgeMap>
					<xCoord>325</xCoord>
					<yCoord>335</yCoord>
					</edgeMap>
					<edgeMap>
					<xCoord>324</xCoord>
					<yCoord>336</yCoord>
					</edgeMap>
					<edgeMap>
					<xCoord>322</xCoord>
					<yCoord>338</yCoord>
					</edgeMap>
					<edgeMap>
					<xCoord>321</xCoord>
					<yCoord>339</yCoord>
					</edgeMap>
					<edgeMap>
					<xCoord>320</xCoord>
					<yCoord>340</yCoord>
					</edgeMap>
					<edgeMap>
					<xCoord>320</xCoord>
					<yCoord>341</yCoord>
					</edgeMap>
					<edgeMap>
					<xCoord>319</xCoord>
					<yCoord>342</yCoord>
					</edgeMap>
					<edgeMap>
					<xCoord>318</xCoord>
					<yCoord>343</yCoord>
					</edgeMap>
				</roi>
			</unblindedReadNodule>
			<unblindedReadNodule>
				<noduleID>1</noduleID>
				<roi>
					<imageZposition>-235.25</imageZposition>
					<imageSOP_UID>1.3.6.1.4.1.14519.5.2.1.6279.6001.319801336912645756105707332421</imageSOP_UID>
					<inclusion>TRUE</inclusion>
					<edgeMap>
					<xCoord>319</xCoord>
					<yCoord>379</yCoord>
					</edgeMap>
				</roi>
			</unblindedReadNodule>
			<unblindedReadNodule>
				<noduleID>3</noduleID>
				<roi>
					<imageZposition>-92.75</imageZposition>
					<imageSOP_UID>1.3.6.1.4.1.14519.5.2.1.6279.6001.366185049620920216885695162182</imageSOP_UID>
					<inclusion>TRUE</inclusion>
					<edgeMap>
					<xCoord>190</xCoord>
					<yCoord>402</yCoord>
					</edgeMap>
				</roi>
			</unblindedReadNodule>
			<unblindedReadNodule>
				<noduleID>4</noduleID>
				<characteristics>
					<subtlety>5</subtlety>
					<internalStructure>1</internalStructure>
					<calcification>3</calcification>
					<sphericity>5</sphericity>
					<margin>5</margin>
					<lobulation>1</lobulation>
					<spiculation>1</spiculation>
					<texture>5</texture>
					<malignancy>1</malignancy>
				</characteristics>
				<roi>
					<imageZposition>-62.75</imageZposition>
					<imageSOP_UID>1.3.6.1.4.1.14519.5.2.1.6279.6001.782874840434577088857287922044</imageSOP_UID>
					<inclusion>TRUE</inclusion>
					<edgeMap>
					<xCoord>311</xCoord>
					<yCoord>382</yCoord>
					</edgeMap>
					<edgeMap>
					<xCoord>312</xCoord>
					<yCoord>381</yCoord>
					</edgeMap>
					<edgeMap>
					<xCoord>312</xCoord>
					<yCoord>380</yCoord>
					</edgeMap>
					<edgeMap>
					<xCoord>313</xCoord>
					<yCoord>380</yCoord>
					</edgeMap>
					<edgeMap>
					<xCoord>314</xCoord>
					<yCoord>381</yCoord>
					</edgeMap>
					<edgeMap>
					<xCoord>315</xCoord>
					<yCoord>381</yCoord>
					</edgeMap>
					<edgeMap>
					<xCoord>316</xCoord>
					<yCoord>382</yCoord>
					</edgeMap>
					<edgeMap>
					<xCoord>316</xCoord>
					<yCoord>383</yCoord>
					</edgeMap>
					<edgeMap>
					<xCoord>316</xCoord>
					<yCoord>384</yCoord>
					</edgeMap>
					<edgeMap>
					<xCoord>315</xCoord>
					<yCoord>384</yCoord>
					</edgeMap>
					<edgeMap>
					<xCoord>315</xCoord>
					<yCoord>385</yCoord>
					</edgeMap>
					<edgeMap>
					<xCoord>314</xCoord>
					<yCoord>385</yCoord>
					</edgeMap>
					<edgeMap>
					<xCoord>313</xCoord>
					<yCoord>385</yCoord>
					</edgeMap>
					<edgeMap>
					<xCoord>312</xCoord>
					<yCoord>385</yCoord>
					</edgeMap>
					<edgeMap>
					<xCoord>311</xCoord>
					<yCoord>384</yCoord>
					</edgeMap>
					<edgeMap>
					<xCoord>311</xCoord>
					<yCoord>383</yCoord>
					</edgeMap>
					<edgeMap>
					<xCoord>311</xCoord>
					<yCoord>382</yCoord>
					</edgeMap>
				</roi>
				<roi>
					<imageZposition>-65.25</imageZposition>
					<imageSOP_UID>1.3.6.1.4.1.14519.5.2.1.6279.6001.219029389803524282943224661032</imageSOP_UID>
					<inclusion>TRUE</inclusion>
					<edgeMap>
					<xCoord>310</xCoord>
					<yCoord>383</yCoord>
					</edgeMap>
					<edgeMap>
					<xCoord>310</xCoord>
					<yCoord>382</yCoord>
					</edgeMap>
					<edgeMap>
					<xCoord>310</xCoord>
					<yCoord>381</yCoord>
					</edgeMap>
					<edgeMap>
					<xCoord>311</xCoord>
					<yCoord>380</yCoord>
					</edgeMap>
					<edgeMap>
					<xCoord>312</xCoord>
					<yCoord>379</yCoord>
					</edgeMap>
					<edgeMap>
					<xCoord>313</xCoord>
					<yCoord>379</yCoord>
					</edgeMap>
					<edgeMap>
					<xCoord>314</xCoord>
					<yCoord>380</yCoord>
					</edgeMap>
					<edgeMap>
					<xCoord>315</xCoord>
					<yCoord>380</yCoord>
					</edgeMap>
					<edgeMap>
					<xCoord>316</xCoord>
					<yCoord>381</yCoord>
					</edgeMap>
					<edgeMap>
					<xCoord>316</xCoord>
					<yCoord>382</yCoord>
					</edgeMap>
					<edgeMap>
					<xCoord>316</xCoord>
					<yCoord>383</yCoord>
					</edgeMap>
					<edgeMap>
					<xCoord>315</xCoord>
					<yCoord>384</yCoord>
					</edgeMap>
					<edgeMap>
					<xCoord>314</xCoord>
					<yCoord>385</yCoord>
					</edgeMap>
					<edgeMap>
					<xCoord>313</xCoord>
					<yCoord>385</yCoord>
					</edgeMap>
					<edgeMap>
					<xCoord>313</xCoord>
					<yCoord>384</yCoord>
					</edgeMap>
					<edgeMap>
					<xCoord>312</xCoord>
					<yCoord>384</yCoord>
					</edgeMap>
					<edgeMap>
					<xCoord>311</xCoord>
					<yCoord>384</yCoord>
					</edgeMap>
					<edgeMap>
					<xCoord>310</xCoord>
					<yCoord>383</yCoord>
					</edgeMap>
				</roi>
				<roi>
					<imageZposition>-67.75</imageZposition>
					<imageSOP_UID>1.3.6.1.4.1.14519.5.2.1.6279.6001.555114462353196495736350058638</imageSOP_UID>
					<inclusion>TRUE</inclusion>
					<edgeMap>
					<xCoord>310</xCoord>
					<yCoord>382</yCoord>
					</edgeMap>
					<edgeMap>
					<xCoord>311</xCoord>
					<yCoord>381</yCoord>
					</edgeMap>
					<edgeMap>
					<xCoord>311</xCoord>
					<yCoord>380</yCoord>
					</edgeMap>
					<edgeMap>
					<xCoord>312</xCoord>
					<yCoord>380</yCoord>
					</edgeMap>
					<edgeMap>
					<xCoord>313</xCoord>
					<yCoord>380</yCoord>
					</edgeMap>
					<edgeMap>
					<xCoord>314</xCoord>
					<yCoord>380</yCoord>
					</edgeMap>
					<edgeMap>
					<xCoord>315</xCoord>
					<yCoord>381</yCoord>
					</edgeMap>
					<edgeMap>
					<xCoord>315</xCoord>
					<yCoord>382</yCoord>
					</edgeMap>
					<edgeMap>
					<xCoord>315</xCoord>
					<yCoord>383</yCoord>
					</edgeMap>
					<edgeMap>
					<xCoord>314</xCoord>
					<yCoord>383</yCoord>
					</edgeMap>
					<edgeMap>
					<xCoord>313</xCoord>
					<yCoord>383</yCoord>
					</edgeMap>
					<edgeMap>
					<xCoord>312</xCoord>
					<yCoord>383</yCoord>
					</edgeMap>
					<edgeMap>
					<xCoord>311</xCoord>
					<yCoord>383</yCoord>
					</edgeMap>
					<edgeMap>
					<xCoord>310</xCoord>
					<yCoord>382</yCoord>
					</edgeMap>
				</roi>
			</unblindedReadNodule>
			<unblindedReadNodule>
				<noduleID>5</noduleID>
				<roi>
					<imageZposition>-130.25</imageZposition>
					<imageSOP_UID>1.3.6.1.4.1.14519.5.2.1.6279.6001.234206344511305652754113377176</imageSOP_UID>
					<inclusion>TRUE</inclusion>
					<edgeMap>
					<xCoord>389</xCoord>
					<yCoord>348</yCoord>
					</edgeMap>
				</roi>
			</unblindedReadNodule>
			<nonNodule>
				<nonNoduleID>2</nonNoduleID>
				<imageZposition>-237.75</imageZposition>
				<imageSOP_UID>1.3.6.1.4.1.14519.5.2.1.6279.6001.603862225281655887536655610174</imageSOP_UID>
				<locus>
					<xCoord>93</xCoord>
					<yCoord>251</yCoord>
				</locus>
			</nonNodule>
	</readingSession>
</LidcReadMessage>
