# Supplementary material for: An improved V-Net lung nodule segmentation model based on pixel threshold separation and attention mechanism
Source: Sci Rep. 2024 Feb 27;14:4743. doi: 10.1038/s41598-024-55178-3 (PMC10899216; doi:10.1038/s41598-024-55178-3)
Supplement: Supplementary file 1 — Supplementary Information 1. [file 41598_2024_55178_MOESM1_ESM.zip › lidc-xml-only/tcia-lidc-xml/185/149.xml]

<?xml version="1.0" encoding="UTF-8"?>
<LidcReadMessage uid="1.3.6.1.4.1.14519.5.2.1.6279.6001.1307390656026.0" xmlns="http://www.nih.gov" xmlns:xsi="http://www.w3.org/2001/XMLSchema-instance" xsi:schemaLocation="http://www.nih.gov  http://troll.rad.med.umich.edu/lidc/LidcReadMessage.xsd">
<ResponseHeader>
<Version>1.8.1</Version>
<MessageId>827792267</MessageId>
<DateRequest>2007-11-01</DateRequest>
<TimeRequest>12:32:33</TimeRequest>
<RequestingSite>removed</RequestingSite>
<ServicingSite>removed</ServicingSite>
<TaskDescription>Second unblinded read</TaskDescription>
<CtImageFile>removed</CtImageFile>
<SeriesInstanceUid>1.3.6.1.4.1.14519.5.2.1.6279.6001.280125803152924778388346920341</SeriesInstanceUid>
<DateService>2008-07-02</DateService>
<TimeService>04:10:34</TimeService>
<ResponseDescription>1 - Reading complete</ResponseDescription>
<StudyInstanceUID>1.3.6.1.4.1.14519.5.2.1.6279.6001.284028192986684647771628933377</StudyInstanceUID></ResponseHeader>
<readingSession>
    <annotationVersion>3.12</annotationVersion>
    <servicingRadiologistID>1774566262</servicingRadiologistID>
    <unblindedReadNodule>
      <noduleID>Nodule 020</noduleID>
      <characteristics>
        <subtlety>3</subtlety>
        <internalStructure>1</internalStructure>
        <calcification>6</calcification>
        <sphericity>3</sphericity>
        <margin>4</margin>
        <lobulation>1</lobulation>
        <spiculation>1</spiculation>
        <texture>5</texture>
        <malignancy>3</malignancy>
      </characteristics>
      <roi>
        <imageZposition>-218.250000 </imageZposition>
        <imageSOP_UID>1.3.6.1.4.1.14519.5.2.1.6279.6001.315157384572746316326867438223</imageSOP_UID>
        <inclusion>TRUE</inclusion>
        <edgeMap>
          <xCoord>178</xCoord>
          <yCoord>262</yCoord>
        </edgeMap>
        <edgeMap>
          <xCoord>177</xCoord>
          <yCoord>263</yCoord>
        </edgeMap>
        <edgeMap>
          <xCoord>176</xCoord>
          <yCoord>264</yCoord>
        </edgeMap>
        <edgeMap>
          <xCoord>175</xCoord>
          <yCoord>265</yCoord>
        </edgeMap>
        <edgeMap>
          <xCoord>174</xCoord>
          <yCoord>265</yCoord>
        </edgeMap>
        <edgeMap>
          <xCoord>173</xCoord>
          <yCoord>266</yCoord>
        </edgeMap>
        <edgeMap>
          <xCoord>172</xCoord>
          <yCoord>267</yCoord>
        </edgeMap>
        <edgeMap>
          <xCoord>171</xCoord>
          <yCoord>268</yCoord>
        </edgeMap>
        <edgeMap>
          <xCoord>170</xCoord>
          <yCoord>269</yCoord>
        </edgeMap>
        <edgeMap>
          <xCoord>170</xCoord>
          <yCoord>270</yCoord>
        </edgeMap>
        <edgeMap>
          <xCoord>171</xCoord>
          <yCoord>271</yCoord>
        </edgeMap>
        <edgeMap>
          <xCoord>172</xCoord>
          <yCoord>271</yCoord>
        </edgeMap>
        <edgeMap>
          <xCoord>173</xCoord>
          <yCoord>272</yCoord>
        </edgeMap>
        <edgeMap>
          <xCoord>174</xCoord>
          <yCoord>272</yCoord>
        </edgeMap>
        <edgeMap>
          <xCoord>175</xCoord>
          <yCoord>273</yCoord>
        </edgeMap>
        <edgeMap>
          <xCoord>176</xCoord>
          <yCoord>273</yCoord>
        </edgeMap>
        <edgeMap>
          <xCoord>177</xCoord>
          <yCoord>272</yCoord>
        </edgeMap>
        <edgeMap>
          <xCoord>178</xCoord>
          <yCoord>272</yCoord>
        </edgeMap>
        <edgeMap>
          <xCoord>179</xCoord>
          <yCoord>271</yCoord>
        </edgeMap>
        <edgeMap>
          <xCoord>180</xCoord>
          <yCoord>271</yCoord>
        </edgeMap>
        <edgeMap>
          <xCoord>181</xCoord>
          <yCoord>270</yCoord>
        </edgeMap>
        <edgeMap>
          <xCoord>182</xCoord>
          <yCoord>269</yCoord>
        </edgeMap>
        <edgeMap>
          <xCoord>183</xCoord>
          <yCoord>268</yCoord>
        </edgeMap>
        <edgeMap>
          <xCoord>184</xCoord>
          <yCoord>267</yCoord>
        </edgeMap>
        <edgeMap>
          <xCoord>184</xCoord>
          <yCoord>266</yCoord>
        </edgeMap>
        <edgeMap>
          <xCoord>183</xCoord>
          <yCoord>265</yCoord>
        </edgeMap>
        <edgeMap>
          <xCoord>182</xCoord>
          <yCoord>264</yCoord>
        </edgeMap>
        <edgeMap>
          <xCoord>181</xCoord>
          <yCoord>263</yCoord>
        </edgeMap>
        <edgeMap>
          <xCoord>180</xCoord>
          <yCoord>262</yCoord>
        </edgeMap>
        <edgeMap>
          <xCoord>179</xCoord>
          <yCoord>262</yCoord>
        </edgeMap>
        <edgeMap>
          <xCoord>178</xCoord>
          <yCoord>262</yCoord>
        </edgeMap>
      </roi>
      <roi>
        <imageZposition>-215.750000 </imageZposition>
        <imageSOP_UID>1.3.6.1.4.1.14519.5.2.1.6279.6001.233042867710340637036708882895</imageSOP_UID>
        <inclusion>TRUE</inclusion>
        <edgeMap>
          <xCoord>175</xCoord>
          <yCoord>261</yCoord>
        </edgeMap>
        <edgeMap>
          <xCoord>174</xCoord>
          <yCoord>262</yCoord>
        </edgeMap>
        <edgeMap>
          <xCoord>173</xCoord>
          <yCoord>263</yCoord>
        </edgeMap>
        <edgeMap>
          <xCoord>173</xCoord>
          <yCoord>264</yCoord>
        </edgeMap>
        <edgeMap>
          <xCoord>173</xCoord>
          <yCoord>265</yCoord>
        </edgeMap>
        <edgeMap>
          <xCoord>173</xCoord>
          <yCoord>266</yCoord>
        </edgeMap>
        <edgeMap>
          <xCoord>173</xCoord>
          <yCoord>267</yCoord>
        </edgeMap>
        <edgeMap>
          <xCoord>173</xCoord>
          <yCoord>268</yCoord>
        </edgeMap>
        <edgeMap>
          <xCoord>174</xCoord>
          <yCoord>269</yCoord>
        </edgeMap>
        <edgeMap>
          <xCoord>174</xCoord>
          <yCoord>270</yCoord>
        </edgeMap>
        <edgeMap>
          <xCoord>175</xCoord>
          <yCoord>271</yCoord>
        </edgeMap>
        <edgeMap>
          <xCoord>176</xCoord>
          <yCoord>272</yCoord>
        </edgeMap>
        <edgeMap>
          <xCoord>177</xCoord>
          <yCoord>272</yCoord>
        </edgeMap>
        <edgeMap>
          <xCoord>178</xCoord>
          <yCoord>272</yCoord>
        </edgeMap>
        <edgeMap>
          <xCoord>179</xCoord>
          <yCoord>272</yCoord>
        </edgeMap>
        <edgeMap>
          <xCoord>180</xCoord>
          <yCoord>272</yCoord>
        </edgeMap>
        <edgeMap>
          <xCoord>181</xCoord>
          <yCoord>271</yCoord>
        </edgeMap>
        <edgeMap>
          <xCoord>182</xCoord>
          <yCoord>270</yCoord>
        </edgeMap>
        <edgeMap>
          <xCoord>183</xCoord>
          <yCoord>269</yCoord>
        </edgeMap>
        <edgeMap>
          <xCoord>183</xCoord>
          <yCoord>268</yCoord>
        </edgeMap>
        <edgeMap>
          <xCoord>183</xCoord>
          <yCoord>267</yCoord>
        </edgeMap>
        <edgeMap>
          <xCoord>183</xCoord>
          <yCoord>266</yCoord>
        </edgeMap>
        <edgeMap>
          <xCoord>183</xCoord>
          <yCoord>265</yCoord>
        </edgeMap>
        <edgeMap>
          <xCoord>182</xCoord>
          <yCoord>264</yCoord>
        </edgeMap>
        <edgeMap>
          <xCoord>181</xCoord>
          <yCoord>263</yCoord>
        </edgeMap>
        <edgeMap>
          <xCoord>180</xCoord>
          <yCoord>262</yCoord>
        </edgeMap>
        <edgeMap>
          <xCoord>179</xCoord>
          <yCoord>261</yCoord>
        </edgeMap>
        <edgeMap>
          <xCoord>178</xCoord>
          <yCoord>261</yCoord>
        </edgeMap>
        <edgeMap>
          <xCoord>177</xCoord>
          <yCoord>261</yCoord>
        </edgeMap>
        <edgeMap>
          <xCoord>176</xCoord>
          <yCoord>261</yCoord>
        </edgeMap>
        <edgeMap>
          <xCoord>175</xCoord>
          <yCoord>261</yCoord>
        </edgeMap>
      </roi>
    </unblindedReadNodule>
    <unblindedReadNodule>
      <noduleID>Nodule 005</noduleID>
      <characteristics>
        <subtlety>4</subtlety>
        <internalStructure>1</internalStructure>
        <calcification>6</calcification>
        <sphericity>4</sphericity>
        <margin>5</margin>
        <lobulation>1</lobulation>
        <spiculation>1</spiculation>
        <texture>5</texture>
        <malignancy>2</malignancy>
      </characteristics>
      <roi>
        <imageZposition>-145.750000 </imageZposition>
        <imageSOP_UID>1.3.6.1.4.1.14519.5.2.1.6279.6001.360598250020596615077259944124</imageSOP_UID>
        <inclusion>TRUE</inclusion>
        <edgeMap>
          <xCoord>287</xCoord>
          <yCoord>362</yCoord>
        </edgeMap>
        <edgeMap>
          <xCoord>286</xCoord>
          <yCoord>363</yCoord>
        </edgeMap>
        <edgeMap>
          <xCoord>286</xCoord>
          <yCoord>364</yCoord>
        </edgeMap>
        <edgeMap>
          <xCoord>285</xCoord>
          <yCoord>365</yCoord>
        </edgeMap>
        <edgeMap>
          <xCoord>285</xCoord>
          <yCoord>366</yCoord>
        </edgeMap>
        <edgeMap>
          <xCoord>286</xCoord>
          <yCoord>367</yCoord>
        </edgeMap>
        <edgeMap>
          <xCoord>287</xCoord>
          <yCoord>368</yCoord>
        </edgeMap>
        <edgeMap>
          <xCoord>288</xCoord>
          <yCoord>368</yCoord>
        </edgeMap>
        <edgeMap>
          <xCoord>289</xCoord>
          <yCoord>369</yCoord>
        </edgeMap>
        <edgeMap>
          <xCoord>290</xCoord>
          <yCoord>368</yCoord>
        </edgeMap>
        <edgeMap>
          <xCoord>291</xCoord>
          <yCoord>367</yCoord>
        </edgeMap>
        <edgeMap>
          <xCoord>291</xCoord>
          <yCoord>366</yCoord>
        </edgeMap>
        <edgeMap>
          <xCoord>291</xCoord>
          <yCoord>365</yCoord>
        </edgeMap>
        <edgeMap>
          <xCoord>291</xCoord>
          <yCoord>364</yCoord>
        </edgeMap>
        <edgeMap>
          <xCoord>290</xCoord>
          <yCoord>363</yCoord>
        </edgeMap>
        <edgeMap>
          <xCoord>289</xCoord>
          <yCoord>362</yCoord>
        </edgeMap>
        <edgeMap>
          <xCoord>288</xCoord>
          <yCoord>362</yCoord>
        </edgeMap>
        <edgeMap>
          <xCoord>287</xCoord>
          <yCoord>362</yCoord>
        </edgeMap>
      </roi>
      <roi>
        <imageZposition>-143.250000 </imageZposition>
        <imageSOP_UID>1.3.6.1.4.1.14519.5.2.1.6279.6001.272122410807117298241698358126</imageSOP_UID>
        <inclusion>TRUE</inclusion>
        <edgeMap>
          <xCoord>288</xCoord>
          <yCoord>362</yCoord>
        </edgeMap>
        <edgeMap>
          <xCoord>287</xCoord>
          <yCoord>363</yCoord>
        </edgeMap>
        <edgeMap>
          <xCoord>286</xCoord>
          <yCoord>363</yCoord>
        </edgeMap>
        <edgeMap>
          <xCoord>285</xCoord>
          <yCoord>364</yCoord>
        </edgeMap>
        <edgeMap>
          <xCoord>285</xCoord>
          <yCoord>365</yCoord>
        </edgeMap>
        <edgeMap>
          <xCoord>284</xCoord>
          <yCoord>366</yCoord>
        </edgeMap>
        <edgeMap>
          <xCoord>284</xCoord>
          <yCoord>367</yCoord>
        </edgeMap>
        <edgeMap>
          <xCoord>284</xCoord>
          <yCoord>368</yCoord>
        </edgeMap>
        <edgeMap>
          <xCoord>285</xCoord>
          <yCoord>369</yCoord>
        </edgeMap>
        <edgeMap>
          <xCoord>286</xCoord>
          <yCoord>369</yCoord>
        </edgeMap>
        <edgeMap>
          <xCoord>287</xCoord>
          <yCoord>369</yCoord>
        </edgeMap>
        <edgeMap>
          <xCoord>288</xCoord>
          <yCoord>370</yCoord>
        </edgeMap>
        <edgeMap>
          <xCoord>289</xCoord>
          <yCoord>370</yCoord>
        </edgeMap>
        <edgeMap>
          <xCoord>290</xCoord>
          <yCoord>370</yCoord>
        </edgeMap>
        <edgeMap>
          <xCoord>291</xCoord>
          <yCoord>369</yCoord>
        </edgeMap>
        <edgeMap>
          <xCoord>292</xCoord>
          <yCoord>368</yCoord>
        </edgeMap>
        <edgeMap>
          <xCoord>292</xCoord>
          <yCoord>367</yCoord>
        </edgeMap>
        <edgeMap>
          <xCoord>292</xCoord>
          <yCoord>366</yCoord>
        </edgeMap>
        <edgeMap>
          <xCoord>292</xCoord>
          <yCoord>365</yCoord>
        </edgeMap>
        <edgeMap>
          <xCoord>291</xCoord>
          <yCoord>364</yCoord>
        </edgeMap>
        <edgeMap>
          <xCoord>290</xCoord>
          <yCoord>363</yCoord>
        </edgeMap>
        <edgeMap>
          <xCoord>289</xCoord>
          <yCoord>363</yCoord>
        </edgeMap>
        <edgeMap>
          <xCoord>288</xCoord>
          <yCoord>362</yCoord>
        </edgeMap>
      </roi>
      <roi>
        <imageZposition>-140.750000 </imageZposition>
        <imageSOP_UID>1.3.6.1.4.1.14519.5.2.1.6279.6001.510821231534834839394666056049</imageSOP_UID>
        <inclusion>TRUE</inclusion>
        <edgeMap>
          <xCoord>286</xCoord>
          <yCoord>363</yCoord>
        </edgeMap>
        <edgeMap>
          <xCoord>285</xCoord>
          <yCoord>364</yCoord>
        </edgeMap>
        <edgeMap>
          <xCoord>285</xCoord>
          <yCoord>365</yCoord>
        </edgeMap>
        <edgeMap>
          <xCoord>284</xCoord>
          <yCoord>366</yCoord>
        </edgeMap>
        <edgeMap>
          <xCoord>284</xCoord>
          <yCoord>367</yCoord>
        </edgeMap>
        <edgeMap>
          <xCoord>284</xCoord>
          <yCoord>368</yCoord>
        </edgeMap>
        <edgeMap>
          <xCoord>285</xCoord>
          <yCoord>369</yCoord>
        </edgeMap>
        <edgeMap>
          <xCoord>286</xCoord>
          <yCoord>369</yCoord>
        </edgeMap>
        <edgeMap>
          <xCoord>287</xCoord>
          <yCoord>370</yCoord>
        </edgeMap>
        <edgeMap>
          <xCoord>288</xCoord>
          <yCoord>370</yCoord>
        </edgeMap>
        <edgeMap>
          <xCoord>289</xCoord>
          <yCoord>370</yCoord>
        </edgeMap>
        <edgeMap>
          <xCoord>290</xCoord>
          <yCoord>370</yCoord>
        </edgeMap>
        <edgeMap>
          <xCoord>291</xCoord>
          <yCoord>369</yCoord>
        </edgeMap>
        <edgeMap>
          <xCoord>292</xCoord>
          <yCoord>368</yCoord>
        </edgeMap>
        <edgeMap>
          <xCoord>292</xCoord>
          <yCoord>367</yCoord>
        </edgeMap>
        <edgeMap>
          <xCoord>292</xCoord>
          <yCoord>366</yCoord>
        </edgeMap>
        <edgeMap>
          <xCoord>291</xCoord>
          <yCoord>365</yCoord>
        </edgeMap>
        <edgeMap>
          <xCoord>290</xCoord>
          <yCoord>364</yCoord>
        </edgeMap>
        <edgeMap>
          <xCoord>289</xCoord>
          <yCoord>363</yCoord>
        </edgeMap>
        <edgeMap>
          <xCoord>288</xCoord>
          <yCoord>363</yCoord>
        </edgeMap>
        <edgeMap>
          <xCoord>287</xCoord>
          <yCoord>363</yCoord>
        </edgeMap>
        <edgeMap>
          <xCoord>286</xCoord>
          <yCoord>363</yCoord>
        </edgeMap>
      </roi>
    </unblindedReadNodule>
    <unblindedReadNodule>
      <noduleID>Nodule 001</noduleID>
      <roi>
        <imageZposition>-185.750000 </imageZposition>
        <imageSOP_UID>1.3.6.1.4.1.14519.5.2.1.6279.6001.569505099153244091781995197597</imageSOP_UID>
        <inclusion>TRUE</inclusion>
        <edgeMap>
          <xCoord>395</xCoord>
          <yCoord>277</yCoord>
        </edgeMap>
      </roi>
    </unblindedReadNodule>
    <unblindedReadNodule>
      <noduleID>Nodule 002</noduleID>
      <roi>
        <imageZposition>-173.250000 </imageZposition>
        <imageSOP_UID>1.3.6.1.4.1.14519.5.2.1.6279.6001.393949872558195034043697080353</imageSOP_UID>
        <inclusion>TRUE</inclusion>
        <edgeMap>
          <xCoord>175</xCoord>
          <yCoord>172</yCoord>
        </edgeMap>
      </roi>
    </unblindedReadNodule>
    <unblindedReadNodule>
      <noduleID>Nodule 003</noduleID>
      <roi>
        <imageZposition>-173.250000 </imageZposition>
        <imageSOP_UID>1.3.6.1.4.1.14519.5.2.1.6279.6001.393949872558195034043697080353</imageSOP_UID>
        <inclusion>TRUE</inclusion>
        <edgeMap>
          <xCoord>318</xCoord>
          <yCoord>376</yCoord>
        </edgeMap>
      </roi>
    </unblindedReadNodule>
    <unblindedReadNodule>
      <noduleID>Nodule 004</noduleID>
      <roi>
        <imageZposition>-145.750000 </imageZposition>
        <imageSOP_UID>1.3.6.1.4.1.14519.5.2.1.6279.6001.360598250020596615077259944124</imageSOP_UID>
        <inclusion>TRUE</inclusion>
        <edgeMap>
          <xCoord>158</xCoord>
          <yCoord>375</yCoord>
        </edgeMap>
      </roi>
    </unblindedReadNodule>
    <unblindedReadNodule>
      <noduleID>Nodule 006</noduleID>
      <roi>
        <imageZposition>-123.250000 </imageZposition>
        <imageSOP_UID>1.3.6.1.4.1.14519.5.2.1.6279.6001.104150446342970239495051109027</imageSOP_UID>
        <inclusion>TRUE</inclusion>
        <edgeMap>
          <xCoord>398</xCoord>
          <yCoord>278</yCoord>
        </edgeMap>
      </roi>
    </unblindedReadNodule>
    <unblindedReadNodule>
      <noduleID>Nodule 007</noduleID>
      <roi>
        <imageZposition>-123.250000 </imageZposition>
        <imageSOP_UID>1.3.6.1.4.1.14519.5.2.1.6279.6001.104150446342970239495051109027</imageSOP_UID>
        <inclusion>TRUE</inclusion>
        <edgeMap>
          <xCoord>172</xCoord>
          <yCoord>216</yCoord>
        </edgeMap>
      </roi>
    </unblindedReadNodule>
    <unblindedReadNodule>
      <noduleID>Nodule 008</noduleID>
      <roi>
        <imageZposition>-130.750000 </imageZposition>
        <imageSOP_UID>1.3.6.1.4.1.14519.5.2.1.6279.6001.278983409735446881045013133892</imageSOP_UID>
        <inclusion>TRUE</inclusion>
        <edgeMap>
          <xCoord>163</xCoord>
          <yCoord>193</yCoord>
        </edgeMap>
      </roi>
    </unblindedReadNodule>
    <unblindedReadNodule>
      <noduleID>Nodule 009</noduleID>
      <roi>
        <imageZposition>-120.750000 </imageZposition>
        <imageSOP_UID>1.3.6.1.4.1.14519.5.2.1.6279.6001.284123673285414703876887646289</imageSOP_UID>
        <inclusion>TRUE</inclusion>
        <edgeMap>
          <xCoord>126</xCoord>
          <yCoord>333</yCoord>
        </edgeMap>
      </roi>
    </unblindedReadNodule>
    <unblindedReadNodule>
      <noduleID>Nodule 010</noduleID>
      <roi>
        <imageZposition>-118.250000 </imageZposition>
        <imageSOP_UID>1.3.6.1.4.1.14519.5.2.1.6279.6001.261736606305224278932815350623</imageSOP_UID>
        <inclusion>TRUE</inclusion>
        <edgeMap>
          <xCoord>197</xCoord>
          <yCoord>349</yCoord>
        </edgeMap>
      </roi>
    </unblindedReadNodule>
    <unblindedReadNodule>
      <noduleID>Nodule 011</noduleID>
      <roi>
        <imageZposition>-63.250000</imageZposition>
        <imageSOP_UID>1.3.6.1.4.1.14519.5.2.1.6279.6001.248177506722435081146270719927</imageSOP_UID>
        <inclusion>TRUE</inclusion>
        <edgeMap>
          <xCoord>297</xCoord>
          <yCoord>307</yCoord>
        </edgeMap>
      </roi>
    </unblindedReadNodule>
    <unblindedReadNodule>
      <noduleID>Nodule 012</noduleID>
      <roi>
        <imageZposition>-160.750000 </imageZposition>
        <imageSOP_UID>1.3.6.1.4.1.14519.5.2.1.6279.6001.266888676919863083868137717430</imageSOP_UID>
        <inclusion>TRUE</inclusion>
        <edgeMap>
          <xCoord>403</xCoord>
          <yCoord>275</yCoord>
        </edgeMap>
      </roi>
    </unblindedReadNodule>
    <unblindedReadNodule>
      <noduleID>Nodule 013</noduleID>
      <roi>
        <imageZposition>-200.750000 </imageZposition>
        <imageSOP_UID>1.3.6.1.4.1.14519.5.2.1.6279.6001.138483705002602732529183786366</imageSOP_UID>
        <inclusion>TRUE</inclusion>
        <edgeMap>
          <xCoord>143</xCoord>
          <yCoord>245</yCoord>
        </edgeMap>
      </roi>
    </unblindedReadNodule>
    <unblindedReadNodule>
      <noduleID>Nodule 014</noduleID>
      <roi>
        <imageZposition>-233.250000 </imageZposition>
        <imageSOP_UID>1.3.6.1.4.1.14519.5.2.1.6279.6001.992822668505783843333418238014</imageSOP_UID>
        <inclusion>TRUE</inclusion>
        <edgeMap>
          <xCoord>301</xCoord>
          <yCoord>348</yCoord>
        </edgeMap>
      </roi>
    </unblindedReadNodule>
    <unblindedReadNodule>
      <noduleID>Nodule 015</noduleID>
      <roi>
        <imageZposition>-218.250000 </imageZposition>
        <imageSOP_UID>1.3.6.1.4.1.14519.5.2.1.6279.6001.315157384572746316326867438223</imageSOP_UID>
        <inclusion>TRUE</inclusion>
        <edgeMap>
          <xCoord>358</xCoord>
          <yCoord>377</yCoord>
        </edgeMap>
      </roi>
    </unblindedReadNodule>
    <unblindedReadNodule>
      <noduleID>Nodule 016</noduleID>
      <roi>
        <imageZposition>-210.750000 </imageZposition>
        <imageSOP_UID>1.3.6.1.4.1.14519.5.2.1.6279.6001.145673071789166480413800875124</imageSOP_UID>
        <inclusion>TRUE</inclusion>
        <edgeMap>
          <xCoord>416</xCoord>
          <yCoord>335</yCoord>
        </edgeMap>
      </roi>
    </unblindedReadNodule>
    <unblindedReadNodule>
      <noduleID>Nodule 017</noduleID>
      <roi>
        <imageZposition>-235.750000 </imageZposition>
        <imageSOP_UID>1.3.6.1.4.1.14519.5.2.1.6279.6001.913192025872432781746132816568</imageSOP_UID>
        <inclusion>TRUE</inclusion>
        <edgeMap>
          <xCoord>412</xCoord>
          <yCoord>335</yCoord>
        </edgeMap>
      </roi>
    </unblindedReadNodule>
    <unblindedReadNodule>
      <noduleID>Nodule 018</noduleID>
      <roi>
        <imageZposition>-248.250000 </imageZposition>
        <imageSOP_UID>1.3.6.1.4.1.14519.5.2.1.6279.6001.283391579549319590967449407452</imageSOP_UID>
        <inclusion>TRUE</inclusion>
        <edgeMap>
          <xCoord>377</xCoord>
          <yCoord>287</yCoord>
        </edgeMap>
      </roi>
    </unblindedReadNodule>
    <unblindedReadNodule>
      <noduleID>Nodule 019</noduleID>
      <roi>
        <imageZposition>-273.250000 </imageZposition>
        <imageSOP_UID>1.3.6.1.4.1.14519.5.2.1.6279.6001.322636326665844797060535833824</imageSOP_UID>
        <inclusion>TRUE</inclusion>
        <edgeMap>
          <xCoord>452</xCoord>
          <yCoord>294</yCoord>
        </edgeMap>
      </roi>
    </unblindedReadNodule>
    <unblindedReadNodule>
      <noduleID>Nodule 021</noduleID>
      <roi>
        <imageZposition>-160.750000 </imageZposition>
        <imageSOP_UID>1.3.6.1.4.1.14519.5.2.1.6279.6001.266888676919863083868137717430</imageSOP_UID>
        <inclusion>TRUE</inclusion>
        <edgeMap>
          <xCoord>289</xCoord>
          <yCoord>350</yCoord>
        </edgeMap>
      </roi>
    </unblindedReadNodule>
    <unblindedReadNodule>
      <noduleID>Nodule 022</noduleID>
      <roi>
        <imageZposition>-205.750000 </imageZposition>
        <imageSOP_UID>1.3.6.1.4.1.14519.5.2.1.6279.6001.274421346441459727266170836227</imageSOP_UID>
        <inclusion>TRUE</inclusion>
        <edgeMap>
          <xCoord>414</xCoord>
          <yCoord>307</yCoord>
        </edgeMap>
      </roi>
    </unblindedReadNodule>
    <unblindedReadNodule>
      <noduleID>Nodule 023</noduleID>
      <roi>
        <imageZposition>-213.250000 </imageZposition>
        <imageSOP_UID>1.3.6.1.4.1.14519.5.2.1.6279.6001.339725395265648318218591705325</imageSOP_UID>
        <inclusion>TRUE</inclusion>
        <edgeMap>
          <xCoord>115</xCoord>
          <yCoord>328</yCoord>
        </edgeMap>
      </roi>
    </unblindedReadNodule>
    <unblindedReadNodule>
      <noduleID>Nodule 024</noduleID>
      <roi>
        <imageZposition>-190.750000 </imageZposition>
        <imageSOP_UID>1.3.6.1.4.1.14519.5.2.1.6279.6001.237780477026547987324213430000</imageSOP_UID>
        <inclusion>TRUE</inclusion>
        <edgeMap>
          <xCoord>143</xCoord>
          <yCoord>317</yCoord>
        </edgeMap>
      </roi>
    </unblindedReadNodule>
    <unblindedReadNodule>
      <noduleID>Nodule 025</noduleID>
      <roi>
        <imageZposition>-150.750000 </imageZposition>
        <imageSOP_UID>1.3.6.1.4.1.14519.5.2.1.6279.6001.260148361650837085008031496337</imageSOP_UID>
        <inclusion>TRUE</inclusion>
        <edgeMap>
          <xCoord>224</xCoord>
          <yCoord>334</yCoord>
        </edgeMap>
      </roi>
    </unblindedReadNodule>
    <unblindedReadNodule>
      <noduleID>Nodule 026</noduleID>
      <roi>
        <imageZposition>-240.750000 </imageZposition>
        <imageSOP_UID>1.3.6.1.4.1.14519.5.2.1.6279.6001.167680312635324538375981568199</imageSOP_UID>
        <inclusion>TRUE</inclusion>
        <edgeMap>
          <xCoord>161</xCoord>
          <yCoord>360</yCoord>
        </edgeMap>
      </roi>
    </unblindedReadNodule>
    <unblindedReadNodule>
      <noduleID>Nodule 027</noduleID>
      <roi>
        <imageZposition>-75.750000</imageZposition>
        <imageSOP_UID>1.3.6.1.4.1.14519.5.2.1.6279.6001.115497304933441105503505931177</imageSOP_UID>
        <inclusion>TRUE</inclusion>
        <edgeMap>
          <xCoord>184</xCoord>
          <yCoord>267</yCoord>
        </edgeMap>
      </roi>
    </unblindedReadNodule>
    <unblindedReadNodule>
      <noduleID>Nodule 028</noduleID>
      <roi>
        <imageZposition>-188.250000 </imageZposition>
        <imageSOP_UID>1.3.6.1.4.1.14519.5.2.1.6279.6001.249784667843858110685192192015</imageSOP_UID>
        <inclusion>TRUE</inclusion>
        <edgeMap>
          <xCoord>158</xCoord>
          <yCoord>185</yCoord>
        </edgeMap>
      </roi>
    </unblindedReadNodule>
    <unblindedReadNodule>
      <noduleID>Nodule 029</noduleID>
      <roi>
        <imageZposition>-265.750000 </imageZposition>
        <imageSOP_UID>1.3.6.1.4.1.14519.5.2.1.6279.6001.102753146967029015940379508605</imageSOP_UID>
        <inclusion>TRUE</inclusion>
        <edgeMap>
          <xCoord>223</xCoord>
          <yCoord>287</yCoord>
        </edgeMap>
      </roi>
    </unblindedReadNodule>
    <unblindedReadNodule>
      <noduleID>Nodule 030</noduleID>
      <roi>
        <imageZposition>-268.250000 </imageZposition>
        <imageSOP_UID>1.3.6.1.4.1.14519.5.2.1.6279.6001.512680666868874025969007507610</imageSOP_UID>
        <inclusion>TRUE</inclusion>
        <edgeMap>
          <xCoord>105</xCoord>
          <yCoord>332</yCoord>
        </edgeMap>
      </roi>
    </unblindedReadNodule>
  </readingSession>
<readingSession>
    <annotationVersion>3.12</annotationVersion>
    <servicingRadiologistID>-1307375361</servicingRadiologistID>
    <unblindedReadNodule>
      <noduleID>IL057_127620</noduleID>
      <characteristics>
        <subtlety>3</subtlety>
        <internalStructure>1</internalStructure>
        <calcification>6</calcification>
        <sphericity>4</sphericity>
        <margin>4</margin>
        <lobulation>1</lobulation>
        <spiculation>1</spiculation>
        <texture>4</texture>
        <malignancy>3</malignancy>
      </characteristics>
      <roi>
        <imageZposition>-123.25</imageZposition>
        <imageSOP_UID>1.3.6.1.4.1.14519.5.2.1.6279.6001.104150446342970239495051109027</imageSOP_UID>
        <inclusion>TRUE</inclusion>
        <edgeMap>
          <xCoord>398</xCoord>
          <yCoord>281</yCoord>
        </edgeMap>
        <edgeMap>
          <xCoord>399</xCoord>
          <yCoord>280</yCoord>
        </edgeMap>
        <edgeMap>
          <xCoord>400</xCoord>
          <yCoord>280</yCoord>
        </edgeMap>
        <edgeMap>
          <xCoord>401</xCoord>
          <yCoord>279</yCoord>
        </edgeMap>
        <edgeMap>
          <xCoord>401</xCoord>
          <yCoord>278</yCoord>
        </edgeMap>
        <edgeMap>
          <xCoord>400</xCoord>
          <yCoord>277</yCoord>
        </edgeMap>
        <edgeMap>
          <xCoord>399</xCoord>
          <yCoord>276</yCoord>
        </edgeMap>
        <edgeMap>
          <xCoord>398</xCoord>
          <yCoord>276</yCoord>
        </edgeMap>
        <edgeMap>
          <xCoord>397</xCoord>
          <yCoord>277</yCoord>
        </edgeMap>
        <edgeMap>
          <xCoord>396</xCoord>
          <yCoord>278</yCoord>
        </edgeMap>
        <edgeMap>
          <xCoord>396</xCoord>
          <yCoord>279</yCoord>
        </edgeMap>
        <edgeMap>
          <xCoord>397</xCoord>
          <yCoord>280</yCoord>
        </edgeMap>
        <edgeMap>
          <xCoord>398</xCoord>
          <yCoord>281</yCoord>
        </edgeMap>
      </roi>
      <roi>
        <imageZposition>-125.75</imageZposition>
        <imageSOP_UID>1.3.6.1.4.1.14519.5.2.1.6279.6001.281748534047862151878869484503</imageSOP_UID>
        <inclusion>TRUE</inclusion>
        <edgeMap>
          <xCoord>401</xCoord>
          <yCoord>281</yCoord>
        </edgeMap>
        <edgeMap>
          <xCoord>402</xCoord>
          <yCoord>280</yCoord>
        </edgeMap>
        <edgeMap>
          <xCoord>402</xCoord>
          <yCoord>279</yCoord>
        </edgeMap>
        <edgeMap>
          <xCoord>402</xCoord>
          <yCoord>278</yCoord>
        </edgeMap>
        <edgeMap>
          <xCoord>402</xCoord>
          <yCoord>277</yCoord>
        </edgeMap>
        <edgeMap>
          <xCoord>402</xCoord>
          <yCoord>276</yCoord>
        </edgeMap>
        <edgeMap>
          <xCoord>401</xCoord>
          <yCoord>275</yCoord>
        </edgeMap>
        <edgeMap>
          <xCoord>400</xCoord>
          <yCoord>274</yCoord>
        </edgeMap>
        <edgeMap>
          <xCoord>399</xCoord>
          <yCoord>274</yCoord>
        </edgeMap>
        <edgeMap>
          <xCoord>398</xCoord>
          <yCoord>275</yCoord>
        </edgeMap>
        <edgeMap>
          <xCoord>397</xCoord>
          <yCoord>276</yCoord>
        </edgeMap>
        <edgeMap>
          <xCoord>396</xCoord>
          <yCoord>277</yCoord>
        </edgeMap>
        <edgeMap>
          <xCoord>395</xCoord>
          <yCoord>278</yCoord>
        </edgeMap>
        <edgeMap>
          <xCoord>395</xCoord>
          <yCoord>279</yCoord>
        </edgeMap>
        <edgeMap>
          <xCoord>396</xCoord>
          <yCoord>280</yCoord>
        </edgeMap>
        <edgeMap>
          <xCoord>397</xCoord>
          <yCoord>281</yCoord>
        </edgeMap>
        <edgeMap>
          <xCoord>398</xCoord>
          <yCoord>281</yCoord>
        </edgeMap>
        <edgeMap>
          <xCoord>399</xCoord>
          <yCoord>281</yCoord>
        </edgeMap>
        <edgeMap>
          <xCoord>400</xCoord>
          <yCoord>281</yCoord>
        </edgeMap>
        <edgeMap>
          <xCoord>401</xCoord>
          <yCoord>281</yCoord>
        </edgeMap>
      </roi>
    </unblindedReadNodule>
    <unblindedReadNodule>
      <noduleID>IL057_127649</noduleID>
      <roi>
        <imageZposition>-160.75</imageZposition>
        <imageSOP_UID>1.3.6.1.4.1.14519.5.2.1.6279.6001.266888676919863083868137717430</imageSOP_UID>
        <inclusion>TRUE</inclusion>
        <edgeMap>
          <xCoord>403</xCoord>
          <yCoord>277</yCoord>
        </edgeMap>
      </roi>
    </unblindedReadNodule>
    <unblindedReadNodule>
      <noduleID>IL057_127664</noduleID>
      <roi>
        <imageZposition>-160.75</imageZposition>
        <imageSOP_UID>1.3.6.1.4.1.14519.5.2.1.6279.6001.266888676919863083868137717430</imageSOP_UID>
        <inclusion>TRUE</inclusion>
        <edgeMap>
          <xCoord>289</xCoord>
          <yCoord>351</yCoord>
        </edgeMap>
      </roi>
    </unblindedReadNodule>
    <unblindedReadNodule>
      <noduleID>IL057_127635</noduleID>
      <roi>
        <imageZposition>-173.25</imageZposition>
        <imageSOP_UID>1.3.6.1.4.1.14519.5.2.1.6279.6001.393949872558195034043697080353</imageSOP_UID>
        <inclusion>TRUE</inclusion>
        <edgeMap>
          <xCoord>319</xCoord>
          <yCoord>378</yCoord>
        </edgeMap>
      </roi>
    </unblindedReadNodule>
    <unblindedReadNodule>
      <noduleID>IL057_127666</noduleID>
      <roi>
        <imageZposition>-205.75</imageZposition>
        <imageSOP_UID>1.3.6.1.4.1.14519.5.2.1.6279.6001.274421346441459727266170836227</imageSOP_UID>
        <inclusion>TRUE</inclusion>
        <edgeMap>
          <xCoord>415</xCoord>
          <yCoord>309</yCoord>
        </edgeMap>
      </roi>
    </unblindedReadNodule>
    <unblindedReadNodule>
      <noduleID>IL057_127657</noduleID>
      <roi>
        <imageZposition>-210.75</imageZposition>
        <imageSOP_UID>1.3.6.1.4.1.14519.5.2.1.6279.6001.145673071789166480413800875124</imageSOP_UID>
        <inclusion>TRUE</inclusion>
        <edgeMap>
          <xCoord>417</xCoord>
          <yCoord>337</yCoord>
        </edgeMap>
      </roi>
    </unblindedReadNodule>
    <unblindedReadNodule>
      <noduleID>IL057_127655</noduleID>
      <roi>
        <imageZposition>-218.25</imageZposition>
        <imageSOP_UID>1.3.6.1.4.1.14519.5.2.1.6279.6001.315157384572746316326867438223</imageSOP_UID>
        <inclusion>TRUE</inclusion>
        <edgeMap>
          <xCoord>358</xCoord>
          <yCoord>378</yCoord>
        </edgeMap>
      </roi>
    </unblindedReadNodule>
    <unblindedReadNodule>
      <noduleID>IL057_127609</noduleID>
      <characteristics>
        <subtlety>3</subtlety>
        <internalStructure>1</internalStructure>
        <calcification>6</calcification>
        <sphericity>4</sphericity>
        <margin>4</margin>
        <lobulation>2</lobulation>
        <spiculation>2</spiculation>
        <texture>5</texture>
        <malignancy>3</malignancy>
      </characteristics>
      <roi>
        <imageZposition>-230.75</imageZposition>
        <imageSOP_UID>1.3.6.1.4.1.14519.5.2.1.6279.6001.272885098441611572555233407560</imageSOP_UID>
        <inclusion>TRUE</inclusion>
        <edgeMap>
          <xCoord>302</xCoord>
          <yCoord>349</yCoord>
        </edgeMap>
        <edgeMap>
          <xCoord>303</xCoord>
          <yCoord>348</yCoord>
        </edgeMap>
        <edgeMap>
          <xCoord>303</xCoord>
          <yCoord>347</yCoord>
        </edgeMap>
        <edgeMap>
          <xCoord>302</xCoord>
          <yCoord>346</yCoord>
        </edgeMap>
        <edgeMap>
          <xCoord>301</xCoord>
          <yCoord>345</yCoord>
        </edgeMap>
        <edgeMap>
          <xCoord>300</xCoord>
          <yCoord>344</yCoord>
        </edgeMap>
        <edgeMap>
          <xCoord>299</xCoord>
          <yCoord>345</yCoord>
        </edgeMap>
        <edgeMap>
          <xCoord>298</xCoord>
          <yCoord>346</yCoord>
        </edgeMap>
        <edgeMap>
          <xCoord>297</xCoord>
          <yCoord>347</yCoord>
        </edgeMap>
        <edgeMap>
          <xCoord>298</xCoord>
          <yCoord>348</yCoord>
        </edgeMap>
        <edgeMap>
          <xCoord>299</xCoord>
          <yCoord>348</yCoord>
        </edgeMap>
        <edgeMap>
          <xCoord>300</xCoord>
          <yCoord>348</yCoord>
        </edgeMap>
        <edgeMap>
          <xCoord>301</xCoord>
          <yCoord>349</yCoord>
        </edgeMap>
        <edgeMap>
          <xCoord>302</xCoord>
          <yCoord>349</yCoord>
        </edgeMap>
      </roi>
      <roi>
        <imageZposition>-233.25</imageZposition>
        <imageSOP_UID>1.3.6.1.4.1.14519.5.2.1.6279.6001.992822668505783843333418238014</imageSOP_UID>
        <inclusion>TRUE</inclusion>
        <edgeMap>
          <xCoord>301</xCoord>
          <yCoord>353</yCoord>
        </edgeMap>
        <edgeMap>
          <xCoord>302</xCoord>
          <yCoord>352</yCoord>
        </edgeMap>
        <edgeMap>
          <xCoord>303</xCoord>
          <yCoord>352</yCoord>
        </edgeMap>
        <edgeMap>
          <xCoord>304</xCoord>
          <yCoord>351</yCoord>
        </edgeMap>
        <edgeMap>
          <xCoord>305</xCoord>
          <yCoord>350</yCoord>
        </edgeMap>
        <edgeMap>
          <xCoord>305</xCoord>
          <yCoord>349</yCoord>
        </edgeMap>
        <edgeMap>
          <xCoord>305</xCoord>
          <yCoord>348</yCoord>
        </edgeMap>
        <edgeMap>
          <xCoord>305</xCoord>
          <yCoord>347</yCoord>
        </edgeMap>
        <edgeMap>
          <xCoord>305</xCoord>
          <yCoord>346</yCoord>
        </edgeMap>
        <edgeMap>
          <xCoord>305</xCoord>
          <yCoord>345</yCoord>
        </edgeMap>
        <edgeMap>
          <xCoord>304</xCoord>
          <yCoord>344</yCoord>
        </edgeMap>
        <edgeMap>
          <xCoord>303</xCoord>
          <yCoord>344</yCoord>
        </edgeMap>
        <edgeMap>
          <xCoord>302</xCoord>
          <yCoord>343</yCoord>
        </edgeMap>
        <edgeMap>
          <xCoord>301</xCoord>
          <yCoord>344</yCoord>
        </edgeMap>
        <edgeMap>
          <xCoord>300</xCoord>
          <yCoord>344</yCoord>
        </edgeMap>
        <edgeMap>
          <xCoord>299</xCoord>
          <yCoord>345</yCoord>
        </edgeMap>
        <edgeMap>
          <xCoord>298</xCoord>
          <yCoord>346</yCoord>
        </edgeMap>
        <edgeMap>
          <xCoord>297</xCoord>
          <yCoord>347</yCoord>
        </edgeMap>
        <edgeMap>
          <xCoord>297</xCoord>
          <yCoord>348</yCoord>
        </edgeMap>
        <edgeMap>
          <xCoord>296</xCoord>
          <yCoord>349</yCoord>
        </edgeMap>
        <edgeMap>
          <xCoord>297</xCoord>
          <yCoord>350</yCoord>
        </edgeMap>
        <edgeMap>
          <xCoord>298</xCoord>
          <yCoord>351</yCoord>
        </edgeMap>
        <edgeMap>
          <xCoord>299</xCoord>
          <yCoord>352</yCoord>
        </edgeMap>
        <edgeMap>
          <xCoord>300</xCoord>
          <yCoord>353</yCoord>
        </edgeMap>
        <edgeMap>
          <xCoord>301</xCoord>
          <yCoord>353</yCoord>
        </edgeMap>
      </roi>
      <roi>
        <imageZposition>-235.75</imageZposition>
        <imageSOP_UID>1.3.6.1.4.1.14519.5.2.1.6279.6001.913192025872432781746132816568</imageSOP_UID>
        <inclusion>TRUE</inclusion>
        <edgeMap>
          <xCoord>302</xCoord>
          <yCoord>351</yCoord>
        </edgeMap>
        <edgeMap>
          <xCoord>303</xCoord>
          <yCoord>350</yCoord>
        </edgeMap>
        <edgeMap>
          <xCoord>304</xCoord>
          <yCoord>349</yCoord>
        </edgeMap>
        <edgeMap>
          <xCoord>304</xCoord>
          <yCoord>348</yCoord>
        </edgeMap>
        <edgeMap>
          <xCoord>305</xCoord>
          <yCoord>347</yCoord>
        </edgeMap>
        <edgeMap>
          <xCoord>305</xCoord>
          <yCoord>346</yCoord>
        </edgeMap>
        <edgeMap>
          <xCoord>305</xCoord>
          <yCoord>345</yCoord>
        </edgeMap>
        <edgeMap>
          <xCoord>304</xCoord>
          <yCoord>344</yCoord>
        </edgeMap>
        <edgeMap>
          <xCoord>303</xCoord>
          <yCoord>344</yCoord>
        </edgeMap>
        <edgeMap>
          <xCoord>302</xCoord>
          <yCoord>344</yCoord>
        </edgeMap>
        <edgeMap>
          <xCoord>301</xCoord>
          <yCoord>344</yCoord>
        </edgeMap>
        <edgeMap>
          <xCoord>300</xCoord>
          <yCoord>345</yCoord>
        </edgeMap>
        <edgeMap>
          <xCoord>299</xCoord>
          <yCoord>346</yCoord>
        </edgeMap>
        <edgeMap>
          <xCoord>299</xCoord>
          <yCoord>347</yCoord>
        </edgeMap>
        <edgeMap>
          <xCoord>299</xCoord>
          <yCoord>348</yCoord>
        </edgeMap>
        <edgeMap>
          <xCoord>299</xCoord>
          <yCoord>349</yCoord>
        </edgeMap>
        <edgeMap>
          <xCoord>299</xCoord>
          <yCoord>350</yCoord>
        </edgeMap>
        <edgeMap>
          <xCoord>300</xCoord>
          <yCoord>351</yCoord>
        </edgeMap>
        <edgeMap>
          <xCoord>301</xCoord>
          <yCoord>351</yCoord>
        </edgeMap>
        <edgeMap>
          <xCoord>302</xCoord>
          <yCoord>351</yCoord>
        </edgeMap>
      </roi>
    </unblindedReadNodule>
    <unblindedReadNodule>
      <noduleID>IL057_127616</noduleID>
      <characteristics>
        <subtlety>3</subtlety>
        <internalStructure>1</internalStructure>
        <calcification>6</calcification>
        <sphericity>4</sphericity>
        <margin>3</margin>
        <lobulation>1</lobulation>
        <spiculation>1</spiculation>
        <texture>4</texture>
        <malignancy>3</malignancy>
      </characteristics>
      <roi>
        <imageZposition>-235.75</imageZposition>
        <imageSOP_UID>1.3.6.1.4.1.14519.5.2.1.6279.6001.913192025872432781746132816568</imageSOP_UID>
        <inclusion>TRUE</inclusion>
        <edgeMap>
          <xCoord>412</xCoord>
          <yCoord>341</yCoord>
        </edgeMap>
        <edgeMap>
          <xCoord>413</xCoord>
          <yCoord>340</yCoord>
        </edgeMap>
        <edgeMap>
          <xCoord>414</xCoord>
          <yCoord>339</yCoord>
        </edgeMap>
        <edgeMap>
          <xCoord>415</xCoord>
          <yCoord>339</yCoord>
        </edgeMap>
        <edgeMap>
          <xCoord>416</xCoord>
          <yCoord>338</yCoord>
        </edgeMap>
        <edgeMap>
          <xCoord>416</xCoord>
          <yCoord>337</yCoord>
        </edgeMap>
        <edgeMap>
          <xCoord>417</xCoord>
          <yCoord>336</yCoord>
        </edgeMap>
        <edgeMap>
          <xCoord>417</xCoord>
          <yCoord>335</yCoord>
        </edgeMap>
        <edgeMap>
          <xCoord>417</xCoord>
          <yCoord>334</yCoord>
        </edgeMap>
        <edgeMap>
          <xCoord>416</xCoord>
          <yCoord>333</yCoord>
        </edgeMap>
        <edgeMap>
          <xCoord>415</xCoord>
          <yCoord>332</yCoord>
        </edgeMap>
        <edgeMap>
          <xCoord>414</xCoord>
          <yCoord>332</yCoord>
        </edgeMap>
        <edgeMap>
          <xCoord>413</xCoord>
          <yCoord>331</yCoord>
        </edgeMap>
        <edgeMap>
          <xCoord>412</xCoord>
          <yCoord>331</yCoord>
        </edgeMap>
        <edgeMap>
          <xCoord>411</xCoord>
          <yCoord>331</yCoord>
        </edgeMap>
        <edgeMap>
          <xCoord>410</xCoord>
          <yCoord>332</yCoord>
        </edgeMap>
        <edgeMap>
          <xCoord>409</xCoord>
          <yCoord>333</yCoord>
        </edgeMap>
        <edgeMap>
          <xCoord>409</xCoord>
          <yCoord>334</yCoord>
        </edgeMap>
        <edgeMap>
          <xCoord>409</xCoord>
          <yCoord>335</yCoord>
        </edgeMap>
        <edgeMap>
          <xCoord>410</xCoord>
          <yCoord>336</yCoord>
        </edgeMap>
        <edgeMap>
          <xCoord>410</xCoord>
          <yCoord>337</yCoord>
        </edgeMap>
        <edgeMap>
          <xCoord>411</xCoord>
          <yCoord>338</yCoord>
        </edgeMap>
        <edgeMap>
          <xCoord>411</xCoord>
          <yCoord>339</yCoord>
        </edgeMap>
        <edgeMap>
          <xCoord>411</xCoord>
          <yCoord>340</yCoord>
        </edgeMap>
        <edgeMap>
          <xCoord>412</xCoord>
          <yCoord>341</yCoord>
        </edgeMap>
      </roi>
    </unblindedReadNodule>
    <unblindedReadNodule>
      <noduleID>IL057_127668</noduleID>
      <roi>
        <imageZposition>-213.25</imageZposition>
        <imageSOP_UID>1.3.6.1.4.1.14519.5.2.1.6279.6001.339725395265648318218591705325</imageSOP_UID>
        <inclusion>TRUE</inclusion>
        <edgeMap>
          <xCoord>116</xCoord>
          <yCoord>329</yCoord>
        </edgeMap>
      </roi>
    </unblindedReadNodule>
    <unblindedReadNodule>
      <noduleID>IL057_127606</noduleID>
      <characteristics>
        <subtlety>2</subtlety>
        <internalStructure>1</internalStructure>
        <calcification>6</calcification>
        <sphericity>3</sphericity>
        <margin>3</margin>
        <lobulation>2</lobulation>
        <spiculation>2</spiculation>
        <texture>4</texture>
        <malignancy>3</malignancy>
      </characteristics>
      <roi>
        <imageZposition>-215.75</imageZposition>
        <imageSOP_UID>1.3.6.1.4.1.14519.5.2.1.6279.6001.233042867710340637036708882895</imageSOP_UID>
        <inclusion>TRUE</inclusion>
        <edgeMap>
          <xCoord>178</xCoord>
          <yCoord>272</yCoord>
        </edgeMap>
        <edgeMap>
          <xCoord>179</xCoord>
          <yCoord>271</yCoord>
        </edgeMap>
        <edgeMap>
          <xCoord>180</xCoord>
          <yCoord>270</yCoord>
        </edgeMap>
        <edgeMap>
          <xCoord>180</xCoord>
          <yCoord>269</yCoord>
        </edgeMap>
        <edgeMap>
          <xCoord>181</xCoord>
          <yCoord>268</yCoord>
        </edgeMap>
        <edgeMap>
          <xCoord>182</xCoord>
          <yCoord>268</yCoord>
        </edgeMap>
        <edgeMap>
          <xCoord>183</xCoord>
          <yCoord>267</yCoord>
        </edgeMap>
        <edgeMap>
          <xCoord>183</xCoord>
          <yCoord>266</yCoord>
        </edgeMap>
        <edgeMap>
          <xCoord>182</xCoord>
          <yCoord>265</yCoord>
        </edgeMap>
        <edgeMap>
          <xCoord>181</xCoord>
          <yCoord>264</yCoord>
        </edgeMap>
        <edgeMap>
          <xCoord>181</xCoord>
          <yCoord>263</yCoord>
        </edgeMap>
        <edgeMap>
          <xCoord>180</xCoord>
          <yCoord>262</yCoord>
        </edgeMap>
        <edgeMap>
          <xCoord>179</xCoord>
          <yCoord>262</yCoord>
        </edgeMap>
        <edgeMap>
          <xCoord>178</xCoord>
          <yCoord>262</yCoord>
        </edgeMap>
        <edgeMap>
          <xCoord>177</xCoord>
          <yCoord>262</yCoord>
        </edgeMap>
        <edgeMap>
          <xCoord>176</xCoord>
          <yCoord>262</yCoord>
        </edgeMap>
        <edgeMap>
          <xCoord>175</xCoord>
          <yCoord>263</yCoord>
        </edgeMap>
        <edgeMap>
          <xCoord>174</xCoord>
          <yCoord>264</yCoord>
        </edgeMap>
        <edgeMap>
          <xCoord>173</xCoord>
          <yCoord>265</yCoord>
        </edgeMap>
        <edgeMap>
          <xCoord>173</xCoord>
          <yCoord>266</yCoord>
        </edgeMap>
        <edgeMap>
          <xCoord>173</xCoord>
          <yCoord>267</yCoord>
        </edgeMap>
        <edgeMap>
          <xCoord>173</xCoord>
          <yCoord>268</yCoord>
        </edgeMap>
        <edgeMap>
          <xCoord>174</xCoord>
          <yCoord>269</yCoord>
        </edgeMap>
        <edgeMap>
          <xCoord>175</xCoord>
          <yCoord>270</yCoord>
        </edgeMap>
        <edgeMap>
          <xCoord>176</xCoord>
          <yCoord>271</yCoord>
        </edgeMap>
        <edgeMap>
          <xCoord>177</xCoord>
          <yCoord>272</yCoord>
        </edgeMap>
        <edgeMap>
          <xCoord>178</xCoord>
          <yCoord>272</yCoord>
        </edgeMap>
      </roi>
      <roi>
        <imageZposition>-218.25</imageZposition>
        <imageSOP_UID>1.3.6.1.4.1.14519.5.2.1.6279.6001.315157384572746316326867438223</imageSOP_UID>
        <inclusion>TRUE</inclusion>
        <edgeMap>
          <xCoord>177</xCoord>
          <yCoord>273</yCoord>
        </edgeMap>
        <edgeMap>
          <xCoord>178</xCoord>
          <yCoord>272</yCoord>
        </edgeMap>
        <edgeMap>
          <xCoord>179</xCoord>
          <yCoord>272</yCoord>
        </edgeMap>
        <edgeMap>
          <xCoord>180</xCoord>
          <yCoord>271</yCoord>
        </edgeMap>
        <edgeMap>
          <xCoord>181</xCoord>
          <yCoord>270</yCoord>
        </edgeMap>
        <edgeMap>
          <xCoord>182</xCoord>
          <yCoord>270</yCoord>
        </edgeMap>
        <edgeMap>
          <xCoord>182</xCoord>
          <yCoord>269</yCoord>
        </edgeMap>
        <edgeMap>
          <xCoord>183</xCoord>
          <yCoord>268</yCoord>
        </edgeMap>
        <edgeMap>
          <xCoord>183</xCoord>
          <yCoord>267</yCoord>
        </edgeMap>
        <edgeMap>
          <xCoord>184</xCoord>
          <yCoord>266</yCoord>
        </edgeMap>
        <edgeMap>
          <xCoord>183</xCoord>
          <yCoord>265</yCoord>
        </edgeMap>
        <edgeMap>
          <xCoord>182</xCoord>
          <yCoord>264</yCoord>
        </edgeMap>
        <edgeMap>
          <xCoord>181</xCoord>
          <yCoord>264</yCoord>
        </edgeMap>
        <edgeMap>
          <xCoord>180</xCoord>
          <yCoord>263</yCoord>
        </edgeMap>
        <edgeMap>
          <xCoord>179</xCoord>
          <yCoord>263</yCoord>
        </edgeMap>
        <edgeMap>
          <xCoord>178</xCoord>
          <yCoord>263</yCoord>
        </edgeMap>
        <edgeMap>
          <xCoord>177</xCoord>
          <yCoord>264</yCoord>
        </edgeMap>
        <edgeMap>
          <xCoord>176</xCoord>
          <yCoord>264</yCoord>
        </edgeMap>
        <edgeMap>
          <xCoord>175</xCoord>
          <yCoord>265</yCoord>
        </edgeMap>
        <edgeMap>
          <xCoord>174</xCoord>
          <yCoord>266</yCoord>
        </edgeMap>
        <edgeMap>
          <xCoord>173</xCoord>
          <yCoord>267</yCoord>
        </edgeMap>
        <edgeMap>
          <xCoord>172</xCoord>
          <yCoord>268</yCoord>
        </edgeMap>
        <edgeMap>
          <xCoord>172</xCoord>
          <yCoord>269</yCoord>
        </edgeMap>
        <edgeMap>
          <xCoord>171</xCoord>
          <yCoord>270</yCoord>
        </edgeMap>
        <edgeMap>
          <xCoord>172</xCoord>
          <yCoord>271</yCoord>
        </edgeMap>
        <edgeMap>
          <xCoord>173</xCoord>
          <yCoord>271</yCoord>
        </edgeMap>
        <edgeMap>
          <xCoord>174</xCoord>
          <yCoord>271</yCoord>
        </edgeMap>
        <edgeMap>
          <xCoord>175</xCoord>
          <yCoord>272</yCoord>
        </edgeMap>
        <edgeMap>
          <xCoord>176</xCoord>
          <yCoord>272</yCoord>
        </edgeMap>
        <edgeMap>
          <xCoord>177</xCoord>
          <yCoord>273</yCoord>
        </edgeMap>
      </roi>
    </unblindedReadNodule>
    <unblindedReadNodule>
      <noduleID>IL057_127670</noduleID>
      <roi>
        <imageZposition>-190.75</imageZposition>
        <imageSOP_UID>1.3.6.1.4.1.14519.5.2.1.6279.6001.237780477026547987324213430000</imageSOP_UID>
        <inclusion>TRUE</inclusion>
        <edgeMap>
          <xCoord>144</xCoord>
          <yCoord>318</yCoord>
        </edgeMap>
      </roi>
    </unblindedReadNodule>
    <unblindedReadNodule>
      <noduleID>IL057_127672</noduleID>
      <roi>
        <imageZposition>-150.75</imageZposition>
        <imageSOP_UID>1.3.6.1.4.1.14519.5.2.1.6279.6001.260148361650837085008031496337</imageSOP_UID>
        <inclusion>TRUE</inclusion>
        <edgeMap>
          <xCoord>225</xCoord>
          <yCoord>335</yCoord>
        </edgeMap>
      </roi>
    </unblindedReadNodule>
    <unblindedReadNodule>
      <noduleID>IL057_127624</noduleID>
      <characteristics>
        <subtlety>2</subtlety>
        <internalStructure>1</internalStructure>
        <calcification>6</calcification>
        <sphericity>4</sphericity>
        <margin>3</margin>
        <lobulation>2</lobulation>
        <spiculation>1</spiculation>
        <texture>4</texture>
        <malignancy>3</malignancy>
      </characteristics>
      <roi>
        <imageZposition>-145.75</imageZposition>
        <imageSOP_UID>1.3.6.1.4.1.14519.5.2.1.6279.6001.360598250020596615077259944124</imageSOP_UID>
        <inclusion>TRUE</inclusion>
        <edgeMap>
          <xCoord>160</xCoord>
          <yCoord>380</yCoord>
        </edgeMap>
        <edgeMap>
          <xCoord>161</xCoord>
          <yCoord>379</yCoord>
        </edgeMap>
        <edgeMap>
          <xCoord>161</xCoord>
          <yCoord>378</yCoord>
        </edgeMap>
        <edgeMap>
          <xCoord>161</xCoord>
          <yCoord>377</yCoord>
        </edgeMap>
        <edgeMap>
          <xCoord>161</xCoord>
          <yCoord>376</yCoord>
        </edgeMap>
        <edgeMap>
          <xCoord>161</xCoord>
          <yCoord>375</yCoord>
        </edgeMap>
        <edgeMap>
          <xCoord>161</xCoord>
          <yCoord>374</yCoord>
        </edgeMap>
        <edgeMap>
          <xCoord>160</xCoord>
          <yCoord>373</yCoord>
        </edgeMap>
        <edgeMap>
          <xCoord>159</xCoord>
          <yCoord>372</yCoord>
        </edgeMap>
        <edgeMap>
          <xCoord>158</xCoord>
          <yCoord>372</yCoord>
        </edgeMap>
        <edgeMap>
          <xCoord>157</xCoord>
          <yCoord>372</yCoord>
        </edgeMap>
        <edgeMap>
          <xCoord>156</xCoord>
          <yCoord>373</yCoord>
        </edgeMap>
        <edgeMap>
          <xCoord>155</xCoord>
          <yCoord>373</yCoord>
        </edgeMap>
        <edgeMap>
          <xCoord>154</xCoord>
          <yCoord>374</yCoord>
        </edgeMap>
        <edgeMap>
          <xCoord>153</xCoord>
          <yCoord>375</yCoord>
        </edgeMap>
        <edgeMap>
          <xCoord>154</xCoord>
          <yCoord>376</yCoord>
        </edgeMap>
        <edgeMap>
          <xCoord>154</xCoord>
          <yCoord>377</yCoord>
        </edgeMap>
        <edgeMap>
          <xCoord>155</xCoord>
          <yCoord>378</yCoord>
        </edgeMap>
        <edgeMap>
          <xCoord>156</xCoord>
          <yCoord>379</yCoord>
        </edgeMap>
        <edgeMap>
          <xCoord>157</xCoord>
          <yCoord>380</yCoord>
        </edgeMap>
        <edgeMap>
          <xCoord>158</xCoord>
          <yCoord>380</yCoord>
        </edgeMap>
        <edgeMap>
          <xCoord>159</xCoord>
          <yCoord>380</yCoord>
        </edgeMap>
        <edgeMap>
          <xCoord>160</xCoord>
          <yCoord>380</yCoord>
        </edgeMap>
      </roi>
    </unblindedReadNodule>
    <unblindedReadNodule>
      <noduleID>IL057_127605</noduleID>
      <characteristics>
        <subtlety>3</subtlety>
        <internalStructure>1</internalStructure>
        <calcification>6</calcification>
        <sphericity>5</sphericity>
        <margin>5</margin>
        <lobulation>1</lobulation>
        <spiculation>1</spiculation>
        <texture>5</texture>
        <malignancy>3</malignancy>
      </characteristics>
      <roi>
        <imageZposition>-140.75</imageZposition>
        <imageSOP_UID>1.3.6.1.4.1.14519.5.2.1.6279.6001.510821231534834839394666056049</imageSOP_UID>
        <inclusion>TRUE</inclusion>
        <edgeMap>
          <xCoord>286</xCoord>
          <yCoord>371</yCoord>
        </edgeMap>
        <edgeMap>
          <xCoord>287</xCoord>
          <yCoord>370</yCoord>
        </edgeMap>
        <edgeMap>
          <xCoord>288</xCoord>
          <yCoord>370</yCoord>
        </edgeMap>
        <edgeMap>
          <xCoord>289</xCoord>
          <yCoord>370</yCoord>
        </edgeMap>
        <edgeMap>
          <xCoord>290</xCoord>
          <yCoord>369</yCoord>
        </edgeMap>
        <edgeMap>
          <xCoord>291</xCoord>
          <yCoord>368</yCoord>
        </edgeMap>
        <edgeMap>
          <xCoord>292</xCoord>
          <yCoord>367</yCoord>
        </edgeMap>
        <edgeMap>
          <xCoord>292</xCoord>
          <yCoord>366</yCoord>
        </edgeMap>
        <edgeMap>
          <xCoord>291</xCoord>
          <yCoord>365</yCoord>
        </edgeMap>
        <edgeMap>
          <xCoord>290</xCoord>
          <yCoord>364</yCoord>
        </edgeMap>
        <edgeMap>
          <xCoord>289</xCoord>
          <yCoord>363</yCoord>
        </edgeMap>
        <edgeMap>
          <xCoord>288</xCoord>
          <yCoord>363</yCoord>
        </edgeMap>
        <edgeMap>
          <xCoord>287</xCoord>
          <yCoord>364</yCoord>
        </edgeMap>
        <edgeMap>
          <xCoord>286</xCoord>
          <yCoord>365</yCoord>
        </edgeMap>
        <edgeMap>
          <xCoord>285</xCoord>
          <yCoord>366</yCoord>
        </edgeMap>
        <edgeMap>
          <xCoord>284</xCoord>
          <yCoord>367</yCoord>
        </edgeMap>
        <edgeMap>
          <xCoord>284</xCoord>
          <yCoord>368</yCoord>
        </edgeMap>
        <edgeMap>
          <xCoord>284</xCoord>
          <yCoord>369</yCoord>
        </edgeMap>
        <edgeMap>
          <xCoord>285</xCoord>
          <yCoord>370</yCoord>
        </edgeMap>
        <edgeMap>
          <xCoord>286</xCoord>
          <yCoord>371</yCoord>
        </edgeMap>
      </roi>
      <roi>
        <imageZposition>-143.25</imageZposition>
        <imageSOP_UID>1.3.6.1.4.1.14519.5.2.1.6279.6001.272122410807117298241698358126</imageSOP_UID>
        <inclusion>TRUE</inclusion>
        <edgeMap>
          <xCoord>289</xCoord>
          <yCoord>371</yCoord>
        </edgeMap>
        <edgeMap>
          <xCoord>290</xCoord>
          <yCoord>370</yCoord>
        </edgeMap>
        <edgeMap>
          <xCoord>291</xCoord>
          <yCoord>370</yCoord>
        </edgeMap>
        <edgeMap>
          <xCoord>292</xCoord>
          <yCoord>369</yCoord>
        </edgeMap>
        <edgeMap>
          <xCoord>292</xCoord>
          <yCoord>368</yCoord>
        </edgeMap>
        <edgeMap>
          <xCoord>293</xCoord>
          <yCoord>367</yCoord>
        </edgeMap>
        <edgeMap>
          <xCoord>293</xCoord>
          <yCoord>366</yCoord>
        </edgeMap>
        <edgeMap>
          <xCoord>293</xCoord>
          <yCoord>365</yCoord>
        </edgeMap>
        <edgeMap>
          <xCoord>292</xCoord>
          <yCoord>364</yCoord>
        </edgeMap>
        <edgeMap>
          <xCoord>291</xCoord>
          <yCoord>363</yCoord>
        </edgeMap>
        <edgeMap>
          <xCoord>290</xCoord>
          <yCoord>362</yCoord>
        </edgeMap>
        <edgeMap>
          <xCoord>289</xCoord>
          <yCoord>362</yCoord>
        </edgeMap>
        <edgeMap>
          <xCoord>288</xCoord>
          <yCoord>362</yCoord>
        </edgeMap>
        <edgeMap>
          <xCoord>287</xCoord>
          <yCoord>362</yCoord>
        </edgeMap>
        <edgeMap>
          <xCoord>286</xCoord>
          <yCoord>363</yCoord>
        </edgeMap>
        <edgeMap>
          <xCoord>285</xCoord>
          <yCoord>364</yCoord>
        </edgeMap>
        <edgeMap>
          <xCoord>284</xCoord>
          <yCoord>365</yCoord>
        </edgeMap>
        <edgeMap>
          <xCoord>284</xCoord>
          <yCoord>366</yCoord>
        </edgeMap>
        <edgeMap>
          <xCoord>285</xCoord>
          <yCoord>367</yCoord>
        </edgeMap>
        <edgeMap>
          <xCoord>286</xCoord>
          <yCoord>368</yCoord>
        </edgeMap>
        <edgeMap>
          <xCoord>286</xCoord>
          <yCoord>369</yCoord>
        </edgeMap>
        <edgeMap>
          <xCoord>287</xCoord>
          <yCoord>370</yCoord>
        </edgeMap>
        <edgeMap>
          <xCoord>288</xCoord>
          <yCoord>371</yCoord>
        </edgeMap>
        <edgeMap>
          <xCoord>289</xCoord>
          <yCoord>371</yCoord>
        </edgeMap>
      </roi>
    </unblindedReadNodule>
    <unblindedReadNodule>
      <noduleID>IL057_127631</noduleID>
      <roi>
        <imageZposition>-173.25</imageZposition>
        <imageSOP_UID>1.3.6.1.4.1.14519.5.2.1.6279.6001.393949872558195034043697080353</imageSOP_UID>
        <inclusion>TRUE</inclusion>
        <edgeMap>
          <xCoord>175</xCoord>
          <yCoord>173</yCoord>
        </edgeMap>
      </roi>
    </unblindedReadNodule>
    <unblindedReadNodule>
      <noduleID>IL057_127643</noduleID>
      <roi>
        <imageZposition>-120.75</imageZposition>
        <imageSOP_UID>1.3.6.1.4.1.14519.5.2.1.6279.6001.284123673285414703876887646289</imageSOP_UID>
        <inclusion>TRUE</inclusion>
        <edgeMap>
          <xCoord>127</xCoord>
          <yCoord>335</yCoord>
        </edgeMap>
      </roi>
    </unblindedReadNodule>
    <unblindedReadNodule>
      <noduleID>IL057_127638</noduleID>
      <roi>
        <imageZposition>-123.25</imageZposition>
        <imageSOP_UID>1.3.6.1.4.1.14519.5.2.1.6279.6001.104150446342970239495051109027</imageSOP_UID>
        <inclusion>TRUE</inclusion>
        <edgeMap>
          <xCoord>172</xCoord>
          <yCoord>216</yCoord>
        </edgeMap>
      </roi>
    </unblindedReadNodule>
    <unblindedReadNodule>
      <noduleID>IL057_127645</noduleID>
      <roi>
        <imageZposition>-118.25</imageZposition>
        <imageSOP_UID>1.3.6.1.4.1.14519.5.2.1.6279.6001.261736606305224278932815350623</imageSOP_UID>
        <inclusion>TRUE</inclusion>
        <edgeMap>
          <xCoord>197</xCoord>
          <yCoord>349</yCoord>
        </edgeMap>
      </roi>
    </unblindedReadNodule>
    <unblindedReadNodule>
      <noduleID>IL057_127660</noduleID>
      <roi>
        <imageZposition>-248.25</imageZposition>
        <imageSOP_UID>1.3.6.1.4.1.14519.5.2.1.6279.6001.283391579549319590967449407452</imageSOP_UID>
        <inclusion>TRUE</inclusion>
        <edgeMap>
          <xCoord>377</xCoord>
          <yCoord>287</yCoord>
        </edgeMap>
      </roi>
    </unblindedReadNodule>
    <unblindedReadNodule>
      <noduleID>IL057_127676</noduleID>
      <roi>
        <imageZposition>-75.75</imageZposition>
        <imageSOP_UID>1.3.6.1.4.1.14519.5.2.1.6279.6001.115497304933441105503505931177</imageSOP_UID>
        <inclusion>TRUE</inclusion>
        <edgeMap>
          <xCoord>184</xCoord>
          <yCoord>267</yCoord>
        </edgeMap>
      </roi>
    </unblindedReadNodule>
    <unblindedReadNodule>
      <noduleID>IL057_127680</noduleID>
      <roi>
        <imageZposition>-90.75</imageZposition>
        <imageSOP_UID>1.3.6.1.4.1.14519.5.2.1.6279.6001.137544735107071492491117444871</imageSOP_UID>
        <inclusion>TRUE</inclusion>
        <edgeMap>
          <xCoord>291</xCoord>
          <yCoord>297</yCoord>
        </edgeMap>
      </roi>
    </unblindedReadNodule>
    <unblindedReadNodule>
      <noduleID>IL057_127681</noduleID>
      <roi>
        <imageZposition>-150.75</imageZposition>
        <imageSOP_UID>1.3.6.1.4.1.14519.5.2.1.6279.6001.260148361650837085008031496337</imageSOP_UID>
        <inclusion>TRUE</inclusion>
        <edgeMap>
          <xCoord>356</xCoord>
          <yCoord>206</yCoord>
        </edgeMap>
      </roi>
    </unblindedReadNodule>
    <unblindedReadNodule>
      <noduleID>IL057_127682</noduleID>
      <roi>
        <imageZposition>-155.75</imageZposition>
        <imageSOP_UID>1.3.6.1.4.1.14519.5.2.1.6279.6001.327878391160064049990799447348</imageSOP_UID>
        <inclusion>TRUE</inclusion>
        <edgeMap>
          <xCoord>341</xCoord>
          <yCoord>199</yCoord>
        </edgeMap>
      </roi>
    </unblindedReadNodule>
    <nonNodule>
      <nonNoduleID>IL057_127662</nonNoduleID>
      <imageZposition>-273.25</imageZposition>
      <imageSOP_UID>1.3.6.1.4.1.14519.5.2.1.6279.6001.322636326665844797060535833824</imageSOP_UID>
      <locus>
        <xCoord>452</xCoord>
        <yCoord>294</yCoord>
      </locus>
    </nonNodule>
    <nonNodule>
      <nonNoduleID>IL057_127652</nonNoduleID>
      <imageZposition>-200.75</imageZposition>
      <imageSOP_UID>1.3.6.1.4.1.14519.5.2.1.6279.6001.138483705002602732529183786366</imageSOP_UID>
      <locus>
        <xCoord>145</xCoord>
        <yCoord>246</yCoord>
      </locus>
    </nonNodule>
  </readingSession>
<readingSession>
<annotationVersion>3.12</annotationVersion>
<servicingRadiologistID>1696694789</servicingRadiologistID>
<unblindedReadNodule>
<noduleID>MI014_17970</noduleID>
<roi>
<imageZposition>-75.75</imageZposition>
<imageSOP_UID>1.3.6.1.4.1.14519.5.2.1.6279.6001.115497304933441105503505931177</imageSOP_UID>
<inclusion>TRUE</inclusion>
<edgeMap>
<xCoord>184</xCoord>
<yCoord>267</yCoord>
</edgeMap>
</roi>
</unblindedReadNodule>
<unblindedReadNodule>
<noduleID>MI014_17933</noduleID>
<roi>
<imageZposition>-123.25</imageZposition>
<imageSOP_UID>1.3.6.1.4.1.14519.5.2.1.6279.6001.104150446342970239495051109027</imageSOP_UID>
<inclusion>TRUE</inclusion>
<edgeMap>
<xCoord>173</xCoord>
<yCoord>217</yCoord>
</edgeMap>
</roi>
</unblindedReadNodule>
<unblindedReadNodule>
<noduleID>MI014_17935</noduleID>
<roi>
<imageZposition>-130.75</imageZposition>
<imageSOP_UID>1.3.6.1.4.1.14519.5.2.1.6279.6001.278983409735446881045013133892</imageSOP_UID>
<inclusion>TRUE</inclusion>
<edgeMap>
<xCoord>164</xCoord>
<yCoord>193</yCoord>
</edgeMap>
</roi>
</unblindedReadNodule>
<unblindedReadNodule>
<noduleID>MI014_17966</noduleID>
<roi>
<imageZposition>-150.75</imageZposition>
<imageSOP_UID>1.3.6.1.4.1.14519.5.2.1.6279.6001.260148361650837085008031496337</imageSOP_UID>
<inclusion>TRUE</inclusion>
<edgeMap>
<xCoord>225</xCoord>
<yCoord>335</yCoord>
</edgeMap>
</roi>
</unblindedReadNodule>
<unblindedReadNodule>
<noduleID>MI014_17927</noduleID>
<roi>
<imageZposition>-173.25</imageZposition>
<imageSOP_UID>1.3.6.1.4.1.14519.5.2.1.6279.6001.393949872558195034043697080353</imageSOP_UID>
<inclusion>TRUE</inclusion>
<edgeMap>
<xCoord>174</xCoord>
<yCoord>171</yCoord>
</edgeMap>
</roi>
</unblindedReadNodule>
<unblindedReadNodule>
<noduleID>MI014_17937</noduleID>
<roi>
<imageZposition>-120.75</imageZposition>
<imageSOP_UID>1.3.6.1.4.1.14519.5.2.1.6279.6001.284123673285414703876887646289</imageSOP_UID>
<inclusion>TRUE</inclusion>
<edgeMap>
<xCoord>126</xCoord>
<yCoord>334</yCoord>
</edgeMap>
</roi>
</unblindedReadNodule>
<unblindedReadNodule>
<noduleID>MI014_17964</noduleID>
<roi>
<imageZposition>-190.75</imageZposition>
<imageSOP_UID>1.3.6.1.4.1.14519.5.2.1.6279.6001.237780477026547987324213430000</imageSOP_UID>
<inclusion>TRUE</inclusion>
<edgeMap>
<xCoord>143</xCoord>
<yCoord>317</yCoord>
</edgeMap>
</roi>
</unblindedReadNodule>
<unblindedReadNodule>
<noduleID>MI014_17945</noduleID>
<roi>
<imageZposition>-200.75</imageZposition>
<imageSOP_UID>1.3.6.1.4.1.14519.5.2.1.6279.6001.138483705002602732529183786366</imageSOP_UID>
<inclusion>TRUE</inclusion>
<edgeMap>
<xCoord>144</xCoord>
<yCoord>245</yCoord>
</edgeMap>
</roi>
</unblindedReadNodule>
<unblindedReadNodule>
<noduleID>MI014_17962</noduleID>
<roi>
<imageZposition>-213.25</imageZposition>
<imageSOP_UID>1.3.6.1.4.1.14519.5.2.1.6279.6001.339725395265648318218591705325</imageSOP_UID>
<inclusion>TRUE</inclusion>
<edgeMap>
<xCoord>116</xCoord>
<yCoord>328</yCoord>
</edgeMap>
</roi>
</unblindedReadNodule>
<unblindedReadNodule>
<noduleID>MI014_17973</noduleID>
<roi>
<imageZposition>-265.75</imageZposition>
<imageSOP_UID>1.3.6.1.4.1.14519.5.2.1.6279.6001.102753146967029015940379508605</imageSOP_UID>
<inclusion>TRUE</inclusion>
<edgeMap>
<xCoord>223</xCoord>
<yCoord>287</yCoord>
</edgeMap>
</roi>
</unblindedReadNodule>
<unblindedReadNodule>
<noduleID>MI014_17974</noduleID>
<roi>
<imageZposition>-268.25</imageZposition>
<imageSOP_UID>1.3.6.1.4.1.14519.5.2.1.6279.6001.512680666868874025969007507610</imageSOP_UID>
<inclusion>TRUE</inclusion>
<edgeMap>
<xCoord>107</xCoord>
<yCoord>332</yCoord>
</edgeMap>
</roi>
</unblindedReadNodule>
<unblindedReadNodule>
<noduleID>MI014_17907</noduleID>
<characteristics>
<subtlety>4</subtlety>
<internalStructure>1</internalStructure>
<calcification>6</calcification>
<sphericity>4</sphericity>
<margin>2</margin>
<lobulation>1</lobulation>
<spiculation>1</spiculation>
<texture>3</texture>
<malignancy>4</malignancy>
</characteristics>
<roi>
<imageZposition>-240.75</imageZposition>
<imageSOP_UID>1.3.6.1.4.1.14519.5.2.1.6279.6001.167680312635324538375981568199</imageSOP_UID>
<inclusion>TRUE</inclusion>
<edgeMap>
<xCoord>164</xCoord>
<yCoord>363</yCoord>
</edgeMap>
<edgeMap>
<xCoord>165</xCoord>
<yCoord>362</yCoord>
</edgeMap>
<edgeMap>
<xCoord>165</xCoord>
<yCoord>361</yCoord>
</edgeMap>
<edgeMap>
<xCoord>165</xCoord>
<yCoord>360</yCoord>
</edgeMap>
<edgeMap>
<xCoord>165</xCoord>
<yCoord>359</yCoord>
</edgeMap>
<edgeMap>
<xCoord>165</xCoord>
<yCoord>358</yCoord>
</edgeMap>
<edgeMap>
<xCoord>165</xCoord>
<yCoord>357</yCoord>
</edgeMap>
<edgeMap>
<xCoord>164</xCoord>
<yCoord>356</yCoord>
</edgeMap>
<edgeMap>
<xCoord>163</xCoord>
<yCoord>355</yCoord>
</edgeMap>
<edgeMap>
<xCoord>162</xCoord>
<yCoord>355</yCoord>
</edgeMap>
<edgeMap>
<xCoord>161</xCoord>
<yCoord>356</yCoord>
</edgeMap>
<edgeMap>
<xCoord>160</xCoord>
<yCoord>356</yCoord>
</edgeMap>
<edgeMap>
<xCoord>159</xCoord>
<yCoord>356</yCoord>
</edgeMap>
<edgeMap>
<xCoord>158</xCoord>
<yCoord>356</yCoord>
</edgeMap>
<edgeMap>
<xCoord>157</xCoord>
<yCoord>357</yCoord>
</edgeMap>
<edgeMap>
<xCoord>157</xCoord>
<yCoord>358</yCoord>
</edgeMap>
<edgeMap>
<xCoord>157</xCoord>
<yCoord>359</yCoord>
</edgeMap>
<edgeMap>
<xCoord>157</xCoord>
<yCoord>360</yCoord>
</edgeMap>
<edgeMap>
<xCoord>158</xCoord>
<yCoord>361</yCoord>
</edgeMap>
<edgeMap>
<xCoord>158</xCoord>
<yCoord>362</yCoord>
</edgeMap>
<edgeMap>
<xCoord>159</xCoord>
<yCoord>363</yCoord>
</edgeMap>
<edgeMap>
<xCoord>160</xCoord>
<yCoord>363</yCoord>
</edgeMap>
<edgeMap>
<xCoord>161</xCoord>
<yCoord>363</yCoord>
</edgeMap>
<edgeMap>
<xCoord>162</xCoord>
<yCoord>363</yCoord>
</edgeMap>
<edgeMap>
<xCoord>163</xCoord>
<yCoord>363</yCoord>
</edgeMap>
<edgeMap>
<xCoord>164</xCoord>
<yCoord>363</yCoord>
</edgeMap>
</roi>
<roi>
<imageZposition>-243.25</imageZposition>
<imageSOP_UID>1.3.6.1.4.1.14519.5.2.1.6279.6001.406329541310476651448909727890</imageSOP_UID>
<inclusion>TRUE</inclusion>
<edgeMap>
<xCoord>163</xCoord>
<yCoord>362</yCoord>
</edgeMap>
<edgeMap>
<xCoord>164</xCoord>
<yCoord>361</yCoord>
</edgeMap>
<edgeMap>
<xCoord>164</xCoord>
<yCoord>360</yCoord>
</edgeMap>
<edgeMap>
<xCoord>164</xCoord>
<yCoord>359</yCoord>
</edgeMap>
<edgeMap>
<xCoord>164</xCoord>
<yCoord>358</yCoord>
</edgeMap>
<edgeMap>
<xCoord>163</xCoord>
<yCoord>357</yCoord>
</edgeMap>
<edgeMap>
<xCoord>162</xCoord>
<yCoord>357</yCoord>
</edgeMap>
<edgeMap>
<xCoord>161</xCoord>
<yCoord>356</yCoord>
</edgeMap>
<edgeMap>
<xCoord>160</xCoord>
<yCoord>356</yCoord>
</edgeMap>
<edgeMap>
<xCoord>159</xCoord>
<yCoord>357</yCoord>
</edgeMap>
<edgeMap>
<xCoord>158</xCoord>
<yCoord>357</yCoord>
</edgeMap>
<edgeMap>
<xCoord>157</xCoord>
<yCoord>358</yCoord>
</edgeMap>
<edgeMap>
<xCoord>157</xCoord>
<yCoord>359</yCoord>
</edgeMap>
<edgeMap>
<xCoord>157</xCoord>
<yCoord>360</yCoord>
</edgeMap>
<edgeMap>
<xCoord>158</xCoord>
<yCoord>361</yCoord>
</edgeMap>
<edgeMap>
<xCoord>159</xCoord>
<yCoord>362</yCoord>
</edgeMap>
<edgeMap>
<xCoord>160</xCoord>
<yCoord>362</yCoord>
</edgeMap>
<edgeMap>
<xCoord>161</xCoord>
<yCoord>362</yCoord>
</edgeMap>
<edgeMap>
<xCoord>162</xCoord>
<yCoord>362</yCoord>
</edgeMap>
<edgeMap>
<xCoord>163</xCoord>
<yCoord>362</yCoord>
</edgeMap>
</roi>
</unblindedReadNodule>
<unblindedReadNodule>
<noduleID>MI014_17940</noduleID>
<roi>
<imageZposition>-63.25</imageZposition>
<imageSOP_UID>1.3.6.1.4.1.14519.5.2.1.6279.6001.248177506722435081146270719927</imageSOP_UID>
<inclusion>TRUE</inclusion>
<edgeMap>
<xCoord>297</xCoord>
<yCoord>308</yCoord>
</edgeMap>
</roi>
</unblindedReadNodule>
<unblindedReadNodule>
<noduleID>MI014_17975</noduleID>
<roi>
<imageZposition>-90.75</imageZposition>
<imageSOP_UID>1.3.6.1.4.1.14519.5.2.1.6279.6001.137544735107071492491117444871</imageSOP_UID>
<inclusion>TRUE</inclusion>
<edgeMap>
<xCoord>291</xCoord>
<yCoord>297</yCoord>
</edgeMap>
</roi>
</unblindedReadNodule>
<unblindedReadNodule>
<noduleID>MI014_17917</noduleID>
<roi>
<imageZposition>-125.75</imageZposition>
<imageSOP_UID>1.3.6.1.4.1.14519.5.2.1.6279.6001.281748534047862151878869484503</imageSOP_UID>
<inclusion>TRUE</inclusion>
<edgeMap>
<xCoord>400</xCoord>
<yCoord>278</yCoord>
</edgeMap>
</roi>
</unblindedReadNodule>
<unblindedReadNodule>
<noduleID>MI014_17976</noduleID>
<roi>
<imageZposition>-150.75</imageZposition>
<imageSOP_UID>1.3.6.1.4.1.14519.5.2.1.6279.6001.260148361650837085008031496337</imageSOP_UID>
<inclusion>TRUE</inclusion>
<edgeMap>
<xCoord>356</xCoord>
<yCoord>206</yCoord>
</edgeMap>
</roi>
</unblindedReadNodule>
<unblindedReadNodule>
<noduleID>MI014_17977</noduleID>
<roi>
<imageZposition>-155.75</imageZposition>
<imageSOP_UID>1.3.6.1.4.1.14519.5.2.1.6279.6001.327878391160064049990799447348</imageSOP_UID>
<inclusion>TRUE</inclusion>
<edgeMap>
<xCoord>341</xCoord>
<yCoord>199</yCoord>
</edgeMap>
</roi>
</unblindedReadNodule>
<unblindedReadNodule>
<noduleID>MI014_17943</noduleID>
<roi>
<imageZposition>-160.75</imageZposition>
<imageSOP_UID>1.3.6.1.4.1.14519.5.2.1.6279.6001.266888676919863083868137717430</imageSOP_UID>
<inclusion>TRUE</inclusion>
<edgeMap>
<xCoord>403</xCoord>
<yCoord>276</yCoord>
</edgeMap>
</roi>
</unblindedReadNodule>
<unblindedReadNodule>
<noduleID>MI014_17923</noduleID>
<roi>
<imageZposition>-185.75</imageZposition>
<imageSOP_UID>1.3.6.1.4.1.14519.5.2.1.6279.6001.569505099153244091781995197597</imageSOP_UID>
<inclusion>TRUE</inclusion>
<edgeMap>
<xCoord>396</xCoord>
<yCoord>277</yCoord>
</edgeMap>
</roi>
</unblindedReadNodule>
<unblindedReadNodule>
<noduleID>MI014_17978</noduleID>
<roi>
<imageZposition>-245.75</imageZposition>
<imageSOP_UID>1.3.6.1.4.1.14519.5.2.1.6279.6001.165686111670987705728497627776</imageSOP_UID>
<inclusion>TRUE</inclusion>
<edgeMap>
<xCoord>378</xCoord>
<yCoord>288</yCoord>
</edgeMap>
</roi>
</unblindedReadNodule>
<unblindedReadNodule>
<noduleID>MI014_17979</noduleID>
<roi>
<imageZposition>-243.25</imageZposition>
<imageSOP_UID>1.3.6.1.4.1.14519.5.2.1.6279.6001.406329541310476651448909727890</imageSOP_UID>
<inclusion>TRUE</inclusion>
<edgeMap>
<xCoord>298</xCoord>
<yCoord>333</yCoord>
</edgeMap>
</roi>
</unblindedReadNodule>
<unblindedReadNodule>
<noduleID>MI014_17910</noduleID>
<characteristics>
<subtlety>4</subtlety>
<internalStructure>1</internalStructure>
<calcification>6</calcification>
<sphericity>3</sphericity>
<margin>1</margin>
<lobulation>1</lobulation>
<spiculation>1</spiculation>
<texture>3</texture>
<malignancy>3</malignancy>
</characteristics>
<roi>
<imageZposition>-235.75</imageZposition>
<imageSOP_UID>1.3.6.1.4.1.14519.5.2.1.6279.6001.913192025872432781746132816568</imageSOP_UID>
<inclusion>TRUE</inclusion>
<edgeMap>
<xCoord>414</xCoord>
<yCoord>339</yCoord>
</edgeMap>
<edgeMap>
<xCoord>415</xCoord>
<yCoord>338</yCoord>
</edgeMap>
<edgeMap>
<xCoord>416</xCoord>
<yCoord>337</yCoord>
</edgeMap>
<edgeMap>
<xCoord>417</xCoord>
<yCoord>336</yCoord>
</edgeMap>
<edgeMap>
<xCoord>417</xCoord>
<yCoord>335</yCoord>
</edgeMap>
<edgeMap>
<xCoord>417</xCoord>
<yCoord>334</yCoord>
</edgeMap>
<edgeMap>
<xCoord>417</xCoord>
<yCoord>333</yCoord>
</edgeMap>
<edgeMap>
<xCoord>416</xCoord>
<yCoord>333</yCoord>
</edgeMap>
<edgeMap>
<xCoord>415</xCoord>
<yCoord>332</yCoord>
</edgeMap>
<edgeMap>
<xCoord>414</xCoord>
<yCoord>331</yCoord>
</edgeMap>
<edgeMap>
<xCoord>413</xCoord>
<yCoord>331</yCoord>
</edgeMap>
<edgeMap>
<xCoord>412</xCoord>
<yCoord>331</yCoord>
</edgeMap>
<edgeMap>
<xCoord>411</xCoord>
<yCoord>331</yCoord>
</edgeMap>
<edgeMap>
<xCoord>410</xCoord>
<yCoord>332</yCoord>
</edgeMap>
<edgeMap>
<xCoord>409</xCoord>
<yCoord>333</yCoord>
</edgeMap>
<edgeMap>
<xCoord>409</xCoord>
<yCoord>334</yCoord>
</edgeMap>
<edgeMap>
<xCoord>410</xCoord>
<yCoord>335</yCoord>
</edgeMap>
<edgeMap>
<xCoord>410</xCoord>
<yCoord>336</yCoord>
</edgeMap>
<edgeMap>
<xCoord>410</xCoord>
<yCoord>337</yCoord>
</edgeMap>
<edgeMap>
<xCoord>411</xCoord>
<yCoord>338</yCoord>
</edgeMap>
<edgeMap>
<xCoord>412</xCoord>
<yCoord>338</yCoord>
</edgeMap>
<edgeMap>
<xCoord>413</xCoord>
<yCoord>339</yCoord>
</edgeMap>
<edgeMap>
<xCoord>414</xCoord>
<yCoord>339</yCoord>
</edgeMap>
</roi>
<roi>
<imageZposition>-238.25</imageZposition>
<imageSOP_UID>1.3.6.1.4.1.14519.5.2.1.6279.6001.194259841960997737417574397160</imageSOP_UID>
<inclusion>TRUE</inclusion>
<edgeMap>
<xCoord>414</xCoord>
<yCoord>340</yCoord>
</edgeMap>
<edgeMap>
<xCoord>414</xCoord>
<yCoord>339</yCoord>
</edgeMap>
<edgeMap>
<xCoord>415</xCoord>
<yCoord>338</yCoord>
</edgeMap>
<edgeMap>
<xCoord>416</xCoord>
<yCoord>337</yCoord>
</edgeMap>
<edgeMap>
<xCoord>416</xCoord>
<yCoord>336</yCoord>
</edgeMap>
<edgeMap>
<xCoord>415</xCoord>
<yCoord>335</yCoord>
</edgeMap>
<edgeMap>
<xCoord>414</xCoord>
<yCoord>335</yCoord>
</edgeMap>
<edgeMap>
<xCoord>413</xCoord>
<yCoord>335</yCoord>
</edgeMap>
<edgeMap>
<xCoord>412</xCoord>
<yCoord>336</yCoord>
</edgeMap>
<edgeMap>
<xCoord>412</xCoord>
<yCoord>337</yCoord>
</edgeMap>
<edgeMap>
<xCoord>412</xCoord>
<yCoord>338</yCoord>
</edgeMap>
<edgeMap>
<xCoord>412</xCoord>
<yCoord>339</yCoord>
</edgeMap>
<edgeMap>
<xCoord>413</xCoord>
<yCoord>340</yCoord>
</edgeMap>
<edgeMap>
<xCoord>414</xCoord>
<yCoord>340</yCoord>
</edgeMap>
</roi>
</unblindedReadNodule>
<unblindedReadNodule>
<noduleID>MI014_17903</noduleID>
<characteristics>
<subtlety>4</subtlety>
<internalStructure>1</internalStructure>
<calcification>6</calcification>
<sphericity>4</sphericity>
<margin>2</margin>
<lobulation>1</lobulation>
<spiculation>1</spiculation>
<texture>4</texture>
<malignancy>4</malignancy>
</characteristics>
<roi>
<imageZposition>-230.75</imageZposition>
<imageSOP_UID>1.3.6.1.4.1.14519.5.2.1.6279.6001.272885098441611572555233407560</imageSOP_UID>
<inclusion>TRUE</inclusion>
<edgeMap>
<xCoord>303</xCoord>
<yCoord>350</yCoord>
</edgeMap>
<edgeMap>
<xCoord>304</xCoord>
<yCoord>349</yCoord>
</edgeMap>
<edgeMap>
<xCoord>304</xCoord>
<yCoord>348</yCoord>
</edgeMap>
<edgeMap>
<xCoord>304</xCoord>
<yCoord>347</yCoord>
</edgeMap>
<edgeMap>
<xCoord>303</xCoord>
<yCoord>346</yCoord>
</edgeMap>
<edgeMap>
<xCoord>302</xCoord>
<yCoord>345</yCoord>
</edgeMap>
<edgeMap>
<xCoord>301</xCoord>
<yCoord>345</yCoord>
</edgeMap>
<edgeMap>
<xCoord>300</xCoord>
<yCoord>344</yCoord>
</edgeMap>
<edgeMap>
<xCoord>299</xCoord>
<yCoord>344</yCoord>
</edgeMap>
<edgeMap>
<xCoord>298</xCoord>
<yCoord>345</yCoord>
</edgeMap>
<edgeMap>
<xCoord>297</xCoord>
<yCoord>345</yCoord>
</edgeMap>
<edgeMap>
<xCoord>297</xCoord>
<yCoord>346</yCoord>
</edgeMap>
<edgeMap>
<xCoord>297</xCoord>
<yCoord>347</yCoord>
</edgeMap>
<edgeMap>
<xCoord>298</xCoord>
<yCoord>348</yCoord>
</edgeMap>
<edgeMap>
<xCoord>299</xCoord>
<yCoord>349</yCoord>
</edgeMap>
<edgeMap>
<xCoord>300</xCoord>
<yCoord>350</yCoord>
</edgeMap>
<edgeMap>
<xCoord>301</xCoord>
<yCoord>350</yCoord>
</edgeMap>
<edgeMap>
<xCoord>302</xCoord>
<yCoord>350</yCoord>
</edgeMap>
<edgeMap>
<xCoord>303</xCoord>
<yCoord>350</yCoord>
</edgeMap>
</roi>
<roi>
<imageZposition>-233.25</imageZposition>
<imageSOP_UID>1.3.6.1.4.1.14519.5.2.1.6279.6001.992822668505783843333418238014</imageSOP_UID>
<inclusion>TRUE</inclusion>
<edgeMap>
<xCoord>302</xCoord>
<yCoord>352</yCoord>
</edgeMap>
<edgeMap>
<xCoord>303</xCoord>
<yCoord>351</yCoord>
</edgeMap>
<edgeMap>
<xCoord>304</xCoord>
<yCoord>351</yCoord>
</edgeMap>
<edgeMap>
<xCoord>305</xCoord>
<yCoord>350</yCoord>
</edgeMap>
<edgeMap>
<xCoord>305</xCoord>
<yCoord>349</yCoord>
</edgeMap>
<edgeMap>
<xCoord>305</xCoord>
<yCoord>348</yCoord>
</edgeMap>
<edgeMap>
<xCoord>305</xCoord>
<yCoord>347</yCoord>
</edgeMap>
<edgeMap>
<xCoord>305</xCoord>
<yCoord>346</yCoord>
</edgeMap>
<edgeMap>
<xCoord>305</xCoord>
<yCoord>345</yCoord>
</edgeMap>
<edgeMap>
<xCoord>304</xCoord>
<yCoord>344</yCoord>
</edgeMap>
<edgeMap>
<xCoord>303</xCoord>
<yCoord>344</yCoord>
</edgeMap>
<edgeMap>
<xCoord>302</xCoord>
<yCoord>344</yCoord>
</edgeMap>
<edgeMap>
<xCoord>301</xCoord>
<yCoord>343</yCoord>
</edgeMap>
<edgeMap>
<xCoord>300</xCoord>
<yCoord>344</yCoord>
</edgeMap>
<edgeMap>
<xCoord>299</xCoord>
<yCoord>345</yCoord>
</edgeMap>
<edgeMap>
<xCoord>298</xCoord>
<yCoord>346</yCoord>
</edgeMap>
<edgeMap>
<xCoord>297</xCoord>
<yCoord>347</yCoord>
</edgeMap>
<edgeMap>
<xCoord>297</xCoord>
<yCoord>348</yCoord>
</edgeMap>
<edgeMap>
<xCoord>297</xCoord>
<yCoord>349</yCoord>
</edgeMap>
<edgeMap>
<xCoord>297</xCoord>
<yCoord>350</yCoord>
</edgeMap>
<edgeMap>
<xCoord>298</xCoord>
<yCoord>351</yCoord>
</edgeMap>
<edgeMap>
<xCoord>299</xCoord>
<yCoord>352</yCoord>
</edgeMap>
<edgeMap>
<xCoord>300</xCoord>
<yCoord>352</yCoord>
</edgeMap>
<edgeMap>
<xCoord>301</xCoord>
<yCoord>352</yCoord>
</edgeMap>
<edgeMap>
<xCoord>302</xCoord>
<yCoord>352</yCoord>
</edgeMap>
</roi>
<roi>
<imageZposition>-235.75</imageZposition>
<imageSOP_UID>1.3.6.1.4.1.14519.5.2.1.6279.6001.913192025872432781746132816568</imageSOP_UID>
<inclusion>TRUE</inclusion>
<edgeMap>
<xCoord>302</xCoord>
<yCoord>351</yCoord>
</edgeMap>
<edgeMap>
<xCoord>302</xCoord>
<yCoord>350</yCoord>
</edgeMap>
<edgeMap>
<xCoord>303</xCoord>
<yCoord>349</yCoord>
</edgeMap>
<edgeMap>
<xCoord>304</xCoord>
<yCoord>348</yCoord>
</edgeMap>
<edgeMap>
<xCoord>304</xCoord>
<yCoord>347</yCoord>
</edgeMap>
<edgeMap>
<xCoord>304</xCoord>
<yCoord>346</yCoord>
</edgeMap>
<edgeMap>
<xCoord>304</xCoord>
<yCoord>345</yCoord>
</edgeMap>
<edgeMap>
<xCoord>304</xCoord>
<yCoord>344</yCoord>
</edgeMap>
<edgeMap>
<xCoord>303</xCoord>
<yCoord>344</yCoord>
</edgeMap>
<edgeMap>
<xCoord>302</xCoord>
<yCoord>343</yCoord>
</edgeMap>
<edgeMap>
<xCoord>301</xCoord>
<yCoord>343</yCoord>
</edgeMap>
<edgeMap>
<xCoord>300</xCoord>
<yCoord>344</yCoord>
</edgeMap>
<edgeMap>
<xCoord>300</xCoord>
<yCoord>345</yCoord>
</edgeMap>
<edgeMap>
<xCoord>300</xCoord>
<yCoord>346</yCoord>
</edgeMap>
<edgeMap>
<xCoord>299</xCoord>
<yCoord>347</yCoord>
</edgeMap>
<edgeMap>
<xCoord>298</xCoord>
<yCoord>348</yCoord>
</edgeMap>
<edgeMap>
<xCoord>298</xCoord>
<yCoord>349</yCoord>
</edgeMap>
<edgeMap>
<xCoord>299</xCoord>
<yCoord>350</yCoord>
</edgeMap>
<edgeMap>
<xCoord>300</xCoord>
<yCoord>350</yCoord>
</edgeMap>
<edgeMap>
<xCoord>301</xCoord>
<yCoord>351</yCoord>
</edgeMap>
<edgeMap>
<xCoord>302</xCoord>
<yCoord>351</yCoord>
</edgeMap>
</roi>
</unblindedReadNodule>
<unblindedReadNodule>
<noduleID>MI014_17897</noduleID>
<characteristics>
<subtlety>5</subtlety>
<internalStructure>1</internalStructure>
<calcification>6</calcification>
<sphericity>5</sphericity>
<margin>5</margin>
<lobulation>1</lobulation>
<spiculation>1</spiculation>
<texture>5</texture>
<malignancy>4</malignancy>
</characteristics>
<roi>
<imageZposition>-140.75</imageZposition>
<imageSOP_UID>1.3.6.1.4.1.14519.5.2.1.6279.6001.510821231534834839394666056049</imageSOP_UID>
<inclusion>TRUE</inclusion>
<edgeMap>
<xCoord>289</xCoord>
<yCoord>371</yCoord>
</edgeMap>
<edgeMap>
<xCoord>289</xCoord>
<yCoord>370</yCoord>
</edgeMap>
<edgeMap>
<xCoord>290</xCoord>
<yCoord>369</yCoord>
</edgeMap>
<edgeMap>
<xCoord>291</xCoord>
<yCoord>368</yCoord>
</edgeMap>
<edgeMap>
<xCoord>292</xCoord>
<yCoord>368</yCoord>
</edgeMap>
<edgeMap>
<xCoord>292</xCoord>
<yCoord>367</yCoord>
</edgeMap>
<edgeMap>
<xCoord>293</xCoord>
<yCoord>366</yCoord>
</edgeMap>
<edgeMap>
<xCoord>292</xCoord>
<yCoord>365</yCoord>
</edgeMap>
<edgeMap>
<xCoord>292</xCoord>
<yCoord>364</yCoord>
</edgeMap>
<edgeMap>
<xCoord>291</xCoord>
<yCoord>363</yCoord>
</edgeMap>
<edgeMap>
<xCoord>290</xCoord>
<yCoord>363</yCoord>
</edgeMap>
<edgeMap>
<xCoord>289</xCoord>
<yCoord>363</yCoord>
</edgeMap>
<edgeMap>
<xCoord>288</xCoord>
<yCoord>363</yCoord>
</edgeMap>
<edgeMap>
<xCoord>287</xCoord>
<yCoord>363</yCoord>
</edgeMap>
<edgeMap>
<xCoord>286</xCoord>
<yCoord>363</yCoord>
</edgeMap>
<edgeMap>
<xCoord>285</xCoord>
<yCoord>364</yCoord>
</edgeMap>
<edgeMap>
<xCoord>285</xCoord>
<yCoord>365</yCoord>
</edgeMap>
<edgeMap>
<xCoord>284</xCoord>
<yCoord>366</yCoord>
</edgeMap>
<edgeMap>
<xCoord>284</xCoord>
<yCoord>367</yCoord>
</edgeMap>
<edgeMap>
<xCoord>285</xCoord>
<yCoord>368</yCoord>
</edgeMap>
<edgeMap>
<xCoord>285</xCoord>
<yCoord>369</yCoord>
</edgeMap>
<edgeMap>
<xCoord>285</xCoord>
<yCoord>370</yCoord>
</edgeMap>
<edgeMap>
<xCoord>286</xCoord>
<yCoord>370</yCoord>
</edgeMap>
<edgeMap>
<xCoord>287</xCoord>
<yCoord>371</yCoord>
</edgeMap>
<edgeMap>
<xCoord>288</xCoord>
<yCoord>371</yCoord>
</edgeMap>
<edgeMap>
<xCoord>289</xCoord>
<yCoord>371</yCoord>
</edgeMap>
</roi>
<roi>
<imageZposition>-143.25</imageZposition>
<imageSOP_UID>1.3.6.1.4.1.14519.5.2.1.6279.6001.272122410807117298241698358126</imageSOP_UID>
<inclusion>TRUE</inclusion>
<edgeMap>
<xCoord>290</xCoord>
<yCoord>371</yCoord>
</edgeMap>
<edgeMap>
<xCoord>291</xCoord>
<yCoord>370</yCoord>
</edgeMap>
<edgeMap>
<xCoord>292</xCoord>
<yCoord>369</yCoord>
</edgeMap>
<edgeMap>
<xCoord>292</xCoord>
<yCoord>368</yCoord>
</edgeMap>
<edgeMap>
<xCoord>293</xCoord>
<yCoord>367</yCoord>
</edgeMap>
<edgeMap>
<xCoord>293</xCoord>
<yCoord>366</yCoord>
</edgeMap>
<edgeMap>
<xCoord>293</xCoord>
<yCoord>365</yCoord>
</edgeMap>
<edgeMap>
<xCoord>293</xCoord>
<yCoord>364</yCoord>
</edgeMap>
<edgeMap>
<xCoord>292</xCoord>
<yCoord>363</yCoord>
</edgeMap>
<edgeMap>
<xCoord>292</xCoord>
<yCoord>362</yCoord>
</edgeMap>
<edgeMap>
<xCoord>291</xCoord>
<yCoord>362</yCoord>
</edgeMap>
<edgeMap>
<xCoord>290</xCoord>
<yCoord>362</yCoord>
</edgeMap>
<edgeMap>
<xCoord>289</xCoord>
<yCoord>362</yCoord>
</edgeMap>
<edgeMap>
<xCoord>288</xCoord>
<yCoord>362</yCoord>
</edgeMap>
<edgeMap>
<xCoord>287</xCoord>
<yCoord>362</yCoord>
</edgeMap>
<edgeMap>
<xCoord>286</xCoord>
<yCoord>362</yCoord>
</edgeMap>
<edgeMap>
<xCoord>286</xCoord>
<yCoord>363</yCoord>
</edgeMap>
<edgeMap>
<xCoord>285</xCoord>
<yCoord>364</yCoord>
</edgeMap>
<edgeMap>
<xCoord>284</xCoord>
<yCoord>365</yCoord>
</edgeMap>
<edgeMap>
<xCoord>284</xCoord>
<yCoord>366</yCoord>
</edgeMap>
<edgeMap>
<xCoord>284</xCoord>
<yCoord>367</yCoord>
</edgeMap>
<edgeMap>
<xCoord>284</xCoord>
<yCoord>368</yCoord>
</edgeMap>
<edgeMap>
<xCoord>285</xCoord>
<yCoord>369</yCoord>
</edgeMap>
<edgeMap>
<xCoord>285</xCoord>
<yCoord>370</yCoord>
</edgeMap>
<edgeMap>
<xCoord>286</xCoord>
<yCoord>371</yCoord>
</edgeMap>
<edgeMap>
<xCoord>287</xCoord>
<yCoord>371</yCoord>
</edgeMap>
<edgeMap>
<xCoord>288</xCoord>
<yCoord>371</yCoord>
</edgeMap>
<edgeMap>
<xCoord>289</xCoord>
<yCoord>371</yCoord>
</edgeMap>
<edgeMap>
<xCoord>290</xCoord>
<yCoord>371</yCoord>
</edgeMap>
</roi>
<roi>
<imageZposition>-145.75</imageZposition>
<imageSOP_UID>1.3.6.1.4.1.14519.5.2.1.6279.6001.360598250020596615077259944124</imageSOP_UID>
<inclusion>TRUE</inclusion>
<edgeMap>
<xCoord>289</xCoord>
<yCoord>368</yCoord>
</edgeMap>
<edgeMap>
<xCoord>290</xCoord>
<yCoord>367</yCoord>
</edgeMap>
<edgeMap>
<xCoord>291</xCoord>
<yCoord>366</yCoord>
</edgeMap>
<edgeMap>
<xCoord>291</xCoord>
<yCoord>365</yCoord>
</edgeMap>
<edgeMap>
<xCoord>291</xCoord>
<yCoord>364</yCoord>
</edgeMap>
<edgeMap>
<xCoord>291</xCoord>
<yCoord>363</yCoord>
</edgeMap>
<edgeMap>
<xCoord>290</xCoord>
<yCoord>363</yCoord>
</edgeMap>
<edgeMap>
<xCoord>289</xCoord>
<yCoord>363</yCoord>
</edgeMap>
<edgeMap>
<xCoord>288</xCoord>
<yCoord>363</yCoord>
</edgeMap>
<edgeMap>
<xCoord>287</xCoord>
<yCoord>363</yCoord>
</edgeMap>
<edgeMap>
<xCoord>286</xCoord>
<yCoord>363</yCoord>
</edgeMap>
<edgeMap>
<xCoord>286</xCoord>
<yCoord>364</yCoord>
</edgeMap>
<edgeMap>
<xCoord>285</xCoord>
<yCoord>365</yCoord>
</edgeMap>
<edgeMap>
<xCoord>285</xCoord>
<yCoord>366</yCoord>
</edgeMap>
<edgeMap>
<xCoord>285</xCoord>
<yCoord>367</yCoord>
</edgeMap>
<edgeMap>
<xCoord>286</xCoord>
<yCoord>368</yCoord>
</edgeMap>
<edgeMap>
<xCoord>287</xCoord>
<yCoord>368</yCoord>
</edgeMap>
<edgeMap>
<xCoord>288</xCoord>
<yCoord>368</yCoord>
</edgeMap>
<edgeMap>
<xCoord>289</xCoord>
<yCoord>368</yCoord>
</edgeMap>
</roi>
</unblindedReadNodule>
<unblindedReadNodule>
<noduleID>MI014_17956</noduleID>
<roi>
<imageZposition>-160.75</imageZposition>
<imageSOP_UID>1.3.6.1.4.1.14519.5.2.1.6279.6001.266888676919863083868137717430</imageSOP_UID>
<inclusion>TRUE</inclusion>
<edgeMap>
<xCoord>289</xCoord>
<yCoord>349</yCoord>
</edgeMap>
</roi>
</unblindedReadNodule>
<unblindedReadNodule>
<noduleID>MI014_17980</noduleID>
<roi>
<imageZposition>-160.75</imageZposition>
<imageSOP_UID>1.3.6.1.4.1.14519.5.2.1.6279.6001.266888676919863083868137717430</imageSOP_UID>
<inclusion>TRUE</inclusion>
<edgeMap>
<xCoord>357</xCoord>
<yCoord>332</yCoord>
</edgeMap>
</roi>
</unblindedReadNodule>
<unblindedReadNodule>
<noduleID>MI014_17981</noduleID>
<roi>
<imageZposition>-175.75</imageZposition>
<imageSOP_UID>1.3.6.1.4.1.14519.5.2.1.6279.6001.121040335370646578722981196537</imageSOP_UID>
<inclusion>TRUE</inclusion>
<edgeMap>
<xCoord>354</xCoord>
<yCoord>387</yCoord>
</edgeMap>
</roi>
</unblindedReadNodule>
<unblindedReadNodule>
<noduleID>MI014_17982</noduleID>
<roi>
<imageZposition>-175.75</imageZposition>
<imageSOP_UID>1.3.6.1.4.1.14519.5.2.1.6279.6001.121040335370646578722981196537</imageSOP_UID>
<inclusion>TRUE</inclusion>
<edgeMap>
<xCoord>359</xCoord>
<yCoord>307</yCoord>
</edgeMap>
</roi>
</unblindedReadNodule>
<unblindedReadNodule>
<noduleID>MI014_17959</noduleID>
<roi>
<imageZposition>-205.75</imageZposition>
<imageSOP_UID>1.3.6.1.4.1.14519.5.2.1.6279.6001.274421346441459727266170836227</imageSOP_UID>
<inclusion>TRUE</inclusion>
<edgeMap>
<xCoord>414</xCoord>
<yCoord>308</yCoord>
</edgeMap>
</roi>
</unblindedReadNodule>
<unblindedReadNodule>
<noduleID>MI014_17949</noduleID>
<roi>
<imageZposition>-210.75</imageZposition>
<imageSOP_UID>1.3.6.1.4.1.14519.5.2.1.6279.6001.145673071789166480413800875124</imageSOP_UID>
<inclusion>TRUE</inclusion>
<edgeMap>
<xCoord>416</xCoord>
<yCoord>337</yCoord>
</edgeMap>
</roi>
</unblindedReadNodule>
<unblindedReadNodule>
<noduleID>MI014_17954</noduleID>
<roi>
<imageZposition>-273.25</imageZposition>
<imageSOP_UID>1.3.6.1.4.1.14519.5.2.1.6279.6001.322636326665844797060535833824</imageSOP_UID>
<inclusion>TRUE</inclusion>
<edgeMap>
<xCoord>451</xCoord>
<yCoord>294</yCoord>
</edgeMap>
</roi>
</unblindedReadNodule>
<unblindedReadNodule>
<noduleID>MI014_17984</noduleID>
<roi>
<imageZposition>-75.75</imageZposition>
<imageSOP_UID>1.3.6.1.4.1.14519.5.2.1.6279.6001.115497304933441105503505931177</imageSOP_UID>
<inclusion>TRUE</inclusion>
<edgeMap>
<xCoord>358</xCoord>
<yCoord>289</yCoord>
</edgeMap>
</roi>
</unblindedReadNodule>
<unblindedReadNodule>
<noduleID>MI014_17918</noduleID>
<characteristics>
<subtlety>3</subtlety>
<internalStructure>1</internalStructure>
<calcification>6</calcification>
<sphericity>4</sphericity>
<margin>1</margin>
<lobulation>1</lobulation>
<spiculation>1</spiculation>
<texture>3</texture>
<malignancy>2</malignancy>
</characteristics>
<roi>
<imageZposition>-145.75</imageZposition>
<imageSOP_UID>1.3.6.1.4.1.14519.5.2.1.6279.6001.360598250020596615077259944124</imageSOP_UID>
<inclusion>TRUE</inclusion>
<edgeMap>
<xCoord>159</xCoord>
<yCoord>380</yCoord>
</edgeMap>
<edgeMap>
<xCoord>160</xCoord>
<yCoord>379</yCoord>
</edgeMap>
<edgeMap>
<xCoord>161</xCoord>
<yCoord>378</yCoord>
</edgeMap>
<edgeMap>
<xCoord>161</xCoord>
<yCoord>377</yCoord>
</edgeMap>
<edgeMap>
<xCoord>161</xCoord>
<yCoord>376</yCoord>
</edgeMap>
<edgeMap>
<xCoord>161</xCoord>
<yCoord>375</yCoord>
</edgeMap>
<edgeMap>
<xCoord>161</xCoord>
<yCoord>374</yCoord>
</edgeMap>
<edgeMap>
<xCoord>161</xCoord>
<yCoord>373</yCoord>
</edgeMap>
<edgeMap>
<xCoord>160</xCoord>
<yCoord>372</yCoord>
</edgeMap>
<edgeMap>
<xCoord>159</xCoord>
<yCoord>371</yCoord>
</edgeMap>
<edgeMap>
<xCoord>158</xCoord>
<yCoord>371</yCoord>
</edgeMap>
<edgeMap>
<xCoord>157</xCoord>
<yCoord>371</yCoord>
</edgeMap>
<edgeMap>
<xCoord>156</xCoord>
<yCoord>372</yCoord>
</edgeMap>
<edgeMap>
<xCoord>155</xCoord>
<yCoord>372</yCoord>
</edgeMap>
<edgeMap>
<xCoord>154</xCoord>
<yCoord>373</yCoord>
</edgeMap>
<edgeMap>
<xCoord>153</xCoord>
<yCoord>374</yCoord>
</edgeMap>
<edgeMap>
<xCoord>153</xCoord>
<yCoord>375</yCoord>
</edgeMap>
<edgeMap>
<xCoord>153</xCoord>
<yCoord>376</yCoord>
</edgeMap>
<edgeMap>
<xCoord>153</xCoord>
<yCoord>377</yCoord>
</edgeMap>
<edgeMap>
<xCoord>154</xCoord>
<yCoord>377</yCoord>
</edgeMap>
<edgeMap>
<xCoord>155</xCoord>
<yCoord>378</yCoord>
</edgeMap>
<edgeMap>
<xCoord>156</xCoord>
<yCoord>379</yCoord>
</edgeMap>
<edgeMap>
<xCoord>157</xCoord>
<yCoord>380</yCoord>
</edgeMap>
<edgeMap>
<xCoord>158</xCoord>
<yCoord>380</yCoord>
</edgeMap>
<edgeMap>
<xCoord>159</xCoord>
<yCoord>380</yCoord>
</edgeMap>
</roi>
</unblindedReadNodule>
<unblindedReadNodule>
<noduleID>MI014_17938</noduleID>
<roi>
<imageZposition>-118.25</imageZposition>
<imageSOP_UID>1.3.6.1.4.1.14519.5.2.1.6279.6001.261736606305224278932815350623</imageSOP_UID>
<inclusion>TRUE</inclusion>
<edgeMap>
<xCoord>197</xCoord>
<yCoord>349</yCoord>
</edgeMap>
</roi>
</unblindedReadNodule>
<unblindedReadNodule>
<noduleID>MI014_17985</noduleID>
<characteristics>
<subtlety>4</subtlety>
<internalStructure>1</internalStructure>
<calcification>6</calcification>
<sphericity>4</sphericity>
<margin>2</margin>
<lobulation>1</lobulation>
<spiculation>3</spiculation>
<texture>3</texture>
<malignancy>3</malignancy>
</characteristics>
<roi>
<imageZposition>-215.75</imageZposition>
<imageSOP_UID>1.3.6.1.4.1.14519.5.2.1.6279.6001.233042867710340637036708882895</imageSOP_UID>
<inclusion>TRUE</inclusion>
<edgeMap>
<xCoord>177</xCoord>
<yCoord>273</yCoord>
</edgeMap>
<edgeMap>
<xCoord>178</xCoord>
<yCoord>272</yCoord>
</edgeMap>
<edgeMap>
<xCoord>179</xCoord>
<yCoord>271</yCoord>
</edgeMap>
<edgeMap>
<xCoord>180</xCoord>
<yCoord>271</yCoord>
</edgeMap>
<edgeMap>
<xCoord>180</xCoord>
<yCoord>270</yCoord>
</edgeMap>
<edgeMap>
<xCoord>181</xCoord>
<yCoord>269</yCoord>
</edgeMap>
<edgeMap>
<xCoord>182</xCoord>
<yCoord>268</yCoord>
</edgeMap>
<edgeMap>
<xCoord>182</xCoord>
<yCoord>267</yCoord>
</edgeMap>
<edgeMap>
<xCoord>182</xCoord>
<yCoord>266</yCoord>
</edgeMap>
<edgeMap>
<xCoord>183</xCoord>
<yCoord>265</yCoord>
</edgeMap>
<edgeMap>
<xCoord>183</xCoord>
<yCoord>264</yCoord>
</edgeMap>
<edgeMap>
<xCoord>182</xCoord>
<yCoord>263</yCoord>
</edgeMap>
<edgeMap>
<xCoord>182</xCoord>
<yCoord>262</yCoord>
</edgeMap>
<edgeMap>
<xCoord>181</xCoord>
<yCoord>262</yCoord>
</edgeMap>
<edgeMap>
<xCoord>180</xCoord>
<yCoord>261</yCoord>
</edgeMap>
<edgeMap>
<xCoord>179</xCoord>
<yCoord>261</yCoord>
</edgeMap>
<edgeMap>
<xCoord>178</xCoord>
<yCoord>261</yCoord>
</edgeMap>
<edgeMap>
<xCoord>177</xCoord>
<yCoord>261</yCoord>
</edgeMap>
<edgeMap>
<xCoord>176</xCoord>
<yCoord>261</yCoord>
</edgeMap>
<edgeMap>
<xCoord>175</xCoord>
<yCoord>262</yCoord>
</edgeMap>
<edgeMap>
<xCoord>174</xCoord>
<yCoord>263</yCoord>
</edgeMap>
<edgeMap>
<xCoord>173</xCoord>
<yCoord>264</yCoord>
</edgeMap>
<edgeMap>
<xCoord>172</xCoord>
<yCoord>265</yCoord>
</edgeMap>
<edgeMap>
<xCoord>172</xCoord>
<yCoord>266</yCoord>
</edgeMap>
<edgeMap>
<xCoord>172</xCoord>
<yCoord>267</yCoord>
</edgeMap>
<edgeMap>
<xCoord>172</xCoord>
<yCoord>268</yCoord>
</edgeMap>
<edgeMap>
<xCoord>172</xCoord>
<yCoord>269</yCoord>
</edgeMap>
<edgeMap>
<xCoord>172</xCoord>
<yCoord>270</yCoord>
</edgeMap>
<edgeMap>
<xCoord>173</xCoord>
<yCoord>271</yCoord>
</edgeMap>
<edgeMap>
<xCoord>174</xCoord>
<yCoord>272</yCoord>
</edgeMap>
<edgeMap>
<xCoord>175</xCoord>
<yCoord>272</yCoord>
</edgeMap>
<edgeMap>
<xCoord>176</xCoord>
<yCoord>273</yCoord>
</edgeMap>
<edgeMap>
<xCoord>177</xCoord>
<yCoord>273</yCoord>
</edgeMap>
</roi>
<roi>
<imageZposition>-218.25</imageZposition>
<imageSOP_UID>1.3.6.1.4.1.14519.5.2.1.6279.6001.315157384572746316326867438223</imageSOP_UID>
<inclusion>TRUE</inclusion>
<edgeMap>
<xCoord>179</xCoord>
<yCoord>272</yCoord>
</edgeMap>
<edgeMap>
<xCoord>180</xCoord>
<yCoord>271</yCoord>
</edgeMap>
<edgeMap>
<xCoord>181</xCoord>
<yCoord>270</yCoord>
</edgeMap>
<edgeMap>
<xCoord>182</xCoord>
<yCoord>269</yCoord>
</edgeMap>
<edgeMap>
<xCoord>182</xCoord>
<yCoord>268</yCoord>
</edgeMap>
<edgeMap>
<xCoord>183</xCoord>
<yCoord>267</yCoord>
</edgeMap>
<edgeMap>
<xCoord>183</xCoord>
<yCoord>266</yCoord>
</edgeMap>
<edgeMap>
<xCoord>183</xCoord>
<yCoord>265</yCoord>
</edgeMap>
<edgeMap>
<xCoord>183</xCoord>
<yCoord>264</yCoord>
</edgeMap>
<edgeMap>
<xCoord>182</xCoord>
<yCoord>263</yCoord>
</edgeMap>
<edgeMap>
<xCoord>181</xCoord>
<yCoord>262</yCoord>
</edgeMap>
<edgeMap>
<xCoord>180</xCoord>
<yCoord>262</yCoord>
</edgeMap>
<edgeMap>
<xCoord>179</xCoord>
<yCoord>262</yCoord>
</edgeMap>
<edgeMap>
<xCoord>178</xCoord>
<yCoord>262</yCoord>
</edgeMap>
<edgeMap>
<xCoord>177</xCoord>
<yCoord>262</yCoord>
</edgeMap>
<edgeMap>
<xCoord>176</xCoord>
<yCoord>263</yCoord>
</edgeMap>
<edgeMap>
<xCoord>175</xCoord>
<yCoord>264</yCoord>
</edgeMap>
<edgeMap>
<xCoord>174</xCoord>
<yCoord>265</yCoord>
</edgeMap>
<edgeMap>
<xCoord>173</xCoord>
<yCoord>265</yCoord>
</edgeMap>
<edgeMap>
<xCoord>172</xCoord>
<yCoord>266</yCoord>
</edgeMap>
<edgeMap>
<xCoord>172</xCoord>
<yCoord>267</yCoord>
</edgeMap>
<edgeMap>
<xCoord>172</xCoord>
<yCoord>268</yCoord>
</edgeMap>
<edgeMap>
<xCoord>172</xCoord>
<yCoord>269</yCoord>
</edgeMap>
<edgeMap>
<xCoord>172</xCoord>
<yCoord>270</yCoord>
</edgeMap>
<edgeMap>
<xCoord>173</xCoord>
<yCoord>271</yCoord>
</edgeMap>
<edgeMap>
<xCoord>174</xCoord>
<yCoord>272</yCoord>
</edgeMap>
<edgeMap>
<xCoord>175</xCoord>
<yCoord>272</yCoord>
</edgeMap>
<edgeMap>
<xCoord>176</xCoord>
<yCoord>272</yCoord>
</edgeMap>
<edgeMap>
<xCoord>177</xCoord>
<yCoord>272</yCoord>
</edgeMap>
<edgeMap>
<xCoord>178</xCoord>
<yCoord>272</yCoord>
</edgeMap>
<edgeMap>
<xCoord>179</xCoord>
<yCoord>272</yCoord>
</edgeMap>
</roi>
</unblindedReadNodule>
<unblindedReadNodule>
<noduleID>MI014_17986</noduleID>
<characteristics>
<subtlety>2</subtlety>
<internalStructure>1</internalStructure>
<calcification>6</calcification>
<sphericity>4</sphericity>
<margin>2</margin>
<lobulation>1</lobulation>
<spiculation>1</spiculation>
<texture>2</texture>
<malignancy>2</malignancy>
</characteristics>
<roi>
<imageZposition>-185.75</imageZposition>
<imageSOP_UID>1.3.6.1.4.1.14519.5.2.1.6279.6001.569505099153244091781995197597</imageSOP_UID>
<inclusion>TRUE</inclusion>
<edgeMap>
<xCoord>160</xCoord>
<yCoord>188</yCoord>
</edgeMap>
<edgeMap>
<xCoord>160</xCoord>
<yCoord>187</yCoord>
</edgeMap>
<edgeMap>
<xCoord>160</xCoord>
<yCoord>186</yCoord>
</edgeMap>
<edgeMap>
<xCoord>160</xCoord>
<yCoord>185</yCoord>
</edgeMap>
<edgeMap>
<xCoord>160</xCoord>
<yCoord>184</yCoord>
</edgeMap>
<edgeMap>
<xCoord>160</xCoord>
<yCoord>183</yCoord>
</edgeMap>
<edgeMap>
<xCoord>159</xCoord>
<yCoord>183</yCoord>
</edgeMap>
<edgeMap>
<xCoord>158</xCoord>
<yCoord>182</yCoord>
</edgeMap>
<edgeMap>
<xCoord>157</xCoord>
<yCoord>182</yCoord>
</edgeMap>
<edgeMap>
<xCoord>156</xCoord>
<yCoord>183</yCoord>
</edgeMap>
<edgeMap>
<xCoord>155</xCoord>
<yCoord>183</yCoord>
</edgeMap>
<edgeMap>
<xCoord>155</xCoord>
<yCoord>184</yCoord>
</edgeMap>
<edgeMap>
<xCoord>155</xCoord>
<yCoord>185</yCoord>
</edgeMap>
<edgeMap>
<xCoord>155</xCoord>
<yCoord>186</yCoord>
</edgeMap>
<edgeMap>
<xCoord>156</xCoord>
<yCoord>187</yCoord>
</edgeMap>
<edgeMap>
<xCoord>157</xCoord>
<yCoord>188</yCoord>
</edgeMap>
<edgeMap>
<xCoord>158</xCoord>
<yCoord>188</yCoord>
</edgeMap>
<edgeMap>
<xCoord>159</xCoord>
<yCoord>188</yCoord>
</edgeMap>
<edgeMap>
<xCoord>160</xCoord>
<yCoord>188</yCoord>
</edgeMap>
</roi>
<roi>
<imageZposition>-188.25</imageZposition>
<imageSOP_UID>1.3.6.1.4.1.14519.5.2.1.6279.6001.249784667843858110685192192015</imageSOP_UID>
<inclusion>TRUE</inclusion>
<edgeMap>
<xCoord>159</xCoord>
<yCoord>189</yCoord>
</edgeMap>
<edgeMap>
<xCoord>160</xCoord>
<yCoord>188</yCoord>
</edgeMap>
<edgeMap>
<xCoord>161</xCoord>
<yCoord>188</yCoord>
</edgeMap>
<edgeMap>
<xCoord>161</xCoord>
<yCoord>187</yCoord>
</edgeMap>
<edgeMap>
<xCoord>162</xCoord>
<yCoord>186</yCoord>
</edgeMap>
<edgeMap>
<xCoord>162</xCoord>
<yCoord>185</yCoord>
</edgeMap>
<edgeMap>
<xCoord>163</xCoord>
<yCoord>184</yCoord>
</edgeMap>
<edgeMap>
<xCoord>163</xCoord>
<yCoord>183</yCoord>
</edgeMap>
<edgeMap>
<xCoord>163</xCoord>
<yCoord>182</yCoord>
</edgeMap>
<edgeMap>
<xCoord>163</xCoord>
<yCoord>181</yCoord>
</edgeMap>
<edgeMap>
<xCoord>162</xCoord>
<yCoord>181</yCoord>
</edgeMap>
<edgeMap>
<xCoord>161</xCoord>
<yCoord>181</yCoord>
</edgeMap>
<edgeMap>
<xCoord>160</xCoord>
<yCoord>180</yCoord>
</edgeMap>
<edgeMap>
<xCoord>159</xCoord>
<yCoord>180</yCoord>
</edgeMap>
<edgeMap>
<xCoord>158</xCoord>
<yCoord>180</yCoord>
</edgeMap>
<edgeMap>
<xCoord>157</xCoord>
<yCoord>180</yCoord>
</edgeMap>
<edgeMap>
<xCoord>156</xCoord>
<yCoord>180</yCoord>
</edgeMap>
<edgeMap>
<xCoord>155</xCoord>
<yCoord>180</yCoord>
</edgeMap>
<edgeMap>
<xCoord>154</xCoord>
<yCoord>181</yCoord>
</edgeMap>
<edgeMap>
<xCoord>153</xCoord>
<yCoord>182</yCoord>
</edgeMap>
<edgeMap>
<xCoord>153</xCoord>
<yCoord>183</yCoord>
</edgeMap>
<edgeMap>
<xCoord>153</xCoord>
<yCoord>184</yCoord>
</edgeMap>
<edgeMap>
<xCoord>153</xCoord>
<yCoord>185</yCoord>
</edgeMap>
<edgeMap>
<xCoord>153</xCoord>
<yCoord>186</yCoord>
</edgeMap>
<edgeMap>
<xCoord>153</xCoord>
<yCoord>187</yCoord>
</edgeMap>
<edgeMap>
<xCoord>154</xCoord>
<yCoord>187</yCoord>
</edgeMap>
<edgeMap>
<xCoord>155</xCoord>
<yCoord>188</yCoord>
</edgeMap>
<edgeMap>
<xCoord>155</xCoord>
<yCoord>189</yCoord>
</edgeMap>
<edgeMap>
<xCoord>156</xCoord>
<yCoord>189</yCoord>
</edgeMap>
<edgeMap>
<xCoord>157</xCoord>
<yCoord>189</yCoord>
</edgeMap>
<edgeMap>
<xCoord>158</xCoord>
<yCoord>189</yCoord>
</edgeMap>
<edgeMap>
<xCoord>159</xCoord>
<yCoord>189</yCoord>
</edgeMap>
</roi>
</unblindedReadNodule>
<unblindedReadNodule>
<noduleID>MI014_17987</noduleID>
<characteristics>
<subtlety>4</subtlety>
<internalStructure>1</internalStructure>
<calcification>6</calcification>
<sphericity>3</sphericity>
<margin>2</margin>
<lobulation>1</lobulation>
<spiculation>1</spiculation>
<texture>4</texture>
<malignancy>3</malignancy>
</characteristics>
<roi>
<imageZposition>-215.75</imageZposition>
<imageSOP_UID>1.3.6.1.4.1.14519.5.2.1.6279.6001.233042867710340637036708882895</imageSOP_UID>
<inclusion>TRUE</inclusion>
<edgeMap>
<xCoord>359</xCoord>
<yCoord>380</yCoord>
</edgeMap>
<edgeMap>
<xCoord>360</xCoord>
<yCoord>379</yCoord>
</edgeMap>
<edgeMap>
<xCoord>361</xCoord>
<yCoord>378</yCoord>
</edgeMap>
<edgeMap>
<xCoord>362</xCoord>
<yCoord>377</yCoord>
</edgeMap>
<edgeMap>
<xCoord>362</xCoord>
<yCoord>376</yCoord>
</edgeMap>
<edgeMap>
<xCoord>362</xCoord>
<yCoord>375</yCoord>
</edgeMap>
<edgeMap>
<xCoord>361</xCoord>
<yCoord>374</yCoord>
</edgeMap>
<edgeMap>
<xCoord>360</xCoord>
<yCoord>373</yCoord>
</edgeMap>
<edgeMap>
<xCoord>359</xCoord>
<yCoord>373</yCoord>
</edgeMap>
<edgeMap>
<xCoord>358</xCoord>
<yCoord>373</yCoord>
</edgeMap>
<edgeMap>
<xCoord>357</xCoord>
<yCoord>374</yCoord>
</edgeMap>
<edgeMap>
<xCoord>356</xCoord>
<yCoord>374</yCoord>
</edgeMap>
<edgeMap>
<xCoord>356</xCoord>
<yCoord>375</yCoord>
</edgeMap>
<edgeMap>
<xCoord>355</xCoord>
<yCoord>376</yCoord>
</edgeMap>
<edgeMap>
<xCoord>354</xCoord>
<yCoord>376</yCoord>
</edgeMap>
<edgeMap>
<xCoord>353</xCoord>
<yCoord>377</yCoord>
</edgeMap>
<edgeMap>
<xCoord>352</xCoord>
<yCoord>378</yCoord>
</edgeMap>
<edgeMap>
<xCoord>353</xCoord>
<yCoord>379</yCoord>
</edgeMap>
<edgeMap>
<xCoord>354</xCoord>
<yCoord>380</yCoord>
</edgeMap>
<edgeMap>
<xCoord>355</xCoord>
<yCoord>380</yCoord>
</edgeMap>
<edgeMap>
<xCoord>356</xCoord>
<yCoord>380</yCoord>
</edgeMap>
<edgeMap>
<xCoord>357</xCoord>
<yCoord>380</yCoord>
</edgeMap>
<edgeMap>
<xCoord>358</xCoord>
<yCoord>380</yCoord>
</edgeMap>
<edgeMap>
<xCoord>359</xCoord>
<yCoord>380</yCoord>
</edgeMap>
</roi>
<roi>
<imageZposition>-218.25</imageZposition>
<imageSOP_UID>1.3.6.1.4.1.14519.5.2.1.6279.6001.315157384572746316326867438223</imageSOP_UID>
<inclusion>TRUE</inclusion>
<edgeMap>
<xCoord>360</xCoord>
<yCoord>381</yCoord>
</edgeMap>
<edgeMap>
<xCoord>361</xCoord>
<yCoord>380</yCoord>
</edgeMap>
<edgeMap>
<xCoord>361</xCoord>
<yCoord>379</yCoord>
</edgeMap>
<edgeMap>
<xCoord>362</xCoord>
<yCoord>378</yCoord>
</edgeMap>
<edgeMap>
<xCoord>362</xCoord>
<yCoord>377</yCoord>
</edgeMap>
<edgeMap>
<xCoord>362</xCoord>
<yCoord>376</yCoord>
</edgeMap>
<edgeMap>
<xCoord>361</xCoord>
<yCoord>375</yCoord>
</edgeMap>
<edgeMap>
<xCoord>360</xCoord>
<yCoord>374</yCoord>
</edgeMap>
<edgeMap>
<xCoord>359</xCoord>
<yCoord>374</yCoord>
</edgeMap>
<edgeMap>
<xCoord>358</xCoord>
<yCoord>374</yCoord>
</edgeMap>
<edgeMap>
<xCoord>357</xCoord>
<yCoord>374</yCoord>
</edgeMap>
<edgeMap>
<xCoord>356</xCoord>
<yCoord>374</yCoord>
</edgeMap>
<edgeMap>
<xCoord>355</xCoord>
<yCoord>375</yCoord>
</edgeMap>
<edgeMap>
<xCoord>354</xCoord>
<yCoord>376</yCoord>
</edgeMap>
<edgeMap>
<xCoord>353</xCoord>
<yCoord>377</yCoord>
</edgeMap>
<edgeMap>
<xCoord>353</xCoord>
<yCoord>378</yCoord>
</edgeMap>
<edgeMap>
<xCoord>353</xCoord>
<yCoord>379</yCoord>
</edgeMap>
<edgeMap>
<xCoord>354</xCoord>
<yCoord>380</yCoord>
</edgeMap>
<edgeMap>
<xCoord>355</xCoord>
<yCoord>381</yCoord>
</edgeMap>
<edgeMap>
<xCoord>356</xCoord>
<yCoord>381</yCoord>
</edgeMap>
<edgeMap>
<xCoord>357</xCoord>
<yCoord>381</yCoord>
</edgeMap>
<edgeMap>
<xCoord>358</xCoord>
<yCoord>381</yCoord>
</edgeMap>
<edgeMap>
<xCoord>359</xCoord>
<yCoord>381</yCoord>
</edgeMap>
<edgeMap>
<xCoord>360</xCoord>
<yCoord>381</yCoord>
</edgeMap>
</roi>
</unblindedReadNodule>
<unblindedReadNodule>
<noduleID>MI014_17988</noduleID>
<characteristics>
<subtlety>4</subtlety>
<internalStructure>1</internalStructure>
<calcification>6</calcification>
<sphericity>4</sphericity>
<margin>4</margin>
<lobulation>1</lobulation>
<spiculation>1</spiculation>
<texture>4</texture>
<malignancy>3</malignancy>
</characteristics>
<roi>
<imageZposition>-170.75</imageZposition>
<imageSOP_UID>1.3.6.1.4.1.14519.5.2.1.6279.6001.302401414702396802261080251400</imageSOP_UID>
<inclusion>TRUE</inclusion>
<edgeMap>
<xCoord>319</xCoord>
<yCoord>379</yCoord>
</edgeMap>
<edgeMap>
<xCoord>320</xCoord>
<yCoord>378</yCoord>
</edgeMap>
<edgeMap>
<xCoord>321</xCoord>
<yCoord>377</yCoord>
</edgeMap>
<edgeMap>
<xCoord>321</xCoord>
<yCoord>376</yCoord>
</edgeMap>
<edgeMap>
<xCoord>321</xCoord>
<yCoord>375</yCoord>
</edgeMap>
<edgeMap>
<xCoord>321</xCoord>
<yCoord>374</yCoord>
</edgeMap>
<edgeMap>
<xCoord>321</xCoord>
<yCoord>373</yCoord>
</edgeMap>
<edgeMap>
<xCoord>321</xCoord>
<yCoord>372</yCoord>
</edgeMap>
<edgeMap>
<xCoord>320</xCoord>
<yCoord>372</yCoord>
</edgeMap>
<edgeMap>
<xCoord>319</xCoord>
<yCoord>371</yCoord>
</edgeMap>
<edgeMap>
<xCoord>318</xCoord>
<yCoord>371</yCoord>
</edgeMap>
<edgeMap>
<xCoord>317</xCoord>
<yCoord>371</yCoord>
</edgeMap>
<edgeMap>
<xCoord>316</xCoord>
<yCoord>372</yCoord>
</edgeMap>
<edgeMap>
<xCoord>316</xCoord>
<yCoord>373</yCoord>
</edgeMap>
<edgeMap>
<xCoord>316</xCoord>
<yCoord>374</yCoord>
</edgeMap>
<edgeMap>
<xCoord>316</xCoord>
<yCoord>375</yCoord>
</edgeMap>
<edgeMap>
<xCoord>316</xCoord>
<yCoord>376</yCoord>
</edgeMap>
<edgeMap>
<xCoord>316</xCoord>
<yCoord>377</yCoord>
</edgeMap>
<edgeMap>
<xCoord>317</xCoord>
<yCoord>378</yCoord>
</edgeMap>
<edgeMap>
<xCoord>318</xCoord>
<yCoord>379</yCoord>
</edgeMap>
<edgeMap>
<xCoord>319</xCoord>
<yCoord>379</yCoord>
</edgeMap>
</roi>
<roi>
<imageZposition>-173.25</imageZposition>
<imageSOP_UID>1.3.6.1.4.1.14519.5.2.1.6279.6001.393949872558195034043697080353</imageSOP_UID>
<inclusion>TRUE</inclusion>
<edgeMap>
<xCoord>319</xCoord>
<yCoord>380</yCoord>
</edgeMap>
<edgeMap>
<xCoord>320</xCoord>
<yCoord>379</yCoord>
</edgeMap>
<edgeMap>
<xCoord>321</xCoord>
<yCoord>378</yCoord>
</edgeMap>
<edgeMap>
<xCoord>322</xCoord>
<yCoord>377</yCoord>
</edgeMap>
<edgeMap>
<xCoord>322</xCoord>
<yCoord>376</yCoord>
</edgeMap>
<edgeMap>
<xCoord>322</xCoord>
<yCoord>375</yCoord>
</edgeMap>
<edgeMap>
<xCoord>322</xCoord>
<yCoord>374</yCoord>
</edgeMap>
<edgeMap>
<xCoord>321</xCoord>
<yCoord>373</yCoord>
</edgeMap>
<edgeMap>
<xCoord>320</xCoord>
<yCoord>372</yCoord>
</edgeMap>
<edgeMap>
<xCoord>319</xCoord>
<yCoord>372</yCoord>
</edgeMap>
<edgeMap>
<xCoord>318</xCoord>
<yCoord>371</yCoord>
</edgeMap>
<edgeMap>
<xCoord>317</xCoord>
<yCoord>372</yCoord>
</edgeMap>
<edgeMap>
<xCoord>316</xCoord>
<yCoord>372</yCoord>
</edgeMap>
<edgeMap>
<xCoord>315</xCoord>
<yCoord>373</yCoord>
</edgeMap>
<edgeMap>
<xCoord>315</xCoord>
<yCoord>374</yCoord>
</edgeMap>
<edgeMap>
<xCoord>315</xCoord>
<yCoord>375</yCoord>
</edgeMap>
<edgeMap>
<xCoord>315</xCoord>
<yCoord>376</yCoord>
</edgeMap>
<edgeMap>
<xCoord>315</xCoord>
<yCoord>377</yCoord>
</edgeMap>
<edgeMap>
<xCoord>316</xCoord>
<yCoord>378</yCoord>
</edgeMap>
<edgeMap>
<xCoord>317</xCoord>
<yCoord>379</yCoord>
</edgeMap>
<edgeMap>
<xCoord>318</xCoord>
<yCoord>380</yCoord>
</edgeMap>
<edgeMap>
<xCoord>319</xCoord>
<yCoord>380</yCoord>
</edgeMap>
</roi>
</unblindedReadNodule>
</readingSession>
<readingSession>
		<annotationVersion>3.12</annotationVersion>
		<servicingRadiologistID>1608318034</servicingRadiologistID>
			<unblindedReadNodule>
				<noduleID>0</noduleID>
				<characteristics>
					<subtlety>3</subtlety>
					<internalStructure>1</internalStructure>
					<calcification>6</calcification>
					<sphericity>5</sphericity>
					<margin>5</margin>
					<lobulation>1</lobulation>
					<spiculation>1</spiculation>
					<texture>5</texture>
					<malignancy>2</malignancy>
				</characteristics>
				<roi>
					<imageZposition>-140.75</imageZposition>
					<imageSOP_UID>1.3.6.1.4.1.14519.5.2.1.6279.6001.510821231534834839394666056049</imageSOP_UID>
					<inclusion>TRUE</inclusion>
					<edgeMap>
					<xCoord>287</xCoord>
					<yCoord>363</yCoord>
					</edgeMap>
					<edgeMap>
					<xCoord>286</xCoord>
					<yCoord>364</yCoord>
					</edgeMap>
					<edgeMap>
					<xCoord>285</xCoord>
					<yCoord>365</yCoord>
					</edgeMap>
					<edgeMap>
					<xCoord>285</xCoord>
					<yCoord>366</yCoord>
					</edgeMap>
					<edgeMap>
					<xCoord>285</xCoord>
					<yCoord>367</yCoord>
					</edgeMap>
					<edgeMap>
					<xCoord>285</xCoord>
					<yCoord>368</yCoord>
					</edgeMap>
					<edgeMap>
					<xCoord>286</xCoord>
					<yCoord>369</yCoord>
					</edgeMap>
					<edgeMap>
					<xCoord>287</xCoord>
					<yCoord>370</yCoord>
					</edgeMap>
					<edgeMap>
					<xCoord>288</xCoord>
					<yCoord>370</yCoord>
					</edgeMap>
					<edgeMap>
					<xCoord>289</xCoord>
					<yCoord>370</yCoord>
					</edgeMap>
					<edgeMap>
					<xCoord>290</xCoord>
					<yCoord>370</yCoord>
					</edgeMap>
					<edgeMap>
					<xCoord>291</xCoord>
					<yCoord>369</yCoord>
					</edgeMap>
					<edgeMap>
					<xCoord>292</xCoord>
					<yCoord>369</yCoord>
					</edgeMap>
					<edgeMap>
					<xCoord>292</xCoord>
					<yCoord>368</yCoord>
					</edgeMap>
					<edgeMap>
					<xCoord>292</xCoord>
					<yCoord>367</yCoord>
					</edgeMap>
					<edgeMap>
					<xCoord>292</xCoord>
					<yCoord>366</yCoord>
					</edgeMap>
					<edgeMap>
					<xCoord>292</xCoord>
					<yCoord>365</yCoord>
					</edgeMap>
					<edgeMap>
					<xCoord>291</xCoord>
					<yCoord>364</yCoord>
					</edgeMap>
					<edgeMap>
					<xCoord>290</xCoord>
					<yCoord>363</yCoord>
					</edgeMap>
					<edgeMap>
					<xCoord>289</xCoord>
					<yCoord>363</yCoord>
					</edgeMap>
					<edgeMap>
					<xCoord>288</xCoord>
					<yCoord>363</yCoord>
					</edgeMap>
					<edgeMap>
					<xCoord>287</xCoord>
					<yCoord>363</yCoord>
					</edgeMap>
				</roi>
				<roi>
					<imageZposition>-143.25</imageZposition>
					<imageSOP_UID>1.3.6.1.4.1.14519.5.2.1.6279.6001.272122410807117298241698358126</imageSOP_UID>
					<inclusion>TRUE</inclusion>
					<edgeMap>
					<xCoord>288</xCoord>
					<yCoord>362</yCoord>
					</edgeMap>
					<edgeMap>
					<xCoord>287</xCoord>
					<yCoord>363</yCoord>
					</edgeMap>
					<edgeMap>
					<xCoord>286</xCoord>
					<yCoord>364</yCoord>
					</edgeMap>
					<edgeMap>
					<xCoord>285</xCoord>
					<yCoord>365</yCoord>
					</edgeMap>
					<edgeMap>
					<xCoord>285</xCoord>
					<yCoord>366</yCoord>
					</edgeMap>
					<edgeMap>
					<xCoord>285</xCoord>
					<yCoord>367</yCoord>
					</edgeMap>
					<edgeMap>
					<xCoord>285</xCoord>
					<yCoord>368</yCoord>
					</edgeMap>
					<edgeMap>
					<xCoord>286</xCoord>
					<yCoord>369</yCoord>
					</edgeMap>
					<edgeMap>
					<xCoord>287</xCoord>
					<yCoord>369</yCoord>
					</edgeMap>
					<edgeMap>
					<xCoord>288</xCoord>
					<yCoord>369</yCoord>
					</edgeMap>
					<edgeMap>
					<xCoord>289</xCoord>
					<yCoord>369</yCoord>
					</edgeMap>
					<edgeMap>
					<xCoord>290</xCoord>
					<yCoord>369</yCoord>
					</edgeMap>
					<edgeMap>
					<xCoord>291</xCoord>
					<yCoord>369</yCoord>
					</edgeMap>
					<edgeMap>
					<xCoord>292</xCoord>
					<yCoord>368</yCoord>
					</edgeMap>
					<edgeMap>
					<xCoord>292</xCoord>
					<yCoord>367</yCoord>
					</edgeMap>
					<edgeMap>
					<xCoord>292</xCoord>
					<yCoord>366</yCoord>
					</edgeMap>
					<edgeMap>
					<xCoord>293</xCoord>
					<yCoord>365</yCoord>
					</edgeMap>
					<edgeMap>
					<xCoord>293</xCoord>
					<yCoord>364</yCoord>
					</edgeMap>
					<edgeMap>
					<xCoord>292</xCoord>
					<yCoord>363</yCoord>
					</edgeMap>
					<edgeMap>
					<xCoord>292</xCoord>
					<yCoord>362</yCoord>
					</edgeMap>
					<edgeMap>
					<xCoord>291</xCoord>
					<yCoord>362</yCoord>
					</edgeMap>
					<edgeMap>
					<xCoord>290</xCoord>
					<yCoord>362</yCoord>
					</edgeMap>
					<edgeMap>
					<xCoord>289</xCoord>
					<yCoord>362</yCoord>
					</edgeMap>
					<edgeMap>
					<xCoord>288</xCoord>
					<yCoord>362</yCoord>
					</edgeMap>
				</roi>
				<roi>
					<imageZposition>-145.75</imageZposition>
					<imageSOP_UID>1.3.6.1.4.1.14519.5.2.1.6279.6001.360598250020596615077259944124</imageSOP_UID>
					<inclusion>TRUE</inclusion>
					<edgeMap>
					<xCoord>288</xCoord>
					<yCoord>363</yCoord>
					</edgeMap>
					<edgeMap>
					<xCoord>287</xCoord>
					<yCoord>364</yCoord>
					</edgeMap>
					<edgeMap>
					<xCoord>286</xCoord>
					<yCoord>365</yCoord>
					</edgeMap>
					<edgeMap>
					<xCoord>287</xCoord>
					<yCoord>366</yCoord>
					</edgeMap>
					<edgeMap>
					<xCoord>288</xCoord>
					<yCoord>367</yCoord>
					</edgeMap>
					<edgeMap>
					<xCoord>289</xCoord>
					<yCoord>366</yCoord>
					</edgeMap>
					<edgeMap>
					<xCoord>290</xCoord>
					<yCoord>365</yCoord>
					</edgeMap>
					<edgeMap>
					<xCoord>289</xCoord>
					<yCoord>364</yCoord>
					</edgeMap>
					<edgeMap>
					<xCoord>288</xCoord>
					<yCoord>363</yCoord>
					</edgeMap>
				</roi>
			</unblindedReadNodule>
			<unblindedReadNodule>
				<noduleID>1</noduleID>
				<roi>
					<imageZposition>-118.25</imageZposition>
					<imageSOP_UID>1.3.6.1.4.1.14519.5.2.1.6279.6001.261736606305224278932815350623</imageSOP_UID>
					<inclusion>TRUE</inclusion>
					<edgeMap>
					<xCoord>197</xCoord>
					<yCoord>350</yCoord>
					</edgeMap>
				</roi>
			</unblindedReadNodule>
			<unblindedReadNodule>
				<noduleID>2</noduleID>
				<roi>
					<imageZposition>-63.25</imageZposition>
					<imageSOP_UID>1.3.6.1.4.1.14519.5.2.1.6279.6001.248177506722435081146270719927</imageSOP_UID>
					<inclusion>TRUE</inclusion>
					<edgeMap>
					<xCoord>297</xCoord>
					<yCoord>307</yCoord>
					</edgeMap>
				</roi>
			</unblindedReadNodule>
			<unblindedReadNodule>
				<noduleID>3</noduleID>
				<roi>
					<imageZposition>-160.75</imageZposition>
					<imageSOP_UID>1.3.6.1.4.1.14519.5.2.1.6279.6001.266888676919863083868137717430</imageSOP_UID>
					<inclusion>TRUE</inclusion>
					<edgeMap>
					<xCoord>403</xCoord>
					<yCoord>275</yCoord>
					</edgeMap>
				</roi>
			</unblindedReadNodule>
			<unblindedReadNodule>
				<noduleID>4</noduleID>
				<roi>
					<imageZposition>-200.75</imageZposition>
					<imageSOP_UID>1.3.6.1.4.1.14519.5.2.1.6279.6001.138483705002602732529183786366</imageSOP_UID>
					<inclusion>TRUE</inclusion>
					<edgeMap>
					<xCoord>145</xCoord>
					<yCoord>245</yCoord>
					</edgeMap>
				</roi>
			</unblindedReadNodule>
			<unblindedReadNodule>
				<noduleID>5</noduleID>
				<characteristics>
					<subtlety>3</subtlety>
					<internalStructure>1</internalStructure>
					<calcification>6</calcification>
					<sphericity>5</sphericity>
					<margin>5</margin>
					<lobulation>1</lobulation>
					<spiculation>1</spiculation>
					<texture>5</texture>
					<malignancy>2</malignancy>
				</characteristics>
				<roi>
					<imageZposition>-230.75</imageZposition>
					<imageSOP_UID>1.3.6.1.4.1.14519.5.2.1.6279.6001.272885098441611572555233407560</imageSOP_UID>
					<inclusion>TRUE</inclusion>
					<edgeMap>
					<xCoord>299</xCoord>
					<yCoord>345</yCoord>
					</edgeMap>
					<edgeMap>
					<xCoord>299</xCoord>
					<yCoord>346</yCoord>
					</edgeMap>
					<edgeMap>
					<xCoord>298</xCoord>
					<yCoord>347</yCoord>
					</edgeMap>
					<edgeMap>
					<xCoord>299</xCoord>
					<yCoord>348</yCoord>
					</edgeMap>
					<edgeMap>
					<xCoord>300</xCoord>
					<yCoord>349</yCoord>
					</edgeMap>
					<edgeMap>
					<xCoord>301</xCoord>
					<yCoord>348</yCoord>
					</edgeMap>
					<edgeMap>
					<xCoord>302</xCoord>
					<yCoord>347</yCoord>
					</edgeMap>
					<edgeMap>
					<xCoord>303</xCoord>
					<yCoord>346</yCoord>
					</edgeMap>
					<edgeMap>
					<xCoord>302</xCoord>
					<yCoord>346</yCoord>
					</edgeMap>
					<edgeMap>
					<xCoord>301</xCoord>
					<yCoord>346</yCoord>
					</edgeMap>
					<edgeMap>
					<xCoord>300</xCoord>
					<yCoord>345</yCoord>
					</edgeMap>
					<edgeMap>
					<xCoord>299</xCoord>
					<yCoord>345</yCoord>
					</edgeMap>
				</roi>
				<roi>
					<imageZposition>-233.25</imageZposition>
					<imageSOP_UID>1.3.6.1.4.1.14519.5.2.1.6279.6001.992822668505783843333418238014</imageSOP_UID>
					<inclusion>TRUE</inclusion>
					<edgeMap>
					<xCoord>300</xCoord>
					<yCoord>344</yCoord>
					</edgeMap>
					<edgeMap>
					<xCoord>299</xCoord>
					<yCoord>345</yCoord>
					</edgeMap>
					<edgeMap>
					<xCoord>298</xCoord>
					<yCoord>346</yCoord>
					</edgeMap>
					<edgeMap>
					<xCoord>298</xCoord>
					<yCoord>347</yCoord>
					</edgeMap>
					<edgeMap>
					<xCoord>297</xCoord>
					<yCoord>348</yCoord>
					</edgeMap>
					<edgeMap>
					<xCoord>297</xCoord>
					<yCoord>349</yCoord>
					</edgeMap>
					<edgeMap>
					<xCoord>298</xCoord>
					<yCoord>350</yCoord>
					</edgeMap>
					<edgeMap>
					<xCoord>298</xCoord>
					<yCoord>351</yCoord>
					</edgeMap>
					<edgeMap>
					<xCoord>298</xCoord>
					<yCoord>352</yCoord>
					</edgeMap>
					<edgeMap>
					<xCoord>299</xCoord>
					<yCoord>352</yCoord>
					</edgeMap>
					<edgeMap>
					<xCoord>300</xCoord>
					<yCoord>352</yCoord>
					</edgeMap>
					<edgeMap>
					<xCoord>301</xCoord>
					<yCoord>352</yCoord>
					</edgeMap>
					<edgeMap>
					<xCoord>302</xCoord>
					<yCoord>352</yCoord>
					</edgeMap>
					<edgeMap>
					<xCoord>303</xCoord>
					<yCoord>351</yCoord>
					</edgeMap>
					<edgeMap>
					<xCoord>304</xCoord>
					<yCoord>350</yCoord>
					</edgeMap>
					<edgeMap>
					<xCoord>305</xCoord>
					<yCoord>349</yCoord>
					</edgeMap>
					<edgeMap>
					<xCoord>304</xCoord>
					<yCoord>348</yCoord>
					</edgeMap>
					<edgeMap>
					<xCoord>304</xCoord>
					<yCoord>347</yCoord>
					</edgeMap>
					<edgeMap>
					<xCoord>304</xCoord>
					<yCoord>346</yCoord>
					</edgeMap>
					<edgeMap>
					<xCoord>304</xCoord>
					<yCoord>345</yCoord>
					</edgeMap>
					<edgeMap>
					<xCoord>303</xCoord>
					<yCoord>345</yCoord>
					</edgeMap>
					<edgeMap>
					<xCoord>302</xCoord>
					<yCoord>345</yCoord>
					</edgeMap>
					<edgeMap>
					<xCoord>301</xCoord>
					<yCoord>345</yCoord>
					</edgeMap>
					<edgeMap>
					<xCoord>300</xCoord>
					<yCoord>344</yCoord>
					</edgeMap>
				</roi>
				<roi>
					<imageZposition>-235.75</imageZposition>
					<imageSOP_UID>1.3.6.1.4.1.14519.5.2.1.6279.6001.913192025872432781746132816568</imageSOP_UID>
					<inclusion>TRUE</inclusion>
					<edgeMap>
					<xCoord>301</xCoord>
					<yCoord>344</yCoord>
					</edgeMap>
					<edgeMap>
					<xCoord>301</xCoord>
					<yCoord>345</yCoord>
					</edgeMap>
					<edgeMap>
					<xCoord>300</xCoord>
					<yCoord>346</yCoord>
					</edgeMap>
					<edgeMap>
					<xCoord>299</xCoord>
					<yCoord>347</yCoord>
					</edgeMap>
					<edgeMap>
					<xCoord>299</xCoord>
					<yCoord>348</yCoord>
					</edgeMap>
					<edgeMap>
					<xCoord>300</xCoord>
					<yCoord>349</yCoord>
					</edgeMap>
					<edgeMap>
					<xCoord>301</xCoord>
					<yCoord>350</yCoord>
					</edgeMap>
					<edgeMap>
					<xCoord>302</xCoord>
					<yCoord>349</yCoord>
					</edgeMap>
					<edgeMap>
					<xCoord>302</xCoord>
					<yCoord>348</yCoord>
					</edgeMap>
					<edgeMap>
					<xCoord>303</xCoord>
					<yCoord>347</yCoord>
					</edgeMap>
					<edgeMap>
					<xCoord>304</xCoord>
					<yCoord>346</yCoord>
					</edgeMap>
					<edgeMap>
					<xCoord>303</xCoord>
					<yCoord>345</yCoord>
					</edgeMap>
					<edgeMap>
					<xCoord>302</xCoord>
					<yCoord>345</yCoord>
					</edgeMap>
					<edgeMap>
					<xCoord>301</xCoord>
					<yCoord>344</yCoord>
					</edgeMap>
				</roi>
			</unblindedReadNodule>
			<unblindedReadNodule>
				<noduleID>6</noduleID>
				<roi>
					<imageZposition>-215.75</imageZposition>
					<imageSOP_UID>1.3.6.1.4.1.14519.5.2.1.6279.6001.233042867710340637036708882895</imageSOP_UID>
					<inclusion>TRUE</inclusion>
					<edgeMap>
					<xCoord>357</xCoord>
					<yCoord>377</yCoord>
					</edgeMap>
				</roi>
			</unblindedReadNodule>
			<unblindedReadNodule>
				<noduleID>7</noduleID>
				<roi>
					<imageZposition>-210.75</imageZposition>
					<imageSOP_UID>1.3.6.1.4.1.14519.5.2.1.6279.6001.145673071789166480413800875124</imageSOP_UID>
					<inclusion>TRUE</inclusion>
					<edgeMap>
					<xCoord>416</xCoord>
					<yCoord>335</yCoord>
					</edgeMap>
				</roi>
			</unblindedReadNodule>
			<unblindedReadNodule>
				<noduleID>8</noduleID>
				<roi>
					<imageZposition>-235.75</imageZposition>
					<imageSOP_UID>1.3.6.1.4.1.14519.5.2.1.6279.6001.913192025872432781746132816568</imageSOP_UID>
					<inclusion>TRUE</inclusion>
					<edgeMap>
					<xCoord>413</xCoord>
					<yCoord>334</yCoord>
					</edgeMap>
				</roi>
			</unblindedReadNodule>
			<unblindedReadNodule>
				<noduleID>9</noduleID>
				<roi>
					<imageZposition>-245.75</imageZposition>
					<imageSOP_UID>1.3.6.1.4.1.14519.5.2.1.6279.6001.165686111670987705728497627776</imageSOP_UID>
					<inclusion>TRUE</inclusion>
					<edgeMap>
					<xCoord>378</xCoord>
					<yCoord>288</yCoord>
					</edgeMap>
				</roi>
			</unblindedReadNodule>
			<unblindedReadNodule>
				<noduleID>10</noduleID>
				<roi>
					<imageZposition>-273.25</imageZposition>
					<imageSOP_UID>1.3.6.1.4.1.14519.5.2.1.6279.6001.322636326665844797060535833824</imageSOP_UID>
					<inclusion>TRUE</inclusion>
					<edgeMap>
					<xCoord>451</xCoord>
					<yCoord>294</yCoord>
					</edgeMap>
				</roi>
			</unblindedReadNodule>
			<unblindedReadNodule>
				<noduleID>11</noduleID>
				<roi>
					<imageZposition>-185.75</imageZposition>
					<imageSOP_UID>1.3.6.1.4.1.14519.5.2.1.6279.6001.569505099153244091781995197597</imageSOP_UID>
					<inclusion>TRUE</inclusion>
					<edgeMap>
					<xCoord>395</xCoord>
					<yCoord>276</yCoord>
					</edgeMap>
				</roi>
			</unblindedReadNodule>
			<unblindedReadNodule>
				<noduleID>12</noduleID>
				<roi>
					<imageZposition>-160.75</imageZposition>
					<imageSOP_UID>1.3.6.1.4.1.14519.5.2.1.6279.6001.266888676919863083868137717430</imageSOP_UID>
					<inclusion>TRUE</inclusion>
					<edgeMap>
					<xCoord>289</xCoord>
					<yCoord>349</yCoord>
					</edgeMap>
				</roi>
			</unblindedReadNodule>
			<unblindedReadNodule>
				<noduleID>13</noduleID>
				<roi>
					<imageZposition>-205.75</imageZposition>
					<imageSOP_UID>1.3.6.1.4.1.14519.5.2.1.6279.6001.274421346441459727266170836227</imageSOP_UID>
					<inclusion>TRUE</inclusion>
					<edgeMap>
					<xCoord>414</xCoord>
					<yCoord>306</yCoord>
					</edgeMap>
				</roi>
			</unblindedReadNodule>
			<unblindedReadNodule>
				<noduleID>14</noduleID>
				<roi>
					<imageZposition>-213.25</imageZposition>
					<imageSOP_UID>1.3.6.1.4.1.14519.5.2.1.6279.6001.339725395265648318218591705325</imageSOP_UID>
					<inclusion>TRUE</inclusion>
					<edgeMap>
					<xCoord>116</xCoord>
					<yCoord>328</yCoord>
					</edgeMap>
				</roi>
			</unblindedReadNodule>
			<unblindedReadNodule>
				<noduleID>15</noduleID>
				<characteristics>
					<subtlety>5</subtlety>
					<internalStructure>1</internalStructure>
					<calcification>6</calcification>
					<sphericity>5</sphericity>
					<margin>4</margin>
					<lobulation>1</lobulation>
					<spiculation>5</spiculation>
					<texture>4</texture>
					<malignancy>4</malignancy>
				</characteristics>
				<roi>
					<imageZposition>-215.75</imageZposition>
					<imageSOP_UID>1.3.6.1.4.1.14519.5.2.1.6279.6001.233042867710340637036708882895</imageSOP_UID>
					<inclusion>TRUE</inclusion>
					<edgeMap>
					<xCoord>178</xCoord>
					<yCoord>262</yCoord>
					</edgeMap>
					<edgeMap>
					<xCoord>177</xCoord>
					<yCoord>263</yCoord>
					</edgeMap>
					<edgeMap>
					<xCoord>176</xCoord>
					<yCoord>263</yCoord>
					</edgeMap>
					<edgeMap>
					<xCoord>175</xCoord>
					<yCoord>264</yCoord>
					</edgeMap>
					<edgeMap>
					<xCoord>174</xCoord>
					<yCoord>264</yCoord>
					</edgeMap>
					<edgeMap>
					<xCoord>174</xCoord>
					<yCoord>265</yCoord>
					</edgeMap>
					<edgeMap>
					<xCoord>174</xCoord>
					<yCoord>266</yCoord>
					</edgeMap>
					<edgeMap>
					<xCoord>174</xCoord>
					<yCoord>267</yCoord>
					</edgeMap>
					<edgeMap>
					<xCoord>174</xCoord>
					<yCoord>268</yCoord>
					</edgeMap>
					<edgeMap>
					<xCoord>174</xCoord>
					<yCoord>269</yCoord>
					</edgeMap>
					<edgeMap>
					<xCoord>175</xCoord>
					<yCoord>270</yCoord>
					</edgeMap>
					<edgeMap>
					<xCoord>176</xCoord>
					<yCoord>271</yCoord>
					</edgeMap>
					<edgeMap>
					<xCoord>177</xCoord>
					<yCoord>271</yCoord>
					</edgeMap>
					<edgeMap>
					<xCoord>178</xCoord>
					<yCoord>271</yCoord>
					</edgeMap>
					<edgeMap>
					<xCoord>179</xCoord>
					<yCoord>271</yCoord>
					</edgeMap>
					<edgeMap>
					<xCoord>180</xCoord>
					<yCoord>270</yCoord>
					</edgeMap>
					<edgeMap>
					<xCoord>181</xCoord>
					<yCoord>270</yCoord>
					</edgeMap>
					<edgeMap>
					<xCoord>182</xCoord>
					<yCoord>269</yCoord>
					</edgeMap>
					<edgeMap>
					<xCoord>182</xCoord>
					<yCoord>268</yCoord>
					</edgeMap>
					<edgeMap>
					<xCoord>182</xCoord>
					<yCoord>267</yCoord>
					</edgeMap>
					<edgeMap>
					<xCoord>183</xCoord>
					<yCoord>266</yCoord>
					</edgeMap>
					<edgeMap>
					<xCoord>182</xCoord>
					<yCoord>265</yCoord>
					</edgeMap>
					<edgeMap>
					<xCoord>181</xCoord>
					<yCoord>264</yCoord>
					</edgeMap>
					<edgeMap>
					<xCoord>180</xCoord>
					<yCoord>264</yCoord>
					</edgeMap>
					<edgeMap>
					<xCoord>179</xCoord>
					<yCoord>263</yCoord>
					</edgeMap>
					<edgeMap>
					<xCoord>178</xCoord>
					<yCoord>262</yCoord>
					</edgeMap>
				</roi>
				<roi>
					<imageZposition>-218.25</imageZposition>
					<imageSOP_UID>1.3.6.1.4.1.14519.5.2.1.6279.6001.315157384572746316326867438223</imageSOP_UID>
					<inclusion>TRUE</inclusion>
					<edgeMap>
					<xCoord>179</xCoord>
					<yCoord>263</yCoord>
					</edgeMap>
					<edgeMap>
					<xCoord>178</xCoord>
					<yCoord>264</yCoord>
					</edgeMap>
					<edgeMap>
					<xCoord>177</xCoord>
					<yCoord>264</yCoord>
					</edgeMap>
					<edgeMap>
					<xCoord>176</xCoord>
					<yCoord>265</yCoord>
					</edgeMap>
					<edgeMap>
					<xCoord>175</xCoord>
					<yCoord>265</yCoord>
					</edgeMap>
					<edgeMap>
					<xCoord>174</xCoord>
					<yCoord>265</yCoord>
					</edgeMap>
					<edgeMap>
					<xCoord>173</xCoord>
					<yCoord>266</yCoord>
					</edgeMap>
					<edgeMap>
					<xCoord>173</xCoord>
					<yCoord>267</yCoord>
					</edgeMap>
					<edgeMap>
					<xCoord>173</xCoord>
					<yCoord>268</yCoord>
					</edgeMap>
					<edgeMap>
					<xCoord>173</xCoord>
					<yCoord>269</yCoord>
					</edgeMap>
					<edgeMap>
					<xCoord>174</xCoord>
					<yCoord>270</yCoord>
					</edgeMap>
					<edgeMap>
					<xCoord>175</xCoord>
					<yCoord>271</yCoord>
					</edgeMap>
					<edgeMap>
					<xCoord>176</xCoord>
					<yCoord>272</yCoord>
					</edgeMap>
					<edgeMap>
					<xCoord>177</xCoord>
					<yCoord>273</yCoord>
					</edgeMap>
					<edgeMap>
					<xCoord>178</xCoord>
					<yCoord>273</yCoord>
					</edgeMap>
					<edgeMap>
					<xCoord>179</xCoord>
					<yCoord>272</yCoord>
					</edgeMap>
					<edgeMap>
					<xCoord>180</xCoord>
					<yCoord>271</yCoord>
					</edgeMap>
					<edgeMap>
					<xCoord>181</xCoord>
					<yCoord>270</yCoord>
					</edgeMap>
					<edgeMap>
					<xCoord>182</xCoord>
					<yCoord>270</yCoord>
					</edgeMap>
					<edgeMap>
					<xCoord>182</xCoord>
					<yCoord>269</yCoord>
					</edgeMap>
					<edgeMap>
					<xCoord>182</xCoord>
					<yCoord>268</yCoord>
					</edgeMap>
					<edgeMap>
					<xCoord>183</xCoord>
					<yCoord>267</yCoord>
					</edgeMap>
					<edgeMap>
					<xCoord>183</xCoord>
					<yCoord>266</yCoord>
					</edgeMap>
					<edgeMap>
					<xCoord>183</xCoord>
					<yCoord>265</yCoord>
					</edgeMap>
					<edgeMap>
					<xCoord>183</xCoord>
					<yCoord>264</yCoord>
					</edgeMap>
					<edgeMap>
					<xCoord>183</xCoord>
					<yCoord>263</yCoord>
					</edgeMap>
					<edgeMap>
					<xCoord>182</xCoord>
					<yCoord>263</yCoord>
					</edgeMap>
					<edgeMap>
					<xCoord>181</xCoord>
					<yCoord>263</yCoord>
					</edgeMap>
					<edgeMap>
					<xCoord>180</xCoord>
					<yCoord>263</yCoord>
					</edgeMap>
					<edgeMap>
					<xCoord>179</xCoord>
					<yCoord>263</yCoord>
					</edgeMap>
				</roi>
			</unblindedReadNodule>
			<unblindedReadNodule>
				<noduleID>16</noduleID>
				<roi>
					<imageZposition>-190.75</imageZposition>
					<imageSOP_UID>1.3.6.1.4.1.14519.5.2.1.6279.6001.237780477026547987324213430000</imageSOP_UID>
					<inclusion>TRUE</inclusion>
					<edgeMap>
					<xCoord>143</xCoord>
					<yCoord>316</yCoord>
					</edgeMap>
				</roi>
			</unblindedReadNodule>
			<unblindedReadNodule>
				<noduleID>17</noduleID>
				<roi>
					<imageZposition>-150.75</imageZposition>
					<imageSOP_UID>1.3.6.1.4.1.14519.5.2.1.6279.6001.260148361650837085008031496337</imageSOP_UID>
					<inclusion>TRUE</inclusion>
					<edgeMap>
					<xCoord>225</xCoord>
					<yCoord>335</yCoord>
					</edgeMap>
				</roi>
			</unblindedReadNodule>
			<unblindedReadNodule>
				<noduleID>18</noduleID>
				<roi>
					<imageZposition>-75.75</imageZposition>
					<imageSOP_UID>1.3.6.1.4.1.14519.5.2.1.6279.6001.115497304933441105503505931177</imageSOP_UID>
					<inclusion>TRUE</inclusion>
					<edgeMap>
					<xCoord>184</xCoord>
					<yCoord>267</yCoord>
					</edgeMap>
				</roi>
			</unblindedReadNodule>
			<unblindedReadNodule>
				<noduleID>19</noduleID>
				<roi>
					<imageZposition>-265.75</imageZposition>
					<imageSOP_UID>1.3.6.1.4.1.14519.5.2.1.6279.6001.102753146967029015940379508605</imageSOP_UID>
					<inclusion>TRUE</inclusion>
					<edgeMap>
					<xCoord>223</xCoord>
					<yCoord>287</yCoord>
					</edgeMap>
				</roi>
			</unblindedReadNodule>
			<unblindedReadNodule>
				<noduleID>20</noduleID>
				<roi>
					<imageZposition>-268.25</imageZposition>
					<imageSOP_UID>1.3.6.1.4.1.14519.5.2.1.6279.6001.512680666868874025969007507610</imageSOP_UID>
					<inclusion>TRUE</inclusion>
					<edgeMap>
					<xCoord>107</xCoord>
					<yCoord>332</yCoord>
					</edgeMap>
				</roi>
			</unblindedReadNodule>
			<unblindedReadNodule>
				<noduleID>21</noduleID>
				<roi>
					<imageZposition>-173.25</imageZposition>
					<imageSOP_UID>1.3.6.1.4.1.14519.5.2.1.6279.6001.393949872558195034043697080353</imageSOP_UID>
					<inclusion>TRUE</inclusion>
					<edgeMap>
					<xCoord>174</xCoord>
					<yCoord>171</yCoord>
					</edgeMap>
				</roi>
			</unblindedReadNodule>
			<unblindedReadNodule>
				<noduleID>22</noduleID>
				<characteristics>
					<subtlety>3</subtlety>
					<internalStructure>1</internalStructure>
					<calcification>6</calcification>
					<sphericity>5</sphericity>
					<margin>5</margin>
					<lobulation>1</lobulation>
					<spiculation>1</spiculation>
					<texture>5</texture>
					<malignancy>2</malignancy>
				</characteristics>
				<roi>
					<imageZposition>-240.75</imageZposition>
					<imageSOP_UID>1.3.6.1.4.1.14519.5.2.1.6279.6001.167680312635324538375981568199</imageSOP_UID>
					<inclusion>TRUE</inclusion>
					<edgeMap>
					<xCoord>158</xCoord>
					<yCoord>361</yCoord>
					</edgeMap>
					<edgeMap>
					<xCoord>157</xCoord>
					<yCoord>360</yCoord>
					</edgeMap>
					<edgeMap>
					<xCoord>157</xCoord>
					<yCoord>359</yCoord>
					</edgeMap>
					<edgeMap>
					<xCoord>157</xCoord>
					<yCoord>358</yCoord>
					</edgeMap>
					<edgeMap>
					<xCoord>157</xCoord>
					<yCoord>357</yCoord>
					</edgeMap>
					<edgeMap>
					<xCoord>158</xCoord>
					<yCoord>357</yCoord>
					</edgeMap>
					<edgeMap>
					<xCoord>159</xCoord>
					<yCoord>356</yCoord>
					</edgeMap>
					<edgeMap>
					<xCoord>160</xCoord>
					<yCoord>356</yCoord>
					</edgeMap>
					<edgeMap>
					<xCoord>161</xCoord>
					<yCoord>356</yCoord>
					</edgeMap>
					<edgeMap>
					<xCoord>162</xCoord>
					<yCoord>356</yCoord>
					</edgeMap>
					<edgeMap>
					<xCoord>163</xCoord>
					<yCoord>356</yCoord>
					</edgeMap>
					<edgeMap>
					<xCoord>164</xCoord>
					<yCoord>356</yCoord>
					</edgeMap>
					<edgeMap>
					<xCoord>165</xCoord>
					<yCoord>356</yCoord>
					</edgeMap>
					<edgeMap>
					<xCoord>165</xCoord>
					<yCoord>357</yCoord>
					</edgeMap>
					<edgeMap>
					<xCoord>166</xCoord>
					<yCoord>358</yCoord>
					</edgeMap>
					<edgeMap>
					<xCoord>166</xCoord>
					<yCoord>359</yCoord>
					</edgeMap>
					<edgeMap>
					<xCoord>166</xCoord>
					<yCoord>360</yCoord>
					</edgeMap>
					<edgeMap>
					<xCoord>165</xCoord>
					<yCoord>361</yCoord>
					</edgeMap>
					<edgeMap>
					<xCoord>164</xCoord>
					<yCoord>361</yCoord>
					</edgeMap>
					<edgeMap>
					<xCoord>164</xCoord>
					<yCoord>362</yCoord>
					</edgeMap>
					<edgeMap>
					<xCoord>164</xCoord>
					<yCoord>363</yCoord>
					</edgeMap>
					<edgeMap>
					<xCoord>163</xCoord>
					<yCoord>363</yCoord>
					</edgeMap>
					<edgeMap>
					<xCoord>162</xCoord>
					<yCoord>363</yCoord>
					</edgeMap>
					<edgeMap>
					<xCoord>162</xCoord>
					<yCoord>364</yCoord>
					</edgeMap>
					<edgeMap>
					<xCoord>161</xCoord>
					<yCoord>364</yCoord>
					</edgeMap>
					<edgeMap>
					<xCoord>161</xCoord>
					<yCoord>363</yCoord>
					</edgeMap>
					<edgeMap>
					<xCoord>160</xCoord>
					<yCoord>363</yCoord>
					</edgeMap>
					<edgeMap>
					<xCoord>159</xCoord>
					<yCoord>362</yCoord>
					</edgeMap>
					<edgeMap>
					<xCoord>158</xCoord>
					<yCoord>361</yCoord>
					</edgeMap>
				</roi>
				<roi>
					<imageZposition>-243.25</imageZposition>
					<imageSOP_UID>1.3.6.1.4.1.14519.5.2.1.6279.6001.406329541310476651448909727890</imageSOP_UID>
					<inclusion>TRUE</inclusion>
					<edgeMap>
					<xCoord>157</xCoord>
					<yCoord>360</yCoord>
					</edgeMap>
					<edgeMap>
					<xCoord>157</xCoord>
					<yCoord>359</yCoord>
					</edgeMap>
					<edgeMap>
					<xCoord>157</xCoord>
					<yCoord>358</yCoord>
					</edgeMap>
					<edgeMap>
					<xCoord>158</xCoord>
					<yCoord>357</yCoord>
					</edgeMap>
					<edgeMap>
					<xCoord>159</xCoord>
					<yCoord>356</yCoord>
					</edgeMap>
					<edgeMap>
					<xCoord>160</xCoord>
					<yCoord>356</yCoord>
					</edgeMap>
					<edgeMap>
					<xCoord>161</xCoord>
					<yCoord>356</yCoord>
					</edgeMap>
					<edgeMap>
					<xCoord>162</xCoord>
					<yCoord>356</yCoord>
					</edgeMap>
					<edgeMap>
					<xCoord>163</xCoord>
					<yCoord>356</yCoord>
					</edgeMap>
					<edgeMap>
					<xCoord>164</xCoord>
					<yCoord>357</yCoord>
					</edgeMap>
					<edgeMap>
					<xCoord>165</xCoord>
					<yCoord>357</yCoord>
					</edgeMap>
					<edgeMap>
					<xCoord>165</xCoord>
					<yCoord>358</yCoord>
					</edgeMap>
					<edgeMap>
					<xCoord>165</xCoord>
					<yCoord>359</yCoord>
					</edgeMap>
					<edgeMap>
					<xCoord>165</xCoord>
					<yCoord>360</yCoord>
					</edgeMap>
					<edgeMap>
					<xCoord>164</xCoord>
					<yCoord>361</yCoord>
					</edgeMap>
					<edgeMap>
					<xCoord>164</xCoord>
					<yCoord>362</yCoord>
					</edgeMap>
					<edgeMap>
					<xCoord>163</xCoord>
					<yCoord>362</yCoord>
					</edgeMap>
					<edgeMap>
					<xCoord>162</xCoord>
					<yCoord>363</yCoord>
					</edgeMap>
					<edgeMap>
					<xCoord>161</xCoord>
					<yCoord>363</yCoord>
					</edgeMap>
					<edgeMap>
					<xCoord>160</xCoord>
					<yCoord>363</yCoord>
					</edgeMap>
					<edgeMap>
					<xCoord>159</xCoord>
					<yCoord>363</yCoord>
					</edgeMap>
					<edgeMap>
					<xCoord>158</xCoord>
					<yCoord>362</yCoord>
					</edgeMap>
					<edgeMap>
					<xCoord>157</xCoord>
					<yCoord>361</yCoord>
					</edgeMap>
					<edgeMap>
					<xCoord>157</xCoord>
					<yCoord>360</yCoord>
					</edgeMap>
				</roi>
			</unblindedReadNodule>
			<unblindedReadNodule>
				<noduleID>23</noduleID>
				<roi>
					<imageZposition>-90.75</imageZposition>
					<imageSOP_UID>1.3.6.1.4.1.14519.5.2.1.6279.6001.137544735107071492491117444871</imageSOP_UID>
					<inclusion>TRUE</inclusion>
					<edgeMap>
					<xCoord>290</xCoord>
					<yCoord>297</yCoord>
					</edgeMap>
				</roi>
			</unblindedReadNodule>
			<unblindedReadNodule>
				<noduleID>24</noduleID>
				<roi>
					<imageZposition>-150.75</imageZposition>
					<imageSOP_UID>1.3.6.1.4.1.14519.5.2.1.6279.6001.260148361650837085008031496337</imageSOP_UID>
					<inclusion>TRUE</inclusion>
					<edgeMap>
					<xCoord>356</xCoord>
					<yCoord>206</yCoord>
					</edgeMap>
				</roi>
			</unblindedReadNodule>
			<unblindedReadNodule>
				<noduleID>25</noduleID>
				<roi>
					<imageZposition>-155.75</imageZposition>
					<imageSOP_UID>1.3.6.1.4.1.14519.5.2.1.6279.6001.327878391160064049990799447348</imageSOP_UID>
					<inclusion>TRUE</inclusion>
					<edgeMap>
					<xCoord>341</xCoord>
					<yCoord>199</yCoord>
					</edgeMap>
				</roi>
			</unblindedReadNodule>
			<unblindedReadNodule>
				<noduleID>26</noduleID>
				<roi>
					<imageZposition>-243.25</imageZposition>
					<imageSOP_UID>1.3.6.1.4.1.14519.5.2.1.6279.6001.406329541310476651448909727890</imageSOP_UID>
					<inclusion>TRUE</inclusion>
					<edgeMap>
					<xCoord>297</xCoord>
					<yCoord>334</yCoord>
					</edgeMap>
				</roi>
			</unblindedReadNodule>
			<unblindedReadNodule>
				<noduleID>27</noduleID>
				<roi>
					<imageZposition>-160.75</imageZposition>
					<imageSOP_UID>1.3.6.1.4.1.14519.5.2.1.6279.6001.266888676919863083868137717430</imageSOP_UID>
					<inclusion>TRUE</inclusion>
					<edgeMap>
					<xCoord>356</xCoord>
					<yCoord>331</yCoord>
					</edgeMap>
				</roi>
			</unblindedReadNodule>
			<unblindedReadNodule>
				<noduleID>28</noduleID>
				<roi>
					<imageZposition>-175.75</imageZposition>
					<imageSOP_UID>1.3.6.1.4.1.14519.5.2.1.6279.6001.121040335370646578722981196537</imageSOP_UID>
					<inclusion>TRUE</inclusion>
					<edgeMap>
					<xCoord>354</xCoord>
					<yCoord>387</yCoord>
					</edgeMap>
				</roi>
			</unblindedReadNodule>
			<unblindedReadNodule>
				<noduleID>29</noduleID>
				<roi>
					<imageZposition>-175.75</imageZposition>
					<imageSOP_UID>1.3.6.1.4.1.14519.5.2.1.6279.6001.121040335370646578722981196537</imageSOP_UID>
					<inclusion>TRUE</inclusion>
					<edgeMap>
					<xCoord>359</xCoord>
					<yCoord>307</yCoord>
					</edgeMap>
				</roi>
			</unblindedReadNodule>
			<unblindedReadNodule>
				<noduleID>30</noduleID>
				<roi>
					<imageZposition>-75.75</imageZposition>
					<imageSOP_UID>1.3.6.1.4.1.14519.5.2.1.6279.6001.115497304933441105503505931177</imageSOP_UID>
					<inclusion>TRUE</inclusion>
					<edgeMap>
					<xCoord>358</xCoord>
					<yCoord>288</yCoord>
					</edgeMap>
				</roi>
			</unblindedReadNodule>
			<unblindedReadNodule>
				<noduleID>31</noduleID>
				<roi>
					<imageZposition>-173.25</imageZposition>
					<imageSOP_UID>1.3.6.1.4.1.14519.5.2.1.6279.6001.393949872558195034043697080353</imageSOP_UID>
					<inclusion>TRUE</inclusion>
					<edgeMap>
					<xCoord>319</xCoord>
					<yCoord>375</yCoord>
					</edgeMap>
				</roi>
			</unblindedReadNodule>
			<unblindedReadNodule>
				<noduleID>33</noduleID>
				<characteristics>
					<subtlety>1</subtlety>
					<internalStructure>1</internalStructure>
					<calcification>6</calcification>
					<sphericity>5</sphericity>
					<margin>2</margin>
					<lobulation>1</lobulation>
					<spiculation>1</spiculation>
					<texture>1</texture>
					<malignancy>2</malignancy>
				</characteristics>
				<roi>
					<imageZposition>-123.25</imageZposition>
					<imageSOP_UID>1.3.6.1.4.1.14519.5.2.1.6279.6001.104150446342970239495051109027</imageSOP_UID>
					<inclusion>TRUE</inclusion>
					<edgeMap>
					<xCoord>398</xCoord>
					<yCoord>275</yCoord>
					</edgeMap>
					<edgeMap>
					<xCoord>397</xCoord>
					<yCoord>276</yCoord>
					</edgeMap>
					<edgeMap>
					<xCoord>396</xCoord>
					<yCoord>277</yCoord>
					</edgeMap>
					<edgeMap>
					<xCoord>395</xCoord>
					<yCoord>277</yCoord>
					</edgeMap>
					<edgeMap>
					<xCoord>395</xCoord>
					<yCoord>278</yCoord>
					</edgeMap>
					<edgeMap>
					<xCoord>396</xCoord>
					<yCoord>279</yCoord>
					</edgeMap>
					<edgeMap>
					<xCoord>396</xCoord>
					<yCoord>280</yCoord>
					</edgeMap>
					<edgeMap>
					<xCoord>396</xCoord>
					<yCoord>281</yCoord>
					</edgeMap>
					<edgeMap>
					<xCoord>397</xCoord>
					<yCoord>281</yCoord>
					</edgeMap>
					<edgeMap>
					<xCoord>398</xCoord>
					<yCoord>281</yCoord>
					</edgeMap>
					<edgeMap>
					<xCoord>399</xCoord>
					<yCoord>281</yCoord>
					</edgeMap>
					<edgeMap>
					<xCoord>400</xCoord>
					<yCoord>280</yCoord>
					</edgeMap>
					<edgeMap>
					<xCoord>401</xCoord>
					<yCoord>279</yCoord>
					</edgeMap>
					<edgeMap>
					<xCoord>401</xCoord>
					<yCoord>278</yCoord>
					</edgeMap>
					<edgeMap>
					<xCoord>400</xCoord>
					<yCoord>277</yCoord>
					</edgeMap>
					<edgeMap>
					<xCoord>400</xCoord>
					<yCoord>276</yCoord>
					</edgeMap>
					<edgeMap>
					<xCoord>399</xCoord>
					<yCoord>275</yCoord>
					</edgeMap>
					<edgeMap>
					<xCoord>398</xCoord>
					<yCoord>275</yCoord>
					</edgeMap>
				</roi>
				<roi>
					<imageZposition>-125.75</imageZposition>
					<imageSOP_UID>1.3.6.1.4.1.14519.5.2.1.6279.6001.281748534047862151878869484503</imageSOP_UID>
					<inclusion>TRUE</inclusion>
					<edgeMap>
					<xCoord>398</xCoord>
					<yCoord>275</yCoord>
					</edgeMap>
					<edgeMap>
					<xCoord>397</xCoord>
					<yCoord>276</yCoord>
					</edgeMap>
					<edgeMap>
					<xCoord>396</xCoord>
					<yCoord>277</yCoord>
					</edgeMap>
					<edgeMap>
					<xCoord>396</xCoord>
					<yCoord>278</yCoord>
					</edgeMap>
					<edgeMap>
					<xCoord>396</xCoord>
					<yCoord>279</yCoord>
					</edgeMap>
					<edgeMap>
					<xCoord>397</xCoord>
					<yCoord>280</yCoord>
					</edgeMap>
					<edgeMap>
					<xCoord>398</xCoord>
					<yCoord>281</yCoord>
					</edgeMap>
					<edgeMap>
					<xCoord>399</xCoord>
					<yCoord>281</yCoord>
					</edgeMap>
					<edgeMap>
					<xCoord>400</xCoord>
					<yCoord>280</yCoord>
					</edgeMap>
					<edgeMap>
					<xCoord>401</xCoord>
					<yCoord>280</yCoord>
					</edgeMap>
					<edgeMap>
					<xCoord>402</xCoord>
					<yCoord>280</yCoord>
					</edgeMap>
					<edgeMap>
					<xCoord>402</xCoord>
					<yCoord>279</yCoord>
					</edgeMap>
					<edgeMap>
					<xCoord>402</xCoord>
					<yCoord>278</yCoord>
					</edgeMap>
					<edgeMap>
					<xCoord>402</xCoord>
					<yCoord>277</yCoord>
					</edgeMap>
					<edgeMap>
					<xCoord>402</xCoord>
					<yCoord>276</yCoord>
					</edgeMap>
					<edgeMap>
					<xCoord>401</xCoord>
					<yCoord>275</yCoord>
					</edgeMap>
					<edgeMap>
					<xCoord>400</xCoord>
					<yCoord>275</yCoord>
					</edgeMap>
					<edgeMap>
					<xCoord>399</xCoord>
					<yCoord>275</yCoord>
					</edgeMap>
					<edgeMap>
					<xCoord>398</xCoord>
					<yCoord>275</yCoord>
					</edgeMap>
				</roi>
			</unblindedReadNodule>
			<unblindedReadNodule>
				<noduleID>34</noduleID>
				<roi>
					<imageZposition>-123.25</imageZposition>
					<imageSOP_UID>1.3.6.1.4.1.14519.5.2.1.6279.6001.104150446342970239495051109027</imageSOP_UID>
					<inclusion>TRUE</inclusion>
					<edgeMap>
					<xCoord>173</xCoord>
					<yCoord>216</yCoord>
					</edgeMap>
				</roi>
			</unblindedReadNodule>
			<unblindedReadNodule>
				<noduleID>35</noduleID>
				<roi>
					<imageZposition>-130.75</imageZposition>
					<imageSOP_UID>1.3.6.1.4.1.14519.5.2.1.6279.6001.278983409735446881045013133892</imageSOP_UID>
					<inclusion>TRUE</inclusion>
					<edgeMap>
					<xCoord>164</xCoord>
					<yCoord>193</yCoord>
					</edgeMap>
				</roi>
			</unblindedReadNodule>
			<unblindedReadNodule>
				<noduleID>36</noduleID>
				<roi>
					<imageZposition>-120.75</imageZposition>
					<imageSOP_UID>1.3.6.1.4.1.14519.5.2.1.6279.6001.284123673285414703876887646289</imageSOP_UID>
					<inclusion>TRUE</inclusion>
					<edgeMap>
					<xCoord>126</xCoord>
					<yCoord>334</yCoord>
					</edgeMap>
				</roi>
			</unblindedReadNodule>
			<nonNodule>
				<nonNoduleID>32</nonNoduleID>
				<imageZposition>-145.75</imageZposition>
				<imageSOP_UID>1.3.6.1.4.1.14519.5.2.1.6279.6001.360598250020596615077259944124</imageSOP_UID>
				<locus>
					<xCoord>158</xCoord>
					<yCoord>375</yCoord>
				</locus>
			</nonNodule>
	</readingSession>
</LidcReadMessage>
