# Supplementary material for: An improved V-Net lung nodule segmentation model based on pixel threshold separation and attention mechanism
Source: Sci Rep. 2024 Feb 27;14:4743. doi: 10.1038/s41598-024-55178-3 (PMC10899216; doi:10.1038/s41598-024-55178-3)
Supplement: Supplementary file 1 — Supplementary Information 1. [file 41598_2024_55178_MOESM1_ESM.zip › lidc-xml-only/tcia-lidc-xml/185/150.xml]

<?xml version="1.0" encoding="UTF-8"?>
<LidcReadMessage uid="1.3.6.1.4.1.14519.5.2.1.6279.6001.1307390735444.0" xmlns="http://www.nih.gov" xmlns:xsi="http://www.w3.org/2001/XMLSchema-instance" xsi:schemaLocation="http://www.nih.gov  http://troll.rad.med.umich.edu/lidc/LidcReadMessage.xsd">
<ResponseHeader>
<Version>1.8.1</Version>
<MessageId>-1562816234</MessageId>
<DateRequest>2008-04-25</DateRequest>
<TimeRequest>09:11:37</TimeRequest>
<RequestingSite>removed</RequestingSite>
<ServicingSite>removed</ServicingSite>
<TaskDescription>Second unblinded read</TaskDescription>
<CtImageFile>removed</CtImageFile>
<SeriesInstanceUid>1.3.6.1.4.1.14519.5.2.1.6279.6001.503980049263254396021509831276</SeriesInstanceUid>
<DateService>2008-12-16</DateService>
<TimeService>07:43:46</TimeService>
<ResponseDescription>1 - Reading complete</ResponseDescription>
<StudyInstanceUID>1.3.6.1.4.1.14519.5.2.1.6279.6001.119160670718020063800771208605</StudyInstanceUID></ResponseHeader>
<readingSession>
    <annotationVersion>3.12</annotationVersion>
    <servicingRadiologistID>139927662</servicingRadiologistID>
    <unblindedReadNodule>
      <noduleID>Nodule 001</noduleID>
      <characteristics>
        <subtlety>4</subtlety>
        <internalStructure>1</internalStructure>
        <calcification>6</calcification>
        <sphericity>3</sphericity>
        <margin>5</margin>
        <lobulation>1</lobulation>
        <spiculation>1</spiculation>
        <texture>5</texture>
        <malignancy>2</malignancy>
      </characteristics>
      <roi>
        <imageZposition>-157.750000 </imageZposition>
        <imageSOP_UID>1.3.6.1.4.1.14519.5.2.1.6279.6001.206961152177532217750649898682</imageSOP_UID>
        <inclusion>TRUE</inclusion>
        <edgeMap>
          <xCoord>397</xCoord>
          <yCoord>319</yCoord>
        </edgeMap>
        <edgeMap>
          <xCoord>396</xCoord>
          <yCoord>320</yCoord>
        </edgeMap>
        <edgeMap>
          <xCoord>395</xCoord>
          <yCoord>321</yCoord>
        </edgeMap>
        <edgeMap>
          <xCoord>396</xCoord>
          <yCoord>322</yCoord>
        </edgeMap>
        <edgeMap>
          <xCoord>397</xCoord>
          <yCoord>323</yCoord>
        </edgeMap>
        <edgeMap>
          <xCoord>398</xCoord>
          <yCoord>324</yCoord>
        </edgeMap>
        <edgeMap>
          <xCoord>399</xCoord>
          <yCoord>325</yCoord>
        </edgeMap>
        <edgeMap>
          <xCoord>400</xCoord>
          <yCoord>326</yCoord>
        </edgeMap>
        <edgeMap>
          <xCoord>401</xCoord>
          <yCoord>327</yCoord>
        </edgeMap>
        <edgeMap>
          <xCoord>402</xCoord>
          <yCoord>327</yCoord>
        </edgeMap>
        <edgeMap>
          <xCoord>403</xCoord>
          <yCoord>327</yCoord>
        </edgeMap>
        <edgeMap>
          <xCoord>404</xCoord>
          <yCoord>327</yCoord>
        </edgeMap>
        <edgeMap>
          <xCoord>405</xCoord>
          <yCoord>326</yCoord>
        </edgeMap>
        <edgeMap>
          <xCoord>406</xCoord>
          <yCoord>325</yCoord>
        </edgeMap>
        <edgeMap>
          <xCoord>406</xCoord>
          <yCoord>324</yCoord>
        </edgeMap>
        <edgeMap>
          <xCoord>406</xCoord>
          <yCoord>323</yCoord>
        </edgeMap>
        <edgeMap>
          <xCoord>405</xCoord>
          <yCoord>322</yCoord>
        </edgeMap>
        <edgeMap>
          <xCoord>404</xCoord>
          <yCoord>321</yCoord>
        </edgeMap>
        <edgeMap>
          <xCoord>403</xCoord>
          <yCoord>321</yCoord>
        </edgeMap>
        <edgeMap>
          <xCoord>402</xCoord>
          <yCoord>320</yCoord>
        </edgeMap>
        <edgeMap>
          <xCoord>401</xCoord>
          <yCoord>320</yCoord>
        </edgeMap>
        <edgeMap>
          <xCoord>400</xCoord>
          <yCoord>319</yCoord>
        </edgeMap>
        <edgeMap>
          <xCoord>399</xCoord>
          <yCoord>319</yCoord>
        </edgeMap>
        <edgeMap>
          <xCoord>398</xCoord>
          <yCoord>319</yCoord>
        </edgeMap>
        <edgeMap>
          <xCoord>397</xCoord>
          <yCoord>319</yCoord>
        </edgeMap>
      </roi>
      <roi>
        <imageZposition>-155.250000 </imageZposition>
        <imageSOP_UID>1.3.6.1.4.1.14519.5.2.1.6279.6001.304147007986589327673119745879</imageSOP_UID>
        <inclusion>TRUE</inclusion>
        <edgeMap>
          <xCoord>402</xCoord>
          <yCoord>320</yCoord>
        </edgeMap>
        <edgeMap>
          <xCoord>401</xCoord>
          <yCoord>321</yCoord>
        </edgeMap>
        <edgeMap>
          <xCoord>400</xCoord>
          <yCoord>321</yCoord>
        </edgeMap>
        <edgeMap>
          <xCoord>399</xCoord>
          <yCoord>321</yCoord>
        </edgeMap>
        <edgeMap>
          <xCoord>398</xCoord>
          <yCoord>321</yCoord>
        </edgeMap>
        <edgeMap>
          <xCoord>397</xCoord>
          <yCoord>321</yCoord>
        </edgeMap>
        <edgeMap>
          <xCoord>396</xCoord>
          <yCoord>321</yCoord>
        </edgeMap>
        <edgeMap>
          <xCoord>395</xCoord>
          <yCoord>322</yCoord>
        </edgeMap>
        <edgeMap>
          <xCoord>395</xCoord>
          <yCoord>323</yCoord>
        </edgeMap>
        <edgeMap>
          <xCoord>395</xCoord>
          <yCoord>324</yCoord>
        </edgeMap>
        <edgeMap>
          <xCoord>396</xCoord>
          <yCoord>325</yCoord>
        </edgeMap>
        <edgeMap>
          <xCoord>397</xCoord>
          <yCoord>326</yCoord>
        </edgeMap>
        <edgeMap>
          <xCoord>397</xCoord>
          <yCoord>327</yCoord>
        </edgeMap>
        <edgeMap>
          <xCoord>398</xCoord>
          <yCoord>328</yCoord>
        </edgeMap>
        <edgeMap>
          <xCoord>399</xCoord>
          <yCoord>329</yCoord>
        </edgeMap>
        <edgeMap>
          <xCoord>400</xCoord>
          <yCoord>330</yCoord>
        </edgeMap>
        <edgeMap>
          <xCoord>401</xCoord>
          <yCoord>330</yCoord>
        </edgeMap>
        <edgeMap>
          <xCoord>402</xCoord>
          <yCoord>330</yCoord>
        </edgeMap>
        <edgeMap>
          <xCoord>403</xCoord>
          <yCoord>330</yCoord>
        </edgeMap>
        <edgeMap>
          <xCoord>404</xCoord>
          <yCoord>330</yCoord>
        </edgeMap>
        <edgeMap>
          <xCoord>405</xCoord>
          <yCoord>330</yCoord>
        </edgeMap>
        <edgeMap>
          <xCoord>406</xCoord>
          <yCoord>330</yCoord>
        </edgeMap>
        <edgeMap>
          <xCoord>407</xCoord>
          <yCoord>329</yCoord>
        </edgeMap>
        <edgeMap>
          <xCoord>407</xCoord>
          <yCoord>328</yCoord>
        </edgeMap>
        <edgeMap>
          <xCoord>407</xCoord>
          <yCoord>327</yCoord>
        </edgeMap>
        <edgeMap>
          <xCoord>407</xCoord>
          <yCoord>326</yCoord>
        </edgeMap>
        <edgeMap>
          <xCoord>407</xCoord>
          <yCoord>325</yCoord>
        </edgeMap>
        <edgeMap>
          <xCoord>407</xCoord>
          <yCoord>324</yCoord>
        </edgeMap>
        <edgeMap>
          <xCoord>407</xCoord>
          <yCoord>323</yCoord>
        </edgeMap>
        <edgeMap>
          <xCoord>407</xCoord>
          <yCoord>322</yCoord>
        </edgeMap>
        <edgeMap>
          <xCoord>407</xCoord>
          <yCoord>321</yCoord>
        </edgeMap>
        <edgeMap>
          <xCoord>406</xCoord>
          <yCoord>320</yCoord>
        </edgeMap>
        <edgeMap>
          <xCoord>405</xCoord>
          <yCoord>320</yCoord>
        </edgeMap>
        <edgeMap>
          <xCoord>404</xCoord>
          <yCoord>320</yCoord>
        </edgeMap>
        <edgeMap>
          <xCoord>403</xCoord>
          <yCoord>320</yCoord>
        </edgeMap>
        <edgeMap>
          <xCoord>402</xCoord>
          <yCoord>320</yCoord>
        </edgeMap>
      </roi>
      <roi>
        <imageZposition>-152.750000 </imageZposition>
        <imageSOP_UID>1.3.6.1.4.1.14519.5.2.1.6279.6001.311759437986765873704573318076</imageSOP_UID>
        <inclusion>TRUE</inclusion>
        <edgeMap>
          <xCoord>400</xCoord>
          <yCoord>320</yCoord>
        </edgeMap>
        <edgeMap>
          <xCoord>399</xCoord>
          <yCoord>321</yCoord>
        </edgeMap>
        <edgeMap>
          <xCoord>398</xCoord>
          <yCoord>322</yCoord>
        </edgeMap>
        <edgeMap>
          <xCoord>398</xCoord>
          <yCoord>323</yCoord>
        </edgeMap>
        <edgeMap>
          <xCoord>397</xCoord>
          <yCoord>324</yCoord>
        </edgeMap>
        <edgeMap>
          <xCoord>398</xCoord>
          <yCoord>325</yCoord>
        </edgeMap>
        <edgeMap>
          <xCoord>399</xCoord>
          <yCoord>326</yCoord>
        </edgeMap>
        <edgeMap>
          <xCoord>399</xCoord>
          <yCoord>327</yCoord>
        </edgeMap>
        <edgeMap>
          <xCoord>400</xCoord>
          <yCoord>328</yCoord>
        </edgeMap>
        <edgeMap>
          <xCoord>401</xCoord>
          <yCoord>328</yCoord>
        </edgeMap>
        <edgeMap>
          <xCoord>402</xCoord>
          <yCoord>328</yCoord>
        </edgeMap>
        <edgeMap>
          <xCoord>403</xCoord>
          <yCoord>327</yCoord>
        </edgeMap>
        <edgeMap>
          <xCoord>404</xCoord>
          <yCoord>326</yCoord>
        </edgeMap>
        <edgeMap>
          <xCoord>404</xCoord>
          <yCoord>325</yCoord>
        </edgeMap>
        <edgeMap>
          <xCoord>404</xCoord>
          <yCoord>324</yCoord>
        </edgeMap>
        <edgeMap>
          <xCoord>403</xCoord>
          <yCoord>323</yCoord>
        </edgeMap>
        <edgeMap>
          <xCoord>403</xCoord>
          <yCoord>322</yCoord>
        </edgeMap>
        <edgeMap>
          <xCoord>403</xCoord>
          <yCoord>321</yCoord>
        </edgeMap>
        <edgeMap>
          <xCoord>402</xCoord>
          <yCoord>320</yCoord>
        </edgeMap>
        <edgeMap>
          <xCoord>401</xCoord>
          <yCoord>320</yCoord>
        </edgeMap>
        <edgeMap>
          <xCoord>400</xCoord>
          <yCoord>320</yCoord>
        </edgeMap>
      </roi>
    </unblindedReadNodule>
    <unblindedReadNodule>
      <noduleID>Nodule 003</noduleID>
      <characteristics>
        <subtlety>4</subtlety>
        <internalStructure>1</internalStructure>
        <calcification>6</calcification>
        <sphericity>3</sphericity>
        <margin>5</margin>
        <lobulation>1</lobulation>
        <spiculation>1</spiculation>
        <texture>5</texture>
        <malignancy>2</malignancy>
      </characteristics>
      <roi>
        <imageZposition>-85.250000</imageZposition>
        <imageSOP_UID>1.3.6.1.4.1.14519.5.2.1.6279.6001.208063832797960065107652084500</imageSOP_UID>
        <inclusion>TRUE</inclusion>
        <edgeMap>
          <xCoord>137</xCoord>
          <yCoord>211</yCoord>
        </edgeMap>
        <edgeMap>
          <xCoord>136</xCoord>
          <yCoord>212</yCoord>
        </edgeMap>
        <edgeMap>
          <xCoord>135</xCoord>
          <yCoord>212</yCoord>
        </edgeMap>
        <edgeMap>
          <xCoord>134</xCoord>
          <yCoord>213</yCoord>
        </edgeMap>
        <edgeMap>
          <xCoord>133</xCoord>
          <yCoord>214</yCoord>
        </edgeMap>
        <edgeMap>
          <xCoord>132</xCoord>
          <yCoord>214</yCoord>
        </edgeMap>
        <edgeMap>
          <xCoord>131</xCoord>
          <yCoord>214</yCoord>
        </edgeMap>
        <edgeMap>
          <xCoord>130</xCoord>
          <yCoord>215</yCoord>
        </edgeMap>
        <edgeMap>
          <xCoord>130</xCoord>
          <yCoord>216</yCoord>
        </edgeMap>
        <edgeMap>
          <xCoord>129</xCoord>
          <yCoord>217</yCoord>
        </edgeMap>
        <edgeMap>
          <xCoord>128</xCoord>
          <yCoord>218</yCoord>
        </edgeMap>
        <edgeMap>
          <xCoord>128</xCoord>
          <yCoord>219</yCoord>
        </edgeMap>
        <edgeMap>
          <xCoord>129</xCoord>
          <yCoord>220</yCoord>
        </edgeMap>
        <edgeMap>
          <xCoord>130</xCoord>
          <yCoord>221</yCoord>
        </edgeMap>
        <edgeMap>
          <xCoord>131</xCoord>
          <yCoord>222</yCoord>
        </edgeMap>
        <edgeMap>
          <xCoord>132</xCoord>
          <yCoord>223</yCoord>
        </edgeMap>
        <edgeMap>
          <xCoord>133</xCoord>
          <yCoord>223</yCoord>
        </edgeMap>
        <edgeMap>
          <xCoord>134</xCoord>
          <yCoord>223</yCoord>
        </edgeMap>
        <edgeMap>
          <xCoord>135</xCoord>
          <yCoord>223</yCoord>
        </edgeMap>
        <edgeMap>
          <xCoord>136</xCoord>
          <yCoord>223</yCoord>
        </edgeMap>
        <edgeMap>
          <xCoord>137</xCoord>
          <yCoord>223</yCoord>
        </edgeMap>
        <edgeMap>
          <xCoord>138</xCoord>
          <yCoord>223</yCoord>
        </edgeMap>
        <edgeMap>
          <xCoord>139</xCoord>
          <yCoord>222</yCoord>
        </edgeMap>
        <edgeMap>
          <xCoord>140</xCoord>
          <yCoord>222</yCoord>
        </edgeMap>
        <edgeMap>
          <xCoord>141</xCoord>
          <yCoord>221</yCoord>
        </edgeMap>
        <edgeMap>
          <xCoord>141</xCoord>
          <yCoord>220</yCoord>
        </edgeMap>
        <edgeMap>
          <xCoord>142</xCoord>
          <yCoord>219</yCoord>
        </edgeMap>
        <edgeMap>
          <xCoord>142</xCoord>
          <yCoord>218</yCoord>
        </edgeMap>
        <edgeMap>
          <xCoord>142</xCoord>
          <yCoord>217</yCoord>
        </edgeMap>
        <edgeMap>
          <xCoord>142</xCoord>
          <yCoord>216</yCoord>
        </edgeMap>
        <edgeMap>
          <xCoord>142</xCoord>
          <yCoord>215</yCoord>
        </edgeMap>
        <edgeMap>
          <xCoord>142</xCoord>
          <yCoord>214</yCoord>
        </edgeMap>
        <edgeMap>
          <xCoord>142</xCoord>
          <yCoord>213</yCoord>
        </edgeMap>
        <edgeMap>
          <xCoord>141</xCoord>
          <yCoord>212</yCoord>
        </edgeMap>
        <edgeMap>
          <xCoord>140</xCoord>
          <yCoord>211</yCoord>
        </edgeMap>
        <edgeMap>
          <xCoord>139</xCoord>
          <yCoord>211</yCoord>
        </edgeMap>
        <edgeMap>
          <xCoord>138</xCoord>
          <yCoord>211</yCoord>
        </edgeMap>
        <edgeMap>
          <xCoord>137</xCoord>
          <yCoord>211</yCoord>
        </edgeMap>
      </roi>
      <roi>
        <imageZposition>-82.750000</imageZposition>
        <imageSOP_UID>1.3.6.1.4.1.14519.5.2.1.6279.6001.260875463350315618917341446207</imageSOP_UID>
        <inclusion>TRUE</inclusion>
        <edgeMap>
          <xCoord>133</xCoord>
          <yCoord>210</yCoord>
        </edgeMap>
        <edgeMap>
          <xCoord>132</xCoord>
          <yCoord>211</yCoord>
        </edgeMap>
        <edgeMap>
          <xCoord>131</xCoord>
          <yCoord>211</yCoord>
        </edgeMap>
        <edgeMap>
          <xCoord>130</xCoord>
          <yCoord>212</yCoord>
        </edgeMap>
        <edgeMap>
          <xCoord>129</xCoord>
          <yCoord>213</yCoord>
        </edgeMap>
        <edgeMap>
          <xCoord>128</xCoord>
          <yCoord>214</yCoord>
        </edgeMap>
        <edgeMap>
          <xCoord>127</xCoord>
          <yCoord>215</yCoord>
        </edgeMap>
        <edgeMap>
          <xCoord>126</xCoord>
          <yCoord>216</yCoord>
        </edgeMap>
        <edgeMap>
          <xCoord>126</xCoord>
          <yCoord>217</yCoord>
        </edgeMap>
        <edgeMap>
          <xCoord>126</xCoord>
          <yCoord>218</yCoord>
        </edgeMap>
        <edgeMap>
          <xCoord>126</xCoord>
          <yCoord>219</yCoord>
        </edgeMap>
        <edgeMap>
          <xCoord>126</xCoord>
          <yCoord>220</yCoord>
        </edgeMap>
        <edgeMap>
          <xCoord>126</xCoord>
          <yCoord>221</yCoord>
        </edgeMap>
        <edgeMap>
          <xCoord>126</xCoord>
          <yCoord>222</yCoord>
        </edgeMap>
        <edgeMap>
          <xCoord>127</xCoord>
          <yCoord>223</yCoord>
        </edgeMap>
        <edgeMap>
          <xCoord>128</xCoord>
          <yCoord>223</yCoord>
        </edgeMap>
        <edgeMap>
          <xCoord>129</xCoord>
          <yCoord>224</yCoord>
        </edgeMap>
        <edgeMap>
          <xCoord>130</xCoord>
          <yCoord>224</yCoord>
        </edgeMap>
        <edgeMap>
          <xCoord>131</xCoord>
          <yCoord>225</yCoord>
        </edgeMap>
        <edgeMap>
          <xCoord>132</xCoord>
          <yCoord>225</yCoord>
        </edgeMap>
        <edgeMap>
          <xCoord>133</xCoord>
          <yCoord>226</yCoord>
        </edgeMap>
        <edgeMap>
          <xCoord>134</xCoord>
          <yCoord>226</yCoord>
        </edgeMap>
        <edgeMap>
          <xCoord>135</xCoord>
          <yCoord>225</yCoord>
        </edgeMap>
        <edgeMap>
          <xCoord>136</xCoord>
          <yCoord>225</yCoord>
        </edgeMap>
        <edgeMap>
          <xCoord>137</xCoord>
          <yCoord>225</yCoord>
        </edgeMap>
        <edgeMap>
          <xCoord>138</xCoord>
          <yCoord>225</yCoord>
        </edgeMap>
        <edgeMap>
          <xCoord>139</xCoord>
          <yCoord>224</yCoord>
        </edgeMap>
        <edgeMap>
          <xCoord>140</xCoord>
          <yCoord>224</yCoord>
        </edgeMap>
        <edgeMap>
          <xCoord>141</xCoord>
          <yCoord>223</yCoord>
        </edgeMap>
        <edgeMap>
          <xCoord>142</xCoord>
          <yCoord>223</yCoord>
        </edgeMap>
        <edgeMap>
          <xCoord>143</xCoord>
          <yCoord>223</yCoord>
        </edgeMap>
        <edgeMap>
          <xCoord>144</xCoord>
          <yCoord>222</yCoord>
        </edgeMap>
        <edgeMap>
          <xCoord>145</xCoord>
          <yCoord>221</yCoord>
        </edgeMap>
        <edgeMap>
          <xCoord>145</xCoord>
          <yCoord>220</yCoord>
        </edgeMap>
        <edgeMap>
          <xCoord>145</xCoord>
          <yCoord>219</yCoord>
        </edgeMap>
        <edgeMap>
          <xCoord>145</xCoord>
          <yCoord>218</yCoord>
        </edgeMap>
        <edgeMap>
          <xCoord>145</xCoord>
          <yCoord>217</yCoord>
        </edgeMap>
        <edgeMap>
          <xCoord>145</xCoord>
          <yCoord>216</yCoord>
        </edgeMap>
        <edgeMap>
          <xCoord>145</xCoord>
          <yCoord>215</yCoord>
        </edgeMap>
        <edgeMap>
          <xCoord>145</xCoord>
          <yCoord>214</yCoord>
        </edgeMap>
        <edgeMap>
          <xCoord>144</xCoord>
          <yCoord>213</yCoord>
        </edgeMap>
        <edgeMap>
          <xCoord>143</xCoord>
          <yCoord>212</yCoord>
        </edgeMap>
        <edgeMap>
          <xCoord>142</xCoord>
          <yCoord>211</yCoord>
        </edgeMap>
        <edgeMap>
          <xCoord>141</xCoord>
          <yCoord>210</yCoord>
        </edgeMap>
        <edgeMap>
          <xCoord>140</xCoord>
          <yCoord>210</yCoord>
        </edgeMap>
        <edgeMap>
          <xCoord>139</xCoord>
          <yCoord>210</yCoord>
        </edgeMap>
        <edgeMap>
          <xCoord>138</xCoord>
          <yCoord>210</yCoord>
        </edgeMap>
        <edgeMap>
          <xCoord>137</xCoord>
          <yCoord>210</yCoord>
        </edgeMap>
        <edgeMap>
          <xCoord>136</xCoord>
          <yCoord>210</yCoord>
        </edgeMap>
        <edgeMap>
          <xCoord>135</xCoord>
          <yCoord>210</yCoord>
        </edgeMap>
        <edgeMap>
          <xCoord>134</xCoord>
          <yCoord>210</yCoord>
        </edgeMap>
        <edgeMap>
          <xCoord>133</xCoord>
          <yCoord>210</yCoord>
        </edgeMap>
      </roi>
      <roi>
        <imageZposition>-80.250000</imageZposition>
        <imageSOP_UID>1.3.6.1.4.1.14519.5.2.1.6279.6001.216896344107186972802958185046</imageSOP_UID>
        <inclusion>TRUE</inclusion>
        <edgeMap>
          <xCoord>140</xCoord>
          <yCoord>212</yCoord>
        </edgeMap>
        <edgeMap>
          <xCoord>139</xCoord>
          <yCoord>213</yCoord>
        </edgeMap>
        <edgeMap>
          <xCoord>139</xCoord>
          <yCoord>214</yCoord>
        </edgeMap>
        <edgeMap>
          <xCoord>138</xCoord>
          <yCoord>215</yCoord>
        </edgeMap>
        <edgeMap>
          <xCoord>137</xCoord>
          <yCoord>215</yCoord>
        </edgeMap>
        <edgeMap>
          <xCoord>136</xCoord>
          <yCoord>216</yCoord>
        </edgeMap>
        <edgeMap>
          <xCoord>135</xCoord>
          <yCoord>217</yCoord>
        </edgeMap>
        <edgeMap>
          <xCoord>134</xCoord>
          <yCoord>218</yCoord>
        </edgeMap>
        <edgeMap>
          <xCoord>133</xCoord>
          <yCoord>219</yCoord>
        </edgeMap>
        <edgeMap>
          <xCoord>132</xCoord>
          <yCoord>220</yCoord>
        </edgeMap>
        <edgeMap>
          <xCoord>131</xCoord>
          <yCoord>220</yCoord>
        </edgeMap>
        <edgeMap>
          <xCoord>130</xCoord>
          <yCoord>221</yCoord>
        </edgeMap>
        <edgeMap>
          <xCoord>129</xCoord>
          <yCoord>222</yCoord>
        </edgeMap>
        <edgeMap>
          <xCoord>128</xCoord>
          <yCoord>223</yCoord>
        </edgeMap>
        <edgeMap>
          <xCoord>128</xCoord>
          <yCoord>224</yCoord>
        </edgeMap>
        <edgeMap>
          <xCoord>127</xCoord>
          <yCoord>225</yCoord>
        </edgeMap>
        <edgeMap>
          <xCoord>128</xCoord>
          <yCoord>226</yCoord>
        </edgeMap>
        <edgeMap>
          <xCoord>129</xCoord>
          <yCoord>226</yCoord>
        </edgeMap>
        <edgeMap>
          <xCoord>130</xCoord>
          <yCoord>226</yCoord>
        </edgeMap>
        <edgeMap>
          <xCoord>131</xCoord>
          <yCoord>226</yCoord>
        </edgeMap>
        <edgeMap>
          <xCoord>132</xCoord>
          <yCoord>226</yCoord>
        </edgeMap>
        <edgeMap>
          <xCoord>133</xCoord>
          <yCoord>226</yCoord>
        </edgeMap>
        <edgeMap>
          <xCoord>134</xCoord>
          <yCoord>226</yCoord>
        </edgeMap>
        <edgeMap>
          <xCoord>135</xCoord>
          <yCoord>226</yCoord>
        </edgeMap>
        <edgeMap>
          <xCoord>136</xCoord>
          <yCoord>226</yCoord>
        </edgeMap>
        <edgeMap>
          <xCoord>137</xCoord>
          <yCoord>226</yCoord>
        </edgeMap>
        <edgeMap>
          <xCoord>138</xCoord>
          <yCoord>226</yCoord>
        </edgeMap>
        <edgeMap>
          <xCoord>139</xCoord>
          <yCoord>226</yCoord>
        </edgeMap>
        <edgeMap>
          <xCoord>140</xCoord>
          <yCoord>226</yCoord>
        </edgeMap>
        <edgeMap>
          <xCoord>141</xCoord>
          <yCoord>226</yCoord>
        </edgeMap>
        <edgeMap>
          <xCoord>142</xCoord>
          <yCoord>226</yCoord>
        </edgeMap>
        <edgeMap>
          <xCoord>143</xCoord>
          <yCoord>226</yCoord>
        </edgeMap>
        <edgeMap>
          <xCoord>144</xCoord>
          <yCoord>226</yCoord>
        </edgeMap>
        <edgeMap>
          <xCoord>145</xCoord>
          <yCoord>225</yCoord>
        </edgeMap>
        <edgeMap>
          <xCoord>145</xCoord>
          <yCoord>224</yCoord>
        </edgeMap>
        <edgeMap>
          <xCoord>146</xCoord>
          <yCoord>223</yCoord>
        </edgeMap>
        <edgeMap>
          <xCoord>146</xCoord>
          <yCoord>222</yCoord>
        </edgeMap>
        <edgeMap>
          <xCoord>146</xCoord>
          <yCoord>221</yCoord>
        </edgeMap>
        <edgeMap>
          <xCoord>146</xCoord>
          <yCoord>220</yCoord>
        </edgeMap>
        <edgeMap>
          <xCoord>146</xCoord>
          <yCoord>219</yCoord>
        </edgeMap>
        <edgeMap>
          <xCoord>146</xCoord>
          <yCoord>218</yCoord>
        </edgeMap>
        <edgeMap>
          <xCoord>146</xCoord>
          <yCoord>217</yCoord>
        </edgeMap>
        <edgeMap>
          <xCoord>146</xCoord>
          <yCoord>216</yCoord>
        </edgeMap>
        <edgeMap>
          <xCoord>145</xCoord>
          <yCoord>215</yCoord>
        </edgeMap>
        <edgeMap>
          <xCoord>144</xCoord>
          <yCoord>214</yCoord>
        </edgeMap>
        <edgeMap>
          <xCoord>143</xCoord>
          <yCoord>213</yCoord>
        </edgeMap>
        <edgeMap>
          <xCoord>142</xCoord>
          <yCoord>213</yCoord>
        </edgeMap>
        <edgeMap>
          <xCoord>141</xCoord>
          <yCoord>213</yCoord>
        </edgeMap>
        <edgeMap>
          <xCoord>140</xCoord>
          <yCoord>212</yCoord>
        </edgeMap>
      </roi>
    </unblindedReadNodule>
    <unblindedReadNodule>
      <noduleID>Nodule 002</noduleID>
      <characteristics>
        <subtlety>5</subtlety>
        <internalStructure>1</internalStructure>
        <calcification>6</calcification>
        <sphericity>3</sphericity>
        <margin>4</margin>
        <lobulation>2</lobulation>
        <spiculation>2</spiculation>
        <texture>5</texture>
        <malignancy>5</malignancy>
      </characteristics>
      <roi>
        <imageZposition>-72.750000</imageZposition>
        <imageSOP_UID>1.3.6.1.4.1.14519.5.2.1.6279.6001.333479218915493193896484991539</imageSOP_UID>
        <inclusion>TRUE</inclusion>
        <edgeMap>
          <xCoord>140</xCoord>
          <yCoord>295</yCoord>
        </edgeMap>
        <edgeMap>
          <xCoord>139</xCoord>
          <yCoord>296</yCoord>
        </edgeMap>
        <edgeMap>
          <xCoord>138</xCoord>
          <yCoord>297</yCoord>
        </edgeMap>
        <edgeMap>
          <xCoord>137</xCoord>
          <yCoord>298</yCoord>
        </edgeMap>
        <edgeMap>
          <xCoord>136</xCoord>
          <yCoord>298</yCoord>
        </edgeMap>
        <edgeMap>
          <xCoord>135</xCoord>
          <yCoord>298</yCoord>
        </edgeMap>
        <edgeMap>
          <xCoord>134</xCoord>
          <yCoord>298</yCoord>
        </edgeMap>
        <edgeMap>
          <xCoord>133</xCoord>
          <yCoord>298</yCoord>
        </edgeMap>
        <edgeMap>
          <xCoord>132</xCoord>
          <yCoord>299</yCoord>
        </edgeMap>
        <edgeMap>
          <xCoord>131</xCoord>
          <yCoord>300</yCoord>
        </edgeMap>
        <edgeMap>
          <xCoord>132</xCoord>
          <yCoord>301</yCoord>
        </edgeMap>
        <edgeMap>
          <xCoord>133</xCoord>
          <yCoord>302</yCoord>
        </edgeMap>
        <edgeMap>
          <xCoord>133</xCoord>
          <yCoord>303</yCoord>
        </edgeMap>
        <edgeMap>
          <xCoord>133</xCoord>
          <yCoord>304</yCoord>
        </edgeMap>
        <edgeMap>
          <xCoord>132</xCoord>
          <yCoord>304</yCoord>
        </edgeMap>
        <edgeMap>
          <xCoord>131</xCoord>
          <yCoord>304</yCoord>
        </edgeMap>
        <edgeMap>
          <xCoord>130</xCoord>
          <yCoord>303</yCoord>
        </edgeMap>
        <edgeMap>
          <xCoord>129</xCoord>
          <yCoord>304</yCoord>
        </edgeMap>
        <edgeMap>
          <xCoord>129</xCoord>
          <yCoord>305</yCoord>
        </edgeMap>
        <edgeMap>
          <xCoord>129</xCoord>
          <yCoord>306</yCoord>
        </edgeMap>
        <edgeMap>
          <xCoord>130</xCoord>
          <yCoord>307</yCoord>
        </edgeMap>
        <edgeMap>
          <xCoord>131</xCoord>
          <yCoord>307</yCoord>
        </edgeMap>
        <edgeMap>
          <xCoord>132</xCoord>
          <yCoord>308</yCoord>
        </edgeMap>
        <edgeMap>
          <xCoord>133</xCoord>
          <yCoord>308</yCoord>
        </edgeMap>
        <edgeMap>
          <xCoord>134</xCoord>
          <yCoord>309</yCoord>
        </edgeMap>
        <edgeMap>
          <xCoord>135</xCoord>
          <yCoord>309</yCoord>
        </edgeMap>
        <edgeMap>
          <xCoord>135</xCoord>
          <yCoord>310</yCoord>
        </edgeMap>
        <edgeMap>
          <xCoord>135</xCoord>
          <yCoord>311</yCoord>
        </edgeMap>
        <edgeMap>
          <xCoord>136</xCoord>
          <yCoord>312</yCoord>
        </edgeMap>
        <edgeMap>
          <xCoord>136</xCoord>
          <yCoord>313</yCoord>
        </edgeMap>
        <edgeMap>
          <xCoord>137</xCoord>
          <yCoord>314</yCoord>
        </edgeMap>
        <edgeMap>
          <xCoord>138</xCoord>
          <yCoord>314</yCoord>
        </edgeMap>
        <edgeMap>
          <xCoord>139</xCoord>
          <yCoord>314</yCoord>
        </edgeMap>
        <edgeMap>
          <xCoord>140</xCoord>
          <yCoord>314</yCoord>
        </edgeMap>
        <edgeMap>
          <xCoord>141</xCoord>
          <yCoord>314</yCoord>
        </edgeMap>
        <edgeMap>
          <xCoord>142</xCoord>
          <yCoord>314</yCoord>
        </edgeMap>
        <edgeMap>
          <xCoord>143</xCoord>
          <yCoord>314</yCoord>
        </edgeMap>
        <edgeMap>
          <xCoord>144</xCoord>
          <yCoord>314</yCoord>
        </edgeMap>
        <edgeMap>
          <xCoord>145</xCoord>
          <yCoord>314</yCoord>
        </edgeMap>
        <edgeMap>
          <xCoord>146</xCoord>
          <yCoord>314</yCoord>
        </edgeMap>
        <edgeMap>
          <xCoord>147</xCoord>
          <yCoord>313</yCoord>
        </edgeMap>
        <edgeMap>
          <xCoord>147</xCoord>
          <yCoord>312</yCoord>
        </edgeMap>
        <edgeMap>
          <xCoord>146</xCoord>
          <yCoord>311</yCoord>
        </edgeMap>
        <edgeMap>
          <xCoord>145</xCoord>
          <yCoord>310</yCoord>
        </edgeMap>
        <edgeMap>
          <xCoord>144</xCoord>
          <yCoord>309</yCoord>
        </edgeMap>
        <edgeMap>
          <xCoord>144</xCoord>
          <yCoord>308</yCoord>
        </edgeMap>
        <edgeMap>
          <xCoord>144</xCoord>
          <yCoord>307</yCoord>
        </edgeMap>
        <edgeMap>
          <xCoord>144</xCoord>
          <yCoord>306</yCoord>
        </edgeMap>
        <edgeMap>
          <xCoord>144</xCoord>
          <yCoord>305</yCoord>
        </edgeMap>
        <edgeMap>
          <xCoord>144</xCoord>
          <yCoord>304</yCoord>
        </edgeMap>
        <edgeMap>
          <xCoord>144</xCoord>
          <yCoord>303</yCoord>
        </edgeMap>
        <edgeMap>
          <xCoord>144</xCoord>
          <yCoord>302</yCoord>
        </edgeMap>
        <edgeMap>
          <xCoord>144</xCoord>
          <yCoord>301</yCoord>
        </edgeMap>
        <edgeMap>
          <xCoord>144</xCoord>
          <yCoord>300</yCoord>
        </edgeMap>
        <edgeMap>
          <xCoord>144</xCoord>
          <yCoord>299</yCoord>
        </edgeMap>
        <edgeMap>
          <xCoord>144</xCoord>
          <yCoord>298</yCoord>
        </edgeMap>
        <edgeMap>
          <xCoord>144</xCoord>
          <yCoord>297</yCoord>
        </edgeMap>
        <edgeMap>
          <xCoord>144</xCoord>
          <yCoord>296</yCoord>
        </edgeMap>
        <edgeMap>
          <xCoord>143</xCoord>
          <yCoord>295</yCoord>
        </edgeMap>
        <edgeMap>
          <xCoord>142</xCoord>
          <yCoord>295</yCoord>
        </edgeMap>
        <edgeMap>
          <xCoord>141</xCoord>
          <yCoord>295</yCoord>
        </edgeMap>
        <edgeMap>
          <xCoord>140</xCoord>
          <yCoord>295</yCoord>
        </edgeMap>
      </roi>
      <roi>
        <imageZposition>-70.250000</imageZposition>
        <imageSOP_UID>1.3.6.1.4.1.14519.5.2.1.6279.6001.751794875929790343143186000160</imageSOP_UID>
        <inclusion>TRUE</inclusion>
        <edgeMap>
          <xCoord>134</xCoord>
          <yCoord>296</yCoord>
        </edgeMap>
        <edgeMap>
          <xCoord>133</xCoord>
          <yCoord>297</yCoord>
        </edgeMap>
        <edgeMap>
          <xCoord>132</xCoord>
          <yCoord>298</yCoord>
        </edgeMap>
        <edgeMap>
          <xCoord>131</xCoord>
          <yCoord>299</yCoord>
        </edgeMap>
        <edgeMap>
          <xCoord>131</xCoord>
          <yCoord>300</yCoord>
        </edgeMap>
        <edgeMap>
          <xCoord>131</xCoord>
          <yCoord>301</yCoord>
        </edgeMap>
        <edgeMap>
          <xCoord>131</xCoord>
          <yCoord>302</yCoord>
        </edgeMap>
        <edgeMap>
          <xCoord>131</xCoord>
          <yCoord>303</yCoord>
        </edgeMap>
        <edgeMap>
          <xCoord>131</xCoord>
          <yCoord>304</yCoord>
        </edgeMap>
        <edgeMap>
          <xCoord>131</xCoord>
          <yCoord>305</yCoord>
        </edgeMap>
        <edgeMap>
          <xCoord>130</xCoord>
          <yCoord>306</yCoord>
        </edgeMap>
        <edgeMap>
          <xCoord>130</xCoord>
          <yCoord>307</yCoord>
        </edgeMap>
        <edgeMap>
          <xCoord>130</xCoord>
          <yCoord>308</yCoord>
        </edgeMap>
        <edgeMap>
          <xCoord>130</xCoord>
          <yCoord>309</yCoord>
        </edgeMap>
        <edgeMap>
          <xCoord>130</xCoord>
          <yCoord>310</yCoord>
        </edgeMap>
        <edgeMap>
          <xCoord>130</xCoord>
          <yCoord>311</yCoord>
        </edgeMap>
        <edgeMap>
          <xCoord>131</xCoord>
          <yCoord>312</yCoord>
        </edgeMap>
        <edgeMap>
          <xCoord>131</xCoord>
          <yCoord>313</yCoord>
        </edgeMap>
        <edgeMap>
          <xCoord>132</xCoord>
          <yCoord>314</yCoord>
        </edgeMap>
        <edgeMap>
          <xCoord>133</xCoord>
          <yCoord>314</yCoord>
        </edgeMap>
        <edgeMap>
          <xCoord>134</xCoord>
          <yCoord>314</yCoord>
        </edgeMap>
        <edgeMap>
          <xCoord>135</xCoord>
          <yCoord>313</yCoord>
        </edgeMap>
        <edgeMap>
          <xCoord>136</xCoord>
          <yCoord>313</yCoord>
        </edgeMap>
        <edgeMap>
          <xCoord>136</xCoord>
          <yCoord>314</yCoord>
        </edgeMap>
        <edgeMap>
          <xCoord>137</xCoord>
          <yCoord>315</yCoord>
        </edgeMap>
        <edgeMap>
          <xCoord>138</xCoord>
          <yCoord>316</yCoord>
        </edgeMap>
        <edgeMap>
          <xCoord>139</xCoord>
          <yCoord>316</yCoord>
        </edgeMap>
        <edgeMap>
          <xCoord>140</xCoord>
          <yCoord>316</yCoord>
        </edgeMap>
        <edgeMap>
          <xCoord>141</xCoord>
          <yCoord>316</yCoord>
        </edgeMap>
        <edgeMap>
          <xCoord>142</xCoord>
          <yCoord>316</yCoord>
        </edgeMap>
        <edgeMap>
          <xCoord>143</xCoord>
          <yCoord>316</yCoord>
        </edgeMap>
        <edgeMap>
          <xCoord>144</xCoord>
          <yCoord>316</yCoord>
        </edgeMap>
        <edgeMap>
          <xCoord>145</xCoord>
          <yCoord>315</yCoord>
        </edgeMap>
        <edgeMap>
          <xCoord>145</xCoord>
          <yCoord>314</yCoord>
        </edgeMap>
        <edgeMap>
          <xCoord>145</xCoord>
          <yCoord>313</yCoord>
        </edgeMap>
        <edgeMap>
          <xCoord>145</xCoord>
          <yCoord>312</yCoord>
        </edgeMap>
        <edgeMap>
          <xCoord>145</xCoord>
          <yCoord>311</yCoord>
        </edgeMap>
        <edgeMap>
          <xCoord>146</xCoord>
          <yCoord>310</yCoord>
        </edgeMap>
        <edgeMap>
          <xCoord>147</xCoord>
          <yCoord>309</yCoord>
        </edgeMap>
        <edgeMap>
          <xCoord>148</xCoord>
          <yCoord>308</yCoord>
        </edgeMap>
        <edgeMap>
          <xCoord>148</xCoord>
          <yCoord>307</yCoord>
        </edgeMap>
        <edgeMap>
          <xCoord>148</xCoord>
          <yCoord>306</yCoord>
        </edgeMap>
        <edgeMap>
          <xCoord>148</xCoord>
          <yCoord>305</yCoord>
        </edgeMap>
        <edgeMap>
          <xCoord>148</xCoord>
          <yCoord>304</yCoord>
        </edgeMap>
        <edgeMap>
          <xCoord>148</xCoord>
          <yCoord>303</yCoord>
        </edgeMap>
        <edgeMap>
          <xCoord>147</xCoord>
          <yCoord>302</yCoord>
        </edgeMap>
        <edgeMap>
          <xCoord>146</xCoord>
          <yCoord>302</yCoord>
        </edgeMap>
        <edgeMap>
          <xCoord>145</xCoord>
          <yCoord>302</yCoord>
        </edgeMap>
        <edgeMap>
          <xCoord>145</xCoord>
          <yCoord>301</yCoord>
        </edgeMap>
        <edgeMap>
          <xCoord>145</xCoord>
          <yCoord>300</yCoord>
        </edgeMap>
        <edgeMap>
          <xCoord>145</xCoord>
          <yCoord>299</yCoord>
        </edgeMap>
        <edgeMap>
          <xCoord>144</xCoord>
          <yCoord>298</yCoord>
        </edgeMap>
        <edgeMap>
          <xCoord>143</xCoord>
          <yCoord>298</yCoord>
        </edgeMap>
        <edgeMap>
          <xCoord>142</xCoord>
          <yCoord>297</yCoord>
        </edgeMap>
        <edgeMap>
          <xCoord>141</xCoord>
          <yCoord>297</yCoord>
        </edgeMap>
        <edgeMap>
          <xCoord>140</xCoord>
          <yCoord>296</yCoord>
        </edgeMap>
        <edgeMap>
          <xCoord>139</xCoord>
          <yCoord>296</yCoord>
        </edgeMap>
        <edgeMap>
          <xCoord>138</xCoord>
          <yCoord>296</yCoord>
        </edgeMap>
        <edgeMap>
          <xCoord>137</xCoord>
          <yCoord>296</yCoord>
        </edgeMap>
        <edgeMap>
          <xCoord>136</xCoord>
          <yCoord>296</yCoord>
        </edgeMap>
        <edgeMap>
          <xCoord>135</xCoord>
          <yCoord>296</yCoord>
        </edgeMap>
        <edgeMap>
          <xCoord>134</xCoord>
          <yCoord>296</yCoord>
        </edgeMap>
      </roi>
      <roi>
        <imageZposition>-67.750000</imageZposition>
        <imageSOP_UID>1.3.6.1.4.1.14519.5.2.1.6279.6001.214092516741766606000090668360</imageSOP_UID>
        <inclusion>TRUE</inclusion>
        <edgeMap>
          <xCoord>134</xCoord>
          <yCoord>293</yCoord>
        </edgeMap>
        <edgeMap>
          <xCoord>133</xCoord>
          <yCoord>294</yCoord>
        </edgeMap>
        <edgeMap>
          <xCoord>132</xCoord>
          <yCoord>295</yCoord>
        </edgeMap>
        <edgeMap>
          <xCoord>131</xCoord>
          <yCoord>296</yCoord>
        </edgeMap>
        <edgeMap>
          <xCoord>131</xCoord>
          <yCoord>297</yCoord>
        </edgeMap>
        <edgeMap>
          <xCoord>131</xCoord>
          <yCoord>298</yCoord>
        </edgeMap>
        <edgeMap>
          <xCoord>131</xCoord>
          <yCoord>299</yCoord>
        </edgeMap>
        <edgeMap>
          <xCoord>131</xCoord>
          <yCoord>300</yCoord>
        </edgeMap>
        <edgeMap>
          <xCoord>131</xCoord>
          <yCoord>301</yCoord>
        </edgeMap>
        <edgeMap>
          <xCoord>131</xCoord>
          <yCoord>302</yCoord>
        </edgeMap>
        <edgeMap>
          <xCoord>131</xCoord>
          <yCoord>303</yCoord>
        </edgeMap>
        <edgeMap>
          <xCoord>130</xCoord>
          <yCoord>304</yCoord>
        </edgeMap>
        <edgeMap>
          <xCoord>129</xCoord>
          <yCoord>305</yCoord>
        </edgeMap>
        <edgeMap>
          <xCoord>129</xCoord>
          <yCoord>306</yCoord>
        </edgeMap>
        <edgeMap>
          <xCoord>129</xCoord>
          <yCoord>307</yCoord>
        </edgeMap>
        <edgeMap>
          <xCoord>129</xCoord>
          <yCoord>308</yCoord>
        </edgeMap>
        <edgeMap>
          <xCoord>129</xCoord>
          <yCoord>309</yCoord>
        </edgeMap>
        <edgeMap>
          <xCoord>128</xCoord>
          <yCoord>310</yCoord>
        </edgeMap>
        <edgeMap>
          <xCoord>129</xCoord>
          <yCoord>311</yCoord>
        </edgeMap>
        <edgeMap>
          <xCoord>130</xCoord>
          <yCoord>312</yCoord>
        </edgeMap>
        <edgeMap>
          <xCoord>130</xCoord>
          <yCoord>313</yCoord>
        </edgeMap>
        <edgeMap>
          <xCoord>131</xCoord>
          <yCoord>314</yCoord>
        </edgeMap>
        <edgeMap>
          <xCoord>132</xCoord>
          <yCoord>315</yCoord>
        </edgeMap>
        <edgeMap>
          <xCoord>133</xCoord>
          <yCoord>316</yCoord>
        </edgeMap>
        <edgeMap>
          <xCoord>134</xCoord>
          <yCoord>315</yCoord>
        </edgeMap>
        <edgeMap>
          <xCoord>134</xCoord>
          <yCoord>314</yCoord>
        </edgeMap>
        <edgeMap>
          <xCoord>134</xCoord>
          <yCoord>313</yCoord>
        </edgeMap>
        <edgeMap>
          <xCoord>135</xCoord>
          <yCoord>313</yCoord>
        </edgeMap>
        <edgeMap>
          <xCoord>136</xCoord>
          <yCoord>313</yCoord>
        </edgeMap>
        <edgeMap>
          <xCoord>136</xCoord>
          <yCoord>314</yCoord>
        </edgeMap>
        <edgeMap>
          <xCoord>137</xCoord>
          <yCoord>315</yCoord>
        </edgeMap>
        <edgeMap>
          <xCoord>137</xCoord>
          <yCoord>316</yCoord>
        </edgeMap>
        <edgeMap>
          <xCoord>138</xCoord>
          <yCoord>317</yCoord>
        </edgeMap>
        <edgeMap>
          <xCoord>139</xCoord>
          <yCoord>318</yCoord>
        </edgeMap>
        <edgeMap>
          <xCoord>140</xCoord>
          <yCoord>318</yCoord>
        </edgeMap>
        <edgeMap>
          <xCoord>141</xCoord>
          <yCoord>319</yCoord>
        </edgeMap>
        <edgeMap>
          <xCoord>142</xCoord>
          <yCoord>318</yCoord>
        </edgeMap>
        <edgeMap>
          <xCoord>143</xCoord>
          <yCoord>317</yCoord>
        </edgeMap>
        <edgeMap>
          <xCoord>144</xCoord>
          <yCoord>316</yCoord>
        </edgeMap>
        <edgeMap>
          <xCoord>145</xCoord>
          <yCoord>315</yCoord>
        </edgeMap>
        <edgeMap>
          <xCoord>145</xCoord>
          <yCoord>314</yCoord>
        </edgeMap>
        <edgeMap>
          <xCoord>145</xCoord>
          <yCoord>313</yCoord>
        </edgeMap>
        <edgeMap>
          <xCoord>145</xCoord>
          <yCoord>312</yCoord>
        </edgeMap>
        <edgeMap>
          <xCoord>146</xCoord>
          <yCoord>311</yCoord>
        </edgeMap>
        <edgeMap>
          <xCoord>147</xCoord>
          <yCoord>310</yCoord>
        </edgeMap>
        <edgeMap>
          <xCoord>148</xCoord>
          <yCoord>309</yCoord>
        </edgeMap>
        <edgeMap>
          <xCoord>149</xCoord>
          <yCoord>308</yCoord>
        </edgeMap>
        <edgeMap>
          <xCoord>149</xCoord>
          <yCoord>307</yCoord>
        </edgeMap>
        <edgeMap>
          <xCoord>149</xCoord>
          <yCoord>306</yCoord>
        </edgeMap>
        <edgeMap>
          <xCoord>149</xCoord>
          <yCoord>305</yCoord>
        </edgeMap>
        <edgeMap>
          <xCoord>149</xCoord>
          <yCoord>304</yCoord>
        </edgeMap>
        <edgeMap>
          <xCoord>148</xCoord>
          <yCoord>303</yCoord>
        </edgeMap>
        <edgeMap>
          <xCoord>147</xCoord>
          <yCoord>303</yCoord>
        </edgeMap>
        <edgeMap>
          <xCoord>146</xCoord>
          <yCoord>302</yCoord>
        </edgeMap>
        <edgeMap>
          <xCoord>145</xCoord>
          <yCoord>302</yCoord>
        </edgeMap>
        <edgeMap>
          <xCoord>145</xCoord>
          <yCoord>301</yCoord>
        </edgeMap>
        <edgeMap>
          <xCoord>144</xCoord>
          <yCoord>300</yCoord>
        </edgeMap>
        <edgeMap>
          <xCoord>144</xCoord>
          <yCoord>299</yCoord>
        </edgeMap>
        <edgeMap>
          <xCoord>144</xCoord>
          <yCoord>298</yCoord>
        </edgeMap>
        <edgeMap>
          <xCoord>143</xCoord>
          <yCoord>297</yCoord>
        </edgeMap>
        <edgeMap>
          <xCoord>142</xCoord>
          <yCoord>297</yCoord>
        </edgeMap>
        <edgeMap>
          <xCoord>141</xCoord>
          <yCoord>297</yCoord>
        </edgeMap>
        <edgeMap>
          <xCoord>140</xCoord>
          <yCoord>297</yCoord>
        </edgeMap>
        <edgeMap>
          <xCoord>139</xCoord>
          <yCoord>297</yCoord>
        </edgeMap>
        <edgeMap>
          <xCoord>138</xCoord>
          <yCoord>296</yCoord>
        </edgeMap>
        <edgeMap>
          <xCoord>137</xCoord>
          <yCoord>296</yCoord>
        </edgeMap>
        <edgeMap>
          <xCoord>136</xCoord>
          <yCoord>295</yCoord>
        </edgeMap>
        <edgeMap>
          <xCoord>135</xCoord>
          <yCoord>294</yCoord>
        </edgeMap>
        <edgeMap>
          <xCoord>134</xCoord>
          <yCoord>293</yCoord>
        </edgeMap>
      </roi>
      <roi>
        <imageZposition>-65.250000</imageZposition>
        <imageSOP_UID>1.3.6.1.4.1.14519.5.2.1.6279.6001.650532270168004655245631571003</imageSOP_UID>
        <inclusion>TRUE</inclusion>
        <edgeMap>
          <xCoord>143</xCoord>
          <yCoord>296</yCoord>
        </edgeMap>
        <edgeMap>
          <xCoord>142</xCoord>
          <yCoord>297</yCoord>
        </edgeMap>
        <edgeMap>
          <xCoord>142</xCoord>
          <yCoord>298</yCoord>
        </edgeMap>
        <edgeMap>
          <xCoord>141</xCoord>
          <yCoord>299</yCoord>
        </edgeMap>
        <edgeMap>
          <xCoord>140</xCoord>
          <yCoord>299</yCoord>
        </edgeMap>
        <edgeMap>
          <xCoord>139</xCoord>
          <yCoord>299</yCoord>
        </edgeMap>
        <edgeMap>
          <xCoord>138</xCoord>
          <yCoord>299</yCoord>
        </edgeMap>
        <edgeMap>
          <xCoord>137</xCoord>
          <yCoord>299</yCoord>
        </edgeMap>
        <edgeMap>
          <xCoord>136</xCoord>
          <yCoord>299</yCoord>
        </edgeMap>
        <edgeMap>
          <xCoord>135</xCoord>
          <yCoord>299</yCoord>
        </edgeMap>
        <edgeMap>
          <xCoord>134</xCoord>
          <yCoord>300</yCoord>
        </edgeMap>
        <edgeMap>
          <xCoord>133</xCoord>
          <yCoord>301</yCoord>
        </edgeMap>
        <edgeMap>
          <xCoord>132</xCoord>
          <yCoord>302</yCoord>
        </edgeMap>
        <edgeMap>
          <xCoord>131</xCoord>
          <yCoord>303</yCoord>
        </edgeMap>
        <edgeMap>
          <xCoord>130</xCoord>
          <yCoord>304</yCoord>
        </edgeMap>
        <edgeMap>
          <xCoord>130</xCoord>
          <yCoord>305</yCoord>
        </edgeMap>
        <edgeMap>
          <xCoord>130</xCoord>
          <yCoord>306</yCoord>
        </edgeMap>
        <edgeMap>
          <xCoord>131</xCoord>
          <yCoord>307</yCoord>
        </edgeMap>
        <edgeMap>
          <xCoord>131</xCoord>
          <yCoord>308</yCoord>
        </edgeMap>
        <edgeMap>
          <xCoord>131</xCoord>
          <yCoord>309</yCoord>
        </edgeMap>
        <edgeMap>
          <xCoord>132</xCoord>
          <yCoord>310</yCoord>
        </edgeMap>
        <edgeMap>
          <xCoord>132</xCoord>
          <yCoord>311</yCoord>
        </edgeMap>
        <edgeMap>
          <xCoord>133</xCoord>
          <yCoord>312</yCoord>
        </edgeMap>
        <edgeMap>
          <xCoord>134</xCoord>
          <yCoord>312</yCoord>
        </edgeMap>
        <edgeMap>
          <xCoord>135</xCoord>
          <yCoord>313</yCoord>
        </edgeMap>
        <edgeMap>
          <xCoord>136</xCoord>
          <yCoord>314</yCoord>
        </edgeMap>
        <edgeMap>
          <xCoord>136</xCoord>
          <yCoord>315</yCoord>
        </edgeMap>
        <edgeMap>
          <xCoord>137</xCoord>
          <yCoord>316</yCoord>
        </edgeMap>
        <edgeMap>
          <xCoord>138</xCoord>
          <yCoord>317</yCoord>
        </edgeMap>
        <edgeMap>
          <xCoord>139</xCoord>
          <yCoord>317</yCoord>
        </edgeMap>
        <edgeMap>
          <xCoord>140</xCoord>
          <yCoord>317</yCoord>
        </edgeMap>
        <edgeMap>
          <xCoord>141</xCoord>
          <yCoord>317</yCoord>
        </edgeMap>
        <edgeMap>
          <xCoord>142</xCoord>
          <yCoord>316</yCoord>
        </edgeMap>
        <edgeMap>
          <xCoord>142</xCoord>
          <yCoord>315</yCoord>
        </edgeMap>
        <edgeMap>
          <xCoord>143</xCoord>
          <yCoord>314</yCoord>
        </edgeMap>
        <edgeMap>
          <xCoord>144</xCoord>
          <yCoord>314</yCoord>
        </edgeMap>
        <edgeMap>
          <xCoord>145</xCoord>
          <yCoord>314</yCoord>
        </edgeMap>
        <edgeMap>
          <xCoord>146</xCoord>
          <yCoord>314</yCoord>
        </edgeMap>
        <edgeMap>
          <xCoord>147</xCoord>
          <yCoord>314</yCoord>
        </edgeMap>
        <edgeMap>
          <xCoord>148</xCoord>
          <yCoord>314</yCoord>
        </edgeMap>
        <edgeMap>
          <xCoord>149</xCoord>
          <yCoord>314</yCoord>
        </edgeMap>
        <edgeMap>
          <xCoord>150</xCoord>
          <yCoord>313</yCoord>
        </edgeMap>
        <edgeMap>
          <xCoord>150</xCoord>
          <yCoord>312</yCoord>
        </edgeMap>
        <edgeMap>
          <xCoord>151</xCoord>
          <yCoord>311</yCoord>
        </edgeMap>
        <edgeMap>
          <xCoord>151</xCoord>
          <yCoord>310</yCoord>
        </edgeMap>
        <edgeMap>
          <xCoord>150</xCoord>
          <yCoord>309</yCoord>
        </edgeMap>
        <edgeMap>
          <xCoord>149</xCoord>
          <yCoord>308</yCoord>
        </edgeMap>
        <edgeMap>
          <xCoord>148</xCoord>
          <yCoord>307</yCoord>
        </edgeMap>
        <edgeMap>
          <xCoord>148</xCoord>
          <yCoord>306</yCoord>
        </edgeMap>
        <edgeMap>
          <xCoord>148</xCoord>
          <yCoord>305</yCoord>
        </edgeMap>
        <edgeMap>
          <xCoord>148</xCoord>
          <yCoord>304</yCoord>
        </edgeMap>
        <edgeMap>
          <xCoord>148</xCoord>
          <yCoord>303</yCoord>
        </edgeMap>
        <edgeMap>
          <xCoord>147</xCoord>
          <yCoord>302</yCoord>
        </edgeMap>
        <edgeMap>
          <xCoord>147</xCoord>
          <yCoord>301</yCoord>
        </edgeMap>
        <edgeMap>
          <xCoord>146</xCoord>
          <yCoord>300</yCoord>
        </edgeMap>
        <edgeMap>
          <xCoord>145</xCoord>
          <yCoord>300</yCoord>
        </edgeMap>
        <edgeMap>
          <xCoord>144</xCoord>
          <yCoord>300</yCoord>
        </edgeMap>
        <edgeMap>
          <xCoord>144</xCoord>
          <yCoord>299</yCoord>
        </edgeMap>
        <edgeMap>
          <xCoord>145</xCoord>
          <yCoord>299</yCoord>
        </edgeMap>
        <edgeMap>
          <xCoord>146</xCoord>
          <yCoord>298</yCoord>
        </edgeMap>
        <edgeMap>
          <xCoord>145</xCoord>
          <yCoord>297</yCoord>
        </edgeMap>
        <edgeMap>
          <xCoord>144</xCoord>
          <yCoord>297</yCoord>
        </edgeMap>
        <edgeMap>
          <xCoord>143</xCoord>
          <yCoord>296</yCoord>
        </edgeMap>
      </roi>
      <roi>
        <imageZposition>-62.750000</imageZposition>
        <imageSOP_UID>1.3.6.1.4.1.14519.5.2.1.6279.6001.127645807453643659393221661620</imageSOP_UID>
        <inclusion>TRUE</inclusion>
        <edgeMap>
          <xCoord>139</xCoord>
          <yCoord>297</yCoord>
        </edgeMap>
        <edgeMap>
          <xCoord>138</xCoord>
          <yCoord>298</yCoord>
        </edgeMap>
        <edgeMap>
          <xCoord>137</xCoord>
          <yCoord>299</yCoord>
        </edgeMap>
        <edgeMap>
          <xCoord>136</xCoord>
          <yCoord>300</yCoord>
        </edgeMap>
        <edgeMap>
          <xCoord>136</xCoord>
          <yCoord>301</yCoord>
        </edgeMap>
        <edgeMap>
          <xCoord>136</xCoord>
          <yCoord>302</yCoord>
        </edgeMap>
        <edgeMap>
          <xCoord>136</xCoord>
          <yCoord>303</yCoord>
        </edgeMap>
        <edgeMap>
          <xCoord>135</xCoord>
          <yCoord>303</yCoord>
        </edgeMap>
        <edgeMap>
          <xCoord>134</xCoord>
          <yCoord>303</yCoord>
        </edgeMap>
        <edgeMap>
          <xCoord>133</xCoord>
          <yCoord>304</yCoord>
        </edgeMap>
        <edgeMap>
          <xCoord>132</xCoord>
          <yCoord>305</yCoord>
        </edgeMap>
        <edgeMap>
          <xCoord>132</xCoord>
          <yCoord>306</yCoord>
        </edgeMap>
        <edgeMap>
          <xCoord>131</xCoord>
          <yCoord>307</yCoord>
        </edgeMap>
        <edgeMap>
          <xCoord>131</xCoord>
          <yCoord>308</yCoord>
        </edgeMap>
        <edgeMap>
          <xCoord>130</xCoord>
          <yCoord>309</yCoord>
        </edgeMap>
        <edgeMap>
          <xCoord>130</xCoord>
          <yCoord>310</yCoord>
        </edgeMap>
        <edgeMap>
          <xCoord>130</xCoord>
          <yCoord>311</yCoord>
        </edgeMap>
        <edgeMap>
          <xCoord>130</xCoord>
          <yCoord>312</yCoord>
        </edgeMap>
        <edgeMap>
          <xCoord>130</xCoord>
          <yCoord>313</yCoord>
        </edgeMap>
        <edgeMap>
          <xCoord>131</xCoord>
          <yCoord>314</yCoord>
        </edgeMap>
        <edgeMap>
          <xCoord>132</xCoord>
          <yCoord>314</yCoord>
        </edgeMap>
        <edgeMap>
          <xCoord>133</xCoord>
          <yCoord>314</yCoord>
        </edgeMap>
        <edgeMap>
          <xCoord>134</xCoord>
          <yCoord>313</yCoord>
        </edgeMap>
        <edgeMap>
          <xCoord>135</xCoord>
          <yCoord>313</yCoord>
        </edgeMap>
        <edgeMap>
          <xCoord>136</xCoord>
          <yCoord>313</yCoord>
        </edgeMap>
        <edgeMap>
          <xCoord>137</xCoord>
          <yCoord>314</yCoord>
        </edgeMap>
        <edgeMap>
          <xCoord>138</xCoord>
          <yCoord>314</yCoord>
        </edgeMap>
        <edgeMap>
          <xCoord>139</xCoord>
          <yCoord>314</yCoord>
        </edgeMap>
        <edgeMap>
          <xCoord>140</xCoord>
          <yCoord>314</yCoord>
        </edgeMap>
        <edgeMap>
          <xCoord>141</xCoord>
          <yCoord>315</yCoord>
        </edgeMap>
        <edgeMap>
          <xCoord>142</xCoord>
          <yCoord>315</yCoord>
        </edgeMap>
        <edgeMap>
          <xCoord>143</xCoord>
          <yCoord>316</yCoord>
        </edgeMap>
        <edgeMap>
          <xCoord>144</xCoord>
          <yCoord>316</yCoord>
        </edgeMap>
        <edgeMap>
          <xCoord>145</xCoord>
          <yCoord>316</yCoord>
        </edgeMap>
        <edgeMap>
          <xCoord>146</xCoord>
          <yCoord>316</yCoord>
        </edgeMap>
        <edgeMap>
          <xCoord>147</xCoord>
          <yCoord>315</yCoord>
        </edgeMap>
        <edgeMap>
          <xCoord>147</xCoord>
          <yCoord>314</yCoord>
        </edgeMap>
        <edgeMap>
          <xCoord>147</xCoord>
          <yCoord>313</yCoord>
        </edgeMap>
        <edgeMap>
          <xCoord>147</xCoord>
          <yCoord>312</yCoord>
        </edgeMap>
        <edgeMap>
          <xCoord>147</xCoord>
          <yCoord>311</yCoord>
        </edgeMap>
        <edgeMap>
          <xCoord>148</xCoord>
          <yCoord>310</yCoord>
        </edgeMap>
        <edgeMap>
          <xCoord>148</xCoord>
          <yCoord>309</yCoord>
        </edgeMap>
        <edgeMap>
          <xCoord>149</xCoord>
          <yCoord>308</yCoord>
        </edgeMap>
        <edgeMap>
          <xCoord>149</xCoord>
          <yCoord>307</yCoord>
        </edgeMap>
        <edgeMap>
          <xCoord>149</xCoord>
          <yCoord>306</yCoord>
        </edgeMap>
        <edgeMap>
          <xCoord>149</xCoord>
          <yCoord>305</yCoord>
        </edgeMap>
        <edgeMap>
          <xCoord>148</xCoord>
          <yCoord>304</yCoord>
        </edgeMap>
        <edgeMap>
          <xCoord>147</xCoord>
          <yCoord>303</yCoord>
        </edgeMap>
        <edgeMap>
          <xCoord>146</xCoord>
          <yCoord>302</yCoord>
        </edgeMap>
        <edgeMap>
          <xCoord>145</xCoord>
          <yCoord>301</yCoord>
        </edgeMap>
        <edgeMap>
          <xCoord>144</xCoord>
          <yCoord>300</yCoord>
        </edgeMap>
        <edgeMap>
          <xCoord>143</xCoord>
          <yCoord>300</yCoord>
        </edgeMap>
        <edgeMap>
          <xCoord>142</xCoord>
          <yCoord>299</yCoord>
        </edgeMap>
        <edgeMap>
          <xCoord>141</xCoord>
          <yCoord>298</yCoord>
        </edgeMap>
        <edgeMap>
          <xCoord>140</xCoord>
          <yCoord>297</yCoord>
        </edgeMap>
        <edgeMap>
          <xCoord>139</xCoord>
          <yCoord>297</yCoord>
        </edgeMap>
      </roi>
      <roi>
        <imageZposition>-60.250000</imageZposition>
        <imageSOP_UID>1.3.6.1.4.1.14519.5.2.1.6279.6001.266663855040644425210270178769</imageSOP_UID>
        <inclusion>TRUE</inclusion>
        <edgeMap>
          <xCoord>140</xCoord>
          <yCoord>300</yCoord>
        </edgeMap>
        <edgeMap>
          <xCoord>139</xCoord>
          <yCoord>301</yCoord>
        </edgeMap>
        <edgeMap>
          <xCoord>139</xCoord>
          <yCoord>302</yCoord>
        </edgeMap>
        <edgeMap>
          <xCoord>138</xCoord>
          <yCoord>303</yCoord>
        </edgeMap>
        <edgeMap>
          <xCoord>138</xCoord>
          <yCoord>304</yCoord>
        </edgeMap>
        <edgeMap>
          <xCoord>137</xCoord>
          <yCoord>305</yCoord>
        </edgeMap>
        <edgeMap>
          <xCoord>137</xCoord>
          <yCoord>306</yCoord>
        </edgeMap>
        <edgeMap>
          <xCoord>136</xCoord>
          <yCoord>307</yCoord>
        </edgeMap>
        <edgeMap>
          <xCoord>135</xCoord>
          <yCoord>308</yCoord>
        </edgeMap>
        <edgeMap>
          <xCoord>134</xCoord>
          <yCoord>309</yCoord>
        </edgeMap>
        <edgeMap>
          <xCoord>134</xCoord>
          <yCoord>310</yCoord>
        </edgeMap>
        <edgeMap>
          <xCoord>134</xCoord>
          <yCoord>311</yCoord>
        </edgeMap>
        <edgeMap>
          <xCoord>135</xCoord>
          <yCoord>312</yCoord>
        </edgeMap>
        <edgeMap>
          <xCoord>135</xCoord>
          <yCoord>313</yCoord>
        </edgeMap>
        <edgeMap>
          <xCoord>136</xCoord>
          <yCoord>314</yCoord>
        </edgeMap>
        <edgeMap>
          <xCoord>137</xCoord>
          <yCoord>314</yCoord>
        </edgeMap>
        <edgeMap>
          <xCoord>138</xCoord>
          <yCoord>314</yCoord>
        </edgeMap>
        <edgeMap>
          <xCoord>139</xCoord>
          <yCoord>315</yCoord>
        </edgeMap>
        <edgeMap>
          <xCoord>140</xCoord>
          <yCoord>316</yCoord>
        </edgeMap>
        <edgeMap>
          <xCoord>141</xCoord>
          <yCoord>316</yCoord>
        </edgeMap>
        <edgeMap>
          <xCoord>142</xCoord>
          <yCoord>316</yCoord>
        </edgeMap>
        <edgeMap>
          <xCoord>143</xCoord>
          <yCoord>316</yCoord>
        </edgeMap>
        <edgeMap>
          <xCoord>144</xCoord>
          <yCoord>316</yCoord>
        </edgeMap>
        <edgeMap>
          <xCoord>145</xCoord>
          <yCoord>316</yCoord>
        </edgeMap>
        <edgeMap>
          <xCoord>146</xCoord>
          <yCoord>315</yCoord>
        </edgeMap>
        <edgeMap>
          <xCoord>146</xCoord>
          <yCoord>314</yCoord>
        </edgeMap>
        <edgeMap>
          <xCoord>147</xCoord>
          <yCoord>313</yCoord>
        </edgeMap>
        <edgeMap>
          <xCoord>147</xCoord>
          <yCoord>312</yCoord>
        </edgeMap>
        <edgeMap>
          <xCoord>147</xCoord>
          <yCoord>311</yCoord>
        </edgeMap>
        <edgeMap>
          <xCoord>146</xCoord>
          <yCoord>310</yCoord>
        </edgeMap>
        <edgeMap>
          <xCoord>146</xCoord>
          <yCoord>309</yCoord>
        </edgeMap>
        <edgeMap>
          <xCoord>146</xCoord>
          <yCoord>308</yCoord>
        </edgeMap>
        <edgeMap>
          <xCoord>146</xCoord>
          <yCoord>307</yCoord>
        </edgeMap>
        <edgeMap>
          <xCoord>146</xCoord>
          <yCoord>306</yCoord>
        </edgeMap>
        <edgeMap>
          <xCoord>146</xCoord>
          <yCoord>305</yCoord>
        </edgeMap>
        <edgeMap>
          <xCoord>146</xCoord>
          <yCoord>304</yCoord>
        </edgeMap>
        <edgeMap>
          <xCoord>146</xCoord>
          <yCoord>303</yCoord>
        </edgeMap>
        <edgeMap>
          <xCoord>145</xCoord>
          <yCoord>302</yCoord>
        </edgeMap>
        <edgeMap>
          <xCoord>144</xCoord>
          <yCoord>301</yCoord>
        </edgeMap>
        <edgeMap>
          <xCoord>143</xCoord>
          <yCoord>300</yCoord>
        </edgeMap>
        <edgeMap>
          <xCoord>142</xCoord>
          <yCoord>300</yCoord>
        </edgeMap>
        <edgeMap>
          <xCoord>141</xCoord>
          <yCoord>300</yCoord>
        </edgeMap>
        <edgeMap>
          <xCoord>140</xCoord>
          <yCoord>300</yCoord>
        </edgeMap>
      </roi>
    </unblindedReadNodule>
    <unblindedReadNodule>
      <noduleID>Nodule 004</noduleID>
      <roi>
        <imageZposition>-142.750000 </imageZposition>
        <imageSOP_UID>1.3.6.1.4.1.14519.5.2.1.6279.6001.206749866976645253425688002985</imageSOP_UID>
        <inclusion>TRUE</inclusion>
        <edgeMap>
          <xCoord>145</xCoord>
          <yCoord>177</yCoord>
        </edgeMap>
      </roi>
    </unblindedReadNodule>
    <nonNodule>
      <nonNoduleID>_Non-nodule 001</nonNoduleID>
      <imageZposition>-162.750000 </imageZposition>
      <imageSOP_UID>1.3.6.1.4.1.14519.5.2.1.6279.6001.815227429900217161397309788530</imageSOP_UID>
      <locus>
        <xCoord>306</xCoord>
        <yCoord>396</yCoord>
      </locus>
    </nonNodule>
    <nonNodule>
      <nonNoduleID>_Non-nodule 002</nonNoduleID>
      <imageZposition>-145.250000 </imageZposition>
      <imageSOP_UID>1.3.6.1.4.1.14519.5.2.1.6279.6001.128430908017009970687858845964</imageSOP_UID>
      <locus>
        <xCoord>137</xCoord>
        <yCoord>281</yCoord>
      </locus>
    </nonNodule>
    <nonNodule>
      <nonNoduleID>_Non-nodule 003</nonNoduleID>
      <imageZposition>-125.250000 </imageZposition>
      <imageSOP_UID>1.3.6.1.4.1.14519.5.2.1.6279.6001.311183807845086028462531556519</imageSOP_UID>
      <locus>
        <xCoord>168</xCoord>
        <yCoord>151</yCoord>
      </locus>
    </nonNodule>
    <nonNodule>
      <nonNoduleID>_Non-nodule 004</nonNoduleID>
      <imageZposition>-35.250000</imageZposition>
      <imageSOP_UID>1.3.6.1.4.1.14519.5.2.1.6279.6001.331896087178276274943598934613</imageSOP_UID>
      <locus>
        <xCoord>312</xCoord>
        <yCoord>281</yCoord>
      </locus>
    </nonNodule>
  </readingSession>
<readingSession>
    <annotationVersion>3.12</annotationVersion>
    <servicingRadiologistID>2067682687</servicingRadiologistID>
    <unblindedReadNodule>
      <noduleID>IL057_159704</noduleID>
      <characteristics>
        <subtlety>5</subtlety>
        <internalStructure>1</internalStructure>
        <calcification>6</calcification>
        <sphericity>5</sphericity>
        <margin>2</margin>
        <lobulation>5</lobulation>
        <spiculation>2</spiculation>
        <texture>5</texture>
        <malignancy>5</malignancy>
      </characteristics>
      <roi>
        <imageZposition>-60.25</imageZposition>
        <imageSOP_UID>1.3.6.1.4.1.14519.5.2.1.6279.6001.266663855040644425210270178769</imageSOP_UID>
        <inclusion>TRUE</inclusion>
        <edgeMap>
          <xCoord>141</xCoord>
          <yCoord>315</yCoord>
        </edgeMap>
        <edgeMap>
          <xCoord>142</xCoord>
          <yCoord>314</yCoord>
        </edgeMap>
        <edgeMap>
          <xCoord>142</xCoord>
          <yCoord>313</yCoord>
        </edgeMap>
        <edgeMap>
          <xCoord>143</xCoord>
          <yCoord>312</yCoord>
        </edgeMap>
        <edgeMap>
          <xCoord>142</xCoord>
          <yCoord>311</yCoord>
        </edgeMap>
        <edgeMap>
          <xCoord>142</xCoord>
          <yCoord>310</yCoord>
        </edgeMap>
        <edgeMap>
          <xCoord>142</xCoord>
          <yCoord>309</yCoord>
        </edgeMap>
        <edgeMap>
          <xCoord>143</xCoord>
          <yCoord>308</yCoord>
        </edgeMap>
        <edgeMap>
          <xCoord>142</xCoord>
          <yCoord>307</yCoord>
        </edgeMap>
        <edgeMap>
          <xCoord>141</xCoord>
          <yCoord>306</yCoord>
        </edgeMap>
        <edgeMap>
          <xCoord>142</xCoord>
          <yCoord>305</yCoord>
        </edgeMap>
        <edgeMap>
          <xCoord>142</xCoord>
          <yCoord>304</yCoord>
        </edgeMap>
        <edgeMap>
          <xCoord>141</xCoord>
          <yCoord>303</yCoord>
        </edgeMap>
        <edgeMap>
          <xCoord>140</xCoord>
          <yCoord>303</yCoord>
        </edgeMap>
        <edgeMap>
          <xCoord>139</xCoord>
          <yCoord>304</yCoord>
        </edgeMap>
        <edgeMap>
          <xCoord>140</xCoord>
          <yCoord>305</yCoord>
        </edgeMap>
        <edgeMap>
          <xCoord>139</xCoord>
          <yCoord>306</yCoord>
        </edgeMap>
        <edgeMap>
          <xCoord>138</xCoord>
          <yCoord>307</yCoord>
        </edgeMap>
        <edgeMap>
          <xCoord>137</xCoord>
          <yCoord>308</yCoord>
        </edgeMap>
        <edgeMap>
          <xCoord>137</xCoord>
          <yCoord>309</yCoord>
        </edgeMap>
        <edgeMap>
          <xCoord>136</xCoord>
          <yCoord>310</yCoord>
        </edgeMap>
        <edgeMap>
          <xCoord>135</xCoord>
          <yCoord>311</yCoord>
        </edgeMap>
        <edgeMap>
          <xCoord>136</xCoord>
          <yCoord>312</yCoord>
        </edgeMap>
        <edgeMap>
          <xCoord>137</xCoord>
          <yCoord>313</yCoord>
        </edgeMap>
        <edgeMap>
          <xCoord>138</xCoord>
          <yCoord>314</yCoord>
        </edgeMap>
        <edgeMap>
          <xCoord>139</xCoord>
          <yCoord>314</yCoord>
        </edgeMap>
        <edgeMap>
          <xCoord>140</xCoord>
          <yCoord>315</yCoord>
        </edgeMap>
        <edgeMap>
          <xCoord>141</xCoord>
          <yCoord>315</yCoord>
        </edgeMap>
      </roi>
      <roi>
        <imageZposition>-62.75</imageZposition>
        <imageSOP_UID>1.3.6.1.4.1.14519.5.2.1.6279.6001.127645807453643659393221661620</imageSOP_UID>
        <inclusion>TRUE</inclusion>
        <edgeMap>
          <xCoord>145</xCoord>
          <yCoord>316</yCoord>
        </edgeMap>
        <edgeMap>
          <xCoord>146</xCoord>
          <yCoord>315</yCoord>
        </edgeMap>
        <edgeMap>
          <xCoord>147</xCoord>
          <yCoord>314</yCoord>
        </edgeMap>
        <edgeMap>
          <xCoord>148</xCoord>
          <yCoord>313</yCoord>
        </edgeMap>
        <edgeMap>
          <xCoord>148</xCoord>
          <yCoord>312</yCoord>
        </edgeMap>
        <edgeMap>
          <xCoord>147</xCoord>
          <yCoord>311</yCoord>
        </edgeMap>
        <edgeMap>
          <xCoord>147</xCoord>
          <yCoord>310</yCoord>
        </edgeMap>
        <edgeMap>
          <xCoord>147</xCoord>
          <yCoord>309</yCoord>
        </edgeMap>
        <edgeMap>
          <xCoord>148</xCoord>
          <yCoord>308</yCoord>
        </edgeMap>
        <edgeMap>
          <xCoord>148</xCoord>
          <yCoord>307</yCoord>
        </edgeMap>
        <edgeMap>
          <xCoord>148</xCoord>
          <yCoord>306</yCoord>
        </edgeMap>
        <edgeMap>
          <xCoord>148</xCoord>
          <yCoord>305</yCoord>
        </edgeMap>
        <edgeMap>
          <xCoord>147</xCoord>
          <yCoord>304</yCoord>
        </edgeMap>
        <edgeMap>
          <xCoord>147</xCoord>
          <yCoord>303</yCoord>
        </edgeMap>
        <edgeMap>
          <xCoord>146</xCoord>
          <yCoord>302</yCoord>
        </edgeMap>
        <edgeMap>
          <xCoord>145</xCoord>
          <yCoord>301</yCoord>
        </edgeMap>
        <edgeMap>
          <xCoord>144</xCoord>
          <yCoord>301</yCoord>
        </edgeMap>
        <edgeMap>
          <xCoord>143</xCoord>
          <yCoord>300</yCoord>
        </edgeMap>
        <edgeMap>
          <xCoord>142</xCoord>
          <yCoord>299</yCoord>
        </edgeMap>
        <edgeMap>
          <xCoord>141</xCoord>
          <yCoord>298</yCoord>
        </edgeMap>
        <edgeMap>
          <xCoord>140</xCoord>
          <yCoord>298</yCoord>
        </edgeMap>
        <edgeMap>
          <xCoord>139</xCoord>
          <yCoord>299</yCoord>
        </edgeMap>
        <edgeMap>
          <xCoord>138</xCoord>
          <yCoord>299</yCoord>
        </edgeMap>
        <edgeMap>
          <xCoord>137</xCoord>
          <yCoord>300</yCoord>
        </edgeMap>
        <edgeMap>
          <xCoord>136</xCoord>
          <yCoord>301</yCoord>
        </edgeMap>
        <edgeMap>
          <xCoord>137</xCoord>
          <yCoord>302</yCoord>
        </edgeMap>
        <edgeMap>
          <xCoord>137</xCoord>
          <yCoord>303</yCoord>
        </edgeMap>
        <edgeMap>
          <xCoord>136</xCoord>
          <yCoord>304</yCoord>
        </edgeMap>
        <edgeMap>
          <xCoord>135</xCoord>
          <yCoord>305</yCoord>
        </edgeMap>
        <edgeMap>
          <xCoord>134</xCoord>
          <yCoord>306</yCoord>
        </edgeMap>
        <edgeMap>
          <xCoord>134</xCoord>
          <yCoord>307</yCoord>
        </edgeMap>
        <edgeMap>
          <xCoord>133</xCoord>
          <yCoord>308</yCoord>
        </edgeMap>
        <edgeMap>
          <xCoord>133</xCoord>
          <yCoord>309</yCoord>
        </edgeMap>
        <edgeMap>
          <xCoord>132</xCoord>
          <yCoord>310</yCoord>
        </edgeMap>
        <edgeMap>
          <xCoord>133</xCoord>
          <yCoord>311</yCoord>
        </edgeMap>
        <edgeMap>
          <xCoord>134</xCoord>
          <yCoord>312</yCoord>
        </edgeMap>
        <edgeMap>
          <xCoord>135</xCoord>
          <yCoord>312</yCoord>
        </edgeMap>
        <edgeMap>
          <xCoord>136</xCoord>
          <yCoord>313</yCoord>
        </edgeMap>
        <edgeMap>
          <xCoord>137</xCoord>
          <yCoord>314</yCoord>
        </edgeMap>
        <edgeMap>
          <xCoord>138</xCoord>
          <yCoord>315</yCoord>
        </edgeMap>
        <edgeMap>
          <xCoord>139</xCoord>
          <yCoord>315</yCoord>
        </edgeMap>
        <edgeMap>
          <xCoord>140</xCoord>
          <yCoord>316</yCoord>
        </edgeMap>
        <edgeMap>
          <xCoord>141</xCoord>
          <yCoord>315</yCoord>
        </edgeMap>
        <edgeMap>
          <xCoord>142</xCoord>
          <yCoord>315</yCoord>
        </edgeMap>
        <edgeMap>
          <xCoord>143</xCoord>
          <yCoord>315</yCoord>
        </edgeMap>
        <edgeMap>
          <xCoord>144</xCoord>
          <yCoord>316</yCoord>
        </edgeMap>
        <edgeMap>
          <xCoord>145</xCoord>
          <yCoord>316</yCoord>
        </edgeMap>
      </roi>
      <roi>
        <imageZposition>-65.25</imageZposition>
        <imageSOP_UID>1.3.6.1.4.1.14519.5.2.1.6279.6001.650532270168004655245631571003</imageSOP_UID>
        <inclusion>TRUE</inclusion>
        <edgeMap>
          <xCoord>141</xCoord>
          <yCoord>317</yCoord>
        </edgeMap>
        <edgeMap>
          <xCoord>142</xCoord>
          <yCoord>316</yCoord>
        </edgeMap>
        <edgeMap>
          <xCoord>143</xCoord>
          <yCoord>316</yCoord>
        </edgeMap>
        <edgeMap>
          <xCoord>144</xCoord>
          <yCoord>315</yCoord>
        </edgeMap>
        <edgeMap>
          <xCoord>145</xCoord>
          <yCoord>315</yCoord>
        </edgeMap>
        <edgeMap>
          <xCoord>146</xCoord>
          <yCoord>314</yCoord>
        </edgeMap>
        <edgeMap>
          <xCoord>147</xCoord>
          <yCoord>314</yCoord>
        </edgeMap>
        <edgeMap>
          <xCoord>148</xCoord>
          <yCoord>314</yCoord>
        </edgeMap>
        <edgeMap>
          <xCoord>149</xCoord>
          <yCoord>314</yCoord>
        </edgeMap>
        <edgeMap>
          <xCoord>150</xCoord>
          <yCoord>313</yCoord>
        </edgeMap>
        <edgeMap>
          <xCoord>150</xCoord>
          <yCoord>312</yCoord>
        </edgeMap>
        <edgeMap>
          <xCoord>150</xCoord>
          <yCoord>311</yCoord>
        </edgeMap>
        <edgeMap>
          <xCoord>151</xCoord>
          <yCoord>310</yCoord>
        </edgeMap>
        <edgeMap>
          <xCoord>150</xCoord>
          <yCoord>309</yCoord>
        </edgeMap>
        <edgeMap>
          <xCoord>149</xCoord>
          <yCoord>308</yCoord>
        </edgeMap>
        <edgeMap>
          <xCoord>149</xCoord>
          <yCoord>307</yCoord>
        </edgeMap>
        <edgeMap>
          <xCoord>149</xCoord>
          <yCoord>306</yCoord>
        </edgeMap>
        <edgeMap>
          <xCoord>149</xCoord>
          <yCoord>305</yCoord>
        </edgeMap>
        <edgeMap>
          <xCoord>150</xCoord>
          <yCoord>304</yCoord>
        </edgeMap>
        <edgeMap>
          <xCoord>151</xCoord>
          <yCoord>303</yCoord>
        </edgeMap>
        <edgeMap>
          <xCoord>152</xCoord>
          <yCoord>302</yCoord>
        </edgeMap>
        <edgeMap>
          <xCoord>152</xCoord>
          <yCoord>301</yCoord>
        </edgeMap>
        <edgeMap>
          <xCoord>152</xCoord>
          <yCoord>300</yCoord>
        </edgeMap>
        <edgeMap>
          <xCoord>151</xCoord>
          <yCoord>299</yCoord>
        </edgeMap>
        <edgeMap>
          <xCoord>150</xCoord>
          <yCoord>299</yCoord>
        </edgeMap>
        <edgeMap>
          <xCoord>149</xCoord>
          <yCoord>299</yCoord>
        </edgeMap>
        <edgeMap>
          <xCoord>148</xCoord>
          <yCoord>298</yCoord>
        </edgeMap>
        <edgeMap>
          <xCoord>147</xCoord>
          <yCoord>297</yCoord>
        </edgeMap>
        <edgeMap>
          <xCoord>146</xCoord>
          <yCoord>296</yCoord>
        </edgeMap>
        <edgeMap>
          <xCoord>145</xCoord>
          <yCoord>296</yCoord>
        </edgeMap>
        <edgeMap>
          <xCoord>144</xCoord>
          <yCoord>297</yCoord>
        </edgeMap>
        <edgeMap>
          <xCoord>143</xCoord>
          <yCoord>297</yCoord>
        </edgeMap>
        <edgeMap>
          <xCoord>142</xCoord>
          <yCoord>298</yCoord>
        </edgeMap>
        <edgeMap>
          <xCoord>141</xCoord>
          <yCoord>298</yCoord>
        </edgeMap>
        <edgeMap>
          <xCoord>140</xCoord>
          <yCoord>298</yCoord>
        </edgeMap>
        <edgeMap>
          <xCoord>139</xCoord>
          <yCoord>299</yCoord>
        </edgeMap>
        <edgeMap>
          <xCoord>138</xCoord>
          <yCoord>299</yCoord>
        </edgeMap>
        <edgeMap>
          <xCoord>137</xCoord>
          <yCoord>299</yCoord>
        </edgeMap>
        <edgeMap>
          <xCoord>136</xCoord>
          <yCoord>300</yCoord>
        </edgeMap>
        <edgeMap>
          <xCoord>135</xCoord>
          <yCoord>301</yCoord>
        </edgeMap>
        <edgeMap>
          <xCoord>134</xCoord>
          <yCoord>302</yCoord>
        </edgeMap>
        <edgeMap>
          <xCoord>133</xCoord>
          <yCoord>303</yCoord>
        </edgeMap>
        <edgeMap>
          <xCoord>132</xCoord>
          <yCoord>303</yCoord>
        </edgeMap>
        <edgeMap>
          <xCoord>131</xCoord>
          <yCoord>304</yCoord>
        </edgeMap>
        <edgeMap>
          <xCoord>131</xCoord>
          <yCoord>305</yCoord>
        </edgeMap>
        <edgeMap>
          <xCoord>131</xCoord>
          <yCoord>306</yCoord>
        </edgeMap>
        <edgeMap>
          <xCoord>130</xCoord>
          <yCoord>307</yCoord>
        </edgeMap>
        <edgeMap>
          <xCoord>131</xCoord>
          <yCoord>308</yCoord>
        </edgeMap>
        <edgeMap>
          <xCoord>131</xCoord>
          <yCoord>309</yCoord>
        </edgeMap>
        <edgeMap>
          <xCoord>132</xCoord>
          <yCoord>310</yCoord>
        </edgeMap>
        <edgeMap>
          <xCoord>133</xCoord>
          <yCoord>311</yCoord>
        </edgeMap>
        <edgeMap>
          <xCoord>134</xCoord>
          <yCoord>312</yCoord>
        </edgeMap>
        <edgeMap>
          <xCoord>135</xCoord>
          <yCoord>312</yCoord>
        </edgeMap>
        <edgeMap>
          <xCoord>136</xCoord>
          <yCoord>313</yCoord>
        </edgeMap>
        <edgeMap>
          <xCoord>137</xCoord>
          <yCoord>314</yCoord>
        </edgeMap>
        <edgeMap>
          <xCoord>138</xCoord>
          <yCoord>315</yCoord>
        </edgeMap>
        <edgeMap>
          <xCoord>139</xCoord>
          <yCoord>316</yCoord>
        </edgeMap>
        <edgeMap>
          <xCoord>140</xCoord>
          <yCoord>317</yCoord>
        </edgeMap>
        <edgeMap>
          <xCoord>141</xCoord>
          <yCoord>317</yCoord>
        </edgeMap>
      </roi>
      <roi>
        <imageZposition>-67.75</imageZposition>
        <imageSOP_UID>1.3.6.1.4.1.14519.5.2.1.6279.6001.214092516741766606000090668360</imageSOP_UID>
        <inclusion>TRUE</inclusion>
        <edgeMap>
          <xCoord>142</xCoord>
          <yCoord>318</yCoord>
        </edgeMap>
        <edgeMap>
          <xCoord>143</xCoord>
          <yCoord>317</yCoord>
        </edgeMap>
        <edgeMap>
          <xCoord>144</xCoord>
          <yCoord>316</yCoord>
        </edgeMap>
        <edgeMap>
          <xCoord>145</xCoord>
          <yCoord>315</yCoord>
        </edgeMap>
        <edgeMap>
          <xCoord>146</xCoord>
          <yCoord>314</yCoord>
        </edgeMap>
        <edgeMap>
          <xCoord>146</xCoord>
          <yCoord>313</yCoord>
        </edgeMap>
        <edgeMap>
          <xCoord>147</xCoord>
          <yCoord>312</yCoord>
        </edgeMap>
        <edgeMap>
          <xCoord>148</xCoord>
          <yCoord>311</yCoord>
        </edgeMap>
        <edgeMap>
          <xCoord>149</xCoord>
          <yCoord>310</yCoord>
        </edgeMap>
        <edgeMap>
          <xCoord>150</xCoord>
          <yCoord>309</yCoord>
        </edgeMap>
        <edgeMap>
          <xCoord>150</xCoord>
          <yCoord>308</yCoord>
        </edgeMap>
        <edgeMap>
          <xCoord>150</xCoord>
          <yCoord>307</yCoord>
        </edgeMap>
        <edgeMap>
          <xCoord>150</xCoord>
          <yCoord>306</yCoord>
        </edgeMap>
        <edgeMap>
          <xCoord>150</xCoord>
          <yCoord>305</yCoord>
        </edgeMap>
        <edgeMap>
          <xCoord>149</xCoord>
          <yCoord>304</yCoord>
        </edgeMap>
        <edgeMap>
          <xCoord>149</xCoord>
          <yCoord>303</yCoord>
        </edgeMap>
        <edgeMap>
          <xCoord>148</xCoord>
          <yCoord>302</yCoord>
        </edgeMap>
        <edgeMap>
          <xCoord>147</xCoord>
          <yCoord>302</yCoord>
        </edgeMap>
        <edgeMap>
          <xCoord>146</xCoord>
          <yCoord>301</yCoord>
        </edgeMap>
        <edgeMap>
          <xCoord>145</xCoord>
          <yCoord>300</yCoord>
        </edgeMap>
        <edgeMap>
          <xCoord>145</xCoord>
          <yCoord>299</yCoord>
        </edgeMap>
        <edgeMap>
          <xCoord>144</xCoord>
          <yCoord>298</yCoord>
        </edgeMap>
        <edgeMap>
          <xCoord>143</xCoord>
          <yCoord>297</yCoord>
        </edgeMap>
        <edgeMap>
          <xCoord>142</xCoord>
          <yCoord>297</yCoord>
        </edgeMap>
        <edgeMap>
          <xCoord>141</xCoord>
          <yCoord>297</yCoord>
        </edgeMap>
        <edgeMap>
          <xCoord>140</xCoord>
          <yCoord>297</yCoord>
        </edgeMap>
        <edgeMap>
          <xCoord>139</xCoord>
          <yCoord>296</yCoord>
        </edgeMap>
        <edgeMap>
          <xCoord>138</xCoord>
          <yCoord>295</yCoord>
        </edgeMap>
        <edgeMap>
          <xCoord>137</xCoord>
          <yCoord>294</yCoord>
        </edgeMap>
        <edgeMap>
          <xCoord>136</xCoord>
          <yCoord>294</yCoord>
        </edgeMap>
        <edgeMap>
          <xCoord>135</xCoord>
          <yCoord>294</yCoord>
        </edgeMap>
        <edgeMap>
          <xCoord>134</xCoord>
          <yCoord>294</yCoord>
        </edgeMap>
        <edgeMap>
          <xCoord>133</xCoord>
          <yCoord>294</yCoord>
        </edgeMap>
        <edgeMap>
          <xCoord>132</xCoord>
          <yCoord>295</yCoord>
        </edgeMap>
        <edgeMap>
          <xCoord>132</xCoord>
          <yCoord>296</yCoord>
        </edgeMap>
        <edgeMap>
          <xCoord>132</xCoord>
          <yCoord>297</yCoord>
        </edgeMap>
        <edgeMap>
          <xCoord>132</xCoord>
          <yCoord>298</yCoord>
        </edgeMap>
        <edgeMap>
          <xCoord>131</xCoord>
          <yCoord>299</yCoord>
        </edgeMap>
        <edgeMap>
          <xCoord>132</xCoord>
          <yCoord>300</yCoord>
        </edgeMap>
        <edgeMap>
          <xCoord>132</xCoord>
          <yCoord>301</yCoord>
        </edgeMap>
        <edgeMap>
          <xCoord>131</xCoord>
          <yCoord>302</yCoord>
        </edgeMap>
        <edgeMap>
          <xCoord>130</xCoord>
          <yCoord>303</yCoord>
        </edgeMap>
        <edgeMap>
          <xCoord>129</xCoord>
          <yCoord>304</yCoord>
        </edgeMap>
        <edgeMap>
          <xCoord>130</xCoord>
          <yCoord>305</yCoord>
        </edgeMap>
        <edgeMap>
          <xCoord>129</xCoord>
          <yCoord>306</yCoord>
        </edgeMap>
        <edgeMap>
          <xCoord>129</xCoord>
          <yCoord>307</yCoord>
        </edgeMap>
        <edgeMap>
          <xCoord>130</xCoord>
          <yCoord>308</yCoord>
        </edgeMap>
        <edgeMap>
          <xCoord>130</xCoord>
          <yCoord>309</yCoord>
        </edgeMap>
        <edgeMap>
          <xCoord>129</xCoord>
          <yCoord>310</yCoord>
        </edgeMap>
        <edgeMap>
          <xCoord>129</xCoord>
          <yCoord>311</yCoord>
        </edgeMap>
        <edgeMap>
          <xCoord>130</xCoord>
          <yCoord>312</yCoord>
        </edgeMap>
        <edgeMap>
          <xCoord>131</xCoord>
          <yCoord>313</yCoord>
        </edgeMap>
        <edgeMap>
          <xCoord>132</xCoord>
          <yCoord>314</yCoord>
        </edgeMap>
        <edgeMap>
          <xCoord>133</xCoord>
          <yCoord>314</yCoord>
        </edgeMap>
        <edgeMap>
          <xCoord>134</xCoord>
          <yCoord>314</yCoord>
        </edgeMap>
        <edgeMap>
          <xCoord>135</xCoord>
          <yCoord>314</yCoord>
        </edgeMap>
        <edgeMap>
          <xCoord>136</xCoord>
          <yCoord>315</yCoord>
        </edgeMap>
        <edgeMap>
          <xCoord>137</xCoord>
          <yCoord>316</yCoord>
        </edgeMap>
        <edgeMap>
          <xCoord>138</xCoord>
          <yCoord>317</yCoord>
        </edgeMap>
        <edgeMap>
          <xCoord>139</xCoord>
          <yCoord>317</yCoord>
        </edgeMap>
        <edgeMap>
          <xCoord>140</xCoord>
          <yCoord>317</yCoord>
        </edgeMap>
        <edgeMap>
          <xCoord>141</xCoord>
          <yCoord>318</yCoord>
        </edgeMap>
        <edgeMap>
          <xCoord>142</xCoord>
          <yCoord>318</yCoord>
        </edgeMap>
      </roi>
      <roi>
        <imageZposition>-70.25</imageZposition>
        <imageSOP_UID>1.3.6.1.4.1.14519.5.2.1.6279.6001.751794875929790343143186000160</imageSOP_UID>
        <inclusion>TRUE</inclusion>
        <edgeMap>
          <xCoord>143</xCoord>
          <yCoord>318</yCoord>
        </edgeMap>
        <edgeMap>
          <xCoord>144</xCoord>
          <yCoord>317</yCoord>
        </edgeMap>
        <edgeMap>
          <xCoord>144</xCoord>
          <yCoord>316</yCoord>
        </edgeMap>
        <edgeMap>
          <xCoord>144</xCoord>
          <yCoord>315</yCoord>
        </edgeMap>
        <edgeMap>
          <xCoord>145</xCoord>
          <yCoord>314</yCoord>
        </edgeMap>
        <edgeMap>
          <xCoord>145</xCoord>
          <yCoord>313</yCoord>
        </edgeMap>
        <edgeMap>
          <xCoord>146</xCoord>
          <yCoord>312</yCoord>
        </edgeMap>
        <edgeMap>
          <xCoord>146</xCoord>
          <yCoord>311</yCoord>
        </edgeMap>
        <edgeMap>
          <xCoord>147</xCoord>
          <yCoord>310</yCoord>
        </edgeMap>
        <edgeMap>
          <xCoord>147</xCoord>
          <yCoord>309</yCoord>
        </edgeMap>
        <edgeMap>
          <xCoord>147</xCoord>
          <yCoord>308</yCoord>
        </edgeMap>
        <edgeMap>
          <xCoord>147</xCoord>
          <yCoord>307</yCoord>
        </edgeMap>
        <edgeMap>
          <xCoord>147</xCoord>
          <yCoord>306</yCoord>
        </edgeMap>
        <edgeMap>
          <xCoord>148</xCoord>
          <yCoord>305</yCoord>
        </edgeMap>
        <edgeMap>
          <xCoord>148</xCoord>
          <yCoord>304</yCoord>
        </edgeMap>
        <edgeMap>
          <xCoord>147</xCoord>
          <yCoord>303</yCoord>
        </edgeMap>
        <edgeMap>
          <xCoord>146</xCoord>
          <yCoord>302</yCoord>
        </edgeMap>
        <edgeMap>
          <xCoord>145</xCoord>
          <yCoord>301</yCoord>
        </edgeMap>
        <edgeMap>
          <xCoord>145</xCoord>
          <yCoord>300</yCoord>
        </edgeMap>
        <edgeMap>
          <xCoord>144</xCoord>
          <yCoord>299</yCoord>
        </edgeMap>
        <edgeMap>
          <xCoord>143</xCoord>
          <yCoord>298</yCoord>
        </edgeMap>
        <edgeMap>
          <xCoord>142</xCoord>
          <yCoord>298</yCoord>
        </edgeMap>
        <edgeMap>
          <xCoord>141</xCoord>
          <yCoord>297</yCoord>
        </edgeMap>
        <edgeMap>
          <xCoord>140</xCoord>
          <yCoord>297</yCoord>
        </edgeMap>
        <edgeMap>
          <xCoord>139</xCoord>
          <yCoord>297</yCoord>
        </edgeMap>
        <edgeMap>
          <xCoord>138</xCoord>
          <yCoord>296</yCoord>
        </edgeMap>
        <edgeMap>
          <xCoord>137</xCoord>
          <yCoord>296</yCoord>
        </edgeMap>
        <edgeMap>
          <xCoord>136</xCoord>
          <yCoord>296</yCoord>
        </edgeMap>
        <edgeMap>
          <xCoord>135</xCoord>
          <yCoord>297</yCoord>
        </edgeMap>
        <edgeMap>
          <xCoord>134</xCoord>
          <yCoord>297</yCoord>
        </edgeMap>
        <edgeMap>
          <xCoord>133</xCoord>
          <yCoord>298</yCoord>
        </edgeMap>
        <edgeMap>
          <xCoord>132</xCoord>
          <yCoord>299</yCoord>
        </edgeMap>
        <edgeMap>
          <xCoord>132</xCoord>
          <yCoord>300</yCoord>
        </edgeMap>
        <edgeMap>
          <xCoord>132</xCoord>
          <yCoord>301</yCoord>
        </edgeMap>
        <edgeMap>
          <xCoord>132</xCoord>
          <yCoord>302</yCoord>
        </edgeMap>
        <edgeMap>
          <xCoord>132</xCoord>
          <yCoord>303</yCoord>
        </edgeMap>
        <edgeMap>
          <xCoord>131</xCoord>
          <yCoord>304</yCoord>
        </edgeMap>
        <edgeMap>
          <xCoord>131</xCoord>
          <yCoord>305</yCoord>
        </edgeMap>
        <edgeMap>
          <xCoord>130</xCoord>
          <yCoord>306</yCoord>
        </edgeMap>
        <edgeMap>
          <xCoord>129</xCoord>
          <yCoord>307</yCoord>
        </edgeMap>
        <edgeMap>
          <xCoord>129</xCoord>
          <yCoord>308</yCoord>
        </edgeMap>
        <edgeMap>
          <xCoord>129</xCoord>
          <yCoord>309</yCoord>
        </edgeMap>
        <edgeMap>
          <xCoord>129</xCoord>
          <yCoord>310</yCoord>
        </edgeMap>
        <edgeMap>
          <xCoord>129</xCoord>
          <yCoord>311</yCoord>
        </edgeMap>
        <edgeMap>
          <xCoord>130</xCoord>
          <yCoord>312</yCoord>
        </edgeMap>
        <edgeMap>
          <xCoord>131</xCoord>
          <yCoord>313</yCoord>
        </edgeMap>
        <edgeMap>
          <xCoord>132</xCoord>
          <yCoord>314</yCoord>
        </edgeMap>
        <edgeMap>
          <xCoord>133</xCoord>
          <yCoord>314</yCoord>
        </edgeMap>
        <edgeMap>
          <xCoord>134</xCoord>
          <yCoord>313</yCoord>
        </edgeMap>
        <edgeMap>
          <xCoord>135</xCoord>
          <yCoord>313</yCoord>
        </edgeMap>
        <edgeMap>
          <xCoord>136</xCoord>
          <yCoord>314</yCoord>
        </edgeMap>
        <edgeMap>
          <xCoord>137</xCoord>
          <yCoord>315</yCoord>
        </edgeMap>
        <edgeMap>
          <xCoord>138</xCoord>
          <yCoord>315</yCoord>
        </edgeMap>
        <edgeMap>
          <xCoord>139</xCoord>
          <yCoord>316</yCoord>
        </edgeMap>
        <edgeMap>
          <xCoord>140</xCoord>
          <yCoord>316</yCoord>
        </edgeMap>
        <edgeMap>
          <xCoord>141</xCoord>
          <yCoord>317</yCoord>
        </edgeMap>
        <edgeMap>
          <xCoord>142</xCoord>
          <yCoord>318</yCoord>
        </edgeMap>
        <edgeMap>
          <xCoord>143</xCoord>
          <yCoord>318</yCoord>
        </edgeMap>
      </roi>
      <roi>
        <imageZposition>-72.75</imageZposition>
        <imageSOP_UID>1.3.6.1.4.1.14519.5.2.1.6279.6001.333479218915493193896484991539</imageSOP_UID>
        <inclusion>TRUE</inclusion>
        <edgeMap>
          <xCoord>145</xCoord>
          <yCoord>313</yCoord>
        </edgeMap>
        <edgeMap>
          <xCoord>146</xCoord>
          <yCoord>312</yCoord>
        </edgeMap>
        <edgeMap>
          <xCoord>145</xCoord>
          <yCoord>311</yCoord>
        </edgeMap>
        <edgeMap>
          <xCoord>145</xCoord>
          <yCoord>310</yCoord>
        </edgeMap>
        <edgeMap>
          <xCoord>145</xCoord>
          <yCoord>309</yCoord>
        </edgeMap>
        <edgeMap>
          <xCoord>144</xCoord>
          <yCoord>308</yCoord>
        </edgeMap>
        <edgeMap>
          <xCoord>144</xCoord>
          <yCoord>307</yCoord>
        </edgeMap>
        <edgeMap>
          <xCoord>144</xCoord>
          <yCoord>306</yCoord>
        </edgeMap>
        <edgeMap>
          <xCoord>144</xCoord>
          <yCoord>305</yCoord>
        </edgeMap>
        <edgeMap>
          <xCoord>144</xCoord>
          <yCoord>304</yCoord>
        </edgeMap>
        <edgeMap>
          <xCoord>145</xCoord>
          <yCoord>303</yCoord>
        </edgeMap>
        <edgeMap>
          <xCoord>146</xCoord>
          <yCoord>302</yCoord>
        </edgeMap>
        <edgeMap>
          <xCoord>145</xCoord>
          <yCoord>301</yCoord>
        </edgeMap>
        <edgeMap>
          <xCoord>145</xCoord>
          <yCoord>300</yCoord>
        </edgeMap>
        <edgeMap>
          <xCoord>145</xCoord>
          <yCoord>299</yCoord>
        </edgeMap>
        <edgeMap>
          <xCoord>145</xCoord>
          <yCoord>298</yCoord>
        </edgeMap>
        <edgeMap>
          <xCoord>144</xCoord>
          <yCoord>297</yCoord>
        </edgeMap>
        <edgeMap>
          <xCoord>143</xCoord>
          <yCoord>297</yCoord>
        </edgeMap>
        <edgeMap>
          <xCoord>142</xCoord>
          <yCoord>297</yCoord>
        </edgeMap>
        <edgeMap>
          <xCoord>141</xCoord>
          <yCoord>297</yCoord>
        </edgeMap>
        <edgeMap>
          <xCoord>140</xCoord>
          <yCoord>298</yCoord>
        </edgeMap>
        <edgeMap>
          <xCoord>139</xCoord>
          <yCoord>298</yCoord>
        </edgeMap>
        <edgeMap>
          <xCoord>138</xCoord>
          <yCoord>298</yCoord>
        </edgeMap>
        <edgeMap>
          <xCoord>137</xCoord>
          <yCoord>298</yCoord>
        </edgeMap>
        <edgeMap>
          <xCoord>136</xCoord>
          <yCoord>298</yCoord>
        </edgeMap>
        <edgeMap>
          <xCoord>135</xCoord>
          <yCoord>299</yCoord>
        </edgeMap>
        <edgeMap>
          <xCoord>134</xCoord>
          <yCoord>299</yCoord>
        </edgeMap>
        <edgeMap>
          <xCoord>133</xCoord>
          <yCoord>300</yCoord>
        </edgeMap>
        <edgeMap>
          <xCoord>133</xCoord>
          <yCoord>301</yCoord>
        </edgeMap>
        <edgeMap>
          <xCoord>134</xCoord>
          <yCoord>302</yCoord>
        </edgeMap>
        <edgeMap>
          <xCoord>133</xCoord>
          <yCoord>303</yCoord>
        </edgeMap>
        <edgeMap>
          <xCoord>132</xCoord>
          <yCoord>304</yCoord>
        </edgeMap>
        <edgeMap>
          <xCoord>131</xCoord>
          <yCoord>305</yCoord>
        </edgeMap>
        <edgeMap>
          <xCoord>132</xCoord>
          <yCoord>306</yCoord>
        </edgeMap>
        <edgeMap>
          <xCoord>133</xCoord>
          <yCoord>307</yCoord>
        </edgeMap>
        <edgeMap>
          <xCoord>133</xCoord>
          <yCoord>308</yCoord>
        </edgeMap>
        <edgeMap>
          <xCoord>134</xCoord>
          <yCoord>309</yCoord>
        </edgeMap>
        <edgeMap>
          <xCoord>135</xCoord>
          <yCoord>310</yCoord>
        </edgeMap>
        <edgeMap>
          <xCoord>135</xCoord>
          <yCoord>311</yCoord>
        </edgeMap>
        <edgeMap>
          <xCoord>136</xCoord>
          <yCoord>312</yCoord>
        </edgeMap>
        <edgeMap>
          <xCoord>137</xCoord>
          <yCoord>313</yCoord>
        </edgeMap>
        <edgeMap>
          <xCoord>138</xCoord>
          <yCoord>313</yCoord>
        </edgeMap>
        <edgeMap>
          <xCoord>139</xCoord>
          <yCoord>313</yCoord>
        </edgeMap>
        <edgeMap>
          <xCoord>140</xCoord>
          <yCoord>313</yCoord>
        </edgeMap>
        <edgeMap>
          <xCoord>141</xCoord>
          <yCoord>313</yCoord>
        </edgeMap>
        <edgeMap>
          <xCoord>142</xCoord>
          <yCoord>313</yCoord>
        </edgeMap>
        <edgeMap>
          <xCoord>143</xCoord>
          <yCoord>313</yCoord>
        </edgeMap>
        <edgeMap>
          <xCoord>144</xCoord>
          <yCoord>313</yCoord>
        </edgeMap>
        <edgeMap>
          <xCoord>145</xCoord>
          <yCoord>313</yCoord>
        </edgeMap>
      </roi>
    </unblindedReadNodule>
    <unblindedReadNodule>
      <noduleID>IL057_159713</noduleID>
      <roi>
        <imageZposition>-142.75</imageZposition>
        <imageSOP_UID>1.3.6.1.4.1.14519.5.2.1.6279.6001.206749866976645253425688002985</imageSOP_UID>
        <inclusion>TRUE</inclusion>
        <edgeMap>
          <xCoord>145</xCoord>
          <yCoord>179</yCoord>
        </edgeMap>
      </roi>
    </unblindedReadNodule>
    <nonNodule>
      <nonNoduleID>IL057_159708</nonNoduleID>
      <imageZposition>-80.25</imageZposition>
      <imageSOP_UID>1.3.6.1.4.1.14519.5.2.1.6279.6001.216896344107186972802958185046</imageSOP_UID>
      <locus>
        <xCoord>138</xCoord>
        <yCoord>218</yCoord>
      </locus>
    </nonNodule>
    <nonNodule>
      <nonNoduleID>IL057_159720</nonNoduleID>
      <imageZposition>-35.25</imageZposition>
      <imageSOP_UID>1.3.6.1.4.1.14519.5.2.1.6279.6001.331896087178276274943598934613</imageSOP_UID>
      <locus>
        <xCoord>314</xCoord>
        <yCoord>283</yCoord>
      </locus>
    </nonNodule>
    <nonNodule>
      <nonNoduleID>IL057_160798</nonNoduleID>
      <imageZposition>-155.25</imageZposition>
      <imageSOP_UID>1.3.6.1.4.1.14519.5.2.1.6279.6001.304147007986589327673119745879</imageSOP_UID>
      <locus>
        <xCoord>402</xCoord>
        <yCoord>325</yCoord>
      </locus>
    </nonNodule>
  </readingSession>
<readingSession>
<annotationVersion>3.12</annotationVersion>
<servicingRadiologistID>1940589667</servicingRadiologistID>
<unblindedReadNodule>
<noduleID>MI014_19470</noduleID>
<characteristics>
<subtlety>5</subtlety>
<internalStructure>1</internalStructure>
<calcification>6</calcification>
<sphericity>4</sphericity>
<margin>4</margin>
<lobulation>5</lobulation>
<spiculation>2</spiculation>
<texture>5</texture>
<malignancy>5</malignancy>
</characteristics>
<roi>
<imageZposition>-60.25</imageZposition>
<imageSOP_UID>1.3.6.1.4.1.14519.5.2.1.6279.6001.266663855040644425210270178769</imageSOP_UID>
<inclusion>TRUE</inclusion>
<edgeMap>
<xCoord>146</xCoord>
<yCoord>317</yCoord>
</edgeMap>
<edgeMap>
<xCoord>147</xCoord>
<yCoord>316</yCoord>
</edgeMap>
<edgeMap>
<xCoord>148</xCoord>
<yCoord>316</yCoord>
</edgeMap>
<edgeMap>
<xCoord>148</xCoord>
<yCoord>315</yCoord>
</edgeMap>
<edgeMap>
<xCoord>148</xCoord>
<yCoord>314</yCoord>
</edgeMap>
<edgeMap>
<xCoord>148</xCoord>
<yCoord>313</yCoord>
</edgeMap>
<edgeMap>
<xCoord>148</xCoord>
<yCoord>312</yCoord>
</edgeMap>
<edgeMap>
<xCoord>148</xCoord>
<yCoord>311</yCoord>
</edgeMap>
<edgeMap>
<xCoord>148</xCoord>
<yCoord>310</yCoord>
</edgeMap>
<edgeMap>
<xCoord>148</xCoord>
<yCoord>309</yCoord>
</edgeMap>
<edgeMap>
<xCoord>147</xCoord>
<yCoord>308</yCoord>
</edgeMap>
<edgeMap>
<xCoord>147</xCoord>
<yCoord>307</yCoord>
</edgeMap>
<edgeMap>
<xCoord>146</xCoord>
<yCoord>306</yCoord>
</edgeMap>
<edgeMap>
<xCoord>146</xCoord>
<yCoord>305</yCoord>
</edgeMap>
<edgeMap>
<xCoord>145</xCoord>
<yCoord>305</yCoord>
</edgeMap>
<edgeMap>
<xCoord>144</xCoord>
<yCoord>304</yCoord>
</edgeMap>
<edgeMap>
<xCoord>144</xCoord>
<yCoord>303</yCoord>
</edgeMap>
<edgeMap>
<xCoord>144</xCoord>
<yCoord>302</yCoord>
</edgeMap>
<edgeMap>
<xCoord>143</xCoord>
<yCoord>301</yCoord>
</edgeMap>
<edgeMap>
<xCoord>142</xCoord>
<yCoord>301</yCoord>
</edgeMap>
<edgeMap>
<xCoord>141</xCoord>
<yCoord>301</yCoord>
</edgeMap>
<edgeMap>
<xCoord>140</xCoord>
<yCoord>301</yCoord>
</edgeMap>
<edgeMap>
<xCoord>139</xCoord>
<yCoord>302</yCoord>
</edgeMap>
<edgeMap>
<xCoord>138</xCoord>
<yCoord>302</yCoord>
</edgeMap>
<edgeMap>
<xCoord>137</xCoord>
<yCoord>303</yCoord>
</edgeMap>
<edgeMap>
<xCoord>136</xCoord>
<yCoord>304</yCoord>
</edgeMap>
<edgeMap>
<xCoord>135</xCoord>
<yCoord>304</yCoord>
</edgeMap>
<edgeMap>
<xCoord>134</xCoord>
<yCoord>304</yCoord>
</edgeMap>
<edgeMap>
<xCoord>133</xCoord>
<yCoord>305</yCoord>
</edgeMap>
<edgeMap>
<xCoord>132</xCoord>
<yCoord>306</yCoord>
</edgeMap>
<edgeMap>
<xCoord>131</xCoord>
<yCoord>307</yCoord>
</edgeMap>
<edgeMap>
<xCoord>131</xCoord>
<yCoord>308</yCoord>
</edgeMap>
<edgeMap>
<xCoord>131</xCoord>
<yCoord>309</yCoord>
</edgeMap>
<edgeMap>
<xCoord>131</xCoord>
<yCoord>310</yCoord>
</edgeMap>
<edgeMap>
<xCoord>131</xCoord>
<yCoord>311</yCoord>
</edgeMap>
<edgeMap>
<xCoord>132</xCoord>
<yCoord>312</yCoord>
</edgeMap>
<edgeMap>
<xCoord>132</xCoord>
<yCoord>313</yCoord>
</edgeMap>
<edgeMap>
<xCoord>133</xCoord>
<yCoord>314</yCoord>
</edgeMap>
<edgeMap>
<xCoord>134</xCoord>
<yCoord>314</yCoord>
</edgeMap>
<edgeMap>
<xCoord>135</xCoord>
<yCoord>315</yCoord>
</edgeMap>
<edgeMap>
<xCoord>136</xCoord>
<yCoord>315</yCoord>
</edgeMap>
<edgeMap>
<xCoord>137</xCoord>
<yCoord>316</yCoord>
</edgeMap>
<edgeMap>
<xCoord>138</xCoord>
<yCoord>316</yCoord>
</edgeMap>
<edgeMap>
<xCoord>139</xCoord>
<yCoord>316</yCoord>
</edgeMap>
<edgeMap>
<xCoord>140</xCoord>
<yCoord>316</yCoord>
</edgeMap>
<edgeMap>
<xCoord>141</xCoord>
<yCoord>316</yCoord>
</edgeMap>
<edgeMap>
<xCoord>142</xCoord>
<yCoord>316</yCoord>
</edgeMap>
<edgeMap>
<xCoord>143</xCoord>
<yCoord>316</yCoord>
</edgeMap>
<edgeMap>
<xCoord>144</xCoord>
<yCoord>316</yCoord>
</edgeMap>
<edgeMap>
<xCoord>145</xCoord>
<yCoord>317</yCoord>
</edgeMap>
<edgeMap>
<xCoord>146</xCoord>
<yCoord>317</yCoord>
</edgeMap>
</roi>
<roi>
<imageZposition>-62.75</imageZposition>
<imageSOP_UID>1.3.6.1.4.1.14519.5.2.1.6279.6001.127645807453643659393221661620</imageSOP_UID>
<inclusion>TRUE</inclusion>
<edgeMap>
<xCoord>146</xCoord>
<yCoord>317</yCoord>
</edgeMap>
<edgeMap>
<xCoord>147</xCoord>
<yCoord>316</yCoord>
</edgeMap>
<edgeMap>
<xCoord>148</xCoord>
<yCoord>315</yCoord>
</edgeMap>
<edgeMap>
<xCoord>149</xCoord>
<yCoord>314</yCoord>
</edgeMap>
<edgeMap>
<xCoord>149</xCoord>
<yCoord>313</yCoord>
</edgeMap>
<edgeMap>
<xCoord>149</xCoord>
<yCoord>312</yCoord>
</edgeMap>
<edgeMap>
<xCoord>149</xCoord>
<yCoord>311</yCoord>
</edgeMap>
<edgeMap>
<xCoord>149</xCoord>
<yCoord>310</yCoord>
</edgeMap>
<edgeMap>
<xCoord>150</xCoord>
<yCoord>309</yCoord>
</edgeMap>
<edgeMap>
<xCoord>150</xCoord>
<yCoord>308</yCoord>
</edgeMap>
<edgeMap>
<xCoord>151</xCoord>
<yCoord>307</yCoord>
</edgeMap>
<edgeMap>
<xCoord>151</xCoord>
<yCoord>306</yCoord>
</edgeMap>
<edgeMap>
<xCoord>150</xCoord>
<yCoord>305</yCoord>
</edgeMap>
<edgeMap>
<xCoord>149</xCoord>
<yCoord>304</yCoord>
</edgeMap>
<edgeMap>
<xCoord>149</xCoord>
<yCoord>303</yCoord>
</edgeMap>
<edgeMap>
<xCoord>148</xCoord>
<yCoord>302</yCoord>
</edgeMap>
<edgeMap>
<xCoord>148</xCoord>
<yCoord>301</yCoord>
</edgeMap>
<edgeMap>
<xCoord>148</xCoord>
<yCoord>300</yCoord>
</edgeMap>
<edgeMap>
<xCoord>147</xCoord>
<yCoord>299</yCoord>
</edgeMap>
<edgeMap>
<xCoord>146</xCoord>
<yCoord>299</yCoord>
</edgeMap>
<edgeMap>
<xCoord>145</xCoord>
<yCoord>299</yCoord>
</edgeMap>
<edgeMap>
<xCoord>144</xCoord>
<yCoord>299</yCoord>
</edgeMap>
<edgeMap>
<xCoord>143</xCoord>
<yCoord>298</yCoord>
</edgeMap>
<edgeMap>
<xCoord>142</xCoord>
<yCoord>298</yCoord>
</edgeMap>
<edgeMap>
<xCoord>141</xCoord>
<yCoord>298</yCoord>
</edgeMap>
<edgeMap>
<xCoord>140</xCoord>
<yCoord>297</yCoord>
</edgeMap>
<edgeMap>
<xCoord>139</xCoord>
<yCoord>298</yCoord>
</edgeMap>
<edgeMap>
<xCoord>138</xCoord>
<yCoord>298</yCoord>
</edgeMap>
<edgeMap>
<xCoord>137</xCoord>
<yCoord>299</yCoord>
</edgeMap>
<edgeMap>
<xCoord>136</xCoord>
<yCoord>300</yCoord>
</edgeMap>
<edgeMap>
<xCoord>135</xCoord>
<yCoord>301</yCoord>
</edgeMap>
<edgeMap>
<xCoord>134</xCoord>
<yCoord>302</yCoord>
</edgeMap>
<edgeMap>
<xCoord>133</xCoord>
<yCoord>303</yCoord>
</edgeMap>
<edgeMap>
<xCoord>132</xCoord>
<yCoord>304</yCoord>
</edgeMap>
<edgeMap>
<xCoord>131</xCoord>
<yCoord>305</yCoord>
</edgeMap>
<edgeMap>
<xCoord>131</xCoord>
<yCoord>306</yCoord>
</edgeMap>
<edgeMap>
<xCoord>131</xCoord>
<yCoord>307</yCoord>
</edgeMap>
<edgeMap>
<xCoord>131</xCoord>
<yCoord>308</yCoord>
</edgeMap>
<edgeMap>
<xCoord>131</xCoord>
<yCoord>309</yCoord>
</edgeMap>
<edgeMap>
<xCoord>131</xCoord>
<yCoord>310</yCoord>
</edgeMap>
<edgeMap>
<xCoord>131</xCoord>
<yCoord>311</yCoord>
</edgeMap>
<edgeMap>
<xCoord>131</xCoord>
<yCoord>312</yCoord>
</edgeMap>
<edgeMap>
<xCoord>132</xCoord>
<yCoord>313</yCoord>
</edgeMap>
<edgeMap>
<xCoord>133</xCoord>
<yCoord>314</yCoord>
</edgeMap>
<edgeMap>
<xCoord>134</xCoord>
<yCoord>314</yCoord>
</edgeMap>
<edgeMap>
<xCoord>135</xCoord>
<yCoord>315</yCoord>
</edgeMap>
<edgeMap>
<xCoord>136</xCoord>
<yCoord>316</yCoord>
</edgeMap>
<edgeMap>
<xCoord>137</xCoord>
<yCoord>316</yCoord>
</edgeMap>
<edgeMap>
<xCoord>138</xCoord>
<yCoord>316</yCoord>
</edgeMap>
<edgeMap>
<xCoord>139</xCoord>
<yCoord>316</yCoord>
</edgeMap>
<edgeMap>
<xCoord>140</xCoord>
<yCoord>316</yCoord>
</edgeMap>
<edgeMap>
<xCoord>141</xCoord>
<yCoord>316</yCoord>
</edgeMap>
<edgeMap>
<xCoord>142</xCoord>
<yCoord>316</yCoord>
</edgeMap>
<edgeMap>
<xCoord>143</xCoord>
<yCoord>316</yCoord>
</edgeMap>
<edgeMap>
<xCoord>144</xCoord>
<yCoord>316</yCoord>
</edgeMap>
<edgeMap>
<xCoord>145</xCoord>
<yCoord>317</yCoord>
</edgeMap>
<edgeMap>
<xCoord>146</xCoord>
<yCoord>317</yCoord>
</edgeMap>
</roi>
<roi>
<imageZposition>-65.25</imageZposition>
<imageSOP_UID>1.3.6.1.4.1.14519.5.2.1.6279.6001.650532270168004655245631571003</imageSOP_UID>
<inclusion>TRUE</inclusion>
<edgeMap>
<xCoord>142</xCoord>
<yCoord>319</yCoord>
</edgeMap>
<edgeMap>
<xCoord>143</xCoord>
<yCoord>318</yCoord>
</edgeMap>
<edgeMap>
<xCoord>144</xCoord>
<yCoord>317</yCoord>
</edgeMap>
<edgeMap>
<xCoord>145</xCoord>
<yCoord>316</yCoord>
</edgeMap>
<edgeMap>
<xCoord>146</xCoord>
<yCoord>315</yCoord>
</edgeMap>
<edgeMap>
<xCoord>147</xCoord>
<yCoord>314</yCoord>
</edgeMap>
<edgeMap>
<xCoord>148</xCoord>
<yCoord>314</yCoord>
</edgeMap>
<edgeMap>
<xCoord>149</xCoord>
<yCoord>314</yCoord>
</edgeMap>
<edgeMap>
<xCoord>150</xCoord>
<yCoord>313</yCoord>
</edgeMap>
<edgeMap>
<xCoord>151</xCoord>
<yCoord>312</yCoord>
</edgeMap>
<edgeMap>
<xCoord>151</xCoord>
<yCoord>311</yCoord>
</edgeMap>
<edgeMap>
<xCoord>151</xCoord>
<yCoord>310</yCoord>
</edgeMap>
<edgeMap>
<xCoord>151</xCoord>
<yCoord>309</yCoord>
</edgeMap>
<edgeMap>
<xCoord>150</xCoord>
<yCoord>308</yCoord>
</edgeMap>
<edgeMap>
<xCoord>150</xCoord>
<yCoord>307</yCoord>
</edgeMap>
<edgeMap>
<xCoord>150</xCoord>
<yCoord>306</yCoord>
</edgeMap>
<edgeMap>
<xCoord>151</xCoord>
<yCoord>305</yCoord>
</edgeMap>
<edgeMap>
<xCoord>152</xCoord>
<yCoord>304</yCoord>
</edgeMap>
<edgeMap>
<xCoord>153</xCoord>
<yCoord>303</yCoord>
</edgeMap>
<edgeMap>
<xCoord>153</xCoord>
<yCoord>302</yCoord>
</edgeMap>
<edgeMap>
<xCoord>153</xCoord>
<yCoord>301</yCoord>
</edgeMap>
<edgeMap>
<xCoord>153</xCoord>
<yCoord>300</yCoord>
</edgeMap>
<edgeMap>
<xCoord>152</xCoord>
<yCoord>299</yCoord>
</edgeMap>
<edgeMap>
<xCoord>152</xCoord>
<yCoord>298</yCoord>
</edgeMap>
<edgeMap>
<xCoord>151</xCoord>
<yCoord>297</yCoord>
</edgeMap>
<edgeMap>
<xCoord>150</xCoord>
<yCoord>297</yCoord>
</edgeMap>
<edgeMap>
<xCoord>149</xCoord>
<yCoord>297</yCoord>
</edgeMap>
<edgeMap>
<xCoord>148</xCoord>
<yCoord>297</yCoord>
</edgeMap>
<edgeMap>
<xCoord>147</xCoord>
<yCoord>296</yCoord>
</edgeMap>
<edgeMap>
<xCoord>146</xCoord>
<yCoord>295</yCoord>
</edgeMap>
<edgeMap>
<xCoord>145</xCoord>
<yCoord>294</yCoord>
</edgeMap>
<edgeMap>
<xCoord>144</xCoord>
<yCoord>294</yCoord>
</edgeMap>
<edgeMap>
<xCoord>143</xCoord>
<yCoord>295</yCoord>
</edgeMap>
<edgeMap>
<xCoord>142</xCoord>
<yCoord>295</yCoord>
</edgeMap>
<edgeMap>
<xCoord>141</xCoord>
<yCoord>295</yCoord>
</edgeMap>
<edgeMap>
<xCoord>140</xCoord>
<yCoord>295</yCoord>
</edgeMap>
<edgeMap>
<xCoord>139</xCoord>
<yCoord>296</yCoord>
</edgeMap>
<edgeMap>
<xCoord>138</xCoord>
<yCoord>297</yCoord>
</edgeMap>
<edgeMap>
<xCoord>137</xCoord>
<yCoord>297</yCoord>
</edgeMap>
<edgeMap>
<xCoord>136</xCoord>
<yCoord>298</yCoord>
</edgeMap>
<edgeMap>
<xCoord>135</xCoord>
<yCoord>298</yCoord>
</edgeMap>
<edgeMap>
<xCoord>134</xCoord>
<yCoord>299</yCoord>
</edgeMap>
<edgeMap>
<xCoord>133</xCoord>
<yCoord>300</yCoord>
</edgeMap>
<edgeMap>
<xCoord>132</xCoord>
<yCoord>300</yCoord>
</edgeMap>
<edgeMap>
<xCoord>131</xCoord>
<yCoord>301</yCoord>
</edgeMap>
<edgeMap>
<xCoord>130</xCoord>
<yCoord>302</yCoord>
</edgeMap>
<edgeMap>
<xCoord>130</xCoord>
<yCoord>303</yCoord>
</edgeMap>
<edgeMap>
<xCoord>130</xCoord>
<yCoord>304</yCoord>
</edgeMap>
<edgeMap>
<xCoord>130</xCoord>
<yCoord>305</yCoord>
</edgeMap>
<edgeMap>
<xCoord>130</xCoord>
<yCoord>306</yCoord>
</edgeMap>
<edgeMap>
<xCoord>130</xCoord>
<yCoord>307</yCoord>
</edgeMap>
<edgeMap>
<xCoord>130</xCoord>
<yCoord>308</yCoord>
</edgeMap>
<edgeMap>
<xCoord>130</xCoord>
<yCoord>309</yCoord>
</edgeMap>
<edgeMap>
<xCoord>130</xCoord>
<yCoord>310</yCoord>
</edgeMap>
<edgeMap>
<xCoord>130</xCoord>
<yCoord>311</yCoord>
</edgeMap>
<edgeMap>
<xCoord>131</xCoord>
<yCoord>312</yCoord>
</edgeMap>
<edgeMap>
<xCoord>131</xCoord>
<yCoord>313</yCoord>
</edgeMap>
<edgeMap>
<xCoord>132</xCoord>
<yCoord>313</yCoord>
</edgeMap>
<edgeMap>
<xCoord>133</xCoord>
<yCoord>314</yCoord>
</edgeMap>
<edgeMap>
<xCoord>134</xCoord>
<yCoord>315</yCoord>
</edgeMap>
<edgeMap>
<xCoord>135</xCoord>
<yCoord>316</yCoord>
</edgeMap>
<edgeMap>
<xCoord>136</xCoord>
<yCoord>316</yCoord>
</edgeMap>
<edgeMap>
<xCoord>137</xCoord>
<yCoord>317</yCoord>
</edgeMap>
<edgeMap>
<xCoord>138</xCoord>
<yCoord>317</yCoord>
</edgeMap>
<edgeMap>
<xCoord>139</xCoord>
<yCoord>318</yCoord>
</edgeMap>
<edgeMap>
<xCoord>140</xCoord>
<yCoord>318</yCoord>
</edgeMap>
<edgeMap>
<xCoord>141</xCoord>
<yCoord>319</yCoord>
</edgeMap>
<edgeMap>
<xCoord>142</xCoord>
<yCoord>319</yCoord>
</edgeMap>
</roi>
<roi>
<imageZposition>-67.75</imageZposition>
<imageSOP_UID>1.3.6.1.4.1.14519.5.2.1.6279.6001.214092516741766606000090668360</imageSOP_UID>
<inclusion>TRUE</inclusion>
<edgeMap>
<xCoord>142</xCoord>
<yCoord>319</yCoord>
</edgeMap>
<edgeMap>
<xCoord>143</xCoord>
<yCoord>318</yCoord>
</edgeMap>
<edgeMap>
<xCoord>144</xCoord>
<yCoord>317</yCoord>
</edgeMap>
<edgeMap>
<xCoord>145</xCoord>
<yCoord>316</yCoord>
</edgeMap>
<edgeMap>
<xCoord>145</xCoord>
<yCoord>315</yCoord>
</edgeMap>
<edgeMap>
<xCoord>146</xCoord>
<yCoord>314</yCoord>
</edgeMap>
<edgeMap>
<xCoord>147</xCoord>
<yCoord>313</yCoord>
</edgeMap>
<edgeMap>
<xCoord>148</xCoord>
<yCoord>312</yCoord>
</edgeMap>
<edgeMap>
<xCoord>149</xCoord>
<yCoord>311</yCoord>
</edgeMap>
<edgeMap>
<xCoord>150</xCoord>
<yCoord>310</yCoord>
</edgeMap>
<edgeMap>
<xCoord>150</xCoord>
<yCoord>309</yCoord>
</edgeMap>
<edgeMap>
<xCoord>151</xCoord>
<yCoord>308</yCoord>
</edgeMap>
<edgeMap>
<xCoord>151</xCoord>
<yCoord>307</yCoord>
</edgeMap>
<edgeMap>
<xCoord>151</xCoord>
<yCoord>306</yCoord>
</edgeMap>
<edgeMap>
<xCoord>151</xCoord>
<yCoord>305</yCoord>
</edgeMap>
<edgeMap>
<xCoord>151</xCoord>
<yCoord>304</yCoord>
</edgeMap>
<edgeMap>
<xCoord>150</xCoord>
<yCoord>304</yCoord>
</edgeMap>
<edgeMap>
<xCoord>149</xCoord>
<yCoord>303</yCoord>
</edgeMap>
<edgeMap>
<xCoord>149</xCoord>
<yCoord>302</yCoord>
</edgeMap>
<edgeMap>
<xCoord>148</xCoord>
<yCoord>302</yCoord>
</edgeMap>
<edgeMap>
<xCoord>147</xCoord>
<yCoord>301</yCoord>
</edgeMap>
<edgeMap>
<xCoord>147</xCoord>
<yCoord>300</yCoord>
</edgeMap>
<edgeMap>
<xCoord>146</xCoord>
<yCoord>299</yCoord>
</edgeMap>
<edgeMap>
<xCoord>145</xCoord>
<yCoord>298</yCoord>
</edgeMap>
<edgeMap>
<xCoord>144</xCoord>
<yCoord>298</yCoord>
</edgeMap>
<edgeMap>
<xCoord>143</xCoord>
<yCoord>297</yCoord>
</edgeMap>
<edgeMap>
<xCoord>142</xCoord>
<yCoord>296</yCoord>
</edgeMap>
<edgeMap>
<xCoord>141</xCoord>
<yCoord>296</yCoord>
</edgeMap>
<edgeMap>
<xCoord>140</xCoord>
<yCoord>295</yCoord>
</edgeMap>
<edgeMap>
<xCoord>139</xCoord>
<yCoord>294</yCoord>
</edgeMap>
<edgeMap>
<xCoord>138</xCoord>
<yCoord>293</yCoord>
</edgeMap>
<edgeMap>
<xCoord>137</xCoord>
<yCoord>292</yCoord>
</edgeMap>
<edgeMap>
<xCoord>136</xCoord>
<yCoord>292</yCoord>
</edgeMap>
<edgeMap>
<xCoord>135</xCoord>
<yCoord>292</yCoord>
</edgeMap>
<edgeMap>
<xCoord>134</xCoord>
<yCoord>292</yCoord>
</edgeMap>
<edgeMap>
<xCoord>133</xCoord>
<yCoord>293</yCoord>
</edgeMap>
<edgeMap>
<xCoord>132</xCoord>
<yCoord>293</yCoord>
</edgeMap>
<edgeMap>
<xCoord>132</xCoord>
<yCoord>294</yCoord>
</edgeMap>
<edgeMap>
<xCoord>131</xCoord>
<yCoord>295</yCoord>
</edgeMap>
<edgeMap>
<xCoord>131</xCoord>
<yCoord>296</yCoord>
</edgeMap>
<edgeMap>
<xCoord>131</xCoord>
<yCoord>297</yCoord>
</edgeMap>
<edgeMap>
<xCoord>131</xCoord>
<yCoord>298</yCoord>
</edgeMap>
<edgeMap>
<xCoord>131</xCoord>
<yCoord>299</yCoord>
</edgeMap>
<edgeMap>
<xCoord>131</xCoord>
<yCoord>300</yCoord>
</edgeMap>
<edgeMap>
<xCoord>130</xCoord>
<yCoord>301</yCoord>
</edgeMap>
<edgeMap>
<xCoord>130</xCoord>
<yCoord>302</yCoord>
</edgeMap>
<edgeMap>
<xCoord>129</xCoord>
<yCoord>303</yCoord>
</edgeMap>
<edgeMap>
<xCoord>128</xCoord>
<yCoord>303</yCoord>
</edgeMap>
<edgeMap>
<xCoord>128</xCoord>
<yCoord>304</yCoord>
</edgeMap>
<edgeMap>
<xCoord>128</xCoord>
<yCoord>305</yCoord>
</edgeMap>
<edgeMap>
<xCoord>128</xCoord>
<yCoord>306</yCoord>
</edgeMap>
<edgeMap>
<xCoord>128</xCoord>
<yCoord>307</yCoord>
</edgeMap>
<edgeMap>
<xCoord>128</xCoord>
<yCoord>308</yCoord>
</edgeMap>
<edgeMap>
<xCoord>128</xCoord>
<yCoord>309</yCoord>
</edgeMap>
<edgeMap>
<xCoord>128</xCoord>
<yCoord>310</yCoord>
</edgeMap>
<edgeMap>
<xCoord>128</xCoord>
<yCoord>311</yCoord>
</edgeMap>
<edgeMap>
<xCoord>128</xCoord>
<yCoord>312</yCoord>
</edgeMap>
<edgeMap>
<xCoord>129</xCoord>
<yCoord>313</yCoord>
</edgeMap>
<edgeMap>
<xCoord>130</xCoord>
<yCoord>314</yCoord>
</edgeMap>
<edgeMap>
<xCoord>131</xCoord>
<yCoord>314</yCoord>
</edgeMap>
<edgeMap>
<xCoord>132</xCoord>
<yCoord>314</yCoord>
</edgeMap>
<edgeMap>
<xCoord>133</xCoord>
<yCoord>315</yCoord>
</edgeMap>
<edgeMap>
<xCoord>134</xCoord>
<yCoord>315</yCoord>
</edgeMap>
<edgeMap>
<xCoord>135</xCoord>
<yCoord>316</yCoord>
</edgeMap>
<edgeMap>
<xCoord>136</xCoord>
<yCoord>316</yCoord>
</edgeMap>
<edgeMap>
<xCoord>137</xCoord>
<yCoord>317</yCoord>
</edgeMap>
<edgeMap>
<xCoord>138</xCoord>
<yCoord>318</yCoord>
</edgeMap>
<edgeMap>
<xCoord>139</xCoord>
<yCoord>318</yCoord>
</edgeMap>
<edgeMap>
<xCoord>140</xCoord>
<yCoord>319</yCoord>
</edgeMap>
<edgeMap>
<xCoord>141</xCoord>
<yCoord>319</yCoord>
</edgeMap>
<edgeMap>
<xCoord>142</xCoord>
<yCoord>319</yCoord>
</edgeMap>
</roi>
<roi>
<imageZposition>-70.25</imageZposition>
<imageSOP_UID>1.3.6.1.4.1.14519.5.2.1.6279.6001.751794875929790343143186000160</imageSOP_UID>
<inclusion>TRUE</inclusion>
<edgeMap>
<xCoord>144</xCoord>
<yCoord>317</yCoord>
</edgeMap>
<edgeMap>
<xCoord>145</xCoord>
<yCoord>316</yCoord>
</edgeMap>
<edgeMap>
<xCoord>145</xCoord>
<yCoord>315</yCoord>
</edgeMap>
<edgeMap>
<xCoord>146</xCoord>
<yCoord>314</yCoord>
</edgeMap>
<edgeMap>
<xCoord>147</xCoord>
<yCoord>313</yCoord>
</edgeMap>
<edgeMap>
<xCoord>147</xCoord>
<yCoord>312</yCoord>
</edgeMap>
<edgeMap>
<xCoord>147</xCoord>
<yCoord>311</yCoord>
</edgeMap>
<edgeMap>
<xCoord>148</xCoord>
<yCoord>310</yCoord>
</edgeMap>
<edgeMap>
<xCoord>149</xCoord>
<yCoord>311</yCoord>
</edgeMap>
<edgeMap>
<xCoord>149</xCoord>
<yCoord>310</yCoord>
</edgeMap>
<edgeMap>
<xCoord>149</xCoord>
<yCoord>309</yCoord>
</edgeMap>
<edgeMap>
<xCoord>149</xCoord>
<yCoord>308</yCoord>
</edgeMap>
<edgeMap>
<xCoord>149</xCoord>
<yCoord>307</yCoord>
</edgeMap>
<edgeMap>
<xCoord>149</xCoord>
<yCoord>306</yCoord>
</edgeMap>
<edgeMap>
<xCoord>149</xCoord>
<yCoord>305</yCoord>
</edgeMap>
<edgeMap>
<xCoord>149</xCoord>
<yCoord>304</yCoord>
</edgeMap>
<edgeMap>
<xCoord>149</xCoord>
<yCoord>303</yCoord>
</edgeMap>
<edgeMap>
<xCoord>149</xCoord>
<yCoord>302</yCoord>
</edgeMap>
<edgeMap>
<xCoord>149</xCoord>
<yCoord>301</yCoord>
</edgeMap>
<edgeMap>
<xCoord>148</xCoord>
<yCoord>301</yCoord>
</edgeMap>
<edgeMap>
<xCoord>147</xCoord>
<yCoord>301</yCoord>
</edgeMap>
<edgeMap>
<xCoord>146</xCoord>
<yCoord>300</yCoord>
</edgeMap>
<edgeMap>
<xCoord>145</xCoord>
<yCoord>299</yCoord>
</edgeMap>
<edgeMap>
<xCoord>144</xCoord>
<yCoord>298</yCoord>
</edgeMap>
<edgeMap>
<xCoord>143</xCoord>
<yCoord>297</yCoord>
</edgeMap>
<edgeMap>
<xCoord>142</xCoord>
<yCoord>297</yCoord>
</edgeMap>
<edgeMap>
<xCoord>141</xCoord>
<yCoord>296</yCoord>
</edgeMap>
<edgeMap>
<xCoord>140</xCoord>
<yCoord>296</yCoord>
</edgeMap>
<edgeMap>
<xCoord>139</xCoord>
<yCoord>295</yCoord>
</edgeMap>
<edgeMap>
<xCoord>138</xCoord>
<yCoord>295</yCoord>
</edgeMap>
<edgeMap>
<xCoord>137</xCoord>
<yCoord>295</yCoord>
</edgeMap>
<edgeMap>
<xCoord>136</xCoord>
<yCoord>295</yCoord>
</edgeMap>
<edgeMap>
<xCoord>135</xCoord>
<yCoord>295</yCoord>
</edgeMap>
<edgeMap>
<xCoord>134</xCoord>
<yCoord>296</yCoord>
</edgeMap>
<edgeMap>
<xCoord>133</xCoord>
<yCoord>297</yCoord>
</edgeMap>
<edgeMap>
<xCoord>132</xCoord>
<yCoord>298</yCoord>
</edgeMap>
<edgeMap>
<xCoord>132</xCoord>
<yCoord>299</yCoord>
</edgeMap>
<edgeMap>
<xCoord>131</xCoord>
<yCoord>300</yCoord>
</edgeMap>
<edgeMap>
<xCoord>131</xCoord>
<yCoord>301</yCoord>
</edgeMap>
<edgeMap>
<xCoord>131</xCoord>
<yCoord>302</yCoord>
</edgeMap>
<edgeMap>
<xCoord>131</xCoord>
<yCoord>303</yCoord>
</edgeMap>
<edgeMap>
<xCoord>130</xCoord>
<yCoord>304</yCoord>
</edgeMap>
<edgeMap>
<xCoord>129</xCoord>
<yCoord>305</yCoord>
</edgeMap>
<edgeMap>
<xCoord>129</xCoord>
<yCoord>306</yCoord>
</edgeMap>
<edgeMap>
<xCoord>128</xCoord>
<yCoord>307</yCoord>
</edgeMap>
<edgeMap>
<xCoord>128</xCoord>
<yCoord>308</yCoord>
</edgeMap>
<edgeMap>
<xCoord>128</xCoord>
<yCoord>309</yCoord>
</edgeMap>
<edgeMap>
<xCoord>128</xCoord>
<yCoord>310</yCoord>
</edgeMap>
<edgeMap>
<xCoord>128</xCoord>
<yCoord>311</yCoord>
</edgeMap>
<edgeMap>
<xCoord>128</xCoord>
<yCoord>312</yCoord>
</edgeMap>
<edgeMap>
<xCoord>128</xCoord>
<yCoord>313</yCoord>
</edgeMap>
<edgeMap>
<xCoord>128</xCoord>
<yCoord>314</yCoord>
</edgeMap>
<edgeMap>
<xCoord>129</xCoord>
<yCoord>315</yCoord>
</edgeMap>
<edgeMap>
<xCoord>130</xCoord>
<yCoord>316</yCoord>
</edgeMap>
<edgeMap>
<xCoord>131</xCoord>
<yCoord>316</yCoord>
</edgeMap>
<edgeMap>
<xCoord>132</xCoord>
<yCoord>317</yCoord>
</edgeMap>
<edgeMap>
<xCoord>133</xCoord>
<yCoord>317</yCoord>
</edgeMap>
<edgeMap>
<xCoord>134</xCoord>
<yCoord>317</yCoord>
</edgeMap>
<edgeMap>
<xCoord>135</xCoord>
<yCoord>316</yCoord>
</edgeMap>
<edgeMap>
<xCoord>136</xCoord>
<yCoord>316</yCoord>
</edgeMap>
<edgeMap>
<xCoord>137</xCoord>
<yCoord>316</yCoord>
</edgeMap>
<edgeMap>
<xCoord>138</xCoord>
<yCoord>316</yCoord>
</edgeMap>
<edgeMap>
<xCoord>139</xCoord>
<yCoord>317</yCoord>
</edgeMap>
<edgeMap>
<xCoord>140</xCoord>
<yCoord>317</yCoord>
</edgeMap>
<edgeMap>
<xCoord>141</xCoord>
<yCoord>317</yCoord>
</edgeMap>
<edgeMap>
<xCoord>142</xCoord>
<yCoord>317</yCoord>
</edgeMap>
<edgeMap>
<xCoord>143</xCoord>
<yCoord>317</yCoord>
</edgeMap>
<edgeMap>
<xCoord>144</xCoord>
<yCoord>317</yCoord>
</edgeMap>
</roi>
<roi>
<imageZposition>-72.75</imageZposition>
<imageSOP_UID>1.3.6.1.4.1.14519.5.2.1.6279.6001.333479218915493193896484991539</imageSOP_UID>
<inclusion>TRUE</inclusion>
<edgeMap>
<xCoord>138</xCoord>
<yCoord>315</yCoord>
</edgeMap>
<edgeMap>
<xCoord>139</xCoord>
<yCoord>314</yCoord>
</edgeMap>
<edgeMap>
<xCoord>140</xCoord>
<yCoord>314</yCoord>
</edgeMap>
<edgeMap>
<xCoord>141</xCoord>
<yCoord>313</yCoord>
</edgeMap>
<edgeMap>
<xCoord>142</xCoord>
<yCoord>313</yCoord>
</edgeMap>
<edgeMap>
<xCoord>143</xCoord>
<yCoord>313</yCoord>
</edgeMap>
<edgeMap>
<xCoord>144</xCoord>
<yCoord>313</yCoord>
</edgeMap>
<edgeMap>
<xCoord>145</xCoord>
<yCoord>312</yCoord>
</edgeMap>
<edgeMap>
<xCoord>145</xCoord>
<yCoord>311</yCoord>
</edgeMap>
<edgeMap>
<xCoord>145</xCoord>
<yCoord>310</yCoord>
</edgeMap>
<edgeMap>
<xCoord>145</xCoord>
<yCoord>309</yCoord>
</edgeMap>
<edgeMap>
<xCoord>145</xCoord>
<yCoord>308</yCoord>
</edgeMap>
<edgeMap>
<xCoord>145</xCoord>
<yCoord>307</yCoord>
</edgeMap>
<edgeMap>
<xCoord>145</xCoord>
<yCoord>306</yCoord>
</edgeMap>
<edgeMap>
<xCoord>145</xCoord>
<yCoord>305</yCoord>
</edgeMap>
<edgeMap>
<xCoord>144</xCoord>
<yCoord>304</yCoord>
</edgeMap>
<edgeMap>
<xCoord>145</xCoord>
<yCoord>303</yCoord>
</edgeMap>
<edgeMap>
<xCoord>145</xCoord>
<yCoord>302</yCoord>
</edgeMap>
<edgeMap>
<xCoord>145</xCoord>
<yCoord>301</yCoord>
</edgeMap>
<edgeMap>
<xCoord>145</xCoord>
<yCoord>300</yCoord>
</edgeMap>
<edgeMap>
<xCoord>145</xCoord>
<yCoord>299</yCoord>
</edgeMap>
<edgeMap>
<xCoord>145</xCoord>
<yCoord>298</yCoord>
</edgeMap>
<edgeMap>
<xCoord>145</xCoord>
<yCoord>297</yCoord>
</edgeMap>
<edgeMap>
<xCoord>144</xCoord>
<yCoord>296</yCoord>
</edgeMap>
<edgeMap>
<xCoord>143</xCoord>
<yCoord>296</yCoord>
</edgeMap>
<edgeMap>
<xCoord>142</xCoord>
<yCoord>296</yCoord>
</edgeMap>
<edgeMap>
<xCoord>141</xCoord>
<yCoord>296</yCoord>
</edgeMap>
<edgeMap>
<xCoord>140</xCoord>
<yCoord>296</yCoord>
</edgeMap>
<edgeMap>
<xCoord>139</xCoord>
<yCoord>296</yCoord>
</edgeMap>
<edgeMap>
<xCoord>138</xCoord>
<yCoord>296</yCoord>
</edgeMap>
<edgeMap>
<xCoord>137</xCoord>
<yCoord>296</yCoord>
</edgeMap>
<edgeMap>
<xCoord>136</xCoord>
<yCoord>296</yCoord>
</edgeMap>
<edgeMap>
<xCoord>135</xCoord>
<yCoord>297</yCoord>
</edgeMap>
<edgeMap>
<xCoord>134</xCoord>
<yCoord>297</yCoord>
</edgeMap>
<edgeMap>
<xCoord>133</xCoord>
<yCoord>298</yCoord>
</edgeMap>
<edgeMap>
<xCoord>132</xCoord>
<yCoord>298</yCoord>
</edgeMap>
<edgeMap>
<xCoord>131</xCoord>
<yCoord>299</yCoord>
</edgeMap>
<edgeMap>
<xCoord>131</xCoord>
<yCoord>300</yCoord>
</edgeMap>
<edgeMap>
<xCoord>132</xCoord>
<yCoord>301</yCoord>
</edgeMap>
<edgeMap>
<xCoord>132</xCoord>
<yCoord>302</yCoord>
</edgeMap>
<edgeMap>
<xCoord>131</xCoord>
<yCoord>303</yCoord>
</edgeMap>
<edgeMap>
<xCoord>130</xCoord>
<yCoord>303</yCoord>
</edgeMap>
<edgeMap>
<xCoord>129</xCoord>
<yCoord>304</yCoord>
</edgeMap>
<edgeMap>
<xCoord>129</xCoord>
<yCoord>305</yCoord>
</edgeMap>
<edgeMap>
<xCoord>129</xCoord>
<yCoord>306</yCoord>
</edgeMap>
<edgeMap>
<xCoord>129</xCoord>
<yCoord>307</yCoord>
</edgeMap>
<edgeMap>
<xCoord>129</xCoord>
<yCoord>308</yCoord>
</edgeMap>
<edgeMap>
<xCoord>129</xCoord>
<yCoord>309</yCoord>
</edgeMap>
<edgeMap>
<xCoord>129</xCoord>
<yCoord>310</yCoord>
</edgeMap>
<edgeMap>
<xCoord>130</xCoord>
<yCoord>311</yCoord>
</edgeMap>
<edgeMap>
<xCoord>131</xCoord>
<yCoord>312</yCoord>
</edgeMap>
<edgeMap>
<xCoord>131</xCoord>
<yCoord>313</yCoord>
</edgeMap>
<edgeMap>
<xCoord>132</xCoord>
<yCoord>314</yCoord>
</edgeMap>
<edgeMap>
<xCoord>133</xCoord>
<yCoord>314</yCoord>
</edgeMap>
<edgeMap>
<xCoord>134</xCoord>
<yCoord>315</yCoord>
</edgeMap>
<edgeMap>
<xCoord>135</xCoord>
<yCoord>315</yCoord>
</edgeMap>
<edgeMap>
<xCoord>136</xCoord>
<yCoord>315</yCoord>
</edgeMap>
<edgeMap>
<xCoord>137</xCoord>
<yCoord>315</yCoord>
</edgeMap>
<edgeMap>
<xCoord>138</xCoord>
<yCoord>315</yCoord>
</edgeMap>
</roi>
<roi>
<imageZposition>-75.25</imageZposition>
<imageSOP_UID>1.3.6.1.4.1.14519.5.2.1.6279.6001.328406839695737614316218249053</imageSOP_UID>
<inclusion>TRUE</inclusion>
<edgeMap>
<xCoord>141</xCoord>
<yCoord>311</yCoord>
</edgeMap>
<edgeMap>
<xCoord>141</xCoord>
<yCoord>310</yCoord>
</edgeMap>
<edgeMap>
<xCoord>141</xCoord>
<yCoord>309</yCoord>
</edgeMap>
<edgeMap>
<xCoord>141</xCoord>
<yCoord>308</yCoord>
</edgeMap>
<edgeMap>
<xCoord>141</xCoord>
<yCoord>307</yCoord>
</edgeMap>
<edgeMap>
<xCoord>141</xCoord>
<yCoord>306</yCoord>
</edgeMap>
<edgeMap>
<xCoord>142</xCoord>
<yCoord>305</yCoord>
</edgeMap>
<edgeMap>
<xCoord>142</xCoord>
<yCoord>304</yCoord>
</edgeMap>
<edgeMap>
<xCoord>141</xCoord>
<yCoord>304</yCoord>
</edgeMap>
<edgeMap>
<xCoord>140</xCoord>
<yCoord>303</yCoord>
</edgeMap>
<edgeMap>
<xCoord>139</xCoord>
<yCoord>302</yCoord>
</edgeMap>
<edgeMap>
<xCoord>138</xCoord>
<yCoord>301</yCoord>
</edgeMap>
<edgeMap>
<xCoord>137</xCoord>
<yCoord>301</yCoord>
</edgeMap>
<edgeMap>
<xCoord>136</xCoord>
<yCoord>301</yCoord>
</edgeMap>
<edgeMap>
<xCoord>135</xCoord>
<yCoord>302</yCoord>
</edgeMap>
<edgeMap>
<xCoord>134</xCoord>
<yCoord>303</yCoord>
</edgeMap>
<edgeMap>
<xCoord>133</xCoord>
<yCoord>304</yCoord>
</edgeMap>
<edgeMap>
<xCoord>132</xCoord>
<yCoord>304</yCoord>
</edgeMap>
<edgeMap>
<xCoord>131</xCoord>
<yCoord>305</yCoord>
</edgeMap>
<edgeMap>
<xCoord>131</xCoord>
<yCoord>306</yCoord>
</edgeMap>
<edgeMap>
<xCoord>131</xCoord>
<yCoord>307</yCoord>
</edgeMap>
<edgeMap>
<xCoord>131</xCoord>
<yCoord>308</yCoord>
</edgeMap>
<edgeMap>
<xCoord>132</xCoord>
<yCoord>308</yCoord>
</edgeMap>
<edgeMap>
<xCoord>133</xCoord>
<yCoord>308</yCoord>
</edgeMap>
<edgeMap>
<xCoord>134</xCoord>
<yCoord>309</yCoord>
</edgeMap>
<edgeMap>
<xCoord>135</xCoord>
<yCoord>309</yCoord>
</edgeMap>
<edgeMap>
<xCoord>136</xCoord>
<yCoord>309</yCoord>
</edgeMap>
<edgeMap>
<xCoord>137</xCoord>
<yCoord>310</yCoord>
</edgeMap>
<edgeMap>
<xCoord>138</xCoord>
<yCoord>311</yCoord>
</edgeMap>
<edgeMap>
<xCoord>139</xCoord>
<yCoord>311</yCoord>
</edgeMap>
<edgeMap>
<xCoord>140</xCoord>
<yCoord>311</yCoord>
</edgeMap>
<edgeMap>
<xCoord>141</xCoord>
<yCoord>311</yCoord>
</edgeMap>
</roi>
</unblindedReadNodule>
<unblindedReadNodule>
<noduleID>MI014_19474</noduleID>
<characteristics>
<subtlety>5</subtlety>
<internalStructure>1</internalStructure>
<calcification>6</calcification>
<sphericity>4</sphericity>
<margin>5</margin>
<lobulation>4</lobulation>
<spiculation>1</spiculation>
<texture>5</texture>
<malignancy>5</malignancy>
</characteristics>
<roi>
<imageZposition>-75.25</imageZposition>
<imageSOP_UID>1.3.6.1.4.1.14519.5.2.1.6279.6001.328406839695737614316218249053</imageSOP_UID>
<inclusion>TRUE</inclusion>
<edgeMap>
<xCoord>135</xCoord>
<yCoord>227</yCoord>
</edgeMap>
<edgeMap>
<xCoord>136</xCoord>
<yCoord>226</yCoord>
</edgeMap>
<edgeMap>
<xCoord>137</xCoord>
<yCoord>225</yCoord>
</edgeMap>
<edgeMap>
<xCoord>138</xCoord>
<yCoord>224</yCoord>
</edgeMap>
<edgeMap>
<xCoord>138</xCoord>
<yCoord>223</yCoord>
</edgeMap>
<edgeMap>
<xCoord>139</xCoord>
<yCoord>222</yCoord>
</edgeMap>
<edgeMap>
<xCoord>140</xCoord>
<yCoord>222</yCoord>
</edgeMap>
<edgeMap>
<xCoord>140</xCoord>
<yCoord>221</yCoord>
</edgeMap>
<edgeMap>
<xCoord>141</xCoord>
<yCoord>220</yCoord>
</edgeMap>
<edgeMap>
<xCoord>142</xCoord>
<yCoord>220</yCoord>
</edgeMap>
<edgeMap>
<xCoord>142</xCoord>
<yCoord>219</yCoord>
</edgeMap>
<edgeMap>
<xCoord>143</xCoord>
<yCoord>218</yCoord>
</edgeMap>
<edgeMap>
<xCoord>143</xCoord>
<yCoord>217</yCoord>
</edgeMap>
<edgeMap>
<xCoord>144</xCoord>
<yCoord>216</yCoord>
</edgeMap>
<edgeMap>
<xCoord>144</xCoord>
<yCoord>215</yCoord>
</edgeMap>
<edgeMap>
<xCoord>145</xCoord>
<yCoord>214</yCoord>
</edgeMap>
<edgeMap>
<xCoord>145</xCoord>
<yCoord>213</yCoord>
</edgeMap>
<edgeMap>
<xCoord>145</xCoord>
<yCoord>212</yCoord>
</edgeMap>
<edgeMap>
<xCoord>144</xCoord>
<yCoord>212</yCoord>
</edgeMap>
<edgeMap>
<xCoord>143</xCoord>
<yCoord>213</yCoord>
</edgeMap>
<edgeMap>
<xCoord>142</xCoord>
<yCoord>214</yCoord>
</edgeMap>
<edgeMap>
<xCoord>141</xCoord>
<yCoord>215</yCoord>
</edgeMap>
<edgeMap>
<xCoord>140</xCoord>
<yCoord>216</yCoord>
</edgeMap>
<edgeMap>
<xCoord>140</xCoord>
<yCoord>217</yCoord>
</edgeMap>
<edgeMap>
<xCoord>139</xCoord>
<yCoord>218</yCoord>
</edgeMap>
<edgeMap>
<xCoord>138</xCoord>
<yCoord>218</yCoord>
</edgeMap>
<edgeMap>
<xCoord>137</xCoord>
<yCoord>219</yCoord>
</edgeMap>
<edgeMap>
<xCoord>136</xCoord>
<yCoord>220</yCoord>
</edgeMap>
<edgeMap>
<xCoord>135</xCoord>
<yCoord>221</yCoord>
</edgeMap>
<edgeMap>
<xCoord>135</xCoord>
<yCoord>222</yCoord>
</edgeMap>
<edgeMap>
<xCoord>134</xCoord>
<yCoord>223</yCoord>
</edgeMap>
<edgeMap>
<xCoord>133</xCoord>
<yCoord>223</yCoord>
</edgeMap>
<edgeMap>
<xCoord>133</xCoord>
<yCoord>224</yCoord>
</edgeMap>
<edgeMap>
<xCoord>132</xCoord>
<yCoord>225</yCoord>
</edgeMap>
<edgeMap>
<xCoord>132</xCoord>
<yCoord>226</yCoord>
</edgeMap>
<edgeMap>
<xCoord>132</xCoord>
<yCoord>227</yCoord>
</edgeMap>
<edgeMap>
<xCoord>133</xCoord>
<yCoord>227</yCoord>
</edgeMap>
<edgeMap>
<xCoord>134</xCoord>
<yCoord>227</yCoord>
</edgeMap>
<edgeMap>
<xCoord>135</xCoord>
<yCoord>227</yCoord>
</edgeMap>
</roi>
<roi>
<imageZposition>-77.75</imageZposition>
<imageSOP_UID>1.3.6.1.4.1.14519.5.2.1.6279.6001.252444680465675564966595791353</imageSOP_UID>
<inclusion>TRUE</inclusion>
<edgeMap>
<xCoord>141</xCoord>
<yCoord>227</yCoord>
</edgeMap>
<edgeMap>
<xCoord>141</xCoord>
<yCoord>226</yCoord>
</edgeMap>
<edgeMap>
<xCoord>142</xCoord>
<yCoord>225</yCoord>
</edgeMap>
<edgeMap>
<xCoord>143</xCoord>
<yCoord>224</yCoord>
</edgeMap>
<edgeMap>
<xCoord>143</xCoord>
<yCoord>223</yCoord>
</edgeMap>
<edgeMap>
<xCoord>144</xCoord>
<yCoord>222</yCoord>
</edgeMap>
<edgeMap>
<xCoord>145</xCoord>
<yCoord>221</yCoord>
</edgeMap>
<edgeMap>
<xCoord>146</xCoord>
<yCoord>220</yCoord>
</edgeMap>
<edgeMap>
<xCoord>146</xCoord>
<yCoord>219</yCoord>
</edgeMap>
<edgeMap>
<xCoord>146</xCoord>
<yCoord>218</yCoord>
</edgeMap>
<edgeMap>
<xCoord>146</xCoord>
<yCoord>217</yCoord>
</edgeMap>
<edgeMap>
<xCoord>146</xCoord>
<yCoord>216</yCoord>
</edgeMap>
<edgeMap>
<xCoord>145</xCoord>
<yCoord>215</yCoord>
</edgeMap>
<edgeMap>
<xCoord>145</xCoord>
<yCoord>214</yCoord>
</edgeMap>
<edgeMap>
<xCoord>144</xCoord>
<yCoord>213</yCoord>
</edgeMap>
<edgeMap>
<xCoord>145</xCoord>
<yCoord>212</yCoord>
</edgeMap>
<edgeMap>
<xCoord>145</xCoord>
<yCoord>211</yCoord>
</edgeMap>
<edgeMap>
<xCoord>146</xCoord>
<yCoord>210</yCoord>
</edgeMap>
<edgeMap>
<xCoord>146</xCoord>
<yCoord>209</yCoord>
</edgeMap>
<edgeMap>
<xCoord>147</xCoord>
<yCoord>208</yCoord>
</edgeMap>
<edgeMap>
<xCoord>147</xCoord>
<yCoord>207</yCoord>
</edgeMap>
<edgeMap>
<xCoord>146</xCoord>
<yCoord>206</yCoord>
</edgeMap>
<edgeMap>
<xCoord>145</xCoord>
<yCoord>207</yCoord>
</edgeMap>
<edgeMap>
<xCoord>144</xCoord>
<yCoord>208</yCoord>
</edgeMap>
<edgeMap>
<xCoord>143</xCoord>
<yCoord>209</yCoord>
</edgeMap>
<edgeMap>
<xCoord>142</xCoord>
<yCoord>210</yCoord>
</edgeMap>
<edgeMap>
<xCoord>141</xCoord>
<yCoord>211</yCoord>
</edgeMap>
<edgeMap>
<xCoord>140</xCoord>
<yCoord>212</yCoord>
</edgeMap>
<edgeMap>
<xCoord>139</xCoord>
<yCoord>213</yCoord>
</edgeMap>
<edgeMap>
<xCoord>138</xCoord>
<yCoord>213</yCoord>
</edgeMap>
<edgeMap>
<xCoord>137</xCoord>
<yCoord>214</yCoord>
</edgeMap>
<edgeMap>
<xCoord>136</xCoord>
<yCoord>215</yCoord>
</edgeMap>
<edgeMap>
<xCoord>135</xCoord>
<yCoord>216</yCoord>
</edgeMap>
<edgeMap>
<xCoord>134</xCoord>
<yCoord>217</yCoord>
</edgeMap>
<edgeMap>
<xCoord>133</xCoord>
<yCoord>218</yCoord>
</edgeMap>
<edgeMap>
<xCoord>132</xCoord>
<yCoord>219</yCoord>
</edgeMap>
<edgeMap>
<xCoord>132</xCoord>
<yCoord>220</yCoord>
</edgeMap>
<edgeMap>
<xCoord>131</xCoord>
<yCoord>221</yCoord>
</edgeMap>
<edgeMap>
<xCoord>130</xCoord>
<yCoord>222</yCoord>
</edgeMap>
<edgeMap>
<xCoord>129</xCoord>
<yCoord>223</yCoord>
</edgeMap>
<edgeMap>
<xCoord>129</xCoord>
<yCoord>224</yCoord>
</edgeMap>
<edgeMap>
<xCoord>128</xCoord>
<yCoord>225</yCoord>
</edgeMap>
<edgeMap>
<xCoord>128</xCoord>
<yCoord>226</yCoord>
</edgeMap>
<edgeMap>
<xCoord>129</xCoord>
<yCoord>227</yCoord>
</edgeMap>
<edgeMap>
<xCoord>130</xCoord>
<yCoord>227</yCoord>
</edgeMap>
<edgeMap>
<xCoord>131</xCoord>
<yCoord>227</yCoord>
</edgeMap>
<edgeMap>
<xCoord>132</xCoord>
<yCoord>227</yCoord>
</edgeMap>
<edgeMap>
<xCoord>133</xCoord>
<yCoord>227</yCoord>
</edgeMap>
<edgeMap>
<xCoord>134</xCoord>
<yCoord>226</yCoord>
</edgeMap>
<edgeMap>
<xCoord>135</xCoord>
<yCoord>225</yCoord>
</edgeMap>
<edgeMap>
<xCoord>136</xCoord>
<yCoord>225</yCoord>
</edgeMap>
<edgeMap>
<xCoord>137</xCoord>
<yCoord>225</yCoord>
</edgeMap>
<edgeMap>
<xCoord>138</xCoord>
<yCoord>225</yCoord>
</edgeMap>
<edgeMap>
<xCoord>139</xCoord>
<yCoord>226</yCoord>
</edgeMap>
<edgeMap>
<xCoord>140</xCoord>
<yCoord>227</yCoord>
</edgeMap>
<edgeMap>
<xCoord>141</xCoord>
<yCoord>227</yCoord>
</edgeMap>
</roi>
<roi>
<imageZposition>-80.25</imageZposition>
<imageSOP_UID>1.3.6.1.4.1.14519.5.2.1.6279.6001.216896344107186972802958185046</imageSOP_UID>
<inclusion>TRUE</inclusion>
<edgeMap>
<xCoord>140</xCoord>
<yCoord>226</yCoord>
</edgeMap>
<edgeMap>
<xCoord>141</xCoord>
<yCoord>225</yCoord>
</edgeMap>
<edgeMap>
<xCoord>142</xCoord>
<yCoord>225</yCoord>
</edgeMap>
<edgeMap>
<xCoord>143</xCoord>
<yCoord>224</yCoord>
</edgeMap>
<edgeMap>
<xCoord>143</xCoord>
<yCoord>223</yCoord>
</edgeMap>
<edgeMap>
<xCoord>144</xCoord>
<yCoord>222</yCoord>
</edgeMap>
<edgeMap>
<xCoord>145</xCoord>
<yCoord>221</yCoord>
</edgeMap>
<edgeMap>
<xCoord>146</xCoord>
<yCoord>220</yCoord>
</edgeMap>
<edgeMap>
<xCoord>147</xCoord>
<yCoord>219</yCoord>
</edgeMap>
<edgeMap>
<xCoord>148</xCoord>
<yCoord>218</yCoord>
</edgeMap>
<edgeMap>
<xCoord>148</xCoord>
<yCoord>217</yCoord>
</edgeMap>
<edgeMap>
<xCoord>147</xCoord>
<yCoord>216</yCoord>
</edgeMap>
<edgeMap>
<xCoord>147</xCoord>
<yCoord>215</yCoord>
</edgeMap>
<edgeMap>
<xCoord>146</xCoord>
<yCoord>215</yCoord>
</edgeMap>
<edgeMap>
<xCoord>145</xCoord>
<yCoord>214</yCoord>
</edgeMap>
<edgeMap>
<xCoord>144</xCoord>
<yCoord>213</yCoord>
</edgeMap>
<edgeMap>
<xCoord>144</xCoord>
<yCoord>212</yCoord>
</edgeMap>
<edgeMap>
<xCoord>144</xCoord>
<yCoord>211</yCoord>
</edgeMap>
<edgeMap>
<xCoord>144</xCoord>
<yCoord>210</yCoord>
</edgeMap>
<edgeMap>
<xCoord>144</xCoord>
<yCoord>209</yCoord>
</edgeMap>
<edgeMap>
<xCoord>143</xCoord>
<yCoord>209</yCoord>
</edgeMap>
<edgeMap>
<xCoord>142</xCoord>
<yCoord>209</yCoord>
</edgeMap>
<edgeMap>
<xCoord>141</xCoord>
<yCoord>210</yCoord>
</edgeMap>
<edgeMap>
<xCoord>140</xCoord>
<yCoord>211</yCoord>
</edgeMap>
<edgeMap>
<xCoord>139</xCoord>
<yCoord>212</yCoord>
</edgeMap>
<edgeMap>
<xCoord>138</xCoord>
<yCoord>212</yCoord>
</edgeMap>
<edgeMap>
<xCoord>137</xCoord>
<yCoord>213</yCoord>
</edgeMap>
<edgeMap>
<xCoord>136</xCoord>
<yCoord>214</yCoord>
</edgeMap>
<edgeMap>
<xCoord>135</xCoord>
<yCoord>215</yCoord>
</edgeMap>
<edgeMap>
<xCoord>134</xCoord>
<yCoord>216</yCoord>
</edgeMap>
<edgeMap>
<xCoord>133</xCoord>
<yCoord>216</yCoord>
</edgeMap>
<edgeMap>
<xCoord>132</xCoord>
<yCoord>217</yCoord>
</edgeMap>
<edgeMap>
<xCoord>132</xCoord>
<yCoord>218</yCoord>
</edgeMap>
<edgeMap>
<xCoord>131</xCoord>
<yCoord>219</yCoord>
</edgeMap>
<edgeMap>
<xCoord>130</xCoord>
<yCoord>220</yCoord>
</edgeMap>
<edgeMap>
<xCoord>129</xCoord>
<yCoord>221</yCoord>
</edgeMap>
<edgeMap>
<xCoord>128</xCoord>
<yCoord>222</yCoord>
</edgeMap>
<edgeMap>
<xCoord>127</xCoord>
<yCoord>223</yCoord>
</edgeMap>
<edgeMap>
<xCoord>126</xCoord>
<yCoord>224</yCoord>
</edgeMap>
<edgeMap>
<xCoord>125</xCoord>
<yCoord>225</yCoord>
</edgeMap>
<edgeMap>
<xCoord>125</xCoord>
<yCoord>226</yCoord>
</edgeMap>
<edgeMap>
<xCoord>126</xCoord>
<yCoord>226</yCoord>
</edgeMap>
<edgeMap>
<xCoord>127</xCoord>
<yCoord>226</yCoord>
</edgeMap>
<edgeMap>
<xCoord>128</xCoord>
<yCoord>226</yCoord>
</edgeMap>
<edgeMap>
<xCoord>129</xCoord>
<yCoord>226</yCoord>
</edgeMap>
<edgeMap>
<xCoord>130</xCoord>
<yCoord>226</yCoord>
</edgeMap>
<edgeMap>
<xCoord>131</xCoord>
<yCoord>226</yCoord>
</edgeMap>
<edgeMap>
<xCoord>132</xCoord>
<yCoord>226</yCoord>
</edgeMap>
<edgeMap>
<xCoord>133</xCoord>
<yCoord>226</yCoord>
</edgeMap>
<edgeMap>
<xCoord>134</xCoord>
<yCoord>226</yCoord>
</edgeMap>
<edgeMap>
<xCoord>135</xCoord>
<yCoord>226</yCoord>
</edgeMap>
<edgeMap>
<xCoord>136</xCoord>
<yCoord>226</yCoord>
</edgeMap>
<edgeMap>
<xCoord>137</xCoord>
<yCoord>226</yCoord>
</edgeMap>
<edgeMap>
<xCoord>138</xCoord>
<yCoord>226</yCoord>
</edgeMap>
<edgeMap>
<xCoord>139</xCoord>
<yCoord>226</yCoord>
</edgeMap>
<edgeMap>
<xCoord>140</xCoord>
<yCoord>226</yCoord>
</edgeMap>
</roi>
<roi>
<imageZposition>-82.75</imageZposition>
<imageSOP_UID>1.3.6.1.4.1.14519.5.2.1.6279.6001.260875463350315618917341446207</imageSOP_UID>
<inclusion>TRUE</inclusion>
<edgeMap>
<xCoord>138</xCoord>
<yCoord>227</yCoord>
</edgeMap>
<edgeMap>
<xCoord>139</xCoord>
<yCoord>226</yCoord>
</edgeMap>
<edgeMap>
<xCoord>140</xCoord>
<yCoord>226</yCoord>
</edgeMap>
<edgeMap>
<xCoord>140</xCoord>
<yCoord>225</yCoord>
</edgeMap>
<edgeMap>
<xCoord>141</xCoord>
<yCoord>224</yCoord>
</edgeMap>
<edgeMap>
<xCoord>142</xCoord>
<yCoord>223</yCoord>
</edgeMap>
<edgeMap>
<xCoord>143</xCoord>
<yCoord>222</yCoord>
</edgeMap>
<edgeMap>
<xCoord>144</xCoord>
<yCoord>221</yCoord>
</edgeMap>
<edgeMap>
<xCoord>144</xCoord>
<yCoord>220</yCoord>
</edgeMap>
<edgeMap>
<xCoord>145</xCoord>
<yCoord>219</yCoord>
</edgeMap>
<edgeMap>
<xCoord>144</xCoord>
<yCoord>218</yCoord>
</edgeMap>
<edgeMap>
<xCoord>144</xCoord>
<yCoord>217</yCoord>
</edgeMap>
<edgeMap>
<xCoord>144</xCoord>
<yCoord>216</yCoord>
</edgeMap>
<edgeMap>
<xCoord>144</xCoord>
<yCoord>215</yCoord>
</edgeMap>
<edgeMap>
<xCoord>144</xCoord>
<yCoord>214</yCoord>
</edgeMap>
<edgeMap>
<xCoord>144</xCoord>
<yCoord>213</yCoord>
</edgeMap>
<edgeMap>
<xCoord>144</xCoord>
<yCoord>212</yCoord>
</edgeMap>
<edgeMap>
<xCoord>144</xCoord>
<yCoord>211</yCoord>
</edgeMap>
<edgeMap>
<xCoord>143</xCoord>
<yCoord>210</yCoord>
</edgeMap>
<edgeMap>
<xCoord>142</xCoord>
<yCoord>210</yCoord>
</edgeMap>
<edgeMap>
<xCoord>141</xCoord>
<yCoord>209</yCoord>
</edgeMap>
<edgeMap>
<xCoord>140</xCoord>
<yCoord>209</yCoord>
</edgeMap>
<edgeMap>
<xCoord>139</xCoord>
<yCoord>208</yCoord>
</edgeMap>
<edgeMap>
<xCoord>138</xCoord>
<yCoord>209</yCoord>
</edgeMap>
<edgeMap>
<xCoord>137</xCoord>
<yCoord>210</yCoord>
</edgeMap>
<edgeMap>
<xCoord>136</xCoord>
<yCoord>211</yCoord>
</edgeMap>
<edgeMap>
<xCoord>135</xCoord>
<yCoord>211</yCoord>
</edgeMap>
<edgeMap>
<xCoord>135</xCoord>
<yCoord>212</yCoord>
</edgeMap>
<edgeMap>
<xCoord>134</xCoord>
<yCoord>213</yCoord>
</edgeMap>
<edgeMap>
<xCoord>133</xCoord>
<yCoord>214</yCoord>
</edgeMap>
<edgeMap>
<xCoord>132</xCoord>
<yCoord>215</yCoord>
</edgeMap>
<edgeMap>
<xCoord>131</xCoord>
<yCoord>215</yCoord>
</edgeMap>
<edgeMap>
<xCoord>131</xCoord>
<yCoord>216</yCoord>
</edgeMap>
<edgeMap>
<xCoord>130</xCoord>
<yCoord>217</yCoord>
</edgeMap>
<edgeMap>
<xCoord>129</xCoord>
<yCoord>217</yCoord>
</edgeMap>
<edgeMap>
<xCoord>128</xCoord>
<yCoord>218</yCoord>
</edgeMap>
<edgeMap>
<xCoord>127</xCoord>
<yCoord>219</yCoord>
</edgeMap>
<edgeMap>
<xCoord>127</xCoord>
<yCoord>220</yCoord>
</edgeMap>
<edgeMap>
<xCoord>127</xCoord>
<yCoord>221</yCoord>
</edgeMap>
<edgeMap>
<xCoord>127</xCoord>
<yCoord>222</yCoord>
</edgeMap>
<edgeMap>
<xCoord>127</xCoord>
<yCoord>223</yCoord>
</edgeMap>
<edgeMap>
<xCoord>128</xCoord>
<yCoord>224</yCoord>
</edgeMap>
<edgeMap>
<xCoord>128</xCoord>
<yCoord>225</yCoord>
</edgeMap>
<edgeMap>
<xCoord>129</xCoord>
<yCoord>226</yCoord>
</edgeMap>
<edgeMap>
<xCoord>130</xCoord>
<yCoord>226</yCoord>
</edgeMap>
<edgeMap>
<xCoord>131</xCoord>
<yCoord>226</yCoord>
</edgeMap>
<edgeMap>
<xCoord>132</xCoord>
<yCoord>226</yCoord>
</edgeMap>
<edgeMap>
<xCoord>133</xCoord>
<yCoord>226</yCoord>
</edgeMap>
<edgeMap>
<xCoord>134</xCoord>
<yCoord>227</yCoord>
</edgeMap>
<edgeMap>
<xCoord>135</xCoord>
<yCoord>227</yCoord>
</edgeMap>
<edgeMap>
<xCoord>136</xCoord>
<yCoord>227</yCoord>
</edgeMap>
<edgeMap>
<xCoord>137</xCoord>
<yCoord>227</yCoord>
</edgeMap>
<edgeMap>
<xCoord>138</xCoord>
<yCoord>227</yCoord>
</edgeMap>
</roi>
<roi>
<imageZposition>-85.25</imageZposition>
<imageSOP_UID>1.3.6.1.4.1.14519.5.2.1.6279.6001.208063832797960065107652084500</imageSOP_UID>
<inclusion>TRUE</inclusion>
<edgeMap>
<xCoord>136</xCoord>
<yCoord>226</yCoord>
</edgeMap>
<edgeMap>
<xCoord>137</xCoord>
<yCoord>225</yCoord>
</edgeMap>
<edgeMap>
<xCoord>138</xCoord>
<yCoord>224</yCoord>
</edgeMap>
<edgeMap>
<xCoord>139</xCoord>
<yCoord>223</yCoord>
</edgeMap>
<edgeMap>
<xCoord>140</xCoord>
<yCoord>222</yCoord>
</edgeMap>
<edgeMap>
<xCoord>140</xCoord>
<yCoord>221</yCoord>
</edgeMap>
<edgeMap>
<xCoord>141</xCoord>
<yCoord>220</yCoord>
</edgeMap>
<edgeMap>
<xCoord>142</xCoord>
<yCoord>219</yCoord>
</edgeMap>
<edgeMap>
<xCoord>142</xCoord>
<yCoord>218</yCoord>
</edgeMap>
<edgeMap>
<xCoord>142</xCoord>
<yCoord>217</yCoord>
</edgeMap>
<edgeMap>
<xCoord>143</xCoord>
<yCoord>216</yCoord>
</edgeMap>
<edgeMap>
<xCoord>143</xCoord>
<yCoord>215</yCoord>
</edgeMap>
<edgeMap>
<xCoord>143</xCoord>
<yCoord>214</yCoord>
</edgeMap>
<edgeMap>
<xCoord>143</xCoord>
<yCoord>213</yCoord>
</edgeMap>
<edgeMap>
<xCoord>142</xCoord>
<yCoord>212</yCoord>
</edgeMap>
<edgeMap>
<xCoord>142</xCoord>
<yCoord>211</yCoord>
</edgeMap>
<edgeMap>
<xCoord>141</xCoord>
<yCoord>210</yCoord>
</edgeMap>
<edgeMap>
<xCoord>140</xCoord>
<yCoord>210</yCoord>
</edgeMap>
<edgeMap>
<xCoord>139</xCoord>
<yCoord>209</yCoord>
</edgeMap>
<edgeMap>
<xCoord>138</xCoord>
<yCoord>209</yCoord>
</edgeMap>
<edgeMap>
<xCoord>137</xCoord>
<yCoord>209</yCoord>
</edgeMap>
<edgeMap>
<xCoord>136</xCoord>
<yCoord>209</yCoord>
</edgeMap>
<edgeMap>
<xCoord>135</xCoord>
<yCoord>209</yCoord>
</edgeMap>
<edgeMap>
<xCoord>134</xCoord>
<yCoord>210</yCoord>
</edgeMap>
<edgeMap>
<xCoord>133</xCoord>
<yCoord>211</yCoord>
</edgeMap>
<edgeMap>
<xCoord>132</xCoord>
<yCoord>211</yCoord>
</edgeMap>
<edgeMap>
<xCoord>132</xCoord>
<yCoord>212</yCoord>
</edgeMap>
<edgeMap>
<xCoord>131</xCoord>
<yCoord>213</yCoord>
</edgeMap>
<edgeMap>
<xCoord>130</xCoord>
<yCoord>214</yCoord>
</edgeMap>
<edgeMap>
<xCoord>129</xCoord>
<yCoord>215</yCoord>
</edgeMap>
<edgeMap>
<xCoord>128</xCoord>
<yCoord>216</yCoord>
</edgeMap>
<edgeMap>
<xCoord>128</xCoord>
<yCoord>217</yCoord>
</edgeMap>
<edgeMap>
<xCoord>128</xCoord>
<yCoord>218</yCoord>
</edgeMap>
<edgeMap>
<xCoord>127</xCoord>
<yCoord>219</yCoord>
</edgeMap>
<edgeMap>
<xCoord>127</xCoord>
<yCoord>220</yCoord>
</edgeMap>
<edgeMap>
<xCoord>126</xCoord>
<yCoord>221</yCoord>
</edgeMap>
<edgeMap>
<xCoord>126</xCoord>
<yCoord>222</yCoord>
</edgeMap>
<edgeMap>
<xCoord>126</xCoord>
<yCoord>223</yCoord>
</edgeMap>
<edgeMap>
<xCoord>127</xCoord>
<yCoord>224</yCoord>
</edgeMap>
<edgeMap>
<xCoord>128</xCoord>
<yCoord>225</yCoord>
</edgeMap>
<edgeMap>
<xCoord>129</xCoord>
<yCoord>225</yCoord>
</edgeMap>
<edgeMap>
<xCoord>130</xCoord>
<yCoord>225</yCoord>
</edgeMap>
<edgeMap>
<xCoord>131</xCoord>
<yCoord>225</yCoord>
</edgeMap>
<edgeMap>
<xCoord>132</xCoord>
<yCoord>225</yCoord>
</edgeMap>
<edgeMap>
<xCoord>133</xCoord>
<yCoord>225</yCoord>
</edgeMap>
<edgeMap>
<xCoord>134</xCoord>
<yCoord>226</yCoord>
</edgeMap>
<edgeMap>
<xCoord>135</xCoord>
<yCoord>226</yCoord>
</edgeMap>
<edgeMap>
<xCoord>136</xCoord>
<yCoord>226</yCoord>
</edgeMap>
</roi>
<roi>
<imageZposition>-87.75</imageZposition>
<imageSOP_UID>1.3.6.1.4.1.14519.5.2.1.6279.6001.284580292894824940692504961763</imageSOP_UID>
<inclusion>TRUE</inclusion>
<edgeMap>
<xCoord>135</xCoord>
<yCoord>226</yCoord>
</edgeMap>
<edgeMap>
<xCoord>136</xCoord>
<yCoord>225</yCoord>
</edgeMap>
<edgeMap>
<xCoord>137</xCoord>
<yCoord>224</yCoord>
</edgeMap>
<edgeMap>
<xCoord>138</xCoord>
<yCoord>224</yCoord>
</edgeMap>
<edgeMap>
<xCoord>139</xCoord>
<yCoord>224</yCoord>
</edgeMap>
<edgeMap>
<xCoord>140</xCoord>
<yCoord>223</yCoord>
</edgeMap>
<edgeMap>
<xCoord>140</xCoord>
<yCoord>222</yCoord>
</edgeMap>
<edgeMap>
<xCoord>140</xCoord>
<yCoord>221</yCoord>
</edgeMap>
<edgeMap>
<xCoord>140</xCoord>
<yCoord>220</yCoord>
</edgeMap>
<edgeMap>
<xCoord>141</xCoord>
<yCoord>219</yCoord>
</edgeMap>
<edgeMap>
<xCoord>142</xCoord>
<yCoord>218</yCoord>
</edgeMap>
<edgeMap>
<xCoord>143</xCoord>
<yCoord>217</yCoord>
</edgeMap>
<edgeMap>
<xCoord>143</xCoord>
<yCoord>216</yCoord>
</edgeMap>
<edgeMap>
<xCoord>143</xCoord>
<yCoord>215</yCoord>
</edgeMap>
<edgeMap>
<xCoord>142</xCoord>
<yCoord>214</yCoord>
</edgeMap>
<edgeMap>
<xCoord>142</xCoord>
<yCoord>213</yCoord>
</edgeMap>
<edgeMap>
<xCoord>141</xCoord>
<yCoord>212</yCoord>
</edgeMap>
<edgeMap>
<xCoord>140</xCoord>
<yCoord>212</yCoord>
</edgeMap>
<edgeMap>
<xCoord>139</xCoord>
<yCoord>212</yCoord>
</edgeMap>
<edgeMap>
<xCoord>138</xCoord>
<yCoord>212</yCoord>
</edgeMap>
<edgeMap>
<xCoord>137</xCoord>
<yCoord>212</yCoord>
</edgeMap>
<edgeMap>
<xCoord>136</xCoord>
<yCoord>212</yCoord>
</edgeMap>
<edgeMap>
<xCoord>135</xCoord>
<yCoord>211</yCoord>
</edgeMap>
<edgeMap>
<xCoord>135</xCoord>
<yCoord>210</yCoord>
</edgeMap>
<edgeMap>
<xCoord>135</xCoord>
<yCoord>209</yCoord>
</edgeMap>
<edgeMap>
<xCoord>135</xCoord>
<yCoord>208</yCoord>
</edgeMap>
<edgeMap>
<xCoord>135</xCoord>
<yCoord>207</yCoord>
</edgeMap>
<edgeMap>
<xCoord>136</xCoord>
<yCoord>206</yCoord>
</edgeMap>
<edgeMap>
<xCoord>136</xCoord>
<yCoord>205</yCoord>
</edgeMap>
<edgeMap>
<xCoord>135</xCoord>
<yCoord>204</yCoord>
</edgeMap>
<edgeMap>
<xCoord>134</xCoord>
<yCoord>204</yCoord>
</edgeMap>
<edgeMap>
<xCoord>133</xCoord>
<yCoord>205</yCoord>
</edgeMap>
<edgeMap>
<xCoord>132</xCoord>
<yCoord>206</yCoord>
</edgeMap>
<edgeMap>
<xCoord>131</xCoord>
<yCoord>207</yCoord>
</edgeMap>
<edgeMap>
<xCoord>130</xCoord>
<yCoord>207</yCoord>
</edgeMap>
<edgeMap>
<xCoord>129</xCoord>
<yCoord>208</yCoord>
</edgeMap>
<edgeMap>
<xCoord>129</xCoord>
<yCoord>209</yCoord>
</edgeMap>
<edgeMap>
<xCoord>129</xCoord>
<yCoord>210</yCoord>
</edgeMap>
<edgeMap>
<xCoord>129</xCoord>
<yCoord>211</yCoord>
</edgeMap>
<edgeMap>
<xCoord>129</xCoord>
<yCoord>212</yCoord>
</edgeMap>
<edgeMap>
<xCoord>129</xCoord>
<yCoord>213</yCoord>
</edgeMap>
<edgeMap>
<xCoord>128</xCoord>
<yCoord>214</yCoord>
</edgeMap>
<edgeMap>
<xCoord>128</xCoord>
<yCoord>215</yCoord>
</edgeMap>
<edgeMap>
<xCoord>128</xCoord>
<yCoord>216</yCoord>
</edgeMap>
<edgeMap>
<xCoord>127</xCoord>
<yCoord>217</yCoord>
</edgeMap>
<edgeMap>
<xCoord>127</xCoord>
<yCoord>218</yCoord>
</edgeMap>
<edgeMap>
<xCoord>126</xCoord>
<yCoord>219</yCoord>
</edgeMap>
<edgeMap>
<xCoord>126</xCoord>
<yCoord>220</yCoord>
</edgeMap>
<edgeMap>
<xCoord>127</xCoord>
<yCoord>221</yCoord>
</edgeMap>
<edgeMap>
<xCoord>128</xCoord>
<yCoord>222</yCoord>
</edgeMap>
<edgeMap>
<xCoord>128</xCoord>
<yCoord>223</yCoord>
</edgeMap>
<edgeMap>
<xCoord>129</xCoord>
<yCoord>223</yCoord>
</edgeMap>
<edgeMap>
<xCoord>130</xCoord>
<yCoord>224</yCoord>
</edgeMap>
<edgeMap>
<xCoord>131</xCoord>
<yCoord>224</yCoord>
</edgeMap>
<edgeMap>
<xCoord>132</xCoord>
<yCoord>225</yCoord>
</edgeMap>
<edgeMap>
<xCoord>133</xCoord>
<yCoord>226</yCoord>
</edgeMap>
<edgeMap>
<xCoord>134</xCoord>
<yCoord>226</yCoord>
</edgeMap>
<edgeMap>
<xCoord>135</xCoord>
<yCoord>226</yCoord>
</edgeMap>
</roi>
<roi>
<imageZposition>-90.25</imageZposition>
<imageSOP_UID>1.3.6.1.4.1.14519.5.2.1.6279.6001.387264979436121358217988404004</imageSOP_UID>
<inclusion>TRUE</inclusion>
<edgeMap>
<xCoord>133</xCoord>
<yCoord>221</yCoord>
</edgeMap>
<edgeMap>
<xCoord>134</xCoord>
<yCoord>220</yCoord>
</edgeMap>
<edgeMap>
<xCoord>135</xCoord>
<yCoord>219</yCoord>
</edgeMap>
<edgeMap>
<xCoord>135</xCoord>
<yCoord>218</yCoord>
</edgeMap>
<edgeMap>
<xCoord>136</xCoord>
<yCoord>217</yCoord>
</edgeMap>
<edgeMap>
<xCoord>136</xCoord>
<yCoord>216</yCoord>
</edgeMap>
<edgeMap>
<xCoord>136</xCoord>
<yCoord>215</yCoord>
</edgeMap>
<edgeMap>
<xCoord>136</xCoord>
<yCoord>214</yCoord>
</edgeMap>
<edgeMap>
<xCoord>135</xCoord>
<yCoord>214</yCoord>
</edgeMap>
<edgeMap>
<xCoord>134</xCoord>
<yCoord>214</yCoord>
</edgeMap>
<edgeMap>
<xCoord>133</xCoord>
<yCoord>213</yCoord>
</edgeMap>
<edgeMap>
<xCoord>132</xCoord>
<yCoord>213</yCoord>
</edgeMap>
<edgeMap>
<xCoord>131</xCoord>
<yCoord>212</yCoord>
</edgeMap>
<edgeMap>
<xCoord>130</xCoord>
<yCoord>213</yCoord>
</edgeMap>
<edgeMap>
<xCoord>129</xCoord>
<yCoord>213</yCoord>
</edgeMap>
<edgeMap>
<xCoord>128</xCoord>
<yCoord>214</yCoord>
</edgeMap>
<edgeMap>
<xCoord>128</xCoord>
<yCoord>215</yCoord>
</edgeMap>
<edgeMap>
<xCoord>127</xCoord>
<yCoord>216</yCoord>
</edgeMap>
<edgeMap>
<xCoord>127</xCoord>
<yCoord>217</yCoord>
</edgeMap>
<edgeMap>
<xCoord>127</xCoord>
<yCoord>218</yCoord>
</edgeMap>
<edgeMap>
<xCoord>127</xCoord>
<yCoord>219</yCoord>
</edgeMap>
<edgeMap>
<xCoord>127</xCoord>
<yCoord>220</yCoord>
</edgeMap>
<edgeMap>
<xCoord>128</xCoord>
<yCoord>221</yCoord>
</edgeMap>
<edgeMap>
<xCoord>129</xCoord>
<yCoord>221</yCoord>
</edgeMap>
<edgeMap>
<xCoord>130</xCoord>
<yCoord>221</yCoord>
</edgeMap>
<edgeMap>
<xCoord>131</xCoord>
<yCoord>221</yCoord>
</edgeMap>
<edgeMap>
<xCoord>132</xCoord>
<yCoord>221</yCoord>
</edgeMap>
<edgeMap>
<xCoord>133</xCoord>
<yCoord>221</yCoord>
</edgeMap>
</roi>
</unblindedReadNodule>
<unblindedReadNodule>
<noduleID>MI014_19482</noduleID>
<roi>
<imageZposition>-142.75</imageZposition>
<imageSOP_UID>1.3.6.1.4.1.14519.5.2.1.6279.6001.206749866976645253425688002985</imageSOP_UID>
<inclusion>TRUE</inclusion>
<edgeMap>
<xCoord>145</xCoord>
<yCoord>177</yCoord>
</edgeMap>
</roi>
</unblindedReadNodule>
<unblindedReadNodule>
<noduleID>MI014_19478</noduleID>
<characteristics>
<subtlety>5</subtlety>
<internalStructure>1</internalStructure>
<calcification>6</calcification>
<sphericity>3</sphericity>
<margin>2</margin>
<lobulation>2</lobulation>
<spiculation>1</spiculation>
<texture>4</texture>
<malignancy>5</malignancy>
</characteristics>
<roi>
<imageZposition>-152.75</imageZposition>
<imageSOP_UID>1.3.6.1.4.1.14519.5.2.1.6279.6001.311759437986765873704573318076</imageSOP_UID>
<inclusion>TRUE</inclusion>
<edgeMap>
<xCoord>401</xCoord>
<yCoord>330</yCoord>
</edgeMap>
<edgeMap>
<xCoord>402</xCoord>
<yCoord>329</yCoord>
</edgeMap>
<edgeMap>
<xCoord>403</xCoord>
<yCoord>328</yCoord>
</edgeMap>
<edgeMap>
<xCoord>404</xCoord>
<yCoord>327</yCoord>
</edgeMap>
<edgeMap>
<xCoord>404</xCoord>
<yCoord>326</yCoord>
</edgeMap>
<edgeMap>
<xCoord>404</xCoord>
<yCoord>325</yCoord>
</edgeMap>
<edgeMap>
<xCoord>404</xCoord>
<yCoord>324</yCoord>
</edgeMap>
<edgeMap>
<xCoord>403</xCoord>
<yCoord>324</yCoord>
</edgeMap>
<edgeMap>
<xCoord>402</xCoord>
<yCoord>323</yCoord>
</edgeMap>
<edgeMap>
<xCoord>402</xCoord>
<yCoord>322</yCoord>
</edgeMap>
<edgeMap>
<xCoord>401</xCoord>
<yCoord>321</yCoord>
</edgeMap>
<edgeMap>
<xCoord>400</xCoord>
<yCoord>321</yCoord>
</edgeMap>
<edgeMap>
<xCoord>399</xCoord>
<yCoord>320</yCoord>
</edgeMap>
<edgeMap>
<xCoord>398</xCoord>
<yCoord>320</yCoord>
</edgeMap>
<edgeMap>
<xCoord>397</xCoord>
<yCoord>320</yCoord>
</edgeMap>
<edgeMap>
<xCoord>396</xCoord>
<yCoord>321</yCoord>
</edgeMap>
<edgeMap>
<xCoord>395</xCoord>
<yCoord>322</yCoord>
</edgeMap>
<edgeMap>
<xCoord>394</xCoord>
<yCoord>322</yCoord>
</edgeMap>
<edgeMap>
<xCoord>394</xCoord>
<yCoord>323</yCoord>
</edgeMap>
<edgeMap>
<xCoord>394</xCoord>
<yCoord>324</yCoord>
</edgeMap>
<edgeMap>
<xCoord>394</xCoord>
<yCoord>325</yCoord>
</edgeMap>
<edgeMap>
<xCoord>395</xCoord>
<yCoord>325</yCoord>
</edgeMap>
<edgeMap>
<xCoord>396</xCoord>
<yCoord>326</yCoord>
</edgeMap>
<edgeMap>
<xCoord>397</xCoord>
<yCoord>327</yCoord>
</edgeMap>
<edgeMap>
<xCoord>397</xCoord>
<yCoord>328</yCoord>
</edgeMap>
<edgeMap>
<xCoord>398</xCoord>
<yCoord>329</yCoord>
</edgeMap>
<edgeMap>
<xCoord>399</xCoord>
<yCoord>329</yCoord>
</edgeMap>
<edgeMap>
<xCoord>400</xCoord>
<yCoord>330</yCoord>
</edgeMap>
<edgeMap>
<xCoord>401</xCoord>
<yCoord>330</yCoord>
</edgeMap>
</roi>
<roi>
<imageZposition>-155.25</imageZposition>
<imageSOP_UID>1.3.6.1.4.1.14519.5.2.1.6279.6001.304147007986589327673119745879</imageSOP_UID>
<inclusion>TRUE</inclusion>
<edgeMap>
<xCoord>406</xCoord>
<yCoord>329</yCoord>
</edgeMap>
<edgeMap>
<xCoord>406</xCoord>
<yCoord>328</yCoord>
</edgeMap>
<edgeMap>
<xCoord>407</xCoord>
<yCoord>327</yCoord>
</edgeMap>
<edgeMap>
<xCoord>408</xCoord>
<yCoord>326</yCoord>
</edgeMap>
<edgeMap>
<xCoord>408</xCoord>
<yCoord>325</yCoord>
</edgeMap>
<edgeMap>
<xCoord>408</xCoord>
<yCoord>324</yCoord>
</edgeMap>
<edgeMap>
<xCoord>408</xCoord>
<yCoord>323</yCoord>
</edgeMap>
<edgeMap>
<xCoord>407</xCoord>
<yCoord>322</yCoord>
</edgeMap>
<edgeMap>
<xCoord>406</xCoord>
<yCoord>321</yCoord>
</edgeMap>
<edgeMap>
<xCoord>405</xCoord>
<yCoord>320</yCoord>
</edgeMap>
<edgeMap>
<xCoord>405</xCoord>
<yCoord>319</yCoord>
</edgeMap>
<edgeMap>
<xCoord>404</xCoord>
<yCoord>319</yCoord>
</edgeMap>
<edgeMap>
<xCoord>403</xCoord>
<yCoord>318</yCoord>
</edgeMap>
<edgeMap>
<xCoord>402</xCoord>
<yCoord>317</yCoord>
</edgeMap>
<edgeMap>
<xCoord>401</xCoord>
<yCoord>317</yCoord>
</edgeMap>
<edgeMap>
<xCoord>400</xCoord>
<yCoord>317</yCoord>
</edgeMap>
<edgeMap>
<xCoord>400</xCoord>
<yCoord>318</yCoord>
</edgeMap>
<edgeMap>
<xCoord>399</xCoord>
<yCoord>319</yCoord>
</edgeMap>
<edgeMap>
<xCoord>398</xCoord>
<yCoord>319</yCoord>
</edgeMap>
<edgeMap>
<xCoord>397</xCoord>
<yCoord>320</yCoord>
</edgeMap>
<edgeMap>
<xCoord>396</xCoord>
<yCoord>320</yCoord>
</edgeMap>
<edgeMap>
<xCoord>395</xCoord>
<yCoord>320</yCoord>
</edgeMap>
<edgeMap>
<xCoord>394</xCoord>
<yCoord>320</yCoord>
</edgeMap>
<edgeMap>
<xCoord>394</xCoord>
<yCoord>321</yCoord>
</edgeMap>
<edgeMap>
<xCoord>394</xCoord>
<yCoord>322</yCoord>
</edgeMap>
<edgeMap>
<xCoord>394</xCoord>
<yCoord>323</yCoord>
</edgeMap>
<edgeMap>
<xCoord>394</xCoord>
<yCoord>324</yCoord>
</edgeMap>
<edgeMap>
<xCoord>395</xCoord>
<yCoord>325</yCoord>
</edgeMap>
<edgeMap>
<xCoord>396</xCoord>
<yCoord>326</yCoord>
</edgeMap>
<edgeMap>
<xCoord>397</xCoord>
<yCoord>327</yCoord>
</edgeMap>
<edgeMap>
<xCoord>398</xCoord>
<yCoord>328</yCoord>
</edgeMap>
<edgeMap>
<xCoord>399</xCoord>
<yCoord>329</yCoord>
</edgeMap>
<edgeMap>
<xCoord>400</xCoord>
<yCoord>329</yCoord>
</edgeMap>
<edgeMap>
<xCoord>401</xCoord>
<yCoord>329</yCoord>
</edgeMap>
<edgeMap>
<xCoord>402</xCoord>
<yCoord>329</yCoord>
</edgeMap>
<edgeMap>
<xCoord>403</xCoord>
<yCoord>329</yCoord>
</edgeMap>
<edgeMap>
<xCoord>404</xCoord>
<yCoord>329</yCoord>
</edgeMap>
<edgeMap>
<xCoord>405</xCoord>
<yCoord>329</yCoord>
</edgeMap>
<edgeMap>
<xCoord>406</xCoord>
<yCoord>329</yCoord>
</edgeMap>
</roi>
<roi>
<imageZposition>-157.75</imageZposition>
<imageSOP_UID>1.3.6.1.4.1.14519.5.2.1.6279.6001.206961152177532217750649898682</imageSOP_UID>
<inclusion>TRUE</inclusion>
<edgeMap>
<xCoord>408</xCoord>
<yCoord>328</yCoord>
</edgeMap>
<edgeMap>
<xCoord>407</xCoord>
<yCoord>327</yCoord>
</edgeMap>
<edgeMap>
<xCoord>408</xCoord>
<yCoord>326</yCoord>
</edgeMap>
<edgeMap>
<xCoord>408</xCoord>
<yCoord>325</yCoord>
</edgeMap>
<edgeMap>
<xCoord>408</xCoord>
<yCoord>324</yCoord>
</edgeMap>
<edgeMap>
<xCoord>407</xCoord>
<yCoord>323</yCoord>
</edgeMap>
<edgeMap>
<xCoord>407</xCoord>
<yCoord>322</yCoord>
</edgeMap>
<edgeMap>
<xCoord>406</xCoord>
<yCoord>321</yCoord>
</edgeMap>
<edgeMap>
<xCoord>405</xCoord>
<yCoord>321</yCoord>
</edgeMap>
<edgeMap>
<xCoord>404</xCoord>
<yCoord>320</yCoord>
</edgeMap>
<edgeMap>
<xCoord>403</xCoord>
<yCoord>320</yCoord>
</edgeMap>
<edgeMap>
<xCoord>402</xCoord>
<yCoord>319</yCoord>
</edgeMap>
<edgeMap>
<xCoord>401</xCoord>
<yCoord>319</yCoord>
</edgeMap>
<edgeMap>
<xCoord>400</xCoord>
<yCoord>319</yCoord>
</edgeMap>
<edgeMap>
<xCoord>399</xCoord>
<yCoord>319</yCoord>
</edgeMap>
<edgeMap>
<xCoord>398</xCoord>
<yCoord>319</yCoord>
</edgeMap>
<edgeMap>
<xCoord>397</xCoord>
<yCoord>319</yCoord>
</edgeMap>
<edgeMap>
<xCoord>396</xCoord>
<yCoord>320</yCoord>
</edgeMap>
<edgeMap>
<xCoord>395</xCoord>
<yCoord>321</yCoord>
</edgeMap>
<edgeMap>
<xCoord>394</xCoord>
<yCoord>321</yCoord>
</edgeMap>
<edgeMap>
<xCoord>394</xCoord>
<yCoord>322</yCoord>
</edgeMap>
<edgeMap>
<xCoord>395</xCoord>
<yCoord>323</yCoord>
</edgeMap>
<edgeMap>
<xCoord>396</xCoord>
<yCoord>324</yCoord>
</edgeMap>
<edgeMap>
<xCoord>397</xCoord>
<yCoord>325</yCoord>
</edgeMap>
<edgeMap>
<xCoord>398</xCoord>
<yCoord>326</yCoord>
</edgeMap>
<edgeMap>
<xCoord>399</xCoord>
<yCoord>327</yCoord>
</edgeMap>
<edgeMap>
<xCoord>400</xCoord>
<yCoord>328</yCoord>
</edgeMap>
<edgeMap>
<xCoord>401</xCoord>
<yCoord>328</yCoord>
</edgeMap>
<edgeMap>
<xCoord>402</xCoord>
<yCoord>328</yCoord>
</edgeMap>
<edgeMap>
<xCoord>403</xCoord>
<yCoord>328</yCoord>
</edgeMap>
<edgeMap>
<xCoord>404</xCoord>
<yCoord>328</yCoord>
</edgeMap>
<edgeMap>
<xCoord>405</xCoord>
<yCoord>328</yCoord>
</edgeMap>
<edgeMap>
<xCoord>406</xCoord>
<yCoord>328</yCoord>
</edgeMap>
<edgeMap>
<xCoord>407</xCoord>
<yCoord>328</yCoord>
</edgeMap>
<edgeMap>
<xCoord>408</xCoord>
<yCoord>328</yCoord>
</edgeMap>
</roi>
</unblindedReadNodule>
<nonNodule>
<nonNoduleID>MI014_19489</nonNoduleID>
<imageZposition>-32.75</imageZposition>
<imageSOP_UID>1.3.6.1.4.1.14519.5.2.1.6279.6001.880253184037115827972561587672</imageSOP_UID>
<locus>
<xCoord>314</xCoord>
<yCoord>281</yCoord>
</locus>
</nonNodule>
<nonNodule>
<nonNoduleID>MI014_19490</nonNoduleID>
<imageZposition>-212.75</imageZposition>
<imageSOP_UID>1.3.6.1.4.1.14519.5.2.1.6279.6001.223583745432168985501515852910</imageSOP_UID>
<locus>
<xCoord>290</xCoord>
<yCoord>377</yCoord>
</locus>
</nonNodule>
<nonNodule>
<nonNoduleID>MI014_19491</nonNoduleID>
<imageZposition>-185.25</imageZposition>
<imageSOP_UID>1.3.6.1.4.1.14519.5.2.1.6279.6001.309713312911464708713416191219</imageSOP_UID>
<locus>
<xCoord>305</xCoord>
<yCoord>394</yCoord>
</locus>
</nonNodule>
<nonNodule>
<nonNoduleID>MI014_19484</nonNoduleID>
<imageZposition>-162.75</imageZposition>
<imageSOP_UID>1.3.6.1.4.1.14519.5.2.1.6279.6001.815227429900217161397309788530</imageSOP_UID>
<locus>
<xCoord>306</xCoord>
<yCoord>396</yCoord>
</locus>
</nonNodule>
<nonNodule>
<nonNoduleID>MI014_19485</nonNoduleID>
<imageZposition>-145.25</imageZposition>
<imageSOP_UID>1.3.6.1.4.1.14519.5.2.1.6279.6001.128430908017009970687858845964</imageSOP_UID>
<locus>
<xCoord>137</xCoord>
<yCoord>281</yCoord>
</locus>
</nonNodule>
<nonNodule>
<nonNoduleID>MI014_19486</nonNoduleID>
<imageZposition>-125.25</imageZposition>
<imageSOP_UID>1.3.6.1.4.1.14519.5.2.1.6279.6001.311183807845086028462531556519</imageSOP_UID>
<locus>
<xCoord>168</xCoord>
<yCoord>151</yCoord>
</locus>
</nonNodule>
<nonNodule>
<nonNoduleID>MI014_19487</nonNoduleID>
<imageZposition>-35.25</imageZposition>
<imageSOP_UID>1.3.6.1.4.1.14519.5.2.1.6279.6001.331896087178276274943598934613</imageSOP_UID>
<locus>
<xCoord>312</xCoord>
<yCoord>281</yCoord>
</locus>
</nonNodule>
<nonNodule>
<nonNoduleID>MI014_19488</nonNoduleID>
<imageZposition>-35.25</imageZposition>
<imageSOP_UID>1.3.6.1.4.1.14519.5.2.1.6279.6001.331896087178276274943598934613</imageSOP_UID>
<locus>
<xCoord>314</xCoord>
<yCoord>283</yCoord>
</locus>
</nonNodule>
<nonNodule>
<nonNoduleID>MI014_19492</nonNoduleID>
<imageZposition>-185.25</imageZposition>
<imageSOP_UID>1.3.6.1.4.1.14519.5.2.1.6279.6001.309713312911464708713416191219</imageSOP_UID>
<locus>
<xCoord>302</xCoord>
<yCoord>398</yCoord>
</locus>
</nonNodule>
<nonNodule>
<nonNoduleID>MI014_19493</nonNoduleID>
<imageZposition>-212.75</imageZposition>
<imageSOP_UID>1.3.6.1.4.1.14519.5.2.1.6279.6001.223583745432168985501515852910</imageSOP_UID>
<locus>
<xCoord>287</xCoord>
<yCoord>390</yCoord>
</locus>
</nonNodule>
</readingSession>
<readingSession>
		<annotationVersion>3.12</annotationVersion>
		<servicingRadiologistID>570182713</servicingRadiologistID>
			<unblindedReadNodule>
				<noduleID>0</noduleID>
				<characteristics>
					<subtlety>3</subtlety>
					<internalStructure>1</internalStructure>
					<calcification>6</calcification>
					<sphericity>5</sphericity>
					<margin>5</margin>
					<lobulation>1</lobulation>
					<spiculation>1</spiculation>
					<texture>5</texture>
					<malignancy>2</malignancy>
				</characteristics>
				<roi>
					<imageZposition>-152.75</imageZposition>
					<imageSOP_UID>1.3.6.1.4.1.14519.5.2.1.6279.6001.311759437986765873704573318076</imageSOP_UID>
					<inclusion>TRUE</inclusion>
					<edgeMap>
					<xCoord>396</xCoord>
					<yCoord>322</yCoord>
					</edgeMap>
					<edgeMap>
					<xCoord>397</xCoord>
					<yCoord>322</yCoord>
					</edgeMap>
					<edgeMap>
					<xCoord>398</xCoord>
					<yCoord>321</yCoord>
					</edgeMap>
					<edgeMap>
					<xCoord>399</xCoord>
					<yCoord>321</yCoord>
					</edgeMap>
					<edgeMap>
					<xCoord>400</xCoord>
					<yCoord>321</yCoord>
					</edgeMap>
					<edgeMap>
					<xCoord>401</xCoord>
					<yCoord>321</yCoord>
					</edgeMap>
					<edgeMap>
					<xCoord>402</xCoord>
					<yCoord>322</yCoord>
					</edgeMap>
					<edgeMap>
					<xCoord>403</xCoord>
					<yCoord>323</yCoord>
					</edgeMap>
					<edgeMap>
					<xCoord>404</xCoord>
					<yCoord>324</yCoord>
					</edgeMap>
					<edgeMap>
					<xCoord>405</xCoord>
					<yCoord>324</yCoord>
					</edgeMap>
					<edgeMap>
					<xCoord>405</xCoord>
					<yCoord>325</yCoord>
					</edgeMap>
					<edgeMap>
					<xCoord>405</xCoord>
					<yCoord>326</yCoord>
					</edgeMap>
					<edgeMap>
					<xCoord>405</xCoord>
					<yCoord>327</yCoord>
					</edgeMap>
					<edgeMap>
					<xCoord>406</xCoord>
					<yCoord>327</yCoord>
					</edgeMap>
					<edgeMap>
					<xCoord>406</xCoord>
					<yCoord>328</yCoord>
					</edgeMap>
					<edgeMap>
					<xCoord>405</xCoord>
					<yCoord>329</yCoord>
					</edgeMap>
					<edgeMap>
					<xCoord>404</xCoord>
					<yCoord>329</yCoord>
					</edgeMap>
					<edgeMap>
					<xCoord>403</xCoord>
					<yCoord>330</yCoord>
					</edgeMap>
					<edgeMap>
					<xCoord>402</xCoord>
					<yCoord>330</yCoord>
					</edgeMap>
					<edgeMap>
					<xCoord>401</xCoord>
					<yCoord>330</yCoord>
					</edgeMap>
					<edgeMap>
					<xCoord>400</xCoord>
					<yCoord>330</yCoord>
					</edgeMap>
					<edgeMap>
					<xCoord>399</xCoord>
					<yCoord>330</yCoord>
					</edgeMap>
					<edgeMap>
					<xCoord>399</xCoord>
					<yCoord>329</yCoord>
					</edgeMap>
					<edgeMap>
					<xCoord>398</xCoord>
					<yCoord>329</yCoord>
					</edgeMap>
					<edgeMap>
					<xCoord>397</xCoord>
					<yCoord>328</yCoord>
					</edgeMap>
					<edgeMap>
					<xCoord>396</xCoord>
					<yCoord>327</yCoord>
					</edgeMap>
					<edgeMap>
					<xCoord>395</xCoord>
					<yCoord>326</yCoord>
					</edgeMap>
					<edgeMap>
					<xCoord>395</xCoord>
					<yCoord>325</yCoord>
					</edgeMap>
					<edgeMap>
					<xCoord>395</xCoord>
					<yCoord>324</yCoord>
					</edgeMap>
					<edgeMap>
					<xCoord>394</xCoord>
					<yCoord>323</yCoord>
					</edgeMap>
					<edgeMap>
					<xCoord>395</xCoord>
					<yCoord>323</yCoord>
					</edgeMap>
					<edgeMap>
					<xCoord>396</xCoord>
					<yCoord>322</yCoord>
					</edgeMap>
				</roi>
				<roi>
					<imageZposition>-155.25</imageZposition>
					<imageSOP_UID>1.3.6.1.4.1.14519.5.2.1.6279.6001.304147007986589327673119745879</imageSOP_UID>
					<inclusion>TRUE</inclusion>
					<edgeMap>
					<xCoord>396</xCoord>
					<yCoord>321</yCoord>
					</edgeMap>
					<edgeMap>
					<xCoord>397</xCoord>
					<yCoord>321</yCoord>
					</edgeMap>
					<edgeMap>
					<xCoord>398</xCoord>
					<yCoord>320</yCoord>
					</edgeMap>
					<edgeMap>
					<xCoord>399</xCoord>
					<yCoord>320</yCoord>
					</edgeMap>
					<edgeMap>
					<xCoord>400</xCoord>
					<yCoord>320</yCoord>
					</edgeMap>
					<edgeMap>
					<xCoord>401</xCoord>
					<yCoord>320</yCoord>
					</edgeMap>
					<edgeMap>
					<xCoord>402</xCoord>
					<yCoord>320</yCoord>
					</edgeMap>
					<edgeMap>
					<xCoord>403</xCoord>
					<yCoord>320</yCoord>
					</edgeMap>
					<edgeMap>
					<xCoord>404</xCoord>
					<yCoord>320</yCoord>
					</edgeMap>
					<edgeMap>
					<xCoord>405</xCoord>
					<yCoord>321</yCoord>
					</edgeMap>
					<edgeMap>
					<xCoord>406</xCoord>
					<yCoord>322</yCoord>
					</edgeMap>
					<edgeMap>
					<xCoord>406</xCoord>
					<yCoord>323</yCoord>
					</edgeMap>
					<edgeMap>
					<xCoord>406</xCoord>
					<yCoord>324</yCoord>
					</edgeMap>
					<edgeMap>
					<xCoord>407</xCoord>
					<yCoord>325</yCoord>
					</edgeMap>
					<edgeMap>
					<xCoord>407</xCoord>
					<yCoord>326</yCoord>
					</edgeMap>
					<edgeMap>
					<xCoord>407</xCoord>
					<yCoord>327</yCoord>
					</edgeMap>
					<edgeMap>
					<xCoord>407</xCoord>
					<yCoord>328</yCoord>
					</edgeMap>
					<edgeMap>
					<xCoord>407</xCoord>
					<yCoord>329</yCoord>
					</edgeMap>
					<edgeMap>
					<xCoord>407</xCoord>
					<yCoord>330</yCoord>
					</edgeMap>
					<edgeMap>
					<xCoord>406</xCoord>
					<yCoord>330</yCoord>
					</edgeMap>
					<edgeMap>
					<xCoord>405</xCoord>
					<yCoord>330</yCoord>
					</edgeMap>
					<edgeMap>
					<xCoord>404</xCoord>
					<yCoord>330</yCoord>
					</edgeMap>
					<edgeMap>
					<xCoord>403</xCoord>
					<yCoord>330</yCoord>
					</edgeMap>
					<edgeMap>
					<xCoord>402</xCoord>
					<yCoord>330</yCoord>
					</edgeMap>
					<edgeMap>
					<xCoord>401</xCoord>
					<yCoord>330</yCoord>
					</edgeMap>
					<edgeMap>
					<xCoord>400</xCoord>
					<yCoord>330</yCoord>
					</edgeMap>
					<edgeMap>
					<xCoord>399</xCoord>
					<yCoord>329</yCoord>
					</edgeMap>
					<edgeMap>
					<xCoord>398</xCoord>
					<yCoord>329</yCoord>
					</edgeMap>
					<edgeMap>
					<xCoord>397</xCoord>
					<yCoord>328</yCoord>
					</edgeMap>
					<edgeMap>
					<xCoord>396</xCoord>
					<yCoord>327</yCoord>
					</edgeMap>
					<edgeMap>
					<xCoord>396</xCoord>
					<yCoord>326</yCoord>
					</edgeMap>
					<edgeMap>
					<xCoord>396</xCoord>
					<yCoord>325</yCoord>
					</edgeMap>
					<edgeMap>
					<xCoord>395</xCoord>
					<yCoord>324</yCoord>
					</edgeMap>
					<edgeMap>
					<xCoord>395</xCoord>
					<yCoord>323</yCoord>
					</edgeMap>
					<edgeMap>
					<xCoord>394</xCoord>
					<yCoord>323</yCoord>
					</edgeMap>
					<edgeMap>
					<xCoord>394</xCoord>
					<yCoord>322</yCoord>
					</edgeMap>
					<edgeMap>
					<xCoord>393</xCoord>
					<yCoord>321</yCoord>
					</edgeMap>
					<edgeMap>
					<xCoord>394</xCoord>
					<yCoord>320</yCoord>
					</edgeMap>
					<edgeMap>
					<xCoord>395</xCoord>
					<yCoord>320</yCoord>
					</edgeMap>
					<edgeMap>
					<xCoord>396</xCoord>
					<yCoord>321</yCoord>
					</edgeMap>
				</roi>
				<roi>
					<imageZposition>-157.75</imageZposition>
					<imageSOP_UID>1.3.6.1.4.1.14519.5.2.1.6279.6001.206961152177532217750649898682</imageSOP_UID>
					<inclusion>TRUE</inclusion>
					<edgeMap>
					<xCoord>396</xCoord>
					<yCoord>320</yCoord>
					</edgeMap>
					<edgeMap>
					<xCoord>397</xCoord>
					<yCoord>319</yCoord>
					</edgeMap>
					<edgeMap>
					<xCoord>398</xCoord>
					<yCoord>319</yCoord>
					</edgeMap>
					<edgeMap>
					<xCoord>399</xCoord>
					<yCoord>319</yCoord>
					</edgeMap>
					<edgeMap>
					<xCoord>400</xCoord>
					<yCoord>319</yCoord>
					</edgeMap>
					<edgeMap>
					<xCoord>401</xCoord>
					<yCoord>319</yCoord>
					</edgeMap>
					<edgeMap>
					<xCoord>402</xCoord>
					<yCoord>319</yCoord>
					</edgeMap>
					<edgeMap>
					<xCoord>403</xCoord>
					<yCoord>319</yCoord>
					</edgeMap>
					<edgeMap>
					<xCoord>404</xCoord>
					<yCoord>320</yCoord>
					</edgeMap>
					<edgeMap>
					<xCoord>405</xCoord>
					<yCoord>320</yCoord>
					</edgeMap>
					<edgeMap>
					<xCoord>406</xCoord>
					<yCoord>320</yCoord>
					</edgeMap>
					<edgeMap>
					<xCoord>406</xCoord>
					<yCoord>321</yCoord>
					</edgeMap>
					<edgeMap>
					<xCoord>407</xCoord>
					<yCoord>322</yCoord>
					</edgeMap>
					<edgeMap>
					<xCoord>407</xCoord>
					<yCoord>323</yCoord>
					</edgeMap>
					<edgeMap>
					<xCoord>407</xCoord>
					<yCoord>324</yCoord>
					</edgeMap>
					<edgeMap>
					<xCoord>407</xCoord>
					<yCoord>325</yCoord>
					</edgeMap>
					<edgeMap>
					<xCoord>408</xCoord>
					<yCoord>325</yCoord>
					</edgeMap>
					<edgeMap>
					<xCoord>408</xCoord>
					<yCoord>326</yCoord>
					</edgeMap>
					<edgeMap>
					<xCoord>409</xCoord>
					<yCoord>327</yCoord>
					</edgeMap>
					<edgeMap>
					<xCoord>409</xCoord>
					<yCoord>328</yCoord>
					</edgeMap>
					<edgeMap>
					<xCoord>408</xCoord>
					<yCoord>329</yCoord>
					</edgeMap>
					<edgeMap>
					<xCoord>407</xCoord>
					<yCoord>329</yCoord>
					</edgeMap>
					<edgeMap>
					<xCoord>406</xCoord>
					<yCoord>329</yCoord>
					</edgeMap>
					<edgeMap>
					<xCoord>405</xCoord>
					<yCoord>329</yCoord>
					</edgeMap>
					<edgeMap>
					<xCoord>404</xCoord>
					<yCoord>329</yCoord>
					</edgeMap>
					<edgeMap>
					<xCoord>403</xCoord>
					<yCoord>329</yCoord>
					</edgeMap>
					<edgeMap>
					<xCoord>402</xCoord>
					<yCoord>329</yCoord>
					</edgeMap>
					<edgeMap>
					<xCoord>401</xCoord>
					<yCoord>328</yCoord>
					</edgeMap>
					<edgeMap>
					<xCoord>400</xCoord>
					<yCoord>328</yCoord>
					</edgeMap>
					<edgeMap>
					<xCoord>399</xCoord>
					<yCoord>327</yCoord>
					</edgeMap>
					<edgeMap>
					<xCoord>398</xCoord>
					<yCoord>327</yCoord>
					</edgeMap>
					<edgeMap>
					<xCoord>397</xCoord>
					<yCoord>326</yCoord>
					</edgeMap>
					<edgeMap>
					<xCoord>396</xCoord>
					<yCoord>326</yCoord>
					</edgeMap>
					<edgeMap>
					<xCoord>396</xCoord>
					<yCoord>325</yCoord>
					</edgeMap>
					<edgeMap>
					<xCoord>396</xCoord>
					<yCoord>324</yCoord>
					</edgeMap>
					<edgeMap>
					<xCoord>395</xCoord>
					<yCoord>323</yCoord>
					</edgeMap>
					<edgeMap>
					<xCoord>395</xCoord>
					<yCoord>322</yCoord>
					</edgeMap>
					<edgeMap>
					<xCoord>395</xCoord>
					<yCoord>321</yCoord>
					</edgeMap>
					<edgeMap>
					<xCoord>396</xCoord>
					<yCoord>320</yCoord>
					</edgeMap>
				</roi>
			</unblindedReadNodule>
			<unblindedReadNodule>
				<noduleID>3</noduleID>
				<characteristics>
					<subtlety>3</subtlety>
					<internalStructure>1</internalStructure>
					<calcification>6</calcification>
					<sphericity>5</sphericity>
					<margin>5</margin>
					<lobulation>1</lobulation>
					<spiculation>1</spiculation>
					<texture>5</texture>
					<malignancy>2</malignancy>
				</characteristics>
				<roi>
					<imageZposition>-77.75</imageZposition>
					<imageSOP_UID>1.3.6.1.4.1.14519.5.2.1.6279.6001.252444680465675564966595791353</imageSOP_UID>
					<inclusion>TRUE</inclusion>
					<edgeMap>
					<xCoord>144</xCoord>
					<yCoord>205</yCoord>
					</edgeMap>
					<edgeMap>
					<xCoord>145</xCoord>
					<yCoord>206</yCoord>
					</edgeMap>
					<edgeMap>
					<xCoord>145</xCoord>
					<yCoord>207</yCoord>
					</edgeMap>
					<edgeMap>
					<xCoord>145</xCoord>
					<yCoord>208</yCoord>
					</edgeMap>
					<edgeMap>
					<xCoord>145</xCoord>
					<yCoord>209</yCoord>
					</edgeMap>
					<edgeMap>
					<xCoord>145</xCoord>
					<yCoord>210</yCoord>
					</edgeMap>
					<edgeMap>
					<xCoord>145</xCoord>
					<yCoord>211</yCoord>
					</edgeMap>
					<edgeMap>
					<xCoord>145</xCoord>
					<yCoord>212</yCoord>
					</edgeMap>
					<edgeMap>
					<xCoord>145</xCoord>
					<yCoord>213</yCoord>
					</edgeMap>
					<edgeMap>
					<xCoord>145</xCoord>
					<yCoord>214</yCoord>
					</edgeMap>
					<edgeMap>
					<xCoord>145</xCoord>
					<yCoord>215</yCoord>
					</edgeMap>
					<edgeMap>
					<xCoord>145</xCoord>
					<yCoord>216</yCoord>
					</edgeMap>
					<edgeMap>
					<xCoord>145</xCoord>
					<yCoord>217</yCoord>
					</edgeMap>
					<edgeMap>
					<xCoord>146</xCoord>
					<yCoord>218</yCoord>
					</edgeMap>
					<edgeMap>
					<xCoord>145</xCoord>
					<yCoord>219</yCoord>
					</edgeMap>
					<edgeMap>
					<xCoord>144</xCoord>
					<yCoord>220</yCoord>
					</edgeMap>
					<edgeMap>
					<xCoord>144</xCoord>
					<yCoord>221</yCoord>
					</edgeMap>
					<edgeMap>
					<xCoord>143</xCoord>
					<yCoord>222</yCoord>
					</edgeMap>
					<edgeMap>
					<xCoord>142</xCoord>
					<yCoord>223</yCoord>
					</edgeMap>
					<edgeMap>
					<xCoord>142</xCoord>
					<yCoord>224</yCoord>
					</edgeMap>
					<edgeMap>
					<xCoord>141</xCoord>
					<yCoord>225</yCoord>
					</edgeMap>
					<edgeMap>
					<xCoord>141</xCoord>
					<yCoord>226</yCoord>
					</edgeMap>
					<edgeMap>
					<xCoord>140</xCoord>
					<yCoord>226</yCoord>
					</edgeMap>
					<edgeMap>
					<xCoord>139</xCoord>
					<yCoord>226</yCoord>
					</edgeMap>
					<edgeMap>
					<xCoord>138</xCoord>
					<yCoord>226</yCoord>
					</edgeMap>
					<edgeMap>
					<xCoord>137</xCoord>
					<yCoord>226</yCoord>
					</edgeMap>
					<edgeMap>
					<xCoord>136</xCoord>
					<yCoord>225</yCoord>
					</edgeMap>
					<edgeMap>
					<xCoord>135</xCoord>
					<yCoord>225</yCoord>
					</edgeMap>
					<edgeMap>
					<xCoord>134</xCoord>
					<yCoord>225</yCoord>
					</edgeMap>
					<edgeMap>
					<xCoord>133</xCoord>
					<yCoord>225</yCoord>
					</edgeMap>
					<edgeMap>
					<xCoord>132</xCoord>
					<yCoord>226</yCoord>
					</edgeMap>
					<edgeMap>
					<xCoord>131</xCoord>
					<yCoord>227</yCoord>
					</edgeMap>
					<edgeMap>
					<xCoord>130</xCoord>
					<yCoord>227</yCoord>
					</edgeMap>
					<edgeMap>
					<xCoord>129</xCoord>
					<yCoord>227</yCoord>
					</edgeMap>
					<edgeMap>
					<xCoord>128</xCoord>
					<yCoord>228</yCoord>
					</edgeMap>
					<edgeMap>
					<xCoord>127</xCoord>
					<yCoord>228</yCoord>
					</edgeMap>
					<edgeMap>
					<xCoord>126</xCoord>
					<yCoord>229</yCoord>
					</edgeMap>
					<edgeMap>
					<xCoord>125</xCoord>
					<yCoord>229</yCoord>
					</edgeMap>
					<edgeMap>
					<xCoord>125</xCoord>
					<yCoord>228</yCoord>
					</edgeMap>
					<edgeMap>
					<xCoord>125</xCoord>
					<yCoord>227</yCoord>
					</edgeMap>
					<edgeMap>
					<xCoord>125</xCoord>
					<yCoord>226</yCoord>
					</edgeMap>
					<edgeMap>
					<xCoord>125</xCoord>
					<yCoord>225</yCoord>
					</edgeMap>
					<edgeMap>
					<xCoord>126</xCoord>
					<yCoord>224</yCoord>
					</edgeMap>
					<edgeMap>
					<xCoord>127</xCoord>
					<yCoord>223</yCoord>
					</edgeMap>
					<edgeMap>
					<xCoord>128</xCoord>
					<yCoord>222</yCoord>
					</edgeMap>
					<edgeMap>
					<xCoord>128</xCoord>
					<yCoord>221</yCoord>
					</edgeMap>
					<edgeMap>
					<xCoord>129</xCoord>
					<yCoord>220</yCoord>
					</edgeMap>
					<edgeMap>
					<xCoord>130</xCoord>
					<yCoord>219</yCoord>
					</edgeMap>
					<edgeMap>
					<xCoord>131</xCoord>
					<yCoord>218</yCoord>
					</edgeMap>
					<edgeMap>
					<xCoord>132</xCoord>
					<yCoord>217</yCoord>
					</edgeMap>
					<edgeMap>
					<xCoord>133</xCoord>
					<yCoord>216</yCoord>
					</edgeMap>
					<edgeMap>
					<xCoord>134</xCoord>
					<yCoord>215</yCoord>
					</edgeMap>
					<edgeMap>
					<xCoord>134</xCoord>
					<yCoord>214</yCoord>
					</edgeMap>
					<edgeMap>
					<xCoord>135</xCoord>
					<yCoord>214</yCoord>
					</edgeMap>
					<edgeMap>
					<xCoord>136</xCoord>
					<yCoord>213</yCoord>
					</edgeMap>
					<edgeMap>
					<xCoord>136</xCoord>
					<yCoord>212</yCoord>
					</edgeMap>
					<edgeMap>
					<xCoord>137</xCoord>
					<yCoord>211</yCoord>
					</edgeMap>
					<edgeMap>
					<xCoord>138</xCoord>
					<yCoord>210</yCoord>
					</edgeMap>
					<edgeMap>
					<xCoord>139</xCoord>
					<yCoord>209</yCoord>
					</edgeMap>
					<edgeMap>
					<xCoord>140</xCoord>
					<yCoord>208</yCoord>
					</edgeMap>
					<edgeMap>
					<xCoord>141</xCoord>
					<yCoord>208</yCoord>
					</edgeMap>
					<edgeMap>
					<xCoord>142</xCoord>
					<yCoord>207</yCoord>
					</edgeMap>
					<edgeMap>
					<xCoord>143</xCoord>
					<yCoord>206</yCoord>
					</edgeMap>
					<edgeMap>
					<xCoord>144</xCoord>
					<yCoord>205</yCoord>
					</edgeMap>
				</roi>
				<roi>
					<imageZposition>-80.25</imageZposition>
					<imageSOP_UID>1.3.6.1.4.1.14519.5.2.1.6279.6001.216896344107186972802958185046</imageSOP_UID>
					<inclusion>TRUE</inclusion>
					<edgeMap>
					<xCoord>143</xCoord>
					<yCoord>208</yCoord>
					</edgeMap>
					<edgeMap>
					<xCoord>143</xCoord>
					<yCoord>209</yCoord>
					</edgeMap>
					<edgeMap>
					<xCoord>143</xCoord>
					<yCoord>210</yCoord>
					</edgeMap>
					<edgeMap>
					<xCoord>143</xCoord>
					<yCoord>211</yCoord>
					</edgeMap>
					<edgeMap>
					<xCoord>143</xCoord>
					<yCoord>212</yCoord>
					</edgeMap>
					<edgeMap>
					<xCoord>144</xCoord>
					<yCoord>213</yCoord>
					</edgeMap>
					<edgeMap>
					<xCoord>144</xCoord>
					<yCoord>214</yCoord>
					</edgeMap>
					<edgeMap>
					<xCoord>144</xCoord>
					<yCoord>215</yCoord>
					</edgeMap>
					<edgeMap>
					<xCoord>145</xCoord>
					<yCoord>215</yCoord>
					</edgeMap>
					<edgeMap>
					<xCoord>145</xCoord>
					<yCoord>216</yCoord>
					</edgeMap>
					<edgeMap>
					<xCoord>146</xCoord>
					<yCoord>215</yCoord>
					</edgeMap>
					<edgeMap>
					<xCoord>147</xCoord>
					<yCoord>216</yCoord>
					</edgeMap>
					<edgeMap>
					<xCoord>147</xCoord>
					<yCoord>217</yCoord>
					</edgeMap>
					<edgeMap>
					<xCoord>148</xCoord>
					<yCoord>218</yCoord>
					</edgeMap>
					<edgeMap>
					<xCoord>148</xCoord>
					<yCoord>219</yCoord>
					</edgeMap>
					<edgeMap>
					<xCoord>147</xCoord>
					<yCoord>219</yCoord>
					</edgeMap>
					<edgeMap>
					<xCoord>146</xCoord>
					<yCoord>219</yCoord>
					</edgeMap>
					<edgeMap>
					<xCoord>145</xCoord>
					<yCoord>220</yCoord>
					</edgeMap>
					<edgeMap>
					<xCoord>145</xCoord>
					<yCoord>221</yCoord>
					</edgeMap>
					<edgeMap>
					<xCoord>145</xCoord>
					<yCoord>222</yCoord>
					</edgeMap>
					<edgeMap>
					<xCoord>145</xCoord>
					<yCoord>223</yCoord>
					</edgeMap>
					<edgeMap>
					<xCoord>144</xCoord>
					<yCoord>224</yCoord>
					</edgeMap>
					<edgeMap>
					<xCoord>143</xCoord>
					<yCoord>225</yCoord>
					</edgeMap>
					<edgeMap>
					<xCoord>142</xCoord>
					<yCoord>226</yCoord>
					</edgeMap>
					<edgeMap>
					<xCoord>141</xCoord>
					<yCoord>226</yCoord>
					</edgeMap>
					<edgeMap>
					<xCoord>140</xCoord>
					<yCoord>226</yCoord>
					</edgeMap>
					<edgeMap>
					<xCoord>139</xCoord>
					<yCoord>226</yCoord>
					</edgeMap>
					<edgeMap>
					<xCoord>138</xCoord>
					<yCoord>226</yCoord>
					</edgeMap>
					<edgeMap>
					<xCoord>137</xCoord>
					<yCoord>227</yCoord>
					</edgeMap>
					<edgeMap>
					<xCoord>136</xCoord>
					<yCoord>227</yCoord>
					</edgeMap>
					<edgeMap>
					<xCoord>135</xCoord>
					<yCoord>227</yCoord>
					</edgeMap>
					<edgeMap>
					<xCoord>134</xCoord>
					<yCoord>227</yCoord>
					</edgeMap>
					<edgeMap>
					<xCoord>133</xCoord>
					<yCoord>228</yCoord>
					</edgeMap>
					<edgeMap>
					<xCoord>132</xCoord>
					<yCoord>228</yCoord>
					</edgeMap>
					<edgeMap>
					<xCoord>131</xCoord>
					<yCoord>228</yCoord>
					</edgeMap>
					<edgeMap>
					<xCoord>130</xCoord>
					<yCoord>228</yCoord>
					</edgeMap>
					<edgeMap>
					<xCoord>129</xCoord>
					<yCoord>228</yCoord>
					</edgeMap>
					<edgeMap>
					<xCoord>128</xCoord>
					<yCoord>228</yCoord>
					</edgeMap>
					<edgeMap>
					<xCoord>127</xCoord>
					<yCoord>227</yCoord>
					</edgeMap>
					<edgeMap>
					<xCoord>126</xCoord>
					<yCoord>227</yCoord>
					</edgeMap>
					<edgeMap>
					<xCoord>125</xCoord>
					<yCoord>226</yCoord>
					</edgeMap>
					<edgeMap>
					<xCoord>124</xCoord>
					<yCoord>225</yCoord>
					</edgeMap>
					<edgeMap>
					<xCoord>124</xCoord>
					<yCoord>224</yCoord>
					</edgeMap>
					<edgeMap>
					<xCoord>124</xCoord>
					<yCoord>223</yCoord>
					</edgeMap>
					<edgeMap>
					<xCoord>124</xCoord>
					<yCoord>222</yCoord>
					</edgeMap>
					<edgeMap>
					<xCoord>124</xCoord>
					<yCoord>221</yCoord>
					</edgeMap>
					<edgeMap>
					<xCoord>125</xCoord>
					<yCoord>220</yCoord>
					</edgeMap>
					<edgeMap>
					<xCoord>126</xCoord>
					<yCoord>219</yCoord>
					</edgeMap>
					<edgeMap>
					<xCoord>126</xCoord>
					<yCoord>218</yCoord>
					</edgeMap>
					<edgeMap>
					<xCoord>127</xCoord>
					<yCoord>217</yCoord>
					</edgeMap>
					<edgeMap>
					<xCoord>128</xCoord>
					<yCoord>217</yCoord>
					</edgeMap>
					<edgeMap>
					<xCoord>129</xCoord>
					<yCoord>216</yCoord>
					</edgeMap>
					<edgeMap>
					<xCoord>130</xCoord>
					<yCoord>215</yCoord>
					</edgeMap>
					<edgeMap>
					<xCoord>131</xCoord>
					<yCoord>214</yCoord>
					</edgeMap>
					<edgeMap>
					<xCoord>132</xCoord>
					<yCoord>213</yCoord>
					</edgeMap>
					<edgeMap>
					<xCoord>133</xCoord>
					<yCoord>212</yCoord>
					</edgeMap>
					<edgeMap>
					<xCoord>134</xCoord>
					<yCoord>211</yCoord>
					</edgeMap>
					<edgeMap>
					<xCoord>135</xCoord>
					<yCoord>210</yCoord>
					</edgeMap>
					<edgeMap>
					<xCoord>136</xCoord>
					<yCoord>209</yCoord>
					</edgeMap>
					<edgeMap>
					<xCoord>137</xCoord>
					<yCoord>208</yCoord>
					</edgeMap>
					<edgeMap>
					<xCoord>138</xCoord>
					<yCoord>207</yCoord>
					</edgeMap>
					<edgeMap>
					<xCoord>139</xCoord>
					<yCoord>207</yCoord>
					</edgeMap>
					<edgeMap>
					<xCoord>140</xCoord>
					<yCoord>207</yCoord>
					</edgeMap>
					<edgeMap>
					<xCoord>141</xCoord>
					<yCoord>207</yCoord>
					</edgeMap>
					<edgeMap>
					<xCoord>142</xCoord>
					<yCoord>207</yCoord>
					</edgeMap>
					<edgeMap>
					<xCoord>143</xCoord>
					<yCoord>208</yCoord>
					</edgeMap>
				</roi>
				<roi>
					<imageZposition>-82.75</imageZposition>
					<imageSOP_UID>1.3.6.1.4.1.14519.5.2.1.6279.6001.260875463350315618917341446207</imageSOP_UID>
					<inclusion>TRUE</inclusion>
					<edgeMap>
					<xCoord>139</xCoord>
					<yCoord>210</yCoord>
					</edgeMap>
					<edgeMap>
					<xCoord>140</xCoord>
					<yCoord>210</yCoord>
					</edgeMap>
					<edgeMap>
					<xCoord>141</xCoord>
					<yCoord>210</yCoord>
					</edgeMap>
					<edgeMap>
					<xCoord>142</xCoord>
					<yCoord>210</yCoord>
					</edgeMap>
					<edgeMap>
					<xCoord>142</xCoord>
					<yCoord>211</yCoord>
					</edgeMap>
					<edgeMap>
					<xCoord>142</xCoord>
					<yCoord>212</yCoord>
					</edgeMap>
					<edgeMap>
					<xCoord>143</xCoord>
					<yCoord>213</yCoord>
					</edgeMap>
					<edgeMap>
					<xCoord>143</xCoord>
					<yCoord>214</yCoord>
					</edgeMap>
					<edgeMap>
					<xCoord>143</xCoord>
					<yCoord>215</yCoord>
					</edgeMap>
					<edgeMap>
					<xCoord>144</xCoord>
					<yCoord>216</yCoord>
					</edgeMap>
					<edgeMap>
					<xCoord>144</xCoord>
					<yCoord>217</yCoord>
					</edgeMap>
					<edgeMap>
					<xCoord>144</xCoord>
					<yCoord>218</yCoord>
					</edgeMap>
					<edgeMap>
					<xCoord>144</xCoord>
					<yCoord>219</yCoord>
					</edgeMap>
					<edgeMap>
					<xCoord>144</xCoord>
					<yCoord>220</yCoord>
					</edgeMap>
					<edgeMap>
					<xCoord>143</xCoord>
					<yCoord>221</yCoord>
					</edgeMap>
					<edgeMap>
					<xCoord>143</xCoord>
					<yCoord>222</yCoord>
					</edgeMap>
					<edgeMap>
					<xCoord>142</xCoord>
					<yCoord>223</yCoord>
					</edgeMap>
					<edgeMap>
					<xCoord>141</xCoord>
					<yCoord>224</yCoord>
					</edgeMap>
					<edgeMap>
					<xCoord>140</xCoord>
					<yCoord>225</yCoord>
					</edgeMap>
					<edgeMap>
					<xCoord>139</xCoord>
					<yCoord>226</yCoord>
					</edgeMap>
					<edgeMap>
					<xCoord>138</xCoord>
					<yCoord>227</yCoord>
					</edgeMap>
					<edgeMap>
					<xCoord>137</xCoord>
					<yCoord>227</yCoord>
					</edgeMap>
					<edgeMap>
					<xCoord>136</xCoord>
					<yCoord>228</yCoord>
					</edgeMap>
					<edgeMap>
					<xCoord>135</xCoord>
					<yCoord>229</yCoord>
					</edgeMap>
					<edgeMap>
					<xCoord>134</xCoord>
					<yCoord>229</yCoord>
					</edgeMap>
					<edgeMap>
					<xCoord>133</xCoord>
					<yCoord>228</yCoord>
					</edgeMap>
					<edgeMap>
					<xCoord>132</xCoord>
					<yCoord>228</yCoord>
					</edgeMap>
					<edgeMap>
					<xCoord>131</xCoord>
					<yCoord>227</yCoord>
					</edgeMap>
					<edgeMap>
					<xCoord>130</xCoord>
					<yCoord>226</yCoord>
					</edgeMap>
					<edgeMap>
					<xCoord>129</xCoord>
					<yCoord>226</yCoord>
					</edgeMap>
					<edgeMap>
					<xCoord>128</xCoord>
					<yCoord>225</yCoord>
					</edgeMap>
					<edgeMap>
					<xCoord>127</xCoord>
					<yCoord>225</yCoord>
					</edgeMap>
					<edgeMap>
					<xCoord>126</xCoord>
					<yCoord>225</yCoord>
					</edgeMap>
					<edgeMap>
					<xCoord>125</xCoord>
					<yCoord>224</yCoord>
					</edgeMap>
					<edgeMap>
					<xCoord>124</xCoord>
					<yCoord>224</yCoord>
					</edgeMap>
					<edgeMap>
					<xCoord>124</xCoord>
					<yCoord>223</yCoord>
					</edgeMap>
					<edgeMap>
					<xCoord>124</xCoord>
					<yCoord>222</yCoord>
					</edgeMap>
					<edgeMap>
					<xCoord>124</xCoord>
					<yCoord>221</yCoord>
					</edgeMap>
					<edgeMap>
					<xCoord>125</xCoord>
					<yCoord>220</yCoord>
					</edgeMap>
					<edgeMap>
					<xCoord>126</xCoord>
					<yCoord>219</yCoord>
					</edgeMap>
					<edgeMap>
					<xCoord>127</xCoord>
					<yCoord>218</yCoord>
					</edgeMap>
					<edgeMap>
					<xCoord>128</xCoord>
					<yCoord>217</yCoord>
					</edgeMap>
					<edgeMap>
					<xCoord>128</xCoord>
					<yCoord>216</yCoord>
					</edgeMap>
					<edgeMap>
					<xCoord>129</xCoord>
					<yCoord>215</yCoord>
					</edgeMap>
					<edgeMap>
					<xCoord>130</xCoord>
					<yCoord>215</yCoord>
					</edgeMap>
					<edgeMap>
					<xCoord>131</xCoord>
					<yCoord>214</yCoord>
					</edgeMap>
					<edgeMap>
					<xCoord>131</xCoord>
					<yCoord>213</yCoord>
					</edgeMap>
					<edgeMap>
					<xCoord>132</xCoord>
					<yCoord>212</yCoord>
					</edgeMap>
					<edgeMap>
					<xCoord>133</xCoord>
					<yCoord>212</yCoord>
					</edgeMap>
					<edgeMap>
					<xCoord>134</xCoord>
					<yCoord>212</yCoord>
					</edgeMap>
					<edgeMap>
					<xCoord>135</xCoord>
					<yCoord>211</yCoord>
					</edgeMap>
					<edgeMap>
					<xCoord>136</xCoord>
					<yCoord>211</yCoord>
					</edgeMap>
					<edgeMap>
					<xCoord>137</xCoord>
					<yCoord>210</yCoord>
					</edgeMap>
					<edgeMap>
					<xCoord>138</xCoord>
					<yCoord>210</yCoord>
					</edgeMap>
					<edgeMap>
					<xCoord>139</xCoord>
					<yCoord>210</yCoord>
					</edgeMap>
				</roi>
				<roi>
					<imageZposition>-85.25</imageZposition>
					<imageSOP_UID>1.3.6.1.4.1.14519.5.2.1.6279.6001.208063832797960065107652084500</imageSOP_UID>
					<inclusion>TRUE</inclusion>
					<edgeMap>
					<xCoord>137</xCoord>
					<yCoord>209</yCoord>
					</edgeMap>
					<edgeMap>
					<xCoord>138</xCoord>
					<yCoord>209</yCoord>
					</edgeMap>
					<edgeMap>
					<xCoord>139</xCoord>
					<yCoord>209</yCoord>
					</edgeMap>
					<edgeMap>
					<xCoord>139</xCoord>
					<yCoord>210</yCoord>
					</edgeMap>
					<edgeMap>
					<xCoord>140</xCoord>
					<yCoord>210</yCoord>
					</edgeMap>
					<edgeMap>
					<xCoord>141</xCoord>
					<yCoord>211</yCoord>
					</edgeMap>
					<edgeMap>
					<xCoord>141</xCoord>
					<yCoord>212</yCoord>
					</edgeMap>
					<edgeMap>
					<xCoord>141</xCoord>
					<yCoord>213</yCoord>
					</edgeMap>
					<edgeMap>
					<xCoord>141</xCoord>
					<yCoord>214</yCoord>
					</edgeMap>
					<edgeMap>
					<xCoord>142</xCoord>
					<yCoord>215</yCoord>
					</edgeMap>
					<edgeMap>
					<xCoord>142</xCoord>
					<yCoord>216</yCoord>
					</edgeMap>
					<edgeMap>
					<xCoord>143</xCoord>
					<yCoord>217</yCoord>
					</edgeMap>
					<edgeMap>
					<xCoord>143</xCoord>
					<yCoord>218</yCoord>
					</edgeMap>
					<edgeMap>
					<xCoord>142</xCoord>
					<yCoord>219</yCoord>
					</edgeMap>
					<edgeMap>
					<xCoord>141</xCoord>
					<yCoord>220</yCoord>
					</edgeMap>
					<edgeMap>
					<xCoord>140</xCoord>
					<yCoord>221</yCoord>
					</edgeMap>
					<edgeMap>
					<xCoord>140</xCoord>
					<yCoord>222</yCoord>
					</edgeMap>
					<edgeMap>
					<xCoord>139</xCoord>
					<yCoord>223</yCoord>
					</edgeMap>
					<edgeMap>
					<xCoord>139</xCoord>
					<yCoord>224</yCoord>
					</edgeMap>
					<edgeMap>
					<xCoord>138</xCoord>
					<yCoord>224</yCoord>
					</edgeMap>
					<edgeMap>
					<xCoord>138</xCoord>
					<yCoord>225</yCoord>
					</edgeMap>
					<edgeMap>
					<xCoord>137</xCoord>
					<yCoord>226</yCoord>
					</edgeMap>
					<edgeMap>
					<xCoord>137</xCoord>
					<yCoord>227</yCoord>
					</edgeMap>
					<edgeMap>
					<xCoord>136</xCoord>
					<yCoord>227</yCoord>
					</edgeMap>
					<edgeMap>
					<xCoord>135</xCoord>
					<yCoord>227</yCoord>
					</edgeMap>
					<edgeMap>
					<xCoord>134</xCoord>
					<yCoord>227</yCoord>
					</edgeMap>
					<edgeMap>
					<xCoord>133</xCoord>
					<yCoord>227</yCoord>
					</edgeMap>
					<edgeMap>
					<xCoord>132</xCoord>
					<yCoord>227</yCoord>
					</edgeMap>
					<edgeMap>
					<xCoord>131</xCoord>
					<yCoord>227</yCoord>
					</edgeMap>
					<edgeMap>
					<xCoord>130</xCoord>
					<yCoord>227</yCoord>
					</edgeMap>
					<edgeMap>
					<xCoord>129</xCoord>
					<yCoord>226</yCoord>
					</edgeMap>
					<edgeMap>
					<xCoord>128</xCoord>
					<yCoord>226</yCoord>
					</edgeMap>
					<edgeMap>
					<xCoord>127</xCoord>
					<yCoord>225</yCoord>
					</edgeMap>
					<edgeMap>
					<xCoord>126</xCoord>
					<yCoord>225</yCoord>
					</edgeMap>
					<edgeMap>
					<xCoord>126</xCoord>
					<yCoord>224</yCoord>
					</edgeMap>
					<edgeMap>
					<xCoord>125</xCoord>
					<yCoord>223</yCoord>
					</edgeMap>
					<edgeMap>
					<xCoord>124</xCoord>
					<yCoord>222</yCoord>
					</edgeMap>
					<edgeMap>
					<xCoord>124</xCoord>
					<yCoord>221</yCoord>
					</edgeMap>
					<edgeMap>
					<xCoord>125</xCoord>
					<yCoord>220</yCoord>
					</edgeMap>
					<edgeMap>
					<xCoord>126</xCoord>
					<yCoord>219</yCoord>
					</edgeMap>
					<edgeMap>
					<xCoord>126</xCoord>
					<yCoord>218</yCoord>
					</edgeMap>
					<edgeMap>
					<xCoord>127</xCoord>
					<yCoord>217</yCoord>
					</edgeMap>
					<edgeMap>
					<xCoord>128</xCoord>
					<yCoord>216</yCoord>
					</edgeMap>
					<edgeMap>
					<xCoord>129</xCoord>
					<yCoord>215</yCoord>
					</edgeMap>
					<edgeMap>
					<xCoord>130</xCoord>
					<yCoord>215</yCoord>
					</edgeMap>
					<edgeMap>
					<xCoord>130</xCoord>
					<yCoord>214</yCoord>
					</edgeMap>
					<edgeMap>
					<xCoord>131</xCoord>
					<yCoord>213</yCoord>
					</edgeMap>
					<edgeMap>
					<xCoord>132</xCoord>
					<yCoord>213</yCoord>
					</edgeMap>
					<edgeMap>
					<xCoord>133</xCoord>
					<yCoord>212</yCoord>
					</edgeMap>
					<edgeMap>
					<xCoord>134</xCoord>
					<yCoord>212</yCoord>
					</edgeMap>
					<edgeMap>
					<xCoord>134</xCoord>
					<yCoord>211</yCoord>
					</edgeMap>
					<edgeMap>
					<xCoord>135</xCoord>
					<yCoord>210</yCoord>
					</edgeMap>
					<edgeMap>
					<xCoord>136</xCoord>
					<yCoord>209</yCoord>
					</edgeMap>
					<edgeMap>
					<xCoord>137</xCoord>
					<yCoord>209</yCoord>
					</edgeMap>
				</roi>
				<roi>
					<imageZposition>-87.75</imageZposition>
					<imageSOP_UID>1.3.6.1.4.1.14519.5.2.1.6279.6001.284580292894824940692504961763</imageSOP_UID>
					<inclusion>TRUE</inclusion>
					<edgeMap>
					<xCoord>136</xCoord>
					<yCoord>206</yCoord>
					</edgeMap>
					<edgeMap>
					<xCoord>136</xCoord>
					<yCoord>207</yCoord>
					</edgeMap>
					<edgeMap>
					<xCoord>136</xCoord>
					<yCoord>208</yCoord>
					</edgeMap>
					<edgeMap>
					<xCoord>137</xCoord>
					<yCoord>209</yCoord>
					</edgeMap>
					<edgeMap>
					<xCoord>138</xCoord>
					<yCoord>209</yCoord>
					</edgeMap>
					<edgeMap>
					<xCoord>138</xCoord>
					<yCoord>210</yCoord>
					</edgeMap>
					<edgeMap>
					<xCoord>139</xCoord>
					<yCoord>210</yCoord>
					</edgeMap>
					<edgeMap>
					<xCoord>140</xCoord>
					<yCoord>211</yCoord>
					</edgeMap>
					<edgeMap>
					<xCoord>140</xCoord>
					<yCoord>212</yCoord>
					</edgeMap>
					<edgeMap>
					<xCoord>141</xCoord>
					<yCoord>213</yCoord>
					</edgeMap>
					<edgeMap>
					<xCoord>142</xCoord>
					<yCoord>213</yCoord>
					</edgeMap>
					<edgeMap>
					<xCoord>143</xCoord>
					<yCoord>214</yCoord>
					</edgeMap>
					<edgeMap>
					<xCoord>144</xCoord>
					<yCoord>215</yCoord>
					</edgeMap>
					<edgeMap>
					<xCoord>144</xCoord>
					<yCoord>216</yCoord>
					</edgeMap>
					<edgeMap>
					<xCoord>145</xCoord>
					<yCoord>217</yCoord>
					</edgeMap>
					<edgeMap>
					<xCoord>145</xCoord>
					<yCoord>218</yCoord>
					</edgeMap>
					<edgeMap>
					<xCoord>145</xCoord>
					<yCoord>219</yCoord>
					</edgeMap>
					<edgeMap>
					<xCoord>145</xCoord>
					<yCoord>220</yCoord>
					</edgeMap>
					<edgeMap>
					<xCoord>145</xCoord>
					<yCoord>221</yCoord>
					</edgeMap>
					<edgeMap>
					<xCoord>145</xCoord>
					<yCoord>222</yCoord>
					</edgeMap>
					<edgeMap>
					<xCoord>144</xCoord>
					<yCoord>223</yCoord>
					</edgeMap>
					<edgeMap>
					<xCoord>143</xCoord>
					<yCoord>224</yCoord>
					</edgeMap>
					<edgeMap>
					<xCoord>142</xCoord>
					<yCoord>224</yCoord>
					</edgeMap>
					<edgeMap>
					<xCoord>141</xCoord>
					<yCoord>225</yCoord>
					</edgeMap>
					<edgeMap>
					<xCoord>141</xCoord>
					<yCoord>226</yCoord>
					</edgeMap>
					<edgeMap>
					<xCoord>140</xCoord>
					<yCoord>226</yCoord>
					</edgeMap>
					<edgeMap>
					<xCoord>139</xCoord>
					<yCoord>227</yCoord>
					</edgeMap>
					<edgeMap>
					<xCoord>138</xCoord>
					<yCoord>227</yCoord>
					</edgeMap>
					<edgeMap>
					<xCoord>137</xCoord>
					<yCoord>227</yCoord>
					</edgeMap>
					<edgeMap>
					<xCoord>136</xCoord>
					<yCoord>228</yCoord>
					</edgeMap>
					<edgeMap>
					<xCoord>135</xCoord>
					<yCoord>228</yCoord>
					</edgeMap>
					<edgeMap>
					<xCoord>134</xCoord>
					<yCoord>228</yCoord>
					</edgeMap>
					<edgeMap>
					<xCoord>133</xCoord>
					<yCoord>228</yCoord>
					</edgeMap>
					<edgeMap>
					<xCoord>132</xCoord>
					<yCoord>228</yCoord>
					</edgeMap>
					<edgeMap>
					<xCoord>131</xCoord>
					<yCoord>228</yCoord>
					</edgeMap>
					<edgeMap>
					<xCoord>130</xCoord>
					<yCoord>227</yCoord>
					</edgeMap>
					<edgeMap>
					<xCoord>129</xCoord>
					<yCoord>227</yCoord>
					</edgeMap>
					<edgeMap>
					<xCoord>128</xCoord>
					<yCoord>227</yCoord>
					</edgeMap>
					<edgeMap>
					<xCoord>127</xCoord>
					<yCoord>226</yCoord>
					</edgeMap>
					<edgeMap>
					<xCoord>126</xCoord>
					<yCoord>226</yCoord>
					</edgeMap>
					<edgeMap>
					<xCoord>126</xCoord>
					<yCoord>225</yCoord>
					</edgeMap>
					<edgeMap>
					<xCoord>125</xCoord>
					<yCoord>224</yCoord>
					</edgeMap>
					<edgeMap>
					<xCoord>124</xCoord>
					<yCoord>223</yCoord>
					</edgeMap>
					<edgeMap>
					<xCoord>124</xCoord>
					<yCoord>222</yCoord>
					</edgeMap>
					<edgeMap>
					<xCoord>123</xCoord>
					<yCoord>221</yCoord>
					</edgeMap>
					<edgeMap>
					<xCoord>123</xCoord>
					<yCoord>220</yCoord>
					</edgeMap>
					<edgeMap>
					<xCoord>123</xCoord>
					<yCoord>219</yCoord>
					</edgeMap>
					<edgeMap>
					<xCoord>124</xCoord>
					<yCoord>219</yCoord>
					</edgeMap>
					<edgeMap>
					<xCoord>124</xCoord>
					<yCoord>218</yCoord>
					</edgeMap>
					<edgeMap>
					<xCoord>124</xCoord>
					<yCoord>217</yCoord>
					</edgeMap>
					<edgeMap>
					<xCoord>124</xCoord>
					<yCoord>216</yCoord>
					</edgeMap>
					<edgeMap>
					<xCoord>125</xCoord>
					<yCoord>215</yCoord>
					</edgeMap>
					<edgeMap>
					<xCoord>126</xCoord>
					<yCoord>214</yCoord>
					</edgeMap>
					<edgeMap>
					<xCoord>127</xCoord>
					<yCoord>213</yCoord>
					</edgeMap>
					<edgeMap>
					<xCoord>127</xCoord>
					<yCoord>212</yCoord>
					</edgeMap>
					<edgeMap>
					<xCoord>128</xCoord>
					<yCoord>211</yCoord>
					</edgeMap>
					<edgeMap>
					<xCoord>129</xCoord>
					<yCoord>210</yCoord>
					</edgeMap>
					<edgeMap>
					<xCoord>129</xCoord>
					<yCoord>209</yCoord>
					</edgeMap>
					<edgeMap>
					<xCoord>130</xCoord>
					<yCoord>208</yCoord>
					</edgeMap>
					<edgeMap>
					<xCoord>131</xCoord>
					<yCoord>208</yCoord>
					</edgeMap>
					<edgeMap>
					<xCoord>132</xCoord>
					<yCoord>207</yCoord>
					</edgeMap>
					<edgeMap>
					<xCoord>133</xCoord>
					<yCoord>206</yCoord>
					</edgeMap>
					<edgeMap>
					<xCoord>134</xCoord>
					<yCoord>206</yCoord>
					</edgeMap>
					<edgeMap>
					<xCoord>135</xCoord>
					<yCoord>206</yCoord>
					</edgeMap>
					<edgeMap>
					<xCoord>136</xCoord>
					<yCoord>206</yCoord>
					</edgeMap>
				</roi>
			</unblindedReadNodule>
			<unblindedReadNodule>
				<noduleID>4</noduleID>
				<characteristics>
					<subtlety>5</subtlety>
					<internalStructure>1</internalStructure>
					<calcification>6</calcification>
					<sphericity>5</sphericity>
					<margin>5</margin>
					<lobulation>4</lobulation>
					<spiculation>1</spiculation>
					<texture>5</texture>
					<malignancy>3</malignancy>
				</characteristics>
				<roi>
					<imageZposition>-60.25</imageZposition>
					<imageSOP_UID>1.3.6.1.4.1.14519.5.2.1.6279.6001.266663855040644425210270178769</imageSOP_UID>
					<inclusion>TRUE</inclusion>
					<edgeMap>
					<xCoord>134</xCoord>
					<yCoord>305</yCoord>
					</edgeMap>
					<edgeMap>
					<xCoord>134</xCoord>
					<yCoord>304</yCoord>
					</edgeMap>
					<edgeMap>
					<xCoord>134</xCoord>
					<yCoord>303</yCoord>
					</edgeMap>
					<edgeMap>
					<xCoord>135</xCoord>
					<yCoord>302</yCoord>
					</edgeMap>
					<edgeMap>
					<xCoord>135</xCoord>
					<yCoord>301</yCoord>
					</edgeMap>
					<edgeMap>
					<xCoord>136</xCoord>
					<yCoord>300</yCoord>
					</edgeMap>
					<edgeMap>
					<xCoord>137</xCoord>
					<yCoord>299</yCoord>
					</edgeMap>
					<edgeMap>
					<xCoord>138</xCoord>
					<yCoord>299</yCoord>
					</edgeMap>
					<edgeMap>
					<xCoord>138</xCoord>
					<yCoord>300</yCoord>
					</edgeMap>
					<edgeMap>
					<xCoord>139</xCoord>
					<yCoord>300</yCoord>
					</edgeMap>
					<edgeMap>
					<xCoord>140</xCoord>
					<yCoord>300</yCoord>
					</edgeMap>
					<edgeMap>
					<xCoord>141</xCoord>
					<yCoord>300</yCoord>
					</edgeMap>
					<edgeMap>
					<xCoord>141</xCoord>
					<yCoord>299</yCoord>
					</edgeMap>
					<edgeMap>
					<xCoord>141</xCoord>
					<yCoord>298</yCoord>
					</edgeMap>
					<edgeMap>
					<xCoord>141</xCoord>
					<yCoord>297</yCoord>
					</edgeMap>
					<edgeMap>
					<xCoord>142</xCoord>
					<yCoord>297</yCoord>
					</edgeMap>
					<edgeMap>
					<xCoord>143</xCoord>
					<yCoord>296</yCoord>
					</edgeMap>
					<edgeMap>
					<xCoord>144</xCoord>
					<yCoord>296</yCoord>
					</edgeMap>
					<edgeMap>
					<xCoord>144</xCoord>
					<yCoord>297</yCoord>
					</edgeMap>
					<edgeMap>
					<xCoord>144</xCoord>
					<yCoord>298</yCoord>
					</edgeMap>
					<edgeMap>
					<xCoord>144</xCoord>
					<yCoord>299</yCoord>
					</edgeMap>
					<edgeMap>
					<xCoord>144</xCoord>
					<yCoord>300</yCoord>
					</edgeMap>
					<edgeMap>
					<xCoord>144</xCoord>
					<yCoord>301</yCoord>
					</edgeMap>
					<edgeMap>
					<xCoord>145</xCoord>
					<yCoord>302</yCoord>
					</edgeMap>
					<edgeMap>
					<xCoord>145</xCoord>
					<yCoord>303</yCoord>
					</edgeMap>
					<edgeMap>
					<xCoord>146</xCoord>
					<yCoord>303</yCoord>
					</edgeMap>
					<edgeMap>
					<xCoord>146</xCoord>
					<yCoord>304</yCoord>
					</edgeMap>
					<edgeMap>
					<xCoord>147</xCoord>
					<yCoord>305</yCoord>
					</edgeMap>
					<edgeMap>
					<xCoord>147</xCoord>
					<yCoord>306</yCoord>
					</edgeMap>
					<edgeMap>
					<xCoord>147</xCoord>
					<yCoord>307</yCoord>
					</edgeMap>
					<edgeMap>
					<xCoord>148</xCoord>
					<yCoord>308</yCoord>
					</edgeMap>
					<edgeMap>
					<xCoord>148</xCoord>
					<yCoord>309</yCoord>
					</edgeMap>
					<edgeMap>
					<xCoord>148</xCoord>
					<yCoord>310</yCoord>
					</edgeMap>
					<edgeMap>
					<xCoord>148</xCoord>
					<yCoord>311</yCoord>
					</edgeMap>
					<edgeMap>
					<xCoord>149</xCoord>
					<yCoord>312</yCoord>
					</edgeMap>
					<edgeMap>
					<xCoord>149</xCoord>
					<yCoord>313</yCoord>
					</edgeMap>
					<edgeMap>
					<xCoord>149</xCoord>
					<yCoord>314</yCoord>
					</edgeMap>
					<edgeMap>
					<xCoord>148</xCoord>
					<yCoord>315</yCoord>
					</edgeMap>
					<edgeMap>
					<xCoord>147</xCoord>
					<yCoord>316</yCoord>
					</edgeMap>
					<edgeMap>
					<xCoord>146</xCoord>
					<yCoord>317</yCoord>
					</edgeMap>
					<edgeMap>
					<xCoord>145</xCoord>
					<yCoord>317</yCoord>
					</edgeMap>
					<edgeMap>
					<xCoord>144</xCoord>
					<yCoord>317</yCoord>
					</edgeMap>
					<edgeMap>
					<xCoord>143</xCoord>
					<yCoord>317</yCoord>
					</edgeMap>
					<edgeMap>
					<xCoord>142</xCoord>
					<yCoord>317</yCoord>
					</edgeMap>
					<edgeMap>
					<xCoord>141</xCoord>
					<yCoord>316</yCoord>
					</edgeMap>
					<edgeMap>
					<xCoord>140</xCoord>
					<yCoord>316</yCoord>
					</edgeMap>
					<edgeMap>
					<xCoord>139</xCoord>
					<yCoord>316</yCoord>
					</edgeMap>
					<edgeMap>
					<xCoord>138</xCoord>
					<yCoord>315</yCoord>
					</edgeMap>
					<edgeMap>
					<xCoord>137</xCoord>
					<yCoord>315</yCoord>
					</edgeMap>
					<edgeMap>
					<xCoord>136</xCoord>
					<yCoord>315</yCoord>
					</edgeMap>
					<edgeMap>
					<xCoord>135</xCoord>
					<yCoord>315</yCoord>
					</edgeMap>
					<edgeMap>
					<xCoord>135</xCoord>
					<yCoord>314</yCoord>
					</edgeMap>
					<edgeMap>
					<xCoord>134</xCoord>
					<yCoord>315</yCoord>
					</edgeMap>
					<edgeMap>
					<xCoord>133</xCoord>
					<yCoord>314</yCoord>
					</edgeMap>
					<edgeMap>
					<xCoord>133</xCoord>
					<yCoord>313</yCoord>
					</edgeMap>
					<edgeMap>
					<xCoord>133</xCoord>
					<yCoord>312</yCoord>
					</edgeMap>
					<edgeMap>
					<xCoord>132</xCoord>
					<yCoord>311</yCoord>
					</edgeMap>
					<edgeMap>
					<xCoord>132</xCoord>
					<yCoord>310</yCoord>
					</edgeMap>
					<edgeMap>
					<xCoord>132</xCoord>
					<yCoord>309</yCoord>
					</edgeMap>
					<edgeMap>
					<xCoord>132</xCoord>
					<yCoord>308</yCoord>
					</edgeMap>
					<edgeMap>
					<xCoord>133</xCoord>
					<yCoord>307</yCoord>
					</edgeMap>
					<edgeMap>
					<xCoord>133</xCoord>
					<yCoord>306</yCoord>
					</edgeMap>
					<edgeMap>
					<xCoord>134</xCoord>
					<yCoord>305</yCoord>
					</edgeMap>
				</roi>
				<roi>
					<imageZposition>-62.75</imageZposition>
					<imageSOP_UID>1.3.6.1.4.1.14519.5.2.1.6279.6001.127645807453643659393221661620</imageSOP_UID>
					<inclusion>TRUE</inclusion>
					<edgeMap>
					<xCoord>137</xCoord>
					<yCoord>300</yCoord>
					</edgeMap>
					<edgeMap>
					<xCoord>138</xCoord>
					<yCoord>299</yCoord>
					</edgeMap>
					<edgeMap>
					<xCoord>139</xCoord>
					<yCoord>299</yCoord>
					</edgeMap>
					<edgeMap>
					<xCoord>139</xCoord>
					<yCoord>298</yCoord>
					</edgeMap>
					<edgeMap>
					<xCoord>140</xCoord>
					<yCoord>297</yCoord>
					</edgeMap>
					<edgeMap>
					<xCoord>141</xCoord>
					<yCoord>297</yCoord>
					</edgeMap>
					<edgeMap>
					<xCoord>142</xCoord>
					<yCoord>297</yCoord>
					</edgeMap>
					<edgeMap>
					<xCoord>142</xCoord>
					<yCoord>298</yCoord>
					</edgeMap>
					<edgeMap>
					<xCoord>143</xCoord>
					<yCoord>298</yCoord>
					</edgeMap>
					<edgeMap>
					<xCoord>144</xCoord>
					<yCoord>299</yCoord>
					</edgeMap>
					<edgeMap>
					<xCoord>144</xCoord>
					<yCoord>300</yCoord>
					</edgeMap>
					<edgeMap>
					<xCoord>145</xCoord>
					<yCoord>300</yCoord>
					</edgeMap>
					<edgeMap>
					<xCoord>146</xCoord>
					<yCoord>301</yCoord>
					</edgeMap>
					<edgeMap>
					<xCoord>147</xCoord>
					<yCoord>302</yCoord>
					</edgeMap>
					<edgeMap>
					<xCoord>147</xCoord>
					<yCoord>303</yCoord>
					</edgeMap>
					<edgeMap>
					<xCoord>147</xCoord>
					<yCoord>304</yCoord>
					</edgeMap>
					<edgeMap>
					<xCoord>148</xCoord>
					<yCoord>304</yCoord>
					</edgeMap>
					<edgeMap>
					<xCoord>148</xCoord>
					<yCoord>305</yCoord>
					</edgeMap>
					<edgeMap>
					<xCoord>148</xCoord>
					<yCoord>306</yCoord>
					</edgeMap>
					<edgeMap>
					<xCoord>149</xCoord>
					<yCoord>306</yCoord>
					</edgeMap>
					<edgeMap>
					<xCoord>149</xCoord>
					<yCoord>307</yCoord>
					</edgeMap>
					<edgeMap>
					<xCoord>150</xCoord>
					<yCoord>307</yCoord>
					</edgeMap>
					<edgeMap>
					<xCoord>150</xCoord>
					<yCoord>308</yCoord>
					</edgeMap>
					<edgeMap>
					<xCoord>151</xCoord>
					<yCoord>309</yCoord>
					</edgeMap>
					<edgeMap>
					<xCoord>150</xCoord>
					<yCoord>310</yCoord>
					</edgeMap>
					<edgeMap>
					<xCoord>150</xCoord>
					<yCoord>311</yCoord>
					</edgeMap>
					<edgeMap>
					<xCoord>149</xCoord>
					<yCoord>312</yCoord>
					</edgeMap>
					<edgeMap>
					<xCoord>149</xCoord>
					<yCoord>313</yCoord>
					</edgeMap>
					<edgeMap>
					<xCoord>148</xCoord>
					<yCoord>314</yCoord>
					</edgeMap>
					<edgeMap>
					<xCoord>148</xCoord>
					<yCoord>315</yCoord>
					</edgeMap>
					<edgeMap>
					<xCoord>147</xCoord>
					<yCoord>316</yCoord>
					</edgeMap>
					<edgeMap>
					<xCoord>146</xCoord>
					<yCoord>317</yCoord>
					</edgeMap>
					<edgeMap>
					<xCoord>145</xCoord>
					<yCoord>316</yCoord>
					</edgeMap>
					<edgeMap>
					<xCoord>144</xCoord>
					<yCoord>316</yCoord>
					</edgeMap>
					<edgeMap>
					<xCoord>144</xCoord>
					<yCoord>317</yCoord>
					</edgeMap>
					<edgeMap>
					<xCoord>144</xCoord>
					<yCoord>318</yCoord>
					</edgeMap>
					<edgeMap>
					<xCoord>143</xCoord>
					<yCoord>319</yCoord>
					</edgeMap>
					<edgeMap>
					<xCoord>143</xCoord>
					<yCoord>320</yCoord>
					</edgeMap>
					<edgeMap>
					<xCoord>142</xCoord>
					<yCoord>321</yCoord>
					</edgeMap>
					<edgeMap>
					<xCoord>141</xCoord>
					<yCoord>321</yCoord>
					</edgeMap>
					<edgeMap>
					<xCoord>141</xCoord>
					<yCoord>320</yCoord>
					</edgeMap>
					<edgeMap>
					<xCoord>140</xCoord>
					<yCoord>319</yCoord>
					</edgeMap>
					<edgeMap>
					<xCoord>140</xCoord>
					<yCoord>318</yCoord>
					</edgeMap>
					<edgeMap>
					<xCoord>140</xCoord>
					<yCoord>317</yCoord>
					</edgeMap>
					<edgeMap>
					<xCoord>139</xCoord>
					<yCoord>316</yCoord>
					</edgeMap>
					<edgeMap>
					<xCoord>138</xCoord>
					<yCoord>316</yCoord>
					</edgeMap>
					<edgeMap>
					<xCoord>137</xCoord>
					<yCoord>316</yCoord>
					</edgeMap>
					<edgeMap>
					<xCoord>136</xCoord>
					<yCoord>315</yCoord>
					</edgeMap>
					<edgeMap>
					<xCoord>136</xCoord>
					<yCoord>314</yCoord>
					</edgeMap>
					<edgeMap>
					<xCoord>135</xCoord>
					<yCoord>313</yCoord>
					</edgeMap>
					<edgeMap>
					<xCoord>134</xCoord>
					<yCoord>313</yCoord>
					</edgeMap>
					<edgeMap>
					<xCoord>133</xCoord>
					<yCoord>312</yCoord>
					</edgeMap>
					<edgeMap>
					<xCoord>132</xCoord>
					<yCoord>312</yCoord>
					</edgeMap>
					<edgeMap>
					<xCoord>131</xCoord>
					<yCoord>311</yCoord>
					</edgeMap>
					<edgeMap>
					<xCoord>130</xCoord>
					<yCoord>310</yCoord>
					</edgeMap>
					<edgeMap>
					<xCoord>130</xCoord>
					<yCoord>309</yCoord>
					</edgeMap>
					<edgeMap>
					<xCoord>130</xCoord>
					<yCoord>308</yCoord>
					</edgeMap>
					<edgeMap>
					<xCoord>131</xCoord>
					<yCoord>307</yCoord>
					</edgeMap>
					<edgeMap>
					<xCoord>131</xCoord>
					<yCoord>306</yCoord>
					</edgeMap>
					<edgeMap>
					<xCoord>131</xCoord>
					<yCoord>305</yCoord>
					</edgeMap>
					<edgeMap>
					<xCoord>132</xCoord>
					<yCoord>304</yCoord>
					</edgeMap>
					<edgeMap>
					<xCoord>133</xCoord>
					<yCoord>304</yCoord>
					</edgeMap>
					<edgeMap>
					<xCoord>134</xCoord>
					<yCoord>304</yCoord>
					</edgeMap>
					<edgeMap>
					<xCoord>135</xCoord>
					<yCoord>304</yCoord>
					</edgeMap>
					<edgeMap>
					<xCoord>136</xCoord>
					<yCoord>303</yCoord>
					</edgeMap>
					<edgeMap>
					<xCoord>135</xCoord>
					<yCoord>302</yCoord>
					</edgeMap>
					<edgeMap>
					<xCoord>134</xCoord>
					<yCoord>302</yCoord>
					</edgeMap>
					<edgeMap>
					<xCoord>134</xCoord>
					<yCoord>301</yCoord>
					</edgeMap>
					<edgeMap>
					<xCoord>135</xCoord>
					<yCoord>301</yCoord>
					</edgeMap>
					<edgeMap>
					<xCoord>135</xCoord>
					<yCoord>300</yCoord>
					</edgeMap>
					<edgeMap>
					<xCoord>136</xCoord>
					<yCoord>300</yCoord>
					</edgeMap>
					<edgeMap>
					<xCoord>137</xCoord>
					<yCoord>300</yCoord>
					</edgeMap>
				</roi>
				<roi>
					<imageZposition>-65.25</imageZposition>
					<imageSOP_UID>1.3.6.1.4.1.14519.5.2.1.6279.6001.650532270168004655245631571003</imageSOP_UID>
					<inclusion>TRUE</inclusion>
					<edgeMap>
					<xCoord>133</xCoord>
					<yCoord>301</yCoord>
					</edgeMap>
					<edgeMap>
					<xCoord>133</xCoord>
					<yCoord>300</yCoord>
					</edgeMap>
					<edgeMap>
					<xCoord>133</xCoord>
					<yCoord>299</yCoord>
					</edgeMap>
					<edgeMap>
					<xCoord>132</xCoord>
					<yCoord>298</yCoord>
					</edgeMap>
					<edgeMap>
					<xCoord>132</xCoord>
					<yCoord>297</yCoord>
					</edgeMap>
					<edgeMap>
					<xCoord>132</xCoord>
					<yCoord>296</yCoord>
					</edgeMap>
					<edgeMap>
					<xCoord>132</xCoord>
					<yCoord>295</yCoord>
					</edgeMap>
					<edgeMap>
					<xCoord>133</xCoord>
					<yCoord>294</yCoord>
					</edgeMap>
					<edgeMap>
					<xCoord>133</xCoord>
					<yCoord>293</yCoord>
					</edgeMap>
					<edgeMap>
					<xCoord>134</xCoord>
					<yCoord>293</yCoord>
					</edgeMap>
					<edgeMap>
					<xCoord>135</xCoord>
					<yCoord>293</yCoord>
					</edgeMap>
					<edgeMap>
					<xCoord>136</xCoord>
					<yCoord>293</yCoord>
					</edgeMap>
					<edgeMap>
					<xCoord>137</xCoord>
					<yCoord>293</yCoord>
					</edgeMap>
					<edgeMap>
					<xCoord>138</xCoord>
					<yCoord>293</yCoord>
					</edgeMap>
					<edgeMap>
					<xCoord>139</xCoord>
					<yCoord>294</yCoord>
					</edgeMap>
					<edgeMap>
					<xCoord>139</xCoord>
					<yCoord>295</yCoord>
					</edgeMap>
					<edgeMap>
					<xCoord>139</xCoord>
					<yCoord>296</yCoord>
					</edgeMap>
					<edgeMap>
					<xCoord>140</xCoord>
					<yCoord>297</yCoord>
					</edgeMap>
					<edgeMap>
					<xCoord>140</xCoord>
					<yCoord>298</yCoord>
					</edgeMap>
					<edgeMap>
					<xCoord>141</xCoord>
					<yCoord>298</yCoord>
					</edgeMap>
					<edgeMap>
					<xCoord>142</xCoord>
					<yCoord>298</yCoord>
					</edgeMap>
					<edgeMap>
					<xCoord>142</xCoord>
					<yCoord>297</yCoord>
					</edgeMap>
					<edgeMap>
					<xCoord>143</xCoord>
					<yCoord>297</yCoord>
					</edgeMap>
					<edgeMap>
					<xCoord>144</xCoord>
					<yCoord>296</yCoord>
					</edgeMap>
					<edgeMap>
					<xCoord>144</xCoord>
					<yCoord>295</yCoord>
					</edgeMap>
					<edgeMap>
					<xCoord>145</xCoord>
					<yCoord>295</yCoord>
					</edgeMap>
					<edgeMap>
					<xCoord>146</xCoord>
					<yCoord>295</yCoord>
					</edgeMap>
					<edgeMap>
					<xCoord>147</xCoord>
					<yCoord>296</yCoord>
					</edgeMap>
					<edgeMap>
					<xCoord>147</xCoord>
					<yCoord>297</yCoord>
					</edgeMap>
					<edgeMap>
					<xCoord>148</xCoord>
					<yCoord>297</yCoord>
					</edgeMap>
					<edgeMap>
					<xCoord>148</xCoord>
					<yCoord>298</yCoord>
					</edgeMap>
					<edgeMap>
					<xCoord>147</xCoord>
					<yCoord>299</yCoord>
					</edgeMap>
					<edgeMap>
					<xCoord>146</xCoord>
					<yCoord>299</yCoord>
					</edgeMap>
					<edgeMap>
					<xCoord>145</xCoord>
					<yCoord>299</yCoord>
					</edgeMap>
					<edgeMap>
					<xCoord>145</xCoord>
					<yCoord>300</yCoord>
					</edgeMap>
					<edgeMap>
					<xCoord>146</xCoord>
					<yCoord>301</yCoord>
					</edgeMap>
					<edgeMap>
					<xCoord>147</xCoord>
					<yCoord>301</yCoord>
					</edgeMap>
					<edgeMap>
					<xCoord>148</xCoord>
					<yCoord>302</yCoord>
					</edgeMap>
					<edgeMap>
					<xCoord>148</xCoord>
					<yCoord>303</yCoord>
					</edgeMap>
					<edgeMap>
					<xCoord>149</xCoord>
					<yCoord>303</yCoord>
					</edgeMap>
					<edgeMap>
					<xCoord>149</xCoord>
					<yCoord>304</yCoord>
					</edgeMap>
					<edgeMap>
					<xCoord>149</xCoord>
					<yCoord>305</yCoord>
					</edgeMap>
					<edgeMap>
					<xCoord>149</xCoord>
					<yCoord>306</yCoord>
					</edgeMap>
					<edgeMap>
					<xCoord>149</xCoord>
					<yCoord>307</yCoord>
					</edgeMap>
					<edgeMap>
					<xCoord>149</xCoord>
					<yCoord>308</yCoord>
					</edgeMap>
					<edgeMap>
					<xCoord>150</xCoord>
					<yCoord>309</yCoord>
					</edgeMap>
					<edgeMap>
					<xCoord>151</xCoord>
					<yCoord>309</yCoord>
					</edgeMap>
					<edgeMap>
					<xCoord>152</xCoord>
					<yCoord>310</yCoord>
					</edgeMap>
					<edgeMap>
					<xCoord>152</xCoord>
					<yCoord>311</yCoord>
					</edgeMap>
					<edgeMap>
					<xCoord>152</xCoord>
					<yCoord>312</yCoord>
					</edgeMap>
					<edgeMap>
					<xCoord>151</xCoord>
					<yCoord>313</yCoord>
					</edgeMap>
					<edgeMap>
					<xCoord>151</xCoord>
					<yCoord>314</yCoord>
					</edgeMap>
					<edgeMap>
					<xCoord>150</xCoord>
					<yCoord>314</yCoord>
					</edgeMap>
					<edgeMap>
					<xCoord>149</xCoord>
					<yCoord>314</yCoord>
					</edgeMap>
					<edgeMap>
					<xCoord>148</xCoord>
					<yCoord>314</yCoord>
					</edgeMap>
					<edgeMap>
					<xCoord>147</xCoord>
					<yCoord>314</yCoord>
					</edgeMap>
					<edgeMap>
					<xCoord>146</xCoord>
					<yCoord>315</yCoord>
					</edgeMap>
					<edgeMap>
					<xCoord>146</xCoord>
					<yCoord>316</yCoord>
					</edgeMap>
					<edgeMap>
					<xCoord>145</xCoord>
					<yCoord>316</yCoord>
					</edgeMap>
					<edgeMap>
					<xCoord>144</xCoord>
					<yCoord>316</yCoord>
					</edgeMap>
					<edgeMap>
					<xCoord>143</xCoord>
					<yCoord>317</yCoord>
					</edgeMap>
					<edgeMap>
					<xCoord>143</xCoord>
					<yCoord>318</yCoord>
					</edgeMap>
					<edgeMap>
					<xCoord>143</xCoord>
					<yCoord>319</yCoord>
					</edgeMap>
					<edgeMap>
					<xCoord>142</xCoord>
					<yCoord>320</yCoord>
					</edgeMap>
					<edgeMap>
					<xCoord>141</xCoord>
					<yCoord>320</yCoord>
					</edgeMap>
					<edgeMap>
					<xCoord>140</xCoord>
					<yCoord>319</yCoord>
					</edgeMap>
					<edgeMap>
					<xCoord>139</xCoord>
					<yCoord>318</yCoord>
					</edgeMap>
					<edgeMap>
					<xCoord>138</xCoord>
					<yCoord>318</yCoord>
					</edgeMap>
					<edgeMap>
					<xCoord>137</xCoord>
					<yCoord>317</yCoord>
					</edgeMap>
					<edgeMap>
					<xCoord>136</xCoord>
					<yCoord>317</yCoord>
					</edgeMap>
					<edgeMap>
					<xCoord>135</xCoord>
					<yCoord>316</yCoord>
					</edgeMap>
					<edgeMap>
					<xCoord>134</xCoord>
					<yCoord>316</yCoord>
					</edgeMap>
					<edgeMap>
					<xCoord>133</xCoord>
					<yCoord>315</yCoord>
					</edgeMap>
					<edgeMap>
					<xCoord>133</xCoord>
					<yCoord>314</yCoord>
					</edgeMap>
					<edgeMap>
					<xCoord>132</xCoord>
					<yCoord>313</yCoord>
					</edgeMap>
					<edgeMap>
					<xCoord>131</xCoord>
					<yCoord>312</yCoord>
					</edgeMap>
					<edgeMap>
					<xCoord>131</xCoord>
					<yCoord>311</yCoord>
					</edgeMap>
					<edgeMap>
					<xCoord>132</xCoord>
					<yCoord>311</yCoord>
					</edgeMap>
					<edgeMap>
					<xCoord>132</xCoord>
					<yCoord>310</yCoord>
					</edgeMap>
					<edgeMap>
					<xCoord>131</xCoord>
					<yCoord>309</yCoord>
					</edgeMap>
					<edgeMap>
					<xCoord>130</xCoord>
					<yCoord>308</yCoord>
					</edgeMap>
					<edgeMap>
					<xCoord>129</xCoord>
					<yCoord>308</yCoord>
					</edgeMap>
					<edgeMap>
					<xCoord>129</xCoord>
					<yCoord>309</yCoord>
					</edgeMap>
					<edgeMap>
					<xCoord>128</xCoord>
					<yCoord>308</yCoord>
					</edgeMap>
					<edgeMap>
					<xCoord>128</xCoord>
					<yCoord>307</yCoord>
					</edgeMap>
					<edgeMap>
					<xCoord>129</xCoord>
					<yCoord>306</yCoord>
					</edgeMap>
					<edgeMap>
					<xCoord>130</xCoord>
					<yCoord>306</yCoord>
					</edgeMap>
					<edgeMap>
					<xCoord>130</xCoord>
					<yCoord>305</yCoord>
					</edgeMap>
					<edgeMap>
					<xCoord>131</xCoord>
					<yCoord>304</yCoord>
					</edgeMap>
					<edgeMap>
					<xCoord>131</xCoord>
					<yCoord>303</yCoord>
					</edgeMap>
					<edgeMap>
					<xCoord>132</xCoord>
					<yCoord>303</yCoord>
					</edgeMap>
					<edgeMap>
					<xCoord>133</xCoord>
					<yCoord>303</yCoord>
					</edgeMap>
					<edgeMap>
					<xCoord>133</xCoord>
					<yCoord>302</yCoord>
					</edgeMap>
					<edgeMap>
					<xCoord>133</xCoord>
					<yCoord>301</yCoord>
					</edgeMap>
				</roi>
				<roi>
					<imageZposition>-67.75</imageZposition>
					<imageSOP_UID>1.3.6.1.4.1.14519.5.2.1.6279.6001.214092516741766606000090668360</imageSOP_UID>
					<inclusion>TRUE</inclusion>
					<edgeMap>
					<xCoord>131</xCoord>
					<yCoord>301</yCoord>
					</edgeMap>
					<edgeMap>
					<xCoord>130</xCoord>
					<yCoord>300</yCoord>
					</edgeMap>
					<edgeMap>
					<xCoord>131</xCoord>
					<yCoord>299</yCoord>
					</edgeMap>
					<edgeMap>
					<xCoord>131</xCoord>
					<yCoord>298</yCoord>
					</edgeMap>
					<edgeMap>
					<xCoord>131</xCoord>
					<yCoord>297</yCoord>
					</edgeMap>
					<edgeMap>
					<xCoord>131</xCoord>
					<yCoord>296</yCoord>
					</edgeMap>
					<edgeMap>
					<xCoord>131</xCoord>
					<yCoord>295</yCoord>
					</edgeMap>
					<edgeMap>
					<xCoord>132</xCoord>
					<yCoord>294</yCoord>
					</edgeMap>
					<edgeMap>
					<xCoord>133</xCoord>
					<yCoord>293</yCoord>
					</edgeMap>
					<edgeMap>
					<xCoord>134</xCoord>
					<yCoord>293</yCoord>
					</edgeMap>
					<edgeMap>
					<xCoord>135</xCoord>
					<yCoord>293</yCoord>
					</edgeMap>
					<edgeMap>
					<xCoord>136</xCoord>
					<yCoord>292</yCoord>
					</edgeMap>
					<edgeMap>
					<xCoord>137</xCoord>
					<yCoord>293</yCoord>
					</edgeMap>
					<edgeMap>
					<xCoord>138</xCoord>
					<yCoord>293</yCoord>
					</edgeMap>
					<edgeMap>
					<xCoord>138</xCoord>
					<yCoord>294</yCoord>
					</edgeMap>
					<edgeMap>
					<xCoord>139</xCoord>
					<yCoord>294</yCoord>
					</edgeMap>
					<edgeMap>
					<xCoord>140</xCoord>
					<yCoord>295</yCoord>
					</edgeMap>
					<edgeMap>
					<xCoord>141</xCoord>
					<yCoord>296</yCoord>
					</edgeMap>
					<edgeMap>
					<xCoord>141</xCoord>
					<yCoord>297</yCoord>
					</edgeMap>
					<edgeMap>
					<xCoord>142</xCoord>
					<yCoord>297</yCoord>
					</edgeMap>
					<edgeMap>
					<xCoord>143</xCoord>
					<yCoord>297</yCoord>
					</edgeMap>
					<edgeMap>
					<xCoord>144</xCoord>
					<yCoord>297</yCoord>
					</edgeMap>
					<edgeMap>
					<xCoord>145</xCoord>
					<yCoord>297</yCoord>
					</edgeMap>
					<edgeMap>
					<xCoord>146</xCoord>
					<yCoord>297</yCoord>
					</edgeMap>
					<edgeMap>
					<xCoord>147</xCoord>
					<yCoord>297</yCoord>
					</edgeMap>
					<edgeMap>
					<xCoord>148</xCoord>
					<yCoord>297</yCoord>
					</edgeMap>
					<edgeMap>
					<xCoord>149</xCoord>
					<yCoord>297</yCoord>
					</edgeMap>
					<edgeMap>
					<xCoord>150</xCoord>
					<yCoord>298</yCoord>
					</edgeMap>
					<edgeMap>
					<xCoord>150</xCoord>
					<yCoord>299</yCoord>
					</edgeMap>
					<edgeMap>
					<xCoord>151</xCoord>
					<yCoord>299</yCoord>
					</edgeMap>
					<edgeMap>
					<xCoord>150</xCoord>
					<yCoord>300</yCoord>
					</edgeMap>
					<edgeMap>
					<xCoord>150</xCoord>
					<yCoord>301</yCoord>
					</edgeMap>
					<edgeMap>
					<xCoord>150</xCoord>
					<yCoord>302</yCoord>
					</edgeMap>
					<edgeMap>
					<xCoord>150</xCoord>
					<yCoord>303</yCoord>
					</edgeMap>
					<edgeMap>
					<xCoord>150</xCoord>
					<yCoord>304</yCoord>
					</edgeMap>
					<edgeMap>
					<xCoord>150</xCoord>
					<yCoord>305</yCoord>
					</edgeMap>
					<edgeMap>
					<xCoord>150</xCoord>
					<yCoord>306</yCoord>
					</edgeMap>
					<edgeMap>
					<xCoord>150</xCoord>
					<yCoord>307</yCoord>
					</edgeMap>
					<edgeMap>
					<xCoord>150</xCoord>
					<yCoord>308</yCoord>
					</edgeMap>
					<edgeMap>
					<xCoord>150</xCoord>
					<yCoord>309</yCoord>
					</edgeMap>
					<edgeMap>
					<xCoord>149</xCoord>
					<yCoord>310</yCoord>
					</edgeMap>
					<edgeMap>
					<xCoord>148</xCoord>
					<yCoord>311</yCoord>
					</edgeMap>
					<edgeMap>
					<xCoord>148</xCoord>
					<yCoord>312</yCoord>
					</edgeMap>
					<edgeMap>
					<xCoord>147</xCoord>
					<yCoord>313</yCoord>
					</edgeMap>
					<edgeMap>
					<xCoord>146</xCoord>
					<yCoord>314</yCoord>
					</edgeMap>
					<edgeMap>
					<xCoord>146</xCoord>
					<yCoord>315</yCoord>
					</edgeMap>
					<edgeMap>
					<xCoord>145</xCoord>
					<yCoord>316</yCoord>
					</edgeMap>
					<edgeMap>
					<xCoord>144</xCoord>
					<yCoord>317</yCoord>
					</edgeMap>
					<edgeMap>
					<xCoord>143</xCoord>
					<yCoord>318</yCoord>
					</edgeMap>
					<edgeMap>
					<xCoord>142</xCoord>
					<yCoord>319</yCoord>
					</edgeMap>
					<edgeMap>
					<xCoord>141</xCoord>
					<yCoord>319</yCoord>
					</edgeMap>
					<edgeMap>
					<xCoord>140</xCoord>
					<yCoord>319</yCoord>
					</edgeMap>
					<edgeMap>
					<xCoord>140</xCoord>
					<yCoord>318</yCoord>
					</edgeMap>
					<edgeMap>
					<xCoord>139</xCoord>
					<yCoord>318</yCoord>
					</edgeMap>
					<edgeMap>
					<xCoord>138</xCoord>
					<yCoord>318</yCoord>
					</edgeMap>
					<edgeMap>
					<xCoord>137</xCoord>
					<yCoord>317</yCoord>
					</edgeMap>
					<edgeMap>
					<xCoord>137</xCoord>
					<yCoord>316</yCoord>
					</edgeMap>
					<edgeMap>
					<xCoord>136</xCoord>
					<yCoord>316</yCoord>
					</edgeMap>
					<edgeMap>
					<xCoord>135</xCoord>
					<yCoord>316</yCoord>
					</edgeMap>
					<edgeMap>
					<xCoord>134</xCoord>
					<yCoord>316</yCoord>
					</edgeMap>
					<edgeMap>
					<xCoord>133</xCoord>
					<yCoord>316</yCoord>
					</edgeMap>
					<edgeMap>
					<xCoord>132</xCoord>
					<yCoord>315</yCoord>
					</edgeMap>
					<edgeMap>
					<xCoord>131</xCoord>
					<yCoord>314</yCoord>
					</edgeMap>
					<edgeMap>
					<xCoord>130</xCoord>
					<yCoord>314</yCoord>
					</edgeMap>
					<edgeMap>
					<xCoord>129</xCoord>
					<yCoord>313</yCoord>
					</edgeMap>
					<edgeMap>
					<xCoord>128</xCoord>
					<yCoord>312</yCoord>
					</edgeMap>
					<edgeMap>
					<xCoord>128</xCoord>
					<yCoord>311</yCoord>
					</edgeMap>
					<edgeMap>
					<xCoord>128</xCoord>
					<yCoord>310</yCoord>
					</edgeMap>
					<edgeMap>
					<xCoord>129</xCoord>
					<yCoord>310</yCoord>
					</edgeMap>
					<edgeMap>
					<xCoord>130</xCoord>
					<yCoord>309</yCoord>
					</edgeMap>
					<edgeMap>
					<xCoord>130</xCoord>
					<yCoord>308</yCoord>
					</edgeMap>
					<edgeMap>
					<xCoord>130</xCoord>
					<yCoord>307</yCoord>
					</edgeMap>
					<edgeMap>
					<xCoord>129</xCoord>
					<yCoord>308</yCoord>
					</edgeMap>
					<edgeMap>
					<xCoord>128</xCoord>
					<yCoord>308</yCoord>
					</edgeMap>
					<edgeMap>
					<xCoord>127</xCoord>
					<yCoord>308</yCoord>
					</edgeMap>
					<edgeMap>
					<xCoord>126</xCoord>
					<yCoord>307</yCoord>
					</edgeMap>
					<edgeMap>
					<xCoord>126</xCoord>
					<yCoord>306</yCoord>
					</edgeMap>
					<edgeMap>
					<xCoord>127</xCoord>
					<yCoord>306</yCoord>
					</edgeMap>
					<edgeMap>
					<xCoord>128</xCoord>
					<yCoord>306</yCoord>
					</edgeMap>
					<edgeMap>
					<xCoord>129</xCoord>
					<yCoord>306</yCoord>
					</edgeMap>
					<edgeMap>
					<xCoord>129</xCoord>
					<yCoord>305</yCoord>
					</edgeMap>
					<edgeMap>
					<xCoord>129</xCoord>
					<yCoord>304</yCoord>
					</edgeMap>
					<edgeMap>
					<xCoord>129</xCoord>
					<yCoord>303</yCoord>
					</edgeMap>
					<edgeMap>
					<xCoord>130</xCoord>
					<yCoord>303</yCoord>
					</edgeMap>
					<edgeMap>
					<xCoord>131</xCoord>
					<yCoord>303</yCoord>
					</edgeMap>
					<edgeMap>
					<xCoord>130</xCoord>
					<yCoord>302</yCoord>
					</edgeMap>
					<edgeMap>
					<xCoord>131</xCoord>
					<yCoord>301</yCoord>
					</edgeMap>
				</roi>
				<roi>
					<imageZposition>-70.25</imageZposition>
					<imageSOP_UID>1.3.6.1.4.1.14519.5.2.1.6279.6001.751794875929790343143186000160</imageSOP_UID>
					<inclusion>TRUE</inclusion>
					<edgeMap>
					<xCoord>131</xCoord>
					<yCoord>302</yCoord>
					</edgeMap>
					<edgeMap>
					<xCoord>131</xCoord>
					<yCoord>301</yCoord>
					</edgeMap>
					<edgeMap>
					<xCoord>131</xCoord>
					<yCoord>300</yCoord>
					</edgeMap>
					<edgeMap>
					<xCoord>131</xCoord>
					<yCoord>299</yCoord>
					</edgeMap>
					<edgeMap>
					<xCoord>132</xCoord>
					<yCoord>298</yCoord>
					</edgeMap>
					<edgeMap>
					<xCoord>133</xCoord>
					<yCoord>297</yCoord>
					</edgeMap>
					<edgeMap>
					<xCoord>134</xCoord>
					<yCoord>296</yCoord>
					</edgeMap>
					<edgeMap>
					<xCoord>134</xCoord>
					<yCoord>295</yCoord>
					</edgeMap>
					<edgeMap>
					<xCoord>135</xCoord>
					<yCoord>294</yCoord>
					</edgeMap>
					<edgeMap>
					<xCoord>136</xCoord>
					<yCoord>294</yCoord>
					</edgeMap>
					<edgeMap>
					<xCoord>137</xCoord>
					<yCoord>295</yCoord>
					</edgeMap>
					<edgeMap>
					<xCoord>137</xCoord>
					<yCoord>296</yCoord>
					</edgeMap>
					<edgeMap>
					<xCoord>138</xCoord>
					<yCoord>296</yCoord>
					</edgeMap>
					<edgeMap>
					<xCoord>138</xCoord>
					<yCoord>297</yCoord>
					</edgeMap>
					<edgeMap>
					<xCoord>139</xCoord>
					<yCoord>297</yCoord>
					</edgeMap>
					<edgeMap>
					<xCoord>140</xCoord>
					<yCoord>297</yCoord>
					</edgeMap>
					<edgeMap>
					<xCoord>141</xCoord>
					<yCoord>297</yCoord>
					</edgeMap>
					<edgeMap>
					<xCoord>142</xCoord>
					<yCoord>297</yCoord>
					</edgeMap>
					<edgeMap>
					<xCoord>143</xCoord>
					<yCoord>297</yCoord>
					</edgeMap>
					<edgeMap>
					<xCoord>144</xCoord>
					<yCoord>298</yCoord>
					</edgeMap>
					<edgeMap>
					<xCoord>145</xCoord>
					<yCoord>298</yCoord>
					</edgeMap>
					<edgeMap>
					<xCoord>146</xCoord>
					<yCoord>298</yCoord>
					</edgeMap>
					<edgeMap>
					<xCoord>146</xCoord>
					<yCoord>299</yCoord>
					</edgeMap>
					<edgeMap>
					<xCoord>147</xCoord>
					<yCoord>299</yCoord>
					</edgeMap>
					<edgeMap>
					<xCoord>147</xCoord>
					<yCoord>300</yCoord>
					</edgeMap>
					<edgeMap>
					<xCoord>146</xCoord>
					<yCoord>301</yCoord>
					</edgeMap>
					<edgeMap>
					<xCoord>146</xCoord>
					<yCoord>302</yCoord>
					</edgeMap>
					<edgeMap>
					<xCoord>147</xCoord>
					<yCoord>302</yCoord>
					</edgeMap>
					<edgeMap>
					<xCoord>148</xCoord>
					<yCoord>302</yCoord>
					</edgeMap>
					<edgeMap>
					<xCoord>148</xCoord>
					<yCoord>301</yCoord>
					</edgeMap>
					<edgeMap>
					<xCoord>149</xCoord>
					<yCoord>302</yCoord>
					</edgeMap>
					<edgeMap>
					<xCoord>149</xCoord>
					<yCoord>303</yCoord>
					</edgeMap>
					<edgeMap>
					<xCoord>149</xCoord>
					<yCoord>304</yCoord>
					</edgeMap>
					<edgeMap>
					<xCoord>149</xCoord>
					<yCoord>305</yCoord>
					</edgeMap>
					<edgeMap>
					<xCoord>149</xCoord>
					<yCoord>306</yCoord>
					</edgeMap>
					<edgeMap>
					<xCoord>149</xCoord>
					<yCoord>307</yCoord>
					</edgeMap>
					<edgeMap>
					<xCoord>149</xCoord>
					<yCoord>308</yCoord>
					</edgeMap>
					<edgeMap>
					<xCoord>149</xCoord>
					<yCoord>309</yCoord>
					</edgeMap>
					<edgeMap>
					<xCoord>148</xCoord>
					<yCoord>310</yCoord>
					</edgeMap>
					<edgeMap>
					<xCoord>148</xCoord>
					<yCoord>311</yCoord>
					</edgeMap>
					<edgeMap>
					<xCoord>147</xCoord>
					<yCoord>312</yCoord>
					</edgeMap>
					<edgeMap>
					<xCoord>146</xCoord>
					<yCoord>313</yCoord>
					</edgeMap>
					<edgeMap>
					<xCoord>146</xCoord>
					<yCoord>314</yCoord>
					</edgeMap>
					<edgeMap>
					<xCoord>145</xCoord>
					<yCoord>315</yCoord>
					</edgeMap>
					<edgeMap>
					<xCoord>145</xCoord>
					<yCoord>316</yCoord>
					</edgeMap>
					<edgeMap>
					<xCoord>145</xCoord>
					<yCoord>317</yCoord>
					</edgeMap>
					<edgeMap>
					<xCoord>145</xCoord>
					<yCoord>318</yCoord>
					</edgeMap>
					<edgeMap>
					<xCoord>144</xCoord>
					<yCoord>318</yCoord>
					</edgeMap>
					<edgeMap>
					<xCoord>143</xCoord>
					<yCoord>319</yCoord>
					</edgeMap>
					<edgeMap>
					<xCoord>142</xCoord>
					<yCoord>319</yCoord>
					</edgeMap>
					<edgeMap>
					<xCoord>141</xCoord>
					<yCoord>318</yCoord>
					</edgeMap>
					<edgeMap>
					<xCoord>141</xCoord>
					<yCoord>317</yCoord>
					</edgeMap>
					<edgeMap>
					<xCoord>141</xCoord>
					<yCoord>316</yCoord>
					</edgeMap>
					<edgeMap>
					<xCoord>140</xCoord>
					<yCoord>316</yCoord>
					</edgeMap>
					<edgeMap>
					<xCoord>139</xCoord>
					<yCoord>316</yCoord>
					</edgeMap>
					<edgeMap>
					<xCoord>138</xCoord>
					<yCoord>316</yCoord>
					</edgeMap>
					<edgeMap>
					<xCoord>137</xCoord>
					<yCoord>315</yCoord>
					</edgeMap>
					<edgeMap>
					<xCoord>136</xCoord>
					<yCoord>315</yCoord>
					</edgeMap>
					<edgeMap>
					<xCoord>135</xCoord>
					<yCoord>315</yCoord>
					</edgeMap>
					<edgeMap>
					<xCoord>134</xCoord>
					<yCoord>315</yCoord>
					</edgeMap>
					<edgeMap>
					<xCoord>134</xCoord>
					<yCoord>316</yCoord>
					</edgeMap>
					<edgeMap>
					<xCoord>134</xCoord>
					<yCoord>317</yCoord>
					</edgeMap>
					<edgeMap>
					<xCoord>133</xCoord>
					<yCoord>317</yCoord>
					</edgeMap>
					<edgeMap>
					<xCoord>132</xCoord>
					<yCoord>316</yCoord>
					</edgeMap>
					<edgeMap>
					<xCoord>131</xCoord>
					<yCoord>316</yCoord>
					</edgeMap>
					<edgeMap>
					<xCoord>131</xCoord>
					<yCoord>315</yCoord>
					</edgeMap>
					<edgeMap>
					<xCoord>130</xCoord>
					<yCoord>314</yCoord>
					</edgeMap>
					<edgeMap>
					<xCoord>129</xCoord>
					<yCoord>314</yCoord>
					</edgeMap>
					<edgeMap>
					<xCoord>128</xCoord>
					<yCoord>314</yCoord>
					</edgeMap>
					<edgeMap>
					<xCoord>127</xCoord>
					<yCoord>314</yCoord>
					</edgeMap>
					<edgeMap>
					<xCoord>127</xCoord>
					<yCoord>313</yCoord>
					</edgeMap>
					<edgeMap>
					<xCoord>127</xCoord>
					<yCoord>312</yCoord>
					</edgeMap>
					<edgeMap>
					<xCoord>127</xCoord>
					<yCoord>311</yCoord>
					</edgeMap>
					<edgeMap>
					<xCoord>128</xCoord>
					<yCoord>310</yCoord>
					</edgeMap>
					<edgeMap>
					<xCoord>128</xCoord>
					<yCoord>309</yCoord>
					</edgeMap>
					<edgeMap>
					<xCoord>128</xCoord>
					<yCoord>308</yCoord>
					</edgeMap>
					<edgeMap>
					<xCoord>128</xCoord>
					<yCoord>307</yCoord>
					</edgeMap>
					<edgeMap>
					<xCoord>127</xCoord>
					<yCoord>307</yCoord>
					</edgeMap>
					<edgeMap>
					<xCoord>126</xCoord>
					<yCoord>306</yCoord>
					</edgeMap>
					<edgeMap>
					<xCoord>125</xCoord>
					<yCoord>306</yCoord>
					</edgeMap>
					<edgeMap>
					<xCoord>126</xCoord>
					<yCoord>305</yCoord>
					</edgeMap>
					<edgeMap>
					<xCoord>127</xCoord>
					<yCoord>305</yCoord>
					</edgeMap>
					<edgeMap>
					<xCoord>128</xCoord>
					<yCoord>304</yCoord>
					</edgeMap>
					<edgeMap>
					<xCoord>129</xCoord>
					<yCoord>304</yCoord>
					</edgeMap>
					<edgeMap>
					<xCoord>130</xCoord>
					<yCoord>304</yCoord>
					</edgeMap>
					<edgeMap>
					<xCoord>130</xCoord>
					<yCoord>303</yCoord>
					</edgeMap>
					<edgeMap>
					<xCoord>131</xCoord>
					<yCoord>302</yCoord>
					</edgeMap>
				</roi>
				<roi>
					<imageZposition>-72.75</imageZposition>
					<imageSOP_UID>1.3.6.1.4.1.14519.5.2.1.6279.6001.333479218915493193896484991539</imageSOP_UID>
					<inclusion>TRUE</inclusion>
					<edgeMap>
					<xCoord>131</xCoord>
					<yCoord>301</yCoord>
					</edgeMap>
					<edgeMap>
					<xCoord>132</xCoord>
					<yCoord>301</yCoord>
					</edgeMap>
					<edgeMap>
					<xCoord>132</xCoord>
					<yCoord>302</yCoord>
					</edgeMap>
					<edgeMap>
					<xCoord>133</xCoord>
					<yCoord>302</yCoord>
					</edgeMap>
					<edgeMap>
					<xCoord>133</xCoord>
					<yCoord>303</yCoord>
					</edgeMap>
					<edgeMap>
					<xCoord>134</xCoord>
					<yCoord>303</yCoord>
					</edgeMap>
					<edgeMap>
					<xCoord>133</xCoord>
					<yCoord>304</yCoord>
					</edgeMap>
					<edgeMap>
					<xCoord>132</xCoord>
					<yCoord>303</yCoord>
					</edgeMap>
					<edgeMap>
					<xCoord>131</xCoord>
					<yCoord>303</yCoord>
					</edgeMap>
					<edgeMap>
					<xCoord>130</xCoord>
					<yCoord>303</yCoord>
					</edgeMap>
					<edgeMap>
					<xCoord>129</xCoord>
					<yCoord>304</yCoord>
					</edgeMap>
					<edgeMap>
					<xCoord>128</xCoord>
					<yCoord>305</yCoord>
					</edgeMap>
					<edgeMap>
					<xCoord>127</xCoord>
					<yCoord>305</yCoord>
					</edgeMap>
					<edgeMap>
					<xCoord>126</xCoord>
					<yCoord>306</yCoord>
					</edgeMap>
					<edgeMap>
					<xCoord>126</xCoord>
					<yCoord>307</yCoord>
					</edgeMap>
					<edgeMap>
					<xCoord>127</xCoord>
					<yCoord>307</yCoord>
					</edgeMap>
					<edgeMap>
					<xCoord>128</xCoord>
					<yCoord>307</yCoord>
					</edgeMap>
					<edgeMap>
					<xCoord>129</xCoord>
					<yCoord>307</yCoord>
					</edgeMap>
					<edgeMap>
					<xCoord>130</xCoord>
					<yCoord>307</yCoord>
					</edgeMap>
					<edgeMap>
					<xCoord>130</xCoord>
					<yCoord>308</yCoord>
					</edgeMap>
					<edgeMap>
					<xCoord>131</xCoord>
					<yCoord>308</yCoord>
					</edgeMap>
					<edgeMap>
					<xCoord>132</xCoord>
					<yCoord>308</yCoord>
					</edgeMap>
					<edgeMap>
					<xCoord>131</xCoord>
					<yCoord>309</yCoord>
					</edgeMap>
					<edgeMap>
					<xCoord>130</xCoord>
					<yCoord>309</yCoord>
					</edgeMap>
					<edgeMap>
					<xCoord>129</xCoord>
					<yCoord>309</yCoord>
					</edgeMap>
					<edgeMap>
					<xCoord>129</xCoord>
					<yCoord>310</yCoord>
					</edgeMap>
					<edgeMap>
					<xCoord>129</xCoord>
					<yCoord>311</yCoord>
					</edgeMap>
					<edgeMap>
					<xCoord>130</xCoord>
					<yCoord>312</yCoord>
					</edgeMap>
					<edgeMap>
					<xCoord>131</xCoord>
					<yCoord>313</yCoord>
					</edgeMap>
					<edgeMap>
					<xCoord>132</xCoord>
					<yCoord>314</yCoord>
					</edgeMap>
					<edgeMap>
					<xCoord>133</xCoord>
					<yCoord>315</yCoord>
					</edgeMap>
					<edgeMap>
					<xCoord>134</xCoord>
					<yCoord>315</yCoord>
					</edgeMap>
					<edgeMap>
					<xCoord>135</xCoord>
					<yCoord>315</yCoord>
					</edgeMap>
					<edgeMap>
					<xCoord>136</xCoord>
					<yCoord>315</yCoord>
					</edgeMap>
					<edgeMap>
					<xCoord>137</xCoord>
					<yCoord>315</yCoord>
					</edgeMap>
					<edgeMap>
					<xCoord>138</xCoord>
					<yCoord>315</yCoord>
					</edgeMap>
					<edgeMap>
					<xCoord>139</xCoord>
					<yCoord>315</yCoord>
					</edgeMap>
					<edgeMap>
					<xCoord>140</xCoord>
					<yCoord>315</yCoord>
					</edgeMap>
					<edgeMap>
					<xCoord>141</xCoord>
					<yCoord>315</yCoord>
					</edgeMap>
					<edgeMap>
					<xCoord>142</xCoord>
					<yCoord>315</yCoord>
					</edgeMap>
					<edgeMap>
					<xCoord>143</xCoord>
					<yCoord>315</yCoord>
					</edgeMap>
					<edgeMap>
					<xCoord>144</xCoord>
					<yCoord>315</yCoord>
					</edgeMap>
					<edgeMap>
					<xCoord>145</xCoord>
					<yCoord>315</yCoord>
					</edgeMap>
					<edgeMap>
					<xCoord>146</xCoord>
					<yCoord>316</yCoord>
					</edgeMap>
					<edgeMap>
					<xCoord>146</xCoord>
					<yCoord>315</yCoord>
					</edgeMap>
					<edgeMap>
					<xCoord>147</xCoord>
					<yCoord>314</yCoord>
					</edgeMap>
					<edgeMap>
					<xCoord>147</xCoord>
					<yCoord>313</yCoord>
					</edgeMap>
					<edgeMap>
					<xCoord>146</xCoord>
					<yCoord>312</yCoord>
					</edgeMap>
					<edgeMap>
					<xCoord>146</xCoord>
					<yCoord>311</yCoord>
					</edgeMap>
					<edgeMap>
					<xCoord>146</xCoord>
					<yCoord>310</yCoord>
					</edgeMap>
					<edgeMap>
					<xCoord>145</xCoord>
					<yCoord>309</yCoord>
					</edgeMap>
					<edgeMap>
					<xCoord>145</xCoord>
					<yCoord>308</yCoord>
					</edgeMap>
					<edgeMap>
					<xCoord>144</xCoord>
					<yCoord>307</yCoord>
					</edgeMap>
					<edgeMap>
					<xCoord>144</xCoord>
					<yCoord>306</yCoord>
					</edgeMap>
					<edgeMap>
					<xCoord>144</xCoord>
					<yCoord>305</yCoord>
					</edgeMap>
					<edgeMap>
					<xCoord>145</xCoord>
					<yCoord>304</yCoord>
					</edgeMap>
					<edgeMap>
					<xCoord>146</xCoord>
					<yCoord>304</yCoord>
					</edgeMap>
					<edgeMap>
					<xCoord>147</xCoord>
					<yCoord>305</yCoord>
					</edgeMap>
					<edgeMap>
					<xCoord>147</xCoord>
					<yCoord>304</yCoord>
					</edgeMap>
					<edgeMap>
					<xCoord>148</xCoord>
					<yCoord>303</yCoord>
					</edgeMap>
					<edgeMap>
					<xCoord>147</xCoord>
					<yCoord>302</yCoord>
					</edgeMap>
					<edgeMap>
					<xCoord>147</xCoord>
					<yCoord>301</yCoord>
					</edgeMap>
					<edgeMap>
					<xCoord>146</xCoord>
					<yCoord>300</yCoord>
					</edgeMap>
					<edgeMap>
					<xCoord>146</xCoord>
					<yCoord>299</yCoord>
					</edgeMap>
					<edgeMap>
					<xCoord>146</xCoord>
					<yCoord>298</yCoord>
					</edgeMap>
					<edgeMap>
					<xCoord>146</xCoord>
					<yCoord>297</yCoord>
					</edgeMap>
					<edgeMap>
					<xCoord>146</xCoord>
					<yCoord>296</yCoord>
					</edgeMap>
					<edgeMap>
					<xCoord>145</xCoord>
					<yCoord>295</yCoord>
					</edgeMap>
					<edgeMap>
					<xCoord>144</xCoord>
					<yCoord>295</yCoord>
					</edgeMap>
					<edgeMap>
					<xCoord>143</xCoord>
					<yCoord>294</yCoord>
					</edgeMap>
					<edgeMap>
					<xCoord>142</xCoord>
					<yCoord>293</yCoord>
					</edgeMap>
					<edgeMap>
					<xCoord>141</xCoord>
					<yCoord>293</yCoord>
					</edgeMap>
					<edgeMap>
					<xCoord>140</xCoord>
					<yCoord>293</yCoord>
					</edgeMap>
					<edgeMap>
					<xCoord>140</xCoord>
					<yCoord>294</yCoord>
					</edgeMap>
					<edgeMap>
					<xCoord>140</xCoord>
					<yCoord>295</yCoord>
					</edgeMap>
					<edgeMap>
					<xCoord>140</xCoord>
					<yCoord>296</yCoord>
					</edgeMap>
					<edgeMap>
					<xCoord>140</xCoord>
					<yCoord>297</yCoord>
					</edgeMap>
					<edgeMap>
					<xCoord>139</xCoord>
					<yCoord>297</yCoord>
					</edgeMap>
					<edgeMap>
					<xCoord>138</xCoord>
					<yCoord>297</yCoord>
					</edgeMap>
					<edgeMap>
					<xCoord>137</xCoord>
					<yCoord>297</yCoord>
					</edgeMap>
					<edgeMap>
					<xCoord>136</xCoord>
					<yCoord>296</yCoord>
					</edgeMap>
					<edgeMap>
					<xCoord>135</xCoord>
					<yCoord>295</yCoord>
					</edgeMap>
					<edgeMap>
					<xCoord>134</xCoord>
					<yCoord>295</yCoord>
					</edgeMap>
					<edgeMap>
					<xCoord>133</xCoord>
					<yCoord>295</yCoord>
					</edgeMap>
					<edgeMap>
					<xCoord>132</xCoord>
					<yCoord>296</yCoord>
					</edgeMap>
					<edgeMap>
					<xCoord>133</xCoord>
					<yCoord>297</yCoord>
					</edgeMap>
					<edgeMap>
					<xCoord>133</xCoord>
					<yCoord>298</yCoord>
					</edgeMap>
					<edgeMap>
					<xCoord>132</xCoord>
					<yCoord>298</yCoord>
					</edgeMap>
					<edgeMap>
					<xCoord>131</xCoord>
					<yCoord>298</yCoord>
					</edgeMap>
					<edgeMap>
					<xCoord>130</xCoord>
					<yCoord>299</yCoord>
					</edgeMap>
					<edgeMap>
					<xCoord>131</xCoord>
					<yCoord>300</yCoord>
					</edgeMap>
					<edgeMap>
					<xCoord>131</xCoord>
					<yCoord>301</yCoord>
					</edgeMap>
				</roi>
				<roi>
					<imageZposition>-75.25</imageZposition>
					<imageSOP_UID>1.3.6.1.4.1.14519.5.2.1.6279.6001.328406839695737614316218249053</imageSOP_UID>
					<inclusion>TRUE</inclusion>
					<edgeMap>
					<xCoord>136</xCoord>
					<yCoord>300</yCoord>
					</edgeMap>
					<edgeMap>
					<xCoord>137</xCoord>
					<yCoord>300</yCoord>
					</edgeMap>
					<edgeMap>
					<xCoord>137</xCoord>
					<yCoord>299</yCoord>
					</edgeMap>
					<edgeMap>
					<xCoord>138</xCoord>
					<yCoord>298</yCoord>
					</edgeMap>
					<edgeMap>
					<xCoord>139</xCoord>
					<yCoord>297</yCoord>
					</edgeMap>
					<edgeMap>
					<xCoord>140</xCoord>
					<yCoord>297</yCoord>
					</edgeMap>
					<edgeMap>
					<xCoord>141</xCoord>
					<yCoord>297</yCoord>
					</edgeMap>
					<edgeMap>
					<xCoord>142</xCoord>
					<yCoord>297</yCoord>
					</edgeMap>
					<edgeMap>
					<xCoord>143</xCoord>
					<yCoord>297</yCoord>
					</edgeMap>
					<edgeMap>
					<xCoord>144</xCoord>
					<yCoord>297</yCoord>
					</edgeMap>
					<edgeMap>
					<xCoord>145</xCoord>
					<yCoord>298</yCoord>
					</edgeMap>
					<edgeMap>
					<xCoord>146</xCoord>
					<yCoord>298</yCoord>
					</edgeMap>
					<edgeMap>
					<xCoord>147</xCoord>
					<yCoord>299</yCoord>
					</edgeMap>
					<edgeMap>
					<xCoord>147</xCoord>
					<yCoord>300</yCoord>
					</edgeMap>
					<edgeMap>
					<xCoord>147</xCoord>
					<yCoord>301</yCoord>
					</edgeMap>
					<edgeMap>
					<xCoord>146</xCoord>
					<yCoord>302</yCoord>
					</edgeMap>
					<edgeMap>
					<xCoord>146</xCoord>
					<yCoord>303</yCoord>
					</edgeMap>
					<edgeMap>
					<xCoord>145</xCoord>
					<yCoord>304</yCoord>
					</edgeMap>
					<edgeMap>
					<xCoord>144</xCoord>
					<yCoord>305</yCoord>
					</edgeMap>
					<edgeMap>
					<xCoord>144</xCoord>
					<yCoord>306</yCoord>
					</edgeMap>
					<edgeMap>
					<xCoord>143</xCoord>
					<yCoord>307</yCoord>
					</edgeMap>
					<edgeMap>
					<xCoord>142</xCoord>
					<yCoord>307</yCoord>
					</edgeMap>
					<edgeMap>
					<xCoord>142</xCoord>
					<yCoord>308</yCoord>
					</edgeMap>
					<edgeMap>
					<xCoord>141</xCoord>
					<yCoord>308</yCoord>
					</edgeMap>
					<edgeMap>
					<xCoord>141</xCoord>
					<yCoord>309</yCoord>
					</edgeMap>
					<edgeMap>
					<xCoord>141</xCoord>
					<yCoord>310</yCoord>
					</edgeMap>
					<edgeMap>
					<xCoord>141</xCoord>
					<yCoord>311</yCoord>
					</edgeMap>
					<edgeMap>
					<xCoord>141</xCoord>
					<yCoord>312</yCoord>
					</edgeMap>
					<edgeMap>
					<xCoord>140</xCoord>
					<yCoord>312</yCoord>
					</edgeMap>
					<edgeMap>
					<xCoord>139</xCoord>
					<yCoord>312</yCoord>
					</edgeMap>
					<edgeMap>
					<xCoord>138</xCoord>
					<yCoord>311</yCoord>
					</edgeMap>
					<edgeMap>
					<xCoord>137</xCoord>
					<yCoord>311</yCoord>
					</edgeMap>
					<edgeMap>
					<xCoord>136</xCoord>
					<yCoord>311</yCoord>
					</edgeMap>
					<edgeMap>
					<xCoord>135</xCoord>
					<yCoord>310</yCoord>
					</edgeMap>
					<edgeMap>
					<xCoord>134</xCoord>
					<yCoord>310</yCoord>
					</edgeMap>
					<edgeMap>
					<xCoord>133</xCoord>
					<yCoord>309</yCoord>
					</edgeMap>
					<edgeMap>
					<xCoord>132</xCoord>
					<yCoord>308</yCoord>
					</edgeMap>
					<edgeMap>
					<xCoord>131</xCoord>
					<yCoord>307</yCoord>
					</edgeMap>
					<edgeMap>
					<xCoord>131</xCoord>
					<yCoord>306</yCoord>
					</edgeMap>
					<edgeMap>
					<xCoord>130</xCoord>
					<yCoord>306</yCoord>
					</edgeMap>
					<edgeMap>
					<xCoord>129</xCoord>
					<yCoord>305</yCoord>
					</edgeMap>
					<edgeMap>
					<xCoord>129</xCoord>
					<yCoord>304</yCoord>
					</edgeMap>
					<edgeMap>
					<xCoord>129</xCoord>
					<yCoord>303</yCoord>
					</edgeMap>
					<edgeMap>
					<xCoord>130</xCoord>
					<yCoord>302</yCoord>
					</edgeMap>
					<edgeMap>
					<xCoord>131</xCoord>
					<yCoord>302</yCoord>
					</edgeMap>
					<edgeMap>
					<xCoord>132</xCoord>
					<yCoord>302</yCoord>
					</edgeMap>
					<edgeMap>
					<xCoord>133</xCoord>
					<yCoord>302</yCoord>
					</edgeMap>
					<edgeMap>
					<xCoord>134</xCoord>
					<yCoord>302</yCoord>
					</edgeMap>
					<edgeMap>
					<xCoord>135</xCoord>
					<yCoord>302</yCoord>
					</edgeMap>
					<edgeMap>
					<xCoord>135</xCoord>
					<yCoord>301</yCoord>
					</edgeMap>
					<edgeMap>
					<xCoord>136</xCoord>
					<yCoord>300</yCoord>
					</edgeMap>
				</roi>
			</unblindedReadNodule>
			<unblindedReadNodule>
				<noduleID>5</noduleID>
				<roi>
					<imageZposition>-142.75</imageZposition>
					<imageSOP_UID>1.3.6.1.4.1.14519.5.2.1.6279.6001.206749866976645253425688002985</imageSOP_UID>
					<inclusion>TRUE</inclusion>
					<edgeMap>
					<xCoord>145</xCoord>
					<yCoord>176</yCoord>
					</edgeMap>
				</roi>
			</unblindedReadNodule>
			<nonNodule>
				<nonNoduleID>1</nonNoduleID>
				<imageZposition>-185.25</imageZposition>
				<imageSOP_UID>1.3.6.1.4.1.14519.5.2.1.6279.6001.309713312911464708713416191219</imageSOP_UID>
				<locus>
					<xCoord>302</xCoord>
					<yCoord>398</yCoord>
				</locus>
			</nonNodule>
			<nonNodule>
				<nonNoduleID>2</nonNoduleID>
				<imageZposition>-212.75</imageZposition>
				<imageSOP_UID>1.3.6.1.4.1.14519.5.2.1.6279.6001.223583745432168985501515852910</imageSOP_UID>
				<locus>
					<xCoord>287</xCoord>
					<yCoord>390</yCoord>
				</locus>
			</nonNodule>
	</readingSession>
</LidcReadMessage>
