# Supplementary material for: An improved V-Net lung nodule segmentation model based on pixel threshold separation and attention mechanism
Source: Sci Rep. 2024 Feb 27;14:4743. doi: 10.1038/s41598-024-55178-3 (PMC10899216; doi:10.1038/s41598-024-55178-3)
Supplement: Supplementary file 1 — Supplementary Information 1. [file 41598_2024_55178_MOESM1_ESM.zip › lidc-xml-only/tcia-lidc-xml/185/152.xml]

<?xml version="1.0" encoding="UTF-8"?>
<LidcReadMessage uid="1.3.6.1.4.1.14519.5.2.1.6279.6001.1307390699564.0" xmlns="http://www.nih.gov" xmlns:xsi="http://www.w3.org/2001/XMLSchema-instance" xsi:schemaLocation="http://www.nih.gov  http://troll.rad.med.umich.edu/lidc/LidcReadMessage.xsd">
<ResponseHeader>
<Version>1.8.1</Version>
<MessageId>1900265615</MessageId>
<DateRequest>2007-11-01</DateRequest>
<TimeRequest>12:31:12</TimeRequest>
<RequestingSite>removed</RequestingSite>
<ServicingSite>removed</ServicingSite>
<TaskDescription>Second unblinded read</TaskDescription>
<CtImageFile>removed</CtImageFile>
<SeriesInstanceUid>1.3.6.1.4.1.14519.5.2.1.6279.6001.511347030803753100045216493273</SeriesInstanceUid>
<DateService>2008-07-02</DateService>
<TimeService>04:14:33</TimeService>
<ResponseDescription>1 - Reading complete</ResponseDescription>
<StudyInstanceUID>1.3.6.1.4.1.14519.5.2.1.6279.6001.211592828197214585826096300114</StudyInstanceUID></ResponseHeader>
<readingSession>
    <annotationVersion>3.12</annotationVersion>
    <servicingRadiologistID>520492936</servicingRadiologistID>
    <unblindedReadNodule>
      <noduleID>Nodule 002</noduleID>
      <characteristics>
        <subtlety>5</subtlety>
        <internalStructure>1</internalStructure>
        <calcification>6</calcification>
        <sphericity>3</sphericity>
        <margin>4</margin>
        <lobulation>2</lobulation>
        <spiculation>3</spiculation>
        <texture>5</texture>
        <malignancy>5</malignancy>
      </characteristics>
      <roi>
        <imageZposition>-227.500000 </imageZposition>
        <imageSOP_UID>1.3.6.1.4.1.14519.5.2.1.6279.6001.106492116462363566335778231240</imageSOP_UID>
        <inclusion>TRUE</inclusion>
        <edgeMap>
          <xCoord>350</xCoord>
          <yCoord>375</yCoord>
        </edgeMap>
        <edgeMap>
          <xCoord>349</xCoord>
          <yCoord>376</yCoord>
        </edgeMap>
        <edgeMap>
          <xCoord>348</xCoord>
          <yCoord>376</yCoord>
        </edgeMap>
        <edgeMap>
          <xCoord>347</xCoord>
          <yCoord>377</yCoord>
        </edgeMap>
        <edgeMap>
          <xCoord>346</xCoord>
          <yCoord>377</yCoord>
        </edgeMap>
        <edgeMap>
          <xCoord>345</xCoord>
          <yCoord>377</yCoord>
        </edgeMap>
        <edgeMap>
          <xCoord>344</xCoord>
          <yCoord>377</yCoord>
        </edgeMap>
        <edgeMap>
          <xCoord>343</xCoord>
          <yCoord>377</yCoord>
        </edgeMap>
        <edgeMap>
          <xCoord>342</xCoord>
          <yCoord>377</yCoord>
        </edgeMap>
        <edgeMap>
          <xCoord>341</xCoord>
          <yCoord>377</yCoord>
        </edgeMap>
        <edgeMap>
          <xCoord>340</xCoord>
          <yCoord>377</yCoord>
        </edgeMap>
        <edgeMap>
          <xCoord>339</xCoord>
          <yCoord>377</yCoord>
        </edgeMap>
        <edgeMap>
          <xCoord>338</xCoord>
          <yCoord>377</yCoord>
        </edgeMap>
        <edgeMap>
          <xCoord>337</xCoord>
          <yCoord>378</yCoord>
        </edgeMap>
        <edgeMap>
          <xCoord>336</xCoord>
          <yCoord>379</yCoord>
        </edgeMap>
        <edgeMap>
          <xCoord>336</xCoord>
          <yCoord>380</yCoord>
        </edgeMap>
        <edgeMap>
          <xCoord>336</xCoord>
          <yCoord>381</yCoord>
        </edgeMap>
        <edgeMap>
          <xCoord>336</xCoord>
          <yCoord>382</yCoord>
        </edgeMap>
        <edgeMap>
          <xCoord>336</xCoord>
          <yCoord>383</yCoord>
        </edgeMap>
        <edgeMap>
          <xCoord>336</xCoord>
          <yCoord>384</yCoord>
        </edgeMap>
        <edgeMap>
          <xCoord>336</xCoord>
          <yCoord>385</yCoord>
        </edgeMap>
        <edgeMap>
          <xCoord>336</xCoord>
          <yCoord>386</yCoord>
        </edgeMap>
        <edgeMap>
          <xCoord>336</xCoord>
          <yCoord>387</yCoord>
        </edgeMap>
        <edgeMap>
          <xCoord>337</xCoord>
          <yCoord>388</yCoord>
        </edgeMap>
        <edgeMap>
          <xCoord>338</xCoord>
          <yCoord>389</yCoord>
        </edgeMap>
        <edgeMap>
          <xCoord>339</xCoord>
          <yCoord>390</yCoord>
        </edgeMap>
        <edgeMap>
          <xCoord>340</xCoord>
          <yCoord>390</yCoord>
        </edgeMap>
        <edgeMap>
          <xCoord>341</xCoord>
          <yCoord>391</yCoord>
        </edgeMap>
        <edgeMap>
          <xCoord>342</xCoord>
          <yCoord>391</yCoord>
        </edgeMap>
        <edgeMap>
          <xCoord>343</xCoord>
          <yCoord>391</yCoord>
        </edgeMap>
        <edgeMap>
          <xCoord>344</xCoord>
          <yCoord>392</yCoord>
        </edgeMap>
        <edgeMap>
          <xCoord>345</xCoord>
          <yCoord>392</yCoord>
        </edgeMap>
        <edgeMap>
          <xCoord>346</xCoord>
          <yCoord>392</yCoord>
        </edgeMap>
        <edgeMap>
          <xCoord>347</xCoord>
          <yCoord>392</yCoord>
        </edgeMap>
        <edgeMap>
          <xCoord>348</xCoord>
          <yCoord>392</yCoord>
        </edgeMap>
        <edgeMap>
          <xCoord>348</xCoord>
          <yCoord>393</yCoord>
        </edgeMap>
        <edgeMap>
          <xCoord>349</xCoord>
          <yCoord>394</yCoord>
        </edgeMap>
        <edgeMap>
          <xCoord>350</xCoord>
          <yCoord>394</yCoord>
        </edgeMap>
        <edgeMap>
          <xCoord>351</xCoord>
          <yCoord>394</yCoord>
        </edgeMap>
        <edgeMap>
          <xCoord>352</xCoord>
          <yCoord>394</yCoord>
        </edgeMap>
        <edgeMap>
          <xCoord>353</xCoord>
          <yCoord>394</yCoord>
        </edgeMap>
        <edgeMap>
          <xCoord>354</xCoord>
          <yCoord>394</yCoord>
        </edgeMap>
        <edgeMap>
          <xCoord>355</xCoord>
          <yCoord>394</yCoord>
        </edgeMap>
        <edgeMap>
          <xCoord>356</xCoord>
          <yCoord>393</yCoord>
        </edgeMap>
        <edgeMap>
          <xCoord>357</xCoord>
          <yCoord>393</yCoord>
        </edgeMap>
        <edgeMap>
          <xCoord>358</xCoord>
          <yCoord>393</yCoord>
        </edgeMap>
        <edgeMap>
          <xCoord>359</xCoord>
          <yCoord>392</yCoord>
        </edgeMap>
        <edgeMap>
          <xCoord>359</xCoord>
          <yCoord>391</yCoord>
        </edgeMap>
        <edgeMap>
          <xCoord>358</xCoord>
          <yCoord>390</yCoord>
        </edgeMap>
        <edgeMap>
          <xCoord>357</xCoord>
          <yCoord>389</yCoord>
        </edgeMap>
        <edgeMap>
          <xCoord>356</xCoord>
          <yCoord>389</yCoord>
        </edgeMap>
        <edgeMap>
          <xCoord>355</xCoord>
          <yCoord>389</yCoord>
        </edgeMap>
        <edgeMap>
          <xCoord>355</xCoord>
          <yCoord>388</yCoord>
        </edgeMap>
        <edgeMap>
          <xCoord>356</xCoord>
          <yCoord>388</yCoord>
        </edgeMap>
        <edgeMap>
          <xCoord>357</xCoord>
          <yCoord>388</yCoord>
        </edgeMap>
        <edgeMap>
          <xCoord>358</xCoord>
          <yCoord>387</yCoord>
        </edgeMap>
        <edgeMap>
          <xCoord>358</xCoord>
          <yCoord>386</yCoord>
        </edgeMap>
        <edgeMap>
          <xCoord>359</xCoord>
          <yCoord>385</yCoord>
        </edgeMap>
        <edgeMap>
          <xCoord>360</xCoord>
          <yCoord>384</yCoord>
        </edgeMap>
        <edgeMap>
          <xCoord>360</xCoord>
          <yCoord>383</yCoord>
        </edgeMap>
        <edgeMap>
          <xCoord>360</xCoord>
          <yCoord>382</yCoord>
        </edgeMap>
        <edgeMap>
          <xCoord>360</xCoord>
          <yCoord>381</yCoord>
        </edgeMap>
        <edgeMap>
          <xCoord>359</xCoord>
          <yCoord>380</yCoord>
        </edgeMap>
        <edgeMap>
          <xCoord>359</xCoord>
          <yCoord>379</yCoord>
        </edgeMap>
        <edgeMap>
          <xCoord>358</xCoord>
          <yCoord>378</yCoord>
        </edgeMap>
        <edgeMap>
          <xCoord>357</xCoord>
          <yCoord>378</yCoord>
        </edgeMap>
        <edgeMap>
          <xCoord>356</xCoord>
          <yCoord>377</yCoord>
        </edgeMap>
        <edgeMap>
          <xCoord>355</xCoord>
          <yCoord>377</yCoord>
        </edgeMap>
        <edgeMap>
          <xCoord>354</xCoord>
          <yCoord>376</yCoord>
        </edgeMap>
        <edgeMap>
          <xCoord>353</xCoord>
          <yCoord>376</yCoord>
        </edgeMap>
        <edgeMap>
          <xCoord>352</xCoord>
          <yCoord>375</yCoord>
        </edgeMap>
        <edgeMap>
          <xCoord>351</xCoord>
          <yCoord>375</yCoord>
        </edgeMap>
        <edgeMap>
          <xCoord>350</xCoord>
          <yCoord>375</yCoord>
        </edgeMap>
      </roi>
      <roi>
        <imageZposition>-225.000000 </imageZposition>
        <imageSOP_UID>1.3.6.1.4.1.14519.5.2.1.6279.6001.265747795382995374822384553476</imageSOP_UID>
        <inclusion>TRUE</inclusion>
        <edgeMap>
          <xCoord>344</xCoord>
          <yCoord>372</yCoord>
        </edgeMap>
        <edgeMap>
          <xCoord>343</xCoord>
          <yCoord>371</yCoord>
        </edgeMap>
        <edgeMap>
          <xCoord>342</xCoord>
          <yCoord>372</yCoord>
        </edgeMap>
        <edgeMap>
          <xCoord>342</xCoord>
          <yCoord>373</yCoord>
        </edgeMap>
        <edgeMap>
          <xCoord>341</xCoord>
          <yCoord>373</yCoord>
        </edgeMap>
        <edgeMap>
          <xCoord>340</xCoord>
          <yCoord>373</yCoord>
        </edgeMap>
        <edgeMap>
          <xCoord>339</xCoord>
          <yCoord>373</yCoord>
        </edgeMap>
        <edgeMap>
          <xCoord>338</xCoord>
          <yCoord>374</yCoord>
        </edgeMap>
        <edgeMap>
          <xCoord>337</xCoord>
          <yCoord>375</yCoord>
        </edgeMap>
        <edgeMap>
          <xCoord>336</xCoord>
          <yCoord>376</yCoord>
        </edgeMap>
        <edgeMap>
          <xCoord>335</xCoord>
          <yCoord>377</yCoord>
        </edgeMap>
        <edgeMap>
          <xCoord>334</xCoord>
          <yCoord>378</yCoord>
        </edgeMap>
        <edgeMap>
          <xCoord>333</xCoord>
          <yCoord>379</yCoord>
        </edgeMap>
        <edgeMap>
          <xCoord>333</xCoord>
          <yCoord>380</yCoord>
        </edgeMap>
        <edgeMap>
          <xCoord>333</xCoord>
          <yCoord>381</yCoord>
        </edgeMap>
        <edgeMap>
          <xCoord>333</xCoord>
          <yCoord>382</yCoord>
        </edgeMap>
        <edgeMap>
          <xCoord>333</xCoord>
          <yCoord>383</yCoord>
        </edgeMap>
        <edgeMap>
          <xCoord>333</xCoord>
          <yCoord>384</yCoord>
        </edgeMap>
        <edgeMap>
          <xCoord>333</xCoord>
          <yCoord>385</yCoord>
        </edgeMap>
        <edgeMap>
          <xCoord>333</xCoord>
          <yCoord>386</yCoord>
        </edgeMap>
        <edgeMap>
          <xCoord>334</xCoord>
          <yCoord>387</yCoord>
        </edgeMap>
        <edgeMap>
          <xCoord>335</xCoord>
          <yCoord>388</yCoord>
        </edgeMap>
        <edgeMap>
          <xCoord>335</xCoord>
          <yCoord>389</yCoord>
        </edgeMap>
        <edgeMap>
          <xCoord>336</xCoord>
          <yCoord>390</yCoord>
        </edgeMap>
        <edgeMap>
          <xCoord>337</xCoord>
          <yCoord>391</yCoord>
        </edgeMap>
        <edgeMap>
          <xCoord>338</xCoord>
          <yCoord>392</yCoord>
        </edgeMap>
        <edgeMap>
          <xCoord>339</xCoord>
          <yCoord>393</yCoord>
        </edgeMap>
        <edgeMap>
          <xCoord>340</xCoord>
          <yCoord>394</yCoord>
        </edgeMap>
        <edgeMap>
          <xCoord>341</xCoord>
          <yCoord>394</yCoord>
        </edgeMap>
        <edgeMap>
          <xCoord>342</xCoord>
          <yCoord>394</yCoord>
        </edgeMap>
        <edgeMap>
          <xCoord>343</xCoord>
          <yCoord>394</yCoord>
        </edgeMap>
        <edgeMap>
          <xCoord>344</xCoord>
          <yCoord>394</yCoord>
        </edgeMap>
        <edgeMap>
          <xCoord>345</xCoord>
          <yCoord>394</yCoord>
        </edgeMap>
        <edgeMap>
          <xCoord>346</xCoord>
          <yCoord>394</yCoord>
        </edgeMap>
        <edgeMap>
          <xCoord>347</xCoord>
          <yCoord>394</yCoord>
        </edgeMap>
        <edgeMap>
          <xCoord>348</xCoord>
          <yCoord>394</yCoord>
        </edgeMap>
        <edgeMap>
          <xCoord>349</xCoord>
          <yCoord>394</yCoord>
        </edgeMap>
        <edgeMap>
          <xCoord>350</xCoord>
          <yCoord>394</yCoord>
        </edgeMap>
        <edgeMap>
          <xCoord>351</xCoord>
          <yCoord>394</yCoord>
        </edgeMap>
        <edgeMap>
          <xCoord>352</xCoord>
          <yCoord>394</yCoord>
        </edgeMap>
        <edgeMap>
          <xCoord>353</xCoord>
          <yCoord>393</yCoord>
        </edgeMap>
        <edgeMap>
          <xCoord>353</xCoord>
          <yCoord>392</yCoord>
        </edgeMap>
        <edgeMap>
          <xCoord>354</xCoord>
          <yCoord>391</yCoord>
        </edgeMap>
        <edgeMap>
          <xCoord>355</xCoord>
          <yCoord>390</yCoord>
        </edgeMap>
        <edgeMap>
          <xCoord>356</xCoord>
          <yCoord>390</yCoord>
        </edgeMap>
        <edgeMap>
          <xCoord>357</xCoord>
          <yCoord>389</yCoord>
        </edgeMap>
        <edgeMap>
          <xCoord>358</xCoord>
          <yCoord>389</yCoord>
        </edgeMap>
        <edgeMap>
          <xCoord>359</xCoord>
          <yCoord>388</yCoord>
        </edgeMap>
        <edgeMap>
          <xCoord>360</xCoord>
          <yCoord>387</yCoord>
        </edgeMap>
        <edgeMap>
          <xCoord>360</xCoord>
          <yCoord>386</yCoord>
        </edgeMap>
        <edgeMap>
          <xCoord>361</xCoord>
          <yCoord>385</yCoord>
        </edgeMap>
        <edgeMap>
          <xCoord>362</xCoord>
          <yCoord>384</yCoord>
        </edgeMap>
        <edgeMap>
          <xCoord>363</xCoord>
          <yCoord>383</yCoord>
        </edgeMap>
        <edgeMap>
          <xCoord>363</xCoord>
          <yCoord>382</yCoord>
        </edgeMap>
        <edgeMap>
          <xCoord>362</xCoord>
          <yCoord>381</yCoord>
        </edgeMap>
        <edgeMap>
          <xCoord>361</xCoord>
          <yCoord>381</yCoord>
        </edgeMap>
        <edgeMap>
          <xCoord>361</xCoord>
          <yCoord>380</yCoord>
        </edgeMap>
        <edgeMap>
          <xCoord>361</xCoord>
          <yCoord>379</yCoord>
        </edgeMap>
        <edgeMap>
          <xCoord>361</xCoord>
          <yCoord>378</yCoord>
        </edgeMap>
        <edgeMap>
          <xCoord>361</xCoord>
          <yCoord>377</yCoord>
        </edgeMap>
        <edgeMap>
          <xCoord>360</xCoord>
          <yCoord>376</yCoord>
        </edgeMap>
        <edgeMap>
          <xCoord>359</xCoord>
          <yCoord>376</yCoord>
        </edgeMap>
        <edgeMap>
          <xCoord>358</xCoord>
          <yCoord>375</yCoord>
        </edgeMap>
        <edgeMap>
          <xCoord>357</xCoord>
          <yCoord>374</yCoord>
        </edgeMap>
        <edgeMap>
          <xCoord>356</xCoord>
          <yCoord>374</yCoord>
        </edgeMap>
        <edgeMap>
          <xCoord>355</xCoord>
          <yCoord>374</yCoord>
        </edgeMap>
        <edgeMap>
          <xCoord>354</xCoord>
          <yCoord>374</yCoord>
        </edgeMap>
        <edgeMap>
          <xCoord>353</xCoord>
          <yCoord>375</yCoord>
        </edgeMap>
        <edgeMap>
          <xCoord>352</xCoord>
          <yCoord>375</yCoord>
        </edgeMap>
        <edgeMap>
          <xCoord>351</xCoord>
          <yCoord>375</yCoord>
        </edgeMap>
        <edgeMap>
          <xCoord>350</xCoord>
          <yCoord>375</yCoord>
        </edgeMap>
        <edgeMap>
          <xCoord>349</xCoord>
          <yCoord>375</yCoord>
        </edgeMap>
        <edgeMap>
          <xCoord>348</xCoord>
          <yCoord>375</yCoord>
        </edgeMap>
        <edgeMap>
          <xCoord>347</xCoord>
          <yCoord>375</yCoord>
        </edgeMap>
        <edgeMap>
          <xCoord>346</xCoord>
          <yCoord>375</yCoord>
        </edgeMap>
        <edgeMap>
          <xCoord>345</xCoord>
          <yCoord>375</yCoord>
        </edgeMap>
        <edgeMap>
          <xCoord>344</xCoord>
          <yCoord>375</yCoord>
        </edgeMap>
        <edgeMap>
          <xCoord>344</xCoord>
          <yCoord>374</yCoord>
        </edgeMap>
        <edgeMap>
          <xCoord>344</xCoord>
          <yCoord>373</yCoord>
        </edgeMap>
        <edgeMap>
          <xCoord>344</xCoord>
          <yCoord>372</yCoord>
        </edgeMap>
      </roi>
      <roi>
        <imageZposition>-222.500000 </imageZposition>
        <imageSOP_UID>1.3.6.1.4.1.14519.5.2.1.6279.6001.209550850297972142068900335246</imageSOP_UID>
        <inclusion>TRUE</inclusion>
        <edgeMap>
          <xCoord>338</xCoord>
          <yCoord>372</yCoord>
        </edgeMap>
        <edgeMap>
          <xCoord>337</xCoord>
          <yCoord>373</yCoord>
        </edgeMap>
        <edgeMap>
          <xCoord>336</xCoord>
          <yCoord>373</yCoord>
        </edgeMap>
        <edgeMap>
          <xCoord>335</xCoord>
          <yCoord>374</yCoord>
        </edgeMap>
        <edgeMap>
          <xCoord>334</xCoord>
          <yCoord>375</yCoord>
        </edgeMap>
        <edgeMap>
          <xCoord>333</xCoord>
          <yCoord>376</yCoord>
        </edgeMap>
        <edgeMap>
          <xCoord>332</xCoord>
          <yCoord>377</yCoord>
        </edgeMap>
        <edgeMap>
          <xCoord>332</xCoord>
          <yCoord>378</yCoord>
        </edgeMap>
        <edgeMap>
          <xCoord>332</xCoord>
          <yCoord>379</yCoord>
        </edgeMap>
        <edgeMap>
          <xCoord>332</xCoord>
          <yCoord>380</yCoord>
        </edgeMap>
        <edgeMap>
          <xCoord>332</xCoord>
          <yCoord>381</yCoord>
        </edgeMap>
        <edgeMap>
          <xCoord>332</xCoord>
          <yCoord>382</yCoord>
        </edgeMap>
        <edgeMap>
          <xCoord>332</xCoord>
          <yCoord>383</yCoord>
        </edgeMap>
        <edgeMap>
          <xCoord>332</xCoord>
          <yCoord>384</yCoord>
        </edgeMap>
        <edgeMap>
          <xCoord>332</xCoord>
          <yCoord>385</yCoord>
        </edgeMap>
        <edgeMap>
          <xCoord>332</xCoord>
          <yCoord>386</yCoord>
        </edgeMap>
        <edgeMap>
          <xCoord>332</xCoord>
          <yCoord>387</yCoord>
        </edgeMap>
        <edgeMap>
          <xCoord>332</xCoord>
          <yCoord>388</yCoord>
        </edgeMap>
        <edgeMap>
          <xCoord>332</xCoord>
          <yCoord>389</yCoord>
        </edgeMap>
        <edgeMap>
          <xCoord>332</xCoord>
          <yCoord>390</yCoord>
        </edgeMap>
        <edgeMap>
          <xCoord>333</xCoord>
          <yCoord>391</yCoord>
        </edgeMap>
        <edgeMap>
          <xCoord>334</xCoord>
          <yCoord>391</yCoord>
        </edgeMap>
        <edgeMap>
          <xCoord>335</xCoord>
          <yCoord>392</yCoord>
        </edgeMap>
        <edgeMap>
          <xCoord>336</xCoord>
          <yCoord>392</yCoord>
        </edgeMap>
        <edgeMap>
          <xCoord>337</xCoord>
          <yCoord>393</yCoord>
        </edgeMap>
        <edgeMap>
          <xCoord>338</xCoord>
          <yCoord>393</yCoord>
        </edgeMap>
        <edgeMap>
          <xCoord>339</xCoord>
          <yCoord>394</yCoord>
        </edgeMap>
        <edgeMap>
          <xCoord>340</xCoord>
          <yCoord>394</yCoord>
        </edgeMap>
        <edgeMap>
          <xCoord>341</xCoord>
          <yCoord>394</yCoord>
        </edgeMap>
        <edgeMap>
          <xCoord>342</xCoord>
          <yCoord>395</yCoord>
        </edgeMap>
        <edgeMap>
          <xCoord>343</xCoord>
          <yCoord>396</yCoord>
        </edgeMap>
        <edgeMap>
          <xCoord>344</xCoord>
          <yCoord>397</yCoord>
        </edgeMap>
        <edgeMap>
          <xCoord>345</xCoord>
          <yCoord>398</yCoord>
        </edgeMap>
        <edgeMap>
          <xCoord>346</xCoord>
          <yCoord>399</yCoord>
        </edgeMap>
        <edgeMap>
          <xCoord>347</xCoord>
          <yCoord>400</yCoord>
        </edgeMap>
        <edgeMap>
          <xCoord>348</xCoord>
          <yCoord>401</yCoord>
        </edgeMap>
        <edgeMap>
          <xCoord>349</xCoord>
          <yCoord>401</yCoord>
        </edgeMap>
        <edgeMap>
          <xCoord>350</xCoord>
          <yCoord>402</yCoord>
        </edgeMap>
        <edgeMap>
          <xCoord>351</xCoord>
          <yCoord>402</yCoord>
        </edgeMap>
        <edgeMap>
          <xCoord>352</xCoord>
          <yCoord>401</yCoord>
        </edgeMap>
        <edgeMap>
          <xCoord>352</xCoord>
          <yCoord>400</yCoord>
        </edgeMap>
        <edgeMap>
          <xCoord>352</xCoord>
          <yCoord>399</yCoord>
        </edgeMap>
        <edgeMap>
          <xCoord>352</xCoord>
          <yCoord>398</yCoord>
        </edgeMap>
        <edgeMap>
          <xCoord>352</xCoord>
          <yCoord>397</yCoord>
        </edgeMap>
        <edgeMap>
          <xCoord>352</xCoord>
          <yCoord>396</yCoord>
        </edgeMap>
        <edgeMap>
          <xCoord>352</xCoord>
          <yCoord>395</yCoord>
        </edgeMap>
        <edgeMap>
          <xCoord>352</xCoord>
          <yCoord>394</yCoord>
        </edgeMap>
        <edgeMap>
          <xCoord>353</xCoord>
          <yCoord>393</yCoord>
        </edgeMap>
        <edgeMap>
          <xCoord>354</xCoord>
          <yCoord>392</yCoord>
        </edgeMap>
        <edgeMap>
          <xCoord>355</xCoord>
          <yCoord>391</yCoord>
        </edgeMap>
        <edgeMap>
          <xCoord>356</xCoord>
          <yCoord>390</yCoord>
        </edgeMap>
        <edgeMap>
          <xCoord>357</xCoord>
          <yCoord>390</yCoord>
        </edgeMap>
        <edgeMap>
          <xCoord>358</xCoord>
          <yCoord>389</yCoord>
        </edgeMap>
        <edgeMap>
          <xCoord>359</xCoord>
          <yCoord>389</yCoord>
        </edgeMap>
        <edgeMap>
          <xCoord>360</xCoord>
          <yCoord>389</yCoord>
        </edgeMap>
        <edgeMap>
          <xCoord>361</xCoord>
          <yCoord>389</yCoord>
        </edgeMap>
        <edgeMap>
          <xCoord>362</xCoord>
          <yCoord>389</yCoord>
        </edgeMap>
        <edgeMap>
          <xCoord>363</xCoord>
          <yCoord>388</yCoord>
        </edgeMap>
        <edgeMap>
          <xCoord>363</xCoord>
          <yCoord>387</yCoord>
        </edgeMap>
        <edgeMap>
          <xCoord>363</xCoord>
          <yCoord>386</yCoord>
        </edgeMap>
        <edgeMap>
          <xCoord>364</xCoord>
          <yCoord>385</yCoord>
        </edgeMap>
        <edgeMap>
          <xCoord>364</xCoord>
          <yCoord>384</yCoord>
        </edgeMap>
        <edgeMap>
          <xCoord>364</xCoord>
          <yCoord>383</yCoord>
        </edgeMap>
        <edgeMap>
          <xCoord>364</xCoord>
          <yCoord>382</yCoord>
        </edgeMap>
        <edgeMap>
          <xCoord>363</xCoord>
          <yCoord>381</yCoord>
        </edgeMap>
        <edgeMap>
          <xCoord>363</xCoord>
          <yCoord>380</yCoord>
        </edgeMap>
        <edgeMap>
          <xCoord>362</xCoord>
          <yCoord>379</yCoord>
        </edgeMap>
        <edgeMap>
          <xCoord>362</xCoord>
          <yCoord>378</yCoord>
        </edgeMap>
        <edgeMap>
          <xCoord>361</xCoord>
          <yCoord>377</yCoord>
        </edgeMap>
        <edgeMap>
          <xCoord>360</xCoord>
          <yCoord>376</yCoord>
        </edgeMap>
        <edgeMap>
          <xCoord>359</xCoord>
          <yCoord>376</yCoord>
        </edgeMap>
        <edgeMap>
          <xCoord>358</xCoord>
          <yCoord>375</yCoord>
        </edgeMap>
        <edgeMap>
          <xCoord>357</xCoord>
          <yCoord>374</yCoord>
        </edgeMap>
        <edgeMap>
          <xCoord>356</xCoord>
          <yCoord>374</yCoord>
        </edgeMap>
        <edgeMap>
          <xCoord>355</xCoord>
          <yCoord>374</yCoord>
        </edgeMap>
        <edgeMap>
          <xCoord>354</xCoord>
          <yCoord>374</yCoord>
        </edgeMap>
        <edgeMap>
          <xCoord>353</xCoord>
          <yCoord>374</yCoord>
        </edgeMap>
        <edgeMap>
          <xCoord>352</xCoord>
          <yCoord>374</yCoord>
        </edgeMap>
        <edgeMap>
          <xCoord>351</xCoord>
          <yCoord>374</yCoord>
        </edgeMap>
        <edgeMap>
          <xCoord>350</xCoord>
          <yCoord>374</yCoord>
        </edgeMap>
        <edgeMap>
          <xCoord>349</xCoord>
          <yCoord>374</yCoord>
        </edgeMap>
        <edgeMap>
          <xCoord>348</xCoord>
          <yCoord>374</yCoord>
        </edgeMap>
        <edgeMap>
          <xCoord>347</xCoord>
          <yCoord>374</yCoord>
        </edgeMap>
        <edgeMap>
          <xCoord>346</xCoord>
          <yCoord>373</yCoord>
        </edgeMap>
        <edgeMap>
          <xCoord>345</xCoord>
          <yCoord>373</yCoord>
        </edgeMap>
        <edgeMap>
          <xCoord>344</xCoord>
          <yCoord>373</yCoord>
        </edgeMap>
        <edgeMap>
          <xCoord>343</xCoord>
          <yCoord>373</yCoord>
        </edgeMap>
        <edgeMap>
          <xCoord>342</xCoord>
          <yCoord>372</yCoord>
        </edgeMap>
        <edgeMap>
          <xCoord>341</xCoord>
          <yCoord>372</yCoord>
        </edgeMap>
        <edgeMap>
          <xCoord>340</xCoord>
          <yCoord>372</yCoord>
        </edgeMap>
        <edgeMap>
          <xCoord>339</xCoord>
          <yCoord>372</yCoord>
        </edgeMap>
        <edgeMap>
          <xCoord>338</xCoord>
          <yCoord>372</yCoord>
        </edgeMap>
      </roi>
      <roi>
        <imageZposition>-220.000000 </imageZposition>
        <imageSOP_UID>1.3.6.1.4.1.14519.5.2.1.6279.6001.160206890829084077691132572335</imageSOP_UID>
        <inclusion>TRUE</inclusion>
        <edgeMap>
          <xCoord>342</xCoord>
          <yCoord>371</yCoord>
        </edgeMap>
        <edgeMap>
          <xCoord>341</xCoord>
          <yCoord>372</yCoord>
        </edgeMap>
        <edgeMap>
          <xCoord>340</xCoord>
          <yCoord>372</yCoord>
        </edgeMap>
        <edgeMap>
          <xCoord>339</xCoord>
          <yCoord>372</yCoord>
        </edgeMap>
        <edgeMap>
          <xCoord>338</xCoord>
          <yCoord>372</yCoord>
        </edgeMap>
        <edgeMap>
          <xCoord>337</xCoord>
          <yCoord>372</yCoord>
        </edgeMap>
        <edgeMap>
          <xCoord>336</xCoord>
          <yCoord>372</yCoord>
        </edgeMap>
        <edgeMap>
          <xCoord>335</xCoord>
          <yCoord>372</yCoord>
        </edgeMap>
        <edgeMap>
          <xCoord>334</xCoord>
          <yCoord>373</yCoord>
        </edgeMap>
        <edgeMap>
          <xCoord>334</xCoord>
          <yCoord>374</yCoord>
        </edgeMap>
        <edgeMap>
          <xCoord>334</xCoord>
          <yCoord>375</yCoord>
        </edgeMap>
        <edgeMap>
          <xCoord>334</xCoord>
          <yCoord>376</yCoord>
        </edgeMap>
        <edgeMap>
          <xCoord>333</xCoord>
          <yCoord>377</yCoord>
        </edgeMap>
        <edgeMap>
          <xCoord>332</xCoord>
          <yCoord>378</yCoord>
        </edgeMap>
        <edgeMap>
          <xCoord>332</xCoord>
          <yCoord>379</yCoord>
        </edgeMap>
        <edgeMap>
          <xCoord>331</xCoord>
          <yCoord>380</yCoord>
        </edgeMap>
        <edgeMap>
          <xCoord>331</xCoord>
          <yCoord>381</yCoord>
        </edgeMap>
        <edgeMap>
          <xCoord>331</xCoord>
          <yCoord>382</yCoord>
        </edgeMap>
        <edgeMap>
          <xCoord>331</xCoord>
          <yCoord>383</yCoord>
        </edgeMap>
        <edgeMap>
          <xCoord>331</xCoord>
          <yCoord>384</yCoord>
        </edgeMap>
        <edgeMap>
          <xCoord>331</xCoord>
          <yCoord>385</yCoord>
        </edgeMap>
        <edgeMap>
          <xCoord>331</xCoord>
          <yCoord>386</yCoord>
        </edgeMap>
        <edgeMap>
          <xCoord>332</xCoord>
          <yCoord>387</yCoord>
        </edgeMap>
        <edgeMap>
          <xCoord>332</xCoord>
          <yCoord>388</yCoord>
        </edgeMap>
        <edgeMap>
          <xCoord>333</xCoord>
          <yCoord>389</yCoord>
        </edgeMap>
        <edgeMap>
          <xCoord>333</xCoord>
          <yCoord>390</yCoord>
        </edgeMap>
        <edgeMap>
          <xCoord>334</xCoord>
          <yCoord>391</yCoord>
        </edgeMap>
        <edgeMap>
          <xCoord>335</xCoord>
          <yCoord>392</yCoord>
        </edgeMap>
        <edgeMap>
          <xCoord>335</xCoord>
          <yCoord>393</yCoord>
        </edgeMap>
        <edgeMap>
          <xCoord>336</xCoord>
          <yCoord>394</yCoord>
        </edgeMap>
        <edgeMap>
          <xCoord>337</xCoord>
          <yCoord>394</yCoord>
        </edgeMap>
        <edgeMap>
          <xCoord>338</xCoord>
          <yCoord>395</yCoord>
        </edgeMap>
        <edgeMap>
          <xCoord>339</xCoord>
          <yCoord>396</yCoord>
        </edgeMap>
        <edgeMap>
          <xCoord>340</xCoord>
          <yCoord>396</yCoord>
        </edgeMap>
        <edgeMap>
          <xCoord>341</xCoord>
          <yCoord>396</yCoord>
        </edgeMap>
        <edgeMap>
          <xCoord>342</xCoord>
          <yCoord>397</yCoord>
        </edgeMap>
        <edgeMap>
          <xCoord>343</xCoord>
          <yCoord>397</yCoord>
        </edgeMap>
        <edgeMap>
          <xCoord>344</xCoord>
          <yCoord>398</yCoord>
        </edgeMap>
        <edgeMap>
          <xCoord>344</xCoord>
          <yCoord>399</yCoord>
        </edgeMap>
        <edgeMap>
          <xCoord>344</xCoord>
          <yCoord>400</yCoord>
        </edgeMap>
        <edgeMap>
          <xCoord>345</xCoord>
          <yCoord>401</yCoord>
        </edgeMap>
        <edgeMap>
          <xCoord>346</xCoord>
          <yCoord>402</yCoord>
        </edgeMap>
        <edgeMap>
          <xCoord>347</xCoord>
          <yCoord>403</yCoord>
        </edgeMap>
        <edgeMap>
          <xCoord>348</xCoord>
          <yCoord>402</yCoord>
        </edgeMap>
        <edgeMap>
          <xCoord>349</xCoord>
          <yCoord>402</yCoord>
        </edgeMap>
        <edgeMap>
          <xCoord>350</xCoord>
          <yCoord>401</yCoord>
        </edgeMap>
        <edgeMap>
          <xCoord>351</xCoord>
          <yCoord>400</yCoord>
        </edgeMap>
        <edgeMap>
          <xCoord>352</xCoord>
          <yCoord>399</yCoord>
        </edgeMap>
        <edgeMap>
          <xCoord>353</xCoord>
          <yCoord>398</yCoord>
        </edgeMap>
        <edgeMap>
          <xCoord>354</xCoord>
          <yCoord>398</yCoord>
        </edgeMap>
        <edgeMap>
          <xCoord>355</xCoord>
          <yCoord>398</yCoord>
        </edgeMap>
        <edgeMap>
          <xCoord>356</xCoord>
          <yCoord>398</yCoord>
        </edgeMap>
        <edgeMap>
          <xCoord>357</xCoord>
          <yCoord>398</yCoord>
        </edgeMap>
        <edgeMap>
          <xCoord>358</xCoord>
          <yCoord>398</yCoord>
        </edgeMap>
        <edgeMap>
          <xCoord>359</xCoord>
          <yCoord>397</yCoord>
        </edgeMap>
        <edgeMap>
          <xCoord>359</xCoord>
          <yCoord>396</yCoord>
        </edgeMap>
        <edgeMap>
          <xCoord>359</xCoord>
          <yCoord>395</yCoord>
        </edgeMap>
        <edgeMap>
          <xCoord>359</xCoord>
          <yCoord>394</yCoord>
        </edgeMap>
        <edgeMap>
          <xCoord>359</xCoord>
          <yCoord>393</yCoord>
        </edgeMap>
        <edgeMap>
          <xCoord>359</xCoord>
          <yCoord>392</yCoord>
        </edgeMap>
        <edgeMap>
          <xCoord>359</xCoord>
          <yCoord>391</yCoord>
        </edgeMap>
        <edgeMap>
          <xCoord>360</xCoord>
          <yCoord>390</yCoord>
        </edgeMap>
        <edgeMap>
          <xCoord>361</xCoord>
          <yCoord>390</yCoord>
        </edgeMap>
        <edgeMap>
          <xCoord>362</xCoord>
          <yCoord>390</yCoord>
        </edgeMap>
        <edgeMap>
          <xCoord>363</xCoord>
          <yCoord>389</yCoord>
        </edgeMap>
        <edgeMap>
          <xCoord>363</xCoord>
          <yCoord>388</yCoord>
        </edgeMap>
        <edgeMap>
          <xCoord>363</xCoord>
          <yCoord>387</yCoord>
        </edgeMap>
        <edgeMap>
          <xCoord>363</xCoord>
          <yCoord>386</yCoord>
        </edgeMap>
        <edgeMap>
          <xCoord>363</xCoord>
          <yCoord>385</yCoord>
        </edgeMap>
        <edgeMap>
          <xCoord>363</xCoord>
          <yCoord>384</yCoord>
        </edgeMap>
        <edgeMap>
          <xCoord>363</xCoord>
          <yCoord>383</yCoord>
        </edgeMap>
        <edgeMap>
          <xCoord>363</xCoord>
          <yCoord>382</yCoord>
        </edgeMap>
        <edgeMap>
          <xCoord>363</xCoord>
          <yCoord>381</yCoord>
        </edgeMap>
        <edgeMap>
          <xCoord>363</xCoord>
          <yCoord>380</yCoord>
        </edgeMap>
        <edgeMap>
          <xCoord>362</xCoord>
          <yCoord>379</yCoord>
        </edgeMap>
        <edgeMap>
          <xCoord>362</xCoord>
          <yCoord>378</yCoord>
        </edgeMap>
        <edgeMap>
          <xCoord>361</xCoord>
          <yCoord>377</yCoord>
        </edgeMap>
        <edgeMap>
          <xCoord>361</xCoord>
          <yCoord>376</yCoord>
        </edgeMap>
        <edgeMap>
          <xCoord>360</xCoord>
          <yCoord>375</yCoord>
        </edgeMap>
        <edgeMap>
          <xCoord>359</xCoord>
          <yCoord>374</yCoord>
        </edgeMap>
        <edgeMap>
          <xCoord>358</xCoord>
          <yCoord>374</yCoord>
        </edgeMap>
        <edgeMap>
          <xCoord>357</xCoord>
          <yCoord>374</yCoord>
        </edgeMap>
        <edgeMap>
          <xCoord>356</xCoord>
          <yCoord>374</yCoord>
        </edgeMap>
        <edgeMap>
          <xCoord>355</xCoord>
          <yCoord>374</yCoord>
        </edgeMap>
        <edgeMap>
          <xCoord>354</xCoord>
          <yCoord>373</yCoord>
        </edgeMap>
        <edgeMap>
          <xCoord>353</xCoord>
          <yCoord>372</yCoord>
        </edgeMap>
        <edgeMap>
          <xCoord>352</xCoord>
          <yCoord>372</yCoord>
        </edgeMap>
        <edgeMap>
          <xCoord>351</xCoord>
          <yCoord>372</yCoord>
        </edgeMap>
        <edgeMap>
          <xCoord>350</xCoord>
          <yCoord>372</yCoord>
        </edgeMap>
        <edgeMap>
          <xCoord>349</xCoord>
          <yCoord>372</yCoord>
        </edgeMap>
        <edgeMap>
          <xCoord>348</xCoord>
          <yCoord>372</yCoord>
        </edgeMap>
        <edgeMap>
          <xCoord>347</xCoord>
          <yCoord>372</yCoord>
        </edgeMap>
        <edgeMap>
          <xCoord>346</xCoord>
          <yCoord>372</yCoord>
        </edgeMap>
        <edgeMap>
          <xCoord>345</xCoord>
          <yCoord>371</yCoord>
        </edgeMap>
        <edgeMap>
          <xCoord>344</xCoord>
          <yCoord>371</yCoord>
        </edgeMap>
        <edgeMap>
          <xCoord>343</xCoord>
          <yCoord>371</yCoord>
        </edgeMap>
        <edgeMap>
          <xCoord>342</xCoord>
          <yCoord>371</yCoord>
        </edgeMap>
      </roi>
      <roi>
        <imageZposition>-217.500000 </imageZposition>
        <imageSOP_UID>1.3.6.1.4.1.14519.5.2.1.6279.6001.245840436875883697066779985467</imageSOP_UID>
        <inclusion>TRUE</inclusion>
        <edgeMap>
          <xCoord>350</xCoord>
          <yCoord>363</yCoord>
        </edgeMap>
        <edgeMap>
          <xCoord>349</xCoord>
          <yCoord>364</yCoord>
        </edgeMap>
        <edgeMap>
          <xCoord>348</xCoord>
          <yCoord>364</yCoord>
        </edgeMap>
        <edgeMap>
          <xCoord>347</xCoord>
          <yCoord>365</yCoord>
        </edgeMap>
        <edgeMap>
          <xCoord>346</xCoord>
          <yCoord>366</yCoord>
        </edgeMap>
        <edgeMap>
          <xCoord>345</xCoord>
          <yCoord>366</yCoord>
        </edgeMap>
        <edgeMap>
          <xCoord>344</xCoord>
          <yCoord>366</yCoord>
        </edgeMap>
        <edgeMap>
          <xCoord>343</xCoord>
          <yCoord>367</yCoord>
        </edgeMap>
        <edgeMap>
          <xCoord>342</xCoord>
          <yCoord>367</yCoord>
        </edgeMap>
        <edgeMap>
          <xCoord>341</xCoord>
          <yCoord>367</yCoord>
        </edgeMap>
        <edgeMap>
          <xCoord>340</xCoord>
          <yCoord>367</yCoord>
        </edgeMap>
        <edgeMap>
          <xCoord>339</xCoord>
          <yCoord>367</yCoord>
        </edgeMap>
        <edgeMap>
          <xCoord>338</xCoord>
          <yCoord>367</yCoord>
        </edgeMap>
        <edgeMap>
          <xCoord>337</xCoord>
          <yCoord>367</yCoord>
        </edgeMap>
        <edgeMap>
          <xCoord>336</xCoord>
          <yCoord>368</yCoord>
        </edgeMap>
        <edgeMap>
          <xCoord>335</xCoord>
          <yCoord>369</yCoord>
        </edgeMap>
        <edgeMap>
          <xCoord>335</xCoord>
          <yCoord>370</yCoord>
        </edgeMap>
        <edgeMap>
          <xCoord>334</xCoord>
          <yCoord>371</yCoord>
        </edgeMap>
        <edgeMap>
          <xCoord>333</xCoord>
          <yCoord>372</yCoord>
        </edgeMap>
        <edgeMap>
          <xCoord>332</xCoord>
          <yCoord>373</yCoord>
        </edgeMap>
        <edgeMap>
          <xCoord>332</xCoord>
          <yCoord>374</yCoord>
        </edgeMap>
        <edgeMap>
          <xCoord>331</xCoord>
          <yCoord>375</yCoord>
        </edgeMap>
        <edgeMap>
          <xCoord>331</xCoord>
          <yCoord>376</yCoord>
        </edgeMap>
        <edgeMap>
          <xCoord>330</xCoord>
          <yCoord>377</yCoord>
        </edgeMap>
        <edgeMap>
          <xCoord>330</xCoord>
          <yCoord>378</yCoord>
        </edgeMap>
        <edgeMap>
          <xCoord>330</xCoord>
          <yCoord>379</yCoord>
        </edgeMap>
        <edgeMap>
          <xCoord>330</xCoord>
          <yCoord>380</yCoord>
        </edgeMap>
        <edgeMap>
          <xCoord>330</xCoord>
          <yCoord>381</yCoord>
        </edgeMap>
        <edgeMap>
          <xCoord>330</xCoord>
          <yCoord>382</yCoord>
        </edgeMap>
        <edgeMap>
          <xCoord>330</xCoord>
          <yCoord>383</yCoord>
        </edgeMap>
        <edgeMap>
          <xCoord>331</xCoord>
          <yCoord>384</yCoord>
        </edgeMap>
        <edgeMap>
          <xCoord>331</xCoord>
          <yCoord>385</yCoord>
        </edgeMap>
        <edgeMap>
          <xCoord>331</xCoord>
          <yCoord>386</yCoord>
        </edgeMap>
        <edgeMap>
          <xCoord>332</xCoord>
          <yCoord>387</yCoord>
        </edgeMap>
        <edgeMap>
          <xCoord>332</xCoord>
          <yCoord>388</yCoord>
        </edgeMap>
        <edgeMap>
          <xCoord>333</xCoord>
          <yCoord>389</yCoord>
        </edgeMap>
        <edgeMap>
          <xCoord>333</xCoord>
          <yCoord>390</yCoord>
        </edgeMap>
        <edgeMap>
          <xCoord>334</xCoord>
          <yCoord>391</yCoord>
        </edgeMap>
        <edgeMap>
          <xCoord>335</xCoord>
          <yCoord>391</yCoord>
        </edgeMap>
        <edgeMap>
          <xCoord>336</xCoord>
          <yCoord>392</yCoord>
        </edgeMap>
        <edgeMap>
          <xCoord>337</xCoord>
          <yCoord>393</yCoord>
        </edgeMap>
        <edgeMap>
          <xCoord>337</xCoord>
          <yCoord>394</yCoord>
        </edgeMap>
        <edgeMap>
          <xCoord>337</xCoord>
          <yCoord>395</yCoord>
        </edgeMap>
        <edgeMap>
          <xCoord>337</xCoord>
          <yCoord>396</yCoord>
        </edgeMap>
        <edgeMap>
          <xCoord>337</xCoord>
          <yCoord>397</yCoord>
        </edgeMap>
        <edgeMap>
          <xCoord>338</xCoord>
          <yCoord>398</yCoord>
        </edgeMap>
        <edgeMap>
          <xCoord>338</xCoord>
          <yCoord>399</yCoord>
        </edgeMap>
        <edgeMap>
          <xCoord>339</xCoord>
          <yCoord>400</yCoord>
        </edgeMap>
        <edgeMap>
          <xCoord>340</xCoord>
          <yCoord>400</yCoord>
        </edgeMap>
        <edgeMap>
          <xCoord>341</xCoord>
          <yCoord>401</yCoord>
        </edgeMap>
        <edgeMap>
          <xCoord>342</xCoord>
          <yCoord>402</yCoord>
        </edgeMap>
        <edgeMap>
          <xCoord>343</xCoord>
          <yCoord>402</yCoord>
        </edgeMap>
        <edgeMap>
          <xCoord>344</xCoord>
          <yCoord>401</yCoord>
        </edgeMap>
        <edgeMap>
          <xCoord>345</xCoord>
          <yCoord>401</yCoord>
        </edgeMap>
        <edgeMap>
          <xCoord>346</xCoord>
          <yCoord>401</yCoord>
        </edgeMap>
        <edgeMap>
          <xCoord>347</xCoord>
          <yCoord>401</yCoord>
        </edgeMap>
        <edgeMap>
          <xCoord>348</xCoord>
          <yCoord>401</yCoord>
        </edgeMap>
        <edgeMap>
          <xCoord>349</xCoord>
          <yCoord>401</yCoord>
        </edgeMap>
        <edgeMap>
          <xCoord>350</xCoord>
          <yCoord>401</yCoord>
        </edgeMap>
        <edgeMap>
          <xCoord>351</xCoord>
          <yCoord>400</yCoord>
        </edgeMap>
        <edgeMap>
          <xCoord>352</xCoord>
          <yCoord>400</yCoord>
        </edgeMap>
        <edgeMap>
          <xCoord>353</xCoord>
          <yCoord>400</yCoord>
        </edgeMap>
        <edgeMap>
          <xCoord>354</xCoord>
          <yCoord>399</yCoord>
        </edgeMap>
        <edgeMap>
          <xCoord>354</xCoord>
          <yCoord>398</yCoord>
        </edgeMap>
        <edgeMap>
          <xCoord>355</xCoord>
          <yCoord>397</yCoord>
        </edgeMap>
        <edgeMap>
          <xCoord>355</xCoord>
          <yCoord>396</yCoord>
        </edgeMap>
        <edgeMap>
          <xCoord>356</xCoord>
          <yCoord>396</yCoord>
        </edgeMap>
        <edgeMap>
          <xCoord>357</xCoord>
          <yCoord>395</yCoord>
        </edgeMap>
        <edgeMap>
          <xCoord>358</xCoord>
          <yCoord>394</yCoord>
        </edgeMap>
        <edgeMap>
          <xCoord>359</xCoord>
          <yCoord>393</yCoord>
        </edgeMap>
        <edgeMap>
          <xCoord>360</xCoord>
          <yCoord>392</yCoord>
        </edgeMap>
        <edgeMap>
          <xCoord>361</xCoord>
          <yCoord>392</yCoord>
        </edgeMap>
        <edgeMap>
          <xCoord>362</xCoord>
          <yCoord>391</yCoord>
        </edgeMap>
        <edgeMap>
          <xCoord>363</xCoord>
          <yCoord>390</yCoord>
        </edgeMap>
        <edgeMap>
          <xCoord>362</xCoord>
          <yCoord>389</yCoord>
        </edgeMap>
        <edgeMap>
          <xCoord>362</xCoord>
          <yCoord>388</yCoord>
        </edgeMap>
        <edgeMap>
          <xCoord>362</xCoord>
          <yCoord>387</yCoord>
        </edgeMap>
        <edgeMap>
          <xCoord>363</xCoord>
          <yCoord>386</yCoord>
        </edgeMap>
        <edgeMap>
          <xCoord>363</xCoord>
          <yCoord>385</yCoord>
        </edgeMap>
        <edgeMap>
          <xCoord>363</xCoord>
          <yCoord>384</yCoord>
        </edgeMap>
        <edgeMap>
          <xCoord>363</xCoord>
          <yCoord>383</yCoord>
        </edgeMap>
        <edgeMap>
          <xCoord>363</xCoord>
          <yCoord>382</yCoord>
        </edgeMap>
        <edgeMap>
          <xCoord>362</xCoord>
          <yCoord>381</yCoord>
        </edgeMap>
        <edgeMap>
          <xCoord>362</xCoord>
          <yCoord>380</yCoord>
        </edgeMap>
        <edgeMap>
          <xCoord>362</xCoord>
          <yCoord>379</yCoord>
        </edgeMap>
        <edgeMap>
          <xCoord>361</xCoord>
          <yCoord>378</yCoord>
        </edgeMap>
        <edgeMap>
          <xCoord>360</xCoord>
          <yCoord>377</yCoord>
        </edgeMap>
        <edgeMap>
          <xCoord>359</xCoord>
          <yCoord>376</yCoord>
        </edgeMap>
        <edgeMap>
          <xCoord>358</xCoord>
          <yCoord>375</yCoord>
        </edgeMap>
        <edgeMap>
          <xCoord>358</xCoord>
          <yCoord>374</yCoord>
        </edgeMap>
        <edgeMap>
          <xCoord>357</xCoord>
          <yCoord>373</yCoord>
        </edgeMap>
        <edgeMap>
          <xCoord>356</xCoord>
          <yCoord>373</yCoord>
        </edgeMap>
        <edgeMap>
          <xCoord>355</xCoord>
          <yCoord>373</yCoord>
        </edgeMap>
        <edgeMap>
          <xCoord>354</xCoord>
          <yCoord>373</yCoord>
        </edgeMap>
        <edgeMap>
          <xCoord>354</xCoord>
          <yCoord>372</yCoord>
        </edgeMap>
        <edgeMap>
          <xCoord>354</xCoord>
          <yCoord>371</yCoord>
        </edgeMap>
        <edgeMap>
          <xCoord>354</xCoord>
          <yCoord>370</yCoord>
        </edgeMap>
        <edgeMap>
          <xCoord>354</xCoord>
          <yCoord>369</yCoord>
        </edgeMap>
        <edgeMap>
          <xCoord>354</xCoord>
          <yCoord>368</yCoord>
        </edgeMap>
        <edgeMap>
          <xCoord>354</xCoord>
          <yCoord>367</yCoord>
        </edgeMap>
        <edgeMap>
          <xCoord>354</xCoord>
          <yCoord>366</yCoord>
        </edgeMap>
        <edgeMap>
          <xCoord>354</xCoord>
          <yCoord>365</yCoord>
        </edgeMap>
        <edgeMap>
          <xCoord>354</xCoord>
          <yCoord>364</yCoord>
        </edgeMap>
        <edgeMap>
          <xCoord>353</xCoord>
          <yCoord>363</yCoord>
        </edgeMap>
        <edgeMap>
          <xCoord>352</xCoord>
          <yCoord>363</yCoord>
        </edgeMap>
        <edgeMap>
          <xCoord>351</xCoord>
          <yCoord>363</yCoord>
        </edgeMap>
        <edgeMap>
          <xCoord>350</xCoord>
          <yCoord>363</yCoord>
        </edgeMap>
      </roi>
      <roi>
        <imageZposition>-215.000000 </imageZposition>
        <imageSOP_UID>1.3.6.1.4.1.14519.5.2.1.6279.6001.135043183096460955176606548041</imageSOP_UID>
        <inclusion>TRUE</inclusion>
        <edgeMap>
          <xCoord>340</xCoord>
          <yCoord>365</yCoord>
        </edgeMap>
        <edgeMap>
          <xCoord>339</xCoord>
          <yCoord>366</yCoord>
        </edgeMap>
        <edgeMap>
          <xCoord>338</xCoord>
          <yCoord>367</yCoord>
        </edgeMap>
        <edgeMap>
          <xCoord>337</xCoord>
          <yCoord>368</yCoord>
        </edgeMap>
        <edgeMap>
          <xCoord>337</xCoord>
          <yCoord>369</yCoord>
        </edgeMap>
        <edgeMap>
          <xCoord>337</xCoord>
          <yCoord>370</yCoord>
        </edgeMap>
        <edgeMap>
          <xCoord>336</xCoord>
          <yCoord>371</yCoord>
        </edgeMap>
        <edgeMap>
          <xCoord>335</xCoord>
          <yCoord>372</yCoord>
        </edgeMap>
        <edgeMap>
          <xCoord>334</xCoord>
          <yCoord>373</yCoord>
        </edgeMap>
        <edgeMap>
          <xCoord>333</xCoord>
          <yCoord>373</yCoord>
        </edgeMap>
        <edgeMap>
          <xCoord>332</xCoord>
          <yCoord>374</yCoord>
        </edgeMap>
        <edgeMap>
          <xCoord>332</xCoord>
          <yCoord>375</yCoord>
        </edgeMap>
        <edgeMap>
          <xCoord>332</xCoord>
          <yCoord>376</yCoord>
        </edgeMap>
        <edgeMap>
          <xCoord>332</xCoord>
          <yCoord>377</yCoord>
        </edgeMap>
        <edgeMap>
          <xCoord>332</xCoord>
          <yCoord>378</yCoord>
        </edgeMap>
        <edgeMap>
          <xCoord>332</xCoord>
          <yCoord>379</yCoord>
        </edgeMap>
        <edgeMap>
          <xCoord>332</xCoord>
          <yCoord>380</yCoord>
        </edgeMap>
        <edgeMap>
          <xCoord>332</xCoord>
          <yCoord>381</yCoord>
        </edgeMap>
        <edgeMap>
          <xCoord>332</xCoord>
          <yCoord>382</yCoord>
        </edgeMap>
        <edgeMap>
          <xCoord>332</xCoord>
          <yCoord>383</yCoord>
        </edgeMap>
        <edgeMap>
          <xCoord>333</xCoord>
          <yCoord>384</yCoord>
        </edgeMap>
        <edgeMap>
          <xCoord>334</xCoord>
          <yCoord>385</yCoord>
        </edgeMap>
        <edgeMap>
          <xCoord>335</xCoord>
          <yCoord>386</yCoord>
        </edgeMap>
        <edgeMap>
          <xCoord>336</xCoord>
          <yCoord>387</yCoord>
        </edgeMap>
        <edgeMap>
          <xCoord>336</xCoord>
          <yCoord>388</yCoord>
        </edgeMap>
        <edgeMap>
          <xCoord>336</xCoord>
          <yCoord>389</yCoord>
        </edgeMap>
        <edgeMap>
          <xCoord>336</xCoord>
          <yCoord>390</yCoord>
        </edgeMap>
        <edgeMap>
          <xCoord>335</xCoord>
          <yCoord>391</yCoord>
        </edgeMap>
        <edgeMap>
          <xCoord>334</xCoord>
          <yCoord>392</yCoord>
        </edgeMap>
        <edgeMap>
          <xCoord>334</xCoord>
          <yCoord>393</yCoord>
        </edgeMap>
        <edgeMap>
          <xCoord>333</xCoord>
          <yCoord>394</yCoord>
        </edgeMap>
        <edgeMap>
          <xCoord>332</xCoord>
          <yCoord>395</yCoord>
        </edgeMap>
        <edgeMap>
          <xCoord>332</xCoord>
          <yCoord>396</yCoord>
        </edgeMap>
        <edgeMap>
          <xCoord>333</xCoord>
          <yCoord>397</yCoord>
        </edgeMap>
        <edgeMap>
          <xCoord>334</xCoord>
          <yCoord>398</yCoord>
        </edgeMap>
        <edgeMap>
          <xCoord>335</xCoord>
          <yCoord>399</yCoord>
        </edgeMap>
        <edgeMap>
          <xCoord>336</xCoord>
          <yCoord>400</yCoord>
        </edgeMap>
        <edgeMap>
          <xCoord>337</xCoord>
          <yCoord>401</yCoord>
        </edgeMap>
        <edgeMap>
          <xCoord>338</xCoord>
          <yCoord>401</yCoord>
        </edgeMap>
        <edgeMap>
          <xCoord>339</xCoord>
          <yCoord>401</yCoord>
        </edgeMap>
        <edgeMap>
          <xCoord>340</xCoord>
          <yCoord>402</yCoord>
        </edgeMap>
        <edgeMap>
          <xCoord>341</xCoord>
          <yCoord>402</yCoord>
        </edgeMap>
        <edgeMap>
          <xCoord>342</xCoord>
          <yCoord>403</yCoord>
        </edgeMap>
        <edgeMap>
          <xCoord>343</xCoord>
          <yCoord>403</yCoord>
        </edgeMap>
        <edgeMap>
          <xCoord>344</xCoord>
          <yCoord>402</yCoord>
        </edgeMap>
        <edgeMap>
          <xCoord>345</xCoord>
          <yCoord>402</yCoord>
        </edgeMap>
        <edgeMap>
          <xCoord>346</xCoord>
          <yCoord>402</yCoord>
        </edgeMap>
        <edgeMap>
          <xCoord>347</xCoord>
          <yCoord>401</yCoord>
        </edgeMap>
        <edgeMap>
          <xCoord>348</xCoord>
          <yCoord>400</yCoord>
        </edgeMap>
        <edgeMap>
          <xCoord>349</xCoord>
          <yCoord>399</yCoord>
        </edgeMap>
        <edgeMap>
          <xCoord>350</xCoord>
          <yCoord>399</yCoord>
        </edgeMap>
        <edgeMap>
          <xCoord>351</xCoord>
          <yCoord>399</yCoord>
        </edgeMap>
        <edgeMap>
          <xCoord>352</xCoord>
          <yCoord>399</yCoord>
        </edgeMap>
        <edgeMap>
          <xCoord>353</xCoord>
          <yCoord>399</yCoord>
        </edgeMap>
        <edgeMap>
          <xCoord>354</xCoord>
          <yCoord>399</yCoord>
        </edgeMap>
        <edgeMap>
          <xCoord>355</xCoord>
          <yCoord>398</yCoord>
        </edgeMap>
        <edgeMap>
          <xCoord>355</xCoord>
          <yCoord>397</yCoord>
        </edgeMap>
        <edgeMap>
          <xCoord>356</xCoord>
          <yCoord>396</yCoord>
        </edgeMap>
        <edgeMap>
          <xCoord>357</xCoord>
          <yCoord>396</yCoord>
        </edgeMap>
        <edgeMap>
          <xCoord>358</xCoord>
          <yCoord>395</yCoord>
        </edgeMap>
        <edgeMap>
          <xCoord>359</xCoord>
          <yCoord>394</yCoord>
        </edgeMap>
        <edgeMap>
          <xCoord>359</xCoord>
          <yCoord>393</yCoord>
        </edgeMap>
        <edgeMap>
          <xCoord>359</xCoord>
          <yCoord>392</yCoord>
        </edgeMap>
        <edgeMap>
          <xCoord>360</xCoord>
          <yCoord>392</yCoord>
        </edgeMap>
        <edgeMap>
          <xCoord>361</xCoord>
          <yCoord>391</yCoord>
        </edgeMap>
        <edgeMap>
          <xCoord>362</xCoord>
          <yCoord>390</yCoord>
        </edgeMap>
        <edgeMap>
          <xCoord>363</xCoord>
          <yCoord>389</yCoord>
        </edgeMap>
        <edgeMap>
          <xCoord>363</xCoord>
          <yCoord>388</yCoord>
        </edgeMap>
        <edgeMap>
          <xCoord>363</xCoord>
          <yCoord>387</yCoord>
        </edgeMap>
        <edgeMap>
          <xCoord>363</xCoord>
          <yCoord>386</yCoord>
        </edgeMap>
        <edgeMap>
          <xCoord>363</xCoord>
          <yCoord>385</yCoord>
        </edgeMap>
        <edgeMap>
          <xCoord>363</xCoord>
          <yCoord>384</yCoord>
        </edgeMap>
        <edgeMap>
          <xCoord>363</xCoord>
          <yCoord>383</yCoord>
        </edgeMap>
        <edgeMap>
          <xCoord>363</xCoord>
          <yCoord>382</yCoord>
        </edgeMap>
        <edgeMap>
          <xCoord>363</xCoord>
          <yCoord>381</yCoord>
        </edgeMap>
        <edgeMap>
          <xCoord>363</xCoord>
          <yCoord>380</yCoord>
        </edgeMap>
        <edgeMap>
          <xCoord>363</xCoord>
          <yCoord>379</yCoord>
        </edgeMap>
        <edgeMap>
          <xCoord>362</xCoord>
          <yCoord>378</yCoord>
        </edgeMap>
        <edgeMap>
          <xCoord>361</xCoord>
          <yCoord>378</yCoord>
        </edgeMap>
        <edgeMap>
          <xCoord>360</xCoord>
          <yCoord>378</yCoord>
        </edgeMap>
        <edgeMap>
          <xCoord>360</xCoord>
          <yCoord>377</yCoord>
        </edgeMap>
        <edgeMap>
          <xCoord>360</xCoord>
          <yCoord>376</yCoord>
        </edgeMap>
        <edgeMap>
          <xCoord>360</xCoord>
          <yCoord>375</yCoord>
        </edgeMap>
        <edgeMap>
          <xCoord>360</xCoord>
          <yCoord>374</yCoord>
        </edgeMap>
        <edgeMap>
          <xCoord>360</xCoord>
          <yCoord>373</yCoord>
        </edgeMap>
        <edgeMap>
          <xCoord>359</xCoord>
          <yCoord>372</yCoord>
        </edgeMap>
        <edgeMap>
          <xCoord>358</xCoord>
          <yCoord>372</yCoord>
        </edgeMap>
        <edgeMap>
          <xCoord>357</xCoord>
          <yCoord>372</yCoord>
        </edgeMap>
        <edgeMap>
          <xCoord>356</xCoord>
          <yCoord>372</yCoord>
        </edgeMap>
        <edgeMap>
          <xCoord>356</xCoord>
          <yCoord>371</yCoord>
        </edgeMap>
        <edgeMap>
          <xCoord>356</xCoord>
          <yCoord>370</yCoord>
        </edgeMap>
        <edgeMap>
          <xCoord>356</xCoord>
          <yCoord>369</yCoord>
        </edgeMap>
        <edgeMap>
          <xCoord>355</xCoord>
          <yCoord>368</yCoord>
        </edgeMap>
        <edgeMap>
          <xCoord>354</xCoord>
          <yCoord>368</yCoord>
        </edgeMap>
        <edgeMap>
          <xCoord>353</xCoord>
          <yCoord>367</yCoord>
        </edgeMap>
        <edgeMap>
          <xCoord>352</xCoord>
          <yCoord>366</yCoord>
        </edgeMap>
        <edgeMap>
          <xCoord>351</xCoord>
          <yCoord>365</yCoord>
        </edgeMap>
        <edgeMap>
          <xCoord>350</xCoord>
          <yCoord>365</yCoord>
        </edgeMap>
        <edgeMap>
          <xCoord>349</xCoord>
          <yCoord>365</yCoord>
        </edgeMap>
        <edgeMap>
          <xCoord>348</xCoord>
          <yCoord>365</yCoord>
        </edgeMap>
        <edgeMap>
          <xCoord>347</xCoord>
          <yCoord>365</yCoord>
        </edgeMap>
        <edgeMap>
          <xCoord>346</xCoord>
          <yCoord>365</yCoord>
        </edgeMap>
        <edgeMap>
          <xCoord>345</xCoord>
          <yCoord>365</yCoord>
        </edgeMap>
        <edgeMap>
          <xCoord>344</xCoord>
          <yCoord>365</yCoord>
        </edgeMap>
        <edgeMap>
          <xCoord>343</xCoord>
          <yCoord>365</yCoord>
        </edgeMap>
        <edgeMap>
          <xCoord>342</xCoord>
          <yCoord>365</yCoord>
        </edgeMap>
        <edgeMap>
          <xCoord>341</xCoord>
          <yCoord>365</yCoord>
        </edgeMap>
        <edgeMap>
          <xCoord>340</xCoord>
          <yCoord>365</yCoord>
        </edgeMap>
      </roi>
      <roi>
        <imageZposition>-212.500000 </imageZposition>
        <imageSOP_UID>1.3.6.1.4.1.14519.5.2.1.6279.6001.224182752573136008422083395120</imageSOP_UID>
        <inclusion>TRUE</inclusion>
        <edgeMap>
          <xCoord>334</xCoord>
          <yCoord>361</yCoord>
        </edgeMap>
        <edgeMap>
          <xCoord>333</xCoord>
          <yCoord>362</yCoord>
        </edgeMap>
        <edgeMap>
          <xCoord>332</xCoord>
          <yCoord>363</yCoord>
        </edgeMap>
        <edgeMap>
          <xCoord>332</xCoord>
          <yCoord>364</yCoord>
        </edgeMap>
        <edgeMap>
          <xCoord>332</xCoord>
          <yCoord>365</yCoord>
        </edgeMap>
        <edgeMap>
          <xCoord>332</xCoord>
          <yCoord>366</yCoord>
        </edgeMap>
        <edgeMap>
          <xCoord>332</xCoord>
          <yCoord>367</yCoord>
        </edgeMap>
        <edgeMap>
          <xCoord>332</xCoord>
          <yCoord>368</yCoord>
        </edgeMap>
        <edgeMap>
          <xCoord>332</xCoord>
          <yCoord>369</yCoord>
        </edgeMap>
        <edgeMap>
          <xCoord>331</xCoord>
          <yCoord>370</yCoord>
        </edgeMap>
        <edgeMap>
          <xCoord>331</xCoord>
          <yCoord>371</yCoord>
        </edgeMap>
        <edgeMap>
          <xCoord>330</xCoord>
          <yCoord>372</yCoord>
        </edgeMap>
        <edgeMap>
          <xCoord>330</xCoord>
          <yCoord>373</yCoord>
        </edgeMap>
        <edgeMap>
          <xCoord>330</xCoord>
          <yCoord>374</yCoord>
        </edgeMap>
        <edgeMap>
          <xCoord>330</xCoord>
          <yCoord>375</yCoord>
        </edgeMap>
        <edgeMap>
          <xCoord>330</xCoord>
          <yCoord>376</yCoord>
        </edgeMap>
        <edgeMap>
          <xCoord>330</xCoord>
          <yCoord>377</yCoord>
        </edgeMap>
        <edgeMap>
          <xCoord>330</xCoord>
          <yCoord>378</yCoord>
        </edgeMap>
        <edgeMap>
          <xCoord>330</xCoord>
          <yCoord>379</yCoord>
        </edgeMap>
        <edgeMap>
          <xCoord>330</xCoord>
          <yCoord>380</yCoord>
        </edgeMap>
        <edgeMap>
          <xCoord>330</xCoord>
          <yCoord>381</yCoord>
        </edgeMap>
        <edgeMap>
          <xCoord>330</xCoord>
          <yCoord>382</yCoord>
        </edgeMap>
        <edgeMap>
          <xCoord>331</xCoord>
          <yCoord>383</yCoord>
        </edgeMap>
        <edgeMap>
          <xCoord>332</xCoord>
          <yCoord>383</yCoord>
        </edgeMap>
        <edgeMap>
          <xCoord>333</xCoord>
          <yCoord>384</yCoord>
        </edgeMap>
        <edgeMap>
          <xCoord>334</xCoord>
          <yCoord>385</yCoord>
        </edgeMap>
        <edgeMap>
          <xCoord>334</xCoord>
          <yCoord>386</yCoord>
        </edgeMap>
        <edgeMap>
          <xCoord>334</xCoord>
          <yCoord>387</yCoord>
        </edgeMap>
        <edgeMap>
          <xCoord>334</xCoord>
          <yCoord>388</yCoord>
        </edgeMap>
        <edgeMap>
          <xCoord>333</xCoord>
          <yCoord>388</yCoord>
        </edgeMap>
        <edgeMap>
          <xCoord>332</xCoord>
          <yCoord>388</yCoord>
        </edgeMap>
        <edgeMap>
          <xCoord>331</xCoord>
          <yCoord>388</yCoord>
        </edgeMap>
        <edgeMap>
          <xCoord>330</xCoord>
          <yCoord>389</yCoord>
        </edgeMap>
        <edgeMap>
          <xCoord>329</xCoord>
          <yCoord>390</yCoord>
        </edgeMap>
        <edgeMap>
          <xCoord>328</xCoord>
          <yCoord>391</yCoord>
        </edgeMap>
        <edgeMap>
          <xCoord>328</xCoord>
          <yCoord>392</yCoord>
        </edgeMap>
        <edgeMap>
          <xCoord>329</xCoord>
          <yCoord>393</yCoord>
        </edgeMap>
        <edgeMap>
          <xCoord>330</xCoord>
          <yCoord>394</yCoord>
        </edgeMap>
        <edgeMap>
          <xCoord>331</xCoord>
          <yCoord>395</yCoord>
        </edgeMap>
        <edgeMap>
          <xCoord>331</xCoord>
          <yCoord>396</yCoord>
        </edgeMap>
        <edgeMap>
          <xCoord>332</xCoord>
          <yCoord>397</yCoord>
        </edgeMap>
        <edgeMap>
          <xCoord>333</xCoord>
          <yCoord>398</yCoord>
        </edgeMap>
        <edgeMap>
          <xCoord>333</xCoord>
          <yCoord>399</yCoord>
        </edgeMap>
        <edgeMap>
          <xCoord>334</xCoord>
          <yCoord>400</yCoord>
        </edgeMap>
        <edgeMap>
          <xCoord>335</xCoord>
          <yCoord>401</yCoord>
        </edgeMap>
        <edgeMap>
          <xCoord>336</xCoord>
          <yCoord>401</yCoord>
        </edgeMap>
        <edgeMap>
          <xCoord>337</xCoord>
          <yCoord>402</yCoord>
        </edgeMap>
        <edgeMap>
          <xCoord>338</xCoord>
          <yCoord>402</yCoord>
        </edgeMap>
        <edgeMap>
          <xCoord>339</xCoord>
          <yCoord>403</yCoord>
        </edgeMap>
        <edgeMap>
          <xCoord>340</xCoord>
          <yCoord>404</yCoord>
        </edgeMap>
        <edgeMap>
          <xCoord>341</xCoord>
          <yCoord>404</yCoord>
        </edgeMap>
        <edgeMap>
          <xCoord>342</xCoord>
          <yCoord>403</yCoord>
        </edgeMap>
        <edgeMap>
          <xCoord>343</xCoord>
          <yCoord>403</yCoord>
        </edgeMap>
        <edgeMap>
          <xCoord>344</xCoord>
          <yCoord>403</yCoord>
        </edgeMap>
        <edgeMap>
          <xCoord>345</xCoord>
          <yCoord>403</yCoord>
        </edgeMap>
        <edgeMap>
          <xCoord>346</xCoord>
          <yCoord>403</yCoord>
        </edgeMap>
        <edgeMap>
          <xCoord>347</xCoord>
          <yCoord>402</yCoord>
        </edgeMap>
        <edgeMap>
          <xCoord>348</xCoord>
          <yCoord>401</yCoord>
        </edgeMap>
        <edgeMap>
          <xCoord>349</xCoord>
          <yCoord>400</yCoord>
        </edgeMap>
        <edgeMap>
          <xCoord>350</xCoord>
          <yCoord>400</yCoord>
        </edgeMap>
        <edgeMap>
          <xCoord>351</xCoord>
          <yCoord>400</yCoord>
        </edgeMap>
        <edgeMap>
          <xCoord>352</xCoord>
          <yCoord>400</yCoord>
        </edgeMap>
        <edgeMap>
          <xCoord>353</xCoord>
          <yCoord>400</yCoord>
        </edgeMap>
        <edgeMap>
          <xCoord>354</xCoord>
          <yCoord>400</yCoord>
        </edgeMap>
        <edgeMap>
          <xCoord>355</xCoord>
          <yCoord>400</yCoord>
        </edgeMap>
        <edgeMap>
          <xCoord>356</xCoord>
          <yCoord>399</yCoord>
        </edgeMap>
        <edgeMap>
          <xCoord>357</xCoord>
          <yCoord>398</yCoord>
        </edgeMap>
        <edgeMap>
          <xCoord>357</xCoord>
          <yCoord>397</yCoord>
        </edgeMap>
        <edgeMap>
          <xCoord>357</xCoord>
          <yCoord>396</yCoord>
        </edgeMap>
        <edgeMap>
          <xCoord>358</xCoord>
          <yCoord>395</yCoord>
        </edgeMap>
        <edgeMap>
          <xCoord>359</xCoord>
          <yCoord>394</yCoord>
        </edgeMap>
        <edgeMap>
          <xCoord>359</xCoord>
          <yCoord>393</yCoord>
        </edgeMap>
        <edgeMap>
          <xCoord>360</xCoord>
          <yCoord>392</yCoord>
        </edgeMap>
        <edgeMap>
          <xCoord>361</xCoord>
          <yCoord>391</yCoord>
        </edgeMap>
        <edgeMap>
          <xCoord>362</xCoord>
          <yCoord>390</yCoord>
        </edgeMap>
        <edgeMap>
          <xCoord>362</xCoord>
          <yCoord>389</yCoord>
        </edgeMap>
        <edgeMap>
          <xCoord>363</xCoord>
          <yCoord>388</yCoord>
        </edgeMap>
        <edgeMap>
          <xCoord>364</xCoord>
          <yCoord>387</yCoord>
        </edgeMap>
        <edgeMap>
          <xCoord>364</xCoord>
          <yCoord>386</yCoord>
        </edgeMap>
        <edgeMap>
          <xCoord>364</xCoord>
          <yCoord>385</yCoord>
        </edgeMap>
        <edgeMap>
          <xCoord>364</xCoord>
          <yCoord>384</yCoord>
        </edgeMap>
        <edgeMap>
          <xCoord>364</xCoord>
          <yCoord>383</yCoord>
        </edgeMap>
        <edgeMap>
          <xCoord>364</xCoord>
          <yCoord>382</yCoord>
        </edgeMap>
        <edgeMap>
          <xCoord>363</xCoord>
          <yCoord>381</yCoord>
        </edgeMap>
        <edgeMap>
          <xCoord>362</xCoord>
          <yCoord>380</yCoord>
        </edgeMap>
        <edgeMap>
          <xCoord>361</xCoord>
          <yCoord>380</yCoord>
        </edgeMap>
        <edgeMap>
          <xCoord>360</xCoord>
          <yCoord>380</yCoord>
        </edgeMap>
        <edgeMap>
          <xCoord>359</xCoord>
          <yCoord>380</yCoord>
        </edgeMap>
        <edgeMap>
          <xCoord>359</xCoord>
          <yCoord>379</yCoord>
        </edgeMap>
        <edgeMap>
          <xCoord>358</xCoord>
          <yCoord>378</yCoord>
        </edgeMap>
        <edgeMap>
          <xCoord>358</xCoord>
          <yCoord>377</yCoord>
        </edgeMap>
        <edgeMap>
          <xCoord>358</xCoord>
          <yCoord>376</yCoord>
        </edgeMap>
        <edgeMap>
          <xCoord>358</xCoord>
          <yCoord>375</yCoord>
        </edgeMap>
        <edgeMap>
          <xCoord>358</xCoord>
          <yCoord>374</yCoord>
        </edgeMap>
        <edgeMap>
          <xCoord>358</xCoord>
          <yCoord>373</yCoord>
        </edgeMap>
        <edgeMap>
          <xCoord>358</xCoord>
          <yCoord>372</yCoord>
        </edgeMap>
        <edgeMap>
          <xCoord>357</xCoord>
          <yCoord>371</yCoord>
        </edgeMap>
        <edgeMap>
          <xCoord>357</xCoord>
          <yCoord>370</yCoord>
        </edgeMap>
        <edgeMap>
          <xCoord>356</xCoord>
          <yCoord>369</yCoord>
        </edgeMap>
        <edgeMap>
          <xCoord>355</xCoord>
          <yCoord>369</yCoord>
        </edgeMap>
        <edgeMap>
          <xCoord>354</xCoord>
          <yCoord>368</yCoord>
        </edgeMap>
        <edgeMap>
          <xCoord>353</xCoord>
          <yCoord>367</yCoord>
        </edgeMap>
        <edgeMap>
          <xCoord>352</xCoord>
          <yCoord>367</yCoord>
        </edgeMap>
        <edgeMap>
          <xCoord>351</xCoord>
          <yCoord>367</yCoord>
        </edgeMap>
        <edgeMap>
          <xCoord>350</xCoord>
          <yCoord>367</yCoord>
        </edgeMap>
        <edgeMap>
          <xCoord>349</xCoord>
          <yCoord>367</yCoord>
        </edgeMap>
        <edgeMap>
          <xCoord>348</xCoord>
          <yCoord>367</yCoord>
        </edgeMap>
        <edgeMap>
          <xCoord>348</xCoord>
          <yCoord>366</yCoord>
        </edgeMap>
        <edgeMap>
          <xCoord>347</xCoord>
          <yCoord>365</yCoord>
        </edgeMap>
        <edgeMap>
          <xCoord>346</xCoord>
          <yCoord>364</yCoord>
        </edgeMap>
        <edgeMap>
          <xCoord>345</xCoord>
          <yCoord>364</yCoord>
        </edgeMap>
        <edgeMap>
          <xCoord>344</xCoord>
          <yCoord>364</yCoord>
        </edgeMap>
        <edgeMap>
          <xCoord>343</xCoord>
          <yCoord>364</yCoord>
        </edgeMap>
        <edgeMap>
          <xCoord>342</xCoord>
          <yCoord>364</yCoord>
        </edgeMap>
        <edgeMap>
          <xCoord>341</xCoord>
          <yCoord>364</yCoord>
        </edgeMap>
        <edgeMap>
          <xCoord>340</xCoord>
          <yCoord>364</yCoord>
        </edgeMap>
        <edgeMap>
          <xCoord>339</xCoord>
          <yCoord>364</yCoord>
        </edgeMap>
        <edgeMap>
          <xCoord>338</xCoord>
          <yCoord>363</yCoord>
        </edgeMap>
        <edgeMap>
          <xCoord>337</xCoord>
          <yCoord>362</yCoord>
        </edgeMap>
        <edgeMap>
          <xCoord>336</xCoord>
          <yCoord>362</yCoord>
        </edgeMap>
        <edgeMap>
          <xCoord>335</xCoord>
          <yCoord>361</yCoord>
        </edgeMap>
        <edgeMap>
          <xCoord>334</xCoord>
          <yCoord>361</yCoord>
        </edgeMap>
      </roi>
      <roi>
        <imageZposition>-210.000000 </imageZposition>
        <imageSOP_UID>1.3.6.1.4.1.14519.5.2.1.6279.6001.178884746713947489339044761790</imageSOP_UID>
        <inclusion>TRUE</inclusion>
        <edgeMap>
          <xCoord>338</xCoord>
          <yCoord>362</yCoord>
        </edgeMap>
        <edgeMap>
          <xCoord>337</xCoord>
          <yCoord>363</yCoord>
        </edgeMap>
        <edgeMap>
          <xCoord>336</xCoord>
          <yCoord>363</yCoord>
        </edgeMap>
        <edgeMap>
          <xCoord>335</xCoord>
          <yCoord>363</yCoord>
        </edgeMap>
        <edgeMap>
          <xCoord>334</xCoord>
          <yCoord>363</yCoord>
        </edgeMap>
        <edgeMap>
          <xCoord>333</xCoord>
          <yCoord>363</yCoord>
        </edgeMap>
        <edgeMap>
          <xCoord>332</xCoord>
          <yCoord>364</yCoord>
        </edgeMap>
        <edgeMap>
          <xCoord>331</xCoord>
          <yCoord>365</yCoord>
        </edgeMap>
        <edgeMap>
          <xCoord>331</xCoord>
          <yCoord>366</yCoord>
        </edgeMap>
        <edgeMap>
          <xCoord>331</xCoord>
          <yCoord>367</yCoord>
        </edgeMap>
        <edgeMap>
          <xCoord>331</xCoord>
          <yCoord>368</yCoord>
        </edgeMap>
        <edgeMap>
          <xCoord>331</xCoord>
          <yCoord>369</yCoord>
        </edgeMap>
        <edgeMap>
          <xCoord>331</xCoord>
          <yCoord>370</yCoord>
        </edgeMap>
        <edgeMap>
          <xCoord>331</xCoord>
          <yCoord>371</yCoord>
        </edgeMap>
        <edgeMap>
          <xCoord>331</xCoord>
          <yCoord>372</yCoord>
        </edgeMap>
        <edgeMap>
          <xCoord>331</xCoord>
          <yCoord>373</yCoord>
        </edgeMap>
        <edgeMap>
          <xCoord>331</xCoord>
          <yCoord>374</yCoord>
        </edgeMap>
        <edgeMap>
          <xCoord>331</xCoord>
          <yCoord>375</yCoord>
        </edgeMap>
        <edgeMap>
          <xCoord>331</xCoord>
          <yCoord>376</yCoord>
        </edgeMap>
        <edgeMap>
          <xCoord>331</xCoord>
          <yCoord>377</yCoord>
        </edgeMap>
        <edgeMap>
          <xCoord>331</xCoord>
          <yCoord>378</yCoord>
        </edgeMap>
        <edgeMap>
          <xCoord>331</xCoord>
          <yCoord>379</yCoord>
        </edgeMap>
        <edgeMap>
          <xCoord>332</xCoord>
          <yCoord>380</yCoord>
        </edgeMap>
        <edgeMap>
          <xCoord>332</xCoord>
          <yCoord>381</yCoord>
        </edgeMap>
        <edgeMap>
          <xCoord>332</xCoord>
          <yCoord>382</yCoord>
        </edgeMap>
        <edgeMap>
          <xCoord>333</xCoord>
          <yCoord>383</yCoord>
        </edgeMap>
        <edgeMap>
          <xCoord>334</xCoord>
          <yCoord>384</yCoord>
        </edgeMap>
        <edgeMap>
          <xCoord>334</xCoord>
          <yCoord>385</yCoord>
        </edgeMap>
        <edgeMap>
          <xCoord>334</xCoord>
          <yCoord>386</yCoord>
        </edgeMap>
        <edgeMap>
          <xCoord>334</xCoord>
          <yCoord>387</yCoord>
        </edgeMap>
        <edgeMap>
          <xCoord>334</xCoord>
          <yCoord>388</yCoord>
        </edgeMap>
        <edgeMap>
          <xCoord>333</xCoord>
          <yCoord>389</yCoord>
        </edgeMap>
        <edgeMap>
          <xCoord>332</xCoord>
          <yCoord>390</yCoord>
        </edgeMap>
        <edgeMap>
          <xCoord>331</xCoord>
          <yCoord>391</yCoord>
        </edgeMap>
        <edgeMap>
          <xCoord>330</xCoord>
          <yCoord>392</yCoord>
        </edgeMap>
        <edgeMap>
          <xCoord>330</xCoord>
          <yCoord>393</yCoord>
        </edgeMap>
        <edgeMap>
          <xCoord>331</xCoord>
          <yCoord>394</yCoord>
        </edgeMap>
        <edgeMap>
          <xCoord>332</xCoord>
          <yCoord>395</yCoord>
        </edgeMap>
        <edgeMap>
          <xCoord>332</xCoord>
          <yCoord>396</yCoord>
        </edgeMap>
        <edgeMap>
          <xCoord>332</xCoord>
          <yCoord>397</yCoord>
        </edgeMap>
        <edgeMap>
          <xCoord>332</xCoord>
          <yCoord>398</yCoord>
        </edgeMap>
        <edgeMap>
          <xCoord>332</xCoord>
          <yCoord>399</yCoord>
        </edgeMap>
        <edgeMap>
          <xCoord>333</xCoord>
          <yCoord>400</yCoord>
        </edgeMap>
        <edgeMap>
          <xCoord>334</xCoord>
          <yCoord>400</yCoord>
        </edgeMap>
        <edgeMap>
          <xCoord>335</xCoord>
          <yCoord>400</yCoord>
        </edgeMap>
        <edgeMap>
          <xCoord>335</xCoord>
          <yCoord>401</yCoord>
        </edgeMap>
        <edgeMap>
          <xCoord>336</xCoord>
          <yCoord>402</yCoord>
        </edgeMap>
        <edgeMap>
          <xCoord>337</xCoord>
          <yCoord>402</yCoord>
        </edgeMap>
        <edgeMap>
          <xCoord>338</xCoord>
          <yCoord>403</yCoord>
        </edgeMap>
        <edgeMap>
          <xCoord>339</xCoord>
          <yCoord>403</yCoord>
        </edgeMap>
        <edgeMap>
          <xCoord>340</xCoord>
          <yCoord>403</yCoord>
        </edgeMap>
        <edgeMap>
          <xCoord>341</xCoord>
          <yCoord>403</yCoord>
        </edgeMap>
        <edgeMap>
          <xCoord>342</xCoord>
          <yCoord>403</yCoord>
        </edgeMap>
        <edgeMap>
          <xCoord>343</xCoord>
          <yCoord>403</yCoord>
        </edgeMap>
        <edgeMap>
          <xCoord>344</xCoord>
          <yCoord>403</yCoord>
        </edgeMap>
        <edgeMap>
          <xCoord>345</xCoord>
          <yCoord>403</yCoord>
        </edgeMap>
        <edgeMap>
          <xCoord>346</xCoord>
          <yCoord>402</yCoord>
        </edgeMap>
        <edgeMap>
          <xCoord>347</xCoord>
          <yCoord>401</yCoord>
        </edgeMap>
        <edgeMap>
          <xCoord>348</xCoord>
          <yCoord>400</yCoord>
        </edgeMap>
        <edgeMap>
          <xCoord>349</xCoord>
          <yCoord>400</yCoord>
        </edgeMap>
        <edgeMap>
          <xCoord>350</xCoord>
          <yCoord>400</yCoord>
        </edgeMap>
        <edgeMap>
          <xCoord>351</xCoord>
          <yCoord>400</yCoord>
        </edgeMap>
        <edgeMap>
          <xCoord>352</xCoord>
          <yCoord>400</yCoord>
        </edgeMap>
        <edgeMap>
          <xCoord>353</xCoord>
          <yCoord>400</yCoord>
        </edgeMap>
        <edgeMap>
          <xCoord>354</xCoord>
          <yCoord>400</yCoord>
        </edgeMap>
        <edgeMap>
          <xCoord>355</xCoord>
          <yCoord>399</yCoord>
        </edgeMap>
        <edgeMap>
          <xCoord>356</xCoord>
          <yCoord>398</yCoord>
        </edgeMap>
        <edgeMap>
          <xCoord>356</xCoord>
          <yCoord>397</yCoord>
        </edgeMap>
        <edgeMap>
          <xCoord>356</xCoord>
          <yCoord>396</yCoord>
        </edgeMap>
        <edgeMap>
          <xCoord>357</xCoord>
          <yCoord>395</yCoord>
        </edgeMap>
        <edgeMap>
          <xCoord>357</xCoord>
          <yCoord>394</yCoord>
        </edgeMap>
        <edgeMap>
          <xCoord>357</xCoord>
          <yCoord>393</yCoord>
        </edgeMap>
        <edgeMap>
          <xCoord>357</xCoord>
          <yCoord>392</yCoord>
        </edgeMap>
        <edgeMap>
          <xCoord>357</xCoord>
          <yCoord>391</yCoord>
        </edgeMap>
        <edgeMap>
          <xCoord>357</xCoord>
          <yCoord>390</yCoord>
        </edgeMap>
        <edgeMap>
          <xCoord>357</xCoord>
          <yCoord>389</yCoord>
        </edgeMap>
        <edgeMap>
          <xCoord>357</xCoord>
          <yCoord>388</yCoord>
        </edgeMap>
        <edgeMap>
          <xCoord>357</xCoord>
          <yCoord>387</yCoord>
        </edgeMap>
        <edgeMap>
          <xCoord>357</xCoord>
          <yCoord>386</yCoord>
        </edgeMap>
        <edgeMap>
          <xCoord>358</xCoord>
          <yCoord>385</yCoord>
        </edgeMap>
        <edgeMap>
          <xCoord>358</xCoord>
          <yCoord>384</yCoord>
        </edgeMap>
        <edgeMap>
          <xCoord>359</xCoord>
          <yCoord>383</yCoord>
        </edgeMap>
        <edgeMap>
          <xCoord>360</xCoord>
          <yCoord>382</yCoord>
        </edgeMap>
        <edgeMap>
          <xCoord>360</xCoord>
          <yCoord>381</yCoord>
        </edgeMap>
        <edgeMap>
          <xCoord>360</xCoord>
          <yCoord>380</yCoord>
        </edgeMap>
        <edgeMap>
          <xCoord>360</xCoord>
          <yCoord>379</yCoord>
        </edgeMap>
        <edgeMap>
          <xCoord>359</xCoord>
          <yCoord>378</yCoord>
        </edgeMap>
        <edgeMap>
          <xCoord>359</xCoord>
          <yCoord>377</yCoord>
        </edgeMap>
        <edgeMap>
          <xCoord>358</xCoord>
          <yCoord>376</yCoord>
        </edgeMap>
        <edgeMap>
          <xCoord>357</xCoord>
          <yCoord>376</yCoord>
        </edgeMap>
        <edgeMap>
          <xCoord>356</xCoord>
          <yCoord>376</yCoord>
        </edgeMap>
        <edgeMap>
          <xCoord>355</xCoord>
          <yCoord>375</yCoord>
        </edgeMap>
        <edgeMap>
          <xCoord>355</xCoord>
          <yCoord>374</yCoord>
        </edgeMap>
        <edgeMap>
          <xCoord>355</xCoord>
          <yCoord>373</yCoord>
        </edgeMap>
        <edgeMap>
          <xCoord>355</xCoord>
          <yCoord>372</yCoord>
        </edgeMap>
        <edgeMap>
          <xCoord>355</xCoord>
          <yCoord>371</yCoord>
        </edgeMap>
        <edgeMap>
          <xCoord>354</xCoord>
          <yCoord>370</yCoord>
        </edgeMap>
        <edgeMap>
          <xCoord>353</xCoord>
          <yCoord>369</yCoord>
        </edgeMap>
        <edgeMap>
          <xCoord>353</xCoord>
          <yCoord>368</yCoord>
        </edgeMap>
        <edgeMap>
          <xCoord>352</xCoord>
          <yCoord>367</yCoord>
        </edgeMap>
        <edgeMap>
          <xCoord>351</xCoord>
          <yCoord>366</yCoord>
        </edgeMap>
        <edgeMap>
          <xCoord>350</xCoord>
          <yCoord>366</yCoord>
        </edgeMap>
        <edgeMap>
          <xCoord>349</xCoord>
          <yCoord>366</yCoord>
        </edgeMap>
        <edgeMap>
          <xCoord>348</xCoord>
          <yCoord>366</yCoord>
        </edgeMap>
        <edgeMap>
          <xCoord>347</xCoord>
          <yCoord>366</yCoord>
        </edgeMap>
        <edgeMap>
          <xCoord>346</xCoord>
          <yCoord>365</yCoord>
        </edgeMap>
        <edgeMap>
          <xCoord>345</xCoord>
          <yCoord>365</yCoord>
        </edgeMap>
        <edgeMap>
          <xCoord>344</xCoord>
          <yCoord>364</yCoord>
        </edgeMap>
        <edgeMap>
          <xCoord>343</xCoord>
          <yCoord>364</yCoord>
        </edgeMap>
        <edgeMap>
          <xCoord>342</xCoord>
          <yCoord>363</yCoord>
        </edgeMap>
        <edgeMap>
          <xCoord>341</xCoord>
          <yCoord>363</yCoord>
        </edgeMap>
        <edgeMap>
          <xCoord>340</xCoord>
          <yCoord>363</yCoord>
        </edgeMap>
        <edgeMap>
          <xCoord>339</xCoord>
          <yCoord>363</yCoord>
        </edgeMap>
        <edgeMap>
          <xCoord>338</xCoord>
          <yCoord>362</yCoord>
        </edgeMap>
      </roi>
      <roi>
        <imageZposition>-207.500000 </imageZposition>
        <imageSOP_UID>1.3.6.1.4.1.14519.5.2.1.6279.6001.217636098970184489041445391194</imageSOP_UID>
        <inclusion>TRUE</inclusion>
        <edgeMap>
          <xCoord>335</xCoord>
          <yCoord>358</yCoord>
        </edgeMap>
        <edgeMap>
          <xCoord>334</xCoord>
          <yCoord>359</yCoord>
        </edgeMap>
        <edgeMap>
          <xCoord>334</xCoord>
          <yCoord>360</yCoord>
        </edgeMap>
        <edgeMap>
          <xCoord>334</xCoord>
          <yCoord>361</yCoord>
        </edgeMap>
        <edgeMap>
          <xCoord>334</xCoord>
          <yCoord>362</yCoord>
        </edgeMap>
        <edgeMap>
          <xCoord>334</xCoord>
          <yCoord>363</yCoord>
        </edgeMap>
        <edgeMap>
          <xCoord>334</xCoord>
          <yCoord>364</yCoord>
        </edgeMap>
        <edgeMap>
          <xCoord>334</xCoord>
          <yCoord>365</yCoord>
        </edgeMap>
        <edgeMap>
          <xCoord>334</xCoord>
          <yCoord>366</yCoord>
        </edgeMap>
        <edgeMap>
          <xCoord>334</xCoord>
          <yCoord>367</yCoord>
        </edgeMap>
        <edgeMap>
          <xCoord>334</xCoord>
          <yCoord>368</yCoord>
        </edgeMap>
        <edgeMap>
          <xCoord>334</xCoord>
          <yCoord>369</yCoord>
        </edgeMap>
        <edgeMap>
          <xCoord>333</xCoord>
          <yCoord>370</yCoord>
        </edgeMap>
        <edgeMap>
          <xCoord>333</xCoord>
          <yCoord>371</yCoord>
        </edgeMap>
        <edgeMap>
          <xCoord>332</xCoord>
          <yCoord>372</yCoord>
        </edgeMap>
        <edgeMap>
          <xCoord>331</xCoord>
          <yCoord>373</yCoord>
        </edgeMap>
        <edgeMap>
          <xCoord>331</xCoord>
          <yCoord>374</yCoord>
        </edgeMap>
        <edgeMap>
          <xCoord>331</xCoord>
          <yCoord>375</yCoord>
        </edgeMap>
        <edgeMap>
          <xCoord>332</xCoord>
          <yCoord>376</yCoord>
        </edgeMap>
        <edgeMap>
          <xCoord>332</xCoord>
          <yCoord>377</yCoord>
        </edgeMap>
        <edgeMap>
          <xCoord>333</xCoord>
          <yCoord>378</yCoord>
        </edgeMap>
        <edgeMap>
          <xCoord>334</xCoord>
          <yCoord>379</yCoord>
        </edgeMap>
        <edgeMap>
          <xCoord>334</xCoord>
          <yCoord>380</yCoord>
        </edgeMap>
        <edgeMap>
          <xCoord>334</xCoord>
          <yCoord>381</yCoord>
        </edgeMap>
        <edgeMap>
          <xCoord>334</xCoord>
          <yCoord>382</yCoord>
        </edgeMap>
        <edgeMap>
          <xCoord>334</xCoord>
          <yCoord>383</yCoord>
        </edgeMap>
        <edgeMap>
          <xCoord>334</xCoord>
          <yCoord>384</yCoord>
        </edgeMap>
        <edgeMap>
          <xCoord>334</xCoord>
          <yCoord>385</yCoord>
        </edgeMap>
        <edgeMap>
          <xCoord>334</xCoord>
          <yCoord>386</yCoord>
        </edgeMap>
        <edgeMap>
          <xCoord>334</xCoord>
          <yCoord>387</yCoord>
        </edgeMap>
        <edgeMap>
          <xCoord>334</xCoord>
          <yCoord>388</yCoord>
        </edgeMap>
        <edgeMap>
          <xCoord>334</xCoord>
          <yCoord>389</yCoord>
        </edgeMap>
        <edgeMap>
          <xCoord>333</xCoord>
          <yCoord>390</yCoord>
        </edgeMap>
        <edgeMap>
          <xCoord>332</xCoord>
          <yCoord>391</yCoord>
        </edgeMap>
        <edgeMap>
          <xCoord>331</xCoord>
          <yCoord>392</yCoord>
        </edgeMap>
        <edgeMap>
          <xCoord>330</xCoord>
          <yCoord>393</yCoord>
        </edgeMap>
        <edgeMap>
          <xCoord>329</xCoord>
          <yCoord>394</yCoord>
        </edgeMap>
        <edgeMap>
          <xCoord>329</xCoord>
          <yCoord>395</yCoord>
        </edgeMap>
        <edgeMap>
          <xCoord>329</xCoord>
          <yCoord>396</yCoord>
        </edgeMap>
        <edgeMap>
          <xCoord>329</xCoord>
          <yCoord>397</yCoord>
        </edgeMap>
        <edgeMap>
          <xCoord>329</xCoord>
          <yCoord>398</yCoord>
        </edgeMap>
        <edgeMap>
          <xCoord>330</xCoord>
          <yCoord>399</yCoord>
        </edgeMap>
        <edgeMap>
          <xCoord>331</xCoord>
          <yCoord>399</yCoord>
        </edgeMap>
        <edgeMap>
          <xCoord>332</xCoord>
          <yCoord>398</yCoord>
        </edgeMap>
        <edgeMap>
          <xCoord>333</xCoord>
          <yCoord>398</yCoord>
        </edgeMap>
        <edgeMap>
          <xCoord>333</xCoord>
          <yCoord>399</yCoord>
        </edgeMap>
        <edgeMap>
          <xCoord>334</xCoord>
          <yCoord>400</yCoord>
        </edgeMap>
        <edgeMap>
          <xCoord>335</xCoord>
          <yCoord>400</yCoord>
        </edgeMap>
        <edgeMap>
          <xCoord>336</xCoord>
          <yCoord>400</yCoord>
        </edgeMap>
        <edgeMap>
          <xCoord>337</xCoord>
          <yCoord>400</yCoord>
        </edgeMap>
        <edgeMap>
          <xCoord>338</xCoord>
          <yCoord>401</yCoord>
        </edgeMap>
        <edgeMap>
          <xCoord>339</xCoord>
          <yCoord>402</yCoord>
        </edgeMap>
        <edgeMap>
          <xCoord>340</xCoord>
          <yCoord>402</yCoord>
        </edgeMap>
        <edgeMap>
          <xCoord>341</xCoord>
          <yCoord>402</yCoord>
        </edgeMap>
        <edgeMap>
          <xCoord>342</xCoord>
          <yCoord>402</yCoord>
        </edgeMap>
        <edgeMap>
          <xCoord>343</xCoord>
          <yCoord>401</yCoord>
        </edgeMap>
        <edgeMap>
          <xCoord>344</xCoord>
          <yCoord>401</yCoord>
        </edgeMap>
        <edgeMap>
          <xCoord>345</xCoord>
          <yCoord>400</yCoord>
        </edgeMap>
        <edgeMap>
          <xCoord>345</xCoord>
          <yCoord>399</yCoord>
        </edgeMap>
        <edgeMap>
          <xCoord>346</xCoord>
          <yCoord>398</yCoord>
        </edgeMap>
        <edgeMap>
          <xCoord>347</xCoord>
          <yCoord>397</yCoord>
        </edgeMap>
        <edgeMap>
          <xCoord>348</xCoord>
          <yCoord>397</yCoord>
        </edgeMap>
        <edgeMap>
          <xCoord>349</xCoord>
          <yCoord>398</yCoord>
        </edgeMap>
        <edgeMap>
          <xCoord>350</xCoord>
          <yCoord>398</yCoord>
        </edgeMap>
        <edgeMap>
          <xCoord>351</xCoord>
          <yCoord>399</yCoord>
        </edgeMap>
        <edgeMap>
          <xCoord>352</xCoord>
          <yCoord>399</yCoord>
        </edgeMap>
        <edgeMap>
          <xCoord>353</xCoord>
          <yCoord>400</yCoord>
        </edgeMap>
        <edgeMap>
          <xCoord>354</xCoord>
          <yCoord>400</yCoord>
        </edgeMap>
        <edgeMap>
          <xCoord>355</xCoord>
          <yCoord>399</yCoord>
        </edgeMap>
        <edgeMap>
          <xCoord>355</xCoord>
          <yCoord>398</yCoord>
        </edgeMap>
        <edgeMap>
          <xCoord>355</xCoord>
          <yCoord>397</yCoord>
        </edgeMap>
        <edgeMap>
          <xCoord>355</xCoord>
          <yCoord>396</yCoord>
        </edgeMap>
        <edgeMap>
          <xCoord>354</xCoord>
          <yCoord>395</yCoord>
        </edgeMap>
        <edgeMap>
          <xCoord>354</xCoord>
          <yCoord>394</yCoord>
        </edgeMap>
        <edgeMap>
          <xCoord>354</xCoord>
          <yCoord>393</yCoord>
        </edgeMap>
        <edgeMap>
          <xCoord>354</xCoord>
          <yCoord>392</yCoord>
        </edgeMap>
        <edgeMap>
          <xCoord>354</xCoord>
          <yCoord>391</yCoord>
        </edgeMap>
        <edgeMap>
          <xCoord>354</xCoord>
          <yCoord>390</yCoord>
        </edgeMap>
        <edgeMap>
          <xCoord>354</xCoord>
          <yCoord>389</yCoord>
        </edgeMap>
        <edgeMap>
          <xCoord>355</xCoord>
          <yCoord>388</yCoord>
        </edgeMap>
        <edgeMap>
          <xCoord>355</xCoord>
          <yCoord>387</yCoord>
        </edgeMap>
        <edgeMap>
          <xCoord>355</xCoord>
          <yCoord>386</yCoord>
        </edgeMap>
        <edgeMap>
          <xCoord>355</xCoord>
          <yCoord>385</yCoord>
        </edgeMap>
        <edgeMap>
          <xCoord>355</xCoord>
          <yCoord>384</yCoord>
        </edgeMap>
        <edgeMap>
          <xCoord>355</xCoord>
          <yCoord>383</yCoord>
        </edgeMap>
        <edgeMap>
          <xCoord>355</xCoord>
          <yCoord>382</yCoord>
        </edgeMap>
        <edgeMap>
          <xCoord>355</xCoord>
          <yCoord>381</yCoord>
        </edgeMap>
        <edgeMap>
          <xCoord>355</xCoord>
          <yCoord>380</yCoord>
        </edgeMap>
        <edgeMap>
          <xCoord>355</xCoord>
          <yCoord>379</yCoord>
        </edgeMap>
        <edgeMap>
          <xCoord>355</xCoord>
          <yCoord>378</yCoord>
        </edgeMap>
        <edgeMap>
          <xCoord>355</xCoord>
          <yCoord>377</yCoord>
        </edgeMap>
        <edgeMap>
          <xCoord>355</xCoord>
          <yCoord>376</yCoord>
        </edgeMap>
        <edgeMap>
          <xCoord>354</xCoord>
          <yCoord>375</yCoord>
        </edgeMap>
        <edgeMap>
          <xCoord>353</xCoord>
          <yCoord>375</yCoord>
        </edgeMap>
        <edgeMap>
          <xCoord>352</xCoord>
          <yCoord>374</yCoord>
        </edgeMap>
        <edgeMap>
          <xCoord>352</xCoord>
          <yCoord>373</yCoord>
        </edgeMap>
        <edgeMap>
          <xCoord>352</xCoord>
          <yCoord>372</yCoord>
        </edgeMap>
        <edgeMap>
          <xCoord>352</xCoord>
          <yCoord>371</yCoord>
        </edgeMap>
        <edgeMap>
          <xCoord>352</xCoord>
          <yCoord>370</yCoord>
        </edgeMap>
        <edgeMap>
          <xCoord>351</xCoord>
          <yCoord>369</yCoord>
        </edgeMap>
        <edgeMap>
          <xCoord>350</xCoord>
          <yCoord>368</yCoord>
        </edgeMap>
        <edgeMap>
          <xCoord>349</xCoord>
          <yCoord>368</yCoord>
        </edgeMap>
        <edgeMap>
          <xCoord>348</xCoord>
          <yCoord>368</yCoord>
        </edgeMap>
        <edgeMap>
          <xCoord>348</xCoord>
          <yCoord>367</yCoord>
        </edgeMap>
        <edgeMap>
          <xCoord>347</xCoord>
          <yCoord>366</yCoord>
        </edgeMap>
        <edgeMap>
          <xCoord>346</xCoord>
          <yCoord>365</yCoord>
        </edgeMap>
        <edgeMap>
          <xCoord>345</xCoord>
          <yCoord>365</yCoord>
        </edgeMap>
        <edgeMap>
          <xCoord>344</xCoord>
          <yCoord>365</yCoord>
        </edgeMap>
        <edgeMap>
          <xCoord>343</xCoord>
          <yCoord>365</yCoord>
        </edgeMap>
        <edgeMap>
          <xCoord>342</xCoord>
          <yCoord>365</yCoord>
        </edgeMap>
        <edgeMap>
          <xCoord>341</xCoord>
          <yCoord>365</yCoord>
        </edgeMap>
        <edgeMap>
          <xCoord>340</xCoord>
          <yCoord>364</yCoord>
        </edgeMap>
        <edgeMap>
          <xCoord>340</xCoord>
          <yCoord>363</yCoord>
        </edgeMap>
        <edgeMap>
          <xCoord>340</xCoord>
          <yCoord>362</yCoord>
        </edgeMap>
        <edgeMap>
          <xCoord>339</xCoord>
          <yCoord>361</yCoord>
        </edgeMap>
        <edgeMap>
          <xCoord>338</xCoord>
          <yCoord>360</yCoord>
        </edgeMap>
        <edgeMap>
          <xCoord>337</xCoord>
          <yCoord>359</yCoord>
        </edgeMap>
        <edgeMap>
          <xCoord>336</xCoord>
          <yCoord>358</yCoord>
        </edgeMap>
        <edgeMap>
          <xCoord>335</xCoord>
          <yCoord>358</yCoord>
        </edgeMap>
      </roi>
      <roi>
        <imageZposition>-205.000000 </imageZposition>
        <imageSOP_UID>1.3.6.1.4.1.14519.5.2.1.6279.6001.985610777965909819186128808300</imageSOP_UID>
        <inclusion>TRUE</inclusion>
        <edgeMap>
          <xCoord>339</xCoord>
          <yCoord>363</yCoord>
        </edgeMap>
        <edgeMap>
          <xCoord>338</xCoord>
          <yCoord>364</yCoord>
        </edgeMap>
        <edgeMap>
          <xCoord>337</xCoord>
          <yCoord>364</yCoord>
        </edgeMap>
        <edgeMap>
          <xCoord>336</xCoord>
          <yCoord>365</yCoord>
        </edgeMap>
        <edgeMap>
          <xCoord>336</xCoord>
          <yCoord>366</yCoord>
        </edgeMap>
        <edgeMap>
          <xCoord>336</xCoord>
          <yCoord>367</yCoord>
        </edgeMap>
        <edgeMap>
          <xCoord>336</xCoord>
          <yCoord>368</yCoord>
        </edgeMap>
        <edgeMap>
          <xCoord>336</xCoord>
          <yCoord>369</yCoord>
        </edgeMap>
        <edgeMap>
          <xCoord>336</xCoord>
          <yCoord>370</yCoord>
        </edgeMap>
        <edgeMap>
          <xCoord>336</xCoord>
          <yCoord>371</yCoord>
        </edgeMap>
        <edgeMap>
          <xCoord>335</xCoord>
          <yCoord>372</yCoord>
        </edgeMap>
        <edgeMap>
          <xCoord>334</xCoord>
          <yCoord>373</yCoord>
        </edgeMap>
        <edgeMap>
          <xCoord>334</xCoord>
          <yCoord>374</yCoord>
        </edgeMap>
        <edgeMap>
          <xCoord>334</xCoord>
          <yCoord>375</yCoord>
        </edgeMap>
        <edgeMap>
          <xCoord>333</xCoord>
          <yCoord>376</yCoord>
        </edgeMap>
        <edgeMap>
          <xCoord>333</xCoord>
          <yCoord>377</yCoord>
        </edgeMap>
        <edgeMap>
          <xCoord>333</xCoord>
          <yCoord>378</yCoord>
        </edgeMap>
        <edgeMap>
          <xCoord>333</xCoord>
          <yCoord>379</yCoord>
        </edgeMap>
        <edgeMap>
          <xCoord>333</xCoord>
          <yCoord>380</yCoord>
        </edgeMap>
        <edgeMap>
          <xCoord>333</xCoord>
          <yCoord>381</yCoord>
        </edgeMap>
        <edgeMap>
          <xCoord>333</xCoord>
          <yCoord>382</yCoord>
        </edgeMap>
        <edgeMap>
          <xCoord>332</xCoord>
          <yCoord>382</yCoord>
        </edgeMap>
        <edgeMap>
          <xCoord>331</xCoord>
          <yCoord>383</yCoord>
        </edgeMap>
        <edgeMap>
          <xCoord>330</xCoord>
          <yCoord>384</yCoord>
        </edgeMap>
        <edgeMap>
          <xCoord>330</xCoord>
          <yCoord>385</yCoord>
        </edgeMap>
        <edgeMap>
          <xCoord>330</xCoord>
          <yCoord>386</yCoord>
        </edgeMap>
        <edgeMap>
          <xCoord>330</xCoord>
          <yCoord>387</yCoord>
        </edgeMap>
        <edgeMap>
          <xCoord>330</xCoord>
          <yCoord>388</yCoord>
        </edgeMap>
        <edgeMap>
          <xCoord>330</xCoord>
          <yCoord>389</yCoord>
        </edgeMap>
        <edgeMap>
          <xCoord>330</xCoord>
          <yCoord>390</yCoord>
        </edgeMap>
        <edgeMap>
          <xCoord>331</xCoord>
          <yCoord>391</yCoord>
        </edgeMap>
        <edgeMap>
          <xCoord>331</xCoord>
          <yCoord>392</yCoord>
        </edgeMap>
        <edgeMap>
          <xCoord>331</xCoord>
          <yCoord>393</yCoord>
        </edgeMap>
        <edgeMap>
          <xCoord>332</xCoord>
          <yCoord>394</yCoord>
        </edgeMap>
        <edgeMap>
          <xCoord>333</xCoord>
          <yCoord>394</yCoord>
        </edgeMap>
        <edgeMap>
          <xCoord>334</xCoord>
          <yCoord>394</yCoord>
        </edgeMap>
        <edgeMap>
          <xCoord>335</xCoord>
          <yCoord>395</yCoord>
        </edgeMap>
        <edgeMap>
          <xCoord>335</xCoord>
          <yCoord>396</yCoord>
        </edgeMap>
        <edgeMap>
          <xCoord>336</xCoord>
          <yCoord>397</yCoord>
        </edgeMap>
        <edgeMap>
          <xCoord>337</xCoord>
          <yCoord>397</yCoord>
        </edgeMap>
        <edgeMap>
          <xCoord>338</xCoord>
          <yCoord>397</yCoord>
        </edgeMap>
        <edgeMap>
          <xCoord>339</xCoord>
          <yCoord>397</yCoord>
        </edgeMap>
        <edgeMap>
          <xCoord>340</xCoord>
          <yCoord>397</yCoord>
        </edgeMap>
        <edgeMap>
          <xCoord>341</xCoord>
          <yCoord>396</yCoord>
        </edgeMap>
        <edgeMap>
          <xCoord>341</xCoord>
          <yCoord>395</yCoord>
        </edgeMap>
        <edgeMap>
          <xCoord>342</xCoord>
          <yCoord>395</yCoord>
        </edgeMap>
        <edgeMap>
          <xCoord>343</xCoord>
          <yCoord>394</yCoord>
        </edgeMap>
        <edgeMap>
          <xCoord>344</xCoord>
          <yCoord>395</yCoord>
        </edgeMap>
        <edgeMap>
          <xCoord>345</xCoord>
          <yCoord>396</yCoord>
        </edgeMap>
        <edgeMap>
          <xCoord>346</xCoord>
          <yCoord>395</yCoord>
        </edgeMap>
        <edgeMap>
          <xCoord>347</xCoord>
          <yCoord>394</yCoord>
        </edgeMap>
        <edgeMap>
          <xCoord>347</xCoord>
          <yCoord>393</yCoord>
        </edgeMap>
        <edgeMap>
          <xCoord>348</xCoord>
          <yCoord>393</yCoord>
        </edgeMap>
        <edgeMap>
          <xCoord>349</xCoord>
          <yCoord>393</yCoord>
        </edgeMap>
        <edgeMap>
          <xCoord>350</xCoord>
          <yCoord>392</yCoord>
        </edgeMap>
        <edgeMap>
          <xCoord>351</xCoord>
          <yCoord>392</yCoord>
        </edgeMap>
        <edgeMap>
          <xCoord>352</xCoord>
          <yCoord>391</yCoord>
        </edgeMap>
        <edgeMap>
          <xCoord>353</xCoord>
          <yCoord>390</yCoord>
        </edgeMap>
        <edgeMap>
          <xCoord>354</xCoord>
          <yCoord>389</yCoord>
        </edgeMap>
        <edgeMap>
          <xCoord>354</xCoord>
          <yCoord>388</yCoord>
        </edgeMap>
        <edgeMap>
          <xCoord>354</xCoord>
          <yCoord>387</yCoord>
        </edgeMap>
        <edgeMap>
          <xCoord>354</xCoord>
          <yCoord>386</yCoord>
        </edgeMap>
        <edgeMap>
          <xCoord>353</xCoord>
          <yCoord>385</yCoord>
        </edgeMap>
        <edgeMap>
          <xCoord>352</xCoord>
          <yCoord>384</yCoord>
        </edgeMap>
        <edgeMap>
          <xCoord>352</xCoord>
          <yCoord>383</yCoord>
        </edgeMap>
        <edgeMap>
          <xCoord>352</xCoord>
          <yCoord>382</yCoord>
        </edgeMap>
        <edgeMap>
          <xCoord>351</xCoord>
          <yCoord>381</yCoord>
        </edgeMap>
        <edgeMap>
          <xCoord>351</xCoord>
          <yCoord>380</yCoord>
        </edgeMap>
        <edgeMap>
          <xCoord>351</xCoord>
          <yCoord>379</yCoord>
        </edgeMap>
        <edgeMap>
          <xCoord>351</xCoord>
          <yCoord>378</yCoord>
        </edgeMap>
        <edgeMap>
          <xCoord>351</xCoord>
          <yCoord>377</yCoord>
        </edgeMap>
        <edgeMap>
          <xCoord>350</xCoord>
          <yCoord>376</yCoord>
        </edgeMap>
        <edgeMap>
          <xCoord>349</xCoord>
          <yCoord>376</yCoord>
        </edgeMap>
        <edgeMap>
          <xCoord>349</xCoord>
          <yCoord>375</yCoord>
        </edgeMap>
        <edgeMap>
          <xCoord>349</xCoord>
          <yCoord>374</yCoord>
        </edgeMap>
        <edgeMap>
          <xCoord>349</xCoord>
          <yCoord>373</yCoord>
        </edgeMap>
        <edgeMap>
          <xCoord>349</xCoord>
          <yCoord>372</yCoord>
        </edgeMap>
        <edgeMap>
          <xCoord>349</xCoord>
          <yCoord>371</yCoord>
        </edgeMap>
        <edgeMap>
          <xCoord>349</xCoord>
          <yCoord>370</yCoord>
        </edgeMap>
        <edgeMap>
          <xCoord>349</xCoord>
          <yCoord>369</yCoord>
        </edgeMap>
        <edgeMap>
          <xCoord>348</xCoord>
          <yCoord>368</yCoord>
        </edgeMap>
        <edgeMap>
          <xCoord>348</xCoord>
          <yCoord>367</yCoord>
        </edgeMap>
        <edgeMap>
          <xCoord>347</xCoord>
          <yCoord>366</yCoord>
        </edgeMap>
        <edgeMap>
          <xCoord>346</xCoord>
          <yCoord>366</yCoord>
        </edgeMap>
        <edgeMap>
          <xCoord>345</xCoord>
          <yCoord>366</yCoord>
        </edgeMap>
        <edgeMap>
          <xCoord>345</xCoord>
          <yCoord>365</yCoord>
        </edgeMap>
        <edgeMap>
          <xCoord>344</xCoord>
          <yCoord>364</yCoord>
        </edgeMap>
        <edgeMap>
          <xCoord>343</xCoord>
          <yCoord>364</yCoord>
        </edgeMap>
        <edgeMap>
          <xCoord>342</xCoord>
          <yCoord>364</yCoord>
        </edgeMap>
        <edgeMap>
          <xCoord>341</xCoord>
          <yCoord>364</yCoord>
        </edgeMap>
        <edgeMap>
          <xCoord>340</xCoord>
          <yCoord>364</yCoord>
        </edgeMap>
        <edgeMap>
          <xCoord>339</xCoord>
          <yCoord>363</yCoord>
        </edgeMap>
      </roi>
      <roi>
        <imageZposition>-202.500000 </imageZposition>
        <imageSOP_UID>1.3.6.1.4.1.14519.5.2.1.6279.6001.255353427083892672193086665916</imageSOP_UID>
        <inclusion>TRUE</inclusion>
        <edgeMap>
          <xCoord>334</xCoord>
          <yCoord>365</yCoord>
        </edgeMap>
        <edgeMap>
          <xCoord>333</xCoord>
          <yCoord>366</yCoord>
        </edgeMap>
        <edgeMap>
          <xCoord>332</xCoord>
          <yCoord>367</yCoord>
        </edgeMap>
        <edgeMap>
          <xCoord>332</xCoord>
          <yCoord>368</yCoord>
        </edgeMap>
        <edgeMap>
          <xCoord>332</xCoord>
          <yCoord>369</yCoord>
        </edgeMap>
        <edgeMap>
          <xCoord>332</xCoord>
          <yCoord>370</yCoord>
        </edgeMap>
        <edgeMap>
          <xCoord>331</xCoord>
          <yCoord>371</yCoord>
        </edgeMap>
        <edgeMap>
          <xCoord>330</xCoord>
          <yCoord>372</yCoord>
        </edgeMap>
        <edgeMap>
          <xCoord>329</xCoord>
          <yCoord>373</yCoord>
        </edgeMap>
        <edgeMap>
          <xCoord>328</xCoord>
          <yCoord>373</yCoord>
        </edgeMap>
        <edgeMap>
          <xCoord>327</xCoord>
          <yCoord>374</yCoord>
        </edgeMap>
        <edgeMap>
          <xCoord>327</xCoord>
          <yCoord>375</yCoord>
        </edgeMap>
        <edgeMap>
          <xCoord>327</xCoord>
          <yCoord>376</yCoord>
        </edgeMap>
        <edgeMap>
          <xCoord>328</xCoord>
          <yCoord>377</yCoord>
        </edgeMap>
        <edgeMap>
          <xCoord>328</xCoord>
          <yCoord>378</yCoord>
        </edgeMap>
        <edgeMap>
          <xCoord>329</xCoord>
          <yCoord>379</yCoord>
        </edgeMap>
        <edgeMap>
          <xCoord>330</xCoord>
          <yCoord>379</yCoord>
        </edgeMap>
        <edgeMap>
          <xCoord>331</xCoord>
          <yCoord>380</yCoord>
        </edgeMap>
        <edgeMap>
          <xCoord>331</xCoord>
          <yCoord>381</yCoord>
        </edgeMap>
        <edgeMap>
          <xCoord>331</xCoord>
          <yCoord>382</yCoord>
        </edgeMap>
        <edgeMap>
          <xCoord>330</xCoord>
          <yCoord>382</yCoord>
        </edgeMap>
        <edgeMap>
          <xCoord>329</xCoord>
          <yCoord>383</yCoord>
        </edgeMap>
        <edgeMap>
          <xCoord>328</xCoord>
          <yCoord>384</yCoord>
        </edgeMap>
        <edgeMap>
          <xCoord>327</xCoord>
          <yCoord>385</yCoord>
        </edgeMap>
        <edgeMap>
          <xCoord>327</xCoord>
          <yCoord>386</yCoord>
        </edgeMap>
        <edgeMap>
          <xCoord>327</xCoord>
          <yCoord>387</yCoord>
        </edgeMap>
        <edgeMap>
          <xCoord>328</xCoord>
          <yCoord>388</yCoord>
        </edgeMap>
        <edgeMap>
          <xCoord>329</xCoord>
          <yCoord>388</yCoord>
        </edgeMap>
        <edgeMap>
          <xCoord>330</xCoord>
          <yCoord>389</yCoord>
        </edgeMap>
        <edgeMap>
          <xCoord>331</xCoord>
          <yCoord>390</yCoord>
        </edgeMap>
        <edgeMap>
          <xCoord>332</xCoord>
          <yCoord>391</yCoord>
        </edgeMap>
        <edgeMap>
          <xCoord>333</xCoord>
          <yCoord>392</yCoord>
        </edgeMap>
        <edgeMap>
          <xCoord>334</xCoord>
          <yCoord>393</yCoord>
        </edgeMap>
        <edgeMap>
          <xCoord>334</xCoord>
          <yCoord>394</yCoord>
        </edgeMap>
        <edgeMap>
          <xCoord>335</xCoord>
          <yCoord>395</yCoord>
        </edgeMap>
        <edgeMap>
          <xCoord>336</xCoord>
          <yCoord>395</yCoord>
        </edgeMap>
        <edgeMap>
          <xCoord>337</xCoord>
          <yCoord>395</yCoord>
        </edgeMap>
        <edgeMap>
          <xCoord>338</xCoord>
          <yCoord>394</yCoord>
        </edgeMap>
        <edgeMap>
          <xCoord>339</xCoord>
          <yCoord>393</yCoord>
        </edgeMap>
        <edgeMap>
          <xCoord>340</xCoord>
          <yCoord>392</yCoord>
        </edgeMap>
        <edgeMap>
          <xCoord>341</xCoord>
          <yCoord>391</yCoord>
        </edgeMap>
        <edgeMap>
          <xCoord>342</xCoord>
          <yCoord>390</yCoord>
        </edgeMap>
        <edgeMap>
          <xCoord>343</xCoord>
          <yCoord>389</yCoord>
        </edgeMap>
        <edgeMap>
          <xCoord>344</xCoord>
          <yCoord>389</yCoord>
        </edgeMap>
        <edgeMap>
          <xCoord>345</xCoord>
          <yCoord>390</yCoord>
        </edgeMap>
        <edgeMap>
          <xCoord>346</xCoord>
          <yCoord>390</yCoord>
        </edgeMap>
        <edgeMap>
          <xCoord>347</xCoord>
          <yCoord>391</yCoord>
        </edgeMap>
        <edgeMap>
          <xCoord>348</xCoord>
          <yCoord>392</yCoord>
        </edgeMap>
        <edgeMap>
          <xCoord>349</xCoord>
          <yCoord>391</yCoord>
        </edgeMap>
        <edgeMap>
          <xCoord>350</xCoord>
          <yCoord>391</yCoord>
        </edgeMap>
        <edgeMap>
          <xCoord>351</xCoord>
          <yCoord>390</yCoord>
        </edgeMap>
        <edgeMap>
          <xCoord>352</xCoord>
          <yCoord>389</yCoord>
        </edgeMap>
        <edgeMap>
          <xCoord>352</xCoord>
          <yCoord>388</yCoord>
        </edgeMap>
        <edgeMap>
          <xCoord>352</xCoord>
          <yCoord>387</yCoord>
        </edgeMap>
        <edgeMap>
          <xCoord>352</xCoord>
          <yCoord>386</yCoord>
        </edgeMap>
        <edgeMap>
          <xCoord>351</xCoord>
          <yCoord>385</yCoord>
        </edgeMap>
        <edgeMap>
          <xCoord>351</xCoord>
          <yCoord>384</yCoord>
        </edgeMap>
        <edgeMap>
          <xCoord>351</xCoord>
          <yCoord>383</yCoord>
        </edgeMap>
        <edgeMap>
          <xCoord>351</xCoord>
          <yCoord>382</yCoord>
        </edgeMap>
        <edgeMap>
          <xCoord>351</xCoord>
          <yCoord>381</yCoord>
        </edgeMap>
        <edgeMap>
          <xCoord>351</xCoord>
          <yCoord>380</yCoord>
        </edgeMap>
        <edgeMap>
          <xCoord>351</xCoord>
          <yCoord>379</yCoord>
        </edgeMap>
        <edgeMap>
          <xCoord>351</xCoord>
          <yCoord>378</yCoord>
        </edgeMap>
        <edgeMap>
          <xCoord>351</xCoord>
          <yCoord>377</yCoord>
        </edgeMap>
        <edgeMap>
          <xCoord>351</xCoord>
          <yCoord>376</yCoord>
        </edgeMap>
        <edgeMap>
          <xCoord>351</xCoord>
          <yCoord>375</yCoord>
        </edgeMap>
        <edgeMap>
          <xCoord>351</xCoord>
          <yCoord>374</yCoord>
        </edgeMap>
        <edgeMap>
          <xCoord>351</xCoord>
          <yCoord>373</yCoord>
        </edgeMap>
        <edgeMap>
          <xCoord>350</xCoord>
          <yCoord>372</yCoord>
        </edgeMap>
        <edgeMap>
          <xCoord>349</xCoord>
          <yCoord>371</yCoord>
        </edgeMap>
        <edgeMap>
          <xCoord>348</xCoord>
          <yCoord>371</yCoord>
        </edgeMap>
        <edgeMap>
          <xCoord>347</xCoord>
          <yCoord>370</yCoord>
        </edgeMap>
        <edgeMap>
          <xCoord>346</xCoord>
          <yCoord>370</yCoord>
        </edgeMap>
        <edgeMap>
          <xCoord>345</xCoord>
          <yCoord>370</yCoord>
        </edgeMap>
        <edgeMap>
          <xCoord>345</xCoord>
          <yCoord>369</yCoord>
        </edgeMap>
        <edgeMap>
          <xCoord>344</xCoord>
          <yCoord>368</yCoord>
        </edgeMap>
        <edgeMap>
          <xCoord>344</xCoord>
          <yCoord>367</yCoord>
        </edgeMap>
        <edgeMap>
          <xCoord>343</xCoord>
          <yCoord>366</yCoord>
        </edgeMap>
        <edgeMap>
          <xCoord>342</xCoord>
          <yCoord>366</yCoord>
        </edgeMap>
        <edgeMap>
          <xCoord>341</xCoord>
          <yCoord>366</yCoord>
        </edgeMap>
        <edgeMap>
          <xCoord>340</xCoord>
          <yCoord>366</yCoord>
        </edgeMap>
        <edgeMap>
          <xCoord>339</xCoord>
          <yCoord>366</yCoord>
        </edgeMap>
        <edgeMap>
          <xCoord>338</xCoord>
          <yCoord>365</yCoord>
        </edgeMap>
        <edgeMap>
          <xCoord>337</xCoord>
          <yCoord>365</yCoord>
        </edgeMap>
        <edgeMap>
          <xCoord>336</xCoord>
          <yCoord>365</yCoord>
        </edgeMap>
        <edgeMap>
          <xCoord>335</xCoord>
          <yCoord>365</yCoord>
        </edgeMap>
        <edgeMap>
          <xCoord>334</xCoord>
          <yCoord>365</yCoord>
        </edgeMap>
      </roi>
    </unblindedReadNodule>
    <unblindedReadNodule>
      <noduleID>Nodule 003</noduleID>
      <characteristics>
        <subtlety>3</subtlety>
        <internalStructure>1</internalStructure>
        <calcification>6</calcification>
        <sphericity>4</sphericity>
        <margin>5</margin>
        <lobulation>1</lobulation>
        <spiculation>1</spiculation>
        <texture>5</texture>
        <malignancy>3</malignancy>
      </characteristics>
      <roi>
        <imageZposition>-225.000000 </imageZposition>
        <imageSOP_UID>1.3.6.1.4.1.14519.5.2.1.6279.6001.265747795382995374822384553476</imageSOP_UID>
        <inclusion>TRUE</inclusion>
        <edgeMap>
          <xCoord>137</xCoord>
          <yCoord>309</yCoord>
        </edgeMap>
        <edgeMap>
          <xCoord>136</xCoord>
          <yCoord>310</yCoord>
        </edgeMap>
        <edgeMap>
          <xCoord>135</xCoord>
          <yCoord>311</yCoord>
        </edgeMap>
        <edgeMap>
          <xCoord>134</xCoord>
          <yCoord>312</yCoord>
        </edgeMap>
        <edgeMap>
          <xCoord>133</xCoord>
          <yCoord>313</yCoord>
        </edgeMap>
        <edgeMap>
          <xCoord>133</xCoord>
          <yCoord>314</yCoord>
        </edgeMap>
        <edgeMap>
          <xCoord>133</xCoord>
          <yCoord>315</yCoord>
        </edgeMap>
        <edgeMap>
          <xCoord>133</xCoord>
          <yCoord>316</yCoord>
        </edgeMap>
        <edgeMap>
          <xCoord>133</xCoord>
          <yCoord>317</yCoord>
        </edgeMap>
        <edgeMap>
          <xCoord>134</xCoord>
          <yCoord>318</yCoord>
        </edgeMap>
        <edgeMap>
          <xCoord>134</xCoord>
          <yCoord>319</yCoord>
        </edgeMap>
        <edgeMap>
          <xCoord>135</xCoord>
          <yCoord>320</yCoord>
        </edgeMap>
        <edgeMap>
          <xCoord>136</xCoord>
          <yCoord>321</yCoord>
        </edgeMap>
        <edgeMap>
          <xCoord>137</xCoord>
          <yCoord>321</yCoord>
        </edgeMap>
        <edgeMap>
          <xCoord>138</xCoord>
          <yCoord>321</yCoord>
        </edgeMap>
        <edgeMap>
          <xCoord>139</xCoord>
          <yCoord>320</yCoord>
        </edgeMap>
        <edgeMap>
          <xCoord>140</xCoord>
          <yCoord>319</yCoord>
        </edgeMap>
        <edgeMap>
          <xCoord>141</xCoord>
          <yCoord>318</yCoord>
        </edgeMap>
        <edgeMap>
          <xCoord>142</xCoord>
          <yCoord>317</yCoord>
        </edgeMap>
        <edgeMap>
          <xCoord>142</xCoord>
          <yCoord>316</yCoord>
        </edgeMap>
        <edgeMap>
          <xCoord>142</xCoord>
          <yCoord>315</yCoord>
        </edgeMap>
        <edgeMap>
          <xCoord>142</xCoord>
          <yCoord>314</yCoord>
        </edgeMap>
        <edgeMap>
          <xCoord>142</xCoord>
          <yCoord>313</yCoord>
        </edgeMap>
        <edgeMap>
          <xCoord>141</xCoord>
          <yCoord>312</yCoord>
        </edgeMap>
        <edgeMap>
          <xCoord>141</xCoord>
          <yCoord>311</yCoord>
        </edgeMap>
        <edgeMap>
          <xCoord>140</xCoord>
          <yCoord>310</yCoord>
        </edgeMap>
        <edgeMap>
          <xCoord>139</xCoord>
          <yCoord>310</yCoord>
        </edgeMap>
        <edgeMap>
          <xCoord>138</xCoord>
          <yCoord>309</yCoord>
        </edgeMap>
        <edgeMap>
          <xCoord>137</xCoord>
          <yCoord>309</yCoord>
        </edgeMap>
      </roi>
      <roi>
        <imageZposition>-222.500000 </imageZposition>
        <imageSOP_UID>1.3.6.1.4.1.14519.5.2.1.6279.6001.209550850297972142068900335246</imageSOP_UID>
        <inclusion>TRUE</inclusion>
        <edgeMap>
          <xCoord>135</xCoord>
          <yCoord>305</yCoord>
        </edgeMap>
        <edgeMap>
          <xCoord>134</xCoord>
          <yCoord>306</yCoord>
        </edgeMap>
        <edgeMap>
          <xCoord>133</xCoord>
          <yCoord>307</yCoord>
        </edgeMap>
        <edgeMap>
          <xCoord>132</xCoord>
          <yCoord>307</yCoord>
        </edgeMap>
        <edgeMap>
          <xCoord>131</xCoord>
          <yCoord>308</yCoord>
        </edgeMap>
        <edgeMap>
          <xCoord>131</xCoord>
          <yCoord>309</yCoord>
        </edgeMap>
        <edgeMap>
          <xCoord>131</xCoord>
          <yCoord>310</yCoord>
        </edgeMap>
        <edgeMap>
          <xCoord>131</xCoord>
          <yCoord>311</yCoord>
        </edgeMap>
        <edgeMap>
          <xCoord>131</xCoord>
          <yCoord>312</yCoord>
        </edgeMap>
        <edgeMap>
          <xCoord>131</xCoord>
          <yCoord>313</yCoord>
        </edgeMap>
        <edgeMap>
          <xCoord>131</xCoord>
          <yCoord>314</yCoord>
        </edgeMap>
        <edgeMap>
          <xCoord>131</xCoord>
          <yCoord>315</yCoord>
        </edgeMap>
        <edgeMap>
          <xCoord>131</xCoord>
          <yCoord>316</yCoord>
        </edgeMap>
        <edgeMap>
          <xCoord>131</xCoord>
          <yCoord>317</yCoord>
        </edgeMap>
        <edgeMap>
          <xCoord>131</xCoord>
          <yCoord>318</yCoord>
        </edgeMap>
        <edgeMap>
          <xCoord>131</xCoord>
          <yCoord>319</yCoord>
        </edgeMap>
        <edgeMap>
          <xCoord>131</xCoord>
          <yCoord>320</yCoord>
        </edgeMap>
        <edgeMap>
          <xCoord>132</xCoord>
          <yCoord>321</yCoord>
        </edgeMap>
        <edgeMap>
          <xCoord>133</xCoord>
          <yCoord>322</yCoord>
        </edgeMap>
        <edgeMap>
          <xCoord>134</xCoord>
          <yCoord>323</yCoord>
        </edgeMap>
        <edgeMap>
          <xCoord>135</xCoord>
          <yCoord>323</yCoord>
        </edgeMap>
        <edgeMap>
          <xCoord>136</xCoord>
          <yCoord>322</yCoord>
        </edgeMap>
        <edgeMap>
          <xCoord>137</xCoord>
          <yCoord>321</yCoord>
        </edgeMap>
        <edgeMap>
          <xCoord>138</xCoord>
          <yCoord>320</yCoord>
        </edgeMap>
        <edgeMap>
          <xCoord>139</xCoord>
          <yCoord>320</yCoord>
        </edgeMap>
        <edgeMap>
          <xCoord>140</xCoord>
          <yCoord>319</yCoord>
        </edgeMap>
        <edgeMap>
          <xCoord>141</xCoord>
          <yCoord>319</yCoord>
        </edgeMap>
        <edgeMap>
          <xCoord>142</xCoord>
          <yCoord>319</yCoord>
        </edgeMap>
        <edgeMap>
          <xCoord>143</xCoord>
          <yCoord>318</yCoord>
        </edgeMap>
        <edgeMap>
          <xCoord>144</xCoord>
          <yCoord>317</yCoord>
        </edgeMap>
        <edgeMap>
          <xCoord>144</xCoord>
          <yCoord>316</yCoord>
        </edgeMap>
        <edgeMap>
          <xCoord>144</xCoord>
          <yCoord>315</yCoord>
        </edgeMap>
        <edgeMap>
          <xCoord>144</xCoord>
          <yCoord>314</yCoord>
        </edgeMap>
        <edgeMap>
          <xCoord>144</xCoord>
          <yCoord>313</yCoord>
        </edgeMap>
        <edgeMap>
          <xCoord>143</xCoord>
          <yCoord>312</yCoord>
        </edgeMap>
        <edgeMap>
          <xCoord>143</xCoord>
          <yCoord>311</yCoord>
        </edgeMap>
        <edgeMap>
          <xCoord>142</xCoord>
          <yCoord>310</yCoord>
        </edgeMap>
        <edgeMap>
          <xCoord>142</xCoord>
          <yCoord>309</yCoord>
        </edgeMap>
        <edgeMap>
          <xCoord>141</xCoord>
          <yCoord>308</yCoord>
        </edgeMap>
        <edgeMap>
          <xCoord>141</xCoord>
          <yCoord>307</yCoord>
        </edgeMap>
        <edgeMap>
          <xCoord>140</xCoord>
          <yCoord>306</yCoord>
        </edgeMap>
        <edgeMap>
          <xCoord>139</xCoord>
          <yCoord>305</yCoord>
        </edgeMap>
        <edgeMap>
          <xCoord>138</xCoord>
          <yCoord>305</yCoord>
        </edgeMap>
        <edgeMap>
          <xCoord>137</xCoord>
          <yCoord>305</yCoord>
        </edgeMap>
        <edgeMap>
          <xCoord>136</xCoord>
          <yCoord>305</yCoord>
        </edgeMap>
        <edgeMap>
          <xCoord>135</xCoord>
          <yCoord>305</yCoord>
        </edgeMap>
      </roi>
      <roi>
        <imageZposition>-220.000000 </imageZposition>
        <imageSOP_UID>1.3.6.1.4.1.14519.5.2.1.6279.6001.160206890829084077691132572335</imageSOP_UID>
        <inclusion>TRUE</inclusion>
        <edgeMap>
          <xCoord>138</xCoord>
          <yCoord>307</yCoord>
        </edgeMap>
        <edgeMap>
          <xCoord>137</xCoord>
          <yCoord>308</yCoord>
        </edgeMap>
        <edgeMap>
          <xCoord>136</xCoord>
          <yCoord>308</yCoord>
        </edgeMap>
        <edgeMap>
          <xCoord>135</xCoord>
          <yCoord>308</yCoord>
        </edgeMap>
        <edgeMap>
          <xCoord>134</xCoord>
          <yCoord>308</yCoord>
        </edgeMap>
        <edgeMap>
          <xCoord>133</xCoord>
          <yCoord>309</yCoord>
        </edgeMap>
        <edgeMap>
          <xCoord>133</xCoord>
          <yCoord>310</yCoord>
        </edgeMap>
        <edgeMap>
          <xCoord>132</xCoord>
          <yCoord>310</yCoord>
        </edgeMap>
        <edgeMap>
          <xCoord>131</xCoord>
          <yCoord>311</yCoord>
        </edgeMap>
        <edgeMap>
          <xCoord>131</xCoord>
          <yCoord>312</yCoord>
        </edgeMap>
        <edgeMap>
          <xCoord>131</xCoord>
          <yCoord>313</yCoord>
        </edgeMap>
        <edgeMap>
          <xCoord>131</xCoord>
          <yCoord>314</yCoord>
        </edgeMap>
        <edgeMap>
          <xCoord>131</xCoord>
          <yCoord>315</yCoord>
        </edgeMap>
        <edgeMap>
          <xCoord>131</xCoord>
          <yCoord>316</yCoord>
        </edgeMap>
        <edgeMap>
          <xCoord>131</xCoord>
          <yCoord>317</yCoord>
        </edgeMap>
        <edgeMap>
          <xCoord>131</xCoord>
          <yCoord>318</yCoord>
        </edgeMap>
        <edgeMap>
          <xCoord>131</xCoord>
          <yCoord>319</yCoord>
        </edgeMap>
        <edgeMap>
          <xCoord>132</xCoord>
          <yCoord>320</yCoord>
        </edgeMap>
        <edgeMap>
          <xCoord>133</xCoord>
          <yCoord>321</yCoord>
        </edgeMap>
        <edgeMap>
          <xCoord>134</xCoord>
          <yCoord>322</yCoord>
        </edgeMap>
        <edgeMap>
          <xCoord>135</xCoord>
          <yCoord>322</yCoord>
        </edgeMap>
        <edgeMap>
          <xCoord>136</xCoord>
          <yCoord>322</yCoord>
        </edgeMap>
        <edgeMap>
          <xCoord>137</xCoord>
          <yCoord>322</yCoord>
        </edgeMap>
        <edgeMap>
          <xCoord>138</xCoord>
          <yCoord>321</yCoord>
        </edgeMap>
        <edgeMap>
          <xCoord>139</xCoord>
          <yCoord>321</yCoord>
        </edgeMap>
        <edgeMap>
          <xCoord>140</xCoord>
          <yCoord>320</yCoord>
        </edgeMap>
        <edgeMap>
          <xCoord>140</xCoord>
          <yCoord>319</yCoord>
        </edgeMap>
        <edgeMap>
          <xCoord>141</xCoord>
          <yCoord>319</yCoord>
        </edgeMap>
        <edgeMap>
          <xCoord>142</xCoord>
          <yCoord>319</yCoord>
        </edgeMap>
        <edgeMap>
          <xCoord>143</xCoord>
          <yCoord>318</yCoord>
        </edgeMap>
        <edgeMap>
          <xCoord>143</xCoord>
          <yCoord>317</yCoord>
        </edgeMap>
        <edgeMap>
          <xCoord>143</xCoord>
          <yCoord>316</yCoord>
        </edgeMap>
        <edgeMap>
          <xCoord>143</xCoord>
          <yCoord>315</yCoord>
        </edgeMap>
        <edgeMap>
          <xCoord>143</xCoord>
          <yCoord>314</yCoord>
        </edgeMap>
        <edgeMap>
          <xCoord>143</xCoord>
          <yCoord>313</yCoord>
        </edgeMap>
        <edgeMap>
          <xCoord>143</xCoord>
          <yCoord>312</yCoord>
        </edgeMap>
        <edgeMap>
          <xCoord>142</xCoord>
          <yCoord>311</yCoord>
        </edgeMap>
        <edgeMap>
          <xCoord>141</xCoord>
          <yCoord>310</yCoord>
        </edgeMap>
        <edgeMap>
          <xCoord>141</xCoord>
          <yCoord>309</yCoord>
        </edgeMap>
        <edgeMap>
          <xCoord>140</xCoord>
          <yCoord>308</yCoord>
        </edgeMap>
        <edgeMap>
          <xCoord>139</xCoord>
          <yCoord>307</yCoord>
        </edgeMap>
        <edgeMap>
          <xCoord>138</xCoord>
          <yCoord>307</yCoord>
        </edgeMap>
      </roi>
      <roi>
        <imageZposition>-217.500000 </imageZposition>
        <imageSOP_UID>1.3.6.1.4.1.14519.5.2.1.6279.6001.245840436875883697066779985467</imageSOP_UID>
        <inclusion>TRUE</inclusion>
        <edgeMap>
          <xCoord>139</xCoord>
          <yCoord>308</yCoord>
        </edgeMap>
        <edgeMap>
          <xCoord>138</xCoord>
          <yCoord>309</yCoord>
        </edgeMap>
        <edgeMap>
          <xCoord>137</xCoord>
          <yCoord>309</yCoord>
        </edgeMap>
        <edgeMap>
          <xCoord>136</xCoord>
          <yCoord>309</yCoord>
        </edgeMap>
        <edgeMap>
          <xCoord>135</xCoord>
          <yCoord>309</yCoord>
        </edgeMap>
        <edgeMap>
          <xCoord>134</xCoord>
          <yCoord>309</yCoord>
        </edgeMap>
        <edgeMap>
          <xCoord>133</xCoord>
          <yCoord>310</yCoord>
        </edgeMap>
        <edgeMap>
          <xCoord>133</xCoord>
          <yCoord>311</yCoord>
        </edgeMap>
        <edgeMap>
          <xCoord>133</xCoord>
          <yCoord>312</yCoord>
        </edgeMap>
        <edgeMap>
          <xCoord>133</xCoord>
          <yCoord>313</yCoord>
        </edgeMap>
        <edgeMap>
          <xCoord>133</xCoord>
          <yCoord>314</yCoord>
        </edgeMap>
        <edgeMap>
          <xCoord>133</xCoord>
          <yCoord>315</yCoord>
        </edgeMap>
        <edgeMap>
          <xCoord>133</xCoord>
          <yCoord>316</yCoord>
        </edgeMap>
        <edgeMap>
          <xCoord>133</xCoord>
          <yCoord>317</yCoord>
        </edgeMap>
        <edgeMap>
          <xCoord>132</xCoord>
          <yCoord>318</yCoord>
        </edgeMap>
        <edgeMap>
          <xCoord>133</xCoord>
          <yCoord>319</yCoord>
        </edgeMap>
        <edgeMap>
          <xCoord>134</xCoord>
          <yCoord>320</yCoord>
        </edgeMap>
        <edgeMap>
          <xCoord>135</xCoord>
          <yCoord>320</yCoord>
        </edgeMap>
        <edgeMap>
          <xCoord>136</xCoord>
          <yCoord>320</yCoord>
        </edgeMap>
        <edgeMap>
          <xCoord>137</xCoord>
          <yCoord>320</yCoord>
        </edgeMap>
        <edgeMap>
          <xCoord>138</xCoord>
          <yCoord>320</yCoord>
        </edgeMap>
        <edgeMap>
          <xCoord>139</xCoord>
          <yCoord>319</yCoord>
        </edgeMap>
        <edgeMap>
          <xCoord>140</xCoord>
          <yCoord>319</yCoord>
        </edgeMap>
        <edgeMap>
          <xCoord>141</xCoord>
          <yCoord>318</yCoord>
        </edgeMap>
        <edgeMap>
          <xCoord>141</xCoord>
          <yCoord>317</yCoord>
        </edgeMap>
        <edgeMap>
          <xCoord>141</xCoord>
          <yCoord>316</yCoord>
        </edgeMap>
        <edgeMap>
          <xCoord>141</xCoord>
          <yCoord>315</yCoord>
        </edgeMap>
        <edgeMap>
          <xCoord>142</xCoord>
          <yCoord>314</yCoord>
        </edgeMap>
        <edgeMap>
          <xCoord>142</xCoord>
          <yCoord>313</yCoord>
        </edgeMap>
        <edgeMap>
          <xCoord>142</xCoord>
          <yCoord>312</yCoord>
        </edgeMap>
        <edgeMap>
          <xCoord>143</xCoord>
          <yCoord>311</yCoord>
        </edgeMap>
        <edgeMap>
          <xCoord>143</xCoord>
          <yCoord>310</yCoord>
        </edgeMap>
        <edgeMap>
          <xCoord>143</xCoord>
          <yCoord>309</yCoord>
        </edgeMap>
        <edgeMap>
          <xCoord>142</xCoord>
          <yCoord>308</yCoord>
        </edgeMap>
        <edgeMap>
          <xCoord>141</xCoord>
          <yCoord>308</yCoord>
        </edgeMap>
        <edgeMap>
          <xCoord>140</xCoord>
          <yCoord>308</yCoord>
        </edgeMap>
        <edgeMap>
          <xCoord>139</xCoord>
          <yCoord>308</yCoord>
        </edgeMap>
      </roi>
      <roi>
        <imageZposition>-215.000000 </imageZposition>
        <imageSOP_UID>1.3.6.1.4.1.14519.5.2.1.6279.6001.135043183096460955176606548041</imageSOP_UID>
        <inclusion>TRUE</inclusion>
        <edgeMap>
          <xCoord>139</xCoord>
          <yCoord>307</yCoord>
        </edgeMap>
        <edgeMap>
          <xCoord>138</xCoord>
          <yCoord>308</yCoord>
        </edgeMap>
        <edgeMap>
          <xCoord>137</xCoord>
          <yCoord>308</yCoord>
        </edgeMap>
        <edgeMap>
          <xCoord>136</xCoord>
          <yCoord>308</yCoord>
        </edgeMap>
        <edgeMap>
          <xCoord>135</xCoord>
          <yCoord>308</yCoord>
        </edgeMap>
        <edgeMap>
          <xCoord>134</xCoord>
          <yCoord>309</yCoord>
        </edgeMap>
        <edgeMap>
          <xCoord>134</xCoord>
          <yCoord>310</yCoord>
        </edgeMap>
        <edgeMap>
          <xCoord>135</xCoord>
          <yCoord>311</yCoord>
        </edgeMap>
        <edgeMap>
          <xCoord>136</xCoord>
          <yCoord>312</yCoord>
        </edgeMap>
        <edgeMap>
          <xCoord>137</xCoord>
          <yCoord>312</yCoord>
        </edgeMap>
        <edgeMap>
          <xCoord>138</xCoord>
          <yCoord>312</yCoord>
        </edgeMap>
        <edgeMap>
          <xCoord>139</xCoord>
          <yCoord>313</yCoord>
        </edgeMap>
        <edgeMap>
          <xCoord>140</xCoord>
          <yCoord>313</yCoord>
        </edgeMap>
        <edgeMap>
          <xCoord>141</xCoord>
          <yCoord>312</yCoord>
        </edgeMap>
        <edgeMap>
          <xCoord>142</xCoord>
          <yCoord>311</yCoord>
        </edgeMap>
        <edgeMap>
          <xCoord>143</xCoord>
          <yCoord>310</yCoord>
        </edgeMap>
        <edgeMap>
          <xCoord>142</xCoord>
          <yCoord>309</yCoord>
        </edgeMap>
        <edgeMap>
          <xCoord>141</xCoord>
          <yCoord>308</yCoord>
        </edgeMap>
        <edgeMap>
          <xCoord>140</xCoord>
          <yCoord>307</yCoord>
        </edgeMap>
        <edgeMap>
          <xCoord>139</xCoord>
          <yCoord>307</yCoord>
        </edgeMap>
      </roi>
    </unblindedReadNodule>
    <unblindedReadNodule>
      <noduleID>Nodule 001</noduleID>
      <characteristics>
        <subtlety>4</subtlety>
        <internalStructure>1</internalStructure>
        <calcification>6</calcification>
        <sphericity>4</sphericity>
        <margin>4</margin>
        <lobulation>2</lobulation>
        <spiculation>1</spiculation>
        <texture>5</texture>
        <malignancy>4</malignancy>
      </characteristics>
      <roi>
        <imageZposition>-202.500000 </imageZposition>
        <imageSOP_UID>1.3.6.1.4.1.14519.5.2.1.6279.6001.255353427083892672193086665916</imageSOP_UID>
        <inclusion>TRUE</inclusion>
        <edgeMap>
          <xCoord>101</xCoord>
          <yCoord>216</yCoord>
        </edgeMap>
        <edgeMap>
          <xCoord>100</xCoord>
          <yCoord>217</yCoord>
        </edgeMap>
        <edgeMap>
          <xCoord>99</xCoord>
          <yCoord>217</yCoord>
        </edgeMap>
        <edgeMap>
          <xCoord>98</xCoord>
          <yCoord>218</yCoord>
        </edgeMap>
        <edgeMap>
          <xCoord>98</xCoord>
          <yCoord>219</yCoord>
        </edgeMap>
        <edgeMap>
          <xCoord>98</xCoord>
          <yCoord>220</yCoord>
        </edgeMap>
        <edgeMap>
          <xCoord>98</xCoord>
          <yCoord>221</yCoord>
        </edgeMap>
        <edgeMap>
          <xCoord>98</xCoord>
          <yCoord>222</yCoord>
        </edgeMap>
        <edgeMap>
          <xCoord>98</xCoord>
          <yCoord>223</yCoord>
        </edgeMap>
        <edgeMap>
          <xCoord>98</xCoord>
          <yCoord>224</yCoord>
        </edgeMap>
        <edgeMap>
          <xCoord>98</xCoord>
          <yCoord>225</yCoord>
        </edgeMap>
        <edgeMap>
          <xCoord>99</xCoord>
          <yCoord>226</yCoord>
        </edgeMap>
        <edgeMap>
          <xCoord>99</xCoord>
          <yCoord>227</yCoord>
        </edgeMap>
        <edgeMap>
          <xCoord>100</xCoord>
          <yCoord>228</yCoord>
        </edgeMap>
        <edgeMap>
          <xCoord>101</xCoord>
          <yCoord>229</yCoord>
        </edgeMap>
        <edgeMap>
          <xCoord>102</xCoord>
          <yCoord>229</yCoord>
        </edgeMap>
        <edgeMap>
          <xCoord>103</xCoord>
          <yCoord>230</yCoord>
        </edgeMap>
        <edgeMap>
          <xCoord>104</xCoord>
          <yCoord>230</yCoord>
        </edgeMap>
        <edgeMap>
          <xCoord>105</xCoord>
          <yCoord>230</yCoord>
        </edgeMap>
        <edgeMap>
          <xCoord>106</xCoord>
          <yCoord>229</yCoord>
        </edgeMap>
        <edgeMap>
          <xCoord>107</xCoord>
          <yCoord>228</yCoord>
        </edgeMap>
        <edgeMap>
          <xCoord>108</xCoord>
          <yCoord>228</yCoord>
        </edgeMap>
        <edgeMap>
          <xCoord>109</xCoord>
          <yCoord>228</yCoord>
        </edgeMap>
        <edgeMap>
          <xCoord>110</xCoord>
          <yCoord>228</yCoord>
        </edgeMap>
        <edgeMap>
          <xCoord>111</xCoord>
          <yCoord>228</yCoord>
        </edgeMap>
        <edgeMap>
          <xCoord>112</xCoord>
          <yCoord>228</yCoord>
        </edgeMap>
        <edgeMap>
          <xCoord>113</xCoord>
          <yCoord>227</yCoord>
        </edgeMap>
        <edgeMap>
          <xCoord>113</xCoord>
          <yCoord>226</yCoord>
        </edgeMap>
        <edgeMap>
          <xCoord>113</xCoord>
          <yCoord>225</yCoord>
        </edgeMap>
        <edgeMap>
          <xCoord>113</xCoord>
          <yCoord>224</yCoord>
        </edgeMap>
        <edgeMap>
          <xCoord>113</xCoord>
          <yCoord>223</yCoord>
        </edgeMap>
        <edgeMap>
          <xCoord>112</xCoord>
          <yCoord>222</yCoord>
        </edgeMap>
        <edgeMap>
          <xCoord>112</xCoord>
          <yCoord>221</yCoord>
        </edgeMap>
        <edgeMap>
          <xCoord>111</xCoord>
          <yCoord>220</yCoord>
        </edgeMap>
        <edgeMap>
          <xCoord>111</xCoord>
          <yCoord>219</yCoord>
        </edgeMap>
        <edgeMap>
          <xCoord>111</xCoord>
          <yCoord>218</yCoord>
        </edgeMap>
        <edgeMap>
          <xCoord>110</xCoord>
          <yCoord>217</yCoord>
        </edgeMap>
        <edgeMap>
          <xCoord>109</xCoord>
          <yCoord>216</yCoord>
        </edgeMap>
        <edgeMap>
          <xCoord>108</xCoord>
          <yCoord>216</yCoord>
        </edgeMap>
        <edgeMap>
          <xCoord>107</xCoord>
          <yCoord>216</yCoord>
        </edgeMap>
        <edgeMap>
          <xCoord>106</xCoord>
          <yCoord>216</yCoord>
        </edgeMap>
        <edgeMap>
          <xCoord>105</xCoord>
          <yCoord>216</yCoord>
        </edgeMap>
        <edgeMap>
          <xCoord>104</xCoord>
          <yCoord>216</yCoord>
        </edgeMap>
        <edgeMap>
          <xCoord>103</xCoord>
          <yCoord>216</yCoord>
        </edgeMap>
        <edgeMap>
          <xCoord>102</xCoord>
          <yCoord>216</yCoord>
        </edgeMap>
        <edgeMap>
          <xCoord>101</xCoord>
          <yCoord>216</yCoord>
        </edgeMap>
      </roi>
      <roi>
        <imageZposition>-200.000000 </imageZposition>
        <imageSOP_UID>1.3.6.1.4.1.14519.5.2.1.6279.6001.199990067931418401790414946403</imageSOP_UID>
        <inclusion>TRUE</inclusion>
        <edgeMap>
          <xCoord>99</xCoord>
          <yCoord>216</yCoord>
        </edgeMap>
        <edgeMap>
          <xCoord>98</xCoord>
          <yCoord>217</yCoord>
        </edgeMap>
        <edgeMap>
          <xCoord>97</xCoord>
          <yCoord>218</yCoord>
        </edgeMap>
        <edgeMap>
          <xCoord>96</xCoord>
          <yCoord>219</yCoord>
        </edgeMap>
        <edgeMap>
          <xCoord>95</xCoord>
          <yCoord>220</yCoord>
        </edgeMap>
        <edgeMap>
          <xCoord>95</xCoord>
          <yCoord>221</yCoord>
        </edgeMap>
        <edgeMap>
          <xCoord>95</xCoord>
          <yCoord>222</yCoord>
        </edgeMap>
        <edgeMap>
          <xCoord>96</xCoord>
          <yCoord>223</yCoord>
        </edgeMap>
        <edgeMap>
          <xCoord>96</xCoord>
          <yCoord>224</yCoord>
        </edgeMap>
        <edgeMap>
          <xCoord>97</xCoord>
          <yCoord>225</yCoord>
        </edgeMap>
        <edgeMap>
          <xCoord>97</xCoord>
          <yCoord>226</yCoord>
        </edgeMap>
        <edgeMap>
          <xCoord>98</xCoord>
          <yCoord>227</yCoord>
        </edgeMap>
        <edgeMap>
          <xCoord>99</xCoord>
          <yCoord>228</yCoord>
        </edgeMap>
        <edgeMap>
          <xCoord>100</xCoord>
          <yCoord>229</yCoord>
        </edgeMap>
        <edgeMap>
          <xCoord>101</xCoord>
          <yCoord>230</yCoord>
        </edgeMap>
        <edgeMap>
          <xCoord>102</xCoord>
          <yCoord>231</yCoord>
        </edgeMap>
        <edgeMap>
          <xCoord>103</xCoord>
          <yCoord>231</yCoord>
        </edgeMap>
        <edgeMap>
          <xCoord>104</xCoord>
          <yCoord>231</yCoord>
        </edgeMap>
        <edgeMap>
          <xCoord>105</xCoord>
          <yCoord>230</yCoord>
        </edgeMap>
        <edgeMap>
          <xCoord>106</xCoord>
          <yCoord>230</yCoord>
        </edgeMap>
        <edgeMap>
          <xCoord>107</xCoord>
          <yCoord>229</yCoord>
        </edgeMap>
        <edgeMap>
          <xCoord>107</xCoord>
          <yCoord>228</yCoord>
        </edgeMap>
        <edgeMap>
          <xCoord>108</xCoord>
          <yCoord>228</yCoord>
        </edgeMap>
        <edgeMap>
          <xCoord>109</xCoord>
          <yCoord>228</yCoord>
        </edgeMap>
        <edgeMap>
          <xCoord>110</xCoord>
          <yCoord>228</yCoord>
        </edgeMap>
        <edgeMap>
          <xCoord>111</xCoord>
          <yCoord>228</yCoord>
        </edgeMap>
        <edgeMap>
          <xCoord>112</xCoord>
          <yCoord>227</yCoord>
        </edgeMap>
        <edgeMap>
          <xCoord>113</xCoord>
          <yCoord>226</yCoord>
        </edgeMap>
        <edgeMap>
          <xCoord>113</xCoord>
          <yCoord>225</yCoord>
        </edgeMap>
        <edgeMap>
          <xCoord>113</xCoord>
          <yCoord>224</yCoord>
        </edgeMap>
        <edgeMap>
          <xCoord>113</xCoord>
          <yCoord>223</yCoord>
        </edgeMap>
        <edgeMap>
          <xCoord>113</xCoord>
          <yCoord>222</yCoord>
        </edgeMap>
        <edgeMap>
          <xCoord>113</xCoord>
          <yCoord>221</yCoord>
        </edgeMap>
        <edgeMap>
          <xCoord>112</xCoord>
          <yCoord>220</yCoord>
        </edgeMap>
        <edgeMap>
          <xCoord>111</xCoord>
          <yCoord>219</yCoord>
        </edgeMap>
        <edgeMap>
          <xCoord>111</xCoord>
          <yCoord>218</yCoord>
        </edgeMap>
        <edgeMap>
          <xCoord>110</xCoord>
          <yCoord>217</yCoord>
        </edgeMap>
        <edgeMap>
          <xCoord>109</xCoord>
          <yCoord>216</yCoord>
        </edgeMap>
        <edgeMap>
          <xCoord>108</xCoord>
          <yCoord>216</yCoord>
        </edgeMap>
        <edgeMap>
          <xCoord>107</xCoord>
          <yCoord>216</yCoord>
        </edgeMap>
        <edgeMap>
          <xCoord>106</xCoord>
          <yCoord>216</yCoord>
        </edgeMap>
        <edgeMap>
          <xCoord>105</xCoord>
          <yCoord>216</yCoord>
        </edgeMap>
        <edgeMap>
          <xCoord>104</xCoord>
          <yCoord>216</yCoord>
        </edgeMap>
        <edgeMap>
          <xCoord>103</xCoord>
          <yCoord>216</yCoord>
        </edgeMap>
        <edgeMap>
          <xCoord>102</xCoord>
          <yCoord>216</yCoord>
        </edgeMap>
        <edgeMap>
          <xCoord>101</xCoord>
          <yCoord>216</yCoord>
        </edgeMap>
        <edgeMap>
          <xCoord>100</xCoord>
          <yCoord>216</yCoord>
        </edgeMap>
        <edgeMap>
          <xCoord>99</xCoord>
          <yCoord>216</yCoord>
        </edgeMap>
      </roi>
      <roi>
        <imageZposition>-197.500000 </imageZposition>
        <imageSOP_UID>1.3.6.1.4.1.14519.5.2.1.6279.6001.334229585348822370532610825945</imageSOP_UID>
        <inclusion>TRUE</inclusion>
        <edgeMap>
          <xCoord>104</xCoord>
          <yCoord>215</yCoord>
        </edgeMap>
        <edgeMap>
          <xCoord>103</xCoord>
          <yCoord>216</yCoord>
        </edgeMap>
        <edgeMap>
          <xCoord>102</xCoord>
          <yCoord>216</yCoord>
        </edgeMap>
        <edgeMap>
          <xCoord>101</xCoord>
          <yCoord>216</yCoord>
        </edgeMap>
        <edgeMap>
          <xCoord>100</xCoord>
          <yCoord>216</yCoord>
        </edgeMap>
        <edgeMap>
          <xCoord>99</xCoord>
          <yCoord>216</yCoord>
        </edgeMap>
        <edgeMap>
          <xCoord>98</xCoord>
          <yCoord>217</yCoord>
        </edgeMap>
        <edgeMap>
          <xCoord>97</xCoord>
          <yCoord>218</yCoord>
        </edgeMap>
        <edgeMap>
          <xCoord>97</xCoord>
          <yCoord>219</yCoord>
        </edgeMap>
        <edgeMap>
          <xCoord>97</xCoord>
          <yCoord>220</yCoord>
        </edgeMap>
        <edgeMap>
          <xCoord>97</xCoord>
          <yCoord>221</yCoord>
        </edgeMap>
        <edgeMap>
          <xCoord>97</xCoord>
          <yCoord>222</yCoord>
        </edgeMap>
        <edgeMap>
          <xCoord>97</xCoord>
          <yCoord>223</yCoord>
        </edgeMap>
        <edgeMap>
          <xCoord>97</xCoord>
          <yCoord>224</yCoord>
        </edgeMap>
        <edgeMap>
          <xCoord>97</xCoord>
          <yCoord>225</yCoord>
        </edgeMap>
        <edgeMap>
          <xCoord>97</xCoord>
          <yCoord>226</yCoord>
        </edgeMap>
        <edgeMap>
          <xCoord>98</xCoord>
          <yCoord>227</yCoord>
        </edgeMap>
        <edgeMap>
          <xCoord>99</xCoord>
          <yCoord>228</yCoord>
        </edgeMap>
        <edgeMap>
          <xCoord>100</xCoord>
          <yCoord>229</yCoord>
        </edgeMap>
        <edgeMap>
          <xCoord>101</xCoord>
          <yCoord>230</yCoord>
        </edgeMap>
        <edgeMap>
          <xCoord>102</xCoord>
          <yCoord>231</yCoord>
        </edgeMap>
        <edgeMap>
          <xCoord>103</xCoord>
          <yCoord>231</yCoord>
        </edgeMap>
        <edgeMap>
          <xCoord>104</xCoord>
          <yCoord>231</yCoord>
        </edgeMap>
        <edgeMap>
          <xCoord>105</xCoord>
          <yCoord>231</yCoord>
        </edgeMap>
        <edgeMap>
          <xCoord>106</xCoord>
          <yCoord>231</yCoord>
        </edgeMap>
        <edgeMap>
          <xCoord>107</xCoord>
          <yCoord>231</yCoord>
        </edgeMap>
        <edgeMap>
          <xCoord>108</xCoord>
          <yCoord>230</yCoord>
        </edgeMap>
        <edgeMap>
          <xCoord>108</xCoord>
          <yCoord>229</yCoord>
        </edgeMap>
        <edgeMap>
          <xCoord>108</xCoord>
          <yCoord>228</yCoord>
        </edgeMap>
        <edgeMap>
          <xCoord>108</xCoord>
          <yCoord>227</yCoord>
        </edgeMap>
        <edgeMap>
          <xCoord>109</xCoord>
          <yCoord>226</yCoord>
        </edgeMap>
        <edgeMap>
          <xCoord>109</xCoord>
          <yCoord>225</yCoord>
        </edgeMap>
        <edgeMap>
          <xCoord>110</xCoord>
          <yCoord>225</yCoord>
        </edgeMap>
        <edgeMap>
          <xCoord>111</xCoord>
          <yCoord>225</yCoord>
        </edgeMap>
        <edgeMap>
          <xCoord>112</xCoord>
          <yCoord>224</yCoord>
        </edgeMap>
        <edgeMap>
          <xCoord>112</xCoord>
          <yCoord>223</yCoord>
        </edgeMap>
        <edgeMap>
          <xCoord>112</xCoord>
          <yCoord>222</yCoord>
        </edgeMap>
        <edgeMap>
          <xCoord>112</xCoord>
          <yCoord>221</yCoord>
        </edgeMap>
        <edgeMap>
          <xCoord>111</xCoord>
          <yCoord>220</yCoord>
        </edgeMap>
        <edgeMap>
          <xCoord>111</xCoord>
          <yCoord>219</yCoord>
        </edgeMap>
        <edgeMap>
          <xCoord>110</xCoord>
          <yCoord>218</yCoord>
        </edgeMap>
        <edgeMap>
          <xCoord>110</xCoord>
          <yCoord>217</yCoord>
        </edgeMap>
        <edgeMap>
          <xCoord>109</xCoord>
          <yCoord>216</yCoord>
        </edgeMap>
        <edgeMap>
          <xCoord>108</xCoord>
          <yCoord>215</yCoord>
        </edgeMap>
        <edgeMap>
          <xCoord>107</xCoord>
          <yCoord>215</yCoord>
        </edgeMap>
        <edgeMap>
          <xCoord>106</xCoord>
          <yCoord>215</yCoord>
        </edgeMap>
        <edgeMap>
          <xCoord>105</xCoord>
          <yCoord>215</yCoord>
        </edgeMap>
        <edgeMap>
          <xCoord>104</xCoord>
          <yCoord>215</yCoord>
        </edgeMap>
      </roi>
      <roi>
        <imageZposition>-195.000000 </imageZposition>
        <imageSOP_UID>1.3.6.1.4.1.14519.5.2.1.6279.6001.421498368565631056656330795682</imageSOP_UID>
        <inclusion>TRUE</inclusion>
        <edgeMap>
          <xCoord>103</xCoord>
          <yCoord>216</yCoord>
        </edgeMap>
        <edgeMap>
          <xCoord>102</xCoord>
          <yCoord>217</yCoord>
        </edgeMap>
        <edgeMap>
          <xCoord>101</xCoord>
          <yCoord>217</yCoord>
        </edgeMap>
        <edgeMap>
          <xCoord>100</xCoord>
          <yCoord>218</yCoord>
        </edgeMap>
        <edgeMap>
          <xCoord>99</xCoord>
          <yCoord>219</yCoord>
        </edgeMap>
        <edgeMap>
          <xCoord>98</xCoord>
          <yCoord>220</yCoord>
        </edgeMap>
        <edgeMap>
          <xCoord>97</xCoord>
          <yCoord>221</yCoord>
        </edgeMap>
        <edgeMap>
          <xCoord>97</xCoord>
          <yCoord>222</yCoord>
        </edgeMap>
        <edgeMap>
          <xCoord>97</xCoord>
          <yCoord>223</yCoord>
        </edgeMap>
        <edgeMap>
          <xCoord>98</xCoord>
          <yCoord>224</yCoord>
        </edgeMap>
        <edgeMap>
          <xCoord>98</xCoord>
          <yCoord>225</yCoord>
        </edgeMap>
        <edgeMap>
          <xCoord>99</xCoord>
          <yCoord>226</yCoord>
        </edgeMap>
        <edgeMap>
          <xCoord>99</xCoord>
          <yCoord>227</yCoord>
        </edgeMap>
        <edgeMap>
          <xCoord>100</xCoord>
          <yCoord>228</yCoord>
        </edgeMap>
        <edgeMap>
          <xCoord>101</xCoord>
          <yCoord>229</yCoord>
        </edgeMap>
        <edgeMap>
          <xCoord>102</xCoord>
          <yCoord>230</yCoord>
        </edgeMap>
        <edgeMap>
          <xCoord>103</xCoord>
          <yCoord>230</yCoord>
        </edgeMap>
        <edgeMap>
          <xCoord>104</xCoord>
          <yCoord>230</yCoord>
        </edgeMap>
        <edgeMap>
          <xCoord>105</xCoord>
          <yCoord>230</yCoord>
        </edgeMap>
        <edgeMap>
          <xCoord>106</xCoord>
          <yCoord>230</yCoord>
        </edgeMap>
        <edgeMap>
          <xCoord>107</xCoord>
          <yCoord>230</yCoord>
        </edgeMap>
        <edgeMap>
          <xCoord>108</xCoord>
          <yCoord>230</yCoord>
        </edgeMap>
        <edgeMap>
          <xCoord>109</xCoord>
          <yCoord>229</yCoord>
        </edgeMap>
        <edgeMap>
          <xCoord>109</xCoord>
          <yCoord>228</yCoord>
        </edgeMap>
        <edgeMap>
          <xCoord>109</xCoord>
          <yCoord>227</yCoord>
        </edgeMap>
        <edgeMap>
          <xCoord>109</xCoord>
          <yCoord>226</yCoord>
        </edgeMap>
        <edgeMap>
          <xCoord>109</xCoord>
          <yCoord>225</yCoord>
        </edgeMap>
        <edgeMap>
          <xCoord>109</xCoord>
          <yCoord>224</yCoord>
        </edgeMap>
        <edgeMap>
          <xCoord>109</xCoord>
          <yCoord>223</yCoord>
        </edgeMap>
        <edgeMap>
          <xCoord>109</xCoord>
          <yCoord>222</yCoord>
        </edgeMap>
        <edgeMap>
          <xCoord>109</xCoord>
          <yCoord>221</yCoord>
        </edgeMap>
        <edgeMap>
          <xCoord>108</xCoord>
          <yCoord>220</yCoord>
        </edgeMap>
        <edgeMap>
          <xCoord>108</xCoord>
          <yCoord>219</yCoord>
        </edgeMap>
        <edgeMap>
          <xCoord>108</xCoord>
          <yCoord>218</yCoord>
        </edgeMap>
        <edgeMap>
          <xCoord>107</xCoord>
          <yCoord>217</yCoord>
        </edgeMap>
        <edgeMap>
          <xCoord>106</xCoord>
          <yCoord>217</yCoord>
        </edgeMap>
        <edgeMap>
          <xCoord>105</xCoord>
          <yCoord>216</yCoord>
        </edgeMap>
        <edgeMap>
          <xCoord>104</xCoord>
          <yCoord>216</yCoord>
        </edgeMap>
        <edgeMap>
          <xCoord>103</xCoord>
          <yCoord>216</yCoord>
        </edgeMap>
      </roi>
    </unblindedReadNodule>
    <unblindedReadNodule>
      <noduleID>Nodule 004</noduleID>
      <roi>
        <imageZposition>-190.000000 </imageZposition>
        <imageSOP_UID>1.3.6.1.4.1.14519.5.2.1.6279.6001.657409453863806601505484543435</imageSOP_UID>
        <inclusion>TRUE</inclusion>
        <edgeMap>
          <xCoord>183</xCoord>
          <yCoord>393</yCoord>
        </edgeMap>
      </roi>
    </unblindedReadNodule>
    <nonNodule>
      <nonNoduleID>_Non-nodule 001</nonNoduleID>
      <imageZposition>-272.500000 </imageZposition>
      <imageSOP_UID>1.3.6.1.4.1.14519.5.2.1.6279.6001.603103814829027884362526152618</imageSOP_UID>
      <locus>
        <xCoord>348</xCoord>
        <yCoord>394</yCoord>
      </locus>
    </nonNodule>
    <nonNodule>
      <nonNoduleID>_Non-nodule 002</nonNoduleID>
      <imageZposition>-245.000000 </imageZposition>
      <imageSOP_UID>1.3.6.1.4.1.14519.5.2.1.6279.6001.671264219993688827692562996040</imageSOP_UID>
      <locus>
        <xCoord>113</xCoord>
        <yCoord>255</yCoord>
      </locus>
    </nonNodule>
    <nonNodule>
      <nonNoduleID>_Non-nodule 003</nonNoduleID>
      <imageZposition>-252.500000 </imageZposition>
      <imageSOP_UID>1.3.6.1.4.1.14519.5.2.1.6279.6001.150637158866736384130158024504</imageSOP_UID>
      <locus>
        <xCoord>144</xCoord>
        <yCoord>382</yCoord>
      </locus>
    </nonNodule>
  </readingSession>
<readingSession>
    <annotationVersion>3.12</annotationVersion>
    <servicingRadiologistID>2047999896</servicingRadiologistID>
    <unblindedReadNodule>
      <noduleID>IL057_127424</noduleID>
      <characteristics>
        <subtlety>5</subtlety>
        <internalStructure>1</internalStructure>
        <calcification>6</calcification>
        <sphericity>5</sphericity>
        <margin>4</margin>
        <lobulation>5</lobulation>
        <spiculation>4</spiculation>
        <texture>5</texture>
        <malignancy>5</malignancy>
      </characteristics>
      <roi>
        <imageZposition>-205.0</imageZposition>
        <imageSOP_UID>1.3.6.1.4.1.14519.5.2.1.6279.6001.985610777965909819186128808300</imageSOP_UID>
        <inclusion>TRUE</inclusion>
        <edgeMap>
          <xCoord>337</xCoord>
          <yCoord>394</yCoord>
        </edgeMap>
        <edgeMap>
          <xCoord>338</xCoord>
          <yCoord>393</yCoord>
        </edgeMap>
        <edgeMap>
          <xCoord>339</xCoord>
          <yCoord>393</yCoord>
        </edgeMap>
        <edgeMap>
          <xCoord>340</xCoord>
          <yCoord>393</yCoord>
        </edgeMap>
        <edgeMap>
          <xCoord>341</xCoord>
          <yCoord>392</yCoord>
        </edgeMap>
        <edgeMap>
          <xCoord>342</xCoord>
          <yCoord>391</yCoord>
        </edgeMap>
        <edgeMap>
          <xCoord>343</xCoord>
          <yCoord>392</yCoord>
        </edgeMap>
        <edgeMap>
          <xCoord>344</xCoord>
          <yCoord>393</yCoord>
        </edgeMap>
        <edgeMap>
          <xCoord>345</xCoord>
          <yCoord>392</yCoord>
        </edgeMap>
        <edgeMap>
          <xCoord>346</xCoord>
          <yCoord>392</yCoord>
        </edgeMap>
        <edgeMap>
          <xCoord>347</xCoord>
          <yCoord>393</yCoord>
        </edgeMap>
        <edgeMap>
          <xCoord>348</xCoord>
          <yCoord>393</yCoord>
        </edgeMap>
        <edgeMap>
          <xCoord>349</xCoord>
          <yCoord>393</yCoord>
        </edgeMap>
        <edgeMap>
          <xCoord>350</xCoord>
          <yCoord>393</yCoord>
        </edgeMap>
        <edgeMap>
          <xCoord>351</xCoord>
          <yCoord>392</yCoord>
        </edgeMap>
        <edgeMap>
          <xCoord>352</xCoord>
          <yCoord>391</yCoord>
        </edgeMap>
        <edgeMap>
          <xCoord>353</xCoord>
          <yCoord>390</yCoord>
        </edgeMap>
        <edgeMap>
          <xCoord>354</xCoord>
          <yCoord>389</yCoord>
        </edgeMap>
        <edgeMap>
          <xCoord>354</xCoord>
          <yCoord>388</yCoord>
        </edgeMap>
        <edgeMap>
          <xCoord>354</xCoord>
          <yCoord>387</yCoord>
        </edgeMap>
        <edgeMap>
          <xCoord>354</xCoord>
          <yCoord>386</yCoord>
        </edgeMap>
        <edgeMap>
          <xCoord>353</xCoord>
          <yCoord>385</yCoord>
        </edgeMap>
        <edgeMap>
          <xCoord>352</xCoord>
          <yCoord>384</yCoord>
        </edgeMap>
        <edgeMap>
          <xCoord>352</xCoord>
          <yCoord>383</yCoord>
        </edgeMap>
        <edgeMap>
          <xCoord>352</xCoord>
          <yCoord>382</yCoord>
        </edgeMap>
        <edgeMap>
          <xCoord>351</xCoord>
          <yCoord>381</yCoord>
        </edgeMap>
        <edgeMap>
          <xCoord>350</xCoord>
          <yCoord>381</yCoord>
        </edgeMap>
        <edgeMap>
          <xCoord>349</xCoord>
          <yCoord>380</yCoord>
        </edgeMap>
        <edgeMap>
          <xCoord>348</xCoord>
          <yCoord>379</yCoord>
        </edgeMap>
        <edgeMap>
          <xCoord>347</xCoord>
          <yCoord>378</yCoord>
        </edgeMap>
        <edgeMap>
          <xCoord>347</xCoord>
          <yCoord>377</yCoord>
        </edgeMap>
        <edgeMap>
          <xCoord>347</xCoord>
          <yCoord>376</yCoord>
        </edgeMap>
        <edgeMap>
          <xCoord>346</xCoord>
          <yCoord>375</yCoord>
        </edgeMap>
        <edgeMap>
          <xCoord>346</xCoord>
          <yCoord>374</yCoord>
        </edgeMap>
        <edgeMap>
          <xCoord>346</xCoord>
          <yCoord>373</yCoord>
        </edgeMap>
        <edgeMap>
          <xCoord>345</xCoord>
          <yCoord>372</yCoord>
        </edgeMap>
        <edgeMap>
          <xCoord>344</xCoord>
          <yCoord>371</yCoord>
        </edgeMap>
        <edgeMap>
          <xCoord>343</xCoord>
          <yCoord>370</yCoord>
        </edgeMap>
        <edgeMap>
          <xCoord>343</xCoord>
          <yCoord>369</yCoord>
        </edgeMap>
        <edgeMap>
          <xCoord>342</xCoord>
          <yCoord>368</yCoord>
        </edgeMap>
        <edgeMap>
          <xCoord>341</xCoord>
          <yCoord>367</yCoord>
        </edgeMap>
        <edgeMap>
          <xCoord>341</xCoord>
          <yCoord>366</yCoord>
        </edgeMap>
        <edgeMap>
          <xCoord>340</xCoord>
          <yCoord>365</yCoord>
        </edgeMap>
        <edgeMap>
          <xCoord>339</xCoord>
          <yCoord>364</yCoord>
        </edgeMap>
        <edgeMap>
          <xCoord>338</xCoord>
          <yCoord>363</yCoord>
        </edgeMap>
        <edgeMap>
          <xCoord>338</xCoord>
          <yCoord>362</yCoord>
        </edgeMap>
        <edgeMap>
          <xCoord>337</xCoord>
          <yCoord>361</yCoord>
        </edgeMap>
        <edgeMap>
          <xCoord>337</xCoord>
          <yCoord>360</yCoord>
        </edgeMap>
        <edgeMap>
          <xCoord>337</xCoord>
          <yCoord>359</yCoord>
        </edgeMap>
        <edgeMap>
          <xCoord>336</xCoord>
          <yCoord>358</yCoord>
        </edgeMap>
        <edgeMap>
          <xCoord>336</xCoord>
          <yCoord>357</yCoord>
        </edgeMap>
        <edgeMap>
          <xCoord>336</xCoord>
          <yCoord>356</yCoord>
        </edgeMap>
        <edgeMap>
          <xCoord>335</xCoord>
          <yCoord>355</yCoord>
        </edgeMap>
        <edgeMap>
          <xCoord>334</xCoord>
          <yCoord>355</yCoord>
        </edgeMap>
        <edgeMap>
          <xCoord>333</xCoord>
          <yCoord>356</yCoord>
        </edgeMap>
        <edgeMap>
          <xCoord>333</xCoord>
          <yCoord>357</yCoord>
        </edgeMap>
        <edgeMap>
          <xCoord>334</xCoord>
          <yCoord>358</yCoord>
        </edgeMap>
        <edgeMap>
          <xCoord>334</xCoord>
          <yCoord>359</yCoord>
        </edgeMap>
        <edgeMap>
          <xCoord>334</xCoord>
          <yCoord>360</yCoord>
        </edgeMap>
        <edgeMap>
          <xCoord>334</xCoord>
          <yCoord>361</yCoord>
        </edgeMap>
        <edgeMap>
          <xCoord>334</xCoord>
          <yCoord>362</yCoord>
        </edgeMap>
        <edgeMap>
          <xCoord>335</xCoord>
          <yCoord>363</yCoord>
        </edgeMap>
        <edgeMap>
          <xCoord>335</xCoord>
          <yCoord>364</yCoord>
        </edgeMap>
        <edgeMap>
          <xCoord>335</xCoord>
          <yCoord>365</yCoord>
        </edgeMap>
        <edgeMap>
          <xCoord>336</xCoord>
          <yCoord>366</yCoord>
        </edgeMap>
        <edgeMap>
          <xCoord>336</xCoord>
          <yCoord>367</yCoord>
        </edgeMap>
        <edgeMap>
          <xCoord>336</xCoord>
          <yCoord>368</yCoord>
        </edgeMap>
        <edgeMap>
          <xCoord>336</xCoord>
          <yCoord>369</yCoord>
        </edgeMap>
        <edgeMap>
          <xCoord>337</xCoord>
          <yCoord>370</yCoord>
        </edgeMap>
        <edgeMap>
          <xCoord>337</xCoord>
          <yCoord>371</yCoord>
        </edgeMap>
        <edgeMap>
          <xCoord>337</xCoord>
          <yCoord>372</yCoord>
        </edgeMap>
        <edgeMap>
          <xCoord>337</xCoord>
          <yCoord>373</yCoord>
        </edgeMap>
        <edgeMap>
          <xCoord>336</xCoord>
          <yCoord>374</yCoord>
        </edgeMap>
        <edgeMap>
          <xCoord>336</xCoord>
          <yCoord>375</yCoord>
        </edgeMap>
        <edgeMap>
          <xCoord>336</xCoord>
          <yCoord>376</yCoord>
        </edgeMap>
        <edgeMap>
          <xCoord>335</xCoord>
          <yCoord>377</yCoord>
        </edgeMap>
        <edgeMap>
          <xCoord>334</xCoord>
          <yCoord>378</yCoord>
        </edgeMap>
        <edgeMap>
          <xCoord>334</xCoord>
          <yCoord>379</yCoord>
        </edgeMap>
        <edgeMap>
          <xCoord>334</xCoord>
          <yCoord>380</yCoord>
        </edgeMap>
        <edgeMap>
          <xCoord>334</xCoord>
          <yCoord>381</yCoord>
        </edgeMap>
        <edgeMap>
          <xCoord>334</xCoord>
          <yCoord>382</yCoord>
        </edgeMap>
        <edgeMap>
          <xCoord>334</xCoord>
          <yCoord>383</yCoord>
        </edgeMap>
        <edgeMap>
          <xCoord>333</xCoord>
          <yCoord>384</yCoord>
        </edgeMap>
        <edgeMap>
          <xCoord>332</xCoord>
          <yCoord>385</yCoord>
        </edgeMap>
        <edgeMap>
          <xCoord>331</xCoord>
          <yCoord>386</yCoord>
        </edgeMap>
        <edgeMap>
          <xCoord>331</xCoord>
          <yCoord>387</yCoord>
        </edgeMap>
        <edgeMap>
          <xCoord>331</xCoord>
          <yCoord>388</yCoord>
        </edgeMap>
        <edgeMap>
          <xCoord>331</xCoord>
          <yCoord>389</yCoord>
        </edgeMap>
        <edgeMap>
          <xCoord>331</xCoord>
          <yCoord>390</yCoord>
        </edgeMap>
        <edgeMap>
          <xCoord>331</xCoord>
          <yCoord>391</yCoord>
        </edgeMap>
        <edgeMap>
          <xCoord>331</xCoord>
          <yCoord>392</yCoord>
        </edgeMap>
        <edgeMap>
          <xCoord>332</xCoord>
          <yCoord>393</yCoord>
        </edgeMap>
        <edgeMap>
          <xCoord>333</xCoord>
          <yCoord>392</yCoord>
        </edgeMap>
        <edgeMap>
          <xCoord>334</xCoord>
          <yCoord>391</yCoord>
        </edgeMap>
        <edgeMap>
          <xCoord>335</xCoord>
          <yCoord>392</yCoord>
        </edgeMap>
        <edgeMap>
          <xCoord>336</xCoord>
          <yCoord>393</yCoord>
        </edgeMap>
        <edgeMap>
          <xCoord>337</xCoord>
          <yCoord>394</yCoord>
        </edgeMap>
      </roi>
      <roi>
        <imageZposition>-207.5</imageZposition>
        <imageSOP_UID>1.3.6.1.4.1.14519.5.2.1.6279.6001.217636098970184489041445391194</imageSOP_UID>
        <inclusion>TRUE</inclusion>
        <edgeMap>
          <xCoord>340</xCoord>
          <yCoord>401</yCoord>
        </edgeMap>
        <edgeMap>
          <xCoord>341</xCoord>
          <yCoord>400</yCoord>
        </edgeMap>
        <edgeMap>
          <xCoord>342</xCoord>
          <yCoord>399</yCoord>
        </edgeMap>
        <edgeMap>
          <xCoord>343</xCoord>
          <yCoord>398</yCoord>
        </edgeMap>
        <edgeMap>
          <xCoord>344</xCoord>
          <yCoord>398</yCoord>
        </edgeMap>
        <edgeMap>
          <xCoord>345</xCoord>
          <yCoord>398</yCoord>
        </edgeMap>
        <edgeMap>
          <xCoord>346</xCoord>
          <yCoord>397</yCoord>
        </edgeMap>
        <edgeMap>
          <xCoord>347</xCoord>
          <yCoord>397</yCoord>
        </edgeMap>
        <edgeMap>
          <xCoord>348</xCoord>
          <yCoord>397</yCoord>
        </edgeMap>
        <edgeMap>
          <xCoord>349</xCoord>
          <yCoord>397</yCoord>
        </edgeMap>
        <edgeMap>
          <xCoord>350</xCoord>
          <yCoord>397</yCoord>
        </edgeMap>
        <edgeMap>
          <xCoord>351</xCoord>
          <yCoord>398</yCoord>
        </edgeMap>
        <edgeMap>
          <xCoord>352</xCoord>
          <yCoord>399</yCoord>
        </edgeMap>
        <edgeMap>
          <xCoord>353</xCoord>
          <yCoord>399</yCoord>
        </edgeMap>
        <edgeMap>
          <xCoord>354</xCoord>
          <yCoord>400</yCoord>
        </edgeMap>
        <edgeMap>
          <xCoord>355</xCoord>
          <yCoord>400</yCoord>
        </edgeMap>
        <edgeMap>
          <xCoord>356</xCoord>
          <yCoord>400</yCoord>
        </edgeMap>
        <edgeMap>
          <xCoord>357</xCoord>
          <yCoord>399</yCoord>
        </edgeMap>
        <edgeMap>
          <xCoord>356</xCoord>
          <yCoord>398</yCoord>
        </edgeMap>
        <edgeMap>
          <xCoord>356</xCoord>
          <yCoord>397</yCoord>
        </edgeMap>
        <edgeMap>
          <xCoord>355</xCoord>
          <yCoord>396</yCoord>
        </edgeMap>
        <edgeMap>
          <xCoord>355</xCoord>
          <yCoord>395</yCoord>
        </edgeMap>
        <edgeMap>
          <xCoord>354</xCoord>
          <yCoord>394</yCoord>
        </edgeMap>
        <edgeMap>
          <xCoord>355</xCoord>
          <yCoord>393</yCoord>
        </edgeMap>
        <edgeMap>
          <xCoord>355</xCoord>
          <yCoord>392</yCoord>
        </edgeMap>
        <edgeMap>
          <xCoord>355</xCoord>
          <yCoord>391</yCoord>
        </edgeMap>
        <edgeMap>
          <xCoord>355</xCoord>
          <yCoord>390</yCoord>
        </edgeMap>
        <edgeMap>
          <xCoord>355</xCoord>
          <yCoord>389</yCoord>
        </edgeMap>
        <edgeMap>
          <xCoord>355</xCoord>
          <yCoord>388</yCoord>
        </edgeMap>
        <edgeMap>
          <xCoord>355</xCoord>
          <yCoord>387</yCoord>
        </edgeMap>
        <edgeMap>
          <xCoord>355</xCoord>
          <yCoord>386</yCoord>
        </edgeMap>
        <edgeMap>
          <xCoord>354</xCoord>
          <yCoord>385</yCoord>
        </edgeMap>
        <edgeMap>
          <xCoord>354</xCoord>
          <yCoord>384</yCoord>
        </edgeMap>
        <edgeMap>
          <xCoord>354</xCoord>
          <yCoord>383</yCoord>
        </edgeMap>
        <edgeMap>
          <xCoord>355</xCoord>
          <yCoord>382</yCoord>
        </edgeMap>
        <edgeMap>
          <xCoord>355</xCoord>
          <yCoord>381</yCoord>
        </edgeMap>
        <edgeMap>
          <xCoord>354</xCoord>
          <yCoord>380</yCoord>
        </edgeMap>
        <edgeMap>
          <xCoord>353</xCoord>
          <yCoord>379</yCoord>
        </edgeMap>
        <edgeMap>
          <xCoord>352</xCoord>
          <yCoord>378</yCoord>
        </edgeMap>
        <edgeMap>
          <xCoord>352</xCoord>
          <yCoord>377</yCoord>
        </edgeMap>
        <edgeMap>
          <xCoord>352</xCoord>
          <yCoord>376</yCoord>
        </edgeMap>
        <edgeMap>
          <xCoord>352</xCoord>
          <yCoord>375</yCoord>
        </edgeMap>
        <edgeMap>
          <xCoord>351</xCoord>
          <yCoord>374</yCoord>
        </edgeMap>
        <edgeMap>
          <xCoord>351</xCoord>
          <yCoord>373</yCoord>
        </edgeMap>
        <edgeMap>
          <xCoord>351</xCoord>
          <yCoord>372</yCoord>
        </edgeMap>
        <edgeMap>
          <xCoord>350</xCoord>
          <yCoord>371</yCoord>
        </edgeMap>
        <edgeMap>
          <xCoord>349</xCoord>
          <yCoord>371</yCoord>
        </edgeMap>
        <edgeMap>
          <xCoord>348</xCoord>
          <yCoord>370</yCoord>
        </edgeMap>
        <edgeMap>
          <xCoord>347</xCoord>
          <yCoord>370</yCoord>
        </edgeMap>
        <edgeMap>
          <xCoord>346</xCoord>
          <yCoord>369</yCoord>
        </edgeMap>
        <edgeMap>
          <xCoord>345</xCoord>
          <yCoord>370</yCoord>
        </edgeMap>
        <edgeMap>
          <xCoord>344</xCoord>
          <yCoord>369</yCoord>
        </edgeMap>
        <edgeMap>
          <xCoord>343</xCoord>
          <yCoord>368</yCoord>
        </edgeMap>
        <edgeMap>
          <xCoord>342</xCoord>
          <yCoord>367</yCoord>
        </edgeMap>
        <edgeMap>
          <xCoord>341</xCoord>
          <yCoord>366</yCoord>
        </edgeMap>
        <edgeMap>
          <xCoord>340</xCoord>
          <yCoord>365</yCoord>
        </edgeMap>
        <edgeMap>
          <xCoord>339</xCoord>
          <yCoord>364</yCoord>
        </edgeMap>
        <edgeMap>
          <xCoord>338</xCoord>
          <yCoord>363</yCoord>
        </edgeMap>
        <edgeMap>
          <xCoord>338</xCoord>
          <yCoord>362</yCoord>
        </edgeMap>
        <edgeMap>
          <xCoord>337</xCoord>
          <yCoord>361</yCoord>
        </edgeMap>
        <edgeMap>
          <xCoord>336</xCoord>
          <yCoord>362</yCoord>
        </edgeMap>
        <edgeMap>
          <xCoord>336</xCoord>
          <yCoord>363</yCoord>
        </edgeMap>
        <edgeMap>
          <xCoord>336</xCoord>
          <yCoord>364</yCoord>
        </edgeMap>
        <edgeMap>
          <xCoord>336</xCoord>
          <yCoord>365</yCoord>
        </edgeMap>
        <edgeMap>
          <xCoord>336</xCoord>
          <yCoord>366</yCoord>
        </edgeMap>
        <edgeMap>
          <xCoord>336</xCoord>
          <yCoord>367</yCoord>
        </edgeMap>
        <edgeMap>
          <xCoord>336</xCoord>
          <yCoord>368</yCoord>
        </edgeMap>
        <edgeMap>
          <xCoord>336</xCoord>
          <yCoord>369</yCoord>
        </edgeMap>
        <edgeMap>
          <xCoord>336</xCoord>
          <yCoord>370</yCoord>
        </edgeMap>
        <edgeMap>
          <xCoord>336</xCoord>
          <yCoord>371</yCoord>
        </edgeMap>
        <edgeMap>
          <xCoord>336</xCoord>
          <yCoord>372</yCoord>
        </edgeMap>
        <edgeMap>
          <xCoord>336</xCoord>
          <yCoord>373</yCoord>
        </edgeMap>
        <edgeMap>
          <xCoord>336</xCoord>
          <yCoord>374</yCoord>
        </edgeMap>
        <edgeMap>
          <xCoord>335</xCoord>
          <yCoord>375</yCoord>
        </edgeMap>
        <edgeMap>
          <xCoord>335</xCoord>
          <yCoord>376</yCoord>
        </edgeMap>
        <edgeMap>
          <xCoord>335</xCoord>
          <yCoord>377</yCoord>
        </edgeMap>
        <edgeMap>
          <xCoord>335</xCoord>
          <yCoord>378</yCoord>
        </edgeMap>
        <edgeMap>
          <xCoord>334</xCoord>
          <yCoord>379</yCoord>
        </edgeMap>
        <edgeMap>
          <xCoord>334</xCoord>
          <yCoord>380</yCoord>
        </edgeMap>
        <edgeMap>
          <xCoord>334</xCoord>
          <yCoord>381</yCoord>
        </edgeMap>
        <edgeMap>
          <xCoord>334</xCoord>
          <yCoord>382</yCoord>
        </edgeMap>
        <edgeMap>
          <xCoord>333</xCoord>
          <yCoord>383</yCoord>
        </edgeMap>
        <edgeMap>
          <xCoord>332</xCoord>
          <yCoord>384</yCoord>
        </edgeMap>
        <edgeMap>
          <xCoord>331</xCoord>
          <yCoord>385</yCoord>
        </edgeMap>
        <edgeMap>
          <xCoord>330</xCoord>
          <yCoord>384</yCoord>
        </edgeMap>
        <edgeMap>
          <xCoord>329</xCoord>
          <yCoord>383</yCoord>
        </edgeMap>
        <edgeMap>
          <xCoord>328</xCoord>
          <yCoord>383</yCoord>
        </edgeMap>
        <edgeMap>
          <xCoord>327</xCoord>
          <yCoord>383</yCoord>
        </edgeMap>
        <edgeMap>
          <xCoord>326</xCoord>
          <yCoord>384</yCoord>
        </edgeMap>
        <edgeMap>
          <xCoord>326</xCoord>
          <yCoord>385</yCoord>
        </edgeMap>
        <edgeMap>
          <xCoord>326</xCoord>
          <yCoord>386</yCoord>
        </edgeMap>
        <edgeMap>
          <xCoord>327</xCoord>
          <yCoord>387</yCoord>
        </edgeMap>
        <edgeMap>
          <xCoord>327</xCoord>
          <yCoord>388</yCoord>
        </edgeMap>
        <edgeMap>
          <xCoord>327</xCoord>
          <yCoord>389</yCoord>
        </edgeMap>
        <edgeMap>
          <xCoord>328</xCoord>
          <yCoord>390</yCoord>
        </edgeMap>
        <edgeMap>
          <xCoord>329</xCoord>
          <yCoord>391</yCoord>
        </edgeMap>
        <edgeMap>
          <xCoord>330</xCoord>
          <yCoord>392</yCoord>
        </edgeMap>
        <edgeMap>
          <xCoord>331</xCoord>
          <yCoord>393</yCoord>
        </edgeMap>
        <edgeMap>
          <xCoord>331</xCoord>
          <yCoord>394</yCoord>
        </edgeMap>
        <edgeMap>
          <xCoord>330</xCoord>
          <yCoord>395</yCoord>
        </edgeMap>
        <edgeMap>
          <xCoord>331</xCoord>
          <yCoord>396</yCoord>
        </edgeMap>
        <edgeMap>
          <xCoord>332</xCoord>
          <yCoord>395</yCoord>
        </edgeMap>
        <edgeMap>
          <xCoord>333</xCoord>
          <yCoord>396</yCoord>
        </edgeMap>
        <edgeMap>
          <xCoord>334</xCoord>
          <yCoord>397</yCoord>
        </edgeMap>
        <edgeMap>
          <xCoord>335</xCoord>
          <yCoord>398</yCoord>
        </edgeMap>
        <edgeMap>
          <xCoord>336</xCoord>
          <yCoord>399</yCoord>
        </edgeMap>
        <edgeMap>
          <xCoord>337</xCoord>
          <yCoord>399</yCoord>
        </edgeMap>
        <edgeMap>
          <xCoord>338</xCoord>
          <yCoord>399</yCoord>
        </edgeMap>
        <edgeMap>
          <xCoord>339</xCoord>
          <yCoord>400</yCoord>
        </edgeMap>
        <edgeMap>
          <xCoord>340</xCoord>
          <yCoord>401</yCoord>
        </edgeMap>
      </roi>
      <roi>
        <imageZposition>-210.0</imageZposition>
        <imageSOP_UID>1.3.6.1.4.1.14519.5.2.1.6279.6001.178884746713947489339044761790</imageSOP_UID>
        <inclusion>TRUE</inclusion>
        <edgeMap>
          <xCoord>344</xCoord>
          <yCoord>403</yCoord>
        </edgeMap>
        <edgeMap>
          <xCoord>345</xCoord>
          <yCoord>402</yCoord>
        </edgeMap>
        <edgeMap>
          <xCoord>346</xCoord>
          <yCoord>401</yCoord>
        </edgeMap>
        <edgeMap>
          <xCoord>347</xCoord>
          <yCoord>401</yCoord>
        </edgeMap>
        <edgeMap>
          <xCoord>348</xCoord>
          <yCoord>400</yCoord>
        </edgeMap>
        <edgeMap>
          <xCoord>349</xCoord>
          <yCoord>400</yCoord>
        </edgeMap>
        <edgeMap>
          <xCoord>350</xCoord>
          <yCoord>400</yCoord>
        </edgeMap>
        <edgeMap>
          <xCoord>351</xCoord>
          <yCoord>400</yCoord>
        </edgeMap>
        <edgeMap>
          <xCoord>352</xCoord>
          <yCoord>400</yCoord>
        </edgeMap>
        <edgeMap>
          <xCoord>353</xCoord>
          <yCoord>400</yCoord>
        </edgeMap>
        <edgeMap>
          <xCoord>354</xCoord>
          <yCoord>400</yCoord>
        </edgeMap>
        <edgeMap>
          <xCoord>355</xCoord>
          <yCoord>399</yCoord>
        </edgeMap>
        <edgeMap>
          <xCoord>356</xCoord>
          <yCoord>398</yCoord>
        </edgeMap>
        <edgeMap>
          <xCoord>356</xCoord>
          <yCoord>397</yCoord>
        </edgeMap>
        <edgeMap>
          <xCoord>356</xCoord>
          <yCoord>396</yCoord>
        </edgeMap>
        <edgeMap>
          <xCoord>357</xCoord>
          <yCoord>395</yCoord>
        </edgeMap>
        <edgeMap>
          <xCoord>358</xCoord>
          <yCoord>394</yCoord>
        </edgeMap>
        <edgeMap>
          <xCoord>358</xCoord>
          <yCoord>393</yCoord>
        </edgeMap>
        <edgeMap>
          <xCoord>358</xCoord>
          <yCoord>392</yCoord>
        </edgeMap>
        <edgeMap>
          <xCoord>358</xCoord>
          <yCoord>391</yCoord>
        </edgeMap>
        <edgeMap>
          <xCoord>358</xCoord>
          <yCoord>390</yCoord>
        </edgeMap>
        <edgeMap>
          <xCoord>359</xCoord>
          <yCoord>389</yCoord>
        </edgeMap>
        <edgeMap>
          <xCoord>359</xCoord>
          <yCoord>388</yCoord>
        </edgeMap>
        <edgeMap>
          <xCoord>360</xCoord>
          <yCoord>387</yCoord>
        </edgeMap>
        <edgeMap>
          <xCoord>359</xCoord>
          <yCoord>386</yCoord>
        </edgeMap>
        <edgeMap>
          <xCoord>358</xCoord>
          <yCoord>385</yCoord>
        </edgeMap>
        <edgeMap>
          <xCoord>358</xCoord>
          <yCoord>384</yCoord>
        </edgeMap>
        <edgeMap>
          <xCoord>359</xCoord>
          <yCoord>383</yCoord>
        </edgeMap>
        <edgeMap>
          <xCoord>359</xCoord>
          <yCoord>382</yCoord>
        </edgeMap>
        <edgeMap>
          <xCoord>359</xCoord>
          <yCoord>381</yCoord>
        </edgeMap>
        <edgeMap>
          <xCoord>359</xCoord>
          <yCoord>380</yCoord>
        </edgeMap>
        <edgeMap>
          <xCoord>358</xCoord>
          <yCoord>379</yCoord>
        </edgeMap>
        <edgeMap>
          <xCoord>358</xCoord>
          <yCoord>378</yCoord>
        </edgeMap>
        <edgeMap>
          <xCoord>357</xCoord>
          <yCoord>377</yCoord>
        </edgeMap>
        <edgeMap>
          <xCoord>357</xCoord>
          <yCoord>376</yCoord>
        </edgeMap>
        <edgeMap>
          <xCoord>356</xCoord>
          <yCoord>375</yCoord>
        </edgeMap>
        <edgeMap>
          <xCoord>356</xCoord>
          <yCoord>374</yCoord>
        </edgeMap>
        <edgeMap>
          <xCoord>355</xCoord>
          <yCoord>373</yCoord>
        </edgeMap>
        <edgeMap>
          <xCoord>355</xCoord>
          <yCoord>372</yCoord>
        </edgeMap>
        <edgeMap>
          <xCoord>355</xCoord>
          <yCoord>371</yCoord>
        </edgeMap>
        <edgeMap>
          <xCoord>354</xCoord>
          <yCoord>370</yCoord>
        </edgeMap>
        <edgeMap>
          <xCoord>353</xCoord>
          <yCoord>369</yCoord>
        </edgeMap>
        <edgeMap>
          <xCoord>352</xCoord>
          <yCoord>369</yCoord>
        </edgeMap>
        <edgeMap>
          <xCoord>351</xCoord>
          <yCoord>369</yCoord>
        </edgeMap>
        <edgeMap>
          <xCoord>350</xCoord>
          <yCoord>368</yCoord>
        </edgeMap>
        <edgeMap>
          <xCoord>349</xCoord>
          <yCoord>369</yCoord>
        </edgeMap>
        <edgeMap>
          <xCoord>348</xCoord>
          <yCoord>368</yCoord>
        </edgeMap>
        <edgeMap>
          <xCoord>347</xCoord>
          <yCoord>368</yCoord>
        </edgeMap>
        <edgeMap>
          <xCoord>346</xCoord>
          <yCoord>368</yCoord>
        </edgeMap>
        <edgeMap>
          <xCoord>345</xCoord>
          <yCoord>367</yCoord>
        </edgeMap>
        <edgeMap>
          <xCoord>344</xCoord>
          <yCoord>367</yCoord>
        </edgeMap>
        <edgeMap>
          <xCoord>343</xCoord>
          <yCoord>367</yCoord>
        </edgeMap>
        <edgeMap>
          <xCoord>342</xCoord>
          <yCoord>366</yCoord>
        </edgeMap>
        <edgeMap>
          <xCoord>341</xCoord>
          <yCoord>366</yCoord>
        </edgeMap>
        <edgeMap>
          <xCoord>340</xCoord>
          <yCoord>365</yCoord>
        </edgeMap>
        <edgeMap>
          <xCoord>339</xCoord>
          <yCoord>364</yCoord>
        </edgeMap>
        <edgeMap>
          <xCoord>338</xCoord>
          <yCoord>363</yCoord>
        </edgeMap>
        <edgeMap>
          <xCoord>337</xCoord>
          <yCoord>364</yCoord>
        </edgeMap>
        <edgeMap>
          <xCoord>336</xCoord>
          <yCoord>365</yCoord>
        </edgeMap>
        <edgeMap>
          <xCoord>336</xCoord>
          <yCoord>366</yCoord>
        </edgeMap>
        <edgeMap>
          <xCoord>337</xCoord>
          <yCoord>367</yCoord>
        </edgeMap>
        <edgeMap>
          <xCoord>337</xCoord>
          <yCoord>368</yCoord>
        </edgeMap>
        <edgeMap>
          <xCoord>336</xCoord>
          <yCoord>369</yCoord>
        </edgeMap>
        <edgeMap>
          <xCoord>335</xCoord>
          <yCoord>370</yCoord>
        </edgeMap>
        <edgeMap>
          <xCoord>334</xCoord>
          <yCoord>371</yCoord>
        </edgeMap>
        <edgeMap>
          <xCoord>334</xCoord>
          <yCoord>372</yCoord>
        </edgeMap>
        <edgeMap>
          <xCoord>334</xCoord>
          <yCoord>373</yCoord>
        </edgeMap>
        <edgeMap>
          <xCoord>334</xCoord>
          <yCoord>374</yCoord>
        </edgeMap>
        <edgeMap>
          <xCoord>334</xCoord>
          <yCoord>375</yCoord>
        </edgeMap>
        <edgeMap>
          <xCoord>333</xCoord>
          <yCoord>376</yCoord>
        </edgeMap>
        <edgeMap>
          <xCoord>333</xCoord>
          <yCoord>377</yCoord>
        </edgeMap>
        <edgeMap>
          <xCoord>333</xCoord>
          <yCoord>378</yCoord>
        </edgeMap>
        <edgeMap>
          <xCoord>334</xCoord>
          <yCoord>379</yCoord>
        </edgeMap>
        <edgeMap>
          <xCoord>333</xCoord>
          <yCoord>380</yCoord>
        </edgeMap>
        <edgeMap>
          <xCoord>333</xCoord>
          <yCoord>381</yCoord>
        </edgeMap>
        <edgeMap>
          <xCoord>333</xCoord>
          <yCoord>382</yCoord>
        </edgeMap>
        <edgeMap>
          <xCoord>333</xCoord>
          <yCoord>383</yCoord>
        </edgeMap>
        <edgeMap>
          <xCoord>333</xCoord>
          <yCoord>384</yCoord>
        </edgeMap>
        <edgeMap>
          <xCoord>334</xCoord>
          <yCoord>385</yCoord>
        </edgeMap>
        <edgeMap>
          <xCoord>334</xCoord>
          <yCoord>386</yCoord>
        </edgeMap>
        <edgeMap>
          <xCoord>334</xCoord>
          <yCoord>387</yCoord>
        </edgeMap>
        <edgeMap>
          <xCoord>333</xCoord>
          <yCoord>388</yCoord>
        </edgeMap>
        <edgeMap>
          <xCoord>332</xCoord>
          <yCoord>389</yCoord>
        </edgeMap>
        <edgeMap>
          <xCoord>331</xCoord>
          <yCoord>390</yCoord>
        </edgeMap>
        <edgeMap>
          <xCoord>330</xCoord>
          <yCoord>391</yCoord>
        </edgeMap>
        <edgeMap>
          <xCoord>329</xCoord>
          <yCoord>390</yCoord>
        </edgeMap>
        <edgeMap>
          <xCoord>328</xCoord>
          <yCoord>389</yCoord>
        </edgeMap>
        <edgeMap>
          <xCoord>327</xCoord>
          <yCoord>389</yCoord>
        </edgeMap>
        <edgeMap>
          <xCoord>326</xCoord>
          <yCoord>390</yCoord>
        </edgeMap>
        <edgeMap>
          <xCoord>326</xCoord>
          <yCoord>391</yCoord>
        </edgeMap>
        <edgeMap>
          <xCoord>326</xCoord>
          <yCoord>392</yCoord>
        </edgeMap>
        <edgeMap>
          <xCoord>327</xCoord>
          <yCoord>393</yCoord>
        </edgeMap>
        <edgeMap>
          <xCoord>328</xCoord>
          <yCoord>393</yCoord>
        </edgeMap>
        <edgeMap>
          <xCoord>329</xCoord>
          <yCoord>393</yCoord>
        </edgeMap>
        <edgeMap>
          <xCoord>330</xCoord>
          <yCoord>394</yCoord>
        </edgeMap>
        <edgeMap>
          <xCoord>331</xCoord>
          <yCoord>395</yCoord>
        </edgeMap>
        <edgeMap>
          <xCoord>332</xCoord>
          <yCoord>396</yCoord>
        </edgeMap>
        <edgeMap>
          <xCoord>332</xCoord>
          <yCoord>397</yCoord>
        </edgeMap>
        <edgeMap>
          <xCoord>332</xCoord>
          <yCoord>398</yCoord>
        </edgeMap>
        <edgeMap>
          <xCoord>333</xCoord>
          <yCoord>399</yCoord>
        </edgeMap>
        <edgeMap>
          <xCoord>334</xCoord>
          <yCoord>400</yCoord>
        </edgeMap>
        <edgeMap>
          <xCoord>335</xCoord>
          <yCoord>401</yCoord>
        </edgeMap>
        <edgeMap>
          <xCoord>336</xCoord>
          <yCoord>401</yCoord>
        </edgeMap>
        <edgeMap>
          <xCoord>337</xCoord>
          <yCoord>402</yCoord>
        </edgeMap>
        <edgeMap>
          <xCoord>338</xCoord>
          <yCoord>402</yCoord>
        </edgeMap>
        <edgeMap>
          <xCoord>339</xCoord>
          <yCoord>403</yCoord>
        </edgeMap>
        <edgeMap>
          <xCoord>340</xCoord>
          <yCoord>403</yCoord>
        </edgeMap>
        <edgeMap>
          <xCoord>341</xCoord>
          <yCoord>403</yCoord>
        </edgeMap>
        <edgeMap>
          <xCoord>342</xCoord>
          <yCoord>403</yCoord>
        </edgeMap>
        <edgeMap>
          <xCoord>343</xCoord>
          <yCoord>403</yCoord>
        </edgeMap>
        <edgeMap>
          <xCoord>344</xCoord>
          <yCoord>403</yCoord>
        </edgeMap>
      </roi>
      <roi>
        <imageZposition>-212.5</imageZposition>
        <imageSOP_UID>1.3.6.1.4.1.14519.5.2.1.6279.6001.224182752573136008422083395120</imageSOP_UID>
        <inclusion>TRUE</inclusion>
        <edgeMap>
          <xCoord>335</xCoord>
          <yCoord>406</yCoord>
        </edgeMap>
        <edgeMap>
          <xCoord>336</xCoord>
          <yCoord>405</yCoord>
        </edgeMap>
        <edgeMap>
          <xCoord>337</xCoord>
          <yCoord>404</yCoord>
        </edgeMap>
        <edgeMap>
          <xCoord>338</xCoord>
          <yCoord>404</yCoord>
        </edgeMap>
        <edgeMap>
          <xCoord>339</xCoord>
          <yCoord>404</yCoord>
        </edgeMap>
        <edgeMap>
          <xCoord>340</xCoord>
          <yCoord>404</yCoord>
        </edgeMap>
        <edgeMap>
          <xCoord>341</xCoord>
          <yCoord>404</yCoord>
        </edgeMap>
        <edgeMap>
          <xCoord>342</xCoord>
          <yCoord>404</yCoord>
        </edgeMap>
        <edgeMap>
          <xCoord>343</xCoord>
          <yCoord>404</yCoord>
        </edgeMap>
        <edgeMap>
          <xCoord>344</xCoord>
          <yCoord>403</yCoord>
        </edgeMap>
        <edgeMap>
          <xCoord>345</xCoord>
          <yCoord>403</yCoord>
        </edgeMap>
        <edgeMap>
          <xCoord>346</xCoord>
          <yCoord>403</yCoord>
        </edgeMap>
        <edgeMap>
          <xCoord>347</xCoord>
          <yCoord>402</yCoord>
        </edgeMap>
        <edgeMap>
          <xCoord>348</xCoord>
          <yCoord>402</yCoord>
        </edgeMap>
        <edgeMap>
          <xCoord>349</xCoord>
          <yCoord>401</yCoord>
        </edgeMap>
        <edgeMap>
          <xCoord>350</xCoord>
          <yCoord>400</yCoord>
        </edgeMap>
        <edgeMap>
          <xCoord>351</xCoord>
          <yCoord>400</yCoord>
        </edgeMap>
        <edgeMap>
          <xCoord>352</xCoord>
          <yCoord>400</yCoord>
        </edgeMap>
        <edgeMap>
          <xCoord>353</xCoord>
          <yCoord>400</yCoord>
        </edgeMap>
        <edgeMap>
          <xCoord>354</xCoord>
          <yCoord>400</yCoord>
        </edgeMap>
        <edgeMap>
          <xCoord>355</xCoord>
          <yCoord>399</yCoord>
        </edgeMap>
        <edgeMap>
          <xCoord>356</xCoord>
          <yCoord>398</yCoord>
        </edgeMap>
        <edgeMap>
          <xCoord>357</xCoord>
          <yCoord>397</yCoord>
        </edgeMap>
        <edgeMap>
          <xCoord>358</xCoord>
          <yCoord>396</yCoord>
        </edgeMap>
        <edgeMap>
          <xCoord>358</xCoord>
          <yCoord>395</yCoord>
        </edgeMap>
        <edgeMap>
          <xCoord>359</xCoord>
          <yCoord>394</yCoord>
        </edgeMap>
        <edgeMap>
          <xCoord>360</xCoord>
          <yCoord>393</yCoord>
        </edgeMap>
        <edgeMap>
          <xCoord>361</xCoord>
          <yCoord>392</yCoord>
        </edgeMap>
        <edgeMap>
          <xCoord>362</xCoord>
          <yCoord>391</yCoord>
        </edgeMap>
        <edgeMap>
          <xCoord>363</xCoord>
          <yCoord>390</yCoord>
        </edgeMap>
        <edgeMap>
          <xCoord>363</xCoord>
          <yCoord>389</yCoord>
        </edgeMap>
        <edgeMap>
          <xCoord>363</xCoord>
          <yCoord>388</yCoord>
        </edgeMap>
        <edgeMap>
          <xCoord>363</xCoord>
          <yCoord>387</yCoord>
        </edgeMap>
        <edgeMap>
          <xCoord>364</xCoord>
          <yCoord>386</yCoord>
        </edgeMap>
        <edgeMap>
          <xCoord>364</xCoord>
          <yCoord>385</yCoord>
        </edgeMap>
        <edgeMap>
          <xCoord>364</xCoord>
          <yCoord>384</yCoord>
        </edgeMap>
        <edgeMap>
          <xCoord>364</xCoord>
          <yCoord>383</yCoord>
        </edgeMap>
        <edgeMap>
          <xCoord>363</xCoord>
          <yCoord>382</yCoord>
        </edgeMap>
        <edgeMap>
          <xCoord>362</xCoord>
          <yCoord>381</yCoord>
        </edgeMap>
        <edgeMap>
          <xCoord>361</xCoord>
          <yCoord>380</yCoord>
        </edgeMap>
        <edgeMap>
          <xCoord>360</xCoord>
          <yCoord>379</yCoord>
        </edgeMap>
        <edgeMap>
          <xCoord>360</xCoord>
          <yCoord>378</yCoord>
        </edgeMap>
        <edgeMap>
          <xCoord>360</xCoord>
          <yCoord>377</yCoord>
        </edgeMap>
        <edgeMap>
          <xCoord>359</xCoord>
          <yCoord>376</yCoord>
        </edgeMap>
        <edgeMap>
          <xCoord>359</xCoord>
          <yCoord>375</yCoord>
        </edgeMap>
        <edgeMap>
          <xCoord>358</xCoord>
          <yCoord>374</yCoord>
        </edgeMap>
        <edgeMap>
          <xCoord>358</xCoord>
          <yCoord>373</yCoord>
        </edgeMap>
        <edgeMap>
          <xCoord>358</xCoord>
          <yCoord>372</yCoord>
        </edgeMap>
        <edgeMap>
          <xCoord>357</xCoord>
          <yCoord>371</yCoord>
        </edgeMap>
        <edgeMap>
          <xCoord>356</xCoord>
          <yCoord>370</yCoord>
        </edgeMap>
        <edgeMap>
          <xCoord>355</xCoord>
          <yCoord>369</yCoord>
        </edgeMap>
        <edgeMap>
          <xCoord>354</xCoord>
          <yCoord>368</yCoord>
        </edgeMap>
        <edgeMap>
          <xCoord>353</xCoord>
          <yCoord>368</yCoord>
        </edgeMap>
        <edgeMap>
          <xCoord>352</xCoord>
          <yCoord>367</yCoord>
        </edgeMap>
        <edgeMap>
          <xCoord>351</xCoord>
          <yCoord>367</yCoord>
        </edgeMap>
        <edgeMap>
          <xCoord>350</xCoord>
          <yCoord>367</yCoord>
        </edgeMap>
        <edgeMap>
          <xCoord>349</xCoord>
          <yCoord>367</yCoord>
        </edgeMap>
        <edgeMap>
          <xCoord>348</xCoord>
          <yCoord>366</yCoord>
        </edgeMap>
        <edgeMap>
          <xCoord>347</xCoord>
          <yCoord>366</yCoord>
        </edgeMap>
        <edgeMap>
          <xCoord>346</xCoord>
          <yCoord>365</yCoord>
        </edgeMap>
        <edgeMap>
          <xCoord>345</xCoord>
          <yCoord>365</yCoord>
        </edgeMap>
        <edgeMap>
          <xCoord>344</xCoord>
          <yCoord>365</yCoord>
        </edgeMap>
        <edgeMap>
          <xCoord>343</xCoord>
          <yCoord>365</yCoord>
        </edgeMap>
        <edgeMap>
          <xCoord>342</xCoord>
          <yCoord>365</yCoord>
        </edgeMap>
        <edgeMap>
          <xCoord>341</xCoord>
          <yCoord>365</yCoord>
        </edgeMap>
        <edgeMap>
          <xCoord>340</xCoord>
          <yCoord>366</yCoord>
        </edgeMap>
        <edgeMap>
          <xCoord>339</xCoord>
          <yCoord>366</yCoord>
        </edgeMap>
        <edgeMap>
          <xCoord>338</xCoord>
          <yCoord>365</yCoord>
        </edgeMap>
        <edgeMap>
          <xCoord>337</xCoord>
          <yCoord>364</yCoord>
        </edgeMap>
        <edgeMap>
          <xCoord>336</xCoord>
          <yCoord>363</yCoord>
        </edgeMap>
        <edgeMap>
          <xCoord>335</xCoord>
          <yCoord>362</yCoord>
        </edgeMap>
        <edgeMap>
          <xCoord>334</xCoord>
          <yCoord>363</yCoord>
        </edgeMap>
        <edgeMap>
          <xCoord>334</xCoord>
          <yCoord>364</yCoord>
        </edgeMap>
        <edgeMap>
          <xCoord>334</xCoord>
          <yCoord>365</yCoord>
        </edgeMap>
        <edgeMap>
          <xCoord>333</xCoord>
          <yCoord>366</yCoord>
        </edgeMap>
        <edgeMap>
          <xCoord>333</xCoord>
          <yCoord>367</yCoord>
        </edgeMap>
        <edgeMap>
          <xCoord>332</xCoord>
          <yCoord>368</yCoord>
        </edgeMap>
        <edgeMap>
          <xCoord>332</xCoord>
          <yCoord>369</yCoord>
        </edgeMap>
        <edgeMap>
          <xCoord>333</xCoord>
          <yCoord>370</yCoord>
        </edgeMap>
        <edgeMap>
          <xCoord>333</xCoord>
          <yCoord>371</yCoord>
        </edgeMap>
        <edgeMap>
          <xCoord>333</xCoord>
          <yCoord>372</yCoord>
        </edgeMap>
        <edgeMap>
          <xCoord>333</xCoord>
          <yCoord>373</yCoord>
        </edgeMap>
        <edgeMap>
          <xCoord>333</xCoord>
          <yCoord>374</yCoord>
        </edgeMap>
        <edgeMap>
          <xCoord>332</xCoord>
          <yCoord>375</yCoord>
        </edgeMap>
        <edgeMap>
          <xCoord>332</xCoord>
          <yCoord>376</yCoord>
        </edgeMap>
        <edgeMap>
          <xCoord>332</xCoord>
          <yCoord>377</yCoord>
        </edgeMap>
        <edgeMap>
          <xCoord>332</xCoord>
          <yCoord>378</yCoord>
        </edgeMap>
        <edgeMap>
          <xCoord>332</xCoord>
          <yCoord>379</yCoord>
        </edgeMap>
        <edgeMap>
          <xCoord>332</xCoord>
          <yCoord>380</yCoord>
        </edgeMap>
        <edgeMap>
          <xCoord>333</xCoord>
          <yCoord>381</yCoord>
        </edgeMap>
        <edgeMap>
          <xCoord>334</xCoord>
          <yCoord>382</yCoord>
        </edgeMap>
        <edgeMap>
          <xCoord>334</xCoord>
          <yCoord>383</yCoord>
        </edgeMap>
        <edgeMap>
          <xCoord>334</xCoord>
          <yCoord>384</yCoord>
        </edgeMap>
        <edgeMap>
          <xCoord>335</xCoord>
          <yCoord>385</yCoord>
        </edgeMap>
        <edgeMap>
          <xCoord>335</xCoord>
          <yCoord>386</yCoord>
        </edgeMap>
        <edgeMap>
          <xCoord>334</xCoord>
          <yCoord>387</yCoord>
        </edgeMap>
        <edgeMap>
          <xCoord>333</xCoord>
          <yCoord>388</yCoord>
        </edgeMap>
        <edgeMap>
          <xCoord>332</xCoord>
          <yCoord>389</yCoord>
        </edgeMap>
        <edgeMap>
          <xCoord>331</xCoord>
          <yCoord>390</yCoord>
        </edgeMap>
        <edgeMap>
          <xCoord>330</xCoord>
          <yCoord>390</yCoord>
        </edgeMap>
        <edgeMap>
          <xCoord>329</xCoord>
          <yCoord>391</yCoord>
        </edgeMap>
        <edgeMap>
          <xCoord>328</xCoord>
          <yCoord>392</yCoord>
        </edgeMap>
        <edgeMap>
          <xCoord>329</xCoord>
          <yCoord>393</yCoord>
        </edgeMap>
        <edgeMap>
          <xCoord>330</xCoord>
          <yCoord>394</yCoord>
        </edgeMap>
        <edgeMap>
          <xCoord>330</xCoord>
          <yCoord>395</yCoord>
        </edgeMap>
        <edgeMap>
          <xCoord>331</xCoord>
          <yCoord>396</yCoord>
        </edgeMap>
        <edgeMap>
          <xCoord>332</xCoord>
          <yCoord>397</yCoord>
        </edgeMap>
        <edgeMap>
          <xCoord>333</xCoord>
          <yCoord>398</yCoord>
        </edgeMap>
        <edgeMap>
          <xCoord>333</xCoord>
          <yCoord>399</yCoord>
        </edgeMap>
        <edgeMap>
          <xCoord>333</xCoord>
          <yCoord>400</yCoord>
        </edgeMap>
        <edgeMap>
          <xCoord>334</xCoord>
          <yCoord>401</yCoord>
        </edgeMap>
        <edgeMap>
          <xCoord>334</xCoord>
          <yCoord>402</yCoord>
        </edgeMap>
        <edgeMap>
          <xCoord>334</xCoord>
          <yCoord>403</yCoord>
        </edgeMap>
        <edgeMap>
          <xCoord>333</xCoord>
          <yCoord>404</yCoord>
        </edgeMap>
        <edgeMap>
          <xCoord>334</xCoord>
          <yCoord>405</yCoord>
        </edgeMap>
        <edgeMap>
          <xCoord>335</xCoord>
          <yCoord>406</yCoord>
        </edgeMap>
      </roi>
      <roi>
        <imageZposition>-215.0</imageZposition>
        <imageSOP_UID>1.3.6.1.4.1.14519.5.2.1.6279.6001.135043183096460955176606548041</imageSOP_UID>
        <inclusion>TRUE</inclusion>
        <edgeMap>
          <xCoord>345</xCoord>
          <yCoord>403</yCoord>
        </edgeMap>
        <edgeMap>
          <xCoord>346</xCoord>
          <yCoord>402</yCoord>
        </edgeMap>
        <edgeMap>
          <xCoord>347</xCoord>
          <yCoord>402</yCoord>
        </edgeMap>
        <edgeMap>
          <xCoord>348</xCoord>
          <yCoord>401</yCoord>
        </edgeMap>
        <edgeMap>
          <xCoord>349</xCoord>
          <yCoord>400</yCoord>
        </edgeMap>
        <edgeMap>
          <xCoord>350</xCoord>
          <yCoord>400</yCoord>
        </edgeMap>
        <edgeMap>
          <xCoord>351</xCoord>
          <yCoord>400</yCoord>
        </edgeMap>
        <edgeMap>
          <xCoord>352</xCoord>
          <yCoord>400</yCoord>
        </edgeMap>
        <edgeMap>
          <xCoord>353</xCoord>
          <yCoord>399</yCoord>
        </edgeMap>
        <edgeMap>
          <xCoord>354</xCoord>
          <yCoord>399</yCoord>
        </edgeMap>
        <edgeMap>
          <xCoord>355</xCoord>
          <yCoord>398</yCoord>
        </edgeMap>
        <edgeMap>
          <xCoord>356</xCoord>
          <yCoord>397</yCoord>
        </edgeMap>
        <edgeMap>
          <xCoord>357</xCoord>
          <yCoord>396</yCoord>
        </edgeMap>
        <edgeMap>
          <xCoord>358</xCoord>
          <yCoord>395</yCoord>
        </edgeMap>
        <edgeMap>
          <xCoord>359</xCoord>
          <yCoord>394</yCoord>
        </edgeMap>
        <edgeMap>
          <xCoord>360</xCoord>
          <yCoord>393</yCoord>
        </edgeMap>
        <edgeMap>
          <xCoord>361</xCoord>
          <yCoord>392</yCoord>
        </edgeMap>
        <edgeMap>
          <xCoord>362</xCoord>
          <yCoord>391</yCoord>
        </edgeMap>
        <edgeMap>
          <xCoord>363</xCoord>
          <yCoord>390</yCoord>
        </edgeMap>
        <edgeMap>
          <xCoord>363</xCoord>
          <yCoord>389</yCoord>
        </edgeMap>
        <edgeMap>
          <xCoord>364</xCoord>
          <yCoord>388</yCoord>
        </edgeMap>
        <edgeMap>
          <xCoord>364</xCoord>
          <yCoord>387</yCoord>
        </edgeMap>
        <edgeMap>
          <xCoord>364</xCoord>
          <yCoord>386</yCoord>
        </edgeMap>
        <edgeMap>
          <xCoord>364</xCoord>
          <yCoord>385</yCoord>
        </edgeMap>
        <edgeMap>
          <xCoord>364</xCoord>
          <yCoord>384</yCoord>
        </edgeMap>
        <edgeMap>
          <xCoord>364</xCoord>
          <yCoord>383</yCoord>
        </edgeMap>
        <edgeMap>
          <xCoord>363</xCoord>
          <yCoord>382</yCoord>
        </edgeMap>
        <edgeMap>
          <xCoord>363</xCoord>
          <yCoord>381</yCoord>
        </edgeMap>
        <edgeMap>
          <xCoord>362</xCoord>
          <yCoord>380</yCoord>
        </edgeMap>
        <edgeMap>
          <xCoord>361</xCoord>
          <yCoord>379</yCoord>
        </edgeMap>
        <edgeMap>
          <xCoord>361</xCoord>
          <yCoord>378</yCoord>
        </edgeMap>
        <edgeMap>
          <xCoord>361</xCoord>
          <yCoord>377</yCoord>
        </edgeMap>
        <edgeMap>
          <xCoord>361</xCoord>
          <yCoord>376</yCoord>
        </edgeMap>
        <edgeMap>
          <xCoord>360</xCoord>
          <yCoord>375</yCoord>
        </edgeMap>
        <edgeMap>
          <xCoord>360</xCoord>
          <yCoord>374</yCoord>
        </edgeMap>
        <edgeMap>
          <xCoord>359</xCoord>
          <yCoord>373</yCoord>
        </edgeMap>
        <edgeMap>
          <xCoord>358</xCoord>
          <yCoord>372</yCoord>
        </edgeMap>
        <edgeMap>
          <xCoord>357</xCoord>
          <yCoord>371</yCoord>
        </edgeMap>
        <edgeMap>
          <xCoord>357</xCoord>
          <yCoord>370</yCoord>
        </edgeMap>
        <edgeMap>
          <xCoord>356</xCoord>
          <yCoord>369</yCoord>
        </edgeMap>
        <edgeMap>
          <xCoord>355</xCoord>
          <yCoord>368</yCoord>
        </edgeMap>
        <edgeMap>
          <xCoord>354</xCoord>
          <yCoord>368</yCoord>
        </edgeMap>
        <edgeMap>
          <xCoord>353</xCoord>
          <yCoord>367</yCoord>
        </edgeMap>
        <edgeMap>
          <xCoord>352</xCoord>
          <yCoord>367</yCoord>
        </edgeMap>
        <edgeMap>
          <xCoord>351</xCoord>
          <yCoord>367</yCoord>
        </edgeMap>
        <edgeMap>
          <xCoord>350</xCoord>
          <yCoord>367</yCoord>
        </edgeMap>
        <edgeMap>
          <xCoord>349</xCoord>
          <yCoord>367</yCoord>
        </edgeMap>
        <edgeMap>
          <xCoord>348</xCoord>
          <yCoord>367</yCoord>
        </edgeMap>
        <edgeMap>
          <xCoord>347</xCoord>
          <yCoord>366</yCoord>
        </edgeMap>
        <edgeMap>
          <xCoord>346</xCoord>
          <yCoord>366</yCoord>
        </edgeMap>
        <edgeMap>
          <xCoord>345</xCoord>
          <yCoord>366</yCoord>
        </edgeMap>
        <edgeMap>
          <xCoord>344</xCoord>
          <yCoord>366</yCoord>
        </edgeMap>
        <edgeMap>
          <xCoord>343</xCoord>
          <yCoord>366</yCoord>
        </edgeMap>
        <edgeMap>
          <xCoord>342</xCoord>
          <yCoord>366</yCoord>
        </edgeMap>
        <edgeMap>
          <xCoord>341</xCoord>
          <yCoord>366</yCoord>
        </edgeMap>
        <edgeMap>
          <xCoord>340</xCoord>
          <yCoord>367</yCoord>
        </edgeMap>
        <edgeMap>
          <xCoord>339</xCoord>
          <yCoord>367</yCoord>
        </edgeMap>
        <edgeMap>
          <xCoord>338</xCoord>
          <yCoord>367</yCoord>
        </edgeMap>
        <edgeMap>
          <xCoord>337</xCoord>
          <yCoord>368</yCoord>
        </edgeMap>
        <edgeMap>
          <xCoord>336</xCoord>
          <yCoord>369</yCoord>
        </edgeMap>
        <edgeMap>
          <xCoord>335</xCoord>
          <yCoord>370</yCoord>
        </edgeMap>
        <edgeMap>
          <xCoord>335</xCoord>
          <yCoord>371</yCoord>
        </edgeMap>
        <edgeMap>
          <xCoord>335</xCoord>
          <yCoord>372</yCoord>
        </edgeMap>
        <edgeMap>
          <xCoord>334</xCoord>
          <yCoord>373</yCoord>
        </edgeMap>
        <edgeMap>
          <xCoord>333</xCoord>
          <yCoord>374</yCoord>
        </edgeMap>
        <edgeMap>
          <xCoord>333</xCoord>
          <yCoord>375</yCoord>
        </edgeMap>
        <edgeMap>
          <xCoord>332</xCoord>
          <yCoord>376</yCoord>
        </edgeMap>
        <edgeMap>
          <xCoord>332</xCoord>
          <yCoord>377</yCoord>
        </edgeMap>
        <edgeMap>
          <xCoord>332</xCoord>
          <yCoord>378</yCoord>
        </edgeMap>
        <edgeMap>
          <xCoord>332</xCoord>
          <yCoord>379</yCoord>
        </edgeMap>
        <edgeMap>
          <xCoord>332</xCoord>
          <yCoord>380</yCoord>
        </edgeMap>
        <edgeMap>
          <xCoord>332</xCoord>
          <yCoord>381</yCoord>
        </edgeMap>
        <edgeMap>
          <xCoord>333</xCoord>
          <yCoord>382</yCoord>
        </edgeMap>
        <edgeMap>
          <xCoord>333</xCoord>
          <yCoord>383</yCoord>
        </edgeMap>
        <edgeMap>
          <xCoord>333</xCoord>
          <yCoord>384</yCoord>
        </edgeMap>
        <edgeMap>
          <xCoord>334</xCoord>
          <yCoord>385</yCoord>
        </edgeMap>
        <edgeMap>
          <xCoord>335</xCoord>
          <yCoord>386</yCoord>
        </edgeMap>
        <edgeMap>
          <xCoord>336</xCoord>
          <yCoord>387</yCoord>
        </edgeMap>
        <edgeMap>
          <xCoord>336</xCoord>
          <yCoord>388</yCoord>
        </edgeMap>
        <edgeMap>
          <xCoord>335</xCoord>
          <yCoord>389</yCoord>
        </edgeMap>
        <edgeMap>
          <xCoord>335</xCoord>
          <yCoord>390</yCoord>
        </edgeMap>
        <edgeMap>
          <xCoord>334</xCoord>
          <yCoord>391</yCoord>
        </edgeMap>
        <edgeMap>
          <xCoord>334</xCoord>
          <yCoord>392</yCoord>
        </edgeMap>
        <edgeMap>
          <xCoord>334</xCoord>
          <yCoord>393</yCoord>
        </edgeMap>
        <edgeMap>
          <xCoord>333</xCoord>
          <yCoord>394</yCoord>
        </edgeMap>
        <edgeMap>
          <xCoord>332</xCoord>
          <yCoord>395</yCoord>
        </edgeMap>
        <edgeMap>
          <xCoord>333</xCoord>
          <yCoord>396</yCoord>
        </edgeMap>
        <edgeMap>
          <xCoord>334</xCoord>
          <yCoord>397</yCoord>
        </edgeMap>
        <edgeMap>
          <xCoord>334</xCoord>
          <yCoord>398</yCoord>
        </edgeMap>
        <edgeMap>
          <xCoord>335</xCoord>
          <yCoord>399</yCoord>
        </edgeMap>
        <edgeMap>
          <xCoord>336</xCoord>
          <yCoord>400</yCoord>
        </edgeMap>
        <edgeMap>
          <xCoord>337</xCoord>
          <yCoord>401</yCoord>
        </edgeMap>
        <edgeMap>
          <xCoord>338</xCoord>
          <yCoord>402</yCoord>
        </edgeMap>
        <edgeMap>
          <xCoord>339</xCoord>
          <yCoord>403</yCoord>
        </edgeMap>
        <edgeMap>
          <xCoord>340</xCoord>
          <yCoord>403</yCoord>
        </edgeMap>
        <edgeMap>
          <xCoord>341</xCoord>
          <yCoord>403</yCoord>
        </edgeMap>
        <edgeMap>
          <xCoord>342</xCoord>
          <yCoord>403</yCoord>
        </edgeMap>
        <edgeMap>
          <xCoord>343</xCoord>
          <yCoord>403</yCoord>
        </edgeMap>
        <edgeMap>
          <xCoord>344</xCoord>
          <yCoord>403</yCoord>
        </edgeMap>
        <edgeMap>
          <xCoord>345</xCoord>
          <yCoord>403</yCoord>
        </edgeMap>
      </roi>
      <roi>
        <imageZposition>-217.5</imageZposition>
        <imageSOP_UID>1.3.6.1.4.1.14519.5.2.1.6279.6001.245840436875883697066779985467</imageSOP_UID>
        <inclusion>TRUE</inclusion>
        <edgeMap>
          <xCoord>346</xCoord>
          <yCoord>402</yCoord>
        </edgeMap>
        <edgeMap>
          <xCoord>347</xCoord>
          <yCoord>401</yCoord>
        </edgeMap>
        <edgeMap>
          <xCoord>348</xCoord>
          <yCoord>401</yCoord>
        </edgeMap>
        <edgeMap>
          <xCoord>349</xCoord>
          <yCoord>400</yCoord>
        </edgeMap>
        <edgeMap>
          <xCoord>350</xCoord>
          <yCoord>400</yCoord>
        </edgeMap>
        <edgeMap>
          <xCoord>351</xCoord>
          <yCoord>401</yCoord>
        </edgeMap>
        <edgeMap>
          <xCoord>352</xCoord>
          <yCoord>401</yCoord>
        </edgeMap>
        <edgeMap>
          <xCoord>353</xCoord>
          <yCoord>401</yCoord>
        </edgeMap>
        <edgeMap>
          <xCoord>354</xCoord>
          <yCoord>400</yCoord>
        </edgeMap>
        <edgeMap>
          <xCoord>355</xCoord>
          <yCoord>399</yCoord>
        </edgeMap>
        <edgeMap>
          <xCoord>356</xCoord>
          <yCoord>398</yCoord>
        </edgeMap>
        <edgeMap>
          <xCoord>357</xCoord>
          <yCoord>397</yCoord>
        </edgeMap>
        <edgeMap>
          <xCoord>357</xCoord>
          <yCoord>396</yCoord>
        </edgeMap>
        <edgeMap>
          <xCoord>358</xCoord>
          <yCoord>395</yCoord>
        </edgeMap>
        <edgeMap>
          <xCoord>359</xCoord>
          <yCoord>394</yCoord>
        </edgeMap>
        <edgeMap>
          <xCoord>360</xCoord>
          <yCoord>393</yCoord>
        </edgeMap>
        <edgeMap>
          <xCoord>361</xCoord>
          <yCoord>392</yCoord>
        </edgeMap>
        <edgeMap>
          <xCoord>362</xCoord>
          <yCoord>391</yCoord>
        </edgeMap>
        <edgeMap>
          <xCoord>362</xCoord>
          <yCoord>390</yCoord>
        </edgeMap>
        <edgeMap>
          <xCoord>363</xCoord>
          <yCoord>389</yCoord>
        </edgeMap>
        <edgeMap>
          <xCoord>363</xCoord>
          <yCoord>388</yCoord>
        </edgeMap>
        <edgeMap>
          <xCoord>364</xCoord>
          <yCoord>387</yCoord>
        </edgeMap>
        <edgeMap>
          <xCoord>364</xCoord>
          <yCoord>386</yCoord>
        </edgeMap>
        <edgeMap>
          <xCoord>364</xCoord>
          <yCoord>385</yCoord>
        </edgeMap>
        <edgeMap>
          <xCoord>364</xCoord>
          <yCoord>384</yCoord>
        </edgeMap>
        <edgeMap>
          <xCoord>363</xCoord>
          <yCoord>383</yCoord>
        </edgeMap>
        <edgeMap>
          <xCoord>363</xCoord>
          <yCoord>382</yCoord>
        </edgeMap>
        <edgeMap>
          <xCoord>363</xCoord>
          <yCoord>381</yCoord>
        </edgeMap>
        <edgeMap>
          <xCoord>362</xCoord>
          <yCoord>380</yCoord>
        </edgeMap>
        <edgeMap>
          <xCoord>362</xCoord>
          <yCoord>379</yCoord>
        </edgeMap>
        <edgeMap>
          <xCoord>362</xCoord>
          <yCoord>378</yCoord>
        </edgeMap>
        <edgeMap>
          <xCoord>362</xCoord>
          <yCoord>377</yCoord>
        </edgeMap>
        <edgeMap>
          <xCoord>361</xCoord>
          <yCoord>376</yCoord>
        </edgeMap>
        <edgeMap>
          <xCoord>360</xCoord>
          <yCoord>375</yCoord>
        </edgeMap>
        <edgeMap>
          <xCoord>360</xCoord>
          <yCoord>374</yCoord>
        </edgeMap>
        <edgeMap>
          <xCoord>359</xCoord>
          <yCoord>373</yCoord>
        </edgeMap>
        <edgeMap>
          <xCoord>358</xCoord>
          <yCoord>372</yCoord>
        </edgeMap>
        <edgeMap>
          <xCoord>357</xCoord>
          <yCoord>371</yCoord>
        </edgeMap>
        <edgeMap>
          <xCoord>356</xCoord>
          <yCoord>370</yCoord>
        </edgeMap>
        <edgeMap>
          <xCoord>355</xCoord>
          <yCoord>369</yCoord>
        </edgeMap>
        <edgeMap>
          <xCoord>355</xCoord>
          <yCoord>368</yCoord>
        </edgeMap>
        <edgeMap>
          <xCoord>354</xCoord>
          <yCoord>367</yCoord>
        </edgeMap>
        <edgeMap>
          <xCoord>354</xCoord>
          <yCoord>366</yCoord>
        </edgeMap>
        <edgeMap>
          <xCoord>353</xCoord>
          <yCoord>365</yCoord>
        </edgeMap>
        <edgeMap>
          <xCoord>352</xCoord>
          <yCoord>365</yCoord>
        </edgeMap>
        <edgeMap>
          <xCoord>351</xCoord>
          <yCoord>365</yCoord>
        </edgeMap>
        <edgeMap>
          <xCoord>350</xCoord>
          <yCoord>365</yCoord>
        </edgeMap>
        <edgeMap>
          <xCoord>349</xCoord>
          <yCoord>366</yCoord>
        </edgeMap>
        <edgeMap>
          <xCoord>348</xCoord>
          <yCoord>367</yCoord>
        </edgeMap>
        <edgeMap>
          <xCoord>347</xCoord>
          <yCoord>368</yCoord>
        </edgeMap>
        <edgeMap>
          <xCoord>346</xCoord>
          <yCoord>369</yCoord>
        </edgeMap>
        <edgeMap>
          <xCoord>345</xCoord>
          <yCoord>369</yCoord>
        </edgeMap>
        <edgeMap>
          <xCoord>344</xCoord>
          <yCoord>369</yCoord>
        </edgeMap>
        <edgeMap>
          <xCoord>343</xCoord>
          <yCoord>368</yCoord>
        </edgeMap>
        <edgeMap>
          <xCoord>342</xCoord>
          <yCoord>368</yCoord>
        </edgeMap>
        <edgeMap>
          <xCoord>341</xCoord>
          <yCoord>368</yCoord>
        </edgeMap>
        <edgeMap>
          <xCoord>340</xCoord>
          <yCoord>368</yCoord>
        </edgeMap>
        <edgeMap>
          <xCoord>339</xCoord>
          <yCoord>368</yCoord>
        </edgeMap>
        <edgeMap>
          <xCoord>338</xCoord>
          <yCoord>369</yCoord>
        </edgeMap>
        <edgeMap>
          <xCoord>337</xCoord>
          <yCoord>370</yCoord>
        </edgeMap>
        <edgeMap>
          <xCoord>336</xCoord>
          <yCoord>371</yCoord>
        </edgeMap>
        <edgeMap>
          <xCoord>336</xCoord>
          <yCoord>372</yCoord>
        </edgeMap>
        <edgeMap>
          <xCoord>335</xCoord>
          <yCoord>373</yCoord>
        </edgeMap>
        <edgeMap>
          <xCoord>334</xCoord>
          <yCoord>374</yCoord>
        </edgeMap>
        <edgeMap>
          <xCoord>334</xCoord>
          <yCoord>375</yCoord>
        </edgeMap>
        <edgeMap>
          <xCoord>333</xCoord>
          <yCoord>376</yCoord>
        </edgeMap>
        <edgeMap>
          <xCoord>333</xCoord>
          <yCoord>377</yCoord>
        </edgeMap>
        <edgeMap>
          <xCoord>333</xCoord>
          <yCoord>378</yCoord>
        </edgeMap>
        <edgeMap>
          <xCoord>332</xCoord>
          <yCoord>379</yCoord>
        </edgeMap>
        <edgeMap>
          <xCoord>332</xCoord>
          <yCoord>380</yCoord>
        </edgeMap>
        <edgeMap>
          <xCoord>331</xCoord>
          <yCoord>381</yCoord>
        </edgeMap>
        <edgeMap>
          <xCoord>331</xCoord>
          <yCoord>382</yCoord>
        </edgeMap>
        <edgeMap>
          <xCoord>332</xCoord>
          <yCoord>383</yCoord>
        </edgeMap>
        <edgeMap>
          <xCoord>332</xCoord>
          <yCoord>384</yCoord>
        </edgeMap>
        <edgeMap>
          <xCoord>333</xCoord>
          <yCoord>385</yCoord>
        </edgeMap>
        <edgeMap>
          <xCoord>333</xCoord>
          <yCoord>386</yCoord>
        </edgeMap>
        <edgeMap>
          <xCoord>334</xCoord>
          <yCoord>387</yCoord>
        </edgeMap>
        <edgeMap>
          <xCoord>334</xCoord>
          <yCoord>388</yCoord>
        </edgeMap>
        <edgeMap>
          <xCoord>335</xCoord>
          <yCoord>389</yCoord>
        </edgeMap>
        <edgeMap>
          <xCoord>335</xCoord>
          <yCoord>390</yCoord>
        </edgeMap>
        <edgeMap>
          <xCoord>335</xCoord>
          <yCoord>391</yCoord>
        </edgeMap>
        <edgeMap>
          <xCoord>335</xCoord>
          <yCoord>392</yCoord>
        </edgeMap>
        <edgeMap>
          <xCoord>335</xCoord>
          <yCoord>393</yCoord>
        </edgeMap>
        <edgeMap>
          <xCoord>335</xCoord>
          <yCoord>394</yCoord>
        </edgeMap>
        <edgeMap>
          <xCoord>336</xCoord>
          <yCoord>395</yCoord>
        </edgeMap>
        <edgeMap>
          <xCoord>336</xCoord>
          <yCoord>396</yCoord>
        </edgeMap>
        <edgeMap>
          <xCoord>337</xCoord>
          <yCoord>397</yCoord>
        </edgeMap>
        <edgeMap>
          <xCoord>338</xCoord>
          <yCoord>398</yCoord>
        </edgeMap>
        <edgeMap>
          <xCoord>339</xCoord>
          <yCoord>399</yCoord>
        </edgeMap>
        <edgeMap>
          <xCoord>340</xCoord>
          <yCoord>400</yCoord>
        </edgeMap>
        <edgeMap>
          <xCoord>341</xCoord>
          <yCoord>401</yCoord>
        </edgeMap>
        <edgeMap>
          <xCoord>342</xCoord>
          <yCoord>401</yCoord>
        </edgeMap>
        <edgeMap>
          <xCoord>343</xCoord>
          <yCoord>401</yCoord>
        </edgeMap>
        <edgeMap>
          <xCoord>344</xCoord>
          <yCoord>401</yCoord>
        </edgeMap>
        <edgeMap>
          <xCoord>345</xCoord>
          <yCoord>402</yCoord>
        </edgeMap>
        <edgeMap>
          <xCoord>346</xCoord>
          <yCoord>402</yCoord>
        </edgeMap>
      </roi>
      <roi>
        <imageZposition>-220.0</imageZposition>
        <imageSOP_UID>1.3.6.1.4.1.14519.5.2.1.6279.6001.160206890829084077691132572335</imageSOP_UID>
        <inclusion>TRUE</inclusion>
        <edgeMap>
          <xCoord>349</xCoord>
          <yCoord>402</yCoord>
        </edgeMap>
        <edgeMap>
          <xCoord>350</xCoord>
          <yCoord>401</yCoord>
        </edgeMap>
        <edgeMap>
          <xCoord>351</xCoord>
          <yCoord>401</yCoord>
        </edgeMap>
        <edgeMap>
          <xCoord>352</xCoord>
          <yCoord>401</yCoord>
        </edgeMap>
        <edgeMap>
          <xCoord>353</xCoord>
          <yCoord>400</yCoord>
        </edgeMap>
        <edgeMap>
          <xCoord>354</xCoord>
          <yCoord>399</yCoord>
        </edgeMap>
        <edgeMap>
          <xCoord>355</xCoord>
          <yCoord>399</yCoord>
        </edgeMap>
        <edgeMap>
          <xCoord>356</xCoord>
          <yCoord>398</yCoord>
        </edgeMap>
        <edgeMap>
          <xCoord>357</xCoord>
          <yCoord>397</yCoord>
        </edgeMap>
        <edgeMap>
          <xCoord>357</xCoord>
          <yCoord>396</yCoord>
        </edgeMap>
        <edgeMap>
          <xCoord>357</xCoord>
          <yCoord>395</yCoord>
        </edgeMap>
        <edgeMap>
          <xCoord>358</xCoord>
          <yCoord>394</yCoord>
        </edgeMap>
        <edgeMap>
          <xCoord>359</xCoord>
          <yCoord>393</yCoord>
        </edgeMap>
        <edgeMap>
          <xCoord>360</xCoord>
          <yCoord>392</yCoord>
        </edgeMap>
        <edgeMap>
          <xCoord>361</xCoord>
          <yCoord>391</yCoord>
        </edgeMap>
        <edgeMap>
          <xCoord>362</xCoord>
          <yCoord>390</yCoord>
        </edgeMap>
        <edgeMap>
          <xCoord>362</xCoord>
          <yCoord>389</yCoord>
        </edgeMap>
        <edgeMap>
          <xCoord>363</xCoord>
          <yCoord>388</yCoord>
        </edgeMap>
        <edgeMap>
          <xCoord>363</xCoord>
          <yCoord>387</yCoord>
        </edgeMap>
        <edgeMap>
          <xCoord>364</xCoord>
          <yCoord>386</yCoord>
        </edgeMap>
        <edgeMap>
          <xCoord>364</xCoord>
          <yCoord>385</yCoord>
        </edgeMap>
        <edgeMap>
          <xCoord>363</xCoord>
          <yCoord>384</yCoord>
        </edgeMap>
        <edgeMap>
          <xCoord>363</xCoord>
          <yCoord>383</yCoord>
        </edgeMap>
        <edgeMap>
          <xCoord>363</xCoord>
          <yCoord>382</yCoord>
        </edgeMap>
        <edgeMap>
          <xCoord>363</xCoord>
          <yCoord>381</yCoord>
        </edgeMap>
        <edgeMap>
          <xCoord>363</xCoord>
          <yCoord>380</yCoord>
        </edgeMap>
        <edgeMap>
          <xCoord>362</xCoord>
          <yCoord>379</yCoord>
        </edgeMap>
        <edgeMap>
          <xCoord>362</xCoord>
          <yCoord>378</yCoord>
        </edgeMap>
        <edgeMap>
          <xCoord>362</xCoord>
          <yCoord>377</yCoord>
        </edgeMap>
        <edgeMap>
          <xCoord>361</xCoord>
          <yCoord>376</yCoord>
        </edgeMap>
        <edgeMap>
          <xCoord>360</xCoord>
          <yCoord>375</yCoord>
        </edgeMap>
        <edgeMap>
          <xCoord>359</xCoord>
          <yCoord>374</yCoord>
        </edgeMap>
        <edgeMap>
          <xCoord>358</xCoord>
          <yCoord>373</yCoord>
        </edgeMap>
        <edgeMap>
          <xCoord>357</xCoord>
          <yCoord>372</yCoord>
        </edgeMap>
        <edgeMap>
          <xCoord>356</xCoord>
          <yCoord>371</yCoord>
        </edgeMap>
        <edgeMap>
          <xCoord>355</xCoord>
          <yCoord>371</yCoord>
        </edgeMap>
        <edgeMap>
          <xCoord>354</xCoord>
          <yCoord>371</yCoord>
        </edgeMap>
        <edgeMap>
          <xCoord>353</xCoord>
          <yCoord>371</yCoord>
        </edgeMap>
        <edgeMap>
          <xCoord>352</xCoord>
          <yCoord>371</yCoord>
        </edgeMap>
        <edgeMap>
          <xCoord>351</xCoord>
          <yCoord>371</yCoord>
        </edgeMap>
        <edgeMap>
          <xCoord>350</xCoord>
          <yCoord>371</yCoord>
        </edgeMap>
        <edgeMap>
          <xCoord>349</xCoord>
          <yCoord>371</yCoord>
        </edgeMap>
        <edgeMap>
          <xCoord>348</xCoord>
          <yCoord>371</yCoord>
        </edgeMap>
        <edgeMap>
          <xCoord>347</xCoord>
          <yCoord>371</yCoord>
        </edgeMap>
        <edgeMap>
          <xCoord>346</xCoord>
          <yCoord>371</yCoord>
        </edgeMap>
        <edgeMap>
          <xCoord>345</xCoord>
          <yCoord>372</yCoord>
        </edgeMap>
        <edgeMap>
          <xCoord>344</xCoord>
          <yCoord>371</yCoord>
        </edgeMap>
        <edgeMap>
          <xCoord>343</xCoord>
          <yCoord>371</yCoord>
        </edgeMap>
        <edgeMap>
          <xCoord>342</xCoord>
          <yCoord>371</yCoord>
        </edgeMap>
        <edgeMap>
          <xCoord>341</xCoord>
          <yCoord>371</yCoord>
        </edgeMap>
        <edgeMap>
          <xCoord>340</xCoord>
          <yCoord>371</yCoord>
        </edgeMap>
        <edgeMap>
          <xCoord>339</xCoord>
          <yCoord>372</yCoord>
        </edgeMap>
        <edgeMap>
          <xCoord>338</xCoord>
          <yCoord>372</yCoord>
        </edgeMap>
        <edgeMap>
          <xCoord>337</xCoord>
          <yCoord>373</yCoord>
        </edgeMap>
        <edgeMap>
          <xCoord>336</xCoord>
          <yCoord>373</yCoord>
        </edgeMap>
        <edgeMap>
          <xCoord>335</xCoord>
          <yCoord>374</yCoord>
        </edgeMap>
        <edgeMap>
          <xCoord>334</xCoord>
          <yCoord>375</yCoord>
        </edgeMap>
        <edgeMap>
          <xCoord>334</xCoord>
          <yCoord>376</yCoord>
        </edgeMap>
        <edgeMap>
          <xCoord>333</xCoord>
          <yCoord>377</yCoord>
        </edgeMap>
        <edgeMap>
          <xCoord>333</xCoord>
          <yCoord>378</yCoord>
        </edgeMap>
        <edgeMap>
          <xCoord>333</xCoord>
          <yCoord>379</yCoord>
        </edgeMap>
        <edgeMap>
          <xCoord>332</xCoord>
          <yCoord>380</yCoord>
        </edgeMap>
        <edgeMap>
          <xCoord>332</xCoord>
          <yCoord>381</yCoord>
        </edgeMap>
        <edgeMap>
          <xCoord>332</xCoord>
          <yCoord>382</yCoord>
        </edgeMap>
        <edgeMap>
          <xCoord>332</xCoord>
          <yCoord>383</yCoord>
        </edgeMap>
        <edgeMap>
          <xCoord>332</xCoord>
          <yCoord>384</yCoord>
        </edgeMap>
        <edgeMap>
          <xCoord>332</xCoord>
          <yCoord>385</yCoord>
        </edgeMap>
        <edgeMap>
          <xCoord>332</xCoord>
          <yCoord>386</yCoord>
        </edgeMap>
        <edgeMap>
          <xCoord>333</xCoord>
          <yCoord>387</yCoord>
        </edgeMap>
        <edgeMap>
          <xCoord>333</xCoord>
          <yCoord>388</yCoord>
        </edgeMap>
        <edgeMap>
          <xCoord>334</xCoord>
          <yCoord>389</yCoord>
        </edgeMap>
        <edgeMap>
          <xCoord>334</xCoord>
          <yCoord>390</yCoord>
        </edgeMap>
        <edgeMap>
          <xCoord>335</xCoord>
          <yCoord>391</yCoord>
        </edgeMap>
        <edgeMap>
          <xCoord>335</xCoord>
          <yCoord>392</yCoord>
        </edgeMap>
        <edgeMap>
          <xCoord>336</xCoord>
          <yCoord>393</yCoord>
        </edgeMap>
        <edgeMap>
          <xCoord>337</xCoord>
          <yCoord>394</yCoord>
        </edgeMap>
        <edgeMap>
          <xCoord>338</xCoord>
          <yCoord>395</yCoord>
        </edgeMap>
        <edgeMap>
          <xCoord>339</xCoord>
          <yCoord>396</yCoord>
        </edgeMap>
        <edgeMap>
          <xCoord>340</xCoord>
          <yCoord>396</yCoord>
        </edgeMap>
        <edgeMap>
          <xCoord>341</xCoord>
          <yCoord>397</yCoord>
        </edgeMap>
        <edgeMap>
          <xCoord>342</xCoord>
          <yCoord>398</yCoord>
        </edgeMap>
        <edgeMap>
          <xCoord>343</xCoord>
          <yCoord>399</yCoord>
        </edgeMap>
        <edgeMap>
          <xCoord>344</xCoord>
          <yCoord>400</yCoord>
        </edgeMap>
        <edgeMap>
          <xCoord>345</xCoord>
          <yCoord>401</yCoord>
        </edgeMap>
        <edgeMap>
          <xCoord>346</xCoord>
          <yCoord>401</yCoord>
        </edgeMap>
        <edgeMap>
          <xCoord>347</xCoord>
          <yCoord>402</yCoord>
        </edgeMap>
        <edgeMap>
          <xCoord>348</xCoord>
          <yCoord>402</yCoord>
        </edgeMap>
        <edgeMap>
          <xCoord>349</xCoord>
          <yCoord>402</yCoord>
        </edgeMap>
      </roi>
      <roi>
        <imageZposition>-222.5</imageZposition>
        <imageSOP_UID>1.3.6.1.4.1.14519.5.2.1.6279.6001.209550850297972142068900335246</imageSOP_UID>
        <inclusion>TRUE</inclusion>
        <edgeMap>
          <xCoord>350</xCoord>
          <yCoord>404</yCoord>
        </edgeMap>
        <edgeMap>
          <xCoord>351</xCoord>
          <yCoord>403</yCoord>
        </edgeMap>
        <edgeMap>
          <xCoord>351</xCoord>
          <yCoord>402</yCoord>
        </edgeMap>
        <edgeMap>
          <xCoord>351</xCoord>
          <yCoord>401</yCoord>
        </edgeMap>
        <edgeMap>
          <xCoord>351</xCoord>
          <yCoord>400</yCoord>
        </edgeMap>
        <edgeMap>
          <xCoord>352</xCoord>
          <yCoord>399</yCoord>
        </edgeMap>
        <edgeMap>
          <xCoord>353</xCoord>
          <yCoord>398</yCoord>
        </edgeMap>
        <edgeMap>
          <xCoord>354</xCoord>
          <yCoord>397</yCoord>
        </edgeMap>
        <edgeMap>
          <xCoord>354</xCoord>
          <yCoord>396</yCoord>
        </edgeMap>
        <edgeMap>
          <xCoord>354</xCoord>
          <yCoord>395</yCoord>
        </edgeMap>
        <edgeMap>
          <xCoord>355</xCoord>
          <yCoord>394</yCoord>
        </edgeMap>
        <edgeMap>
          <xCoord>356</xCoord>
          <yCoord>393</yCoord>
        </edgeMap>
        <edgeMap>
          <xCoord>357</xCoord>
          <yCoord>392</yCoord>
        </edgeMap>
        <edgeMap>
          <xCoord>358</xCoord>
          <yCoord>391</yCoord>
        </edgeMap>
        <edgeMap>
          <xCoord>359</xCoord>
          <yCoord>390</yCoord>
        </edgeMap>
        <edgeMap>
          <xCoord>360</xCoord>
          <yCoord>390</yCoord>
        </edgeMap>
        <edgeMap>
          <xCoord>361</xCoord>
          <yCoord>389</yCoord>
        </edgeMap>
        <edgeMap>
          <xCoord>362</xCoord>
          <yCoord>388</yCoord>
        </edgeMap>
        <edgeMap>
          <xCoord>362</xCoord>
          <yCoord>387</yCoord>
        </edgeMap>
        <edgeMap>
          <xCoord>363</xCoord>
          <yCoord>386</yCoord>
        </edgeMap>
        <edgeMap>
          <xCoord>363</xCoord>
          <yCoord>385</yCoord>
        </edgeMap>
        <edgeMap>
          <xCoord>363</xCoord>
          <yCoord>384</yCoord>
        </edgeMap>
        <edgeMap>
          <xCoord>363</xCoord>
          <yCoord>383</yCoord>
        </edgeMap>
        <edgeMap>
          <xCoord>363</xCoord>
          <yCoord>382</yCoord>
        </edgeMap>
        <edgeMap>
          <xCoord>363</xCoord>
          <yCoord>381</yCoord>
        </edgeMap>
        <edgeMap>
          <xCoord>363</xCoord>
          <yCoord>380</yCoord>
        </edgeMap>
        <edgeMap>
          <xCoord>362</xCoord>
          <yCoord>379</yCoord>
        </edgeMap>
        <edgeMap>
          <xCoord>362</xCoord>
          <yCoord>378</yCoord>
        </edgeMap>
        <edgeMap>
          <xCoord>361</xCoord>
          <yCoord>377</yCoord>
        </edgeMap>
        <edgeMap>
          <xCoord>360</xCoord>
          <yCoord>376</yCoord>
        </edgeMap>
        <edgeMap>
          <xCoord>359</xCoord>
          <yCoord>375</yCoord>
        </edgeMap>
        <edgeMap>
          <xCoord>358</xCoord>
          <yCoord>374</yCoord>
        </edgeMap>
        <edgeMap>
          <xCoord>357</xCoord>
          <yCoord>374</yCoord>
        </edgeMap>
        <edgeMap>
          <xCoord>356</xCoord>
          <yCoord>374</yCoord>
        </edgeMap>
        <edgeMap>
          <xCoord>355</xCoord>
          <yCoord>373</yCoord>
        </edgeMap>
        <edgeMap>
          <xCoord>354</xCoord>
          <yCoord>373</yCoord>
        </edgeMap>
        <edgeMap>
          <xCoord>353</xCoord>
          <yCoord>373</yCoord>
        </edgeMap>
        <edgeMap>
          <xCoord>352</xCoord>
          <yCoord>374</yCoord>
        </edgeMap>
        <edgeMap>
          <xCoord>351</xCoord>
          <yCoord>373</yCoord>
        </edgeMap>
        <edgeMap>
          <xCoord>350</xCoord>
          <yCoord>374</yCoord>
        </edgeMap>
        <edgeMap>
          <xCoord>349</xCoord>
          <yCoord>374</yCoord>
        </edgeMap>
        <edgeMap>
          <xCoord>348</xCoord>
          <yCoord>373</yCoord>
        </edgeMap>
        <edgeMap>
          <xCoord>347</xCoord>
          <yCoord>372</yCoord>
        </edgeMap>
        <edgeMap>
          <xCoord>346</xCoord>
          <yCoord>372</yCoord>
        </edgeMap>
        <edgeMap>
          <xCoord>345</xCoord>
          <yCoord>373</yCoord>
        </edgeMap>
        <edgeMap>
          <xCoord>344</xCoord>
          <yCoord>373</yCoord>
        </edgeMap>
        <edgeMap>
          <xCoord>343</xCoord>
          <yCoord>372</yCoord>
        </edgeMap>
        <edgeMap>
          <xCoord>342</xCoord>
          <yCoord>373</yCoord>
        </edgeMap>
        <edgeMap>
          <xCoord>341</xCoord>
          <yCoord>373</yCoord>
        </edgeMap>
        <edgeMap>
          <xCoord>340</xCoord>
          <yCoord>373</yCoord>
        </edgeMap>
        <edgeMap>
          <xCoord>339</xCoord>
          <yCoord>373</yCoord>
        </edgeMap>
        <edgeMap>
          <xCoord>338</xCoord>
          <yCoord>373</yCoord>
        </edgeMap>
        <edgeMap>
          <xCoord>337</xCoord>
          <yCoord>374</yCoord>
        </edgeMap>
        <edgeMap>
          <xCoord>336</xCoord>
          <yCoord>374</yCoord>
        </edgeMap>
        <edgeMap>
          <xCoord>335</xCoord>
          <yCoord>375</yCoord>
        </edgeMap>
        <edgeMap>
          <xCoord>334</xCoord>
          <yCoord>376</yCoord>
        </edgeMap>
        <edgeMap>
          <xCoord>334</xCoord>
          <yCoord>377</yCoord>
        </edgeMap>
        <edgeMap>
          <xCoord>334</xCoord>
          <yCoord>378</yCoord>
        </edgeMap>
        <edgeMap>
          <xCoord>334</xCoord>
          <yCoord>379</yCoord>
        </edgeMap>
        <edgeMap>
          <xCoord>333</xCoord>
          <yCoord>380</yCoord>
        </edgeMap>
        <edgeMap>
          <xCoord>333</xCoord>
          <yCoord>381</yCoord>
        </edgeMap>
        <edgeMap>
          <xCoord>333</xCoord>
          <yCoord>382</yCoord>
        </edgeMap>
        <edgeMap>
          <xCoord>333</xCoord>
          <yCoord>383</yCoord>
        </edgeMap>
        <edgeMap>
          <xCoord>333</xCoord>
          <yCoord>384</yCoord>
        </edgeMap>
        <edgeMap>
          <xCoord>333</xCoord>
          <yCoord>385</yCoord>
        </edgeMap>
        <edgeMap>
          <xCoord>333</xCoord>
          <yCoord>386</yCoord>
        </edgeMap>
        <edgeMap>
          <xCoord>333</xCoord>
          <yCoord>387</yCoord>
        </edgeMap>
        <edgeMap>
          <xCoord>333</xCoord>
          <yCoord>388</yCoord>
        </edgeMap>
        <edgeMap>
          <xCoord>333</xCoord>
          <yCoord>389</yCoord>
        </edgeMap>
        <edgeMap>
          <xCoord>334</xCoord>
          <yCoord>390</yCoord>
        </edgeMap>
        <edgeMap>
          <xCoord>335</xCoord>
          <yCoord>391</yCoord>
        </edgeMap>
        <edgeMap>
          <xCoord>336</xCoord>
          <yCoord>392</yCoord>
        </edgeMap>
        <edgeMap>
          <xCoord>337</xCoord>
          <yCoord>392</yCoord>
        </edgeMap>
        <edgeMap>
          <xCoord>338</xCoord>
          <yCoord>393</yCoord>
        </edgeMap>
        <edgeMap>
          <xCoord>339</xCoord>
          <yCoord>394</yCoord>
        </edgeMap>
        <edgeMap>
          <xCoord>340</xCoord>
          <yCoord>394</yCoord>
        </edgeMap>
        <edgeMap>
          <xCoord>341</xCoord>
          <yCoord>395</yCoord>
        </edgeMap>
        <edgeMap>
          <xCoord>342</xCoord>
          <yCoord>396</yCoord>
        </edgeMap>
        <edgeMap>
          <xCoord>343</xCoord>
          <yCoord>397</yCoord>
        </edgeMap>
        <edgeMap>
          <xCoord>343</xCoord>
          <yCoord>398</yCoord>
        </edgeMap>
        <edgeMap>
          <xCoord>344</xCoord>
          <yCoord>399</yCoord>
        </edgeMap>
        <edgeMap>
          <xCoord>345</xCoord>
          <yCoord>400</yCoord>
        </edgeMap>
        <edgeMap>
          <xCoord>346</xCoord>
          <yCoord>401</yCoord>
        </edgeMap>
        <edgeMap>
          <xCoord>347</xCoord>
          <yCoord>402</yCoord>
        </edgeMap>
        <edgeMap>
          <xCoord>348</xCoord>
          <yCoord>403</yCoord>
        </edgeMap>
        <edgeMap>
          <xCoord>349</xCoord>
          <yCoord>403</yCoord>
        </edgeMap>
        <edgeMap>
          <xCoord>350</xCoord>
          <yCoord>404</yCoord>
        </edgeMap>
      </roi>
      <roi>
        <imageZposition>-225.0</imageZposition>
        <imageSOP_UID>1.3.6.1.4.1.14519.5.2.1.6279.6001.265747795382995374822384553476</imageSOP_UID>
        <inclusion>TRUE</inclusion>
        <edgeMap>
          <xCoord>351</xCoord>
          <yCoord>405</yCoord>
        </edgeMap>
        <edgeMap>
          <xCoord>352</xCoord>
          <yCoord>404</yCoord>
        </edgeMap>
        <edgeMap>
          <xCoord>352</xCoord>
          <yCoord>403</yCoord>
        </edgeMap>
        <edgeMap>
          <xCoord>352</xCoord>
          <yCoord>402</yCoord>
        </edgeMap>
        <edgeMap>
          <xCoord>352</xCoord>
          <yCoord>401</yCoord>
        </edgeMap>
        <edgeMap>
          <xCoord>351</xCoord>
          <yCoord>400</yCoord>
        </edgeMap>
        <edgeMap>
          <xCoord>351</xCoord>
          <yCoord>399</yCoord>
        </edgeMap>
        <edgeMap>
          <xCoord>351</xCoord>
          <yCoord>398</yCoord>
        </edgeMap>
        <edgeMap>
          <xCoord>351</xCoord>
          <yCoord>397</yCoord>
        </edgeMap>
        <edgeMap>
          <xCoord>351</xCoord>
          <yCoord>396</yCoord>
        </edgeMap>
        <edgeMap>
          <xCoord>352</xCoord>
          <yCoord>395</yCoord>
        </edgeMap>
        <edgeMap>
          <xCoord>353</xCoord>
          <yCoord>394</yCoord>
        </edgeMap>
        <edgeMap>
          <xCoord>354</xCoord>
          <yCoord>393</yCoord>
        </edgeMap>
        <edgeMap>
          <xCoord>355</xCoord>
          <yCoord>393</yCoord>
        </edgeMap>
        <edgeMap>
          <xCoord>356</xCoord>
          <yCoord>392</yCoord>
        </edgeMap>
        <edgeMap>
          <xCoord>356</xCoord>
          <yCoord>391</yCoord>
        </edgeMap>
        <edgeMap>
          <xCoord>357</xCoord>
          <yCoord>390</yCoord>
        </edgeMap>
        <edgeMap>
          <xCoord>357</xCoord>
          <yCoord>389</yCoord>
        </edgeMap>
        <edgeMap>
          <xCoord>358</xCoord>
          <yCoord>388</yCoord>
        </edgeMap>
        <edgeMap>
          <xCoord>359</xCoord>
          <yCoord>387</yCoord>
        </edgeMap>
        <edgeMap>
          <xCoord>360</xCoord>
          <yCoord>386</yCoord>
        </edgeMap>
        <edgeMap>
          <xCoord>361</xCoord>
          <yCoord>385</yCoord>
        </edgeMap>
        <edgeMap>
          <xCoord>362</xCoord>
          <yCoord>384</yCoord>
        </edgeMap>
        <edgeMap>
          <xCoord>362</xCoord>
          <yCoord>383</yCoord>
        </edgeMap>
        <edgeMap>
          <xCoord>362</xCoord>
          <yCoord>382</yCoord>
        </edgeMap>
        <edgeMap>
          <xCoord>362</xCoord>
          <yCoord>381</yCoord>
        </edgeMap>
        <edgeMap>
          <xCoord>362</xCoord>
          <yCoord>380</yCoord>
        </edgeMap>
        <edgeMap>
          <xCoord>361</xCoord>
          <yCoord>379</yCoord>
        </edgeMap>
        <edgeMap>
          <xCoord>361</xCoord>
          <yCoord>378</yCoord>
        </edgeMap>
        <edgeMap>
          <xCoord>360</xCoord>
          <yCoord>377</yCoord>
        </edgeMap>
        <edgeMap>
          <xCoord>360</xCoord>
          <yCoord>376</yCoord>
        </edgeMap>
        <edgeMap>
          <xCoord>359</xCoord>
          <yCoord>375</yCoord>
        </edgeMap>
        <edgeMap>
          <xCoord>358</xCoord>
          <yCoord>375</yCoord>
        </edgeMap>
        <edgeMap>
          <xCoord>357</xCoord>
          <yCoord>375</yCoord>
        </edgeMap>
        <edgeMap>
          <xCoord>356</xCoord>
          <yCoord>375</yCoord>
        </edgeMap>
        <edgeMap>
          <xCoord>355</xCoord>
          <yCoord>375</yCoord>
        </edgeMap>
        <edgeMap>
          <xCoord>354</xCoord>
          <yCoord>375</yCoord>
        </edgeMap>
        <edgeMap>
          <xCoord>353</xCoord>
          <yCoord>375</yCoord>
        </edgeMap>
        <edgeMap>
          <xCoord>352</xCoord>
          <yCoord>375</yCoord>
        </edgeMap>
        <edgeMap>
          <xCoord>351</xCoord>
          <yCoord>375</yCoord>
        </edgeMap>
        <edgeMap>
          <xCoord>350</xCoord>
          <yCoord>376</yCoord>
        </edgeMap>
        <edgeMap>
          <xCoord>349</xCoord>
          <yCoord>376</yCoord>
        </edgeMap>
        <edgeMap>
          <xCoord>348</xCoord>
          <yCoord>375</yCoord>
        </edgeMap>
        <edgeMap>
          <xCoord>347</xCoord>
          <yCoord>374</yCoord>
        </edgeMap>
        <edgeMap>
          <xCoord>346</xCoord>
          <yCoord>373</yCoord>
        </edgeMap>
        <edgeMap>
          <xCoord>345</xCoord>
          <yCoord>372</yCoord>
        </edgeMap>
        <edgeMap>
          <xCoord>344</xCoord>
          <yCoord>371</yCoord>
        </edgeMap>
        <edgeMap>
          <xCoord>343</xCoord>
          <yCoord>370</yCoord>
        </edgeMap>
        <edgeMap>
          <xCoord>342</xCoord>
          <yCoord>371</yCoord>
        </edgeMap>
        <edgeMap>
          <xCoord>341</xCoord>
          <yCoord>372</yCoord>
        </edgeMap>
        <edgeMap>
          <xCoord>340</xCoord>
          <yCoord>373</yCoord>
        </edgeMap>
        <edgeMap>
          <xCoord>339</xCoord>
          <yCoord>374</yCoord>
        </edgeMap>
        <edgeMap>
          <xCoord>338</xCoord>
          <yCoord>375</yCoord>
        </edgeMap>
        <edgeMap>
          <xCoord>337</xCoord>
          <yCoord>376</yCoord>
        </edgeMap>
        <edgeMap>
          <xCoord>336</xCoord>
          <yCoord>376</yCoord>
        </edgeMap>
        <edgeMap>
          <xCoord>335</xCoord>
          <yCoord>377</yCoord>
        </edgeMap>
        <edgeMap>
          <xCoord>335</xCoord>
          <yCoord>378</yCoord>
        </edgeMap>
        <edgeMap>
          <xCoord>334</xCoord>
          <yCoord>379</yCoord>
        </edgeMap>
        <edgeMap>
          <xCoord>335</xCoord>
          <yCoord>380</yCoord>
        </edgeMap>
        <edgeMap>
          <xCoord>335</xCoord>
          <yCoord>381</yCoord>
        </edgeMap>
        <edgeMap>
          <xCoord>335</xCoord>
          <yCoord>382</yCoord>
        </edgeMap>
        <edgeMap>
          <xCoord>335</xCoord>
          <yCoord>383</yCoord>
        </edgeMap>
        <edgeMap>
          <xCoord>335</xCoord>
          <yCoord>384</yCoord>
        </edgeMap>
        <edgeMap>
          <xCoord>334</xCoord>
          <yCoord>385</yCoord>
        </edgeMap>
        <edgeMap>
          <xCoord>334</xCoord>
          <yCoord>386</yCoord>
        </edgeMap>
        <edgeMap>
          <xCoord>335</xCoord>
          <yCoord>387</yCoord>
        </edgeMap>
        <edgeMap>
          <xCoord>335</xCoord>
          <yCoord>388</yCoord>
        </edgeMap>
        <edgeMap>
          <xCoord>336</xCoord>
          <yCoord>389</yCoord>
        </edgeMap>
        <edgeMap>
          <xCoord>337</xCoord>
          <yCoord>390</yCoord>
        </edgeMap>
        <edgeMap>
          <xCoord>337</xCoord>
          <yCoord>391</yCoord>
        </edgeMap>
        <edgeMap>
          <xCoord>338</xCoord>
          <yCoord>392</yCoord>
        </edgeMap>
        <edgeMap>
          <xCoord>339</xCoord>
          <yCoord>393</yCoord>
        </edgeMap>
        <edgeMap>
          <xCoord>340</xCoord>
          <yCoord>394</yCoord>
        </edgeMap>
        <edgeMap>
          <xCoord>341</xCoord>
          <yCoord>394</yCoord>
        </edgeMap>
        <edgeMap>
          <xCoord>342</xCoord>
          <yCoord>395</yCoord>
        </edgeMap>
        <edgeMap>
          <xCoord>343</xCoord>
          <yCoord>396</yCoord>
        </edgeMap>
        <edgeMap>
          <xCoord>344</xCoord>
          <yCoord>397</yCoord>
        </edgeMap>
        <edgeMap>
          <xCoord>344</xCoord>
          <yCoord>398</yCoord>
        </edgeMap>
        <edgeMap>
          <xCoord>345</xCoord>
          <yCoord>399</yCoord>
        </edgeMap>
        <edgeMap>
          <xCoord>345</xCoord>
          <yCoord>400</yCoord>
        </edgeMap>
        <edgeMap>
          <xCoord>346</xCoord>
          <yCoord>401</yCoord>
        </edgeMap>
        <edgeMap>
          <xCoord>347</xCoord>
          <yCoord>402</yCoord>
        </edgeMap>
        <edgeMap>
          <xCoord>348</xCoord>
          <yCoord>403</yCoord>
        </edgeMap>
        <edgeMap>
          <xCoord>349</xCoord>
          <yCoord>404</yCoord>
        </edgeMap>
        <edgeMap>
          <xCoord>350</xCoord>
          <yCoord>405</yCoord>
        </edgeMap>
        <edgeMap>
          <xCoord>351</xCoord>
          <yCoord>405</yCoord>
        </edgeMap>
      </roi>
      <roi>
        <imageZposition>-227.5</imageZposition>
        <imageSOP_UID>1.3.6.1.4.1.14519.5.2.1.6279.6001.106492116462363566335778231240</imageSOP_UID>
        <inclusion>TRUE</inclusion>
        <edgeMap>
          <xCoord>351</xCoord>
          <yCoord>404</yCoord>
        </edgeMap>
        <edgeMap>
          <xCoord>351</xCoord>
          <yCoord>403</yCoord>
        </edgeMap>
        <edgeMap>
          <xCoord>351</xCoord>
          <yCoord>402</yCoord>
        </edgeMap>
        <edgeMap>
          <xCoord>351</xCoord>
          <yCoord>401</yCoord>
        </edgeMap>
        <edgeMap>
          <xCoord>351</xCoord>
          <yCoord>400</yCoord>
        </edgeMap>
        <edgeMap>
          <xCoord>351</xCoord>
          <yCoord>399</yCoord>
        </edgeMap>
        <edgeMap>
          <xCoord>350</xCoord>
          <yCoord>398</yCoord>
        </edgeMap>
        <edgeMap>
          <xCoord>349</xCoord>
          <yCoord>397</yCoord>
        </edgeMap>
        <edgeMap>
          <xCoord>349</xCoord>
          <yCoord>396</yCoord>
        </edgeMap>
        <edgeMap>
          <xCoord>349</xCoord>
          <yCoord>395</yCoord>
        </edgeMap>
        <edgeMap>
          <xCoord>349</xCoord>
          <yCoord>394</yCoord>
        </edgeMap>
        <edgeMap>
          <xCoord>350</xCoord>
          <yCoord>393</yCoord>
        </edgeMap>
        <edgeMap>
          <xCoord>351</xCoord>
          <yCoord>393</yCoord>
        </edgeMap>
        <edgeMap>
          <xCoord>352</xCoord>
          <yCoord>393</yCoord>
        </edgeMap>
        <edgeMap>
          <xCoord>353</xCoord>
          <yCoord>392</yCoord>
        </edgeMap>
        <edgeMap>
          <xCoord>354</xCoord>
          <yCoord>392</yCoord>
        </edgeMap>
        <edgeMap>
          <xCoord>355</xCoord>
          <yCoord>393</yCoord>
        </edgeMap>
        <edgeMap>
          <xCoord>356</xCoord>
          <yCoord>392</yCoord>
        </edgeMap>
        <edgeMap>
          <xCoord>357</xCoord>
          <yCoord>391</yCoord>
        </edgeMap>
        <edgeMap>
          <xCoord>356</xCoord>
          <yCoord>390</yCoord>
        </edgeMap>
        <edgeMap>
          <xCoord>355</xCoord>
          <yCoord>389</yCoord>
        </edgeMap>
        <edgeMap>
          <xCoord>354</xCoord>
          <yCoord>388</yCoord>
        </edgeMap>
        <edgeMap>
          <xCoord>354</xCoord>
          <yCoord>387</yCoord>
        </edgeMap>
        <edgeMap>
          <xCoord>355</xCoord>
          <yCoord>386</yCoord>
        </edgeMap>
        <edgeMap>
          <xCoord>355</xCoord>
          <yCoord>385</yCoord>
        </edgeMap>
        <edgeMap>
          <xCoord>355</xCoord>
          <yCoord>384</yCoord>
        </edgeMap>
        <edgeMap>
          <xCoord>355</xCoord>
          <yCoord>383</yCoord>
        </edgeMap>
        <edgeMap>
          <xCoord>355</xCoord>
          <yCoord>382</yCoord>
        </edgeMap>
        <edgeMap>
          <xCoord>355</xCoord>
          <yCoord>381</yCoord>
        </edgeMap>
        <edgeMap>
          <xCoord>356</xCoord>
          <yCoord>380</yCoord>
        </edgeMap>
        <edgeMap>
          <xCoord>355</xCoord>
          <yCoord>379</yCoord>
        </edgeMap>
        <edgeMap>
          <xCoord>354</xCoord>
          <yCoord>378</yCoord>
        </edgeMap>
        <edgeMap>
          <xCoord>353</xCoord>
          <yCoord>379</yCoord>
        </edgeMap>
        <edgeMap>
          <xCoord>352</xCoord>
          <yCoord>379</yCoord>
        </edgeMap>
        <edgeMap>
          <xCoord>351</xCoord>
          <yCoord>379</yCoord>
        </edgeMap>
        <edgeMap>
          <xCoord>350</xCoord>
          <yCoord>379</yCoord>
        </edgeMap>
        <edgeMap>
          <xCoord>349</xCoord>
          <yCoord>379</yCoord>
        </edgeMap>
        <edgeMap>
          <xCoord>348</xCoord>
          <yCoord>380</yCoord>
        </edgeMap>
        <edgeMap>
          <xCoord>347</xCoord>
          <yCoord>380</yCoord>
        </edgeMap>
        <edgeMap>
          <xCoord>346</xCoord>
          <yCoord>380</yCoord>
        </edgeMap>
        <edgeMap>
          <xCoord>345</xCoord>
          <yCoord>379</yCoord>
        </edgeMap>
        <edgeMap>
          <xCoord>344</xCoord>
          <yCoord>378</yCoord>
        </edgeMap>
        <edgeMap>
          <xCoord>343</xCoord>
          <yCoord>378</yCoord>
        </edgeMap>
        <edgeMap>
          <xCoord>342</xCoord>
          <yCoord>379</yCoord>
        </edgeMap>
        <edgeMap>
          <xCoord>341</xCoord>
          <yCoord>380</yCoord>
        </edgeMap>
        <edgeMap>
          <xCoord>340</xCoord>
          <yCoord>381</yCoord>
        </edgeMap>
        <edgeMap>
          <xCoord>339</xCoord>
          <yCoord>382</yCoord>
        </edgeMap>
        <edgeMap>
          <xCoord>338</xCoord>
          <yCoord>383</yCoord>
        </edgeMap>
        <edgeMap>
          <xCoord>337</xCoord>
          <yCoord>382</yCoord>
        </edgeMap>
        <edgeMap>
          <xCoord>336</xCoord>
          <yCoord>381</yCoord>
        </edgeMap>
        <edgeMap>
          <xCoord>335</xCoord>
          <yCoord>381</yCoord>
        </edgeMap>
        <edgeMap>
          <xCoord>335</xCoord>
          <yCoord>382</yCoord>
        </edgeMap>
        <edgeMap>
          <xCoord>335</xCoord>
          <yCoord>383</yCoord>
        </edgeMap>
        <edgeMap>
          <xCoord>335</xCoord>
          <yCoord>384</yCoord>
        </edgeMap>
        <edgeMap>
          <xCoord>335</xCoord>
          <yCoord>385</yCoord>
        </edgeMap>
        <edgeMap>
          <xCoord>335</xCoord>
          <yCoord>386</yCoord>
        </edgeMap>
        <edgeMap>
          <xCoord>335</xCoord>
          <yCoord>387</yCoord>
        </edgeMap>
        <edgeMap>
          <xCoord>335</xCoord>
          <yCoord>388</yCoord>
        </edgeMap>
        <edgeMap>
          <xCoord>335</xCoord>
          <yCoord>389</yCoord>
        </edgeMap>
        <edgeMap>
          <xCoord>336</xCoord>
          <yCoord>390</yCoord>
        </edgeMap>
        <edgeMap>
          <xCoord>337</xCoord>
          <yCoord>390</yCoord>
        </edgeMap>
        <edgeMap>
          <xCoord>338</xCoord>
          <yCoord>390</yCoord>
        </edgeMap>
        <edgeMap>
          <xCoord>339</xCoord>
          <yCoord>389</yCoord>
        </edgeMap>
        <edgeMap>
          <xCoord>340</xCoord>
          <yCoord>389</yCoord>
        </edgeMap>
        <edgeMap>
          <xCoord>341</xCoord>
          <yCoord>390</yCoord>
        </edgeMap>
        <edgeMap>
          <xCoord>342</xCoord>
          <yCoord>391</yCoord>
        </edgeMap>
        <edgeMap>
          <xCoord>343</xCoord>
          <yCoord>391</yCoord>
        </edgeMap>
        <edgeMap>
          <xCoord>344</xCoord>
          <yCoord>392</yCoord>
        </edgeMap>
        <edgeMap>
          <xCoord>345</xCoord>
          <yCoord>393</yCoord>
        </edgeMap>
        <edgeMap>
          <xCoord>345</xCoord>
          <yCoord>394</yCoord>
        </edgeMap>
        <edgeMap>
          <xCoord>346</xCoord>
          <yCoord>395</yCoord>
        </edgeMap>
        <edgeMap>
          <xCoord>346</xCoord>
          <yCoord>396</yCoord>
        </edgeMap>
        <edgeMap>
          <xCoord>347</xCoord>
          <yCoord>397</yCoord>
        </edgeMap>
        <edgeMap>
          <xCoord>347</xCoord>
          <yCoord>398</yCoord>
        </edgeMap>
        <edgeMap>
          <xCoord>347</xCoord>
          <yCoord>399</yCoord>
        </edgeMap>
        <edgeMap>
          <xCoord>347</xCoord>
          <yCoord>400</yCoord>
        </edgeMap>
        <edgeMap>
          <xCoord>347</xCoord>
          <yCoord>401</yCoord>
        </edgeMap>
        <edgeMap>
          <xCoord>347</xCoord>
          <yCoord>402</yCoord>
        </edgeMap>
        <edgeMap>
          <xCoord>348</xCoord>
          <yCoord>403</yCoord>
        </edgeMap>
        <edgeMap>
          <xCoord>349</xCoord>
          <yCoord>404</yCoord>
        </edgeMap>
        <edgeMap>
          <xCoord>350</xCoord>
          <yCoord>404</yCoord>
        </edgeMap>
        <edgeMap>
          <xCoord>351</xCoord>
          <yCoord>404</yCoord>
        </edgeMap>
      </roi>
    </unblindedReadNodule>
    <unblindedReadNodule>
      <noduleID>IL057_127428</noduleID>
      <characteristics>
        <subtlety>5</subtlety>
        <internalStructure>1</internalStructure>
        <calcification>6</calcification>
        <sphericity>4</sphericity>
        <margin>4</margin>
        <lobulation>4</lobulation>
        <spiculation>1</spiculation>
        <texture>5</texture>
        <malignancy>3</malignancy>
      </characteristics>
      <roi>
        <imageZposition>-195.0</imageZposition>
        <imageSOP_UID>1.3.6.1.4.1.14519.5.2.1.6279.6001.421498368565631056656330795682</imageSOP_UID>
        <inclusion>TRUE</inclusion>
        <edgeMap>
          <xCoord>105</xCoord>
          <yCoord>230</yCoord>
        </edgeMap>
        <edgeMap>
          <xCoord>106</xCoord>
          <yCoord>229</yCoord>
        </edgeMap>
        <edgeMap>
          <xCoord>107</xCoord>
          <yCoord>229</yCoord>
        </edgeMap>
        <edgeMap>
          <xCoord>108</xCoord>
          <yCoord>228</yCoord>
        </edgeMap>
        <edgeMap>
          <xCoord>108</xCoord>
          <yCoord>227</yCoord>
        </edgeMap>
        <edgeMap>
          <xCoord>108</xCoord>
          <yCoord>226</yCoord>
        </edgeMap>
        <edgeMap>
          <xCoord>108</xCoord>
          <yCoord>225</yCoord>
        </edgeMap>
        <edgeMap>
          <xCoord>108</xCoord>
          <yCoord>224</yCoord>
        </edgeMap>
        <edgeMap>
          <xCoord>108</xCoord>
          <yCoord>223</yCoord>
        </edgeMap>
        <edgeMap>
          <xCoord>108</xCoord>
          <yCoord>222</yCoord>
        </edgeMap>
        <edgeMap>
          <xCoord>107</xCoord>
          <yCoord>221</yCoord>
        </edgeMap>
        <edgeMap>
          <xCoord>107</xCoord>
          <yCoord>220</yCoord>
        </edgeMap>
        <edgeMap>
          <xCoord>107</xCoord>
          <yCoord>219</yCoord>
        </edgeMap>
        <edgeMap>
          <xCoord>106</xCoord>
          <yCoord>218</yCoord>
        </edgeMap>
        <edgeMap>
          <xCoord>105</xCoord>
          <yCoord>218</yCoord>
        </edgeMap>
        <edgeMap>
          <xCoord>104</xCoord>
          <yCoord>218</yCoord>
        </edgeMap>
        <edgeMap>
          <xCoord>103</xCoord>
          <yCoord>219</yCoord>
        </edgeMap>
        <edgeMap>
          <xCoord>102</xCoord>
          <yCoord>219</yCoord>
        </edgeMap>
        <edgeMap>
          <xCoord>101</xCoord>
          <yCoord>220</yCoord>
        </edgeMap>
        <edgeMap>
          <xCoord>100</xCoord>
          <yCoord>221</yCoord>
        </edgeMap>
        <edgeMap>
          <xCoord>100</xCoord>
          <yCoord>222</yCoord>
        </edgeMap>
        <edgeMap>
          <xCoord>100</xCoord>
          <yCoord>223</yCoord>
        </edgeMap>
        <edgeMap>
          <xCoord>100</xCoord>
          <yCoord>224</yCoord>
        </edgeMap>
        <edgeMap>
          <xCoord>100</xCoord>
          <yCoord>225</yCoord>
        </edgeMap>
        <edgeMap>
          <xCoord>100</xCoord>
          <yCoord>226</yCoord>
        </edgeMap>
        <edgeMap>
          <xCoord>100</xCoord>
          <yCoord>227</yCoord>
        </edgeMap>
        <edgeMap>
          <xCoord>101</xCoord>
          <yCoord>228</yCoord>
        </edgeMap>
        <edgeMap>
          <xCoord>102</xCoord>
          <yCoord>229</yCoord>
        </edgeMap>
        <edgeMap>
          <xCoord>103</xCoord>
          <yCoord>229</yCoord>
        </edgeMap>
        <edgeMap>
          <xCoord>104</xCoord>
          <yCoord>230</yCoord>
        </edgeMap>
        <edgeMap>
          <xCoord>105</xCoord>
          <yCoord>230</yCoord>
        </edgeMap>
      </roi>
      <roi>
        <imageZposition>-197.5</imageZposition>
        <imageSOP_UID>1.3.6.1.4.1.14519.5.2.1.6279.6001.334229585348822370532610825945</imageSOP_UID>
        <inclusion>TRUE</inclusion>
        <edgeMap>
          <xCoord>106</xCoord>
          <yCoord>231</yCoord>
        </edgeMap>
        <edgeMap>
          <xCoord>107</xCoord>
          <yCoord>230</yCoord>
        </edgeMap>
        <edgeMap>
          <xCoord>108</xCoord>
          <yCoord>229</yCoord>
        </edgeMap>
        <edgeMap>
          <xCoord>109</xCoord>
          <yCoord>228</yCoord>
        </edgeMap>
        <edgeMap>
          <xCoord>110</xCoord>
          <yCoord>228</yCoord>
        </edgeMap>
        <edgeMap>
          <xCoord>111</xCoord>
          <yCoord>228</yCoord>
        </edgeMap>
        <edgeMap>
          <xCoord>112</xCoord>
          <yCoord>228</yCoord>
        </edgeMap>
        <edgeMap>
          <xCoord>113</xCoord>
          <yCoord>227</yCoord>
        </edgeMap>
        <edgeMap>
          <xCoord>112</xCoord>
          <yCoord>226</yCoord>
        </edgeMap>
        <edgeMap>
          <xCoord>112</xCoord>
          <yCoord>225</yCoord>
        </edgeMap>
        <edgeMap>
          <xCoord>112</xCoord>
          <yCoord>224</yCoord>
        </edgeMap>
        <edgeMap>
          <xCoord>112</xCoord>
          <yCoord>223</yCoord>
        </edgeMap>
        <edgeMap>
          <xCoord>112</xCoord>
          <yCoord>222</yCoord>
        </edgeMap>
        <edgeMap>
          <xCoord>112</xCoord>
          <yCoord>221</yCoord>
        </edgeMap>
        <edgeMap>
          <xCoord>112</xCoord>
          <yCoord>220</yCoord>
        </edgeMap>
        <edgeMap>
          <xCoord>111</xCoord>
          <yCoord>219</yCoord>
        </edgeMap>
        <edgeMap>
          <xCoord>111</xCoord>
          <yCoord>218</yCoord>
        </edgeMap>
        <edgeMap>
          <xCoord>110</xCoord>
          <yCoord>217</yCoord>
        </edgeMap>
        <edgeMap>
          <xCoord>109</xCoord>
          <yCoord>216</yCoord>
        </edgeMap>
        <edgeMap>
          <xCoord>108</xCoord>
          <yCoord>216</yCoord>
        </edgeMap>
        <edgeMap>
          <xCoord>107</xCoord>
          <yCoord>215</yCoord>
        </edgeMap>
        <edgeMap>
          <xCoord>106</xCoord>
          <yCoord>214</yCoord>
        </edgeMap>
        <edgeMap>
          <xCoord>105</xCoord>
          <yCoord>213</yCoord>
        </edgeMap>
        <edgeMap>
          <xCoord>104</xCoord>
          <yCoord>214</yCoord>
        </edgeMap>
        <edgeMap>
          <xCoord>104</xCoord>
          <yCoord>215</yCoord>
        </edgeMap>
        <edgeMap>
          <xCoord>103</xCoord>
          <yCoord>216</yCoord>
        </edgeMap>
        <edgeMap>
          <xCoord>102</xCoord>
          <yCoord>217</yCoord>
        </edgeMap>
        <edgeMap>
          <xCoord>101</xCoord>
          <yCoord>218</yCoord>
        </edgeMap>
        <edgeMap>
          <xCoord>100</xCoord>
          <yCoord>219</yCoord>
        </edgeMap>
        <edgeMap>
          <xCoord>99</xCoord>
          <yCoord>220</yCoord>
        </edgeMap>
        <edgeMap>
          <xCoord>98</xCoord>
          <yCoord>221</yCoord>
        </edgeMap>
        <edgeMap>
          <xCoord>98</xCoord>
          <yCoord>222</yCoord>
        </edgeMap>
        <edgeMap>
          <xCoord>98</xCoord>
          <yCoord>223</yCoord>
        </edgeMap>
        <edgeMap>
          <xCoord>98</xCoord>
          <yCoord>224</yCoord>
        </edgeMap>
        <edgeMap>
          <xCoord>98</xCoord>
          <yCoord>225</yCoord>
        </edgeMap>
        <edgeMap>
          <xCoord>98</xCoord>
          <yCoord>226</yCoord>
        </edgeMap>
        <edgeMap>
          <xCoord>99</xCoord>
          <yCoord>227</yCoord>
        </edgeMap>
        <edgeMap>
          <xCoord>99</xCoord>
          <yCoord>228</yCoord>
        </edgeMap>
        <edgeMap>
          <xCoord>100</xCoord>
          <yCoord>229</yCoord>
        </edgeMap>
        <edgeMap>
          <xCoord>101</xCoord>
          <yCoord>230</yCoord>
        </edgeMap>
        <edgeMap>
          <xCoord>102</xCoord>
          <yCoord>231</yCoord>
        </edgeMap>
        <edgeMap>
          <xCoord>103</xCoord>
          <yCoord>231</yCoord>
        </edgeMap>
        <edgeMap>
          <xCoord>104</xCoord>
          <yCoord>231</yCoord>
        </edgeMap>
        <edgeMap>
          <xCoord>105</xCoord>
          <yCoord>231</yCoord>
        </edgeMap>
        <edgeMap>
          <xCoord>106</xCoord>
          <yCoord>231</yCoord>
        </edgeMap>
      </roi>
      <roi>
        <imageZposition>-200.0</imageZposition>
        <imageSOP_UID>1.3.6.1.4.1.14519.5.2.1.6279.6001.199990067931418401790414946403</imageSOP_UID>
        <inclusion>TRUE</inclusion>
        <edgeMap>
          <xCoord>104</xCoord>
          <yCoord>232</yCoord>
        </edgeMap>
        <edgeMap>
          <xCoord>105</xCoord>
          <yCoord>231</yCoord>
        </edgeMap>
        <edgeMap>
          <xCoord>106</xCoord>
          <yCoord>231</yCoord>
        </edgeMap>
        <edgeMap>
          <xCoord>107</xCoord>
          <yCoord>230</yCoord>
        </edgeMap>
        <edgeMap>
          <xCoord>108</xCoord>
          <yCoord>229</yCoord>
        </edgeMap>
        <edgeMap>
          <xCoord>109</xCoord>
          <yCoord>228</yCoord>
        </edgeMap>
        <edgeMap>
          <xCoord>110</xCoord>
          <yCoord>227</yCoord>
        </edgeMap>
        <edgeMap>
          <xCoord>111</xCoord>
          <yCoord>227</yCoord>
        </edgeMap>
        <edgeMap>
          <xCoord>112</xCoord>
          <yCoord>227</yCoord>
        </edgeMap>
        <edgeMap>
          <xCoord>113</xCoord>
          <yCoord>226</yCoord>
        </edgeMap>
        <edgeMap>
          <xCoord>113</xCoord>
          <yCoord>225</yCoord>
        </edgeMap>
        <edgeMap>
          <xCoord>113</xCoord>
          <yCoord>224</yCoord>
        </edgeMap>
        <edgeMap>
          <xCoord>113</xCoord>
          <yCoord>223</yCoord>
        </edgeMap>
        <edgeMap>
          <xCoord>113</xCoord>
          <yCoord>222</yCoord>
        </edgeMap>
        <edgeMap>
          <xCoord>113</xCoord>
          <yCoord>221</yCoord>
        </edgeMap>
        <edgeMap>
          <xCoord>112</xCoord>
          <yCoord>220</yCoord>
        </edgeMap>
        <edgeMap>
          <xCoord>112</xCoord>
          <yCoord>219</yCoord>
        </edgeMap>
        <edgeMap>
          <xCoord>111</xCoord>
          <yCoord>218</yCoord>
        </edgeMap>
        <edgeMap>
          <xCoord>110</xCoord>
          <yCoord>217</yCoord>
        </edgeMap>
        <edgeMap>
          <xCoord>109</xCoord>
          <yCoord>216</yCoord>
        </edgeMap>
        <edgeMap>
          <xCoord>108</xCoord>
          <yCoord>216</yCoord>
        </edgeMap>
        <edgeMap>
          <xCoord>107</xCoord>
          <yCoord>216</yCoord>
        </edgeMap>
        <edgeMap>
          <xCoord>106</xCoord>
          <yCoord>216</yCoord>
        </edgeMap>
        <edgeMap>
          <xCoord>105</xCoord>
          <yCoord>216</yCoord>
        </edgeMap>
        <edgeMap>
          <xCoord>104</xCoord>
          <yCoord>216</yCoord>
        </edgeMap>
        <edgeMap>
          <xCoord>103</xCoord>
          <yCoord>216</yCoord>
        </edgeMap>
        <edgeMap>
          <xCoord>102</xCoord>
          <yCoord>217</yCoord>
        </edgeMap>
        <edgeMap>
          <xCoord>101</xCoord>
          <yCoord>217</yCoord>
        </edgeMap>
        <edgeMap>
          <xCoord>100</xCoord>
          <yCoord>218</yCoord>
        </edgeMap>
        <edgeMap>
          <xCoord>99</xCoord>
          <yCoord>219</yCoord>
        </edgeMap>
        <edgeMap>
          <xCoord>98</xCoord>
          <yCoord>220</yCoord>
        </edgeMap>
        <edgeMap>
          <xCoord>98</xCoord>
          <yCoord>221</yCoord>
        </edgeMap>
        <edgeMap>
          <xCoord>97</xCoord>
          <yCoord>222</yCoord>
        </edgeMap>
        <edgeMap>
          <xCoord>97</xCoord>
          <yCoord>223</yCoord>
        </edgeMap>
        <edgeMap>
          <xCoord>97</xCoord>
          <yCoord>224</yCoord>
        </edgeMap>
        <edgeMap>
          <xCoord>98</xCoord>
          <yCoord>225</yCoord>
        </edgeMap>
        <edgeMap>
          <xCoord>98</xCoord>
          <yCoord>226</yCoord>
        </edgeMap>
        <edgeMap>
          <xCoord>99</xCoord>
          <yCoord>227</yCoord>
        </edgeMap>
        <edgeMap>
          <xCoord>99</xCoord>
          <yCoord>228</yCoord>
        </edgeMap>
        <edgeMap>
          <xCoord>100</xCoord>
          <yCoord>229</yCoord>
        </edgeMap>
        <edgeMap>
          <xCoord>100</xCoord>
          <yCoord>230</yCoord>
        </edgeMap>
        <edgeMap>
          <xCoord>101</xCoord>
          <yCoord>231</yCoord>
        </edgeMap>
        <edgeMap>
          <xCoord>102</xCoord>
          <yCoord>231</yCoord>
        </edgeMap>
        <edgeMap>
          <xCoord>103</xCoord>
          <yCoord>231</yCoord>
        </edgeMap>
        <edgeMap>
          <xCoord>104</xCoord>
          <yCoord>232</yCoord>
        </edgeMap>
      </roi>
      <roi>
        <imageZposition>-202.5</imageZposition>
        <imageSOP_UID>1.3.6.1.4.1.14519.5.2.1.6279.6001.255353427083892672193086665916</imageSOP_UID>
        <inclusion>TRUE</inclusion>
        <edgeMap>
          <xCoord>105</xCoord>
          <yCoord>231</yCoord>
        </edgeMap>
        <edgeMap>
          <xCoord>106</xCoord>
          <yCoord>230</yCoord>
        </edgeMap>
        <edgeMap>
          <xCoord>107</xCoord>
          <yCoord>229</yCoord>
        </edgeMap>
        <edgeMap>
          <xCoord>108</xCoord>
          <yCoord>229</yCoord>
        </edgeMap>
        <edgeMap>
          <xCoord>109</xCoord>
          <yCoord>228</yCoord>
        </edgeMap>
        <edgeMap>
          <xCoord>110</xCoord>
          <yCoord>228</yCoord>
        </edgeMap>
        <edgeMap>
          <xCoord>111</xCoord>
          <yCoord>227</yCoord>
        </edgeMap>
        <edgeMap>
          <xCoord>112</xCoord>
          <yCoord>226</yCoord>
        </edgeMap>
        <edgeMap>
          <xCoord>112</xCoord>
          <yCoord>225</yCoord>
        </edgeMap>
        <edgeMap>
          <xCoord>112</xCoord>
          <yCoord>224</yCoord>
        </edgeMap>
        <edgeMap>
          <xCoord>112</xCoord>
          <yCoord>223</yCoord>
        </edgeMap>
        <edgeMap>
          <xCoord>112</xCoord>
          <yCoord>222</yCoord>
        </edgeMap>
        <edgeMap>
          <xCoord>112</xCoord>
          <yCoord>221</yCoord>
        </edgeMap>
        <edgeMap>
          <xCoord>112</xCoord>
          <yCoord>220</yCoord>
        </edgeMap>
        <edgeMap>
          <xCoord>111</xCoord>
          <yCoord>219</yCoord>
        </edgeMap>
        <edgeMap>
          <xCoord>110</xCoord>
          <yCoord>218</yCoord>
        </edgeMap>
        <edgeMap>
          <xCoord>109</xCoord>
          <yCoord>217</yCoord>
        </edgeMap>
        <edgeMap>
          <xCoord>108</xCoord>
          <yCoord>217</yCoord>
        </edgeMap>
        <edgeMap>
          <xCoord>107</xCoord>
          <yCoord>217</yCoord>
        </edgeMap>
        <edgeMap>
          <xCoord>106</xCoord>
          <yCoord>217</yCoord>
        </edgeMap>
        <edgeMap>
          <xCoord>105</xCoord>
          <yCoord>217</yCoord>
        </edgeMap>
        <edgeMap>
          <xCoord>104</xCoord>
          <yCoord>217</yCoord>
        </edgeMap>
        <edgeMap>
          <xCoord>103</xCoord>
          <yCoord>217</yCoord>
        </edgeMap>
        <edgeMap>
          <xCoord>102</xCoord>
          <yCoord>218</yCoord>
        </edgeMap>
        <edgeMap>
          <xCoord>101</xCoord>
          <yCoord>218</yCoord>
        </edgeMap>
        <edgeMap>
          <xCoord>100</xCoord>
          <yCoord>219</yCoord>
        </edgeMap>
        <edgeMap>
          <xCoord>99</xCoord>
          <yCoord>220</yCoord>
        </edgeMap>
        <edgeMap>
          <xCoord>99</xCoord>
          <yCoord>221</yCoord>
        </edgeMap>
        <edgeMap>
          <xCoord>99</xCoord>
          <yCoord>222</yCoord>
        </edgeMap>
        <edgeMap>
          <xCoord>99</xCoord>
          <yCoord>223</yCoord>
        </edgeMap>
        <edgeMap>
          <xCoord>99</xCoord>
          <yCoord>224</yCoord>
        </edgeMap>
        <edgeMap>
          <xCoord>99</xCoord>
          <yCoord>225</yCoord>
        </edgeMap>
        <edgeMap>
          <xCoord>99</xCoord>
          <yCoord>226</yCoord>
        </edgeMap>
        <edgeMap>
          <xCoord>99</xCoord>
          <yCoord>227</yCoord>
        </edgeMap>
        <edgeMap>
          <xCoord>100</xCoord>
          <yCoord>228</yCoord>
        </edgeMap>
        <edgeMap>
          <xCoord>101</xCoord>
          <yCoord>229</yCoord>
        </edgeMap>
        <edgeMap>
          <xCoord>102</xCoord>
          <yCoord>230</yCoord>
        </edgeMap>
        <edgeMap>
          <xCoord>103</xCoord>
          <yCoord>230</yCoord>
        </edgeMap>
        <edgeMap>
          <xCoord>104</xCoord>
          <yCoord>231</yCoord>
        </edgeMap>
        <edgeMap>
          <xCoord>105</xCoord>
          <yCoord>231</yCoord>
        </edgeMap>
      </roi>
      <roi>
        <imageZposition>-205.0</imageZposition>
        <imageSOP_UID>1.3.6.1.4.1.14519.5.2.1.6279.6001.985610777965909819186128808300</imageSOP_UID>
        <inclusion>TRUE</inclusion>
        <edgeMap>
          <xCoord>106</xCoord>
          <yCoord>224</yCoord>
        </edgeMap>
        <edgeMap>
          <xCoord>107</xCoord>
          <yCoord>223</yCoord>
        </edgeMap>
        <edgeMap>
          <xCoord>107</xCoord>
          <yCoord>222</yCoord>
        </edgeMap>
        <edgeMap>
          <xCoord>107</xCoord>
          <yCoord>221</yCoord>
        </edgeMap>
        <edgeMap>
          <xCoord>106</xCoord>
          <yCoord>220</yCoord>
        </edgeMap>
        <edgeMap>
          <xCoord>105</xCoord>
          <yCoord>220</yCoord>
        </edgeMap>
        <edgeMap>
          <xCoord>104</xCoord>
          <yCoord>221</yCoord>
        </edgeMap>
        <edgeMap>
          <xCoord>104</xCoord>
          <yCoord>222</yCoord>
        </edgeMap>
        <edgeMap>
          <xCoord>104</xCoord>
          <yCoord>223</yCoord>
        </edgeMap>
        <edgeMap>
          <xCoord>105</xCoord>
          <yCoord>224</yCoord>
        </edgeMap>
        <edgeMap>
          <xCoord>106</xCoord>
          <yCoord>224</yCoord>
        </edgeMap>
      </roi>
    </unblindedReadNodule>
    <unblindedReadNodule>
      <noduleID>IL057_128836</noduleID>
      <characteristics>
        <subtlety>4</subtlety>
        <internalStructure>1</internalStructure>
        <calcification>3</calcification>
        <sphericity>4</sphericity>
        <margin>5</margin>
        <lobulation>1</lobulation>
        <spiculation>1</spiculation>
        <texture>5</texture>
        <malignancy>1</malignancy>
      </characteristics>
      <roi>
        <imageZposition>-217.5</imageZposition>
        <imageSOP_UID>1.3.6.1.4.1.14519.5.2.1.6279.6001.245840436875883697066779985467</imageSOP_UID>
        <inclusion>TRUE</inclusion>
        <edgeMap>
          <xCoord>137</xCoord>
          <yCoord>319</yCoord>
        </edgeMap>
        <edgeMap>
          <xCoord>138</xCoord>
          <yCoord>318</yCoord>
        </edgeMap>
        <edgeMap>
          <xCoord>139</xCoord>
          <yCoord>318</yCoord>
        </edgeMap>
        <edgeMap>
          <xCoord>140</xCoord>
          <yCoord>317</yCoord>
        </edgeMap>
        <edgeMap>
          <xCoord>141</xCoord>
          <yCoord>316</yCoord>
        </edgeMap>
        <edgeMap>
          <xCoord>142</xCoord>
          <yCoord>315</yCoord>
        </edgeMap>
        <edgeMap>
          <xCoord>143</xCoord>
          <yCoord>314</yCoord>
        </edgeMap>
        <edgeMap>
          <xCoord>143</xCoord>
          <yCoord>313</yCoord>
        </edgeMap>
        <edgeMap>
          <xCoord>143</xCoord>
          <yCoord>312</yCoord>
        </edgeMap>
        <edgeMap>
          <xCoord>143</xCoord>
          <yCoord>311</yCoord>
        </edgeMap>
        <edgeMap>
          <xCoord>143</xCoord>
          <yCoord>310</yCoord>
        </edgeMap>
        <edgeMap>
          <xCoord>142</xCoord>
          <yCoord>309</yCoord>
        </edgeMap>
        <edgeMap>
          <xCoord>141</xCoord>
          <yCoord>308</yCoord>
        </edgeMap>
        <edgeMap>
          <xCoord>140</xCoord>
          <yCoord>308</yCoord>
        </edgeMap>
        <edgeMap>
          <xCoord>139</xCoord>
          <yCoord>308</yCoord>
        </edgeMap>
        <edgeMap>
          <xCoord>138</xCoord>
          <yCoord>308</yCoord>
        </edgeMap>
        <edgeMap>
          <xCoord>137</xCoord>
          <yCoord>309</yCoord>
        </edgeMap>
        <edgeMap>
          <xCoord>136</xCoord>
          <yCoord>310</yCoord>
        </edgeMap>
        <edgeMap>
          <xCoord>135</xCoord>
          <yCoord>311</yCoord>
        </edgeMap>
        <edgeMap>
          <xCoord>134</xCoord>
          <yCoord>312</yCoord>
        </edgeMap>
        <edgeMap>
          <xCoord>134</xCoord>
          <yCoord>313</yCoord>
        </edgeMap>
        <edgeMap>
          <xCoord>134</xCoord>
          <yCoord>314</yCoord>
        </edgeMap>
        <edgeMap>
          <xCoord>134</xCoord>
          <yCoord>315</yCoord>
        </edgeMap>
        <edgeMap>
          <xCoord>134</xCoord>
          <yCoord>316</yCoord>
        </edgeMap>
        <edgeMap>
          <xCoord>135</xCoord>
          <yCoord>317</yCoord>
        </edgeMap>
        <edgeMap>
          <xCoord>136</xCoord>
          <yCoord>318</yCoord>
        </edgeMap>
        <edgeMap>
          <xCoord>137</xCoord>
          <yCoord>319</yCoord>
        </edgeMap>
      </roi>
      <roi>
        <imageZposition>-220.0</imageZposition>
        <imageSOP_UID>1.3.6.1.4.1.14519.5.2.1.6279.6001.160206890829084077691132572335</imageSOP_UID>
        <inclusion>TRUE</inclusion>
        <edgeMap>
          <xCoord>138</xCoord>
          <yCoord>322</yCoord>
        </edgeMap>
        <edgeMap>
          <xCoord>139</xCoord>
          <yCoord>321</yCoord>
        </edgeMap>
        <edgeMap>
          <xCoord>140</xCoord>
          <yCoord>321</yCoord>
        </edgeMap>
        <edgeMap>
          <xCoord>141</xCoord>
          <yCoord>320</yCoord>
        </edgeMap>
        <edgeMap>
          <xCoord>142</xCoord>
          <yCoord>319</yCoord>
        </edgeMap>
        <edgeMap>
          <xCoord>143</xCoord>
          <yCoord>318</yCoord>
        </edgeMap>
        <edgeMap>
          <xCoord>143</xCoord>
          <yCoord>317</yCoord>
        </edgeMap>
        <edgeMap>
          <xCoord>144</xCoord>
          <yCoord>316</yCoord>
        </edgeMap>
        <edgeMap>
          <xCoord>144</xCoord>
          <yCoord>315</yCoord>
        </edgeMap>
        <edgeMap>
          <xCoord>144</xCoord>
          <yCoord>314</yCoord>
        </edgeMap>
        <edgeMap>
          <xCoord>144</xCoord>
          <yCoord>313</yCoord>
        </edgeMap>
        <edgeMap>
          <xCoord>144</xCoord>
          <yCoord>312</yCoord>
        </edgeMap>
        <edgeMap>
          <xCoord>143</xCoord>
          <yCoord>311</yCoord>
        </edgeMap>
        <edgeMap>
          <xCoord>142</xCoord>
          <yCoord>310</yCoord>
        </edgeMap>
        <edgeMap>
          <xCoord>141</xCoord>
          <yCoord>309</yCoord>
        </edgeMap>
        <edgeMap>
          <xCoord>140</xCoord>
          <yCoord>308</yCoord>
        </edgeMap>
        <edgeMap>
          <xCoord>139</xCoord>
          <yCoord>308</yCoord>
        </edgeMap>
        <edgeMap>
          <xCoord>138</xCoord>
          <yCoord>308</yCoord>
        </edgeMap>
        <edgeMap>
          <xCoord>137</xCoord>
          <yCoord>308</yCoord>
        </edgeMap>
        <edgeMap>
          <xCoord>136</xCoord>
          <yCoord>308</yCoord>
        </edgeMap>
        <edgeMap>
          <xCoord>135</xCoord>
          <yCoord>309</yCoord>
        </edgeMap>
        <edgeMap>
          <xCoord>134</xCoord>
          <yCoord>310</yCoord>
        </edgeMap>
        <edgeMap>
          <xCoord>133</xCoord>
          <yCoord>311</yCoord>
        </edgeMap>
        <edgeMap>
          <xCoord>133</xCoord>
          <yCoord>312</yCoord>
        </edgeMap>
        <edgeMap>
          <xCoord>132</xCoord>
          <yCoord>313</yCoord>
        </edgeMap>
        <edgeMap>
          <xCoord>132</xCoord>
          <yCoord>314</yCoord>
        </edgeMap>
        <edgeMap>
          <xCoord>131</xCoord>
          <yCoord>315</yCoord>
        </edgeMap>
        <edgeMap>
          <xCoord>131</xCoord>
          <yCoord>316</yCoord>
        </edgeMap>
        <edgeMap>
          <xCoord>131</xCoord>
          <yCoord>317</yCoord>
        </edgeMap>
        <edgeMap>
          <xCoord>132</xCoord>
          <yCoord>318</yCoord>
        </edgeMap>
        <edgeMap>
          <xCoord>132</xCoord>
          <yCoord>319</yCoord>
        </edgeMap>
        <edgeMap>
          <xCoord>133</xCoord>
          <yCoord>320</yCoord>
        </edgeMap>
        <edgeMap>
          <xCoord>134</xCoord>
          <yCoord>321</yCoord>
        </edgeMap>
        <edgeMap>
          <xCoord>135</xCoord>
          <yCoord>322</yCoord>
        </edgeMap>
        <edgeMap>
          <xCoord>136</xCoord>
          <yCoord>322</yCoord>
        </edgeMap>
        <edgeMap>
          <xCoord>137</xCoord>
          <yCoord>322</yCoord>
        </edgeMap>
        <edgeMap>
          <xCoord>138</xCoord>
          <yCoord>322</yCoord>
        </edgeMap>
      </roi>
      <roi>
        <imageZposition>-222.5</imageZposition>
        <imageSOP_UID>1.3.6.1.4.1.14519.5.2.1.6279.6001.209550850297972142068900335246</imageSOP_UID>
        <inclusion>TRUE</inclusion>
        <edgeMap>
          <xCoord>136</xCoord>
          <yCoord>323</yCoord>
        </edgeMap>
        <edgeMap>
          <xCoord>137</xCoord>
          <yCoord>322</yCoord>
        </edgeMap>
        <edgeMap>
          <xCoord>138</xCoord>
          <yCoord>322</yCoord>
        </edgeMap>
        <edgeMap>
          <xCoord>139</xCoord>
          <yCoord>321</yCoord>
        </edgeMap>
        <edgeMap>
          <xCoord>140</xCoord>
          <yCoord>321</yCoord>
        </edgeMap>
        <edgeMap>
          <xCoord>141</xCoord>
          <yCoord>320</yCoord>
        </edgeMap>
        <edgeMap>
          <xCoord>142</xCoord>
          <yCoord>319</yCoord>
        </edgeMap>
        <edgeMap>
          <xCoord>143</xCoord>
          <yCoord>318</yCoord>
        </edgeMap>
        <edgeMap>
          <xCoord>144</xCoord>
          <yCoord>317</yCoord>
        </edgeMap>
        <edgeMap>
          <xCoord>144</xCoord>
          <yCoord>316</yCoord>
        </edgeMap>
        <edgeMap>
          <xCoord>144</xCoord>
          <yCoord>315</yCoord>
        </edgeMap>
        <edgeMap>
          <xCoord>144</xCoord>
          <yCoord>314</yCoord>
        </edgeMap>
        <edgeMap>
          <xCoord>144</xCoord>
          <yCoord>313</yCoord>
        </edgeMap>
        <edgeMap>
          <xCoord>144</xCoord>
          <yCoord>312</yCoord>
        </edgeMap>
        <edgeMap>
          <xCoord>144</xCoord>
          <yCoord>311</yCoord>
        </edgeMap>
        <edgeMap>
          <xCoord>143</xCoord>
          <yCoord>310</yCoord>
        </edgeMap>
        <edgeMap>
          <xCoord>143</xCoord>
          <yCoord>309</yCoord>
        </edgeMap>
        <edgeMap>
          <xCoord>142</xCoord>
          <yCoord>308</yCoord>
        </edgeMap>
        <edgeMap>
          <xCoord>141</xCoord>
          <yCoord>307</yCoord>
        </edgeMap>
        <edgeMap>
          <xCoord>140</xCoord>
          <yCoord>307</yCoord>
        </edgeMap>
        <edgeMap>
          <xCoord>139</xCoord>
          <yCoord>307</yCoord>
        </edgeMap>
        <edgeMap>
          <xCoord>138</xCoord>
          <yCoord>307</yCoord>
        </edgeMap>
        <edgeMap>
          <xCoord>137</xCoord>
          <yCoord>307</yCoord>
        </edgeMap>
        <edgeMap>
          <xCoord>136</xCoord>
          <yCoord>308</yCoord>
        </edgeMap>
        <edgeMap>
          <xCoord>135</xCoord>
          <yCoord>309</yCoord>
        </edgeMap>
        <edgeMap>
          <xCoord>134</xCoord>
          <yCoord>310</yCoord>
        </edgeMap>
        <edgeMap>
          <xCoord>133</xCoord>
          <yCoord>311</yCoord>
        </edgeMap>
        <edgeMap>
          <xCoord>132</xCoord>
          <yCoord>312</yCoord>
        </edgeMap>
        <edgeMap>
          <xCoord>132</xCoord>
          <yCoord>313</yCoord>
        </edgeMap>
        <edgeMap>
          <xCoord>131</xCoord>
          <yCoord>314</yCoord>
        </edgeMap>
        <edgeMap>
          <xCoord>131</xCoord>
          <yCoord>315</yCoord>
        </edgeMap>
        <edgeMap>
          <xCoord>131</xCoord>
          <yCoord>316</yCoord>
        </edgeMap>
        <edgeMap>
          <xCoord>131</xCoord>
          <yCoord>317</yCoord>
        </edgeMap>
        <edgeMap>
          <xCoord>132</xCoord>
          <yCoord>318</yCoord>
        </edgeMap>
        <edgeMap>
          <xCoord>132</xCoord>
          <yCoord>319</yCoord>
        </edgeMap>
        <edgeMap>
          <xCoord>133</xCoord>
          <yCoord>320</yCoord>
        </edgeMap>
        <edgeMap>
          <xCoord>134</xCoord>
          <yCoord>321</yCoord>
        </edgeMap>
        <edgeMap>
          <xCoord>135</xCoord>
          <yCoord>322</yCoord>
        </edgeMap>
        <edgeMap>
          <xCoord>136</xCoord>
          <yCoord>323</yCoord>
        </edgeMap>
      </roi>
    </unblindedReadNodule>
  </readingSession>
<readingSession>
<annotationVersion>3.12</annotationVersion>
<servicingRadiologistID>-435368196</servicingRadiologistID>
<unblindedReadNodule>
<noduleID>MI014_16447</noduleID>
<characteristics>
<subtlety>5</subtlety>
<internalStructure>1</internalStructure>
<calcification>6</calcification>
<sphericity>4</sphericity>
<margin>2</margin>
<lobulation>4</lobulation>
<spiculation>3</spiculation>
<texture>3</texture>
<malignancy>3</malignancy>
</characteristics>
<roi>
<imageZposition>-202.5</imageZposition>
<imageSOP_UID>1.3.6.1.4.1.14519.5.2.1.6279.6001.255353427083892672193086665916</imageSOP_UID>
<inclusion>TRUE</inclusion>
<edgeMap>
<xCoord>338</xCoord>
<yCoord>394</yCoord>
</edgeMap>
<edgeMap>
<xCoord>339</xCoord>
<yCoord>393</yCoord>
</edgeMap>
<edgeMap>
<xCoord>340</xCoord>
<yCoord>392</yCoord>
</edgeMap>
<edgeMap>
<xCoord>340</xCoord>
<yCoord>391</yCoord>
</edgeMap>
<edgeMap>
<xCoord>340</xCoord>
<yCoord>390</yCoord>
</edgeMap>
<edgeMap>
<xCoord>341</xCoord>
<yCoord>389</yCoord>
</edgeMap>
<edgeMap>
<xCoord>342</xCoord>
<yCoord>388</yCoord>
</edgeMap>
<edgeMap>
<xCoord>343</xCoord>
<yCoord>387</yCoord>
</edgeMap>
<edgeMap>
<xCoord>344</xCoord>
<yCoord>388</yCoord>
</edgeMap>
<edgeMap>
<xCoord>345</xCoord>
<yCoord>389</yCoord>
</edgeMap>
<edgeMap>
<xCoord>346</xCoord>
<yCoord>390</yCoord>
</edgeMap>
<edgeMap>
<xCoord>347</xCoord>
<yCoord>390</yCoord>
</edgeMap>
<edgeMap>
<xCoord>348</xCoord>
<yCoord>391</yCoord>
</edgeMap>
<edgeMap>
<xCoord>349</xCoord>
<yCoord>391</yCoord>
</edgeMap>
<edgeMap>
<xCoord>350</xCoord>
<yCoord>391</yCoord>
</edgeMap>
<edgeMap>
<xCoord>351</xCoord>
<yCoord>391</yCoord>
</edgeMap>
<edgeMap>
<xCoord>352</xCoord>
<yCoord>390</yCoord>
</edgeMap>
<edgeMap>
<xCoord>352</xCoord>
<yCoord>389</yCoord>
</edgeMap>
<edgeMap>
<xCoord>352</xCoord>
<yCoord>388</yCoord>
</edgeMap>
<edgeMap>
<xCoord>352</xCoord>
<yCoord>387</yCoord>
</edgeMap>
<edgeMap>
<xCoord>352</xCoord>
<yCoord>386</yCoord>
</edgeMap>
<edgeMap>
<xCoord>352</xCoord>
<yCoord>385</yCoord>
</edgeMap>
<edgeMap>
<xCoord>351</xCoord>
<yCoord>384</yCoord>
</edgeMap>
<edgeMap>
<xCoord>351</xCoord>
<yCoord>383</yCoord>
</edgeMap>
<edgeMap>
<xCoord>351</xCoord>
<yCoord>382</yCoord>
</edgeMap>
<edgeMap>
<xCoord>351</xCoord>
<yCoord>381</yCoord>
</edgeMap>
<edgeMap>
<xCoord>351</xCoord>
<yCoord>380</yCoord>
</edgeMap>
<edgeMap>
<xCoord>351</xCoord>
<yCoord>379</yCoord>
</edgeMap>
<edgeMap>
<xCoord>351</xCoord>
<yCoord>378</yCoord>
</edgeMap>
<edgeMap>
<xCoord>351</xCoord>
<yCoord>377</yCoord>
</edgeMap>
<edgeMap>
<xCoord>350</xCoord>
<yCoord>376</yCoord>
</edgeMap>
<edgeMap>
<xCoord>349</xCoord>
<yCoord>375</yCoord>
</edgeMap>
<edgeMap>
<xCoord>348</xCoord>
<yCoord>374</yCoord>
</edgeMap>
<edgeMap>
<xCoord>348</xCoord>
<yCoord>373</yCoord>
</edgeMap>
<edgeMap>
<xCoord>347</xCoord>
<yCoord>372</yCoord>
</edgeMap>
<edgeMap>
<xCoord>346</xCoord>
<yCoord>372</yCoord>
</edgeMap>
<edgeMap>
<xCoord>345</xCoord>
<yCoord>371</yCoord>
</edgeMap>
<edgeMap>
<xCoord>344</xCoord>
<yCoord>370</yCoord>
</edgeMap>
<edgeMap>
<xCoord>344</xCoord>
<yCoord>369</yCoord>
</edgeMap>
<edgeMap>
<xCoord>343</xCoord>
<yCoord>369</yCoord>
</edgeMap>
<edgeMap>
<xCoord>342</xCoord>
<yCoord>368</yCoord>
</edgeMap>
<edgeMap>
<xCoord>341</xCoord>
<yCoord>367</yCoord>
</edgeMap>
<edgeMap>
<xCoord>341</xCoord>
<yCoord>366</yCoord>
</edgeMap>
<edgeMap>
<xCoord>340</xCoord>
<yCoord>366</yCoord>
</edgeMap>
<edgeMap>
<xCoord>339</xCoord>
<yCoord>366</yCoord>
</edgeMap>
<edgeMap>
<xCoord>338</xCoord>
<yCoord>367</yCoord>
</edgeMap>
<edgeMap>
<xCoord>337</xCoord>
<yCoord>368</yCoord>
</edgeMap>
<edgeMap>
<xCoord>337</xCoord>
<yCoord>369</yCoord>
</edgeMap>
<edgeMap>
<xCoord>337</xCoord>
<yCoord>370</yCoord>
</edgeMap>
<edgeMap>
<xCoord>337</xCoord>
<yCoord>371</yCoord>
</edgeMap>
<edgeMap>
<xCoord>337</xCoord>
<yCoord>372</yCoord>
</edgeMap>
<edgeMap>
<xCoord>337</xCoord>
<yCoord>373</yCoord>
</edgeMap>
<edgeMap>
<xCoord>337</xCoord>
<yCoord>374</yCoord>
</edgeMap>
<edgeMap>
<xCoord>336</xCoord>
<yCoord>375</yCoord>
</edgeMap>
<edgeMap>
<xCoord>335</xCoord>
<yCoord>376</yCoord>
</edgeMap>
<edgeMap>
<xCoord>334</xCoord>
<yCoord>376</yCoord>
</edgeMap>
<edgeMap>
<xCoord>333</xCoord>
<yCoord>377</yCoord>
</edgeMap>
<edgeMap>
<xCoord>332</xCoord>
<yCoord>378</yCoord>
</edgeMap>
<edgeMap>
<xCoord>332</xCoord>
<yCoord>379</yCoord>
</edgeMap>
<edgeMap>
<xCoord>333</xCoord>
<yCoord>380</yCoord>
</edgeMap>
<edgeMap>
<xCoord>333</xCoord>
<yCoord>381</yCoord>
</edgeMap>
<edgeMap>
<xCoord>334</xCoord>
<yCoord>382</yCoord>
</edgeMap>
<edgeMap>
<xCoord>334</xCoord>
<yCoord>383</yCoord>
</edgeMap>
<edgeMap>
<xCoord>335</xCoord>
<yCoord>384</yCoord>
</edgeMap>
<edgeMap>
<xCoord>334</xCoord>
<yCoord>385</yCoord>
</edgeMap>
<edgeMap>
<xCoord>334</xCoord>
<yCoord>386</yCoord>
</edgeMap>
<edgeMap>
<xCoord>334</xCoord>
<yCoord>387</yCoord>
</edgeMap>
<edgeMap>
<xCoord>334</xCoord>
<yCoord>388</yCoord>
</edgeMap>
<edgeMap>
<xCoord>335</xCoord>
<yCoord>389</yCoord>
</edgeMap>
<edgeMap>
<xCoord>335</xCoord>
<yCoord>390</yCoord>
</edgeMap>
<edgeMap>
<xCoord>335</xCoord>
<yCoord>391</yCoord>
</edgeMap>
<edgeMap>
<xCoord>335</xCoord>
<yCoord>392</yCoord>
</edgeMap>
<edgeMap>
<xCoord>336</xCoord>
<yCoord>393</yCoord>
</edgeMap>
<edgeMap>
<xCoord>337</xCoord>
<yCoord>394</yCoord>
</edgeMap>
<edgeMap>
<xCoord>338</xCoord>
<yCoord>394</yCoord>
</edgeMap>
</roi>
<roi>
<imageZposition>-205.0</imageZposition>
<imageSOP_UID>1.3.6.1.4.1.14519.5.2.1.6279.6001.985610777965909819186128808300</imageSOP_UID>
<inclusion>TRUE</inclusion>
<edgeMap>
<xCoord>350</xCoord>
<yCoord>393</yCoord>
</edgeMap>
<edgeMap>
<xCoord>351</xCoord>
<yCoord>392</yCoord>
</edgeMap>
<edgeMap>
<xCoord>352</xCoord>
<yCoord>391</yCoord>
</edgeMap>
<edgeMap>
<xCoord>353</xCoord>
<yCoord>390</yCoord>
</edgeMap>
<edgeMap>
<xCoord>353</xCoord>
<yCoord>389</yCoord>
</edgeMap>
<edgeMap>
<xCoord>354</xCoord>
<yCoord>388</yCoord>
</edgeMap>
<edgeMap>
<xCoord>354</xCoord>
<yCoord>387</yCoord>
</edgeMap>
<edgeMap>
<xCoord>354</xCoord>
<yCoord>386</yCoord>
</edgeMap>
<edgeMap>
<xCoord>353</xCoord>
<yCoord>385</yCoord>
</edgeMap>
<edgeMap>
<xCoord>352</xCoord>
<yCoord>384</yCoord>
</edgeMap>
<edgeMap>
<xCoord>352</xCoord>
<yCoord>383</yCoord>
</edgeMap>
<edgeMap>
<xCoord>352</xCoord>
<yCoord>382</yCoord>
</edgeMap>
<edgeMap>
<xCoord>352</xCoord>
<yCoord>381</yCoord>
</edgeMap>
<edgeMap>
<xCoord>352</xCoord>
<yCoord>380</yCoord>
</edgeMap>
<edgeMap>
<xCoord>352</xCoord>
<yCoord>379</yCoord>
</edgeMap>
<edgeMap>
<xCoord>351</xCoord>
<yCoord>378</yCoord>
</edgeMap>
<edgeMap>
<xCoord>351</xCoord>
<yCoord>377</yCoord>
</edgeMap>
<edgeMap>
<xCoord>350</xCoord>
<yCoord>376</yCoord>
</edgeMap>
<edgeMap>
<xCoord>350</xCoord>
<yCoord>375</yCoord>
</edgeMap>
<edgeMap>
<xCoord>350</xCoord>
<yCoord>374</yCoord>
</edgeMap>
<edgeMap>
<xCoord>350</xCoord>
<yCoord>373</yCoord>
</edgeMap>
<edgeMap>
<xCoord>350</xCoord>
<yCoord>372</yCoord>
</edgeMap>
<edgeMap>
<xCoord>350</xCoord>
<yCoord>371</yCoord>
</edgeMap>
<edgeMap>
<xCoord>350</xCoord>
<yCoord>370</yCoord>
</edgeMap>
<edgeMap>
<xCoord>350</xCoord>
<yCoord>369</yCoord>
</edgeMap>
<edgeMap>
<xCoord>350</xCoord>
<yCoord>368</yCoord>
</edgeMap>
<edgeMap>
<xCoord>349</xCoord>
<yCoord>367</yCoord>
</edgeMap>
<edgeMap>
<xCoord>348</xCoord>
<yCoord>366</yCoord>
</edgeMap>
<edgeMap>
<xCoord>347</xCoord>
<yCoord>366</yCoord>
</edgeMap>
<edgeMap>
<xCoord>346</xCoord>
<yCoord>366</yCoord>
</edgeMap>
<edgeMap>
<xCoord>345</xCoord>
<yCoord>366</yCoord>
</edgeMap>
<edgeMap>
<xCoord>344</xCoord>
<yCoord>366</yCoord>
</edgeMap>
<edgeMap>
<xCoord>343</xCoord>
<yCoord>365</yCoord>
</edgeMap>
<edgeMap>
<xCoord>342</xCoord>
<yCoord>364</yCoord>
</edgeMap>
<edgeMap>
<xCoord>341</xCoord>
<yCoord>364</yCoord>
</edgeMap>
<edgeMap>
<xCoord>340</xCoord>
<yCoord>364</yCoord>
</edgeMap>
<edgeMap>
<xCoord>339</xCoord>
<yCoord>365</yCoord>
</edgeMap>
<edgeMap>
<xCoord>338</xCoord>
<yCoord>366</yCoord>
</edgeMap>
<edgeMap>
<xCoord>337</xCoord>
<yCoord>367</yCoord>
</edgeMap>
<edgeMap>
<xCoord>336</xCoord>
<yCoord>368</yCoord>
</edgeMap>
<edgeMap>
<xCoord>337</xCoord>
<yCoord>369</yCoord>
</edgeMap>
<edgeMap>
<xCoord>337</xCoord>
<yCoord>370</yCoord>
</edgeMap>
<edgeMap>
<xCoord>337</xCoord>
<yCoord>371</yCoord>
</edgeMap>
<edgeMap>
<xCoord>337</xCoord>
<yCoord>372</yCoord>
</edgeMap>
<edgeMap>
<xCoord>337</xCoord>
<yCoord>373</yCoord>
</edgeMap>
<edgeMap>
<xCoord>337</xCoord>
<yCoord>374</yCoord>
</edgeMap>
<edgeMap>
<xCoord>336</xCoord>
<yCoord>375</yCoord>
</edgeMap>
<edgeMap>
<xCoord>336</xCoord>
<yCoord>376</yCoord>
</edgeMap>
<edgeMap>
<xCoord>335</xCoord>
<yCoord>377</yCoord>
</edgeMap>
<edgeMap>
<xCoord>334</xCoord>
<yCoord>378</yCoord>
</edgeMap>
<edgeMap>
<xCoord>334</xCoord>
<yCoord>379</yCoord>
</edgeMap>
<edgeMap>
<xCoord>335</xCoord>
<yCoord>380</yCoord>
</edgeMap>
<edgeMap>
<xCoord>334</xCoord>
<yCoord>381</yCoord>
</edgeMap>
<edgeMap>
<xCoord>334</xCoord>
<yCoord>382</yCoord>
</edgeMap>
<edgeMap>
<xCoord>334</xCoord>
<yCoord>383</yCoord>
</edgeMap>
<edgeMap>
<xCoord>333</xCoord>
<yCoord>384</yCoord>
</edgeMap>
<edgeMap>
<xCoord>332</xCoord>
<yCoord>385</yCoord>
</edgeMap>
<edgeMap>
<xCoord>331</xCoord>
<yCoord>386</yCoord>
</edgeMap>
<edgeMap>
<xCoord>331</xCoord>
<yCoord>387</yCoord>
</edgeMap>
<edgeMap>
<xCoord>331</xCoord>
<yCoord>388</yCoord>
</edgeMap>
<edgeMap>
<xCoord>331</xCoord>
<yCoord>389</yCoord>
</edgeMap>
<edgeMap>
<xCoord>331</xCoord>
<yCoord>390</yCoord>
</edgeMap>
<edgeMap>
<xCoord>331</xCoord>
<yCoord>391</yCoord>
</edgeMap>
<edgeMap>
<xCoord>331</xCoord>
<yCoord>392</yCoord>
</edgeMap>
<edgeMap>
<xCoord>332</xCoord>
<yCoord>393</yCoord>
</edgeMap>
<edgeMap>
<xCoord>333</xCoord>
<yCoord>392</yCoord>
</edgeMap>
<edgeMap>
<xCoord>334</xCoord>
<yCoord>391</yCoord>
</edgeMap>
<edgeMap>
<xCoord>335</xCoord>
<yCoord>391</yCoord>
</edgeMap>
<edgeMap>
<xCoord>336</xCoord>
<yCoord>392</yCoord>
</edgeMap>
<edgeMap>
<xCoord>337</xCoord>
<yCoord>393</yCoord>
</edgeMap>
<edgeMap>
<xCoord>338</xCoord>
<yCoord>393</yCoord>
</edgeMap>
<edgeMap>
<xCoord>339</xCoord>
<yCoord>393</yCoord>
</edgeMap>
<edgeMap>
<xCoord>340</xCoord>
<yCoord>393</yCoord>
</edgeMap>
<edgeMap>
<xCoord>341</xCoord>
<yCoord>392</yCoord>
</edgeMap>
<edgeMap>
<xCoord>342</xCoord>
<yCoord>391</yCoord>
</edgeMap>
<edgeMap>
<xCoord>343</xCoord>
<yCoord>392</yCoord>
</edgeMap>
<edgeMap>
<xCoord>344</xCoord>
<yCoord>393</yCoord>
</edgeMap>
<edgeMap>
<xCoord>345</xCoord>
<yCoord>392</yCoord>
</edgeMap>
<edgeMap>
<xCoord>346</xCoord>
<yCoord>392</yCoord>
</edgeMap>
<edgeMap>
<xCoord>347</xCoord>
<yCoord>393</yCoord>
</edgeMap>
<edgeMap>
<xCoord>348</xCoord>
<yCoord>393</yCoord>
</edgeMap>
<edgeMap>
<xCoord>349</xCoord>
<yCoord>393</yCoord>
</edgeMap>
<edgeMap>
<xCoord>350</xCoord>
<yCoord>393</yCoord>
</edgeMap>
</roi>
<roi>
<imageZposition>-207.5</imageZposition>
<imageSOP_UID>1.3.6.1.4.1.14519.5.2.1.6279.6001.217636098970184489041445391194</imageSOP_UID>
<inclusion>TRUE</inclusion>
<edgeMap>
<xCoord>340</xCoord>
<yCoord>400</yCoord>
</edgeMap>
<edgeMap>
<xCoord>341</xCoord>
<yCoord>399</yCoord>
</edgeMap>
<edgeMap>
<xCoord>342</xCoord>
<yCoord>398</yCoord>
</edgeMap>
<edgeMap>
<xCoord>343</xCoord>
<yCoord>398</yCoord>
</edgeMap>
<edgeMap>
<xCoord>344</xCoord>
<yCoord>398</yCoord>
</edgeMap>
<edgeMap>
<xCoord>345</xCoord>
<yCoord>398</yCoord>
</edgeMap>
<edgeMap>
<xCoord>346</xCoord>
<yCoord>397</yCoord>
</edgeMap>
<edgeMap>
<xCoord>347</xCoord>
<yCoord>397</yCoord>
</edgeMap>
<edgeMap>
<xCoord>348</xCoord>
<yCoord>396</yCoord>
</edgeMap>
<edgeMap>
<xCoord>349</xCoord>
<yCoord>395</yCoord>
</edgeMap>
<edgeMap>
<xCoord>350</xCoord>
<yCoord>394</yCoord>
</edgeMap>
<edgeMap>
<xCoord>351</xCoord>
<yCoord>393</yCoord>
</edgeMap>
<edgeMap>
<xCoord>352</xCoord>
<yCoord>393</yCoord>
</edgeMap>
<edgeMap>
<xCoord>353</xCoord>
<yCoord>393</yCoord>
</edgeMap>
<edgeMap>
<xCoord>354</xCoord>
<yCoord>393</yCoord>
</edgeMap>
<edgeMap>
<xCoord>355</xCoord>
<yCoord>392</yCoord>
</edgeMap>
<edgeMap>
<xCoord>355</xCoord>
<yCoord>391</yCoord>
</edgeMap>
<edgeMap>
<xCoord>355</xCoord>
<yCoord>390</yCoord>
</edgeMap>
<edgeMap>
<xCoord>355</xCoord>
<yCoord>389</yCoord>
</edgeMap>
<edgeMap>
<xCoord>355</xCoord>
<yCoord>388</yCoord>
</edgeMap>
<edgeMap>
<xCoord>355</xCoord>
<yCoord>387</yCoord>
</edgeMap>
<edgeMap>
<xCoord>354</xCoord>
<yCoord>386</yCoord>
</edgeMap>
<edgeMap>
<xCoord>354</xCoord>
<yCoord>385</yCoord>
</edgeMap>
<edgeMap>
<xCoord>354</xCoord>
<yCoord>384</yCoord>
</edgeMap>
<edgeMap>
<xCoord>354</xCoord>
<yCoord>383</yCoord>
</edgeMap>
<edgeMap>
<xCoord>355</xCoord>
<yCoord>382</yCoord>
</edgeMap>
<edgeMap>
<xCoord>355</xCoord>
<yCoord>381</yCoord>
</edgeMap>
<edgeMap>
<xCoord>354</xCoord>
<yCoord>380</yCoord>
</edgeMap>
<edgeMap>
<xCoord>353</xCoord>
<yCoord>379</yCoord>
</edgeMap>
<edgeMap>
<xCoord>352</xCoord>
<yCoord>378</yCoord>
</edgeMap>
<edgeMap>
<xCoord>353</xCoord>
<yCoord>377</yCoord>
</edgeMap>
<edgeMap>
<xCoord>353</xCoord>
<yCoord>376</yCoord>
</edgeMap>
<edgeMap>
<xCoord>353</xCoord>
<yCoord>375</yCoord>
</edgeMap>
<edgeMap>
<xCoord>353</xCoord>
<yCoord>374</yCoord>
</edgeMap>
<edgeMap>
<xCoord>352</xCoord>
<yCoord>373</yCoord>
</edgeMap>
<edgeMap>
<xCoord>352</xCoord>
<yCoord>372</yCoord>
</edgeMap>
<edgeMap>
<xCoord>351</xCoord>
<yCoord>371</yCoord>
</edgeMap>
<edgeMap>
<xCoord>350</xCoord>
<yCoord>370</yCoord>
</edgeMap>
<edgeMap>
<xCoord>349</xCoord>
<yCoord>369</yCoord>
</edgeMap>
<edgeMap>
<xCoord>348</xCoord>
<yCoord>369</yCoord>
</edgeMap>
<edgeMap>
<xCoord>347</xCoord>
<yCoord>368</yCoord>
</edgeMap>
<edgeMap>
<xCoord>346</xCoord>
<yCoord>368</yCoord>
</edgeMap>
<edgeMap>
<xCoord>345</xCoord>
<yCoord>368</yCoord>
</edgeMap>
<edgeMap>
<xCoord>344</xCoord>
<yCoord>369</yCoord>
</edgeMap>
<edgeMap>
<xCoord>343</xCoord>
<yCoord>368</yCoord>
</edgeMap>
<edgeMap>
<xCoord>342</xCoord>
<yCoord>367</yCoord>
</edgeMap>
<edgeMap>
<xCoord>341</xCoord>
<yCoord>366</yCoord>
</edgeMap>
<edgeMap>
<xCoord>340</xCoord>
<yCoord>365</yCoord>
</edgeMap>
<edgeMap>
<xCoord>339</xCoord>
<yCoord>364</yCoord>
</edgeMap>
<edgeMap>
<xCoord>338</xCoord>
<yCoord>363</yCoord>
</edgeMap>
<edgeMap>
<xCoord>338</xCoord>
<yCoord>362</yCoord>
</edgeMap>
<edgeMap>
<xCoord>337</xCoord>
<yCoord>361</yCoord>
</edgeMap>
<edgeMap>
<xCoord>336</xCoord>
<yCoord>362</yCoord>
</edgeMap>
<edgeMap>
<xCoord>336</xCoord>
<yCoord>363</yCoord>
</edgeMap>
<edgeMap>
<xCoord>336</xCoord>
<yCoord>364</yCoord>
</edgeMap>
<edgeMap>
<xCoord>336</xCoord>
<yCoord>365</yCoord>
</edgeMap>
<edgeMap>
<xCoord>336</xCoord>
<yCoord>366</yCoord>
</edgeMap>
<edgeMap>
<xCoord>336</xCoord>
<yCoord>367</yCoord>
</edgeMap>
<edgeMap>
<xCoord>336</xCoord>
<yCoord>368</yCoord>
</edgeMap>
<edgeMap>
<xCoord>336</xCoord>
<yCoord>369</yCoord>
</edgeMap>
<edgeMap>
<xCoord>336</xCoord>
<yCoord>370</yCoord>
</edgeMap>
<edgeMap>
<xCoord>336</xCoord>
<yCoord>371</yCoord>
</edgeMap>
<edgeMap>
<xCoord>336</xCoord>
<yCoord>372</yCoord>
</edgeMap>
<edgeMap>
<xCoord>336</xCoord>
<yCoord>373</yCoord>
</edgeMap>
<edgeMap>
<xCoord>336</xCoord>
<yCoord>374</yCoord>
</edgeMap>
<edgeMap>
<xCoord>335</xCoord>
<yCoord>375</yCoord>
</edgeMap>
<edgeMap>
<xCoord>335</xCoord>
<yCoord>376</yCoord>
</edgeMap>
<edgeMap>
<xCoord>335</xCoord>
<yCoord>377</yCoord>
</edgeMap>
<edgeMap>
<xCoord>336</xCoord>
<yCoord>378</yCoord>
</edgeMap>
<edgeMap>
<xCoord>335</xCoord>
<yCoord>379</yCoord>
</edgeMap>
<edgeMap>
<xCoord>335</xCoord>
<yCoord>380</yCoord>
</edgeMap>
<edgeMap>
<xCoord>334</xCoord>
<yCoord>381</yCoord>
</edgeMap>
<edgeMap>
<xCoord>334</xCoord>
<yCoord>382</yCoord>
</edgeMap>
<edgeMap>
<xCoord>334</xCoord>
<yCoord>383</yCoord>
</edgeMap>
<edgeMap>
<xCoord>334</xCoord>
<yCoord>384</yCoord>
</edgeMap>
<edgeMap>
<xCoord>334</xCoord>
<yCoord>385</yCoord>
</edgeMap>
<edgeMap>
<xCoord>333</xCoord>
<yCoord>386</yCoord>
</edgeMap>
<edgeMap>
<xCoord>332</xCoord>
<yCoord>386</yCoord>
</edgeMap>
<edgeMap>
<xCoord>332</xCoord>
<yCoord>387</yCoord>
</edgeMap>
<edgeMap>
<xCoord>332</xCoord>
<yCoord>388</yCoord>
</edgeMap>
<edgeMap>
<xCoord>332</xCoord>
<yCoord>389</yCoord>
</edgeMap>
<edgeMap>
<xCoord>333</xCoord>
<yCoord>390</yCoord>
</edgeMap>
<edgeMap>
<xCoord>332</xCoord>
<yCoord>391</yCoord>
</edgeMap>
<edgeMap>
<xCoord>331</xCoord>
<yCoord>392</yCoord>
</edgeMap>
<edgeMap>
<xCoord>331</xCoord>
<yCoord>393</yCoord>
</edgeMap>
<edgeMap>
<xCoord>331</xCoord>
<yCoord>394</yCoord>
</edgeMap>
<edgeMap>
<xCoord>332</xCoord>
<yCoord>395</yCoord>
</edgeMap>
<edgeMap>
<xCoord>333</xCoord>
<yCoord>394</yCoord>
</edgeMap>
<edgeMap>
<xCoord>334</xCoord>
<yCoord>395</yCoord>
</edgeMap>
<edgeMap>
<xCoord>334</xCoord>
<yCoord>396</yCoord>
</edgeMap>
<edgeMap>
<xCoord>334</xCoord>
<yCoord>397</yCoord>
</edgeMap>
<edgeMap>
<xCoord>335</xCoord>
<yCoord>398</yCoord>
</edgeMap>
<edgeMap>
<xCoord>336</xCoord>
<yCoord>399</yCoord>
</edgeMap>
<edgeMap>
<xCoord>337</xCoord>
<yCoord>398</yCoord>
</edgeMap>
<edgeMap>
<xCoord>338</xCoord>
<yCoord>399</yCoord>
</edgeMap>
<edgeMap>
<xCoord>339</xCoord>
<yCoord>400</yCoord>
</edgeMap>
<edgeMap>
<xCoord>340</xCoord>
<yCoord>400</yCoord>
</edgeMap>
</roi>
<roi>
<imageZposition>-210.0</imageZposition>
<imageSOP_UID>1.3.6.1.4.1.14519.5.2.1.6279.6001.178884746713947489339044761790</imageSOP_UID>
<inclusion>TRUE</inclusion>
<edgeMap>
<xCoord>344</xCoord>
<yCoord>403</yCoord>
</edgeMap>
<edgeMap>
<xCoord>345</xCoord>
<yCoord>402</yCoord>
</edgeMap>
<edgeMap>
<xCoord>346</xCoord>
<yCoord>401</yCoord>
</edgeMap>
<edgeMap>
<xCoord>347</xCoord>
<yCoord>401</yCoord>
</edgeMap>
<edgeMap>
<xCoord>348</xCoord>
<yCoord>400</yCoord>
</edgeMap>
<edgeMap>
<xCoord>349</xCoord>
<yCoord>400</yCoord>
</edgeMap>
<edgeMap>
<xCoord>350</xCoord>
<yCoord>400</yCoord>
</edgeMap>
<edgeMap>
<xCoord>351</xCoord>
<yCoord>400</yCoord>
</edgeMap>
<edgeMap>
<xCoord>352</xCoord>
<yCoord>400</yCoord>
</edgeMap>
<edgeMap>
<xCoord>353</xCoord>
<yCoord>400</yCoord>
</edgeMap>
<edgeMap>
<xCoord>354</xCoord>
<yCoord>400</yCoord>
</edgeMap>
<edgeMap>
<xCoord>355</xCoord>
<yCoord>399</yCoord>
</edgeMap>
<edgeMap>
<xCoord>356</xCoord>
<yCoord>398</yCoord>
</edgeMap>
<edgeMap>
<xCoord>355</xCoord>
<yCoord>397</yCoord>
</edgeMap>
<edgeMap>
<xCoord>356</xCoord>
<yCoord>396</yCoord>
</edgeMap>
<edgeMap>
<xCoord>357</xCoord>
<yCoord>395</yCoord>
</edgeMap>
<edgeMap>
<xCoord>358</xCoord>
<yCoord>394</yCoord>
</edgeMap>
<edgeMap>
<xCoord>358</xCoord>
<yCoord>393</yCoord>
</edgeMap>
<edgeMap>
<xCoord>358</xCoord>
<yCoord>392</yCoord>
</edgeMap>
<edgeMap>
<xCoord>358</xCoord>
<yCoord>391</yCoord>
</edgeMap>
<edgeMap>
<xCoord>358</xCoord>
<yCoord>390</yCoord>
</edgeMap>
<edgeMap>
<xCoord>359</xCoord>
<yCoord>389</yCoord>
</edgeMap>
<edgeMap>
<xCoord>359</xCoord>
<yCoord>388</yCoord>
</edgeMap>
<edgeMap>
<xCoord>359</xCoord>
<yCoord>387</yCoord>
</edgeMap>
<edgeMap>
<xCoord>358</xCoord>
<yCoord>386</yCoord>
</edgeMap>
<edgeMap>
<xCoord>357</xCoord>
<yCoord>385</yCoord>
</edgeMap>
<edgeMap>
<xCoord>358</xCoord>
<yCoord>384</yCoord>
</edgeMap>
<edgeMap>
<xCoord>358</xCoord>
<yCoord>383</yCoord>
</edgeMap>
<edgeMap>
<xCoord>359</xCoord>
<yCoord>382</yCoord>
</edgeMap>
<edgeMap>
<xCoord>359</xCoord>
<yCoord>381</yCoord>
</edgeMap>
<edgeMap>
<xCoord>359</xCoord>
<yCoord>380</yCoord>
</edgeMap>
<edgeMap>
<xCoord>358</xCoord>
<yCoord>379</yCoord>
</edgeMap>
<edgeMap>
<xCoord>358</xCoord>
<yCoord>378</yCoord>
</edgeMap>
<edgeMap>
<xCoord>357</xCoord>
<yCoord>377</yCoord>
</edgeMap>
<edgeMap>
<xCoord>357</xCoord>
<yCoord>376</yCoord>
</edgeMap>
<edgeMap>
<xCoord>356</xCoord>
<yCoord>375</yCoord>
</edgeMap>
<edgeMap>
<xCoord>356</xCoord>
<yCoord>374</yCoord>
</edgeMap>
<edgeMap>
<xCoord>355</xCoord>
<yCoord>373</yCoord>
</edgeMap>
<edgeMap>
<xCoord>355</xCoord>
<yCoord>372</yCoord>
</edgeMap>
<edgeMap>
<xCoord>354</xCoord>
<yCoord>371</yCoord>
</edgeMap>
<edgeMap>
<xCoord>354</xCoord>
<yCoord>370</yCoord>
</edgeMap>
<edgeMap>
<xCoord>353</xCoord>
<yCoord>369</yCoord>
</edgeMap>
<edgeMap>
<xCoord>352</xCoord>
<yCoord>369</yCoord>
</edgeMap>
<edgeMap>
<xCoord>351</xCoord>
<yCoord>369</yCoord>
</edgeMap>
<edgeMap>
<xCoord>350</xCoord>
<yCoord>369</yCoord>
</edgeMap>
<edgeMap>
<xCoord>349</xCoord>
<yCoord>369</yCoord>
</edgeMap>
<edgeMap>
<xCoord>348</xCoord>
<yCoord>368</yCoord>
</edgeMap>
<edgeMap>
<xCoord>347</xCoord>
<yCoord>368</yCoord>
</edgeMap>
<edgeMap>
<xCoord>346</xCoord>
<yCoord>368</yCoord>
</edgeMap>
<edgeMap>
<xCoord>345</xCoord>
<yCoord>367</yCoord>
</edgeMap>
<edgeMap>
<xCoord>344</xCoord>
<yCoord>367</yCoord>
</edgeMap>
<edgeMap>
<xCoord>343</xCoord>
<yCoord>367</yCoord>
</edgeMap>
<edgeMap>
<xCoord>342</xCoord>
<yCoord>367</yCoord>
</edgeMap>
<edgeMap>
<xCoord>341</xCoord>
<yCoord>366</yCoord>
</edgeMap>
<edgeMap>
<xCoord>340</xCoord>
<yCoord>365</yCoord>
</edgeMap>
<edgeMap>
<xCoord>339</xCoord>
<yCoord>364</yCoord>
</edgeMap>
<edgeMap>
<xCoord>338</xCoord>
<yCoord>364</yCoord>
</edgeMap>
<edgeMap>
<xCoord>337</xCoord>
<yCoord>363</yCoord>
</edgeMap>
<edgeMap>
<xCoord>336</xCoord>
<yCoord>363</yCoord>
</edgeMap>
<edgeMap>
<xCoord>335</xCoord>
<yCoord>362</yCoord>
</edgeMap>
<edgeMap>
<xCoord>334</xCoord>
<yCoord>363</yCoord>
</edgeMap>
<edgeMap>
<xCoord>333</xCoord>
<yCoord>364</yCoord>
</edgeMap>
<edgeMap>
<xCoord>332</xCoord>
<yCoord>364</yCoord>
</edgeMap>
<edgeMap>
<xCoord>332</xCoord>
<yCoord>365</yCoord>
</edgeMap>
<edgeMap>
<xCoord>332</xCoord>
<yCoord>366</yCoord>
</edgeMap>
<edgeMap>
<xCoord>332</xCoord>
<yCoord>367</yCoord>
</edgeMap>
<edgeMap>
<xCoord>332</xCoord>
<yCoord>368</yCoord>
</edgeMap>
<edgeMap>
<xCoord>332</xCoord>
<yCoord>369</yCoord>
</edgeMap>
<edgeMap>
<xCoord>332</xCoord>
<yCoord>370</yCoord>
</edgeMap>
<edgeMap>
<xCoord>332</xCoord>
<yCoord>371</yCoord>
</edgeMap>
<edgeMap>
<xCoord>332</xCoord>
<yCoord>372</yCoord>
</edgeMap>
<edgeMap>
<xCoord>332</xCoord>
<yCoord>373</yCoord>
</edgeMap>
<edgeMap>
<xCoord>332</xCoord>
<yCoord>374</yCoord>
</edgeMap>
<edgeMap>
<xCoord>333</xCoord>
<yCoord>375</yCoord>
</edgeMap>
<edgeMap>
<xCoord>332</xCoord>
<yCoord>376</yCoord>
</edgeMap>
<edgeMap>
<xCoord>331</xCoord>
<yCoord>377</yCoord>
</edgeMap>
<edgeMap>
<xCoord>331</xCoord>
<yCoord>378</yCoord>
</edgeMap>
<edgeMap>
<xCoord>331</xCoord>
<yCoord>379</yCoord>
</edgeMap>
<edgeMap>
<xCoord>331</xCoord>
<yCoord>380</yCoord>
</edgeMap>
<edgeMap>
<xCoord>331</xCoord>
<yCoord>381</yCoord>
</edgeMap>
<edgeMap>
<xCoord>332</xCoord>
<yCoord>382</yCoord>
</edgeMap>
<edgeMap>
<xCoord>333</xCoord>
<yCoord>383</yCoord>
</edgeMap>
<edgeMap>
<xCoord>334</xCoord>
<yCoord>384</yCoord>
</edgeMap>
<edgeMap>
<xCoord>335</xCoord>
<yCoord>385</yCoord>
</edgeMap>
<edgeMap>
<xCoord>335</xCoord>
<yCoord>386</yCoord>
</edgeMap>
<edgeMap>
<xCoord>335</xCoord>
<yCoord>387</yCoord>
</edgeMap>
<edgeMap>
<xCoord>335</xCoord>
<yCoord>388</yCoord>
</edgeMap>
<edgeMap>
<xCoord>334</xCoord>
<yCoord>389</yCoord>
</edgeMap>
<edgeMap>
<xCoord>333</xCoord>
<yCoord>390</yCoord>
</edgeMap>
<edgeMap>
<xCoord>332</xCoord>
<yCoord>391</yCoord>
</edgeMap>
<edgeMap>
<xCoord>331</xCoord>
<yCoord>391</yCoord>
</edgeMap>
<edgeMap>
<xCoord>330</xCoord>
<yCoord>391</yCoord>
</edgeMap>
<edgeMap>
<xCoord>330</xCoord>
<yCoord>392</yCoord>
</edgeMap>
<edgeMap>
<xCoord>330</xCoord>
<yCoord>393</yCoord>
</edgeMap>
<edgeMap>
<xCoord>330</xCoord>
<yCoord>394</yCoord>
</edgeMap>
<edgeMap>
<xCoord>331</xCoord>
<yCoord>395</yCoord>
</edgeMap>
<edgeMap>
<xCoord>332</xCoord>
<yCoord>396</yCoord>
</edgeMap>
<edgeMap>
<xCoord>332</xCoord>
<yCoord>397</yCoord>
</edgeMap>
<edgeMap>
<xCoord>332</xCoord>
<yCoord>398</yCoord>
</edgeMap>
<edgeMap>
<xCoord>333</xCoord>
<yCoord>399</yCoord>
</edgeMap>
<edgeMap>
<xCoord>334</xCoord>
<yCoord>400</yCoord>
</edgeMap>
<edgeMap>
<xCoord>335</xCoord>
<yCoord>401</yCoord>
</edgeMap>
<edgeMap>
<xCoord>336</xCoord>
<yCoord>401</yCoord>
</edgeMap>
<edgeMap>
<xCoord>337</xCoord>
<yCoord>402</yCoord>
</edgeMap>
<edgeMap>
<xCoord>338</xCoord>
<yCoord>402</yCoord>
</edgeMap>
<edgeMap>
<xCoord>339</xCoord>
<yCoord>403</yCoord>
</edgeMap>
<edgeMap>
<xCoord>340</xCoord>
<yCoord>403</yCoord>
</edgeMap>
<edgeMap>
<xCoord>341</xCoord>
<yCoord>403</yCoord>
</edgeMap>
<edgeMap>
<xCoord>342</xCoord>
<yCoord>403</yCoord>
</edgeMap>
<edgeMap>
<xCoord>343</xCoord>
<yCoord>403</yCoord>
</edgeMap>
<edgeMap>
<xCoord>344</xCoord>
<yCoord>403</yCoord>
</edgeMap>
</roi>
<roi>
<imageZposition>-212.5</imageZposition>
<imageSOP_UID>1.3.6.1.4.1.14519.5.2.1.6279.6001.224182752573136008422083395120</imageSOP_UID>
<inclusion>TRUE</inclusion>
<edgeMap>
<xCoord>343</xCoord>
<yCoord>404</yCoord>
</edgeMap>
<edgeMap>
<xCoord>344</xCoord>
<yCoord>403</yCoord>
</edgeMap>
<edgeMap>
<xCoord>345</xCoord>
<yCoord>403</yCoord>
</edgeMap>
<edgeMap>
<xCoord>346</xCoord>
<yCoord>403</yCoord>
</edgeMap>
<edgeMap>
<xCoord>347</xCoord>
<yCoord>402</yCoord>
</edgeMap>
<edgeMap>
<xCoord>348</xCoord>
<yCoord>402</yCoord>
</edgeMap>
<edgeMap>
<xCoord>349</xCoord>
<yCoord>401</yCoord>
</edgeMap>
<edgeMap>
<xCoord>350</xCoord>
<yCoord>400</yCoord>
</edgeMap>
<edgeMap>
<xCoord>351</xCoord>
<yCoord>400</yCoord>
</edgeMap>
<edgeMap>
<xCoord>352</xCoord>
<yCoord>400</yCoord>
</edgeMap>
<edgeMap>
<xCoord>353</xCoord>
<yCoord>400</yCoord>
</edgeMap>
<edgeMap>
<xCoord>354</xCoord>
<yCoord>400</yCoord>
</edgeMap>
<edgeMap>
<xCoord>355</xCoord>
<yCoord>399</yCoord>
</edgeMap>
<edgeMap>
<xCoord>356</xCoord>
<yCoord>398</yCoord>
</edgeMap>
<edgeMap>
<xCoord>357</xCoord>
<yCoord>397</yCoord>
</edgeMap>
<edgeMap>
<xCoord>358</xCoord>
<yCoord>396</yCoord>
</edgeMap>
<edgeMap>
<xCoord>358</xCoord>
<yCoord>395</yCoord>
</edgeMap>
<edgeMap>
<xCoord>359</xCoord>
<yCoord>394</yCoord>
</edgeMap>
<edgeMap>
<xCoord>360</xCoord>
<yCoord>393</yCoord>
</edgeMap>
<edgeMap>
<xCoord>361</xCoord>
<yCoord>392</yCoord>
</edgeMap>
<edgeMap>
<xCoord>362</xCoord>
<yCoord>391</yCoord>
</edgeMap>
<edgeMap>
<xCoord>363</xCoord>
<yCoord>390</yCoord>
</edgeMap>
<edgeMap>
<xCoord>363</xCoord>
<yCoord>389</yCoord>
</edgeMap>
<edgeMap>
<xCoord>363</xCoord>
<yCoord>388</yCoord>
</edgeMap>
<edgeMap>
<xCoord>363</xCoord>
<yCoord>387</yCoord>
</edgeMap>
<edgeMap>
<xCoord>363</xCoord>
<yCoord>386</yCoord>
</edgeMap>
<edgeMap>
<xCoord>364</xCoord>
<yCoord>385</yCoord>
</edgeMap>
<edgeMap>
<xCoord>364</xCoord>
<yCoord>384</yCoord>
</edgeMap>
<edgeMap>
<xCoord>364</xCoord>
<yCoord>383</yCoord>
</edgeMap>
<edgeMap>
<xCoord>363</xCoord>
<yCoord>382</yCoord>
</edgeMap>
<edgeMap>
<xCoord>362</xCoord>
<yCoord>381</yCoord>
</edgeMap>
<edgeMap>
<xCoord>361</xCoord>
<yCoord>380</yCoord>
</edgeMap>
<edgeMap>
<xCoord>360</xCoord>
<yCoord>379</yCoord>
</edgeMap>
<edgeMap>
<xCoord>360</xCoord>
<yCoord>378</yCoord>
</edgeMap>
<edgeMap>
<xCoord>360</xCoord>
<yCoord>377</yCoord>
</edgeMap>
<edgeMap>
<xCoord>359</xCoord>
<yCoord>376</yCoord>
</edgeMap>
<edgeMap>
<xCoord>359</xCoord>
<yCoord>375</yCoord>
</edgeMap>
<edgeMap>
<xCoord>358</xCoord>
<yCoord>374</yCoord>
</edgeMap>
<edgeMap>
<xCoord>358</xCoord>
<yCoord>373</yCoord>
</edgeMap>
<edgeMap>
<xCoord>357</xCoord>
<yCoord>372</yCoord>
</edgeMap>
<edgeMap>
<xCoord>357</xCoord>
<yCoord>371</yCoord>
</edgeMap>
<edgeMap>
<xCoord>356</xCoord>
<yCoord>370</yCoord>
</edgeMap>
<edgeMap>
<xCoord>355</xCoord>
<yCoord>369</yCoord>
</edgeMap>
<edgeMap>
<xCoord>354</xCoord>
<yCoord>368</yCoord>
</edgeMap>
<edgeMap>
<xCoord>353</xCoord>
<yCoord>368</yCoord>
</edgeMap>
<edgeMap>
<xCoord>352</xCoord>
<yCoord>367</yCoord>
</edgeMap>
<edgeMap>
<xCoord>351</xCoord>
<yCoord>367</yCoord>
</edgeMap>
<edgeMap>
<xCoord>350</xCoord>
<yCoord>367</yCoord>
</edgeMap>
<edgeMap>
<xCoord>349</xCoord>
<yCoord>367</yCoord>
</edgeMap>
<edgeMap>
<xCoord>348</xCoord>
<yCoord>367</yCoord>
</edgeMap>
<edgeMap>
<xCoord>347</xCoord>
<yCoord>366</yCoord>
</edgeMap>
<edgeMap>
<xCoord>346</xCoord>
<yCoord>365</yCoord>
</edgeMap>
<edgeMap>
<xCoord>345</xCoord>
<yCoord>365</yCoord>
</edgeMap>
<edgeMap>
<xCoord>344</xCoord>
<yCoord>365</yCoord>
</edgeMap>
<edgeMap>
<xCoord>343</xCoord>
<yCoord>365</yCoord>
</edgeMap>
<edgeMap>
<xCoord>342</xCoord>
<yCoord>365</yCoord>
</edgeMap>
<edgeMap>
<xCoord>341</xCoord>
<yCoord>365</yCoord>
</edgeMap>
<edgeMap>
<xCoord>340</xCoord>
<yCoord>366</yCoord>
</edgeMap>
<edgeMap>
<xCoord>339</xCoord>
<yCoord>365</yCoord>
</edgeMap>
<edgeMap>
<xCoord>339</xCoord>
<yCoord>364</yCoord>
</edgeMap>
<edgeMap>
<xCoord>338</xCoord>
<yCoord>363</yCoord>
</edgeMap>
<edgeMap>
<xCoord>338</xCoord>
<yCoord>362</yCoord>
</edgeMap>
<edgeMap>
<xCoord>337</xCoord>
<yCoord>361</yCoord>
</edgeMap>
<edgeMap>
<xCoord>336</xCoord>
<yCoord>361</yCoord>
</edgeMap>
<edgeMap>
<xCoord>335</xCoord>
<yCoord>361</yCoord>
</edgeMap>
<edgeMap>
<xCoord>334</xCoord>
<yCoord>362</yCoord>
</edgeMap>
<edgeMap>
<xCoord>333</xCoord>
<yCoord>363</yCoord>
</edgeMap>
<edgeMap>
<xCoord>333</xCoord>
<yCoord>364</yCoord>
</edgeMap>
<edgeMap>
<xCoord>332</xCoord>
<yCoord>365</yCoord>
</edgeMap>
<edgeMap>
<xCoord>331</xCoord>
<yCoord>365</yCoord>
</edgeMap>
<edgeMap>
<xCoord>330</xCoord>
<yCoord>366</yCoord>
</edgeMap>
<edgeMap>
<xCoord>330</xCoord>
<yCoord>367</yCoord>
</edgeMap>
<edgeMap>
<xCoord>330</xCoord>
<yCoord>368</yCoord>
</edgeMap>
<edgeMap>
<xCoord>330</xCoord>
<yCoord>369</yCoord>
</edgeMap>
<edgeMap>
<xCoord>330</xCoord>
<yCoord>370</yCoord>
</edgeMap>
<edgeMap>
<xCoord>330</xCoord>
<yCoord>371</yCoord>
</edgeMap>
<edgeMap>
<xCoord>330</xCoord>
<yCoord>372</yCoord>
</edgeMap>
<edgeMap>
<xCoord>330</xCoord>
<yCoord>373</yCoord>
</edgeMap>
<edgeMap>
<xCoord>330</xCoord>
<yCoord>374</yCoord>
</edgeMap>
<edgeMap>
<xCoord>330</xCoord>
<yCoord>375</yCoord>
</edgeMap>
<edgeMap>
<xCoord>330</xCoord>
<yCoord>376</yCoord>
</edgeMap>
<edgeMap>
<xCoord>330</xCoord>
<yCoord>377</yCoord>
</edgeMap>
<edgeMap>
<xCoord>330</xCoord>
<yCoord>378</yCoord>
</edgeMap>
<edgeMap>
<xCoord>330</xCoord>
<yCoord>379</yCoord>
</edgeMap>
<edgeMap>
<xCoord>331</xCoord>
<yCoord>380</yCoord>
</edgeMap>
<edgeMap>
<xCoord>332</xCoord>
<yCoord>380</yCoord>
</edgeMap>
<edgeMap>
<xCoord>333</xCoord>
<yCoord>381</yCoord>
</edgeMap>
<edgeMap>
<xCoord>334</xCoord>
<yCoord>382</yCoord>
</edgeMap>
<edgeMap>
<xCoord>334</xCoord>
<yCoord>383</yCoord>
</edgeMap>
<edgeMap>
<xCoord>335</xCoord>
<yCoord>384</yCoord>
</edgeMap>
<edgeMap>
<xCoord>335</xCoord>
<yCoord>385</yCoord>
</edgeMap>
<edgeMap>
<xCoord>335</xCoord>
<yCoord>386</yCoord>
</edgeMap>
<edgeMap>
<xCoord>335</xCoord>
<yCoord>387</yCoord>
</edgeMap>
<edgeMap>
<xCoord>334</xCoord>
<yCoord>388</yCoord>
</edgeMap>
<edgeMap>
<xCoord>333</xCoord>
<yCoord>389</yCoord>
</edgeMap>
<edgeMap>
<xCoord>332</xCoord>
<yCoord>389</yCoord>
</edgeMap>
<edgeMap>
<xCoord>331</xCoord>
<yCoord>390</yCoord>
</edgeMap>
<edgeMap>
<xCoord>330</xCoord>
<yCoord>390</yCoord>
</edgeMap>
<edgeMap>
<xCoord>329</xCoord>
<yCoord>391</yCoord>
</edgeMap>
<edgeMap>
<xCoord>328</xCoord>
<yCoord>392</yCoord>
</edgeMap>
<edgeMap>
<xCoord>329</xCoord>
<yCoord>393</yCoord>
</edgeMap>
<edgeMap>
<xCoord>330</xCoord>
<yCoord>394</yCoord>
</edgeMap>
<edgeMap>
<xCoord>330</xCoord>
<yCoord>395</yCoord>
</edgeMap>
<edgeMap>
<xCoord>331</xCoord>
<yCoord>396</yCoord>
</edgeMap>
<edgeMap>
<xCoord>332</xCoord>
<yCoord>397</yCoord>
</edgeMap>
<edgeMap>
<xCoord>333</xCoord>
<yCoord>398</yCoord>
</edgeMap>
<edgeMap>
<xCoord>333</xCoord>
<yCoord>399</yCoord>
</edgeMap>
<edgeMap>
<xCoord>333</xCoord>
<yCoord>400</yCoord>
</edgeMap>
<edgeMap>
<xCoord>334</xCoord>
<yCoord>401</yCoord>
</edgeMap>
<edgeMap>
<xCoord>335</xCoord>
<yCoord>402</yCoord>
</edgeMap>
<edgeMap>
<xCoord>336</xCoord>
<yCoord>403</yCoord>
</edgeMap>
<edgeMap>
<xCoord>337</xCoord>
<yCoord>403</yCoord>
</edgeMap>
<edgeMap>
<xCoord>338</xCoord>
<yCoord>404</yCoord>
</edgeMap>
<edgeMap>
<xCoord>339</xCoord>
<yCoord>404</yCoord>
</edgeMap>
<edgeMap>
<xCoord>340</xCoord>
<yCoord>404</yCoord>
</edgeMap>
<edgeMap>
<xCoord>341</xCoord>
<yCoord>404</yCoord>
</edgeMap>
<edgeMap>
<xCoord>342</xCoord>
<yCoord>404</yCoord>
</edgeMap>
<edgeMap>
<xCoord>343</xCoord>
<yCoord>404</yCoord>
</edgeMap>
</roi>
<roi>
<imageZposition>-215.0</imageZposition>
<imageSOP_UID>1.3.6.1.4.1.14519.5.2.1.6279.6001.135043183096460955176606548041</imageSOP_UID>
<inclusion>TRUE</inclusion>
<edgeMap>
<xCoord>344</xCoord>
<yCoord>403</yCoord>
</edgeMap>
<edgeMap>
<xCoord>345</xCoord>
<yCoord>402</yCoord>
</edgeMap>
<edgeMap>
<xCoord>346</xCoord>
<yCoord>402</yCoord>
</edgeMap>
<edgeMap>
<xCoord>347</xCoord>
<yCoord>401</yCoord>
</edgeMap>
<edgeMap>
<xCoord>348</xCoord>
<yCoord>401</yCoord>
</edgeMap>
<edgeMap>
<xCoord>349</xCoord>
<yCoord>400</yCoord>
</edgeMap>
<edgeMap>
<xCoord>350</xCoord>
<yCoord>400</yCoord>
</edgeMap>
<edgeMap>
<xCoord>351</xCoord>
<yCoord>400</yCoord>
</edgeMap>
<edgeMap>
<xCoord>352</xCoord>
<yCoord>400</yCoord>
</edgeMap>
<edgeMap>
<xCoord>353</xCoord>
<yCoord>399</yCoord>
</edgeMap>
<edgeMap>
<xCoord>354</xCoord>
<yCoord>399</yCoord>
</edgeMap>
<edgeMap>
<xCoord>355</xCoord>
<yCoord>398</yCoord>
</edgeMap>
<edgeMap>
<xCoord>356</xCoord>
<yCoord>397</yCoord>
</edgeMap>
<edgeMap>
<xCoord>357</xCoord>
<yCoord>396</yCoord>
</edgeMap>
<edgeMap>
<xCoord>357</xCoord>
<yCoord>395</yCoord>
</edgeMap>
<edgeMap>
<xCoord>358</xCoord>
<yCoord>394</yCoord>
</edgeMap>
<edgeMap>
<xCoord>359</xCoord>
<yCoord>394</yCoord>
</edgeMap>
<edgeMap>
<xCoord>360</xCoord>
<yCoord>393</yCoord>
</edgeMap>
<edgeMap>
<xCoord>361</xCoord>
<yCoord>392</yCoord>
</edgeMap>
<edgeMap>
<xCoord>362</xCoord>
<yCoord>391</yCoord>
</edgeMap>
<edgeMap>
<xCoord>363</xCoord>
<yCoord>390</yCoord>
</edgeMap>
<edgeMap>
<xCoord>363</xCoord>
<yCoord>389</yCoord>
</edgeMap>
<edgeMap>
<xCoord>364</xCoord>
<yCoord>388</yCoord>
</edgeMap>
<edgeMap>
<xCoord>364</xCoord>
<yCoord>387</yCoord>
</edgeMap>
<edgeMap>
<xCoord>364</xCoord>
<yCoord>386</yCoord>
</edgeMap>
<edgeMap>
<xCoord>364</xCoord>
<yCoord>385</yCoord>
</edgeMap>
<edgeMap>
<xCoord>364</xCoord>
<yCoord>384</yCoord>
</edgeMap>
<edgeMap>
<xCoord>364</xCoord>
<yCoord>383</yCoord>
</edgeMap>
<edgeMap>
<xCoord>363</xCoord>
<yCoord>382</yCoord>
</edgeMap>
<edgeMap>
<xCoord>363</xCoord>
<yCoord>381</yCoord>
</edgeMap>
<edgeMap>
<xCoord>362</xCoord>
<yCoord>380</yCoord>
</edgeMap>
<edgeMap>
<xCoord>361</xCoord>
<yCoord>379</yCoord>
</edgeMap>
<edgeMap>
<xCoord>361</xCoord>
<yCoord>378</yCoord>
</edgeMap>
<edgeMap>
<xCoord>361</xCoord>
<yCoord>377</yCoord>
</edgeMap>
<edgeMap>
<xCoord>361</xCoord>
<yCoord>376</yCoord>
</edgeMap>
<edgeMap>
<xCoord>360</xCoord>
<yCoord>375</yCoord>
</edgeMap>
<edgeMap>
<xCoord>359</xCoord>
<yCoord>374</yCoord>
</edgeMap>
<edgeMap>
<xCoord>359</xCoord>
<yCoord>373</yCoord>
</edgeMap>
<edgeMap>
<xCoord>358</xCoord>
<yCoord>372</yCoord>
</edgeMap>
<edgeMap>
<xCoord>357</xCoord>
<yCoord>371</yCoord>
</edgeMap>
<edgeMap>
<xCoord>357</xCoord>
<yCoord>370</yCoord>
</edgeMap>
<edgeMap>
<xCoord>356</xCoord>
<yCoord>369</yCoord>
</edgeMap>
<edgeMap>
<xCoord>355</xCoord>
<yCoord>368</yCoord>
</edgeMap>
<edgeMap>
<xCoord>354</xCoord>
<yCoord>368</yCoord>
</edgeMap>
<edgeMap>
<xCoord>353</xCoord>
<yCoord>367</yCoord>
</edgeMap>
<edgeMap>
<xCoord>352</xCoord>
<yCoord>367</yCoord>
</edgeMap>
<edgeMap>
<xCoord>351</xCoord>
<yCoord>367</yCoord>
</edgeMap>
<edgeMap>
<xCoord>350</xCoord>
<yCoord>367</yCoord>
</edgeMap>
<edgeMap>
<xCoord>349</xCoord>
<yCoord>367</yCoord>
</edgeMap>
<edgeMap>
<xCoord>348</xCoord>
<yCoord>367</yCoord>
</edgeMap>
<edgeMap>
<xCoord>347</xCoord>
<yCoord>367</yCoord>
</edgeMap>
<edgeMap>
<xCoord>346</xCoord>
<yCoord>366</yCoord>
</edgeMap>
<edgeMap>
<xCoord>345</xCoord>
<yCoord>366</yCoord>
</edgeMap>
<edgeMap>
<xCoord>344</xCoord>
<yCoord>366</yCoord>
</edgeMap>
<edgeMap>
<xCoord>343</xCoord>
<yCoord>366</yCoord>
</edgeMap>
<edgeMap>
<xCoord>342</xCoord>
<yCoord>366</yCoord>
</edgeMap>
<edgeMap>
<xCoord>341</xCoord>
<yCoord>366</yCoord>
</edgeMap>
<edgeMap>
<xCoord>340</xCoord>
<yCoord>367</yCoord>
</edgeMap>
<edgeMap>
<xCoord>339</xCoord>
<yCoord>367</yCoord>
</edgeMap>
<edgeMap>
<xCoord>338</xCoord>
<yCoord>368</yCoord>
</edgeMap>
<edgeMap>
<xCoord>337</xCoord>
<yCoord>368</yCoord>
</edgeMap>
<edgeMap>
<xCoord>336</xCoord>
<yCoord>369</yCoord>
</edgeMap>
<edgeMap>
<xCoord>336</xCoord>
<yCoord>370</yCoord>
</edgeMap>
<edgeMap>
<xCoord>335</xCoord>
<yCoord>371</yCoord>
</edgeMap>
<edgeMap>
<xCoord>335</xCoord>
<yCoord>372</yCoord>
</edgeMap>
<edgeMap>
<xCoord>334</xCoord>
<yCoord>373</yCoord>
</edgeMap>
<edgeMap>
<xCoord>333</xCoord>
<yCoord>374</yCoord>
</edgeMap>
<edgeMap>
<xCoord>333</xCoord>
<yCoord>375</yCoord>
</edgeMap>
<edgeMap>
<xCoord>332</xCoord>
<yCoord>376</yCoord>
</edgeMap>
<edgeMap>
<xCoord>332</xCoord>
<yCoord>377</yCoord>
</edgeMap>
<edgeMap>
<xCoord>332</xCoord>
<yCoord>378</yCoord>
</edgeMap>
<edgeMap>
<xCoord>332</xCoord>
<yCoord>379</yCoord>
</edgeMap>
<edgeMap>
<xCoord>332</xCoord>
<yCoord>380</yCoord>
</edgeMap>
<edgeMap>
<xCoord>332</xCoord>
<yCoord>381</yCoord>
</edgeMap>
<edgeMap>
<xCoord>333</xCoord>
<yCoord>382</yCoord>
</edgeMap>
<edgeMap>
<xCoord>333</xCoord>
<yCoord>383</yCoord>
</edgeMap>
<edgeMap>
<xCoord>333</xCoord>
<yCoord>384</yCoord>
</edgeMap>
<edgeMap>
<xCoord>334</xCoord>
<yCoord>385</yCoord>
</edgeMap>
<edgeMap>
<xCoord>335</xCoord>
<yCoord>386</yCoord>
</edgeMap>
<edgeMap>
<xCoord>336</xCoord>
<yCoord>387</yCoord>
</edgeMap>
<edgeMap>
<xCoord>336</xCoord>
<yCoord>388</yCoord>
</edgeMap>
<edgeMap>
<xCoord>335</xCoord>
<yCoord>389</yCoord>
</edgeMap>
<edgeMap>
<xCoord>335</xCoord>
<yCoord>390</yCoord>
</edgeMap>
<edgeMap>
<xCoord>335</xCoord>
<yCoord>391</yCoord>
</edgeMap>
<edgeMap>
<xCoord>334</xCoord>
<yCoord>392</yCoord>
</edgeMap>
<edgeMap>
<xCoord>334</xCoord>
<yCoord>393</yCoord>
</edgeMap>
<edgeMap>
<xCoord>333</xCoord>
<yCoord>394</yCoord>
</edgeMap>
<edgeMap>
<xCoord>332</xCoord>
<yCoord>395</yCoord>
</edgeMap>
<edgeMap>
<xCoord>333</xCoord>
<yCoord>396</yCoord>
</edgeMap>
<edgeMap>
<xCoord>334</xCoord>
<yCoord>397</yCoord>
</edgeMap>
<edgeMap>
<xCoord>334</xCoord>
<yCoord>398</yCoord>
</edgeMap>
<edgeMap>
<xCoord>335</xCoord>
<yCoord>399</yCoord>
</edgeMap>
<edgeMap>
<xCoord>336</xCoord>
<yCoord>400</yCoord>
</edgeMap>
<edgeMap>
<xCoord>337</xCoord>
<yCoord>401</yCoord>
</edgeMap>
<edgeMap>
<xCoord>338</xCoord>
<yCoord>402</yCoord>
</edgeMap>
<edgeMap>
<xCoord>339</xCoord>
<yCoord>402</yCoord>
</edgeMap>
<edgeMap>
<xCoord>340</xCoord>
<yCoord>403</yCoord>
</edgeMap>
<edgeMap>
<xCoord>341</xCoord>
<yCoord>403</yCoord>
</edgeMap>
<edgeMap>
<xCoord>342</xCoord>
<yCoord>403</yCoord>
</edgeMap>
<edgeMap>
<xCoord>343</xCoord>
<yCoord>403</yCoord>
</edgeMap>
<edgeMap>
<xCoord>344</xCoord>
<yCoord>403</yCoord>
</edgeMap>
</roi>
<roi>
<imageZposition>-217.5</imageZposition>
<imageSOP_UID>1.3.6.1.4.1.14519.5.2.1.6279.6001.245840436875883697066779985467</imageSOP_UID>
<inclusion>TRUE</inclusion>
<edgeMap>
<xCoord>353</xCoord>
<yCoord>401</yCoord>
</edgeMap>
<edgeMap>
<xCoord>354</xCoord>
<yCoord>400</yCoord>
</edgeMap>
<edgeMap>
<xCoord>355</xCoord>
<yCoord>399</yCoord>
</edgeMap>
<edgeMap>
<xCoord>356</xCoord>
<yCoord>398</yCoord>
</edgeMap>
<edgeMap>
<xCoord>357</xCoord>
<yCoord>397</yCoord>
</edgeMap>
<edgeMap>
<xCoord>357</xCoord>
<yCoord>396</yCoord>
</edgeMap>
<edgeMap>
<xCoord>357</xCoord>
<yCoord>395</yCoord>
</edgeMap>
<edgeMap>
<xCoord>358</xCoord>
<yCoord>394</yCoord>
</edgeMap>
<edgeMap>
<xCoord>359</xCoord>
<yCoord>394</yCoord>
</edgeMap>
<edgeMap>
<xCoord>360</xCoord>
<yCoord>393</yCoord>
</edgeMap>
<edgeMap>
<xCoord>361</xCoord>
<yCoord>392</yCoord>
</edgeMap>
<edgeMap>
<xCoord>361</xCoord>
<yCoord>391</yCoord>
</edgeMap>
<edgeMap>
<xCoord>362</xCoord>
<yCoord>390</yCoord>
</edgeMap>
<edgeMap>
<xCoord>363</xCoord>
<yCoord>389</yCoord>
</edgeMap>
<edgeMap>
<xCoord>363</xCoord>
<yCoord>388</yCoord>
</edgeMap>
<edgeMap>
<xCoord>364</xCoord>
<yCoord>387</yCoord>
</edgeMap>
<edgeMap>
<xCoord>364</xCoord>
<yCoord>386</yCoord>
</edgeMap>
<edgeMap>
<xCoord>364</xCoord>
<yCoord>385</yCoord>
</edgeMap>
<edgeMap>
<xCoord>364</xCoord>
<yCoord>384</yCoord>
</edgeMap>
<edgeMap>
<xCoord>363</xCoord>
<yCoord>383</yCoord>
</edgeMap>
<edgeMap>
<xCoord>363</xCoord>
<yCoord>382</yCoord>
</edgeMap>
<edgeMap>
<xCoord>363</xCoord>
<yCoord>381</yCoord>
</edgeMap>
<edgeMap>
<xCoord>362</xCoord>
<yCoord>380</yCoord>
</edgeMap>
<edgeMap>
<xCoord>362</xCoord>
<yCoord>379</yCoord>
</edgeMap>
<edgeMap>
<xCoord>362</xCoord>
<yCoord>378</yCoord>
</edgeMap>
<edgeMap>
<xCoord>362</xCoord>
<yCoord>377</yCoord>
</edgeMap>
<edgeMap>
<xCoord>361</xCoord>
<yCoord>376</yCoord>
</edgeMap>
<edgeMap>
<xCoord>360</xCoord>
<yCoord>375</yCoord>
</edgeMap>
<edgeMap>
<xCoord>360</xCoord>
<yCoord>374</yCoord>
</edgeMap>
<edgeMap>
<xCoord>359</xCoord>
<yCoord>373</yCoord>
</edgeMap>
<edgeMap>
<xCoord>358</xCoord>
<yCoord>372</yCoord>
</edgeMap>
<edgeMap>
<xCoord>357</xCoord>
<yCoord>372</yCoord>
</edgeMap>
<edgeMap>
<xCoord>356</xCoord>
<yCoord>371</yCoord>
</edgeMap>
<edgeMap>
<xCoord>355</xCoord>
<yCoord>370</yCoord>
</edgeMap>
<edgeMap>
<xCoord>355</xCoord>
<yCoord>369</yCoord>
</edgeMap>
<edgeMap>
<xCoord>355</xCoord>
<yCoord>368</yCoord>
</edgeMap>
<edgeMap>
<xCoord>354</xCoord>
<yCoord>367</yCoord>
</edgeMap>
<edgeMap>
<xCoord>354</xCoord>
<yCoord>366</yCoord>
</edgeMap>
<edgeMap>
<xCoord>353</xCoord>
<yCoord>365</yCoord>
</edgeMap>
<edgeMap>
<xCoord>352</xCoord>
<yCoord>365</yCoord>
</edgeMap>
<edgeMap>
<xCoord>351</xCoord>
<yCoord>365</yCoord>
</edgeMap>
<edgeMap>
<xCoord>350</xCoord>
<yCoord>366</yCoord>
</edgeMap>
<edgeMap>
<xCoord>349</xCoord>
<yCoord>367</yCoord>
</edgeMap>
<edgeMap>
<xCoord>348</xCoord>
<yCoord>368</yCoord>
</edgeMap>
<edgeMap>
<xCoord>347</xCoord>
<yCoord>369</yCoord>
</edgeMap>
<edgeMap>
<xCoord>346</xCoord>
<yCoord>369</yCoord>
</edgeMap>
<edgeMap>
<xCoord>345</xCoord>
<yCoord>369</yCoord>
</edgeMap>
<edgeMap>
<xCoord>344</xCoord>
<yCoord>369</yCoord>
</edgeMap>
<edgeMap>
<xCoord>343</xCoord>
<yCoord>368</yCoord>
</edgeMap>
<edgeMap>
<xCoord>342</xCoord>
<yCoord>368</yCoord>
</edgeMap>
<edgeMap>
<xCoord>341</xCoord>
<yCoord>368</yCoord>
</edgeMap>
<edgeMap>
<xCoord>340</xCoord>
<yCoord>368</yCoord>
</edgeMap>
<edgeMap>
<xCoord>339</xCoord>
<yCoord>368</yCoord>
</edgeMap>
<edgeMap>
<xCoord>338</xCoord>
<yCoord>369</yCoord>
</edgeMap>
<edgeMap>
<xCoord>337</xCoord>
<yCoord>370</yCoord>
</edgeMap>
<edgeMap>
<xCoord>337</xCoord>
<yCoord>371</yCoord>
</edgeMap>
<edgeMap>
<xCoord>336</xCoord>
<yCoord>372</yCoord>
</edgeMap>
<edgeMap>
<xCoord>335</xCoord>
<yCoord>373</yCoord>
</edgeMap>
<edgeMap>
<xCoord>334</xCoord>
<yCoord>374</yCoord>
</edgeMap>
<edgeMap>
<xCoord>334</xCoord>
<yCoord>375</yCoord>
</edgeMap>
<edgeMap>
<xCoord>333</xCoord>
<yCoord>376</yCoord>
</edgeMap>
<edgeMap>
<xCoord>333</xCoord>
<yCoord>377</yCoord>
</edgeMap>
<edgeMap>
<xCoord>333</xCoord>
<yCoord>378</yCoord>
</edgeMap>
<edgeMap>
<xCoord>332</xCoord>
<yCoord>379</yCoord>
</edgeMap>
<edgeMap>
<xCoord>332</xCoord>
<yCoord>380</yCoord>
</edgeMap>
<edgeMap>
<xCoord>332</xCoord>
<yCoord>381</yCoord>
</edgeMap>
<edgeMap>
<xCoord>331</xCoord>
<yCoord>382</yCoord>
</edgeMap>
<edgeMap>
<xCoord>332</xCoord>
<yCoord>383</yCoord>
</edgeMap>
<edgeMap>
<xCoord>332</xCoord>
<yCoord>384</yCoord>
</edgeMap>
<edgeMap>
<xCoord>333</xCoord>
<yCoord>385</yCoord>
</edgeMap>
<edgeMap>
<xCoord>333</xCoord>
<yCoord>386</yCoord>
</edgeMap>
<edgeMap>
<xCoord>334</xCoord>
<yCoord>387</yCoord>
</edgeMap>
<edgeMap>
<xCoord>334</xCoord>
<yCoord>388</yCoord>
</edgeMap>
<edgeMap>
<xCoord>335</xCoord>
<yCoord>389</yCoord>
</edgeMap>
<edgeMap>
<xCoord>335</xCoord>
<yCoord>390</yCoord>
</edgeMap>
<edgeMap>
<xCoord>335</xCoord>
<yCoord>391</yCoord>
</edgeMap>
<edgeMap>
<xCoord>335</xCoord>
<yCoord>392</yCoord>
</edgeMap>
<edgeMap>
<xCoord>335</xCoord>
<yCoord>393</yCoord>
</edgeMap>
<edgeMap>
<xCoord>335</xCoord>
<yCoord>394</yCoord>
</edgeMap>
<edgeMap>
<xCoord>336</xCoord>
<yCoord>395</yCoord>
</edgeMap>
<edgeMap>
<xCoord>336</xCoord>
<yCoord>396</yCoord>
</edgeMap>
<edgeMap>
<xCoord>337</xCoord>
<yCoord>397</yCoord>
</edgeMap>
<edgeMap>
<xCoord>338</xCoord>
<yCoord>398</yCoord>
</edgeMap>
<edgeMap>
<xCoord>339</xCoord>
<yCoord>399</yCoord>
</edgeMap>
<edgeMap>
<xCoord>340</xCoord>
<yCoord>400</yCoord>
</edgeMap>
<edgeMap>
<xCoord>341</xCoord>
<yCoord>401</yCoord>
</edgeMap>
<edgeMap>
<xCoord>342</xCoord>
<yCoord>401</yCoord>
</edgeMap>
<edgeMap>
<xCoord>343</xCoord>
<yCoord>401</yCoord>
</edgeMap>
<edgeMap>
<xCoord>344</xCoord>
<yCoord>401</yCoord>
</edgeMap>
<edgeMap>
<xCoord>345</xCoord>
<yCoord>401</yCoord>
</edgeMap>
<edgeMap>
<xCoord>346</xCoord>
<yCoord>401</yCoord>
</edgeMap>
<edgeMap>
<xCoord>347</xCoord>
<yCoord>401</yCoord>
</edgeMap>
<edgeMap>
<xCoord>348</xCoord>
<yCoord>400</yCoord>
</edgeMap>
<edgeMap>
<xCoord>349</xCoord>
<yCoord>400</yCoord>
</edgeMap>
<edgeMap>
<xCoord>350</xCoord>
<yCoord>400</yCoord>
</edgeMap>
<edgeMap>
<xCoord>351</xCoord>
<yCoord>401</yCoord>
</edgeMap>
<edgeMap>
<xCoord>352</xCoord>
<yCoord>401</yCoord>
</edgeMap>
<edgeMap>
<xCoord>353</xCoord>
<yCoord>401</yCoord>
</edgeMap>
</roi>
<roi>
<imageZposition>-220.0</imageZposition>
<imageSOP_UID>1.3.6.1.4.1.14519.5.2.1.6279.6001.160206890829084077691132572335</imageSOP_UID>
<inclusion>TRUE</inclusion>
<edgeMap>
<xCoord>349</xCoord>
<yCoord>402</yCoord>
</edgeMap>
<edgeMap>
<xCoord>350</xCoord>
<yCoord>401</yCoord>
</edgeMap>
<edgeMap>
<xCoord>351</xCoord>
<yCoord>401</yCoord>
</edgeMap>
<edgeMap>
<xCoord>352</xCoord>
<yCoord>401</yCoord>
</edgeMap>
<edgeMap>
<xCoord>353</xCoord>
<yCoord>400</yCoord>
</edgeMap>
<edgeMap>
<xCoord>354</xCoord>
<yCoord>399</yCoord>
</edgeMap>
<edgeMap>
<xCoord>355</xCoord>
<yCoord>399</yCoord>
</edgeMap>
<edgeMap>
<xCoord>356</xCoord>
<yCoord>398</yCoord>
</edgeMap>
<edgeMap>
<xCoord>357</xCoord>
<yCoord>397</yCoord>
</edgeMap>
<edgeMap>
<xCoord>357</xCoord>
<yCoord>396</yCoord>
</edgeMap>
<edgeMap>
<xCoord>357</xCoord>
<yCoord>395</yCoord>
</edgeMap>
<edgeMap>
<xCoord>357</xCoord>
<yCoord>394</yCoord>
</edgeMap>
<edgeMap>
<xCoord>358</xCoord>
<yCoord>393</yCoord>
</edgeMap>
<edgeMap>
<xCoord>359</xCoord>
<yCoord>392</yCoord>
</edgeMap>
<edgeMap>
<xCoord>360</xCoord>
<yCoord>392</yCoord>
</edgeMap>
<edgeMap>
<xCoord>361</xCoord>
<yCoord>391</yCoord>
</edgeMap>
<edgeMap>
<xCoord>361</xCoord>
<yCoord>390</yCoord>
</edgeMap>
<edgeMap>
<xCoord>362</xCoord>
<yCoord>389</yCoord>
</edgeMap>
<edgeMap>
<xCoord>363</xCoord>
<yCoord>388</yCoord>
</edgeMap>
<edgeMap>
<xCoord>363</xCoord>
<yCoord>387</yCoord>
</edgeMap>
<edgeMap>
<xCoord>364</xCoord>
<yCoord>386</yCoord>
</edgeMap>
<edgeMap>
<xCoord>364</xCoord>
<yCoord>385</yCoord>
</edgeMap>
<edgeMap>
<xCoord>363</xCoord>
<yCoord>384</yCoord>
</edgeMap>
<edgeMap>
<xCoord>363</xCoord>
<yCoord>383</yCoord>
</edgeMap>
<edgeMap>
<xCoord>363</xCoord>
<yCoord>382</yCoord>
</edgeMap>
<edgeMap>
<xCoord>363</xCoord>
<yCoord>381</yCoord>
</edgeMap>
<edgeMap>
<xCoord>363</xCoord>
<yCoord>380</yCoord>
</edgeMap>
<edgeMap>
<xCoord>362</xCoord>
<yCoord>379</yCoord>
</edgeMap>
<edgeMap>
<xCoord>362</xCoord>
<yCoord>378</yCoord>
</edgeMap>
<edgeMap>
<xCoord>362</xCoord>
<yCoord>377</yCoord>
</edgeMap>
<edgeMap>
<xCoord>361</xCoord>
<yCoord>376</yCoord>
</edgeMap>
<edgeMap>
<xCoord>360</xCoord>
<yCoord>375</yCoord>
</edgeMap>
<edgeMap>
<xCoord>359</xCoord>
<yCoord>374</yCoord>
</edgeMap>
<edgeMap>
<xCoord>358</xCoord>
<yCoord>373</yCoord>
</edgeMap>
<edgeMap>
<xCoord>357</xCoord>
<yCoord>373</yCoord>
</edgeMap>
<edgeMap>
<xCoord>356</xCoord>
<yCoord>373</yCoord>
</edgeMap>
<edgeMap>
<xCoord>355</xCoord>
<yCoord>372</yCoord>
</edgeMap>
<edgeMap>
<xCoord>354</xCoord>
<yCoord>372</yCoord>
</edgeMap>
<edgeMap>
<xCoord>353</xCoord>
<yCoord>372</yCoord>
</edgeMap>
<edgeMap>
<xCoord>352</xCoord>
<yCoord>372</yCoord>
</edgeMap>
<edgeMap>
<xCoord>351</xCoord>
<yCoord>372</yCoord>
</edgeMap>
<edgeMap>
<xCoord>350</xCoord>
<yCoord>372</yCoord>
</edgeMap>
<edgeMap>
<xCoord>349</xCoord>
<yCoord>372</yCoord>
</edgeMap>
<edgeMap>
<xCoord>348</xCoord>
<yCoord>371</yCoord>
</edgeMap>
<edgeMap>
<xCoord>347</xCoord>
<yCoord>372</yCoord>
</edgeMap>
<edgeMap>
<xCoord>346</xCoord>
<yCoord>372</yCoord>
</edgeMap>
<edgeMap>
<xCoord>345</xCoord>
<yCoord>371</yCoord>
</edgeMap>
<edgeMap>
<xCoord>344</xCoord>
<yCoord>371</yCoord>
</edgeMap>
<edgeMap>
<xCoord>343</xCoord>
<yCoord>370</yCoord>
</edgeMap>
<edgeMap>
<xCoord>342</xCoord>
<yCoord>370</yCoord>
</edgeMap>
<edgeMap>
<xCoord>341</xCoord>
<yCoord>371</yCoord>
</edgeMap>
<edgeMap>
<xCoord>340</xCoord>
<yCoord>371</yCoord>
</edgeMap>
<edgeMap>
<xCoord>339</xCoord>
<yCoord>372</yCoord>
</edgeMap>
<edgeMap>
<xCoord>338</xCoord>
<yCoord>372</yCoord>
</edgeMap>
<edgeMap>
<xCoord>337</xCoord>
<yCoord>373</yCoord>
</edgeMap>
<edgeMap>
<xCoord>336</xCoord>
<yCoord>373</yCoord>
</edgeMap>
<edgeMap>
<xCoord>335</xCoord>
<yCoord>374</yCoord>
</edgeMap>
<edgeMap>
<xCoord>334</xCoord>
<yCoord>375</yCoord>
</edgeMap>
<edgeMap>
<xCoord>334</xCoord>
<yCoord>376</yCoord>
</edgeMap>
<edgeMap>
<xCoord>334</xCoord>
<yCoord>377</yCoord>
</edgeMap>
<edgeMap>
<xCoord>333</xCoord>
<yCoord>378</yCoord>
</edgeMap>
<edgeMap>
<xCoord>333</xCoord>
<yCoord>379</yCoord>
</edgeMap>
<edgeMap>
<xCoord>332</xCoord>
<yCoord>380</yCoord>
</edgeMap>
<edgeMap>
<xCoord>332</xCoord>
<yCoord>381</yCoord>
</edgeMap>
<edgeMap>
<xCoord>332</xCoord>
<yCoord>382</yCoord>
</edgeMap>
<edgeMap>
<xCoord>332</xCoord>
<yCoord>383</yCoord>
</edgeMap>
<edgeMap>
<xCoord>332</xCoord>
<yCoord>384</yCoord>
</edgeMap>
<edgeMap>
<xCoord>332</xCoord>
<yCoord>385</yCoord>
</edgeMap>
<edgeMap>
<xCoord>332</xCoord>
<yCoord>386</yCoord>
</edgeMap>
<edgeMap>
<xCoord>333</xCoord>
<yCoord>387</yCoord>
</edgeMap>
<edgeMap>
<xCoord>333</xCoord>
<yCoord>388</yCoord>
</edgeMap>
<edgeMap>
<xCoord>334</xCoord>
<yCoord>389</yCoord>
</edgeMap>
<edgeMap>
<xCoord>334</xCoord>
<yCoord>390</yCoord>
</edgeMap>
<edgeMap>
<xCoord>335</xCoord>
<yCoord>391</yCoord>
</edgeMap>
<edgeMap>
<xCoord>335</xCoord>
<yCoord>392</yCoord>
</edgeMap>
<edgeMap>
<xCoord>336</xCoord>
<yCoord>393</yCoord>
</edgeMap>
<edgeMap>
<xCoord>337</xCoord>
<yCoord>394</yCoord>
</edgeMap>
<edgeMap>
<xCoord>338</xCoord>
<yCoord>395</yCoord>
</edgeMap>
<edgeMap>
<xCoord>339</xCoord>
<yCoord>395</yCoord>
</edgeMap>
<edgeMap>
<xCoord>340</xCoord>
<yCoord>396</yCoord>
</edgeMap>
<edgeMap>
<xCoord>341</xCoord>
<yCoord>396</yCoord>
</edgeMap>
<edgeMap>
<xCoord>342</xCoord>
<yCoord>397</yCoord>
</edgeMap>
<edgeMap>
<xCoord>343</xCoord>
<yCoord>398</yCoord>
</edgeMap>
<edgeMap>
<xCoord>343</xCoord>
<yCoord>399</yCoord>
</edgeMap>
<edgeMap>
<xCoord>344</xCoord>
<yCoord>400</yCoord>
</edgeMap>
<edgeMap>
<xCoord>345</xCoord>
<yCoord>401</yCoord>
</edgeMap>
<edgeMap>
<xCoord>346</xCoord>
<yCoord>401</yCoord>
</edgeMap>
<edgeMap>
<xCoord>347</xCoord>
<yCoord>402</yCoord>
</edgeMap>
<edgeMap>
<xCoord>348</xCoord>
<yCoord>402</yCoord>
</edgeMap>
<edgeMap>
<xCoord>349</xCoord>
<yCoord>402</yCoord>
</edgeMap>
</roi>
<roi>
<imageZposition>-222.5</imageZposition>
<imageSOP_UID>1.3.6.1.4.1.14519.5.2.1.6279.6001.209550850297972142068900335246</imageSOP_UID>
<inclusion>TRUE</inclusion>
<edgeMap>
<xCoord>350</xCoord>
<yCoord>396</yCoord>
</edgeMap>
<edgeMap>
<xCoord>351</xCoord>
<yCoord>395</yCoord>
</edgeMap>
<edgeMap>
<xCoord>352</xCoord>
<yCoord>395</yCoord>
</edgeMap>
<edgeMap>
<xCoord>353</xCoord>
<yCoord>395</yCoord>
</edgeMap>
<edgeMap>
<xCoord>354</xCoord>
<yCoord>395</yCoord>
</edgeMap>
<edgeMap>
<xCoord>355</xCoord>
<yCoord>394</yCoord>
</edgeMap>
<edgeMap>
<xCoord>356</xCoord>
<yCoord>393</yCoord>
</edgeMap>
<edgeMap>
<xCoord>357</xCoord>
<yCoord>392</yCoord>
</edgeMap>
<edgeMap>
<xCoord>358</xCoord>
<yCoord>391</yCoord>
</edgeMap>
<edgeMap>
<xCoord>359</xCoord>
<yCoord>390</yCoord>
</edgeMap>
<edgeMap>
<xCoord>360</xCoord>
<yCoord>389</yCoord>
</edgeMap>
<edgeMap>
<xCoord>361</xCoord>
<yCoord>389</yCoord>
</edgeMap>
<edgeMap>
<xCoord>362</xCoord>
<yCoord>388</yCoord>
</edgeMap>
<edgeMap>
<xCoord>362</xCoord>
<yCoord>387</yCoord>
</edgeMap>
<edgeMap>
<xCoord>363</xCoord>
<yCoord>386</yCoord>
</edgeMap>
<edgeMap>
<xCoord>363</xCoord>
<yCoord>385</yCoord>
</edgeMap>
<edgeMap>
<xCoord>363</xCoord>
<yCoord>384</yCoord>
</edgeMap>
<edgeMap>
<xCoord>363</xCoord>
<yCoord>383</yCoord>
</edgeMap>
<edgeMap>
<xCoord>363</xCoord>
<yCoord>382</yCoord>
</edgeMap>
<edgeMap>
<xCoord>363</xCoord>
<yCoord>381</yCoord>
</edgeMap>
<edgeMap>
<xCoord>363</xCoord>
<yCoord>380</yCoord>
</edgeMap>
<edgeMap>
<xCoord>362</xCoord>
<yCoord>379</yCoord>
</edgeMap>
<edgeMap>
<xCoord>362</xCoord>
<yCoord>378</yCoord>
</edgeMap>
<edgeMap>
<xCoord>361</xCoord>
<yCoord>377</yCoord>
</edgeMap>
<edgeMap>
<xCoord>360</xCoord>
<yCoord>376</yCoord>
</edgeMap>
<edgeMap>
<xCoord>359</xCoord>
<yCoord>375</yCoord>
</edgeMap>
<edgeMap>
<xCoord>358</xCoord>
<yCoord>374</yCoord>
</edgeMap>
<edgeMap>
<xCoord>357</xCoord>
<yCoord>374</yCoord>
</edgeMap>
<edgeMap>
<xCoord>356</xCoord>
<yCoord>374</yCoord>
</edgeMap>
<edgeMap>
<xCoord>355</xCoord>
<yCoord>373</yCoord>
</edgeMap>
<edgeMap>
<xCoord>354</xCoord>
<yCoord>373</yCoord>
</edgeMap>
<edgeMap>
<xCoord>353</xCoord>
<yCoord>373</yCoord>
</edgeMap>
<edgeMap>
<xCoord>352</xCoord>
<yCoord>374</yCoord>
</edgeMap>
<edgeMap>
<xCoord>351</xCoord>
<yCoord>374</yCoord>
</edgeMap>
<edgeMap>
<xCoord>350</xCoord>
<yCoord>374</yCoord>
</edgeMap>
<edgeMap>
<xCoord>349</xCoord>
<yCoord>374</yCoord>
</edgeMap>
<edgeMap>
<xCoord>348</xCoord>
<yCoord>373</yCoord>
</edgeMap>
<edgeMap>
<xCoord>347</xCoord>
<yCoord>373</yCoord>
</edgeMap>
<edgeMap>
<xCoord>346</xCoord>
<yCoord>373</yCoord>
</edgeMap>
<edgeMap>
<xCoord>345</xCoord>
<yCoord>373</yCoord>
</edgeMap>
<edgeMap>
<xCoord>344</xCoord>
<yCoord>373</yCoord>
</edgeMap>
<edgeMap>
<xCoord>343</xCoord>
<yCoord>373</yCoord>
</edgeMap>
<edgeMap>
<xCoord>342</xCoord>
<yCoord>373</yCoord>
</edgeMap>
<edgeMap>
<xCoord>341</xCoord>
<yCoord>373</yCoord>
</edgeMap>
<edgeMap>
<xCoord>340</xCoord>
<yCoord>373</yCoord>
</edgeMap>
<edgeMap>
<xCoord>339</xCoord>
<yCoord>373</yCoord>
</edgeMap>
<edgeMap>
<xCoord>338</xCoord>
<yCoord>373</yCoord>
</edgeMap>
<edgeMap>
<xCoord>337</xCoord>
<yCoord>374</yCoord>
</edgeMap>
<edgeMap>
<xCoord>336</xCoord>
<yCoord>375</yCoord>
</edgeMap>
<edgeMap>
<xCoord>335</xCoord>
<yCoord>376</yCoord>
</edgeMap>
<edgeMap>
<xCoord>334</xCoord>
<yCoord>377</yCoord>
</edgeMap>
<edgeMap>
<xCoord>334</xCoord>
<yCoord>378</yCoord>
</edgeMap>
<edgeMap>
<xCoord>334</xCoord>
<yCoord>379</yCoord>
</edgeMap>
<edgeMap>
<xCoord>333</xCoord>
<yCoord>380</yCoord>
</edgeMap>
<edgeMap>
<xCoord>333</xCoord>
<yCoord>381</yCoord>
</edgeMap>
<edgeMap>
<xCoord>333</xCoord>
<yCoord>382</yCoord>
</edgeMap>
<edgeMap>
<xCoord>333</xCoord>
<yCoord>383</yCoord>
</edgeMap>
<edgeMap>
<xCoord>333</xCoord>
<yCoord>384</yCoord>
</edgeMap>
<edgeMap>
<xCoord>333</xCoord>
<yCoord>385</yCoord>
</edgeMap>
<edgeMap>
<xCoord>333</xCoord>
<yCoord>386</yCoord>
</edgeMap>
<edgeMap>
<xCoord>333</xCoord>
<yCoord>387</yCoord>
</edgeMap>
<edgeMap>
<xCoord>333</xCoord>
<yCoord>388</yCoord>
</edgeMap>
<edgeMap>
<xCoord>334</xCoord>
<yCoord>389</yCoord>
</edgeMap>
<edgeMap>
<xCoord>334</xCoord>
<yCoord>390</yCoord>
</edgeMap>
<edgeMap>
<xCoord>335</xCoord>
<yCoord>391</yCoord>
</edgeMap>
<edgeMap>
<xCoord>336</xCoord>
<yCoord>392</yCoord>
</edgeMap>
<edgeMap>
<xCoord>337</xCoord>
<yCoord>392</yCoord>
</edgeMap>
<edgeMap>
<xCoord>338</xCoord>
<yCoord>393</yCoord>
</edgeMap>
<edgeMap>
<xCoord>339</xCoord>
<yCoord>394</yCoord>
</edgeMap>
<edgeMap>
<xCoord>340</xCoord>
<yCoord>394</yCoord>
</edgeMap>
<edgeMap>
<xCoord>341</xCoord>
<yCoord>395</yCoord>
</edgeMap>
<edgeMap>
<xCoord>342</xCoord>
<yCoord>395</yCoord>
</edgeMap>
<edgeMap>
<xCoord>343</xCoord>
<yCoord>396</yCoord>
</edgeMap>
<edgeMap>
<xCoord>344</xCoord>
<yCoord>396</yCoord>
</edgeMap>
<edgeMap>
<xCoord>345</xCoord>
<yCoord>396</yCoord>
</edgeMap>
<edgeMap>
<xCoord>346</xCoord>
<yCoord>396</yCoord>
</edgeMap>
<edgeMap>
<xCoord>347</xCoord>
<yCoord>396</yCoord>
</edgeMap>
<edgeMap>
<xCoord>348</xCoord>
<yCoord>396</yCoord>
</edgeMap>
<edgeMap>
<xCoord>349</xCoord>
<yCoord>396</yCoord>
</edgeMap>
<edgeMap>
<xCoord>350</xCoord>
<yCoord>396</yCoord>
</edgeMap>
</roi>
<roi>
<imageZposition>-225.0</imageZposition>
<imageSOP_UID>1.3.6.1.4.1.14519.5.2.1.6279.6001.265747795382995374822384553476</imageSOP_UID>
<inclusion>TRUE</inclusion>
<edgeMap>
<xCoord>351</xCoord>
<yCoord>395</yCoord>
</edgeMap>
<edgeMap>
<xCoord>352</xCoord>
<yCoord>394</yCoord>
</edgeMap>
<edgeMap>
<xCoord>353</xCoord>
<yCoord>394</yCoord>
</edgeMap>
<edgeMap>
<xCoord>354</xCoord>
<yCoord>393</yCoord>
</edgeMap>
<edgeMap>
<xCoord>355</xCoord>
<yCoord>393</yCoord>
</edgeMap>
<edgeMap>
<xCoord>356</xCoord>
<yCoord>392</yCoord>
</edgeMap>
<edgeMap>
<xCoord>356</xCoord>
<yCoord>391</yCoord>
</edgeMap>
<edgeMap>
<xCoord>357</xCoord>
<yCoord>390</yCoord>
</edgeMap>
<edgeMap>
<xCoord>357</xCoord>
<yCoord>389</yCoord>
</edgeMap>
<edgeMap>
<xCoord>358</xCoord>
<yCoord>388</yCoord>
</edgeMap>
<edgeMap>
<xCoord>359</xCoord>
<yCoord>387</yCoord>
</edgeMap>
<edgeMap>
<xCoord>360</xCoord>
<yCoord>386</yCoord>
</edgeMap>
<edgeMap>
<xCoord>361</xCoord>
<yCoord>385</yCoord>
</edgeMap>
<edgeMap>
<xCoord>362</xCoord>
<yCoord>384</yCoord>
</edgeMap>
<edgeMap>
<xCoord>362</xCoord>
<yCoord>383</yCoord>
</edgeMap>
<edgeMap>
<xCoord>362</xCoord>
<yCoord>382</yCoord>
</edgeMap>
<edgeMap>
<xCoord>362</xCoord>
<yCoord>381</yCoord>
</edgeMap>
<edgeMap>
<xCoord>362</xCoord>
<yCoord>380</yCoord>
</edgeMap>
<edgeMap>
<xCoord>361</xCoord>
<yCoord>379</yCoord>
</edgeMap>
<edgeMap>
<xCoord>361</xCoord>
<yCoord>378</yCoord>
</edgeMap>
<edgeMap>
<xCoord>360</xCoord>
<yCoord>377</yCoord>
</edgeMap>
<edgeMap>
<xCoord>360</xCoord>
<yCoord>376</yCoord>
</edgeMap>
<edgeMap>
<xCoord>359</xCoord>
<yCoord>375</yCoord>
</edgeMap>
<edgeMap>
<xCoord>358</xCoord>
<yCoord>375</yCoord>
</edgeMap>
<edgeMap>
<xCoord>357</xCoord>
<yCoord>375</yCoord>
</edgeMap>
<edgeMap>
<xCoord>356</xCoord>
<yCoord>375</yCoord>
</edgeMap>
<edgeMap>
<xCoord>355</xCoord>
<yCoord>375</yCoord>
</edgeMap>
<edgeMap>
<xCoord>354</xCoord>
<yCoord>375</yCoord>
</edgeMap>
<edgeMap>
<xCoord>353</xCoord>
<yCoord>375</yCoord>
</edgeMap>
<edgeMap>
<xCoord>352</xCoord>
<yCoord>375</yCoord>
</edgeMap>
<edgeMap>
<xCoord>351</xCoord>
<yCoord>376</yCoord>
</edgeMap>
<edgeMap>
<xCoord>350</xCoord>
<yCoord>376</yCoord>
</edgeMap>
<edgeMap>
<xCoord>349</xCoord>
<yCoord>376</yCoord>
</edgeMap>
<edgeMap>
<xCoord>348</xCoord>
<yCoord>376</yCoord>
</edgeMap>
<edgeMap>
<xCoord>347</xCoord>
<yCoord>376</yCoord>
</edgeMap>
<edgeMap>
<xCoord>346</xCoord>
<yCoord>375</yCoord>
</edgeMap>
<edgeMap>
<xCoord>345</xCoord>
<yCoord>375</yCoord>
</edgeMap>
<edgeMap>
<xCoord>344</xCoord>
<yCoord>374</yCoord>
</edgeMap>
<edgeMap>
<xCoord>343</xCoord>
<yCoord>374</yCoord>
</edgeMap>
<edgeMap>
<xCoord>342</xCoord>
<yCoord>374</yCoord>
</edgeMap>
<edgeMap>
<xCoord>341</xCoord>
<yCoord>374</yCoord>
</edgeMap>
<edgeMap>
<xCoord>340</xCoord>
<yCoord>374</yCoord>
</edgeMap>
<edgeMap>
<xCoord>339</xCoord>
<yCoord>374</yCoord>
</edgeMap>
<edgeMap>
<xCoord>338</xCoord>
<yCoord>375</yCoord>
</edgeMap>
<edgeMap>
<xCoord>337</xCoord>
<yCoord>376</yCoord>
</edgeMap>
<edgeMap>
<xCoord>336</xCoord>
<yCoord>377</yCoord>
</edgeMap>
<edgeMap>
<xCoord>335</xCoord>
<yCoord>378</yCoord>
</edgeMap>
<edgeMap>
<xCoord>334</xCoord>
<yCoord>379</yCoord>
</edgeMap>
<edgeMap>
<xCoord>335</xCoord>
<yCoord>380</yCoord>
</edgeMap>
<edgeMap>
<xCoord>335</xCoord>
<yCoord>381</yCoord>
</edgeMap>
<edgeMap>
<xCoord>335</xCoord>
<yCoord>382</yCoord>
</edgeMap>
<edgeMap>
<xCoord>335</xCoord>
<yCoord>383</yCoord>
</edgeMap>
<edgeMap>
<xCoord>335</xCoord>
<yCoord>384</yCoord>
</edgeMap>
<edgeMap>
<xCoord>334</xCoord>
<yCoord>385</yCoord>
</edgeMap>
<edgeMap>
<xCoord>334</xCoord>
<yCoord>386</yCoord>
</edgeMap>
<edgeMap>
<xCoord>335</xCoord>
<yCoord>387</yCoord>
</edgeMap>
<edgeMap>
<xCoord>335</xCoord>
<yCoord>388</yCoord>
</edgeMap>
<edgeMap>
<xCoord>336</xCoord>
<yCoord>389</yCoord>
</edgeMap>
<edgeMap>
<xCoord>337</xCoord>
<yCoord>390</yCoord>
</edgeMap>
<edgeMap>
<xCoord>337</xCoord>
<yCoord>391</yCoord>
</edgeMap>
<edgeMap>
<xCoord>338</xCoord>
<yCoord>392</yCoord>
</edgeMap>
<edgeMap>
<xCoord>339</xCoord>
<yCoord>393</yCoord>
</edgeMap>
<edgeMap>
<xCoord>340</xCoord>
<yCoord>394</yCoord>
</edgeMap>
<edgeMap>
<xCoord>341</xCoord>
<yCoord>394</yCoord>
</edgeMap>
<edgeMap>
<xCoord>342</xCoord>
<yCoord>395</yCoord>
</edgeMap>
<edgeMap>
<xCoord>343</xCoord>
<yCoord>395</yCoord>
</edgeMap>
<edgeMap>
<xCoord>344</xCoord>
<yCoord>395</yCoord>
</edgeMap>
<edgeMap>
<xCoord>345</xCoord>
<yCoord>395</yCoord>
</edgeMap>
<edgeMap>
<xCoord>346</xCoord>
<yCoord>395</yCoord>
</edgeMap>
<edgeMap>
<xCoord>347</xCoord>
<yCoord>395</yCoord>
</edgeMap>
<edgeMap>
<xCoord>348</xCoord>
<yCoord>395</yCoord>
</edgeMap>
<edgeMap>
<xCoord>349</xCoord>
<yCoord>395</yCoord>
</edgeMap>
<edgeMap>
<xCoord>350</xCoord>
<yCoord>395</yCoord>
</edgeMap>
<edgeMap>
<xCoord>351</xCoord>
<yCoord>395</yCoord>
</edgeMap>
</roi>
<roi>
<imageZposition>-227.5</imageZposition>
<imageSOP_UID>1.3.6.1.4.1.14519.5.2.1.6279.6001.106492116462363566335778231240</imageSOP_UID>
<inclusion>TRUE</inclusion>
<edgeMap>
<xCoord>352</xCoord>
<yCoord>393</yCoord>
</edgeMap>
<edgeMap>
<xCoord>353</xCoord>
<yCoord>392</yCoord>
</edgeMap>
<edgeMap>
<xCoord>353</xCoord>
<yCoord>391</yCoord>
</edgeMap>
<edgeMap>
<xCoord>353</xCoord>
<yCoord>390</yCoord>
</edgeMap>
<edgeMap>
<xCoord>354</xCoord>
<yCoord>389</yCoord>
</edgeMap>
<edgeMap>
<xCoord>355</xCoord>
<yCoord>388</yCoord>
</edgeMap>
<edgeMap>
<xCoord>356</xCoord>
<yCoord>387</yCoord>
</edgeMap>
<edgeMap>
<xCoord>357</xCoord>
<yCoord>386</yCoord>
</edgeMap>
<edgeMap>
<xCoord>358</xCoord>
<yCoord>386</yCoord>
</edgeMap>
<edgeMap>
<xCoord>359</xCoord>
<yCoord>385</yCoord>
</edgeMap>
<edgeMap>
<xCoord>360</xCoord>
<yCoord>384</yCoord>
</edgeMap>
<edgeMap>
<xCoord>360</xCoord>
<yCoord>383</yCoord>
</edgeMap>
<edgeMap>
<xCoord>360</xCoord>
<yCoord>382</yCoord>
</edgeMap>
<edgeMap>
<xCoord>360</xCoord>
<yCoord>381</yCoord>
</edgeMap>
<edgeMap>
<xCoord>360</xCoord>
<yCoord>380</yCoord>
</edgeMap>
<edgeMap>
<xCoord>360</xCoord>
<yCoord>379</yCoord>
</edgeMap>
<edgeMap>
<xCoord>359</xCoord>
<yCoord>378</yCoord>
</edgeMap>
<edgeMap>
<xCoord>358</xCoord>
<yCoord>377</yCoord>
</edgeMap>
<edgeMap>
<xCoord>357</xCoord>
<yCoord>377</yCoord>
</edgeMap>
<edgeMap>
<xCoord>356</xCoord>
<yCoord>378</yCoord>
</edgeMap>
<edgeMap>
<xCoord>355</xCoord>
<yCoord>378</yCoord>
</edgeMap>
<edgeMap>
<xCoord>354</xCoord>
<yCoord>378</yCoord>
</edgeMap>
<edgeMap>
<xCoord>353</xCoord>
<yCoord>378</yCoord>
</edgeMap>
<edgeMap>
<xCoord>352</xCoord>
<yCoord>378</yCoord>
</edgeMap>
<edgeMap>
<xCoord>351</xCoord>
<yCoord>378</yCoord>
</edgeMap>
<edgeMap>
<xCoord>350</xCoord>
<yCoord>378</yCoord>
</edgeMap>
<edgeMap>
<xCoord>349</xCoord>
<yCoord>378</yCoord>
</edgeMap>
<edgeMap>
<xCoord>348</xCoord>
<yCoord>378</yCoord>
</edgeMap>
<edgeMap>
<xCoord>347</xCoord>
<yCoord>378</yCoord>
</edgeMap>
<edgeMap>
<xCoord>346</xCoord>
<yCoord>378</yCoord>
</edgeMap>
<edgeMap>
<xCoord>345</xCoord>
<yCoord>378</yCoord>
</edgeMap>
<edgeMap>
<xCoord>344</xCoord>
<yCoord>378</yCoord>
</edgeMap>
<edgeMap>
<xCoord>343</xCoord>
<yCoord>378</yCoord>
</edgeMap>
<edgeMap>
<xCoord>342</xCoord>
<yCoord>378</yCoord>
</edgeMap>
<edgeMap>
<xCoord>341</xCoord>
<yCoord>378</yCoord>
</edgeMap>
<edgeMap>
<xCoord>340</xCoord>
<yCoord>377</yCoord>
</edgeMap>
<edgeMap>
<xCoord>339</xCoord>
<yCoord>377</yCoord>
</edgeMap>
<edgeMap>
<xCoord>339</xCoord>
<yCoord>378</yCoord>
</edgeMap>
<edgeMap>
<xCoord>338</xCoord>
<yCoord>379</yCoord>
</edgeMap>
<edgeMap>
<xCoord>337</xCoord>
<yCoord>380</yCoord>
</edgeMap>
<edgeMap>
<xCoord>337</xCoord>
<yCoord>381</yCoord>
</edgeMap>
<edgeMap>
<xCoord>337</xCoord>
<yCoord>382</yCoord>
</edgeMap>
<edgeMap>
<xCoord>337</xCoord>
<yCoord>383</yCoord>
</edgeMap>
<edgeMap>
<xCoord>337</xCoord>
<yCoord>384</yCoord>
</edgeMap>
<edgeMap>
<xCoord>337</xCoord>
<yCoord>385</yCoord>
</edgeMap>
<edgeMap>
<xCoord>338</xCoord>
<yCoord>386</yCoord>
</edgeMap>
<edgeMap>
<xCoord>338</xCoord>
<yCoord>387</yCoord>
</edgeMap>
<edgeMap>
<xCoord>339</xCoord>
<yCoord>388</yCoord>
</edgeMap>
<edgeMap>
<xCoord>339</xCoord>
<yCoord>389</yCoord>
</edgeMap>
<edgeMap>
<xCoord>340</xCoord>
<yCoord>389</yCoord>
</edgeMap>
<edgeMap>
<xCoord>341</xCoord>
<yCoord>389</yCoord>
</edgeMap>
<edgeMap>
<xCoord>342</xCoord>
<yCoord>390</yCoord>
</edgeMap>
<edgeMap>
<xCoord>343</xCoord>
<yCoord>391</yCoord>
</edgeMap>
<edgeMap>
<xCoord>344</xCoord>
<yCoord>392</yCoord>
</edgeMap>
<edgeMap>
<xCoord>345</xCoord>
<yCoord>392</yCoord>
</edgeMap>
<edgeMap>
<xCoord>346</xCoord>
<yCoord>393</yCoord>
</edgeMap>
<edgeMap>
<xCoord>347</xCoord>
<yCoord>393</yCoord>
</edgeMap>
<edgeMap>
<xCoord>348</xCoord>
<yCoord>393</yCoord>
</edgeMap>
<edgeMap>
<xCoord>349</xCoord>
<yCoord>393</yCoord>
</edgeMap>
<edgeMap>
<xCoord>350</xCoord>
<yCoord>393</yCoord>
</edgeMap>
<edgeMap>
<xCoord>351</xCoord>
<yCoord>393</yCoord>
</edgeMap>
<edgeMap>
<xCoord>352</xCoord>
<yCoord>393</yCoord>
</edgeMap>
</roi>
</unblindedReadNodule>
<unblindedReadNodule>
<noduleID>MI014_16451</noduleID>
<characteristics>
<subtlety>4</subtlety>
<internalStructure>1</internalStructure>
<calcification>6</calcification>
<sphericity>4</sphericity>
<margin>4</margin>
<lobulation>2</lobulation>
<spiculation>1</spiculation>
<texture>4</texture>
<malignancy>3</malignancy>
</characteristics>
<roi>
<imageZposition>-195.0</imageZposition>
<imageSOP_UID>1.3.6.1.4.1.14519.5.2.1.6279.6001.421498368565631056656330795682</imageSOP_UID>
<inclusion>TRUE</inclusion>
<edgeMap>
<xCoord>107</xCoord>
<yCoord>230</yCoord>
</edgeMap>
<edgeMap>
<xCoord>108</xCoord>
<yCoord>229</yCoord>
</edgeMap>
<edgeMap>
<xCoord>108</xCoord>
<yCoord>228</yCoord>
</edgeMap>
<edgeMap>
<xCoord>108</xCoord>
<yCoord>227</yCoord>
</edgeMap>
<edgeMap>
<xCoord>108</xCoord>
<yCoord>226</yCoord>
</edgeMap>
<edgeMap>
<xCoord>108</xCoord>
<yCoord>225</yCoord>
</edgeMap>
<edgeMap>
<xCoord>108</xCoord>
<yCoord>224</yCoord>
</edgeMap>
<edgeMap>
<xCoord>107</xCoord>
<yCoord>223</yCoord>
</edgeMap>
<edgeMap>
<xCoord>107</xCoord>
<yCoord>222</yCoord>
</edgeMap>
<edgeMap>
<xCoord>107</xCoord>
<yCoord>221</yCoord>
</edgeMap>
<edgeMap>
<xCoord>107</xCoord>
<yCoord>220</yCoord>
</edgeMap>
<edgeMap>
<xCoord>107</xCoord>
<yCoord>219</yCoord>
</edgeMap>
<edgeMap>
<xCoord>106</xCoord>
<yCoord>218</yCoord>
</edgeMap>
<edgeMap>
<xCoord>105</xCoord>
<yCoord>218</yCoord>
</edgeMap>
<edgeMap>
<xCoord>104</xCoord>
<yCoord>218</yCoord>
</edgeMap>
<edgeMap>
<xCoord>103</xCoord>
<yCoord>218</yCoord>
</edgeMap>
<edgeMap>
<xCoord>102</xCoord>
<yCoord>218</yCoord>
</edgeMap>
<edgeMap>
<xCoord>101</xCoord>
<yCoord>219</yCoord>
</edgeMap>
<edgeMap>
<xCoord>100</xCoord>
<yCoord>220</yCoord>
</edgeMap>
<edgeMap>
<xCoord>99</xCoord>
<yCoord>221</yCoord>
</edgeMap>
<edgeMap>
<xCoord>99</xCoord>
<yCoord>222</yCoord>
</edgeMap>
<edgeMap>
<xCoord>99</xCoord>
<yCoord>223</yCoord>
</edgeMap>
<edgeMap>
<xCoord>99</xCoord>
<yCoord>224</yCoord>
</edgeMap>
<edgeMap>
<xCoord>99</xCoord>
<yCoord>225</yCoord>
</edgeMap>
<edgeMap>
<xCoord>99</xCoord>
<yCoord>226</yCoord>
</edgeMap>
<edgeMap>
<xCoord>99</xCoord>
<yCoord>227</yCoord>
</edgeMap>
<edgeMap>
<xCoord>100</xCoord>
<yCoord>228</yCoord>
</edgeMap>
<edgeMap>
<xCoord>101</xCoord>
<yCoord>229</yCoord>
</edgeMap>
<edgeMap>
<xCoord>102</xCoord>
<yCoord>229</yCoord>
</edgeMap>
<edgeMap>
<xCoord>103</xCoord>
<yCoord>229</yCoord>
</edgeMap>
<edgeMap>
<xCoord>104</xCoord>
<yCoord>230</yCoord>
</edgeMap>
<edgeMap>
<xCoord>105</xCoord>
<yCoord>230</yCoord>
</edgeMap>
<edgeMap>
<xCoord>106</xCoord>
<yCoord>230</yCoord>
</edgeMap>
<edgeMap>
<xCoord>107</xCoord>
<yCoord>230</yCoord>
</edgeMap>
</roi>
<roi>
<imageZposition>-197.5</imageZposition>
<imageSOP_UID>1.3.6.1.4.1.14519.5.2.1.6279.6001.334229585348822370532610825945</imageSOP_UID>
<inclusion>TRUE</inclusion>
<edgeMap>
<xCoord>106</xCoord>
<yCoord>231</yCoord>
</edgeMap>
<edgeMap>
<xCoord>107</xCoord>
<yCoord>230</yCoord>
</edgeMap>
<edgeMap>
<xCoord>108</xCoord>
<yCoord>229</yCoord>
</edgeMap>
<edgeMap>
<xCoord>109</xCoord>
<yCoord>228</yCoord>
</edgeMap>
<edgeMap>
<xCoord>110</xCoord>
<yCoord>227</yCoord>
</edgeMap>
<edgeMap>
<xCoord>111</xCoord>
<yCoord>226</yCoord>
</edgeMap>
<edgeMap>
<xCoord>111</xCoord>
<yCoord>225</yCoord>
</edgeMap>
<edgeMap>
<xCoord>112</xCoord>
<yCoord>224</yCoord>
</edgeMap>
<edgeMap>
<xCoord>112</xCoord>
<yCoord>223</yCoord>
</edgeMap>
<edgeMap>
<xCoord>112</xCoord>
<yCoord>222</yCoord>
</edgeMap>
<edgeMap>
<xCoord>112</xCoord>
<yCoord>221</yCoord>
</edgeMap>
<edgeMap>
<xCoord>112</xCoord>
<yCoord>220</yCoord>
</edgeMap>
<edgeMap>
<xCoord>111</xCoord>
<yCoord>219</yCoord>
</edgeMap>
<edgeMap>
<xCoord>111</xCoord>
<yCoord>218</yCoord>
</edgeMap>
<edgeMap>
<xCoord>110</xCoord>
<yCoord>217</yCoord>
</edgeMap>
<edgeMap>
<xCoord>109</xCoord>
<yCoord>216</yCoord>
</edgeMap>
<edgeMap>
<xCoord>108</xCoord>
<yCoord>216</yCoord>
</edgeMap>
<edgeMap>
<xCoord>107</xCoord>
<yCoord>216</yCoord>
</edgeMap>
<edgeMap>
<xCoord>106</xCoord>
<yCoord>216</yCoord>
</edgeMap>
<edgeMap>
<xCoord>105</xCoord>
<yCoord>216</yCoord>
</edgeMap>
<edgeMap>
<xCoord>104</xCoord>
<yCoord>216</yCoord>
</edgeMap>
<edgeMap>
<xCoord>103</xCoord>
<yCoord>217</yCoord>
</edgeMap>
<edgeMap>
<xCoord>102</xCoord>
<yCoord>217</yCoord>
</edgeMap>
<edgeMap>
<xCoord>101</xCoord>
<yCoord>218</yCoord>
</edgeMap>
<edgeMap>
<xCoord>100</xCoord>
<yCoord>219</yCoord>
</edgeMap>
<edgeMap>
<xCoord>99</xCoord>
<yCoord>220</yCoord>
</edgeMap>
<edgeMap>
<xCoord>98</xCoord>
<yCoord>221</yCoord>
</edgeMap>
<edgeMap>
<xCoord>98</xCoord>
<yCoord>222</yCoord>
</edgeMap>
<edgeMap>
<xCoord>98</xCoord>
<yCoord>223</yCoord>
</edgeMap>
<edgeMap>
<xCoord>98</xCoord>
<yCoord>224</yCoord>
</edgeMap>
<edgeMap>
<xCoord>98</xCoord>
<yCoord>225</yCoord>
</edgeMap>
<edgeMap>
<xCoord>98</xCoord>
<yCoord>226</yCoord>
</edgeMap>
<edgeMap>
<xCoord>99</xCoord>
<yCoord>227</yCoord>
</edgeMap>
<edgeMap>
<xCoord>99</xCoord>
<yCoord>228</yCoord>
</edgeMap>
<edgeMap>
<xCoord>100</xCoord>
<yCoord>229</yCoord>
</edgeMap>
<edgeMap>
<xCoord>101</xCoord>
<yCoord>230</yCoord>
</edgeMap>
<edgeMap>
<xCoord>102</xCoord>
<yCoord>231</yCoord>
</edgeMap>
<edgeMap>
<xCoord>103</xCoord>
<yCoord>231</yCoord>
</edgeMap>
<edgeMap>
<xCoord>104</xCoord>
<yCoord>231</yCoord>
</edgeMap>
<edgeMap>
<xCoord>105</xCoord>
<yCoord>231</yCoord>
</edgeMap>
<edgeMap>
<xCoord>106</xCoord>
<yCoord>231</yCoord>
</edgeMap>
</roi>
<roi>
<imageZposition>-200.0</imageZposition>
<imageSOP_UID>1.3.6.1.4.1.14519.5.2.1.6279.6001.199990067931418401790414946403</imageSOP_UID>
<inclusion>TRUE</inclusion>
<edgeMap>
<xCoord>106</xCoord>
<yCoord>231</yCoord>
</edgeMap>
<edgeMap>
<xCoord>107</xCoord>
<yCoord>230</yCoord>
</edgeMap>
<edgeMap>
<xCoord>107</xCoord>
<yCoord>229</yCoord>
</edgeMap>
<edgeMap>
<xCoord>108</xCoord>
<yCoord>228</yCoord>
</edgeMap>
<edgeMap>
<xCoord>109</xCoord>
<yCoord>228</yCoord>
</edgeMap>
<edgeMap>
<xCoord>110</xCoord>
<yCoord>228</yCoord>
</edgeMap>
<edgeMap>
<xCoord>111</xCoord>
<yCoord>228</yCoord>
</edgeMap>
<edgeMap>
<xCoord>112</xCoord>
<yCoord>227</yCoord>
</edgeMap>
<edgeMap>
<xCoord>112</xCoord>
<yCoord>226</yCoord>
</edgeMap>
<edgeMap>
<xCoord>113</xCoord>
<yCoord>225</yCoord>
</edgeMap>
<edgeMap>
<xCoord>113</xCoord>
<yCoord>224</yCoord>
</edgeMap>
<edgeMap>
<xCoord>113</xCoord>
<yCoord>223</yCoord>
</edgeMap>
<edgeMap>
<xCoord>113</xCoord>
<yCoord>222</yCoord>
</edgeMap>
<edgeMap>
<xCoord>113</xCoord>
<yCoord>221</yCoord>
</edgeMap>
<edgeMap>
<xCoord>112</xCoord>
<yCoord>220</yCoord>
</edgeMap>
<edgeMap>
<xCoord>112</xCoord>
<yCoord>219</yCoord>
</edgeMap>
<edgeMap>
<xCoord>111</xCoord>
<yCoord>218</yCoord>
</edgeMap>
<edgeMap>
<xCoord>110</xCoord>
<yCoord>217</yCoord>
</edgeMap>
<edgeMap>
<xCoord>109</xCoord>
<yCoord>216</yCoord>
</edgeMap>
<edgeMap>
<xCoord>108</xCoord>
<yCoord>216</yCoord>
</edgeMap>
<edgeMap>
<xCoord>107</xCoord>
<yCoord>216</yCoord>
</edgeMap>
<edgeMap>
<xCoord>106</xCoord>
<yCoord>216</yCoord>
</edgeMap>
<edgeMap>
<xCoord>105</xCoord>
<yCoord>216</yCoord>
</edgeMap>
<edgeMap>
<xCoord>104</xCoord>
<yCoord>216</yCoord>
</edgeMap>
<edgeMap>
<xCoord>103</xCoord>
<yCoord>216</yCoord>
</edgeMap>
<edgeMap>
<xCoord>102</xCoord>
<yCoord>216</yCoord>
</edgeMap>
<edgeMap>
<xCoord>101</xCoord>
<yCoord>217</yCoord>
</edgeMap>
<edgeMap>
<xCoord>100</xCoord>
<yCoord>218</yCoord>
</edgeMap>
<edgeMap>
<xCoord>99</xCoord>
<yCoord>219</yCoord>
</edgeMap>
<edgeMap>
<xCoord>98</xCoord>
<yCoord>220</yCoord>
</edgeMap>
<edgeMap>
<xCoord>98</xCoord>
<yCoord>221</yCoord>
</edgeMap>
<edgeMap>
<xCoord>97</xCoord>
<yCoord>222</yCoord>
</edgeMap>
<edgeMap>
<xCoord>97</xCoord>
<yCoord>223</yCoord>
</edgeMap>
<edgeMap>
<xCoord>97</xCoord>
<yCoord>224</yCoord>
</edgeMap>
<edgeMap>
<xCoord>98</xCoord>
<yCoord>225</yCoord>
</edgeMap>
<edgeMap>
<xCoord>98</xCoord>
<yCoord>226</yCoord>
</edgeMap>
<edgeMap>
<xCoord>99</xCoord>
<yCoord>227</yCoord>
</edgeMap>
<edgeMap>
<xCoord>99</xCoord>
<yCoord>228</yCoord>
</edgeMap>
<edgeMap>
<xCoord>100</xCoord>
<yCoord>229</yCoord>
</edgeMap>
<edgeMap>
<xCoord>100</xCoord>
<yCoord>230</yCoord>
</edgeMap>
<edgeMap>
<xCoord>101</xCoord>
<yCoord>231</yCoord>
</edgeMap>
<edgeMap>
<xCoord>102</xCoord>
<yCoord>231</yCoord>
</edgeMap>
<edgeMap>
<xCoord>103</xCoord>
<yCoord>231</yCoord>
</edgeMap>
<edgeMap>
<xCoord>104</xCoord>
<yCoord>231</yCoord>
</edgeMap>
<edgeMap>
<xCoord>105</xCoord>
<yCoord>231</yCoord>
</edgeMap>
<edgeMap>
<xCoord>106</xCoord>
<yCoord>231</yCoord>
</edgeMap>
</roi>
<roi>
<imageZposition>-202.5</imageZposition>
<imageSOP_UID>1.3.6.1.4.1.14519.5.2.1.6279.6001.255353427083892672193086665916</imageSOP_UID>
<inclusion>TRUE</inclusion>
<edgeMap>
<xCoord>106</xCoord>
<yCoord>230</yCoord>
</edgeMap>
<edgeMap>
<xCoord>107</xCoord>
<yCoord>229</yCoord>
</edgeMap>
<edgeMap>
<xCoord>108</xCoord>
<yCoord>229</yCoord>
</edgeMap>
<edgeMap>
<xCoord>109</xCoord>
<yCoord>228</yCoord>
</edgeMap>
<edgeMap>
<xCoord>110</xCoord>
<yCoord>228</yCoord>
</edgeMap>
<edgeMap>
<xCoord>111</xCoord>
<yCoord>227</yCoord>
</edgeMap>
<edgeMap>
<xCoord>112</xCoord>
<yCoord>226</yCoord>
</edgeMap>
<edgeMap>
<xCoord>112</xCoord>
<yCoord>225</yCoord>
</edgeMap>
<edgeMap>
<xCoord>112</xCoord>
<yCoord>224</yCoord>
</edgeMap>
<edgeMap>
<xCoord>112</xCoord>
<yCoord>223</yCoord>
</edgeMap>
<edgeMap>
<xCoord>112</xCoord>
<yCoord>222</yCoord>
</edgeMap>
<edgeMap>
<xCoord>112</xCoord>
<yCoord>221</yCoord>
</edgeMap>
<edgeMap>
<xCoord>112</xCoord>
<yCoord>220</yCoord>
</edgeMap>
<edgeMap>
<xCoord>111</xCoord>
<yCoord>219</yCoord>
</edgeMap>
<edgeMap>
<xCoord>110</xCoord>
<yCoord>218</yCoord>
</edgeMap>
<edgeMap>
<xCoord>109</xCoord>
<yCoord>217</yCoord>
</edgeMap>
<edgeMap>
<xCoord>108</xCoord>
<yCoord>217</yCoord>
</edgeMap>
<edgeMap>
<xCoord>107</xCoord>
<yCoord>217</yCoord>
</edgeMap>
<edgeMap>
<xCoord>106</xCoord>
<yCoord>217</yCoord>
</edgeMap>
<edgeMap>
<xCoord>105</xCoord>
<yCoord>217</yCoord>
</edgeMap>
<edgeMap>
<xCoord>104</xCoord>
<yCoord>217</yCoord>
</edgeMap>
<edgeMap>
<xCoord>103</xCoord>
<yCoord>217</yCoord>
</edgeMap>
<edgeMap>
<xCoord>102</xCoord>
<yCoord>218</yCoord>
</edgeMap>
<edgeMap>
<xCoord>101</xCoord>
<yCoord>218</yCoord>
</edgeMap>
<edgeMap>
<xCoord>100</xCoord>
<yCoord>219</yCoord>
</edgeMap>
<edgeMap>
<xCoord>99</xCoord>
<yCoord>220</yCoord>
</edgeMap>
<edgeMap>
<xCoord>99</xCoord>
<yCoord>221</yCoord>
</edgeMap>
<edgeMap>
<xCoord>99</xCoord>
<yCoord>222</yCoord>
</edgeMap>
<edgeMap>
<xCoord>99</xCoord>
<yCoord>223</yCoord>
</edgeMap>
<edgeMap>
<xCoord>99</xCoord>
<yCoord>224</yCoord>
</edgeMap>
<edgeMap>
<xCoord>99</xCoord>
<yCoord>225</yCoord>
</edgeMap>
<edgeMap>
<xCoord>99</xCoord>
<yCoord>226</yCoord>
</edgeMap>
<edgeMap>
<xCoord>99</xCoord>
<yCoord>227</yCoord>
</edgeMap>
<edgeMap>
<xCoord>100</xCoord>
<yCoord>228</yCoord>
</edgeMap>
<edgeMap>
<xCoord>101</xCoord>
<yCoord>229</yCoord>
</edgeMap>
<edgeMap>
<xCoord>102</xCoord>
<yCoord>230</yCoord>
</edgeMap>
<edgeMap>
<xCoord>103</xCoord>
<yCoord>230</yCoord>
</edgeMap>
<edgeMap>
<xCoord>104</xCoord>
<yCoord>230</yCoord>
</edgeMap>
<edgeMap>
<xCoord>105</xCoord>
<yCoord>230</yCoord>
</edgeMap>
<edgeMap>
<xCoord>106</xCoord>
<yCoord>230</yCoord>
</edgeMap>
</roi>
<roi>
<imageZposition>-205.0</imageZposition>
<imageSOP_UID>1.3.6.1.4.1.14519.5.2.1.6279.6001.985610777965909819186128808300</imageSOP_UID>
<inclusion>TRUE</inclusion>
<edgeMap>
<xCoord>108</xCoord>
<yCoord>226</yCoord>
</edgeMap>
<edgeMap>
<xCoord>109</xCoord>
<yCoord>225</yCoord>
</edgeMap>
<edgeMap>
<xCoord>110</xCoord>
<yCoord>224</yCoord>
</edgeMap>
<edgeMap>
<xCoord>110</xCoord>
<yCoord>223</yCoord>
</edgeMap>
<edgeMap>
<xCoord>110</xCoord>
<yCoord>222</yCoord>
</edgeMap>
<edgeMap>
<xCoord>109</xCoord>
<yCoord>221</yCoord>
</edgeMap>
<edgeMap>
<xCoord>109</xCoord>
<yCoord>220</yCoord>
</edgeMap>
<edgeMap>
<xCoord>108</xCoord>
<yCoord>219</yCoord>
</edgeMap>
<edgeMap>
<xCoord>107</xCoord>
<yCoord>219</yCoord>
</edgeMap>
<edgeMap>
<xCoord>106</xCoord>
<yCoord>219</yCoord>
</edgeMap>
<edgeMap>
<xCoord>105</xCoord>
<yCoord>219</yCoord>
</edgeMap>
<edgeMap>
<xCoord>104</xCoord>
<yCoord>219</yCoord>
</edgeMap>
<edgeMap>
<xCoord>103</xCoord>
<yCoord>219</yCoord>
</edgeMap>
<edgeMap>
<xCoord>103</xCoord>
<yCoord>220</yCoord>
</edgeMap>
<edgeMap>
<xCoord>102</xCoord>
<yCoord>221</yCoord>
</edgeMap>
<edgeMap>
<xCoord>102</xCoord>
<yCoord>222</yCoord>
</edgeMap>
<edgeMap>
<xCoord>102</xCoord>
<yCoord>223</yCoord>
</edgeMap>
<edgeMap>
<xCoord>102</xCoord>
<yCoord>224</yCoord>
</edgeMap>
<edgeMap>
<xCoord>102</xCoord>
<yCoord>225</yCoord>
</edgeMap>
<edgeMap>
<xCoord>103</xCoord>
<yCoord>225</yCoord>
</edgeMap>
<edgeMap>
<xCoord>104</xCoord>
<yCoord>226</yCoord>
</edgeMap>
<edgeMap>
<xCoord>105</xCoord>
<yCoord>226</yCoord>
</edgeMap>
<edgeMap>
<xCoord>106</xCoord>
<yCoord>226</yCoord>
</edgeMap>
<edgeMap>
<xCoord>107</xCoord>
<yCoord>226</yCoord>
</edgeMap>
<edgeMap>
<xCoord>108</xCoord>
<yCoord>226</yCoord>
</edgeMap>
</roi>
</unblindedReadNodule>
<unblindedReadNodule>
<noduleID>MI014_16455</noduleID>
<characteristics>
<subtlety>4</subtlety>
<internalStructure>1</internalStructure>
<calcification>3</calcification>
<sphericity>5</sphericity>
<margin>5</margin>
<lobulation>1</lobulation>
<spiculation>1</spiculation>
<texture>5</texture>
<malignancy>1</malignancy>
</characteristics>
<roi>
<imageZposition>-215.0</imageZposition>
<imageSOP_UID>1.3.6.1.4.1.14519.5.2.1.6279.6001.135043183096460955176606548041</imageSOP_UID>
<inclusion>TRUE</inclusion>
<edgeMap>
<xCoord>141</xCoord>
<yCoord>312</yCoord>
</edgeMap>
<edgeMap>
<xCoord>142</xCoord>
<yCoord>311</yCoord>
</edgeMap>
<edgeMap>
<xCoord>143</xCoord>
<yCoord>310</yCoord>
</edgeMap>
<edgeMap>
<xCoord>143</xCoord>
<yCoord>309</yCoord>
</edgeMap>
<edgeMap>
<xCoord>142</xCoord>
<yCoord>308</yCoord>
</edgeMap>
<edgeMap>
<xCoord>141</xCoord>
<yCoord>308</yCoord>
</edgeMap>
<edgeMap>
<xCoord>140</xCoord>
<yCoord>308</yCoord>
</edgeMap>
<edgeMap>
<xCoord>139</xCoord>
<yCoord>308</yCoord>
</edgeMap>
<edgeMap>
<xCoord>138</xCoord>
<yCoord>308</yCoord>
</edgeMap>
<edgeMap>
<xCoord>137</xCoord>
<yCoord>309</yCoord>
</edgeMap>
<edgeMap>
<xCoord>137</xCoord>
<yCoord>310</yCoord>
</edgeMap>
<edgeMap>
<xCoord>137</xCoord>
<yCoord>311</yCoord>
</edgeMap>
<edgeMap>
<xCoord>138</xCoord>
<yCoord>312</yCoord>
</edgeMap>
<edgeMap>
<xCoord>139</xCoord>
<yCoord>312</yCoord>
</edgeMap>
<edgeMap>
<xCoord>140</xCoord>
<yCoord>312</yCoord>
</edgeMap>
<edgeMap>
<xCoord>141</xCoord>
<yCoord>312</yCoord>
</edgeMap>
</roi>
<roi>
<imageZposition>-217.5</imageZposition>
<imageSOP_UID>1.3.6.1.4.1.14519.5.2.1.6279.6001.245840436875883697066779985467</imageSOP_UID>
<inclusion>TRUE</inclusion>
<edgeMap>
<xCoord>139</xCoord>
<yCoord>318</yCoord>
</edgeMap>
<edgeMap>
<xCoord>140</xCoord>
<yCoord>317</yCoord>
</edgeMap>
<edgeMap>
<xCoord>141</xCoord>
<yCoord>316</yCoord>
</edgeMap>
<edgeMap>
<xCoord>142</xCoord>
<yCoord>315</yCoord>
</edgeMap>
<edgeMap>
<xCoord>143</xCoord>
<yCoord>314</yCoord>
</edgeMap>
<edgeMap>
<xCoord>143</xCoord>
<yCoord>313</yCoord>
</edgeMap>
<edgeMap>
<xCoord>143</xCoord>
<yCoord>312</yCoord>
</edgeMap>
<edgeMap>
<xCoord>143</xCoord>
<yCoord>311</yCoord>
</edgeMap>
<edgeMap>
<xCoord>143</xCoord>
<yCoord>310</yCoord>
</edgeMap>
<edgeMap>
<xCoord>142</xCoord>
<yCoord>309</yCoord>
</edgeMap>
<edgeMap>
<xCoord>141</xCoord>
<yCoord>309</yCoord>
</edgeMap>
<edgeMap>
<xCoord>140</xCoord>
<yCoord>309</yCoord>
</edgeMap>
<edgeMap>
<xCoord>139</xCoord>
<yCoord>309</yCoord>
</edgeMap>
<edgeMap>
<xCoord>138</xCoord>
<yCoord>309</yCoord>
</edgeMap>
<edgeMap>
<xCoord>137</xCoord>
<yCoord>309</yCoord>
</edgeMap>
<edgeMap>
<xCoord>136</xCoord>
<yCoord>310</yCoord>
</edgeMap>
<edgeMap>
<xCoord>135</xCoord>
<yCoord>311</yCoord>
</edgeMap>
<edgeMap>
<xCoord>134</xCoord>
<yCoord>312</yCoord>
</edgeMap>
<edgeMap>
<xCoord>134</xCoord>
<yCoord>313</yCoord>
</edgeMap>
<edgeMap>
<xCoord>134</xCoord>
<yCoord>314</yCoord>
</edgeMap>
<edgeMap>
<xCoord>134</xCoord>
<yCoord>315</yCoord>
</edgeMap>
<edgeMap>
<xCoord>134</xCoord>
<yCoord>316</yCoord>
</edgeMap>
<edgeMap>
<xCoord>135</xCoord>
<yCoord>317</yCoord>
</edgeMap>
<edgeMap>
<xCoord>136</xCoord>
<yCoord>318</yCoord>
</edgeMap>
<edgeMap>
<xCoord>137</xCoord>
<yCoord>318</yCoord>
</edgeMap>
<edgeMap>
<xCoord>138</xCoord>
<yCoord>318</yCoord>
</edgeMap>
<edgeMap>
<xCoord>139</xCoord>
<yCoord>318</yCoord>
</edgeMap>
</roi>
<roi>
<imageZposition>-220.0</imageZposition>
<imageSOP_UID>1.3.6.1.4.1.14519.5.2.1.6279.6001.160206890829084077691132572335</imageSOP_UID>
<inclusion>TRUE</inclusion>
<edgeMap>
<xCoord>138</xCoord>
<yCoord>321</yCoord>
</edgeMap>
<edgeMap>
<xCoord>139</xCoord>
<yCoord>320</yCoord>
</edgeMap>
<edgeMap>
<xCoord>140</xCoord>
<yCoord>320</yCoord>
</edgeMap>
<edgeMap>
<xCoord>141</xCoord>
<yCoord>319</yCoord>
</edgeMap>
<edgeMap>
<xCoord>142</xCoord>
<yCoord>318</yCoord>
</edgeMap>
<edgeMap>
<xCoord>143</xCoord>
<yCoord>318</yCoord>
</edgeMap>
<edgeMap>
<xCoord>143</xCoord>
<yCoord>317</yCoord>
</edgeMap>
<edgeMap>
<xCoord>143</xCoord>
<yCoord>316</yCoord>
</edgeMap>
<edgeMap>
<xCoord>143</xCoord>
<yCoord>315</yCoord>
</edgeMap>
<edgeMap>
<xCoord>143</xCoord>
<yCoord>314</yCoord>
</edgeMap>
<edgeMap>
<xCoord>143</xCoord>
<yCoord>313</yCoord>
</edgeMap>
<edgeMap>
<xCoord>143</xCoord>
<yCoord>312</yCoord>
</edgeMap>
<edgeMap>
<xCoord>143</xCoord>
<yCoord>311</yCoord>
</edgeMap>
<edgeMap>
<xCoord>142</xCoord>
<yCoord>310</yCoord>
</edgeMap>
<edgeMap>
<xCoord>141</xCoord>
<yCoord>309</yCoord>
</edgeMap>
<edgeMap>
<xCoord>140</xCoord>
<yCoord>308</yCoord>
</edgeMap>
<edgeMap>
<xCoord>139</xCoord>
<yCoord>308</yCoord>
</edgeMap>
<edgeMap>
<xCoord>138</xCoord>
<yCoord>308</yCoord>
</edgeMap>
<edgeMap>
<xCoord>137</xCoord>
<yCoord>308</yCoord>
</edgeMap>
<edgeMap>
<xCoord>136</xCoord>
<yCoord>308</yCoord>
</edgeMap>
<edgeMap>
<xCoord>135</xCoord>
<yCoord>309</yCoord>
</edgeMap>
<edgeMap>
<xCoord>134</xCoord>
<yCoord>310</yCoord>
</edgeMap>
<edgeMap>
<xCoord>133</xCoord>
<yCoord>311</yCoord>
</edgeMap>
<edgeMap>
<xCoord>133</xCoord>
<yCoord>312</yCoord>
</edgeMap>
<edgeMap>
<xCoord>132</xCoord>
<yCoord>313</yCoord>
</edgeMap>
<edgeMap>
<xCoord>132</xCoord>
<yCoord>314</yCoord>
</edgeMap>
<edgeMap>
<xCoord>131</xCoord>
<yCoord>315</yCoord>
</edgeMap>
<edgeMap>
<xCoord>131</xCoord>
<yCoord>316</yCoord>
</edgeMap>
<edgeMap>
<xCoord>131</xCoord>
<yCoord>317</yCoord>
</edgeMap>
<edgeMap>
<xCoord>132</xCoord>
<yCoord>318</yCoord>
</edgeMap>
<edgeMap>
<xCoord>132</xCoord>
<yCoord>319</yCoord>
</edgeMap>
<edgeMap>
<xCoord>133</xCoord>
<yCoord>320</yCoord>
</edgeMap>
<edgeMap>
<xCoord>134</xCoord>
<yCoord>321</yCoord>
</edgeMap>
<edgeMap>
<xCoord>135</xCoord>
<yCoord>321</yCoord>
</edgeMap>
<edgeMap>
<xCoord>136</xCoord>
<yCoord>321</yCoord>
</edgeMap>
<edgeMap>
<xCoord>137</xCoord>
<yCoord>321</yCoord>
</edgeMap>
<edgeMap>
<xCoord>138</xCoord>
<yCoord>321</yCoord>
</edgeMap>
</roi>
<roi>
<imageZposition>-222.5</imageZposition>
<imageSOP_UID>1.3.6.1.4.1.14519.5.2.1.6279.6001.209550850297972142068900335246</imageSOP_UID>
<inclusion>TRUE</inclusion>
<edgeMap>
<xCoord>138</xCoord>
<yCoord>322</yCoord>
</edgeMap>
<edgeMap>
<xCoord>139</xCoord>
<yCoord>321</yCoord>
</edgeMap>
<edgeMap>
<xCoord>140</xCoord>
<yCoord>321</yCoord>
</edgeMap>
<edgeMap>
<xCoord>141</xCoord>
<yCoord>320</yCoord>
</edgeMap>
<edgeMap>
<xCoord>142</xCoord>
<yCoord>319</yCoord>
</edgeMap>
<edgeMap>
<xCoord>143</xCoord>
<yCoord>318</yCoord>
</edgeMap>
<edgeMap>
<xCoord>144</xCoord>
<yCoord>317</yCoord>
</edgeMap>
<edgeMap>
<xCoord>144</xCoord>
<yCoord>316</yCoord>
</edgeMap>
<edgeMap>
<xCoord>144</xCoord>
<yCoord>315</yCoord>
</edgeMap>
<edgeMap>
<xCoord>144</xCoord>
<yCoord>314</yCoord>
</edgeMap>
<edgeMap>
<xCoord>144</xCoord>
<yCoord>313</yCoord>
</edgeMap>
<edgeMap>
<xCoord>144</xCoord>
<yCoord>312</yCoord>
</edgeMap>
<edgeMap>
<xCoord>144</xCoord>
<yCoord>311</yCoord>
</edgeMap>
<edgeMap>
<xCoord>143</xCoord>
<yCoord>310</yCoord>
</edgeMap>
<edgeMap>
<xCoord>143</xCoord>
<yCoord>309</yCoord>
</edgeMap>
<edgeMap>
<xCoord>142</xCoord>
<yCoord>308</yCoord>
</edgeMap>
<edgeMap>
<xCoord>141</xCoord>
<yCoord>307</yCoord>
</edgeMap>
<edgeMap>
<xCoord>140</xCoord>
<yCoord>307</yCoord>
</edgeMap>
<edgeMap>
<xCoord>139</xCoord>
<yCoord>307</yCoord>
</edgeMap>
<edgeMap>
<xCoord>138</xCoord>
<yCoord>307</yCoord>
</edgeMap>
<edgeMap>
<xCoord>137</xCoord>
<yCoord>307</yCoord>
</edgeMap>
<edgeMap>
<xCoord>136</xCoord>
<yCoord>308</yCoord>
</edgeMap>
<edgeMap>
<xCoord>135</xCoord>
<yCoord>309</yCoord>
</edgeMap>
<edgeMap>
<xCoord>134</xCoord>
<yCoord>310</yCoord>
</edgeMap>
<edgeMap>
<xCoord>133</xCoord>
<yCoord>311</yCoord>
</edgeMap>
<edgeMap>
<xCoord>132</xCoord>
<yCoord>312</yCoord>
</edgeMap>
<edgeMap>
<xCoord>132</xCoord>
<yCoord>313</yCoord>
</edgeMap>
<edgeMap>
<xCoord>132</xCoord>
<yCoord>314</yCoord>
</edgeMap>
<edgeMap>
<xCoord>132</xCoord>
<yCoord>315</yCoord>
</edgeMap>
<edgeMap>
<xCoord>132</xCoord>
<yCoord>316</yCoord>
</edgeMap>
<edgeMap>
<xCoord>132</xCoord>
<yCoord>317</yCoord>
</edgeMap>
<edgeMap>
<xCoord>132</xCoord>
<yCoord>318</yCoord>
</edgeMap>
<edgeMap>
<xCoord>132</xCoord>
<yCoord>319</yCoord>
</edgeMap>
<edgeMap>
<xCoord>133</xCoord>
<yCoord>320</yCoord>
</edgeMap>
<edgeMap>
<xCoord>134</xCoord>
<yCoord>321</yCoord>
</edgeMap>
<edgeMap>
<xCoord>135</xCoord>
<yCoord>322</yCoord>
</edgeMap>
<edgeMap>
<xCoord>136</xCoord>
<yCoord>322</yCoord>
</edgeMap>
<edgeMap>
<xCoord>137</xCoord>
<yCoord>322</yCoord>
</edgeMap>
<edgeMap>
<xCoord>138</xCoord>
<yCoord>322</yCoord>
</edgeMap>
</roi>
<roi>
<imageZposition>-225.0</imageZposition>
<imageSOP_UID>1.3.6.1.4.1.14519.5.2.1.6279.6001.265747795382995374822384553476</imageSOP_UID>
<inclusion>TRUE</inclusion>
<edgeMap>
<xCoord>138</xCoord>
<yCoord>320</yCoord>
</edgeMap>
<edgeMap>
<xCoord>139</xCoord>
<yCoord>319</yCoord>
</edgeMap>
<edgeMap>
<xCoord>140</xCoord>
<yCoord>318</yCoord>
</edgeMap>
<edgeMap>
<xCoord>141</xCoord>
<yCoord>317</yCoord>
</edgeMap>
<edgeMap>
<xCoord>141</xCoord>
<yCoord>316</yCoord>
</edgeMap>
<edgeMap>
<xCoord>141</xCoord>
<yCoord>315</yCoord>
</edgeMap>
<edgeMap>
<xCoord>141</xCoord>
<yCoord>314</yCoord>
</edgeMap>
<edgeMap>
<xCoord>141</xCoord>
<yCoord>313</yCoord>
</edgeMap>
<edgeMap>
<xCoord>141</xCoord>
<yCoord>312</yCoord>
</edgeMap>
<edgeMap>
<xCoord>141</xCoord>
<yCoord>311</yCoord>
</edgeMap>
<edgeMap>
<xCoord>140</xCoord>
<yCoord>310</yCoord>
</edgeMap>
<edgeMap>
<xCoord>139</xCoord>
<yCoord>310</yCoord>
</edgeMap>
<edgeMap>
<xCoord>138</xCoord>
<yCoord>310</yCoord>
</edgeMap>
<edgeMap>
<xCoord>137</xCoord>
<yCoord>310</yCoord>
</edgeMap>
<edgeMap>
<xCoord>136</xCoord>
<yCoord>310</yCoord>
</edgeMap>
<edgeMap>
<xCoord>135</xCoord>
<yCoord>311</yCoord>
</edgeMap>
<edgeMap>
<xCoord>135</xCoord>
<yCoord>312</yCoord>
</edgeMap>
<edgeMap>
<xCoord>135</xCoord>
<yCoord>313</yCoord>
</edgeMap>
<edgeMap>
<xCoord>135</xCoord>
<yCoord>314</yCoord>
</edgeMap>
<edgeMap>
<xCoord>135</xCoord>
<yCoord>315</yCoord>
</edgeMap>
<edgeMap>
<xCoord>134</xCoord>
<yCoord>316</yCoord>
</edgeMap>
<edgeMap>
<xCoord>134</xCoord>
<yCoord>317</yCoord>
</edgeMap>
<edgeMap>
<xCoord>134</xCoord>
<yCoord>318</yCoord>
</edgeMap>
<edgeMap>
<xCoord>135</xCoord>
<yCoord>319</yCoord>
</edgeMap>
<edgeMap>
<xCoord>136</xCoord>
<yCoord>320</yCoord>
</edgeMap>
<edgeMap>
<xCoord>137</xCoord>
<yCoord>320</yCoord>
</edgeMap>
<edgeMap>
<xCoord>138</xCoord>
<yCoord>320</yCoord>
</edgeMap>
</roi>
</unblindedReadNodule>
<unblindedReadNodule>
<noduleID>MI014_16459</noduleID>
<roi>
<imageZposition>-190.0</imageZposition>
<imageSOP_UID>1.3.6.1.4.1.14519.5.2.1.6279.6001.657409453863806601505484543435</imageSOP_UID>
<inclusion>TRUE</inclusion>
<edgeMap>
<xCoord>183</xCoord>
<yCoord>392</yCoord>
</edgeMap>
</roi>
</unblindedReadNodule>
<nonNodule>
<nonNoduleID>MI014_16457</nonNoduleID>
<imageZposition>-252.5</imageZposition>
<imageSOP_UID>1.3.6.1.4.1.14519.5.2.1.6279.6001.150637158866736384130158024504</imageSOP_UID>
<locus>
<xCoord>146</xCoord>
<yCoord>382</yCoord>
</locus>
</nonNodule>
<nonNodule>
<nonNoduleID>MI014_16461</nonNoduleID>
<imageZposition>-272.5</imageZposition>
<imageSOP_UID>1.3.6.1.4.1.14519.5.2.1.6279.6001.603103814829027884362526152618</imageSOP_UID>
<locus>
<xCoord>349</xCoord>
<yCoord>395</yCoord>
</locus>
</nonNodule>
</readingSession>
<readingSession>
		<annotationVersion>3.12</annotationVersion>
		<servicingRadiologistID>146747023</servicingRadiologistID>
			<unblindedReadNodule>
				<noduleID>0</noduleID>
				<characteristics>
					<subtlety>5</subtlety>
					<internalStructure>1</internalStructure>
					<calcification>6</calcification>
					<sphericity>5</sphericity>
					<margin>5</margin>
					<lobulation>4</lobulation>
					<spiculation>1</spiculation>
					<texture>5</texture>
					<malignancy>3</malignancy>
				</characteristics>
				<roi>
					<imageZposition>-202.5</imageZposition>
					<imageSOP_UID>1.3.6.1.4.1.14519.5.2.1.6279.6001.255353427083892672193086665916</imageSOP_UID>
					<inclusion>TRUE</inclusion>
					<edgeMap>
					<xCoord>336</xCoord>
					<yCoord>375</yCoord>
					</edgeMap>
					<edgeMap>
					<xCoord>335</xCoord>
					<yCoord>376</yCoord>
					</edgeMap>
					<edgeMap>
					<xCoord>334</xCoord>
					<yCoord>377</yCoord>
					</edgeMap>
					<edgeMap>
					<xCoord>334</xCoord>
					<yCoord>378</yCoord>
					</edgeMap>
					<edgeMap>
					<xCoord>333</xCoord>
					<yCoord>379</yCoord>
					</edgeMap>
					<edgeMap>
					<xCoord>332</xCoord>
					<yCoord>380</yCoord>
					</edgeMap>
					<edgeMap>
					<xCoord>332</xCoord>
					<yCoord>381</yCoord>
					</edgeMap>
					<edgeMap>
					<xCoord>332</xCoord>
					<yCoord>382</yCoord>
					</edgeMap>
					<edgeMap>
					<xCoord>332</xCoord>
					<yCoord>383</yCoord>
					</edgeMap>
					<edgeMap>
					<xCoord>332</xCoord>
					<yCoord>384</yCoord>
					</edgeMap>
					<edgeMap>
					<xCoord>332</xCoord>
					<yCoord>385</yCoord>
					</edgeMap>
					<edgeMap>
					<xCoord>332</xCoord>
					<yCoord>386</yCoord>
					</edgeMap>
					<edgeMap>
					<xCoord>333</xCoord>
					<yCoord>387</yCoord>
					</edgeMap>
					<edgeMap>
					<xCoord>333</xCoord>
					<yCoord>388</yCoord>
					</edgeMap>
					<edgeMap>
					<xCoord>333</xCoord>
					<yCoord>389</yCoord>
					</edgeMap>
					<edgeMap>
					<xCoord>334</xCoord>
					<yCoord>389</yCoord>
					</edgeMap>
					<edgeMap>
					<xCoord>335</xCoord>
					<yCoord>389</yCoord>
					</edgeMap>
					<edgeMap>
					<xCoord>336</xCoord>
					<yCoord>390</yCoord>
					</edgeMap>
					<edgeMap>
					<xCoord>337</xCoord>
					<yCoord>390</yCoord>
					</edgeMap>
					<edgeMap>
					<xCoord>338</xCoord>
					<yCoord>391</yCoord>
					</edgeMap>
					<edgeMap>
					<xCoord>339</xCoord>
					<yCoord>390</yCoord>
					</edgeMap>
					<edgeMap>
					<xCoord>340</xCoord>
					<yCoord>390</yCoord>
					</edgeMap>
					<edgeMap>
					<xCoord>341</xCoord>
					<yCoord>390</yCoord>
					</edgeMap>
					<edgeMap>
					<xCoord>342</xCoord>
					<yCoord>389</yCoord>
					</edgeMap>
					<edgeMap>
					<xCoord>343</xCoord>
					<yCoord>389</yCoord>
					</edgeMap>
					<edgeMap>
					<xCoord>344</xCoord>
					<yCoord>388</yCoord>
					</edgeMap>
					<edgeMap>
					<xCoord>344</xCoord>
					<yCoord>387</yCoord>
					</edgeMap>
					<edgeMap>
					<xCoord>345</xCoord>
					<yCoord>386</yCoord>
					</edgeMap>
					<edgeMap>
					<xCoord>345</xCoord>
					<yCoord>385</yCoord>
					</edgeMap>
					<edgeMap>
					<xCoord>346</xCoord>
					<yCoord>384</yCoord>
					</edgeMap>
					<edgeMap>
					<xCoord>346</xCoord>
					<yCoord>383</yCoord>
					</edgeMap>
					<edgeMap>
					<xCoord>347</xCoord>
					<yCoord>383</yCoord>
					</edgeMap>
					<edgeMap>
					<xCoord>346</xCoord>
					<yCoord>382</yCoord>
					</edgeMap>
					<edgeMap>
					<xCoord>345</xCoord>
					<yCoord>381</yCoord>
					</edgeMap>
					<edgeMap>
					<xCoord>344</xCoord>
					<yCoord>380</yCoord>
					</edgeMap>
					<edgeMap>
					<xCoord>343</xCoord>
					<yCoord>379</yCoord>
					</edgeMap>
					<edgeMap>
					<xCoord>342</xCoord>
					<yCoord>378</yCoord>
					</edgeMap>
					<edgeMap>
					<xCoord>341</xCoord>
					<yCoord>378</yCoord>
					</edgeMap>
					<edgeMap>
					<xCoord>340</xCoord>
					<yCoord>377</yCoord>
					</edgeMap>
					<edgeMap>
					<xCoord>339</xCoord>
					<yCoord>377</yCoord>
					</edgeMap>
					<edgeMap>
					<xCoord>338</xCoord>
					<yCoord>376</yCoord>
					</edgeMap>
					<edgeMap>
					<xCoord>337</xCoord>
					<yCoord>376</yCoord>
					</edgeMap>
					<edgeMap>
					<xCoord>336</xCoord>
					<yCoord>375</yCoord>
					</edgeMap>
				</roi>
				<roi>
					<imageZposition>-205.0</imageZposition>
					<imageSOP_UID>1.3.6.1.4.1.14519.5.2.1.6279.6001.985610777965909819186128808300</imageSOP_UID>
					<inclusion>TRUE</inclusion>
					<edgeMap>
					<xCoord>337</xCoord>
					<yCoord>368</yCoord>
					</edgeMap>
					<edgeMap>
					<xCoord>336</xCoord>
					<yCoord>369</yCoord>
					</edgeMap>
					<edgeMap>
					<xCoord>336</xCoord>
					<yCoord>370</yCoord>
					</edgeMap>
					<edgeMap>
					<xCoord>336</xCoord>
					<yCoord>371</yCoord>
					</edgeMap>
					<edgeMap>
					<xCoord>335</xCoord>
					<yCoord>372</yCoord>
					</edgeMap>
					<edgeMap>
					<xCoord>335</xCoord>
					<yCoord>373</yCoord>
					</edgeMap>
					<edgeMap>
					<xCoord>335</xCoord>
					<yCoord>374</yCoord>
					</edgeMap>
					<edgeMap>
					<xCoord>334</xCoord>
					<yCoord>375</yCoord>
					</edgeMap>
					<edgeMap>
					<xCoord>334</xCoord>
					<yCoord>376</yCoord>
					</edgeMap>
					<edgeMap>
					<xCoord>334</xCoord>
					<yCoord>377</yCoord>
					</edgeMap>
					<edgeMap>
					<xCoord>334</xCoord>
					<yCoord>378</yCoord>
					</edgeMap>
					<edgeMap>
					<xCoord>334</xCoord>
					<yCoord>379</yCoord>
					</edgeMap>
					<edgeMap>
					<xCoord>333</xCoord>
					<yCoord>380</yCoord>
					</edgeMap>
					<edgeMap>
					<xCoord>333</xCoord>
					<yCoord>381</yCoord>
					</edgeMap>
					<edgeMap>
					<xCoord>333</xCoord>
					<yCoord>382</yCoord>
					</edgeMap>
					<edgeMap>
					<xCoord>333</xCoord>
					<yCoord>383</yCoord>
					</edgeMap>
					<edgeMap>
					<xCoord>333</xCoord>
					<yCoord>384</yCoord>
					</edgeMap>
					<edgeMap>
					<xCoord>333</xCoord>
					<yCoord>385</yCoord>
					</edgeMap>
					<edgeMap>
					<xCoord>333</xCoord>
					<yCoord>386</yCoord>
					</edgeMap>
					<edgeMap>
					<xCoord>333</xCoord>
					<yCoord>387</yCoord>
					</edgeMap>
					<edgeMap>
					<xCoord>333</xCoord>
					<yCoord>388</yCoord>
					</edgeMap>
					<edgeMap>
					<xCoord>332</xCoord>
					<yCoord>389</yCoord>
					</edgeMap>
					<edgeMap>
					<xCoord>333</xCoord>
					<yCoord>390</yCoord>
					</edgeMap>
					<edgeMap>
					<xCoord>334</xCoord>
					<yCoord>390</yCoord>
					</edgeMap>
					<edgeMap>
					<xCoord>335</xCoord>
					<yCoord>391</yCoord>
					</edgeMap>
					<edgeMap>
					<xCoord>336</xCoord>
					<yCoord>391</yCoord>
					</edgeMap>
					<edgeMap>
					<xCoord>337</xCoord>
					<yCoord>392</yCoord>
					</edgeMap>
					<edgeMap>
					<xCoord>338</xCoord>
					<yCoord>392</yCoord>
					</edgeMap>
					<edgeMap>
					<xCoord>339</xCoord>
					<yCoord>393</yCoord>
					</edgeMap>
					<edgeMap>
					<xCoord>339</xCoord>
					<yCoord>392</yCoord>
					</edgeMap>
					<edgeMap>
					<xCoord>340</xCoord>
					<yCoord>392</yCoord>
					</edgeMap>
					<edgeMap>
					<xCoord>341</xCoord>
					<yCoord>392</yCoord>
					</edgeMap>
					<edgeMap>
					<xCoord>342</xCoord>
					<yCoord>392</yCoord>
					</edgeMap>
					<edgeMap>
					<xCoord>343</xCoord>
					<yCoord>392</yCoord>
					</edgeMap>
					<edgeMap>
					<xCoord>344</xCoord>
					<yCoord>392</yCoord>
					</edgeMap>
					<edgeMap>
					<xCoord>345</xCoord>
					<yCoord>392</yCoord>
					</edgeMap>
					<edgeMap>
					<xCoord>346</xCoord>
					<yCoord>392</yCoord>
					</edgeMap>
					<edgeMap>
					<xCoord>347</xCoord>
					<yCoord>392</yCoord>
					</edgeMap>
					<edgeMap>
					<xCoord>348</xCoord>
					<yCoord>392</yCoord>
					</edgeMap>
					<edgeMap>
					<xCoord>349</xCoord>
					<yCoord>391</yCoord>
					</edgeMap>
					<edgeMap>
					<xCoord>350</xCoord>
					<yCoord>391</yCoord>
					</edgeMap>
					<edgeMap>
					<xCoord>351</xCoord>
					<yCoord>390</yCoord>
					</edgeMap>
					<edgeMap>
					<xCoord>352</xCoord>
					<yCoord>390</yCoord>
					</edgeMap>
					<edgeMap>
					<xCoord>352</xCoord>
					<yCoord>389</yCoord>
					</edgeMap>
					<edgeMap>
					<xCoord>353</xCoord>
					<yCoord>388</yCoord>
					</edgeMap>
					<edgeMap>
					<xCoord>353</xCoord>
					<yCoord>387</yCoord>
					</edgeMap>
					<edgeMap>
					<xCoord>353</xCoord>
					<yCoord>386</yCoord>
					</edgeMap>
					<edgeMap>
					<xCoord>353</xCoord>
					<yCoord>385</yCoord>
					</edgeMap>
					<edgeMap>
					<xCoord>354</xCoord>
					<yCoord>384</yCoord>
					</edgeMap>
					<edgeMap>
					<xCoord>353</xCoord>
					<yCoord>383</yCoord>
					</edgeMap>
					<edgeMap>
					<xCoord>353</xCoord>
					<yCoord>382</yCoord>
					</edgeMap>
					<edgeMap>
					<xCoord>352</xCoord>
					<yCoord>381</yCoord>
					</edgeMap>
					<edgeMap>
					<xCoord>352</xCoord>
					<yCoord>380</yCoord>
					</edgeMap>
					<edgeMap>
					<xCoord>352</xCoord>
					<yCoord>379</yCoord>
					</edgeMap>
					<edgeMap>
					<xCoord>351</xCoord>
					<yCoord>378</yCoord>
					</edgeMap>
					<edgeMap>
					<xCoord>351</xCoord>
					<yCoord>377</yCoord>
					</edgeMap>
					<edgeMap>
					<xCoord>351</xCoord>
					<yCoord>376</yCoord>
					</edgeMap>
					<edgeMap>
					<xCoord>350</xCoord>
					<yCoord>375</yCoord>
					</edgeMap>
					<edgeMap>
					<xCoord>350</xCoord>
					<yCoord>374</yCoord>
					</edgeMap>
					<edgeMap>
					<xCoord>350</xCoord>
					<yCoord>373</yCoord>
					</edgeMap>
					<edgeMap>
					<xCoord>349</xCoord>
					<yCoord>372</yCoord>
					</edgeMap>
					<edgeMap>
					<xCoord>349</xCoord>
					<yCoord>371</yCoord>
					</edgeMap>
					<edgeMap>
					<xCoord>348</xCoord>
					<yCoord>370</yCoord>
					</edgeMap>
					<edgeMap>
					<xCoord>347</xCoord>
					<yCoord>369</yCoord>
					</edgeMap>
					<edgeMap>
					<xCoord>346</xCoord>
					<yCoord>368</yCoord>
					</edgeMap>
					<edgeMap>
					<xCoord>345</xCoord>
					<yCoord>367</yCoord>
					</edgeMap>
					<edgeMap>
					<xCoord>344</xCoord>
					<yCoord>367</yCoord>
					</edgeMap>
					<edgeMap>
					<xCoord>343</xCoord>
					<yCoord>367</yCoord>
					</edgeMap>
					<edgeMap>
					<xCoord>342</xCoord>
					<yCoord>367</yCoord>
					</edgeMap>
					<edgeMap>
					<xCoord>341</xCoord>
					<yCoord>366</yCoord>
					</edgeMap>
					<edgeMap>
					<xCoord>340</xCoord>
					<yCoord>366</yCoord>
					</edgeMap>
					<edgeMap>
					<xCoord>339</xCoord>
					<yCoord>366</yCoord>
					</edgeMap>
					<edgeMap>
					<xCoord>338</xCoord>
					<yCoord>367</yCoord>
					</edgeMap>
					<edgeMap>
					<xCoord>337</xCoord>
					<yCoord>368</yCoord>
					</edgeMap>
				</roi>
				<roi>
					<imageZposition>-207.5</imageZposition>
					<imageSOP_UID>1.3.6.1.4.1.14519.5.2.1.6279.6001.217636098970184489041445391194</imageSOP_UID>
					<inclusion>TRUE</inclusion>
					<edgeMap>
					<xCoord>336</xCoord>
					<yCoord>368</yCoord>
					</edgeMap>
					<edgeMap>
					<xCoord>336</xCoord>
					<yCoord>369</yCoord>
					</edgeMap>
					<edgeMap>
					<xCoord>336</xCoord>
					<yCoord>370</yCoord>
					</edgeMap>
					<edgeMap>
					<xCoord>336</xCoord>
					<yCoord>371</yCoord>
					</edgeMap>
					<edgeMap>
					<xCoord>336</xCoord>
					<yCoord>372</yCoord>
					</edgeMap>
					<edgeMap>
					<xCoord>335</xCoord>
					<yCoord>373</yCoord>
					</edgeMap>
					<edgeMap>
					<xCoord>335</xCoord>
					<yCoord>374</yCoord>
					</edgeMap>
					<edgeMap>
					<xCoord>335</xCoord>
					<yCoord>375</yCoord>
					</edgeMap>
					<edgeMap>
					<xCoord>335</xCoord>
					<yCoord>376</yCoord>
					</edgeMap>
					<edgeMap>
					<xCoord>335</xCoord>
					<yCoord>377</yCoord>
					</edgeMap>
					<edgeMap>
					<xCoord>334</xCoord>
					<yCoord>378</yCoord>
					</edgeMap>
					<edgeMap>
					<xCoord>334</xCoord>
					<yCoord>379</yCoord>
					</edgeMap>
					<edgeMap>
					<xCoord>334</xCoord>
					<yCoord>380</yCoord>
					</edgeMap>
					<edgeMap>
					<xCoord>333</xCoord>
					<yCoord>381</yCoord>
					</edgeMap>
					<edgeMap>
					<xCoord>333</xCoord>
					<yCoord>382</yCoord>
					</edgeMap>
					<edgeMap>
					<xCoord>333</xCoord>
					<yCoord>383</yCoord>
					</edgeMap>
					<edgeMap>
					<xCoord>332</xCoord>
					<yCoord>384</yCoord>
					</edgeMap>
					<edgeMap>
					<xCoord>332</xCoord>
					<yCoord>385</yCoord>
					</edgeMap>
					<edgeMap>
					<xCoord>331</xCoord>
					<yCoord>386</yCoord>
					</edgeMap>
					<edgeMap>
					<xCoord>331</xCoord>
					<yCoord>387</yCoord>
					</edgeMap>
					<edgeMap>
					<xCoord>331</xCoord>
					<yCoord>388</yCoord>
					</edgeMap>
					<edgeMap>
					<xCoord>331</xCoord>
					<yCoord>389</yCoord>
					</edgeMap>
					<edgeMap>
					<xCoord>331</xCoord>
					<yCoord>390</yCoord>
					</edgeMap>
					<edgeMap>
					<xCoord>331</xCoord>
					<yCoord>391</yCoord>
					</edgeMap>
					<edgeMap>
					<xCoord>331</xCoord>
					<yCoord>392</yCoord>
					</edgeMap>
					<edgeMap>
					<xCoord>331</xCoord>
					<yCoord>393</yCoord>
					</edgeMap>
					<edgeMap>
					<xCoord>331</xCoord>
					<yCoord>394</yCoord>
					</edgeMap>
					<edgeMap>
					<xCoord>331</xCoord>
					<yCoord>395</yCoord>
					</edgeMap>
					<edgeMap>
					<xCoord>332</xCoord>
					<yCoord>396</yCoord>
					</edgeMap>
					<edgeMap>
					<xCoord>333</xCoord>
					<yCoord>397</yCoord>
					</edgeMap>
					<edgeMap>
					<xCoord>334</xCoord>
					<yCoord>397</yCoord>
					</edgeMap>
					<edgeMap>
					<xCoord>335</xCoord>
					<yCoord>398</yCoord>
					</edgeMap>
					<edgeMap>
					<xCoord>336</xCoord>
					<yCoord>399</yCoord>
					</edgeMap>
					<edgeMap>
					<xCoord>337</xCoord>
					<yCoord>399</yCoord>
					</edgeMap>
					<edgeMap>
					<xCoord>338</xCoord>
					<yCoord>399</yCoord>
					</edgeMap>
					<edgeMap>
					<xCoord>339</xCoord>
					<yCoord>400</yCoord>
					</edgeMap>
					<edgeMap>
					<xCoord>340</xCoord>
					<yCoord>400</yCoord>
					</edgeMap>
					<edgeMap>
					<xCoord>341</xCoord>
					<yCoord>400</yCoord>
					</edgeMap>
					<edgeMap>
					<xCoord>342</xCoord>
					<yCoord>400</yCoord>
					</edgeMap>
					<edgeMap>
					<xCoord>343</xCoord>
					<yCoord>400</yCoord>
					</edgeMap>
					<edgeMap>
					<xCoord>344</xCoord>
					<yCoord>400</yCoord>
					</edgeMap>
					<edgeMap>
					<xCoord>345</xCoord>
					<yCoord>399</yCoord>
					</edgeMap>
					<edgeMap>
					<xCoord>346</xCoord>
					<yCoord>399</yCoord>
					</edgeMap>
					<edgeMap>
					<xCoord>347</xCoord>
					<yCoord>399</yCoord>
					</edgeMap>
					<edgeMap>
					<xCoord>348</xCoord>
					<yCoord>398</yCoord>
					</edgeMap>
					<edgeMap>
					<xCoord>349</xCoord>
					<yCoord>398</yCoord>
					</edgeMap>
					<edgeMap>
					<xCoord>350</xCoord>
					<yCoord>397</yCoord>
					</edgeMap>
					<edgeMap>
					<xCoord>351</xCoord>
					<yCoord>397</yCoord>
					</edgeMap>
					<edgeMap>
					<xCoord>352</xCoord>
					<yCoord>396</yCoord>
					</edgeMap>
					<edgeMap>
					<xCoord>353</xCoord>
					<yCoord>395</yCoord>
					</edgeMap>
					<edgeMap>
					<xCoord>353</xCoord>
					<yCoord>394</yCoord>
					</edgeMap>
					<edgeMap>
					<xCoord>354</xCoord>
					<yCoord>393</yCoord>
					</edgeMap>
					<edgeMap>
					<xCoord>354</xCoord>
					<yCoord>392</yCoord>
					</edgeMap>
					<edgeMap>
					<xCoord>355</xCoord>
					<yCoord>391</yCoord>
					</edgeMap>
					<edgeMap>
					<xCoord>355</xCoord>
					<yCoord>390</yCoord>
					</edgeMap>
					<edgeMap>
					<xCoord>356</xCoord>
					<yCoord>389</yCoord>
					</edgeMap>
					<edgeMap>
					<xCoord>356</xCoord>
					<yCoord>388</yCoord>
					</edgeMap>
					<edgeMap>
					<xCoord>356</xCoord>
					<yCoord>387</yCoord>
					</edgeMap>
					<edgeMap>
					<xCoord>356</xCoord>
					<yCoord>386</yCoord>
					</edgeMap>
					<edgeMap>
					<xCoord>356</xCoord>
					<yCoord>385</yCoord>
					</edgeMap>
					<edgeMap>
					<xCoord>356</xCoord>
					<yCoord>384</yCoord>
					</edgeMap>
					<edgeMap>
					<xCoord>355</xCoord>
					<yCoord>383</yCoord>
					</edgeMap>
					<edgeMap>
					<xCoord>355</xCoord>
					<yCoord>382</yCoord>
					</edgeMap>
					<edgeMap>
					<xCoord>355</xCoord>
					<yCoord>381</yCoord>
					</edgeMap>
					<edgeMap>
					<xCoord>355</xCoord>
					<yCoord>380</yCoord>
					</edgeMap>
					<edgeMap>
					<xCoord>355</xCoord>
					<yCoord>379</yCoord>
					</edgeMap>
					<edgeMap>
					<xCoord>354</xCoord>
					<yCoord>378</yCoord>
					</edgeMap>
					<edgeMap>
					<xCoord>354</xCoord>
					<yCoord>377</yCoord>
					</edgeMap>
					<edgeMap>
					<xCoord>353</xCoord>
					<yCoord>376</yCoord>
					</edgeMap>
					<edgeMap>
					<xCoord>353</xCoord>
					<yCoord>375</yCoord>
					</edgeMap>
					<edgeMap>
					<xCoord>352</xCoord>
					<yCoord>374</yCoord>
					</edgeMap>
					<edgeMap>
					<xCoord>352</xCoord>
					<yCoord>373</yCoord>
					</edgeMap>
					<edgeMap>
					<xCoord>352</xCoord>
					<yCoord>372</yCoord>
					</edgeMap>
					<edgeMap>
					<xCoord>351</xCoord>
					<yCoord>371</yCoord>
					</edgeMap>
					<edgeMap>
					<xCoord>350</xCoord>
					<yCoord>371</yCoord>
					</edgeMap>
					<edgeMap>
					<xCoord>349</xCoord>
					<yCoord>370</yCoord>
					</edgeMap>
					<edgeMap>
					<xCoord>348</xCoord>
					<yCoord>369</yCoord>
					</edgeMap>
					<edgeMap>
					<xCoord>347</xCoord>
					<yCoord>368</yCoord>
					</edgeMap>
					<edgeMap>
					<xCoord>346</xCoord>
					<yCoord>368</yCoord>
					</edgeMap>
					<edgeMap>
					<xCoord>345</xCoord>
					<yCoord>368</yCoord>
					</edgeMap>
					<edgeMap>
					<xCoord>344</xCoord>
					<yCoord>368</yCoord>
					</edgeMap>
					<edgeMap>
					<xCoord>343</xCoord>
					<yCoord>368</yCoord>
					</edgeMap>
					<edgeMap>
					<xCoord>342</xCoord>
					<yCoord>368</yCoord>
					</edgeMap>
					<edgeMap>
					<xCoord>341</xCoord>
					<yCoord>368</yCoord>
					</edgeMap>
					<edgeMap>
					<xCoord>340</xCoord>
					<yCoord>368</yCoord>
					</edgeMap>
					<edgeMap>
					<xCoord>339</xCoord>
					<yCoord>368</yCoord>
					</edgeMap>
					<edgeMap>
					<xCoord>338</xCoord>
					<yCoord>368</yCoord>
					</edgeMap>
					<edgeMap>
					<xCoord>337</xCoord>
					<yCoord>368</yCoord>
					</edgeMap>
					<edgeMap>
					<xCoord>336</xCoord>
					<yCoord>368</yCoord>
					</edgeMap>
				</roi>
				<roi>
					<imageZposition>-210.0</imageZposition>
					<imageSOP_UID>1.3.6.1.4.1.14519.5.2.1.6279.6001.178884746713947489339044761790</imageSOP_UID>
					<inclusion>TRUE</inclusion>
					<edgeMap>
					<xCoord>337</xCoord>
					<yCoord>362</yCoord>
					</edgeMap>
					<edgeMap>
					<xCoord>336</xCoord>
					<yCoord>362</yCoord>
					</edgeMap>
					<edgeMap>
					<xCoord>335</xCoord>
					<yCoord>362</yCoord>
					</edgeMap>
					<edgeMap>
					<xCoord>334</xCoord>
					<yCoord>362</yCoord>
					</edgeMap>
					<edgeMap>
					<xCoord>333</xCoord>
					<yCoord>362</yCoord>
					</edgeMap>
					<edgeMap>
					<xCoord>332</xCoord>
					<yCoord>362</yCoord>
					</edgeMap>
					<edgeMap>
					<xCoord>331</xCoord>
					<yCoord>362</yCoord>
					</edgeMap>
					<edgeMap>
					<xCoord>331</xCoord>
					<yCoord>363</yCoord>
					</edgeMap>
					<edgeMap>
					<xCoord>331</xCoord>
					<yCoord>364</yCoord>
					</edgeMap>
					<edgeMap>
					<xCoord>330</xCoord>
					<yCoord>365</yCoord>
					</edgeMap>
					<edgeMap>
					<xCoord>330</xCoord>
					<yCoord>366</yCoord>
					</edgeMap>
					<edgeMap>
					<xCoord>330</xCoord>
					<yCoord>367</yCoord>
					</edgeMap>
					<edgeMap>
					<xCoord>330</xCoord>
					<yCoord>368</yCoord>
					</edgeMap>
					<edgeMap>
					<xCoord>330</xCoord>
					<yCoord>369</yCoord>
					</edgeMap>
					<edgeMap>
					<xCoord>330</xCoord>
					<yCoord>370</yCoord>
					</edgeMap>
					<edgeMap>
					<xCoord>330</xCoord>
					<yCoord>371</yCoord>
					</edgeMap>
					<edgeMap>
					<xCoord>330</xCoord>
					<yCoord>372</yCoord>
					</edgeMap>
					<edgeMap>
					<xCoord>330</xCoord>
					<yCoord>373</yCoord>
					</edgeMap>
					<edgeMap>
					<xCoord>330</xCoord>
					<yCoord>374</yCoord>
					</edgeMap>
					<edgeMap>
					<xCoord>330</xCoord>
					<yCoord>375</yCoord>
					</edgeMap>
					<edgeMap>
					<xCoord>330</xCoord>
					<yCoord>376</yCoord>
					</edgeMap>
					<edgeMap>
					<xCoord>330</xCoord>
					<yCoord>377</yCoord>
					</edgeMap>
					<edgeMap>
					<xCoord>330</xCoord>
					<yCoord>378</yCoord>
					</edgeMap>
					<edgeMap>
					<xCoord>330</xCoord>
					<yCoord>379</yCoord>
					</edgeMap>
					<edgeMap>
					<xCoord>330</xCoord>
					<yCoord>380</yCoord>
					</edgeMap>
					<edgeMap>
					<xCoord>331</xCoord>
					<yCoord>381</yCoord>
					</edgeMap>
					<edgeMap>
					<xCoord>331</xCoord>
					<yCoord>382</yCoord>
					</edgeMap>
					<edgeMap>
					<xCoord>331</xCoord>
					<yCoord>383</yCoord>
					</edgeMap>
					<edgeMap>
					<xCoord>331</xCoord>
					<yCoord>384</yCoord>
					</edgeMap>
					<edgeMap>
					<xCoord>331</xCoord>
					<yCoord>385</yCoord>
					</edgeMap>
					<edgeMap>
					<xCoord>331</xCoord>
					<yCoord>386</yCoord>
					</edgeMap>
					<edgeMap>
					<xCoord>331</xCoord>
					<yCoord>387</yCoord>
					</edgeMap>
					<edgeMap>
					<xCoord>331</xCoord>
					<yCoord>388</yCoord>
					</edgeMap>
					<edgeMap>
					<xCoord>332</xCoord>
					<yCoord>389</yCoord>
					</edgeMap>
					<edgeMap>
					<xCoord>332</xCoord>
					<yCoord>390</yCoord>
					</edgeMap>
					<edgeMap>
					<xCoord>332</xCoord>
					<yCoord>391</yCoord>
					</edgeMap>
					<edgeMap>
					<xCoord>332</xCoord>
					<yCoord>392</yCoord>
					</edgeMap>
					<edgeMap>
					<xCoord>332</xCoord>
					<yCoord>393</yCoord>
					</edgeMap>
					<edgeMap>
					<xCoord>332</xCoord>
					<yCoord>394</yCoord>
					</edgeMap>
					<edgeMap>
					<xCoord>333</xCoord>
					<yCoord>395</yCoord>
					</edgeMap>
					<edgeMap>
					<xCoord>333</xCoord>
					<yCoord>396</yCoord>
					</edgeMap>
					<edgeMap>
					<xCoord>333</xCoord>
					<yCoord>397</yCoord>
					</edgeMap>
					<edgeMap>
					<xCoord>334</xCoord>
					<yCoord>398</yCoord>
					</edgeMap>
					<edgeMap>
					<xCoord>335</xCoord>
					<yCoord>399</yCoord>
					</edgeMap>
					<edgeMap>
					<xCoord>336</xCoord>
					<yCoord>400</yCoord>
					</edgeMap>
					<edgeMap>
					<xCoord>337</xCoord>
					<yCoord>401</yCoord>
					</edgeMap>
					<edgeMap>
					<xCoord>338</xCoord>
					<yCoord>402</yCoord>
					</edgeMap>
					<edgeMap>
					<xCoord>339</xCoord>
					<yCoord>402</yCoord>
					</edgeMap>
					<edgeMap>
					<xCoord>340</xCoord>
					<yCoord>403</yCoord>
					</edgeMap>
					<edgeMap>
					<xCoord>341</xCoord>
					<yCoord>403</yCoord>
					</edgeMap>
					<edgeMap>
					<xCoord>342</xCoord>
					<yCoord>403</yCoord>
					</edgeMap>
					<edgeMap>
					<xCoord>343</xCoord>
					<yCoord>403</yCoord>
					</edgeMap>
					<edgeMap>
					<xCoord>344</xCoord>
					<yCoord>403</yCoord>
					</edgeMap>
					<edgeMap>
					<xCoord>345</xCoord>
					<yCoord>402</yCoord>
					</edgeMap>
					<edgeMap>
					<xCoord>346</xCoord>
					<yCoord>402</yCoord>
					</edgeMap>
					<edgeMap>
					<xCoord>347</xCoord>
					<yCoord>401</yCoord>
					</edgeMap>
					<edgeMap>
					<xCoord>348</xCoord>
					<yCoord>401</yCoord>
					</edgeMap>
					<edgeMap>
					<xCoord>349</xCoord>
					<yCoord>401</yCoord>
					</edgeMap>
					<edgeMap>
					<xCoord>350</xCoord>
					<yCoord>400</yCoord>
					</edgeMap>
					<edgeMap>
					<xCoord>351</xCoord>
					<yCoord>400</yCoord>
					</edgeMap>
					<edgeMap>
					<xCoord>352</xCoord>
					<yCoord>399</yCoord>
					</edgeMap>
					<edgeMap>
					<xCoord>353</xCoord>
					<yCoord>398</yCoord>
					</edgeMap>
					<edgeMap>
					<xCoord>354</xCoord>
					<yCoord>397</yCoord>
					</edgeMap>
					<edgeMap>
					<xCoord>355</xCoord>
					<yCoord>396</yCoord>
					</edgeMap>
					<edgeMap>
					<xCoord>355</xCoord>
					<yCoord>395</yCoord>
					</edgeMap>
					<edgeMap>
					<xCoord>356</xCoord>
					<yCoord>394</yCoord>
					</edgeMap>
					<edgeMap>
					<xCoord>357</xCoord>
					<yCoord>393</yCoord>
					</edgeMap>
					<edgeMap>
					<xCoord>358</xCoord>
					<yCoord>392</yCoord>
					</edgeMap>
					<edgeMap>
					<xCoord>358</xCoord>
					<yCoord>391</yCoord>
					</edgeMap>
					<edgeMap>
					<xCoord>359</xCoord>
					<yCoord>390</yCoord>
					</edgeMap>
					<edgeMap>
					<xCoord>359</xCoord>
					<yCoord>389</yCoord>
					</edgeMap>
					<edgeMap>
					<xCoord>359</xCoord>
					<yCoord>388</yCoord>
					</edgeMap>
					<edgeMap>
					<xCoord>359</xCoord>
					<yCoord>387</yCoord>
					</edgeMap>
					<edgeMap>
					<xCoord>360</xCoord>
					<yCoord>386</yCoord>
					</edgeMap>
					<edgeMap>
					<xCoord>360</xCoord>
					<yCoord>385</yCoord>
					</edgeMap>
					<edgeMap>
					<xCoord>360</xCoord>
					<yCoord>384</yCoord>
					</edgeMap>
					<edgeMap>
					<xCoord>360</xCoord>
					<yCoord>383</yCoord>
					</edgeMap>
					<edgeMap>
					<xCoord>361</xCoord>
					<yCoord>382</yCoord>
					</edgeMap>
					<edgeMap>
					<xCoord>361</xCoord>
					<yCoord>381</yCoord>
					</edgeMap>
					<edgeMap>
					<xCoord>360</xCoord>
					<yCoord>380</yCoord>
					</edgeMap>
					<edgeMap>
					<xCoord>360</xCoord>
					<yCoord>379</yCoord>
					</edgeMap>
					<edgeMap>
					<xCoord>359</xCoord>
					<yCoord>378</yCoord>
					</edgeMap>
					<edgeMap>
					<xCoord>358</xCoord>
					<yCoord>377</yCoord>
					</edgeMap>
					<edgeMap>
					<xCoord>358</xCoord>
					<yCoord>376</yCoord>
					</edgeMap>
					<edgeMap>
					<xCoord>357</xCoord>
					<yCoord>375</yCoord>
					</edgeMap>
					<edgeMap>
					<xCoord>357</xCoord>
					<yCoord>374</yCoord>
					</edgeMap>
					<edgeMap>
					<xCoord>356</xCoord>
					<yCoord>373</yCoord>
					</edgeMap>
					<edgeMap>
					<xCoord>355</xCoord>
					<yCoord>372</yCoord>
					</edgeMap>
					<edgeMap>
					<xCoord>355</xCoord>
					<yCoord>371</yCoord>
					</edgeMap>
					<edgeMap>
					<xCoord>354</xCoord>
					<yCoord>371</yCoord>
					</edgeMap>
					<edgeMap>
					<xCoord>353</xCoord>
					<yCoord>370</yCoord>
					</edgeMap>
					<edgeMap>
					<xCoord>352</xCoord>
					<yCoord>370</yCoord>
					</edgeMap>
					<edgeMap>
					<xCoord>351</xCoord>
					<yCoord>369</yCoord>
					</edgeMap>
					<edgeMap>
					<xCoord>350</xCoord>
					<yCoord>369</yCoord>
					</edgeMap>
					<edgeMap>
					<xCoord>349</xCoord>
					<yCoord>368</yCoord>
					</edgeMap>
					<edgeMap>
					<xCoord>348</xCoord>
					<yCoord>368</yCoord>
					</edgeMap>
					<edgeMap>
					<xCoord>347</xCoord>
					<yCoord>367</yCoord>
					</edgeMap>
					<edgeMap>
					<xCoord>346</xCoord>
					<yCoord>367</yCoord>
					</edgeMap>
					<edgeMap>
					<xCoord>345</xCoord>
					<yCoord>366</yCoord>
					</edgeMap>
					<edgeMap>
					<xCoord>344</xCoord>
					<yCoord>365</yCoord>
					</edgeMap>
					<edgeMap>
					<xCoord>343</xCoord>
					<yCoord>365</yCoord>
					</edgeMap>
					<edgeMap>
					<xCoord>342</xCoord>
					<yCoord>364</yCoord>
					</edgeMap>
					<edgeMap>
					<xCoord>341</xCoord>
					<yCoord>364</yCoord>
					</edgeMap>
					<edgeMap>
					<xCoord>340</xCoord>
					<yCoord>363</yCoord>
					</edgeMap>
					<edgeMap>
					<xCoord>339</xCoord>
					<yCoord>363</yCoord>
					</edgeMap>
					<edgeMap>
					<xCoord>338</xCoord>
					<yCoord>362</yCoord>
					</edgeMap>
					<edgeMap>
					<xCoord>337</xCoord>
					<yCoord>362</yCoord>
					</edgeMap>
				</roi>
				<roi>
					<imageZposition>-212.5</imageZposition>
					<imageSOP_UID>1.3.6.1.4.1.14519.5.2.1.6279.6001.224182752573136008422083395120</imageSOP_UID>
					<inclusion>TRUE</inclusion>
					<edgeMap>
					<xCoord>341</xCoord>
					<yCoord>365</yCoord>
					</edgeMap>
					<edgeMap>
					<xCoord>340</xCoord>
					<yCoord>366</yCoord>
					</edgeMap>
					<edgeMap>
					<xCoord>339</xCoord>
					<yCoord>367</yCoord>
					</edgeMap>
					<edgeMap>
					<xCoord>338</xCoord>
					<yCoord>368</yCoord>
					</edgeMap>
					<edgeMap>
					<xCoord>337</xCoord>
					<yCoord>369</yCoord>
					</edgeMap>
					<edgeMap>
					<xCoord>336</xCoord>
					<yCoord>370</yCoord>
					</edgeMap>
					<edgeMap>
					<xCoord>335</xCoord>
					<yCoord>371</yCoord>
					</edgeMap>
					<edgeMap>
					<xCoord>334</xCoord>
					<yCoord>371</yCoord>
					</edgeMap>
					<edgeMap>
					<xCoord>334</xCoord>
					<yCoord>372</yCoord>
					</edgeMap>
					<edgeMap>
					<xCoord>334</xCoord>
					<yCoord>373</yCoord>
					</edgeMap>
					<edgeMap>
					<xCoord>334</xCoord>
					<yCoord>374</yCoord>
					</edgeMap>
					<edgeMap>
					<xCoord>333</xCoord>
					<yCoord>375</yCoord>
					</edgeMap>
					<edgeMap>
					<xCoord>333</xCoord>
					<yCoord>376</yCoord>
					</edgeMap>
					<edgeMap>
					<xCoord>333</xCoord>
					<yCoord>377</yCoord>
					</edgeMap>
					<edgeMap>
					<xCoord>333</xCoord>
					<yCoord>378</yCoord>
					</edgeMap>
					<edgeMap>
					<xCoord>333</xCoord>
					<yCoord>379</yCoord>
					</edgeMap>
					<edgeMap>
					<xCoord>333</xCoord>
					<yCoord>380</yCoord>
					</edgeMap>
					<edgeMap>
					<xCoord>333</xCoord>
					<yCoord>381</yCoord>
					</edgeMap>
					<edgeMap>
					<xCoord>333</xCoord>
					<yCoord>382</yCoord>
					</edgeMap>
					<edgeMap>
					<xCoord>333</xCoord>
					<yCoord>383</yCoord>
					</edgeMap>
					<edgeMap>
					<xCoord>333</xCoord>
					<yCoord>384</yCoord>
					</edgeMap>
					<edgeMap>
					<xCoord>333</xCoord>
					<yCoord>385</yCoord>
					</edgeMap>
					<edgeMap>
					<xCoord>333</xCoord>
					<yCoord>386</yCoord>
					</edgeMap>
					<edgeMap>
					<xCoord>332</xCoord>
					<yCoord>387</yCoord>
					</edgeMap>
					<edgeMap>
					<xCoord>331</xCoord>
					<yCoord>388</yCoord>
					</edgeMap>
					<edgeMap>
					<xCoord>330</xCoord>
					<yCoord>389</yCoord>
					</edgeMap>
					<edgeMap>
					<xCoord>329</xCoord>
					<yCoord>390</yCoord>
					</edgeMap>
					<edgeMap>
					<xCoord>329</xCoord>
					<yCoord>391</yCoord>
					</edgeMap>
					<edgeMap>
					<xCoord>328</xCoord>
					<yCoord>392</yCoord>
					</edgeMap>
					<edgeMap>
					<xCoord>328</xCoord>
					<yCoord>393</yCoord>
					</edgeMap>
					<edgeMap>
					<xCoord>329</xCoord>
					<yCoord>394</yCoord>
					</edgeMap>
					<edgeMap>
					<xCoord>330</xCoord>
					<yCoord>395</yCoord>
					</edgeMap>
					<edgeMap>
					<xCoord>331</xCoord>
					<yCoord>395</yCoord>
					</edgeMap>
					<edgeMap>
					<xCoord>332</xCoord>
					<yCoord>396</yCoord>
					</edgeMap>
					<edgeMap>
					<xCoord>333</xCoord>
					<yCoord>397</yCoord>
					</edgeMap>
					<edgeMap>
					<xCoord>334</xCoord>
					<yCoord>398</yCoord>
					</edgeMap>
					<edgeMap>
					<xCoord>335</xCoord>
					<yCoord>399</yCoord>
					</edgeMap>
					<edgeMap>
					<xCoord>336</xCoord>
					<yCoord>399</yCoord>
					</edgeMap>
					<edgeMap>
					<xCoord>337</xCoord>
					<yCoord>400</yCoord>
					</edgeMap>
					<edgeMap>
					<xCoord>338</xCoord>
					<yCoord>400</yCoord>
					</edgeMap>
					<edgeMap>
					<xCoord>339</xCoord>
					<yCoord>401</yCoord>
					</edgeMap>
					<edgeMap>
[truncated: 106,094 more chars]
