# Supplementary material for: An improved V-Net lung nodule segmentation model based on pixel threshold separation and attention mechanism
Source: Sci Rep. 2024 Feb 27;14:4743. doi: 10.1038/s41598-024-55178-3 (PMC10899216; doi:10.1038/s41598-024-55178-3)
Supplement: Supplementary file 1 — Supplementary Information 1. [file 41598_2024_55178_MOESM1_ESM.zip › lidc-xml-only/tcia-lidc-xml/185/154.xml]

<?xml version="1.0" encoding="UTF-8"?>
<LidcReadMessage uid="1.3.6.1.4.1.14519.5.2.1.6279.6001.1307390640389.0" xmlns="http://www.nih.gov" xmlns:xsi="http://www.w3.org/2001/XMLSchema-instance" xsi:schemaLocation="http://www.nih.gov  http://troll.rad.med.umich.edu/lidc/LidcReadMessage.xsd">
<ResponseHeader>
<Version>1.8.1</Version>
<MessageId>-521190971</MessageId>
<DateRequest>2007-10-24</DateRequest>
<TimeRequest>09:45:16</TimeRequest>
<RequestingSite>removed</RequestingSite>
<ServicingSite>removed</ServicingSite>
<TaskDescription>Second unblinded read</TaskDescription>
<CtImageFile>removed</CtImageFile>
<SeriesInstanceUid>1.3.6.1.4.1.14519.5.2.1.6279.6001.910435939545691201820711078950</SeriesInstanceUid>
<DateService>2008-12-12</DateService>
<TimeService>06:08:45</TimeService>
<ResponseDescription>1 - Reading complete</ResponseDescription>
<StudyInstanceUID>1.3.6.1.4.1.14519.5.2.1.6279.6001.127418142282097214960207117703</StudyInstanceUID></ResponseHeader>
<readingSession>
    <annotationVersion>3.12</annotationVersion>
    <servicingRadiologistID>1679000625</servicingRadiologistID>
    <unblindedReadNodule>
      <noduleID>Nodule 007</noduleID>
      <characteristics>
        <subtlety>4</subtlety>
        <internalStructure>1</internalStructure>
        <calcification>6</calcification>
        <sphericity>3</sphericity>
        <margin>5</margin>
        <lobulation>1</lobulation>
        <spiculation>1</spiculation>
        <texture>5</texture>
        <malignancy>3</malignancy>
      </characteristics>
      <roi>
        <imageZposition>-299.500000 </imageZposition>
        <imageSOP_UID>1.3.6.1.4.1.14519.5.2.1.6279.6001.143801016265658418627464831768</imageSOP_UID>
        <inclusion>TRUE</inclusion>
        <edgeMap>
          <xCoord>356</xCoord>
          <yCoord>358</yCoord>
        </edgeMap>
        <edgeMap>
          <xCoord>355</xCoord>
          <yCoord>359</yCoord>
        </edgeMap>
        <edgeMap>
          <xCoord>354</xCoord>
          <yCoord>360</yCoord>
        </edgeMap>
        <edgeMap>
          <xCoord>353</xCoord>
          <yCoord>361</yCoord>
        </edgeMap>
        <edgeMap>
          <xCoord>353</xCoord>
          <yCoord>362</yCoord>
        </edgeMap>
        <edgeMap>
          <xCoord>353</xCoord>
          <yCoord>363</yCoord>
        </edgeMap>
        <edgeMap>
          <xCoord>353</xCoord>
          <yCoord>364</yCoord>
        </edgeMap>
        <edgeMap>
          <xCoord>354</xCoord>
          <yCoord>365</yCoord>
        </edgeMap>
        <edgeMap>
          <xCoord>355</xCoord>
          <yCoord>366</yCoord>
        </edgeMap>
        <edgeMap>
          <xCoord>356</xCoord>
          <yCoord>366</yCoord>
        </edgeMap>
        <edgeMap>
          <xCoord>357</xCoord>
          <yCoord>366</yCoord>
        </edgeMap>
        <edgeMap>
          <xCoord>358</xCoord>
          <yCoord>367</yCoord>
        </edgeMap>
        <edgeMap>
          <xCoord>359</xCoord>
          <yCoord>367</yCoord>
        </edgeMap>
        <edgeMap>
          <xCoord>360</xCoord>
          <yCoord>368</yCoord>
        </edgeMap>
        <edgeMap>
          <xCoord>361</xCoord>
          <yCoord>368</yCoord>
        </edgeMap>
        <edgeMap>
          <xCoord>362</xCoord>
          <yCoord>368</yCoord>
        </edgeMap>
        <edgeMap>
          <xCoord>363</xCoord>
          <yCoord>367</yCoord>
        </edgeMap>
        <edgeMap>
          <xCoord>363</xCoord>
          <yCoord>366</yCoord>
        </edgeMap>
        <edgeMap>
          <xCoord>363</xCoord>
          <yCoord>365</yCoord>
        </edgeMap>
        <edgeMap>
          <xCoord>363</xCoord>
          <yCoord>364</yCoord>
        </edgeMap>
        <edgeMap>
          <xCoord>363</xCoord>
          <yCoord>363</yCoord>
        </edgeMap>
        <edgeMap>
          <xCoord>363</xCoord>
          <yCoord>362</yCoord>
        </edgeMap>
        <edgeMap>
          <xCoord>363</xCoord>
          <yCoord>361</yCoord>
        </edgeMap>
        <edgeMap>
          <xCoord>362</xCoord>
          <yCoord>360</yCoord>
        </edgeMap>
        <edgeMap>
          <xCoord>361</xCoord>
          <yCoord>359</yCoord>
        </edgeMap>
        <edgeMap>
          <xCoord>360</xCoord>
          <yCoord>359</yCoord>
        </edgeMap>
        <edgeMap>
          <xCoord>359</xCoord>
          <yCoord>358</yCoord>
        </edgeMap>
        <edgeMap>
          <xCoord>358</xCoord>
          <yCoord>358</yCoord>
        </edgeMap>
        <edgeMap>
          <xCoord>357</xCoord>
          <yCoord>358</yCoord>
        </edgeMap>
        <edgeMap>
          <xCoord>356</xCoord>
          <yCoord>358</yCoord>
        </edgeMap>
      </roi>
      <roi>
        <imageZposition>-297.000000 </imageZposition>
        <imageSOP_UID>1.3.6.1.4.1.14519.5.2.1.6279.6001.153905466904112896591926534913</imageSOP_UID>
        <inclusion>TRUE</inclusion>
        <edgeMap>
          <xCoord>356</xCoord>
          <yCoord>357</yCoord>
        </edgeMap>
        <edgeMap>
          <xCoord>355</xCoord>
          <yCoord>358</yCoord>
        </edgeMap>
        <edgeMap>
          <xCoord>354</xCoord>
          <yCoord>359</yCoord>
        </edgeMap>
        <edgeMap>
          <xCoord>353</xCoord>
          <yCoord>360</yCoord>
        </edgeMap>
        <edgeMap>
          <xCoord>353</xCoord>
          <yCoord>361</yCoord>
        </edgeMap>
        <edgeMap>
          <xCoord>353</xCoord>
          <yCoord>362</yCoord>
        </edgeMap>
        <edgeMap>
          <xCoord>353</xCoord>
          <yCoord>363</yCoord>
        </edgeMap>
        <edgeMap>
          <xCoord>353</xCoord>
          <yCoord>364</yCoord>
        </edgeMap>
        <edgeMap>
          <xCoord>354</xCoord>
          <yCoord>365</yCoord>
        </edgeMap>
        <edgeMap>
          <xCoord>355</xCoord>
          <yCoord>366</yCoord>
        </edgeMap>
        <edgeMap>
          <xCoord>356</xCoord>
          <yCoord>366</yCoord>
        </edgeMap>
        <edgeMap>
          <xCoord>357</xCoord>
          <yCoord>366</yCoord>
        </edgeMap>
        <edgeMap>
          <xCoord>358</xCoord>
          <yCoord>366</yCoord>
        </edgeMap>
        <edgeMap>
          <xCoord>359</xCoord>
          <yCoord>367</yCoord>
        </edgeMap>
        <edgeMap>
          <xCoord>360</xCoord>
          <yCoord>367</yCoord>
        </edgeMap>
        <edgeMap>
          <xCoord>361</xCoord>
          <yCoord>367</yCoord>
        </edgeMap>
        <edgeMap>
          <xCoord>362</xCoord>
          <yCoord>368</yCoord>
        </edgeMap>
        <edgeMap>
          <xCoord>363</xCoord>
          <yCoord>368</yCoord>
        </edgeMap>
        <edgeMap>
          <xCoord>364</xCoord>
          <yCoord>367</yCoord>
        </edgeMap>
        <edgeMap>
          <xCoord>364</xCoord>
          <yCoord>366</yCoord>
        </edgeMap>
        <edgeMap>
          <xCoord>364</xCoord>
          <yCoord>365</yCoord>
        </edgeMap>
        <edgeMap>
          <xCoord>364</xCoord>
          <yCoord>364</yCoord>
        </edgeMap>
        <edgeMap>
          <xCoord>364</xCoord>
          <yCoord>363</yCoord>
        </edgeMap>
        <edgeMap>
          <xCoord>364</xCoord>
          <yCoord>362</yCoord>
        </edgeMap>
        <edgeMap>
          <xCoord>363</xCoord>
          <yCoord>361</yCoord>
        </edgeMap>
        <edgeMap>
          <xCoord>362</xCoord>
          <yCoord>360</yCoord>
        </edgeMap>
        <edgeMap>
          <xCoord>361</xCoord>
          <yCoord>359</yCoord>
        </edgeMap>
        <edgeMap>
          <xCoord>360</xCoord>
          <yCoord>358</yCoord>
        </edgeMap>
        <edgeMap>
          <xCoord>359</xCoord>
          <yCoord>358</yCoord>
        </edgeMap>
        <edgeMap>
          <xCoord>358</xCoord>
          <yCoord>357</yCoord>
        </edgeMap>
        <edgeMap>
          <xCoord>357</xCoord>
          <yCoord>357</yCoord>
        </edgeMap>
        <edgeMap>
          <xCoord>356</xCoord>
          <yCoord>357</yCoord>
        </edgeMap>
      </roi>
      <roi>
        <imageZposition>-294.500000 </imageZposition>
        <imageSOP_UID>1.3.6.1.4.1.14519.5.2.1.6279.6001.863195711489518667610830390228</imageSOP_UID>
        <inclusion>TRUE</inclusion>
        <edgeMap>
          <xCoord>356</xCoord>
          <yCoord>356</yCoord>
        </edgeMap>
        <edgeMap>
          <xCoord>355</xCoord>
          <yCoord>357</yCoord>
        </edgeMap>
        <edgeMap>
          <xCoord>354</xCoord>
          <yCoord>358</yCoord>
        </edgeMap>
        <edgeMap>
          <xCoord>354</xCoord>
          <yCoord>359</yCoord>
        </edgeMap>
        <edgeMap>
          <xCoord>354</xCoord>
          <yCoord>360</yCoord>
        </edgeMap>
        <edgeMap>
          <xCoord>354</xCoord>
          <yCoord>361</yCoord>
        </edgeMap>
        <edgeMap>
          <xCoord>354</xCoord>
          <yCoord>362</yCoord>
        </edgeMap>
        <edgeMap>
          <xCoord>355</xCoord>
          <yCoord>363</yCoord>
        </edgeMap>
        <edgeMap>
          <xCoord>356</xCoord>
          <yCoord>364</yCoord>
        </edgeMap>
        <edgeMap>
          <xCoord>357</xCoord>
          <yCoord>364</yCoord>
        </edgeMap>
        <edgeMap>
          <xCoord>358</xCoord>
          <yCoord>365</yCoord>
        </edgeMap>
        <edgeMap>
          <xCoord>359</xCoord>
          <yCoord>365</yCoord>
        </edgeMap>
        <edgeMap>
          <xCoord>360</xCoord>
          <yCoord>366</yCoord>
        </edgeMap>
        <edgeMap>
          <xCoord>361</xCoord>
          <yCoord>366</yCoord>
        </edgeMap>
        <edgeMap>
          <xCoord>362</xCoord>
          <yCoord>365</yCoord>
        </edgeMap>
        <edgeMap>
          <xCoord>363</xCoord>
          <yCoord>364</yCoord>
        </edgeMap>
        <edgeMap>
          <xCoord>364</xCoord>
          <yCoord>363</yCoord>
        </edgeMap>
        <edgeMap>
          <xCoord>364</xCoord>
          <yCoord>362</yCoord>
        </edgeMap>
        <edgeMap>
          <xCoord>364</xCoord>
          <yCoord>361</yCoord>
        </edgeMap>
        <edgeMap>
          <xCoord>363</xCoord>
          <yCoord>360</yCoord>
        </edgeMap>
        <edgeMap>
          <xCoord>362</xCoord>
          <yCoord>359</yCoord>
        </edgeMap>
        <edgeMap>
          <xCoord>361</xCoord>
          <yCoord>358</yCoord>
        </edgeMap>
        <edgeMap>
          <xCoord>360</xCoord>
          <yCoord>358</yCoord>
        </edgeMap>
        <edgeMap>
          <xCoord>359</xCoord>
          <yCoord>357</yCoord>
        </edgeMap>
        <edgeMap>
          <xCoord>358</xCoord>
          <yCoord>356</yCoord>
        </edgeMap>
        <edgeMap>
          <xCoord>357</xCoord>
          <yCoord>356</yCoord>
        </edgeMap>
        <edgeMap>
          <xCoord>356</xCoord>
          <yCoord>356</yCoord>
        </edgeMap>
      </roi>
    </unblindedReadNodule>
    <unblindedReadNodule>
      <noduleID>Nodule 006</noduleID>
      <characteristics>
        <subtlety>4</subtlety>
        <internalStructure>1</internalStructure>
        <calcification>6</calcification>
        <sphericity>3</sphericity>
        <margin>4</margin>
        <lobulation>2</lobulation>
        <spiculation>1</spiculation>
        <texture>5</texture>
        <malignancy>4</malignancy>
      </characteristics>
      <roi>
        <imageZposition>-247.000000 </imageZposition>
        <imageSOP_UID>1.3.6.1.4.1.14519.5.2.1.6279.6001.112480267822418733185367668931</imageSOP_UID>
        <inclusion>TRUE</inclusion>
        <edgeMap>
          <xCoord>333</xCoord>
          <yCoord>363</yCoord>
        </edgeMap>
        <edgeMap>
          <xCoord>332</xCoord>
          <yCoord>364</yCoord>
        </edgeMap>
        <edgeMap>
          <xCoord>331</xCoord>
          <yCoord>365</yCoord>
        </edgeMap>
        <edgeMap>
          <xCoord>331</xCoord>
          <yCoord>366</yCoord>
        </edgeMap>
        <edgeMap>
          <xCoord>331</xCoord>
          <yCoord>367</yCoord>
        </edgeMap>
        <edgeMap>
          <xCoord>331</xCoord>
          <yCoord>368</yCoord>
        </edgeMap>
        <edgeMap>
          <xCoord>332</xCoord>
          <yCoord>369</yCoord>
        </edgeMap>
        <edgeMap>
          <xCoord>333</xCoord>
          <yCoord>370</yCoord>
        </edgeMap>
        <edgeMap>
          <xCoord>334</xCoord>
          <yCoord>370</yCoord>
        </edgeMap>
        <edgeMap>
          <xCoord>335</xCoord>
          <yCoord>371</yCoord>
        </edgeMap>
        <edgeMap>
          <xCoord>336</xCoord>
          <yCoord>372</yCoord>
        </edgeMap>
        <edgeMap>
          <xCoord>337</xCoord>
          <yCoord>372</yCoord>
        </edgeMap>
        <edgeMap>
          <xCoord>338</xCoord>
          <yCoord>372</yCoord>
        </edgeMap>
        <edgeMap>
          <xCoord>339</xCoord>
          <yCoord>371</yCoord>
        </edgeMap>
        <edgeMap>
          <xCoord>340</xCoord>
          <yCoord>370</yCoord>
        </edgeMap>
        <edgeMap>
          <xCoord>341</xCoord>
          <yCoord>369</yCoord>
        </edgeMap>
        <edgeMap>
          <xCoord>341</xCoord>
          <yCoord>368</yCoord>
        </edgeMap>
        <edgeMap>
          <xCoord>341</xCoord>
          <yCoord>367</yCoord>
        </edgeMap>
        <edgeMap>
          <xCoord>340</xCoord>
          <yCoord>366</yCoord>
        </edgeMap>
        <edgeMap>
          <xCoord>339</xCoord>
          <yCoord>365</yCoord>
        </edgeMap>
        <edgeMap>
          <xCoord>338</xCoord>
          <yCoord>364</yCoord>
        </edgeMap>
        <edgeMap>
          <xCoord>337</xCoord>
          <yCoord>364</yCoord>
        </edgeMap>
        <edgeMap>
          <xCoord>336</xCoord>
          <yCoord>363</yCoord>
        </edgeMap>
        <edgeMap>
          <xCoord>335</xCoord>
          <yCoord>363</yCoord>
        </edgeMap>
        <edgeMap>
          <xCoord>334</xCoord>
          <yCoord>363</yCoord>
        </edgeMap>
        <edgeMap>
          <xCoord>333</xCoord>
          <yCoord>363</yCoord>
        </edgeMap>
      </roi>
      <roi>
        <imageZposition>-244.500000 </imageZposition>
        <imageSOP_UID>1.3.6.1.4.1.14519.5.2.1.6279.6001.167916885545192230363394529762</imageSOP_UID>
        <inclusion>TRUE</inclusion>
        <edgeMap>
          <xCoord>330</xCoord>
          <yCoord>361</yCoord>
        </edgeMap>
        <edgeMap>
          <xCoord>329</xCoord>
          <yCoord>362</yCoord>
        </edgeMap>
        <edgeMap>
          <xCoord>328</xCoord>
          <yCoord>363</yCoord>
        </edgeMap>
        <edgeMap>
          <xCoord>328</xCoord>
          <yCoord>364</yCoord>
        </edgeMap>
        <edgeMap>
          <xCoord>328</xCoord>
          <yCoord>365</yCoord>
        </edgeMap>
        <edgeMap>
          <xCoord>329</xCoord>
          <yCoord>366</yCoord>
        </edgeMap>
        <edgeMap>
          <xCoord>330</xCoord>
          <yCoord>367</yCoord>
        </edgeMap>
        <edgeMap>
          <xCoord>331</xCoord>
          <yCoord>368</yCoord>
        </edgeMap>
        <edgeMap>
          <xCoord>331</xCoord>
          <yCoord>369</yCoord>
        </edgeMap>
        <edgeMap>
          <xCoord>332</xCoord>
          <yCoord>370</yCoord>
        </edgeMap>
        <edgeMap>
          <xCoord>333</xCoord>
          <yCoord>371</yCoord>
        </edgeMap>
        <edgeMap>
          <xCoord>334</xCoord>
          <yCoord>371</yCoord>
        </edgeMap>
        <edgeMap>
          <xCoord>334</xCoord>
          <yCoord>372</yCoord>
        </edgeMap>
        <edgeMap>
          <xCoord>334</xCoord>
          <yCoord>373</yCoord>
        </edgeMap>
        <edgeMap>
          <xCoord>335</xCoord>
          <yCoord>374</yCoord>
        </edgeMap>
        <edgeMap>
          <xCoord>336</xCoord>
          <yCoord>374</yCoord>
        </edgeMap>
        <edgeMap>
          <xCoord>337</xCoord>
          <yCoord>375</yCoord>
        </edgeMap>
        <edgeMap>
          <xCoord>338</xCoord>
          <yCoord>376</yCoord>
        </edgeMap>
        <edgeMap>
          <xCoord>339</xCoord>
          <yCoord>376</yCoord>
        </edgeMap>
        <edgeMap>
          <xCoord>340</xCoord>
          <yCoord>376</yCoord>
        </edgeMap>
        <edgeMap>
          <xCoord>341</xCoord>
          <yCoord>375</yCoord>
        </edgeMap>
        <edgeMap>
          <xCoord>342</xCoord>
          <yCoord>374</yCoord>
        </edgeMap>
        <edgeMap>
          <xCoord>342</xCoord>
          <yCoord>373</yCoord>
        </edgeMap>
        <edgeMap>
          <xCoord>342</xCoord>
          <yCoord>372</yCoord>
        </edgeMap>
        <edgeMap>
          <xCoord>342</xCoord>
          <yCoord>371</yCoord>
        </edgeMap>
        <edgeMap>
          <xCoord>342</xCoord>
          <yCoord>370</yCoord>
        </edgeMap>
        <edgeMap>
          <xCoord>342</xCoord>
          <yCoord>369</yCoord>
        </edgeMap>
        <edgeMap>
          <xCoord>342</xCoord>
          <yCoord>368</yCoord>
        </edgeMap>
        <edgeMap>
          <xCoord>341</xCoord>
          <yCoord>367</yCoord>
        </edgeMap>
        <edgeMap>
          <xCoord>341</xCoord>
          <yCoord>366</yCoord>
        </edgeMap>
        <edgeMap>
          <xCoord>340</xCoord>
          <yCoord>365</yCoord>
        </edgeMap>
        <edgeMap>
          <xCoord>340</xCoord>
          <yCoord>364</yCoord>
        </edgeMap>
        <edgeMap>
          <xCoord>339</xCoord>
          <yCoord>363</yCoord>
        </edgeMap>
        <edgeMap>
          <xCoord>338</xCoord>
          <yCoord>362</yCoord>
        </edgeMap>
        <edgeMap>
          <xCoord>337</xCoord>
          <yCoord>361</yCoord>
        </edgeMap>
        <edgeMap>
          <xCoord>336</xCoord>
          <yCoord>361</yCoord>
        </edgeMap>
        <edgeMap>
          <xCoord>335</xCoord>
          <yCoord>361</yCoord>
        </edgeMap>
        <edgeMap>
          <xCoord>334</xCoord>
          <yCoord>361</yCoord>
        </edgeMap>
        <edgeMap>
          <xCoord>333</xCoord>
          <yCoord>361</yCoord>
        </edgeMap>
        <edgeMap>
          <xCoord>332</xCoord>
          <yCoord>361</yCoord>
        </edgeMap>
        <edgeMap>
          <xCoord>331</xCoord>
          <yCoord>361</yCoord>
        </edgeMap>
        <edgeMap>
          <xCoord>330</xCoord>
          <yCoord>361</yCoord>
        </edgeMap>
      </roi>
      <roi>
        <imageZposition>-242.000000 </imageZposition>
        <imageSOP_UID>1.3.6.1.4.1.14519.5.2.1.6279.6001.671004482076119248216752945190</imageSOP_UID>
        <inclusion>TRUE</inclusion>
        <edgeMap>
          <xCoord>331</xCoord>
          <yCoord>359</yCoord>
        </edgeMap>
        <edgeMap>
          <xCoord>330</xCoord>
          <yCoord>360</yCoord>
        </edgeMap>
        <edgeMap>
          <xCoord>330</xCoord>
          <yCoord>361</yCoord>
        </edgeMap>
        <edgeMap>
          <xCoord>330</xCoord>
          <yCoord>362</yCoord>
        </edgeMap>
        <edgeMap>
          <xCoord>330</xCoord>
          <yCoord>363</yCoord>
        </edgeMap>
        <edgeMap>
          <xCoord>330</xCoord>
          <yCoord>364</yCoord>
        </edgeMap>
        <edgeMap>
          <xCoord>330</xCoord>
          <yCoord>365</yCoord>
        </edgeMap>
        <edgeMap>
          <xCoord>330</xCoord>
          <yCoord>366</yCoord>
        </edgeMap>
        <edgeMap>
          <xCoord>330</xCoord>
          <yCoord>367</yCoord>
        </edgeMap>
        <edgeMap>
          <xCoord>331</xCoord>
          <yCoord>368</yCoord>
        </edgeMap>
        <edgeMap>
          <xCoord>332</xCoord>
          <yCoord>369</yCoord>
        </edgeMap>
        <edgeMap>
          <xCoord>333</xCoord>
          <yCoord>369</yCoord>
        </edgeMap>
        <edgeMap>
          <xCoord>333</xCoord>
          <yCoord>370</yCoord>
        </edgeMap>
        <edgeMap>
          <xCoord>334</xCoord>
          <yCoord>371</yCoord>
        </edgeMap>
        <edgeMap>
          <xCoord>335</xCoord>
          <yCoord>371</yCoord>
        </edgeMap>
        <edgeMap>
          <xCoord>336</xCoord>
          <yCoord>371</yCoord>
        </edgeMap>
        <edgeMap>
          <xCoord>337</xCoord>
          <yCoord>371</yCoord>
        </edgeMap>
        <edgeMap>
          <xCoord>338</xCoord>
          <yCoord>372</yCoord>
        </edgeMap>
        <edgeMap>
          <xCoord>339</xCoord>
          <yCoord>372</yCoord>
        </edgeMap>
        <edgeMap>
          <xCoord>340</xCoord>
          <yCoord>372</yCoord>
        </edgeMap>
        <edgeMap>
          <xCoord>341</xCoord>
          <yCoord>372</yCoord>
        </edgeMap>
        <edgeMap>
          <xCoord>342</xCoord>
          <yCoord>372</yCoord>
        </edgeMap>
        <edgeMap>
          <xCoord>343</xCoord>
          <yCoord>372</yCoord>
        </edgeMap>
        <edgeMap>
          <xCoord>344</xCoord>
          <yCoord>372</yCoord>
        </edgeMap>
        <edgeMap>
          <xCoord>345</xCoord>
          <yCoord>371</yCoord>
        </edgeMap>
        <edgeMap>
          <xCoord>344</xCoord>
          <yCoord>370</yCoord>
        </edgeMap>
        <edgeMap>
          <xCoord>343</xCoord>
          <yCoord>369</yCoord>
        </edgeMap>
        <edgeMap>
          <xCoord>343</xCoord>
          <yCoord>368</yCoord>
        </edgeMap>
        <edgeMap>
          <xCoord>342</xCoord>
          <yCoord>367</yCoord>
        </edgeMap>
        <edgeMap>
          <xCoord>342</xCoord>
          <yCoord>366</yCoord>
        </edgeMap>
        <edgeMap>
          <xCoord>341</xCoord>
          <yCoord>365</yCoord>
        </edgeMap>
        <edgeMap>
          <xCoord>341</xCoord>
          <yCoord>364</yCoord>
        </edgeMap>
        <edgeMap>
          <xCoord>341</xCoord>
          <yCoord>363</yCoord>
        </edgeMap>
        <edgeMap>
          <xCoord>341</xCoord>
          <yCoord>362</yCoord>
        </edgeMap>
        <edgeMap>
          <xCoord>340</xCoord>
          <yCoord>361</yCoord>
        </edgeMap>
        <edgeMap>
          <xCoord>339</xCoord>
          <yCoord>360</yCoord>
        </edgeMap>
        <edgeMap>
          <xCoord>338</xCoord>
          <yCoord>360</yCoord>
        </edgeMap>
        <edgeMap>
          <xCoord>337</xCoord>
          <yCoord>359</yCoord>
        </edgeMap>
        <edgeMap>
          <xCoord>336</xCoord>
          <yCoord>359</yCoord>
        </edgeMap>
        <edgeMap>
          <xCoord>335</xCoord>
          <yCoord>359</yCoord>
        </edgeMap>
        <edgeMap>
          <xCoord>334</xCoord>
          <yCoord>359</yCoord>
        </edgeMap>
        <edgeMap>
          <xCoord>333</xCoord>
          <yCoord>359</yCoord>
        </edgeMap>
        <edgeMap>
          <xCoord>332</xCoord>
          <yCoord>359</yCoord>
        </edgeMap>
        <edgeMap>
          <xCoord>331</xCoord>
          <yCoord>359</yCoord>
        </edgeMap>
      </roi>
    </unblindedReadNodule>
    <unblindedReadNodule>
      <noduleID>Nodule 005</noduleID>
      <characteristics>
        <subtlety>3</subtlety>
        <internalStructure>1</internalStructure>
        <calcification>6</calcification>
        <sphericity>3</sphericity>
        <margin>4</margin>
        <lobulation>2</lobulation>
        <spiculation>1</spiculation>
        <texture>5</texture>
        <malignancy>4</malignancy>
      </characteristics>
      <roi>
        <imageZposition>-237.000000 </imageZposition>
        <imageSOP_UID>1.3.6.1.4.1.14519.5.2.1.6279.6001.179965008389683181423563315448</imageSOP_UID>
        <inclusion>TRUE</inclusion>
        <edgeMap>
          <xCoord>330</xCoord>
          <yCoord>316</yCoord>
        </edgeMap>
        <edgeMap>
          <xCoord>329</xCoord>
          <yCoord>317</yCoord>
        </edgeMap>
        <edgeMap>
          <xCoord>328</xCoord>
          <yCoord>318</yCoord>
        </edgeMap>
        <edgeMap>
          <xCoord>327</xCoord>
          <yCoord>319</yCoord>
        </edgeMap>
        <edgeMap>
          <xCoord>327</xCoord>
          <yCoord>320</yCoord>
        </edgeMap>
        <edgeMap>
          <xCoord>327</xCoord>
          <yCoord>321</yCoord>
        </edgeMap>
        <edgeMap>
          <xCoord>327</xCoord>
          <yCoord>322</yCoord>
        </edgeMap>
        <edgeMap>
          <xCoord>326</xCoord>
          <yCoord>323</yCoord>
        </edgeMap>
        <edgeMap>
          <xCoord>326</xCoord>
          <yCoord>324</yCoord>
        </edgeMap>
        <edgeMap>
          <xCoord>327</xCoord>
          <yCoord>325</yCoord>
        </edgeMap>
        <edgeMap>
          <xCoord>327</xCoord>
          <yCoord>326</yCoord>
        </edgeMap>
        <edgeMap>
          <xCoord>327</xCoord>
          <yCoord>327</yCoord>
        </edgeMap>
        <edgeMap>
          <xCoord>327</xCoord>
          <yCoord>328</yCoord>
        </edgeMap>
        <edgeMap>
          <xCoord>327</xCoord>
          <yCoord>329</yCoord>
        </edgeMap>
        <edgeMap>
          <xCoord>327</xCoord>
          <yCoord>330</yCoord>
        </edgeMap>
        <edgeMap>
          <xCoord>327</xCoord>
          <yCoord>331</yCoord>
        </edgeMap>
        <edgeMap>
          <xCoord>328</xCoord>
          <yCoord>332</yCoord>
        </edgeMap>
        <edgeMap>
          <xCoord>329</xCoord>
          <yCoord>333</yCoord>
        </edgeMap>
        <edgeMap>
          <xCoord>330</xCoord>
          <yCoord>333</yCoord>
        </edgeMap>
        <edgeMap>
          <xCoord>331</xCoord>
          <yCoord>333</yCoord>
        </edgeMap>
        <edgeMap>
          <xCoord>332</xCoord>
          <yCoord>333</yCoord>
        </edgeMap>
        <edgeMap>
          <xCoord>333</xCoord>
          <yCoord>333</yCoord>
        </edgeMap>
        <edgeMap>
          <xCoord>334</xCoord>
          <yCoord>333</yCoord>
        </edgeMap>
        <edgeMap>
          <xCoord>335</xCoord>
          <yCoord>333</yCoord>
        </edgeMap>
        <edgeMap>
          <xCoord>336</xCoord>
          <yCoord>333</yCoord>
        </edgeMap>
        <edgeMap>
          <xCoord>337</xCoord>
          <yCoord>333</yCoord>
        </edgeMap>
        <edgeMap>
          <xCoord>338</xCoord>
          <yCoord>333</yCoord>
        </edgeMap>
        <edgeMap>
          <xCoord>339</xCoord>
          <yCoord>333</yCoord>
        </edgeMap>
        <edgeMap>
          <xCoord>340</xCoord>
          <yCoord>332</yCoord>
        </edgeMap>
        <edgeMap>
          <xCoord>341</xCoord>
          <yCoord>331</yCoord>
        </edgeMap>
        <edgeMap>
          <xCoord>341</xCoord>
          <yCoord>330</yCoord>
        </edgeMap>
        <edgeMap>
          <xCoord>341</xCoord>
          <yCoord>329</yCoord>
        </edgeMap>
        <edgeMap>
          <xCoord>341</xCoord>
          <yCoord>328</yCoord>
        </edgeMap>
        <edgeMap>
          <xCoord>341</xCoord>
          <yCoord>327</yCoord>
        </edgeMap>
        <edgeMap>
          <xCoord>342</xCoord>
          <yCoord>326</yCoord>
        </edgeMap>
        <edgeMap>
          <xCoord>343</xCoord>
          <yCoord>325</yCoord>
        </edgeMap>
        <edgeMap>
          <xCoord>342</xCoord>
          <yCoord>324</yCoord>
        </edgeMap>
        <edgeMap>
          <xCoord>341</xCoord>
          <yCoord>323</yCoord>
        </edgeMap>
        <edgeMap>
          <xCoord>341</xCoord>
          <yCoord>322</yCoord>
        </edgeMap>
        <edgeMap>
          <xCoord>341</xCoord>
          <yCoord>321</yCoord>
        </edgeMap>
        <edgeMap>
          <xCoord>341</xCoord>
          <yCoord>320</yCoord>
        </edgeMap>
        <edgeMap>
          <xCoord>341</xCoord>
          <yCoord>319</yCoord>
        </edgeMap>
        <edgeMap>
          <xCoord>340</xCoord>
          <yCoord>318</yCoord>
        </edgeMap>
        <edgeMap>
          <xCoord>339</xCoord>
          <yCoord>317</yCoord>
        </edgeMap>
        <edgeMap>
          <xCoord>338</xCoord>
          <yCoord>316</yCoord>
        </edgeMap>
        <edgeMap>
          <xCoord>337</xCoord>
          <yCoord>316</yCoord>
        </edgeMap>
        <edgeMap>
          <xCoord>336</xCoord>
          <yCoord>316</yCoord>
        </edgeMap>
        <edgeMap>
          <xCoord>335</xCoord>
          <yCoord>316</yCoord>
        </edgeMap>
        <edgeMap>
          <xCoord>334</xCoord>
          <yCoord>316</yCoord>
        </edgeMap>
        <edgeMap>
          <xCoord>333</xCoord>
          <yCoord>316</yCoord>
        </edgeMap>
        <edgeMap>
          <xCoord>332</xCoord>
          <yCoord>316</yCoord>
        </edgeMap>
        <edgeMap>
          <xCoord>331</xCoord>
          <yCoord>316</yCoord>
        </edgeMap>
        <edgeMap>
          <xCoord>330</xCoord>
          <yCoord>316</yCoord>
        </edgeMap>
      </roi>
      <roi>
        <imageZposition>-234.500000 </imageZposition>
        <imageSOP_UID>1.3.6.1.4.1.14519.5.2.1.6279.6001.127040272931961950679342512661</imageSOP_UID>
        <inclusion>TRUE</inclusion>
        <edgeMap>
          <xCoord>330</xCoord>
          <yCoord>317</yCoord>
        </edgeMap>
        <edgeMap>
          <xCoord>329</xCoord>
          <yCoord>318</yCoord>
        </edgeMap>
        <edgeMap>
          <xCoord>328</xCoord>
          <yCoord>319</yCoord>
        </edgeMap>
        <edgeMap>
          <xCoord>327</xCoord>
          <yCoord>320</yCoord>
        </edgeMap>
        <edgeMap>
          <xCoord>326</xCoord>
          <yCoord>321</yCoord>
        </edgeMap>
        <edgeMap>
          <xCoord>325</xCoord>
          <yCoord>322</yCoord>
        </edgeMap>
        <edgeMap>
          <xCoord>325</xCoord>
          <yCoord>323</yCoord>
        </edgeMap>
        <edgeMap>
          <xCoord>325</xCoord>
          <yCoord>324</yCoord>
        </edgeMap>
        <edgeMap>
          <xCoord>324</xCoord>
          <yCoord>325</yCoord>
        </edgeMap>
        <edgeMap>
          <xCoord>324</xCoord>
          <yCoord>326</yCoord>
        </edgeMap>
        <edgeMap>
          <xCoord>325</xCoord>
          <yCoord>327</yCoord>
        </edgeMap>
        <edgeMap>
          <xCoord>325</xCoord>
          <yCoord>328</yCoord>
        </edgeMap>
        <edgeMap>
          <xCoord>326</xCoord>
          <yCoord>329</yCoord>
        </edgeMap>
        <edgeMap>
          <xCoord>327</xCoord>
          <yCoord>330</yCoord>
        </edgeMap>
        <edgeMap>
          <xCoord>328</xCoord>
          <yCoord>331</yCoord>
        </edgeMap>
        <edgeMap>
          <xCoord>328</xCoord>
          <yCoord>332</yCoord>
        </edgeMap>
        <edgeMap>
          <xCoord>328</xCoord>
          <yCoord>333</yCoord>
        </edgeMap>
        <edgeMap>
          <xCoord>329</xCoord>
          <yCoord>334</yCoord>
        </edgeMap>
        <edgeMap>
          <xCoord>330</xCoord>
          <yCoord>334</yCoord>
        </edgeMap>
        <edgeMap>
          <xCoord>331</xCoord>
          <yCoord>334</yCoord>
        </edgeMap>
        <edgeMap>
          <xCoord>332</xCoord>
          <yCoord>334</yCoord>
        </edgeMap>
        <edgeMap>
          <xCoord>333</xCoord>
          <yCoord>334</yCoord>
        </edgeMap>
        <edgeMap>
          <xCoord>334</xCoord>
          <yCoord>334</yCoord>
        </edgeMap>
        <edgeMap>
          <xCoord>335</xCoord>
          <yCoord>333</yCoord>
        </edgeMap>
        <edgeMap>
          <xCoord>336</xCoord>
          <yCoord>333</yCoord>
        </edgeMap>
        <edgeMap>
          <xCoord>337</xCoord>
          <yCoord>332</yCoord>
        </edgeMap>
        <edgeMap>
          <xCoord>338</xCoord>
          <yCoord>332</yCoord>
        </edgeMap>
        <edgeMap>
          <xCoord>339</xCoord>
          <yCoord>331</yCoord>
        </edgeMap>
        <edgeMap>
          <xCoord>340</xCoord>
          <yCoord>330</yCoord>
        </edgeMap>
        <edgeMap>
          <xCoord>340</xCoord>
          <yCoord>329</yCoord>
        </edgeMap>
        <edgeMap>
          <xCoord>340</xCoord>
          <yCoord>328</yCoord>
        </edgeMap>
        <edgeMap>
          <xCoord>341</xCoord>
          <yCoord>327</yCoord>
        </edgeMap>
        <edgeMap>
          <xCoord>342</xCoord>
          <yCoord>326</yCoord>
        </edgeMap>
        <edgeMap>
          <xCoord>341</xCoord>
          <yCoord>325</yCoord>
        </edgeMap>
        <edgeMap>
          <xCoord>341</xCoord>
          <yCoord>324</yCoord>
        </edgeMap>
        <edgeMap>
          <xCoord>341</xCoord>
          <yCoord>323</yCoord>
        </edgeMap>
        <edgeMap>
          <xCoord>340</xCoord>
          <yCoord>322</yCoord>
        </edgeMap>
        <edgeMap>
          <xCoord>340</xCoord>
          <yCoord>321</yCoord>
        </edgeMap>
        <edgeMap>
          <xCoord>339</xCoord>
          <yCoord>320</yCoord>
        </edgeMap>
        <edgeMap>
          <xCoord>339</xCoord>
          <yCoord>319</yCoord>
        </edgeMap>
        <edgeMap>
          <xCoord>338</xCoord>
          <yCoord>318</yCoord>
        </edgeMap>
        <edgeMap>
          <xCoord>337</xCoord>
          <yCoord>317</yCoord>
        </edgeMap>
        <edgeMap>
          <xCoord>336</xCoord>
          <yCoord>317</yCoord>
        </edgeMap>
        <edgeMap>
          <xCoord>335</xCoord>
          <yCoord>317</yCoord>
        </edgeMap>
        <edgeMap>
          <xCoord>334</xCoord>
          <yCoord>317</yCoord>
        </edgeMap>
        <edgeMap>
          <xCoord>333</xCoord>
          <yCoord>317</yCoord>
        </edgeMap>
        <edgeMap>
          <xCoord>332</xCoord>
          <yCoord>317</yCoord>
        </edgeMap>
        <edgeMap>
          <xCoord>331</xCoord>
          <yCoord>317</yCoord>
        </edgeMap>
        <edgeMap>
          <xCoord>330</xCoord>
          <yCoord>317</yCoord>
        </edgeMap>
      </roi>
      <roi>
        <imageZposition>-232.000000 </imageZposition>
        <imageSOP_UID>1.3.6.1.4.1.14519.5.2.1.6279.6001.242918331120276872600493281234</imageSOP_UID>
        <inclusion>TRUE</inclusion>
        <edgeMap>
          <xCoord>329</xCoord>
          <yCoord>318</yCoord>
        </edgeMap>
        <edgeMap>
          <xCoord>328</xCoord>
          <yCoord>319</yCoord>
        </edgeMap>
        <edgeMap>
          <xCoord>327</xCoord>
          <yCoord>320</yCoord>
        </edgeMap>
        <edgeMap>
          <xCoord>327</xCoord>
          <yCoord>321</yCoord>
        </edgeMap>
        <edgeMap>
          <xCoord>326</xCoord>
          <yCoord>322</yCoord>
        </edgeMap>
        <edgeMap>
          <xCoord>325</xCoord>
          <yCoord>323</yCoord>
        </edgeMap>
        <edgeMap>
          <xCoord>325</xCoord>
          <yCoord>324</yCoord>
        </edgeMap>
        <edgeMap>
          <xCoord>325</xCoord>
          <yCoord>325</yCoord>
        </edgeMap>
        <edgeMap>
          <xCoord>325</xCoord>
          <yCoord>326</yCoord>
        </edgeMap>
        <edgeMap>
          <xCoord>325</xCoord>
          <yCoord>327</yCoord>
        </edgeMap>
        <edgeMap>
          <xCoord>325</xCoord>
          <yCoord>328</yCoord>
        </edgeMap>
        <edgeMap>
          <xCoord>325</xCoord>
          <yCoord>329</yCoord>
        </edgeMap>
        <edgeMap>
          <xCoord>326</xCoord>
          <yCoord>330</yCoord>
        </edgeMap>
        <edgeMap>
          <xCoord>326</xCoord>
          <yCoord>331</yCoord>
        </edgeMap>
        <edgeMap>
          <xCoord>327</xCoord>
          <yCoord>332</yCoord>
        </edgeMap>
        <edgeMap>
          <xCoord>328</xCoord>
          <yCoord>333</yCoord>
        </edgeMap>
        <edgeMap>
          <xCoord>329</xCoord>
          <yCoord>334</yCoord>
        </edgeMap>
        <edgeMap>
          <xCoord>330</xCoord>
          <yCoord>335</yCoord>
        </edgeMap>
        <edgeMap>
          <xCoord>331</xCoord>
          <yCoord>336</yCoord>
        </edgeMap>
        <edgeMap>
          <xCoord>332</xCoord>
          <yCoord>337</yCoord>
        </edgeMap>
        <edgeMap>
          <xCoord>333</xCoord>
          <yCoord>337</yCoord>
        </edgeMap>
        <edgeMap>
          <xCoord>334</xCoord>
          <yCoord>337</yCoord>
        </edgeMap>
        <edgeMap>
          <xCoord>335</xCoord>
          <yCoord>337</yCoord>
        </edgeMap>
        <edgeMap>
          <xCoord>336</xCoord>
          <yCoord>336</yCoord>
        </edgeMap>
        <edgeMap>
          <xCoord>337</xCoord>
          <yCoord>336</yCoord>
        </edgeMap>
        <edgeMap>
          <xCoord>338</xCoord>
          <yCoord>335</yCoord>
        </edgeMap>
        <edgeMap>
          <xCoord>339</xCoord>
          <yCoord>334</yCoord>
        </edgeMap>
        <edgeMap>
          <xCoord>340</xCoord>
          <yCoord>333</yCoord>
        </edgeMap>
        <edgeMap>
          <xCoord>340</xCoord>
          <yCoord>332</yCoord>
        </edgeMap>
        <edgeMap>
          <xCoord>340</xCoord>
          <yCoord>331</yCoord>
        </edgeMap>
        <edgeMap>
          <xCoord>340</xCoord>
          <yCoord>330</yCoord>
        </edgeMap>
        <edgeMap>
          <xCoord>340</xCoord>
          <yCoord>329</yCoord>
        </edgeMap>
        <edgeMap>
          <xCoord>340</xCoord>
          <yCoord>328</yCoord>
        </edgeMap>
        <edgeMap>
          <xCoord>340</xCoord>
          <yCoord>327</yCoord>
        </edgeMap>
        <edgeMap>
          <xCoord>341</xCoord>
          <yCoord>326</yCoord>
        </edgeMap>
        <edgeMap>
          <xCoord>341</xCoord>
          <yCoord>325</yCoord>
        </edgeMap>
        <edgeMap>
          <xCoord>341</xCoord>
          <yCoord>324</yCoord>
        </edgeMap>
        <edgeMap>
          <xCoord>341</xCoord>
          <yCoord>323</yCoord>
        </edgeMap>
        <edgeMap>
          <xCoord>341</xCoord>
          <yCoord>322</yCoord>
        </edgeMap>
        <edgeMap>
          <xCoord>340</xCoord>
          <yCoord>321</yCoord>
        </edgeMap>
        <edgeMap>
          <xCoord>339</xCoord>
          <yCoord>320</yCoord>
        </edgeMap>
        <edgeMap>
          <xCoord>338</xCoord>
          <yCoord>319</yCoord>
        </edgeMap>
        <edgeMap>
          <xCoord>337</xCoord>
          <yCoord>318</yCoord>
        </edgeMap>
        <edgeMap>
          <xCoord>336</xCoord>
          <yCoord>318</yCoord>
        </edgeMap>
        <edgeMap>
          <xCoord>335</xCoord>
          <yCoord>318</yCoord>
        </edgeMap>
        <edgeMap>
          <xCoord>334</xCoord>
          <yCoord>318</yCoord>
        </edgeMap>
        <edgeMap>
          <xCoord>333</xCoord>
          <yCoord>318</yCoord>
        </edgeMap>
        <edgeMap>
          <xCoord>332</xCoord>
          <yCoord>318</yCoord>
        </edgeMap>
        <edgeMap>
          <xCoord>331</xCoord>
          <yCoord>318</yCoord>
        </edgeMap>
        <edgeMap>
          <xCoord>330</xCoord>
          <yCoord>318</yCoord>
        </edgeMap>
        <edgeMap>
          <xCoord>329</xCoord>
          <yCoord>318</yCoord>
        </edgeMap>
      </roi>
    </unblindedReadNodule>
    <unblindedReadNodule>
      <noduleID>Nodule 018</noduleID>
      <characteristics>
        <subtlety>3</subtlety>
        <internalStructure>1</internalStructure>
        <calcification>6</calcification>
        <sphericity>3</sphericity>
        <margin>4</margin>
        <lobulation>1</lobulation>
        <spiculation>1</spiculation>
        <texture>3</texture>
        <malignancy>4</malignancy>
      </characteristics>
      <roi>
        <imageZposition>-222.000000 </imageZposition>
        <imageSOP_UID>1.3.6.1.4.1.14519.5.2.1.6279.6001.279660799192910548406815612840</imageSOP_UID>
        <inclusion>TRUE</inclusion>
        <edgeMap>
          <xCoord>117</xCoord>
          <yCoord>223</yCoord>
        </edgeMap>
        <edgeMap>
          <xCoord>116</xCoord>
          <yCoord>224</yCoord>
        </edgeMap>
        <edgeMap>
          <xCoord>116</xCoord>
          <yCoord>225</yCoord>
        </edgeMap>
        <edgeMap>
          <xCoord>115</xCoord>
          <yCoord>226</yCoord>
        </edgeMap>
        <edgeMap>
          <xCoord>116</xCoord>
          <yCoord>227</yCoord>
        </edgeMap>
        <edgeMap>
          <xCoord>117</xCoord>
          <yCoord>228</yCoord>
        </edgeMap>
        <edgeMap>
          <xCoord>118</xCoord>
          <yCoord>227</yCoord>
        </edgeMap>
        <edgeMap>
          <xCoord>119</xCoord>
          <yCoord>226</yCoord>
        </edgeMap>
        <edgeMap>
          <xCoord>119</xCoord>
          <yCoord>225</yCoord>
        </edgeMap>
        <edgeMap>
          <xCoord>118</xCoord>
          <yCoord>224</yCoord>
        </edgeMap>
        <edgeMap>
          <xCoord>117</xCoord>
          <yCoord>223</yCoord>
        </edgeMap>
      </roi>
      <roi>
        <imageZposition>-219.500000 </imageZposition>
        <imageSOP_UID>1.3.6.1.4.1.14519.5.2.1.6279.6001.177079143043878865491900587244</imageSOP_UID>
        <inclusion>TRUE</inclusion>
        <edgeMap>
          <xCoord>118</xCoord>
          <yCoord>221</yCoord>
        </edgeMap>
        <edgeMap>
          <xCoord>117</xCoord>
          <yCoord>222</yCoord>
        </edgeMap>
        <edgeMap>
          <xCoord>116</xCoord>
          <yCoord>222</yCoord>
        </edgeMap>
        <edgeMap>
          <xCoord>115</xCoord>
          <yCoord>223</yCoord>
        </edgeMap>
        <edgeMap>
          <xCoord>114</xCoord>
          <yCoord>224</yCoord>
        </edgeMap>
        <edgeMap>
          <xCoord>113</xCoord>
          <yCoord>225</yCoord>
        </edgeMap>
        <edgeMap>
          <xCoord>113</xCoord>
          <yCoord>226</yCoord>
        </edgeMap>
        <edgeMap>
          <xCoord>113</xCoord>
          <yCoord>227</yCoord>
        </edgeMap>
        <edgeMap>
          <xCoord>114</xCoord>
          <yCoord>228</yCoord>
        </edgeMap>
        <edgeMap>
          <xCoord>114</xCoord>
          <yCoord>229</yCoord>
        </edgeMap>
        <edgeMap>
          <xCoord>114</xCoord>
          <yCoord>230</yCoord>
        </edgeMap>
        <edgeMap>
          <xCoord>114</xCoord>
          <yCoord>231</yCoord>
        </edgeMap>
        <edgeMap>
          <xCoord>115</xCoord>
          <yCoord>232</yCoord>
        </edgeMap>
        <edgeMap>
          <xCoord>116</xCoord>
          <yCoord>232</yCoord>
        </edgeMap>
        <edgeMap>
          <xCoord>117</xCoord>
          <yCoord>232</yCoord>
        </edgeMap>
        <edgeMap>
          <xCoord>118</xCoord>
          <yCoord>232</yCoord>
        </edgeMap>
        <edgeMap>
          <xCoord>119</xCoord>
          <yCoord>231</yCoord>
        </edgeMap>
        <edgeMap>
          <xCoord>120</xCoord>
          <yCoord>230</yCoord>
        </edgeMap>
        <edgeMap>
          <xCoord>120</xCoord>
          <yCoord>229</yCoord>
        </edgeMap>
        <edgeMap>
          <xCoord>121</xCoord>
          <yCoord>229</yCoord>
        </edgeMap>
        <edgeMap>
          <xCoord>122</xCoord>
          <yCoord>228</yCoord>
        </edgeMap>
        <edgeMap>
          <xCoord>123</xCoord>
          <yCoord>227</yCoord>
        </edgeMap>
        <edgeMap>
          <xCoord>123</xCoord>
          <yCoord>226</yCoord>
        </edgeMap>
        <edgeMap>
          <xCoord>123</xCoord>
          <yCoord>225</yCoord>
        </edgeMap>
        <edgeMap>
          <xCoord>122</xCoord>
          <yCoord>224</yCoord>
        </edgeMap>
        <edgeMap>
          <xCoord>121</xCoord>
          <yCoord>223</yCoord>
        </edgeMap>
        <edgeMap>
          <xCoord>120</xCoord>
          <yCoord>222</yCoord>
        </edgeMap>
        <edgeMap>
          <xCoord>119</xCoord>
          <yCoord>221</yCoord>
        </edgeMap>
        <edgeMap>
          <xCoord>118</xCoord>
          <yCoord>221</yCoord>
        </edgeMap>
      </roi>
      <roi>
        <imageZposition>-217.000000 </imageZposition>
        <imageSOP_UID>1.3.6.1.4.1.14519.5.2.1.6279.6001.188305302763585621881522172370</imageSOP_UID>
        <inclusion>TRUE</inclusion>
        <edgeMap>
          <xCoord>118</xCoord>
          <yCoord>223</yCoord>
        </edgeMap>
        <edgeMap>
          <xCoord>117</xCoord>
          <yCoord>224</yCoord>
        </edgeMap>
        <edgeMap>
          <xCoord>116</xCoord>
          <yCoord>224</yCoord>
        </edgeMap>
        <edgeMap>
          <xCoord>115</xCoord>
          <yCoord>225</yCoord>
        </edgeMap>
        <edgeMap>
          <xCoord>114</xCoord>
          <yCoord>226</yCoord>
        </edgeMap>
        <edgeMap>
          <xCoord>114</xCoord>
          <yCoord>227</yCoord>
        </edgeMap>
        <edgeMap>
          <xCoord>115</xCoord>
          <yCoord>228</yCoord>
        </edgeMap>
        <edgeMap>
          <xCoord>115</xCoord>
          <yCoord>229</yCoord>
        </edgeMap>
        <edgeMap>
          <xCoord>116</xCoord>
          <yCoord>230</yCoord>
        </edgeMap>
        <edgeMap>
          <xCoord>117</xCoord>
          <yCoord>231</yCoord>
        </edgeMap>
        <edgeMap>
          <xCoord>118</xCoord>
          <yCoord>231</yCoord>
        </edgeMap>
        <edgeMap>
          <xCoord>119</xCoord>
          <yCoord>230</yCoord>
        </edgeMap>
        <edgeMap>
          <xCoord>120</xCoord>
          <yCoord>230</yCoord>
        </edgeMap>
        <edgeMap>
          <xCoord>121</xCoord>
          <yCoord>230</yCoord>
        </edgeMap>
        <edgeMap>
          <xCoord>122</xCoord>
          <yCoord>230</yCoord>
        </edgeMap>
        <edgeMap>
          <xCoord>123</xCoord>
          <yCoord>229</yCoord>
        </edgeMap>
        <edgeMap>
          <xCoord>124</xCoord>
          <yCoord>228</yCoord>
        </edgeMap>
        <edgeMap>
          <xCoord>124</xCoord>
          <yCoord>227</yCoord>
        </edgeMap>
        <edgeMap>
          <xCoord>123</xCoord>
          <yCoord>226</yCoord>
        </edgeMap>
        <edgeMap>
          <xCoord>123</xCoord>
          <yCoord>225</yCoord>
        </edgeMap>
        <edgeMap>
          <xCoord>122</xCoord>
          <yCoord>224</yCoord>
        </edgeMap>
        <edgeMap>
          <xCoord>121</xCoord>
          <yCoord>223</yCoord>
        </edgeMap>
        <edgeMap>
          <xCoord>120</xCoord>
          <yCoord>223</yCoord>
        </edgeMap>
        <edgeMap>
          <xCoord>119</xCoord>
          <yCoord>223</yCoord>
        </edgeMap>
        <edgeMap>
          <xCoord>118</xCoord>
          <yCoord>223</yCoord>
        </edgeMap>
      </roi>
    </unblindedReadNodule>
    <unblindedReadNodule>
      <noduleID>Nodule 004</noduleID>
      <characteristics>
        <subtlety>4</subtlety>
        <internalStructure>1</internalStructure>
        <calcification>6</calcification>
        <sphericity>4</sphericity>
        <margin>5</margin>
        <lobulation>1</lobulation>
        <spiculation>1</spiculation>
        <texture>5</texture>
        <malignancy>3</malignancy>
      </characteristics>
      <roi>
        <imageZposition>-207.000000 </imageZposition>
        <imageSOP_UID>1.3.6.1.4.1.14519.5.2.1.6279.6001.724727694109933268651468169254</imageSOP_UID>
        <inclusion>TRUE</inclusion>
        <edgeMap>
          <xCoord>81</xCoord>
          <yCoord>324</yCoord>
        </edgeMap>
        <edgeMap>
          <xCoord>80</xCoord>
          <yCoord>325</yCoord>
        </edgeMap>
        <edgeMap>
          <xCoord>80</xCoord>
          <yCoord>326</yCoord>
        </edgeMap>
        <edgeMap>
          <xCoord>80</xCoord>
          <yCoord>327</yCoord>
        </edgeMap>
        <edgeMap>
          <xCoord>80</xCoord>
          <yCoord>328</yCoord>
        </edgeMap>
        <edgeMap>
          <xCoord>80</xCoord>
          <yCoord>329</yCoord>
        </edgeMap>
        <edgeMap>
          <xCoord>81</xCoord>
          <yCoord>330</yCoord>
        </edgeMap>
        <edgeMap>
          <xCoord>82</xCoord>
          <yCoord>330</yCoord>
        </edgeMap>
        <edgeMap>
          <xCoord>83</xCoord>
          <yCoord>330</yCoord>
        </edgeMap>
        <edgeMap>
          <xCoord>84</xCoord>
          <yCoord>331</yCoord>
        </edgeMap>
        <edgeMap>
          <xCoord>85</xCoord>
          <yCoord>331</yCoord>
        </edgeMap>
        <edgeMap>
          <xCoord>86</xCoord>
          <yCoord>331</yCoord>
        </edgeMap>
        <edgeMap>
          <xCoord>87</xCoord>
          <yCoord>331</yCoord>
        </edgeMap>
        <edgeMap>
          <xCoord>88</xCoord>
          <yCoord>331</yCoord>
        </edgeMap>
        <edgeMap>
          <xCoord>89</xCoord>
          <yCoord>331</yCoord>
        </edgeMap>
        <edgeMap>
          <xCoord>90</xCoord>
          <yCoord>330</yCoord>
        </edgeMap>
        <edgeMap>
          <xCoord>90</xCoord>
          <yCoord>329</yCoord>
        </edgeMap>
        <edgeMap>
          <xCoord>90</xCoord>
          <yCoord>328</yCoord>
        </edgeMap>
        <edgeMap>
          <xCoord>89</xCoord>
          <yCoord>327</yCoord>
        </edgeMap>
        <edgeMap>
          <xCoord>88</xCoord>
          <yCoord>326</yCoord>
        </edgeMap>
        <edgeMap>
          <xCoord>87</xCoord>
          <yCoord>325</yCoord>
        </edgeMap>
        <edgeMap>
          <xCoord>86</xCoord>
          <yCoord>325</yCoord>
        </edgeMap>
        <edgeMap>
          <xCoord>85</xCoord>
          <yCoord>324</yCoord>
        </edgeMap>
        <edgeMap>
          <xCoord>84</xCoord>
          <yCoord>324</yCoord>
        </edgeMap>
        <edgeMap>
          <xCoord>83</xCoord>
          <yCoord>324</yCoord>
        </edgeMap>
        <edgeMap>
          <xCoord>82</xCoord>
          <yCoord>324</yCoord>
        </edgeMap>
        <edgeMap>
          <xCoord>81</xCoord>
          <yCoord>324</yCoord>
        </edgeMap>
      </roi>
      <roi>
        <imageZposition>-204.500000 </imageZposition>
        <imageSOP_UID>1.3.6.1.4.1.14519.5.2.1.6279.6001.216429596521518950216394827034</imageSOP_UID>
        <inclusion>TRUE</inclusion>
        <edgeMap>
          <xCoord>83</xCoord>
          <yCoord>322</yCoord>
        </edgeMap>
        <edgeMap>
          <xCoord>82</xCoord>
          <yCoord>323</yCoord>
        </edgeMap>
        <edgeMap>
          <xCoord>81</xCoord>
          <yCoord>324</yCoord>
        </edgeMap>
        <edgeMap>
          <xCoord>81</xCoord>
          <yCoord>325</yCoord>
        </edgeMap>
        <edgeMap>
          <xCoord>80</xCoord>
          <yCoord>326</yCoord>
        </edgeMap>
        <edgeMap>
          <xCoord>80</xCoord>
          <yCoord>327</yCoord>
        </edgeMap>
        <edgeMap>
          <xCoord>80</xCoord>
          <yCoord>328</yCoord>
        </edgeMap>
        <edgeMap>
          <xCoord>80</xCoord>
          <yCoord>329</yCoord>
        </edgeMap>
        <edgeMap>
          <xCoord>81</xCoord>
          <yCoord>330</yCoord>
        </edgeMap>
        <edgeMap>
          <xCoord>82</xCoord>
          <yCoord>331</yCoord>
        </edgeMap>
        <edgeMap>
          <xCoord>83</xCoord>
          <yCoord>331</yCoord>
        </edgeMap>
        <edgeMap>
          <xCoord>84</xCoord>
          <yCoord>332</yCoord>
        </edgeMap>
        <edgeMap>
          <xCoord>85</xCoord>
          <yCoord>332</yCoord>
        </edgeMap>
        <edgeMap>
          <xCoord>86</xCoord>
          <yCoord>332</yCoord>
        </edgeMap>
        <edgeMap>
          <xCoord>87</xCoord>
          <yCoord>332</yCoord>
        </edgeMap>
        <edgeMap>
          <xCoord>88</xCoord>
          <yCoord>331</yCoord>
        </edgeMap>
        <edgeMap>
          <xCoord>89</xCoord>
          <yCoord>330</yCoord>
        </edgeMap>
        <edgeMap>
          <xCoord>89</xCoord>
          <yCoord>329</yCoord>
        </edgeMap>
        <edgeMap>
          <xCoord>89</xCoord>
          <yCoord>328</yCoord>
        </edgeMap>
        <edgeMap>
          <xCoord>89</xCoord>
          <yCoord>327</yCoord>
        </edgeMap>
        <edgeMap>
          <xCoord>89</xCoord>
          <yCoord>326</yCoord>
        </edgeMap>
        <edgeMap>
          <xCoord>88</xCoord>
          <yCoord>325</yCoord>
        </edgeMap>
        <edgeMap>
          <xCoord>87</xCoord>
          <yCoord>324</yCoord>
        </edgeMap>
        <edgeMap>
          <xCoord>86</xCoord>
          <yCoord>324</yCoord>
        </edgeMap>
        <edgeMap>
          <xCoord>85</xCoord>
          <yCoord>324</yCoord>
        </edgeMap>
        <edgeMap>
          <xCoord>86</xCoord>
          <yCoord>323</yCoord>
        </edgeMap>
        <edgeMap>
          <xCoord>85</xCoord>
          <yCoord>322</yCoord>
        </edgeMap>
        <edgeMap>
          <xCoord>84</xCoord>
          <yCoord>322</yCoord>
        </edgeMap>
        <edgeMap>
          <xCoord>83</xCoord>
          <yCoord>322</yCoord>
        </edgeMap>
      </roi>
      <roi>
        <imageZposition>-202.000000 </imageZposition>
        <imageSOP_UID>1.3.6.1.4.1.14519.5.2.1.6279.6001.121811245674981796199575020242</imageSOP_UID>
        <inclusion>TRUE</inclusion>
        <edgeMap>
          <xCoord>82</xCoord>
          <yCoord>323</yCoord>
        </edgeMap>
        <edgeMap>
          <xCoord>81</xCoord>
          <yCoord>324</yCoord>
        </edgeMap>
        <edgeMap>
          <xCoord>81</xCoord>
          <yCoord>325</yCoord>
        </edgeMap>
        <edgeMap>
          <xCoord>81</xCoord>
          <yCoord>326</yCoord>
        </edgeMap>
        <edgeMap>
          <xCoord>81</xCoord>
          <yCoord>327</yCoord>
        </edgeMap>
        <edgeMap>
          <xCoord>81</xCoord>
          <yCoord>328</yCoord>
        </edgeMap>
        <edgeMap>
          <xCoord>81</xCoord>
          <yCoord>329</yCoord>
        </edgeMap>
        <edgeMap>
          <xCoord>82</xCoord>
          <yCoord>330</yCoord>
        </edgeMap>
        <edgeMap>
          <xCoord>82</xCoord>
          <yCoord>331</yCoord>
        </edgeMap>
        <edgeMap>
          <xCoord>83</xCoord>
          <yCoord>332</yCoord>
        </edgeMap>
        <edgeMap>
          <xCoord>84</xCoord>
          <yCoord>332</yCoord>
        </edgeMap>
        <edgeMap>
          <xCoord>85</xCoord>
          <yCoord>332</yCoord>
        </edgeMap>
        <edgeMap>
          <xCoord>86</xCoord>
          <yCoord>331</yCoord>
        </edgeMap>
        <edgeMap>
          <xCoord>87</xCoord>
          <yCoord>331</yCoord>
        </edgeMap>
        <edgeMap>
          <xCoord>88</xCoord>
          <yCoord>331</yCoord>
        </edgeMap>
        <edgeMap>
          <xCoord>89</xCoord>
          <yCoord>331</yCoord>
        </edgeMap>
        <edgeMap>
          <xCoord>90</xCoord>
          <yCoord>330</yCoord>
        </edgeMap>
        <edgeMap>
          <xCoord>90</xCoord>
          <yCoord>329</yCoord>
        </edgeMap>
        <edgeMap>
          <xCoord>90</xCoord>
          <yCoord>328</yCoord>
        </edgeMap>
        <edgeMap>
          <xCoord>90</xCoord>
          <yCoord>327</yCoord>
        </edgeMap>
        <edgeMap>
          <xCoord>89</xCoord>
          <yCoord>326</yCoord>
        </edgeMap>
        <edgeMap>
          <xCoord>88</xCoord>
          <yCoord>325</yCoord>
        </edgeMap>
        <edgeMap>
          <xCoord>87</xCoord>
          <yCoord>324</yCoord>
        </edgeMap>
        <edgeMap>
          <xCoord>86</xCoord>
          <yCoord>324</yCoord>
        </edgeMap>
        <edgeMap>
          <xCoord>85</xCoord>
          <yCoord>323</yCoord>
        </edgeMap>
        <edgeMap>
          <xCoord>84</xCoord>
          <yCoord>323</yCoord>
        </edgeMap>
        <edgeMap>
          <xCoord>83</xCoord>
          <yCoord>323</yCoord>
        </edgeMap>
        <edgeMap>
          <xCoord>82</xCoord>
          <yCoord>323</yCoord>
        </edgeMap>
      </roi>
    </unblindedReadNodule>
    <unblindedReadNodule>
      <noduleID>Nodule 001</noduleID>
      <characteristics>
        <subtlety>4</subtlety>
        <internalStructure>1</internalStructure>
        <calcification>6</calcification>
        <sphericity>3</sphericity>
        <margin>4</margin>
        <lobulation>2</lobulation>
        <spiculation>2</spiculation>
        <texture>5</texture>
        <malignancy>5</malignancy>
      </characteristics>
      <roi>
        <imageZposition>-159.500000 </imageZposition>
        <imageSOP_UID>1.3.6.1.4.1.14519.5.2.1.6279.6001.221302419836446050667238390324</imageSOP_UID>
        <inclusion>TRUE</inclusion>
        <edgeMap>
          <xCoord>294</xCoord>
          <yCoord>198</yCoord>
        </edgeMap>
        <edgeMap>
          <xCoord>293</xCoord>
          <yCoord>199</yCoord>
        </edgeMap>
        <edgeMap>
          <xCoord>292</xCoord>
          <yCoord>200</yCoord>
        </edgeMap>
        <edgeMap>
          <xCoord>292</xCoord>
          <yCoord>201</yCoord>
        </edgeMap>
        <edgeMap>
          <xCoord>292</xCoord>
          <yCoord>202</yCoord>
        </edgeMap>
        <edgeMap>
          <xCoord>292</xCoord>
          <yCoord>203</yCoord>
        </edgeMap>
        <edgeMap>
          <xCoord>293</xCoord>
          <yCoord>204</yCoord>
        </edgeMap>
        <edgeMap>
          <xCoord>294</xCoord>
          <yCoord>205</yCoord>
        </edgeMap>
        <edgeMap>
          <xCoord>295</xCoord>
          <yCoord>205</yCoord>
        </edgeMap>
        <edgeMap>
          <xCoord>296</xCoord>
          <yCoord>206</yCoord>
        </edgeMap>
        <edgeMap>
          <xCoord>297</xCoord>
          <yCoord>207</yCoord>
        </edgeMap>
        <edgeMap>
          <xCoord>298</xCoord>
          <yCoord>207</yCoord>
        </edgeMap>
        <edgeMap>
          <xCoord>299</xCoord>
          <yCoord>207</yCoord>
        </edgeMap>
        <edgeMap>
          <xCoord>300</xCoord>
          <yCoord>207</yCoord>
        </edgeMap>
        <edgeMap>
          <xCoord>301</xCoord>
          <yCoord>207</yCoord>
        </edgeMap>
        <edgeMap>
          <xCoord>302</xCoord>
          <yCoord>207</yCoord>
        </edgeMap>
        <edgeMap>
          <xCoord>303</xCoord>
          <yCoord>207</yCoord>
        </edgeMap>
        <edgeMap>
          <xCoord>304</xCoord>
          <yCoord>206</yCoord>
        </edgeMap>
        <edgeMap>
          <xCoord>304</xCoord>
          <yCoord>205</yCoord>
        </edgeMap>
        <edgeMap>
          <xCoord>304</xCoord>
          <yCoord>204</yCoord>
        </edgeMap>
        <edgeMap>
          <xCoord>304</xCoord>
          <yCoord>203</yCoord>
        </edgeMap>
        <edgeMap>
          <xCoord>304</xCoord>
          <yCoord>202</yCoord>
        </edgeMap>
        <edgeMap>
          <xCoord>304</xCoord>
          <yCoord>201</yCoord>
        </edgeMap>
        <edgeMap>
          <xCoord>303</xCoord>
          <yCoord>200</yCoord>
        </edgeMap>
        <edgeMap>
          <xCoord>302</xCoord>
          <yCoord>199</yCoord>
        </edgeMap>
        <edgeMap>
          <xCoord>301</xCoord>
          <yCoord>199</yCoord>
        </edgeMap>
        <edgeMap>
          <xCoord>300</xCoord>
          <yCoord>198</yCoord>
        </edgeMap>
        <edgeMap>
          <xCoord>299</xCoord>
          <yCoord>198</yCoord>
        </edgeMap>
        <edgeMap>
          <xCoord>298</xCoord>
          <yCoord>198</yCoord>
        </edgeMap>
        <edgeMap>
          <xCoord>297</xCoord>
          <yCoord>198</yCoord>
        </edgeMap>
        <edgeMap>
          <xCoord>296</xCoord>
          <yCoord>198</yCoord>
        </edgeMap>
        <edgeMap>
          <xCoord>295</xCoord>
          <yCoord>198</yCoord>
        </edgeMap>
        <edgeMap>
          <xCoord>294</xCoord>
          <yCoord>198</yCoord>
        </edgeMap>
      </roi>
      <roi>
        <imageZposition>-157.000000 </imageZposition>
        <imageSOP_UID>1.3.6.1.4.1.14519.5.2.1.6279.6001.260828062896441829175964038555</imageSOP_UID>
        <inclusion>TRUE</inclusion>
        <edgeMap>
          <xCoord>301</xCoord>
          <yCoord>195</yCoord>
        </edgeMap>
        <edgeMap>
          <xCoord>300</xCoord>
          <yCoord>196</yCoord>
        </edgeMap>
        <edgeMap>
          <xCoord>299</xCoord>
          <yCoord>197</yCoord>
        </edgeMap>
        <edgeMap>
          <xCoord>298</xCoord>
          <yCoord>197</yCoord>
        </edgeMap>
        <edgeMap>
          <xCoord>297</xCoord>
          <yCoord>197</yCoord>
        </edgeMap>
        <edgeMap>
          <xCoord>296</xCoord>
          <yCoord>197</yCoord>
        </edgeMap>
        <edgeMap>
          <xCoord>295</xCoord>
          <yCoord>197</yCoord>
        </edgeMap>
        <edgeMap>
          <xCoord>294</xCoord>
          <yCoord>197</yCoord>
        </edgeMap>
        <edgeMap>
          <xCoord>293</xCoord>
          <yCoord>197</yCoord>
        </edgeMap>
        <edgeMap>
          <xCoord>292</xCoord>
          <yCoord>197</yCoord>
        </edgeMap>
        <edgeMap>
          <xCoord>291</xCoord>
          <yCoord>197</yCoord>
        </edgeMap>
        <edgeMap>
          <xCoord>290</xCoord>
          <yCoord>198</yCoord>
        </edgeMap>
        <edgeMap>
          <xCoord>289</xCoord>
          <yCoord>199</yCoord>
        </edgeMap>
        <edgeMap>
          <xCoord>288</xCoord>
          <yCoord>200</yCoord>
        </edgeMap>
        <edgeMap>
          <xCoord>288</xCoord>
          <yCoord>201</yCoord>
        </edgeMap>
        <edgeMap>
          <xCoord>288</xCoord>
          <yCoord>202</yCoord>
        </edgeMap>
        <edgeMap>
          <xCoord>288</xCoord>
          <yCoord>203</yCoord>
        </edgeMap>
        <edgeMap>
          <xCoord>288</xCoord>
          <yCoord>204</yCoord>
        </edgeMap>
        <edgeMap>
          <xCoord>288</xCoord>
          <yCoord>205</yCoord>
        </edgeMap>
        <edgeMap>
          <xCoord>289</xCoord>
          <yCoord>206</yCoord>
        </edgeMap>
        <edgeMap>
          <xCoord>290</xCoord>
          <yCoord>207</yCoord>
        </edgeMap>
        <edgeMap>
          <xCoord>291</xCoord>
          <yCoord>208</yCoord>
        </edgeMap>
        <edgeMap>
          <xCoord>292</xCoord>
          <yCoord>208</yCoord>
        </edgeMap>
        <edgeMap>
          <xCoord>293</xCoord>
          <yCoord>208</yCoord>
        </edgeMap>
        <edgeMap>
          <xCoord>294</xCoord>
          <yCoord>208</yCoord>
        </edgeMap>
        <edgeMap>
          <xCoord>295</xCoord>
          <yCoord>209</yCoord>
        </edgeMap>
        <edgeMap>
          <xCoord>296</xCoord>
          <yCoord>209</yCoord>
        </edgeMap>
        <edgeMap>
          <xCoord>297</xCoord>
          <yCoord>209</yCoord>
        </edgeMap>
        <edgeMap>
          <xCoord>298</xCoord>
          <yCoord>208</yCoord>
        </edgeMap>
        <edgeMap>
          <xCoord>299</xCoord>
          <yCoord>207</yCoord>
        </edgeMap>
        <edgeMap>
          <xCoord>300</xCoord>
          <yCoord>207</yCoord>
        </edgeMap>
        <edgeMap>
          <xCoord>301</xCoord>
          <yCoord>207</yCoord>
        </edgeMap>
        <edgeMap>
          <xCoord>302</xCoord>
          <yCoord>207</yCoord>
        </edgeMap>
        <edgeMap>
          <xCoord>303</xCoord>
          <yCoord>207</yCoord>
        </edgeMap>
        <edgeMap>
          <xCoord>304</xCoord>
          <yCoord>207</yCoord>
        </edgeMap>
        <edgeMap>
          <xCoord>305</xCoord>
          <yCoord>206</yCoord>
        </edgeMap>
        <edgeMap>
          <xCoord>305</xCoord>
          <yCoord>205</yCoord>
        </edgeMap>
        <edgeMap>
          <xCoord>305</xCoord>
          <yCoord>204</yCoord>
        </edgeMap>
        <edgeMap>
          <xCoord>305</xCoord>
          <yCoord>203</yCoord>
        </edgeMap>
        <edgeMap>
          <xCoord>305</xCoord>
          <yCoord>202</yCoord>
        </edgeMap>
        <edgeMap>
          <xCoord>305</xCoord>
          <yCoord>201</yCoord>
        </edgeMap>
        <edgeMap>
          <xCoord>305</xCoord>
          <yCoord>200</yCoord>
        </edgeMap>
        <edgeMap>
          <xCoord>305</xCoord>
          <yCoord>199</yCoord>
        </edgeMap>
        <edgeMap>
          <xCoord>305</xCoord>
          <yCoord>198</yCoord>
        </edgeMap>
        <edgeMap>
          <xCoord>305</xCoord>
          <yCoord>197</yCoord>
        </edgeMap>
        <edgeMap>
          <xCoord>304</xCoord>
          <yCoord>196</yCoord>
        </edgeMap>
        <edgeMap>
          <xCoord>303</xCoord>
          <yCoord>196</yCoord>
        </edgeMap>
        <edgeMap>
          <xCoord>302</xCoord>
          <yCoord>195</yCoord>
        </edgeMap>
        <edgeMap>
          <xCoord>301</xCoord>
          <yCoord>195</yCoord>
        </edgeMap>
      </roi>
      <roi>
        <imageZposition>-154.500000 </imageZposition>
        <imageSOP_UID>1.3.6.1.4.1.14519.5.2.1.6279.6001.165063095876099870719796197015</imageSOP_UID>
        <inclusion>TRUE</inclusion>
        <edgeMap>
          <xCoord>294</xCoord>
          <yCoord>190</yCoord>
        </edgeMap>
        <edgeMap>
          <xCoord>293</xCoord>
          <yCoord>191</yCoord>
        </edgeMap>
        <edgeMap>
          <xCoord>292</xCoord>
          <yCoord>192</yCoord>
        </edgeMap>
        <edgeMap>
          <xCoord>292</xCoord>
          <yCoord>193</yCoord>
        </edgeMap>
        <edgeMap>
          <xCoord>292</xCoord>
          <yCoord>194</yCoord>
        </edgeMap>
        <edgeMap>
          <xCoord>292</xCoord>
          <yCoord>195</yCoord>
        </edgeMap>
        <edgeMap>
          <xCoord>292</xCoord>
          <yCoord>196</yCoord>
        </edgeMap>
        <edgeMap>
          <xCoord>291</xCoord>
          <yCoord>196</yCoord>
        </edgeMap>
        <edgeMap>
          <xCoord>290</xCoord>
          <yCoord>196</yCoord>
        </edgeMap>
        <edgeMap>
          <xCoord>289</xCoord>
          <yCoord>197</yCoord>
        </edgeMap>
        <edgeMap>
          <xCoord>289</xCoord>
          <yCoord>198</yCoord>
        </edgeMap>
        <edgeMap>
          <xCoord>289</xCoord>
          <yCoord>199</yCoord>
        </edgeMap>
        <edgeMap>
          <xCoord>289</xCoord>
          <yCoord>200</yCoord>
        </edgeMap>
        <edgeMap>
          <xCoord>289</xCoord>
          <yCoord>201</yCoord>
        </edgeMap>
        <edgeMap>
          <xCoord>289</xCoord>
          <yCoord>202</yCoord>
        </edgeMap>
        <edgeMap>
          <xCoord>289</xCoord>
          <yCoord>203</yCoord>
        </edgeMap>
        <edgeMap>
          <xCoord>289</xCoord>
          <yCoord>204</yCoord>
        </edgeMap>
        <edgeMap>
          <xCoord>289</xCoord>
          <yCoord>205</yCoord>
        </edgeMap>
        <edgeMap>
          <xCoord>290</xCoord>
          <yCoord>206</yCoord>
        </edgeMap>
        <edgeMap>
          <xCoord>290</xCoord>
          <yCoord>207</yCoord>
        </edgeMap>
        <edgeMap>
          <xCoord>291</xCoord>
          <yCoord>208</yCoord>
        </edgeMap>
        <edgeMap>
          <xCoord>292</xCoord>
          <yCoord>207</yCoord>
        </edgeMap>
        <edgeMap>
          <xCoord>292</xCoord>
          <yCoord>206</yCoord>
        </edgeMap>
        <edgeMap>
          <xCoord>293</xCoord>
          <yCoord>206</yCoord>
        </edgeMap>
        <edgeMap>
          <xCoord>294</xCoord>
          <yCoord>206</yCoord>
        </edgeMap>
        <edgeMap>
          <xCoord>294</xCoord>
          <yCoord>207</yCoord>
        </edgeMap>
        <edgeMap>
          <xCoord>295</xCoord>
          <yCoord>208</yCoord>
        </edgeMap>
        <edgeMap>
          <xCoord>296</xCoord>
          <yCoord>208</yCoord>
        </edgeMap>
        <edgeMap>
          <xCoord>297</xCoord>
          <yCoord>209</yCoord>
        </edgeMap>
        <edgeMap>
          <xCoord>298</xCoord>
          <yCoord>209</yCoord>
        </edgeMap>
        <edgeMap>
          <xCoord>299</xCoord>
          <yCoord>209</yCoord>
        </edgeMap>
        <edgeMap>
          <xCoord>300</xCoord>
          <yCoord>209</yCoord>
        </edgeMap>
        <edgeMap>
          <xCoord>301</xCoord>
          <yCoord>210</yCoord>
        </edgeMap>
        <edgeMap>
          <xCoord>302</xCoord>
          <yCoord>210</yCoord>
        </edgeMap>
        <edgeMap>
          <xCoord>303</xCoord>
          <yCoord>210</yCoord>
        </edgeMap>
        <edgeMap>
          <xCoord>304</xCoord>
          <yCoord>210</yCoord>
        </edgeMap>
        <edgeMap>
          <xCoord>305</xCoord>
          <yCoord>209</yCoord>
        </edgeMap>
        <edgeMap>
          <xCoord>306</xCoord>
          <yCoord>208</yCoord>
        </edgeMap>
        <edgeMap>
          <xCoord>307</xCoord>
          <yCoord>207</yCoord>
        </edgeMap>
        <edgeMap>
          <xCoord>307</xCoord>
          <yCoord>206</yCoord>
        </edgeMap>
        <edgeMap>
          <xCoord>307</xCoord>
          <yCoord>205</yCoord>
        </edgeMap>
        <edgeMap>
          <xCoord>307</xCoord>
          <yCoord>204</yCoord>
        </edgeMap>
        <edgeMap>
          <xCoord>307</xCoord>
          <yCoord>203</yCoord>
        </edgeMap>
        <edgeMap>
          <xCoord>307</xCoord>
          <yCoord>202</yCoord>
        </edgeMap>
        <edgeMap>
          <xCoord>307</xCoord>
          <yCoord>201</yCoord>
        </edgeMap>
        <edgeMap>
          <xCoord>307</xCoord>
          <yCoord>200</yCoord>
        </edgeMap>
        <edgeMap>
          <xCoord>307</xCoord>
          <yCoord>199</yCoord>
        </edgeMap>
        <edgeMap>
          <xCoord>307</xCoord>
          <yCoord>198</yCoord>
        </edgeMap>
        <edgeMap>
          <xCoord>307</xCoord>
          <yCoord>197</yCoord>
        </edgeMap>
        <edgeMap>
          <xCoord>307</xCoord>
          <yCoord>196</yCoord>
        </edgeMap>
        <edgeMap>
          <xCoord>306</xCoord>
          <yCoord>195</yCoord>
        </edgeMap>
        <edgeMap>
          <xCoord>305</xCoord>
          <yCoord>194</yCoord>
        </edgeMap>
        <edgeMap>
          <xCoord>304</xCoord>
          <yCoord>193</yCoord>
        </edgeMap>
        <edgeMap>
          <xCoord>303</xCoord>
          <yCoord>192</yCoord>
        </edgeMap>
        <edgeMap>
          <xCoord>302</xCoord>
          <yCoord>192</yCoord>
        </edgeMap>
        <edgeMap>
          <xCoord>301</xCoord>
          <yCoord>191</yCoord>
        </edgeMap>
        <edgeMap>
          <xCoord>300</xCoord>
          <yCoord>191</yCoord>
        </edgeMap>
        <edgeMap>
          <xCoord>299</xCoord>
          <yCoord>190</yCoord>
        </edgeMap>
        <edgeMap>
          <xCoord>298</xCoord>
          <yCoord>190</yCoord>
        </edgeMap>
        <edgeMap>
          <xCoord>297</xCoord>
          <yCoord>190</yCoord>
        </edgeMap>
        <edgeMap>
          <xCoord>296</xCoord>
          <yCoord>190</yCoord>
        </edgeMap>
        <edgeMap>
          <xCoord>295</xCoord>
          <yCoord>190</yCoord>
        </edgeMap>
        <edgeMap>
          <xCoord>294</xCoord>
          <yCoord>190</yCoord>
        </edgeMap>
      </roi>
      <roi>
        <imageZposition>-152.000000 </imageZposition>
        <imageSOP_UID>1.3.6.1.4.1.14519.5.2.1.6279.6001.469162805866285722906215655257</imageSOP_UID>
        <inclusion>TRUE</inclusion>
        <edgeMap>
          <xCoord>294</xCoord>
          <yCoord>188</yCoord>
        </edgeMap>
        <edgeMap>
          <xCoord>293</xCoord>
          <yCoord>189</yCoord>
        </edgeMap>
        <edgeMap>
          <xCoord>292</xCoord>
          <yCoord>190</yCoord>
        </edgeMap>
        <edgeMap>
          <xCoord>291</xCoord>
          <yCoord>191</yCoord>
        </edgeMap>
        <edgeMap>
          <xCoord>290</xCoord>
          <yCoord>192</yCoord>
        </edgeMap>
        <edgeMap>
          <xCoord>290</xCoord>
          <yCoord>193</yCoord>
        </edgeMap>
        <edgeMap>
          <xCoord>290</xCoord>
          <yCoord>194</yCoord>
        </edgeMap>
        <edgeMap>
          <xCoord>290</xCoord>
          <yCoord>195</yCoord>
        </edgeMap>
        <edgeMap>
          <xCoord>290</xCoord>
          <yCoord>196</yCoord>
        </edgeMap>
        <edgeMap>
          <xCoord>290</xCoord>
          <yCoord>197</yCoord>
        </edgeMap>
        <edgeMap>
          <xCoord>291</xCoord>
          <yCoord>198</yCoord>
        </edgeMap>
        <edgeMap>
          <xCoord>291</xCoord>
          <yCoord>199</yCoord>
        </edgeMap>
        <edgeMap>
          <xCoord>292</xCoord>
          <yCoord>200</yCoord>
        </edgeMap>
        <edgeMap>
          <xCoord>293</xCoord>
          <yCoord>201</yCoord>
        </edgeMap>
        <edgeMap>
          <xCoord>294</xCoord>
          <yCoord>202</yCoord>
        </edgeMap>
        <edgeMap>
          <xCoord>294</xCoord>
          <yCoord>203</yCoord>
        </edgeMap>
        <edgeMap>
          <xCoord>294</xCoord>
          <yCoord>204</yCoord>
        </edgeMap>
        <edgeMap>
          <xCoord>294</xCoord>
          <yCoord>205</yCoord>
        </edgeMap>
        <edgeMap>
          <xCoord>294</xCoord>
          <yCoord>206</yCoord>
        </edgeMap>
        <edgeMap>
          <xCoord>294</xCoord>
          <yCoord>207</yCoord>
        </edgeMap>
        <edgeMap>
          <xCoord>295</xCoord>
          <yCoord>208</yCoord>
        </edgeMap>
        <edgeMap>
          <xCoord>296</xCoord>
          <yCoord>209</yCoord>
        </edgeMap>
        <edgeMap>
          <xCoord>297</xCoord>
          <yCoord>210</yCoord>
        </edgeMap>
        <edgeMap>
          <xCoord>298</xCoord>
          <yCoord>210</yCoord>
        </edgeMap>
        <edgeMap>
          <xCoord>299</xCoord>
          <yCoord>210</yCoord>
        </edgeMap>
        <edgeMap>
          <xCoord>300</xCoord>
          <yCoord>210</yCoord>
        </edgeMap>
        <edgeMap>
          <xCoord>301</xCoord>
          <yCoord>210</yCoord>
        </edgeMap>
        <edgeMap>
          <xCoord>302</xCoord>
          <yCoord>210</yCoord>
        </edgeMap>
        <edgeMap>
          <xCoord>303</xCoord>
          <yCoord>210</yCoord>
        </edgeMap>
        <edgeMap>
          <xCoord>304</xCoord>
          <yCoord>210</yCoord>
        </edgeMap>
        <edgeMap>
          <xCoord>305</xCoord>
          <yCoord>210</yCoord>
        </edgeMap>
        <edgeMap>
          <xCoord>306</xCoord>
          <yCoord>209</yCoord>
        </edgeMap>
        <edgeMap>
          <xCoord>307</xCoord>
          <yCoord>208</yCoord>
        </edgeMap>
        <edgeMap>
          <xCoord>308</xCoord>
          <yCoord>207</yCoord>
        </edgeMap>
        <edgeMap>
          <xCoord>309</xCoord>
          <yCoord>206</yCoord>
        </edgeMap>
        <edgeMap>
          <xCoord>310</xCoord>
          <yCoord>205</yCoord>
        </edgeMap>
        <edgeMap>
          <xCoord>311</xCoord>
          <yCoord>204</yCoord>
        </edgeMap>
        <edgeMap>
          <xCoord>311</xCoord>
          <yCoord>203</yCoord>
        </edgeMap>
        <edgeMap>
          <xCoord>311</xCoord>
          <yCoord>202</yCoord>
        </edgeMap>
        <edgeMap>
          <xCoord>311</xCoord>
          <yCoord>201</yCoord>
        </edgeMap>
        <edgeMap>
          <xCoord>311</xCoord>
          <yCoord>200</yCoord>
        </edgeMap>
        <edgeMap>
          <xCoord>311</xCoord>
          <yCoord>199</yCoord>
        </edgeMap>
        <edgeMap>
          <xCoord>311</xCoord>
          <yCoord>198</yCoord>
        </edgeMap>
        <edgeMap>
          <xCoord>311</xCoord>
          <yCoord>197</yCoord>
        </edgeMap>
        <edgeMap>
          <xCoord>310</xCoord>
          <yCoord>196</yCoord>
        </edgeMap>
        <edgeMap>
          <xCoord>310</xCoord>
          <yCoord>195</yCoord>
        </edgeMap>
        <edgeMap>
          <xCoord>309</xCoord>
          <yCoord>194</yCoord>
        </edgeMap>
        <edgeMap>
          <xCoord>308</xCoord>
          <yCoord>193</yCoord>
        </edgeMap>
        <edgeMap>
          <xCoord>307</xCoord>
          <yCoord>192</yCoord>
        </edgeMap>
        <edgeMap>
          <xCoord>306</xCoord>
          <yCoord>191</yCoord>
        </edgeMap>
        <edgeMap>
          <xCoord>305</xCoord>
          <yCoord>190</yCoord>
        </edgeMap>
        <edgeMap>
          <xCoord>304</xCoord>
          <yCoord>190</yCoord>
        </edgeMap>
        <edgeMap>
          <xCoord>303</xCoord>
          <yCoord>189</yCoord>
        </edgeMap>
        <edgeMap>
          <xCoord>302</xCoord>
          <yCoord>189</yCoord>
        </edgeMap>
        <edgeMap>
          <xCoord>301</xCoord>
          <yCoord>188</yCoord>
        </edgeMap>
        <edgeMap>
          <xCoord>300</xCoord>
          <yCoord>188</yCoord>
        </edgeMap>
        <edgeMap>
          <xCoord>299</xCoord>
          <yCoord>188</yCoord>
        </edgeMap>
        <edgeMap>
          <xCoord>298</xCoord>
          <yCoord>188</yCoord>
        </edgeMap>
        <edgeMap>
          <xCoord>297</xCoord>
          <yCoord>188</yCoord>
        </edgeMap>
        <edgeMap>
          <xCoord>296</xCoord>
          <yCoord>188</yCoord>
        </edgeMap>
        <edgeMap>
          <xCoord>295</xCoord>
          <yCoord>188</yCoord>
        </edgeMap>
        <edgeMap>
          <xCoord>294</xCoord>
          <yCoord>188</yCoord>
        </edgeMap>
      </roi>
      <roi>
        <imageZposition>-149.500000 </imageZposition>
        <imageSOP_UID>1.3.6.1.4.1.14519.5.2.1.6279.6001.154906710369844450260007893700</imageSOP_UID>
        <inclusion>TRUE</inclusion>
        <edgeMap>
          <xCoord>307</xCoord>
          <yCoord>188</yCoord>
        </edgeMap>
        <edgeMap>
          <xCoord>306</xCoord>
          <yCoord>189</yCoord>
        </edgeMap>
        <edgeMap>
          <xCoord>305</xCoord>
          <yCoord>189</yCoord>
        </edgeMap>
        <edgeMap>
          <xCoord>304</xCoord>
          <yCoord>190</yCoord>
        </edgeMap>
        <edgeMap>
          <xCoord>304</xCoord>
          <yCoord>191</yCoord>
        </edgeMap>
        <edgeMap>
          <xCoord>304</xCoord>
          <yCoord>192</yCoord>
        </edgeMap>
        <edgeMap>
          <xCoord>303</xCoord>
          <yCoord>192</yCoord>
        </edgeMap>
        <edgeMap>
          <xCoord>302</xCoord>
          <yCoord>192</yCoord>
        </edgeMap>
        <edgeMap>
          <xCoord>301</xCoord>
          <yCoord>192</yCoord>
        </edgeMap>
        <edgeMap>
          <xCoord>300</xCoord>
          <yCoord>192</yCoord>
        </edgeMap>
        <edgeMap>
          <xCoord>299</xCoord>
          <yCoord>192</yCoord>
        </edgeMap>
        <edgeMap>
          <xCoord>298</xCoord>
          <yCoord>191</yCoord>
        </edgeMap>
        <edgeMap>
          <xCoord>297</xCoord>
          <yCoord>191</yCoord>
        </edgeMap>
        <edgeMap>
          <xCoord>296</xCoord>
          <yCoord>191</yCoord>
        </edgeMap>
        <edgeMap>
          <xCoord>295</xCoord>
          <yCoord>192</yCoord>
        </edgeMap>
        <edgeMap>
          <xCoord>294</xCoord>
          <yCoord>192</yCoord>
        </edgeMap>
        <edgeMap>
          <xCoord>293</xCoord>
          <yCoord>193</yCoord>
        </edgeMap>
        <edgeMap>
          <xCoord>293</xCoord>
          <yCoord>194</yCoord>
        </edgeMap>
        <edgeMap>
          <xCoord>293</xCoord>
          <yCoord>195</yCoord>
        </edgeMap>
        <edgeMap>
          <xCoord>294</xCoord>
          <yCoord>196</yCoord>
        </edgeMap>
        <edgeMap>
          <xCoord>294</xCoord>
          <yCoord>197</yCoord>
        </edgeMap>
        <edgeMap>
          <xCoord>294</xCoord>
          <yCoord>198</yCoord>
        </edgeMap>
        <edgeMap>
          <xCoord>295</xCoord>
          <yCoord>199</yCoord>
        </edgeMap>
        <edgeMap>
          <xCoord>295</xCoord>
          <yCoord>200</yCoord>
        </edgeMap>
        <edgeMap>
          <xCoord>296</xCoord>
          <yCoord>201</yCoord>
        </edgeMap>
        <edgeMap>
          <xCoord>296</xCoord>
          <yCoord>202</yCoord>
        </edgeMap>
        <edgeMap>
          <xCoord>296</xCoord>
          <yCoord>203</yCoord>
        </edgeMap>
        <edgeMap>
          <xCoord>295</xCoord>
          <yCoord>203</yCoord>
        </edgeMap>
        <edgeMap>
          <xCoord>294</xCoord>
          <yCoord>204</yCoord>
        </edgeMap>
        <edgeMap>
          <xCoord>294</xCoord>
          <yCoord>205</yCoord>
        </edgeMap>
        <edgeMap>
          <xCoord>295</xCoord>
          <yCoord>206</yCoord>
        </edgeMap>
        <edgeMap>
          <xCoord>296</xCoord>
          <yCoord>206</yCoord>
        </edgeMap>
        <edgeMap>
          <xCoord>297</xCoord>
          <yCoord>206</yCoord>
        </edgeMap>
        <edgeMap>
          <xCoord>298</xCoord>
          <yCoord>206</yCoord>
        </edgeMap>
        <edgeMap>
          <xCoord>298</xCoord>
          <yCoord>207</yCoord>
        </edgeMap>
        <edgeMap>
          <xCoord>298</xCoord>
          <yCoord>208</yCoord>
        </edgeMap>
        <edgeMap>
          <xCoord>299</xCoord>
          <yCoord>209</yCoord>
        </edgeMap>
        <edgeMap>
          <xCoord>300</xCoord>
          <yCoord>210</yCoord>
        </edgeMap>
        <edgeMap>
          <xCoord>301</xCoord>
          <yCoord>210</yCoord>
        </edgeMap>
        <edgeMap>
          <xCoord>302</xCoord>
          <yCoord>210</yCoord>
        </edgeMap>
        <edgeMap>
          <xCoord>302</xCoord>
          <yCoord>211</yCoord>
        </edgeMap>
        <edgeMap>
          <xCoord>302</xCoord>
          <yCoord>212</yCoord>
        </edgeMap>
        <edgeMap>
          <xCoord>303</xCoord>
          <yCoord>213</yCoord>
        </edgeMap>
        <edgeMap>
          <xCoord>304</xCoord>
          <yCoord>213</yCoord>
        </edgeMap>
        <edgeMap>
          <xCoord>304</xCoord>
          <yCoord>214</yCoord>
        </edgeMap>
        <edgeMap>
          <xCoord>304</xCoord>
          <yCoord>215</yCoord>
        </edgeMap>
        <edgeMap>
          <xCoord>305</xCoord>
          <yCoord>216</yCoord>
        </edgeMap>
        <edgeMap>
          <xCoord>306</xCoord>
          <yCoord>216</yCoord>
        </edgeMap>
        <edgeMap>
          <xCoord>307</xCoord>
          <yCoord>216</yCoord>
        </edgeMap>
        <edgeMap>
          <xCoord>308</xCoord>
          <yCoord>216</yCoord>
        </edgeMap>
        <edgeMap>
          <xCoord>309</xCoord>
          <yCoord>216</yCoord>
        </edgeMap>
        <edgeMap>
          <xCoord>310</xCoord>
          <yCoord>215</yCoord>
        </edgeMap>
        <edgeMap>
          <xCoord>310</xCoord>
          <yCoord>214</yCoord>
        </edgeMap>
        <edgeMap>
          <xCoord>310</xCoord>
          <yCoord>213</yCoord>
        </edgeMap>
        <edgeMap>
          <xCoord>310</xCoord>
          <yCoord>212</yCoord>
        </edgeMap>
        <edgeMap>
          <xCoord>310</xCoord>
          <yCoord>211</yCoord>
        </edgeMap>
        <edgeMap>
          <xCoord>310</xCoord>
          <yCoord>210</yCoord>
        </edgeMap>
        <edgeMap>
          <xCoord>311</xCoord>
          <yCoord>209</yCoord>
        </edgeMap>
        <edgeMap>
          <xCoord>312</xCoord>
          <yCoord>209</yCoord>
        </edgeMap>
        <edgeMap>
          <xCoord>313</xCoord>
          <yCoord>208</yCoord>
        </edgeMap>
        <edgeMap>
          <xCoord>313</xCoord>
          <yCoord>207</yCoord>
        </edgeMap>
        <edgeMap>
          <xCoord>313</xCoord>
          <yCoord>206</yCoord>
        </edgeMap>
        <edgeMap>
          <xCoord>313</xCoord>
          <yCoord>205</yCoord>
        </edgeMap>
        <edgeMap>
          <xCoord>313</xCoord>
          <yCoord>204</yCoord>
        </edgeMap>
        <edgeMap>
          <xCoord>313</xCoord>
          <yCoord>203</yCoord>
        </edgeMap>
        <edgeMap>
          <xCoord>313</xCoord>
          <yCoord>202</yCoord>
        </edgeMap>
        <edgeMap>
          <xCoord>313</xCoord>
          <yCoord>201</yCoord>
        </edgeMap>
        <edgeMap>
          <xCoord>313</xCoord>
          <yCoord>200</yCoord>
        </edgeMap>
        <edgeMap>
          <xCoord>313</xCoord>
          <yCoord>199</yCoord>
        </edgeMap>
        <edgeMap>
          <xCoord>313</xCoord>
          <yCoord>198</yCoord>
        </edgeMap>
        <edgeMap>
          <xCoord>313</xCoord>
          <yCoord>197</yCoord>
        </edgeMap>
        <edgeMap>
          <xCoord>312</xCoord>
          <yCoord>196</yCoord>
        </edgeMap>
        <edgeMap>
          <xCoord>312</xCoord>
          <yCoord>195</yCoord>
        </edgeMap>
        <edgeMap>
          <xCoord>312</xCoord>
          <yCoord>194</yCoord>
        </edgeMap>
        <edgeMap>
          <xCoord>312</xCoord>
          <yCoord>193</yCoord>
        </edgeMap>
        <edgeMap>
          <xCoord>312</xCoord>
          <yCoord>192</yCoord>
        </edgeMap>
        <edgeMap>
          <xCoord>311</xCoord>
          <yCoord>191</yCoord>
        </edgeMap>
        <edgeMap>
          <xCoord>310</xCoord>
          <yCoord>190</yCoord>
        </edgeMap>
        <edgeMap>
          <xCoord>309</xCoord>
          <yCoord>190</yCoord>
        </edgeMap>
        <edgeMap>
          <xCoord>308</xCoord>
          <yCoord>189</yCoord>
        </edgeMap>
        <edgeMap>
          <xCoord>307</xCoord>
          <yCoord>188</yCoord>
        </edgeMap>
      </roi>
      <roi>
        <imageZposition>-147.000000 </imageZposition>
        <imageSOP_UID>1.3.6.1.4.1.14519.5.2.1.6279.6001.100740179189270239307112338131</imageSOP_UID>
        <inclusion>TRUE</inclusion>
        <edgeMap>
          <xCoord>300</xCoord>
          <yCoord>196</yCoord>
        </edgeMap>
        <edgeMap>
          <xCoord>299</xCoord>
          <yCoord>197</yCoord>
        </edgeMap>
        <edgeMap>
          <xCoord>299</xCoord>
          <yCoord>198</yCoord>
        </edgeMap>
        <edgeMap>
          <xCoord>299</xCoord>
          <yCoord>199</yCoord>
        </edgeMap>
        <edgeMap>
          <xCoord>299</xCoord>
          <yCoord>200</yCoord>
        </edgeMap>
        <edgeMap>
          <xCoord>299</xCoord>
          <yCoord>201</yCoord>
        </edgeMap>
        <edgeMap>
          <xCoord>299</xCoord>
          <yCoord>202</yCoord>
        </edgeMap>
        <edgeMap>
          <xCoord>299</xCoord>
          <yCoord>203</yCoord>
        </edgeMap>
        <edgeMap>
          <xCoord>299</xCoord>
          <yCoord>204</yCoord>
        </edgeMap>
        <edgeMap>
          <xCoord>300</xCoord>
          <yCoord>205</yCoord>
        </edgeMap>
        <edgeMap>
          <xCoord>300</xCoord>
          <yCoord>206</yCoord>
        </edgeMap>
        <edgeMap>
          <xCoord>300</xCoord>
          <yCoord>207</yCoord>
        </edgeMap>
        <edgeMap>
          <xCoord>300</xCoord>
          <yCoord>208</yCoord>
        </edgeMap>
        <edgeMap>
          <xCoord>301</xCoord>
          <yCoord>209</yCoord>
        </edgeMap>
        <edgeMap>
          <xCoord>301</xCoord>
          <yCoord>210</yCoord>
        </edgeMap>
        <edgeMap>
          <xCoord>301</xCoord>
          <yCoord>211</yCoord>
        </edgeMap>
        <edgeMap>
          <xCoord>301</xCoord>
          <yCoord>212</yCoord>
        </edgeMap>
        <edgeMap>
          <xCoord>301</xCoord>
          <yCoord>213</yCoord>
        </edgeMap>
        <edgeMap>
          <xCoord>301</xCoord>
          <yCoord>214</yCoord>
        </edgeMap>
        <edgeMap>
          <xCoord>301</xCoord>
          <yCoord>215</yCoord>
        </edgeMap>
        <edgeMap>
          <xCoord>302</xCoord>
          <yCoord>216</yCoord>
        </edgeMap>
        <edgeMap>
          <xCoord>303</xCoord>
          <yCoord>217</yCoord>
        </edgeMap>
        <edgeMap>
          <xCoord>304</xCoord>
          <yCoord>217</yCoord>
        </edgeMap>
        <edgeMap>
          <xCoord>305</xCoord>
          <yCoord>217</yCoord>
        </edgeMap>
        <edgeMap>
          <xCoord>306</xCoord>
          <yCoord>217</yCoord>
        </edgeMap>
        <edgeMap>
          <xCoord>307</xCoord>
          <yCoord>217</yCoord>
        </edgeMap>
        <edgeMap>
          <xCoord>308</xCoord>
          <yCoord>217</yCoord>
        </edgeMap>
        <edgeMap>
          <xCoord>309</xCoord>
          <yCoord>217</yCoord>
        </edgeMap>
        <edgeMap>
          <xCoord>310</xCoord>
          <yCoord>216</yCoord>
        </edgeMap>
        <edgeMap>
          <xCoord>311</xCoord>
          <yCoord>215</yCoord>
        </edgeMap>
        <edgeMap>
          <xCoord>312</xCoord>
          <yCoord>214</yCoord>
        </edgeMap>
        <edgeMap>
          <xCoord>312</xCoord>
          <yCoord>213</yCoord>
        </edgeMap>
        <edgeMap>
          <xCoord>313</xCoord>
          <yCoord>212</yCoord>
        </edgeMap>
        <edgeMap>
          <xCoord>313</xCoord>
          <yCoord>211</yCoord>
        </edgeMap>
        <edgeMap>
          <xCoord>313</xCoord>
          <yCoord>210</yCoord>
        </edgeMap>
        <edgeMap>
          <xCoord>313</xCoord>
          <yCoord>209</yCoord>
        </edgeMap>
        <edgeMap>
          <xCoord>313</xCoord>
          <yCoord>208</yCoord>
        </edgeMap>
        <edgeMap>
          <xCoord>314</xCoord>
          <yCoord>207</yCoord>
        </edgeMap>
        <edgeMap>
          <xCoord>314</xCoord>
          <yCoord>206</yCoord>
        </edgeMap>
        <edgeMap>
          <xCoord>314</xCoord>
          <yCoord>205</yCoord>
        </edgeMap>
        <edgeMap>
          <xCoord>314</xCoord>
          <yCoord>204</yCoord>
        </edgeMap>
        <edgeMap>
          <xCoord>313</xCoord>
          <yCoord>203</yCoord>
        </edgeMap>
        <edgeMap>
          <xCoord>312</xCoord>
          <yCoord>203</yCoord>
        </edgeMap>
        <edgeMap>
          <xCoord>311</xCoord>
          <yCoord>202</yCoord>
        </edgeMap>
        <edgeMap>
          <xCoord>311</xCoord>
          <yCoord>201</yCoord>
        </edgeMap>
        <edgeMap>
          <xCoord>311</xCoord>
          <yCoord>200</yCoord>
        </edgeMap>
        <edgeMap>
          <xCoord>310</xCoord>
          <yCoord>199</yCoord>
        </edgeMap>
        <edgeMap>
          <xCoord>309</xCoord>
          <yCoord>198</yCoord>
        </edgeMap>
        <edgeMap>
          <xCoord>308</xCoord>
          <yCoord>197</yCoord>
        </edgeMap>
        <edgeMap>
          <xCoord>307</xCoord>
          <yCoord>197</yCoord>
        </edgeMap>
        <edgeMap>
          <xCoord>306</xCoord>
          <yCoord>196</yCoord>
        </edgeMap>
        <edgeMap>
          <xCoord>305</xCoord>
          <yCoord>196</yCoord>
        </edgeMap>
        <edgeMap>
          <xCoord>304</xCoord>
          <yCoord>196</yCoord>
        </edgeMap>
        <edgeMap>
          <xCoord>303</xCoord>
          <yCoord>196</yCoord>
        </edgeMap>
        <edgeMap>
          <xCoord>302</xCoord>
          <yCoord>196</yCoord>
        </edgeMap>
        <edgeMap>
          <xCoord>301</xCoord>
          <yCoord>196</yCoord>
        </edgeMap>
        <edgeMap>
          <xCoord>300</xCoord>
          <yCoord>196</yCoord>
        </edgeMap>
      </roi>
      <roi>
        <imageZposition>-144.500000 </imageZposition>
        <imageSOP_UID>1.3.6.1.4.1.14519.5.2.1.6279.6001.162427026567315962297027354743</imageSOP_UID>
        <inclusion>TRUE</inclusion>
        <edgeMap>
          <xCoord>304</xCoord>
          <yCoord>202</yCoord>
        </edgeMap>
        <edgeMap>
          <xCoord>303</xCoord>
          <yCoord>203</yCoord>
        </edgeMap>
        <edgeMap>
          <xCoord>302</xCoord>
          <yCoord>204</yCoord>
        </edgeMap>
        <edgeMap>
          <xCoord>302</xCoord>
          <yCoord>205</yCoord>
        </edgeMap>
        <edgeMap>
          <xCoord>302</xCoord>
          <yCoord>206</yCoord>
        </edgeMap>
        <edgeMap>
          <xCoord>302</xCoord>
          <yCoord>207</yCoord>
        </edgeMap>
        <edgeMap>
          <xCoord>302</xCoord>
          <yCoord>208</yCoord>
        </edgeMap>
        <edgeMap>
          <xCoord>302</xCoord>
          <yCoord>209</yCoord>
        </edgeMap>
        <edgeMap>
          <xCoord>303</xCoord>
          <yCoord>210</yCoord>
        </edgeMap>
        <edgeMap>
          <xCoord>303</xCoord>
          <yCoord>211</yCoord>
        </edgeMap>
        <edgeMap>
          <xCoord>304</xCoord>
          <yCoord>212</yCoord>
        </edgeMap>
        <edgeMap>
          <xCoord>304</xCoord>
          <yCoord>213</yCoord>
        </edgeMap>
        <edgeMap>
          <xCoord>305</xCoord>
          <yCoord>214</yCoord>
        </edgeMap>
        <edgeMap>
          <xCoord>306</xCoord>
          <yCoord>215</yCoord>
        </edgeMap>
        <edgeMap>
          <xCoord>307</xCoord>
          <yCoord>215</yCoord>
        </edgeMap>
        <edgeMap>
          <xCoord>308</xCoord>
          <yCoord>216</yCoord>
        </edgeMap>
        <edgeMap>
          <xCoord>309</xCoord>
          <yCoord>216</yCoord>
        </edgeMap>
        <edgeMap>
          <xCoord>310</xCoord>
          <yCoord>216</yCoord>
        </edgeMap>
        <edgeMap>
          <xCoord>310</xCoord>
          <yCoord>217</yCoord>
        </edgeMap>
        <edgeMap>
          <xCoord>310</xCoord>
          <yCoord>218</yCoord>
        </edgeMap>
        <edgeMap>
          <xCoord>311</xCoord>
          <yCoord>219</yCoord>
        </edgeMap>
        <edgeMap>
          <xCoord>312</xCoord>
          <yCoord>219</yCoord>
        </edgeMap>
        <edgeMap>
          <xCoord>313</xCoord>
          <yCoord>219</yCoord>
        </edgeMap>
        <edgeMap>
          <xCoord>314</xCoord>
          <yCoord>219</yCoord>
        </edgeMap>
        <edgeMap>
          <xCoord>315</xCoord>
          <yCoord>219</yCoord>
        </edgeMap>
        <edgeMap>
          <xCoord>316</xCoord>
          <yCoord>218</yCoord>
        </edgeMap>
        <edgeMap>
          <xCoord>316</xCoord>
          <yCoord>217</yCoord>
        </edgeMap>
        <edgeMap>
          <xCoord>316</xCoord>
          <yCoord>216</yCoord>
        </edgeMap>
        <edgeMap>
          <xCoord>315</xCoord>
          <yCoord>215</yCoord>
        </edgeMap>
        <edgeMap>
          <xCoord>315</xCoord>
          <yCoord>214</yCoord>
        </edgeMap>
        <edgeMap>
          <xCoord>314</xCoord>
          <yCoord>213</yCoord>
        </edgeMap>
        <edgeMap>
          <xCoord>313</xCoord>
          <yCoord>212</yCoord>
        </edgeMap>
        <edgeMap>
          <xCoord>313</xCoord>
          <yCoord>211</yCoord>
        </edgeMap>
        <edgeMap>
          <xCoord>313</xCoord>
          <yCoord>210</yCoord>
        </edgeMap>
        <edgeMap>
          <xCoord>314</xCoord>
          <yCoord>209</yCoord>
        </edgeMap>
        <edgeMap>
          <xCoord>315</xCoord>
          <yCoord>208</yCoord>
        </edgeMap>
        <edgeMap>
          <xCoord>316</xCoord>
          <yCoord>207</yCoord>
        </edgeMap>
        <edgeMap>
          <xCoord>316</xCoord>
          <yCoord>206</yCoord>
        </edgeMap>
        <edgeMap>
          <xCoord>316</xCoord>
          <yCoord>205</yCoord>
        </edgeMap>
        <edgeMap>
          <xCoord>315</xCoord>
          <yCoord>204</yCoord>
        </edgeMap>
        <edgeMap>
          <xCoord>314</xCoord>
          <yCoord>203</yCoord>
        </edgeMap>
        <edgeMap>
          <xCoord>313</xCoord>
          <yCoord>202</yCoord>
        </edgeMap>
        <edgeMap>
          <xCoord>312</xCoord>
          <yCoord>202</yCoord>
        </edgeMap>
        <edgeMap>
          <xCoord>311</xCoord>
          <yCoord>202</yCoord>
        </edgeMap>
        <edgeMap>
          <xCoord>310</xCoord>
          <yCoord>202</yCoord>
        </edgeMap>
        <edgeMap>
          <xCoord>309</xCoord>
          <yCoord>202</yCoord>
        </edgeMap>
        <edgeMap>
          <xCoord>308</xCoord>
          <yCoord>202</yCoord>
        </edgeMap>
        <edgeMap>
          <xCoord>307</xCoord>
          <yCoord>202</yCoord>
        </edgeMap>
        <edgeMap>
          <xCoord>306</xCoord>
          <yCoord>202</yCoord>
        </edgeMap>
        <edgeMap>
          <xCoord>305</xCoord>
          <yCoord>202</yCoord>
        </edgeMap>
        <edgeMap>
          <xCoord>304</xCoord>
          <yCoord>202</yCoord>
        </edgeMap>
      </roi>
    </unblindedReadNodule>
    <unblindedReadNodule>
      <noduleID>Nodule 003</noduleID>
      <characteristics>
        <subtlety>4</subtlety>
        <internalStructure>1</internalStructure>
        <calcification>6</calcification>
        <sphericity>4</sphericity>
        <margin>5</margin>
        <lobulation>1</lobulation>
        <spiculation>1</spiculation>
        <texture>5</texture>
        <malignancy>2</malignancy>
      </characteristics>
      <roi>
        <imageZposition>-152.000000 </imageZposition>
        <imageSOP_UID>1.3.6.1.4.1.14519.5.2.1.6279.6001.469162805866285722906215655257</imageSOP_UID>
        <inclusion>TRUE</inclusion>
        <edgeMap>
          <xCoord>159</xCoord>
          <yCoord>355</yCoord>
        </edgeMap>
        <edgeMap>
          <xCoord>158</xCoord>
          <yCoord>356</yCoord>
        </edgeMap>
        <edgeMap>
          <xCoord>157</xCoord>
          <yCoord>357</yCoord>
        </edgeMap>
        <edgeMap>
          <xCoord>156</xCoord>
          <yCoord>358</yCoord>
        </edgeMap>
        <edgeMap>
          <xCoord>156</xCoord>
          <yCoord>359</yCoord>
        </edgeMap>
        <edgeMap>
          <xCoord>156</xCoord>
          <yCoord>360</yCoord>
        </edgeMap>
        <edgeMap>
          <xCoord>156</xCoord>
          <yCoord>361</yCoord>
        </edgeMap>
        <edgeMap>
          <xCoord>157</xCoord>
          <yCoord>362</yCoord>
        </edgeMap>
        <edgeMap>
          <xCoord>158</xCoord>
          <yCoord>363</yCoord>
        </edgeMap>
        <edgeMap>
          <xCoord>159</xCoord>
          <yCoord>364</yCoord>
        </edgeMap>
        <edgeMap>
          <xCoord>160</xCoord>
          <yCoord>365</yCoord>
        </edgeMap>
        <edgeMap>
          <xCoord>161</xCoord>
          <yCoord>364</yCoord>
        </edgeMap>
        <edgeMap>
          <xCoord>162</xCoord>
          <yCoord>363</yCoord>
        </edgeMap>
        <edgeMap>
          <xCoord>163</xCoord>
          <yCoord>362</yCoord>
        </edgeMap>
        <edgeMap>
          <xCoord>163</xCoord>
          <yCoord>361</yCoord>
        </edgeMap>
        <edgeMap>
          <xCoord>163</xCoord>
          <yCoord>360</yCoord>
        </edgeMap>
        <edgeMap>
          <xCoord>163</xCoord>
          <yCoord>359</yCoord>
        </edgeMap>
        <edgeMap>
          <xCoord>163</xCoord>
          <yCoord>358</yCoord>
        </edgeMap>
        <edgeMap>
          <xCoord>162</xCoord>
          <yCoord>357</yCoord>
        </edgeMap>
        <edgeMap>
          <xCoord>161</xCoord>
          <yCoord>356</yCoord>
        </edgeMap>
        <edgeMap>
          <xCoord>160</xCoord>
          <yCoord>355</yCoord>
        </edgeMap>
        <edgeMap>
          <xCoord>159</xCoord>
          <yCoord>355</yCoord>
        </edgeMap>
      </roi>
      <roi>
        <imageZposition>-149.500000 </imageZposition>
        <imageSOP_UID>1.3.6.1.4.1.14519.5.2.1.6279.6001.154906710369844450260007893700</imageSOP_UID>
        <inclusion>TRUE</inclusion>
        <edgeMap>
          <xCoord>157</xCoord>
          <yCoord>356</yCoord>
        </edgeMap>
        <edgeMap>
          <xCoord>156</xCoord>
          <yCoord>357</yCoord>
        </edgeMap>
        <edgeMap>
          <xCoord>156</xCoord>
          <yCoord>358</yCoord>
        </edgeMap>
        <edgeMap>
          <xCoord>156</xCoord>
          <yCoord>359</yCoord>
        </edgeMap>
        <edgeMap>
          <xCoord>155</xCoord>
          <yCoord>360</yCoord>
        </edgeMap>
        <edgeMap>
          <xCoord>155</xCoord>
          <yCoord>361</yCoord>
        </edgeMap>
        <edgeMap>
          <xCoord>155</xCoord>
          <yCoord>362</yCoord>
        </edgeMap>
        <edgeMap>
          <xCoord>156</xCoord>
          <yCoord>363</yCoord>
        </edgeMap>
        <edgeMap>
          <xCoord>157</xCoord>
          <yCoord>364</yCoord>
        </edgeMap>
        <edgeMap>
          <xCoord>158</xCoord>
          <yCoord>364</yCoord>
        </edgeMap>
        <edgeMap>
          <xCoord>159</xCoord>
          <yCoord>365</yCoord>
        </edgeMap>
        <edgeMap>
          <xCoord>160</xCoord>
          <yCoord>365</yCoord>
        </edgeMap>
        <edgeMap>
          <xCoord>161</xCoord>
          <yCoord>366</yCoord>
        </edgeMap>
        <edgeMap>
          <xCoord>162</xCoord>
          <yCoord>365</yCoord>
        </edgeMap>
        <edgeMap>
          <xCoord>163</xCoord>
          <yCoord>365</yCoord>
        </edgeMap>
        <edgeMap>
          <xCoord>164</xCoord>
          <yCoord>364</yCoord>
        </edgeMap>
        <edgeMap>
          <xCoord>164</xCoord>
          <yCoord>363</yCoord>
        </edgeMap>
        <edgeMap>
          <xCoord>164</xCoord>
          <yCoord>362</yCoord>
        </edgeMap>
        <edgeMap>
          <xCoord>164</xCoord>
          <yCoord>361</yCoord>
        </edgeMap>
        <edgeMap>
          <xCoord>164</xCoord>
          <yCoord>360</yCoord>
        </edgeMap>
        <edgeMap>
          <xCoord>164</xCoord>
          <yCoord>359</yCoord>
        </edgeMap>
        <edgeMap>
          <xCoord>163</xCoord>
          <yCoord>358</yCoord>
        </edgeMap>
        <edgeMap>
          <xCoord>162</xCoord>
          <yCoord>357</yCoord>
        </edgeMap>
        <edgeMap>
          <xCoord>161</xCoord>
          <yCoord>356</yCoord>
        </edgeMap>
        <edgeMap>
          <xCoord>160</xCoord>
          <yCoord>356</yCoord>
        </edgeMap>
        <edgeMap>
          <xCoord>159</xCoord>
          <yCoord>356</yCoord>
        </edgeMap>
        <edgeMap>
          <xCoord>158</xCoord>
          <yCoord>356</yCoord>
        </edgeMap>
        <edgeMap>
          <xCoord>157</xCoord>
          <yCoord>356</yCoord>
        </edgeMap>
      </roi>
      <roi>
        <imageZposition>-147.000000 </imageZposition>
        <imageSOP_UID>1.3.6.1.4.1.14519.5.2.1.6279.6001.100740179189270239307112338131</imageSOP_UID>
        <inclusion>TRUE</inclusion>
        <edgeMap>
          <xCoord>158</xCoord>
          <yCoord>356</yCoord>
        </edgeMap>
        <edgeMap>
          <xCoord>157</xCoord>
          <yCoord>357</yCoord>
        </edgeMap>
        <edgeMap>
          <xCoord>156</xCoord>
          <yCoord>358</yCoord>
        </edgeMap>
        <edgeMap>
          <xCoord>155</xCoord>
          <yCoord>359</yCoord>
        </edgeMap>
        <edgeMap>
          <xCoord>155</xCoord>
          <yCoord>360</yCoord>
        </edgeMap>
        <edgeMap>
          <xCoord>154</xCoord>
          <yCoord>361</yCoord>
        </edgeMap>
        <edgeMap>
          <xCoord>154</xCoord>
          <yCoord>362</yCoord>
        </edgeMap>
        <edgeMap>
          <xCoord>154</xCoord>
          <yCoord>363</yCoord>
        </edgeMap>
        <edgeMap>
          <xCoord>154</xCoord>
          <yCoord>364</yCoord>
        </edgeMap>
        <edgeMap>
          <xCoord>154</xCoord>
          <yCoord>365</yCoord>
        </edgeMap>
        <edgeMap>
          <xCoord>155</xCoord>
          <yCoord>366</yCoord>
        </edgeMap>
        <edgeMap>
          <xCoord>156</xCoord>
          <yCoord>367</yCoord>
        </edgeMap>
        <edgeMap>
          <xCoord>157</xCoord>
          <yCoord>367</yCoord>
        </edgeMap>
        <edgeMap>
          <xCoord>158</xCoord>
          <yCoord>367</yCoord>
        </edgeMap>
        <edgeMap>
          <xCoord>159</xCoord>
          <yCoord>367</yCoord>
        </edgeMap>
        <edgeMap>
          <xCoord>160</xCoord>
          <yCoord>368</yCoord>
        </edgeMap>
        <edgeMap>
          <xCoord>161</xCoord>
          <yCoord>367</yCoord>
        </edgeMap>
        <edgeMap>
          <xCoord>161</xCoord>
          <yCoord>366</yCoord>
        </edgeMap>
        <edgeMap>
          <xCoord>162</xCoord>
          <yCoord>365</yCoord>
        </edgeMap>
        <edgeMap>
          <xCoord>163</xCoord>
          <yCoord>364</yCoord>
        </edgeMap>
        <edgeMap>
          <xCoord>164</xCoord>
          <yCoord>363</yCoord>
        </edgeMap>
        <edgeMap>
          <xCoord>164</xCoord>
          <yCoord>362</yCoord>
        </edgeMap>
        <edgeMap>
          <xCoord>164</xCoord>
          <yCoord>361</yCoord>
        </edgeMap>
        <edgeMap>
          <xCoord>164</xCoord>
          <yCoord>360</yCoord>
        </edgeMap>
        <edgeMap>
          <xCoord>163</xCoord>
          <yCoord>359</yCoord>
        </edgeMap>
        <edgeMap>
          <xCoord>162</xCoord>
          <yCoord>358</yCoord>
        </edgeMap>
        <edgeMap>
          <xCoord>161</xCoord>
          <yCoord>357</yCoord>
        </edgeMap>
        <edgeMap>
          <xCoord>160</xCoord>
          <yCoord>356</yCoord>
        </edgeMap>
        <edgeMap>
          <xCoord>159</xCoord>
          <yCoord>356</yCoord>
        </edgeMap>
        <edgeMap>
          <xCoord>158</xCoord>
          <yCoord>356</yCoord>
        </edgeMap>
      </roi>
      <roi>
        <imageZposition>-144.500000 </imageZposition>
        <imageSOP_UID>1.3.6.1.4.1.14519.5.2.1.6279.6001.162427026567315962297027354743</imageSOP_UID>
        <inclusion>TRUE</inclusion>
        <edgeMap>
          <xCoord>158</xCoord>
          <yCoord>358</yCoord>
        </edgeMap>
        <edgeMap>
          <xCoord>157</xCoord>
          <yCoord>359</yCoord>
        </edgeMap>
        <edgeMap>
          <xCoord>156</xCoord>
          <yCoord>360</yCoord>
        </edgeMap>
        <edgeMap>
          <xCoord>156</xCoord>
          <yCoord>361</yCoord>
        </edgeMap>
        <edgeMap>
          <xCoord>155</xCoord>
          <yCoord>361</yCoord>
        </edgeMap>
        <edgeMap>
          <xCoord>154</xCoord>
          <yCoord>362</yCoord>
        </edgeMap>
        <edgeMap>
          <xCoord>153</xCoord>
          <yCoord>363</yCoord>
        </edgeMap>
        <edgeMap>
          <xCoord>153</xCoord>
          <yCoord>364</yCoord>
        </edgeMap>
        <edgeMap>
          <xCoord>154</xCoord>
          <yCoord>365</yCoord>
        </edgeMap>
        <edgeMap>
          <xCoord>155</xCoord>
          <yCoord>366</yCoord>
        </edgeMap>
        <edgeMap>
          <xCoord>156</xCoord>
          <yCoord>366</yCoord>
        </edgeMap>
        <edgeMap>
          <xCoord>157</xCoord>
          <yCoord>367</yCoord>
        </edgeMap>
        <edgeMap>
          <xCoord>158</xCoord>
          <yCoord>367</yCoord>
        </edgeMap>
        <edgeMap>
          <xCoord>159</xCoord>
          <yCoord>367</yCoord>
        </edgeMap>
        <edgeMap>
          <xCoord>160</xCoord>
          <yCoord>367</yCoord>
        </edgeMap>
        <edgeMap>
          <xCoord>161</xCoord>
          <yCoord>367</yCoord>
        </edgeMap>
        <edgeMap>
          <xCoord>162</xCoord>
          <yCoord>367</yCoord>
        </edgeMap>
        <edgeMap>
          <xCoord>163</xCoord>
          <yCoord>366</yCoord>
        </edgeMap>
        <edgeMap>
          <xCoord>163</xCoord>
          <yCoord>365</yCoord>
        </edgeMap>
        <edgeMap>
          <xCoord>163</xCoord>
          <yCoord>364</yCoord>
        </edgeMap>
        <edgeMap>
          <xCoord>163</xCoord>
          <yCoord>363</yCoord>
        </edgeMap>
        <edgeMap>
          <xCoord>163</xCoord>
          <yCoord>362</yCoord>
        </edgeMap>
        <edgeMap>
          <xCoord>163</xCoord>
          <yCoord>361</yCoord>
        </edgeMap>
        <edgeMap>
          <xCoord>163</xCoord>
          <yCoord>360</yCoord>
        </edgeMap>
        <edgeMap>
          <xCoord>162</xCoord>
          <yCoord>359</yCoord>
        </edgeMap>
        <edgeMap>
          <xCoord>161</xCoord>
          <yCoord>358</yCoord>
        </edgeMap>
        <edgeMap>
          <xCoord>160</xCoord>
          <yCoord>358</yCoord>
        </edgeMap>
        <edgeMap>
          <xCoord>159</xCoord>
          <yCoord>358</yCoord>
        </edgeMap>
        <edgeMap>
          <xCoord>158</xCoord>
          <yCoord>358</yCoord>
        </edgeMap>
      </roi>
      <roi>
        <imageZposition>-142.000000 </imageZposition>
        <imageSOP_UID>1.3.6.1.4.1.14519.5.2.1.6279.6001.216096933791073857783189490805</imageSOP_UID>
        <inclusion>TRUE</inclusion>
        <edgeMap>
          <xCoord>154</xCoord>
          <yCoord>362</yCoord>
        </edgeMap>
        <edgeMap>
          <xCoord>153</xCoord>
          <yCoord>363</yCoord>
        </edgeMap>
        <edgeMap>
          <xCoord>153</xCoord>
          <yCoord>364</yCoord>
        </edgeMap>
        <edgeMap>
          <xCoord>153</xCoord>
          <yCoord>365</yCoord>
        </edgeMap>
        <edgeMap>
          <xCoord>154</xCoord>
          <yCoord>366</yCoord>
        </edgeMap>
        <edgeMap>
          <xCoord>155</xCoord>
          <yCoord>366</yCoord>
        </edgeMap>
        <edgeMap>
          <xCoord>156</xCoord>
          <yCoord>366</yCoord>
        </edgeMap>
        <edgeMap>
          <xCoord>157</xCoord>
          <yCoord>366</yCoord>
        </edgeMap>
        <edgeMap>
          <xCoord>158</xCoord>
          <yCoord>366</yCoord>
        </edgeMap>
        <edgeMap>
          <xCoord>159</xCoord>
          <yCoord>366</yCoord>
        </edgeMap>
        <edgeMap>
          <xCoord>160</xCoord>
          <yCoord>365</yCoord>
        </edgeMap>
        <edgeMap>
          <xCoord>159</xCoord>
          <yCoord>364</yCoord>
        </edgeMap>
        <edgeMap>
          <xCoord>158</xCoord>
          <yCoord>363</yCoord>
        </edgeMap>
        <edgeMap>
          <xCoord>157</xCoord>
          <yCoord>363</yCoord>
        </edgeMap>
        <edgeMap>
          <xCoord>156</xCoord>
          <yCoord>362</yCoord>
        </edgeMap>
        <edgeMap>
          <xCoord>155</xCoord>
          <yCoord>362</yCoord>
        </edgeMap>
        <edgeMap>
          <xCoord>154</xCoord>
          <yCoord>362</yCoord>
        </edgeMap>
      </roi>
    </unblindedReadNodule>
    <unblindedReadNodule>
      <noduleID>Nodule 002</noduleID>
      <characteristics>
        <subtlety>4</subtlety>
        <internalStructure>1</internalStructure>
        <calcification>6</calcification>
        <sphericity>4</sphericity>
        <margin>4</margin>
        <lobulation>1</lobulation>
        <spiculation>1</spiculation>
        <texture>5</texture>
        <malignancy>4</malignancy>
      </characteristics>
      <roi>
        <imageZposition>-147.000000 </imageZposition>
        <imageSOP_UID>1.3.6.1.4.1.14519.5.2.1.6279.6001.100740179189270239307112338131</imageSOP_UID>
        <inclusion>TRUE</inclusion>
        <edgeMap>
          <xCoord>279</xCoord>
          <yCoord>185</yCoord>
        </edgeMap>
        <edgeMap>
          <xCoord>278</xCoord>
          <yCoord>186</yCoord>
        </edgeMap>
        <edgeMap>
          <xCoord>277</xCoord>
          <yCoord>187</yCoord>
        </edgeMap>
        <edgeMap>
          <xCoord>277</xCoord>
          <yCoord>188</yCoord>
        </edgeMap>
        <edgeMap>
          <xCoord>277</xCoord>
          <yCoord>189</yCoord>
        </edgeMap>
        <edgeMap>
          <xCoord>276</xCoord>
          <yCoord>190</yCoord>
        </edgeMap>
        <edgeMap>
          <xCoord>276</xCoord>
          <yCoord>191</yCoord>
        </edgeMap>
        <edgeMap>
          <xCoord>276</xCoord>
          <yCoord>192</yCoord>
        </edgeMap>
        <edgeMap>
          <xCoord>276</xCoord>
          <yCoord>193</yCoord>
        </edgeMap>
        <edgeMap>
          <xCoord>276</xCoord>
          <yCoord>194</yCoord>
        </edgeMap>
        <edgeMap>
          <xCoord>276</xCoord>
          <yCoord>195</yCoord>
        </edgeMap>
        <edgeMap>
          <xCoord>276</xCoord>
          <yCoord>196</yCoord>
        </edgeMap>
        <edgeMap>
          <xCoord>277</xCoord>
          <yCoord>197</yCoord>
        </edgeMap>
        <edgeMap>
          <xCoord>278</xCoord>
          <yCoord>197</yCoord>
        </edgeMap>
        <edgeMap>
          <xCoord>279</xCoord>
          <yCoord>197</yCoord>
        </edgeMap>
        <edgeMap>
          <xCoord>280</xCoord>
          <yCoord>197</yCoord>
        </edgeMap>
        <edgeMap>
          <xCoord>281</xCoord>
          <yCoord>197</yCoord>
        </edgeMap>
        <edgeMap>
          <xCoord>282</xCoord>
          <yCoord>196</yCoord>
        </edgeMap>
        <edgeMap>
          <xCoord>283</xCoord>
          <yCoord>195</yCoord>
        </edgeMap>
        <edgeMap>
          <xCoord>284</xCoord>
          <yCoord>194</yCoord>
        </edgeMap>
        <edgeMap>
          <xCoord>284</xCoord>
          <yCoord>193</yCoord>
        </edgeMap>
        <edgeMap>
          <xCoord>285</xCoord>
          <yCoord>192</yCoord>
        </edgeMap>
        <edgeMap>
          <xCoord>285</xCoord>
          <yCoord>191</yCoord>
        </edgeMap>
        <edgeMap>
          <xCoord>284</xCoord>
          <yCoord>190</yCoord>
        </edgeMap>
        <edgeMap>
          <xCoord>283</xCoord>
          <yCoord>189</yCoord>
        </edgeMap>
        <edgeMap>
          <xCoord>282</xCoord>
          <yCoord>188</yCoord>
        </edgeMap>
        <edgeMap>
          <xCoord>281</xCoord>
          <yCoord>187</yCoord>
        </edgeMap>
        <edgeMap>
          <xCoord>280</xCoord>
          <yCoord>186</yCoord>
        </edgeMap>
        <edgeMap>
          <xCoord>279</xCoord>
          <yCoord>185</yCoord>
        </edgeMap>
      </roi>
      <roi>
        <imageZposition>-144.500000 </imageZposition>
        <imageSOP_UID>1.3.6.1.4.1.14519.5.2.1.6279.6001.162427026567315962297027354743</imageSOP_UID>
        <inclusion>TRUE</inclusion>
        <edgeMap>
          <xCoord>278</xCoord>
          <yCoord>185</yCoord>
        </edgeMap>
        <edgeMap>
          <xCoord>277</xCoord>
          <yCoord>186</yCoord>
        </edgeMap>
        <edgeMap>
          <xCoord>276</xCoord>
          <yCoord>187</yCoord>
        </edgeMap>
        <edgeMap>
          <xCoord>276</xCoord>
          <yCoord>188</yCoord>
        </edgeMap>
        <edgeMap>
          <xCoord>276</xCoord>
          <yCoord>189</yCoord>
        </edgeMap>
        <edgeMap>
          <xCoord>276</xCoord>
          <yCoord>190</yCoord>
        </edgeMap>
        <edgeMap>
          <xCoord>275</xCoord>
          <yCoord>191</yCoord>
        </edgeMap>
        <edgeMap>
          <xCoord>275</xCoord>
          <yCoord>192</yCoord>
        </edgeMap>
        <edgeMap>
          <xCoord>274</xCoord>
          <yCoord>193</yCoord>
        </edgeMap>
        <edgeMap>
          <xCoord>274</xCoord>
          <yCoord>194</yCoord>
        </edgeMap>
        <edgeMap>
          <xCoord>274</xCoord>
          <yCoord>195</yCoord>
        </edgeMap>
        <edgeMap>
          <xCoord>274</xCoord>
          <yCoord>196</yCoord>
        </edgeMap>
        <edgeMap>
          <xCoord>274</xCoord>
          <yCoord>197</yCoord>
        </edgeMap>
        <edgeMap>
          <xCoord>275</xCoord>
          <yCoord>198</yCoord>
        </edgeMap>
        <edgeMap>
          <xCoord>276</xCoord>
          <yCoord>199</yCoord>
        </edgeMap>
        <edgeMap>
          <xCoord>277</xCoord>
          <yCoord>199</yCoord>
        </edgeMap>
        <edgeMap>
          <xCoord>278</xCoord>
          <yCoord>200</yCoord>
        </edgeMap>
        <edgeMap>
          <xCoord>279</xCoord>
          <yCoord>200</yCoord>
        </edgeMap>
        <edgeMap>
          <xCoord>280</xCoord>
          <yCoord>200</yCoord>
        </edgeMap>
        <edgeMap>
          <xCoord>281</xCoord>
          <yCoord>200</yCoord>
        </edgeMap>
        <edgeMap>
          <xCoord>282</xCoord>
          <yCoord>199</yCoord>
        </edgeMap>
        <edgeMap>
          <xCoord>282</xCoord>
          <yCoord>198</yCoord>
        </edgeMap>
        <edgeMap>
          <xCoord>282</xCoord>
          <yCoord>197</yCoord>
        </edgeMap>
        <edgeMap>
          <xCoord>283</xCoord>
          <yCoord>196</yCoord>
        </edgeMap>
        <edgeMap>
          <xCoord>284</xCoord>
          <yCoord>195</yCoord>
        </edgeMap>
        <edgeMap>
          <xCoord>285</xCoord>
          <yCoord>195</yCoord>
        </edgeMap>
        <edgeMap>
          <xCoord>286</xCoord>
          <yCoord>194</yCoord>
        </edgeMap>
        <edgeMap>
          <xCoord>287</xCoord>
          <yCoord>193</yCoord>
        </edgeMap>
        <edgeMap>
          <xCoord>287</xCoord>
          <yCoord>192</yCoord>
        </edgeMap>
        <edgeMap>
          <xCoord>287</xCoord>
          <yCoord>191</yCoord>
        </edgeMap>
        <edgeMap>
          <xCoord>286</xCoord>
          <yCoord>190</yCoord>
        </edgeMap>
        <edgeMap>
          <xCoord>285</xCoord>
          <yCoord>189</yCoord>
        </edgeMap>
        <edgeMap>
          <xCoord>285</xCoord>
          <yCoord>188</yCoord>
        </edgeMap>
        <edgeMap>
          <xCoord>284</xCoord>
          <yCoord>187</yCoord>
        </edgeMap>
        <edgeMap>
          <xCoord>283</xCoord>
          <yCoord>186</yCoord>
        </edgeMap>
        <edgeMap>
          <xCoord>282</xCoord>
          <yCoord>186</yCoord>
        </edgeMap>
        <edgeMap>
          <xCoord>281</xCoord>
          <yCoord>185</yCoord>
        </edgeMap>
        <edgeMap>
          <xCoord>280</xCoord>
          <yCoord>185</yCoord>
        </edgeMap>
        <edgeMap>
          <xCoord>279</xCoord>
          <yCoord>185</yCoord>
        </edgeMap>
        <edgeMap>
          <xCoord>278</xCoord>
          <yCoord>185</yCoord>
        </edgeMap>
      </roi>
      <roi>
        <imageZposition>-142.000000 </imageZposition>
        <imageSOP_UID>1.3.6.1.4.1.14519.5.2.1.6279.6001.216096933791073857783189490805</imageSOP_UID>
        <inclusion>TRUE</inclusion>
        <edgeMap>
          <xCoord>279</xCoord>
          <yCoord>185</yCoord>
        </edgeMap>
        <edgeMap>
          <xCoord>278</xCoord>
          <yCoord>186</yCoord>
        </edgeMap>
        <edgeMap>
          <xCoord>277</xCoord>
          <yCoord>187</yCoord>
        </edgeMap>
        <edgeMap>
          <xCoord>276</xCoord>
          <yCoord>187</yCoord>
        </edgeMap>
        <edgeMap>
          <xCoord>275</xCoord>
          <yCoord>188</yCoord>
        </edgeMap>
        <edgeMap>
          <xCoord>275</xCoord>
          <yCoord>189</yCoord>
        </edgeMap>
        <edgeMap>
          <xCoord>275</xCoord>
          <yCoord>190</yCoord>
        </edgeMap>
        <edgeMap>
          <xCoord>275</xCoord>
          <yCoord>191</yCoord>
        </edgeMap>
        <edgeMap>
          <xCoord>275</xCoord>
          <yCoord>192</yCoord>
        </edgeMap>
        <edgeMap>
          <xCoord>274</xCoord>
          <yCoord>193</yCoord>
        </edgeMap>
        <edgeMap>
          <xCoord>273</xCoord>
          <yCoord>194</yCoord>
        </edgeMap>
        <edgeMap>
          <xCoord>273</xCoord>
          <yCoord>195</yCoord>
        </edgeMap>
        <edgeMap>
          <xCoord>273</xCoord>
          <yCoord>196</yCoord>
        </edgeMap>
        <edgeMap>
          <xCoord>274</xCoord>
          <yCoord>197</yCoord>
        </edgeMap>
        <edgeMap>
          <xCoord>275</xCoord>
          <yCoord>198</yCoord>
        </edgeMap>
        <edgeMap>
          <xCoord>276</xCoord>
          <yCoord>199</yCoord>
        </edgeMap>
        <edgeMap>
          <xCoord>277</xCoord>
          <yCoord>199</yCoord>
        </edgeMap>
        <edgeMap>
          <xCoord>278</xCoord>
          <yCoord>200</yCoord>
        </edgeMap>
        <edgeMap>
          <xCoord>279</xCoord>
          <yCoord>200</yCoord>
        </edgeMap>
        <edgeMap>
          <xCoord>280</xCoord>
          <yCoord>200</yCoord>
        </edgeMap>
        <edgeMap>
          <xCoord>281</xCoord>
          <yCoord>200</yCoord>
        </edgeMap>
        <edgeMap>
          <xCoord>282</xCoord>
          <yCoord>200</yCoord>
        </edgeMap>
        <edgeMap>
          <xCoord>283</xCoord>
          <yCoord>199</yCoord>
        </edgeMap>
        <edgeMap>
          <xCoord>283</xCoord>
          <yCoord>198</yCoord>
        </edgeMap>
        <edgeMap>
          <xCoord>283</xCoord>
          <yCoord>197</yCoord>
        </edgeMap>
        <edgeMap>
          <xCoord>284</xCoord>
          <yCoord>197</yCoord>
        </edgeMap>
        <edgeMap>
          <xCoord>285</xCoord>
          <yCoord>197</yCoord>
        </edgeMap>
        <edgeMap>
          <xCoord>286</xCoord>
          <yCoord>196</yCoord>
        </edgeMap>
        <edgeMap>
          <xCoord>287</xCoord>
          <yCoord>195</yCoord>
        </edgeMap>
        <edgeMap>
          <xCoord>287</xCoord>
          <yCoord>194</yCoord>
        </edgeMap>
        <edgeMap>
          <xCoord>288</xCoord>
          <yCoord>193</yCoord>
        </edgeMap>
        <edgeMap>
          <xCoord>288</xCoord>
          <yCoord>192</yCoord>
        </edgeMap>
        <edgeMap>
          <xCoord>288</xCoord>
          <yCoord>191</yCoord>
        </edgeMap>
        <edgeMap>
          <xCoord>288</xCoord>
          <yCoord>190</yCoord>
        </edgeMap>
        <edgeMap>
          <xCoord>287</xCoord>
          <yCoord>189</yCoord>
        </edgeMap>
        <edgeMap>
          <xCoord>286</xCoord>
          <yCoord>188</yCoord>
        </edgeMap>
        <edgeMap>
          <xCoord>286</xCoord>
          <yCoord>187</yCoord>
        </edgeMap>
        <edgeMap>
          <xCoord>285</xCoord>
          <yCoord>186</yCoord>
        </edgeMap>
        <edgeMap>
          <xCoord>284</xCoord>
          <yCoord>187</yCoord>
        </edgeMap>
        <edgeMap>
          <xCoord>283</xCoord>
          <yCoord>187</yCoord>
        </edgeMap>
        <edgeMap>
          <xCoord>282</xCoord>
          <yCoord>186</yCoord>
        </edgeMap>
        <edgeMap>
          <xCoord>281</xCoord>
          <yCoord>186</yCoord>
        </edgeMap>
        <edgeMap>
          <xCoord>280</xCoord>
          <yCoord>185</yCoord>
        </edgeMap>
        <edgeMap>
          <xCoord>279</xCoord>
          <yCoord>185</yCoord>
        </edgeMap>
      </roi>
      <roi>
        <imageZposition>-139.500000 </imageZposition>
        <imageSOP_UID>1.3.6.1.4.1.14519.5.2.1.6279.6001.116435758429735254143565009484</imageSOP_UID>
        <inclusion>TRUE</inclusion>
        <edgeMap>
          <xCoord>278</xCoord>
          <yCoord>187</yCoord>
        </edgeMap>
        <edgeMap>
          <xCoord>277</xCoord>
          <yCoord>188</yCoord>
        </edgeMap>
        <edgeMap>
          <xCoord>277</xCoord>
          <yCoord>189</yCoord>
        </edgeMap>
        <edgeMap>
          <xCoord>277</xCoord>
          <yCoord>190</yCoord>
        </edgeMap>
        <edgeMap>
          <xCoord>277</xCoord>
          <yCoord>191</yCoord>
        </edgeMap>
        <edgeMap>
          <xCoord>277</xCoord>
          <yCoord>192</yCoord>
        </edgeMap>
        <edgeMap>
          <xCoord>277</xCoord>
          <yCoord>193</yCoord>
        </edgeMap>
        <edgeMap>
          <xCoord>277</xCoord>
          <yCoord>194</yCoord>
        </edgeMap>
        <edgeMap>
          <xCoord>277</xCoord>
          <yCoord>195</yCoord>
        </edgeMap>
        <edgeMap>
          <xCoord>276</xCoord>
          <yCoord>196</yCoord>
        </edgeMap>
        <edgeMap>
          <xCoord>276</xCoord>
          <yCoord>197</yCoord>
        </edgeMap>
        <edgeMap>
          <xCoord>277</xCoord>
          <yCoord>198</yCoord>
        </edgeMap>
        <edgeMap>
          <xCoord>278</xCoord>
          <yCoord>199</yCoord>
        </edgeMap>
        <edgeMap>
          <xCoord>279</xCoord>
          <yCoord>199</yCoord>
        </edgeMap>
        <edgeMap>
          <xCoord>280</xCoord>
          <yCoord>199</yCoord>
        </edgeMap>
        <edgeMap>
          <xCoord>281</xCoord>
          <yCoord>199</yCoord>
        </edgeMap>
        <edgeMap>
          <xCoord>282</xCoord>
          <yCoord>199</yCoord>
        </edgeMap>
        <edgeMap>
          <xCoord>283</xCoord>
          <yCoord>198</yCoord>
        </edgeMap>
        <edgeMap>
          <xCoord>284</xCoord>
          <yCoord>197</yCoord>
        </edgeMap>
        <edgeMap>
          <xCoord>285</xCoord>
          <yCoord>196</yCoord>
        </edgeMap>
        <edgeMap>
          <xCoord>286</xCoord>
          <yCoord>195</yCoord>
        </edgeMap>
        <edgeMap>
          <xCoord>286</xCoord>
          <yCoord>194</yCoord>
        </edgeMap>
        <edgeMap>
          <xCoord>286</xCoord>
          <yCoord>193</yCoord>
        </edgeMap>
        <edgeMap>
          <xCoord>286</xCoord>
          <yCoord>192</yCoord>
        </edgeMap>
        <edgeMap>
          <xCoord>286</xCoord>
          <yCoord>191</yCoord>
        </edgeMap>
        <edgeMap>
          <xCoord>286</xCoord>
          <yCoord>190</yCoord>
        </edgeMap>
        <edgeMap>
          <xCoord>285</xCoord>
          <yCoord>189</yCoord>
        </edgeMap>
        <edgeMap>
          <xCoord>284</xCoord>
          <yCoord>189</yCoord>
        </edgeMap>
        <edgeMap>
          <xCoord>284</xCoord>
          <yCoord>188</yCoord>
        </edgeMap>
        <edgeMap>
          <xCoord>283</xCoord>
          <yCoord>187</yCoord>
        </edgeMap>
        <edgeMap>
          <xCoord>282</xCoord>
          <yCoord>187</yCoord>
        </edgeMap>
        <edgeMap>
          <xCoord>281</xCoord>
          <yCoord>187</yCoord>
        </edgeMap>
        <edgeMap>
          <xCoord>280</xCoord>
          <yCoord>187</yCoord>
        </edgeMap>
        <edgeMap>
          <xCoord>279</xCoord>
          <yCoord>187</yCoord>
        </edgeMap>
        <edgeMap>
          <xCoord>278</xCoord>
          <yCoord>187</yCoord>
        </edgeMap>
      </roi>
    </unblindedReadNodule>
    <unblindedReadNodule>
      <noduleID>Nodule 008</noduleID>
      <roi>
        <imageZposition>-279.500000 </imageZposition>
        <imageSOP_UID>1.3.6.1.4.1.14519.5.2.1.6279.6001.308645088310055158282056948117</imageSOP_UID>
        <inclusion>TRUE</inclusion>
        <edgeMap>
          <xCoord>326</xCoord>
          <yCoord>305</yCoord>
        </edgeMap>
      </roi>
    </unblindedReadNodule>
    <unblindedReadNodule>
      <noduleID>Nodule 009</noduleID>
      <roi>
        <imageZposition>-279.500000 </imageZposition>
        <imageSOP_UID>1.3.6.1.4.1.14519.5.2.1.6279.6001.308645088310055158282056948117</imageSOP_UID>
        <inclusion>TRUE</inclusion>
        <edgeMap>
          <xCoord>341</xCoord>
          <yCoord>299</yCoord>
        </edgeMap>
      </roi>
    </unblindedReadNodule>
    <unblindedReadNodule>
      <noduleID>Nodule 010</noduleID>
      <roi>
        <imageZposition>-282.000000 </imageZposition>
        <imageSOP_UID>1.3.6.1.4.1.14519.5.2.1.6279.6001.107039067075379555714091753548</imageSOP_UID>
        <inclusion>TRUE</inclusion>
        <edgeMap>
          <xCoord>398</xCoord>
          <yCoord>314</yCoord>
        </edgeMap>
      </roi>
    </unblindedReadNodule>
    <unblindedReadNodule>
      <noduleID>Nodule 011</noduleID>
      <roi>
        <imageZposition>-172.000000 </imageZposition>
        <imageSOP_UID>1.3.6.1.4.1.14519.5.2.1.6279.6001.183620513939137375729767763698</imageSOP_UID>
        <inclusion>TRUE</inclusion>
        <edgeMap>
          <xCoord>395</xCoord>
          <yCoord>329</yCoord>
        </edgeMap>
      </roi>
    </unblindedReadNodule>
    <unblindedReadNodule>
      <noduleID>Nodule 012</noduleID>
      <roi>
        <imageZposition>-207.000000 </imageZposition>
        <imageSOP_UID>1.3.6.1.4.1.14519.5.2.1.6279.6001.724727694109933268651468169254</imageSOP_UID>
        <inclusion>TRUE</inclusion>
        <edgeMap>
          <xCoord>439</xCoord>
          <yCoord>294</yCoord>
        </edgeMap>
      </roi>
    </unblindedReadNodule>
    <unblindedReadNodule>
      <noduleID>Nodule 013</noduleID>
      <roi>
        <imageZposition>-237.000000 </imageZposition>
        <imageSOP_UID>1.3.6.1.4.1.14519.5.2.1.6279.6001.179965008389683181423563315448</imageSOP_UID>
        <inclusion>TRUE</inclusion>
        <edgeMap>
          <xCoord>75</xCoord>
          <yCoord>255</yCoord>
        </edgeMap>
      </roi>
    </unblindedReadNodule>
    <unblindedReadNodule>
      <noduleID>Nodule 014</noduleID>
      <roi>
        <imageZposition>-227.000000 </imageZposition>
        <imageSOP_UID>1.3.6.1.4.1.14519.5.2.1.6279.6001.262974960822149052846368785170</imageSOP_UID>
        <inclusion>TRUE</inclusion>
        <edgeMap>
          <xCoord>137</xCoord>
          <yCoord>179</yCoord>
        </edgeMap>
      </roi>
    </unblindedReadNodule>
    <unblindedReadNodule>
      <noduleID>Nodule 015</noduleID>
      <roi>
        <imageZposition>-194.500000 </imageZposition>
        <imageSOP_UID>1.3.6.1.4.1.14519.5.2.1.6279.6001.330393756403549994856356938681</imageSOP_UID>
        <inclusion>TRUE</inclusion>
        <edgeMap>
          <xCoord>132</xCoord>
          <yCoord>180</yCoord>
        </edgeMap>
      </roi>
    </unblindedReadNodule>
    <unblindedReadNodule>
      <noduleID>Nodule 016</noduleID>
      <roi>
        <imageZposition>-182.000000 </imageZposition>
        <imageSOP_UID>1.3.6.1.4.1.14519.5.2.1.6279.6001.319173955411763681511012483567</imageSOP_UID>
        <inclusion>TRUE</inclusion>
        <edgeMap>
          <xCoord>210</xCoord>
          <yCoord>230</yCoord>
        </edgeMap>
      </roi>
    </unblindedReadNodule>
    <unblindedReadNodule>
      <noduleID>Nodule 017</noduleID>
      <roi>
        <imageZposition>-272.000000 </imageZposition>
        <imageSOP_UID>1.3.6.1.4.1.14519.5.2.1.6279.6001.305302598788167761738580031393</imageSOP_UID>
        <inclusion>TRUE</inclusion>
        <edgeMap>
          <xCoord>375</xCoord>
          <yCoord>382</yCoord>
        </edgeMap>
      </roi>
    </unblindedReadNodule>
    <nonNodule>
      <nonNoduleID>_Non-nodule 001</nonNoduleID>
      <imageZposition>-67.000000</imageZposition>
      <imageSOP_UID>1.3.6.1.4.1.14519.5.2.1.6279.6001.800510546238719530205074977626</imageSOP_UID>
      <locus>
        <xCoord>204</xCoord>
        <yCoord>320</yCoord>
      </locus>
    </nonNodule>
    <nonNodule>
      <nonNoduleID>_Non-nodule 002</nonNoduleID>
      <imageZposition>-184.500000 </imageZposition>
      <imageSOP_UID>1.3.6.1.4.1.14519.5.2.1.6279.6001.127461591810377054815574073496</imageSOP_UID>
      <locus>
        <xCoord>392</xCoord>
        <yCoord>362</yCoord>
      </locus>
    </nonNodule>
    <nonNodule>
      <nonNoduleID>_Non-nodule 003</nonNoduleID>
      <imageZposition>-187.000000 </imageZposition>
      <imageSOP_UID>1.3.6.1.4.1.14519.5.2.1.6279.6001.290365064393068069320910335670</imageSOP_UID>
      <locus>
        <xCoord>110</xCoord>
        <yCoord>367</yCoord>
      </locus>
    </nonNodule>
  </readingSession>
<readingSession>
    <annotationVersion>3.12</annotationVersion>
    <servicingRadiologistID>1052035512</servicingRadiologistID>
    <unblindedReadNodule>
      <noduleID>IL057_123012</noduleID>
      <characteristics>
        <subtlety>5</subtlety>
        <internalStructure>1</internalStructure>
        <calcification>6</calcification>
        <sphericity>4</sphericity>
        <margin>3</margin>
        <lobulation>4</lobulation>
        <spiculation>4</spiculation>
        <texture>5</texture>
        <malignancy>5</malignancy>
      </characteristics>
      <roi>
        <imageZposition>-144.5</imageZposition>
        <imageSOP_UID>1.3.6.1.4.1.14519.5.2.1.6279.6001.162427026567315962297027354743</imageSOP_UID>
        <inclusion>TRUE</inclusion>
        <edgeMap>
          <xCoord>314</xCoord>
          <yCoord>217</yCoord>
        </edgeMap>
        <edgeMap>
          <xCoord>315</xCoord>
          <yCoord>216</yCoord>
        </edgeMap>
        <edgeMap>
          <xCoord>314</xCoord>
          <yCoord>215</yCoord>
        </edgeMap>
        <edgeMap>
          <xCoord>314</xCoord>
          <yCoord>214</yCoord>
        </edgeMap>
        <edgeMap>
          <xCoord>314</xCoord>
          <yCoord>213</yCoord>
        </edgeMap>
        <edgeMap>
          <xCoord>313</xCoord>
          <yCoord>212</yCoord>
        </edgeMap>
        <edgeMap>
          <xCoord>313</xCoord>
          <yCoord>211</yCoord>
        </edgeMap>
        <edgeMap>
          <xCoord>312</xCoord>
          <yCoord>210</yCoord>
        </edgeMap>
        <edgeMap>
          <xCoord>312</xCoord>
          <yCoord>209</yCoord>
        </edgeMap>
        <edgeMap>
          <xCoord>311</xCoord>
          <yCoord>208</yCoord>
        </edgeMap>
        <edgeMap>
          <xCoord>310</xCoord>
          <yCoord>207</yCoord>
        </edgeMap>
        <edgeMap>
          <xCoord>309</xCoord>
          <yCoord>206</yCoord>
        </edgeMap>
        <edgeMap>
          <xCoord>308</xCoord>
          <yCoord>205</yCoord>
        </edgeMap>
        <edgeMap>
          <xCoord>307</xCoord>
          <yCoord>205</yCoord>
        </edgeMap>
        <edgeMap>
          <xCoord>306</xCoord>
          <yCoord>206</yCoord>
        </edgeMap>
        <edgeMap>
          <xCoord>305</xCoord>
          <yCoord>207</yCoord>
        </edgeMap>
        <edgeMap>
          <xCoord>304</xCoord>
          <yCoord>208</yCoord>
        </edgeMap>
        <edgeMap>
          <xCoord>304</xCoord>
          <yCoord>209</yCoord>
        </edgeMap>
        <edgeMap>
          <xCoord>305</xCoord>
          <yCoord>210</yCoord>
        </edgeMap>
        <edgeMap>
          <xCoord>305</xCoord>
          <yCoord>211</yCoord>
        </edgeMap>
        <edgeMap>
          <xCoord>305</xCoord>
          <yCoord>212</yCoord>
        </edgeMap>
        <edgeMap>
          <xCoord>306</xCoord>
          <yCoord>213</yCoord>
        </edgeMap>
        <edgeMap>
          <xCoord>307</xCoord>
          <yCoord>213</yCoord>
        </edgeMap>
        <edgeMap>
          <xCoord>308</xCoord>
          <yCoord>214</yCoord>
        </edgeMap>
        <edgeMap>
          <xCoord>309</xCoord>
          <yCoord>215</yCoord>
        </edgeMap>
        <edgeMap>
          <xCoord>310</xCoord>
          <yCoord>216</yCoord>
        </edgeMap>
        <edgeMap>
          <xCoord>311</xCoord>
          <yCoord>216</yCoord>
        </edgeMap>
        <edgeMap>
          <xCoord>312</xCoord>
          <yCoord>217</yCoord>
        </edgeMap>
        <edgeMap>
          <xCoord>313</xCoord>
          <yCoord>217</yCoord>
        </edgeMap>
        <edgeMap>
          <xCoord>314</xCoord>
          <yCoord>217</yCoord>
        </edgeMap>
      </roi>
      <roi>
        <imageZposition>-147.0</imageZposition>
        <imageSOP_UID>1.3.6.1.4.1.14519.5.2.1.6279.6001.100740179189270239307112338131</imageSOP_UID>
        <inclusion>TRUE</inclusion>
        <edgeMap>
          <xCoord>309</xCoord>
          <yCoord>217</yCoord>
        </edgeMap>
        <edgeMap>
          <xCoord>310</xCoord>
          <yCoord>216</yCoord>
        </edgeMap>
        <edgeMap>
          <xCoord>311</xCoord>
          <yCoord>215</yCoord>
        </edgeMap>
        <edgeMap>
          <xCoord>312</xCoord>
          <yCoord>214</yCoord>
        </edgeMap>
        <edgeMap>
          <xCoord>312</xCoord>
          <yCoord>213</yCoord>
        </edgeMap>
        <edgeMap>
          <xCoord>313</xCoord>
          <yCoord>212</yCoord>
        </edgeMap>
        <edgeMap>
          <xCoord>313</xCoord>
          <yCoord>211</yCoord>
        </edgeMap>
        <edgeMap>
          <xCoord>313</xCoord>
          <yCoord>210</yCoord>
        </edgeMap>
        <edgeMap>
          <xCoord>313</xCoord>
          <yCoord>209</yCoord>
        </edgeMap>
        <edgeMap>
          <xCoord>313</xCoord>
          <yCoord>208</yCoord>
        </edgeMap>
        <edgeMap>
          <xCoord>314</xCoord>
          <yCoord>207</yCoord>
        </edgeMap>
        <edgeMap>
          <xCoord>314</xCoord>
          <yCoord>206</yCoord>
        </edgeMap>
        <edgeMap>
          <xCoord>314</xCoord>
          <yCoord>205</yCoord>
        </edgeMap>
        <edgeMap>
          <xCoord>313</xCoord>
          <yCoord>204</yCoord>
        </edgeMap>
        <edgeMap>
          <xCoord>313</xCoord>
          <yCoord>203</yCoord>
        </edgeMap>
        <edgeMap>
          <xCoord>312</xCoord>
          <yCoord>202</yCoord>
        </edgeMap>
        <edgeMap>
          <xCoord>311</xCoord>
          <yCoord>201</yCoord>
        </edgeMap>
        <edgeMap>
          <xCoord>311</xCoord>
          <yCoord>200</yCoord>
        </edgeMap>
        <edgeMap>
          <xCoord>310</xCoord>
          <yCoord>199</yCoord>
        </edgeMap>
        <edgeMap>
          <xCoord>309</xCoord>
          <yCoord>199</yCoord>
        </edgeMap>
        <edgeMap>
          <xCoord>308</xCoord>
          <yCoord>198</yCoord>
        </edgeMap>
        <edgeMap>
          <xCoord>307</xCoord>
          <yCoord>198</yCoord>
        </edgeMap>
        <edgeMap>
          <xCoord>306</xCoord>
          <yCoord>199</yCoord>
        </edgeMap>
        <edgeMap>
          <xCoord>305</xCoord>
          <yCoord>199</yCoord>
        </edgeMap>
        <edgeMap>
          <xCoord>304</xCoord>
          <yCoord>199</yCoord>
        </edgeMap>
        <edgeMap>
          <xCoord>303</xCoord>
          <yCoord>199</yCoord>
        </edgeMap>
        <edgeMap>
          <xCoord>302</xCoord>
          <yCoord>199</yCoord>
        </edgeMap>
        <edgeMap>
          <xCoord>301</xCoord>
          <yCoord>200</yCoord>
        </edgeMap>
        <edgeMap>
          <xCoord>301</xCoord>
          <yCoord>201</yCoord>
        </edgeMap>
        <edgeMap>
          <xCoord>302</xCoord>
          <yCoord>202</yCoord>
        </edgeMap>
        <edgeMap>
          <xCoord>302</xCoord>
          <yCoord>203</yCoord>
        </edgeMap>
        <edgeMap>
          <xCoord>302</xCoord>
          <yCoord>204</yCoord>
        </edgeMap>
        <edgeMap>
          <xCoord>302</xCoord>
          <yCoord>205</yCoord>
        </edgeMap>
        <edgeMap>
          <xCoord>302</xCoord>
          <yCoord>206</yCoord>
        </edgeMap>
        <edgeMap>
          <xCoord>302</xCoord>
          <yCoord>207</yCoord>
        </edgeMap>
        <edgeMap>
          <xCoord>302</xCoord>
          <yCoord>208</yCoord>
        </edgeMap>
        <edgeMap>
          <xCoord>302</xCoord>
          <yCoord>209</yCoord>
        </edgeMap>
        <edgeMap>
          <xCoord>301</xCoord>
          <yCoord>210</yCoord>
        </edgeMap>
        <edgeMap>
          <xCoord>302</xCoord>
          <yCoord>211</yCoord>
        </edgeMap>
        <edgeMap>
          <xCoord>303</xCoord>
          <yCoord>212</yCoord>
        </edgeMap>
        <edgeMap>
          <xCoord>303</xCoord>
          <yCoord>213</yCoord>
        </edgeMap>
        <edgeMap>
          <xCoord>303</xCoord>
          <yCoord>214</yCoord>
        </edgeMap>
        <edgeMap>
          <xCoord>304</xCoord>
          <yCoord>215</yCoord>
        </edgeMap>
        <edgeMap>
          <xCoord>305</xCoord>
          <yCoord>216</yCoord>
        </edgeMap>
        <edgeMap>
          <xCoord>306</xCoord>
          <yCoord>217</yCoord>
        </edgeMap>
        <edgeMap>
          <xCoord>307</xCoord>
          <yCoord>217</yCoord>
        </edgeMap>
        <edgeMap>
          <xCoord>308</xCoord>
          <yCoord>217</yCoord>
        </edgeMap>
        <edgeMap>
          <xCoord>309</xCoord>
          <yCoord>217</yCoord>
        </edgeMap>
      </roi>
      <roi>
        <imageZposition>-149.5</imageZposition>
        <imageSOP_UID>1.3.6.1.4.1.14519.5.2.1.6279.6001.154906710369844450260007893700</imageSOP_UID>
        <inclusion>TRUE</inclusion>
        <edgeMap>
          <xCoord>308</xCoord>
          <yCoord>215</yCoord>
        </edgeMap>
        <edgeMap>
          <xCoord>309</xCoord>
          <yCoord>214</yCoord>
        </edgeMap>
        <edgeMap>
          <xCoord>310</xCoord>
          <yCoord>213</yCoord>
        </edgeMap>
        <edgeMap>
          <xCoord>310</xCoord>
          <yCoord>212</yCoord>
        </edgeMap>
        <edgeMap>
          <xCoord>309</xCoord>
          <yCoord>211</yCoord>
        </edgeMap>
        <edgeMap>
          <xCoord>309</xCoord>
          <yCoord>210</yCoord>
        </edgeMap>
        <edgeMap>
          <xCoord>310</xCoord>
          <yCoord>209</yCoord>
        </edgeMap>
        <edgeMap>
          <xCoord>311</xCoord>
          <yCoord>208</yCoord>
        </edgeMap>
        <edgeMap>
          <xCoord>312</xCoord>
          <yCoord>207</yCoord>
        </edgeMap>
        <edgeMap>
          <xCoord>312</xCoord>
          <yCoord>206</yCoord>
        </edgeMap>
        <edgeMap>
          <xCoord>312</xCoord>
          <yCoord>205</yCoord>
        </edgeMap>
        <edgeMap>
          <xCoord>312</xCoord>
          <yCoord>204</yCoord>
        </edgeMap>
        <edgeMap>
          <xCoord>312</xCoord>
          <yCoord>203</yCoord>
        </edgeMap>
        <edgeMap>
          <xCoord>312</xCoord>
          <yCoord>202</yCoord>
        </edgeMap>
        <edgeMap>
          <xCoord>312</xCoord>
          <yCoord>201</yCoord>
        </edgeMap>
        <edgeMap>
          <xCoord>312</xCoord>
          <yCoord>200</yCoord>
        </edgeMap>
        <edgeMap>
          <xCoord>311</xCoord>
          <yCoord>199</yCoord>
        </edgeMap>
        <edgeMap>
          <xCoord>311</xCoord>
          <yCoord>198</yCoord>
        </edgeMap>
        <edgeMap>
          <xCoord>311</xCoord>
          <yCoord>197</yCoord>
        </edgeMap>
        <edgeMap>
          <xCoord>311</xCoord>
          <yCoord>196</yCoord>
        </edgeMap>
        <edgeMap>
          <xCoord>310</xCoord>
          <yCoord>195</yCoord>
        </edgeMap>
        <edgeMap>
          <xCoord>310</xCoord>
          <yCoord>194</yCoord>
        </edgeMap>
        <edgeMap>
          <xCoord>310</xCoord>
          <yCoord>193</yCoord>
        </edgeMap>
        <edgeMap>
          <xCoord>309</xCoord>
          <yCoord>192</yCoord>
        </edgeMap>
        <edgeMap>
          <xCoord>308</xCoord>
          <yCoord>191</yCoord>
        </edgeMap>
        <edgeMap>
          <xCoord>307</xCoord>
          <yCoord>190</yCoord>
        </edgeMap>
        <edgeMap>
          <xCoord>306</xCoord>
          <yCoord>191</yCoord>
        </edgeMap>
        <edgeMap>
          <xCoord>305</xCoord>
          <yCoord>192</yCoord>
        </edgeMap>
        <edgeMap>
          <xCoord>304</xCoord>
          <yCoord>193</yCoord>
        </edgeMap>
        <edgeMap>
          <xCoord>303</xCoord>
          <yCoord>193</yCoord>
        </edgeMap>
        <edgeMap>
          <xCoord>302</xCoord>
          <yCoord>192</yCoord>
        </edgeMap>
        <edgeMap>
          <xCoord>301</xCoord>
          <yCoord>192</yCoord>
        </edgeMap>
        <edgeMap>
          <xCoord>300</xCoord>
          <yCoord>192</yCoord>
        </edgeMap>
        <edgeMap>
          <xCoord>299</xCoord>
          <yCoord>192</yCoord>
        </edgeMap>
        <edgeMap>
          <xCoord>298</xCoord>
          <yCoord>192</yCoord>
        </edgeMap>
        <edgeMap>
          <xCoord>297</xCoord>
          <yCoord>192</yCoord>
        </edgeMap>
        <edgeMap>
          <xCoord>296</xCoord>
          <yCoord>193</yCoord>
        </edgeMap>
        <edgeMap>
          <xCoord>295</xCoord>
          <yCoord>194</yCoord>
        </edgeMap>
        <edgeMap>
          <xCoord>295</xCoord>
          <yCoord>195</yCoord>
        </edgeMap>
        <edgeMap>
          <xCoord>296</xCoord>
          <yCoord>196</yCoord>
        </edgeMap>
        <edgeMap>
          <xCoord>297</xCoord>
          <yCoord>197</yCoord>
        </edgeMap>
        <edgeMap>
          <xCoord>298</xCoord>
          <yCoord>198</yCoord>
        </edgeMap>
        <edgeMap>
          <xCoord>297</xCoord>
          <yCoord>199</yCoord>
        </edgeMap>
        <edgeMap>
          <xCoord>297</xCoord>
          <yCoord>200</yCoord>
        </edgeMap>
        <edgeMap>
          <xCoord>297</xCoord>
          <yCoord>201</yCoord>
        </edgeMap>
        <edgeMap>
          <xCoord>297</xCoord>
          <yCoord>202</yCoord>
        </edgeMap>
        <edgeMap>
          <xCoord>297</xCoord>
          <yCoord>203</yCoord>
        </edgeMap>
        <edgeMap>
          <xCoord>297</xCoord>
          <yCoord>204</yCoord>
        </edgeMap>
        <edgeMap>
          <xCoord>297</xCoord>
          <yCoord>205</yCoord>
        </edgeMap>
        <edgeMap>
          <xCoord>298</xCoord>
          <yCoord>206</yCoord>
        </edgeMap>
        <edgeMap>
          <xCoord>299</xCoord>
          <yCoord>207</yCoord>
        </edgeMap>
        <edgeMap>
          <xCoord>300</xCoord>
          <yCoord>208</yCoord>
        </edgeMap>
        <edgeMap>
          <xCoord>300</xCoord>
          <yCoord>209</yCoord>
        </edgeMap>
        <edgeMap>
          <xCoord>301</xCoord>
          <yCoord>210</yCoord>
        </edgeMap>
        <edgeMap>
          <xCoord>302</xCoord>
          <yCoord>211</yCoord>
        </edgeMap>
        <edgeMap>
          <xCoord>303</xCoord>
          <yCoord>212</yCoord>
        </edgeMap>
        <edgeMap>
          <xCoord>304</xCoord>
          <yCoord>213</yCoord>
        </edgeMap>
        <edgeMap>
          <xCoord>305</xCoord>
          <yCoord>214</yCoord>
        </edgeMap>
        <edgeMap>
          <xCoord>306</xCoord>
          <yCoord>215</yCoord>
        </edgeMap>
        <edgeMap>
          <xCoord>307</xCoord>
          <yCoord>215</yCoord>
        </edgeMap>
        <edgeMap>
          <xCoord>308</xCoord>
          <yCoord>215</yCoord>
        </edgeMap>
      </roi>
      <roi>
        <imageZposition>-152.0</imageZposition>
        <imageSOP_UID>1.3.6.1.4.1.14519.5.2.1.6279.6001.469162805866285722906215655257</imageSOP_UID>
        <inclusion>TRUE</inclusion>
        <edgeMap>
          <xCoord>302</xCoord>
          <yCoord>211</yCoord>
        </edgeMap>
        <edgeMap>
          <xCoord>303</xCoord>
          <yCoord>210</yCoord>
        </edgeMap>
        <edgeMap>
          <xCoord>304</xCoord>
          <yCoord>210</yCoord>
        </edgeMap>
        <edgeMap>
          <xCoord>305</xCoord>
          <yCoord>210</yCoord>
        </edgeMap>
        <edgeMap>
          <xCoord>306</xCoord>
          <yCoord>209</yCoord>
        </edgeMap>
        <edgeMap>
          <xCoord>307</xCoord>
          <yCoord>208</yCoord>
        </edgeMap>
        <edgeMap>
          <xCoord>308</xCoord>
          <yCoord>207</yCoord>
        </edgeMap>
        <edgeMap>
          <xCoord>309</xCoord>
          <yCoord>206</yCoord>
        </edgeMap>
        <edgeMap>
          <xCoord>309</xCoord>
          <yCoord>205</yCoord>
        </edgeMap>
        <edgeMap>
          <xCoord>310</xCoord>
          <yCoord>204</yCoord>
        </edgeMap>
        <edgeMap>
          <xCoord>310</xCoord>
          <yCoord>203</yCoord>
        </edgeMap>
        <edgeMap>
          <xCoord>310</xCoord>
          <yCoord>202</yCoord>
        </edgeMap>
        <edgeMap>
          <xCoord>310</xCoord>
          <yCoord>201</yCoord>
        </edgeMap>
        <edgeMap>
          <xCoord>310</xCoord>
          <yCoord>200</yCoord>
        </edgeMap>
        <edgeMap>
          <xCoord>310</xCoord>
          <yCoord>199</yCoord>
        </edgeMap>
        <edgeMap>
          <xCoord>310</xCoord>
          <yCoord>198</yCoord>
        </edgeMap>
        <edgeMap>
          <xCoord>309</xCoord>
          <yCoord>197</yCoord>
        </edgeMap>
        <edgeMap>
          <xCoord>308</xCoord>
          <yCoord>196</yCoord>
        </edgeMap>
        <edgeMap>
          <xCoord>307</xCoord>
          <yCoord>195</yCoord>
        </edgeMap>
        <edgeMap>
          <xCoord>307</xCoord>
          <yCoord>194</yCoord>
        </edgeMap>
        <edgeMap>
          <xCoord>308</xCoord>
          <yCoord>193</yCoord>
        </edgeMap>
        <edgeMap>
          <xCoord>308</xCoord>
          <yCoord>192</yCoord>
        </edgeMap>
        <edgeMap>
          <xCoord>308</xCoord>
          <yCoord>191</yCoord>
        </edgeMap>
        <edgeMap>
          <xCoord>307</xCoord>
          <yCoord>190</yCoord>
        </edgeMap>
        <edgeMap>
          <xCoord>306</xCoord>
          <yCoord>191</yCoord>
        </edgeMap>
        <edgeMap>
          <xCoord>305</xCoord>
          <yCoord>192</yCoord>
        </edgeMap>
        <edgeMap>
          <xCoord>304</xCoord>
          <yCoord>192</yCoord>
        </edgeMap>
        <edgeMap>
          <xCoord>303</xCoord>
          <yCoord>191</yCoord>
        </edgeMap>
        <edgeMap>
          <xCoord>302</xCoord>
          <yCoord>191</yCoord>
        </edgeMap>
        <edgeMap>
          <xCoord>301</xCoord>
          <yCoord>190</yCoord>
        </edgeMap>
        <edgeMap>
          <xCoord>300</xCoord>
          <yCoord>190</yCoord>
        </edgeMap>
        <edgeMap>
          <xCoord>299</xCoord>
          <yCoord>191</yCoord>
        </edgeMap>
        <edgeMap>
          <xCoord>298</xCoord>
          <yCoord>191</yCoord>
        </edgeMap>
        <edgeMap>
          <xCoord>297</xCoord>
          <yCoord>190</yCoord>
        </edgeMap>
        <edgeMap>
          <xCoord>296</xCoord>
          <yCoord>191</yCoord>
        </edgeMap>
        <edgeMap>
          <xCoord>295</xCoord>
          <yCoord>191</yCoord>
        </edgeMap>
        <edgeMap>
          <xCoord>294</xCoord>
          <yCoord>190</yCoord>
        </edgeMap>
        <edgeMap>
          <xCoord>293</xCoord>
          <yCoord>190</yCoord>
        </edgeMap>
        <edgeMap>
          <xCoord>292</xCoord>
          <yCoord>191</yCoord>
        </edgeMap>
        <edgeMap>
          <xCoord>293</xCoord>
          <yCoord>192</yCoord>
        </edgeMap>
        <edgeMap>
          <xCoord>293</xCoord>
          <yCoord>193</yCoord>
        </edgeMap>
        <edgeMap>
          <xCoord>293</xCoord>
          <yCoord>194</yCoord>
        </edgeMap>
        <edgeMap>
          <xCoord>293</xCoord>
          <yCoord>195</yCoord>
        </edgeMap>
        <edgeMap>
          <xCoord>293</xCoord>
          <yCoord>196</yCoord>
        </edgeMap>
        <edgeMap>
          <xCoord>293</xCoord>
          <yCoord>197</yCoord>
        </edgeMap>
        <edgeMap>
          <xCoord>292</xCoord>
          <yCoord>198</yCoord>
        </edgeMap>
        <edgeMap>
          <xCoord>291</xCoord>
          <yCoord>199</yCoord>
        </edgeMap>
        <edgeMap>
          <xCoord>291</xCoord>
          <yCoord>200</yCoord>
        </edgeMap>
        <edgeMap>
          <xCoord>292</xCoord>
          <yCoord>201</yCoord>
        </edgeMap>
        <edgeMap>
          <xCoord>293</xCoord>
          <yCoord>202</yCoord>
        </edgeMap>
        <edgeMap>
          <xCoord>294</xCoord>
          <yCoord>203</yCoord>
        </edgeMap>
        <edgeMap>
          <xCoord>295</xCoord>
          <yCoord>204</yCoord>
        </edgeMap>
        <edgeMap>
          <xCoord>295</xCoord>
          <yCoord>205</yCoord>
        </edgeMap>
        <edgeMap>
          <xCoord>296</xCoord>
          <yCoord>206</yCoord>
        </edgeMap>
        <edgeMap>
          <xCoord>297</xCoord>
          <yCoord>207</yCoord>
        </edgeMap>
        <edgeMap>
          <xCoord>298</xCoord>
          <yCoord>208</yCoord>
        </edgeMap>
        <edgeMap>
          <xCoord>299</xCoord>
          <yCoord>209</yCoord>
        </edgeMap>
        <edgeMap>
          <xCoord>300</xCoord>
          <yCoord>210</yCoord>
        </edgeMap>
        <edgeMap>
          <xCoord>301</xCoord>
          <yCoord>211</yCoord>
        </edgeMap>
        <edgeMap>
          <xCoord>302</xCoord>
          <yCoord>211</yCoord>
        </edgeMap>
      </roi>
      <roi>
        <imageZposition>-154.5</imageZposition>
        <imageSOP_UID>1.3.6.1.4.1.14519.5.2.1.6279.6001.165063095876099870719796197015</imageSOP_UID>
        <inclusion>TRUE</inclusion>
        <edgeMap>
          <xCoord>304</xCoord>
          <yCoord>209</yCoord>
        </edgeMap>
        <edgeMap>
          <xCoord>305</xCoord>
          <yCoord>208</yCoord>
        </edgeMap>
        <edgeMap>
          <xCoord>306</xCoord>
          <yCoord>207</yCoord>
        </edgeMap>
        <edgeMap>
          <xCoord>307</xCoord>
          <yCoord>206</yCoord>
        </edgeMap>
        <edgeMap>
          <xCoord>308</xCoord>
          <yCoord>205</yCoord>
        </edgeMap>
        <edgeMap>
          <xCoord>308</xCoord>
          <yCoord>204</yCoord>
        </edgeMap>
        <edgeMap>
          <xCoord>308</xCoord>
          <yCoord>203</yCoord>
        </edgeMap>
        <edgeMap>
          <xCoord>308</xCoord>
          <yCoord>202</yCoord>
        </edgeMap>
        <edgeMap>
          <xCoord>308</xCoord>
          <yCoord>201</yCoord>
        </edgeMap>
        <edgeMap>
          <xCoord>307</xCoord>
          <yCoord>200</yCoord>
        </edgeMap>
        <edgeMap>
          <xCoord>307</xCoord>
          <yCoord>199</yCoord>
        </edgeMap>
        <edgeMap>
          <xCoord>307</xCoord>
          <yCoord>198</yCoord>
        </edgeMap>
        <edgeMap>
          <xCoord>307</xCoord>
          <yCoord>197</yCoord>
        </edgeMap>
        <edgeMap>
          <xCoord>306</xCoord>
          <yCoord>196</yCoord>
        </edgeMap>
        <edgeMap>
          <xCoord>305</xCoord>
          <yCoord>195</yCoord>
        </edgeMap>
        <edgeMap>
          <xCoord>304</xCoord>
          <yCoord>194</yCoord>
        </edgeMap>
        <edgeMap>
          <xCoord>303</xCoord>
          <yCoord>193</yCoord>
        </edgeMap>
        <edgeMap>
          <xCoord>302</xCoord>
          <yCoord>192</yCoord>
        </edgeMap>
        <edgeMap>
          <xCoord>301</xCoord>
          <yCoord>191</yCoord>
        </edgeMap>
        <edgeMap>
          <xCoord>300</xCoord>
          <yCoord>191</yCoord>
        </edgeMap>
        <edgeMap>
          <xCoord>299</xCoord>
          <yCoord>190</yCoord>
        </edgeMap>
        <edgeMap>
          <xCoord>298</xCoord>
          <yCoord>190</yCoord>
        </edgeMap>
        <edgeMap>
          <xCoord>297</xCoord>
          <yCoord>191</yCoord>
        </edgeMap>
        <edgeMap>
          <xCoord>296</xCoord>
          <yCoord>191</yCoord>
        </edgeMap>
        <edgeMap>
          <xCoord>295</xCoord>
          <yCoord>191</yCoord>
        </edgeMap>
        <edgeMap>
          <xCoord>294</xCoord>
          <yCoord>191</yCoord>
        </edgeMap>
        <edgeMap>
          <xCoord>293</xCoord>
          <yCoord>191</yCoord>
        </edgeMap>
        <edgeMap>
          <xCoord>292</xCoord>
          <yCoord>192</yCoord>
        </edgeMap>
        <edgeMap>
          <xCoord>292</xCoord>
          <yCoord>193</yCoord>
        </edgeMap>
        <edgeMap>
          <xCoord>292</xCoord>
          <yCoord>194</yCoord>
        </edgeMap>
        <edgeMap>
          <xCoord>292</xCoord>
          <yCoord>195</yCoord>
        </edgeMap>
        <edgeMap>
          <xCoord>292</xCoord>
          <yCoord>196</yCoord>
        </edgeMap>
        <edgeMap>
          <xCoord>291</xCoord>
          <yCoord>197</yCoord>
        </edgeMap>
        <edgeMap>
          <xCoord>290</xCoord>
          <yCoord>198</yCoord>
        </edgeMap>
        <edgeMap>
          <xCoord>290</xCoord>
          <yCoord>199</yCoord>
        </edgeMap>
        <edgeMap>
          <xCoord>290</xCoord>
          <yCoord>200</yCoord>
        </edgeMap>
        <edgeMap>
          <xCoord>290</xCoord>
          <yCoord>201</yCoord>
        </edgeMap>
        <edgeMap>
          <xCoord>290</xCoord>
          <yCoord>202</yCoord>
        </edgeMap>
        <edgeMap>
          <xCoord>290</xCoord>
          <yCoord>203</yCoord>
        </edgeMap>
        <edgeMap>
          <xCoord>290</xCoord>
          <yCoord>204</yCoord>
        </edgeMap>
        <edgeMap>
          <xCoord>291</xCoord>
          <yCoord>205</yCoord>
        </edgeMap>
        <edgeMap>
          <xCoord>292</xCoord>
          <yCoord>205</yCoord>
        </edgeMap>
        <edgeMap>
          <xCoord>293</xCoord>
          <yCoord>205</yCoord>
        </edgeMap>
        <edgeMap>
          <xCoord>294</xCoord>
          <yCoord>206</yCoord>
        </edgeMap>
        <edgeMap>
          <xCoord>295</xCoord>
          <yCoord>207</yCoord>
        </edgeMap>
        <edgeMap>
          <xCoord>296</xCoord>
          <yCoord>208</yCoord>
        </edgeMap>
        <edgeMap>
          <xCoord>297</xCoord>
          <yCoord>209</yCoord>
        </edgeMap>
        <edgeMap>
          <xCoord>298</xCoord>
          <yCoord>209</yCoord>
        </edgeMap>
        <edgeMap>
          <xCoord>299</xCoord>
          <yCoord>209</yCoord>
        </edgeMap>
        <edgeMap>
          <xCoord>300</xCoord>
          <yCoord>209</yCoord>
        </edgeMap>
        <edgeMap>
          <xCoord>301</xCoord>
          <yCoord>209</yCoord>
        </edgeMap>
        <edgeMap>
          <xCoord>302</xCoord>
          <yCoord>209</yCoord>
        </edgeMap>
        <edgeMap>
          <xCoord>303</xCoord>
          <yCoord>209</yCoord>
        </edgeMap>
        <edgeMap>
          <xCoord>304</xCoord>
          <yCoord>209</yCoord>
        </edgeMap>
      </roi>
      <roi>
        <imageZposition>-157.0</imageZposition>
        <imageSOP_UID>1.3.6.1.4.1.14519.5.2.1.6279.6001.260828062896441829175964038555</imageSOP_UID>
        <inclusion>TRUE</inclusion>
        <edgeMap>
          <xCoord>297</xCoord>
          <yCoord>208</yCoord>
        </edgeMap>
        <edgeMap>
          <xCoord>298</xCoord>
          <yCoord>207</yCoord>
        </edgeMap>
        <edgeMap>
          <xCoord>299</xCoord>
          <yCoord>207</yCoord>
        </edgeMap>
        <edgeMap>
          <xCoord>300</xCoord>
          <yCoord>207</yCoord>
        </edgeMap>
        <edgeMap>
          <xCoord>301</xCoord>
          <yCoord>207</yCoord>
        </edgeMap>
        <edgeMap>
          <xCoord>302</xCoord>
          <yCoord>207</yCoord>
        </edgeMap>
        <edgeMap>
          <xCoord>303</xCoord>
          <yCoord>207</yCoord>
        </edgeMap>
        <edgeMap>
          <xCoord>304</xCoord>
          <yCoord>207</yCoord>
        </edgeMap>
        <edgeMap>
          <xCoord>304</xCoord>
          <yCoord>206</yCoord>
        </edgeMap>
        <edgeMap>
          <xCoord>304</xCoord>
          <yCoord>205</yCoord>
        </edgeMap>
        <edgeMap>
          <xCoord>304</xCoord>
          <yCoord>204</yCoord>
        </edgeMap>
        <edgeMap>
          <xCoord>304</xCoord>
          <yCoord>203</yCoord>
        </edgeMap>
        <edgeMap>
          <xCoord>304</xCoord>
          <yCoord>202</yCoord>
        </edgeMap>
        <edgeMap>
          <xCoord>305</xCoord>
          <yCoord>201</yCoord>
        </edgeMap>
        <edgeMap>
          <xCoord>305</xCoord>
          <yCoord>200</yCoord>
        </edgeMap>
        <edgeMap>
          <xCoord>305</xCoord>
          <yCoord>199</yCoord>
        </edgeMap>
        <edgeMap>
          <xCoord>305</xCoord>
          <yCoord>198</yCoord>
        </edgeMap>
        <edgeMap>
          <xCoord>304</xCoord>
          <yCoord>198</yCoord>
        </edgeMap>
        <edgeMap>
          <xCoord>303</xCoord>
          <yCoord>197</yCoord>
        </edgeMap>
        <edgeMap>
          <xCoord>302</xCoord>
          <yCoord>196</yCoord>
        </edgeMap>
        <edgeMap>
          <xCoord>301</xCoord>
          <yCoord>196</yCoord>
        </edgeMap>
        <edgeMap>
          <xCoord>300</xCoord>
          <yCoord>196</yCoord>
        </edgeMap>
        <edgeMap>
          <xCoord>299</xCoord>
          <yCoord>197</yCoord>
        </edgeMap>
        <edgeMap>
          <xCoord>298</xCoord>
          <yCoord>197</yCoord>
        </edgeMap>
        <edgeMap>
          <xCoord>297</xCoord>
          <yCoord>197</yCoord>
        </edgeMap>
        <edgeMap>
          <xCoord>296</xCoord>
          <yCoord>197</yCoord>
        </edgeMap>
        <edgeMap>
          <xCoord>295</xCoord>
          <yCoord>197</yCoord>
        </edgeMap>
        <edgeMap>
          <xCoord>294</xCoord>
          <yCoord>197</yCoord>
        </edgeMap>
        <edgeMap>
          <xCoord>293</xCoord>
          <yCoord>197</yCoord>
        </edgeMap>
        <edgeMap>
          <xCoord>292</xCoord>
          <yCoord>198</yCoord>
        </edgeMap>
        <edgeMap>
          <xCoord>292</xCoord>
          <yCoord>199</yCoord>
        </edgeMap>
        <edgeMap>
          <xCoord>291</xCoord>
          <yCoord>200</yCoord>
        </edgeMap>
        <edgeMap>
          <xCoord>290</xCoord>
          <yCoord>200</yCoord>
        </edgeMap>
        <edgeMap>
          <xCoord>290</xCoord>
          <yCoord>201</yCoord>
        </edgeMap>
        <edgeMap>
          <xCoord>289</xCoord>
          <yCoord>202</yCoord>
        </edgeMap>
        <edgeMap>
          <xCoord>289</xCoord>
          <yCoord>203</yCoord>
        </edgeMap>
        <edgeMap>
          <xCoord>290</xCoord>
          <yCoord>204</yCoord>
        </edgeMap>
        <edgeMap>
          <xCoord>290</xCoord>
          <yCoord>205</yCoord>
        </edgeMap>
        <edgeMap>
          <xCoord>291</xCoord>
          <yCoord>205</yCoord>
        </edgeMap>
        <edgeMap>
          <xCoord>292</xCoord>
          <yCoord>206</yCoord>
        </edgeMap>
        <edgeMap>
          <xCoord>293</xCoord>
          <yCoord>206</yCoord>
        </edgeMap>
        <edgeMap>
          <xCoord>294</xCoord>
          <yCoord>206</yCoord>
        </edgeMap>
        <edgeMap>
          <xCoord>295</xCoord>
          <yCoord>206</yCoord>
        </edgeMap>
        <edgeMap>
          <xCoord>296</xCoord>
          <yCoord>206</yCoord>
        </edgeMap>
        <edgeMap>
          <xCoord>297</xCoord>
          <yCoord>207</yCoord>
        </edgeMap>
        <edgeMap>
          <xCoord>297</xCoord>
          <yCoord>208</yCoord>
        </edgeMap>
      </roi>
    </unblindedReadNodule>
    <unblindedReadNodule>
      <noduleID>IL057_123019</noduleID>
      <characteristics>
        <subtlety>4</subtlety>
        <internalStructure>1</internalStructure>
        <calcification>6</calcification>
        <sphericity>4</sphericity>
        <margin>3</margin>
        <lobulation>3</lobulation>
        <spiculation>2</spiculation>
        <texture>4</texture>
        <malignancy>3</malignancy>
      </characteristics>
      <roi>
        <imageZposition>-139.5</imageZposition>
        <imageSOP_UID>1.3.6.1.4.1.14519.5.2.1.6279.6001.116435758429735254143565009484</imageSOP_UID>
        <inclusion>TRUE</inclusion>
        <edgeMap>
          <xCoord>281</xCoord>
          <yCoord>197</yCoord>
        </edgeMap>
        <edgeMap>
          <xCoord>281</xCoord>
          <yCoord>196</yCoord>
        </edgeMap>
        <edgeMap>
          <xCoord>282</xCoord>
          <yCoord>195</yCoord>
        </edgeMap>
        <edgeMap>
          <xCoord>283</xCoord>
          <yCoord>195</yCoord>
        </edgeMap>
        <edgeMap>
          <xCoord>284</xCoord>
          <yCoord>195</yCoord>
        </edgeMap>
        <edgeMap>
          <xCoord>285</xCoord>
          <yCoord>194</yCoord>
        </edgeMap>
        <edgeMap>
          <xCoord>285</xCoord>
          <yCoord>193</yCoord>
        </edgeMap>
        <edgeMap>
          <xCoord>285</xCoord>
          <yCoord>192</yCoord>
        </edgeMap>
        <edgeMap>
          <xCoord>285</xCoord>
          <yCoord>191</yCoord>
        </edgeMap>
        <edgeMap>
          <xCoord>284</xCoord>
          <yCoord>191</yCoord>
        </edgeMap>
        <edgeMap>
          <xCoord>283</xCoord>
          <yCoord>190</yCoord>
        </edgeMap>
        <edgeMap>
          <xCoord>282</xCoord>
          <yCoord>189</yCoord>
        </edgeMap>
        <edgeMap>
          <xCoord>281</xCoord>
          <yCoord>189</yCoord>
        </edgeMap>
        <edgeMap>
          <xCoord>280</xCoord>
          <yCoord>189</yCoord>
        </edgeMap>
        <edgeMap>
          <xCoord>279</xCoord>
          <yCoord>189</yCoord>
        </edgeMap>
        <edgeMap>
          <xCoord>279</xCoord>
          <yCoord>190</yCoord>
        </edgeMap>
        <edgeMap>
          <xCoord>278</xCoord>
          <yCoord>191</yCoord>
        </edgeMap>
        <edgeMap>
          <xCoord>278</xCoord>
          <yCoord>192</yCoord>
        </edgeMap>
        <edgeMap>
          <xCoord>278</xCoord>
          <yCoord>193</yCoord>
        </edgeMap>
        <edgeMap>
          <xCoord>278</xCoord>
          <yCoord>194</yCoord>
        </edgeMap>
        <edgeMap>
          <xCoord>277</xCoord>
          <yCoord>195</yCoord>
        </edgeMap>
        <edgeMap>
          <xCoord>277</xCoord>
          <yCoord>196</yCoord>
        </edgeMap>
        <edgeMap>
          <xCoord>278</xCoord>
          <yCoord>196</yCoord>
        </edgeMap>
        <edgeMap>
          <xCoord>279</xCoord>
          <yCoord>196</yCoord>
        </edgeMap>
        <edgeMap>
          <xCoord>280</xCoord>
          <yCoord>196</yCoord>
        </edgeMap>
        <edgeMap>
          <xCoord>281</xCoord>
          <yCoord>197</yCoord>
        </edgeMap>
      </roi>
      <roi>
        <imageZposition>-142.0</imageZposition>
        <imageSOP_UID>1.3.6.1.4.1.14519.5.2.1.6279.6001.216096933791073857783189490805</imageSOP_UID>
        <inclusion>TRUE</inclusion>
        <edgeMap>
          <xCoord>281</xCoord>
          <yCoord>200</yCoord>
        </edgeMap>
        <edgeMap>
          <xCoord>282</xCoord>
          <yCoord>199</yCoord>
        </edgeMap>
        <edgeMap>
          <xCoord>282</xCoord>
          <yCoord>198</yCoord>
        </edgeMap>
        <edgeMap>
          <xCoord>282</xCoord>
          <yCoord>197</yCoord>
        </edgeMap>
        <edgeMap>
          <xCoord>283</xCoord>
          <yCoord>196</yCoord>
        </edgeMap>
        <edgeMap>
          <xCoord>284</xCoord>
          <yCoord>196</yCoord>
        </edgeMap>
        <edgeMap>
          <xCoord>285</xCoord>
          <yCoord>195</yCoord>
        </edgeMap>
        <edgeMap>
          <xCoord>286</xCoord>
          <yCoord>194</yCoord>
        </edgeMap>
        <edgeMap>
          <xCoord>286</xCoord>
          <yCoord>193</yCoord>
        </edgeMap>
        <edgeMap>
          <xCoord>287</xCoord>
          <yCoord>192</yCoord>
        </edgeMap>
        <edgeMap>
          <xCoord>287</xCoord>
          <yCoord>191</yCoord>
        </edgeMap>
        <edgeMap>
          <xCoord>287</xCoord>
          <yCoord>190</yCoord>
        </edgeMap>
        <edgeMap>
          <xCoord>287</xCoord>
          <yCoord>189</yCoord>
        </edgeMap>
        <edgeMap>
          <xCoord>286</xCoord>
          <yCoord>188</yCoord>
        </edgeMap>
        <edgeMap>
          <xCoord>285</xCoord>
          <yCoord>187</yCoord>
        </edgeMap>
        <edgeMap>
          <xCoord>284</xCoord>
          <yCoord>187</yCoord>
        </edgeMap>
        <edgeMap>
          <xCoord>283</xCoord>
          <yCoord>187</yCoord>
        </edgeMap>
        <edgeMap>
          <xCoord>282</xCoord>
          <yCoord>186</yCoord>
        </edgeMap>
        <edgeMap>
          <xCoord>281</xCoord>
          <yCoord>186</yCoord>
        </edgeMap>
        <edgeMap>
          <xCoord>280</xCoord>
          <yCoord>186</yCoord>
        </edgeMap>
        <edgeMap>
          <xCoord>279</xCoord>
          <yCoord>186</yCoord>
        </edgeMap>
        <edgeMap>
          <xCoord>278</xCoord>
          <yCoord>187</yCoord>
        </edgeMap>
        <edgeMap>
          <xCoord>277</xCoord>
          <yCoord>188</yCoord>
        </edgeMap>
        <edgeMap>
          <xCoord>276</xCoord>
          <yCoord>189</yCoord>
        </edgeMap>
        <edgeMap>
          <xCoord>275</xCoord>
          <yCoord>189</yCoord>
        </edgeMap>
        <edgeMap>
          <xCoord>275</xCoord>
          <yCoord>190</yCoord>
        </edgeMap>
        <edgeMap>
          <xCoord>275</xCoord>
          <yCoord>191</yCoord>
        </edgeMap>
        <edgeMap>
          <xCoord>276</xCoord>
          <yCoord>192</yCoord>
        </edgeMap>
        <edgeMap>
          <xCoord>276</xCoord>
          <yCoord>193</yCoord>
        </edgeMap>
        <edgeMap>
          <xCoord>276</xCoord>
          <yCoord>194</yCoord>
        </edgeMap>
        <edgeMap>
          <xCoord>275</xCoord>
          <yCoord>195</yCoord>
        </edgeMap>
        <edgeMap>
          <xCoord>275</xCoord>
          <yCoord>196</yCoord>
        </edgeMap>
        <edgeMap>
          <xCoord>274</xCoord>
          <yCoord>197</yCoord>
        </edgeMap>
        <edgeMap>
          <xCoord>273</xCoord>
          <yCoord>196</yCoord>
        </edgeMap>
        <edgeMap>
          <xCoord>272</xCoord>
          <yCoord>196</yCoord>
        </edgeMap>
        <edgeMap>
          <xCoord>273</xCoord>
          <yCoord>197</yCoord>
        </edgeMap>
        <edgeMap>
          <xCoord>274</xCoord>
          <yCoord>198</yCoord>
        </edgeMap>
        <edgeMap>
          <xCoord>274</xCoord>
          <yCoord>199</yCoord>
        </edgeMap>
        <edgeMap>
          <xCoord>275</xCoord>
          <yCoord>199</yCoord>
        </edgeMap>
        <edgeMap>
          <xCoord>276</xCoord>
          <yCoord>200</yCoord>
        </edgeMap>
        <edgeMap>
          <xCoord>277</xCoord>
          <yCoord>199</yCoord>
        </edgeMap>
        <edgeMap>
          <xCoord>278</xCoord>
          <yCoord>199</yCoord>
        </edgeMap>
        <edgeMap>
          <xCoord>279</xCoord>
          <yCoord>199</yCoord>
        </edgeMap>
        <edgeMap>
          <xCoord>280</xCoord>
          <yCoord>200</yCoord>
        </edgeMap>
        <edgeMap>
          <xCoord>281</xCoord>
          <yCoord>200</yCoord>
        </edgeMap>
      </roi>
      <roi>
        <imageZposition>-144.5</imageZposition>
        <imageSOP_UID>1.3.6.1.4.1.14519.5.2.1.6279.6001.162427026567315962297027354743</imageSOP_UID>
        <inclusion>TRUE</inclusion>
        <edgeMap>
          <xCoord>280</xCoord>
          <yCoord>199</yCoord>
        </edgeMap>
        <edgeMap>
          <xCoord>281</xCoord>
          <yCoord>198</yCoord>
        </edgeMap>
        <edgeMap>
          <xCoord>282</xCoord>
          <yCoord>197</yCoord>
        </edgeMap>
        <edgeMap>
          <xCoord>282</xCoord>
          <yCoord>196</yCoord>
        </edgeMap>
        <edgeMap>
          <xCoord>283</xCoord>
          <yCoord>195</yCoord>
        </edgeMap>
        <edgeMap>
          <xCoord>284</xCoord>
          <yCoord>195</yCoord>
        </edgeMap>
        <edgeMap>
          <xCoord>285</xCoord>
          <yCoord>195</yCoord>
        </edgeMap>
        <edgeMap>
          <xCoord>286</xCoord>
          <yCoord>195</yCoord>
        </edgeMap>
        <edgeMap>
          <xCoord>286</xCoord>
          <yCoord>194</yCoord>
        </edgeMap>
        <edgeMap>
          <xCoord>287</xCoord>
          <yCoord>193</yCoord>
        </edgeMap>
        <edgeMap>
          <xCoord>287</xCoord>
          <yCoord>192</yCoord>
        </edgeMap>
        <edgeMap>
          <xCoord>286</xCoord>
          <yCoord>191</yCoord>
        </edgeMap>
        <edgeMap>
          <xCoord>286</xCoord>
          <yCoord>190</yCoord>
        </edgeMap>
        <edgeMap>
          <xCoord>286</xCoord>
          <yCoord>189</yCoord>
        </edgeMap>
        <edgeMap>
          <xCoord>285</xCoord>
          <yCoord>188</yCoord>
        </edgeMap>
        <edgeMap>
          <xCoord>284</xCoord>
          <yCoord>187</yCoord>
        </edgeMap>
        <edgeMap>
          <xCoord>283</xCoord>
          <yCoord>187</yCoord>
        </edgeMap>
        <edgeMap>
          <xCoord>282</xCoord>
          <yCoord>186</yCoord>
        </edgeMap>
        <edgeMap>
          <xCoord>281</xCoord>
          <yCoord>186</yCoord>
        </edgeMap>
        <edgeMap>
          <xCoord>280</xCoord>
          <yCoord>186</yCoord>
        </edgeMap>
        <edgeMap>
          <xCoord>279</xCoord>
          <yCoord>186</yCoord>
        </edgeMap>
        <edgeMap>
          <xCoord>278</xCoord>
          <yCoord>187</yCoord>
        </edgeMap>
        <edgeMap>
          <xCoord>277</xCoord>
          <yCoord>188</yCoord>
        </edgeMap>
        <edgeMap>
          <xCoord>276</xCoord>
          <yCoord>189</yCoord>
        </edgeMap>
        <edgeMap>
          <xCoord>276</xCoord>
          <yCoord>190</yCoord>
        </edgeMap>
        <edgeMap>
          <xCoord>276</xCoord>
          <yCoord>191</yCoord>
        </edgeMap>
        <edgeMap>
          <xCoord>276</xCoord>
          <yCoord>192</yCoord>
        </edgeMap>
        <edgeMap>
          <xCoord>276</xCoord>
          <yCoord>193</yCoord>
        </edgeMap>
        <edgeMap>
          <xCoord>276</xCoord>
          <yCoord>194</yCoord>
        </edgeMap>
        <edgeMap>
          <xCoord>275</xCoord>
          <yCoord>195</yCoord>
        </edgeMap>
        <edgeMap>
          <xCoord>274</xCoord>
          <yCoord>196</yCoord>
        </edgeMap>
        <edgeMap>
          <xCoord>275</xCoord>
          <yCoord>197</yCoord>
        </edgeMap>
        <edgeMap>
          <xCoord>276</xCoord>
          <yCoord>198</yCoord>
        </edgeMap>
        <edgeMap>
          <xCoord>277</xCoord>
          <yCoord>199</yCoord>
        </edgeMap>
        <edgeMap>
          <xCoord>278</xCoord>
          <yCoord>199</yCoord>
        </edgeMap>
        <edgeMap>
          <xCoord>279</xCoord>
          <yCoord>199</yCoord>
        </edgeMap>
        <edgeMap>
          <xCoord>280</xCoord>
          <yCoord>199</yCoord>
        </edgeMap>
      </roi>
    </unblindedReadNodule>
    <unblindedReadNodule>
      <noduleID>IL057_123027</noduleID>
      <characteristics>
        <subtlety>4</subtlety>
        <internalStructure>1</internalStructure>
        <calcification>6</calcification>
        <sphericity>3</sphericity>
        <margin>3</margin>
        <lobulation>1</lobulation>
        <spiculation>1</spiculation>
        <texture>4</texture>
        <malignancy>3</malignancy>
      </characteristics>
      <roi>
        <imageZposition>-294.5</imageZposition>
        <imageSOP_UID>1.3.6.1.4.1.14519.5.2.1.6279.6001.863195711489518667610830390228</imageSOP_UID>
        <inclusion>TRUE</inclusion>
        <edgeMap>
          <xCoord>360</xCoord>
          <yCoord>365</yCoord>
        </edgeMap>
        <edgeMap>
          <xCoord>361</xCoord>
          <yCoord>364</yCoord>
        </edgeMap>
        <edgeMap>
          <xCoord>362</xCoord>
          <yCoord>364</yCoord>
        </edgeMap>
        <edgeMap>
          <xCoord>363</xCoord>
          <yCoord>363</yCoord>
        </edgeMap>
        <edgeMap>
          <xCoord>363</xCoord>
          <yCoord>362</yCoord>
        </edgeMap>
        <edgeMap>
          <xCoord>363</xCoord>
          <yCoord>361</yCoord>
        </edgeMap>
        <edgeMap>
          <xCoord>363</xCoord>
          <yCoord>360</yCoord>
        </edgeMap>
        <edgeMap>
          <xCoord>362</xCoord>
          <yCoord>359</yCoord>
        </edgeMap>
        <edgeMap>
          <xCoord>361</xCoord>
          <yCoord>358</yCoord>
        </edgeMap>
        <edgeMap>
          <xCoord>360</xCoord>
          <yCoord>358</yCoord>
        </edgeMap>
        <edgeMap>
          <xCoord>359</xCoord>
          <yCoord>357</yCoord>
        </edgeMap>
        <edgeMap>
          <xCoord>358</xCoord>
          <yCoord>357</yCoord>
        </edgeMap>
        <edgeMap>
          <xCoord>357</xCoord>
          <yCoord>357</yCoord>
        </edgeMap>
        <edgeMap>
          <xCoord>356</xCoord>
          <yCoord>358</yCoord>
        </edgeMap>
        <edgeMap>
          <xCoord>355</xCoord>
          <yCoord>359</yCoord>
        </edgeMap>
        <edgeMap>
          <xCoord>355</xCoord>
          <yCoord>360</yCoord>
        </edgeMap>
        <edgeMap>
          <xCoord>355</xCoord>
          <yCoord>361</yCoord>
        </edgeMap>
        <edgeMap>
          <xCoord>355</xCoord>
          <yCoord>362</yCoord>
        </edgeMap>
        <edgeMap>
          <xCoord>356</xCoord>
          <yCoord>363</yCoord>
        </edgeMap>
        <edgeMap>
          <xCoord>357</xCoord>
          <yCoord>363</yCoord>
        </edgeMap>
        <edgeMap>
          <xCoord>358</xCoord>
          <yCoord>364</yCoord>
        </edgeMap>
        <edgeMap>
          <xCoord>359</xCoord>
          <yCoord>365</yCoord>
        </edgeMap>
        <edgeMap>
          <xCoord>360</xCoord>
          <yCoord>365</yCoord>
        </edgeMap>
      </roi>
      <roi>
        <imageZposition>-297.0</imageZposition>
        <imageSOP_UID>1.3.6.1.4.1.14519.5.2.1.6279.6001.153905466904112896591926534913</imageSOP_UID>
        <inclusion>TRUE</inclusion>
        <edgeMap>
          <xCoord>362</xCoord>
          <yCoord>368</yCoord>
        </edgeMap>
        <edgeMap>
          <xCoord>363</xCoord>
          <yCoord>367</yCoord>
        </edgeMap>
        <edgeMap>
          <xCoord>364</xCoord>
          <yCoord>366</yCoord>
        </edgeMap>
        <edgeMap>
          <xCoord>365</xCoord>
          <yCoord>365</yCoord>
        </edgeMap>
        <edgeMap>
          <xCoord>365</xCoord>
          <yCoord>364</yCoord>
        </edgeMap>
        <edgeMap>
          <xCoord>365</xCoord>
          <yCoord>363</yCoord>
        </edgeMap>
        <edgeMap>
          <xCoord>364</xCoord>
          <yCoord>362</yCoord>
        </edgeMap>
        <edgeMap>
          <xCoord>364</xCoord>
          <yCoord>361</yCoord>
        </edgeMap>
        <edgeMap>
          <xCoord>363</xCoord>
          <yCoord>360</yCoord>
        </edgeMap>
        <edgeMap>
          <xCoord>362</xCoord>
          <yCoord>359</yCoord>
        </edgeMap>
        <edgeMap>
          <xCoord>361</xCoord>
          <yCoord>358</yCoord>
        </edgeMap>
        <edgeMap>
          <xCoord>360</xCoord>
          <yCoord>357</yCoord>
        </edgeMap>
        <edgeMap>
          <xCoord>359</xCoord>
          <yCoord>357</yCoord>
        </edgeMap>
        <edgeMap>
          <xCoord>358</xCoord>
          <yCoord>357</yCoord>
        </edgeMap>
        <edgeMap>
          <xCoord>357</xCoord>
          <yCoord>357</yCoord>
        </edgeMap>
        <edgeMap>
          <xCoord>356</xCoord>
          <yCoord>357</yCoord>
        </edgeMap>
        <edgeMap>
          <xCoord>355</xCoord>
          <yCoord>358</yCoord>
        </edgeMap>
        <edgeMap>
          <xCoord>354</xCoord>
          <yCoord>359</yCoord>
        </edgeMap>
        <edgeMap>
          <xCoord>355</xCoord>
          <yCoord>360</yCoord>
        </edgeMap>
        <edgeMap>
          <xCoord>354</xCoord>
          <yCoord>361</yCoord>
        </edgeMap>
        <edgeMap>
          <xCoord>354</xCoord>
          <yCoord>362</yCoord>
        </edgeMap>
        <edgeMap>
          <xCoord>354</xCoord>
          <yCoord>363</yCoord>
        </edgeMap>
        <edgeMap>
          <xCoord>354</xCoord>
          <yCoord>364</yCoord>
        </edgeMap>
        <edgeMap>
          <xCoord>354</xCoord>
          <yCoord>365</yCoord>
        </edgeMap>
        <edgeMap>
          <xCoord>355</xCoord>
          <yCoord>366</yCoord>
        </edgeMap>
        <edgeMap>
          <xCoord>356</xCoord>
          <yCoord>366</yCoord>
        </edgeMap>
        <edgeMap>
          <xCoord>357</xCoord>
          <yCoord>367</yCoord>
        </edgeMap>
        <edgeMap>
          <xCoord>358</xCoord>
          <yCoord>367</yCoord>
        </edgeMap>
        <edgeMap>
          <xCoord>359</xCoord>
          <yCoord>367</yCoord>
        </edgeMap>
        <edgeMap>
          <xCoord>360</xCoord>
          <yCoord>368</yCoord>
        </edgeMap>
        <edgeMap>
          <xCoord>361</xCoord>
          <yCoord>368</yCoord>
        </edgeMap>
        <edgeMap>
          <xCoord>362</xCoord>
          <yCoord>368</yCoord>
        </edgeMap>
      </roi>
    </unblindedReadNodule>
    <unblindedReadNodule>
      <noduleID>IL057_123034</noduleID>
      <characteristics>
        <subtlety>3</subtlety>
        <internalStructure>1</internalStructure>
        <calcification>6</calcification>
        <sphericity>5</sphericity>
        <margin>2</margin>
        <lobulation>2</lobulation>
        <spiculation>2</spiculation>
        <texture>3</texture>
        <malignancy>4</malignancy>
      </characteristics>
      <roi>
        <imageZposition>-217.0</imageZposition>
        <imageSOP_UID>1.3.6.1.4.1.14519.5.2.1.6279.6001.188305302763585621881522172370</imageSOP_UID>
        <inclusion>TRUE</inclusion>
        <edgeMap>
          <xCoord>117</xCoord>
          <yCoord>231</yCoord>
        </edgeMap>
        <edgeMap>
          <xCoord>118</xCoord>
          <yCoord>230</yCoord>
        </edgeMap>
        <edgeMap>
          <xCoord>119</xCoord>
          <yCoord>229</yCoord>
        </edgeMap>
        <edgeMap>
          <xCoord>120</xCoord>
          <yCoord>230</yCoord>
        </edgeMap>
        <edgeMap>
          <xCoord>121</xCoord>
          <yCoord>230</yCoord>
        </edgeMap>
        <edgeMap>
          <xCoord>122</xCoord>
          <yCoord>229</yCoord>
        </edgeMap>
        <edgeMap>
          <xCoord>123</xCoord>
          <yCoord>229</yCoord>
        </edgeMap>
        <edgeMap>
          <xCoord>124</xCoord>
          <yCoord>228</yCoord>
        </edgeMap>
        <edgeMap>
          <xCoord>124</xCoord>
          <yCoord>227</yCoord>
        </edgeMap>
        <edgeMap>
          <xCoord>124</xCoord>
          <yCoord>226</yCoord>
        </edgeMap>
        <edgeMap>
          <xCoord>124</xCoord>
          <yCoord>225</yCoord>
        </edgeMap>
        <edgeMap>
          <xCoord>123</xCoord>
          <yCoord>224</yCoord>
        </edgeMap>
        <edgeMap>
          <xCoord>122</xCoord>
          <yCoord>223</yCoord>
        </edgeMap>
        <edgeMap>
          <xCoord>121</xCoord>
          <yCoord>222</yCoord>
        </edgeMap>
        <edgeMap>
          <xCoord>120</xCoord>
          <yCoord>222</yCoord>
        </edgeMap>
        <edgeMap>
          <xCoord>119</xCoord>
          <yCoord>223</yCoord>
        </edgeMap>
        <edgeMap>
          <xCoord>118</xCoord>
          <yCoord>223</yCoord>
        </edgeMap>
        <edgeMap>
          <xCoord>117</xCoord>
          <yCoord>223</yCoord>
        </edgeMap>
        <edgeMap>
          <xCoord>116</xCoord>
          <yCoord>224</yCoord>
        </edgeMap>
        <edgeMap>
          <xCoord>115</xCoord>
          <yCoord>224</yCoord>
        </edgeMap>
        <edgeMap>
          <xCoord>114</xCoord>
          <yCoord>225</yCoord>
        </edgeMap>
        <edgeMap>
          <xCoord>114</xCoord>
          <yCoord>226</yCoord>
        </edgeMap>
        <edgeMap>
          <xCoord>114</xCoord>
          <yCoord>227</yCoord>
        </edgeMap>
        <edgeMap>
          <xCoord>114</xCoord>
          <yCoord>228</yCoord>
        </edgeMap>
        <edgeMap>
          <xCoord>115</xCoord>
          <yCoord>229</yCoord>
        </edgeMap>
        <edgeMap>
          <xCoord>116</xCoord>
          <yCoord>230</yCoord>
        </edgeMap>
        <edgeMap>
          <xCoord>117</xCoord>
          <yCoord>231</yCoord>
        </edgeMap>
      </roi>
      <roi>
        <imageZposition>-219.5</imageZposition>
        <imageSOP_UID>1.3.6.1.4.1.14519.5.2.1.6279.6001.177079143043878865491900587244</imageSOP_UID>
        <inclusion>TRUE</inclusion>
        <edgeMap>
          <xCoord>119</xCoord>
          <yCoord>231</yCoord>
        </edgeMap>
        <edgeMap>
          <xCoord>120</xCoord>
          <yCoord>230</yCoord>
        </edgeMap>
        <edgeMap>
          <xCoord>121</xCoord>
          <yCoord>230</yCoord>
        </edgeMap>
        <edgeMap>
          <xCoord>122</xCoord>
          <yCoord>229</yCoord>
        </edgeMap>
        <edgeMap>
          <xCoord>123</xCoord>
          <yCoord>228</yCoord>
        </edgeMap>
        <edgeMap>
          <xCoord>123</xCoord>
          <yCoord>227</yCoord>
        </edgeMap>
        <edgeMap>
          <xCoord>124</xCoord>
          <yCoord>226</yCoord>
        </edgeMap>
        <edgeMap>
          <xCoord>123</xCoord>
          <yCoord>225</yCoord>
        </edgeMap>
        <edgeMap>
          <xCoord>123</xCoord>
          <yCoord>224</yCoord>
        </edgeMap>
        <edgeMap>
          <xCoord>123</xCoord>
          <yCoord>223</yCoord>
        </edgeMap>
        <edgeMap>
          <xCoord>122</xCoord>
          <yCoord>222</yCoord>
        </edgeMap>
        <edgeMap>
          <xCoord>121</xCoord>
          <yCoord>222</yCoord>
        </edgeMap>
        <edgeMap>
          <xCoord>120</xCoord>
          <yCoord>222</yCoord>
        </edgeMap>
        <edgeMap>
          <xCoord>119</xCoord>
          <yCoord>221</yCoord>
        </edgeMap>
        <edgeMap>
          <xCoord>118</xCoord>
          <yCoord>221</yCoord>
        </edgeMap>
        <edgeMap>
          <xCoord>117</xCoord>
          <yCoord>221</yCoord>
        </edgeMap>
        <edgeMap>
          <xCoord>116</xCoord>
          <yCoord>222</yCoord>
        </edgeMap>
        <edgeMap>
          <xCoord>115</xCoord>
          <yCoord>223</yCoord>
        </edgeMap>
        <edgeMap>
          <xCoord>114</xCoord>
          <yCoord>224</yCoord>
        </edgeMap>
        <edgeMap>
          <xCoord>114</xCoord>
          <yCoord>225</yCoord>
        </edgeMap>
        <edgeMap>
          <xCoord>113</xCoord>
          <yCoord>226</yCoord>
        </edgeMap>
        <edgeMap>
          <xCoord>114</xCoord>
          <yCoord>227</yCoord>
        </edgeMap>
        <edgeMap>
          <xCoord>114</xCoord>
          <yCoord>228</yCoord>
        </edgeMap>
        <edgeMap>
          <xCoord>115</xCoord>
          <yCoord>229</yCoord>
        </edgeMap>
        <edgeMap>
          <xCoord>116</xCoord>
          <yCoord>230</yCoord>
        </edgeMap>
        <edgeMap>
          <xCoord>117</xCoord>
          <yCoord>231</yCoord>
        </edgeMap>
        <edgeMap>
          <xCoord>118</xCoord>
          <yCoord>231</yCoord>
        </edgeMap>
        <edgeMap>
          <xCoord>119</xCoord>
          <yCoord>231</yCoord>
        </edgeMap>
      </roi>
      <roi>
        <imageZposition>-222.0</imageZposition>
        <imageSOP_UID>1.3.6.1.4.1.14519.5.2.1.6279.6001.279660799192910548406815612840</imageSOP_UID>
        <inclusion>TRUE</inclusion>
        <edgeMap>
          <xCoord>119</xCoord>
          <yCoord>227</yCoord>
        </edgeMap>
        <edgeMap>
          <xCoord>120</xCoord>
          <yCoord>226</yCoord>
        </edgeMap>
        <edgeMap>
          <xCoord>120</xCoord>
          <yCoord>225</yCoord>
        </edgeMap>
        <edgeMap>
          <xCoord>120</xCoord>
          <yCoord>224</yCoord>
        </edgeMap>
        <edgeMap>
          <xCoord>119</xCoord>
          <yCoord>223</yCoord>
        </edgeMap>
        <edgeMap>
          <xCoord>118</xCoord>
          <yCoord>223</yCoord>
        </edgeMap>
        <edgeMap>
          <xCoord>117</xCoord>
          <yCoord>223</yCoord>
        </edgeMap>
        <edgeMap>
          <xCoord>116</xCoord>
          <yCoord>224</yCoord>
        </edgeMap>
        <edgeMap>
          <xCoord>116</xCoord>
          <yCoord>225</yCoord>
        </edgeMap>
        <edgeMap>
          <xCoord>116</xCoord>
          <yCoord>226</yCoord>
        </edgeMap>
        <edgeMap>
          <xCoord>117</xCoord>
          <yCoord>227</yCoord>
        </edgeMap>
        <edgeMap>
          <xCoord>118</xCoord>
          <yCoord>227</yCoord>
        </edgeMap>
        <edgeMap>
          <xCoord>119</xCoord>
          <yCoord>227</yCoord>
        </edgeMap>
      </roi>
    </unblindedReadNodule>
    <unblindedReadNodule>
      <noduleID>IL057_123039</noduleID>
      <characteristics>
        <subtlety>5</subtlety>
        <internalStructure>1</internalStructure>
        <calcification>3</calcification>
        <sphericity>5</sphericity>
        <margin>5</margin>
        <lobulation>1</lobulation>
        <spiculation>1</spiculation>
        <texture>5</texture>
        <malignancy>1</malignancy>
      </characteristics>
      <roi>
        <imageZposition>-202.0</imageZposition>
        <imageSOP_UID>1.3.6.1.4.1.14519.5.2.1.6279.6001.121811245674981796199575020242</imageSOP_UID>
        <inclusion>TRUE</inclusion>
        <edgeMap>
          <xCoord>86</xCoord>
          <yCoord>331</yCoord>
        </edgeMap>
        <edgeMap>
          <xCoord>87</xCoord>
          <yCoord>330</yCoord>
        </edgeMap>
        <edgeMap>
          <xCoord>88</xCoord>
          <yCoord>329</yCoord>
        </edgeMap>
        <edgeMap>
          <xCoord>88</xCoord>
          <yCoord>328</yCoord>
        </edgeMap>
        <edgeMap>
          <xCoord>88</xCoord>
          <yCoord>327</yCoord>
        </edgeMap>
        <edgeMap>
          <xCoord>87</xCoord>
          <yCoord>326</yCoord>
        </edgeMap>
        <edgeMap>
          <xCoord>86</xCoord>
          <yCoord>325</yCoord>
        </edgeMap>
        <edgeMap>
          <xCoord>85</xCoord>
          <yCoord>325</yCoord>
        </edgeMap>
        <edgeMap>
          <xCoord>84</xCoord>
          <yCoord>325</yCoord>
        </edgeMap>
        <edgeMap>
          <xCoord>83</xCoord>
          <yCoord>326</yCoord>
        </edgeMap>
        <edgeMap>
          <xCoord>82</xCoord>
          <yCoord>327</yCoord>
        </edgeMap>
        <edgeMap>
          <xCoord>82</xCoord>
          <yCoord>328</yCoord>
        </edgeMap>
        <edgeMap>
          <xCoord>82</xCoord>
          <yCoord>329</yCoord>
        </edgeMap>
        <edgeMap>
          <xCoord>83</xCoord>
          <yCoord>330</yCoord>
        </edgeMap>
        <edgeMap>
          <xCoord>84</xCoord>
          <yCoord>331</yCoord>
        </edgeMap>
        <edgeMap>
          <xCoord>85</xCoord>
          <yCoord>331</yCoord>
        </edgeMap>
        <edgeMap>
          <xCoord>86</xCoord>
          <yCoord>331</yCoord>
        </edgeMap>
      </roi>
      <roi>
        <imageZposition>-204.5</imageZposition>
        <imageSOP_UID>1.3.6.1.4.1.14519.5.2.1.6279.6001.216429596521518950216394827034</imageSOP_UID>
        <inclusion>TRUE</inclusion>
        <edgeMap>
          <xCoord>87</xCoord>
          <yCoord>333</yCoord>
        </edgeMap>
        <edgeMap>
          <xCoord>88</xCoord>
          <yCoord>332</yCoord>
        </edgeMap>
        <edgeMap>
          <xCoord>89</xCoord>
          <yCoord>331</yCoord>
        </edgeMap>
        <edgeMap>
          <xCoord>90</xCoord>
          <yCoord>330</yCoord>
        </edgeMap>
        <edgeMap>
          <xCoord>90</xCoord>
          <yCoord>329</yCoord>
        </edgeMap>
        <edgeMap>
          <xCoord>90</xCoord>
          <yCoord>328</yCoord>
        </edgeMap>
        <edgeMap>
          <xCoord>90</xCoord>
          <yCoord>327</yCoord>
        </edgeMap>
        <edgeMap>
          <xCoord>90</xCoord>
          <yCoord>326</yCoord>
        </edgeMap>
        <edgeMap>
          <xCoord>89</xCoord>
          <yCoord>325</yCoord>
        </edgeMap>
        <edgeMap>
          <xCoord>88</xCoord>
          <yCoord>324</yCoord>
        </edgeMap>
        <edgeMap>
          <xCoord>87</xCoord>
          <yCoord>323</yCoord>
        </edgeMap>
        <edgeMap>
          <xCoord>86</xCoord>
          <yCoord>323</yCoord>
        </edgeMap>
        <edgeMap>
          <xCoord>85</xCoord>
          <yCoord>323</yCoord>
        </edgeMap>
        <edgeMap>
          <xCoord>84</xCoord>
          <yCoord>323</yCoord>
        </edgeMap>
        <edgeMap>
          <xCoord>83</xCoord>
          <yCoord>323</yCoord>
        </edgeMap>
        <edgeMap>
          <xCoord>82</xCoord>
          <yCoord>323</yCoord>
        </edgeMap>
        <edgeMap>
          <xCoord>81</xCoord>
          <yCoord>324</yCoord>
        </edgeMap>
        <edgeMap>
          <xCoord>80</xCoord>
          <yCoord>325</yCoord>
        </edgeMap>
        <edgeMap>
          <xCoord>80</xCoord>
          <yCoord>326</yCoord>
        </edgeMap>
        <edgeMap>
          <xCoord>80</xCoord>
          <yCoord>327</yCoord>
        </edgeMap>
        <edgeMap>
          <xCoord>80</xCoord>
          <yCoord>328</yCoord>
        </edgeMap>
        <edgeMap>
          <xCoord>80</xCoord>
          <yCoord>329</yCoord>
        </edgeMap>
        <edgeMap>
          <xCoord>81</xCoord>
          <yCoord>330</yCoord>
        </edgeMap>
        <edgeMap>
          <xCoord>82</xCoord>
          <yCoord>331</yCoord>
        </edgeMap>
        <edgeMap>
          <xCoord>83</xCoord>
          <yCoord>332</yCoord>
        </edgeMap>
        <edgeMap>
          <xCoord>84</xCoord>
          <yCoord>333</yCoord>
        </edgeMap>
        <edgeMap>
          <xCoord>85</xCoord>
          <yCoord>333</yCoord>
        </edgeMap>
        <edgeMap>
          <xCoord>86</xCoord>
          <yCoord>333</yCoord>
        </edgeMap>
        <edgeMap>
          <xCoord>87</xCoord>
          <yCoord>333</yCoord>
        </edgeMap>
      </roi>
      <roi>
        <imageZposition>-207.0</imageZposition>
        <imageSOP_UID>1.3.6.1.4.1.14519.5.2.1.6279.6001.724727694109933268651468169254</imageSOP_UID>
        <inclusion>TRUE</inclusion>
        <edgeMap>
          <xCoord>87</xCoord>
          <yCoord>332</yCoord>
        </edgeMap>
        <edgeMap>
          <xCoord>88</xCoord>
          <yCoord>331</yCoord>
        </edgeMap>
        <edgeMap>
          <xCoord>89</xCoord>
          <yCoord>330</yCoord>
        </edgeMap>
        <edgeMap>
          <xCoord>89</xCoord>
          <yCoord>329</yCoord>
        </edgeMap>
        <edgeMap>
          <xCoord>89</xCoord>
          <yCoord>328</yCoord>
        </edgeMap>
        <edgeMap>
          <xCoord>88</xCoord>
          <yCoord>327</yCoord>
        </edgeMap>
        <edgeMap>
          <xCoord>87</xCoord>
          <yCoord>326</yCoord>
        </edgeMap>
        <edgeMap>
          <xCoord>86</xCoord>
          <yCoord>325</yCoord>
        </edgeMap>
        <edgeMap>
          <xCoord>85</xCoord>
          <yCoord>324</yCoord>
        </edgeMap>
        <edgeMap>
          <xCoord>84</xCoord>
          <yCoord>324</yCoord>
        </edgeMap>
        <edgeMap>
          <xCoord>83</xCoord>
          <yCoord>324</yCoord>
        </edgeMap>
        <edgeMap>
          <xCoord>82</xCoord>
          <yCoord>324</yCoord>
        </edgeMap>
        <edgeMap>
          <xCoord>81</xCoord>
          <yCoord>325</yCoord>
        </edgeMap>
        <edgeMap>
          <xCoord>80</xCoord>
          <yCoord>326</yCoord>
        </edgeMap>
        <edgeMap>
          <xCoord>80</xCoord>
          <yCoord>327</yCoord>
        </edgeMap>
        <edgeMap>
          <xCoord>81</xCoord>
          <yCoord>328</yCoord>
        </edgeMap>
        <edgeMap>
          <xCoord>81</xCoord>
          <yCoord>329</yCoord>
        </edgeMap>
        <edgeMap>
          <xCoord>82</xCoord>
          <yCoord>330</yCoord>
        </edgeMap>
        <edgeMap>
          <xCoord>83</xCoord>
          <yCoord>331</yCoord>
        </edgeMap>
        <edgeMap>
          <xCoord>84</xCoord>
          <yCoord>332</yCoord>
        </edgeMap>
        <edgeMap>
          <xCoord>85</xCoord>
          <yCoord>332</yCoord>
        </edgeMap>
        <edgeMap>
          <xCoord>86</xCoord>
          <yCoord>332</yCoord>
        </edgeMap>
        <edgeMap>
          <xCoord>87</xCoord>
          <yCoord>332</yCoord>
        </edgeMap>
      </roi>
    </unblindedReadNodule>
    <unblindedReadNodule>
      <noduleID>IL057_123021</noduleID>
      <characteristics>
        <subtlety>4</subtlety>
        <internalStructure>1</internalStructure>
        <calcification>6</calcification>
        <sphericity>4</sphericity>
        <margin>3</margin>
        <lobulation>2</lobulation>
        <spiculation>2</spiculation>
        <texture>4</texture>
        <malignancy>3</malignancy>
      </characteristics>
      <roi>
        <imageZposition>-144.5</imageZposition>
        <imageSOP_UID>1.3.6.1.4.1.14519.5.2.1.6279.6001.162427026567315962297027354743</imageSOP_UID>
        <inclusion>TRUE</inclusion>
        <edgeMap>
          <xCoord>160</xCoord>
          <yCoord>367</yCoord>
        </edgeMap>
        <edgeMap>
          <xCoord>161</xCoord>
          <yCoord>366</yCoord>
        </edgeMap>
        <edgeMap>
          <xCoord>162</xCoord>
          <yCoord>365</yCoord>
        </edgeMap>
        <edgeMap>
          <xCoord>163</xCoord>
          <yCoord>364</yCoord>
        </edgeMap>
        <edgeMap>
          <xCoord>163</xCoord>
          <yCoord>363</yCoord>
        </edgeMap>
        <edgeMap>
          <xCoord>163</xCoord>
          <yCoord>362</yCoord>
        </edgeMap>
        <edgeMap>
          <xCoord>163</xCoord>
          <yCoord>361</yCoord>
        </edgeMap>
        <edgeMap>
          <xCoord>162</xCoord>
          <yCoord>360</yCoord>
        </edgeMap>
        <edgeMap>
          <xCoord>162</xCoord>
          <yCoord>359</yCoord>
        </edgeMap>
        <edgeMap>
          <xCoord>161</xCoord>
          <yCoord>358</yCoord>
        </edgeMap>
        <edgeMap>
          <xCoord>160</xCoord>
          <yCoord>358</yCoord>
        </edgeMap>
        <edgeMap>
          <xCoord>159</xCoord>
          <yCoord>359</yCoord>
        </edgeMap>
        <edgeMap>
          <xCoord>158</xCoord>
          <yCoord>360</yCoord>
        </edgeMap>
        <edgeMap>
          <xCoord>157</xCoord>
          <yCoord>360</yCoord>
        </edgeMap>
        <edgeMap>
          <xCoord>156</xCoord>
          <yCoord>361</yCoord>
        </edgeMap>
        <edgeMap>
          <xCoord>155</xCoord>
          <yCoord>362</yCoord>
        </edgeMap>
        <edgeMap>
          <xCoord>155</xCoord>
          <yCoord>363</yCoord>
        </edgeMap>
        <edgeMap>
          <xCoord>155</xCoord>
          <yCoord>364</yCoord>
        </edgeMap>
        <edgeMap>
          <xCoord>155</xCoord>
          <yCoord>365</yCoord>
        </edgeMap>
        <edgeMap>
          <xCoord>156</xCoord>
          <yCoord>366</yCoord>
        </edgeMap>
        <edgeMap>
          <xCoord>157</xCoord>
          <yCoord>367</yCoord>
        </edgeMap>
        <edgeMap>
          <xCoord>158</xCoord>
          <yCoord>367</yCoord>
        </edgeMap>
        <edgeMap>
          <xCoord>159</xCoord>
          <yCoord>367</yCoord>
        </edgeMap>
        <edgeMap>
          <xCoord>160</xCoord>
          <yCoord>367</yCoord>
        </edgeMap>
      </roi>
      <roi>
        <imageZposition>-147.0</imageZposition>
        <imageSOP_UID>1.3.6.1.4.1.14519.5.2.1.6279.6001.100740179189270239307112338131</imageSOP_UID>
        <inclusion>TRUE</inclusion>
        <edgeMap>
          <xCoord>159</xCoord>
          <yCoord>368</yCoord>
        </edgeMap>
        <edgeMap>
          <xCoord>160</xCoord>
          <yCoord>367</yCoord>
        </edgeMap>
        <edgeMap>
          <xCoord>161</xCoord>
          <yCoord>366</yCoord>
        </edgeMap>
        <edgeMap>
          <xCoord>162</xCoord>
          <yCoord>366</yCoord>
        </edgeMap>
        <edgeMap>
          <xCoord>163</xCoord>
          <yCoord>365</yCoord>
        </edgeMap>
        <edgeMap>
          <xCoord>164</xCoord>
          <yCoord>364</yCoord>
        </edgeMap>
        <edgeMap>
          <xCoord>165</xCoord>
          <yCoord>363</yCoord>
        </edgeMap>
        <edgeMap>
          <xCoord>165</xCoord>
          <yCoord>362</yCoord>
        </edgeMap>
        <edgeMap>
          <xCoord>165</xCoord>
          <yCoord>361</yCoord>
        </edgeMap>
        <edgeMap>
          <xCoord>164</xCoord>
          <yCoord>360</yCoord>
        </edgeMap>
        <edgeMap>
          <xCoord>164</xCoord>
          <yCoord>359</yCoord>
        </edgeMap>
        <edgeMap>
          <xCoord>164</xCoord>
          <yCoord>358</yCoord>
        </edgeMap>
        <edgeMap>
          <xCoord>163</xCoord>
          <yCoord>357</yCoord>
        </edgeMap>
        <edgeMap>
          <xCoord>162</xCoord>
          <yCoord>357</yCoord>
        </edgeMap>
        <edgeMap>
          <xCoord>161</xCoord>
          <yCoord>357</yCoord>
        </edgeMap>
        <edgeMap>
          <xCoord>160</xCoord>
          <yCoord>357</yCoord>
        </edgeMap>
        <edgeMap>
          <xCoord>159</xCoord>
          <yCoord>357</yCoord>
        </edgeMap>
        <edgeMap>
          <xCoord>158</xCoord>
          <yCoord>357</yCoord>
        </edgeMap>
        <edgeMap>
          <xCoord>157</xCoord>
          <yCoord>358</yCoord>
        </edgeMap>
        <edgeMap>
          <xCoord>156</xCoord>
          <yCoord>359</yCoord>
        </edgeMap>
        <edgeMap>
          <xCoord>156</xCoord>
          <yCoord>360</yCoord>
        </edgeMap>
        <edgeMap>
          <xCoord>156</xCoord>
          <yCoord>361</yCoord>
        </edgeMap>
        <edgeMap>
          <xCoord>155</xCoord>
          <yCoord>362</yCoord>
        </edgeMap>
        <edgeMap>
          <xCoord>155</xCoord>
          <yCoord>363</yCoord>
        </edgeMap>
        <edgeMap>
          <xCoord>155</xCoord>
          <yCoord>364</yCoord>
        </edgeMap>
        <edgeMap>
          <xCoord>155</xCoord>
          <yCoord>365</yCoord>
        </edgeMap>
        <edgeMap>
          <xCoord>156</xCoord>
          <yCoord>366</yCoord>
        </edgeMap>
        <edgeMap>
          <xCoord>157</xCoord>
          <yCoord>367</yCoord>
        </edgeMap>
        <edgeMap>
          <xCoord>158</xCoord>
          <yCoord>368</yCoord>
        </edgeMap>
        <edgeMap>
          <xCoord>159</xCoord>
          <yCoord>368</yCoord>
        </edgeMap>
      </roi>
      <roi>
        <imageZposition>-149.5</imageZposition>
        <imageSOP_UID>1.3.6.1.4.1.14519.5.2.1.6279.6001.154906710369844450260007893700</imageSOP_UID>
        <inclusion>TRUE</inclusion>
        <edgeMap>
          <xCoord>158</xCoord>
          <yCoord>367</yCoord>
        </edgeMap>
        <edgeMap>
          <xCoord>159</xCoord>
          <yCoord>366</yCoord>
        </edgeMap>
        <edgeMap>
          <xCoord>160</xCoord>
          <yCoord>366</yCoord>
        </edgeMap>
        <edgeMap>
          <xCoord>161</xCoord>
          <yCoord>365</yCoord>
        </edgeMap>
        <edgeMap>
          <xCoord>162</xCoord>
          <yCoord>365</yCoord>
        </edgeMap>
        <edgeMap>
          <xCoord>163</xCoord>
          <yCoord>364</yCoord>
        </edgeMap>
        <edgeMap>
          <xCoord>164</xCoord>
          <yCoord>364</yCoord>
        </edgeMap>
        <edgeMap>
          <xCoord>165</xCoord>
          <yCoord>363</yCoord>
        </edgeMap>
        <edgeMap>
          <xCoord>165</xCoord>
          <yCoord>362</yCoord>
        </edgeMap>
        <edgeMap>
          <xCoord>165</xCoord>
          <yCoord>361</yCoord>
        </edgeMap>
        <edgeMap>
          <xCoord>165</xCoord>
          <yCoord>360</yCoord>
        </edgeMap>
        <edgeMap>
          <xCoord>164</xCoord>
          <yCoord>359</yCoord>
        </edgeMap>
        <edgeMap>
          <xCoord>164</xCoord>
          <yCoord>358</yCoord>
        </edgeMap>
        <edgeMap>
          <xCoord>164</xCoord>
          <yCoord>357</yCoord>
        </edgeMap>
        <edgeMap>
          <xCoord>163</xCoord>
          <yCoord>356</yCoord>
        </edgeMap>
        <edgeMap>
          <xCoord>162</xCoord>
          <yCoord>356</yCoord>
        </edgeMap>
        <edgeMap>
          <xCoord>161</xCoord>
          <yCoord>356</yCoord>
        </edgeMap>
        <edgeMap>
          <xCoord>160</xCoord>
          <yCoord>356</yCoord>
        </edgeMap>
        <edgeMap>
          <xCoord>159</xCoord>
          <yCoord>356</yCoord>
        </edgeMap>
        <edgeMap>
          <xCoord>158</xCoord>
          <yCoord>357</yCoord>
        </edgeMap>
        <edgeMap>
          <xCoord>157</xCoord>
          <yCoord>358</yCoord>
        </edgeMap>
        <edgeMap>
          <xCoord>157</xCoord>
          <yCoord>359</yCoord>
        </edgeMap>
        <edgeMap>
          <xCoord>156</xCoord>
          <yCoord>360</yCoord>
        </edgeMap>
        <edgeMap>
          <xCoord>156</xCoord>
          <yCoord>361</yCoord>
        </edgeMap>
        <edgeMap>
          <xCoord>156</xCoord>
          <yCoord>362</yCoord>
        </edgeMap>
        <edgeMap>
          <xCoord>156</xCoord>
          <yCoord>363</yCoord>
        </edgeMap>
        <edgeMap>
          <xCoord>156</xCoord>
          <yCoord>364</yCoord>
        </edgeMap>
        <edgeMap>
          <xCoord>156</xCoord>
          <yCoord>365</yCoord>
        </edgeMap>
        <edgeMap>
          <xCoord>156</xCoord>
          <yCoord>366</yCoord>
        </edgeMap>
        <edgeMap>
          <xCoord>157</xCoord>
          <yCoord>367</yCoord>
        </edgeMap>
        <edgeMap>
          <xCoord>158</xCoord>
          <yCoord>367</yCoord>
        </edgeMap>
      </roi>
      <roi>
        <imageZposition>-152.0</imageZposition>
        <imageSOP_UID>1.3.6.1.4.1.14519.5.2.1.6279.6001.469162805866285722906215655257</imageSOP_UID>
        <inclusion>TRUE</inclusion>
        <edgeMap>
          <xCoord>161</xCoord>
          <yCoord>364</yCoord>
        </edgeMap>
        <edgeMap>
          <xCoord>162</xCoord>
          <yCoord>363</yCoord>
        </edgeMap>
        <edgeMap>
          <xCoord>163</xCoord>
          <yCoord>363</yCoord>
        </edgeMap>
        <edgeMap>
          <xCoord>164</xCoord>
          <yCoord>362</yCoord>
        </edgeMap>
        <edgeMap>
          <xCoord>165</xCoord>
          <yCoord>361</yCoord>
        </edgeMap>
        <edgeMap>
          <xCoord>165</xCoord>
          <yCoord>360</yCoord>
        </edgeMap>
        <edgeMap>
          <xCoord>165</xCoord>
          <yCoord>359</yCoord>
        </edgeMap>
        <edgeMap>
          <xCoord>164</xCoord>
          <yCoord>358</yCoord>
        </edgeMap>
        <edgeMap>
          <xCoord>164</xCoord>
          <yCoord>357</yCoord>
        </edgeMap>
        <edgeMap>
          <xCoord>163</xCoord>
          <yCoord>356</yCoord>
        </edgeMap>
        <edgeMap>
          <xCoord>162</xCoord>
          <yCoord>356</yCoord>
        </edgeMap>
        <edgeMap>
          <xCoord>161</xCoord>
          <yCoord>356</yCoord>
        </edgeMap>
        <edgeMap>
          <xCoord>160</xCoord>
          <yCoord>356</yCoord>
        </edgeMap>
        <edgeMap>
          <xCoord>159</xCoord>
          <yCoord>357</yCoord>
        </edgeMap>
        <edgeMap>
          <xCoord>158</xCoord>
          <yCoord>358</yCoord>
        </edgeMap>
        <edgeMap>
          <xCoord>157</xCoord>
          <yCoord>359</yCoord>
        </edgeMap>
        <edgeMap>
          <xCoord>157</xCoord>
          <yCoord>360</yCoord>
        </edgeMap>
        <edgeMap>
          <xCoord>157</xCoord>
          <yCoord>361</yCoord>
        </edgeMap>
        <edgeMap>
          <xCoord>157</xCoord>
          <yCoord>362</yCoord>
        </edgeMap>
        <edgeMap>
          <xCoord>158</xCoord>
          <yCoord>363</yCoord>
        </edgeMap>
        <edgeMap>
          <xCoord>159</xCoord>
          <yCoord>364</yCoord>
        </edgeMap>
        <edgeMap>
          <xCoord>160</xCoord>
          <yCoord>364</yCoord>
        </edgeMap>
        <edgeMap>
          <xCoord>161</xCoord>
          <yCoord>364</yCoord>
        </edgeMap>
      </roi>
      <roi>
        <imageZposition>-154.5</imageZposition>
        <imageSOP_UID>1.3.6.1.4.1.14519.5.2.1.6279.6001.165063095876099870719796197015</imageSOP_UID>
        <inclusion>TRUE</inclusion>
        <edgeMap>
          <xCoord>163</xCoord>
          <yCoord>362</yCoord>
        </edgeMap>
        <edgeMap>
          <xCoord>164</xCoord>
          <yCoord>361</yCoord>
        </edgeMap>
        <edgeMap>
          <xCoord>165</xCoord>
          <yCoord>360</yCoord>
        </edgeMap>
        <edgeMap>
          <xCoord>165</xCoord>
          <yCoord>359</yCoord>
        </edgeMap>
        <edgeMap>
          <xCoord>166</xCoord>
          <yCoord>358</yCoord>
        </edgeMap>
        <edgeMap>
          <xCoord>166</xCoord>
          <yCoord>357</yCoord>
        </edgeMap>
        <edgeMap>
          <xCoord>165</xCoord>
          <yCoord>356</yCoord>
        </edgeMap>
        <edgeMap>
          <xCoord>164</xCoord>
          <yCoord>356</yCoord>
        </edgeMap>
        <edgeMap>
          <xCoord>163</xCoord>
          <yCoord>356</yCoord>
        </edgeMap>
        <edgeMap>
          <xCoord>162</xCoord>
          <yCoord>356</yCoord>
        </edgeMap>
        <edgeMap>
          <xCoord>161</xCoord>
          <yCoord>357</yCoord>
        </edgeMap>
        <edgeMap>
          <xCoord>160</xCoord>
          <yCoord>357</yCoord>
        </edgeMap>
        <edgeMap>
          <xCoord>159</xCoord>
          <yCoord>357</yCoord>
        </edgeMap>
        <edgeMap>
          <xCoord>158</xCoord>
          <yCoord>358</yCoord>
        </edgeMap>
        <edgeMap>
          <xCoord>157</xCoord>
          <yCoord>359</yCoord>
        </edgeMap>
        <edgeMap>
          <xCoord>157</xCoord>
          <yCoord>360</yCoord>
        </edgeMap>
        <edgeMap>
          <xCoord>158</xCoord>
          <yCoord>361</yCoord>
        </edgeMap>
        <edgeMap>
          <xCoord>159</xCoord>
          <yCoord>362</yCoord>
        </edgeMap>
        <edgeMap>
          <xCoord>160</xCoord>
          <yCoord>362</yCoord>
        </edgeMap>
        <edgeMap>
          <xCoord>161</xCoord>
          <yCoord>362</yCoord>
        </edgeMap>
        <edgeMap>
          <xCoord>162</xCoord>
          <yCoord>362</yCoord>
        </edgeMap>
        <edgeMap>
          <xCoord>163</xCoord>
          <yCoord>362</yCoord>
        </edgeMap>
      </roi>
    </unblindedReadNodule>
    <unblindedReadNodule>
      <noduleID>IL057_123045</noduleID>
      <roi>
        <imageZposition>-182.0</imageZposition>
        <imageSOP_UID>1.3.6.1.4.1.14519.5.2.1.6279.6001.319173955411763681511012483567</imageSOP_UID>
        <inclusion>TRUE</inclusion>
        <edgeMap>
          <xCoord>212</xCoord>
          <yCoord>233</yCoord>
        </edgeMap>
      </roi>
    </unblindedReadNodule>
    <unblindedReadNodule>
      <noduleID>IL057_128062</noduleID>
      <characteristics>
        <subtlety>3</subtlety>
        <internalStructure>1</internalStructure>
        <calcification>6</calcification>
        <sphericity>3</sphericity>
        <margin>4</margin>
        <lobulation>5</lobulation>
        <spiculation>5</spiculation>
        <texture>5</texture>
        <malignancy>4</malignancy>
      </characteristics>
      <roi>
        <imageZposition>-242.0</imageZposition>
        <imageSOP_UID>1.3.6.1.4.1.14519.5.2.1.6279.6001.671004482076119248216752945190</imageSOP_UID>
        <inclusion>TRUE</inclusion>
        <edgeMap>
          <xCoord>342</xCoord>
          <yCoord>373</yCoord>
        </edgeMap>
        <edgeMap>
          <xCoord>343</xCoord>
          <yCoord>372</yCoord>
        </edgeMap>
        <edgeMap>
          <xCoord>344</xCoord>
          <yCoord>371</yCoord>
        </edgeMap>
        <edgeMap>
          <xCoord>345</xCoord>
          <yCoord>370</yCoord>
        </edgeMap>
        <edgeMap>
          <xCoord>345</xCoord>
          <yCoord>369</yCoord>
        </edgeMap>
        <edgeMap>
          <xCoord>344</xCoord>
          <yCoord>368</yCoord>
        </edgeMap>
        <edgeMap>
          <xCoord>344</xCoord>
          <yCoord>367</yCoord>
        </edgeMap>
        <edgeMap>
          <xCoord>344</xCoord>
          <yCoord>366</yCoord>
        </edgeMap>
        <edgeMap>
          <xCoord>344</xCoord>
          <yCoord>365</yCoord>
        </edgeMap>
        <edgeMap>
          <xCoord>344</xCoord>
          <yCoord>364</yCoord>
        </edgeMap>
        <edgeMap>
          <xCoord>344</xCoord>
          <yCoord>363</yCoord>
        </edgeMap>
        <edgeMap>
          <xCoord>344</xCoord>
          <yCoord>362</yCoord>
        </edgeMap>
        <edgeMap>
          <xCoord>344</xCoord>
          <yCoord>361</yCoord>
        </edgeMap>
        <edgeMap>
          <xCoord>343</xCoord>
          <yCoord>360</yCoord>
        </edgeMap>
        <edgeMap>
          <xCoord>342</xCoord>
          <yCoord>359</yCoord>
        </edgeMap>
        <edgeMap>
          <xCoord>341</xCoord>
          <yCoord>359</yCoord>
        </edgeMap>
        <edgeMap>
          <xCoord>340</xCoord>
          <yCoord>359</yCoord>
        </edgeMap>
        <edgeMap>
          <xCoord>339</xCoord>
          <yCoord>359</yCoord>
        </edgeMap>
        <edgeMap>
          <xCoord>338</xCoord>
          <yCoord>359</yCoord>
        </edgeMap>
        <edgeMap>
          <xCoord>337</xCoord>
          <yCoord>359</yCoord>
        </edgeMap>
        <edgeMap>
          <xCoord>336</xCoord>
          <yCoord>360</yCoord>
        </edgeMap>
        <edgeMap>
          <xCoord>335</xCoord>
          <yCoord>360</yCoord>
        </edgeMap>
        <edgeMap>
          <xCoord>334</xCoord>
          <yCoord>359</yCoord>
        </edgeMap>
        <edgeMap>
          <xCoord>333</xCoord>
          <yCoord>359</yCoord>
        </edgeMap>
        <edgeMap>
          <xCoord>332</xCoord>
          <yCoord>360</yCoord>
        </edgeMap>
        <edgeMap>
          <xCoord>331</xCoord>
          <yCoord>361</yCoord>
        </edgeMap>
        <edgeMap>
          <xCoord>330</xCoord>
          <yCoord>362</yCoord>
        </edgeMap>
        <edgeMap>
          <xCoord>329</xCoord>
          <yCoord>362</yCoord>
        </edgeMap>
        <edgeMap>
          <xCoord>328</xCoord>
          <yCoord>363</yCoord>
        </edgeMap>
        <edgeMap>
          <xCoord>327</xCoord>
          <yCoord>364</yCoord>
        </edgeMap>
        <edgeMap>
          <xCoord>327</xCoord>
          <yCoord>365</yCoord>
        </edgeMap>
        <edgeMap>
          <xCoord>328</xCoord>
          <yCoord>366</yCoord>
        </edgeMap>
        <edgeMap>
          <xCoord>329</xCoord>
          <yCoord>367</yCoord>
        </edgeMap>
        <edgeMap>
          <xCoord>329</xCoord>
          <yCoord>368</yCoord>
        </edgeMap>
        <edgeMap>
          <xCoord>330</xCoord>
          <yCoord>369</yCoord>
        </edgeMap>
        <edgeMap>
          <xCoord>331</xCoord>
          <yCoord>370</yCoord>
        </edgeMap>
        <edgeMap>
          <xCoord>332</xCoord>
          <yCoord>369</yCoord>
        </edgeMap>
        <edgeMap>
          <xCoord>333</xCoord>
          <yCoord>370</yCoord>
        </edgeMap>
        <edgeMap>
          <xCoord>334</xCoord>
          <yCoord>371</yCoord>
        </edgeMap>
        <edgeMap>
          <xCoord>335</xCoord>
          <yCoord>372</yCoord>
        </edgeMap>
        <edgeMap>
          <xCoord>336</xCoord>
          <yCoord>373</yCoord>
        </edgeMap>
        <edgeMap>
          <xCoord>337</xCoord>
          <yCoord>372</yCoord>
        </edgeMap>
        <edgeMap>
          <xCoord>338</xCoord>
          <yCoord>372</yCoord>
        </edgeMap>
        <edgeMap>
          <xCoord>339</xCoord>
          <yCoord>372</yCoord>
        </edgeMap>
        <edgeMap>
          <xCoord>340</xCoord>
          <yCoord>373</yCoord>
        </edgeMap>
        <edgeMap>
          <xCoord>341</xCoord>
          <yCoord>373</yCoord>
        </edgeMap>
        <edgeMap>
          <xCoord>342</xCoord>
          <yCoord>373</yCoord>
        </edgeMap>
      </roi>
      <roi>
        <imageZposition>-244.5</imageZposition>
        <imageSOP_UID>1.3.6.1.4.1.14519.5.2.1.6279.6001.167916885545192230363394529762</imageSOP_UID>
        <inclusion>TRUE</inclusion>
        <edgeMap>
          <xCoord>340</xCoord>
          <yCoord>375</yCoord>
        </edgeMap>
        <edgeMap>
          <xCoord>341</xCoord>
          <yCoord>374</yCoord>
        </edgeMap>
        <edgeMap>
          <xCoord>342</xCoord>
          <yCoord>373</yCoord>
        </edgeMap>
        <edgeMap>
          <xCoord>343</xCoord>
          <yCoord>372</yCoord>
        </edgeMap>
        <edgeMap>
          <xCoord>343</xCoord>
          <yCoord>371</yCoord>
        </edgeMap>
        <edgeMap>
          <xCoord>343</xCoord>
          <yCoord>370</yCoord>
        </edgeMap>
        <edgeMap>
          <xCoord>343</xCoord>
          <yCoord>369</yCoord>
        </edgeMap>
        <edgeMap>
          <xCoord>343</xCoord>
          <yCoord>368</yCoord>
        </edgeMap>
        <edgeMap>
          <xCoord>343</xCoord>
          <yCoord>367</yCoord>
        </edgeMap>
        <edgeMap>
          <xCoord>344</xCoord>
          <yCoord>366</yCoord>
        </edgeMap>
        <edgeMap>
          <xCoord>345</xCoord>
          <yCoord>365</yCoord>
        </edgeMap>
        <edgeMap>
          <xCoord>345</xCoord>
          <yCoord>364</yCoord>
        </edgeMap>
        <edgeMap>
          <xCoord>345</xCoord>
          <yCoord>363</yCoord>
        </edgeMap>
        <edgeMap>
          <xCoord>345</xCoord>
          <yCoord>362</yCoord>
        </edgeMap>
        <edgeMap>
          <xCoord>345</xCoord>
          <yCoord>361</yCoord>
        </edgeMap>
        <edgeMap>
          <xCoord>344</xCoord>
          <yCoord>360</yCoord>
        </edgeMap>
        <edgeMap>
          <xCoord>343</xCoord>
          <yCoord>359</yCoord>
        </edgeMap>
        <edgeMap>
          <xCoord>342</xCoord>
          <yCoord>359</yCoord>
        </edgeMap>
        <edgeMap>
          <xCoord>341</xCoord>
          <yCoord>359</yCoord>
        </edgeMap>
        <edgeMap>
          <xCoord>340</xCoord>
          <yCoord>358</yCoord>
        </edgeMap>
        <edgeMap>
          <xCoord>339</xCoord>
          <yCoord>359</yCoord>
        </edgeMap>
        <edgeMap>
          <xCoord>338</xCoord>
          <yCoord>360</yCoord>
        </edgeMap>
        <edgeMap>
          <xCoord>337</xCoord>
          <yCoord>360</yCoord>
        </edgeMap>
        <edgeMap>
          <xCoord>336</xCoord>
          <yCoord>360</yCoord>
        </edgeMap>
        <edgeMap>
          <xCoord>335</xCoord>
          <yCoord>361</yCoord>
        </edgeMap>
        <edgeMap>
          <xCoord>334</xCoord>
          <yCoord>360</yCoord>
        </edgeMap>
        <edgeMap>
          <xCoord>333</xCoord>
          <yCoord>360</yCoord>
        </edgeMap>
        <edgeMap>
          <xCoord>332</xCoord>
          <yCoord>361</yCoord>
        </edgeMap>
        <edgeMap>
          <xCoord>331</xCoord>
          <yCoord>361</yCoord>
        </edgeMap>
        <edgeMap>
          <xCoord>330</xCoord>
          <yCoord>362</yCoord>
        </edgeMap>
        <edgeMap>
          <xCoord>329</xCoord>
          <yCoord>362</yCoord>
        </edgeMap>
        <edgeMap>
          <xCoord>328</xCoord>
          <yCoord>363</yCoord>
        </edgeMap>
        <edgeMap>
          <xCoord>327</xCoord>
          <yCoord>364</yCoord>
        </edgeMap>
        <edgeMap>
          <xCoord>327</xCoord>
          <yCoord>365</yCoord>
        </edgeMap>
        <edgeMap>
          <xCoord>328</xCoord>
          <yCoord>366</yCoord>
        </edgeMap>
        <edgeMap>
          <xCoord>329</xCoord>
          <yCoord>367</yCoord>
        </edgeMap>
        <edgeMap>
          <xCoord>329</xCoord>
          <yCoord>368</yCoord>
        </edgeMap>
        <edgeMap>
          <xCoord>330</xCoord>
          <yCoord>369</yCoord>
        </edgeMap>
        <edgeMap>
          <xCoord>331</xCoord>
          <yCoord>370</yCoord>
        </edgeMap>
        <edgeMap>
          <xCoord>332</xCoord>
          <yCoord>371</yCoord>
        </edgeMap>
        <edgeMap>
          <xCoord>333</xCoord>
          <yCoord>372</yCoord>
        </edgeMap>
        <edgeMap>
          <xCoord>334</xCoord>
          <yCoord>373</yCoord>
        </edgeMap>
        <edgeMap>
          <xCoord>335</xCoord>
          <yCoord>374</yCoord>
        </edgeMap>
        <edgeMap>
          <xCoord>336</xCoord>
          <yCoord>374</yCoord>
        </edgeMap>
        <edgeMap>
          <xCoord>337</xCoord>
          <yCoord>375</yCoord>
        </edgeMap>
        <edgeMap>
          <xCoord>338</xCoord>
          <yCoord>375</yCoord>
        </edgeMap>
        <edgeMap>
          <xCoord>339</xCoord>
          <yCoord>375</yCoord>
        </edgeMap>
        <edgeMap>
          <xCoord>340</xCoord>
          <yCoord>375</yCoord>
        </edgeMap>
      </roi>
      <roi>
        <imageZposition>-247.0</imageZposition>
        <imageSOP_UID>1.3.6.1.4.1.14519.5.2.1.6279.6001.112480267822418733185367668931</imageSOP_UID>
        <inclusion>TRUE</inclusion>
        <edgeMap>
          <xCoord>337</xCoord>
          <yCoord>379</yCoord>
        </edgeMap>
        <edgeMap>
          <xCoord>338</xCoord>
          <yCoord>378</yCoord>
        </edgeMap>
        <edgeMap>
          <xCoord>339</xCoord>
          <yCoord>377</yCoord>
        </edgeMap>
        <edgeMap>
          <xCoord>340</xCoord>
          <yCoord>376</yCoord>
        </edgeMap>
        <edgeMap>
          <xCoord>340</xCoord>
          <yCoord>375</yCoord>
        </edgeMap>
        <edgeMap>
          <xCoord>340</xCoord>
          <yCoord>374</yCoord>
        </edgeMap>
        <edgeMap>
          <xCoord>340</xCoord>
          <yCoord>373</yCoord>
        </edgeMap>
        <edgeMap>
          <xCoord>339</xCoord>
          <yCoord>372</yCoord>
        </edgeMap>
        <edgeMap>
          <xCoord>340</xCoord>
          <yCoord>371</yCoord>
        </edgeMap>
        <edgeMap>
          <xCoord>341</xCoord>
          <yCoord>370</yCoord>
        </edgeMap>
        <edgeMap>
          <xCoord>342</xCoord>
          <yCoord>369</yCoord>
        </edgeMap>
        <edgeMap>
          <xCoord>342</xCoord>
          <yCoord>368</yCoord>
        </edgeMap>
        <edgeMap>
          <xCoord>343</xCoord>
          <yCoord>367</yCoord>
        </edgeMap>
        <edgeMap>
          <xCoord>344</xCoord>
          <yCoord>366</yCoord>
        </edgeMap>
        <edgeMap>
          <xCoord>345</xCoord>
          <yCoord>365</yCoord>
        </edgeMap>
        <edgeMap>
          <xCoord>345</xCoord>
          <yCoord>364</yCoord>
        </edgeMap>
        <edgeMap>
          <xCoord>345</xCoord>
          <yCoord>363</yCoord>
        </edgeMap>
        <edgeMap>
          <xCoord>345</xCoord>
          <yCoord>362</yCoord>
        </edgeMap>
        <edgeMap>
          <xCoord>345</xCoord>
          <yCoord>361</yCoord>
        </edgeMap>
        <edgeMap>
          <xCoord>344</xCoord>
          <yCoord>360</yCoord>
        </edgeMap>
        <edgeMap>
          <xCoord>343</xCoord>
          <yCoord>359</yCoord>
        </edgeMap>
        <edgeMap>
          <xCoord>342</xCoord>
          <yCoord>359</yCoord>
        </edgeMap>
        <edgeMap>
          <xCoord>341</xCoord>
          <yCoord>360</yCoord>
        </edgeMap>
        <edgeMap>
          <xCoord>340</xCoord>
          <yCoord>361</yCoord>
        </edgeMap>
        <edgeMap>
          <xCoord>339</xCoord>
          <yCoord>362</yCoord>
        </edgeMap>
        <edgeMap>
          <xCoord>338</xCoord>
          <yCoord>363</yCoord>
        </edgeMap>
        <edgeMap>
          <xCoord>337</xCoord>
          <yCoord>363</yCoord>
        </edgeMap>
        <edgeMap>
          <xCoord>336</xCoord>
          <yCoord>363</yCoord>
        </edgeMap>
        <edgeMap>
          <xCoord>335</xCoord>
          <yCoord>363</yCoord>
        </edgeMap>
        <edgeMap>
          <xCoord>334</xCoord>
          <yCoord>363</yCoord>
        </edgeMap>
        <edgeMap>
          <xCoord>333</xCoord>
          <yCoord>363</yCoord>
        </edgeMap>
        <edgeMap>
          <xCoord>332</xCoord>
          <yCoord>364</yCoord>
        </edgeMap>
        <edgeMap>
          <xCoord>331</xCoord>
          <yCoord>365</yCoord>
        </edgeMap>
        <edgeMap>
          <xCoord>330</xCoord>
          <yCoord>366</yCoord>
        </edgeMap>
        <edgeMap>
          <xCoord>330</xCoord>
          <yCoord>367</yCoord>
        </edgeMap>
        <edgeMap>
          <xCoord>330</xCoord>
          <yCoord>368</yCoord>
        </edgeMap>
        <edgeMap>
          <xCoord>330</xCoord>
          <yCoord>369</yCoord>
        </edgeMap>
        <edgeMap>
          <xCoord>331</xCoord>
          <yCoord>370</yCoord>
        </edgeMap>
        <edgeMap>
          <xCoord>332</xCoord>
          <yCoord>371</yCoord>
        </edgeMap>
        <edgeMap>
          <xCoord>333</xCoord>
          <yCoord>372</yCoord>
        </edgeMap>
        <edgeMap>
          <xCoord>334</xCoord>
          <yCoord>373</yCoord>
        </edgeMap>
        <edgeMap>
          <xCoord>334</xCoord>
          <yCoord>374</yCoord>
        </edgeMap>
        <edgeMap>
          <xCoord>334</xCoord>
          <yCoord>375</yCoord>
        </edgeMap>
        <edgeMap>
          <xCoord>333</xCoord>
          <yCoord>376</yCoord>
        </edgeMap>
        <edgeMap>
          <xCoord>334</xCoord>
          <yCoord>377</yCoord>
        </edgeMap>
        <edgeMap>
          <xCoord>335</xCoord>
          <yCoord>378</yCoord>
        </edgeMap>
        <edgeMap>
          <xCoord>336</xCoord>
          <yCoord>379</yCoord>
        </edgeMap>
        <edgeMap>
          <xCoord>337</xCoord>
          <yCoord>379</yCoord>
        </edgeMap>
      </roi>
    </unblindedReadNodule>
    <nonNodule>
      <nonNoduleID>IL057_123042</nonNoduleID>
      <imageZposition>-272.0</imageZposition>
      <imageSOP_UID>1.3.6.1.4.1.14519.5.2.1.6279.6001.305302598788167761738580031393</imageSOP_UID>
      <locus>
        <xCoord>376</xCoord>
        <yCoord>384</yCoord>
      </locus>
    </nonNodule>
  </readingSession>
<readingSession>
<annotationVersion>3.12</annotationVersion>
<servicingRadiologistID>-163055481</servicingRadiologistID>
<unblindedReadNodule>
<noduleID>MI014_17579</noduleID>
<roi>
<imageZposition>-194.5</imageZposition>
<imageSOP_UID>1.3.6.1.4.1.14519.5.2.1.6279.6001.330393756403549994856356938681</imageSOP_UID>
<inclusion>TRUE</inclusion>
<edgeMap>
<xCoord>133</xCoord>
<yCoord>181</yCoord>
</edgeMap>
</roi>
</unblindedReadNodule>
<unblindedReadNodule>
<noduleID>MI014_17568</noduleID>
<characteristics>
<subtlety>3</subtlety>
<internalStructure>1</internalStructure>
<calcification>6</calcification>
<sphericity>4</sphericity>
<margin>1</margin>
<lobulation>1</lobulation>
<spiculation>1</spiculation>
<texture>3</texture>
<malignancy>3</malignancy>
</characteristics>
<roi>
<imageZposition>-217.0</imageZposition>
<imageSOP_UID>1.3.6.1.4.1.14519.5.2.1.6279.6001.188305302763585621881522172370</imageSOP_UID>
<inclusion>TRUE</inclusion>
<edgeMap>
<xCoord>117</xCoord>
<yCoord>229</yCoord>
</edgeMap>
<edgeMap>
<xCoord>118</xCoord>
<yCoord>228</yCoord>
</edgeMap>
<edgeMap>
<xCoord>119</xCoord>
<yCoord>228</yCoord>
</edgeMap>
<edgeMap>
<xCoord>120</xCoord>
<yCoord>228</yCoord>
</edgeMap>
<edgeMap>
<xCoord>121</xCoord>
<yCoord>228</yCoord>
</edgeMap>
<edgeMap>
<xCoord>122</xCoord>
<yCoord>228</yCoord>
</edgeMap>
<edgeMap>
<xCoord>123</xCoord>
<yCoord>228</yCoord>
</edgeMap>
<edgeMap>
<xCoord>123</xCoord>
<yCoord>227</yCoord>
</edgeMap>
<edgeMap>
<xCoord>123</xCoord>
<yCoord>226</yCoord>
</edgeMap>
<edgeMap>
<xCoord>123</xCoord>
<yCoord>225</yCoord>
</edgeMap>
<edgeMap>
<xCoord>122</xCoord>
<yCoord>224</yCoord>
</edgeMap>
<edgeMap>
<xCoord>121</xCoord>
<yCoord>223</yCoord>
</edgeMap>
<edgeMap>
<xCoord>120</xCoord>
<yCoord>224</yCoord>
</edgeMap>
<edgeMap>
<xCoord>119</xCoord>
<yCoord>224</yCoord>
</edgeMap>
<edgeMap>
<xCoord>118</xCoord>
<yCoord>224</yCoord>
</edgeMap>
<edgeMap>
<xCoord>117</xCoord>
<yCoord>224</yCoord>
</edgeMap>
<edgeMap>
<xCoord>116</xCoord>
<yCoord>225</yCoord>
</edgeMap>
<edgeMap>
<xCoord>115</xCoord>
<yCoord>225</yCoord>
</edgeMap>
<edgeMap>
<xCoord>115</xCoord>
<yCoord>226</yCoord>
</edgeMap>
<edgeMap>
<xCoord>115</xCoord>
<yCoord>227</yCoord>
</edgeMap>
<edgeMap>
<xCoord>116</xCoord>
<yCoord>228</yCoord>
</edgeMap>
<edgeMap>
<xCoord>117</xCoord>
<yCoord>229</yCoord>
</edgeMap>
</roi>
<roi>
<imageZposition>-219.5</imageZposition>
<imageSOP_UID>1.3.6.1.4.1.14519.5.2.1.6279.6001.177079143043878865491900587244</imageSOP_UID>
<inclusion>TRUE</inclusion>
<edgeMap>
<xCoord>119</xCoord>
<yCoord>232</yCoord>
</edgeMap>
<edgeMap>
<xCoord>120</xCoord>
<yCoord>231</yCoord>
</edgeMap>
<edgeMap>
<xCoord>120</xCoord>
<yCoord>230</yCoord>
</edgeMap>
<edgeMap>
<xCoord>121</xCoord>
<yCoord>229</yCoord>
</edgeMap>
<edgeMap>
<xCoord>122</xCoord>
<yCoord>228</yCoord>
</edgeMap>
<edgeMap>
<xCoord>122</xCoord>
<yCoord>227</yCoord>
</edgeMap>
<edgeMap>
<xCoord>123</xCoord>
<yCoord>226</yCoord>
</edgeMap>
<edgeMap>
<xCoord>123</xCoord>
<yCoord>225</yCoord>
</edgeMap>
<edgeMap>
<xCoord>123</xCoord>
<yCoord>224</yCoord>
</edgeMap>
<edgeMap>
<xCoord>122</xCoord>
<yCoord>223</yCoord>
</edgeMap>
<edgeMap>
<xCoord>121</xCoord>
<yCoord>223</yCoord>
</edgeMap>
<edgeMap>
<xCoord>120</xCoord>
<yCoord>223</yCoord>
</edgeMap>
<edgeMap>
<xCoord>119</xCoord>
<yCoord>222</yCoord>
</edgeMap>
<edgeMap>
<xCoord>118</xCoord>
<yCoord>222</yCoord>
</edgeMap>
<edgeMap>
<xCoord>117</xCoord>
<yCoord>222</yCoord>
</edgeMap>
<edgeMap>
<xCoord>117</xCoord>
<yCoord>223</yCoord>
</edgeMap>
<edgeMap>
<xCoord>116</xCoord>
<yCoord>224</yCoord>
</edgeMap>
<edgeMap>
<xCoord>115</xCoord>
<yCoord>225</yCoord>
</edgeMap>
<edgeMap>
<xCoord>115</xCoord>
<yCoord>226</yCoord>
</edgeMap>
<edgeMap>
<xCoord>115</xCoord>
<yCoord>227</yCoord>
</edgeMap>
<edgeMap>
<xCoord>115</xCoord>
<yCoord>228</yCoord>
</edgeMap>
<edgeMap>
<xCoord>115</xCoord>
<yCoord>229</yCoord>
</edgeMap>
<edgeMap>
<xCoord>115</xCoord>
<yCoord>230</yCoord>
</edgeMap>
<edgeMap>
<xCoord>116</xCoord>
<yCoord>231</yCoord>
</edgeMap>
<edgeMap>
<xCoord>117</xCoord>
<yCoord>232</yCoord>
</edgeMap>
<edgeMap>
<xCoord>118</xCoord>
<yCoord>232</yCoord>
</edgeMap>
<edgeMap>
<xCoord>119</xCoord>
<yCoord>232</yCoord>
</edgeMap>
</roi>
<roi>
<imageZposition>-222.0</imageZposition>
<imageSOP_UID>1.3.6.1.4.1.14519.5.2.1.6279.6001.279660799192910548406815612840</imageSOP_UID>
<inclusion>TRUE</inclusion>
<edgeMap>
<xCoord>118</xCoord>
<yCoord>228</yCoord>
</edgeMap>
<edgeMap>
<xCoord>119</xCoord>
<yCoord>227</yCoord>
</edgeMap>
<edgeMap>
<xCoord>119</xCoord>
<yCoord>226</yCoord>
</edgeMap>
<edgeMap>
<xCoord>119</xCoord>
<yCoord>225</yCoord>
</edgeMap>
<edgeMap>
<xCoord>119</xCoord>
<yCoord>224</yCoord>
</edgeMap>
<edgeMap>
<xCoord>119</xCoord>
<yCoord>223</yCoord>
</edgeMap>
<edgeMap>
<xCoord>119</xCoord>
<yCoord>222</yCoord>
</edgeMap>
<edgeMap>
<xCoord>118</xCoord>
<yCoord>222</yCoord>
</edgeMap>
<edgeMap>
<xCoord>117</xCoord>
<yCoord>222</yCoord>
</edgeMap>
<edgeMap>
<xCoord>116</xCoord>
<yCoord>223</yCoord>
</edgeMap>
<edgeMap>
<xCoord>115</xCoord>
<yCoord>224</yCoord>
</edgeMap>
<edgeMap>
<xCoord>115</xCoord>
<yCoord>225</yCoord>
</edgeMap>
<edgeMap>
<xCoord>115</xCoord>
<yCoord>226</yCoord>
</edgeMap>
<edgeMap>
<xCoord>115</xCoord>
<yCoord>227</yCoord>
</edgeMap>
<edgeMap>
<xCoord>116</xCoord>
<yCoord>228</yCoord>
</edgeMap>
<edgeMap>
<xCoord>117</xCoord>
<yCoord>228</yCoord>
</edgeMap>
<edgeMap>
<xCoord>118</xCoord>
<yCoord>228</yCoord>
</edgeMap>
</roi>
</unblindedReadNodule>
<unblindedReadNodule>
<noduleID>MI014_17580</noduleID>
<roi>
<imageZposition>-227.0</imageZposition>
<imageSOP_UID>1.3.6.1.4.1.14519.5.2.1.6279.6001.262974960822149052846368785170</imageSOP_UID>
<inclusion>TRUE</inclusion>
<edgeMap>
<xCoord>138</xCoord>
<yCoord>179</yCoord>
</edgeMap>
</roi>
</unblindedReadNodule>
<unblindedReadNodule>
<noduleID>MI014_17581</noduleID>
<roi>
<imageZposition>-249.5</imageZposition>
<imageSOP_UID>1.3.6.1.4.1.14519.5.2.1.6279.6001.275575196352528404359755166008</imageSOP_UID>
<inclusion>TRUE</inclusion>
<edgeMap>
<xCoord>126</xCoord>
<yCoord>186</yCoord>
</edgeMap>
</roi>
</unblindedReadNodule>
<unblindedReadNodule>
<noduleID>MI014_17556</noduleID>
<characteristics>
<subtlety>4</subtlety>
<internalStructure>1</internalStructure>
<calcification>6</calcification>
<sphericity>4</sphericity>
<margin>4</margin>
<lobulation>1</lobulation>
<spiculation>1</spiculation>
<texture>4</texture>
<malignancy>4</malignancy>
</characteristics>
<roi>
<imageZposition>-144.5</imageZposition>
<imageSOP_UID>1.3.6.1.4.1.14519.5.2.1.6279.6001.162427026567315962297027354743</imageSOP_UID>
<inclusion>TRUE</inclusion>
<edgeMap>
<xCoord>159</xCoord>
<yCoord>366</yCoord>
</edgeMap>
<edgeMap>
<xCoord>160</xCoord>
<yCoord>365</yCoord>
</edgeMap>
<edgeMap>
<xCoord>161</xCoord>
<yCoord>364</yCoord>
</edgeMap>
<edgeMap>
<xCoord>162</xCoord>
<yCoord>364</yCoord>
</edgeMap>
<edgeMap>
<xCoord>162</xCoord>
<yCoord>363</yCoord>
</edgeMap>
<edgeMap>
<xCoord>162</xCoord>
<yCoord>362</yCoord>
</edgeMap>
<edgeMap>
<xCoord>162</xCoord>
<yCoord>361</yCoord>
</edgeMap>
<edgeMap>
<xCoord>162</xCoord>
<yCoord>360</yCoord>
</edgeMap>
<edgeMap>
<xCoord>162</xCoord>
<yCoord>359</yCoord>
</edgeMap>
<edgeMap>
<xCoord>161</xCoord>
<yCoord>359</yCoord>
</edgeMap>
<edgeMap>
<xCoord>160</xCoord>
<yCoord>358</yCoord>
</edgeMap>
<edgeMap>
<xCoord>159</xCoord>
<yCoord>359</yCoord>
</edgeMap>
<edgeMap>
<xCoord>158</xCoord>
<yCoord>359</yCoord>
</edgeMap>
<edgeMap>
<xCoord>157</xCoord>
<yCoord>360</yCoord>
</edgeMap>
<edgeMap>
<xCoord>156</xCoord>
<yCoord>361</yCoord>
</edgeMap>
<edgeMap>
<xCoord>156</xCoord>
<yCoord>362</yCoord>
</edgeMap>
<edgeMap>
<xCoord>156</xCoord>
<yCoord>363</yCoord>
</edgeMap>
<edgeMap>
<xCoord>156</xCoord>
<yCoord>364</yCoord>
</edgeMap>
<edgeMap>
<xCoord>156</xCoord>
<yCoord>365</yCoord>
</edgeMap>
<edgeMap>
<xCoord>157</xCoord>
<yCoord>365</yCoord>
</edgeMap>
<edgeMap>
<xCoord>158</xCoord>
<yCoord>366</yCoord>
</edgeMap>
<edgeMap>
<xCoord>159</xCoord>
<yCoord>366</yCoord>
</edgeMap>
</roi>
<roi>
<imageZposition>-147.0</imageZposition>
<imageSOP_UID>1.3.6.1.4.1.14519.5.2.1.6279.6001.100740179189270239307112338131</imageSOP_UID>
<inclusion>TRUE</inclusion>
<edgeMap>
<xCoord>160</xCoord>
<yCoord>367</yCoord>
</edgeMap>
<edgeMap>
<xCoord>160</xCoord>
<yCoord>366</yCoord>
</edgeMap>
<edgeMap>
<xCoord>161</xCoord>
<yCoord>365</yCoord>
</edgeMap>
<edgeMap>
<xCoord>162</xCoord>
<yCoord>365</yCoord>
</edgeMap>
<edgeMap>
<xCoord>163</xCoord>
<yCoord>364</yCoord>
</edgeMap>
<edgeMap>
<xCoord>163</xCoord>
<yCoord>363</yCoord>
</edgeMap>
<edgeMap>
<xCoord>164</xCoord>
<yCoord>362</yCoord>
</edgeMap>
<edgeMap>
<xCoord>164</xCoord>
<yCoord>361</yCoord>
</edgeMap>
<edgeMap>
<xCoord>164</xCoord>
<yCoord>360</yCoord>
</edgeMap>
<edgeMap>
<xCoord>164</xCoord>
<yCoord>359</yCoord>
</edgeMap>
<edgeMap>
<xCoord>163</xCoord>
<yCoord>358</yCoord>
</edgeMap>
<edgeMap>
<xCoord>163</xCoord>
<yCoord>357</yCoord>
</edgeMap>
<edgeMap>
<xCoord>162</xCoord>
<yCoord>356</yCoord>
</edgeMap>
<edgeMap>
<xCoord>161</xCoord>
<yCoord>356</yCoord>
</edgeMap>
<edgeMap>
<xCoord>160</xCoord>
<yCoord>356</yCoord>
</edgeMap>
<edgeMap>
<xCoord>159</xCoord>
<yCoord>356</yCoord>
</edgeMap>
<edgeMap>
<xCoord>158</xCoord>
<yCoord>356</yCoord>
</edgeMap>
<edgeMap>
<xCoord>157</xCoord>
<yCoord>357</yCoord>
</edgeMap>
<edgeMap>
<xCoord>157</xCoord>
<yCoord>358</yCoord>
</edgeMap>
<edgeMap>
<xCoord>157</xCoord>
<yCoord>359</yCoord>
</edgeMap>
<edgeMap>
<xCoord>157</xCoord>
<yCoord>360</yCoord>
</edgeMap>
<edgeMap>
<xCoord>157</xCoord>
<yCoord>361</yCoord>
</edgeMap>
<edgeMap>
<xCoord>157</xCoord>
<yCoord>362</yCoord>
</edgeMap>
<edgeMap>
<xCoord>156</xCoord>
<yCoord>363</yCoord>
</edgeMap>
<edgeMap>
<xCoord>155</xCoord>
<yCoord>362</yCoord>
</edgeMap>
<edgeMap>
<xCoord>155</xCoord>
<yCoord>363</yCoord>
</edgeMap>
<edgeMap>
<xCoord>155</xCoord>
<yCoord>364</yCoord>
</edgeMap>
<edgeMap>
<xCoord>156</xCoord>
<yCoord>365</yCoord>
</edgeMap>
<edgeMap>
<xCoord>157</xCoord>
<yCoord>366</yCoord>
</edgeMap>
<edgeMap>
<xCoord>157</xCoord>
<yCoord>367</yCoord>
</edgeMap>
<edgeMap>
<xCoord>158</xCoord>
<yCoord>367</yCoord>
</edgeMap>
<edgeMap>
<xCoord>159</xCoord>
<yCoord>367</yCoord>
</edgeMap>
<edgeMap>
<xCoord>160</xCoord>
<yCoord>367</yCoord>
</edgeMap>
</roi>
<roi>
<imageZposition>-149.5</imageZposition>
<imageSOP_UID>1.3.6.1.4.1.14519.5.2.1.6279.6001.154906710369844450260007893700</imageSOP_UID>
<inclusion>TRUE</inclusion>
<edgeMap>
<xCoord>161</xCoord>
<yCoord>365</yCoord>
</edgeMap>
<edgeMap>
<xCoord>162</xCoord>
<yCoord>364</yCoord>
</edgeMap>
<edgeMap>
<xCoord>163</xCoord>
<yCoord>363</yCoord>
</edgeMap>
<edgeMap>
<xCoord>164</xCoord>
<yCoord>362</yCoord>
</edgeMap>
<edgeMap>
<xCoord>164</xCoord>
<yCoord>361</yCoord>
</edgeMap>
<edgeMap>
<xCoord>164</xCoord>
<yCoord>360</yCoord>
</edgeMap>
<edgeMap>
<xCoord>163</xCoord>
<yCoord>359</yCoord>
</edgeMap>
<edgeMap>
<xCoord>163</xCoord>
<yCoord>358</yCoord>
</edgeMap>
<edgeMap>
<xCoord>163</xCoord>
<yCoord>357</yCoord>
</edgeMap>
<edgeMap>
<xCoord>162</xCoord>
<yCoord>356</yCoord>
</edgeMap>
<edgeMap>
<xCoord>161</xCoord>
<yCoord>356</yCoord>
</edgeMap>
<edgeMap>
<xCoord>160</xCoord>
<yCoord>356</yCoord>
</edgeMap>
<edgeMap>
<xCoord>159</xCoord>
<yCoord>356</yCoord>
</edgeMap>
<edgeMap>
<xCoord>158</xCoord>
<yCoord>356</yCoord>
</edgeMap>
<edgeMap>
<xCoord>157</xCoord>
<yCoord>357</yCoord>
</edgeMap>
<edgeMap>
<xCoord>157</xCoord>
<yCoord>358</yCoord>
</edgeMap>
<edgeMap>
<xCoord>157</xCoord>
<yCoord>359</yCoord>
</edgeMap>
<edgeMap>
<xCoord>156</xCoord>
<yCoord>360</yCoord>
</edgeMap>
<edgeMap>
<xCoord>156</xCoord>
<yCoord>361</yCoord>
</edgeMap>
<edgeMap>
<xCoord>156</xCoord>
<yCoord>362</yCoord>
</edgeMap>
<edgeMap>
<xCoord>156</xCoord>
<yCoord>363</yCoord>
</edgeMap>
<edgeMap>
<xCoord>156</xCoord>
<yCoord>364</yCoord>
</edgeMap>
<edgeMap>
<xCoord>157</xCoord>
<yCoord>365</yCoord>
</edgeMap>
<edgeMap>
<xCoord>158</xCoord>
<yCoord>365</yCoord>
</edgeMap>
<edgeMap>
<xCoord>159</xCoord>
<yCoord>365</yCoord>
</edgeMap>
<edgeMap>
<xCoord>160</xCoord>
<yCoord>365</yCoord>
</edgeMap>
<edgeMap>
<xCoord>161</xCoord>
<yCoord>365</yCoord>
</edgeMap>
</roi>
<roi>
<imageZposition>-152.0</imageZposition>
<imageSOP_UID>1.3.6.1.4.1.14519.5.2.1.6279.6001.469162805866285722906215655257</imageSOP_UID>
<inclusion>TRUE</inclusion>
<edgeMap>
<xCoord>162</xCoord>
<yCoord>363</yCoord>
</edgeMap>
<edgeMap>
<xCoord>163</xCoord>
<yCoord>362</yCoord>
</edgeMap>
<edgeMap>
<xCoord>164</xCoord>
<yCoord>361</yCoord>
</edgeMap>
<edgeMap>
<xCoord>165</xCoord>
<yCoord>360</yCoord>
</edgeMap>
<edgeMap>
<xCoord>165</xCoord>
<yCoord>359</yCoord>
</edgeMap>
<edgeMap>
<xCoord>165</xCoord>
<yCoord>358</yCoord>
</edgeMap>
<edgeMap>
<xCoord>165</xCoord>
<yCoord>357</yCoord>
</edgeMap>
<edgeMap>
<xCoord>164</xCoord>
<yCoord>356</yCoord>
</edgeMap>
<edgeMap>
<xCoord>163</xCoord>
<yCoord>356</yCoord>
</edgeMap>
<edgeMap>
<xCoord>162</xCoord>
<yCoord>356</yCoord>
</edgeMap>
<edgeMap>
<xCoord>161</xCoord>
<yCoord>356</yCoord>
</edgeMap>
<edgeMap>
<xCoord>160</xCoord>
<yCoord>356</yCoord>
</edgeMap>
<edgeMap>
<xCoord>159</xCoord>
<yCoord>357</yCoord>
</edgeMap>
<edgeMap>
<xCoord>158</xCoord>
<yCoord>357</yCoord>
</edgeMap>
<edgeMap>
<xCoord>157</xCoord>
<yCoord>358</yCoord>
</edgeMap>
<edgeMap>
<xCoord>157</xCoord>
<yCoord>359</yCoord>
</edgeMap>
<edgeMap>
<xCoord>157</xCoord>
<yCoord>360</yCoord>
</edgeMap>
<edgeMap>
<xCoord>157</xCoord>
<yCoord>361</yCoord>
</edgeMap>
<edgeMap>
<xCoord>157</xCoord>
<yCoord>362</yCoord>
</edgeMap>
<edgeMap>
<xCoord>158</xCoord>
<yCoord>363</yCoord>
</edgeMap>
<edgeMap>
<xCoord>159</xCoord>
<yCoord>363</yCoord>
</edgeMap>
<edgeMap>
<xCoord>160</xCoord>
<yCoord>363</yCoord>
</edgeMap>
<edgeMap>
<xCoord>161</xCoord>
<yCoord>363</yCoord>
</edgeMap>
<edgeMap>
<xCoord>162</xCoord>
<yCoord>363</yCoord>
</edgeMap>
</roi>
<roi>
<imageZposition>-154.5</imageZposition>
<imageSOP_UID>1.3.6.1.4.1.14519.5.2.1.6279.6001.165063095876099870719796197015</imageSOP_UID>
<inclusion>TRUE</inclusion>
<edgeMap>
<xCoord>162</xCoord>
<yCoord>361</yCoord>
</edgeMap>
<edgeMap>
<xCoord>163</xCoord>
<yCoord>360</yCoord>
</edgeMap>
<edgeMap>
<xCoord>164</xCoord>
<yCoord>359</yCoord>
</edgeMap>
<edgeMap>
<xCoord>164</xCoord>
<yCoord>358</yCoord>
</edgeMap>
<edgeMap>
<xCoord>164</xCoord>
<yCoord>357</yCoord>
</edgeMap>
<edgeMap>
<xCoord>163</xCoord>
<yCoord>357</yCoord>
</edgeMap>
<edgeMap>
<xCoord>162</xCoord>
<yCoord>358</yCoord>
</edgeMap>
<edgeMap>
<xCoord>161</xCoord>
<yCoord>358</yCoord>
</edgeMap>
<edgeMap>
<xCoord>160</xCoord>
<yCoord>358</yCoord>
</edgeMap>
<edgeMap>
<xCoord>159</xCoord>
<yCoord>359</yCoord>
</edgeMap>
<edgeMap>
<xCoord>158</xCoord>
<yCoord>359</yCoord>
</edgeMap>
<edgeMap>
<xCoord>158</xCoord>
<yCoord>360</yCoord>
</edgeMap>
<edgeMap>
<xCoord>159</xCoord>
<yCoord>361</yCoord>
</edgeMap>
<edgeMap>
<xCoord>160</xCoord>
<yCoord>361</yCoord>
</edgeMap>
<edgeMap>
<xCoord>161</xCoord>
<yCoord>361</yCoord>
</edgeMap>
<edgeMap>
<xCoord>162</xCoord>
<yCoord>361</yCoord>
</edgeMap>
</roi>
</unblindedReadNodule>
<unblindedReadNodule>
<noduleID>MI014_17561</noduleID>
<characteristics>
<subtlety>2</subtlety>
<internalStructure>1</internalStructure>
<calcification>6</calcification>
<sphericity>3</sphericity>
<margin>2</margin>
<lobulation>1</lobulation>
<spiculation>1</spiculation>
<texture>1</texture>
<malignancy>3</malignancy>
</characteristics>
<roi>
<imageZposition>-182.0</imageZposition>
<imageSOP_UID>1.3.6.1.4.1.14519.5.2.1.6279.6001.319173955411763681511012483567</imageSOP_UID>
<inclusion>TRUE</inclusion>
<edgeMap>
<xCoord>114</xCoord>
<yCoord>369</yCoord>
</edgeMap>
<edgeMap>
<xCoord>114</xCoord>
<yCoord>368</yCoord>
</edgeMap>
<edgeMap>
<xCoord>115</xCoord>
<yCoord>367</yCoord>
</edgeMap>
<edgeMap>
<xCoord>114</xCoord>
<yCoord>366</yCoord>
</edgeMap>
<edgeMap>
<xCoord>114</xCoord>
<yCoord>365</yCoord>
</edgeMap>
<edgeMap>
<xCoord>113</xCoord>
<yCoord>364</yCoord>
</edgeMap>
<edgeMap>
<xCoord>112</xCoord>
<yCoord>365</yCoord>
</edgeMap>
<edgeMap>
<xCoord>111</xCoord>
<yCoord>365</yCoord>
</edgeMap>
<edgeMap>
<xCoord>111</xCoord>
<yCoord>366</yCoord>
</edgeMap>
<edgeMap>
<xCoord>110</xCoord>
<yCoord>367</yCoord>
</edgeMap>
<edgeMap>
<xCoord>111</xCoord>
<yCoord>368</yCoord>
</edgeMap>
<edgeMap>
<xCoord>111</xCoord>
<yCoord>369</yCoord>
</edgeMap>
<edgeMap>
<xCoord>112</xCoord>
<yCoord>369</yCoord>
</edgeMap>
<edgeMap>
<xCoord>113</xCoord>
<yCoord>369</yCoord>
</edgeMap>
<edgeMap>
<xCoord>114</xCoord>
<yCoord>369</yCoord>
</edgeMap>
</roi>
<roi>
<imageZposition>-184.5</imageZposition>
<imageSOP_UID>1.3.6.1.4.1.14519.5.2.1.6279.6001.127461591810377054815574073496</imageSOP_UID>
<inclusion>TRUE</inclusion>
<edgeMap>
<xCoord>112</xCoord>
<yCoord>371</yCoord>
</edgeMap>
<edgeMap>
<xCoord>112</xCoord>
<yCoord>370</yCoord>
</edgeMap>
<edgeMap>
<xCoord>113</xCoord>
<yCoord>369</yCoord>
</edgeMap>
<edgeMap>
<xCoord>114</xCoord>
<yCoord>369</yCoord>
</edgeMap>
<edgeMap>
<xCoord>114</xCoord>
<yCoord>368</yCoord>
</edgeMap>
<edgeMap>
<xCoord>114</xCoord>
<yCoord>367</yCoord>
</edgeMap>
<edgeMap>
<xCoord>115</xCoord>
<yCoord>366</yCoord>
</edgeMap>
<edgeMap>
<xCoord>115</xCoord>
<yCoord>365</yCoord>
</edgeMap>
<edgeMap>
<xCoord>115</xCoord>
<yCoord>364</yCoord>
</edgeMap>
<edgeMap>
<xCoord>115</xCoord>
<yCoord>363</yCoord>
</edgeMap>
<edgeMap>
<xCoord>115</xCoord>
<yCoord>362</yCoord>
</edgeMap>
<edgeMap>
<xCoord>115</xCoord>
<yCoord>361</yCoord>
</edgeMap>
<edgeMap>
<xCoord>114</xCoord>
<yCoord>360</yCoord>
</edgeMap>
<edgeMap>
<xCoord>113</xCoord>
<yCoord>359</yCoord>
</edgeMap>
<edgeMap>
<xCoord>112</xCoord>
<yCoord>359</yCoord>
</edgeMap>
<edgeMap>
<xCoord>111</xCoord>
<yCoord>359</yCoord>
</edgeMap>
<edgeMap>
<xCoord>110</xCoord>
<yCoord>358</yCoord>
</edgeMap>
<edgeMap>
<xCoord>109</xCoord>
<yCoord>358</yCoord>
</edgeMap>
<edgeMap>
<xCoord>108</xCoord>
<yCoord>359</yCoord>
</edgeMap>
<edgeMap>
<xCoord>107</xCoord>
<yCoord>359</yCoord>
</edgeMap>
<edgeMap>
<xCoord>107</xCoord>
<yCoord>360</yCoord>
</edgeMap>
<edgeMap>
<xCoord>106</xCoord>
<yCoord>361</yCoord>
</edgeMap>
<edgeMap>
<xCoord>105</xCoord>
<yCoord>362</yCoord>
</edgeMap>
<edgeMap>
<xCoord>104</xCoord>
<yCoord>363</yCoord>
</edgeMap>
<edgeMap>
<xCoord>104</xCoord>
<yCoord>364</yCoord>
</edgeMap>
<edgeMap>
<xCoord>104</xCoord>
<yCoord>365</yCoord>
</edgeMap>
<edgeMap>
<xCoord>105</xCoord>
<yCoord>366</yCoord>
</edgeMap>
<edgeMap>
<xCoord>106</xCoord>
<yCoord>367</yCoord>
</edgeMap>
<edgeMap>
<xCoord>107</xCoord>
<yCoord>368</yCoord>
</edgeMap>
<edgeMap>
<xCoord>108</xCoord>
<yCoord>369</yCoord>
</edgeMap>
<edgeMap>
<xCoord>109</xCoord>
<yCoord>370</yCoord>
</edgeMap>
<edgeMap>
<xCoord>110</xCoord>
<yCoord>371</yCoord>
</edgeMap>
<edgeMap>
<xCoord>111</xCoord>
<yCoord>371</yCoord>
</edgeMap>
<edgeMap>
<xCoord>112</xCoord>
<yCoord>371</yCoord>
</edgeMap>
</roi>
<roi>
<imageZposition>-187.0</imageZposition>
<imageSOP_UID>1.3.6.1.4.1.14519.5.2.1.6279.6001.290365064393068069320910335670</imageSOP_UID>
<inclusion>TRUE</inclusion>
<edgeMap>
<xCoord>114</xCoord>
<yCoord>372</yCoord>
</edgeMap>
<edgeMap>
<xCoord>115</xCoord>
<yCoord>371</yCoord>
</edgeMap>
<edgeMap>
<xCoord>116</xCoord>
<yCoord>371</yCoord>
</edgeMap>
<edgeMap>
<xCoord>117</xCoord>
<yCoord>371</yCoord>
</edgeMap>
<edgeMap>
<xCoord>118</xCoord>
<yCoord>370</yCoord>
</edgeMap>
<edgeMap>
<xCoord>119</xCoord>
<yCoord>370</yCoord>
</edgeMap>
<edgeMap>
<xCoord>119</xCoord>
<yCoord>369</yCoord>
</edgeMap>
<edgeMap>
<xCoord>119</xCoord>
<yCoord>368</yCoord>
</edgeMap>
<edgeMap>
<xCoord>119</xCoord>
<yCoord>367</yCoord>
</edgeMap>
<edgeMap>
<xCoord>119</xCoord>
<yCoord>366</yCoord>
</edgeMap>
<edgeMap>
<xCoord>118</xCoord>
<yCoord>365</yCoord>
</edgeMap>
<edgeMap>
<xCoord>117</xCoord>
<yCoord>364</yCoord>
</edgeMap>
<edgeMap>
<xCoord>116</xCoord>
<yCoord>363</yCoord>
</edgeMap>
<edgeMap>
<xCoord>116</xCoord>
<yCoord>362</yCoord>
</edgeMap>
<edgeMap>
<xCoord>115</xCoord>
<yCoord>361</yCoord>
</edgeMap>
<edgeMap>
<xCoord>115</xCoord>
<yCoord>360</yCoord>
</edgeMap>
<edgeMap>
<xCoord>114</xCoord>
<yCoord>360</yCoord>
</edgeMap>
<edgeMap>
<xCoord>113</xCoord>
<yCoord>359</yCoord>
</edgeMap>
<edgeMap>
<xCoord>112</xCoord>
<yCoord>359</yCoord>
</edgeMap>
<edgeMap>
<xCoord>111</xCoord>
<yCoord>359</yCoord>
</edgeMap>
<edgeMap>
<xCoord>110</xCoord>
<yCoord>358</yCoord>
</edgeMap>
<edgeMap>
<xCoord>110</xCoord>
<yCoord>357</yCoord>
</edgeMap>
<edgeMap>
<xCoord>109</xCoord>
<yCoord>357</yCoord>
</edgeMap>
<edgeMap>
<xCoord>108</xCoord>
<yCoord>357</yCoord>
</edgeMap>
<edgeMap>
<xCoord>108</xCoord>
<yCoord>358</yCoord>
</edgeMap>
<edgeMap>
<xCoord>107</xCoord>
<yCoord>359</yCoord>
</edgeMap>
<edgeMap>
<xCoord>106</xCoord>
<yCoord>360</yCoord>
</edgeMap>
<edgeMap>
<xCoord>105</xCoord>
<yCoord>361</yCoord>
</edgeMap>
<edgeMap>
<xCoord>105</xCoord>
<yCoord>362</yCoord>
</edgeMap>
<edgeMap>
<xCoord>105</xCoord>
<yCoord>363</yCoord>
</edgeMap>
<edgeMap>
<xCoord>105</xCoord>
<yCoord>364</yCoord>
</edgeMap>
<edgeMap>
<xCoord>105</xCoord>
<yCoord>365</yCoord>
</edgeMap>
<edgeMap>
<xCoord>105</xCoord>
<yCoord>366</yCoord>
</edgeMap>
<edgeMap>
<xCoord>105</xCoord>
<yCoord>367</yCoord>
</edgeMap>
<edgeMap>
<xCoord>106</xCoord>
<yCoord>368</yCoord>
</edgeMap>
<edgeMap>
<xCoord>107</xCoord>
<yCoord>369</yCoord>
</edgeMap>
<edgeMap>
<xCoord>108</xCoord>
<yCoord>369</yCoord>
</edgeMap>
<edgeMap>
<xCoord>109</xCoord>
<yCoord>370</yCoord>
</edgeMap>
<edgeMap>
<xCoord>110</xCoord>
<yCoord>371</yCoord>
</edgeMap>
<edgeMap>
<xCoord>111</xCoord>
<yCoord>371</yCoord>
</edgeMap>
<edgeMap>
<xCoord>112</xCoord>
<yCoord>372</yCoord>
</edgeMap>
<edgeMap>
<xCoord>113</xCoord>
<yCoord>372</yCoord>
</edgeMap>
<edgeMap>
<xCoord>114</xCoord>
<yCoord>372</yCoord>
</edgeMap>
</roi>
<roi>
<imageZposition>-189.5</imageZposition>
<imageSOP_UID>1.3.6.1.4.1.14519.5.2.1.6279.6001.200276801537937393765898363216</imageSOP_UID>
<inclusion>TRUE</inclusion>
<edgeMap>
<xCoord>117</xCoord>
<yCoord>374</yCoord>
</edgeMap>
<edgeMap>
<xCoord>118</xCoord>
<yCoord>373</yCoord>
</edgeMap>
<edgeMap>
<xCoord>118</xCoord>
<yCoord>372</yCoord>
</edgeMap>
<edgeMap>
<xCoord>118</xCoord>
<yCoord>371</yCoord>
</edgeMap>
<edgeMap>
<xCoord>118</xCoord>
<yCoord>370</yCoord>
</edgeMap>
<edgeMap>
<xCoord>119</xCoord>
<yCoord>369</yCoord>
</edgeMap>
<edgeMap>
<xCoord>119</xCoord>
<yCoord>368</yCoord>
</edgeMap>
<edgeMap>
<xCoord>119</xCoord>
<yCoord>367</yCoord>
</edgeMap>
<edgeMap>
<xCoord>119</xCoord>
<yCoord>366</yCoord>
</edgeMap>
<edgeMap>
<xCoord>118</xCoord>
<yCoord>365</yCoord>
</edgeMap>
<edgeMap>
<xCoord>117</xCoord>
<yCoord>364</yCoord>
</edgeMap>
<edgeMap>
<xCoord>116</xCoord>
<yCoord>364</yCoord>
</edgeMap>
<edgeMap>
<xCoord>115</xCoord>
<yCoord>363</yCoord>
</edgeMap>
<edgeMap>
<xCoord>114</xCoord>
<yCoord>362</yCoord>
</edgeMap>
<edgeMap>
<xCoord>113</xCoord>
<yCoord>361</yCoord>
</edgeMap>
<edgeMap>
<xCoord>112</xCoord>
<yCoord>360</yCoord>
</edgeMap>
<edgeMap>
<xCoord>111</xCoord>
<yCoord>360</yCoord>
</edgeMap>
<edgeMap>
<xCoord>110</xCoord>
<yCoord>360</yCoord>
</edgeMap>
<edgeMap>
<xCoord>109</xCoord>
<yCoord>360</yCoord>
</edgeMap>
<edgeMap>
<xCoord>108</xCoord>
<yCoord>360</yCoord>
</edgeMap>
<edgeMap>
<xCoord>107</xCoord>
<yCoord>360</yCoord>
</edgeMap>
<edgeMap>
<xCoord>106</xCoord>
<yCoord>360</yCoord>
</edgeMap>
<edgeMap>
<xCoord>105</xCoord>
<yCoord>361</yCoord>
</edgeMap>
<edgeMap>
<xCoord>105</xCoord>
<yCoord>362</yCoord>
</edgeMap>
<edgeMap>
<xCoord>105</xCoord>
<yCoord>363</yCoord>
</edgeMap>
<edgeMap>
<xCoord>105</xCoord>
<yCoord>364</yCoord>
</edgeMap>
<edgeMap>
<xCoord>105</xCoord>
<yCoord>365</yCoord>
</edgeMap>
<edgeMap>
<xCoord>105</xCoord>
<yCoord>366</yCoord>
</edgeMap>
<edgeMap>
<xCoord>106</xCoord>
<yCoord>367</yCoord>
</edgeMap>
<edgeMap>
<xCoord>106</xCoord>
<yCoord>368</yCoord>
</edgeMap>
<edgeMap>
<xCoord>107</xCoord>
<yCoord>368</yCoord>
</edgeMap>
<edgeMap>
<xCoord>108</xCoord>
<yCoord>369</yCoord>
</edgeMap>
<edgeMap>
<xCoord>109</xCoord>
<yCoord>370</yCoord>
</edgeMap>
<edgeMap>
<xCoord>110</xCoord>
<yCoord>371</yCoord>
</edgeMap>
<edgeMap>
<xCoord>111</xCoord>
<yCoord>372</yCoord>
</edgeMap>
<edgeMap>
<xCoord>112</xCoord>
<yCoord>373</yCoord>
</edgeMap>
<edgeMap>
<xCoord>113</xCoord>
<yCoord>373</yCoord>
</edgeMap>
<edgeMap>
<xCoord>114</xCoord>
<yCoord>373</yCoord>
</edgeMap>
<edgeMap>
<xCoord>115</xCoord>
<yCoord>374</yCoord>
</edgeMap>
<edgeMap>
<xCoord>116</xCoord>
<yCoord>374</yCoord>
</edgeMap>
<edgeMap>
<xCoord>117</xCoord>
<yCoord>374</yCoord>
</edgeMap>
</roi>
<roi>
<imageZposition>-192.0</imageZposition>
<imageSOP_UID>1.3.6.1.4.1.14519.5.2.1.6279.6001.671931455683451173496930069591</imageSOP_UID>
<inclusion>TRUE</inclusion>
<edgeMap>
<xCoord>111</xCoord>
<yCoord>369</yCoord>
</edgeMap>
<edgeMap>
<xCoord>111</xCoord>
<yCoord>368</yCoord>
</edgeMap>
<edgeMap>
<xCoord>111</xCoord>
<yCoord>367</yCoord>
</edgeMap>
<edgeMap>
<xCoord>111</xCoord>
<yCoord>366</yCoord>
</edgeMap>
<edgeMap>
<xCoord>111</xCoord>
<yCoord>365</yCoord>
</edgeMap>
<edgeMap>
<xCoord>111</xCoord>
<yCoord>364</yCoord>
</edgeMap>
<edgeMap>
<xCoord>110</xCoord>
<yCoord>363</yCoord>
</edgeMap>
<edgeMap>
<xCoord>109</xCoord>
<yCoord>363</yCoord>
</edgeMap>
<edgeMap>
<xCoord>108</xCoord>
<yCoord>363</yCoord>
</edgeMap>
<edgeMap>
<xCoord>107</xCoord>
<yCoord>364</yCoord>
</edgeMap>
<edgeMap>
<xCoord>107</xCoord>
<yCoord>365</yCoord>
</edgeMap>
<edgeMap>
<xCoord>107</xCoord>
<yCoord>366</yCoord>
</edgeMap>
<edgeMap>
<xCoord>108</xCoord>
<yCoord>367</yCoord>
</edgeMap>
<edgeMap>
<xCoord>109</xCoord>
<yCoord>368</yCoord>
</edgeMap>
<edgeMap>
<xCoord>110</xCoord>
<yCoord>368</yCoord>
</edgeMap>
<edgeMap>
<xCoord>111</xCoord>
<yCoord>369</yCoord>
</edgeMap>
</roi>
</unblindedReadNodule>
<unblindedReadNodule>
<noduleID>MI014_17571</noduleID>
<characteristics>
<subtlety>5</subtlety>
<internalStructure>1</internalStructure>
<calcification>3</calcification>
<sphericity>5</sphericity>
<margin>5</margin>
<lobulation>1</lobulation>
<spiculation>1</spiculation>
<texture>5</texture>
<malignancy>1</malignancy>
</characteristics>
<roi>
<imageZposition>-202.0</imageZposition>
<imageSOP_UID>1.3.6.1.4.1.14519.5.2.1.6279.6001.121811245674981796199575020242</imageSOP_UID>
<inclusion>TRUE</inclusion>
<edgeMap>
<xCoord>86</xCoord>
<yCoord>332</yCoord>
</edgeMap>
<edgeMap>
<xCoord>87</xCoord>
<yCoord>331</yCoord>
</edgeMap>
<edgeMap>
<xCoord>88</xCoord>
<yCoord>331</yCoord>
</edgeMap>
<edgeMap>
<xCoord>88</xCoord>
<yCoord>330</yCoord>
</edgeMap>
<edgeMap>
<xCoord>88</xCoord>
<yCoord>329</yCoord>
</edgeMap>
<edgeMap>
<xCoord>88</xCoord>
<yCoord>328</yCoord>
</edgeMap>
<edgeMap>
<xCoord>88</xCoord>
<yCoord>327</yCoord>
</edgeMap>
<edgeMap>
<xCoord>88</xCoord>
<yCoord>326</yCoord>
</edgeMap>
<edgeMap>
<xCoord>88</xCoord>
<yCoord>325</yCoord>
</edgeMap>
<edgeMap>
<xCoord>88</xCoord>
<yCoord>324</yCoord>
</edgeMap>
<edgeMap>
<xCoord>87</xCoord>
<yCoord>324</yCoord>
</edgeMap>
<edgeMap>
<xCoord>86</xCoord>
<yCoord>324</yCoord>
</edgeMap>
<edgeMap>
<xCoord>85</xCoord>
<yCoord>324</yCoord>
</edgeMap>
<edgeMap>
<xCoord>84</xCoord>
<yCoord>324</yCoord>
</edgeMap>
<edgeMap>
<xCoord>83</xCoord>
<yCoord>324</yCoord>
</edgeMap>
<edgeMap>
<xCoord>82</xCoord>
<yCoord>325</yCoord>
</edgeMap>
<edgeMap>
<xCoord>81</xCoord>
<yCoord>326</yCoord>
</edgeMap>
<edgeMap>
<xCoord>81</xCoord>
<yCoord>327</yCoord>
</edgeMap>
<edgeMap>
<xCoord>81</xCoord>
<yCoord>328</yCoord>
</edgeMap>
<edgeMap>
<xCoord>81</xCoord>
<yCoord>329</yCoord>
</edgeMap>
<edgeMap>
<xCoord>82</xCoord>
<yCoord>330</yCoord>
</edgeMap>
<edgeMap>
<xCoord>83</xCoord>
<yCoord>331</yCoord>
</edgeMap>
<edgeMap>
<xCoord>84</xCoord>
<yCoord>331</yCoord>
</edgeMap>
<edgeMap>
<xCoord>85</xCoord>
<yCoord>331</yCoord>
</edgeMap>
<edgeMap>
<xCoord>86</xCoord>
<yCoord>332</yCoord>
</edgeMap>
</roi>
<roi>
<imageZposition>-204.5</imageZposition>
<imageSOP_UID>1.3.6.1.4.1.14519.5.2.1.6279.6001.216429596521518950216394827034</imageSOP_UID>
<inclusion>TRUE</inclusion>
<edgeMap>
<xCoord>87</xCoord>
<yCoord>332</yCoord>
</edgeMap>
<edgeMap>
<xCoord>88</xCoord>
<yCoord>331</yCoord>
</edgeMap>
<edgeMap>
<xCoord>89</xCoord>
<yCoord>330</yCoord>
</edgeMap>
<edgeMap>
<xCoord>89</xCoord>
<yCoord>329</yCoord>
</edgeMap>
<edgeMap>
<xCoord>89</xCoord>
<yCoord>328</yCoord>
</edgeMap>
<edgeMap>
<xCoord>89</xCoord>
<yCoord>327</yCoord>
</edgeMap>
<edgeMap>
<xCoord>89</xCoord>
<yCoord>326</yCoord>
</edgeMap>
<edgeMap>
<xCoord>89</xCoord>
<yCoord>325</yCoord>
</edgeMap>
<edgeMap>
<xCoord>88</xCoord>
<yCoord>324</yCoord>
</edgeMap>
<edgeMap>
<xCoord>87</xCoord>
<yCoord>324</yCoord>
</edgeMap>
<edgeMap>
<xCoord>86</xCoord>
<yCoord>323</yCoord>
</edgeMap>
<edgeMap>
<xCoord>85</xCoord>
<yCoord>323</yCoord>
</edgeMap>
<edgeMap>
<xCoord>84</xCoord>
<yCoord>323</yCoord>
</edgeMap>
<edgeMap>
<xCoord>83</xCoord>
<yCoord>323</yCoord>
</edgeMap>
<edgeMap>
<xCoord>82</xCoord>
<yCoord>324</yCoord>
</edgeMap>
<edgeMap>
<xCoord>81</xCoord>
<yCoord>325</yCoord>
</edgeMap>
<edgeMap>
<xCoord>81</xCoord>
<yCoord>326</yCoord>
</edgeMap>
<edgeMap>
<xCoord>81</xCoord>
<yCoord>327</yCoord>
</edgeMap>
<edgeMap>
<xCoord>81</xCoord>
<yCoord>328</yCoord>
</edgeMap>
<edgeMap>
<xCoord>81</xCoord>
<yCoord>329</yCoord>
</edgeMap>
<edgeMap>
<xCoord>81</xCoord>
<yCoord>330</yCoord>
</edgeMap>
<edgeMap>
<xCoord>81</xCoord>
<yCoord>331</yCoord>
</edgeMap>
<edgeMap>
<xCoord>82</xCoord>
<yCoord>332</yCoord>
</edgeMap>
<edgeMap>
<xCoord>83</xCoord>
<yCoord>332</yCoord>
</edgeMap>
<edgeMap>
<xCoord>84</xCoord>
<yCoord>332</yCoord>
</edgeMap>
<edgeMap>
<xCoord>85</xCoord>
<yCoord>332</yCoord>
</edgeMap>
<edgeMap>
<xCoord>86</xCoord>
<yCoord>332</yCoord>
</edgeMap>
<edgeMap>
<xCoord>87</xCoord>
<yCoord>332</yCoord>
</edgeMap>
</roi>
<roi>
<imageZposition>-207.0</imageZposition>
<imageSOP_UID>1.3.6.1.4.1.14519.5.2.1.6279.6001.724727694109933268651468169254</imageSOP_UID>
<inclusion>TRUE</inclusion>
<edgeMap>
<xCoord>86</xCoord>
<yCoord>332</yCoord>
</edgeMap>
<edgeMap>
<xCoord>86</xCoord>
<yCoord>331</yCoord>
</edgeMap>
<edgeMap>
<xCoord>87</xCoord>
<yCoord>330</yCoord>
</edgeMap>
<edgeMap>
<xCoord>87</xCoord>
<yCoord>329</yCoord>
</edgeMap>
<edgeMap>
<xCoord>88</xCoord>
<yCoord>328</yCoord>
</edgeMap>
<edgeMap>
<xCoord>88</xCoord>
<yCoord>327</yCoord>
</edgeMap>
<edgeMap>
<xCoord>87</xCoord>
<yCoord>326</yCoord>
</edgeMap>
<edgeMap>
<xCoord>86</xCoord>
<yCoord>325</yCoord>
</edgeMap>
<edgeMap>
<xCoord>85</xCoord>
<yCoord>324</yCoord>
</edgeMap>
<edgeMap>
<xCoord>84</xCoord>
<yCoord>324</yCoord>
</edgeMap>
<edgeMap>
<xCoord>83</xCoord>
<yCoord>324</yCoord>
</edgeMap>
<edgeMap>
<xCoord>82</xCoord>
<yCoord>324</yCoord>
</edgeMap>
<edgeMap>
<xCoord>81</xCoord>
<yCoord>324</yCoord>
</edgeMap>
<edgeMap>
<xCoord>81</xCoord>
<yCoord>325</yCoord>
</edgeMap>
<edgeMap>
<xCoord>81</xCoord>
<yCoord>326</yCoord>
</edgeMap>
<edgeMap>
<xCoord>81</xCoord>
<yCoord>327</yCoord>
</edgeMap>
<edgeMap>
<xCoord>81</xCoord>
<yCoord>328</yCoord>
</edgeMap>
<edgeMap>
<xCoord>81</xCoord>
<yCoord>329</yCoord>
</edgeMap>
<edgeMap>
<xCoord>81</xCoord>
<yCoord>330</yCoord>
</edgeMap>
<edgeMap>
<xCoord>81</xCoord>
<yCoord>331</yCoord>
</edgeMap>
<edgeMap>
<xCoord>82</xCoord>
<yCoord>332</yCoord>
</edgeMap>
<edgeMap>
<xCoord>83</xCoord>
<yCoord>332</yCoord>
</edgeMap>
<edgeMap>
<xCoord>84</xCoord>
<yCoord>332</yCoord>
</edgeMap>
<edgeMap>
<xCoord>85</xCoord>
<yCoord>332</yCoord>
</edgeMap>
<edgeMap>
<xCoord>86</xCoord>
<yCoord>332</yCoord>
</edgeMap>
</roi>
</unblindedReadNodule>
<unblindedReadNodule>
<noduleID>MI014_17565</noduleID>
<characteristics>
<subtlety>2</subtlety>
<internalStructure>1</internalStructure>
<calcification>6</calcification>
<sphericity>4</sphericity>
<margin>3</margin>
<lobulation>1</lobulation>
<spiculation>1</spiculation>
<texture>2</texture>
<malignancy>3</malignancy>
</characteristics>
<roi>
<imageZposition>-257.0</imageZposition>
<imageSOP_UID>1.3.6.1.4.1.14519.5.2.1.6279.6001.142950836938141796723218936191</imageSOP_UID>
<inclusion>TRUE</inclusion>
<edgeMap>
<xCoord>174</xCoord>
<yCoord>273</yCoord>
</edgeMap>
<edgeMap>
<xCoord>175</xCoord>
<yCoord>272</yCoord>
</edgeMap>
<edgeMap>
<xCoord>176</xCoord>
<yCoord>272</yCoord>
</edgeMap>
<edgeMap>
<xCoord>177</xCoord>
<yCoord>271</yCoord>
</edgeMap>
<edgeMap>
<xCoord>177</xCoord>
<yCoord>270</yCoord>
</edgeMap>
<edgeMap>
<xCoord>178</xCoord>
<yCoord>269</yCoord>
</edgeMap>
<edgeMap>
<xCoord>178</xCoord>
<yCoord>268</yCoord>
</edgeMap>
<edgeMap>
<xCoord>177</xCoord>
<yCoord>267</yCoord>
</edgeMap>
<edgeMap>
<xCoord>177</xCoord>
<yCoord>266</yCoord>
</edgeMap>
<edgeMap>
<xCoord>176</xCoord>
<yCoord>266</yCoord>
</edgeMap>
<edgeMap>
<xCoord>175</xCoord>
<yCoord>265</yCoord>
</edgeMap>
<edgeMap>
<xCoord>175</xCoord>
<yCoord>264</yCoord>
</edgeMap>
<edgeMap>
<xCoord>174</xCoord>
<yCoord>264</yCoord>
</edgeMap>
<edgeMap>
<xCoord>173</xCoord>
<yCoord>264</yCoord>
</edgeMap>
<edgeMap>
<xCoord>172</xCoord>
<yCoord>264</yCoord>
</edgeMap>
<edgeMap>
<xCoord>171</xCoord>
<yCoord>264</yCoord>
</edgeMap>
<edgeMap>
<xCoord>170</xCoord>
<yCoord>264</yCoord>
</edgeMap>
<edgeMap>
<xCoord>169</xCoord>
<yCoord>264</yCoord>
</edgeMap>
<edgeMap>
<xCoord>168</xCoord>
<yCoord>264</yCoord>
</edgeMap>
<edgeMap>
<xCoord>167</xCoord>
<yCoord>264</yCoord>
</edgeMap>
<edgeMap>
<xCoord>166</xCoord>
<yCoord>264</yCoord>
</edgeMap>
<edgeMap>
<xCoord>167</xCoord>
<yCoord>265</yCoord>
</edgeMap>
<edgeMap>
<xCoord>167</xCoord>
<yCoord>266</yCoord>
</edgeMap>
<edgeMap>
<xCoord>167</xCoord>
<yCoord>267</yCoord>
</edgeMap>
<edgeMap>
<xCoord>166</xCoord>
<yCoord>268</yCoord>
</edgeMap>
<edgeMap>
<xCoord>166</xCoord>
<yCoord>269</yCoord>
</edgeMap>
<edgeMap>
<xCoord>166</xCoord>
<yCoord>270</yCoord>
</edgeMap>
<edgeMap>
<xCoord>167</xCoord>
<yCoord>271</yCoord>
</edgeMap>
<edgeMap>
<xCoord>168</xCoord>
<yCoord>272</yCoord>
</edgeMap>
<edgeMap>
<xCoord>169</xCoord>
<yCoord>272</yCoord>
</edgeMap>
<edgeMap>
<xCoord>170</xCoord>
<yCoord>273</yCoord>
</edgeMap>
<edgeMap>
<xCoord>171</xCoord>
<yCoord>273</yCoord>
</edgeMap>
<edgeMap>
<xCoord>172</xCoord>
<yCoord>273</yCoord>
</edgeMap>
<edgeMap>
<xCoord>173</xCoord>
<yCoord>273</yCoord>
</edgeMap>
<edgeMap>
<xCoord>174</xCoord>
<yCoord>273</yCoord>
</edgeMap>
</roi>
<roi>
<imageZposition>-259.5</imageZposition>
<imageSOP_UID>1.3.6.1.4.1.14519.5.2.1.6279.6001.277285603954483537413942106053</imageSOP_UID>
<inclusion>TRUE</inclusion>
<edgeMap>
<xCoord>175</xCoord>
<yCoord>276</yCoord>
</edgeMap>
<edgeMap>
<xCoord>176</xCoord>
<yCoord>275</yCoord>
</edgeMap>
<edgeMap>
<xCoord>177</xCoord>
<yCoord>275</yCoord>
</edgeMap>
<edgeMap>
<xCoord>178</xCoord>
<yCoord>274</yCoord>
</edgeMap>
<edgeMap>
<xCoord>178</xCoord>
<yCoord>273</yCoord>
</edgeMap>
<edgeMap>
<xCoord>178</xCoord>
<yCoord>272</yCoord>
</edgeMap>
<edgeMap>
<xCoord>178</xCoord>
<yCoord>271</yCoord>
</edgeMap>
<edgeMap>
<xCoord>177</xCoord>
<yCoord>270</yCoord>
</edgeMap>
<edgeMap>
<xCoord>177</xCoord>
<yCoord>269</yCoord>
</edgeMap>
<edgeMap>
<xCoord>178</xCoord>
<yCoord>268</yCoord>
</edgeMap>
<edgeMap>
<xCoord>177</xCoord>
<yCoord>268</yCoord>
</edgeMap>
<edgeMap>
<xCoord>176</xCoord>
<yCoord>268</yCoord>
</edgeMap>
<edgeMap>
<xCoord>175</xCoord>
<yCoord>268</yCoord>
</edgeMap>
<edgeMap>
<xCoord>174</xCoord>
<yCoord>268</yCoord>
</edgeMap>
<edgeMap>
<xCoord>173</xCoord>
<yCoord>268</yCoord>
</edgeMap>
<edgeMap>
<xCoord>172</xCoord>
<yCoord>268</yCoord>
</edgeMap>
<edgeMap>
<xCoord>171</xCoord>
<yCoord>268</yCoord>
</edgeMap>
<edgeMap>
<xCoord>170</xCoord>
<yCoord>268</yCoord>
</edgeMap>
<edgeMap>
<xCoord>169</xCoord>
<yCoord>268</yCoord>
</edgeMap>
<edgeMap>
<xCoord>168</xCoord>
<yCoord>268</yCoord>
</edgeMap>
<edgeMap>
<xCoord>167</xCoord>
<yCoord>268</yCoord>
</edgeMap>
<edgeMap>
<xCoord>166</xCoord>
<yCoord>268</yCoord>
</edgeMap>
<edgeMap>
<xCoord>165</xCoord>
<yCoord>269</yCoord>
</edgeMap>
<edgeMap>
<xCoord>165</xCoord>
<yCoord>270</yCoord>
</edgeMap>
<edgeMap>
<xCoord>166</xCoord>
<yCoord>271</yCoord>
</edgeMap>
<edgeMap>
<xCoord>167</xCoord>
<yCoord>272</yCoord>
</edgeMap>
<edgeMap>
<xCoord>167</xCoord>
<yCoord>273</yCoord>
</edgeMap>
<edgeMap>
<xCoord>167</xCoord>
<yCoord>274</yCoord>
</edgeMap>
<edgeMap>
<xCoord>167</xCoord>
<yCoord>275</yCoord>
</edgeMap>
<edgeMap>
<xCoord>168</xCoord>
<yCoord>275</yCoord>
</edgeMap>
<edgeMap>
<xCoord>169</xCoord>
<yCoord>275</yCoord>
</edgeMap>
<edgeMap>
<xCoord>170</xCoord>
<yCoord>275</yCoord>
</edgeMap>
<edgeMap>
<xCoord>171</xCoord>
<yCoord>276</yCoord>
</edgeMap>
<edgeMap>
<xCoord>172</xCoord>
<yCoord>276</yCoord>
</edgeMap>
<edgeMap>
<xCoord>173</xCoord>
<yCoord>276</yCoord>
</edgeMap>
<edgeMap>
<xCoord>174</xCoord>
<yCoord>276</yCoord>
</edgeMap>
<edgeMap>
<xCoord>175</xCoord>
<yCoord>276</yCoord>
</edgeMap>
</roi>
</unblindedReadNodule>
<unblindedReadNodule>
<noduleID>MI014_17582</noduleID>
<roi>
<imageZposition>-237.0</imageZposition>
<imageSOP_UID>1.3.6.1.4.1.14519.5.2.1.6279.6001.179965008389683181423563315448</imageSOP_UID>
<inclusion>TRUE</inclusion>
<edgeMap>
<xCoord>76</xCoord>
<yCoord>255</yCoord>
</edgeMap>
</roi>
</unblindedReadNodule>
<unblindedReadNodule>
<noduleID>MI014_17551</noduleID>
<characteristics>
<subtlety>5</subtlety>
<internalStructure>1</internalStructure>
<calcification>6</calcification>
<sphericity>4</sphericity>
<margin>3</margin>
<lobulation>1</lobulation>
<spiculation>3</spiculation>
<texture>5</texture>
<malignancy>4</malignancy>
</characteristics>
<roi>
<imageZposition>-139.5</imageZposition>
<imageSOP_UID>1.3.6.1.4.1.14519.5.2.1.6279.6001.116435758429735254143565009484</imageSOP_UID>
<inclusion>TRUE</inclusion>
<edgeMap>
<xCoord>281</xCoord>
<yCoord>199</yCoord>
</edgeMap>
<edgeMap>
<xCoord>282</xCoord>
<yCoord>198</yCoord>
</edgeMap>
<edgeMap>
<xCoord>283</xCoord>
<yCoord>198</yCoord>
</edgeMap>
<edgeMap>
<xCoord>284</xCoord>
<yCoord>197</yCoord>
</edgeMap>
<edgeMap>
<xCoord>284</xCoord>
<yCoord>196</yCoord>
</edgeMap>
<edgeMap>
<xCoord>284</xCoord>
<yCoord>195</yCoord>
</edgeMap>
<edgeMap>
<xCoord>285</xCoord>
<yCoord>194</yCoord>
</edgeMap>
<edgeMap>
<xCoord>285</xCoord>
<yCoord>193</yCoord>
</edgeMap>
<edgeMap>
<xCoord>285</xCoord>
<yCoord>192</yCoord>
</edgeMap>
<edgeMap>
<xCoord>285</xCoord>
<yCoord>191</yCoord>
</edgeMap>
<edgeMap>
<xCoord>284</xCoord>
<yCoord>191</yCoord>
</edgeMap>
<edgeMap>
<xCoord>283</xCoord>
<yCoord>190</yCoord>
</edgeMap>
<edgeMap>
<xCoord>283</xCoord>
<yCoord>189</yCoord>
</edgeMap>
<edgeMap>
<xCoord>283</xCoord>
<yCoord>188</yCoord>
</edgeMap>
<edgeMap>
<xCoord>282</xCoord>
<yCoord>187</yCoord>
</edgeMap>
<edgeMap>
<xCoord>282</xCoord>
<yCoord>186</yCoord>
</edgeMap>
<edgeMap>
<xCoord>281</xCoord>
<yCoord>186</yCoord>
</edgeMap>
<edgeMap>
<xCoord>280</xCoord>
<yCoord>186</yCoord>
</edgeMap>
<edgeMap>
<xCoord>279</xCoord>
<yCoord>186</yCoord>
</edgeMap>
<edgeMap>
<xCoord>278</xCoord>
<yCoord>186</yCoord>
</edgeMap>
<edgeMap>
<xCoord>277</xCoord>
<yCoord>186</yCoord>
</edgeMap>
<edgeMap>
<xCoord>276</xCoord>
<yCoord>187</yCoord>
</edgeMap>
<edgeMap>
<xCoord>276</xCoord>
<yCoord>188</yCoord>
</edgeMap>
<edgeMap>
<xCoord>276</xCoord>
<yCoord>189</yCoord>
</edgeMap>
<edgeMap>
<xCoord>276</xCoord>
<yCoord>190</yCoord>
</edgeMap>
<edgeMap>
<xCoord>275</xCoord>
<yCoord>191</yCoord>
</edgeMap>
<edgeMap>
<xCoord>274</xCoord>
<yCoord>192</yCoord>
</edgeMap>
<edgeMap>
<xCoord>274</xCoord>
<yCoord>193</yCoord>
</edgeMap>
<edgeMap>
<xCoord>274</xCoord>
<yCoord>194</yCoord>
</edgeMap>
<edgeMap>
<xCoord>274</xCoord>
<yCoord>195</yCoord>
</edgeMap>
<edgeMap>
<xCoord>274</xCoord>
<yCoord>196</yCoord>
</edgeMap>
<edgeMap>
<xCoord>275</xCoord>
<yCoord>197</yCoord>
</edgeMap>
<edgeMap>
<xCoord>276</xCoord>
<yCoord>198</yCoord>
</edgeMap>
<edgeMap>
<xCoord>277</xCoord>
<yCoord>198</yCoord>
</edgeMap>
<edgeMap>
<xCoord>278</xCoord>
<yCoord>198</yCoord>
</edgeMap>
<edgeMap>
<xCoord>279</xCoord>
<yCoord>199</yCoord>
</edgeMap>
<edgeMap>
<xCoord>280</xCoord>
<yCoord>199</yCoord>
</edgeMap>
<edgeMap>
<xCoord>281</xCoord>
<yCoord>199</yCoord>
</edgeMap>
</roi>
<roi>
<imageZposition>-142.0</imageZposition>
<imageSOP_UID>1.3.6.1.4.1.14519.5.2.1.6279.6001.216096933791073857783189490805</imageSOP_UID>
<inclusion>TRUE</inclusion>
<edgeMap>
<xCoord>282</xCoord>
<yCoord>200</yCoord>
</edgeMap>
<edgeMap>
<xCoord>283</xCoord>
<yCoord>199</yCoord>
</edgeMap>
<edgeMap>
<xCoord>284</xCoord>
<yCoord>198</yCoord>
</edgeMap>
<edgeMap>
<xCoord>285</xCoord>
<yCoord>197</yCoord>
</edgeMap>
<edgeMap>
<xCoord>285</xCoord>
<yCoord>196</yCoord>
</edgeMap>
<edgeMap>
<xCoord>285</xCoord>
<yCoord>195</yCoord>
</edgeMap>
<edgeMap>
<xCoord>286</xCoord>
<yCoord>194</yCoord>
</edgeMap>
<edgeMap>
<xCoord>286</xCoord>
<yCoord>193</yCoord>
</edgeMap>
<edgeMap>
<xCoord>287</xCoord>
<yCoord>192</yCoord>
</edgeMap>
<edgeMap>
<xCoord>287</xCoord>
<yCoord>191</yCoord>
</edgeMap>
<edgeMap>
<xCoord>287</xCoord>
<yCoord>190</yCoord>
</edgeMap>
<edgeMap>
<xCoord>287</xCoord>
<yCoord>189</yCoord>
</edgeMap>
<edgeMap>
<xCoord>287</xCoord>
<yCoord>188</yCoord>
</edgeMap>
<edgeMap>
<xCoord>287</xCoord>
<yCoord>187</yCoord>
</edgeMap>
<edgeMap>
<xCoord>286</xCoord>
<yCoord>186</yCoord>
</edgeMap>
<edgeMap>
<xCoord>285</xCoord>
<yCoord>185</yCoord>
</edgeMap>
<edgeMap>
<xCoord>284</xCoord>
<yCoord>185</yCoord>
</edgeMap>
<edgeMap>
<xCoord>283</xCoord>
<yCoord>185</yCoord>
</edgeMap>
<edgeMap>
<xCoord>282</xCoord>
<yCoord>185</yCoord>
</edgeMap>
<edgeMap>
<xCoord>281</xCoord>
<yCoord>185</yCoord>
</edgeMap>
<edgeMap>
<xCoord>280</xCoord>
<yCoord>185</yCoord>
</edgeMap>
<edgeMap>
<xCoord>279</xCoord>
<yCoord>185</yCoord>
</edgeMap>
<edgeMap>
<xCoord>278</xCoord>
<yCoord>186</yCoord>
</edgeMap>
<edgeMap>
<xCoord>277</xCoord>
<yCoord>187</yCoord>
</edgeMap>
<edgeMap>
<xCoord>276</xCoord>
<yCoord>188</yCoord>
</edgeMap>
<edgeMap>
<xCoord>276</xCoord>
<yCoord>189</yCoord>
</edgeMap>
<edgeMap>
<xCoord>275</xCoord>
<yCoord>190</yCoord>
</edgeMap>
<edgeMap>
<xCoord>275</xCoord>
<yCoord>191</yCoord>
</edgeMap>
<edgeMap>
<xCoord>274</xCoord>
<yCoord>192</yCoord>
</edgeMap>
<edgeMap>
<xCoord>274</xCoord>
<yCoord>193</yCoord>
</edgeMap>
<edgeMap>
<xCoord>274</xCoord>
<yCoord>194</yCoord>
</edgeMap>
<edgeMap>
<xCoord>274</xCoord>
<yCoord>195</yCoord>
</edgeMap>
<edgeMap>
<xCoord>274</xCoord>
<yCoord>196</yCoord>
</edgeMap>
<edgeMap>
<xCoord>274</xCoord>
<yCoord>197</yCoord>
</edgeMap>
<edgeMap>
<xCoord>274</xCoord>
<yCoord>198</yCoord>
</edgeMap>
<edgeMap>
<xCoord>275</xCoord>
<yCoord>198</yCoord>
</edgeMap>
<edgeMap>
<xCoord>276</xCoord>
<yCoord>199</yCoord>
</edgeMap>
<edgeMap>
<xCoord>276</xCoord>
<yCoord>200</yCoord>
</edgeMap>
<edgeMap>
<xCoord>277</xCoord>
<yCoord>199</yCoord>
</edgeMap>
<edgeMap>
<xCoord>278</xCoord>
<yCoord>199</yCoord>
</edgeMap>
<edgeMap>
<xCoord>279</xCoord>
<yCoord>200</yCoord>
</edgeMap>
<edgeMap>
<xCoord>280</xCoord>
<yCoord>200</yCoord>
</edgeMap>
<edgeMap>
<xCoord>281</xCoord>
<yCoord>200</yCoord>
</edgeMap>
<edgeMap>
<xCoord>282</xCoord>
<yCoord>200</yCoord>
</edgeMap>
</roi>
<roi>
<imageZposition>-144.5</imageZposition>
<imageSOP_UID>1.3.6.1.4.1.14519.5.2.1.6279.6001.162427026567315962297027354743</imageSOP_UID>
<inclusion>TRUE</inclusion>
<edgeMap>
<xCoord>281</xCoord>
<yCoord>200</yCoord>
</edgeMap>
<edgeMap>
<xCoord>282</xCoord>
<yCoord>199</yCoord>
</edgeMap>
<edgeMap>
<xCoord>283</xCoord>
<yCoord>198</yCoord>
</edgeMap>
<edgeMap>
<xCoord>284</xCoord>
<yCoord>197</yCoord>
</edgeMap>
<edgeMap>
<xCoord>285</xCoord>
<yCoord>196</yCoord>
</edgeMap>
<edgeMap>
<xCoord>285</xCoord>
<yCoord>195</yCoord>
</edgeMap>
<edgeMap>
<xCoord>285</xCoord>
<yCoord>194</yCoord>
</edgeMap>
<edgeMap>
<xCoord>285</xCoord>
<yCoord>193</yCoord>
</edgeMap>
<edgeMap>
<xCoord>286</xCoord>
<yCoord>192</yCoord>
</edgeMap>
<edgeMap>
<xCoord>287</xCoord>
<yCoord>192</yCoord>
</edgeMap>
<edgeMap>
<xCoord>287</xCoord>
<yCoord>191</yCoord>
</edgeMap>
<edgeMap>
<xCoord>287</xCoord>
<yCoord>190</yCoord>
</edgeMap>
<edgeMap>
<xCoord>286</xCoord>
<yCoord>189</yCoord>
</edgeMap>
<edgeMap>
<xCoord>285</xCoord>
<yCoord>188</yCoord>
</edgeMap>
<edgeMap>
<xCoord>285</xCoord>
<yCoord>187</yCoord>
</edgeMap>
<edgeMap>
<xCoord>284</xCoord>
<yCoord>186</yCoord>
</edgeMap>
<edgeMap>
<xCoord>283</xCoord>
<yCoord>186</yCoord>
</edgeMap>
<edgeMap>
<xCoord>282</xCoord>
<yCoord>185</yCoord>
</edgeMap>
<edgeMap>
<xCoord>281</xCoord>
<yCoord>185</yCoord>
</edgeMap>
<edgeMap>
<xCoord>280</xCoord>
<yCoord>185</yCoord>
</edgeMap>
<edgeMap>
<xCoord>279</xCoord>
<yCoord>185</yCoord>
</edgeMap>
<edgeMap>
<xCoord>278</xCoord>
<yCoord>185</yCoord>
</edgeMap>
<edgeMap>
<xCoord>277</xCoord>
<yCoord>185</yCoord>
</edgeMap>
<edgeMap>
<xCoord>276</xCoord>
<yCoord>186</yCoord>
</edgeMap>
<edgeMap>
<xCoord>275</xCoord>
<yCoord>186</yCoord>
</edgeMap>
<edgeMap>
<xCoord>275</xCoord>
<yCoord>187</yCoord>
</edgeMap>
<edgeMap>
<xCoord>275</xCoord>
<yCoord>188</yCoord>
</edgeMap>
<edgeMap>
<xCoord>275</xCoord>
<yCoord>189</yCoord>
</edgeMap>
<edgeMap>
<xCoord>275</xCoord>
<yCoord>190</yCoord>
</edgeMap>
<edgeMap>
<xCoord>275</xCoord>
<yCoord>191</yCoord>
</edgeMap>
<edgeMap>
<xCoord>275</xCoord>
<yCoord>192</yCoord>
</edgeMap>
<edgeMap>
<xCoord>274</xCoord>
<yCoord>193</yCoord>
</edgeMap>
<edgeMap>
<xCoord>274</xCoord>
<yCoord>194</yCoord>
</edgeMap>
<edgeMap>
<xCoord>274</xCoord>
<yCoord>195</yCoord>
</edgeMap>
<edgeMap>
<xCoord>275</xCoord>
<yCoord>196</yCoord>
</edgeMap>
<edgeMap>
<xCoord>275</xCoord>
<yCoord>197</yCoord>
</edgeMap>
<edgeMap>
<xCoord>276</xCoord>
<yCoord>198</yCoord>
</edgeMap>
<edgeMap>
<xCoord>277</xCoord>
<yCoord>199</yCoord>
</edgeMap>
<edgeMap>
<xCoord>278</xCoord>
<yCoord>200</yCoord>
</edgeMap>
<edgeMap>
<xCoord>279</xCoord>
<yCoord>200</yCoord>
</edgeMap>
<edgeMap>
<xCoord>280</xCoord>
<yCoord>200</yCoord>
</edgeMap>
<edgeMap>
<xCoord>281</xCoord>
<yCoord>200</yCoord>
</edgeMap>
</roi>
</unblindedReadNodule>
<unblindedReadNodule>
<noduleID>MI014_17544</noduleID>
<characteristics>
<subtlety>5</subtlety>
<internalStructure>1</internalStructure>
<calcification>6</calcification>
<sphericity>4</sphericity>
<margin>4</margin>
<lobulation>1</lobulation>
<spiculation>3</spiculation>
<texture>5</texture>
<malignancy>5</malignancy>
</characteristics>
<roi>
<imageZposition>-144.5</imageZposition>
<imageSOP_UID>1.3.6.1.4.1.14519.5.2.1.6279.6001.162427026567315962297027354743</imageSOP_UID>
<inclusion>TRUE</inclusion>
<edgeMap>
<xCoord>313</xCoord>
<yCoord>217</yCoord>
</edgeMap>
<edgeMap>
<xCoord>314</xCoord>
<yCoord>216</yCoord>
</edgeMap>
<edgeMap>
<xCoord>313</xCoord>
<yCoord>215</yCoord>
</edgeMap>
<edgeMap>
<xCoord>313</xCoord>
<yCoord>214</yCoord>
</edgeMap>
<edgeMap>
<xCoord>313</xCoord>
<yCoord>213</yCoord>
</edgeMap>
<edgeMap>
<xCoord>312</xCoord>
<yCoord>212</yCoord>
</edgeMap>
<edgeMap>
<xCoord>312</xCoord>
<yCoord>211</yCoord>
</edgeMap>
<edgeMap>
<xCoord>311</xCoord>
<yCoord>210</yCoord>
</edgeMap>
<edgeMap>
<xCoord>311</xCoord>
<yCoord>209</yCoord>
</edgeMap>
<edgeMap>
<xCoord>310</xCoord>
<yCoord>208</yCoord>
</edgeMap>
<edgeMap>
<xCoord>309</xCoord>
<yCoord>207</yCoord>
</edgeMap>
<edgeMap>
<xCoord>310</xCoord>
<yCoord>206</yCoord>
</edgeMap>
<edgeMap>
<xCoord>311</xCoord>
<yCoord>205</yCoord>
</edgeMap>
<edgeMap>
<xCoord>312</xCoord>
<yCoord>205</yCoord>
</edgeMap>
<edgeMap>
<xCoord>312</xCoord>
<yCoord>204</yCoord>
</edgeMap>
<edgeMap>
<xCoord>311</xCoord>
<yCoord>203</yCoord>
</edgeMap>
<edgeMap>
<xCoord>310</xCoord>
<yCoord>204</yCoord>
</edgeMap>
<edgeMap>
<xCoord>309</xCoord>
<yCoord>205</yCoord>
</edgeMap>
<edgeMap>
<xCoord>308</xCoord>
<yCoord>206</yCoord>
</edgeMap>
<edgeMap>
<xCoord>307</xCoord>
<yCoord>206</yCoord>
</edgeMap>
<edgeMap>
<xCoord>306</xCoord>
<yCoord>207</yCoord>
</edgeMap>
<edgeMap>
<xCoord>305</xCoord>
<yCoord>208</yCoord>
</edgeMap>
<edgeMap>
<xCoord>305</xCoord>
<yCoord>209</yCoord>
</edgeMap>
<edgeMap>
<xCoord>306</xCoord>
<yCoord>210</yCoord>
</edgeMap>
<edgeMap>
<xCoord>306</xCoord>
<yCoord>211</yCoord>
</edgeMap>
<edgeMap>
<xCoord>306</xCoord>
<yCoord>212</yCoord>
</edgeMap>
<edgeMap>
<xCoord>307</xCoord>
<yCoord>212</yCoord>
</edgeMap>
<edgeMap>
<xCoord>308</xCoord>
<yCoord>213</yCoord>
</edgeMap>
<edgeMap>
<xCoord>309</xCoord>
<yCoord>214</yCoord>
</edgeMap>
<edgeMap>
<xCoord>310</xCoord>
<yCoord>215</yCoord>
</edgeMap>
<edgeMap>
<xCoord>311</xCoord>
<yCoord>216</yCoord>
</edgeMap>
<edgeMap>
<xCoord>312</xCoord>
<yCoord>216</yCoord>
</edgeMap>
<edgeMap>
<xCoord>313</xCoord>
<yCoord>217</yCoord>
</edgeMap>
</roi>
<roi>
<imageZposition>-147.0</imageZposition>
<imageSOP_UID>1.3.6.1.4.1.14519.5.2.1.6279.6001.100740179189270239307112338131</imageSOP_UID>
<inclusion>TRUE</inclusion>
<edgeMap>
<xCoord>309</xCoord>
<yCoord>216</yCoord>
</edgeMap>
<edgeMap>
<xCoord>310</xCoord>
<yCoord>215</yCoord>
</edgeMap>
<edgeMap>
<xCoord>311</xCoord>
<yCoord>214</yCoord>
</edgeMap>
<edgeMap>
<xCoord>311</xCoord>
<yCoord>213</yCoord>
</edgeMap>
<edgeMap>
<xCoord>312</xCoord>
<yCoord>212</yCoord>
</edgeMap>
<edgeMap>
<xCoord>312</xCoord>
<yCoord>211</yCoord>
</edgeMap>
<edgeMap>
<xCoord>312</xCoord>
<yCoord>210</yCoord>
</edgeMap>
<edgeMap>
<xCoord>312</xCoord>
<yCoord>209</yCoord>
</edgeMap>
<edgeMap>
<xCoord>312</xCoord>
<yCoord>208</yCoord>
</edgeMap>
<edgeMap>
<xCoord>313</xCoord>
<yCoord>207</yCoord>
</edgeMap>
<edgeMap>
<xCoord>313</xCoord>
<yCoord>206</yCoord>
</edgeMap>
<edgeMap>
<xCoord>313</xCoord>
<yCoord>205</yCoord>
</edgeMap>
<edgeMap>
<xCoord>313</xCoord>
<yCoord>204</yCoord>
</edgeMap>
<edgeMap>
<xCoord>312</xCoord>
<yCoord>203</yCoord>
</edgeMap>
<edgeMap>
<xCoord>311</xCoord>
<yCoord>202</yCoord>
</edgeMap>
<edgeMap>
<xCoord>310</xCoord>
<yCoord>201</yCoord>
</edgeMap>
<edgeMap>
<xCoord>311</xCoord>
<yCoord>200</yCoord>
</edgeMap>
<edgeMap>
<xCoord>311</xCoord>
<yCoord>199</yCoord>
</edgeMap>
<edgeMap>
<xCoord>311</xCoord>
<yCoord>198</yCoord>
</edgeMap>
<edgeMap>
<xCoord>311</xCoord>
<yCoord>197</yCoord>
</edgeMap>
<edgeMap>
<xCoord>310</xCoord>
<yCoord>197</yCoord>
</edgeMap>
<edgeMap>
<xCoord>309</xCoord>
<yCoord>197</yCoord>
</edgeMap>
<edgeMap>
<xCoord>308</xCoord>
<yCoord>196</yCoord>
</edgeMap>
<edgeMap>
<xCoord>307</xCoord>
<yCoord>196</yCoord>
</edgeMap>
<edgeMap>
<xCoord>306</xCoord>
<yCoord>196</yCoord>
</edgeMap>
<edgeMap>
<xCoord>305</xCoord>
<yCoord>196</yCoord>
</edgeMap>
<edgeMap>
<xCoord>304</xCoord>
<yCoord>196</yCoord>
</edgeMap>
<edgeMap>
<xCoord>303</xCoord>
<yCoord>197</yCoord>
</edgeMap>
<edgeMap>
<xCoord>302</xCoord>
<yCoord>198</yCoord>
</edgeMap>
<edgeMap>
<xCoord>301</xCoord>
<yCoord>199</yCoord>
</edgeMap>
<edgeMap>
<xCoord>300</xCoord>
<yCoord>200</yCoord>
</edgeMap>
<edgeMap>
<xCoord>299</xCoord>
<yCoord>200</yCoord>
</edgeMap>
<edgeMap>
<xCoord>299</xCoord>
<yCoord>201</yCoord>
</edgeMap>
<edgeMap>
<xCoord>299</xCoord>
<yCoord>202</yCoord>
</edgeMap>
<edgeMap>
<xCoord>299</xCoord>
<yCoord>203</yCoord>
</edgeMap>
<edgeMap>
<xCoord>299</xCoord>
<yCoord>204</yCoord>
</edgeMap>
<edgeMap>
<xCoord>299</xCoord>
<yCoord>205</yCoord>
</edgeMap>
<edgeMap>
<xCoord>299</xCoord>
<yCoord>206</yCoord>
</edgeMap>
<edgeMap>
<xCoord>300</xCoord>
<yCoord>207</yCoord>
</edgeMap>
<edgeMap>
<xCoord>301</xCoord>
<yCoord>208</yCoord>
</edgeMap>
<edgeMap>
<xCoord>302</xCoord>
<yCoord>209</yCoord>
</edgeMap>
<edgeMap>
<xCoord>302</xCoord>
<yCoord>210</yCoord>
</edgeMap>
<edgeMap>
<xCoord>303</xCoord>
<yCoord>209</yCoord>
</edgeMap>
<edgeMap>
<xCoord>304</xCoord>
<yCoord>210</yCoord>
</edgeMap>
<edgeMap>
<xCoord>304</xCoord>
<yCoord>211</yCoord>
</edgeMap>
<edgeMap>
<xCoord>304</xCoord>
<yCoord>212</yCoord>
</edgeMap>
<edgeMap>
<xCoord>304</xCoord>
<yCoord>213</yCoord>
</edgeMap>
<edgeMap>
<xCoord>304</xCoord>
<yCoord>214</yCoord>
</edgeMap>
<edgeMap>
<xCoord>305</xCoord>
<yCoord>215</yCoord>
</edgeMap>
<edgeMap>
<xCoord>306</xCoord>
<yCoord>216</yCoord>
</edgeMap>
<edgeMap>
<xCoord>307</xCoord>
<yCoord>216</yCoord>
</edgeMap>
<edgeMap>
<xCoord>308</xCoord>
<yCoord>216</yCoord>
</edgeMap>
<edgeMap>
<xCoord>309</xCoord>
<yCoord>216</yCoord>
</edgeMap>
</roi>
<roi>
<imageZposition>-149.5</imageZposition>
<imageSOP_UID>1.3.6.1.4.1.14519.5.2.1.6279.6001.154906710369844450260007893700</imageSOP_UID>
<inclusion>TRUE</inclusion>
<edgeMap>
<xCoord>308</xCoord>
<yCoord>214</yCoord>
</edgeMap>
<edgeMap>
<xCoord>309</xCoord>
<yCoord>213</yCoord>
</edgeMap>
<edgeMap>
<xCoord>310</xCoord>
<yCoord>212</yCoord>
</edgeMap>
<edgeMap>
<xCoord>310</xCoord>
<yCoord>211</yCoord>
</edgeMap>
<edgeMap>
<xCoord>311</xCoord>
<yCoord>210</yCoord>
</edgeMap>
<edgeMap>
<xCoord>311</xCoord>
<yCoord>209</yCoord>
</edgeMap>
<edgeMap>
<xCoord>311</xCoord>
<yCoord>208</yCoord>
</edgeMap>
<edgeMap>
<xCoord>311</xCoord>
<yCoord>207</yCoord>
</edgeMap>
<edgeMap>
<xCoord>311</xCoord>
<yCoord>206</yCoord>
</edgeMap>
<edgeMap>
<xCoord>311</xCoord>
<yCoord>205</yCoord>
</edgeMap>
<edgeMap>
<xCoord>311</xCoord>
<yCoord>204</yCoord>
</edgeMap>
<edgeMap>
<xCoord>311</xCoord>
<yCoord>203</yCoord>
</edgeMap>
<edgeMap>
<xCoord>311</xCoord>
<yCoord>202</yCoord>
</edgeMap>
<edgeMap>
<xCoord>311</xCoord>
<yCoord>201</yCoord>
</edgeMap>
<edgeMap>
<xCoord>311</xCoord>
<yCoord>200</yCoord>
</edgeMap>
<edgeMap>
<xCoord>310</xCoord>
<yCoord>199</yCoord>
</edgeMap>
<edgeMap>
<xCoord>310</xCoord>
<yCoord>198</yCoord>
</edgeMap>
<edgeMap>
<xCoord>310</xCoord>
<yCoord>197</yCoord>
</edgeMap>
<edgeMap>
<xCoord>310</xCoord>
<yCoord>196</yCoord>
</edgeMap>
<edgeMap>
<xCoord>310</xCoord>
<yCoord>195</yCoord>
</edgeMap>
<edgeMap>
<xCoord>310</xCoord>
<yCoord>194</yCoord>
</edgeMap>
<edgeMap>
<xCoord>310</xCoord>
<yCoord>193</yCoord>
</edgeMap>
<edgeMap>
<xCoord>310</xCoord>
<yCoord>192</yCoord>
</edgeMap>
<edgeMap>
<xCoord>309</xCoord>
<yCoord>192</yCoord>
</edgeMap>
<edgeMap>
<xCoord>308</xCoord>
<yCoord>191</yCoord>
</edgeMap>
<edgeMap>
<xCoord>308</xCoord>
<yCoord>190</yCoord>
</edgeMap>
<edgeMap>
<xCoord>307</xCoord>
<yCoord>190</yCoord>
</edgeMap>
<edgeMap>
<xCoord>306</xCoord>
<yCoord>191</yCoord>
</edgeMap>
<edgeMap>
<xCoord>305</xCoord>
<yCoord>191</yCoord>
</edgeMap>
<edgeMap>
<xCoord>304</xCoord>
<yCoord>191</yCoord>
</edgeMap>
<edgeMap>
<xCoord>303</xCoord>
<yCoord>191</yCoord>
</edgeMap>
<edgeMap>
<xCoord>302</xCoord>
<yCoord>191</yCoord>
</edgeMap>
<edgeMap>
<xCoord>301</xCoord>
<yCoord>190</yCoord>
</edgeMap>
<edgeMap>
<xCoord>300</xCoord>
<yCoord>190</yCoord>
</edgeMap>
<edgeMap>
<xCoord>299</xCoord>
<yCoord>190</yCoord>
</edgeMap>
<edgeMap>
<xCoord>298</xCoord>
<yCoord>190</yCoord>
</edgeMap>
<edgeMap>
<xCoord>297</xCoord>
<yCoord>190</yCoord>
</edgeMap>
<edgeMap>
<xCoord>296</xCoord>
<yCoord>191</yCoord>
</edgeMap>
<edgeMap>
<xCoord>295</xCoord>
<yCoord>192</yCoord>
</edgeMap>
<edgeMap>
<xCoord>295</xCoord>
<yCoord>193</yCoord>
</edgeMap>
<edgeMap>
<xCoord>295</xCoord>
<yCoord>194</yCoord>
</edgeMap>
<edgeMap>
<xCoord>295</xCoord>
<yCoord>195</yCoord>
</edgeMap>
<edgeMap>
<xCoord>295</xCoord>
<yCoord>196</yCoord>
</edgeMap>
<edgeMap>
<xCoord>295</xCoord>
<yCoord>197</yCoord>
</edgeMap>
<edgeMap>
<xCoord>295</xCoord>
<yCoord>198</yCoord>
</edgeMap>
<edgeMap>
<xCoord>295</xCoord>
<yCoord>199</yCoord>
</edgeMap>
<edgeMap>
<xCoord>295</xCoord>
<yCoord>200</yCoord>
</edgeMap>
<edgeMap>
<xCoord>295</xCoord>
<yCoord>201</yCoord>
</edgeMap>
<edgeMap>
<xCoord>295</xCoord>
<yCoord>202</yCoord>
</edgeMap>
<edgeMap>
<xCoord>296</xCoord>
<yCoord>203</yCoord>
</edgeMap>
<edgeMap>
<xCoord>296</xCoord>
<yCoord>204</yCoord>
</edgeMap>
<edgeMap>
<xCoord>296</xCoord>
<yCoord>205</yCoord>
</edgeMap>
<edgeMap>
<xCoord>297</xCoord>
<yCoord>206</yCoord>
</edgeMap>
<edgeMap>
<xCoord>298</xCoord>
<yCoord>207</yCoord>
</edgeMap>
<edgeMap>
<xCoord>299</xCoord>
<yCoord>208</yCoord>
</edgeMap>
<edgeMap>
<xCoord>300</xCoord>
<yCoord>209</yCoord>
</edgeMap>
<edgeMap>
<xCoord>301</xCoord>
<yCoord>210</yCoord>
</edgeMap>
<edgeMap>
<xCoord>302</xCoord>
<yCoord>211</yCoord>
</edgeMap>
<edgeMap>
<xCoord>303</xCoord>
<yCoord>212</yCoord>
</edgeMap>
<edgeMap>
<xCoord>304</xCoord>
<yCoord>213</yCoord>
</edgeMap>
<edgeMap>
<xCoord>305</xCoord>
<yCoord>214</yCoord>
</edgeMap>
<edgeMap>
<xCoord>306</xCoord>
<yCoord>214</yCoord>
</edgeMap>
<edgeMap>
<xCoord>307</xCoord>
<yCoord>214</yCoord>
</edgeMap>
<edgeMap>
<xCoord>308</xCoord>
<yCoord>214</yCoord>
</edgeMap>
</roi>
<roi>
<imageZposition>-152.0</imageZposition>
<imageSOP_UID>1.3.6.1.4.1.14519.5.2.1.6279.6001.469162805866285722906215655257</imageSOP_UID>
<inclusion>TRUE</inclusion>
<edgeMap>
<xCoord>303</xCoord>
<yCoord>211</yCoord>
</edgeMap>
<edgeMap>
<xCoord>304</xCoord>
<yCoord>210</yCoord>
</edgeMap>
<edgeMap>
<xCoord>305</xCoord>
<yCoord>209</yCoord>
</edgeMap>
<edgeMap>
<xCoord>306</xCoord>
<yCoord>209</yCoord>
</edgeMap>
<edgeMap>
<xCoord>307</xCoord>
<yCoord>209</yCoord>
</edgeMap>
<edgeMap>
<xCoord>308</xCoord>
<yCoord>209</yCoord>
</edgeMap>
<edgeMap>
<xCoord>309</xCoord>
<yCoord>208</yCoord>
</edgeMap>
<edgeMap>
<xCoord>310</xCoord>
<yCoord>207</yCoord>
</edgeMap>
<edgeMap>
<xCoord>310</xCoord>
<yCoord>206</yCoord>
</edgeMap>
<edgeMap>
<xCoord>311</xCoord>
<yCoord>205</yCoord>
</edgeMap>
<edgeMap>
<xCoord>311</xCoord>
<yCoord>204</yCoord>
</edgeMap>
<edgeMap>
<xCoord>311</xCoord>
<yCoord>203</yCoord>
</edgeMap>
<edgeMap>
<xCoord>311</xCoord>
<yCoord>202</yCoord>
</edgeMap>
<edgeMap>
<xCoord>311</xCoord>
<yCoord>201</yCoord>
</edgeMap>
<edgeMap>
<xCoord>311</xCoord>
<yCoord>200</yCoord>
</edgeMap>
<edgeMap>
<xCoord>311</xCoord>
<yCoord>199</yCoord>
</edgeMap>
<edgeMap>
<xCoord>311</xCoord>
<yCoord>198</yCoord>
</edgeMap>
<edgeMap>
<xCoord>310</xCoord>
<yCoord>197</yCoord>
</edgeMap>
<edgeMap>
<xCoord>309</xCoord>
<yCoord>197</yCoord>
</edgeMap>
<edgeMap>
<xCoord>308</xCoord>
<yCoord>196</yCoord>
</edgeMap>
<edgeMap>
<xCoord>308</xCoord>
<yCoord>195</yCoord>
</edgeMap>
<edgeMap>
<xCoord>308</xCoord>
<yCoord>194</yCoord>
</edgeMap>
<edgeMap>
<xCoord>308</xCoord>
<yCoord>193</yCoord>
</edgeMap>
<edgeMap>
<xCoord>307</xCoord>
<yCoord>192</yCoord>
</edgeMap>
<edgeMap>
<xCoord>307</xCoord>
<yCoord>191</yCoord>
</edgeMap>
<edgeMap>
<xCoord>306</xCoord>
<yCoord>191</yCoord>
</edgeMap>
<edgeMap>
<xCoord>305</xCoord>
<yCoord>191</yCoord>
</edgeMap>
<edgeMap>
<xCoord>304</xCoord>
<yCoord>191</yCoord>
</edgeMap>
<edgeMap>
<xCoord>303</xCoord>
<yCoord>191</yCoord>
</edgeMap>
<edgeMap>
<xCoord>302</xCoord>
<yCoord>191</yCoord>
</edgeMap>
<edgeMap>
<xCoord>301</xCoord>
<yCoord>190</yCoord>
</edgeMap>
<edgeMap>
<xCoord>300</xCoord>
<yCoord>190</yCoord>
</edgeMap>
<edgeMap>
<xCoord>299</xCoord>
<yCoord>190</yCoord>
</edgeMap>
<edgeMap>
<xCoord>298</xCoord>
<yCoord>189</yCoord>
</edgeMap>
<edgeMap>
<xCoord>297</xCoord>
<yCoord>188</yCoord>
</edgeMap>
<edgeMap>
<xCoord>296</xCoord>
<yCoord>188</yCoord>
</edgeMap>
<edgeMap>
<xCoord>295</xCoord>
<yCoord>188</yCoord>
</edgeMap>
<edgeMap>
<xCoord>294</xCoord>
<yCoord>188</yCoord>
</edgeMap>
<edgeMap>
<xCoord>293</xCoord>
<yCoord>188</yCoord>
</edgeMap>
<edgeMap>
<xCoord>293</xCoord>
<yCoord>189</yCoord>
</edgeMap>
<edgeMap>
<xCoord>292</xCoord>
<yCoord>190</yCoord>
</edgeMap>
<edgeMap>
<xCoord>292</xCoord>
<yCoord>191</yCoord>
</edgeMap>
<edgeMap>
<xCoord>292</xCoord>
<yCoord>192</yCoord>
</edgeMap>
<edgeMap>
<xCoord>291</xCoord>
<yCoord>193</yCoord>
</edgeMap>
<edgeMap>
<xCoord>291</xCoord>
<yCoord>194</yCoord>
</edgeMap>
<edgeMap>
<xCoord>291</xCoord>
<yCoord>195</yCoord>
</edgeMap>
<edgeMap>
<xCoord>291</xCoord>
<yCoord>196</yCoord>
</edgeMap>
<edgeMap>
<xCoord>291</xCoord>
<yCoord>197</yCoord>
</edgeMap>
<edgeMap>
<xCoord>291</xCoord>
<yCoord>198</yCoord>
</edgeMap>
<edgeMap>
<xCoord>291</xCoord>
<yCoord>199</yCoord>
</edgeMap>
<edgeMap>
<xCoord>291</xCoord>
<yCoord>200</yCoord>
</edgeMap>
<edgeMap>
<xCoord>292</xCoord>
<yCoord>201</yCoord>
</edgeMap>
<edgeMap>
<xCoord>293</xCoord>
<yCoord>202</yCoord>
</edgeMap>
<edgeMap>
<xCoord>293</xCoord>
<yCoord>203</yCoord>
</edgeMap>
<edgeMap>
<xCoord>294</xCoord>
<yCoord>204</yCoord>
</edgeMap>
<edgeMap>
<xCoord>295</xCoord>
<yCoord>205</yCoord>
</edgeMap>
<edgeMap>
<xCoord>295</xCoord>
<yCoord>206</yCoord>
</edgeMap>
<edgeMap>
<xCoord>296</xCoord>
<yCoord>207</yCoord>
</edgeMap>
<edgeMap>
<xCoord>297</xCoord>
<yCoord>208</yCoord>
</edgeMap>
<edgeMap>
<xCoord>298</xCoord>
<yCoord>209</yCoord>
</edgeMap>
<edgeMap>
<xCoord>299</xCoord>
<yCoord>210</yCoord>
</edgeMap>
<edgeMap>
<xCoord>300</xCoord>
<yCoord>211</yCoord>
</edgeMap>
<edgeMap>
<xCoord>301</xCoord>
<yCoord>211</yCoord>
</edgeMap>
<edgeMap>
<xCoord>302</xCoord>
<yCoord>211</yCoord>
</edgeMap>
<edgeMap>
<xCoord>303</xCoord>
<yCoord>211</yCoord>
</edgeMap>
</roi>
<roi>
<imageZposition>-154.5</imageZposition>
<imageSOP_UID>1.3.6.1.4.1.14519.5.2.1.6279.6001.165063095876099870719796197015</imageSOP_UID>
<inclusion>TRUE</inclusion>
<edgeMap>
<xCoord>303</xCoord>
<yCoord>209</yCoord>
</edgeMap>
<edgeMap>
<xCoord>304</xCoord>
<yCoord>208</yCoord>
</edgeMap>
<edgeMap>
<xCoord>305</xCoord>
<yCoord>208</yCoord>
</edgeMap>
<edgeMap>
<xCoord>306</xCoord>
<yCoord>207</yCoord>
</edgeMap>
<edgeMap>
<xCoord>307</xCoord>
<yCoord>207</yCoord>
</edgeMap>
<edgeMap>
<xCoord>307</xCoord>
<yCoord>206</yCoord>
</edgeMap>
<edgeMap>
<xCoord>308</xCoord>
<yCoord>205</yCoord>
</edgeMap>
<edgeMap>
<xCoord>308</xCoord>
<yCoord>204</yCoord>
</edgeMap>
<edgeMap>
<xCoord>308</xCoord>
<yCoord>203</yCoord>
</edgeMap>
<edgeMap>
<xCoord>308</xCoord>
<yCoord>202</yCoord>
</edgeMap>
<edgeMap>
<xCoord>308</xCoord>
<yCoord>201</yCoord>
</edgeMap>
<edgeMap>
<xCoord>308</xCoord>
<yCoord>200</yCoord>
</edgeMap>
<edgeMap>
<xCoord>308</xCoord>
<yCoord>199</yCoord>
</edgeMap>
<edgeMap>
<xCoord>308</xCoord>
<yCoord>198</yCoord>
</edgeMap>
<edgeMap>
<xCoord>308</xCoord>
<yCoord>197</yCoord>
</edgeMap>
<edgeMap>
<xCoord>307</xCoord>
<yCoord>196</yCoord>
</edgeMap>
<edgeMap>
<xCoord>306</xCoord>
<yCoord>195</yCoord>
</edgeMap>
<edgeMap>
<xCoord>305</xCoord>
<yCoord>194</yCoord>
</edgeMap>
<edgeMap>
<xCoord>304</xCoord>
<yCoord>193</yCoord>
</edgeMap>
<edgeMap>
<xCoord>304</xCoord>
<yCoord>192</yCoord>
</edgeMap>
<edgeMap>
<xCoord>304</xCoord>
<yCoord>191</yCoord>
</edgeMap>
<edgeMap>
<xCoord>303</xCoord>
<yCoord>190</yCoord>
</edgeMap>
<edgeMap>
<xCoord>302</xCoord>
<yCoord>190</yCoord>
</edgeMap>
<edgeMap>
<xCoord>301</xCoord>
<yCoord>190</yCoord>
</edgeMap>
<edgeMap>
<xCoord>300</xCoord>
<yCoord>190</yCoord>
</edgeMap>
<edgeMap>
<xCoord>299</xCoord>
<yCoord>190</yCoord>
</edgeMap>
<edgeMap>
<xCoord>298</xCoord>
<yCoord>190</yCoord>
</edgeMap>
<edgeMap>
<xCoord>297</xCoord>
<yCoord>190</yCoord>
</edgeMap>
<edgeMap>
<xCoord>296</xCoord>
<yCoord>190</yCoord>
</edgeMap>
<edgeMap>
<xCoord>295</xCoord>
<yCoord>190</yCoord>
</edgeMap>
<edgeMap>
<xCoord>294</xCoord>
<yCoord>190</yCoord>
</edgeMap>
<edgeMap>
<xCoord>294</xCoord>
<yCoord>191</yCoord>
</edgeMap>
<edgeMap>
<xCoord>293</xCoord>
<yCoord>192</yCoord>
</edgeMap>
<edgeMap>
<xCoord>292</xCoord>
<yCoord>193</yCoord>
</edgeMap>
<edgeMap>
<xCoord>292</xCoord>
<yCoord>194</yCoord>
</edgeMap>
<edgeMap>
<xCoord>292</xCoord>
<yCoord>195</yCoord>
</edgeMap>
<edgeMap>
<xCoord>292</xCoord>
<yCoord>196</yCoord>
</edgeMap>
<edgeMap>
<xCoord>291</xCoord>
<yCoord>197</yCoord>
</edgeMap>
<edgeMap>
<xCoord>290</xCoord>
<yCoord>198</yCoord>
</edgeMap>
<edgeMap>
<xCoord>290</xCoord>
<yCoord>199</yCoord>
</edgeMap>
<edgeMap>
<xCoord>290</xCoord>
<yCoord>200</yCoord>
</edgeMap>
<edgeMap>
<xCoord>290</xCoord>
<yCoord>201</yCoord>
</edgeMap>
<edgeMap>
<xCoord>290</xCoord>
<yCoord>202</yCoord>
</edgeMap>
<edgeMap>
<xCoord>290</xCoord>
<yCoord>203</yCoord>
</edgeMap>
<edgeMap>
<xCoord>291</xCoord>
<yCoord>204</yCoord>
</edgeMap>
<edgeMap>
<xCoord>292</xCoord>
<yCoord>205</yCoord>
</edgeMap>
<edgeMap>
<xCoord>293</xCoord>
<yCoord>206</yCoord>
</edgeMap>
<edgeMap>
<xCoord>294</xCoord>
<yCoord>207</yCoord>
</edgeMap>
<edgeMap>
<xCoord>295</xCoord>
<yCoord>208</yCoord>
</edgeMap>
<edgeMap>
<xCoord>296</xCoord>
<yCoord>209</yCoord>
</edgeMap>
<edgeMap>
<xCoord>297</xCoord>
<yCoord>209</yCoord>
</edgeMap>
<edgeMap>
<xCoord>298</xCoord>
<yCoord>209</yCoord>
</edgeMap>
<edgeMap>
<xCoord>299</xCoord>
<yCoord>209</yCoord>
</edgeMap>
<edgeMap>
<xCoord>300</xCoord>
<yCoord>209</yCoord>
</edgeMap>
<edgeMap>
<xCoord>301</xCoord>
<yCoord>209</yCoord>
</edgeMap>
<edgeMap>
<xCoord>302</xCoord>
<yCoord>209</yCoord>
</edgeMap>
<edgeMap>
<xCoord>303</xCoord>
<yCoord>209</yCoord>
</edgeMap>
</roi>
<roi>
<imageZposition>-157.0</imageZposition>
<imageSOP_UID>1.3.6.1.4.1.14519.5.2.1.6279.6001.260828062896441829175964038555</imageSOP_UID>
<inclusion>TRUE</inclusion>
<edgeMap>
<xCoord>297</xCoord>
<yCoord>208</yCoord>
</edgeMap>
<edgeMap>
<xCoord>298</xCoord>
<yCoord>207</yCoord>
</edgeMap>
<edgeMap>
<xCoord>299</xCoord>
<yCoord>207</yCoord>
</edgeMap>
<edgeMap>
<xCoord>300</xCoord>
<yCoord>207</yCoord>
</edgeMap>
<edgeMap>
<xCoord>301</xCoord>
<yCoord>207</yCoord>
</edgeMap>
<edgeMap>
<xCoord>302</xCoord>
<yCoord>207</yCoord>
</edgeMap>
<edgeMap>
<xCoord>303</xCoord>
<yCoord>207</yCoord>
</edgeMap>
<edgeMap>
<xCoord>304</xCoord>
<yCoord>207</yCoord>
</edgeMap>
<edgeMap>
<xCoord>305</xCoord>
<yCoord>206</yCoord>
</edgeMap>
<edgeMap>
<xCoord>306</xCoord>
<yCoord>205</yCoord>
</edgeMap>
<edgeMap>
<xCoord>306</xCoord>
<yCoord>204</yCoord>
</edgeMap>
<edgeMap>
<xCoord>306</xCoord>
<yCoord>203</yCoord>
</edgeMap>
<edgeMap>
<xCoord>306</xCoord>
<yCoord>202</yCoord>
</edgeMap>
<edgeMap>
<xCoord>306</xCoord>
<yCoord>201</yCoord>
</edgeMap>
<edgeMap>
<xCoord>306</xCoord>
<yCoord>200</yCoord>
</edgeMap>
<edgeMap>
<xCoord>306</xCoord>
<yCoord>199</yCoord>
</edgeMap>
<edgeMap>
<xCoord>306</xCoord>
<yCoord>198</yCoord>
</edgeMap>
<edgeMap>
<xCoord>306</xCoord>
<yCoord>197</yCoord>
</edgeMap>
<edgeMap>
<xCoord>306</xCoord>
<yCoord>196</yCoord>
</edgeMap>
<edgeMap>
<xCoord>305</xCoord>
<yCoord>196</yCoord>
</edgeMap>
<edgeMap>
<xCoord>304</xCoord>
<yCoord>196</yCoord>
</edgeMap>
<edgeMap>
<xCoord>303</xCoord>
<yCoord>196</yCoord>
</edgeMap>
<edgeMap>
<xCoord>302</xCoord>
<yCoord>196</yCoord>
</edgeMap>
<edgeMap>
<xCoord>301</xCoord>
<yCoord>196</yCoord>
</edgeMap>
<edgeMap>
<xCoord>300</xCoord>
<yCoord>196</yCoord>
</edgeMap>
<edgeMap>
<xCoord>299</xCoord>
<yCoord>196</yCoord>
</edgeMap>
<edgeMap>
<xCoord>298</xCoord>
<yCoord>196</yCoord>
</edgeMap>
<edgeMap>
<xCoord>297</xCoord>
<yCoord>196</yCoord>
</edgeMap>
<edgeMap>
<xCoord>296</xCoord>
<yCoord>196</yCoord>
</edgeMap>
<edgeMap>
<xCoord>295</xCoord>
<yCoord>196</yCoord>
</edgeMap>
<edgeMap>
<xCoord>294</xCoord>
<yCoord>196</yCoord>
</edgeMap>
<edgeMap>
<xCoord>293</xCoord>
<yCoord>196</yCoord>
</edgeMap>
<edgeMap>
<xCoord>292</xCoord>
<yCoord>197</yCoord>
</edgeMap>
<edgeMap>
<xCoord>291</xCoord>
<yCoord>197</yCoord>
</edgeMap>
<edgeMap>
<xCoord>290</xCoord>
<yCoord>198</yCoord>
</edgeMap>
<edgeMap>
<xCoord>289</xCoord>
<yCoord>199</yCoord>
</edgeMap>
<edgeMap>
<xCoord>288</xCoord>
<yCoord>200</yCoord>
</edgeMap>
<edgeMap>
<xCoord>288</xCoord>
<yCoord>201</yCoord>
</edgeMap>
<edgeMap>
<xCoord>288</xCoord>
<yCoord>202</yCoord>
</edgeMap>
<edgeMap>
<xCoord>288</xCoord>
<yCoord>203</yCoord>
</edgeMap>
<edgeMap>
<xCoord>289</xCoord>
<yCoord>204</yCoord>
</edgeMap>
<edgeMap>
<xCoord>289</xCoord>
<yCoord>205</yCoord>
</edgeMap>
<edgeMap>
<xCoord>290</xCoord>
<yCoord>206</yCoord>
</edgeMap>
<edgeMap>
<xCoord>291</xCoord>
<yCoord>207</yCoord>
</edgeMap>
<edgeMap>
<xCoord>292</xCoord>
<yCoord>207</yCoord>
</edgeMap>
<edgeMap>
<xCoord>293</xCoord>
<yCoord>208</yCoord>
</edgeMap>
<edgeMap>
<xCoord>294</xCoord>
<yCoord>208</yCoord>
</edgeMap>
<edgeMap>
<xCoord>295</xCoord>
<yCoord>208</yCoord>
</edgeMap>
<edgeMap>
<xCoord>296</xCoord>
<yCoord>208</yCoord>
</edgeMap>
<edgeMap>
<xCoord>297</xCoord>
<yCoord>208</yCoord>
</edgeMap>
</roi>
<roi>
<imageZposition>-159.5</imageZposition>
<imageSOP_UID>1.3.6.1.4.1.14519.5.2.1.6279.6001.221302419836446050667238390324</imageSOP_UID>
<inclusion>TRUE</inclusion>
<edgeMap>
<xCoord>302</xCoord>
<yCoord>207</yCoord>
</edgeMap>
<edgeMap>
<xCoord>303</xCoord>
<yCoord>206</yCoord>
</edgeMap>
<edgeMap>
<xCoord>304</xCoord>
<yCoord>206</yCoord>
</edgeMap>
<edgeMap>
<xCoord>304</xCoord>
<yCoord>205</yCoord>
</edgeMap>
<edgeMap>
<xCoord>304</xCoord>
<yCoord>204</yCoord>
</edgeMap>
<edgeMap>
<xCoord>305</xCoord>
<yCoord>203</yCoord>
</edgeMap>
<edgeMap>
<xCoord>305</xCoord>
<yCoord>202</yCoord>
</edgeMap>
<edgeMap>
<xCoord>304</xCoord>
<yCoord>201</yCoord>
</edgeMap>
<edgeMap>
<xCoord>304</xCoord>
<yCoord>200</yCoord>
</edgeMap>
<edgeMap>
<xCoord>304</xCoord>
<yCoord>199</yCoord>
</edgeMap>
<edgeMap>
<xCoord>303</xCoord>
<yCoord>198</yCoord>
</edgeMap>
<edgeMap>
<xCoord>302</xCoord>
<yCoord>198</yCoord>
</edgeMap>
<edgeMap>
<xCoord>301</xCoord>
<yCoord>198</yCoord>
</edgeMap>
<edgeMap>
<xCoord>300</xCoord>
<yCoord>198</yCoord>
</edgeMap>
<edgeMap>
<xCoord>299</xCoord>
<yCoord>198</yCoord>
</edgeMap>
<edgeMap>
<xCoord>298</xCoord>
<yCoord>198</yCoord>
</edgeMap>
<edgeMap>
<xCoord>297</xCoord>
<yCoord>198</yCoord>
</edgeMap>
<edgeMap>
<xCoord>296</xCoord>
<yCoord>198</yCoord>
</edgeMap>
<edgeMap>
<xCoord>295</xCoord>
<yCoord>198</yCoord>
</edgeMap>
<edgeMap>
<xCoord>294</xCoord>
<yCoord>199</yCoord>
</edgeMap>
<edgeMap>
<xCoord>294</xCoord>
<yCoord>200</yCoord>
</edgeMap>
<edgeMap>
<xCoord>294</xCoord>
<yCoord>201</yCoord>
</edgeMap>
<edgeMap>
<xCoord>294</xCoord>
<yCoord>202</yCoord>
</edgeMap>
<edgeMap>
<xCoord>295</xCoord>
<yCoord>203</yCoord>
</edgeMap>
<edgeMap>
<xCoord>296</xCoord>
<yCoord>204</yCoord>
</edgeMap>
<edgeMap>
<xCoord>296</xCoord>
<yCoord>205</yCoord>
</edgeMap>
<edgeMap>
<xCoord>297</xCoord>
<yCoord>205</yCoord>
</edgeMap>
<edgeMap>
<xCoord>298</xCoord>
<yCoord>206</yCoord>
</edgeMap>
<edgeMap>
<xCoord>299</xCoord>
<yCoord>206</yCoord>
</edgeMap>
<edgeMap>
<xCoord>300</xCoord>
<yCoord>207</yCoord>
</edgeMap>
<edgeMap>
<xCoord>301</xCoord>
<yCoord>207</yCoord>
</edgeMap>
<edgeMap>
<xCoord>302</xCoord>
<yCoord>207</yCoord>
</edgeMap>
</roi>
</unblindedReadNodule>
<unblindedReadNodule>
<noduleID>MI014_17574</noduleID>
<roi>
<imageZposition>-207.0</imageZposition>
<imageSOP_UID>1.3.6.1.4.1.14519.5.2.1.6279.6001.724727694109933268651468169254</imageSOP_UID>
<inclusion>TRUE</inclusion>
<edgeMap>
<xCoord>439</xCoord>
<yCoord>294</yCoord>
</edgeMap>
</roi>
</unblindedReadNodule>
<unblindedReadNodule>
<noduleID>MI014_17583</noduleID>
<roi>
<imageZposition>-169.5</imageZposition>
<imageSOP_UID>1.3.6.1.4.1.14519.5.2.1.6279.6001.165918827105528895990757365622</imageSOP_UID>
<inclusion>TRUE</inclusion>
<edgeMap>
<xCoord>388</xCoord>
<yCoord>327</yCoord>
</edgeMap>
</roi>
</unblindedReadNodule>
<unblindedReadNodule>
<noduleID>MI014_17584</noduleID>
<roi>
<imageZposition>-169.5</imageZposition>
<imageSOP_UID>1.3.6.1.4.1.14519.5.2.1.6279.6001.165918827105528895990757365622</imageSOP_UID>
<inclusion>TRUE</inclusion>
<edgeMap>
<xCoord>400</xCoord>
<yCoord>330</yCoord>
</edgeMap>
</roi>
</unblindedReadNodule>
<unblindedReadNodule>
<noduleID>MI014_17585</noduleID>
<roi>
<imageZposition>-172.0</imageZposition>
<imageSOP_UID>1.3.6.1.4.1.14519.5.2.1.6279.6001.183620513939137375729767763698</imageSOP_UID>
<inclusion>TRUE</inclusion>
<edgeMap>
<xCoord>395</xCoord>
<yCoord>330</yCoord>
</edgeMap>
</roi>
</unblindedReadNodule>
<unblindedReadNodule>
<noduleID>MI014_17563</noduleID>
<characteristics>
<subtlety>3</subtlety>
<internalStructure>1</internalStructure>
<calcification>6</calcification>
<sphericity>2</sphericity>
<margin>3</margin>
<lobulation>3</lobulation>
<spiculation>3</spiculation>
<texture>3</texture>
<malignancy>3</malignancy>
</characteristics>
<roi>
<imageZposition>-179.5</imageZposition>
<imageSOP_UID>1.3.6.1.4.1.14519.5.2.1.6279.6001.532887963181927897506147410613</imageSOP_UID>
<inclusion>TRUE</inclusion>
<edgeMap>
<xCoord>393</xCoord>
<yCoord>363</yCoord>
</edgeMap>
<edgeMap>
<xCoord>394</xCoord>
<yCoord>362</yCoord>
</edgeMap>
<edgeMap>
<xCoord>395</xCoord>
<yCoord>361</yCoord>
</edgeMap>
<edgeMap>
<xCoord>395</xCoord>
<yCoord>360</yCoord>
</edgeMap>
<edgeMap>
<xCoord>396</xCoord>
<yCoord>359</yCoord>
</edgeMap>
<edgeMap>
<xCoord>396</xCoord>
<yCoord>358</yCoord>
</edgeMap>
<edgeMap>
<xCoord>396</xCoord>
<yCoord>357</yCoord>
</edgeMap>
<edgeMap>
<xCoord>395</xCoord>
<yCoord>356</yCoord>
</edgeMap>
<edgeMap>
<xCoord>395</xCoord>
<yCoord>355</yCoord>
</edgeMap>
<edgeMap>
<xCoord>394</xCoord>
<yCoord>354</yCoord>
</edgeMap>
<edgeMap>
<xCoord>394</xCoord>
<yCoord>353</yCoord>
</edgeMap>
<edgeMap>
<xCoord>393</xCoord>
<yCoord>353</yCoord>
</edgeMap>
<edgeMap>
<xCoord>392</xCoord>
<yCoord>353</yCoord>
</edgeMap>
<edgeMap>
<xCoord>392</xCoord>
<yCoord>354</yCoord>
</edgeMap>
<edgeMap>
<xCoord>391</xCoord>
<yCoord>355</yCoord>
</edgeMap>
<edgeMap>
<xCoord>391</xCoord>
<yCoord>356</yCoord>
</edgeMap>
<edgeMap>
<xCoord>391</xCoord>
<yCoord>357</yCoord>
</edgeMap>
<edgeMap>
<xCoord>391</xCoord>
<yCoord>358</yCoord>
</edgeMap>
<edgeMap>
<xCoord>391</xCoord>
<yCoord>359</yCoord>
</edgeMap>
<edgeMap>
<xCoord>390</xCoord>
<yCoord>360</yCoord>
</edgeMap>
<edgeMap>
<xCoord>390</xCoord>
<yCoord>361</yCoord>
</edgeMap>
<edgeMap>
<xCoord>390</xCoord>
<yCoord>362</yCoord>
</edgeMap>
<edgeMap>
<xCoord>391</xCoord>
<yCoord>363</yCoord>
</edgeMap>
<edgeMap>
<xCoord>392</xCoord>
<yCoord>363</yCoord>
</edgeMap>
<edgeMap>
<xCoord>393</xCoord>
<yCoord>363</yCoord>
</edgeMap>
</roi>
<roi>
<imageZposition>-182.0</imageZposition>
<imageSOP_UID>1.3.6.1.4.1.14519.5.2.1.6279.6001.319173955411763681511012483567</imageSOP_UID>
<inclusion>TRUE</inclusion>
<edgeMap>
<xCoord>397</xCoord>
<yCoord>370</yCoord>
</edgeMap>
<edgeMap>
<xCoord>398</xCoord>
<yCoord>369</yCoord>
</edgeMap>
<edgeMap>
<xCoord>399</xCoord>
<yCoord>368</yCoord>
</edgeMap>
<edgeMap>
<xCoord>399</xCoord>
<yCoord>367</yCoord>
</edgeMap>
<edgeMap>
<xCoord>399</xCoord>
<yCoord>366</yCoord>
</edgeMap>
<edgeMap>
<xCoord>399</xCoord>
<yCoord>365</yCoord>
</edgeMap>
<edgeMap>
<xCoord>398</xCoord>
<yCoord>364</yCoord>
</edgeMap>
<edgeMap>
<xCoord>397</xCoord>
<yCoord>363</yCoord>
</edgeMap>
<edgeMap>
<xCoord>397</xCoord>
<yCoord>362</yCoord>
</edgeMap>
<edgeMap>
<xCoord>398</xCoord>
<yCoord>361</yCoord>
</edgeMap>
<edgeMap>
<xCoord>398</xCoord>
<yCoord>360</yCoord>
</edgeMap>
<edgeMap>
<xCoord>398</xCoord>
<yCoord>359</yCoord>
</edgeMap>
<edgeMap>
<xCoord>398</xCoord>
<yCoord>358</yCoord>
</edgeMap>
<edgeMap>
<xCoord>398</xCoord>
<yCoord>357</yCoord>
</edgeMap>
<edgeMap>
<xCoord>398</xCoord>
<yCoord>356</yCoord>
</edgeMap>
<edgeMap>
<xCoord>398</xCoord>
<yCoord>355</yCoord>
</edgeMap>
<edgeMap>
<xCoord>398</xCoord>
<yCoord>354</yCoord>
</edgeMap>
<edgeMap>
<xCoord>398</xCoord>
<yCoord>353</yCoord>
</edgeMap>
<edgeMap>
<xCoord>397</xCoord>
<yCoord>353</yCoord>
</edgeMap>
<edgeMap>
<xCoord>396</xCoord>
<yCoord>352</yCoord>
</edgeMap>
<edgeMap>
<xCoord>396</xCoord>
<yCoord>351</yCoord>
</edgeMap>
<edgeMap>
<xCoord>395</xCoord>
<yCoord>351</yCoord>
</edgeMap>
<edgeMap>
<xCoord>394</xCoord>
<yCoord>351</yCoord>
</edgeMap>
<edgeMap>
<xCoord>393</xCoord>
<yCoord>351</yCoord>
</edgeMap>
<edgeMap>
<xCoord>392</xCoord>
<yCoord>351</yCoord>
</edgeMap>
<edgeMap>
<xCoord>391</xCoord>
<yCoord>352</yCoord>
</edgeMap>
<edgeMap>
<xCoord>390</xCoord>
<yCoord>352</yCoord>
</edgeMap>
<edgeMap>
<xCoord>389</xCoord>
<yCoord>353</yCoord>
</edgeMap>
<edgeMap>
<xCoord>389</xCoord>
<yCoord>354</yCoord>
</edgeMap>
<edgeMap>
<xCoord>388</xCoord>
<yCoord>355</yCoord>
</edgeMap>
<edgeMap>
<xCoord>387</xCoord>
<yCoord>356</yCoord>
</edgeMap>
<edgeMap>
<xCoord>386</xCoord>
<yCoord>357</yCoord>
</edgeMap>
<edgeMap>
<xCoord>386</xCoord>
<yCoord>358</yCoord>
</edgeMap>
<edgeMap>
<xCoord>386</xCoord>
<yCoord>359</yCoord>
</edgeMap>
<edgeMap>
<xCoord>386</xCoord>
<yCoord>360</yCoord>
</edgeMap>
<edgeMap>
<xCoord>386</xCoord>
<yCoord>361</yCoord>
</edgeMap>
<edgeMap>
<xCoord>386</xCoord>
<yCoord>362</yCoord>
</edgeMap>
<edgeMap>
<xCoord>386</xCoord>
<yCoord>363</yCoord>
</edgeMap>
<edgeMap>
<xCoord>386</xCoord>
<yCoord>364</yCoord>
</edgeMap>
<edgeMap>
<xCoord>386</xCoord>
<yCoord>365</yCoord>
</edgeMap>
<edgeMap>
<xCoord>387</xCoord>
<yCoord>366</yCoord>
</edgeMap>
<edgeMap>
<xCoord>388</xCoord>
<yCoord>366</yCoord>
</edgeMap>
<edgeMap>
<xCoord>389</xCoord>
<yCoord>366</yCoord>
</edgeMap>
<edgeMap>
<xCoord>390</xCoord>
<yCoord>366</yCoord>
</edgeMap>
<edgeMap>
<xCoord>391</xCoord>
<yCoord>367</yCoord>
</edgeMap>
<edgeMap>
<xCoord>391</xCoord>
<yCoord>368</yCoord>
</edgeMap>
<edgeMap>
<xCoord>392</xCoord>
<yCoord>369</yCoord>
</edgeMap>
<edgeMap>
<xCoord>392</xCoord>
<yCoord>370</yCoord>
</edgeMap>
<edgeMap>
<xCoord>393</xCoord>
<yCoord>370</yCoord>
</edgeMap>
<edgeMap>
<xCoord>394</xCoord>
<yCoord>370</yCoord>
</edgeMap>
<edgeMap>
<xCoord>395</xCoord>
<yCoord>370</yCoord>
</edgeMap>
<edgeMap>
<xCoord>396</xCoord>
<yCoord>370</yCoord>
</edgeMap>
<edgeMap>
<xCoord>397</xCoord>
<yCoord>370</yCoord>
</edgeMap>
</roi>
<roi>
<imageZposition>-184.5</imageZposition>
<imageSOP_UID>1.3.6.1.4.1.14519.5.2.1.6279.6001.127461591810377054815574073496</imageSOP_UID>
<inclusion>TRUE</inclusion>
<edgeMap>
<xCoord>392</xCoord>
<yCoord>370</yCoord>
</edgeMap>
<edgeMap>
<xCoord>393</xCoord>
<yCoord>369</yCoord>
</edgeMap>
<edgeMap>
<xCoord>394</xCoord>
<yCoord>368</yCoord>
</edgeMap>
<edgeMap>
<xCoord>395</xCoord>
<yCoord>367</yCoord>
</edgeMap>
<edgeMap>
<xCoord>396</xCoord>
<yCoord>367</yCoord>
</edgeMap>
<edgeMap>
<xCoord>396</xCoord>
<yCoord>366</yCoord>
</edgeMap>
<edgeMap>
<xCoord>396</xCoord>
<yCoord>365</yCoord>
</edgeMap>
<edgeMap>
<xCoord>396</xCoord>
<yCoord>364</yCoord>
</edgeMap>
<edgeMap>
<xCoord>396</xCoord>
<yCoord>363</yCoord>
</edgeMap>
<edgeMap>
<xCoord>396</xCoord>
<yCoord>362</yCoord>
</edgeMap>
<edgeMap>
<xCoord>396</xCoord>
<yCoord>361</yCoord>
</edgeMap>
<edgeMap>
<xCoord>397</xCoord>
<yCoord>360</yCoord>
</edgeMap>
<edgeMap>
<xCoord>398</xCoord>
<yCoord>359</yCoord>
</edgeMap>
<edgeMap>
<xCoord>398</xCoord>
<yCoord>358</yCoord>
</edgeMap>
<edgeMap>
<xCoord>398</xCoord>
<yCoord>357</yCoord>
</edgeMap>
<edgeMap>
<xCoord>398</xCoord>
<yCoord>356</yCoord>
</edgeMap>
<edgeMap>
<xCoord>397</xCoord>
<yCoord>355</yCoord>
</edgeMap>
<edgeMap>
<xCoord>396</xCoord>
<yCoord>354</yCoord>
</edgeMap>
<edgeMap>
<xCoord>396</xCoord>
<yCoord>353</yCoord>
</edgeMap>
<edgeMap>
<xCoord>395</xCoord>
<yCoord>352</yCoord>
</edgeMap>
<edgeMap>
<xCoord>394</xCoord>
<yCoord>352</yCoord>
</edgeMap>
<edgeMap>
<xCoord>393</xCoord>
<yCoord>351</yCoord>
</edgeMap>
<edgeMap>
<xCoord>392</xCoord>
<yCoord>352</yCoord>
</edgeMap>
<edgeMap>
<xCoord>391</xCoord>
<yCoord>353</yCoord>
</edgeMap>
<edgeMap>
<xCoord>390</xCoord>
<yCoord>354</yCoord>
</edgeMap>
<edgeMap>
<xCoord>389</xCoord>
<yCoord>354</yCoord>
</edgeMap>
<edgeMap>
<xCoord>388</xCoord>
<yCoord>355</yCoord>
</edgeMap>
<edgeMap>
<xCoord>388</xCoord>
<yCoord>356</yCoord>
</edgeMap>
<edgeMap>
<xCoord>387</xCoord>
<yCoord>357</yCoord>
</edgeMap>
<edgeMap>
<xCoord>387</xCoord>
<yCoord>358</yCoord>
</edgeMap>
<edgeMap>
<xCoord>386</xCoord>
<yCoord>359</yCoord>
</edgeMap>
<edgeMap>
<xCoord>386</xCoord>
<yCoord>360</yCoord>
</edgeMap>
<edgeMap>
<xCoord>386</xCoord>
<yCoord>361</yCoord>
</edgeMap>
<edgeMap>
<xCoord>386</xCoord>
<yCoord>362</yCoord>
</edgeMap>
<edgeMap>
<xCoord>386</xCoord>
<yCoord>363</yCoord>
</edgeMap>
<edgeMap>
<xCoord>386</xCoord>
<yCoord>364</yCoord>
</edgeMap>
<edgeMap>
<xCoord>386</xCoord>
<yCoord>365</yCoord>
</edgeMap>
<edgeMap>
<xCoord>386</xCoord>
<yCoord>366</yCoord>
</edgeMap>
<edgeMap>
<xCoord>386</xCoord>
<yCoord>367</yCoord>
</edgeMap>
<edgeMap>
<xCoord>387</xCoord>
<yCoord>368</yCoord>
</edgeMap>
<edgeMap>
<xCoord>388</xCoord>
<yCoord>369</yCoord>
</edgeMap>
<edgeMap>
<xCoord>389</xCoord>
<yCoord>370</yCoord>
</edgeMap>
<edgeMap>
<xCoord>390</xCoord>
<yCoord>370</yCoord>
</edgeMap>
<edgeMap>
<xCoord>391</xCoord>
<yCoord>370</yCoord>
</edgeMap>
<edgeMap>
<xCoord>392</xCoord>
<yCoord>370</yCoord>
</edgeMap>
</roi>
</unblindedReadNodule>
<unblindedReadNodule>
<noduleID>MI014_17549</noduleID>
<characteristics>
<subtlety>5</subtlety>
<internalStructure>1</internalStructure>
<calcification>6</calcification>
<sphericity>4</sphericity>
<margin>3</margin>
<lobulation>4</lobulation>
<spiculation>4</spiculation>
<texture>4</texture>
<malignancy>4</malignancy>
</characteristics>
<roi>
<imageZposition>-242.0</imageZposition>
<imageSOP_UID>1.3.6.1.4.1.14519.5.2.1.6279.6001.671004482076119248216752945190</imageSOP_UID>
<inclusion>TRUE</inclusion>
<edgeMap>
<xCoord>342</xCoord>
<yCoord>371</yCoord>
</edgeMap>
<edgeMap>
<xCoord>343</xCoord>
<yCoord>370</yCoord>
</edgeMap>
<edgeMap>
<xCoord>343</xCoord>
<yCoord>369</yCoord>
</edgeMap>
<edgeMap>
<xCoord>342</xCoord>
<yCoord>368</yCoord>
</edgeMap>
<edgeMap>
<xCoord>342</xCoord>
<yCoord>367</yCoord>
</edgeMap>
<edgeMap>
<xCoord>342</xCoord>
<yCoord>366</yCoord>
</edgeMap>
<edgeMap>
<xCoord>342</xCoord>
<yCoord>365</yCoord>
</edgeMap>
<edgeMap>
<xCoord>342</xCoord>
<yCoord>364</yCoord>
</edgeMap>
<edgeMap>
<xCoord>341</xCoord>
<yCoord>363</yCoord>
</edgeMap>
<edgeMap>
<xCoord>342</xCoord>
<yCoord>362</yCoord>
</edgeMap>
<edgeMap>
<xCoord>341</xCoord>
<yCoord>362</yCoord>
</edgeMap>
<edgeMap>
<xCoord>340</xCoord>
<yCoord>362</yCoord>
</edgeMap>
<edgeMap>
<xCoord>339</xCoord>
<yCoord>362</yCoord>
</edgeMap>
<edgeMap>
<xCoord>338</xCoord>
<yCoord>362</yCoord>
</edgeMap>
<edgeMap>
<xCoord>337</xCoord>
<yCoord>362</yCoord>
</edgeMap>
<edgeMap>
<xCoord>336</xCoord>
<yCoord>362</yCoord>
</edgeMap>
<edgeMap>
<xCoord>335</xCoord>
<yCoord>362</yCoord>
</edgeMap>
<edgeMap>
<xCoord>334</xCoord>
<yCoord>362</yCoord>
</edgeMap>
<edgeMap>
<xCoord>333</xCoord>
<yCoord>362</yCoord>
</edgeMap>
<edgeMap>
<xCoord>332</xCoord>
<yCoord>363</yCoord>
</edgeMap>
<edgeMap>
<xCoord>331</xCoord>
<yCoord>364</yCoord>
</edgeMap>
<edgeMap>
<xCoord>330</xCoord>
<yCoord>364</yCoord>
</edgeMap>
<edgeMap>
<xCoord>329</xCoord>
<yCoord>365</yCoord>
</edgeMap>
<edgeMap>
<xCoord>330</xCoord>
<yCoord>366</yCoord>
</edgeMap>
<edgeMap>
<xCoord>331</xCoord>
<yCoord>367</yCoord>
</edgeMap>
<edgeMap>
<xCoord>332</xCoord>
<yCoord>367</yCoord>
</edgeMap>
<edgeMap>
<xCoord>333</xCoord>
<yCoord>367</yCoord>
</edgeMap>
<edgeMap>
<xCoord>334</xCoord>
<yCoord>366</yCoord>
</edgeMap>
<edgeMap>
<xCoord>335</xCoord>
<yCoord>366</yCoord>
</edgeMap>
<edgeMap>
<xCoord>336</xCoord>
<yCoord>367</yCoord>
</edgeMap>
<edgeMap>
<xCoord>336</xCoord>
<yCoord>368</yCoord>
</edgeMap>
<edgeMap>
<xCoord>335</xCoord>
<yCoord>369</yCoord>
</edgeMap>
<edgeMap>
<xCoord>335</xCoord>
<yCoord>370</yCoord>
</edgeMap>
<edgeMap>
<xCoord>336</xCoord>
<yCoord>370</yCoord>
</edgeMap>
<edgeMap>
<xCoord>337</xCoord>
<yCoord>370</yCoord>
</edgeMap>
<edgeMap>
<xCoord>338</xCoord>
<yCoord>370</yCoord>
</edgeMap>
<edgeMap>
<xCoord>339</xCoord>
<yCoord>370</yCoord>
</edgeMap>
<edgeMap>
<xCoord>340</xCoord>
<yCoord>371</yCoord>
</edgeMap>
<edgeMap>
<xCoord>341</xCoord>
<yCoord>371</yCoord>
</edgeMap>
<edgeMap>
<xCoord>342</xCoord>
<yCoord>371</yCoord>
</edgeMap>
</roi>
<roi>
<imageZposition>-244.5</imageZposition>
<imageSOP_UID>1.3.6.1.4.1.14519.5.2.1.6279.6001.167916885545192230363394529762</imageSOP_UID>
<inclusion>TRUE</inclusion>
<edgeMap>
<xCoord>340</xCoord>
<yCoord>373</yCoord>
</edgeMap>
<edgeMap>
<xCoord>341</xCoord>
<yCoord>372</yCoord>
</edgeMap>
<edgeMap>
<xCoord>341</xCoord>
<yCoord>371</yCoord>
</edgeMap>
<edgeMap>
<xCoord>341</xCoord>
<yCoord>370</yCoord>
</edgeMap>
<edgeMap>
<xCoord>341</xCoord>
<yCoord>369</yCoord>
</edgeMap>
<edgeMap>
<xCoord>341</xCoord>
<yCoord>368</yCoord>
</edgeMap>
<edgeMap>
<xCoord>341</xCoord>
<yCoord>367</yCoord>
</edgeMap>
<edgeMap>
<xCoord>341</xCoord>
<yCoord>366</yCoord>
</edgeMap>
<edgeMap>
<xCoord>342</xCoord>
<yCoord>365</yCoord>
</edgeMap>
<edgeMap>
<xCoord>343</xCoord>
<yCoord>365</yCoord>
</edgeMap>
<edgeMap>
<xCoord>343</xCoord>
<yCoord>364</yCoord>
</edgeMap>
<edgeMap>
<xCoord>343</xCoord>
<yCoord>363</yCoord>
</edgeMap>
<edgeMap>
<xCoord>343</xCoord>
<yCoord>362</yCoord>
</edgeMap>
<edgeMap>
<xCoord>343</xCoord>
<yCoord>361</yCoord>
</edgeMap>
<edgeMap>
<xCoord>342</xCoord>
<yCoord>361</yCoord>
</edgeMap>
<edgeMap>
<xCoord>341</xCoord>
<yCoord>361</yCoord>
</edgeMap>
<edgeMap>
<xCoord>340</xCoord>
<yCoord>360</yCoord>
</edgeMap>
<edgeMap>
<xCoord>339</xCoord>
<yCoord>360</yCoord>
</edgeMap>
<edgeMap>
<xCoord>338</xCoord>
<yCoord>360</yCoord>
</edgeMap>
<edgeMap>
<xCoord>337</xCoord>
<yCoord>361</yCoord>
</edgeMap>
<edgeMap>
<xCoord>336</xCoord>
<yCoord>362</yCoord>
</edgeMap>
<edgeMap>
<xCoord>335</xCoord>
<yCoord>362</yCoord>
</edgeMap>
<edgeMap>
<xCoord>334</xCoord>
<yCoord>362</yCoord>
</edgeMap>
<edgeMap>
<xCoord>333</xCoord>
<yCoord>363</yCoord>
</edgeMap>
<edgeMap>
<xCoord>332</xCoord>
<yCoord>363</yCoord>
</edgeMap>
<edgeMap>
<xCoord>331</xCoord>
<yCoord>363</yCoord>
</edgeMap>
<edgeMap>
<xCoord>330</xCoord>
<yCoord>363</yCoord>
</edgeMap>
<edgeMap>
<xCoord>329</xCoord>
<yCoord>364</yCoord>
</edgeMap>
<edgeMap>
<xCoord>328</xCoord>
<yCoord>365</yCoord>
</edgeMap>
<edgeMap>
<xCoord>328</xCoord>
<yCoord>366</yCoord>
</edgeMap>
<edgeMap>
<xCoord>328</xCoord>
<yCoord>367</yCoord>
</edgeMap>
<edgeMap>
<xCoord>328</xCoord>
<yCoord>368</yCoord>
</edgeMap>
<edgeMap>
<xCoord>328</xCoord>
<yCoord>369</yCoord>
</edgeMap>
<edgeMap>
<xCoord>329</xCoord>
<yCoord>369</yCoord>
</edgeMap>
<edgeMap>
<xCoord>330</xCoord>
<yCoord>369</yCoord>
</edgeMap>
<edgeMap>
<xCoord>331</xCoord>
<yCoord>369</yCoord>
</edgeMap>
<edgeMap>
<xCoord>332</xCoord>
<yCoord>370</yCoord>
</edgeMap>
<edgeMap>
<xCoord>333</xCoord>
<yCoord>371</yCoord>
</edgeMap>
<edgeMap>
<xCoord>334</xCoord>
<yCoord>372</yCoord>
</edgeMap>
<edgeMap>
<xCoord>335</xCoord>
<yCoord>373</yCoord>
</edgeMap>
<edgeMap>
<xCoord>336</xCoord>
<yCoord>373</yCoord>
</edgeMap>
<edgeMap>
<xCoord>337</xCoord>
<yCoord>373</yCoord>
</edgeMap>
<edgeMap>
<xCoord>338</xCoord>
<yCoord>373</yCoord>
</edgeMap>
<edgeMap>
<xCoord>339</xCoord>
<yCoord>373</yCoord>
</edgeMap>
<edgeMap>
<xCoord>340</xCoord>
<yCoord>373</yCoord>
</edgeMap>
</roi>
<roi>
<imageZposition>-247.0</imageZposition>
<imageSOP_UID>1.3.6.1.4.1.14519.5.2.1.6279.6001.112480267822418733185367668931</imageSOP_UID>
<inclusion>TRUE</inclusion>
<edgeMap>
<xCoord>338</xCoord>
<yCoord>371</yCoord>
</edgeMap>
<edgeMap>
<xCoord>339</xCoord>
<yCoord>370</yCoord>
</edgeMap>
<edgeMap>
<xCoord>340</xCoord>
<yCoord>370</yCoord>
</edgeMap>
<edgeMap>
<xCoord>341</xCoord>
<yCoord>369</yCoord>
</edgeMap>
<edgeMap>
<xCoord>342</xCoord>
<yCoord>368</yCoord>
</edgeMap>
<edgeMap>
<xCoord>343</xCoord>
<yCoord>367</yCoord>
</edgeMap>
<edgeMap>
<xCoord>344</xCoord>
<yCoord>366</yCoord>
</edgeMap>
<edgeMap>
<xCoord>344</xCoord>
<yCoord>365</yCoord>
</edgeMap>
<edgeMap>
<xCoord>344</xCoord>
<yCoord>364</yCoord>
</edgeMap>
<edgeMap>
<xCoord>344</xCoord>
<yCoord>363</yCoord>
</edgeMap>
<edgeMap>
<xCoord>345</xCoord>
<yCoord>362</yCoord>
</edgeMap>
<edgeMap>
<xCoord>345</xCoord>
<yCoord>361</yCoord>
</edgeMap>
<edgeMap>
<xCoord>345</xCoord>
<yCoord>360</yCoord>
</edgeMap>
<edgeMap>
<xCoord>344</xCoord>
<yCoord>360</yCoord>
</edgeMap>
<edgeMap>
<xCoord>343</xCoord>
<yCoord>359</yCoord>
</edgeMap>
<edgeMap>
<xCoord>342</xCoord>
<yCoord>359</yCoord>
</edgeMap>
<edgeMap>
<xCoord>341</xCoord>
<yCoord>359</yCoord>
</edgeMap>
<edgeMap>
<xCoord>341</xCoord>
<yCoord>360</yCoord>
</edgeMap>
<edgeMap>
<xCoord>341</xCoord>
<yCoord>361</yCoord>
</edgeMap>
<edgeMap>
<xCoord>341</xCoord>
<yCoord>362</yCoord>
</edgeMap>
<edgeMap>
<xCoord>341</xCoord>
<yCoord>363</yCoord>
</edgeMap>
<edgeMap>
<xCoord>341</xCoord>
<yCoord>364</yCoord>
</edgeMap>
<edgeMap>
<xCoord>340</xCoord>
<yCoord>365</yCoord>
</edgeMap>
<edgeMap>
<xCoord>339</xCoord>
<yCoord>365</yCoord>
</edgeMap>
<edgeMap>
<xCoord>338</xCoord>
<yCoord>364</yCoord>
</edgeMap>
<edgeMap>
<xCoord>337</xCoord>
<yCoord>364</yCoord>
</edgeMap>
<edgeMap>
<xCoord>336</xCoord>
<yCoord>364</yCoord>
</edgeMap>
<edgeMap>
<xCoord>335</xCoord>
<yCoord>364</yCoord>
</edgeMap>
<edgeMap>
<xCoord>334</xCoord>
<yCoord>364</yCoord>
</edgeMap>
<edgeMap>
<xCoord>333</xCoord>
<yCoord>364</yCoord>
</edgeMap>
<edgeMap>
<xCoord>333</xCoord>
<yCoord>365</yCoord>
</edgeMap>
<edgeMap>
<xCoord>332</xCoord>
<yCoord>366</yCoord>
</edgeMap>
<edgeMap>
<xCoord>331</xCoord>
<yCoord>367</yCoord>
</edgeMap>
<edgeMap>
<xCoord>331</xCoord>
<yCoord>368</yCoord>
</edgeMap>
<edgeMap>
<xCoord>331</xCoord>
<yCoord>369</yCoord>
</edgeMap>
<edgeMap>
<xCoord>331</xCoord>
<yCoord>370</yCoord>
</edgeMap>
<edgeMap>
<xCoord>332</xCoord>
<yCoord>371</yCoord>
</edgeMap>
<edgeMap>
<xCoord>333</xCoord>
<yCoord>371</yCoord>
</edgeMap>
<edgeMap>
<xCoord>334</xCoord>
<yCoord>371</yCoord>
</edgeMap>
<edgeMap>
<xCoord>335</xCoord>
<yCoord>371</yCoord>
</edgeMap>
<edgeMap>
<xCoord>336</xCoord>
<yCoord>371</yCoord>
</edgeMap>
<edgeMap>
<xCoord>337</xCoord>
<yCoord>371</yCoord>
</edgeMap>
<edgeMap>
<xCoord>338</xCoord>
<yCoord>371</yCoord>
</edgeMap>
</roi>
</unblindedReadNodule>
<unblindedReadNodule>
<noduleID>MI014_17587</noduleID>
<roi>
<imageZposition>-282.0</imageZposition>
<imageSOP_UID>1.3.6.1.4.1.14519.5.2.1.6279.6001.107039067075379555714091753548</imageSOP_UID>
<inclusion>TRUE</inclusion>
<edgeMap>
<xCoord>398</xCoord>
<yCoord>313</yCoord>
</edgeMap>
</roi>
</unblindedReadNodule>
<unblindedReadNodule>
<noduleID>MI014_17588</noduleID>
<roi>
<imageZposition>-279.5</imageZposition>
<imageSOP_UID>1.3.6.1.4.1.14519.5.2.1.6279.6001.308645088310055158282056948117</imageSOP_UID>
<inclusion>TRUE</inclusion>
<edgeMap>
<xCoord>341</xCoord>
<yCoord>299</yCoord>
</edgeMap>
</roi>
</unblindedReadNodule>
<unblindedReadNodule>
<noduleID>MI014_17589</noduleID>
<roi>
<imageZposition>-279.5</imageZposition>
<imageSOP_UID>1.3.6.1.4.1.14519.5.2.1.6279.6001.308645088310055158282056948117</imageSOP_UID>
<inclusion>TRUE</inclusion>
<edgeMap>
<xCoord>326</xCoord>
<yCoord>304</yCoord>
</edgeMap>
</roi>
</unblindedReadNodule>
<unblindedReadNodule>
<noduleID>MI014_17559</noduleID>
<characteristics>
<subtlety>5</subtlety>
<internalStructure>1</internalStructure>
<calcification>6</calcification>
<sphericity>3</sphericity>
<margin>4</margin>
<lobulation>1</lobulation>
<spiculation>1</spiculation>
<texture>5</texture>
<malignancy>4</malignancy>
</characteristics>
<roi>
<imageZposition>-294.5</imageZposition>
<imageSOP_UID>1.3.6.1.4.1.14519.5.2.1.6279.6001.863195711489518667610830390228</imageSOP_UID>
<inclusion>TRUE</inclusion>
<edgeMap>
<xCoord>362</xCoord>
<yCoord>364</yCoord>
</edgeMap>
<edgeMap>
<xCoord>362</xCoord>
<yCoord>363</yCoord>
</edgeMap>
<edgeMap>
<xCoord>363</xCoord>
<yCoord>362</yCoord>
</edgeMap>
<edgeMap>
<xCoord>363</xCoord>
<yCoord>361</yCoord>
</edgeMap>
<edgeMap>
<xCoord>363</xCoord>
<yCoord>360</yCoord>
</edgeMap>
<edgeMap>
<xCoord>363</xCoord>
<yCoord>359</yCoord>
</edgeMap>
<edgeMap>
<xCoord>362</xCoord>
<yCoord>358</yCoord>
</edgeMap>
<edgeMap>
<xCoord>361</xCoord>
<yCoord>358</yCoord>
</edgeMap>
<edgeMap>
<xCoord>360</xCoord>
<yCoord>357</yCoord>
</edgeMap>
<edgeMap>
<xCoord>359</xCoord>
<yCoord>356</yCoord>
</edgeMap>
<edgeMap>
<xCoord>358</xCoord>
<yCoord>356</yCoord>
</edgeMap>
<edgeMap>
<xCoord>357</xCoord>
<yCoord>356</yCoord>
</edgeMap>
<edgeMap>
<xCoord>356</xCoord>
<yCoord>356</yCoord>
</edgeMap>
<edgeMap>
<xCoord>355</xCoord>
<yCoord>357</yCoord>
</edgeMap>
<edgeMap>
<xCoord>355</xCoord>
<yCoord>358</yCoord>
</edgeMap>
<edgeMap>
<xCoord>355</xCoord>
<yCoord>359</yCoord>
</edgeMap>
<edgeMap>
<xCoord>355</xCoord>
<yCoord>360</yCoord>
</edgeMap>
<edgeMap>
<xCoord>355</xCoord>
<yCoord>361</yCoord>
</edgeMap>
<edgeMap>
<xCoord>355</xCoord>
<yCoord>362</yCoord>
</edgeMap>
<edgeMap>
<xCoord>356</xCoord>
<yCoord>363</yCoord>
</edgeMap>
<edgeMap>
<xCoord>356</xCoord>
<yCoord>364</yCoord>
</edgeMap>
<edgeMap>
<xCoord>357</xCoord>
<yCoord>364</yCoord>
</edgeMap>
<edgeMap>
<xCoord>358</xCoord>
<yCoord>364</yCoord>
</edgeMap>
<edgeMap>
<xCoord>359</xCoord>
<yCoord>364</yCoord>
</edgeMap>
<edgeMap>
<xCoord>360</xCoord>
<yCoord>364</yCoord>
</edgeMap>
<edgeMap>
<xCoord>361</xCoord>
<yCoord>364</yCoord>
</edgeMap>
<edgeMap>
<xCoord>362</xCoord>
<yCoord>364</yCoord>
</edgeMap>
</roi>
<roi>
<imageZposition>-297.0</imageZposition>
<imageSOP_UID>1.3.6.1.4.1.14519.5.2.1.6279.6001.153905466904112896591926534913</imageSOP_UID>
<inclusion>TRUE</inclusion>
<edgeMap>
<xCoord>362</xCoord>
<yCoord>366</yCoord>
</edgeMap>
<edgeMap>
<xCoord>363</xCoord>
<yCoord>365</yCoord>
</edgeMap>
<edgeMap>
<xCoord>364</xCoord>
<yCoord>364</yCoord>
</edgeMap>
<edgeMap>
<xCoord>363</xCoord>
<yCoord>363</yCoord>
</edgeMap>
<edgeMap>
<xCoord>363</xCoord>
<yCoord>362</yCoord>
</edgeMap>
<edgeMap>
<xCoord>363</xCoord>
<yCoord>361</yCoord>
</edgeMap>
<edgeMap>
<xCoord>363</xCoord>
<yCoord>360</yCoord>
</edgeMap>
<edgeMap>
<xCoord>362</xCoord>
<yCoord>360</yCoord>
</edgeMap>
<edgeMap>
<xCoord>361</xCoord>
<yCoord>359</yCoord>
</edgeMap>
<edgeMap>
<xCoord>361</xCoord>
<yCoord>358</yCoord>
</edgeMap>
<edgeMap>
<xCoord>360</xCoord>
<yCoord>357</yCoord>
</edgeMap>
<edgeMap>
<xCoord>359</xCoord>
<yCoord>356</yCoord>
</edgeMap>
<edgeMap>
<xCoord>358</xCoord>
<yCoord>356</yCoord>
</edgeMap>
<edgeMap>
<xCoord>357</xCoord>
<yCoord>356</yCoord>
</edgeMap>
<edgeMap>
<xCoord>356</xCoord>
<yCoord>356</yCoord>
</edgeMap>
<edgeMap>
<xCoord>355</xCoord>
<yCoord>356</yCoord>
</edgeMap>
<edgeMap>
<xCoord>355</xCoord>
<yCoord>357</yCoord>
</edgeMap>
<edgeMap>
<xCoord>355</xCoord>
<yCoord>358</yCoord>
</edgeMap>
<edgeMap>
<xCoord>354</xCoord>
<yCoord>359</yCoord>
</edgeMap>
<edgeMap>
<xCoord>354</xCoord>
<yCoord>360</yCoord>
</edgeMap>
<edgeMap>
<xCoord>354</xCoord>
<yCoord>361</yCoord>
</edgeMap>
<edgeMap>
<xCoord>354</xCoord>
<yCoord>362</yCoord>
</edgeMap>
<edgeMap>
<xCoord>354</xCoord>
<yCoord>363</yCoord>
</edgeMap>
<edgeMap>
<xCoord>354</xCoord>
<yCoord>364</yCoord>
</edgeMap>
<edgeMap>
<xCoord>354</xCoord>
<yCoord>365</yCoord>
</edgeMap>
<edgeMap>
<xCoord>355</xCoord>
<yCoord>366</yCoord>
</edgeMap>
<edgeMap>
<xCoord>356</xCoord>
<yCoord>366</yCoord>
</edgeMap>
<edgeMap>
<xCoord>357</xCoord>
<yCoord>366</yCoord>
</edgeMap>
<edgeMap>
<xCoord>358</xCoord>
<yCoord>366</yCoord>
</edgeMap>
<edgeMap>
<xCoord>359</xCoord>
<yCoord>366</yCoord>
</edgeMap>
<edgeMap>
<xCoord>360</xCoord>
<yCoord>366</yCoord>
</edgeMap>
<edgeMap>
<xCoord>361</xCoord>
<yCoord>366</yCoord>
</edgeMap>
<edgeMap>
<xCoord>362</xCoord>
<yCoord>366</yCoord>
</edgeMap>
</roi>
<roi>
<imageZposition>-299.5</imageZposition>
<imageSOP_UID>1.3.6.1.4.1.14519.5.2.1.6279.6001.143801016265658418627464831768</imageSOP_UID>
<inclusion>TRUE</inclusion>
<edgeMap>
<xCoord>362</xCoord>
<yCoord>367</yCoord>
</edgeMap>
<edgeMap>
<xCoord>363</xCoord>
<yCoord>366</yCoord>
</edgeMap>
<edgeMap>
<xCoord>363</xCoord>
<yCoord>365</yCoord>
</edgeMap>
<edgeMap>
<xCoord>363</xCoord>
<yCoord>364</yCoord>
</edgeMap>
<edgeMap>
<xCoord>363</xCoord>
<yCoord>363</yCoord>
</edgeMap>
<edgeMap>
<xCoord>363</xCoord>
<yCoord>362</yCoord>
</edgeMap>
<edgeMap>
<xCoord>363</xCoord>
<yCoord>361</yCoord>
</edgeMap>
<edgeMap>
<xCoord>362</xCoord>
<yCoord>360</yCoord>
</edgeMap>
<edgeMap>
<xCoord>362</xCoord>
<yCoord>359</yCoord>
</edgeMap>
<edgeMap>
<xCoord>361</xCoord>
<yCoord>358</yCoord>
</edgeMap>
<edgeMap>
<xCoord>360</xCoord>
<yCoord>358</yCoord>
</edgeMap>
<edgeMap>
<xCoord>359</xCoord>
<yCoord>358</yCoord>
</edgeMap>
<edgeMap>
<xCoord>358</xCoord>
<yCoord>359</yCoord>
</edgeMap>
<edgeMap>
<xCoord>357</xCoord>
<yCoord>360</yCoord>
</edgeMap>
<edgeMap>
<xCoord>356</xCoord>
<yCoord>360</yCoord>
</edgeMap>
<edgeMap>
<xCoord>355</xCoord>
<yCoord>361</yCoord>
</edgeMap>
<edgeMap>
<xCoord>355</xCoord>
<yCoord>362</yCoord>
</edgeMap>
<edgeMap>
<xCoord>355</xCoord>
<yCoord>363</yCoord>
</edgeMap>
<edgeMap>
<xCoord>356</xCoord>
<yCoord>364</yCoord>
</edgeMap>
<edgeMap>
<xCoord>356</xCoord>
<yCoord>365</yCoord>
</edgeMap>
<edgeMap>
<xCoord>357</xCoord>
<yCoord>366</yCoord>
</edgeMap>
<edgeMap>
<xCoord>358</xCoord>
<yCoord>367</yCoord>
</edgeMap>
<edgeMap>
<xCoord>359</xCoord>
<yCoord>367</yCoord>
</edgeMap>
<edgeMap>
<xCoord>360</xCoord>
<yCoord>367</yCoord>
</edgeMap>
<edgeMap>
<xCoord>361</xCoord>
<yCoord>367</yCoord>
</edgeMap>
<edgeMap>
<xCoord>362</xCoord>
<yCoord>367</yCoord>
</edgeMap>
</roi>
</unblindedReadNodule>
<unblindedReadNodule>
<noduleID>MI014_17597</noduleID>
<characteristics>
<subtlety>5</subtlety>
<internalStructure>1</internalStructure>
<calcification>6</calcification>
<sphericity>4</sphericity>
<margin>2</margin>
<lobulation>1</lobulation>
<spiculation>4</spiculation>
<texture>5</texture>
<malignancy>4</malignancy>
</characteristics>
<roi>
<imageZposition>-229.5</imageZposition>
<imageSOP_UID>1.3.6.1.4.1.14519.5.2.1.6279.6001.175541829820699369664452120519</imageSOP_UID>
<inclusion>TRUE</inclusion>
<edgeMap>
<xCoord>329</xCoord>
<yCoord>333</yCoord>
</edgeMap>
<edgeMap>
<xCoord>330</xCoord>
<yCoord>332</yCoord>
</edgeMap>
<edgeMap>
<xCoord>331</xCoord>
<yCoord>331</yCoord>
</edgeMap>
<edgeMap>
<xCoord>332</xCoord>
<yCoord>330</yCoord>
</edgeMap>
<edgeMap>
<xCoord>333</xCoord>
<yCoord>329</yCoord>
</edgeMap>
<edgeMap>
<xCoord>334</xCoord>
<yCoord>328</yCoord>
</edgeMap>
<edgeMap>
<xCoord>335</xCoord>
<yCoord>328</yCoord>
</edgeMap>
<edgeMap>
<xCoord>336</xCoord>
<yCoord>327</yCoord>
</edgeMap>
<edgeMap>
<xCoord>337</xCoord>
<yCoord>327</yCoord>
</edgeMap>
<edgeMap>
<xCoord>337</xCoord>
<yCoord>326</yCoord>
</edgeMap>
<edgeMap>
<xCoord>337</xCoord>
<yCoord>325</yCoord>
</edgeMap>
<edgeMap>
<xCoord>336</xCoord>
<yCoord>324</yCoord>
</edgeMap>
<edgeMap>
<xCoord>336</xCoord>
<yCoord>323</yCoord>
</edgeMap>
<edgeMap>
<xCoord>335</xCoord>
<yCoord>323</yCoord>
</edgeMap>
<edgeMap>
<xCoord>334</xCoord>
<yCoord>323</yCoord>
</edgeMap>
<edgeMap>
<xCoord>333</xCoord>
<yCoord>323</yCoord>
</edgeMap>
<edgeMap>
<xCoord>332</xCoord>
<yCoord>323</yCoord>
</edgeMap>
<edgeMap>
<xCoord>331</xCoord>
<yCoord>323</yCoord>
</edgeMap>
<edgeMap>
<xCoord>330</xCoord>
<yCoord>323</yCoord>
</edgeMap>
<edgeMap>
<xCoord>329</xCoord>
<yCoord>324</yCoord>
</edgeMap>
<edgeMap>
<xCoord>328</xCoord>
<yCoord>325</yCoord>
</edgeMap>
<edgeMap>
<xCoord>327</xCoord>
<yCoord>325</yCoord>
</edgeMap>
<edgeMap>
<xCoord>327</xCoord>
<yCoord>326</yCoord>
</edgeMap>
<edgeMap>
<xCoord>327</xCoord>
<yCoord>327</yCoord>
</edgeMap>
<edgeMap>
<xCoord>327</xCoord>
<yCoord>328</yCoord>
</edgeMap>
<edgeMap>
<xCoord>327</xCoord>
<yCoord>329</yCoord>
</edgeMap>
<edgeMap>
<xCoord>327</xCoord>
<yCoord>330</yCoord>
</edgeMap>
<edgeMap>
<xCoord>327</xCoord>
<yCoord>331</yCoord>
</edgeMap>
<edgeMap>
<xCoord>328</xCoord>
<yCoord>332</yCoord>
</edgeMap>
<edgeMap>
<xCoord>328</xCoord>
<yCoord>333</yCoord>
</edgeMap>
<edgeMap>
<xCoord>329</xCoord>
<yCoord>333</yCoord>
</edgeMap>
</roi>
<roi>
<imageZposition>-232.0</imageZposition>
<imageSOP_UID>1.3.6.1.4.1.14519.5.2.1.6279.6001.242918331120276872600493281234</imageSOP_UID>
<inclusion>TRUE</inclusion>
<edgeMap>
<xCoord>335</xCoord>
<yCoord>337</yCoord>
</edgeMap>
<edgeMap>
<xCoord>336</xCoord>
<yCoord>336</yCoord>
</edgeMap>
<edgeMap>
<xCoord>337</xCoord>
<yCoord>336</yCoord>
</edgeMap>
<edgeMap>
<xCoord>338</xCoord>
<yCoord>335</yCoord>
</edgeMap>
<edgeMap>
<xCoord>339</xCoord>
<yCoord>334</yCoord>
</edgeMap>
<edgeMap>
<xCoord>339</xCoord>
<yCoord>333</yCoord>
</edgeMap>
<edgeMap>
<xCoord>340</xCoord>
<yCoord>332</yCoord>
</edgeMap>
<edgeMap>
<xCoord>341</xCoord>
<yCoord>331</yCoord>
</edgeMap>
<edgeMap>
<xCoord>341</xCoord>
<yCoord>330</yCoord>
</edgeMap>
<edgeMap>
<xCoord>341</xCoord>
<yCoord>329</yCoord>
</edgeMap>
<edgeMap>
<xCoord>341</xCoord>
<yCoord>328</yCoord>
</edgeMap>
<edgeMap>
<xCoord>341</xCoord>
<yCoord>327</yCoord>
</edgeMap>
<edgeMap>
<xCoord>341</xCoord>
<yCoord>326</yCoord>
</edgeMap>
<edgeMap>
<xCoord>341</xCoord>
<yCoord>325</yCoord>
</edgeMap>
<edgeMap>
<xCoord>341</xCoord>
<yCoord>324</yCoord>
</edgeMap>
<edgeMap>
<xCoord>340</xCoord>
<yCoord>323</yCoord>
</edgeMap>
<edgeMap>
<xCoord>340</xCoord>
<yCoord>322</yCoord>
</edgeMap>
<edgeMap>
<xCoord>339</xCoord>
<yCoord>321</yCoord>
</edgeMap>
<edgeMap>
<xCoord>339</xCoord>
<yCoord>320</yCoord>
</edgeMap>
<edgeMap>
<xCoord>338</xCoord>
<yCoord>319</yCoord>
</edgeMap>
<edgeMap>
<xCoord>337</xCoord>
<yCoord>319</yCoord>
</edgeMap>
<edgeMap>
<xCoord>336</xCoord>
<yCoord>318</yCoord>
</edgeMap>
<edgeMap>
<xCoord>335</xCoord>
<yCoord>318</yCoord>
</edgeMap>
<edgeMap>
<xCoord>334</xCoord>
<yCoord>318</yCoord>
</edgeMap>
<edgeMap>
<xCoord>333</xCoord>
<yCoord>318</yCoord>
</edgeMap>
<edgeMap>
<xCoord>332</xCoord>
<yCoord>319</yCoord>
</edgeMap>
<edgeMap>
<xCoord>331</xCoord>
<yCoord>320</yCoord>
</edgeMap>
<edgeMap>
<xCoord>330</xCoord>
<yCoord>321</yCoord>
</edgeMap>
<edgeMap>
<xCoord>329</xCoord>
<yCoord>322</yCoord>
</edgeMap>
<edgeMap>
<xCoord>328</xCoord>
<yCoord>322</yCoord>
</edgeMap>
<edgeMap>
<xCoord>327</xCoord>
<yCoord>323</yCoord>
</edgeMap>
<edgeMap>
<xCoord>326</xCoord>
<yCoord>324</yCoord>
</edgeMap>
<edgeMap>
<xCoord>326</xCoord>
<yCoord>325</yCoord>
</edgeMap>
<edgeMap>
<xCoord>325</xCoord>
<yCoord>326</yCoord>
</edgeMap>
<edgeMap>
<xCoord>325</xCoord>
<yCoord>327</yCoord>
</edgeMap>
<edgeMap>
<xCoord>325</xCoord>
<yCoord>328</yCoord>
</edgeMap>
<edgeMap>
<xCoord>325</xCoord>
<yCoord>329</yCoord>
</edgeMap>
<edgeMap>
<xCoord>325</xCoord>
<yCoord>330</yCoord>
</edgeMap>
<edgeMap>
<xCoord>325</xCoord>
<yCoord>331</yCoord>
</edgeMap>
<edgeMap>
<xCoord>325</xCoord>
<yCoord>332</yCoord>
</edgeMap>
<edgeMap>
<xCoord>325</xCoord>
<yCoord>333</yCoord>
</edgeMap>
<edgeMap>
<xCoord>325</xCoord>
<yCoord>334</yCoord>
</edgeMap>
<edgeMap>
<xCoord>326</xCoord>
<yCoord>335</yCoord>
</edgeMap>
<edgeMap>
<xCoord>327</xCoord>
<yCoord>336</yCoord>
</edgeMap>
<edgeMap>
<xCoord>328</xCoord>
<yCoord>336</yCoord>
</edgeMap>
<edgeMap>
<xCoord>329</xCoord>
<yCoord>337</yCoord>
</edgeMap>
<edgeMap>
<xCoord>330</xCoord>
<yCoord>337</yCoord>
</edgeMap>
<edgeMap>
<xCoord>331</xCoord>
<yCoord>337</yCoord>
</edgeMap>
<edgeMap>
<xCoord>332</xCoord>
<yCoord>337</yCoord>
</edgeMap>
<edgeMap>
<xCoord>333</xCoord>
<yCoord>337</yCoord>
</edgeMap>
<edgeMap>
<xCoord>334</xCoord>
<yCoord>337</yCoord>
</edgeMap>
<edgeMap>
<xCoord>335</xCoord>
<yCoord>337</yCoord>
</edgeMap>
</roi>
<roi>
<imageZposition>-234.5</imageZposition>
<imageSOP_UID>1.3.6.1.4.1.14519.5.2.1.6279.6001.127040272931961950679342512661</imageSOP_UID>
<inclusion>TRUE</inclusion>
<edgeMap>
<xCoord>328</xCoord>
<yCoord>336</yCoord>
</edgeMap>
<edgeMap>
<xCoord>329</xCoord>
<yCoord>335</yCoord>
</edgeMap>
<edgeMap>
<xCoord>330</xCoord>
<yCoord>334</yCoord>
</edgeMap>
<edgeMap>
<xCoord>331</xCoord>
<yCoord>334</yCoord>
</edgeMap>
<edgeMap>
<xCoord>332</xCoord>
<yCoord>334</yCoord>
</edgeMap>
<edgeMap>
<xCoord>333</xCoord>
<yCoord>334</yCoord>
</edgeMap>
<edgeMap>
<xCoord>334</xCoord>
<yCoord>334</yCoord>
</edgeMap>
<edgeMap>
<xCoord>335</xCoord>
<yCoord>335</yCoord>
</edgeMap>
<edgeMap>
<xCoord>336</xCoord>
<yCoord>335</yCoord>
</edgeMap>
<edgeMap>
<xCoord>337</xCoord>
<yCoord>334</yCoord>
</edgeMap>
<edgeMap>
<xCoord>338</xCoord>
<yCoord>333</yCoord>
</edgeMap>
<edgeMap>
<xCoord>339</xCoord>
<yCoord>333</yCoord>
</edgeMap>
<edgeMap>
<xCoord>339</xCoord>
<yCoord>332</yCoord>
</edgeMap>
<edgeMap>
<xCoord>340</xCoord>
<yCoord>331</yCoord>
</edgeMap>
<edgeMap>
<xCoord>341</xCoord>
<yCoord>331</yCoord>
</edgeMap>
<edgeMap>
<xCoord>342</xCoord>
<yCoord>330</yCoord>
</edgeMap>
<edgeMap>
<xCoord>342</xCoord>
<yCoord>329</yCoord>
</edgeMap>
<edgeMap>
<xCoord>342</xCoord>
<yCoord>328</yCoord>
</edgeMap>
<edgeMap>
<xCoord>342</xCoord>
<yCoord>327</yCoord>
</edgeMap>
<edgeMap>
<xCoord>342</xCoord>
<yCoord>326</yCoord>
</edgeMap>
<edgeMap>
<xCoord>342</xCoord>
<yCoord>325</yCoord>
</edgeMap>
<edgeMap>
<xCoord>342</xCoord>
<yCoord>324</yCoord>
</edgeMap>
<edgeMap>
<xCoord>342</xCoord>
<yCoord>323</yCoord>
</edgeMap>
<edgeMap>
<xCoord>342</xCoord>
<yCoord>322</yCoord>
</edgeMap>
<edgeMap>
<xCoord>341</xCoord>
<yCoord>321</yCoord>
</edgeMap>
<edgeMap>
<xCoord>341</xCoord>
<yCoord>320</yCoord>
</edgeMap>
<edgeMap>
<xCoord>340</xCoord>
<yCoord>319</yCoord>
</edgeMap>
<edgeMap>
<xCoord>339</xCoord>
<yCoord>318</yCoord>
</edgeMap>
<edgeMap>
<xCoord>338</xCoord>
<yCoord>317</yCoord>
</edgeMap>
<edgeMap>
<xCoord>337</xCoord>
<yCoord>317</yCoord>
</edgeMap>
<edgeMap>
<xCoord>336</xCoord>
<yCoord>316</yCoord>
</edgeMap>
<edgeMap>
<xCoord>335</xCoord>
<yCoord>316</yCoord>
</edgeMap>
<edgeMap>
<xCoord>334</xCoord>
<yCoord>316</yCoord>
</edgeMap>
<edgeMap>
<xCoord>333</xCoord>
<yCoord>316</yCoord>
</edgeMap>
<edgeMap>
<xCoord>332</xCoord>
<yCoord>317</yCoord>
</edgeMap>
<edgeMap>
<xCoord>331</xCoord>
<yCoord>317</yCoord>
</edgeMap>
<edgeMap>
<xCoord>330</xCoord>
<yCoord>318</yCoord>
</edgeMap>
<edgeMap>
<xCoord>329</xCoord>
<yCoord>319</yCoord>
</edgeMap>
<edgeMap>
<xCoord>328</xCoord>
<yCoord>319</yCoord>
</edgeMap>
<edgeMap>
<xCoord>327</xCoord>
<yCoord>320</yCoord>
</edgeMap>
<edgeMap>
<xCoord>326</xCoord>
<yCoord>321</yCoord>
</edgeMap>
<edgeMap>
<xCoord>326</xCoord>
<yCoord>322</yCoord>
</edgeMap>
<edgeMap>
<xCoord>325</xCoord>
<yCoord>323</yCoord>
</edgeMap>
<edgeMap>
<xCoord>325</xCoord>
<yCoord>324</yCoord>
</edgeMap>
<edgeMap>
<xCoord>325</xCoord>
<yCoord>325</yCoord>
</edgeMap>
<edgeMap>
<xCoord>324</xCoord>
<yCoord>326</yCoord>
</edgeMap>
<edgeMap>
<xCoord>324</xCoord>
<yCoord>327</yCoord>
</edgeMap>
<edgeMap>
<xCoord>324</xCoord>
<yCoord>328</yCoord>
</edgeMap>
<edgeMap>
<xCoord>324</xCoord>
<yCoord>329</yCoord>
</edgeMap>
<edgeMap>
<xCoord>324</xCoord>
<yCoord>330</yCoord>
</edgeMap>
<edgeMap>
<xCoord>325</xCoord>
<yCoord>331</yCoord>
</edgeMap>
<edgeMap>
<xCoord>326</xCoord>
<yCoord>332</yCoord>
</edgeMap>
<edgeMap>
<xCoord>326</xCoord>
<yCoord>333</yCoord>
</edgeMap>
<edgeMap>
<xCoord>326</xCoord>
<yCoord>334</yCoord>
</edgeMap>
<edgeMap>
<xCoord>326</xCoord>
<yCoord>335</yCoord>
</edgeMap>
<edgeMap>
<xCoord>327</xCoord>
<yCoord>336</yCoord>
</edgeMap>
<edgeMap>
<xCoord>328</xCoord>
<yCoord>336</yCoord>
</edgeMap>
</roi>
<roi>
<imageZposition>-237.0</imageZposition>
<imageSOP_UID>1.3.6.1.4.1.14519.5.2.1.6279.6001.179965008389683181423563315448</imageSOP_UID>
<inclusion>TRUE</inclusion>
<edgeMap>
<xCoord>338</xCoord>
<yCoord>333</yCoord>
</edgeMap>
<edgeMap>
<xCoord>339</xCoord>
<yCoord>332</yCoord>
</edgeMap>
<edgeMap>
<xCoord>340</xCoord>
<yCoord>332</yCoord>
</edgeMap>
<edgeMap>
<xCoord>341</xCoord>
<yCoord>332</yCoord>
</edgeMap>
<edgeMap>
<xCoord>341</xCoord>
<yCoord>331</yCoord>
</edgeMap>
<edgeMap>
<xCoord>342</xCoord>
<yCoord>330</yCoord>
</edgeMap>
<edgeMap>
<xCoord>342</xCoord>
<yCoord>329</yCoord>
</edgeMap>
<edgeMap>
<xCoord>342</xCoord>
<yCoord>328</yCoord>
</edgeMap>
<edgeMap>
<xCoord>342</xCoord>
<yCoord>327</yCoord>
</edgeMap>
<edgeMap>
<xCoord>342</xCoord>
<yCoord>326</yCoord>
</edgeMap>
<edgeMap>
<xCoord>342</xCoord>
<yCoord>325</yCoord>
</edgeMap>
<edgeMap>
<xCoord>341</xCoord>
<yCoord>324</yCoord>
</edgeMap>
<edgeMap>
<xCoord>340</xCoord>
<yCoord>323</yCoord>
</edgeMap>
<edgeMap>
<xCoord>340</xCoord>
<yCoord>322</yCoord>
</edgeMap>
<edgeMap>
<xCoord>340</xCoord>
<yCoord>321</yCoord>
</edgeMap>
<edgeMap>
<xCoord>340</xCoord>
<yCoord>320</yCoord>
</edgeMap>
<edgeMap>
<xCoord>340</xCoord>
<yCoord>319</yCoord>
</edgeMap>
<edgeMap>
<xCoord>340</xCoord>
<yCoord>318</yCoord>
</edgeMap>
<edgeMap>
<xCoord>340</xCoord>
<yCoord>317</yCoord>
</edgeMap>
<edgeMap>
<xCoord>339</xCoord>
<yCoord>316</yCoord>
</edgeMap>
<edgeMap>
<xCoord>338</xCoord>
<yCoord>316</yCoord>
</edgeMap>
<edgeMap>
<xCoord>337</xCoord>
<yCoord>316</yCoord>
</edgeMap>
<edgeMap>
<xCoord>336</xCoord>
<yCoord>316</yCoord>
</edgeMap>
<edgeMap>
<xCoord>335</xCoord>
<yCoord>316</yCoord>
</edgeMap>
<edgeMap>
<xCoord>334</xCoord>
<yCoord>316</yCoord>
</edgeMap>
<edgeMap>
<xCoord>333</xCoord>
<yCoord>316</yCoord>
</edgeMap>
<edgeMap>
<xCoord>332</xCoord>
<yCoord>316</yCoord>
</edgeMap>
<edgeMap>
<xCoord>331</xCoord>
<yCoord>316</yCoord>
</edgeMap>
<edgeMap>
<xCoord>330</xCoord>
<yCoord>317</yCoord>
</edgeMap>
<edgeMap>
<xCoord>329</xCoord>
<yCoord>318</yCoord>
</edgeMap>
<edgeMap>
<xCoord>328</xCoord>
<yCoord>319</yCoord>
</edgeMap>
<edgeMap>
<xCoord>327</xCoord>
<yCoord>319</yCoord>
</edgeMap>
<edgeMap>
<xCoord>326</xCoord>
<yCoord>320</yCoord>
</edgeMap>
<edgeMap>
<xCoord>325</xCoord>
<yCoord>321</yCoord>
</edgeMap>
<edgeMap>
<xCoord>324</xCoord>
<yCoord>322</yCoord>
</edgeMap>
<edgeMap>
<xCoord>324</xCoord>
<yCoord>323</yCoord>
</edgeMap>
<edgeMap>
<xCoord>324</xCoord>
<yCoord>324</yCoord>
</edgeMap>
<edgeMap>
<xCoord>324</xCoord>
<yCoord>325</yCoord>
</edgeMap>
<edgeMap>
<xCoord>324</xCoord>
<yCoord>326</yCoord>
</edgeMap>
<edgeMap>
<xCoord>324</xCoord>
<yCoord>327</yCoord>
</edgeMap>
<edgeMap>
<xCoord>324</xCoord>
<yCoord>328</yCoord>
</edgeMap>
<edgeMap>
<xCoord>324</xCoord>
<yCoord>329</yCoord>
</edgeMap>
<edgeMap>
<xCoord>324</xCoord>
<yCoord>330</yCoord>
</edgeMap>
<edgeMap>
<xCoord>325</xCoord>
<yCoord>330</yCoord>
</edgeMap>
<edgeMap>
<xCoord>326</xCoord>
<yCoord>331</yCoord>
</edgeMap>
<edgeMap>
<xCoord>326</xCoord>
<yCoord>332</yCoord>
</edgeMap>
<edgeMap>
<xCoord>327</xCoord>
<yCoord>332</yCoord>
</edgeMap>
<edgeMap>
<xCoord>328</xCoord>
<yCoord>333</yCoord>
</edgeMap>
<edgeMap>
<xCoord>329</xCoord>
<yCoord>332</yCoord>
</edgeMap>
<edgeMap>
<xCoord>330</xCoord>
<yCoord>333</yCoord>
</edgeMap>
<edgeMap>
<xCoord>331</xCoord>
<yCoord>333</yCoord>
</edgeMap>
<edgeMap>
<xCoord>332</xCoord>
<yCoord>332</yCoord>
</edgeMap>
<edgeMap>
<xCoord>333</xCoord>
<yCoord>332</yCoord>
</edgeMap>
<edgeMap>
<xCoord>334</xCoord>
<yCoord>332</yCoord>
</edgeMap>
<edgeMap>
<xCoord>335</xCoord>
<yCoord>332</yCoord>
</edgeMap>
<edgeMap>
<xCoord>336</xCoord>
<yCoord>333</yCoord>
</edgeMap>
<edgeMap>
<xCoord>337</xCoord>
<yCoord>333</yCoord>
</edgeMap>
<edgeMap>
<xCoord>338</xCoord>
<yCoord>333</yCoord>
</edgeMap>
</roi>
<roi>
<imageZposition>-239.5</imageZposition>
<imageSOP_UID>1.3.6.1.4.1.14519.5.2.1.6279.6001.276796087465084226117355986492</imageSOP_UID>
<inclusion>TRUE</inclusion>
<edgeMap>
<xCoord>335</xCoord>
<yCoord>328</yCoord>
</edgeMap>
<edgeMap>
<xCoord>336</xCoord>
<yCoord>327</yCoord>
</edgeMap>
<edgeMap>
<xCoord>336</xCoord>
<yCoord>326</yCoord>
</edgeMap>
<edgeMap>
<xCoord>336</xCoord>
<yCoord>325</yCoord>
</edgeMap>
<edgeMap>
<xCoord>336</xCoord>
<yCoord>324</yCoord>
</edgeMap>
<edgeMap>
<xCoord>336</xCoord>
<yCoord>323</yCoord>
</edgeMap>
<edgeMap>
<xCoord>335</xCoord>
<yCoord>323</yCoord>
</edgeMap>
<edgeMap>
<xCoord>334</xCoord>
<yCoord>323</yCoord>
</edgeMap>
<edgeMap>
<xCoord>333</xCoord>
<yCoord>322</yCoord>
</edgeMap>
<edgeMap>
<xCoord>332</xCoord>
<yCoord>322</yCoord>
</edgeMap>
<edgeMap>
<xCoord>331</xCoord>
<yCoord>322</yCoord>
</edgeMap>
<edgeMap>
<xCoord>330</xCoord>
<yCoord>323</yCoord>
</edgeMap>
<edgeMap>
<xCoord>329</xCoord>
<yCoord>324</yCoord>
</edgeMap>
<edgeMap>
<xCoord>330</xCoord>
<yCoord>325</yCoord>
</edgeMap>
<edgeMap>
<xCoord>331</xCoord>
<yCoord>326</yCoord>
</edgeMap>
<edgeMap>
<xCoord>332</xCoord>
<yCoord>326</yCoord>
</edgeMap>
<edgeMap>
<xCoord>333</xCoord>
<yCoord>327</yCoord>
</edgeMap>
<edgeMap>
<xCoord>334</xCoord>
<yCoord>327</yCoord>
</edgeMap>
<edgeMap>
<xCoord>335</xCoord>
<yCoord>328</yCoord>
</edgeMap>
</roi>
</unblindedReadNodule>
<unblindedReadNodule>
<noduleID>MI014_18165</noduleID>
<characteristics>
<subtlety>3</subtlety>
<internalStructure>1</internalStructure>
<calcification>6</calcification>
<sphericity>4</sphericity>
<margin>2</margin>
<lobulation>1</lobulation>
<spiculation>1</spiculation>
<texture>3</texture>
<malignancy>3</malignancy>
</characteristics>
<roi>
<imageZposition>-179.5</imageZposition>
<imageSOP_UID>1.3.6.1.4.1.14519.5.2.1.6279.6001.532887963181927897506147410613</imageSOP_UID>
<inclusion>TRUE</inclusion>
<edgeMap>
<xCoord>210</xCoord>
<yCoord>235</yCoord>
</edgeMap>
<edgeMap>
<xCoord>211</xCoord>
<yCoord>234</yCoord>
</edgeMap>
<edgeMap>
<xCoord>212</xCoord>
<yCoord>233</yCoord>
</edgeMap>
<edgeMap>
<xCoord>212</xCoord>
<yCoord>232</yCoord>
</edgeMap>
<edgeMap>
<xCoord>212</xCoord>
<yCoord>231</yCoord>
</edgeMap>
<edgeMap>
<xCoord>211</xCoord>
<yCoord>231</yCoord>
</edgeMap>
<edgeMap>
<xCoord>210</xCoord>
<yCoord>230</yCoord>
</edgeMap>
<edgeMap>
<xCoord>209</xCoord>
<yCoord>230</yCoord>
</edgeMap>
<edgeMap>
<xCoord>208</xCoord>
<yCoord>230</yCoord>
</edgeMap>
<edgeMap>
<xCoord>207</xCoord>
<yCoord>230</yCoord>
</edgeMap>
<edgeMap>
<xCoord>206</xCoord>
<yCoord>231</yCoord>
</edgeMap>
<edgeMap>
<xCoord>206</xCoord>
<yCoord>232</yCoord>
</edgeMap>
<edgeMap>
<xCoord>206</xCoord>
<yCoord>233</yCoord>
</edgeMap>
<edgeMap>
<xCoord>206</xCoord>
<yCoord>234</yCoord>
</edgeMap>
<edgeMap>
<xCoord>207</xCoord>
<yCoord>234</yCoord>
</edgeMap>
<edgeMap>
<xCoord>208</xCoord>
<yCoord>235</yCoord>
</edgeMap>
<edgeMap>
<xCoord>209</xCoord>
<yCoord>235</yCoord>
</edgeMap>
<edgeMap>
<xCoord>210</xCoord>
<yCoord>235</yCoord>
</edgeMap>
</roi>
<roi>
<imageZposition>-182.0</imageZposition>
<imageSOP_UID>1.3.6.1.4.1.14519.5.2.1.6279.6001.319173955411763681511012483567</imageSOP_UID>
<inclusion>TRUE</inclusion>
<edgeMap>
<xCoord>211</xCoord>
<yCoord>235</yCoord>
</edgeMap>
<edgeMap>
<xCoord>212</xCoord>
<yCoord>234</yCoord>
</edgeMap>
<edgeMap>
<xCoord>213</xCoord>
<yCoord>234</yCoord>
</edgeMap>
<edgeMap>
<xCoord>213</xCoord>
<yCoord>233</yCoord>
</edgeMap>
<edgeMap>
<xCoord>213</xCoord>
<yCoord>232</yCoord>
</edgeMap>
<edgeMap>
<xCoord>213</xCoord>
<yCoord>231</yCoord>
</edgeMap>
<edgeMap>
<xCoord>213</xCoord>
<yCoord>230</yCoord>
</edgeMap>
<edgeMap>
<xCoord>212</xCoord>
<yCoord>229</yCoord>
</edgeMap>
<edgeMap>
<xCoord>211</xCoord>
<yCoord>228</yCoord>
</edgeMap>
<edgeMap>
<xCoord>211</xCoord>
<yCoord>227</yCoord>
</edgeMap>
<edgeMap>
<xCoord>210</xCoord>
<yCoord>227</yCoord>
</edgeMap>
<edgeMap>
<xCoord>209</xCoord>
<yCoord>227</yCoord>
</edgeMap>
<edgeMap>
<xCoord>208</xCoord>
<yCoord>227</yCoord>
</edgeMap>
<edgeMap>
<xCoord>207</xCoord>
<yCoord>228</yCoord>
</edgeMap>
<edgeMap>
<xCoord>207</xCoord>
<yCoord>229</yCoord>
</edgeMap>
<edgeMap>
<xCoord>206</xCoord>
<yCoord>230</yCoord>
</edgeMap>
<edgeMap>
<xCoord>207</xCoord>
<yCoord>231</yCoord>
</edgeMap>
<edgeMap>
<xCoord>207</xCoord>
<yCoord>232</yCoord>
</edgeMap>
<edgeMap>
<xCoord>207</xCoord>
<yCoord>233</yCoord>
</edgeMap>
<edgeMap>
<xCoord>207</xCoord>
<yCoord>234</yCoord>
</edgeMap>
<edgeMap>
<xCoord>208</xCoord>
<yCoord>234</yCoord>
</edgeMap>
<edgeMap>
<xCoord>209</xCoord>
<yCoord>235</yCoord>
</edgeMap>
<edgeMap>
<xCoord>210</xCoord>
<yCoord>235</yCoord>
</edgeMap>
<edgeMap>
<xCoord>211</xCoord>
<yCoord>235</yCoord>
</edgeMap>
</roi>
<roi>
<imageZposition>-184.5</imageZposition>
<imageSOP_UID>1.3.6.1.4.1.14519.5.2.1.6279.6001.127461591810377054815574073496</imageSOP_UID>
<inclusion>TRUE</inclusion>
<edgeMap>
<xCoord>208</xCoord>
<yCoord>232</yCoord>
</edgeMap>
<edgeMap>
<xCoord>209</xCoord>
<yCoord>231</yCoord>
</edgeMap>
<edgeMap>
<xCoord>210</xCoord>
<yCoord>230</yCoord>
</edgeMap>
<edgeMap>
<xCoord>211</xCoord>
<yCoord>229</yCoord>
</edgeMap>
<edgeMap>
<xCoord>211</xCoord>
<yCoord>228</yCoord>
</edgeMap>
<edgeMap>
<xCoord>211</xCoord>
<yCoord>227</yCoord>
</edgeMap>
<edgeMap>
<xCoord>210</xCoord>
<yCoord>227</yCoord>
</edgeMap>
<edgeMap>
<xCoord>209</xCoord>
<yCoord>227</yCoord>
</edgeMap>
<edgeMap>
<xCoord>208</xCoord>
<yCoord>228</yCoord>
</edgeMap>
<edgeMap>
<xCoord>207</xCoord>
<yCoord>229</yCoord>
</edgeMap>
<edgeMap>
<xCoord>206</xCoord>
<yCoord>230</yCoord>
</edgeMap>
<edgeMap>
<xCoord>206</xCoord>
<yCoord>231</yCoord>
</edgeMap>
<edgeMap>
<xCoord>207</xCoord>
<yCoord>232</yCoord>
</edgeMap>
<edgeMap>
<xCoord>208</xCoord>
<yCoord>232</yCoord>
</edgeMap>
</roi>
</unblindedReadNodule>
<nonNodule>
<nonNoduleID>MI014_17590</nonNoduleID>
<imageZposition>-67.0</imageZposition>
<imageSOP_UID>1.3.6.1.4.1.14519.5.2.1.6279.6001.800510546238719530205074977626</imageSOP_UID>
<locus>
<xCoord>203</xCoord>
<yCoord>319</yCoord>
</locus>
</nonNodule>
<nonNodule>
<nonNoduleID>MI014_17591</nonNoduleID>
<imageZposition>-247.0</imageZposition>
<imageSOP_UID>1.3.6.1.4.1.14519.5.2.1.6279.6001.112480267822418733185367668931</imageSOP_UID>
<locus>
<xCoord>205</xCoord>
<yCoord>194</yCoord>
</locus>
</nonNodule>
<nonNodule>
<nonNoduleID>MI014_17575</nonNoduleID>
<imageZposition>-272.0</imageZposition>
<imageSOP_UID>1.3.6.1.4.1.14519.5.2.1.6279.6001.305302598788167761738580031393</imageSOP_UID>
<locus>
<xCoord>376</xCoord>
<yCoord>384</yCoord>
</locus>
</nonNodule>
<nonNodule>
<nonNoduleID>MI014_17593</nonNoduleID>
<imageZposition>-59.5</imageZposition>
<imageSOP_UID>1.3.6.1.4.1.14519.5.2.1.6279.6001.109377923817480256228165502672</imageSOP_UID>
<locus>
<xCoord>180</xCoord>
<yCoord>301</yCoord>
</locus>
</nonNodule>
<nonNodule>
<nonNoduleID>MI014_17594</nonNoduleID>
<imageZposition>-289.5</imageZposition>
<imageSOP_UID>1.3.6.1.4.1.14519.5.2.1.6279.6001.103274444227512727159648518078</imageSOP_UID>
<locus>
<xCoord>207</xCoord>
<yCoord>326</yCoord>
</locus>
</nonNodule>
<nonNodule>
<nonNoduleID>MI014_17595</nonNoduleID>
<imageZposition>-267.0</imageZposition>
<imageSOP_UID>1.3.6.1.4.1.14519.5.2.1.6279.6001.883844692479536549418984995084</imageSOP_UID>
<locus>
<xCoord>366</xCoord>
<yCoord>383</yCoord>
</locus>
</nonNodule>
<nonNodule>
<nonNoduleID>MI014_17596</nonNoduleID>
<imageZposition>-67.0</imageZposition>
<imageSOP_UID>1.3.6.1.4.1.14519.5.2.1.6279.6001.800510546238719530205074977626</imageSOP_UID>
<locus>
<xCoord>199</xCoord>
<yCoord>318</yCoord>
</locus>
</nonNodule>
</readingSession>
<readingSession>
		<annotationVersion>3.12</annotationVersion>
		<servicingRadiologistID>-1804208230</servicingRadiologistID>
			<unblindedReadNodule>
				<noduleID>0</noduleID>
				<characteristics>
					<subtlety>3</subtlety>
					<internalStructure>1</internalStructure>
					<calcification>6</calcification>
					<sphericity>4</sphericity>
					<margin>5</margin>
					<lobulation>1</lobulation>
					<spiculation>1</spiculation>
					<texture>5</texture>
					<malignancy>2</malignancy>
				</characteristics>
				<roi>
					<imageZposition>-292.0</imageZposition>
					<imageSOP_UID>1.3.6.1.4.1.14519.5.2.1.6279.6001.364020304676689083514529220202</imageSOP_UID>
					<inclusion>TRUE</inclusion>
					<edgeMap>
					<xCoord>355</xCoord>
					<yCoord>359</yCoord>
					</edgeMap>
					<edgeMap>
					<xCoord>355</xCoord>
					<yCoord>358</yCoord>
					</edgeMap>
					<edgeMap>
					<xCoord>356</xCoord>
					<yCoord>358</yCoord>
					</edgeMap>
					<edgeMap>
					<xCoord>357</xCoord>
					<yCoord>357</yCoord>
					</edgeMap>
					<edgeMap>
					<xCoord>358</xCoord>
					<yCoord>357</yCoord>
					</edgeMap>
					<edgeMap>
					<xCoord>359</xCoord>
					<yCoord>357</yCoord>
					</edgeMap>
					<edgeMap>
					<xCoord>360</xCoord>
					<yCoord>358</yCoord>
					</edgeMap>
					<edgeMap>
					<xCoord>361</xCoord>
					<yCoord>359</yCoord>
					</edgeMap>
					<edgeMap>
					<xCoord>360</xCoord>
					<yCoord>360</yCoord>
					</edgeMap>
					<edgeMap>
					<xCoord>360</xCoord>
					<yCoord>361</yCoord>
					</edgeMap>
					<edgeMap>
					<xCoord>359</xCoord>
					<yCoord>361</yCoord>
					</edgeMap>
					<edgeMap>
					<xCoord>358</xCoord>
					<yCoord>361</yCoord>
					</edgeMap>
					<edgeMap>
					<xCoord>357</xCoord>
					<yCoord>361</yCoord>
					</edgeMap>
					<edgeMap>
					<xCoord>356</xCoord>
					<yCoord>360</yCoord>
					</edgeMap>
					<edgeMap>
					<xCoord>355</xCoord>
					<yCoord>360</yCoord>
					</edgeMap>
					<edgeMap>
					<xCoord>355</xCoord>
					<yCoord>359</yCoord>
					</edgeMap>
				</roi>
				<roi>
					<imageZposition>-294.5</imageZposition>
					<imageSOP_UID>1.3.6.1.4.1.14519.5.2.1.6279.6001.863195711489518667610830390228</imageSOP_UID>
					<inclusion>TRUE</inclusion>
					<edgeMap>
					<xCoord>354</xCoord>
					<yCoord>361</yCoord>
					</edgeMap>
					<edgeMap>
					<xCoord>354</xCoord>
					<yCoord>360</yCoord>
					</edgeMap>
					<edgeMap>
					<xCoord>355</xCoord>
					<yCoord>359</yCoord>
					</edgeMap>
					<edgeMap>
					<xCoord>355</xCoord>
					<yCoord>358</yCoord>
					</edgeMap>
					<edgeMap>
					<xCoord>355</xCoord>
					<yCoord>357</yCoord>
					</edgeMap>
					<edgeMap>
					<xCoord>356</xCoord>
					<yCoord>357</yCoord>
					</edgeMap>
					<edgeMap>
					<xCoord>357</xCoord>
					<yCoord>357</yCoord>
					</edgeMap>
					<edgeMap>
					<xCoord>358</xCoord>
					<yCoord>357</yCoord>
					</edgeMap>
					<edgeMap>
					<xCoord>359</xCoord>
					<yCoord>357</yCoord>
					</edgeMap>
					<edgeMap>
					<xCoord>360</xCoord>
					<yCoord>357</yCoord>
					</edgeMap>
					<edgeMap>
					<xCoord>361</xCoord>
					<yCoord>358</yCoord>
					</edgeMap>
					<edgeMap>
					<xCoord>362</xCoord>
					<yCoord>358</yCoord>
					</edgeMap>
					<edgeMap>
					<xCoord>363</xCoord>
					<yCoord>359</yCoord>
					</edgeMap>
					<edgeMap>
					<xCoord>363</xCoord>
					<yCoord>360</yCoord>
					</edgeMap>
					<edgeMap>
					<xCoord>363</xCoord>
					<yCoord>361</yCoord>
					</edgeMap>
					<edgeMap>
					<xCoord>363</xCoord>
					<yCoord>362</yCoord>
					</edgeMap>
					<edgeMap>
					<xCoord>363</xCoord>
					<yCoord>363</yCoord>
					</edgeMap>
					<edgeMap>
					<xCoord>363</xCoord>
					<yCoord>364</yCoord>
					</edgeMap>
					<edgeMap>
					<xCoord>363</xCoord>
					<yCoord>365</yCoord>
					</edgeMap>
					<edgeMap>
					<xCoord>362</xCoord>
					<yCoord>366</yCoord>
					</edgeMap>
					<edgeMap>
					<xCoord>361</xCoord>
					<yCoord>367</yCoord>
					</edgeMap>
					<edgeMap>
					<xCoord>360</xCoord>
					<yCoord>367</yCoord>
					</edgeMap>
					<edgeMap>
					<xCoord>359</xCoord>
					<yCoord>367</yCoord>
					</edgeMap>
					<edgeMap>
					<xCoord>358</xCoord>
					<yCoord>366</yCoord>
					</edgeMap>
					<edgeMap>
					<xCoord>357</xCoord>
					<yCoord>366</yCoord>
					</edgeMap>
					<edgeMap>
					<xCoord>356</xCoord>
					<yCoord>365</yCoord>
					</edgeMap>
					<edgeMap>
					<xCoord>355</xCoord>
					<yCoord>364</yCoord>
					</edgeMap>
					<edgeMap>
					<xCoord>355</xCoord>
					<yCoord>363</yCoord>
					</edgeMap>
					<edgeMap>
					<xCoord>354</xCoord>
					<yCoord>362</yCoord>
					</edgeMap>
					<edgeMap>
					<xCoord>354</xCoord>
					<yCoord>361</yCoord>
					</edgeMap>
				</roi>
				<roi>
					<imageZposition>-297.0</imageZposition>
					<imageSOP_UID>1.3.6.1.4.1.14519.5.2.1.6279.6001.153905466904112896591926534913</imageSOP_UID>
					<inclusion>TRUE</inclusion>
					<edgeMap>
					<xCoord>354</xCoord>
					<yCoord>362</yCoord>
					</edgeMap>
					<edgeMap>
					<xCoord>354</xCoord>
					<yCoord>361</yCoord>
					</edgeMap>
					<edgeMap>
					<xCoord>355</xCoord>
					<yCoord>361</yCoord>
					</edgeMap>
					<edgeMap>
					<xCoord>354</xCoord>
					<yCoord>360</yCoord>
					</edgeMap>
					<edgeMap>
					<xCoord>354</xCoord>
					<yCoord>359</yCoord>
					</edgeMap>
					<edgeMap>
					<xCoord>354</xCoord>
					<yCoord>358</yCoord>
					</edgeMap>
					<edgeMap>
					<xCoord>355</xCoord>
					<yCoord>358</yCoord>
					</edgeMap>
					<edgeMap>
					<xCoord>356</xCoord>
					<yCoord>357</yCoord>
					</edgeMap>
					<edgeMap>
					<xCoord>357</xCoord>
					<yCoord>357</yCoord>
					</edgeMap>
					<edgeMap>
					<xCoord>358</xCoord>
					<yCoord>357</yCoord>
					</edgeMap>
					<edgeMap>
					<xCoord>359</xCoord>
					<yCoord>357</yCoord>
					</edgeMap>
					<edgeMap>
					<xCoord>360</xCoord>
					<yCoord>357</yCoord>
					</edgeMap>
					<edgeMap>
					<xCoord>361</xCoord>
					<yCoord>357</yCoord>
					</edgeMap>
					<edgeMap>
					<xCoord>362</xCoord>
					<yCoord>358</yCoord>
					</edgeMap>
					<edgeMap>
					<xCoord>362</xCoord>
					<yCoord>359</yCoord>
					</edgeMap>
					<edgeMap>
					<xCoord>363</xCoord>
					<yCoord>360</yCoord>
					</edgeMap>
					<edgeMap>
					<xCoord>364</xCoord>
					<yCoord>361</yCoord>
					</edgeMap>
					<edgeMap>
					<xCoord>364</xCoord>
					<yCoord>362</yCoord>
					</edgeMap>
					<edgeMap>
					<xCoord>364</xCoord>
					<yCoord>363</yCoord>
					</edgeMap>
					<edgeMap>
					<xCoord>365</xCoord>
					<yCoord>363</yCoord>
					</edgeMap>
					<edgeMap>
					<xCoord>364</xCoord>
					<yCoord>364</yCoord>
					</edgeMap>
					<edgeMap>
					<xCoord>364</xCoord>
					<yCoord>365</yCoord>
					</edgeMap>
					<edgeMap>
					<xCoord>364</xCoord>
					<yCoord>366</yCoord>
					</edgeMap>
					<edgeMap>
					<xCoord>363</xCoord>
					<yCoord>366</yCoord>
					</edgeMap>
					<edgeMap>
					<xCoord>362</xCoord>
					<yCoord>367</yCoord>
					</edgeMap>
					<edgeMap>
					<xCoord>361</xCoord>
					<yCoord>367</yCoord>
					</edgeMap>
					<edgeMap>
					<xCoord>360</xCoord>
					<yCoord>367</yCoord>
					</edgeMap>
					<edgeMap>
					<xCoord>359</xCoord>
					<yCoord>367</yCoord>
					</edgeMap>
					<edgeMap>
					<xCoord>358</xCoord>
					<yCoord>367</yCoord>
					</edgeMap>
					<edgeMap>
					<xCoord>357</xCoord>
					<yCoord>367</yCoord>
					</edgeMap>
					<edgeMap>
					<xCoord>356</xCoord>
					<yCoord>366</yCoord>
					</edgeMap>
					<edgeMap>
					<xCoord>355</xCoord>
					<yCoord>367</yCoord>
					</edgeMap>
					<edgeMap>
					<xCoord>354</xCoord>
					<yCoord>367</yCoord>
					</edgeMap>
					<edgeMap>
					<xCoord>354</xCoord>
					<yCoord>366</yCoord>
					</edgeMap>
					<edgeMap>
					<xCoord>354</xCoord>
					<yCoord>365</yCoord>
					</edgeMap>
					<edgeMap>
					<xCoord>354</xCoord>
					<yCoord>364</yCoord>
					</edgeMap>
					<edgeMap>
					<xCoord>354</xCoord>
					<yCoord>363</yCoord>
					</edgeMap>
					<edgeMap>
					<xCoord>354</xCoord>
					<yCoord>362</yCoord>
					</edgeMap>
				</roi>
				<roi>
					<imageZposition>-299.5</imageZposition>
					<imageSOP_UID>1.3.6.1.4.1.14519.5.2.1.6279.6001.143801016265658418627464831768</imageSOP_UID>
					<inclusion>TRUE</inclusion>
					<edgeMap>
					<xCoord>355</xCoord>
					<yCoord>362</yCoord>
					</edgeMap>
					<edgeMap>
					<xCoord>356</xCoord>
					<yCoord>361</yCoord>
					</edgeMap>
					<edgeMap>
					<xCoord>357</xCoord>
					<yCoord>360</yCoord>
					</edgeMap>
					<edgeMap>
					<xCoord>358</xCoord>
					<yCoord>359</yCoord>
					</edgeMap>
					<edgeMap>
					<xCoord>359</xCoord>
					<yCoord>359</yCoord>
					</edgeMap>
					<edgeMap>
					<xCoord>360</xCoord>
					<yCoord>358</yCoord>
					</edgeMap>
					<edgeMap>
					<xCoord>361</xCoord>
					<yCoord>359</yCoord>
					</edgeMap>
					<edgeMap>
					<xCoord>362</xCoord>
					<yCoord>359</yCoord>
					</edgeMap>
					<edgeMap>
					<xCoord>362</xCoord>
					<yCoord>360</yCoord>
					</edgeMap>
					<edgeMap>
					<xCoord>362</xCoord>
					<yCoord>361</yCoord>
					</edgeMap>
					<edgeMap>
					<xCoord>363</xCoord>
					<yCoord>362</yCoord>
					</edgeMap>
					<edgeMap>
					<xCoord>363</xCoord>
					<yCoord>363</yCoord>
					</edgeMap>
					<edgeMap>
					<xCoord>364</xCoord>
					<yCoord>364</yCoord>
					</edgeMap>
					<edgeMap>
					<xCoord>364</xCoord>
					<yCoord>365</yCoord>
					</edgeMap>
					<edgeMap>
					<xCoord>365</xCoord>
					<yCoord>366</yCoord>
					</edgeMap>
					<edgeMap>
					<xCoord>366</xCoord>
					<yCoord>366</yCoord>
					</edgeMap>
					<edgeMap>
					<xCoord>365</xCoord>
					<yCoord>367</yCoord>
					</edgeMap>
					<edgeMap>
					<xCoord>364</xCoord>
					<yCoord>368</yCoord>
					</edgeMap>
					<edgeMap>
					<xCoord>363</xCoord>
					<yCoord>368</yCoord>
					</edgeMap>
					<edgeMap>
					<xCoord>362</xCoord>
					<yCoord>368</yCoord>
					</edgeMap>
					<edgeMap>
					<xCoord>361</xCoord>
					<yCoord>368</yCoord>
					</edgeMap>
					<edgeMap>
					<xCoord>360</xCoord>
					<yCoord>368</yCoord>
					</edgeMap>
					<edgeMap>
					<xCoord>359</xCoord>
					<yCoord>368</yCoord>
					</edgeMap>
					<edgeMap>
					<xCoord>358</xCoord>
					<yCoord>367</yCoord>
					</edgeMap>
					<edgeMap>
					<xCoord>357</xCoord>
					<yCoord>366</yCoord>
					</edgeMap>
					<edgeMap>
					<xCoord>356</xCoord>
					<yCoord>365</yCoord>
					</edgeMap>
					<edgeMap>
					<xCoord>355</xCoord>
					<yCoord>365</yCoord>
					</edgeMap>
					<edgeMap>
					<xCoord>355</xCoord>
					<yCoord>364</yCoord>
					</edgeMap>
					<edgeMap>
					<xCoord>355</xCoord>
					<yCoord>363</yCoord>
					</edgeMap>
					<edgeMap>
					<xCoord>355</xCoord>
					<yCoord>362</yCoord>
					</edgeMap>
				</roi>
				<roi>
					<imageZposition>-302.0</imageZposition>
					<imageSOP_UID>1.3.6.1.4.1.14519.5.2.1.6279.6001.338617838127317929583229076709</imageSOP_UID>
					<inclusion>TRUE</inclusion>
					<edgeMap>
					<xCoord>357</xCoord>
					<yCoord>362</yCoord>
					</edgeMap>
					<edgeMap>
					<xCoord>358</xCoord>
					<yCoord>362</yCoord>
					</edgeMap>
					<edgeMap>
					<xCoord>359</xCoord>
					<yCoord>361</yCoord>
					</edgeMap>
					<edgeMap>
					<xCoord>360</xCoord>
					<yCoord>361</yCoord>
					</edgeMap>
					<edgeMap>
					<xCoord>361</xCoord>
					<yCoord>361</yCoord>
					</edgeMap>
					<edgeMap>
					<xCoord>362</xCoord>
					<yCoord>361</yCoord>
					</edgeMap>
					<edgeMap>
					<xCoord>362</xCoord>
					<yCoord>362</yCoord>
					</edgeMap>
					<edgeMap>
					<xCoord>362</xCoord>
					<yCoord>363</yCoord>
					</edgeMap>
					<edgeMap>
					<xCoord>362</xCoord>
					<yCoord>364</yCoord>
					</edgeMap>
					<edgeMap>
					<xCoord>362</xCoord>
					<yCoord>365</yCoord>
					</edgeMap>
					<edgeMap>
					<xCoord>362</xCoord>
					<yCoord>366</yCoord>
					</edgeMap>
					<edgeMap>
					<xCoord>361</xCoord>
					<yCoord>367</yCoord>
					</edgeMap>
					<edgeMap>
					<xCoord>360</xCoord>
					<yCoord>368</yCoord>
					</edgeMap>
					<edgeMap>
					<xCoord>359</xCoord>
					<yCoord>369</yCoord>
					</edgeMap>
					<edgeMap>
					<xCoord>358</xCoord>
					<yCoord>369</yCoord>
					</edgeMap>
					<edgeMap>
					<xCoord>358</xCoord>
					<yCoord>368</yCoord>
					</edgeMap>
					<edgeMap>
					<xCoord>357</xCoord>
					<yCoord>368</yCoord>
					</edgeMap>
					<edgeMap>
					<xCoord>356</xCoord>
					<yCoord>367</yCoord>
					</edgeMap>
					<edgeMap>
					<xCoord>355</xCoord>
					<yCoord>366</yCoord>
					</edgeMap>
					<edgeMap>
					<xCoord>355</xCoord>
					<yCoord>365</yCoord>
					</edgeMap>
					<edgeMap>
					<xCoord>355</xCoord>
					<yCoord>364</yCoord>
					</edgeMap>
					<edgeMap>
					<xCoord>356</xCoord>
					<yCoord>363</yCoord>
					</edgeMap>
					<edgeMap>
					<xCoord>357</xCoord>
					<yCoord>363</yCoord>
					</edgeMap>
					<edgeMap>
					<xCoord>357</xCoord>
					<yCoord>362</yCoord>
					</edgeMap>
				</roi>
			</unblindedReadNodule>
			<unblindedReadNodule>
				<noduleID>1</noduleID>
				<roi>
					<imageZposition>-182.0</imageZposition>
					<imageSOP_UID>1.3.6.1.4.1.14519.5.2.1.6279.6001.319173955411763681511012483567</imageSOP_UID>
					<inclusion>TRUE</inclusion>
					<edgeMap>
					<xCoord>210</xCoord>
					<yCoord>231</yCoord>
					</edgeMap>
				</roi>
			</unblindedReadNodule>
			<unblindedReadNodule>
				<noduleID>2</noduleID>
				<roi>
					<imageZposition>-194.5</imageZposition>
					<imageSOP_UID>1.3.6.1.4.1.14519.5.2.1.6279.6001.330393756403549994856356938681</imageSOP_UID>
					<inclusion>TRUE</inclusion>
					<edgeMap>
					<xCoord>132</xCoord>
					<yCoord>182</yCoord>
					</edgeMap>
				</roi>
			</unblindedReadNodule>
			<unblindedReadNodule>
				<noduleID>3</noduleID>
				<roi>
					<imageZposition>-229.5</imageZposition>
					<imageSOP_UID>1.3.6.1.4.1.14519.5.2.1.6279.6001.175541829820699369664452120519</imageSOP_UID>
					<inclusion>TRUE</inclusion>
					<edgeMap>
					<xCoord>137</xCoord>
					<yCoord>179</yCoord>
					</edgeMap>
				</roi>
			</unblindedReadNodule>
			<unblindedReadNodule>
				<noduleID>4</noduleID>
				<roi>
					<imageZposition>-249.5</imageZposition>
					<imageSOP_UID>1.3.6.1.4.1.14519.5.2.1.6279.6001.275575196352528404359755166008</imageSOP_UID>
					<inclusion>TRUE</inclusion>
					<edgeMap>
					<xCoord>125</xCoord>
					<yCoord>185</yCoord>
					</edgeMap>
				</roi>
			</unblindedReadNodule>
			<unblindedReadNodule>
				<noduleID>7</noduleID>
				<roi>
					<imageZposition>-237.0</imageZposition>
					<imageSOP_UID>1.3.6.1.4.1.14519.5.2.1.6279.6001.179965008389683181423563315448</imageSOP_UID>
					<inclusion>TRUE</inclusion>
					<edgeMap>
					<xCoord>76</xCoord>
					<yCoord>255</yCoord>
					</edgeMap>
				</roi>
			</unblindedReadNodule>
			<unblindedReadNodule>
				<noduleID>8</noduleID>
				<roi>
					<imageZposition>-237.0</imageZposition>
					<imageSOP_UID>1.3.6.1.4.1.14519.5.2.1.6279.6001.179965008389683181423563315448</imageSOP_UID>
					<inclusion>TRUE</inclusion>
					<edgeMap>
					<xCoord>77</xCoord>
					<yCoord>255</yCoord>
					</edgeMap>
				</roi>
			</unblindedReadNodule>
			<unblindedReadNodule>
				<noduleID>9</noduleID>
				<roi>
					<imageZposition>-207.0</imageZposition>
					<imageSOP_UID>1.3.6.1.4.1.14519.5.2.1.6279.6001.724727694109933268651468169254</imageSOP_UID>
					<inclusion>TRUE</inclusion>
					<edgeMap>
					<xCoord>439</xCoord>
					<yCoord>294</yCoord>
					</edgeMap>
				</roi>
			</unblindedReadNodule>
			<unblindedReadNodule>
				<noduleID>10</noduleID>
				<roi>
					<imageZposition>-169.5</imageZposition>
					<imageSOP_UID>1.3.6.1.4.1.14519.5.2.1.6279.6001.165918827105528895990757365622</imageSOP_UID>
					<inclusion>TRUE</inclusion>
					<edgeMap>
					<xCoord>386</xCoord>
					<yCoord>326</yCoord>
					</edgeMap>
				</roi>
			</unblindedReadNodule>
			<unblindedReadNodule>
				<noduleID>11</noduleID>
				<roi>
					<imageZposition>-172.0</imageZposition>
					<imageSOP_UID>1.3.6.1.4.1.14519.5.2.1.6279.6001.183620513939137375729767763698</imageSOP_UID>
					<inclusion>TRUE</inclusion>
					<edgeMap>
					<xCoord>394</xCoord>
					<yCoord>329</yCoord>
					</edgeMap>
				</roi>
			</unblindedReadNodule>
			<unblindedReadNodule>
				<noduleID>13</noduleID>
				<roi>
					<imageZposition>-182.0</imageZposition>
					<imageSOP_UID>1.3.6.1.4.1.14519.5.2.1.6279.6001.319173955411763681511012483567</imageSOP_UID>
					<inclusion>TRUE</inclusion>
					<edgeMap>
					<xCoord>393</xCoord>
					<yCoord>366</yCoord>
					</edgeMap>
				</roi>
			</unblindedReadNodule>
			<unblindedReadNodule>
				<noduleID>14</noduleID>
				<roi>
					<imageZposition>-282.0</imageZposition>
					<imageSOP_UID>1.3.6.1.4.1.14519.5.2.1.6279.6001.107039067075379555714091753548</imageSOP_UID>
					<inclusion>TRUE</inclusion>
					<edgeMap>
					<xCoord>398</xCoord>
					<yCoord>312</yCoord>
					</edgeMap>
				</roi>
			</unblindedReadNodule>
			<unblindedReadNodule>
				<noduleID>15</noduleID>
				<roi>
					<imageZposition>-279.5</imageZposition>
					<imageSOP_UID>1.3.6.1.4.1.14519.5.2.1.6279.6001.308645088310055158282056948117</imageSOP_UID>
					<inclusion>TRUE</inclusion>
					<edgeMap>
					<xCoord>341</xCoord>
					<yCoord>300</yCoord>
					</edgeMap>
				</roi>
			</unblindedReadNodule>
			<unblindedReadNodule>
				<noduleID>16</noduleID>
				<roi>
					<imageZposition>-279.5</imageZposition>
					<imageSOP_UID>1.3.6.1.4.1.14519.5.2.1.6279.6001.308645088310055158282056948117</imageSOP_UID>
					<inclusion>TRUE</inclusion>
					<edgeMap>
					<xCoord>325</xCoord>
					<yCoord>304</yCoord>
					</edgeMap>
				</roi>
			</unblindedReadNodule>
			<unblindedReadNodule>
				<noduleID>21</noduleID>
				<characteristics>
					<subtlety>5</subtlety>
					<internalStructure>1</internalStructure>
					<calcification>3</calcification>
					<sphericity>5</sphericity>
					<margin>5</margin>
					<lobulation>1</lobulation>
					<spiculation>1</spiculation>
					<texture>5</texture>
					<malignancy>1</malignancy>
				</characteristics>
				<roi>
					<imageZposition>-202.0</imageZposition>
					<imageSOP_UID>1.3.6.1.4.1.14519.5.2.1.6279.6001.121811245674981796199575020242</imageSOP_UID>
					<inclusion>TRUE</inclusion>
					<edgeMap>
					<xCoord>80</xCoord>
					<yCoord>328</yCoord>
					</edgeMap>
					<edgeMap>
					<xCoord>80</xCoord>
					<yCoord>327</yCoord>
					</edgeMap>
					<edgeMap>
					<xCoord>80</xCoord>
					<yCoord>326</yCoord>
					</edgeMap>
					<edgeMap>
					<xCoord>80</xCoord>
					<yCoord>325</yCoord>
					</edgeMap>
					<edgeMap>
					<xCoord>80</xCoord>
					<yCoord>324</yCoord>
					</edgeMap>
					<edgeMap>
					<xCoord>81</xCoord>
					<yCoord>324</yCoord>
					</edgeMap>
					<edgeMap>
					<xCoord>82</xCoord>
					<yCoord>324</yCoord>
					</edgeMap>
					<edgeMap>
					<xCoord>82</xCoord>
					<yCoord>323</yCoord>
					</edgeMap>
					<edgeMap>
					<xCoord>83</xCoord>
					<yCoord>323</yCoord>
					</edgeMap>
					<edgeMap>
					<xCoord>84</xCoord>
					<yCoord>323</yCoord>
					</edgeMap>
					<edgeMap>
					<xCoord>85</xCoord>
					<yCoord>324</yCoord>
					</edgeMap>
					<edgeMap>
					<xCoord>86</xCoord>
					<yCoord>324</yCoord>
					</edgeMap>
					<edgeMap>
					<xCoord>87</xCoord>
					<yCoord>324</yCoord>
					</edgeMap>
					<edgeMap>
					<xCoord>88</xCoord>
					<yCoord>324</yCoord>
					</edgeMap>
					<edgeMap>
					<xCoord>88</xCoord>
					<yCoord>325</yCoord>
					</edgeMap>
					<edgeMap>
					<xCoord>89</xCoord>
					<yCoord>325</yCoord>
					</edgeMap>
					<edgeMap>
					<xCoord>89</xCoord>
					<yCoord>326</yCoord>
					</edgeMap>
					<edgeMap>
					<xCoord>89</xCoord>
					<yCoord>327</yCoord>
					</edgeMap>
					<edgeMap>
					<xCoord>89</xCoord>
					<yCoord>328</yCoord>
					</edgeMap>
					<edgeMap>
					<xCoord>89</xCoord>
					<yCoord>329</yCoord>
					</edgeMap>
					<edgeMap>
					<xCoord>89</xCoord>
					<yCoord>330</yCoord>
					</edgeMap>
					<edgeMap>
					<xCoord>89</xCoord>
					<yCoord>331</yCoord>
					</edgeMap>
					<edgeMap>
					<xCoord>88</xCoord>
					<yCoord>332</yCoord>
					</edgeMap>
					<edgeMap>
					<xCoord>87</xCoord>
					<yCoord>332</yCoord>
					</edgeMap>
					<edgeMap>
					<xCoord>86</xCoord>
					<yCoord>332</yCoord>
					</edgeMap>
					<edgeMap>
					<xCoord>85</xCoord>
					<yCoord>332</yCoord>
					</edgeMap>
					<edgeMap>
					<xCoord>84</xCoord>
					<yCoord>332</yCoord>
					</edgeMap>
					<edgeMap>
					<xCoord>83</xCoord>
					<yCoord>332</yCoord>
					</edgeMap>
					<edgeMap>
					<xCoord>83</xCoord>
					<yCoord>331</yCoord>
					</edgeMap>
					<edgeMap>
					<xCoord>82</xCoord>
					<yCoord>331</yCoord>
					</edgeMap>
					<edgeMap>
					<xCoord>81</xCoord>
					<yCoord>330</yCoord>
					</edgeMap>
					<edgeMap>
					<xCoord>81</xCoord>
					<yCoord>329</yCoord>
					</edgeMap>
					<edgeMap>
					<xCoord>80</xCoord>
					<yCoord>328</yCoord>
					</edgeMap>
				</roi>
				<roi>
					<imageZposition>-204.5</imageZposition>
					<imageSOP_UID>1.3.6.1.4.1.14519.5.2.1.6279.6001.216429596521518950216394827034</imageSOP_UID>
					<inclusion>TRUE</inclusion>
					<edgeMap>
					<xCoord>82</xCoord>
					<yCoord>331</yCoord>
					</edgeMap>
					<edgeMap>
					<xCoord>81</xCoord>
					<yCoord>330</yCoord>
					</edgeMap>
					<edgeMap>
					<xCoord>80</xCoord>
					<yCoord>329</yCoord>
					</edgeMap>
					<edgeMap>
					<xCoord>80</xCoord>
					<yCoord>328</yCoord>
					</edgeMap>
					<edgeMap>
					<xCoord>80</xCoord>
					<yCoord>327</yCoord>
					</edgeMap>
					<edgeMap>
					<xCoord>80</xCoord>
					<yCoord>326</yCoord>
					</edgeMap>
					<edgeMap>
					<xCoord>80</xCoord>
					<yCoord>325</yCoord>
					</edgeMap>
					<edgeMap>
					<xCoord>81</xCoord>
					<yCoord>325</yCoord>
					</edgeMap>
					<edgeMap>
					<xCoord>82</xCoord>
					<yCoord>324</yCoord>
					</edgeMap>
					<edgeMap>
					<xCoord>83</xCoord>
					<yCoord>323</yCoord>
					</edgeMap>
					<edgeMap>
					<xCoord>84</xCoord>
					<yCoord>323</yCoord>
					</edgeMap>
					<edgeMap>
					<xCoord>85</xCoord>
					<yCoord>323</yCoord>
					</edgeMap>
					<edgeMap>
					<xCoord>86</xCoord>
					<yCoord>323</yCoord>
					</edgeMap>
					<edgeMap>
					<xCoord>87</xCoord>
					<yCoord>323</yCoord>
					</edgeMap>
					<edgeMap>
					<xCoord>87</xCoord>
					<yCoord>324</yCoord>
					</edgeMap>
					<edgeMap>
					<xCoord>88</xCoord>
					<yCoord>324</yCoord>
					</edgeMap>
					<edgeMap>
					<xCoord>89</xCoord>
					<yCoord>324</yCoord>
					</edgeMap>
					<edgeMap>
					<xCoord>89</xCoord>
					<yCoord>325</yCoord>
					</edgeMap>
					<edgeMap>
					<xCoord>90</xCoord>
					<yCoord>326</yCoord>
					</edgeMap>
					<edgeMap>
					<xCoord>90</xCoord>
					<yCoord>327</yCoord>
					</edgeMap>
					<edgeMap>
					<xCoord>90</xCoord>
					<yCoord>328</yCoord>
					</edgeMap>
					<edgeMap>
					<xCoord>90</xCoord>
					<yCoord>329</yCoord>
					</edgeMap>
					<edgeMap>
					<xCoord>90</xCoord>
					<yCoord>330</yCoord>
					</edgeMap>
					<edgeMap>
					<xCoord>89</xCoord>
					<yCoord>331</yCoord>
					</edgeMap>
					<edgeMap>
					<xCoord>88</xCoord>
					<yCoord>332</yCoord>
					</edgeMap>
					<edgeMap>
					<xCoord>87</xCoord>
					<yCoord>332</yCoord>
					</edgeMap>
					<edgeMap>
					<xCoord>86</xCoord>
					<yCoord>332</yCoord>
					</edgeMap>
					<edgeMap>
					<xCoord>85</xCoord>
					<yCoord>332</yCoord>
					</edgeMap>
					<edgeMap>
					<xCoord>84</xCoord>
					<yCoord>332</yCoord>
					</edgeMap>
					<edgeMap>
					<xCoord>83</xCoord>
					<yCoord>332</yCoord>
					</edgeMap>
					<edgeMap>
					<xCoord>82</xCoord>
					<yCoord>331</yCoord>
					</edgeMap>
				</roi>
				<roi>
					<imageZposition>-207.0</imageZposition>
					<imageSOP_UID>1.3.6.1.4.1.14519.5.2.1.6279.6001.724727694109933268651468169254</imageSOP_UID>
					<inclusion>TRUE</inclusion>
					<edgeMap>
					<xCoord>81</xCoord>
					<yCoord>327</yCoord>
					</edgeMap>
					<edgeMap>
					<xCoord>80</xCoord>
					<yCoord>326</yCoord>
					</edgeMap>
					<edgeMap>
					<xCoord>81</xCoord>
					<yCoord>325</yCoord>
					</edgeMap>
					<edgeMap>
					<xCoord>82</xCoord>
					<yCoord>324</yCoord>
					</edgeMap>
					<edgeMap>
					<xCoord>83</xCoord>
					<yCoord>324</yCoord>
					</edgeMap>
					<edgeMap>
					<xCoord>84</xCoord>
					<yCoord>324</yCoord>
					</edgeMap>
					<edgeMap>
					<xCoord>85</xCoord>
					<yCoord>324</yCoord>
					</edgeMap>
					<edgeMap>
					<xCoord>86</xCoord>
					<yCoord>324</yCoord>
					</edgeMap>
					<edgeMap>
					<xCoord>87</xCoord>
					<yCoord>324</yCoord>
					</edgeMap>
					<edgeMap>
					<xCoord>88</xCoord>
					<yCoord>325</yCoord>
					</edgeMap>
					<edgeMap>
					<xCoord>88</xCoord>
					<yCoord>326</yCoord>
					</edgeMap>
					<edgeMap>
					<xCoord>89</xCoord>
					<yCoord>327</yCoord>
					</edgeMap>
					<edgeMap>
					<xCoord>89</xCoord>
					<yCoord>328</yCoord>
					</edgeMap>
					<edgeMap>
					<xCoord>90</xCoord>
					<yCoord>328</yCoord>
					</edgeMap>
					<edgeMap>
					<xCoord>89</xCoord>
					<yCoord>329</yCoord>
					</edgeMap>
					<edgeMap>
					<xCoord>89</xCoord>
					<yCoord>330</yCoord>
					</edgeMap>
					<edgeMap>
					<xCoord>88</xCoord>
					<yCoord>331</yCoord>
					</edgeMap>
					<edgeMap>
					<xCoord>87</xCoord>
					<yCoord>331</yCoord>
					</edgeMap>
					<edgeMap>
					<xCoord>86</xCoord>
					<yCoord>331</yCoord>
					</edgeMap>
					<edgeMap>
					<xCoord>85</xCoord>
					<yCoord>331</yCoord>
					</edgeMap>
					<edgeMap>
					<xCoord>84</xCoord>
					<yCoord>331</yCoord>
					</edgeMap>
					<edgeMap>
					<xCoord>83</xCoord>
					<yCoord>330</yCoord>
					</edgeMap>
					<edgeMap>
					<xCoord>82</xCoord>
					<yCoord>330</yCoord>
					</edgeMap>
					<edgeMap>
					<xCoord>81</xCoord>
					<yCoord>329</yCoord>
					</edgeMap>
					<edgeMap>
					<xCoord>81</xCoord>
					<yCoord>328</yCoord>
					</edgeMap>
					<edgeMap>
					<xCoord>81</xCoord>
					<yCoord>327</yCoord>
					</edgeMap>
				</roi>
			</unblindedReadNodule>
			<unblindedReadNodule>
				<noduleID>22</noduleID>
				<characteristics>
					<subtlety>5</subtlety>
					<internalStructure>1</internalStructure>
					<calcification>6</calcification>
					<sphericity>5</sphericity>
					<margin>5</margin>
					<lobulation>4</lobulation>
					<spiculation>1</spiculation>
					<texture>5</texture>
					<malignancy>3</malignancy>
				</characteristics>
				<roi>
					<imageZposition>-144.5</imageZposition>
					<imageSOP_UID>1.3.6.1.4.1.14519.5.2.1.6279.6001.162427026567315962297027354743</imageSOP_UID>
					<inclusion>TRUE</inclusion>
					<edgeMap>
					<xCoord>300</xCoord>
					<yCoord>209</yCoord>
					</edgeMap>
					<edgeMap>
					<xCoord>301</xCoord>
					<yCoord>208</yCoord>
					</edgeMap>
					<edgeMap>
					<xCoord>301</xCoord>
					<yCoord>207</yCoord>
					</edgeMap>
					<edgeMap>
					<xCoord>301</xCoord>
					<yCoord>206</yCoord>
					</edgeMap>
					<edgeMap>
					<xCoord>302</xCoord>
					<yCoord>205</yCoord>
					</edgeMap>
					<edgeMap>
					<xCoord>302</xCoord>
					<yCoord>204</yCoord>
					</edgeMap>
					<edgeMap>
					<xCoord>303</xCoord>
					<yCoord>203</yCoord>
					</edgeMap>
					<edgeMap>
					<xCoord>304</xCoord>
					<yCoord>203</yCoord>
					</edgeMap>
					<edgeMap>
					<xCoord>305</xCoord>
					<yCoord>203</yCoord>
					</edgeMap>
					<edgeMap>
					<xCoord>306</xCoord>
					<yCoord>203</yCoord>
					</edgeMap>
					<edgeMap>
					<xCoord>307</xCoord>
					<yCoord>202</yCoord>
					</edgeMap>
					<edgeMap>
					<xCoord>308</xCoord>
					<yCoord>201</yCoord>
					</edgeMap>
					<edgeMap>
					<xCoord>309</xCoord>
					<yCoord>201</yCoord>
					</edgeMap>
					<edgeMap>
					<xCoord>310</xCoord>
					<yCoord>201</yCoord>
					</edgeMap>
					<edgeMap>
					<xCoord>311</xCoord>
					<yCoord>201</yCoord>
					</edgeMap>
					<edgeMap>
					<xCoord>312</xCoord>
					<yCoord>201</yCoord>
					</edgeMap>
					<edgeMap>
					<xCoord>313</xCoord>
					<yCoord>201</yCoord>
					</edgeMap>
					<edgeMap>
					<xCoord>314</xCoord>
					<yCoord>201</yCoord>
					</edgeMap>
					<edgeMap>
					<xCoord>314</xCoord>
					<yCoord>202</yCoord>
					</edgeMap>
					<edgeMap>
					<xCoord>315</xCoord>
					<yCoord>203</yCoord>
					</edgeMap>
					<edgeMap>
					<xCoord>315</xCoord>
					<yCoord>204</yCoord>
					</edgeMap>
					<edgeMap>
					<xCoord>316</xCoord>
					<yCoord>205</yCoord>
					</edgeMap>
					<edgeMap>
					<xCoord>315</xCoord>
					<yCoord>206</yCoord>
					</edgeMap>
					<edgeMap>
					<xCoord>315</xCoord>
					<yCoord>207</yCoord>
					</edgeMap>
					<edgeMap>
					<xCoord>314</xCoord>
					<yCoord>208</yCoord>
					</edgeMap>
					<edgeMap>
					<xCoord>314</xCoord>
					<yCoord>209</yCoord>
					</edgeMap>
					<edgeMap>
					<xCoord>314</xCoord>
					<yCoord>210</yCoord>
					</edgeMap>
					<edgeMap>
					<xCoord>314</xCoord>
					<yCoord>211</yCoord>
					</edgeMap>
					<edgeMap>
					<xCoord>314</xCoord>
					<yCoord>212</yCoord>
					</edgeMap>
					<edgeMap>
					<xCoord>315</xCoord>
					<yCoord>213</yCoord>
					</edgeMap>
					<edgeMap>
					<xCoord>315</xCoord>
					<yCoord>214</yCoord>
					</edgeMap>
					<edgeMap>
					<xCoord>315</xCoord>
					<yCoord>215</yCoord>
					</edgeMap>
					<edgeMap>
					<xCoord>316</xCoord>
					<yCoord>216</yCoord>
					</edgeMap>
					<edgeMap>
					<xCoord>316</xCoord>
					<yCoord>217</yCoord>
					</edgeMap>
					<edgeMap>
					<xCoord>316</xCoord>
					<yCoord>218</yCoord>
					</edgeMap>
					<edgeMap>
					<xCoord>316</xCoord>
					<yCoord>219</yCoord>
					</edgeMap>
					<edgeMap>
					<xCoord>315</xCoord>
					<yCoord>220</yCoord>
					</edgeMap>
					<edgeMap>
					<xCoord>315</xCoord>
					<yCoord>221</yCoord>
					</edgeMap>
					<edgeMap>
					<xCoord>315</xCoord>
					<yCoord>222</yCoord>
					</edgeMap>
					<edgeMap>
					<xCoord>314</xCoord>
					<yCoord>221</yCoord>
					</edgeMap>
					<edgeMap>
					<xCoord>313</xCoord>
					<yCoord>220</yCoord>
					</edgeMap>
					<edgeMap>
					<xCoord>312</xCoord>
					<yCoord>219</yCoord>
					</edgeMap>
					<edgeMap>
					<xCoord>312</xCoord>
					<yCoord>218</yCoord>
					</edgeMap>
					<edgeMap>
					<xCoord>312</xCoord>
					<yCoord>217</yCoord>
					</edgeMap>
					<edgeMap>
					<xCoord>311</xCoord>
					<yCoord>217</yCoord>
					</edgeMap>
					<edgeMap>
					<xCoord>310</xCoord>
					<yCoord>217</yCoord>
					</edgeMap>
					<edgeMap>
					<xCoord>309</xCoord>
					<yCoord>216</yCoord>
					</edgeMap>
					<edgeMap>
					<xCoord>308</xCoord>
					<yCoord>216</yCoord>
					</edgeMap>
					<edgeMap>
					<xCoord>307</xCoord>
					<yCoord>216</yCoord>
					</edgeMap>
					<edgeMap>
					<xCoord>306</xCoord>
					<yCoord>216</yCoord>
					</edgeMap>
					<edgeMap>
					<xCoord>305</xCoord>
					<yCoord>215</yCoord>
					</edgeMap>
					<edgeMap>
					<xCoord>305</xCoord>
					<yCoord>214</yCoord>
					</edgeMap>
					<edgeMap>
					<xCoord>305</xCoord>
					<yCoord>213</yCoord>
					</edgeMap>
					<edgeMap>
					<xCoord>305</xCoord>
					<yCoord>212</yCoord>
					</edgeMap>
					<edgeMap>
					<xCoord>305</xCoord>
					<yCoord>211</yCoord>
					</edgeMap>
					<edgeMap>
					<xCoord>304</xCoord>
					<yCoord>211</yCoord>
					</edgeMap>
					<edgeMap>
					<xCoord>303</xCoord>
					<yCoord>210</yCoord>
					</edgeMap>
					<edgeMap>
					<xCoord>302</xCoord>
					<yCoord>210</yCoord>
					</edgeMap>
					<edgeMap>
					<xCoord>301</xCoord>
					<yCoord>209</yCoord>
					</edgeMap>
					<edgeMap>
					<xCoord>300</xCoord>
					<yCoord>209</yCoord>
					</edgeMap>
				</roi>
				<roi>
					<imageZposition>-147.0</imageZposition>
					<imageSOP_UID>1.3.6.1.4.1.14519.5.2.1.6279.6001.100740179189270239307112338131</imageSOP_UID>
					<inclusion>TRUE</inclusion>
					<edgeMap>
					<xCoord>300</xCoord>
					<yCoord>206</yCoord>
					</edgeMap>
					<edgeMap>
					<xCoord>300</xCoord>
					<yCoord>205</yCoord>
					</edgeMap>
					<edgeMap>
					<xCoord>300</xCoord>
					<yCoord>204</yCoord>
					</edgeMap>
					<edgeMap>
					<xCoord>300</xCoord>
					<yCoord>203</yCoord>
					</edgeMap>
					<edgeMap>
					<xCoord>299</xCoord>
					<yCoord>202</yCoord>
					</edgeMap>
					<edgeMap>
					<xCoord>299</xCoord>
					<yCoord>201</yCoord>
					</edgeMap>
					<edgeMap>
					<xCoord>299</xCoord>
					<yCoord>200</yCoord>
					</edgeMap>
					<edgeMap>
					<xCoord>299</xCoord>
					<yCoord>199</yCoord>
					</edgeMap>
					<edgeMap>
					<xCoord>298</xCoord>
					<yCoord>198</yCoord>
					</edgeMap>
					<edgeMap>
					<xCoord>298</xCoord>
					<yCoord>197</yCoord>
					</edgeMap>
					<edgeMap>
					<xCoord>298</xCoord>
					<yCoord>196</yCoord>
					</edgeMap>
					<edgeMap>
					<xCoord>298</xCoord>
					<yCoord>195</yCoord>
					</edgeMap>
					<edgeMap>
					<xCoord>298</xCoord>
					<yCoord>194</yCoord>
					</edgeMap>
					<edgeMap>
					<xCoord>299</xCoord>
					<yCoord>194</yCoord>
					</edgeMap>
					<edgeMap>
					<xCoord>300</xCoord>
					<yCoord>194</yCoord>
					</edgeMap>
					<edgeMap>
					<xCoord>301</xCoord>
					<yCoord>194</yCoord>
					</edgeMap>
					<edgeMap>
					<xCoord>302</xCoord>
					<yCoord>195</yCoord>
					</edgeMap>
					<edgeMap>
					<xCoord>303</xCoord>
					<yCoord>195</yCoord>
					</edgeMap>
					<edgeMap>
					<xCoord>304</xCoord>
					<yCoord>194</yCoord>
					</edgeMap>
					<edgeMap>
					<xCoord>305</xCoord>
					<yCoord>193</yCoord>
					</edgeMap>
					<edgeMap>
					<xCoord>306</xCoord>
					<yCoord>193</yCoord>
					</edgeMap>
					<edgeMap>
					<xCoord>307</xCoord>
					<yCoord>194</yCoord>
					</edgeMap>
					<edgeMap>
					<xCoord>308</xCoord>
					<yCoord>195</yCoord>
					</edgeMap>
					<edgeMap>
					<xCoord>309</xCoord>
					<yCoord>196</yCoord>
					</edgeMap>
					<edgeMap>
					<xCoord>310</xCoord>
					<yCoord>197</yCoord>
					</edgeMap>
					<edgeMap>
					<xCoord>310</xCoord>
					<yCoord>198</yCoord>
					</edgeMap>
					<edgeMap>
					<xCoord>311</xCoord>
					<yCoord>199</yCoord>
					</edgeMap>
					<edgeMap>
					<xCoord>312</xCoord>
					<yCoord>200</yCoord>
					</edgeMap>
					<edgeMap>
					<xCoord>313</xCoord>
					<yCoord>201</yCoord>
					</edgeMap>
					<edgeMap>
					<xCoord>314</xCoord>
					<yCoord>201</yCoord>
					</edgeMap>
					<edgeMap>
					<xCoord>314</xCoord>
					<yCoord>202</yCoord>
					</edgeMap>
					<edgeMap>
					<xCoord>314</xCoord>
					<yCoord>203</yCoord>
					</edgeMap>
					<edgeMap>
					<xCoord>315</xCoord>
					<yCoord>204</yCoord>
					</edgeMap>
					<edgeMap>
					<xCoord>314</xCoord>
					<yCoord>205</yCoord>
					</edgeMap>
					<edgeMap>
					<xCoord>314</xCoord>
					<yCoord>206</yCoord>
					</edgeMap>
					<edgeMap>
					<xCoord>314</xCoord>
					<yCoord>207</yCoord>
					</edgeMap>
					<edgeMap>
					<xCoord>314</xCoord>
					<yCoord>208</yCoord>
					</edgeMap>
					<edgeMap>
					<xCoord>314</xCoord>
					<yCoord>209</yCoord>
					</edgeMap>
					<edgeMap>
					<xCoord>314</xCoord>
					<yCoord>210</yCoord>
					</edgeMap>
					<edgeMap>
					<xCoord>313</xCoord>
					<yCoord>211</yCoord>
					</edgeMap>
					<edgeMap>
					<xCoord>313</xCoord>
					<yCoord>212</yCoord>
					</edgeMap>
					<edgeMap>
					<xCoord>312</xCoord>
					<yCoord>213</yCoord>
					</edgeMap>
					<edgeMap>
					<xCoord>312</xCoord>
					<yCoord>214</yCoord>
					</edgeMap>
					<edgeMap>
					<xCoord>312</xCoord>
					<yCoord>215</yCoord>
					</edgeMap>
					<edgeMap>
					<xCoord>311</xCoord>
					<yCoord>216</yCoord>
					</edgeMap>
					<edgeMap>
					<xCoord>311</xCoord>
					<yCoord>217</yCoord>
					</edgeMap>
					<edgeMap>
					<xCoord>310</xCoord>
					<yCoord>218</yCoord>
					</edgeMap>
					<edgeMap>
					<xCoord>309</xCoord>
					<yCoord>219</yCoord>
					</edgeMap>
					<edgeMap>
					<xCoord>308</xCoord>
					<yCoord>219</yCoord>
					</edgeMap>
					<edgeMap>
					<xCoord>307</xCoord>
					<yCoord>218</yCoord>
					</edgeMap>
					<edgeMap>
					<xCoord>306</xCoord>
					<yCoord>218</yCoord>
					</edgeMap>
					<edgeMap>
					<xCoord>305</xCoord>
					<yCoord>218</yCoord>
					</edgeMap>
					<edgeMap>
					<xCoord>304</xCoord>
					<yCoord>217</yCoord>
					</edgeMap>
					<edgeMap>
					<xCoord>303</xCoord>
					<yCoord>217</yCoord>
					</edgeMap>
					<edgeMap>
					<xCoord>302</xCoord>
					<yCoord>216</yCoord>
					</edgeMap>
					<edgeMap>
					<xCoord>302</xCoord>
					<yCoord>215</yCoord>
					</edgeMap>
					<edgeMap>
					<xCoord>302</xCoord>
					<yCoord>214</yCoord>
					</edgeMap>
					<edgeMap>
					<xCoord>302</xCoord>
					<yCoord>213</yCoord>
					</edgeMap>
					<edgeMap>
					<xCoord>303</xCoord>
					<yCoord>212</yCoord>
					</edgeMap>
					<edgeMap>
					<xCoord>303</xCoord>
					<yCoord>211</yCoord>
					</edgeMap>
					<edgeMap>
					<xCoord>303</xCoord>
					<yCoord>210</yCoord>
					</edgeMap>
					<edgeMap>
					<xCoord>303</xCoord>
					<yCoord>209</yCoord>
					</edgeMap>
					<edgeMap>
					<xCoord>303</xCoord>
					<yCoord>208</yCoord>
					</edgeMap>
					<edgeMap>
					<xCoord>303</xCoord>
					<yCoord>207</yCoord>
					</edgeMap>
					<edgeMap>
					<xCoord>302</xCoord>
					<yCoord>206</yCoord>
					</edgeMap>
					<edgeMap>
					<xCoord>301</xCoord>
					<yCoord>206</yCoord>
					</edgeMap>
					<edgeMap>
					<xCoord>300</xCoord>
					<yCoord>206</yCoord>
					</edgeMap>
				</roi>
				<roi>
					<imageZposition>-149.5</imageZposition>
					<imageSOP_UID>1.3.6.1.4.1.14519.5.2.1.6279.6001.154906710369844450260007893700</imageSOP_UID>
					<inclusion>TRUE</inclusion>
					<edgeMap>
					<xCoord>302</xCoord>
					<yCoord>211</yCoord>
					</edgeMap>
					<edgeMap>
					<xCoord>301</xCoord>
					<yCoord>210</yCoord>
					</edgeMap>
					<edgeMap>
					<xCoord>300</xCoord>
					<yCoord>209</yCoord>
					</edgeMap>
					<edgeMap>
					<xCoord>299</xCoord>
					<yCoord>208</yCoord>
					</edgeMap>
					<edgeMap>
					<xCoord>299</xCoord>
					<yCoord>207</yCoord>
					</edgeMap>
					<edgeMap>
					<xCoord>298</xCoord>
					<yCoord>207</yCoord>
					</edgeMap>
					<edgeMap>
					<xCoord>297</xCoord>
					<yCoord>207</yCoord>
					</edgeMap>
					<edgeMap>
					<xCoord>296</xCoord>
					<yCoord>207</yCoord>
					</edgeMap>
					<edgeMap>
					<xCoord>295</xCoord>
					<yCoord>206</yCoord>
					</edgeMap>
					<edgeMap>
					<xCoord>294</xCoord>
					<yCoord>205</yCoord>
					</edgeMap>
					<edgeMap>
					<xCoord>294</xCoord>
					<yCoord>204</yCoord>
					</edgeMap>
					<edgeMap>
					<xCoord>294</xCoord>
					<yCoord>203</yCoord>
					</edgeMap>
					<edgeMap>
					<xCoord>295</xCoord>
					<yCoord>203</yCoord>
					</edgeMap>
					<edgeMap>
					<xCoord>296</xCoord>
					<yCoord>202</yCoord>
					</edgeMap>
					<edgeMap>
					<xCoord>296</xCoord>
					<yCoord>201</yCoord>
					</edgeMap>
					<edgeMap>
					<xCoord>296</xCoord>
					<yCoord>200</yCoord>
					</edgeMap>
					<edgeMap>
					<xCoord>295</xCoord>
					<yCoord>199</yCoord>
					</edgeMap>
					<edgeMap>
					<xCoord>295</xCoord>
					<yCoord>198</yCoord>
					</edgeMap>
					<edgeMap>
					<xCoord>295</xCoord>
					<yCoord>197</yCoord>
					</edgeMap>
					<edgeMap>
					<xCoord>294</xCoord>
					<yCoord>196</yCoord>
					</edgeMap>
					<edgeMap>
					<xCoord>294</xCoord>
					<yCoord>195</yCoord>
					</edgeMap>
					<edgeMap>
					<xCoord>294</xCoord>
					<yCoord>194</yCoord>
					</edgeMap>
					<edgeMap>
					<xCoord>294</xCoord>
					<yCoord>193</yCoord>
					</edgeMap>
					<edgeMap>
					<xCoord>295</xCoord>
					<yCoord>192</yCoord>
					</edgeMap>
					<edgeMap>
					<xCoord>296</xCoord>
					<yCoord>191</yCoord>
					</edgeMap>
					<edgeMap>
					<xCoord>297</xCoord>
					<yCoord>191</yCoord>
					</edgeMap>
					<edgeMap>
					<xCoord>298</xCoord>
					<yCoord>191</yCoord>
					</edgeMap>
					<edgeMap>
					<xCoord>299</xCoord>
					<yCoord>191</yCoord>
					</edgeMap>
					<edgeMap>
					<xCoord>300</xCoord>
					<yCoord>191</yCoord>
					</edgeMap>
					<edgeMap>
					<xCoord>301</xCoord>
					<yCoord>191</yCoord>
					</edgeMap>
					<edgeMap>
					<xCoord>302</xCoord>
					<yCoord>191</yCoord>
					</edgeMap>
					<edgeMap>
					<xCoord>303</xCoord>
					<yCoord>191</yCoord>
					</edgeMap>
					<edgeMap>
					<xCoord>304</xCoord>
					<yCoord>191</yCoord>
					</edgeMap>
					<edgeMap>
					<xCoord>305</xCoord>
					<yCoord>190</yCoord>
					</edgeMap>
					<edgeMap>
					<xCoord>305</xCoord>
					<yCoord>189</yCoord>
					</edgeMap>
					<edgeMap>
					<xCoord>306</xCoord>
					<yCoord>188</yCoord>
					</edgeMap>
					<edgeMap>
					<xCoord>307</xCoord>
					<yCoord>188</yCoord>
					</edgeMap>
					<edgeMap>
					<xCoord>308</xCoord>
					<yCoord>187</yCoord>
					</edgeMap>
					<edgeMap>
					<xCoord>309</xCoord>
					<yCoord>188</yCoord>
					</edgeMap>
					<edgeMap>
					<xCoord>310</xCoord>
					<yCoord>188</yCoord>
					</edgeMap>
					<edgeMap>
					<xCoord>311</xCoord>
					<yCoord>188</yCoord>
					</edgeMap>
					<edgeMap>
					<xCoord>312</xCoord>
					<yCoord>188</yCoord>
					</edgeMap>
					<edgeMap>
					<xCoord>312</xCoord>
					<yCoord>189</yCoord>
					</edgeMap>
					<edgeMap>
					<xCoord>312</xCoord>
					<yCoord>190</yCoord>
					</edgeMap>
					<edgeMap>
					<xCoord>312</xCoord>
					<yCoord>191</yCoord>
					</edgeMap>
					<edgeMap>
					<xCoord>312</xCoord>
					<yCoord>192</yCoord>
					</edgeMap>
					<edgeMap>
					<xCoord>312</xCoord>
					<yCoord>193</yCoord>
					</edgeMap>
					<edgeMap>
					<xCoord>312</xCoord>
					<yCoord>194</yCoord>
					</edgeMap>
					<edgeMap>
					<xCoord>312</xCoord>
					<yCoord>195</yCoord>
					</edgeMap>
					<edgeMap>
					<xCoord>312</xCoord>
					<yCoord>196</yCoord>
					</edgeMap>
					<edgeMap>
					<xCoord>312</xCoord>
					<yCoord>197</yCoord>
					</edgeMap>
					<edgeMap>
					<xCoord>312</xCoord>
					<yCoord>198</yCoord>
					</edgeMap>
					<edgeMap>
					<xCoord>313</xCoord>
					<yCoord>199</yCoord>
					</edgeMap>
					<edgeMap>
					<xCoord>314</xCoord>
					<yCoord>200</yCoord>
					</edgeMap>
					<edgeMap>
					<xCoord>314</xCoord>
					<yCoord>201</yCoord>
					</edgeMap>
					<edgeMap>
					<xCoord>315</xCoord>
					<yCoord>202</yCoord>
					</edgeMap>
					<edgeMap>
					<xCoord>314</xCoord>
					<yCoord>203</yCoord>
					</edgeMap>
					<edgeMap>
					<xCoord>314</xCoord>
					<yCoord>204</yCoord>
					</edgeMap>
					<edgeMap>
					<xCoord>314</xCoord>
					<yCoord>205</yCoord>
					</edgeMap>
					<edgeMap>
					<xCoord>315</xCoord>
					<yCoord>206</yCoord>
					</edgeMap>
					<edgeMap>
					<xCoord>315</xCoord>
					<yCoord>207</yCoord>
					</edgeMap>
					<edgeMap>
					<xCoord>315</xCoord>
					<yCoord>208</yCoord>
					</edgeMap>
					<edgeMap>
					<xCoord>314</xCoord>
					<yCoord>209</yCoord>
					</edgeMap>
					<edgeMap>
					<xCoord>313</xCoord>
					<yCoord>210</yCoord>
					</edgeMap>
					<edgeMap>
					<xCoord>312</xCoord>
					<yCoord>211</yCoord>
					</edgeMap>
					<edgeMap>
					<xCoord>311</xCoord>
					<yCoord>212</yCoord>
					</edgeMap>
					<edgeMap>
					<xCoord>311</xCoord>
					<yCoord>213</yCoord>
					</edgeMap>
					<edgeMap>
					<xCoord>311</xCoord>
					<yCoord>214</yCoord>
					</edgeMap>
					<edgeMap>
					<xCoord>310</xCoord>
					<yCoord>215</yCoord>
					</edgeMap>
					<edgeMap>
					<xCoord>309</xCoord>
					<yCoord>216</yCoord>
					</edgeMap>
					<edgeMap>
					<xCoord>308</xCoord>
					<yCoord>217</yCoord>
					</edgeMap>
					<edgeMap>
					<xCoord>307</xCoord>
					<yCoord>217</yCoord>
					</edgeMap>
					<edgeMap>
					<xCoord>307</xCoord>
					<yCoord>216</yCoord>
					</edgeMap>
					<edgeMap>
					<xCoord>306</xCoord>
					<yCoord>216</yCoord>
					</edgeMap>
					<edgeMap>
					<xCoord>305</xCoord>
					<yCoord>215</yCoord>
					</edgeMap>
					<edgeMap>
					<xCoord>304</xCoord>
					<yCoord>214</yCoord>
					</edgeMap>
					<edgeMap>
					<xCoord>303</xCoord>
					<yCoord>213</yCoord>
					</edgeMap>
					<edgeMap>
					<xCoord>303</xCoord>
					<yCoord>212</yCoord>
					</edgeMap>
					<edgeMap>
					<xCoord>302</xCoord>
					<yCoord>211</yCoord>
					</edgeMap>
				</roi>
				<roi>
					<imageZposition>-152.0</imageZposition>
					<imageSOP_UID>1.3.6.1.4.1.14519.5.2.1.6279.6001.469162805866285722906215655257</imageSOP_UID>
					<inclusion>TRUE</inclusion>
					<edgeMap>
					<xCoord>293</xCoord>
					<yCoord>204</yCoord>
					</edgeMap>
					<edgeMap>
					<xCoord>293</xCoord>
					<yCoord>203</yCoord>
					</edgeMap>
					<edgeMap>
					<xCoord>292</xCoord>
					<yCoord>202</yCoord>
					</edgeMap>
					<edgeMap>
					<xCoord>292</xCoord>
					<yCoord>201</yCoord>
					</edgeMap>
					<edgeMap>
					<xCoord>292</xCoord>
					<yCoord>200</yCoord>
					</edgeMap>
					<edgeMap>
					<xCoord>291</xCoord>
					<yCoord>199</yCoord>
					</edgeMap>
					<edgeMap>
					<xCoord>291</xCoord>
					<yCoord>198</yCoord>
					</edgeMap>
					<edgeMap>
					<xCoord>291</xCoord>
					<yCoord>197</yCoord>
					</edgeMap>
					<edgeMap>
					<xCoord>291</xCoord>
					<yCoord>196</yCoord>
					</edgeMap>
					<edgeMap>
					<xCoord>291</xCoord>
					<yCoord>195</yCoord>
					</edgeMap>
					<edgeMap>
					<xCoord>291</xCoord>
					<yCoord>194</yCoord>
					</edgeMap>
					<edgeMap>
					<xCoord>292</xCoord>
					<yCoord>193</yCoord>
					</edgeMap>
					<edgeMap>
					<xCoord>293</xCoord>
					<yCoord>193</yCoord>
					</edgeMap>
					<edgeMap>
					<xCoord>293</xCoord>
					<yCoord>192</yCoord>
					</edgeMap>
					<edgeMap>
					<xCoord>294</xCoord>
					<yCoord>191</yCoord>
					</edgeMap>
					<edgeMap>
					<xCoord>295</xCoord>
					<yCoord>191</yCoord>
					</edgeMap>
					<edgeMap>
					<xCoord>296</xCoord>
					<yCoord>190</yCoord>
					</edgeMap>
					<edgeMap>
					<xCoord>297</xCoord>
					<yCoord>190</yCoord>
					</edgeMap>
					<edgeMap>
					<xCoord>298</xCoord>
					<yCoord>190</yCoord>
					</edgeMap>
					<edgeMap>
					<xCoord>299</xCoord>
					<yCoord>190</yCoord>
					</edgeMap>
					<edgeMap>
					<xCoord>300</xCoord>
					<yCoord>190</yCoord>
					</edgeMap>
					<edgeMap>
					<xCoord>301</xCoord>
					<yCoord>190</yCoord>
					</edgeMap>
					<edgeMap>
					<xCoord>302</xCoord>
					<yCoord>190</yCoord>
					</edgeMap>
					<edgeMap>
					<xCoord>303</xCoord>
					<yCoord>190</yCoord>
					</edgeMap>
					<edgeMap>
					<xCoord>304</xCoord>
					<yCoord>191</yCoord>
					</edgeMap>
					<edgeMap>
					<xCoord>305</xCoord>
					<yCoord>192</yCoord>
					</edgeMap>
					<edgeMap>
					<xCoord>306</xCoord>
					<yCoord>193</yCoord>
					</edgeMap>
					<edgeMap>
					<xCoord>307</xCoord>
					<yCoord>194</yCoord>
					</edgeMap>
					<edgeMap>
					<xCoord>308</xCoord>
					<yCoord>194</yCoord>
					</edgeMap>
					<edgeMap>
					<xCoord>308</xCoord>
					<yCoord>195</yCoord>
					</edgeMap>
					<edgeMap>
					<xCoord>309</xCoord>
					<yCoord>196</yCoord>
					</edgeMap>
					<edgeMap>
					<xCoord>310</xCoord>
					<yCoord>197</yCoord>
					</edgeMap>
					<edgeMap>
					<xCoord>311</xCoord>
					<yCoord>198</yCoord>
					</edgeMap>
					<edgeMap>
					<xCoord>312</xCoord>
					<yCoord>198</yCoord>
					</edgeMap>
					<edgeMap>
					<xCoord>312</xCoord>
					<yCoord>199</yCoord>
					</edgeMap>
					<edgeMap>
					<xCoord>312</xCoord>
					<yCoord>200</yCoord>
					</edgeMap>
					<edgeMap>
					<xCoord>312</xCoord>
					<yCoord>201</yCoord>
					</edgeMap>
					<edgeMap>
					<xCoord>312</xCoord>
					<yCoord>202</yCoord>
					</edgeMap>
					<edgeMap>
					<xCoord>311</xCoord>
					<yCoord>203</yCoord>
					</edgeMap>
					<edgeMap>
					<xCoord>311</xCoord>
					<yCoord>204</yCoord>
					</edgeMap>
					<edgeMap>
					<xCoord>311</xCoord>
					<yCoord>205</yCoord>
					</edgeMap>
					<edgeMap>
					<xCoord>310</xCoord>
					<yCoord>206</yCoord>
					</edgeMap>
					<edgeMap>
					<xCoord>309</xCoord>
					<yCoord>207</yCoord>
					</edgeMap>
					<edgeMap>
					<xCoord>308</xCoord>
					<yCoord>208</yCoord>
					</edgeMap>
					<edgeMap>
					<xCoord>307</xCoord>
					<yCoord>209</yCoord>
					</edgeMap>
					<edgeMap>
					<xCoord>306</xCoord>
					<yCoord>209</yCoord>
					</edgeMap>
					<edgeMap>
					<xCoord>305</xCoord>
					<yCoord>210</yCoord>
					</edgeMap>
					<edgeMap>
					<xCoord>304</xCoord>
					<yCoord>210</yCoord>
					</edgeMap>
					<edgeMap>
					<xCoord>303</xCoord>
					<yCoord>210</yCoord>
					</edgeMap>
					<edgeMap>
					<xCoord>302</xCoord>
					<yCoord>210</yCoord>
					</edgeMap>
					<edgeMap>
					<xCoord>301</xCoord>
					<yCoord>210</yCoord>
					</edgeMap>
					<edgeMap>
					<xCoord>300</xCoord>
					<yCoord>210</yCoord>
					</edgeMap>
					<edgeMap>
					<xCoord>299</xCoord>
					<yCoord>210</yCoord>
					</edgeMap>
					<edgeMap>
					<xCoord>298</xCoord>
					<yCoord>209</yCoord>
					</edgeMap>
					<edgeMap>
					<xCoord>297</xCoord>
					<yCoord>209</yCoord>
					</edgeMap>
					<edgeMap>
					<xCoord>296</xCoord>
					<yCoord>208</yCoord>
					</edgeMap>
					<edgeMap>
					<xCoord>295</xCoord>
					<yCoord>208</yCoord>
					</edgeMap>
					<edgeMap>
					<xCoord>295</xCoord>
					<yCoord>207</yCoord>
					</edgeMap>
					<edgeMap>
					<xCoord>294</xCoord>
					<yCoord>206</yCoord>
					</edgeMap>
					<edgeMap>
					<xCoord>294</xCoord>
					<yCoord>205</yCoord>
					</edgeMap>
					<edgeMap>
					<xCoord>293</xCoord>
					<yCoord>204</yCoord>
					</edgeMap>
				</roi>
				<roi>
					<imageZposition>-154.5</imageZposition>
					<imageSOP_UID>1.3.6.1.4.1.14519.5.2.1.6279.6001.165063095876099870719796197015</imageSOP_UID>
					<inclusion>TRUE</inclusion>
					<edgeMap>
					<xCoord>293</xCoord>
					<yCoord>197</yCoord>
					</edgeMap>
					<edgeMap>
					<xCoord>293</xCoord>
					<yCoord>196</yCoord>
					</edgeMap>
					<edgeMap>
					<xCoord>292</xCoord>
					<yCoord>195</yCoord>
					</edgeMap>
					<edgeMap>
					<xCoord>292</xCoord>
					<yCoord>194</yCoord>
					</edgeMap>
					<edgeMap>
					<xCoord>292</xCoord>
					<yCoord>193</yCoord>
					</edgeMap>
					<edgeMap>
					<xCoord>292</xCoord>
					<yCoord>192</yCoord>
					</edgeMap>
					<edgeMap>
					<xCoord>293</xCoord>
					<yCoord>192</yCoord>
					</edgeMap>
					<edgeMap>
					<xCoord>294</xCoord>
					<yCoord>191</yCoord>
					</edgeMap>
					<edgeMap>
					<xCoord>295</xCoord>
					<yCoord>191</yCoord>
					</edgeMap>
					<edgeMap>
					<xCoord>296</xCoord>
					<yCoord>191</yCoord>
					</edgeMap>
					<edgeMap>
					<xCoord>297</xCoord>
					<yCoord>191</yCoord>
					</edgeMap>
					<edgeMap>
					<xCoord>298</xCoord>
					<yCoord>191</yCoord>
					</edgeMap>
					<edgeMap>
					<xCoord>298</xCoord>
					<yCoord>190</yCoord>
					</edgeMap>
					<edgeMap>
					<xCoord>299</xCoord>
					<yCoord>191</yCoord>
					</edgeMap>
					<edgeMap>
					<xCoord>300</xCoord>
					<yCoord>191</yCoord>
					</edgeMap>
					<edgeMap>
					<xCoord>301</xCoord>
					<yCoord>191</yCoord>
					</edgeMap>
					<edgeMap>
					<xCoord>302</xCoord>
					<yCoord>191</yCoord>
					</edgeMap>
					<edgeMap>
					<xCoord>303</xCoord>
					<yCoord>192</yCoord>
					</edgeMap>
					<edgeMap>
					<xCoord>304</xCoord>
					<yCoord>193</yCoord>
					</edgeMap>
					<edgeMap>
					<xCoord>305</xCoord>
					<yCoord>194</yCoord>
					</edgeMap>
					<edgeMap>
					<xCoord>306</xCoord>
					<yCoord>195</yCoord>
					</edgeMap>
					<edgeMap>
					<xCoord>307</xCoord>
					<yCoord>195</yCoord>
					</edgeMap>
					<edgeMap>
					<xCoord>307</xCoord>
					<yCoord>196</yCoord>
					</edgeMap>
					<edgeMap>
					<xCoord>307</xCoord>
					<yCoord>197</yCoord>
					</edgeMap>
					<edgeMap>
					<xCoord>307</xCoord>
					<yCoord>198</yCoord>
					</edgeMap>
					<edgeMap>
					<xCoord>307</xCoord>
					<yCoord>199</yCoord>
					</edgeMap>
					<edgeMap>
					<xCoord>308</xCoord>
					<yCoord>199</yCoord>
					</edgeMap>
					<edgeMap>
					<xCoord>308</xCoord>
					<yCoord>200</yCoord>
					</edgeMap>
					<edgeMap>
					<xCoord>308</xCoord>
					<yCoord>201</yCoord>
					</edgeMap>
					<edgeMap>
					<xCoord>308</xCoord>
					<yCoord>202</yCoord>
					</edgeMap>
					<edgeMap>
					<xCoord>308</xCoord>
					<yCoord>203</yCoord>
					</edgeMap>
					<edgeMap>
					<xCoord>308</xCoord>
					<yCoord>204</yCoord>
					</edgeMap>
					<edgeMap>
					<xCoord>308</xCoord>
					<yCoord>205</yCoord>
					</edgeMap>
					<edgeMap>
					<xCoord>308</xCoord>
					<yCoord>206</yCoord>
					</edgeMap>
					<edgeMap>
					<xCoord>307</xCoord>
					<yCoord>207</yCoord>
					</edgeMap>
					<edgeMap>
					<xCoord>306</xCoord>
					<yCoord>208</yCoord>
					</edgeMap>
					<edgeMap>
					<xCoord>305</xCoord>
					<yCoord>208</yCoord>
					</edgeMap>
					<edgeMap>
					<xCoord>304</xCoord>
					<yCoord>209</yCoord>
					</edgeMap>
					<edgeMap>
					<xCoord>304</xCoord>
					<yCoord>210</yCoord>
					</edgeMap>
					<edgeMap>
					<xCoord>303</xCoord>
					<yCoord>210</yCoord>
					</edgeMap>
					<edgeMap>
					<xCoord>302</xCoord>
					<yCoord>210</yCoord>
					</edgeMap>
					<edgeMap>
					<xCoord>301</xCoord>
					<yCoord>210</yCoord>
					</edgeMap>
					<edgeMap>
					<xCoord>300</xCoord>
					<yCoord>210</yCoord>
					</edgeMap>
					<edgeMap>
					<xCoord>299</xCoord>
					<yCoord>210</yCoord>
					</edgeMap>
					<edgeMap>
					<xCoord>298</xCoord>
					<yCoord>210</yCoord>
					</edgeMap>
					<edgeMap>
					<xCoord>297</xCoord>
					<yCoord>209</yCoord>
					</edgeMap>
					<edgeMap>
					<xCoord>296</xCoord>
					<yCoord>209</yCoord>
					</edgeMap>
					<edgeMap>
					<xCoord>295</xCoord>
					<yCoord>209</yCoord>
					</edgeMap>
					<edgeMap>
					<xCoord>295</xCoord>
					<yCoord>208</yCoord>
					</edgeMap>
					<edgeMap>
					<xCoord>295</xCoord>
					<yCoord>207</yCoord>
					</edgeMap>
					<edgeMap>
					<xCoord>295</xCoord>
					<yCoord>206</yCoord>
					</edgeMap>
					<edgeMap>
					<xCoord>294</xCoord>
					<yCoord>205</yCoord>
					</edgeMap>
					<edgeMap>
					<xCoord>293</xCoord>
					<yCoord>206</yCoord>
					</edgeMap>
					<edgeMap>
					<xCoord>292</xCoord>
					<yCoord>206</yCoord>
					</edgeMap>
					<edgeMap>
					<xCoord>291</xCoord>
					<yCoord>206</yCoord>
					</edgeMap>
					<edgeMap>
					<xCoord>290</xCoord>
					<yCoord>206</yCoord>
					</edgeMap>
					<edgeMap>
					<xCoord>290</xCoord>
					<yCoord>205</yCoord>
					</edgeMap>
					<edgeMap>
					<xCoord>290</xCoord>
					<yCoord>204</yCoord>
					</edgeMap>
					<edgeMap>
					<xCoord>290</xCoord>
					<yCoord>203</yCoord>
					</edgeMap>
					<edgeMap>
					<xCoord>290</xCoord>
					<yCoord>202</yCoord>
					</edgeMap>
					<edgeMap>
					<xCoord>290</xCoord>
					<yCoord>201</yCoord>
					</edgeMap>
					<edgeMap>
					<xCoord>290</xCoord>
					<yCoord>200</yCoord>
					</edgeMap>
					<edgeMap>
					<xCoord>290</xCoord>
					<yCoord>199</yCoord>
					</edgeMap>
					<edgeMap>
					<xCoord>289</xCoord>
					<yCoord>198</yCoord>
					</edgeMap>
					<edgeMap>
					<xCoord>289</xCoord>
					<yCoord>197</yCoord>
					</edgeMap>
					<edgeMap>
[truncated: 46,347 more chars]
