# Supplementary material for: An improved V-Net lung nodule segmentation model based on pixel threshold separation and attention mechanism
Source: Sci Rep. 2024 Feb 27;14:4743. doi: 10.1038/s41598-024-55178-3 (PMC10899216; doi:10.1038/s41598-024-55178-3)
Supplement: Supplementary file 1 — Supplementary Information 1. [file 41598_2024_55178_MOESM1_ESM.zip › lidc-xml-only/tcia-lidc-xml/185/163.xml]

<?xml version="1.0" encoding="UTF-8"?>
<LidcReadMessage uid="1.3.6.1.4.1.14519.5.2.1.6279.6001.1307390754964.0" xmlns="http://www.nih.gov" xmlns:xsi="http://www.w3.org/2001/XMLSchema-instance" xsi:schemaLocation="http://www.nih.gov  http://troll.rad.med.umich.edu/lidc/LidcReadMessage.xsd">
<ResponseHeader>
<Version>1.8.1</Version>
<MessageId>844657423</MessageId>
<DateRequest>2009-01-28</DateRequest>
<TimeRequest>07:55:50</TimeRequest>
<RequestingSite>removed</RequestingSite>
<ServicingSite>removed</ServicingSite>
<TaskDescription>Second unblinded read</TaskDescription>
<CtImageFile>removed</CtImageFile>
<SeriesInstanceUid>1.3.6.1.4.1.14519.5.2.1.6279.6001.239358021703233250639913775427</SeriesInstanceUid>
<DateService>2009-06-03</DateService>
<TimeService>02:42:30</TimeService>
<ResponseDescription>1 - Reading complete</ResponseDescription>
<StudyInstanceUID>1.3.6.1.4.1.14519.5.2.1.6279.6001.289514702605693988808674635347</StudyInstanceUID></ResponseHeader>
<readingSession>
    <annotationVersion>3.12</annotationVersion>
    <servicingRadiologistID>-677900502</servicingRadiologistID>
    <unblindedReadNodule>
      <noduleID>Nodule 005</noduleID>
      <characteristics>
        <subtlety>4</subtlety>
        <internalStructure>1</internalStructure>
        <calcification>6</calcification>
        <sphericity>4</sphericity>
        <margin>5</margin>
        <lobulation>1</lobulation>
        <spiculation>1</spiculation>
        <texture>5</texture>
        <malignancy>2</malignancy>
      </characteristics>
      <roi>
        <imageZposition>-193.750000 </imageZposition>
        <imageSOP_UID>1.3.6.1.4.1.14519.5.2.1.6279.6001.239269548827722869869497751609</imageSOP_UID>
        <inclusion>TRUE</inclusion>
        <edgeMap>
          <xCoord>359</xCoord>
          <yCoord>141</yCoord>
        </edgeMap>
        <edgeMap>
          <xCoord>358</xCoord>
          <yCoord>142</yCoord>
        </edgeMap>
        <edgeMap>
          <xCoord>357</xCoord>
          <yCoord>143</yCoord>
        </edgeMap>
        <edgeMap>
          <xCoord>356</xCoord>
          <yCoord>144</yCoord>
        </edgeMap>
        <edgeMap>
          <xCoord>356</xCoord>
          <yCoord>145</yCoord>
        </edgeMap>
        <edgeMap>
          <xCoord>357</xCoord>
          <yCoord>146</yCoord>
        </edgeMap>
        <edgeMap>
          <xCoord>358</xCoord>
          <yCoord>147</yCoord>
        </edgeMap>
        <edgeMap>
          <xCoord>359</xCoord>
          <yCoord>147</yCoord>
        </edgeMap>
        <edgeMap>
          <xCoord>360</xCoord>
          <yCoord>148</yCoord>
        </edgeMap>
        <edgeMap>
          <xCoord>361</xCoord>
          <yCoord>148</yCoord>
        </edgeMap>
        <edgeMap>
          <xCoord>362</xCoord>
          <yCoord>148</yCoord>
        </edgeMap>
        <edgeMap>
          <xCoord>363</xCoord>
          <yCoord>148</yCoord>
        </edgeMap>
        <edgeMap>
          <xCoord>364</xCoord>
          <yCoord>147</yCoord>
        </edgeMap>
        <edgeMap>
          <xCoord>364</xCoord>
          <yCoord>146</yCoord>
        </edgeMap>
        <edgeMap>
          <xCoord>365</xCoord>
          <yCoord>145</yCoord>
        </edgeMap>
        <edgeMap>
          <xCoord>365</xCoord>
          <yCoord>144</yCoord>
        </edgeMap>
        <edgeMap>
          <xCoord>365</xCoord>
          <yCoord>143</yCoord>
        </edgeMap>
        <edgeMap>
          <xCoord>364</xCoord>
          <yCoord>142</yCoord>
        </edgeMap>
        <edgeMap>
          <xCoord>363</xCoord>
          <yCoord>141</yCoord>
        </edgeMap>
        <edgeMap>
          <xCoord>362</xCoord>
          <yCoord>141</yCoord>
        </edgeMap>
        <edgeMap>
          <xCoord>361</xCoord>
          <yCoord>141</yCoord>
        </edgeMap>
        <edgeMap>
          <xCoord>360</xCoord>
          <yCoord>141</yCoord>
        </edgeMap>
        <edgeMap>
          <xCoord>359</xCoord>
          <yCoord>141</yCoord>
        </edgeMap>
      </roi>
      <roi>
        <imageZposition>-191.250000 </imageZposition>
        <imageSOP_UID>1.3.6.1.4.1.14519.5.2.1.6279.6001.227773307617152077148706755751</imageSOP_UID>
        <inclusion>TRUE</inclusion>
        <edgeMap>
          <xCoord>360</xCoord>
          <yCoord>140</yCoord>
        </edgeMap>
        <edgeMap>
          <xCoord>359</xCoord>
          <yCoord>141</yCoord>
        </edgeMap>
        <edgeMap>
          <xCoord>358</xCoord>
          <yCoord>142</yCoord>
        </edgeMap>
        <edgeMap>
          <xCoord>357</xCoord>
          <yCoord>143</yCoord>
        </edgeMap>
        <edgeMap>
          <xCoord>357</xCoord>
          <yCoord>144</yCoord>
        </edgeMap>
        <edgeMap>
          <xCoord>357</xCoord>
          <yCoord>145</yCoord>
        </edgeMap>
        <edgeMap>
          <xCoord>357</xCoord>
          <yCoord>146</yCoord>
        </edgeMap>
        <edgeMap>
          <xCoord>357</xCoord>
          <yCoord>147</yCoord>
        </edgeMap>
        <edgeMap>
          <xCoord>357</xCoord>
          <yCoord>148</yCoord>
        </edgeMap>
        <edgeMap>
          <xCoord>358</xCoord>
          <yCoord>149</yCoord>
        </edgeMap>
        <edgeMap>
          <xCoord>359</xCoord>
          <yCoord>148</yCoord>
        </edgeMap>
        <edgeMap>
          <xCoord>360</xCoord>
          <yCoord>148</yCoord>
        </edgeMap>
        <edgeMap>
          <xCoord>361</xCoord>
          <yCoord>148</yCoord>
        </edgeMap>
        <edgeMap>
          <xCoord>362</xCoord>
          <yCoord>148</yCoord>
        </edgeMap>
        <edgeMap>
          <xCoord>363</xCoord>
          <yCoord>147</yCoord>
        </edgeMap>
        <edgeMap>
          <xCoord>364</xCoord>
          <yCoord>147</yCoord>
        </edgeMap>
        <edgeMap>
          <xCoord>365</xCoord>
          <yCoord>146</yCoord>
        </edgeMap>
        <edgeMap>
          <xCoord>366</xCoord>
          <yCoord>145</yCoord>
        </edgeMap>
        <edgeMap>
          <xCoord>366</xCoord>
          <yCoord>144</yCoord>
        </edgeMap>
        <edgeMap>
          <xCoord>366</xCoord>
          <yCoord>143</yCoord>
        </edgeMap>
        <edgeMap>
          <xCoord>366</xCoord>
          <yCoord>142</yCoord>
        </edgeMap>
        <edgeMap>
          <xCoord>365</xCoord>
          <yCoord>141</yCoord>
        </edgeMap>
        <edgeMap>
          <xCoord>364</xCoord>
          <yCoord>140</yCoord>
        </edgeMap>
        <edgeMap>
          <xCoord>363</xCoord>
          <yCoord>140</yCoord>
        </edgeMap>
        <edgeMap>
          <xCoord>362</xCoord>
          <yCoord>140</yCoord>
        </edgeMap>
        <edgeMap>
          <xCoord>361</xCoord>
          <yCoord>140</yCoord>
        </edgeMap>
        <edgeMap>
          <xCoord>360</xCoord>
          <yCoord>140</yCoord>
        </edgeMap>
      </roi>
    </unblindedReadNodule>
    <unblindedReadNodule>
      <noduleID>Nodule 002</noduleID>
      <characteristics>
        <subtlety>4</subtlety>
        <internalStructure>1</internalStructure>
        <calcification>6</calcification>
        <sphericity>4</sphericity>
        <margin>5</margin>
        <lobulation>1</lobulation>
        <spiculation>1</spiculation>
        <texture>5</texture>
        <malignancy>3</malignancy>
      </characteristics>
      <roi>
        <imageZposition>-186.250000 </imageZposition>
        <imageSOP_UID>1.3.6.1.4.1.14519.5.2.1.6279.6001.347595149429264501151829733478</imageSOP_UID>
        <inclusion>TRUE</inclusion>
        <edgeMap>
          <xCoord>116</xCoord>
          <yCoord>225</yCoord>
        </edgeMap>
        <edgeMap>
          <xCoord>115</xCoord>
          <yCoord>226</yCoord>
        </edgeMap>
        <edgeMap>
          <xCoord>115</xCoord>
          <yCoord>227</yCoord>
        </edgeMap>
        <edgeMap>
          <xCoord>115</xCoord>
          <yCoord>228</yCoord>
        </edgeMap>
        <edgeMap>
          <xCoord>115</xCoord>
          <yCoord>229</yCoord>
        </edgeMap>
        <edgeMap>
          <xCoord>114</xCoord>
          <yCoord>230</yCoord>
        </edgeMap>
        <edgeMap>
          <xCoord>115</xCoord>
          <yCoord>231</yCoord>
        </edgeMap>
        <edgeMap>
          <xCoord>116</xCoord>
          <yCoord>231</yCoord>
        </edgeMap>
        <edgeMap>
          <xCoord>117</xCoord>
          <yCoord>232</yCoord>
        </edgeMap>
        <edgeMap>
          <xCoord>118</xCoord>
          <yCoord>232</yCoord>
        </edgeMap>
        <edgeMap>
          <xCoord>119</xCoord>
          <yCoord>232</yCoord>
        </edgeMap>
        <edgeMap>
          <xCoord>120</xCoord>
          <yCoord>231</yCoord>
        </edgeMap>
        <edgeMap>
          <xCoord>121</xCoord>
          <yCoord>230</yCoord>
        </edgeMap>
        <edgeMap>
          <xCoord>122</xCoord>
          <yCoord>229</yCoord>
        </edgeMap>
        <edgeMap>
          <xCoord>122</xCoord>
          <yCoord>228</yCoord>
        </edgeMap>
        <edgeMap>
          <xCoord>122</xCoord>
          <yCoord>227</yCoord>
        </edgeMap>
        <edgeMap>
          <xCoord>121</xCoord>
          <yCoord>226</yCoord>
        </edgeMap>
        <edgeMap>
          <xCoord>120</xCoord>
          <yCoord>226</yCoord>
        </edgeMap>
        <edgeMap>
          <xCoord>119</xCoord>
          <yCoord>225</yCoord>
        </edgeMap>
        <edgeMap>
          <xCoord>118</xCoord>
          <yCoord>225</yCoord>
        </edgeMap>
        <edgeMap>
          <xCoord>117</xCoord>
          <yCoord>225</yCoord>
        </edgeMap>
        <edgeMap>
          <xCoord>116</xCoord>
          <yCoord>225</yCoord>
        </edgeMap>
      </roi>
      <roi>
        <imageZposition>-183.750000 </imageZposition>
        <imageSOP_UID>1.3.6.1.4.1.14519.5.2.1.6279.6001.262652037867239555089832166666</imageSOP_UID>
        <inclusion>TRUE</inclusion>
        <edgeMap>
          <xCoord>116</xCoord>
          <yCoord>221</yCoord>
        </edgeMap>
        <edgeMap>
          <xCoord>115</xCoord>
          <yCoord>222</yCoord>
        </edgeMap>
        <edgeMap>
          <xCoord>114</xCoord>
          <yCoord>223</yCoord>
        </edgeMap>
        <edgeMap>
          <xCoord>114</xCoord>
          <yCoord>224</yCoord>
        </edgeMap>
        <edgeMap>
          <xCoord>114</xCoord>
          <yCoord>225</yCoord>
        </edgeMap>
        <edgeMap>
          <xCoord>114</xCoord>
          <yCoord>226</yCoord>
        </edgeMap>
        <edgeMap>
          <xCoord>114</xCoord>
          <yCoord>227</yCoord>
        </edgeMap>
        <edgeMap>
          <xCoord>114</xCoord>
          <yCoord>228</yCoord>
        </edgeMap>
        <edgeMap>
          <xCoord>114</xCoord>
          <yCoord>229</yCoord>
        </edgeMap>
        <edgeMap>
          <xCoord>114</xCoord>
          <yCoord>230</yCoord>
        </edgeMap>
        <edgeMap>
          <xCoord>115</xCoord>
          <yCoord>231</yCoord>
        </edgeMap>
        <edgeMap>
          <xCoord>116</xCoord>
          <yCoord>231</yCoord>
        </edgeMap>
        <edgeMap>
          <xCoord>117</xCoord>
          <yCoord>231</yCoord>
        </edgeMap>
        <edgeMap>
          <xCoord>118</xCoord>
          <yCoord>231</yCoord>
        </edgeMap>
        <edgeMap>
          <xCoord>119</xCoord>
          <yCoord>231</yCoord>
        </edgeMap>
        <edgeMap>
          <xCoord>120</xCoord>
          <yCoord>231</yCoord>
        </edgeMap>
        <edgeMap>
          <xCoord>121</xCoord>
          <yCoord>230</yCoord>
        </edgeMap>
        <edgeMap>
          <xCoord>122</xCoord>
          <yCoord>229</yCoord>
        </edgeMap>
        <edgeMap>
          <xCoord>122</xCoord>
          <yCoord>228</yCoord>
        </edgeMap>
        <edgeMap>
          <xCoord>122</xCoord>
          <yCoord>227</yCoord>
        </edgeMap>
        <edgeMap>
          <xCoord>122</xCoord>
          <yCoord>226</yCoord>
        </edgeMap>
        <edgeMap>
          <xCoord>122</xCoord>
          <yCoord>225</yCoord>
        </edgeMap>
        <edgeMap>
          <xCoord>121</xCoord>
          <yCoord>224</yCoord>
        </edgeMap>
        <edgeMap>
          <xCoord>120</xCoord>
          <yCoord>223</yCoord>
        </edgeMap>
        <edgeMap>
          <xCoord>119</xCoord>
          <yCoord>223</yCoord>
        </edgeMap>
        <edgeMap>
          <xCoord>118</xCoord>
          <yCoord>222</yCoord>
        </edgeMap>
        <edgeMap>
          <xCoord>117</xCoord>
          <yCoord>222</yCoord>
        </edgeMap>
        <edgeMap>
          <xCoord>116</xCoord>
          <yCoord>221</yCoord>
        </edgeMap>
      </roi>
    </unblindedReadNodule>
    <unblindedReadNodule>
      <noduleID>Nodule 020</noduleID>
      <characteristics>
        <subtlety>3</subtlety>
        <internalStructure>1</internalStructure>
        <calcification>6</calcification>
        <sphericity>3</sphericity>
        <margin>4</margin>
        <lobulation>1</lobulation>
        <spiculation>1</spiculation>
        <texture>5</texture>
        <malignancy>3</malignancy>
      </characteristics>
      <roi>
        <imageZposition>-183.750000 </imageZposition>
        <imageSOP_UID>1.3.6.1.4.1.14519.5.2.1.6279.6001.262652037867239555089832166666</imageSOP_UID>
        <inclusion>TRUE</inclusion>
        <edgeMap>
          <xCoord>173</xCoord>
          <yCoord>364</yCoord>
        </edgeMap>
        <edgeMap>
          <xCoord>172</xCoord>
          <yCoord>365</yCoord>
        </edgeMap>
        <edgeMap>
          <xCoord>171</xCoord>
          <yCoord>365</yCoord>
        </edgeMap>
        <edgeMap>
          <xCoord>170</xCoord>
          <yCoord>366</yCoord>
        </edgeMap>
        <edgeMap>
          <xCoord>169</xCoord>
          <yCoord>367</yCoord>
        </edgeMap>
        <edgeMap>
          <xCoord>170</xCoord>
          <yCoord>368</yCoord>
        </edgeMap>
        <edgeMap>
          <xCoord>171</xCoord>
          <yCoord>369</yCoord>
        </edgeMap>
        <edgeMap>
          <xCoord>172</xCoord>
          <yCoord>370</yCoord>
        </edgeMap>
        <edgeMap>
          <xCoord>173</xCoord>
          <yCoord>371</yCoord>
        </edgeMap>
        <edgeMap>
          <xCoord>174</xCoord>
          <yCoord>372</yCoord>
        </edgeMap>
        <edgeMap>
          <xCoord>175</xCoord>
          <yCoord>372</yCoord>
        </edgeMap>
        <edgeMap>
          <xCoord>176</xCoord>
          <yCoord>372</yCoord>
        </edgeMap>
        <edgeMap>
          <xCoord>177</xCoord>
          <yCoord>372</yCoord>
        </edgeMap>
        <edgeMap>
          <xCoord>178</xCoord>
          <yCoord>372</yCoord>
        </edgeMap>
        <edgeMap>
          <xCoord>179</xCoord>
          <yCoord>371</yCoord>
        </edgeMap>
        <edgeMap>
          <xCoord>180</xCoord>
          <yCoord>370</yCoord>
        </edgeMap>
        <edgeMap>
          <xCoord>180</xCoord>
          <yCoord>369</yCoord>
        </edgeMap>
        <edgeMap>
          <xCoord>180</xCoord>
          <yCoord>368</yCoord>
        </edgeMap>
        <edgeMap>
          <xCoord>180</xCoord>
          <yCoord>367</yCoord>
        </edgeMap>
        <edgeMap>
          <xCoord>180</xCoord>
          <yCoord>366</yCoord>
        </edgeMap>
        <edgeMap>
          <xCoord>180</xCoord>
          <yCoord>365</yCoord>
        </edgeMap>
        <edgeMap>
          <xCoord>179</xCoord>
          <yCoord>364</yCoord>
        </edgeMap>
        <edgeMap>
          <xCoord>178</xCoord>
          <yCoord>364</yCoord>
        </edgeMap>
        <edgeMap>
          <xCoord>177</xCoord>
          <yCoord>364</yCoord>
        </edgeMap>
        <edgeMap>
          <xCoord>176</xCoord>
          <yCoord>364</yCoord>
        </edgeMap>
        <edgeMap>
          <xCoord>175</xCoord>
          <yCoord>364</yCoord>
        </edgeMap>
        <edgeMap>
          <xCoord>174</xCoord>
          <yCoord>364</yCoord>
        </edgeMap>
        <edgeMap>
          <xCoord>173</xCoord>
          <yCoord>364</yCoord>
        </edgeMap>
      </roi>
      <roi>
        <imageZposition>-181.250000 </imageZposition>
        <imageSOP_UID>1.3.6.1.4.1.14519.5.2.1.6279.6001.122955533617539752730533836044</imageSOP_UID>
        <inclusion>TRUE</inclusion>
        <edgeMap>
          <xCoord>175</xCoord>
          <yCoord>358</yCoord>
        </edgeMap>
        <edgeMap>
          <xCoord>174</xCoord>
          <yCoord>359</yCoord>
        </edgeMap>
        <edgeMap>
          <xCoord>173</xCoord>
          <yCoord>360</yCoord>
        </edgeMap>
        <edgeMap>
          <xCoord>173</xCoord>
          <yCoord>361</yCoord>
        </edgeMap>
        <edgeMap>
          <xCoord>173</xCoord>
          <yCoord>362</yCoord>
        </edgeMap>
        <edgeMap>
          <xCoord>173</xCoord>
          <yCoord>363</yCoord>
        </edgeMap>
        <edgeMap>
          <xCoord>173</xCoord>
          <yCoord>364</yCoord>
        </edgeMap>
        <edgeMap>
          <xCoord>173</xCoord>
          <yCoord>365</yCoord>
        </edgeMap>
        <edgeMap>
          <xCoord>174</xCoord>
          <yCoord>366</yCoord>
        </edgeMap>
        <edgeMap>
          <xCoord>175</xCoord>
          <yCoord>367</yCoord>
        </edgeMap>
        <edgeMap>
          <xCoord>176</xCoord>
          <yCoord>368</yCoord>
        </edgeMap>
        <edgeMap>
          <xCoord>177</xCoord>
          <yCoord>368</yCoord>
        </edgeMap>
        <edgeMap>
          <xCoord>178</xCoord>
          <yCoord>368</yCoord>
        </edgeMap>
        <edgeMap>
          <xCoord>179</xCoord>
          <yCoord>367</yCoord>
        </edgeMap>
        <edgeMap>
          <xCoord>180</xCoord>
          <yCoord>367</yCoord>
        </edgeMap>
        <edgeMap>
          <xCoord>181</xCoord>
          <yCoord>368</yCoord>
        </edgeMap>
        <edgeMap>
          <xCoord>182</xCoord>
          <yCoord>368</yCoord>
        </edgeMap>
        <edgeMap>
          <xCoord>183</xCoord>
          <yCoord>368</yCoord>
        </edgeMap>
        <edgeMap>
          <xCoord>184</xCoord>
          <yCoord>368</yCoord>
        </edgeMap>
        <edgeMap>
          <xCoord>185</xCoord>
          <yCoord>368</yCoord>
        </edgeMap>
        <edgeMap>
          <xCoord>186</xCoord>
          <yCoord>368</yCoord>
        </edgeMap>
        <edgeMap>
          <xCoord>187</xCoord>
          <yCoord>367</yCoord>
        </edgeMap>
        <edgeMap>
          <xCoord>187</xCoord>
          <yCoord>366</yCoord>
        </edgeMap>
        <edgeMap>
          <xCoord>187</xCoord>
          <yCoord>365</yCoord>
        </edgeMap>
        <edgeMap>
          <xCoord>186</xCoord>
          <yCoord>364</yCoord>
        </edgeMap>
        <edgeMap>
          <xCoord>185</xCoord>
          <yCoord>363</yCoord>
        </edgeMap>
        <edgeMap>
          <xCoord>186</xCoord>
          <yCoord>362</yCoord>
        </edgeMap>
        <edgeMap>
          <xCoord>186</xCoord>
          <yCoord>361</yCoord>
        </edgeMap>
        <edgeMap>
          <xCoord>185</xCoord>
          <yCoord>360</yCoord>
        </edgeMap>
        <edgeMap>
          <xCoord>185</xCoord>
          <yCoord>359</yCoord>
        </edgeMap>
        <edgeMap>
          <xCoord>184</xCoord>
          <yCoord>358</yCoord>
        </edgeMap>
        <edgeMap>
          <xCoord>183</xCoord>
          <yCoord>358</yCoord>
        </edgeMap>
        <edgeMap>
          <xCoord>182</xCoord>
          <yCoord>358</yCoord>
        </edgeMap>
        <edgeMap>
          <xCoord>181</xCoord>
          <yCoord>358</yCoord>
        </edgeMap>
        <edgeMap>
          <xCoord>180</xCoord>
          <yCoord>358</yCoord>
        </edgeMap>
        <edgeMap>
          <xCoord>179</xCoord>
          <yCoord>358</yCoord>
        </edgeMap>
        <edgeMap>
          <xCoord>178</xCoord>
          <yCoord>358</yCoord>
        </edgeMap>
        <edgeMap>
          <xCoord>177</xCoord>
          <yCoord>358</yCoord>
        </edgeMap>
        <edgeMap>
          <xCoord>176</xCoord>
          <yCoord>358</yCoord>
        </edgeMap>
        <edgeMap>
          <xCoord>175</xCoord>
          <yCoord>358</yCoord>
        </edgeMap>
      </roi>
    </unblindedReadNodule>
    <unblindedReadNodule>
      <noduleID>Nodule 018</noduleID>
      <characteristics>
        <subtlety>4</subtlety>
        <internalStructure>1</internalStructure>
        <calcification>6</calcification>
        <sphericity>4</sphericity>
        <margin>5</margin>
        <lobulation>1</lobulation>
        <spiculation>1</spiculation>
        <texture>5</texture>
        <malignancy>2</malignancy>
      </characteristics>
      <roi>
        <imageZposition>-181.250000 </imageZposition>
        <imageSOP_UID>1.3.6.1.4.1.14519.5.2.1.6279.6001.122955533617539752730533836044</imageSOP_UID>
        <inclusion>TRUE</inclusion>
        <edgeMap>
          <xCoord>334</xCoord>
          <yCoord>140</yCoord>
        </edgeMap>
        <edgeMap>
          <xCoord>333</xCoord>
          <yCoord>141</yCoord>
        </edgeMap>
        <edgeMap>
          <xCoord>332</xCoord>
          <yCoord>142</yCoord>
        </edgeMap>
        <edgeMap>
          <xCoord>331</xCoord>
          <yCoord>143</yCoord>
        </edgeMap>
        <edgeMap>
          <xCoord>331</xCoord>
          <yCoord>144</yCoord>
        </edgeMap>
        <edgeMap>
          <xCoord>331</xCoord>
          <yCoord>145</yCoord>
        </edgeMap>
        <edgeMap>
          <xCoord>332</xCoord>
          <yCoord>146</yCoord>
        </edgeMap>
        <edgeMap>
          <xCoord>333</xCoord>
          <yCoord>147</yCoord>
        </edgeMap>
        <edgeMap>
          <xCoord>334</xCoord>
          <yCoord>147</yCoord>
        </edgeMap>
        <edgeMap>
          <xCoord>335</xCoord>
          <yCoord>148</yCoord>
        </edgeMap>
        <edgeMap>
          <xCoord>336</xCoord>
          <yCoord>148</yCoord>
        </edgeMap>
        <edgeMap>
          <xCoord>337</xCoord>
          <yCoord>148</yCoord>
        </edgeMap>
        <edgeMap>
          <xCoord>338</xCoord>
          <yCoord>147</yCoord>
        </edgeMap>
        <edgeMap>
          <xCoord>339</xCoord>
          <yCoord>146</yCoord>
        </edgeMap>
        <edgeMap>
          <xCoord>339</xCoord>
          <yCoord>145</yCoord>
        </edgeMap>
        <edgeMap>
          <xCoord>339</xCoord>
          <yCoord>144</yCoord>
        </edgeMap>
        <edgeMap>
          <xCoord>339</xCoord>
          <yCoord>143</yCoord>
        </edgeMap>
        <edgeMap>
          <xCoord>338</xCoord>
          <yCoord>142</yCoord>
        </edgeMap>
        <edgeMap>
          <xCoord>337</xCoord>
          <yCoord>141</yCoord>
        </edgeMap>
        <edgeMap>
          <xCoord>336</xCoord>
          <yCoord>140</yCoord>
        </edgeMap>
        <edgeMap>
          <xCoord>335</xCoord>
          <yCoord>140</yCoord>
        </edgeMap>
        <edgeMap>
          <xCoord>334</xCoord>
          <yCoord>140</yCoord>
        </edgeMap>
      </roi>
      <roi>
        <imageZposition>-178.750000 </imageZposition>
        <imageSOP_UID>1.3.6.1.4.1.14519.5.2.1.6279.6001.101832029027730594599826588841</imageSOP_UID>
        <inclusion>TRUE</inclusion>
        <edgeMap>
          <xCoord>335</xCoord>
          <yCoord>138</yCoord>
        </edgeMap>
        <edgeMap>
          <xCoord>334</xCoord>
          <yCoord>139</yCoord>
        </edgeMap>
        <edgeMap>
          <xCoord>334</xCoord>
          <yCoord>140</yCoord>
        </edgeMap>
        <edgeMap>
          <xCoord>333</xCoord>
          <yCoord>141</yCoord>
        </edgeMap>
        <edgeMap>
          <xCoord>333</xCoord>
          <yCoord>142</yCoord>
        </edgeMap>
        <edgeMap>
          <xCoord>333</xCoord>
          <yCoord>143</yCoord>
        </edgeMap>
        <edgeMap>
          <xCoord>332</xCoord>
          <yCoord>144</yCoord>
        </edgeMap>
        <edgeMap>
          <xCoord>332</xCoord>
          <yCoord>145</yCoord>
        </edgeMap>
        <edgeMap>
          <xCoord>332</xCoord>
          <yCoord>146</yCoord>
        </edgeMap>
        <edgeMap>
          <xCoord>332</xCoord>
          <yCoord>147</yCoord>
        </edgeMap>
        <edgeMap>
          <xCoord>333</xCoord>
          <yCoord>148</yCoord>
        </edgeMap>
        <edgeMap>
          <xCoord>334</xCoord>
          <yCoord>148</yCoord>
        </edgeMap>
        <edgeMap>
          <xCoord>335</xCoord>
          <yCoord>149</yCoord>
        </edgeMap>
        <edgeMap>
          <xCoord>336</xCoord>
          <yCoord>150</yCoord>
        </edgeMap>
        <edgeMap>
          <xCoord>337</xCoord>
          <yCoord>151</yCoord>
        </edgeMap>
        <edgeMap>
          <xCoord>338</xCoord>
          <yCoord>151</yCoord>
        </edgeMap>
        <edgeMap>
          <xCoord>339</xCoord>
          <yCoord>150</yCoord>
        </edgeMap>
        <edgeMap>
          <xCoord>340</xCoord>
          <yCoord>150</yCoord>
        </edgeMap>
        <edgeMap>
          <xCoord>341</xCoord>
          <yCoord>149</yCoord>
        </edgeMap>
        <edgeMap>
          <xCoord>342</xCoord>
          <yCoord>148</yCoord>
        </edgeMap>
        <edgeMap>
          <xCoord>342</xCoord>
          <yCoord>147</yCoord>
        </edgeMap>
        <edgeMap>
          <xCoord>342</xCoord>
          <yCoord>146</yCoord>
        </edgeMap>
        <edgeMap>
          <xCoord>342</xCoord>
          <yCoord>145</yCoord>
        </edgeMap>
        <edgeMap>
          <xCoord>342</xCoord>
          <yCoord>144</yCoord>
        </edgeMap>
        <edgeMap>
          <xCoord>341</xCoord>
          <yCoord>143</yCoord>
        </edgeMap>
        <edgeMap>
          <xCoord>341</xCoord>
          <yCoord>142</yCoord>
        </edgeMap>
        <edgeMap>
          <xCoord>340</xCoord>
          <yCoord>141</yCoord>
        </edgeMap>
        <edgeMap>
          <xCoord>339</xCoord>
          <yCoord>140</yCoord>
        </edgeMap>
        <edgeMap>
          <xCoord>338</xCoord>
          <yCoord>139</yCoord>
        </edgeMap>
        <edgeMap>
          <xCoord>337</xCoord>
          <yCoord>138</yCoord>
        </edgeMap>
        <edgeMap>
          <xCoord>336</xCoord>
          <yCoord>138</yCoord>
        </edgeMap>
        <edgeMap>
          <xCoord>335</xCoord>
          <yCoord>138</yCoord>
        </edgeMap>
      </roi>
    </unblindedReadNodule>
    <unblindedReadNodule>
      <noduleID>Nodule 001</noduleID>
      <characteristics>
        <subtlety>4</subtlety>
        <internalStructure>1</internalStructure>
        <calcification>6</calcification>
        <sphericity>5</sphericity>
        <margin>5</margin>
        <lobulation>1</lobulation>
        <spiculation>1</spiculation>
        <texture>5</texture>
        <malignancy>2</malignancy>
      </characteristics>
      <roi>
        <imageZposition>-171.250000 </imageZposition>
        <imageSOP_UID>1.3.6.1.4.1.14519.5.2.1.6279.6001.263622279956704513333196009640</imageSOP_UID>
        <inclusion>TRUE</inclusion>
        <edgeMap>
          <xCoord>168</xCoord>
          <yCoord>193</yCoord>
        </edgeMap>
        <edgeMap>
          <xCoord>167</xCoord>
          <yCoord>194</yCoord>
        </edgeMap>
        <edgeMap>
          <xCoord>167</xCoord>
          <yCoord>195</yCoord>
        </edgeMap>
        <edgeMap>
          <xCoord>166</xCoord>
          <yCoord>196</yCoord>
        </edgeMap>
        <edgeMap>
          <xCoord>166</xCoord>
          <yCoord>197</yCoord>
        </edgeMap>
        <edgeMap>
          <xCoord>166</xCoord>
          <yCoord>198</yCoord>
        </edgeMap>
        <edgeMap>
          <xCoord>166</xCoord>
          <yCoord>199</yCoord>
        </edgeMap>
        <edgeMap>
          <xCoord>166</xCoord>
          <yCoord>200</yCoord>
        </edgeMap>
        <edgeMap>
          <xCoord>166</xCoord>
          <yCoord>201</yCoord>
        </edgeMap>
        <edgeMap>
          <xCoord>166</xCoord>
          <yCoord>202</yCoord>
        </edgeMap>
        <edgeMap>
          <xCoord>166</xCoord>
          <yCoord>203</yCoord>
        </edgeMap>
        <edgeMap>
          <xCoord>166</xCoord>
          <yCoord>204</yCoord>
        </edgeMap>
        <edgeMap>
          <xCoord>166</xCoord>
          <yCoord>205</yCoord>
        </edgeMap>
        <edgeMap>
          <xCoord>167</xCoord>
          <yCoord>206</yCoord>
        </edgeMap>
        <edgeMap>
          <xCoord>168</xCoord>
          <yCoord>207</yCoord>
        </edgeMap>
        <edgeMap>
          <xCoord>169</xCoord>
          <yCoord>207</yCoord>
        </edgeMap>
        <edgeMap>
          <xCoord>170</xCoord>
          <yCoord>207</yCoord>
        </edgeMap>
        <edgeMap>
          <xCoord>171</xCoord>
          <yCoord>207</yCoord>
        </edgeMap>
        <edgeMap>
          <xCoord>172</xCoord>
          <yCoord>206</yCoord>
        </edgeMap>
        <edgeMap>
          <xCoord>173</xCoord>
          <yCoord>205</yCoord>
        </edgeMap>
        <edgeMap>
          <xCoord>174</xCoord>
          <yCoord>205</yCoord>
        </edgeMap>
        <edgeMap>
          <xCoord>175</xCoord>
          <yCoord>204</yCoord>
        </edgeMap>
        <edgeMap>
          <xCoord>176</xCoord>
          <yCoord>203</yCoord>
        </edgeMap>
        <edgeMap>
          <xCoord>176</xCoord>
          <yCoord>202</yCoord>
        </edgeMap>
        <edgeMap>
          <xCoord>176</xCoord>
          <yCoord>201</yCoord>
        </edgeMap>
        <edgeMap>
          <xCoord>175</xCoord>
          <yCoord>200</yCoord>
        </edgeMap>
        <edgeMap>
          <xCoord>174</xCoord>
          <yCoord>199</yCoord>
        </edgeMap>
        <edgeMap>
          <xCoord>173</xCoord>
          <yCoord>198</yCoord>
        </edgeMap>
        <edgeMap>
          <xCoord>172</xCoord>
          <yCoord>197</yCoord>
        </edgeMap>
        <edgeMap>
          <xCoord>172</xCoord>
          <yCoord>196</yCoord>
        </edgeMap>
        <edgeMap>
          <xCoord>171</xCoord>
          <yCoord>195</yCoord>
        </edgeMap>
        <edgeMap>
          <xCoord>170</xCoord>
          <yCoord>194</yCoord>
        </edgeMap>
        <edgeMap>
          <xCoord>169</xCoord>
          <yCoord>194</yCoord>
        </edgeMap>
        <edgeMap>
          <xCoord>168</xCoord>
          <yCoord>193</yCoord>
        </edgeMap>
      </roi>
      <roi>
        <imageZposition>-168.750000 </imageZposition>
        <imageSOP_UID>1.3.6.1.4.1.14519.5.2.1.6279.6001.218973910778674974514945016919</imageSOP_UID>
        <inclusion>TRUE</inclusion>
        <edgeMap>
          <xCoord>167</xCoord>
          <yCoord>194</yCoord>
        </edgeMap>
        <edgeMap>
          <xCoord>166</xCoord>
          <yCoord>195</yCoord>
        </edgeMap>
        <edgeMap>
          <xCoord>165</xCoord>
          <yCoord>196</yCoord>
        </edgeMap>
        <edgeMap>
          <xCoord>165</xCoord>
          <yCoord>197</yCoord>
        </edgeMap>
        <edgeMap>
          <xCoord>165</xCoord>
          <yCoord>198</yCoord>
        </edgeMap>
        <edgeMap>
          <xCoord>165</xCoord>
          <yCoord>199</yCoord>
        </edgeMap>
        <edgeMap>
          <xCoord>165</xCoord>
          <yCoord>200</yCoord>
        </edgeMap>
        <edgeMap>
          <xCoord>165</xCoord>
          <yCoord>201</yCoord>
        </edgeMap>
        <edgeMap>
          <xCoord>166</xCoord>
          <yCoord>202</yCoord>
        </edgeMap>
        <edgeMap>
          <xCoord>166</xCoord>
          <yCoord>203</yCoord>
        </edgeMap>
        <edgeMap>
          <xCoord>167</xCoord>
          <yCoord>204</yCoord>
        </edgeMap>
        <edgeMap>
          <xCoord>167</xCoord>
          <yCoord>205</yCoord>
        </edgeMap>
        <edgeMap>
          <xCoord>168</xCoord>
          <yCoord>206</yCoord>
        </edgeMap>
        <edgeMap>
          <xCoord>169</xCoord>
          <yCoord>207</yCoord>
        </edgeMap>
        <edgeMap>
          <xCoord>170</xCoord>
          <yCoord>207</yCoord>
        </edgeMap>
        <edgeMap>
          <xCoord>171</xCoord>
          <yCoord>206</yCoord>
        </edgeMap>
        <edgeMap>
          <xCoord>172</xCoord>
          <yCoord>205</yCoord>
        </edgeMap>
        <edgeMap>
          <xCoord>173</xCoord>
          <yCoord>204</yCoord>
        </edgeMap>
        <edgeMap>
          <xCoord>174</xCoord>
          <yCoord>203</yCoord>
        </edgeMap>
        <edgeMap>
          <xCoord>174</xCoord>
          <yCoord>202</yCoord>
        </edgeMap>
        <edgeMap>
          <xCoord>175</xCoord>
          <yCoord>201</yCoord>
        </edgeMap>
        <edgeMap>
          <xCoord>175</xCoord>
          <yCoord>200</yCoord>
        </edgeMap>
        <edgeMap>
          <xCoord>175</xCoord>
          <yCoord>199</yCoord>
        </edgeMap>
        <edgeMap>
          <xCoord>174</xCoord>
          <yCoord>198</yCoord>
        </edgeMap>
        <edgeMap>
          <xCoord>174</xCoord>
          <yCoord>197</yCoord>
        </edgeMap>
        <edgeMap>
          <xCoord>173</xCoord>
          <yCoord>196</yCoord>
        </edgeMap>
        <edgeMap>
          <xCoord>172</xCoord>
          <yCoord>196</yCoord>
        </edgeMap>
        <edgeMap>
          <xCoord>171</xCoord>
          <yCoord>195</yCoord>
        </edgeMap>
        <edgeMap>
          <xCoord>170</xCoord>
          <yCoord>195</yCoord>
        </edgeMap>
        <edgeMap>
          <xCoord>169</xCoord>
          <yCoord>194</yCoord>
        </edgeMap>
        <edgeMap>
          <xCoord>168</xCoord>
          <yCoord>194</yCoord>
        </edgeMap>
        <edgeMap>
          <xCoord>167</xCoord>
          <yCoord>194</yCoord>
        </edgeMap>
      </roi>
    </unblindedReadNodule>
    <unblindedReadNodule>
      <noduleID>Nodule 003</noduleID>
      <roi>
        <imageZposition>-166.250000 </imageZposition>
        <imageSOP_UID>1.3.6.1.4.1.14519.5.2.1.6279.6001.423663864553505472328898716939</imageSOP_UID>
        <inclusion>TRUE</inclusion>
        <edgeMap>
          <xCoord>119</xCoord>
          <yCoord>272</yCoord>
        </edgeMap>
      </roi>
    </unblindedReadNodule>
    <unblindedReadNodule>
      <noduleID>Nodule 004</noduleID>
      <roi>
        <imageZposition>-106.250000 </imageZposition>
        <imageSOP_UID>1.3.6.1.4.1.14519.5.2.1.6279.6001.342051245672149758607616812240</imageSOP_UID>
        <inclusion>TRUE</inclusion>
        <edgeMap>
          <xCoord>111</xCoord>
          <yCoord>292</yCoord>
        </edgeMap>
      </roi>
    </unblindedReadNodule>
    <unblindedReadNodule>
      <noduleID>Nodule 006</noduleID>
      <roi>
        <imageZposition>-198.750000 </imageZposition>
        <imageSOP_UID>1.3.6.1.4.1.14519.5.2.1.6279.6001.128232423600594741113710272101</imageSOP_UID>
        <inclusion>TRUE</inclusion>
        <edgeMap>
          <xCoord>426</xCoord>
          <yCoord>273</yCoord>
        </edgeMap>
      </roi>
    </unblindedReadNodule>
    <unblindedReadNodule>
      <noduleID>Nodule 007</noduleID>
      <roi>
        <imageZposition>-211.250000 </imageZposition>
        <imageSOP_UID>1.3.6.1.4.1.14519.5.2.1.6279.6001.126202979644019918267357852496</imageSOP_UID>
        <inclusion>TRUE</inclusion>
        <edgeMap>
          <xCoord>398</xCoord>
          <yCoord>357</yCoord>
        </edgeMap>
      </roi>
    </unblindedReadNodule>
    <unblindedReadNodule>
      <noduleID>Nodule 008</noduleID>
      <roi>
        <imageZposition>-246.250000 </imageZposition>
        <imageSOP_UID>1.3.6.1.4.1.14519.5.2.1.6279.6001.463877616585855153269184506923</imageSOP_UID>
        <inclusion>TRUE</inclusion>
        <edgeMap>
          <xCoord>433</xCoord>
          <yCoord>245</yCoord>
        </edgeMap>
      </roi>
    </unblindedReadNodule>
    <unblindedReadNodule>
      <noduleID>Nodule 009</noduleID>
      <roi>
        <imageZposition>-203.750000 </imageZposition>
        <imageSOP_UID>1.3.6.1.4.1.14519.5.2.1.6279.6001.126890295729155376242148550099</imageSOP_UID>
        <inclusion>TRUE</inclusion>
        <edgeMap>
          <xCoord>355</xCoord>
          <yCoord>389</yCoord>
        </edgeMap>
      </roi>
    </unblindedReadNodule>
    <unblindedReadNodule>
      <noduleID>Nodule 010</noduleID>
      <roi>
        <imageZposition>-218.750000 </imageZposition>
        <imageSOP_UID>1.3.6.1.4.1.14519.5.2.1.6279.6001.702807320905023247838958762677</imageSOP_UID>
        <inclusion>TRUE</inclusion>
        <edgeMap>
          <xCoord>400</xCoord>
          <yCoord>349</yCoord>
        </edgeMap>
      </roi>
    </unblindedReadNodule>
    <unblindedReadNodule>
      <noduleID>Nodule 011</noduleID>
      <roi>
        <imageZposition>-128.750000 </imageZposition>
        <imageSOP_UID>1.3.6.1.4.1.14519.5.2.1.6279.6001.268927420478460244563737324292</imageSOP_UID>
        <inclusion>TRUE</inclusion>
        <edgeMap>
          <xCoord>114</xCoord>
          <yCoord>304</yCoord>
        </edgeMap>
      </roi>
    </unblindedReadNodule>
    <unblindedReadNodule>
      <noduleID>Nodule 012</noduleID>
      <roi>
        <imageZposition>-128.750000 </imageZposition>
        <imageSOP_UID>1.3.6.1.4.1.14519.5.2.1.6279.6001.268927420478460244563737324292</imageSOP_UID>
        <inclusion>TRUE</inclusion>
        <edgeMap>
          <xCoord>109</xCoord>
          <yCoord>285</yCoord>
        </edgeMap>
      </roi>
    </unblindedReadNodule>
    <unblindedReadNodule>
      <noduleID>Nodule 013</noduleID>
      <roi>
        <imageZposition>-176.250000 </imageZposition>
        <imageSOP_UID>1.3.6.1.4.1.14519.5.2.1.6279.6001.133228135975090002738063363480</imageSOP_UID>
        <inclusion>TRUE</inclusion>
        <edgeMap>
          <xCoord>344</xCoord>
          <yCoord>175</yCoord>
        </edgeMap>
      </roi>
    </unblindedReadNodule>
    <unblindedReadNodule>
      <noduleID>Nodule 014</noduleID>
      <roi>
        <imageZposition>-136.250000 </imageZposition>
        <imageSOP_UID>1.3.6.1.4.1.14519.5.2.1.6279.6001.184197526933674673824920343368</imageSOP_UID>
        <inclusion>TRUE</inclusion>
        <edgeMap>
          <xCoord>132</xCoord>
          <yCoord>241</yCoord>
        </edgeMap>
      </roi>
    </unblindedReadNodule>
    <unblindedReadNodule>
      <noduleID>Nodule 015</noduleID>
      <roi>
        <imageZposition>-126.250000 </imageZposition>
        <imageSOP_UID>1.3.6.1.4.1.14519.5.2.1.6279.6001.320359443968237702690538514291</imageSOP_UID>
        <inclusion>TRUE</inclusion>
        <edgeMap>
          <xCoord>160</xCoord>
          <yCoord>342</yCoord>
        </edgeMap>
      </roi>
    </unblindedReadNodule>
    <unblindedReadNodule>
      <noduleID>Nodule 016</noduleID>
      <roi>
        <imageZposition>-178.750000 </imageZposition>
        <imageSOP_UID>1.3.6.1.4.1.14519.5.2.1.6279.6001.101832029027730594599826588841</imageSOP_UID>
        <inclusion>TRUE</inclusion>
        <edgeMap>
          <xCoord>360</xCoord>
          <yCoord>169</yCoord>
        </edgeMap>
      </roi>
    </unblindedReadNodule>
    <unblindedReadNodule>
      <noduleID>Nodule 017</noduleID>
      <roi>
        <imageZposition>-201.250000 </imageZposition>
        <imageSOP_UID>1.3.6.1.4.1.14519.5.2.1.6279.6001.125936518836425961859594435766</imageSOP_UID>
        <inclusion>TRUE</inclusion>
        <edgeMap>
          <xCoord>318</xCoord>
          <yCoord>127</yCoord>
        </edgeMap>
      </roi>
    </unblindedReadNodule>
    <unblindedReadNodule>
      <noduleID>Nodule 019</noduleID>
      <roi>
        <imageZposition>-183.750000 </imageZposition>
        <imageSOP_UID>1.3.6.1.4.1.14519.5.2.1.6279.6001.262652037867239555089832166666</imageSOP_UID>
        <inclusion>TRUE</inclusion>
        <edgeMap>
          <xCoord>342</xCoord>
          <yCoord>367</yCoord>
        </edgeMap>
      </roi>
    </unblindedReadNodule>
    <unblindedReadNodule>
      <noduleID>Nodule 021</noduleID>
      <roi>
        <imageZposition>-188.750000 </imageZposition>
        <imageSOP_UID>1.3.6.1.4.1.14519.5.2.1.6279.6001.235289693220048529897572380553</imageSOP_UID>
        <inclusion>TRUE</inclusion>
        <edgeMap>
          <xCoord>326</xCoord>
          <yCoord>362</yCoord>
        </edgeMap>
      </roi>
    </unblindedReadNodule>
    <unblindedReadNodule>
      <noduleID>Nodule 022</noduleID>
      <roi>
        <imageZposition>-183.750000 </imageZposition>
        <imageSOP_UID>1.3.6.1.4.1.14519.5.2.1.6279.6001.262652037867239555089832166666</imageSOP_UID>
        <inclusion>TRUE</inclusion>
        <edgeMap>
          <xCoord>338</xCoord>
          <yCoord>390</yCoord>
        </edgeMap>
      </roi>
    </unblindedReadNodule>
    <nonNodule>
      <nonNoduleID>_Non-nodule 001</nonNoduleID>
      <imageZposition>-156.250000 </imageZposition>
      <imageSOP_UID>1.3.6.1.4.1.14519.5.2.1.6279.6001.271625932028917917918170279200</imageSOP_UID>
      <locus>
        <xCoord>161</xCoord>
        <yCoord>368</yCoord>
      </locus>
    </nonNodule>
    <nonNodule>
      <nonNoduleID>_Non-nodule 002</nonNoduleID>
      <imageZposition>-108.750000 </imageZposition>
      <imageSOP_UID>1.3.6.1.4.1.14519.5.2.1.6279.6001.264855882264518047592502846851</imageSOP_UID>
      <locus>
        <xCoord>234</xCoord>
        <yCoord>322</yCoord>
      </locus>
    </nonNodule>
    <nonNodule>
      <nonNoduleID>_Non-nodule 003</nonNoduleID>
      <imageZposition>-216.250000 </imageZposition>
      <imageSOP_UID>1.3.6.1.4.1.14519.5.2.1.6279.6001.337416681462937244652858506163</imageSOP_UID>
      <locus>
        <xCoord>158</xCoord>
        <yCoord>368</yCoord>
      </locus>
    </nonNodule>
    <nonNodule>
      <nonNoduleID>_Non-nodule 004</nonNoduleID>
      <imageZposition>-218.750000 </imageZposition>
      <imageSOP_UID>1.3.6.1.4.1.14519.5.2.1.6279.6001.702807320905023247838958762677</imageSOP_UID>
      <locus>
        <xCoord>121</xCoord>
        <yCoord>355</yCoord>
      </locus>
    </nonNodule>
    <nonNodule>
      <nonNoduleID>_Non-nodule 005</nonNoduleID>
      <imageZposition>-228.750000 </imageZposition>
      <imageSOP_UID>1.3.6.1.4.1.14519.5.2.1.6279.6001.205080780340381544236028300514</imageSOP_UID>
      <locus>
        <xCoord>328</xCoord>
        <yCoord>117</yCoord>
      </locus>
    </nonNodule>
    <nonNodule>
      <nonNoduleID>_Non-nodule 006</nonNoduleID>
      <imageZposition>-253.750000 </imageZposition>
      <imageSOP_UID>1.3.6.1.4.1.14519.5.2.1.6279.6001.109050734627286390964635476465</imageSOP_UID>
      <locus>
        <xCoord>196</xCoord>
        <yCoord>346</yCoord>
      </locus>
    </nonNodule>
    <nonNodule>
      <nonNoduleID>_Non-nodule 007</nonNoduleID>
      <imageZposition>-241.250000 </imageZposition>
      <imageSOP_UID>1.3.6.1.4.1.14519.5.2.1.6279.6001.772027103685759015625453652161</imageSOP_UID>
      <locus>
        <xCoord>367</xCoord>
        <yCoord>142</yCoord>
      </locus>
    </nonNodule>
    <nonNodule>
      <nonNoduleID>_Non-nodule 008</nonNoduleID>
      <imageZposition>-173.750000 </imageZposition>
      <imageSOP_UID>1.3.6.1.4.1.14519.5.2.1.6279.6001.105646261308220104177089205496</imageSOP_UID>
      <locus>
        <xCoord>332</xCoord>
        <yCoord>357</yCoord>
      </locus>
    </nonNodule>
    <nonNodule>
      <nonNoduleID>_Non-nodule 009</nonNoduleID>
      <imageZposition>-51.250000</imageZposition>
      <imageSOP_UID>1.3.6.1.4.1.14519.5.2.1.6279.6001.340144489588122015332794861295</imageSOP_UID>
      <locus>
        <xCoord>212</xCoord>
        <yCoord>317</yCoord>
      </locus>
    </nonNodule>
    <nonNodule>
      <nonNoduleID>_Non-nodule 010</nonNoduleID>
      <imageZposition>-176.250000 </imageZposition>
      <imageSOP_UID>1.3.6.1.4.1.14519.5.2.1.6279.6001.133228135975090002738063363480</imageSOP_UID>
      <locus>
        <xCoord>146</xCoord>
        <yCoord>228</yCoord>
      </locus>
    </nonNodule>
  </readingSession>
<readingSession>
    <annotationVersion>3.12</annotationVersion>
    <servicingRadiologistID>1788446915</servicingRadiologistID>
    <unblindedReadNodule>
      <noduleID>IL057_203363</noduleID>
      <characteristics>
        <subtlety>3</subtlety>
        <internalStructure>1</internalStructure>
        <calcification>6</calcification>
        <sphericity>5</sphericity>
        <margin>4</margin>
        <lobulation>1</lobulation>
        <spiculation>1</spiculation>
        <texture>5</texture>
        <malignancy>3</malignancy>
      </characteristics>
      <roi>
        <imageZposition>-183.75</imageZposition>
        <imageSOP_UID>1.3.6.1.4.1.14519.5.2.1.6279.6001.262652037867239555089832166666</imageSOP_UID>
        <inclusion>TRUE</inclusion>
        <edgeMap>
          <xCoord>120</xCoord>
          <yCoord>231</yCoord>
        </edgeMap>
        <edgeMap>
          <xCoord>121</xCoord>
          <yCoord>230</yCoord>
        </edgeMap>
        <edgeMap>
          <xCoord>121</xCoord>
          <yCoord>229</yCoord>
        </edgeMap>
        <edgeMap>
          <xCoord>122</xCoord>
          <yCoord>228</yCoord>
        </edgeMap>
        <edgeMap>
          <xCoord>122</xCoord>
          <yCoord>227</yCoord>
        </edgeMap>
        <edgeMap>
          <xCoord>122</xCoord>
          <yCoord>226</yCoord>
        </edgeMap>
        <edgeMap>
          <xCoord>122</xCoord>
          <yCoord>225</yCoord>
        </edgeMap>
        <edgeMap>
          <xCoord>121</xCoord>
          <yCoord>224</yCoord>
        </edgeMap>
        <edgeMap>
          <xCoord>120</xCoord>
          <yCoord>223</yCoord>
        </edgeMap>
        <edgeMap>
          <xCoord>119</xCoord>
          <yCoord>223</yCoord>
        </edgeMap>
        <edgeMap>
          <xCoord>118</xCoord>
          <yCoord>223</yCoord>
        </edgeMap>
        <edgeMap>
          <xCoord>117</xCoord>
          <yCoord>224</yCoord>
        </edgeMap>
        <edgeMap>
          <xCoord>116</xCoord>
          <yCoord>224</yCoord>
        </edgeMap>
        <edgeMap>
          <xCoord>115</xCoord>
          <yCoord>225</yCoord>
        </edgeMap>
        <edgeMap>
          <xCoord>114</xCoord>
          <yCoord>226</yCoord>
        </edgeMap>
        <edgeMap>
          <xCoord>114</xCoord>
          <yCoord>227</yCoord>
        </edgeMap>
        <edgeMap>
          <xCoord>114</xCoord>
          <yCoord>228</yCoord>
        </edgeMap>
        <edgeMap>
          <xCoord>114</xCoord>
          <yCoord>229</yCoord>
        </edgeMap>
        <edgeMap>
          <xCoord>115</xCoord>
          <yCoord>230</yCoord>
        </edgeMap>
        <edgeMap>
          <xCoord>116</xCoord>
          <yCoord>231</yCoord>
        </edgeMap>
        <edgeMap>
          <xCoord>117</xCoord>
          <yCoord>231</yCoord>
        </edgeMap>
        <edgeMap>
          <xCoord>118</xCoord>
          <yCoord>231</yCoord>
        </edgeMap>
        <edgeMap>
          <xCoord>119</xCoord>
          <yCoord>231</yCoord>
        </edgeMap>
        <edgeMap>
          <xCoord>120</xCoord>
          <yCoord>231</yCoord>
        </edgeMap>
      </roi>
      <roi>
        <imageZposition>-186.25</imageZposition>
        <imageSOP_UID>1.3.6.1.4.1.14519.5.2.1.6279.6001.347595149429264501151829733478</imageSOP_UID>
        <inclusion>TRUE</inclusion>
        <edgeMap>
          <xCoord>118</xCoord>
          <yCoord>231</yCoord>
        </edgeMap>
        <edgeMap>
          <xCoord>119</xCoord>
          <yCoord>230</yCoord>
        </edgeMap>
        <edgeMap>
          <xCoord>120</xCoord>
          <yCoord>229</yCoord>
        </edgeMap>
        <edgeMap>
          <xCoord>120</xCoord>
          <yCoord>228</yCoord>
        </edgeMap>
        <edgeMap>
          <xCoord>120</xCoord>
          <yCoord>227</yCoord>
        </edgeMap>
        <edgeMap>
          <xCoord>119</xCoord>
          <yCoord>226</yCoord>
        </edgeMap>
        <edgeMap>
          <xCoord>118</xCoord>
          <yCoord>226</yCoord>
        </edgeMap>
        <edgeMap>
          <xCoord>117</xCoord>
          <yCoord>226</yCoord>
        </edgeMap>
        <edgeMap>
          <xCoord>116</xCoord>
          <yCoord>227</yCoord>
        </edgeMap>
        <edgeMap>
          <xCoord>115</xCoord>
          <yCoord>228</yCoord>
        </edgeMap>
        <edgeMap>
          <xCoord>115</xCoord>
          <yCoord>229</yCoord>
        </edgeMap>
        <edgeMap>
          <xCoord>115</xCoord>
          <yCoord>230</yCoord>
        </edgeMap>
        <edgeMap>
          <xCoord>116</xCoord>
          <yCoord>231</yCoord>
        </edgeMap>
        <edgeMap>
          <xCoord>117</xCoord>
          <yCoord>231</yCoord>
        </edgeMap>
        <edgeMap>
          <xCoord>118</xCoord>
          <yCoord>231</yCoord>
        </edgeMap>
      </roi>
    </unblindedReadNodule>
    <unblindedReadNodule>
      <noduleID>IL057_203351</noduleID>
      <characteristics>
        <subtlety>3</subtlety>
        <internalStructure>1</internalStructure>
        <calcification>6</calcification>
        <sphericity>4</sphericity>
        <margin>5</margin>
        <lobulation>1</lobulation>
        <spiculation>2</spiculation>
        <texture>5</texture>
        <malignancy>4</malignancy>
      </characteristics>
      <roi>
        <imageZposition>-181.25</imageZposition>
        <imageSOP_UID>1.3.6.1.4.1.14519.5.2.1.6279.6001.122955533617539752730533836044</imageSOP_UID>
        <inclusion>TRUE</inclusion>
        <edgeMap>
          <xCoord>185</xCoord>
          <yCoord>369</yCoord>
        </edgeMap>
        <edgeMap>
          <xCoord>186</xCoord>
          <yCoord>368</yCoord>
        </edgeMap>
        <edgeMap>
          <xCoord>187</xCoord>
          <yCoord>367</yCoord>
        </edgeMap>
        <edgeMap>
          <xCoord>187</xCoord>
          <yCoord>366</yCoord>
        </edgeMap>
        <edgeMap>
          <xCoord>186</xCoord>
          <yCoord>365</yCoord>
        </edgeMap>
        <edgeMap>
          <xCoord>185</xCoord>
          <yCoord>364</yCoord>
        </edgeMap>
        <edgeMap>
          <xCoord>185</xCoord>
          <yCoord>363</yCoord>
        </edgeMap>
        <edgeMap>
          <xCoord>186</xCoord>
          <yCoord>362</yCoord>
        </edgeMap>
        <edgeMap>
          <xCoord>185</xCoord>
          <yCoord>361</yCoord>
        </edgeMap>
        <edgeMap>
          <xCoord>184</xCoord>
          <yCoord>360</yCoord>
        </edgeMap>
        <edgeMap>
          <xCoord>183</xCoord>
          <yCoord>360</yCoord>
        </edgeMap>
        <edgeMap>
          <xCoord>182</xCoord>
          <yCoord>360</yCoord>
        </edgeMap>
        <edgeMap>
          <xCoord>181</xCoord>
          <yCoord>359</yCoord>
        </edgeMap>
        <edgeMap>
          <xCoord>180</xCoord>
          <yCoord>359</yCoord>
        </edgeMap>
        <edgeMap>
          <xCoord>179</xCoord>
          <yCoord>359</yCoord>
        </edgeMap>
        <edgeMap>
          <xCoord>178</xCoord>
          <yCoord>359</yCoord>
        </edgeMap>
        <edgeMap>
          <xCoord>177</xCoord>
          <yCoord>360</yCoord>
        </edgeMap>
        <edgeMap>
          <xCoord>176</xCoord>
          <yCoord>360</yCoord>
        </edgeMap>
        <edgeMap>
          <xCoord>175</xCoord>
          <yCoord>361</yCoord>
        </edgeMap>
        <edgeMap>
          <xCoord>174</xCoord>
          <yCoord>362</yCoord>
        </edgeMap>
        <edgeMap>
          <xCoord>174</xCoord>
          <yCoord>363</yCoord>
        </edgeMap>
        <edgeMap>
          <xCoord>173</xCoord>
          <yCoord>364</yCoord>
        </edgeMap>
        <edgeMap>
          <xCoord>173</xCoord>
          <yCoord>365</yCoord>
        </edgeMap>
        <edgeMap>
          <xCoord>174</xCoord>
          <yCoord>366</yCoord>
        </edgeMap>
        <edgeMap>
          <xCoord>175</xCoord>
          <yCoord>367</yCoord>
        </edgeMap>
        <edgeMap>
          <xCoord>176</xCoord>
          <yCoord>368</yCoord>
        </edgeMap>
        <edgeMap>
          <xCoord>177</xCoord>
          <yCoord>368</yCoord>
        </edgeMap>
        <edgeMap>
          <xCoord>178</xCoord>
          <yCoord>369</yCoord>
        </edgeMap>
        <edgeMap>
          <xCoord>179</xCoord>
          <yCoord>368</yCoord>
        </edgeMap>
        <edgeMap>
          <xCoord>180</xCoord>
          <yCoord>368</yCoord>
        </edgeMap>
        <edgeMap>
          <xCoord>181</xCoord>
          <yCoord>368</yCoord>
        </edgeMap>
        <edgeMap>
          <xCoord>182</xCoord>
          <yCoord>368</yCoord>
        </edgeMap>
        <edgeMap>
          <xCoord>183</xCoord>
          <yCoord>369</yCoord>
        </edgeMap>
        <edgeMap>
          <xCoord>184</xCoord>
          <yCoord>369</yCoord>
        </edgeMap>
        <edgeMap>
          <xCoord>185</xCoord>
          <yCoord>369</yCoord>
        </edgeMap>
      </roi>
      <roi>
        <imageZposition>-183.75</imageZposition>
        <imageSOP_UID>1.3.6.1.4.1.14519.5.2.1.6279.6001.262652037867239555089832166666</imageSOP_UID>
        <inclusion>TRUE</inclusion>
        <edgeMap>
          <xCoord>177</xCoord>
          <yCoord>371</yCoord>
        </edgeMap>
        <edgeMap>
          <xCoord>178</xCoord>
          <yCoord>370</yCoord>
        </edgeMap>
        <edgeMap>
          <xCoord>178</xCoord>
          <yCoord>369</yCoord>
        </edgeMap>
        <edgeMap>
          <xCoord>179</xCoord>
          <yCoord>368</yCoord>
        </edgeMap>
        <edgeMap>
          <xCoord>180</xCoord>
          <yCoord>368</yCoord>
        </edgeMap>
        <edgeMap>
          <xCoord>180</xCoord>
          <yCoord>367</yCoord>
        </edgeMap>
        <edgeMap>
          <xCoord>181</xCoord>
          <yCoord>366</yCoord>
        </edgeMap>
        <edgeMap>
          <xCoord>181</xCoord>
          <yCoord>365</yCoord>
        </edgeMap>
        <edgeMap>
          <xCoord>181</xCoord>
          <yCoord>364</yCoord>
        </edgeMap>
        <edgeMap>
          <xCoord>180</xCoord>
          <yCoord>364</yCoord>
        </edgeMap>
        <edgeMap>
          <xCoord>179</xCoord>
          <yCoord>364</yCoord>
        </edgeMap>
        <edgeMap>
          <xCoord>178</xCoord>
          <yCoord>364</yCoord>
        </edgeMap>
        <edgeMap>
          <xCoord>177</xCoord>
          <yCoord>364</yCoord>
        </edgeMap>
        <edgeMap>
          <xCoord>176</xCoord>
          <yCoord>364</yCoord>
        </edgeMap>
        <edgeMap>
          <xCoord>175</xCoord>
          <yCoord>364</yCoord>
        </edgeMap>
        <edgeMap>
          <xCoord>174</xCoord>
          <yCoord>365</yCoord>
        </edgeMap>
        <edgeMap>
          <xCoord>173</xCoord>
          <yCoord>365</yCoord>
        </edgeMap>
        <edgeMap>
          <xCoord>172</xCoord>
          <yCoord>365</yCoord>
        </edgeMap>
        <edgeMap>
          <xCoord>171</xCoord>
          <yCoord>365</yCoord>
        </edgeMap>
        <edgeMap>
          <xCoord>171</xCoord>
          <yCoord>366</yCoord>
        </edgeMap>
        <edgeMap>
          <xCoord>170</xCoord>
          <yCoord>367</yCoord>
        </edgeMap>
        <edgeMap>
          <xCoord>170</xCoord>
          <yCoord>368</yCoord>
        </edgeMap>
        <edgeMap>
          <xCoord>171</xCoord>
          <yCoord>369</yCoord>
        </edgeMap>
        <edgeMap>
          <xCoord>171</xCoord>
          <yCoord>370</yCoord>
        </edgeMap>
        <edgeMap>
          <xCoord>172</xCoord>
          <yCoord>370</yCoord>
        </edgeMap>
        <edgeMap>
          <xCoord>173</xCoord>
          <yCoord>370</yCoord>
        </edgeMap>
        <edgeMap>
          <xCoord>174</xCoord>
          <yCoord>371</yCoord>
        </edgeMap>
        <edgeMap>
          <xCoord>175</xCoord>
          <yCoord>371</yCoord>
        </edgeMap>
        <edgeMap>
          <xCoord>176</xCoord>
          <yCoord>371</yCoord>
        </edgeMap>
        <edgeMap>
          <xCoord>177</xCoord>
          <yCoord>371</yCoord>
        </edgeMap>
      </roi>
    </unblindedReadNodule>
    <unblindedReadNodule>
      <noduleID>IL057_203375</noduleID>
      <characteristics>
        <subtlety>2</subtlety>
        <internalStructure>1</internalStructure>
        <calcification>6</calcification>
        <sphericity>4</sphericity>
        <margin>3</margin>
        <lobulation>1</lobulation>
        <spiculation>1</spiculation>
        <texture>3</texture>
        <malignancy>3</malignancy>
      </characteristics>
      <roi>
        <imageZposition>-198.75</imageZposition>
        <imageSOP_UID>1.3.6.1.4.1.14519.5.2.1.6279.6001.128232423600594741113710272101</imageSOP_UID>
        <inclusion>TRUE</inclusion>
        <edgeMap>
          <xCoord>426</xCoord>
          <yCoord>276</yCoord>
        </edgeMap>
        <edgeMap>
          <xCoord>427</xCoord>
          <yCoord>275</yCoord>
        </edgeMap>
        <edgeMap>
          <xCoord>428</xCoord>
          <yCoord>275</yCoord>
        </edgeMap>
        <edgeMap>
          <xCoord>429</xCoord>
          <yCoord>274</yCoord>
        </edgeMap>
        <edgeMap>
          <xCoord>430</xCoord>
          <yCoord>273</yCoord>
        </edgeMap>
        <edgeMap>
          <xCoord>430</xCoord>
          <yCoord>272</yCoord>
        </edgeMap>
        <edgeMap>
          <xCoord>429</xCoord>
          <yCoord>271</yCoord>
        </edgeMap>
        <edgeMap>
          <xCoord>428</xCoord>
          <yCoord>270</yCoord>
        </edgeMap>
        <edgeMap>
          <xCoord>427</xCoord>
          <yCoord>270</yCoord>
        </edgeMap>
        <edgeMap>
          <xCoord>426</xCoord>
          <yCoord>269</yCoord>
        </edgeMap>
        <edgeMap>
          <xCoord>425</xCoord>
          <yCoord>269</yCoord>
        </edgeMap>
        <edgeMap>
          <xCoord>424</xCoord>
          <yCoord>269</yCoord>
        </edgeMap>
        <edgeMap>
          <xCoord>423</xCoord>
          <yCoord>270</yCoord>
        </edgeMap>
        <edgeMap>
          <xCoord>422</xCoord>
          <yCoord>271</yCoord>
        </edgeMap>
        <edgeMap>
          <xCoord>422</xCoord>
          <yCoord>272</yCoord>
        </edgeMap>
        <edgeMap>
          <xCoord>422</xCoord>
          <yCoord>273</yCoord>
        </edgeMap>
        <edgeMap>
          <xCoord>422</xCoord>
          <yCoord>274</yCoord>
        </edgeMap>
        <edgeMap>
          <xCoord>423</xCoord>
          <yCoord>275</yCoord>
        </edgeMap>
        <edgeMap>
          <xCoord>424</xCoord>
          <yCoord>276</yCoord>
        </edgeMap>
        <edgeMap>
          <xCoord>425</xCoord>
          <yCoord>276</yCoord>
        </edgeMap>
        <edgeMap>
          <xCoord>426</xCoord>
          <yCoord>276</yCoord>
        </edgeMap>
      </roi>
    </unblindedReadNodule>
    <unblindedReadNodule>
      <noduleID>IL057_203372</noduleID>
      <characteristics>
        <subtlety>3</subtlety>
        <internalStructure>1</internalStructure>
        <calcification>6</calcification>
        <sphericity>3</sphericity>
        <margin>4</margin>
        <lobulation>1</lobulation>
        <spiculation>1</spiculation>
        <texture>5</texture>
        <malignancy>3</malignancy>
      </characteristics>
      <roi>
        <imageZposition>-191.25</imageZposition>
        <imageSOP_UID>1.3.6.1.4.1.14519.5.2.1.6279.6001.227773307617152077148706755751</imageSOP_UID>
        <inclusion>TRUE</inclusion>
        <edgeMap>
          <xCoord>363</xCoord>
          <yCoord>150</yCoord>
        </edgeMap>
        <edgeMap>
          <xCoord>364</xCoord>
          <yCoord>149</yCoord>
        </edgeMap>
        <edgeMap>
          <xCoord>365</xCoord>
          <yCoord>148</yCoord>
        </edgeMap>
        <edgeMap>
          <xCoord>365</xCoord>
          <yCoord>147</yCoord>
        </edgeMap>
        <edgeMap>
          <xCoord>366</xCoord>
          <yCoord>146</yCoord>
        </edgeMap>
        <edgeMap>
          <xCoord>366</xCoord>
          <yCoord>145</yCoord>
        </edgeMap>
        <edgeMap>
          <xCoord>367</xCoord>
          <yCoord>144</yCoord>
        </edgeMap>
        <edgeMap>
          <xCoord>367</xCoord>
          <yCoord>143</yCoord>
        </edgeMap>
        <edgeMap>
          <xCoord>366</xCoord>
          <yCoord>142</yCoord>
        </edgeMap>
        <edgeMap>
          <xCoord>365</xCoord>
          <yCoord>142</yCoord>
        </edgeMap>
        <edgeMap>
          <xCoord>364</xCoord>
          <yCoord>142</yCoord>
        </edgeMap>
        <edgeMap>
          <xCoord>363</xCoord>
          <yCoord>142</yCoord>
        </edgeMap>
        <edgeMap>
          <xCoord>362</xCoord>
          <yCoord>142</yCoord>
        </edgeMap>
        <edgeMap>
          <xCoord>361</xCoord>
          <yCoord>143</yCoord>
        </edgeMap>
        <edgeMap>
          <xCoord>360</xCoord>
          <yCoord>143</yCoord>
        </edgeMap>
        <edgeMap>
          <xCoord>359</xCoord>
          <yCoord>143</yCoord>
        </edgeMap>
        <edgeMap>
          <xCoord>358</xCoord>
          <yCoord>143</yCoord>
        </edgeMap>
        <edgeMap>
          <xCoord>357</xCoord>
          <yCoord>143</yCoord>
        </edgeMap>
        <edgeMap>
          <xCoord>356</xCoord>
          <yCoord>143</yCoord>
        </edgeMap>
        <edgeMap>
          <xCoord>355</xCoord>
          <yCoord>144</yCoord>
        </edgeMap>
        <edgeMap>
          <xCoord>355</xCoord>
          <yCoord>145</yCoord>
        </edgeMap>
        <edgeMap>
          <xCoord>355</xCoord>
          <yCoord>146</yCoord>
        </edgeMap>
        <edgeMap>
          <xCoord>356</xCoord>
          <yCoord>147</yCoord>
        </edgeMap>
        <edgeMap>
          <xCoord>357</xCoord>
          <yCoord>148</yCoord>
        </edgeMap>
        <edgeMap>
          <xCoord>358</xCoord>
          <yCoord>149</yCoord>
        </edgeMap>
        <edgeMap>
          <xCoord>359</xCoord>
          <yCoord>149</yCoord>
        </edgeMap>
        <edgeMap>
          <xCoord>360</xCoord>
          <yCoord>149</yCoord>
        </edgeMap>
        <edgeMap>
          <xCoord>361</xCoord>
          <yCoord>150</yCoord>
        </edgeMap>
        <edgeMap>
          <xCoord>362</xCoord>
          <yCoord>150</yCoord>
        </edgeMap>
        <edgeMap>
          <xCoord>363</xCoord>
          <yCoord>150</yCoord>
        </edgeMap>
      </roi>
    </unblindedReadNodule>
    <unblindedReadNodule>
      <noduleID>IL057_203367</noduleID>
      <characteristics>
        <subtlety>3</subtlety>
        <internalStructure>1</internalStructure>
        <calcification>6</calcification>
        <sphericity>4</sphericity>
        <margin>3</margin>
        <lobulation>1</lobulation>
        <spiculation>1</spiculation>
        <texture>5</texture>
        <malignancy>3</malignancy>
      </characteristics>
      <roi>
        <imageZposition>-183.75</imageZposition>
        <imageSOP_UID>1.3.6.1.4.1.14519.5.2.1.6279.6001.262652037867239555089832166666</imageSOP_UID>
        <inclusion>TRUE</inclusion>
        <edgeMap>
          <xCoord>344</xCoord>
          <yCoord>372</yCoord>
        </edgeMap>
        <edgeMap>
          <xCoord>345</xCoord>
          <yCoord>371</yCoord>
        </edgeMap>
        <edgeMap>
          <xCoord>346</xCoord>
          <yCoord>370</yCoord>
        </edgeMap>
        <edgeMap>
          <xCoord>347</xCoord>
          <yCoord>369</yCoord>
        </edgeMap>
        <edgeMap>
          <xCoord>347</xCoord>
          <yCoord>368</yCoord>
        </edgeMap>
        <edgeMap>
          <xCoord>347</xCoord>
          <yCoord>367</yCoord>
        </edgeMap>
        <edgeMap>
          <xCoord>347</xCoord>
          <yCoord>366</yCoord>
        </edgeMap>
        <edgeMap>
          <xCoord>346</xCoord>
          <yCoord>365</yCoord>
        </edgeMap>
        <edgeMap>
          <xCoord>345</xCoord>
          <yCoord>364</yCoord>
        </edgeMap>
        <edgeMap>
          <xCoord>344</xCoord>
          <yCoord>364</yCoord>
        </edgeMap>
        <edgeMap>
          <xCoord>343</xCoord>
          <yCoord>364</yCoord>
        </edgeMap>
        <edgeMap>
          <xCoord>342</xCoord>
          <yCoord>364</yCoord>
        </edgeMap>
        <edgeMap>
          <xCoord>341</xCoord>
          <yCoord>364</yCoord>
        </edgeMap>
        <edgeMap>
          <xCoord>340</xCoord>
          <yCoord>364</yCoord>
        </edgeMap>
        <edgeMap>
          <xCoord>339</xCoord>
          <yCoord>364</yCoord>
        </edgeMap>
        <edgeMap>
          <xCoord>338</xCoord>
          <yCoord>365</yCoord>
        </edgeMap>
        <edgeMap>
          <xCoord>337</xCoord>
          <yCoord>366</yCoord>
        </edgeMap>
        <edgeMap>
          <xCoord>337</xCoord>
          <yCoord>367</yCoord>
        </edgeMap>
        <edgeMap>
          <xCoord>338</xCoord>
          <yCoord>368</yCoord>
        </edgeMap>
        <edgeMap>
          <xCoord>339</xCoord>
          <yCoord>369</yCoord>
        </edgeMap>
        <edgeMap>
          <xCoord>339</xCoord>
          <yCoord>370</yCoord>
        </edgeMap>
        <edgeMap>
          <xCoord>340</xCoord>
          <yCoord>371</yCoord>
        </edgeMap>
        <edgeMap>
          <xCoord>341</xCoord>
          <yCoord>372</yCoord>
        </edgeMap>
        <edgeMap>
          <xCoord>342</xCoord>
          <yCoord>372</yCoord>
        </edgeMap>
        <edgeMap>
          <xCoord>343</xCoord>
          <yCoord>372</yCoord>
        </edgeMap>
        <edgeMap>
          <xCoord>344</xCoord>
          <yCoord>372</yCoord>
        </edgeMap>
      </roi>
      <roi>
        <imageZposition>-186.25</imageZposition>
        <imageSOP_UID>1.3.6.1.4.1.14519.5.2.1.6279.6001.347595149429264501151829733478</imageSOP_UID>
        <inclusion>TRUE</inclusion>
        <edgeMap>
          <xCoord>338</xCoord>
          <yCoord>373</yCoord>
        </edgeMap>
        <edgeMap>
          <xCoord>339</xCoord>
          <yCoord>372</yCoord>
        </edgeMap>
        <edgeMap>
          <xCoord>340</xCoord>
          <yCoord>371</yCoord>
        </edgeMap>
        <edgeMap>
          <xCoord>341</xCoord>
          <yCoord>371</yCoord>
        </edgeMap>
        <edgeMap>
          <xCoord>342</xCoord>
          <yCoord>371</yCoord>
        </edgeMap>
        <edgeMap>
          <xCoord>343</xCoord>
          <yCoord>371</yCoord>
        </edgeMap>
        <edgeMap>
          <xCoord>344</xCoord>
          <yCoord>370</yCoord>
        </edgeMap>
        <edgeMap>
          <xCoord>345</xCoord>
          <yCoord>369</yCoord>
        </edgeMap>
        <edgeMap>
          <xCoord>346</xCoord>
          <yCoord>368</yCoord>
        </edgeMap>
        <edgeMap>
          <xCoord>347</xCoord>
          <yCoord>367</yCoord>
        </edgeMap>
        <edgeMap>
          <xCoord>347</xCoord>
          <yCoord>366</yCoord>
        </edgeMap>
        <edgeMap>
          <xCoord>346</xCoord>
          <yCoord>365</yCoord>
        </edgeMap>
        <edgeMap>
          <xCoord>345</xCoord>
          <yCoord>364</yCoord>
        </edgeMap>
        <edgeMap>
          <xCoord>344</xCoord>
          <yCoord>364</yCoord>
        </edgeMap>
        <edgeMap>
          <xCoord>343</xCoord>
          <yCoord>364</yCoord>
        </edgeMap>
        <edgeMap>
          <xCoord>342</xCoord>
          <yCoord>364</yCoord>
        </edgeMap>
        <edgeMap>
          <xCoord>341</xCoord>
          <yCoord>365</yCoord>
        </edgeMap>
        <edgeMap>
          <xCoord>340</xCoord>
          <yCoord>366</yCoord>
        </edgeMap>
        <edgeMap>
          <xCoord>339</xCoord>
          <yCoord>367</yCoord>
        </edgeMap>
        <edgeMap>
          <xCoord>339</xCoord>
          <yCoord>368</yCoord>
        </edgeMap>
        <edgeMap>
          <xCoord>338</xCoord>
          <yCoord>369</yCoord>
        </edgeMap>
        <edgeMap>
          <xCoord>337</xCoord>
          <yCoord>370</yCoord>
        </edgeMap>
        <edgeMap>
          <xCoord>336</xCoord>
          <yCoord>371</yCoord>
        </edgeMap>
        <edgeMap>
          <xCoord>337</xCoord>
          <yCoord>372</yCoord>
        </edgeMap>
        <edgeMap>
          <xCoord>338</xCoord>
          <yCoord>373</yCoord>
        </edgeMap>
      </roi>
    </unblindedReadNodule>
    <unblindedReadNodule>
      <noduleID>IL057_203394</noduleID>
      <roi>
        <imageZposition>-183.75</imageZposition>
        <imageSOP_UID>1.3.6.1.4.1.14519.5.2.1.6279.6001.262652037867239555089832166666</imageSOP_UID>
        <inclusion>TRUE</inclusion>
        <edgeMap>
          <xCoord>339</xCoord>
          <yCoord>390</yCoord>
        </edgeMap>
      </roi>
    </unblindedReadNodule>
    <unblindedReadNodule>
      <noduleID>IL057_203379</noduleID>
      <roi>
        <imageZposition>-166.25</imageZposition>
        <imageSOP_UID>1.3.6.1.4.1.14519.5.2.1.6279.6001.423663864553505472328898716939</imageSOP_UID>
        <inclusion>TRUE</inclusion>
        <edgeMap>
          <xCoord>119</xCoord>
          <yCoord>272</yCoord>
        </edgeMap>
      </roi>
    </unblindedReadNodule>
    <unblindedReadNodule>
      <noduleID>IL057_203381</noduleID>
      <roi>
        <imageZposition>-106.25</imageZposition>
        <imageSOP_UID>1.3.6.1.4.1.14519.5.2.1.6279.6001.342051245672149758607616812240</imageSOP_UID>
        <inclusion>TRUE</inclusion>
        <edgeMap>
          <xCoord>111</xCoord>
          <yCoord>292</yCoord>
        </edgeMap>
      </roi>
    </unblindedReadNodule>
    <unblindedReadNodule>
      <noduleID>IL057_203384</noduleID>
      <roi>
        <imageZposition>-211.25</imageZposition>
        <imageSOP_UID>1.3.6.1.4.1.14519.5.2.1.6279.6001.126202979644019918267357852496</imageSOP_UID>
        <inclusion>TRUE</inclusion>
        <edgeMap>
          <xCoord>398</xCoord>
          <yCoord>357</yCoord>
        </edgeMap>
      </roi>
    </unblindedReadNodule>
    <unblindedReadNodule>
      <noduleID>IL057_203386</noduleID>
      <roi>
        <imageZposition>-246.25</imageZposition>
        <imageSOP_UID>1.3.6.1.4.1.14519.5.2.1.6279.6001.463877616585855153269184506923</imageSOP_UID>
        <inclusion>TRUE</inclusion>
        <edgeMap>
          <xCoord>433</xCoord>
          <yCoord>245</yCoord>
        </edgeMap>
      </roi>
    </unblindedReadNodule>
    <unblindedReadNodule>
      <noduleID>IL057_203403</noduleID>
      <roi>
        <imageZposition>-126.25</imageZposition>
        <imageSOP_UID>1.3.6.1.4.1.14519.5.2.1.6279.6001.320359443968237702690538514291</imageSOP_UID>
        <inclusion>TRUE</inclusion>
        <edgeMap>
          <xCoord>162</xCoord>
          <yCoord>342</yCoord>
        </edgeMap>
      </roi>
    </unblindedReadNodule>
    <unblindedReadNodule>
      <noduleID>IL057_203404</noduleID>
      <roi>
        <imageZposition>-136.25</imageZposition>
        <imageSOP_UID>1.3.6.1.4.1.14519.5.2.1.6279.6001.184197526933674673824920343368</imageSOP_UID>
        <inclusion>TRUE</inclusion>
        <edgeMap>
          <xCoord>133</xCoord>
          <yCoord>241</yCoord>
        </edgeMap>
      </roi>
    </unblindedReadNodule>
    <unblindedReadNodule>
      <noduleID>IL057_203405</noduleID>
      <roi>
        <imageZposition>-128.75</imageZposition>
        <imageSOP_UID>1.3.6.1.4.1.14519.5.2.1.6279.6001.268927420478460244563737324292</imageSOP_UID>
        <inclusion>TRUE</inclusion>
        <edgeMap>
          <xCoord>109</xCoord>
          <yCoord>286</yCoord>
        </edgeMap>
      </roi>
    </unblindedReadNodule>
    <unblindedReadNodule>
      <noduleID>IL057_203406</noduleID>
      <roi>
        <imageZposition>-128.75</imageZposition>
        <imageSOP_UID>1.3.6.1.4.1.14519.5.2.1.6279.6001.268927420478460244563737324292</imageSOP_UID>
        <inclusion>TRUE</inclusion>
        <edgeMap>
          <xCoord>114</xCoord>
          <yCoord>304</yCoord>
        </edgeMap>
      </roi>
    </unblindedReadNodule>
    <unblindedReadNodule>
      <noduleID>IL057_203408</noduleID>
      <roi>
        <imageZposition>-86.25</imageZposition>
        <imageSOP_UID>1.3.6.1.4.1.14519.5.2.1.6279.6001.301233151183175398458026856650</imageSOP_UID>
        <inclusion>TRUE</inclusion>
        <edgeMap>
          <xCoord>181</xCoord>
          <yCoord>295</yCoord>
        </edgeMap>
      </roi>
    </unblindedReadNodule>
    <unblindedReadNodule>
      <noduleID>IL057_203409</noduleID>
      <roi>
        <imageZposition>-218.75</imageZposition>
        <imageSOP_UID>1.3.6.1.4.1.14519.5.2.1.6279.6001.702807320905023247838958762677</imageSOP_UID>
        <inclusion>TRUE</inclusion>
        <edgeMap>
          <xCoord>400</xCoord>
          <yCoord>349</yCoord>
        </edgeMap>
      </roi>
    </unblindedReadNodule>
    <unblindedReadNodule>
      <noduleID>IL057_203410</noduleID>
      <roi>
        <imageZposition>-218.75</imageZposition>
        <imageSOP_UID>1.3.6.1.4.1.14519.5.2.1.6279.6001.702807320905023247838958762677</imageSOP_UID>
        <inclusion>TRUE</inclusion>
        <edgeMap>
          <xCoord>395</xCoord>
          <yCoord>361</yCoord>
        </edgeMap>
      </roi>
    </unblindedReadNodule>
    <unblindedReadNodule>
      <noduleID>IL057_203412</noduleID>
      <roi>
        <imageZposition>-218.75</imageZposition>
        <imageSOP_UID>1.3.6.1.4.1.14519.5.2.1.6279.6001.702807320905023247838958762677</imageSOP_UID>
        <inclusion>TRUE</inclusion>
        <edgeMap>
          <xCoord>388</xCoord>
          <yCoord>356</yCoord>
        </edgeMap>
      </roi>
    </unblindedReadNodule>
    <unblindedReadNodule>
      <noduleID>IL057_203413</noduleID>
      <roi>
        <imageZposition>-203.75</imageZposition>
        <imageSOP_UID>1.3.6.1.4.1.14519.5.2.1.6279.6001.126890295729155376242148550099</imageSOP_UID>
        <inclusion>TRUE</inclusion>
        <edgeMap>
          <xCoord>356</xCoord>
          <yCoord>389</yCoord>
        </edgeMap>
      </roi>
    </unblindedReadNodule>
    <unblindedReadNodule>
      <noduleID>IL057_203414</noduleID>
      <roi>
        <imageZposition>-203.75</imageZposition>
        <imageSOP_UID>1.3.6.1.4.1.14519.5.2.1.6279.6001.126890295729155376242148550099</imageSOP_UID>
        <inclusion>TRUE</inclusion>
        <edgeMap>
          <xCoord>375</xCoord>
          <yCoord>374</yCoord>
        </edgeMap>
      </roi>
    </unblindedReadNodule>
    <unblindedReadNodule>
      <noduleID>IL057_203416</noduleID>
      <roi>
        <imageZposition>-188.75</imageZposition>
        <imageSOP_UID>1.3.6.1.4.1.14519.5.2.1.6279.6001.235289693220048529897572380553</imageSOP_UID>
        <inclusion>TRUE</inclusion>
        <edgeMap>
          <xCoord>194</xCoord>
          <yCoord>355</yCoord>
        </edgeMap>
      </roi>
    </unblindedReadNodule>
    <unblindedReadNodule>
      <noduleID>IL057_205799</noduleID>
      <characteristics>
        <subtlety>1</subtlety>
        <internalStructure>1</internalStructure>
        <calcification>6</calcification>
        <sphericity>5</sphericity>
        <margin>2</margin>
        <lobulation>1</lobulation>
        <spiculation>1</spiculation>
        <texture>5</texture>
        <malignancy>2</malignancy>
      </characteristics>
      <roi>
        <imageZposition>-198.75</imageZposition>
        <imageSOP_UID>1.3.6.1.4.1.14519.5.2.1.6279.6001.128232423600594741113710272101</imageSOP_UID>
        <inclusion>TRUE</inclusion>
        <edgeMap>
          <xCoord>321</xCoord>
          <yCoord>132</yCoord>
        </edgeMap>
        <edgeMap>
          <xCoord>322</xCoord>
          <yCoord>131</yCoord>
        </edgeMap>
        <edgeMap>
          <xCoord>323</xCoord>
          <yCoord>130</yCoord>
        </edgeMap>
        <edgeMap>
          <xCoord>323</xCoord>
          <yCoord>129</yCoord>
        </edgeMap>
        <edgeMap>
          <xCoord>324</xCoord>
          <yCoord>128</yCoord>
        </edgeMap>
        <edgeMap>
          <xCoord>324</xCoord>
          <yCoord>127</yCoord>
        </edgeMap>
        <edgeMap>
          <xCoord>324</xCoord>
          <yCoord>126</yCoord>
        </edgeMap>
        <edgeMap>
          <xCoord>324</xCoord>
          <yCoord>125</yCoord>
        </edgeMap>
        <edgeMap>
          <xCoord>323</xCoord>
          <yCoord>124</yCoord>
        </edgeMap>
        <edgeMap>
          <xCoord>322</xCoord>
          <yCoord>124</yCoord>
        </edgeMap>
        <edgeMap>
          <xCoord>321</xCoord>
          <yCoord>123</yCoord>
        </edgeMap>
        <edgeMap>
          <xCoord>320</xCoord>
          <yCoord>124</yCoord>
        </edgeMap>
        <edgeMap>
          <xCoord>319</xCoord>
          <yCoord>125</yCoord>
        </edgeMap>
        <edgeMap>
          <xCoord>318</xCoord>
          <yCoord>125</yCoord>
        </edgeMap>
        <edgeMap>
          <xCoord>317</xCoord>
          <yCoord>126</yCoord>
        </edgeMap>
        <edgeMap>
          <xCoord>316</xCoord>
          <yCoord>127</yCoord>
        </edgeMap>
        <edgeMap>
          <xCoord>316</xCoord>
          <yCoord>128</yCoord>
        </edgeMap>
        <edgeMap>
          <xCoord>316</xCoord>
          <yCoord>129</yCoord>
        </edgeMap>
        <edgeMap>
          <xCoord>317</xCoord>
          <yCoord>130</yCoord>
        </edgeMap>
        <edgeMap>
          <xCoord>318</xCoord>
          <yCoord>131</yCoord>
        </edgeMap>
        <edgeMap>
          <xCoord>319</xCoord>
          <yCoord>132</yCoord>
        </edgeMap>
        <edgeMap>
          <xCoord>320</xCoord>
          <yCoord>132</yCoord>
        </edgeMap>
        <edgeMap>
          <xCoord>321</xCoord>
          <yCoord>132</yCoord>
        </edgeMap>
      </roi>
      <roi>
        <imageZposition>-201.25</imageZposition>
        <imageSOP_UID>1.3.6.1.4.1.14519.5.2.1.6279.6001.125936518836425961859594435766</imageSOP_UID>
        <inclusion>TRUE</inclusion>
        <edgeMap>
          <xCoord>321</xCoord>
          <yCoord>131</yCoord>
        </edgeMap>
        <edgeMap>
          <xCoord>322</xCoord>
          <yCoord>130</yCoord>
        </edgeMap>
        <edgeMap>
          <xCoord>322</xCoord>
          <yCoord>129</yCoord>
        </edgeMap>
        <edgeMap>
          <xCoord>322</xCoord>
          <yCoord>128</yCoord>
        </edgeMap>
        <edgeMap>
          <xCoord>322</xCoord>
          <yCoord>127</yCoord>
        </edgeMap>
        <edgeMap>
          <xCoord>322</xCoord>
          <yCoord>126</yCoord>
        </edgeMap>
        <edgeMap>
          <xCoord>321</xCoord>
          <yCoord>125</yCoord>
        </edgeMap>
        <edgeMap>
          <xCoord>320</xCoord>
          <yCoord>124</yCoord>
        </edgeMap>
        <edgeMap>
          <xCoord>319</xCoord>
          <yCoord>123</yCoord>
        </edgeMap>
        <edgeMap>
          <xCoord>318</xCoord>
          <yCoord>124</yCoord>
        </edgeMap>
        <edgeMap>
          <xCoord>317</xCoord>
          <yCoord>124</yCoord>
        </edgeMap>
        <edgeMap>
          <xCoord>316</xCoord>
          <yCoord>125</yCoord>
        </edgeMap>
        <edgeMap>
          <xCoord>315</xCoord>
          <yCoord>126</yCoord>
        </edgeMap>
        <edgeMap>
          <xCoord>315</xCoord>
          <yCoord>127</yCoord>
        </edgeMap>
        <edgeMap>
          <xCoord>315</xCoord>
          <yCoord>128</yCoord>
        </edgeMap>
        <edgeMap>
          <xCoord>316</xCoord>
          <yCoord>129</yCoord>
        </edgeMap>
        <edgeMap>
          <xCoord>317</xCoord>
          <yCoord>130</yCoord>
        </edgeMap>
        <edgeMap>
          <xCoord>318</xCoord>
          <yCoord>131</yCoord>
        </edgeMap>
        <edgeMap>
          <xCoord>319</xCoord>
          <yCoord>131</yCoord>
        </edgeMap>
        <edgeMap>
          <xCoord>320</xCoord>
          <yCoord>131</yCoord>
        </edgeMap>
        <edgeMap>
          <xCoord>321</xCoord>
          <yCoord>131</yCoord>
        </edgeMap>
      </roi>
    </unblindedReadNodule>
    <unblindedReadNodule>
      <noduleID>IL057_205800</noduleID>
      <characteristics>
        <subtlety>4</subtlety>
        <internalStructure>1</internalStructure>
        <calcification>6</calcification>
        <sphericity>4</sphericity>
        <margin>4</margin>
        <lobulation>1</lobulation>
        <spiculation>2</spiculation>
        <texture>5</texture>
        <malignancy>3</malignancy>
      </characteristics>
      <roi>
        <imageZposition>-181.25</imageZposition>
        <imageSOP_UID>1.3.6.1.4.1.14519.5.2.1.6279.6001.122955533617539752730533836044</imageSOP_UID>
        <inclusion>TRUE</inclusion>
        <edgeMap>
          <xCoord>142</xCoord>
          <yCoord>226</yCoord>
        </edgeMap>
        <edgeMap>
          <xCoord>143</xCoord>
          <yCoord>225</yCoord>
        </edgeMap>
        <edgeMap>
          <xCoord>144</xCoord>
          <yCoord>225</yCoord>
        </edgeMap>
        <edgeMap>
          <xCoord>145</xCoord>
          <yCoord>224</yCoord>
        </edgeMap>
        <edgeMap>
          <xCoord>146</xCoord>
          <yCoord>223</yCoord>
        </edgeMap>
        <edgeMap>
          <xCoord>146</xCoord>
          <yCoord>222</yCoord>
        </edgeMap>
        <edgeMap>
          <xCoord>146</xCoord>
          <yCoord>221</yCoord>
        </edgeMap>
        <edgeMap>
          <xCoord>146</xCoord>
          <yCoord>220</yCoord>
        </edgeMap>
        <edgeMap>
          <xCoord>145</xCoord>
          <yCoord>219</yCoord>
        </edgeMap>
        <edgeMap>
          <xCoord>144</xCoord>
          <yCoord>218</yCoord>
        </edgeMap>
        <edgeMap>
          <xCoord>144</xCoord>
          <yCoord>217</yCoord>
        </edgeMap>
        <edgeMap>
          <xCoord>143</xCoord>
          <yCoord>216</yCoord>
        </edgeMap>
        <edgeMap>
          <xCoord>142</xCoord>
          <yCoord>215</yCoord>
        </edgeMap>
        <edgeMap>
          <xCoord>141</xCoord>
          <yCoord>214</yCoord>
        </edgeMap>
        <edgeMap>
          <xCoord>140</xCoord>
          <yCoord>214</yCoord>
        </edgeMap>
        <edgeMap>
          <xCoord>139</xCoord>
          <yCoord>214</yCoord>
        </edgeMap>
        <edgeMap>
          <xCoord>138</xCoord>
          <yCoord>215</yCoord>
        </edgeMap>
        <edgeMap>
          <xCoord>137</xCoord>
          <yCoord>215</yCoord>
        </edgeMap>
        <edgeMap>
          <xCoord>136</xCoord>
          <yCoord>216</yCoord>
        </edgeMap>
        <edgeMap>
          <xCoord>135</xCoord>
          <yCoord>217</yCoord>
        </edgeMap>
        <edgeMap>
          <xCoord>134</xCoord>
          <yCoord>218</yCoord>
        </edgeMap>
        <edgeMap>
          <xCoord>134</xCoord>
          <yCoord>219</yCoord>
        </edgeMap>
        <edgeMap>
          <xCoord>133</xCoord>
          <yCoord>220</yCoord>
        </edgeMap>
        <edgeMap>
          <xCoord>132</xCoord>
          <yCoord>221</yCoord>
        </edgeMap>
        <edgeMap>
          <xCoord>133</xCoord>
          <yCoord>222</yCoord>
        </edgeMap>
        <edgeMap>
          <xCoord>134</xCoord>
          <yCoord>223</yCoord>
        </edgeMap>
        <edgeMap>
          <xCoord>135</xCoord>
          <yCoord>224</yCoord>
        </edgeMap>
        <edgeMap>
          <xCoord>136</xCoord>
          <yCoord>224</yCoord>
        </edgeMap>
        <edgeMap>
          <xCoord>137</xCoord>
          <yCoord>224</yCoord>
        </edgeMap>
        <edgeMap>
          <xCoord>138</xCoord>
          <yCoord>225</yCoord>
        </edgeMap>
        <edgeMap>
          <xCoord>139</xCoord>
          <yCoord>225</yCoord>
        </edgeMap>
        <edgeMap>
          <xCoord>140</xCoord>
          <yCoord>225</yCoord>
        </edgeMap>
        <edgeMap>
          <xCoord>141</xCoord>
          <yCoord>226</yCoord>
        </edgeMap>
        <edgeMap>
          <xCoord>142</xCoord>
          <yCoord>226</yCoord>
        </edgeMap>
      </roi>
      <roi>
        <imageZposition>-183.75</imageZposition>
        <imageSOP_UID>1.3.6.1.4.1.14519.5.2.1.6279.6001.262652037867239555089832166666</imageSOP_UID>
        <inclusion>TRUE</inclusion>
        <edgeMap>
          <xCoord>140</xCoord>
          <yCoord>226</yCoord>
        </edgeMap>
        <edgeMap>
          <xCoord>141</xCoord>
          <yCoord>225</yCoord>
        </edgeMap>
        <edgeMap>
          <xCoord>142</xCoord>
          <yCoord>224</yCoord>
        </edgeMap>
        <edgeMap>
          <xCoord>143</xCoord>
          <yCoord>223</yCoord>
        </edgeMap>
        <edgeMap>
          <xCoord>144</xCoord>
          <yCoord>222</yCoord>
        </edgeMap>
        <edgeMap>
          <xCoord>144</xCoord>
          <yCoord>221</yCoord>
        </edgeMap>
        <edgeMap>
          <xCoord>144</xCoord>
          <yCoord>220</yCoord>
        </edgeMap>
        <edgeMap>
          <xCoord>144</xCoord>
          <yCoord>219</yCoord>
        </edgeMap>
        <edgeMap>
          <xCoord>144</xCoord>
          <yCoord>218</yCoord>
        </edgeMap>
        <edgeMap>
          <xCoord>144</xCoord>
          <yCoord>217</yCoord>
        </edgeMap>
        <edgeMap>
          <xCoord>143</xCoord>
          <yCoord>216</yCoord>
        </edgeMap>
        <edgeMap>
          <xCoord>143</xCoord>
          <yCoord>215</yCoord>
        </edgeMap>
        <edgeMap>
          <xCoord>142</xCoord>
          <yCoord>214</yCoord>
        </edgeMap>
        <edgeMap>
          <xCoord>142</xCoord>
          <yCoord>213</yCoord>
        </edgeMap>
        <edgeMap>
          <xCoord>141</xCoord>
          <yCoord>212</yCoord>
        </edgeMap>
        <edgeMap>
          <xCoord>140</xCoord>
          <yCoord>211</yCoord>
        </edgeMap>
        <edgeMap>
          <xCoord>139</xCoord>
          <yCoord>211</yCoord>
        </edgeMap>
        <edgeMap>
          <xCoord>138</xCoord>
          <yCoord>212</yCoord>
        </edgeMap>
        <edgeMap>
          <xCoord>137</xCoord>
          <yCoord>213</yCoord>
        </edgeMap>
        <edgeMap>
          <xCoord>136</xCoord>
          <yCoord>214</yCoord>
        </edgeMap>
        <edgeMap>
          <xCoord>135</xCoord>
          <yCoord>215</yCoord>
        </edgeMap>
        <edgeMap>
          <xCoord>134</xCoord>
          <yCoord>216</yCoord>
        </edgeMap>
        <edgeMap>
          <xCoord>134</xCoord>
          <yCoord>217</yCoord>
        </edgeMap>
        <edgeMap>
          <xCoord>133</xCoord>
          <yCoord>218</yCoord>
        </edgeMap>
        <edgeMap>
          <xCoord>132</xCoord>
          <yCoord>219</yCoord>
        </edgeMap>
        <edgeMap>
          <xCoord>131</xCoord>
          <yCoord>220</yCoord>
        </edgeMap>
        <edgeMap>
          <xCoord>130</xCoord>
          <yCoord>220</yCoord>
        </edgeMap>
        <edgeMap>
          <xCoord>129</xCoord>
          <yCoord>221</yCoord>
        </edgeMap>
        <edgeMap>
          <xCoord>128</xCoord>
          <yCoord>222</yCoord>
        </edgeMap>
        <edgeMap>
          <xCoord>128</xCoord>
          <yCoord>223</yCoord>
        </edgeMap>
        <edgeMap>
          <xCoord>129</xCoord>
          <yCoord>224</yCoord>
        </edgeMap>
        <edgeMap>
          <xCoord>130</xCoord>
          <yCoord>224</yCoord>
        </edgeMap>
        <edgeMap>
          <xCoord>131</xCoord>
          <yCoord>224</yCoord>
        </edgeMap>
        <edgeMap>
          <xCoord>132</xCoord>
          <yCoord>224</yCoord>
        </edgeMap>
        <edgeMap>
          <xCoord>133</xCoord>
          <yCoord>224</yCoord>
        </edgeMap>
        <edgeMap>
          <xCoord>134</xCoord>
          <yCoord>224</yCoord>
        </edgeMap>
        <edgeMap>
          <xCoord>135</xCoord>
          <yCoord>224</yCoord>
        </edgeMap>
        <edgeMap>
          <xCoord>136</xCoord>
          <yCoord>224</yCoord>
        </edgeMap>
        <edgeMap>
          <xCoord>137</xCoord>
          <yCoord>224</yCoord>
        </edgeMap>
        <edgeMap>
          <xCoord>138</xCoord>
          <yCoord>225</yCoord>
        </edgeMap>
        <edgeMap>
          <xCoord>139</xCoord>
          <yCoord>226</yCoord>
        </edgeMap>
        <edgeMap>
          <xCoord>140</xCoord>
          <yCoord>226</yCoord>
        </edgeMap>
      </roi>
      <roi>
        <imageZposition>-186.25</imageZposition>
        <imageSOP_UID>1.3.6.1.4.1.14519.5.2.1.6279.6001.347595149429264501151829733478</imageSOP_UID>
        <inclusion>TRUE</inclusion>
        <edgeMap>
          <xCoord>140</xCoord>
          <yCoord>222</yCoord>
        </edgeMap>
        <edgeMap>
          <xCoord>141</xCoord>
          <yCoord>221</yCoord>
        </edgeMap>
        <edgeMap>
          <xCoord>142</xCoord>
          <yCoord>220</yCoord>
        </edgeMap>
        <edgeMap>
          <xCoord>143</xCoord>
          <yCoord>219</yCoord>
        </edgeMap>
        <edgeMap>
          <xCoord>143</xCoord>
          <yCoord>218</yCoord>
        </edgeMap>
        <edgeMap>
          <xCoord>144</xCoord>
          <yCoord>217</yCoord>
        </edgeMap>
        <edgeMap>
          <xCoord>144</xCoord>
          <yCoord>216</yCoord>
        </edgeMap>
        <edgeMap>
          <xCoord>143</xCoord>
          <yCoord>215</yCoord>
        </edgeMap>
        <edgeMap>
          <xCoord>143</xCoord>
          <yCoord>214</yCoord>
        </edgeMap>
        <edgeMap>
          <xCoord>143</xCoord>
          <yCoord>213</yCoord>
        </edgeMap>
        <edgeMap>
          <xCoord>143</xCoord>
          <yCoord>212</yCoord>
        </edgeMap>
        <edgeMap>
          <xCoord>142</xCoord>
          <yCoord>211</yCoord>
        </edgeMap>
        <edgeMap>
          <xCoord>141</xCoord>
          <yCoord>210</yCoord>
        </edgeMap>
        <edgeMap>
          <xCoord>141</xCoord>
          <yCoord>209</yCoord>
        </edgeMap>
        <edgeMap>
          <xCoord>140</xCoord>
          <yCoord>208</yCoord>
        </edgeMap>
        <edgeMap>
          <xCoord>139</xCoord>
          <yCoord>208</yCoord>
        </edgeMap>
        <edgeMap>
          <xCoord>138</xCoord>
          <yCoord>208</yCoord>
        </edgeMap>
        <edgeMap>
          <xCoord>137</xCoord>
          <yCoord>208</yCoord>
        </edgeMap>
        <edgeMap>
          <xCoord>136</xCoord>
          <yCoord>208</yCoord>
        </edgeMap>
        <edgeMap>
          <xCoord>135</xCoord>
          <yCoord>208</yCoord>
        </edgeMap>
        <edgeMap>
          <xCoord>134</xCoord>
          <yCoord>209</yCoord>
        </edgeMap>
        <edgeMap>
          <xCoord>133</xCoord>
          <yCoord>210</yCoord>
        </edgeMap>
        <edgeMap>
          <xCoord>133</xCoord>
          <yCoord>211</yCoord>
        </edgeMap>
        <edgeMap>
          <xCoord>132</xCoord>
          <yCoord>212</yCoord>
        </edgeMap>
        <edgeMap>
          <xCoord>133</xCoord>
          <yCoord>213</yCoord>
        </edgeMap>
        <edgeMap>
          <xCoord>133</xCoord>
          <yCoord>214</yCoord>
        </edgeMap>
        <edgeMap>
          <xCoord>133</xCoord>
          <yCoord>215</yCoord>
        </edgeMap>
        <edgeMap>
          <xCoord>133</xCoord>
          <yCoord>216</yCoord>
        </edgeMap>
        <edgeMap>
          <xCoord>134</xCoord>
          <yCoord>217</yCoord>
        </edgeMap>
        <edgeMap>
          <xCoord>134</xCoord>
          <yCoord>218</yCoord>
        </edgeMap>
        <edgeMap>
          <xCoord>135</xCoord>
          <yCoord>219</yCoord>
        </edgeMap>
        <edgeMap>
          <xCoord>136</xCoord>
          <yCoord>220</yCoord>
        </edgeMap>
        <edgeMap>
          <xCoord>137</xCoord>
          <yCoord>221</yCoord>
        </edgeMap>
        <edgeMap>
          <xCoord>138</xCoord>
          <yCoord>222</yCoord>
        </edgeMap>
        <edgeMap>
          <xCoord>139</xCoord>
          <yCoord>222</yCoord>
        </edgeMap>
        <edgeMap>
          <xCoord>140</xCoord>
          <yCoord>222</yCoord>
        </edgeMap>
      </roi>
      <roi>
        <imageZposition>-188.75</imageZposition>
        <imageSOP_UID>1.3.6.1.4.1.14519.5.2.1.6279.6001.235289693220048529897572380553</imageSOP_UID>
        <inclusion>TRUE</inclusion>
        <edgeMap>
          <xCoord>139</xCoord>
          <yCoord>220</yCoord>
        </edgeMap>
        <edgeMap>
          <xCoord>140</xCoord>
          <yCoord>219</yCoord>
        </edgeMap>
        <edgeMap>
          <xCoord>141</xCoord>
          <yCoord>218</yCoord>
        </edgeMap>
        <edgeMap>
          <xCoord>142</xCoord>
          <yCoord>217</yCoord>
        </edgeMap>
        <edgeMap>
          <xCoord>143</xCoord>
          <yCoord>216</yCoord>
        </edgeMap>
        <edgeMap>
          <xCoord>143</xCoord>
          <yCoord>215</yCoord>
        </edgeMap>
        <edgeMap>
          <xCoord>144</xCoord>
          <yCoord>214</yCoord>
        </edgeMap>
        <edgeMap>
          <xCoord>144</xCoord>
          <yCoord>213</yCoord>
        </edgeMap>
        <edgeMap>
          <xCoord>144</xCoord>
          <yCoord>212</yCoord>
        </edgeMap>
        <edgeMap>
          <xCoord>143</xCoord>
          <yCoord>211</yCoord>
        </edgeMap>
        <edgeMap>
          <xCoord>143</xCoord>
          <yCoord>210</yCoord>
        </edgeMap>
        <edgeMap>
          <xCoord>143</xCoord>
          <yCoord>209</yCoord>
        </edgeMap>
        <edgeMap>
          <xCoord>143</xCoord>
          <yCoord>208</yCoord>
        </edgeMap>
        <edgeMap>
          <xCoord>142</xCoord>
          <yCoord>207</yCoord>
        </edgeMap>
        <edgeMap>
          <xCoord>141</xCoord>
          <yCoord>206</yCoord>
        </edgeMap>
        <edgeMap>
          <xCoord>140</xCoord>
          <yCoord>205</yCoord>
        </edgeMap>
        <edgeMap>
          <xCoord>139</xCoord>
          <yCoord>205</yCoord>
        </edgeMap>
        <edgeMap>
          <xCoord>138</xCoord>
          <yCoord>205</yCoord>
        </edgeMap>
        <edgeMap>
          <xCoord>137</xCoord>
          <yCoord>206</yCoord>
        </edgeMap>
        <edgeMap>
          <xCoord>136</xCoord>
          <yCoord>206</yCoord>
        </edgeMap>
        <edgeMap>
          <xCoord>135</xCoord>
          <yCoord>206</yCoord>
        </edgeMap>
        <edgeMap>
          <xCoord>134</xCoord>
          <yCoord>207</yCoord>
        </edgeMap>
        <edgeMap>
          <xCoord>133</xCoord>
          <yCoord>208</yCoord>
        </edgeMap>
        <edgeMap>
          <xCoord>132</xCoord>
          <yCoord>209</yCoord>
        </edgeMap>
        <edgeMap>
          <xCoord>132</xCoord>
          <yCoord>210</yCoord>
        </edgeMap>
        <edgeMap>
          <xCoord>132</xCoord>
          <yCoord>211</yCoord>
        </edgeMap>
        <edgeMap>
          <xCoord>132</xCoord>
          <yCoord>212</yCoord>
        </edgeMap>
        <edgeMap>
          <xCoord>133</xCoord>
          <yCoord>213</yCoord>
        </edgeMap>
        <edgeMap>
          <xCoord>133</xCoord>
          <yCoord>214</yCoord>
        </edgeMap>
        <edgeMap>
          <xCoord>134</xCoord>
          <yCoord>215</yCoord>
        </edgeMap>
        <edgeMap>
          <xCoord>134</xCoord>
          <yCoord>216</yCoord>
        </edgeMap>
        <edgeMap>
          <xCoord>135</xCoord>
          <yCoord>217</yCoord>
        </edgeMap>
        <edgeMap>
          <xCoord>136</xCoord>
          <yCoord>218</yCoord>
        </edgeMap>
        <edgeMap>
          <xCoord>137</xCoord>
          <yCoord>219</yCoord>
        </edgeMap>
        <edgeMap>
          <xCoord>138</xCoord>
          <yCoord>220</yCoord>
        </edgeMap>
        <edgeMap>
          <xCoord>139</xCoord>
          <yCoord>220</yCoord>
        </edgeMap>
      </roi>
      <roi>
        <imageZposition>-191.25</imageZposition>
        <imageSOP_UID>1.3.6.1.4.1.14519.5.2.1.6279.6001.227773307617152077148706755751</imageSOP_UID>
        <inclusion>TRUE</inclusion>
        <edgeMap>
          <xCoord>138</xCoord>
          <yCoord>215</yCoord>
        </edgeMap>
        <edgeMap>
          <xCoord>139</xCoord>
          <yCoord>214</yCoord>
        </edgeMap>
        <edgeMap>
          <xCoord>140</xCoord>
          <yCoord>214</yCoord>
        </edgeMap>
        <edgeMap>
          <xCoord>141</xCoord>
          <yCoord>213</yCoord>
        </edgeMap>
        <edgeMap>
          <xCoord>142</xCoord>
          <yCoord>212</yCoord>
        </edgeMap>
        <edgeMap>
          <xCoord>142</xCoord>
          <yCoord>211</yCoord>
        </edgeMap>
        <edgeMap>
          <xCoord>142</xCoord>
          <yCoord>210</yCoord>
        </edgeMap>
        <edgeMap>
          <xCoord>142</xCoord>
          <yCoord>209</yCoord>
        </edgeMap>
        <edgeMap>
          <xCoord>142</xCoord>
          <yCoord>208</yCoord>
        </edgeMap>
        <edgeMap>
          <xCoord>141</xCoord>
          <yCoord>207</yCoord>
        </edgeMap>
        <edgeMap>
          <xCoord>141</xCoord>
          <yCoord>206</yCoord>
        </edgeMap>
        <edgeMap>
          <xCoord>140</xCoord>
          <yCoord>205</yCoord>
        </edgeMap>
        <edgeMap>
          <xCoord>139</xCoord>
          <yCoord>204</yCoord>
        </edgeMap>
        <edgeMap>
          <xCoord>138</xCoord>
          <yCoord>203</yCoord>
        </edgeMap>
        <edgeMap>
          <xCoord>137</xCoord>
          <yCoord>204</yCoord>
        </edgeMap>
        <edgeMap>
          <xCoord>136</xCoord>
          <yCoord>205</yCoord>
        </edgeMap>
        <edgeMap>
          <xCoord>135</xCoord>
          <yCoord>205</yCoord>
        </edgeMap>
        <edgeMap>
          <xCoord>134</xCoord>
          <yCoord>206</yCoord>
        </edgeMap>
        <edgeMap>
          <xCoord>134</xCoord>
          <yCoord>207</yCoord>
        </edgeMap>
        <edgeMap>
          <xCoord>133</xCoord>
          <yCoord>208</yCoord>
        </edgeMap>
        <edgeMap>
          <xCoord>132</xCoord>
          <yCoord>209</yCoord>
        </edgeMap>
        <edgeMap>
          <xCoord>132</xCoord>
          <yCoord>210</yCoord>
        </edgeMap>
        <edgeMap>
          <xCoord>132</xCoord>
          <yCoord>211</yCoord>
        </edgeMap>
        <edgeMap>
          <xCoord>133</xCoord>
          <yCoord>212</yCoord>
        </edgeMap>
        <edgeMap>
          <xCoord>134</xCoord>
          <yCoord>213</yCoord>
        </edgeMap>
        <edgeMap>
          <xCoord>134</xCoord>
          <yCoord>214</yCoord>
        </edgeMap>
        <edgeMap>
          <xCoord>135</xCoord>
          <yCoord>215</yCoord>
        </edgeMap>
        <edgeMap>
          <xCoord>136</xCoord>
          <yCoord>215</yCoord>
        </edgeMap>
        <edgeMap>
          <xCoord>137</xCoord>
          <yCoord>215</yCoord>
        </edgeMap>
        <edgeMap>
          <xCoord>138</xCoord>
          <yCoord>215</yCoord>
        </edgeMap>
      </roi>
    </unblindedReadNodule>
    <unblindedReadNodule>
      <noduleID>IL057_205801</noduleID>
      <characteristics>
        <subtlety>2</subtlety>
        <internalStructure>1</internalStructure>
        <calcification>6</calcification>
        <sphericity>4</sphericity>
        <margin>4</margin>
        <lobulation>1</lobulation>
        <spiculation>1</spiculation>
        <texture>5</texture>
        <malignancy>2</malignancy>
      </characteristics>
      <roi>
        <imageZposition>-221.25</imageZposition>
        <imageSOP_UID>1.3.6.1.4.1.14519.5.2.1.6279.6001.332049229115304361433126790990</imageSOP_UID>
        <inclusion>TRUE</inclusion>
        <edgeMap>
          <xCoord>355</xCoord>
          <yCoord>146</yCoord>
        </edgeMap>
        <edgeMap>
          <xCoord>356</xCoord>
          <yCoord>145</yCoord>
        </edgeMap>
        <edgeMap>
          <xCoord>357</xCoord>
          <yCoord>144</yCoord>
        </edgeMap>
        <edgeMap>
          <xCoord>357</xCoord>
          <yCoord>143</yCoord>
        </edgeMap>
        <edgeMap>
          <xCoord>357</xCoord>
          <yCoord>142</yCoord>
        </edgeMap>
        <edgeMap>
          <xCoord>358</xCoord>
          <yCoord>141</yCoord>
        </edgeMap>
        <edgeMap>
          <xCoord>357</xCoord>
          <yCoord>140</yCoord>
        </edgeMap>
        <edgeMap>
          <xCoord>357</xCoord>
          <yCoord>139</yCoord>
        </edgeMap>
        <edgeMap>
          <xCoord>356</xCoord>
          <yCoord>138</yCoord>
        </edgeMap>
        <edgeMap>
          <xCoord>355</xCoord>
          <yCoord>138</yCoord>
        </edgeMap>
        <edgeMap>
          <xCoord>354</xCoord>
          <yCoord>138</yCoord>
        </edgeMap>
        <edgeMap>
          <xCoord>353</xCoord>
          <yCoord>139</yCoord>
        </edgeMap>
        <edgeMap>
          <xCoord>352</xCoord>
          <yCoord>140</yCoord>
        </edgeMap>
        <edgeMap>
          <xCoord>351</xCoord>
          <yCoord>141</yCoord>
        </edgeMap>
        <edgeMap>
          <xCoord>351</xCoord>
          <yCoord>142</yCoord>
        </edgeMap>
        <edgeMap>
          <xCoord>351</xCoord>
          <yCoord>143</yCoord>
        </edgeMap>
        <edgeMap>
          <xCoord>351</xCoord>
          <yCoord>144</yCoord>
        </edgeMap>
        <edgeMap>
          <xCoord>352</xCoord>
          <yCoord>145</yCoord>
        </edgeMap>
        <edgeMap>
          <xCoord>353</xCoord>
          <yCoord>146</yCoord>
        </edgeMap>
        <edgeMap>
          <xCoord>354</xCoord>
          <yCoord>146</yCoord>
        </edgeMap>
        <edgeMap>
          <xCoord>355</xCoord>
          <yCoord>146</yCoord>
        </edgeMap>
      </roi>
      <roi>
        <imageZposition>-223.75</imageZposition>
        <imageSOP_UID>1.3.6.1.4.1.14519.5.2.1.6279.6001.278994489094138281163755467856</imageSOP_UID>
        <inclusion>TRUE</inclusion>
        <edgeMap>
          <xCoord>353</xCoord>
          <yCoord>144</yCoord>
        </edgeMap>
        <edgeMap>
          <xCoord>354</xCoord>
          <yCoord>143</yCoord>
        </edgeMap>
        <edgeMap>
          <xCoord>355</xCoord>
          <yCoord>143</yCoord>
        </edgeMap>
        <edgeMap>
          <xCoord>356</xCoord>
          <yCoord>142</yCoord>
        </edgeMap>
        <edgeMap>
          <xCoord>356</xCoord>
          <yCoord>141</yCoord>
        </edgeMap>
        <edgeMap>
          <xCoord>356</xCoord>
          <yCoord>140</yCoord>
        </edgeMap>
        <edgeMap>
          <xCoord>356</xCoord>
          <yCoord>139</yCoord>
        </edgeMap>
        <edgeMap>
          <xCoord>355</xCoord>
          <yCoord>138</yCoord>
        </edgeMap>
        <edgeMap>
          <xCoord>354</xCoord>
          <yCoord>138</yCoord>
        </edgeMap>
        <edgeMap>
          <xCoord>353</xCoord>
          <yCoord>139</yCoord>
        </edgeMap>
        <edgeMap>
          <xCoord>352</xCoord>
          <yCoord>140</yCoord>
        </edgeMap>
        <edgeMap>
          <xCoord>351</xCoord>
          <yCoord>141</yCoord>
        </edgeMap>
        <edgeMap>
          <xCoord>351</xCoord>
          <yCoord>142</yCoord>
        </edgeMap>
        <edgeMap>
          <xCoord>352</xCoord>
          <yCoord>143</yCoord>
        </edgeMap>
        <edgeMap>
          <xCoord>353</xCoord>
          <yCoord>144</yCoord>
        </edgeMap>
      </roi>
    </unblindedReadNodule>
    <unblindedReadNodule>
      <noduleID>IL057_205802</noduleID>
      <characteristics>
        <subtlety>2</subtlety>
        <internalStructure>1</internalStructure>
        <calcification>6</calcification>
        <sphericity>4</sphericity>
        <margin>3</margin>
        <lobulation>1</lobulation>
        <spiculation>1</spiculation>
        <texture>5</texture>
        <malignancy>2</malignancy>
      </characteristics>
      <roi>
        <imageZposition>-168.75</imageZposition>
        <imageSOP_UID>1.3.6.1.4.1.14519.5.2.1.6279.6001.218973910778674974514945016919</imageSOP_UID>
        <inclusion>TRUE</inclusion>
        <edgeMap>
          <xCoord>171</xCoord>
          <yCoord>206</yCoord>
        </edgeMap>
        <edgeMap>
          <xCoord>172</xCoord>
          <yCoord>205</yCoord>
        </edgeMap>
        <edgeMap>
          <xCoord>173</xCoord>
          <yCoord>205</yCoord>
        </edgeMap>
        <edgeMap>
          <xCoord>174</xCoord>
          <yCoord>204</yCoord>
        </edgeMap>
        <edgeMap>
          <xCoord>175</xCoord>
          <yCoord>203</yCoord>
        </edgeMap>
        <edgeMap>
          <xCoord>175</xCoord>
          <yCoord>202</yCoord>
        </edgeMap>
        <edgeMap>
          <xCoord>174</xCoord>
          <yCoord>201</yCoord>
        </edgeMap>
        <edgeMap>
          <xCoord>174</xCoord>
          <yCoord>200</yCoord>
        </edgeMap>
        <edgeMap>
          <xCoord>174</xCoord>
          <yCoord>199</yCoord>
        </edgeMap>
        <edgeMap>
          <xCoord>174</xCoord>
          <yCoord>198</yCoord>
        </edgeMap>
        <edgeMap>
          <xCoord>173</xCoord>
          <yCoord>197</yCoord>
        </edgeMap>
        <edgeMap>
          <xCoord>172</xCoord>
          <yCoord>196</yCoord>
        </edgeMap>
        <edgeMap>
          <xCoord>171</xCoord>
          <yCoord>196</yCoord>
        </edgeMap>
        <edgeMap>
          <xCoord>170</xCoord>
          <yCoord>195</yCoord>
        </edgeMap>
        <edgeMap>
          <xCoord>169</xCoord>
          <yCoord>195</yCoord>
        </edgeMap>
        <edgeMap>
          <xCoord>168</xCoord>
          <yCoord>196</yCoord>
        </edgeMap>
        <edgeMap>
          <xCoord>167</xCoord>
          <yCoord>196</yCoord>
        </edgeMap>
        <edgeMap>
          <xCoord>166</xCoord>
          <yCoord>197</yCoord>
        </edgeMap>
        <edgeMap>
          <xCoord>166</xCoord>
          <yCoord>198</yCoord>
        </edgeMap>
        <edgeMap>
          <xCoord>166</xCoord>
          <yCoord>199</yCoord>
        </edgeMap>
        <edgeMap>
          <xCoord>166</xCoord>
          <yCoord>200</yCoord>
        </edgeMap>
        <edgeMap>
          <xCoord>166</xCoord>
          <yCoord>201</yCoord>
        </edgeMap>
        <edgeMap>
          <xCoord>166</xCoord>
          <yCoord>202</yCoord>
        </edgeMap>
        <edgeMap>
          <xCoord>166</xCoord>
          <yCoord>203</yCoord>
        </edgeMap>
        <edgeMap>
          <xCoord>166</xCoord>
          <yCoord>204</yCoord>
        </edgeMap>
        <edgeMap>
          <xCoord>167</xCoord>
          <yCoord>204</yCoord>
        </edgeMap>
        <edgeMap>
          <xCoord>168</xCoord>
          <yCoord>205</yCoord>
        </edgeMap>
        <edgeMap>
          <xCoord>169</xCoord>
          <yCoord>206</yCoord>
        </edgeMap>
        <edgeMap>
          <xCoord>170</xCoord>
          <yCoord>206</yCoord>
        </edgeMap>
        <edgeMap>
          <xCoord>171</xCoord>
          <yCoord>206</yCoord>
        </edgeMap>
      </roi>
      <roi>
        <imageZposition>-171.25</imageZposition>
        <imageSOP_UID>1.3.6.1.4.1.14519.5.2.1.6279.6001.263622279956704513333196009640</imageSOP_UID>
        <inclusion>TRUE</inclusion>
        <edgeMap>
          <xCoord>172</xCoord>
          <yCoord>206</yCoord>
        </edgeMap>
        <edgeMap>
          <xCoord>173</xCoord>
          <yCoord>205</yCoord>
        </edgeMap>
        <edgeMap>
          <xCoord>174</xCoord>
          <yCoord>204</yCoord>
        </edgeMap>
        <edgeMap>
          <xCoord>175</xCoord>
          <yCoord>203</yCoord>
        </edgeMap>
        <edgeMap>
          <xCoord>176</xCoord>
          <yCoord>202</yCoord>
        </edgeMap>
        <edgeMap>
          <xCoord>175</xCoord>
          <yCoord>201</yCoord>
        </edgeMap>
        <edgeMap>
          <xCoord>175</xCoord>
          <yCoord>200</yCoord>
        </edgeMap>
        <edgeMap>
          <xCoord>174</xCoord>
          <yCoord>199</yCoord>
        </edgeMap>
        <edgeMap>
          <xCoord>174</xCoord>
          <yCoord>198</yCoord>
        </edgeMap>
        <edgeMap>
          <xCoord>173</xCoord>
          <yCoord>197</yCoord>
        </edgeMap>
        <edgeMap>
          <xCoord>172</xCoord>
          <yCoord>196</yCoord>
        </edgeMap>
        <edgeMap>
          <xCoord>171</xCoord>
          <yCoord>196</yCoord>
        </edgeMap>
        <edgeMap>
          <xCoord>170</xCoord>
          <yCoord>196</yCoord>
        </edgeMap>
        <edgeMap>
          <xCoord>169</xCoord>
          <yCoord>195</yCoord>
        </edgeMap>
        <edgeMap>
          <xCoord>168</xCoord>
          <yCoord>195</yCoord>
        </edgeMap>
        <edgeMap>
          <xCoord>167</xCoord>
          <yCoord>196</yCoord>
        </edgeMap>
        <edgeMap>
          <xCoord>166</xCoord>
          <yCoord>197</yCoord>
        </edgeMap>
        <edgeMap>
          <xCoord>167</xCoord>
          <yCoord>198</yCoord>
        </edgeMap>
        <edgeMap>
          <xCoord>167</xCoord>
          <yCoord>199</yCoord>
        </edgeMap>
        <edgeMap>
          <xCoord>167</xCoord>
          <yCoord>200</yCoord>
        </edgeMap>
        <edgeMap>
          <xCoord>167</xCoord>
          <yCoord>201</yCoord>
        </edgeMap>
        <edgeMap>
          <xCoord>167</xCoord>
          <yCoord>202</yCoord>
        </edgeMap>
        <edgeMap>
          <xCoord>167</xCoord>
          <yCoord>203</yCoord>
        </edgeMap>
        <edgeMap>
          <xCoord>167</xCoord>
          <yCoord>204</yCoord>
        </edgeMap>
        <edgeMap>
          <xCoord>167</xCoord>
          <yCoord>205</yCoord>
        </edgeMap>
        <edgeMap>
          <xCoord>168</xCoord>
          <yCoord>206</yCoord>
        </edgeMap>
        <edgeMap>
          <xCoord>169</xCoord>
          <yCoord>206</yCoord>
        </edgeMap>
        <edgeMap>
          <xCoord>170</xCoord>
          <yCoord>206</yCoord>
        </edgeMap>
        <edgeMap>
          <xCoord>171</xCoord>
          <yCoord>206</yCoord>
        </edgeMap>
        <edgeMap>
          <xCoord>172</xCoord>
          <yCoord>206</yCoord>
        </edgeMap>
      </roi>
    </unblindedReadNodule>
    <unblindedReadNodule>
      <noduleID>IL057_205803</noduleID>
      <characteristics>
        <subtlety>2</subtlety>
        <internalStructure>1</internalStructure>
        <calcification>6</calcification>
        <sphericity>4</sphericity>
        <margin>4</margin>
        <lobulation>1</lobulation>
        <spiculation>1</spiculation>
        <texture>5</texture>
        <malignancy>3</malignancy>
      </characteristics>
      <roi>
        <imageZposition>-186.25</imageZposition>
        <imageSOP_UID>1.3.6.1.4.1.14519.5.2.1.6279.6001.347595149429264501151829733478</imageSOP_UID>
        <inclusion>TRUE</inclusion>
        <edgeMap>
          <xCoord>327</xCoord>
          <yCoord>367</yCoord>
        </edgeMap>
        <edgeMap>
          <xCoord>327</xCoord>
          <yCoord>366</yCoord>
        </edgeMap>
        <edgeMap>
          <xCoord>328</xCoord>
          <yCoord>365</yCoord>
        </edgeMap>
        <edgeMap>
          <xCoord>329</xCoord>
          <yCoord>365</yCoord>
        </edgeMap>
        <edgeMap>
          <xCoord>330</xCoord>
          <yCoord>364</yCoord>
        </edgeMap>
        <edgeMap>
          <xCoord>331</xCoord>
          <yCoord>363</yCoord>
        </edgeMap>
        <edgeMap>
          <xCoord>331</xCoord>
          <yCoord>362</yCoord>
        </edgeMap>
        <edgeMap>
          <xCoord>331</xCoord>
          <yCoord>361</yCoord>
        </edgeMap>
        <edgeMap>
          <xCoord>330</xCoord>
          <yCoord>360</yCoord>
        </edgeMap>
        <edgeMap>
          <xCoord>329</xCoord>
          <yCoord>359</yCoord>
        </edgeMap>
        <edgeMap>
          <xCoord>328</xCoord>
          <yCoord>359</yCoord>
        </edgeMap>
        <edgeMap>
          <xCoord>327</xCoord>
          <yCoord>358</yCoord>
        </edgeMap>
        <edgeMap>
          <xCoord>326</xCoord>
          <yCoord>358</yCoord>
        </edgeMap>
        <edgeMap>
          <xCoord>325</xCoord>
          <yCoord>358</yCoord>
        </edgeMap>
        <edgeMap>
          <xCoord>324</xCoord>
          <yCoord>359</yCoord>
        </edgeMap>
        <edgeMap>
          <xCoord>323</xCoord>
          <yCoord>359</yCoord>
        </edgeMap>
        <edgeMap>
          <xCoord>322</xCoord>
          <yCoord>360</yCoord>
        </edgeMap>
        <edgeMap>
          <xCoord>322</xCoord>
          <yCoord>361</yCoord>
        </edgeMap>
        <edgeMap>
          <xCoord>321</xCoord>
          <yCoord>362</yCoord>
        </edgeMap>
        <edgeMap>
          <xCoord>321</xCoord>
          <yCoord>363</yCoord>
        </edgeMap>
        <edgeMap>
          <xCoord>322</xCoord>
          <yCoord>364</yCoord>
        </edgeMap>
        <edgeMap>
          <xCoord>323</xCoord>
          <yCoord>365</yCoord>
        </edgeMap>
        <edgeMap>
          <xCoord>324</xCoord>
          <yCoord>366</yCoord>
        </edgeMap>
        <edgeMap>
          <xCoord>325</xCoord>
          <yCoord>366</yCoord>
        </edgeMap>
        <edgeMap>
          <xCoord>326</xCoord>
          <yCoord>367</yCoord>
        </edgeMap>
        <edgeMap>
          <xCoord>327</xCoord>
          <yCoord>367</yCoord>
        </edgeMap>
      </roi>
      <roi>
        <imageZposition>-188.75</imageZposition>
        <imageSOP_UID>1.3.6.1.4.1.14519.5.2.1.6279.6001.235289693220048529897572380553</imageSOP_UID>
        <inclusion>TRUE</inclusion>
        <edgeMap>
          <xCoord>326</xCoord>
          <yCoord>368</yCoord>
        </edgeMap>
        <edgeMap>
          <xCoord>327</xCoord>
          <yCoord>367</yCoord>
        </edgeMap>
        <edgeMap>
          <xCoord>327</xCoord>
          <yCoord>366</yCoord>
        </edgeMap>
        <edgeMap>
          <xCoord>328</xCoord>
          <yCoord>365</yCoord>
        </edgeMap>
        <edgeMap>
          <xCoord>329</xCoord>
          <yCoord>365</yCoord>
        </edgeMap>
        <edgeMap>
          <xCoord>330</xCoord>
          <yCoord>364</yCoord>
        </edgeMap>
        <edgeMap>
          <xCoord>331</xCoord>
          <yCoord>363</yCoord>
        </edgeMap>
        <edgeMap>
          <xCoord>331</xCoord>
          <yCoord>362</yCoord>
        </edgeMap>
        <edgeMap>
          <xCoord>331</xCoord>
          <yCoord>361</yCoord>
        </edgeMap>
        <edgeMap>
          <xCoord>331</xCoord>
          <yCoord>360</yCoord>
        </edgeMap>
        <edgeMap>
          <xCoord>331</xCoord>
          <yCoord>359</yCoord>
        </edgeMap>
        <edgeMap>
          <xCoord>330</xCoord>
          <yCoord>358</yCoord>
        </edgeMap>
        <edgeMap>
          <xCoord>329</xCoord>
          <yCoord>357</yCoord>
        </edgeMap>
        <edgeMap>
          <xCoord>328</xCoord>
          <yCoord>356</yCoord>
        </edgeMap>
        <edgeMap>
          <xCoord>327</xCoord>
          <yCoord>356</yCoord>
        </edgeMap>
        <edgeMap>
          <xCoord>326</xCoord>
          <yCoord>357</yCoord>
        </edgeMap>
        <edgeMap>
          <xCoord>325</xCoord>
          <yCoord>358</yCoord>
        </edgeMap>
        <edgeMap>
          <xCoord>324</xCoord>
          <yCoord>359</yCoord>
        </edgeMap>
        <edgeMap>
          <xCoord>323</xCoord>
          <yCoord>359</yCoord>
        </edgeMap>
        <edgeMap>
          <xCoord>322</xCoord>
          <yCoord>360</yCoord>
        </edgeMap>
        <edgeMap>
          <xCoord>322</xCoord>
          <yCoord>361</yCoord>
        </edgeMap>
        <edgeMap>
          <xCoord>321</xCoord>
          <yCoord>362</yCoord>
        </edgeMap>
        <edgeMap>
          <xCoord>322</xCoord>
          <yCoord>363</yCoord>
        </edgeMap>
        <edgeMap>
          <xCoord>322</xCoord>
          <yCoord>364</yCoord>
        </edgeMap>
        <edgeMap>
          <xCoord>323</xCoord>
          <yCoord>365</yCoord>
        </edgeMap>
        <edgeMap>
          <xCoord>324</xCoord>
          <yCoord>366</yCoord>
        </edgeMap>
        <edgeMap>
          <xCoord>324</xCoord>
          <yCoord>367</yCoord>
        </edgeMap>
        <edgeMap>
          <xCoord>325</xCoord>
          <yCoord>368</yCoord>
        </edgeMap>
        <edgeMap>
          <xCoord>326</xCoord>
          <yCoord>368</yCoord>
        </edgeMap>
      </roi>
    </unblindedReadNodule>
    <unblindedReadNodule>
      <noduleID>IL057_205804</noduleID>
      <characteristics>
        <subtlety>4</subtlety>
        <internalStructure>1</internalStructure>
        <calcification>6</calcification>
        <sphericity>4</sphericity>
        <margin>4</margin>
        <lobulation>1</lobulation>
        <spiculation>1</spiculation>
        <texture>5</texture>
        <malignancy>3</malignancy>
      </characteristics>
      <roi>
        <imageZposition>-256.25</imageZposition>
        <imageSOP_UID>1.3.6.1.4.1.14519.5.2.1.6279.6001.182982364170425591950043977699</imageSOP_UID>
        <inclusion>TRUE</inclusion>
        <edgeMap>
          <xCoord>126</xCoord>
          <yCoord>347</yCoord>
        </edgeMap>
        <edgeMap>
          <xCoord>127</xCoord>
          <yCoord>346</yCoord>
        </edgeMap>
        <edgeMap>
          <xCoord>128</xCoord>
          <yCoord>346</yCoord>
        </edgeMap>
        <edgeMap>
          <xCoord>129</xCoord>
          <yCoord>345</yCoord>
        </edgeMap>
        <edgeMap>
          <xCoord>130</xCoord>
          <yCoord>344</yCoord>
        </edgeMap>
        <edgeMap>
          <xCoord>130</xCoord>
          <yCoord>343</yCoord>
        </edgeMap>
        <edgeMap>
          <xCoord>129</xCoord>
          <yCoord>342</yCoord>
        </edgeMap>
        <edgeMap>
          <xCoord>128</xCoord>
          <yCoord>341</yCoord>
        </edgeMap>
        <edgeMap>
          <xCoord>127</xCoord>
          <yCoord>340</yCoord>
        </edgeMap>
        <edgeMap>
          <xCoord>126</xCoord>
          <yCoord>340</yCoord>
        </edgeMap>
        <edgeMap>
          <xCoord>125</xCoord>
          <yCoord>340</yCoord>
        </edgeMap>
        <edgeMap>
          <xCoord>124</xCoord>
          <yCoord>340</yCoord>
        </edgeMap>
        <edgeMap>
          <xCoord>123</xCoord>
          <yCoord>340</yCoord>
        </edgeMap>
        <edgeMap>
          <xCoord>122</xCoord>
          <yCoord>340</yCoord>
        </edgeMap>
        <edgeMap>
          <xCoord>121</xCoord>
          <yCoord>339</yCoord>
        </edgeMap>
        <edgeMap>
          <xCoord>120</xCoord>
          <yCoord>340</yCoord>
        </edgeMap>
        <edgeMap>
          <xCoord>119</xCoord>
          <yCoord>341</yCoord>
        </edgeMap>
        <edgeMap>
          <xCoord>118</xCoord>
          <yCoord>342</yCoord>
        </edgeMap>
        <edgeMap>
          <xCoord>117</xCoord>
          <yCoord>343</yCoord>
        </edgeMap>
        <edgeMap>
          <xCoord>117</xCoord>
          <yCoord>344</yCoord>
        </edgeMap>
        <edgeMap>
          <xCoord>117</xCoord>
          <yCoord>345</yCoord>
        </edgeMap>
        <edgeMap>
          <xCoord>118</xCoord>
          <yCoord>346</yCoord>
        </edgeMap>
        <edgeMap>
          <xCoord>119</xCoord>
          <yCoord>347</yCoord>
        </edgeMap>
        <edgeMap>
          <xCoord>120</xCoord>
          <yCoord>347</yCoord>
        </edgeMap>
        <edgeMap>
          <xCoord>121</xCoord>
          <yCoord>347</yCoord>
        </edgeMap>
        <edgeMap>
          <xCoord>122</xCoord>
          <yCoord>347</yCoord>
        </edgeMap>
        <edgeMap>
          <xCoord>123</xCoord>
          <yCoord>347</yCoord>
        </edgeMap>
        <edgeMap>
          <xCoord>124</xCoord>
          <yCoord>347</yCoord>
        </edgeMap>
        <edgeMap>
          <xCoord>125</xCoord>
          <yCoord>347</yCoord>
        </edgeMap>
        <edgeMap>
          <xCoord>126</xCoord>
          <yCoord>347</yCoord>
        </edgeMap>
      </roi>
      <roi>
        <imageZposition>-258.75</imageZposition>
        <imageSOP_UID>1.3.6.1.4.1.14519.5.2.1.6279.6001.334315026217686051151744269120</imageSOP_UID>
        <inclusion>TRUE</inclusion>
        <edgeMap>
          <xCoord>122</xCoord>
          <yCoord>353</yCoord>
        </edgeMap>
        <edgeMap>
          <xCoord>123</xCoord>
          <yCoord>352</yCoord>
        </edgeMap>
        <edgeMap>
          <xCoord>124</xCoord>
          <yCoord>351</yCoord>
        </edgeMap>
        <edgeMap>
          <xCoord>124</xCoord>
          <yCoord>350</yCoord>
        </edgeMap>
        <edgeMap>
          <xCoord>124</xCoord>
          <yCoord>349</yCoord>
        </edgeMap>
        <edgeMap>
          <xCoord>125</xCoord>
          <yCoord>348</yCoord>
        </edgeMap>
        <edgeMap>
          <xCoord>126</xCoord>
          <yCoord>347</yCoord>
        </edgeMap>
        <edgeMap>
          <xCoord>127</xCoord>
          <yCoord>346</yCoord>
        </edgeMap>
        <edgeMap>
          <xCoord>128</xCoord>
          <yCoord>345</yCoord>
        </edgeMap>
        <edgeMap>
          <xCoord>128</xCoord>
          <yCoord>344</yCoord>
        </edgeMap>
        <edgeMap>
          <xCoord>128</xCoord>
          <yCoord>343</yCoord>
        </edgeMap>
        <edgeMap>
          <xCoord>128</xCoord>
          <yCoord>342</yCoord>
        </edgeMap>
        <edgeMap>
          <xCoord>127</xCoord>
          <yCoord>341</yCoord>
        </edgeMap>
        <edgeMap>
          <xCoord>126</xCoord>
          <yCoord>340</yCoord>
        </edgeMap>
        <edgeMap>
          <xCoord>125</xCoord>
          <yCoord>340</yCoord>
        </edgeMap>
        <edgeMap>
          <xCoord>124</xCoord>
          <yCoord>340</yCoord>
        </edgeMap>
        <edgeMap>
          <xCoord>123</xCoord>
          <yCoord>340</yCoord>
        </edgeMap>
        <edgeMap>
          <xCoord>122</xCoord>
          <yCoord>341</yCoord>
        </edgeMap>
        <edgeMap>
          <xCoord>121</xCoord>
          <yCoord>341</yCoord>
        </edgeMap>
        <edgeMap>
          <xCoord>120</xCoord>
          <yCoord>341</yCoord>
        </edgeMap>
        <edgeMap>
          <xCoord>119</xCoord>
          <yCoord>341</yCoord>
        </edgeMap>
        <edgeMap>
          <xCoord>118</xCoord>
          <yCoord>341</yCoord>
        </edgeMap>
        <edgeMap>
          <xCoord>117</xCoord>
          <yCoord>341</yCoord>
        </edgeMap>
        <edgeMap>
          <xCoord>116</xCoord>
          <yCoord>342</yCoord>
        </edgeMap>
        <edgeMap>
          <xCoord>116</xCoord>
          <yCoord>343</yCoord>
        </edgeMap>
        <edgeMap>
          <xCoord>116</xCoord>
          <yCoord>344</yCoord>
        </edgeMap>
        <edgeMap>
          <xCoord>117</xCoord>
          <yCoord>345</yCoord>
        </edgeMap>
        <edgeMap>
          <xCoord>118</xCoord>
          <yCoord>346</yCoord>
        </edgeMap>
        <edgeMap>
          <xCoord>119</xCoord>
          <yCoord>347</yCoord>
        </edgeMap>
        <edgeMap>
          <xCoord>119</xCoord>
          <yCoord>348</yCoord>
        </edgeMap>
        <edgeMap>
          <xCoord>119</xCoord>
          <yCoord>349</yCoord>
        </edgeMap>
        <edgeMap>
          <xCoord>119</xCoord>
          <yCoord>350</yCoord>
        </edgeMap>
        <edgeMap>
          <xCoord>119</xCoord>
          <yCoord>351</yCoord>
        </edgeMap>
        <edgeMap>
          <xCoord>120</xCoord>
          <yCoord>352</yCoord>
        </edgeMap>
        <edgeMap>
          <xCoord>121</xCoord>
          <yCoord>353</yCoord>
        </edgeMap>
        <edgeMap>
          <xCoord>122</xCoord>
          <yCoord>353</yCoord>
        </edgeMap>
      </roi>
    </unblindedReadNodule>
    <unblindedReadNodule>
      <noduleID>IL057_205805</noduleID>
      <characteristics>
        <subtlety>2</subtlety>
        <internalStructure>1</internalStructure>
        <calcification>6</calcification>
        <sphericity>5</sphericity>
        <margin>5</margin>
        <lobulation>1</lobulation>
        <spiculation>1</spiculation>
        <texture>5</texture>
        <malignancy>2</malignancy>
      </characteristics>
      <roi>
        <imageZposition>-173.75</imageZposition>
        <imageSOP_UID>1.3.6.1.4.1.14519.5.2.1.6279.6001.105646261308220104177089205496</imageSOP_UID>
        <inclusion>TRUE</inclusion>
        <edgeMap>
          <xCoord>346</xCoord>
          <yCoord>179</yCoord>
        </edgeMap>
        <edgeMap>
          <xCoord>347</xCoord>
          <yCoord>178</yCoord>
        </edgeMap>
        <edgeMap>
          <xCoord>348</xCoord>
          <yCoord>177</yCoord>
        </edgeMap>
        <edgeMap>
          <xCoord>347</xCoord>
          <yCoord>176</yCoord>
        </edgeMap>
        <edgeMap>
          <xCoord>347</xCoord>
          <yCoord>175</yCoord>
        </edgeMap>
        <edgeMap>
          <xCoord>347</xCoord>
          <yCoord>174</yCoord>
        </edgeMap>
        <edgeMap>
          <xCoord>346</xCoord>
          <yCoord>173</yCoord>
        </edgeMap>
        <edgeMap>
          <xCoord>345</xCoord>
          <yCoord>174</yCoord>
        </edgeMap>
        <edgeMap>
          <xCoord>344</xCoord>
          <yCoord>175</yCoord>
        </edgeMap>
        <edgeMap>
          <xCoord>344</xCoord>
          <yCoord>176</yCoord>
        </edgeMap>
        <edgeMap>
          <xCoord>344</xCoord>
          <yCoord>177</yCoord>
        </edgeMap>
        <edgeMap>
          <xCoord>345</xCoord>
          <yCoord>178</yCoord>
        </edgeMap>
        <edgeMap>
          <xCoord>346</xCoord>
          <yCoord>179</yCoord>
        </edgeMap>
      </roi>
      <roi>
        <imageZposition>-176.25</imageZposition>
        <imageSOP_UID>1.3.6.1.4.1.14519.5.2.1.6279.6001.133228135975090002738063363480</imageSOP_UID>
        <inclusion>TRUE</inclusion>
        <edgeMap>
          <xCoord>346</xCoord>
          <yCoord>178</yCoord>
        </edgeMap>
        <edgeMap>
          <xCoord>347</xCoord>
          <yCoord>177</yCoord>
        </edgeMap>
        <edgeMap>
          <xCoord>348</xCoord>
          <yCoord>176</yCoord>
        </edgeMap>
        <edgeMap>
          <xCoord>348</xCoord>
          <yCoord>175</yCoord>
        </edgeMap>
        <edgeMap>
          <xCoord>348</xCoord>
          <yCoord>174</yCoord>
        </edgeMap>
        <edgeMap>
          <xCoord>348</xCoord>
          <yCoord>173</yCoord>
        </edgeMap>
        <edgeMap>
          <xCoord>347</xCoord>
          <yCoord>172</yCoord>
        </edgeMap>
        <edgeMap>
          <xCoord>346</xCoord>
          <yCoord>172</yCoord>
        </edgeMap>
        <edgeMap>
          <xCoord>345</xCoord>
          <yCoord>172</yCoord>
        </edgeMap>
        <edgeMap>
          <xCoord>344</xCoord>
          <yCoord>173</yCoord>
        </edgeMap>
        <edgeMap>
          <xCoord>343</xCoord>
          <yCoord>174</yCoord>
        </edgeMap>
        <edgeMap>
          <xCoord>342</xCoord>
          <yCoord>175</yCoord>
        </edgeMap>
        <edgeMap>
          <xCoord>342</xCoord>
          <yCoord>176</yCoord>
        </edgeMap>
        <edgeMap>
          <xCoord>343</xCoord>
          <yCoord>177</yCoord>
        </edgeMap>
        <edgeMap>
          <xCoord>344</xCoord>
          <yCoord>178</yCoord>
        </edgeMap>
        <edgeMap>
          <xCoord>345</xCoord>
          <yCoord>178</yCoord>
        </edgeMap>
        <edgeMap>
          <xCoord>346</xCoord>
          <yCoord>178</yCoord>
        </edgeMap>
      </roi>
    </unblindedReadNodule>
    <unblindedReadNodule>
      <noduleID>IL057_205806</noduleID>
      <characteristics>
        <subtlety>1</subtlety>
        <internalStructure>1</internalStructure>
        <calcification>6</calcification>
        <sphericity>4</sphericity>
        <margin>4</margin>
        <lobulation>1</lobulation>
        <spiculation>1</spiculation>
        <texture>5</texture>
        <malignancy>2</malignancy>
      </characteristics>
      <roi>
        <imageZposition>-176.25</imageZposition>
        <imageSOP_UID>1.3.6.1.4.1.14519.5.2.1.6279.6001.133228135975090002738063363480</imageSOP_UID>
        <inclusion>TRUE</inclusion>
        <edgeMap>
          <xCoord>363</xCoord>
          <yCoord>172</yCoord>
        </edgeMap>
        <edgeMap>
          <xCoord>364</xCoord>
          <yCoord>171</yCoord>
        </edgeMap>
        <edgeMap>
          <xCoord>365</xCoord>
          <yCoord>170</yCoord>
        </edgeMap>
        <edgeMap>
          <xCoord>365</xCoord>
          <yCoord>169</yCoord>
        </edgeMap>
        <edgeMap>
          <xCoord>365</xCoord>
          <yCoord>168</yCoord>
        </edgeMap>
        <edgeMap>
          <xCoord>366</xCoord>
          <yCoord>167</yCoord>
        </edgeMap>
        <edgeMap>
          <xCoord>367</xCoord>
          <yCoord>167</yCoord>
        </edgeMap>
        <edgeMap>
          <xCoord>366</xCoord>
          <yCoord>167</yCoord>
        </edgeMap>
        <edgeMap>
          <xCoord>365</xCoord>
          <yCoord>166</yCoord>
        </edgeMap>
        <edgeMap>
          <xCoord>364</xCoord>
          <yCoord>166</yCoord>
        </edgeMap>
        <edgeMap>
          <xCoord>363</xCoord>
          <yCoord>165</yCoord>
        </edgeMap>
        <edgeMap>
          <xCoord>362</xCoord>
          <yCoord>165</yCoord>
        </edgeMap>
        <edgeMap>
          <xCoord>361</xCoord>
          <yCoord>166</yCoord>
        </edgeMap>
        <edgeMap>
          <xCoord>360</xCoord>
          <yCoord>166</yCoord>
        </edgeMap>
        <edgeMap>
          <xCoord>359</xCoord>
          <yCoord>166</yCoord>
        </edgeMap>
        <edgeMap>
          <xCoord>358</xCoord>
          <yCoord>166</yCoord>
        </edgeMap>
        <edgeMap>
          <xCoord>357</xCoord>
          <yCoord>167</yCoord>
        </edgeMap>
        <edgeMap>
          <xCoord>356</xCoord>
          <yCoord>168</yCoord>
        </edgeMap>
        <edgeMap>
          <xCoord>357</xCoord>
          <yCoord>169</yCoord>
        </edgeMap>
        <edgeMap>
          <xCoord>358</xCoord>
          <yCoord>170</yCoord>
        </edgeMap>
        <edgeMap>
          <xCoord>359</xCoord>
          <yCoord>171</yCoord>
        </edgeMap>
        <edgeMap>
          <xCoord>360</xCoord>
          <yCoord>172</yCoord>
        </edgeMap>
        <edgeMap>
          <xCoord>361</xCoord>
          <yCoord>172</yCoord>
        </edgeMap>
        <edgeMap>
          <xCoord>362</xCoord>
          <yCoord>172</yCoord>
        </edgeMap>
        <edgeMap>
          <xCoord>363</xCoord>
          <yCoord>172</yCoord>
        </edgeMap>
      </roi>
      <roi>
        <imageZposition>-178.75</imageZposition>
        <imageSOP_UID>1.3.6.1.4.1.14519.5.2.1.6279.6001.101832029027730594599826588841</imageSOP_UID>
        <inclusion>TRUE</inclusion>
        <edgeMap>
          <xCoord>364</xCoord>
          <yCoord>172</yCoord>
        </edgeMap>
        <edgeMap>
          <xCoord>365</xCoord>
          <yCoord>171</yCoord>
        </edgeMap>
        <edgeMap>
          <xCoord>365</xCoord>
          <yCoord>170</yCoord>
        </edgeMap>
        <edgeMap>
          <xCoord>365</xCoord>
          <yCoord>169</yCoord>
        </edgeMap>
        <edgeMap>
          <xCoord>364</xCoord>
          <yCoord>168</yCoord>
        </edgeMap>
        <edgeMap>
          <xCoord>364</xCoord>
          <yCoord>167</yCoord>
        </edgeMap>
        <edgeMap>
          <xCoord>363</xCoord>
          <yCoord>166</yCoord>
        </edgeMap>
        <edgeMap>
          <xCoord>362</xCoord>
          <yCoord>166</yCoord>
        </edgeMap>
        <edgeMap>
          <xCoord>361</xCoord>
          <yCoord>166</yCoord>
        </edgeMap>
        <edgeMap>
          <xCoord>360</xCoord>
          <yCoord>166</yCoord>
        </edgeMap>
        <edgeMap>
          <xCoord>359</xCoord>
          <yCoord>166</yCoord>
        </edgeMap>
        <edgeMap>
          <xCoord>358</xCoord>
          <yCoord>167</yCoord>
        </edgeMap>
        <edgeMap>
          <xCoord>357</xCoord>
          <yCoord>168</yCoord>
        </edgeMap>
        <edgeMap>
          <xCoord>357</xCoord>
          <yCoord>169</yCoord>
        </edgeMap>
        <edgeMap>
          <xCoord>357</xCoord>
          <yCoord>170</yCoord>
        </edgeMap>
        <edgeMap>
          <xCoord>358</xCoord>
          <yCoord>171</yCoord>
        </edgeMap>
        <edgeMap>
          <xCoord>359</xCoord>
          <yCoord>172</yCoord>
        </edgeMap>
        <edgeMap>
          <xCoord>360</xCoord>
          <yCoord>172</yCoord>
        </edgeMap>
        <edgeMap>
          <xCoord>361</xCoord>
          <yCoord>172</yCoord>
        </edgeMap>
        <edgeMap>
          <xCoord>362</xCoord>
          <yCoord>172</yCoord>
        </edgeMap>
        <edgeMap>
          <xCoord>363</xCoord>
          <yCoord>172</yCoord>
        </edgeMap>
        <edgeMap>
          <xCoord>364</xCoord>
          <yCoord>172</yCoord>
        </edgeMap>
      </roi>
    </unblindedReadNodule>
<unblindedReadNodule>
<noduleID>IL057_216822</noduleID>
<characteristics>
<subtlety>2</subtlety>
<internalStructure>1</internalStructure>
<calcification>6</calcification>
<sphericity>4</sphericity>
<margin>3</margin>
<lobulation>1</lobulation>
<spiculation>1</spiculation>
<texture>5</texture>
<malignancy>2</malignancy>
</characteristics>
<roi>
<imageZposition>-176.25</imageZposition>
<imageSOP_UID>1.3.6.1.4.1.14519.5.2.1.6279.6001.133228135975090002738063363480</imageSOP_UID>
<inclusion>TRUE</inclusion>
<edgeMap>
<xCoord>339</xCoord>
<yCoord>153</yCoord>
</edgeMap>
<edgeMap>
<xCoord>340</xCoord>
<yCoord>152</yCoord>
</edgeMap>
<edgeMap>
<xCoord>341</xCoord>
<yCoord>151</yCoord>
</edgeMap>
<edgeMap>
<xCoord>342</xCoord>
<yCoord>150</yCoord>
</edgeMap>
<edgeMap>
<xCoord>342</xCoord>
<yCoord>149</yCoord>
</edgeMap>
<edgeMap>
<xCoord>342</xCoord>
<yCoord>148</yCoord>
</edgeMap>
<edgeMap>
<xCoord>341</xCoord>
<yCoord>147</yCoord>
</edgeMap>
<edgeMap>
<xCoord>340</xCoord>
<yCoord>146</yCoord>
</edgeMap>
<edgeMap>
<xCoord>340</xCoord>
<yCoord>145</yCoord>
</edgeMap>
<edgeMap>
<xCoord>339</xCoord>
<yCoord>145</yCoord>
</edgeMap>
<edgeMap>
<xCoord>338</xCoord>
<yCoord>145</yCoord>
</edgeMap>
<edgeMap>
<xCoord>337</xCoord>
<yCoord>145</yCoord>
</edgeMap>
<edgeMap>
<xCoord>336</xCoord>
<yCoord>145</yCoord>
</edgeMap>
<edgeMap>
<xCoord>336</xCoord>
<yCoord>146</yCoord>
</edgeMap>
<edgeMap>
<xCoord>336</xCoord>
<yCoord>147</yCoord>
</edgeMap>
<edgeMap>
<xCoord>336</xCoord>
<yCoord>148</yCoord>
</edgeMap>
<edgeMap>
<xCoord>336</xCoord>
<yCoord>149</yCoord>
</edgeMap>
<edgeMap>
<xCoord>336</xCoord>
<yCoord>150</yCoord>
</edgeMap>
<edgeMap>
<xCoord>336</xCoord>
<yCoord>151</yCoord>
</edgeMap>
<edgeMap>
<xCoord>337</xCoord>
<yCoord>152</yCoord>
</edgeMap>
<edgeMap>
<xCoord>338</xCoord>
<yCoord>153</yCoord>
</edgeMap>
<edgeMap>
<xCoord>339</xCoord>
<yCoord>153</yCoord>
</edgeMap>
</roi>
<roi>
<imageZposition>-178.75</imageZposition>
<imageSOP_UID>1.3.6.1.4.1.14519.5.2.1.6279.6001.101832029027730594599826588841</imageSOP_UID>
<inclusion>TRUE</inclusion>
<edgeMap>
<xCoord>339</xCoord>
<yCoord>148</yCoord>
</edgeMap>
<edgeMap>
<xCoord>339</xCoord>
<yCoord>147</yCoord>
</edgeMap>
<edgeMap>
<xCoord>340</xCoord>
<yCoord>146</yCoord>
</edgeMap>
<edgeMap>
<xCoord>341</xCoord>
<yCoord>145</yCoord>
</edgeMap>
<edgeMap>
<xCoord>341</xCoord>
<yCoord>144</yCoord>
</edgeMap>
<edgeMap>
<xCoord>340</xCoord>
<yCoord>143</yCoord>
</edgeMap>
<edgeMap>
<xCoord>339</xCoord>
<yCoord>142</yCoord>
</edgeMap>
<edgeMap>
<xCoord>338</xCoord>
<yCoord>141</yCoord>
</edgeMap>
<edgeMap>
<xCoord>337</xCoord>
<yCoord>140</yCoord>
</edgeMap>
<edgeMap>
<xCoord>336</xCoord>
<yCoord>140</yCoord>
</edgeMap>
<edgeMap>
<xCoord>335</xCoord>
<yCoord>140</yCoord>
</edgeMap>
<edgeMap>
<xCoord>334</xCoord>
<yCoord>141</yCoord>
</edgeMap>
<edgeMap>
<xCoord>334</xCoord>
<yCoord>142</yCoord>
</edgeMap>
<edgeMap>
<xCoord>333</xCoord>
<yCoord>143</yCoord>
</edgeMap>
<edgeMap>
<xCoord>333</xCoord>
<yCoord>144</yCoord>
</edgeMap>
<edgeMap>
<xCoord>333</xCoord>
<yCoord>145</yCoord>
</edgeMap>
<edgeMap>
<xCoord>334</xCoord>
<yCoord>146</yCoord>
</edgeMap>
<edgeMap>
<xCoord>334</xCoord>
<yCoord>147</yCoord>
</edgeMap>
<edgeMap>
<xCoord>335</xCoord>
<yCoord>148</yCoord>
</edgeMap>
<edgeMap>
<xCoord>336</xCoord>
<yCoord>148</yCoord>
</edgeMap>
<edgeMap>
<xCoord>337</xCoord>
<yCoord>148</yCoord>
</edgeMap>
<edgeMap>
<xCoord>338</xCoord>
<yCoord>148</yCoord>
</edgeMap>
<edgeMap>
<xCoord>339</xCoord>
<yCoord>148</yCoord>
</edgeMap>
</roi>
<roi>
<imageZposition>-181.25</imageZposition>
<imageSOP_UID>1.3.6.1.4.1.14519.5.2.1.6279.6001.122955533617539752730533836044</imageSOP_UID>
<inclusion>TRUE</inclusion>
<edgeMap>
<xCoord>339</xCoord>
<yCoord>148</yCoord>
</edgeMap>
<edgeMap>
<xCoord>340</xCoord>
<yCoord>147</yCoord>
</edgeMap>
<edgeMap>
<xCoord>340</xCoord>
<yCoord>146</yCoord>
</edgeMap>
<edgeMap>
<xCoord>340</xCoord>
<yCoord>145</yCoord>
</edgeMap>
<edgeMap>
<xCoord>340</xCoord>
<yCoord>144</yCoord>
</edgeMap>
<edgeMap>
<xCoord>340</xCoord>
<yCoord>143</yCoord>
</edgeMap>
<edgeMap>
<xCoord>339</xCoord>
<yCoord>142</yCoord>
</edgeMap>
<edgeMap>
<xCoord>338</xCoord>
<yCoord>141</yCoord>
</edgeMap>
<edgeMap>
<xCoord>337</xCoord>
<yCoord>140</yCoord>
</edgeMap>
<edgeMap>
<xCoord>336</xCoord>
<yCoord>140</yCoord>
</edgeMap>
<edgeMap>
<xCoord>335</xCoord>
<yCoord>140</yCoord>
</edgeMap>
<edgeMap>
<xCoord>334</xCoord>
<yCoord>140</yCoord>
</edgeMap>
<edgeMap>
<xCoord>333</xCoord>
<yCoord>141</yCoord>
</edgeMap>
<edgeMap>
<xCoord>333</xCoord>
<yCoord>142</yCoord>
</edgeMap>
<edgeMap>
<xCoord>332</xCoord>
<yCoord>143</yCoord>
</edgeMap>
<edgeMap>
<xCoord>332</xCoord>
<yCoord>144</yCoord>
</edgeMap>
<edgeMap>
<xCoord>332</xCoord>
<yCoord>145</yCoord>
</edgeMap>
<edgeMap>
<xCoord>333</xCoord>
<yCoord>146</yCoord>
</edgeMap>
<edgeMap>
<xCoord>333</xCoord>
<yCoord>147</yCoord>
</edgeMap>
<edgeMap>
<xCoord>334</xCoord>
<yCoord>148</yCoord>
</edgeMap>
<edgeMap>
<xCoord>335</xCoord>
<yCoord>148</yCoord>
</edgeMap>
<edgeMap>
<xCoord>336</xCoord>
<yCoord>148</yCoord>
</edgeMap>
<edgeMap>
<xCoord>337</xCoord>
<yCoord>148</yCoord>
</edgeMap>
<edgeMap>
<xCoord>338</xCoord>
<yCoord>148</yCoord>
</edgeMap>
<edgeMap>
<xCoord>339</xCoord>
<yCoord>148</yCoord>
</edgeMap>
</roi>
</unblindedReadNodule>
    <nonNodule>
      <nonNoduleID>IL057_203397</nonNoduleID>
      <imageZposition>-51.25</imageZposition>
      <imageSOP_UID>1.3.6.1.4.1.14519.5.2.1.6279.6001.340144489588122015332794861295</imageSOP_UID>
      <locus>
        <xCoord>212</xCoord>
        <yCoord>317</yCoord>
      </locus>
    </nonNodule>
    <nonNodule>
      <nonNoduleID>IL057_203399</nonNoduleID>
      <imageZposition>-246.25</imageZposition>
      <imageSOP_UID>1.3.6.1.4.1.14519.5.2.1.6279.6001.463877616585855153269184506923</imageSOP_UID>
      <locus>
        <xCoord>114</xCoord>
        <yCoord>263</yCoord>
      </locus>
    </nonNodule>
    <nonNodule>
      <nonNoduleID>IL057_203400</nonNoduleID>
      <imageZposition>-93.75</imageZposition>
      <imageSOP_UID>1.3.6.1.4.1.14519.5.2.1.6279.6001.192182250614442217585952242633</imageSOP_UID>
      <locus>
        <xCoord>237</xCoord>
        <yCoord>314</yCoord>
      </locus>
    </nonNodule>
    <nonNodule>
      <nonNoduleID>IL057_203347</nonNoduleID>
      <imageZposition>-176.25</imageZposition>
      <imageSOP_UID>1.3.6.1.4.1.14519.5.2.1.6279.6001.133228135975090002738063363480</imageSOP_UID>
      <locus>
        <xCoord>147</xCoord>
        <yCoord>229</yCoord>
      </locus>
    </nonNodule>
    <nonNodule>
      <nonNoduleID>IL057_203402</nonNoduleID>
      <imageZposition>-176.25</imageZposition>
      <imageSOP_UID>1.3.6.1.4.1.14519.5.2.1.6279.6001.133228135975090002738063363480</imageSOP_UID>
      <locus>
        <xCoord>159</xCoord>
        <yCoord>189</yCoord>
      </locus>
    </nonNodule>
  </readingSession>
<readingSession>
<annotationVersion>3.12</annotationVersion>
<servicingRadiologistID>-1394255116</servicingRadiologistID>
<unblindedReadNodule>
<noduleID>MI014_21057</noduleID>
<roi>
<imageZposition>-106.25</imageZposition>
<imageSOP_UID>1.3.6.1.4.1.14519.5.2.1.6279.6001.342051245672149758607616812240</imageSOP_UID>
<inclusion>TRUE</inclusion>
<edgeMap>
<xCoord>112</xCoord>
<yCoord>292</yCoord>
</edgeMap>
</roi>
</unblindedReadNodule>
<unblindedReadNodule>
<noduleID>MI014_21078</noduleID>
<roi>
<imageZposition>-126.25</imageZposition>
<imageSOP_UID>1.3.6.1.4.1.14519.5.2.1.6279.6001.320359443968237702690538514291</imageSOP_UID>
<inclusion>TRUE</inclusion>
<edgeMap>
<xCoord>162</xCoord>
<yCoord>342</yCoord>
</edgeMap>
</roi>
</unblindedReadNodule>
<unblindedReadNodule>
<noduleID>MI014_21032</noduleID>
<characteristics>
<subtlety>4</subtlety>
<internalStructure>1</internalStructure>
<calcification>6</calcification>
<sphericity>2</sphericity>
<margin>2</margin>
<lobulation>1</lobulation>
<spiculation>1</spiculation>
<texture>3</texture>
<malignancy>2</malignancy>
</characteristics>
<roi>
<imageZposition>-168.75</imageZposition>
<imageSOP_UID>1.3.6.1.4.1.14519.5.2.1.6279.6001.218973910778674974514945016919</imageSOP_UID>
<inclusion>TRUE</inclusion>
<edgeMap>
<xCoord>173</xCoord>
<yCoord>205</yCoord>
</edgeMap>
<edgeMap>
<xCoord>173</xCoord>
<yCoord>204</yCoord>
</edgeMap>
<edgeMap>
<xCoord>174</xCoord>
<yCoord>203</yCoord>
</edgeMap>
<edgeMap>
<xCoord>175</xCoord>
<yCoord>202</yCoord>
</edgeMap>
<edgeMap>
<xCoord>175</xCoord>
<yCoord>201</yCoord>
</edgeMap>
<edgeMap>
<xCoord>174</xCoord>
<yCoord>200</yCoord>
</edgeMap>
<edgeMap>
<xCoord>174</xCoord>
<yCoord>199</yCoord>
</edgeMap>
<edgeMap>
<xCoord>174</xCoord>
<yCoord>198</yCoord>
</edgeMap>
<edgeMap>
<xCoord>173</xCoord>
<yCoord>197</yCoord>
</edgeMap>
<edgeMap>
<xCoord>173</xCoord>
<yCoord>196</yCoord>
</edgeMap>
<edgeMap>
<xCoord>172</xCoord>
<yCoord>196</yCoord>
</edgeMap>
<edgeMap>
<xCoord>171</xCoord>
<yCoord>195</yCoord>
</edgeMap>
<edgeMap>
<xCoord>170</xCoord>
<yCoord>195</yCoord>
</edgeMap>
<edgeMap>
<xCoord>169</xCoord>
<yCoord>194</yCoord>
</edgeMap>
<edgeMap>
<xCoord>168</xCoord>
<yCoord>194</yCoord>
</edgeMap>
<edgeMap>
<xCoord>167</xCoord>
<yCoord>195</yCoord>
</edgeMap>
<edgeMap>
<xCoord>166</xCoord>
<yCoord>196</yCoord>
</edgeMap>
<edgeMap>
<xCoord>166</xCoord>
<yCoord>197</yCoord>
</edgeMap>
<edgeMap>
<xCoord>166</xCoord>
<yCoord>198</yCoord>
</edgeMap>
<edgeMap>
<xCoord>166</xCoord>
<yCoord>199</yCoord>
</edgeMap>
<edgeMap>
<xCoord>166</xCoord>
<yCoord>200</yCoord>
</edgeMap>
<edgeMap>
<xCoord>166</xCoord>
<yCoord>201</yCoord>
</edgeMap>
<edgeMap>
<xCoord>166</xCoord>
<yCoord>202</yCoord>
</edgeMap>
<edgeMap>
<xCoord>166</xCoord>
<yCoord>203</yCoord>
</edgeMap>
<edgeMap>
<xCoord>167</xCoord>
<yCoord>204</yCoord>
</edgeMap>
<edgeMap>
<xCoord>167</xCoord>
<yCoord>205</yCoord>
</edgeMap>
<edgeMap>
<xCoord>168</xCoord>
<yCoord>205</yCoord>
</edgeMap>
<edgeMap>
<xCoord>169</xCoord>
<yCoord>205</yCoord>
</edgeMap>
<edgeMap>
<xCoord>170</xCoord>
<yCoord>205</yCoord>
</edgeMap>
<edgeMap>
<xCoord>171</xCoord>
<yCoord>205</yCoord>
</edgeMap>
<edgeMap>
<xCoord>172</xCoord>
<yCoord>205</yCoord>
</edgeMap>
<edgeMap>
<xCoord>173</xCoord>
<yCoord>205</yCoord>
</edgeMap>
</roi>
<roi>
<imageZposition>-171.25</imageZposition>
<imageSOP_UID>1.3.6.1.4.1.14519.5.2.1.6279.6001.263622279956704513333196009640</imageSOP_UID>
<inclusion>TRUE</inclusion>
<edgeMap>
<xCoord>172</xCoord>
<yCoord>206</yCoord>
</edgeMap>
<edgeMap>
<xCoord>173</xCoord>
<yCoord>205</yCoord>
</edgeMap>
<edgeMap>
<xCoord>174</xCoord>
<yCoord>204</yCoord>
</edgeMap>
<edgeMap>
<xCoord>175</xCoord>
<yCoord>204</yCoord>
</edgeMap>
<edgeMap>
<xCoord>175</xCoord>
<yCoord>203</yCoord>
</edgeMap>
<edgeMap>
<xCoord>175</xCoord>
<yCoord>202</yCoord>
</edgeMap>
<edgeMap>
<xCoord>175</xCoord>
<yCoord>201</yCoord>
</edgeMap>
<edgeMap>
<xCoord>175</xCoord>
<yCoord>200</yCoord>
</edgeMap>
<edgeMap>
<xCoord>175</xCoord>
<yCoord>199</yCoord>
</edgeMap>
<edgeMap>
<xCoord>175</xCoord>
<yCoord>198</yCoord>
</edgeMap>
<edgeMap>
<xCoord>174</xCoord>
<yCoord>197</yCoord>
</edgeMap>
<edgeMap>
<xCoord>173</xCoord>
<yCoord>196</yCoord>
</edgeMap>
<edgeMap>
<xCoord>173</xCoord>
<yCoord>195</yCoord>
</edgeMap>
<edgeMap>
<xCoord>172</xCoord>
<yCoord>195</yCoord>
</edgeMap>
<edgeMap>
<xCoord>171</xCoord>
<yCoord>195</yCoord>
</edgeMap>
<edgeMap>
<xCoord>170</xCoord>
<yCoord>195</yCoord>
</edgeMap>
<edgeMap>
<xCoord>169</xCoord>
<yCoord>194</yCoord>
</edgeMap>
<edgeMap>
<xCoord>168</xCoord>
<yCoord>194</yCoord>
</edgeMap>
<edgeMap>
<xCoord>167</xCoord>
<yCoord>194</yCoord>
</edgeMap>
<edgeMap>
<xCoord>167</xCoord>
<yCoord>195</yCoord>
</edgeMap>
<edgeMap>
<xCoord>166</xCoord>
<yCoord>196</yCoord>
</edgeMap>
<edgeMap>
<xCoord>166</xCoord>
<yCoord>197</yCoord>
</edgeMap>
<edgeMap>
<xCoord>166</xCoord>
<yCoord>198</yCoord>
</edgeMap>
<edgeMap>
<xCoord>167</xCoord>
<yCoord>199</yCoord>
</edgeMap>
<edgeMap>
<xCoord>166</xCoord>
<yCoord>200</yCoord>
</edgeMap>
<edgeMap>
<xCoord>166</xCoord>
<yCoord>201</yCoord>
</edgeMap>
<edgeMap>
<xCoord>166</xCoord>
<yCoord>202</yCoord>
</edgeMap>
<edgeMap>
<xCoord>167</xCoord>
<yCoord>203</yCoord>
</edgeMap>
<edgeMap>
<xCoord>166</xCoord>
<yCoord>204</yCoord>
</edgeMap>
<edgeMap>
<xCoord>166</xCoord>
<yCoord>205</yCoord>
</edgeMap>
<edgeMap>
<xCoord>167</xCoord>
<yCoord>206</yCoord>
</edgeMap>
<edgeMap>
<xCoord>168</xCoord>
<yCoord>206</yCoord>
</edgeMap>
<edgeMap>
<xCoord>169</xCoord>
<yCoord>206</yCoord>
</edgeMap>
<edgeMap>
<xCoord>170</xCoord>
<yCoord>206</yCoord>
</edgeMap>
<edgeMap>
<xCoord>171</xCoord>
<yCoord>206</yCoord>
</edgeMap>
<edgeMap>
<xCoord>172</xCoord>
<yCoord>206</yCoord>
</edgeMap>
</roi>
</unblindedReadNodule>
<unblindedReadNodule>
<noduleID>MI014_21036</noduleID>
<characteristics>
<subtlety>3</subtlety>
<internalStructure>1</internalStructure>
<calcification>6</calcification>
<sphericity>5</sphericity>
<margin>1</margin>
<lobulation>1</lobulation>
<spiculation>2</spiculation>
<texture>3</texture>
<malignancy>2</malignancy>
</characteristics>
<roi>
<imageZposition>-181.25</imageZposition>
<imageSOP_UID>1.3.6.1.4.1.14519.5.2.1.6279.6001.122955533617539752730533836044</imageSOP_UID>
<inclusion>TRUE</inclusion>
<edgeMap>
<xCoord>119</xCoord>
<yCoord>230</yCoord>
</edgeMap>
<edgeMap>
<xCoord>120</xCoord>
<yCoord>229</yCoord>
</edgeMap>
<edgeMap>
<xCoord>121</xCoord>
<yCoord>228</yCoord>
</edgeMap>
<edgeMap>
<xCoord>121</xCoord>
<yCoord>227</yCoord>
</edgeMap>
<edgeMap>
<xCoord>121</xCoord>
<yCoord>226</yCoord>
</edgeMap>
<edgeMap>
<xCoord>122</xCoord>
<yCoord>225</yCoord>
</edgeMap>
<edgeMap>
<xCoord>122</xCoord>
<yCoord>224</yCoord>
</edgeMap>
<edgeMap>
<xCoord>122</xCoord>
<yCoord>223</yCoord>
</edgeMap>
<edgeMap>
<xCoord>122</xCoord>
<yCoord>222</yCoord>
</edgeMap>
<edgeMap>
<xCoord>121</xCoord>
<yCoord>222</yCoord>
</edgeMap>
<edgeMap>
<xCoord>120</xCoord>
<yCoord>221</yCoord>
</edgeMap>
<edgeMap>
<xCoord>119</xCoord>
<yCoord>221</yCoord>
</edgeMap>
<edgeMap>
<xCoord>118</xCoord>
<yCoord>222</yCoord>
</edgeMap>
<edgeMap>
<xCoord>117</xCoord>
<yCoord>223</yCoord>
</edgeMap>
<edgeMap>
<xCoord>116</xCoord>
<yCoord>224</yCoord>
</edgeMap>
<edgeMap>
<xCoord>115</xCoord>
<yCoord>225</yCoord>
</edgeMap>
<edgeMap>
<xCoord>115</xCoord>
<yCoord>226</yCoord>
</edgeMap>
<edgeMap>
<xCoord>115</xCoord>
<yCoord>227</yCoord>
</edgeMap>
<edgeMap>
<xCoord>116</xCoord>
<yCoord>228</yCoord>
</edgeMap>
<edgeMap>
<xCoord>117</xCoord>
<yCoord>229</yCoord>
</edgeMap>
<edgeMap>
<xCoord>118</xCoord>
<yCoord>229</yCoord>
</edgeMap>
<edgeMap>
<xCoord>119</xCoord>
<yCoord>230</yCoord>
</edgeMap>
</roi>
<roi>
<imageZposition>-183.75</imageZposition>
<imageSOP_UID>1.3.6.1.4.1.14519.5.2.1.6279.6001.262652037867239555089832166666</imageSOP_UID>
<inclusion>TRUE</inclusion>
<edgeMap>
<xCoord>118</xCoord>
<yCoord>232</yCoord>
</edgeMap>
<edgeMap>
<xCoord>119</xCoord>
<yCoord>231</yCoord>
</edgeMap>
<edgeMap>
<xCoord>120</xCoord>
<yCoord>231</yCoord>
</edgeMap>
<edgeMap>
<xCoord>121</xCoord>
<yCoord>230</yCoord>
</edgeMap>
<edgeMap>
<xCoord>122</xCoord>
<yCoord>229</yCoord>
</edgeMap>
<edgeMap>
<xCoord>122</xCoord>
<yCoord>228</yCoord>
</edgeMap>
<edgeMap>
<xCoord>122</xCoord>
<yCoord>227</yCoord>
</edgeMap>
<edgeMap>
<xCoord>122</xCoord>
<yCoord>226</yCoord>
</edgeMap>
<edgeMap>
<xCoord>122</xCoord>
<yCoord>225</yCoord>
</edgeMap>
<edgeMap>
<xCoord>122</xCoord>
<yCoord>224</yCoord>
</edgeMap>
<edgeMap>
<xCoord>122</xCoord>
<yCoord>223</yCoord>
</edgeMap>
<edgeMap>
<xCoord>121</xCoord>
<yCoord>222</yCoord>
</edgeMap>
<edgeMap>
<xCoord>120</xCoord>
<yCoord>221</yCoord>
</edgeMap>
<edgeMap>
<xCoord>119</xCoord>
<yCoord>221</yCoord>
</edgeMap>
<edgeMap>
<xCoord>118</xCoord>
<yCoord>221</yCoord>
</edgeMap>
<edgeMap>
<xCoord>117</xCoord>
<yCoord>222</yCoord>
</edgeMap>
<edgeMap>
<xCoord>116</xCoord>
<yCoord>223</yCoord>
</edgeMap>
<edgeMap>
<xCoord>115</xCoord>
<yCoord>223</yCoord>
</edgeMap>
<edgeMap>
<xCoord>114</xCoord>
<yCoord>224</yCoord>
</edgeMap>
<edgeMap>
<xCoord>113</xCoord>
<yCoord>225</yCoord>
</edgeMap>
<edgeMap>
<xCoord>113</xCoord>
<yCoord>226</yCoord>
</edgeMap>
<edgeMap>
<xCoord>113</xCoord>
<yCoord>227</yCoord>
</edgeMap>
<edgeMap>
<xCoord>113</xCoord>
<yCoord>228</yCoord>
</edgeMap>
<edgeMap>
<xCoord>113</xCoord>
<yCoord>229</yCoord>
</edgeMap>
<edgeMap>
<xCoord>113</xCoord>
<yCoord>230</yCoord>
</edgeMap>
<edgeMap>
<xCoord>114</xCoord>
<yCoord>231</yCoord>
</edgeMap>
<edgeMap>
<xCoord>115</xCoord>
<yCoord>232</yCoord>
</edgeMap>
<edgeMap>
<xCoord>116</xCoord>
<yCoord>232</yCoord>
</edgeMap>
<edgeMap>
<xCoord>117</xCoord>
<yCoord>232</yCoord>
</edgeMap>
<edgeMap>
<xCoord>118</xCoord>
<yCoord>232</yCoord>
</edgeMap>
</roi>
<roi>
<imageZposition>-186.25</imageZposition>
<imageSOP_UID>1.3.6.1.4.1.14519.5.2.1.6279.6001.347595149429264501151829733478</imageSOP_UID>
<inclusion>TRUE</inclusion>
<edgeMap>
<xCoord>118</xCoord>
<yCoord>231</yCoord>
</edgeMap>
<edgeMap>
<xCoord>119</xCoord>
<yCoord>230</yCoord>
</edgeMap>
<edgeMap>
<xCoord>120</xCoord>
<yCoord>229</yCoord>
</edgeMap>
<edgeMap>
<xCoord>120</xCoord>
<yCoord>228</yCoord>
</edgeMap>
<edgeMap>
<xCoord>120</xCoord>
<yCoord>227</yCoord>
</edgeMap>
<edgeMap>
<xCoord>121</xCoord>
<yCoord>226</yCoord>
</edgeMap>
<edgeMap>
<xCoord>120</xCoord>
<yCoord>226</yCoord>
</edgeMap>
<edgeMap>
<xCoord>119</xCoord>
<yCoord>226</yCoord>
</edgeMap>
<edgeMap>
<xCoord>118</xCoord>
<yCoord>226</yCoord>
</edgeMap>
<edgeMap>
<xCoord>117</xCoord>
<yCoord>227</yCoord>
</edgeMap>
<edgeMap>
<xCoord>116</xCoord>
<yCoord>227</yCoord>
</edgeMap>
<edgeMap>
<xCoord>115</xCoord>
<yCoord>228</yCoord>
</edgeMap>
<edgeMap>
<xCoord>116</xCoord>
<yCoord>229</yCoord>
</edgeMap>
<edgeMap>
<xCoord>116</xCoord>
<yCoord>230</yCoord>
</edgeMap>
<edgeMap>
<xCoord>116</xCoord>
<yCoord>231</yCoord>
</edgeMap>
<edgeMap>
<xCoord>117</xCoord>
<yCoord>231</yCoord>
</edgeMap>
<edgeMap>
<xCoord>118</xCoord>
<yCoord>231</yCoord>
</edgeMap>
</roi>
</unblindedReadNodule>
<unblindedReadNodule>
<noduleID>MI014_21079</noduleID>
<roi>
<imageZposition>-136.25</imageZposition>
<imageSOP_UID>1.3.6.1.4.1.14519.5.2.1.6279.6001.184197526933674673824920343368</imageSOP_UID>
<inclusion>TRUE</inclusion>
<edgeMap>
<xCoord>133</xCoord>
<yCoord>241</yCoord>
</edgeMap>
</roi>
</unblindedReadNodule>
<unblindedReadNodule>
<noduleID>MI014_21080</noduleID>
<roi>
<imageZposition>-128.75</imageZposition>
<imageSOP_UID>1.3.6.1.4.1.14519.5.2.1.6279.6001.268927420478460244563737324292</imageSOP_UID>
<inclusion>TRUE</inclusion>
<edgeMap>
<xCoord>109</xCoord>
<yCoord>286</yCoord>
</edgeMap>
</roi>
</unblindedReadNodule>
<unblindedReadNodule>
<noduleID>MI014_21081</noduleID>
<roi>
<imageZposition>-128.75</imageZposition>
<imageSOP_UID>1.3.6.1.4.1.14519.5.2.1.6279.6001.268927420478460244563737324292</imageSOP_UID>
<inclusion>TRUE</inclusion>
<edgeMap>
<xCoord>114</xCoord>
<yCoord>304</yCoord>
</edgeMap>
</roi>
</unblindedReadNodule>
<unblindedReadNodule>
<noduleID>MI014_21082</noduleID>
<roi>
<imageZposition>-123.75</imageZposition>
<imageSOP_UID>1.3.6.1.4.1.14519.5.2.1.6279.6001.975551332265766135522071530733</imageSOP_UID>
<inclusion>TRUE</inclusion>
<edgeMap>
<xCoord>109</xCoord>
<yCoord>278</yCoord>
</edgeMap>
</roi>
</unblindedReadNodule>
<unblindedReadNodule>
<noduleID>MI014_21083</noduleID>
<roi>
<imageZposition>-86.25</imageZposition>
<imageSOP_UID>1.3.6.1.4.1.14519.5.2.1.6279.6001.301233151183175398458026856650</imageSOP_UID>
<inclusion>TRUE</inclusion>
<edgeMap>
<xCoord>181</xCoord>
<yCoord>295</yCoord>
</edgeMap>
</roi>
</unblindedReadNodule>
<unblindedReadNodule>
<noduleID>MI014_21027</noduleID>
<characteristics>
<subtlety>4</subtlety>
<internalStructure>1</internalStructure>
<calcification>6</calcification>
<sphericity>3</sphericity>
<margin>2</margin>
<lobulation>1</lobulation>
<spiculation>2</spiculation>
<texture>2</texture>
<malignancy>3</malignancy>
</characteristics>
<roi>
<imageZposition>-173.75</imageZposition>
<imageSOP_UID>1.3.6.1.4.1.14519.5.2.1.6279.6001.105646261308220104177089205496</imageSOP_UID>
<inclusion>TRUE</inclusion>
<edgeMap>
<xCoord>340</xCoord>
<yCoord>153</yCoord>
</edgeMap>
<edgeMap>
<xCoord>341</xCoord>
<yCoord>152</yCoord>
</edgeMap>
<edgeMap>
<xCoord>341</xCoord>
<yCoord>151</yCoord>
</edgeMap>
<edgeMap>
<xCoord>341</xCoord>
<yCoord>150</yCoord>
</edgeMap>
<edgeMap>
<xCoord>341</xCoord>
<yCoord>149</yCoord>
</edgeMap>
<edgeMap>
<xCoord>340</xCoord>
<yCoord>148</yCoord>
</edgeMap>
<edgeMap>
<xCoord>339</xCoord>
<yCoord>147</yCoord>
</edgeMap>
<edgeMap>
<xCoord>338</xCoord>
<yCoord>147</yCoord>
</edgeMap>
<edgeMap>
<xCoord>337</xCoord>
<yCoord>147</yCoord>
</edgeMap>
<edgeMap>
<xCoord>336</xCoord>
<yCoord>148</yCoord>
</edgeMap>
<edgeMap>
<xCoord>336</xCoord>
<yCoord>149</yCoord>
</edgeMap>
<edgeMap>
<xCoord>336</xCoord>
<yCoord>150</yCoord>
</edgeMap>
<edgeMap>
<xCoord>336</xCoord>
<yCoord>151</yCoord>
</edgeMap>
<edgeMap>
<xCoord>337</xCoord>
<yCoord>152</yCoord>
</edgeMap>
<edgeMap>
<xCoord>337</xCoord>
<yCoord>153</yCoord>
</edgeMap>
<edgeMap>
<xCoord>338</xCoord>
<yCoord>153</yCoord>
</edgeMap>
<edgeMap>
<xCoord>339</xCoord>
<yCoord>153</yCoord>
</edgeMap>
<edgeMap>
<xCoord>340</xCoord>
<yCoord>153</yCoord>
</edgeMap>
</roi>
<roi>
<imageZposition>-176.25</imageZposition>
<imageSOP_UID>1.3.6.1.4.1.14519.5.2.1.6279.6001.133228135975090002738063363480</imageSOP_UID>
<inclusion>TRUE</inclusion>
<edgeMap>
<xCoord>340</xCoord>
<yCoord>154</yCoord>
</edgeMap>
<edgeMap>
<xCoord>341</xCoord>
<yCoord>153</yCoord>
</edgeMap>
<edgeMap>
<xCoord>342</xCoord>
<yCoord>152</yCoord>
</edgeMap>
<edgeMap>
<xCoord>342</xCoord>
<yCoord>151</yCoord>
</edgeMap>
<edgeMap>
<xCoord>342</xCoord>
<yCoord>150</yCoord>
</edgeMap>
<edgeMap>
<xCoord>342</xCoord>
<yCoord>149</yCoord>
</edgeMap>
<edgeMap>
<xCoord>342</xCoord>
<yCoord>148</yCoord>
</edgeMap>
<edgeMap>
<xCoord>341</xCoord>
<yCoord>147</yCoord>
</edgeMap>
<edgeMap>
<xCoord>340</xCoord>
<yCoord>147</yCoord>
</edgeMap>
<edgeMap>
<xCoord>339</xCoord>
<yCoord>146</yCoord>
</edgeMap>
<edgeMap>
<xCoord>338</xCoord>
<yCoord>146</yCoord>
</edgeMap>
<edgeMap>
<xCoord>337</xCoord>
<yCoord>145</yCoord>
</edgeMap>
<edgeMap>
<xCoord>336</xCoord>
<yCoord>145</yCoord>
</edgeMap>
<edgeMap>
<xCoord>335</xCoord>
<yCoord>146</yCoord>
</edgeMap>
<edgeMap>
<xCoord>334</xCoord>
<yCoord>147</yCoord>
</edgeMap>
<edgeMap>
<xCoord>334</xCoord>
<yCoord>148</yCoord>
</edgeMap>
<edgeMap>
<xCoord>334</xCoord>
<yCoord>149</yCoord>
</edgeMap>
<edgeMap>
<xCoord>334</xCoord>
<yCoord>150</yCoord>
</edgeMap>
<edgeMap>
<xCoord>334</xCoord>
<yCoord>151</yCoord>
</edgeMap>
<edgeMap>
<xCoord>335</xCoord>
<yCoord>152</yCoord>
</edgeMap>
<edgeMap>
<xCoord>336</xCoord>
<yCoord>153</yCoord>
</edgeMap>
<edgeMap>
<xCoord>337</xCoord>
<yCoord>154</yCoord>
</edgeMap>
<edgeMap>
<xCoord>338</xCoord>
<yCoord>154</yCoord>
</edgeMap>
<edgeMap>
<xCoord>339</xCoord>
<yCoord>154</yCoord>
</edgeMap>
<edgeMap>
<xCoord>340</xCoord>
<yCoord>154</yCoord>
</edgeMap>
</roi>
<roi>
<imageZposition>-178.75</imageZposition>
<imageSOP_UID>1.3.6.1.4.1.14519.5.2.1.6279.6001.101832029027730594599826588841</imageSOP_UID>
<inclusion>TRUE</inclusion>
<edgeMap>
<xCoord>340</xCoord>
<yCoord>150</yCoord>
</edgeMap>
<edgeMap>
<xCoord>341</xCoord>
<yCoord>149</yCoord>
</edgeMap>
<edgeMap>
<xCoord>341</xCoord>
<yCoord>148</yCoord>
</edgeMap>
<edgeMap>
<xCoord>342</xCoord>
<yCoord>147</yCoord>
</edgeMap>
<edgeMap>
<xCoord>342</xCoord>
<yCoord>146</yCoord>
</edgeMap>
<edgeMap>
<xCoord>342</xCoord>
<yCoord>145</yCoord>
</edgeMap>
<edgeMap>
<xCoord>342</xCoord>
<yCoord>144</yCoord>
</edgeMap>
<edgeMap>
<xCoord>341</xCoord>
<yCoord>143</yCoord>
</edgeMap>
<edgeMap>
<xCoord>341</xCoord>
<yCoord>142</yCoord>
</edgeMap>
<edgeMap>
<xCoord>341</xCoord>
<yCoord>141</yCoord>
</edgeMap>
<edgeMap>
<xCoord>340</xCoord>
<yCoord>141</yCoord>
</edgeMap>
<edgeMap>
<xCoord>339</xCoord>
<yCoord>140</yCoord>
</edgeMap>
<edgeMap>
<xCoord>338</xCoord>
<yCoord>139</yCoord>
</edgeMap>
<edgeMap>
<xCoord>337</xCoord>
<yCoord>139</yCoord>
</edgeMap>
<edgeMap>
<xCoord>336</xCoord>
<yCoord>139</yCoord>
</edgeMap>
<edgeMap>
<xCoord>335</xCoord>
<yCoord>139</yCoord>
</edgeMap>
<edgeMap>
<xCoord>334</xCoord>
<yCoord>140</yCoord>
</edgeMap>
<edgeMap>
<xCoord>333</xCoord>
<yCoord>141</yCoord>
</edgeMap>
<edgeMap>
<xCoord>332</xCoord>
<yCoord>142</yCoord>
</edgeMap>
<edgeMap>
<xCoord>332</xCoord>
<yCoord>143</yCoord>
</edgeMap>
<edgeMap>
<xCoord>332</xCoord>
<yCoord>144</yCoord>
</edgeMap>
<edgeMap>
<xCoord>332</xCoord>
<yCoord>145</yCoord>
</edgeMap>
<edgeMap>
<xCoord>332</xCoord>
<yCoord>146</yCoord>
</edgeMap>
<edgeMap>
<xCoord>333</xCoord>
<yCoord>147</yCoord>
</edgeMap>
<edgeMap>
<xCoord>333</xCoord>
<yCoord>148</yCoord>
</edgeMap>
<edgeMap>
<xCoord>334</xCoord>
<yCoord>149</yCoord>
</edgeMap>
<edgeMap>
<xCoord>335</xCoord>
<yCoord>150</yCoord>
</edgeMap>
<edgeMap>
<xCoord>336</xCoord>
<yCoord>150</yCoord>
</edgeMap>
<edgeMap>
<xCoord>337</xCoord>
<yCoord>150</yCoord>
</edgeMap>
<edgeMap>
<xCoord>338</xCoord>
<yCoord>150</yCoord>
</edgeMap>
<edgeMap>
<xCoord>339</xCoord>
<yCoord>150</yCoord>
</edgeMap>
<edgeMap>
<xCoord>340</xCoord>
<yCoord>150</yCoord>
</edgeMap>
</roi>
<roi>
<imageZposition>-181.25</imageZposition>
<imageSOP_UID>1.3.6.1.4.1.14519.5.2.1.6279.6001.122955533617539752730533836044</imageSOP_UID>
<inclusion>TRUE</inclusion>
<edgeMap>
<xCoord>337</xCoord>
<yCoord>148</yCoord>
</edgeMap>
<edgeMap>
<xCoord>338</xCoord>
<yCoord>147</yCoord>
</edgeMap>
<edgeMap>
<xCoord>339</xCoord>
<yCoord>147</yCoord>
</edgeMap>
<edgeMap>
<xCoord>340</xCoord>
<yCoord>146</yCoord>
</edgeMap>
<edgeMap>
<xCoord>341</xCoord>
<yCoord>145</yCoord>
</edgeMap>
<edgeMap>
<xCoord>341</xCoord>
<yCoord>144</yCoord>
</edgeMap>
<edgeMap>
<xCoord>341</xCoord>
<yCoord>143</yCoord>
</edgeMap>
<edgeMap>
<xCoord>340</xCoord>
<yCoord>142</yCoord>
</edgeMap>
<edgeMap>
<xCoord>339</xCoord>
<yCoord>141</yCoord>
</edgeMap>
<edgeMap>
<xCoord>339</xCoord>
<yCoord>140</yCoord>
</edgeMap>
<edgeMap>
<xCoord>338</xCoord>
<yCoord>140</yCoord>
</edgeMap>
<edgeMap>
<xCoord>337</xCoord>
<yCoord>139</yCoord>
</edgeMap>
<edgeMap>
<xCoord>336</xCoord>
<yCoord>139</yCoord>
</edgeMap>
<edgeMap>
<xCoord>335</xCoord>
<yCoord>139</yCoord>
</edgeMap>
<edgeMap>
<xCoord>334</xCoord>
<yCoord>139</yCoord>
</edgeMap>
<edgeMap>
<xCoord>333</xCoord>
<yCoord>140</yCoord>
</edgeMap>
<edgeMap>
<xCoord>332</xCoord>
<yCoord>141</yCoord>
</edgeMap>
<edgeMap>
<xCoord>332</xCoord>
<yCoord>142</yCoord>
</edgeMap>
<edgeMap>
<xCoord>332</xCoord>
<yCoord>143</yCoord>
</edgeMap>
<edgeMap>
<xCoord>332</xCoord>
<yCoord>144</yCoord>
</edgeMap>
<edgeMap>
<xCoord>332</xCoord>
<yCoord>145</yCoord>
</edgeMap>
<edgeMap>
<xCoord>332</xCoord>
<yCoord>146</yCoord>
</edgeMap>
<edgeMap>
<xCoord>333</xCoord>
<yCoord>147</yCoord>
</edgeMap>
<edgeMap>
<xCoord>334</xCoord>
<yCoord>148</yCoord>
</edgeMap>
<edgeMap>
<xCoord>335</xCoord>
<yCoord>148</yCoord>
</edgeMap>
<edgeMap>
<xCoord>336</xCoord>
<yCoord>148</yCoord>
</edgeMap>
<edgeMap>
<xCoord>337</xCoord>
<yCoord>148</yCoord>
</edgeMap>
</roi>
</unblindedReadNodule>
<unblindedReadNodule>
<noduleID>MI014_21045</noduleID>
<characteristics>
<subtlety>4</subtlety>
<internalStructure>1</internalStructure>
<calcification>6</calcification>
<sphericity>3</sphericity>
<margin>2</margin>
<lobulation>1</lobulation>
<spiculation>4</spiculation>
<texture>3</texture>
<malignancy>1</malignancy>
</characteristics>
<roi>
<imageZposition>-173.75</imageZposition>
<imageSOP_UID>1.3.6.1.4.1.14519.5.2.1.6279.6001.105646261308220104177089205496</imageSOP_UID>
<inclusion>TRUE</inclusion>
<edgeMap>
<xCoord>347</xCoord>
<yCoord>179</yCoord>
</edgeMap>
<edgeMap>
<xCoord>348</xCoord>
<yCoord>178</yCoord>
</edgeMap>
<edgeMap>
<xCoord>348</xCoord>
<yCoord>177</yCoord>
</edgeMap>
<edgeMap>
<xCoord>348</xCoord>
<yCoord>176</yCoord>
</edgeMap>
<edgeMap>
<xCoord>348</xCoord>
<yCoord>175</yCoord>
</edgeMap>
<edgeMap>
<xCoord>347</xCoord>
<yCoord>174</yCoord>
</edgeMap>
<edgeMap>
<xCoord>347</xCoord>
<yCoord>173</yCoord>
</edgeMap>
<edgeMap>
<xCoord>346</xCoord>
<yCoord>172</yCoord>
</edgeMap>
<edgeMap>
<xCoord>345</xCoord>
<yCoord>172</yCoord>
</edgeMap>
<edgeMap>
<xCoord>344</xCoord>
<yCoord>172</yCoord>
</edgeMap>
<edgeMap>
<xCoord>343</xCoord>
<yCoord>173</yCoord>
</edgeMap>
<edgeMap>
<xCoord>342</xCoord>
<yCoord>174</yCoord>
</edgeMap>
<edgeMap>
<xCoord>342</xCoord>
<yCoord>175</yCoord>
</edgeMap>
<edgeMap>
<xCoord>342</xCoord>
<yCoord>176</yCoord>
</edgeMap>
<edgeMap>
<xCoord>342</xCoord>
<yCoord>177</yCoord>
</edgeMap>
<edgeMap>
<xCoord>343</xCoord>
<yCoord>178</yCoord>
</edgeMap>
<edgeMap>
<xCoord>344</xCoord>
<yCoord>179</yCoord>
</edgeMap>
<edgeMap>
<xCoord>345</xCoord>
<yCoord>179</yCoord>
</edgeMap>
<edgeMap>
<xCoord>346</xCoord>
<yCoord>179</yCoord>
</edgeMap>
<edgeMap>
<xCoord>347</xCoord>
<yCoord>179</yCoord>
</edgeMap>
</roi>
<roi>
<imageZposition>-176.25</imageZposition>
<imageSOP_UID>1.3.6.1.4.1.14519.5.2.1.6279.6001.133228135975090002738063363480</imageSOP_UID>
<inclusion>TRUE</inclusion>
<edgeMap>
<xCoord>346</xCoord>
<yCoord>179</yCoord>
</edgeMap>
<edgeMap>
<xCoord>347</xCoord>
<yCoord>178</yCoord>
</edgeMap>
<edgeMap>
<xCoord>348</xCoord>
<yCoord>177</yCoord>
</edgeMap>
<edgeMap>
<xCoord>348</xCoord>
<yCoord>176</yCoord>
</edgeMap>
<edgeMap>
<xCoord>348</xCoord>
<yCoord>175</yCoord>
</edgeMap>
<edgeMap>
<xCoord>348</xCoord>
<yCoord>174</yCoord>
</edgeMap>
<edgeMap>
<xCoord>348</xCoord>
<yCoord>173</yCoord>
</edgeMap>
<edgeMap>
<xCoord>347</xCoord>
<yCoord>172</yCoord>
</edgeMap>
<edgeMap>
<xCoord>346</xCoord>
<yCoord>172</yCoord>
</edgeMap>
<edgeMap>
<xCoord>345</xCoord>
<yCoord>172</yCoord>
</edgeMap>
<edgeMap>
<xCoord>344</xCoord>
<yCoord>172</yCoord>
</edgeMap>
<edgeMap>
<xCoord>343</xCoord>
<yCoord>172</yCoord>
</edgeMap>
<edgeMap>
<xCoord>343</xCoord>
<yCoord>173</yCoord>
</edgeMap>
<edgeMap>
<xCoord>342</xCoord>
<yCoord>174</yCoord>
</edgeMap>
<edgeMap>
<xCoord>342</xCoord>
<yCoord>175</yCoord>
</edgeMap>
<edgeMap>
<xCoord>342</xCoord>
<yCoord>176</yCoord>
</edgeMap>
<edgeMap>
<xCoord>342</xCoord>
<yCoord>177</yCoord>
</edgeMap>
<edgeMap>
<xCoord>342</xCoord>
<yCoord>178</yCoord>
</edgeMap>
<edgeMap>
<xCoord>343</xCoord>
<yCoord>178</yCoord>
</edgeMap>
<edgeMap>
<xCoord>344</xCoord>
<yCoord>179</yCoord>
</edgeMap>
<edgeMap>
<xCoord>345</xCoord>
<yCoord>179</yCoord>
</edgeMap>
<edgeMap>
<xCoord>346</xCoord>
<yCoord>179</yCoord>
</edgeMap>
</roi>
<roi>
<imageZposition>-178.75</imageZposition>
<imageSOP_UID>1.3.6.1.4.1.14519.5.2.1.6279.6001.101832029027730594599826588841</imageSOP_UID>
<inclusion>TRUE</inclusion>
<edgeMap>
<xCoord>345</xCoord>
<yCoord>178</yCoord>
</edgeMap>
<edgeMap>
<xCoord>346</xCoord>
<yCoord>177</yCoord>
</edgeMap>
<edgeMap>
<xCoord>347</xCoord>
<yCoord>177</yCoord>
</edgeMap>
<edgeMap>
<xCoord>347</xCoord>
<yCoord>176</yCoord>
</edgeMap>
<edgeMap>
<xCoord>347</xCoord>
<yCoord>175</yCoord>
</edgeMap>
<edgeMap>
<xCoord>347</xCoord>
<yCoord>174</yCoord>
</edgeMap>
<edgeMap>
<xCoord>347</xCoord>
<yCoord>173</yCoord>
</edgeMap>
<edgeMap>
<xCoord>346</xCoord>
<yCoord>172</yCoord>
</edgeMap>
<edgeMap>
<xCoord>345</xCoord>
<yCoord>172</yCoord>
</edgeMap>
<edgeMap>
<xCoord>344</xCoord>
<yCoord>173</yCoord>
</edgeMap>
<edgeMap>
<xCoord>343</xCoord>
<yCoord>173</yCoord>
</edgeMap>
<edgeMap>
<xCoord>342</xCoord>
<yCoord>174</yCoord>
</edgeMap>
<edgeMap>
<xCoord>342</xCoord>
<yCoord>175</yCoord>
</edgeMap>
<edgeMap>
<xCoord>342</xCoord>
<yCoord>176</yCoord>
</edgeMap>
<edgeMap>
<xCoord>343</xCoord>
<yCoord>177</yCoord>
</edgeMap>
<edgeMap>
<xCoord>344</xCoord>
<yCoord>177</yCoord>
</edgeMap>
<edgeMap>
<xCoord>345</xCoord>
<yCoord>178</yCoord>
</edgeMap>
</roi>
<roi>
<imageZposition>-181.25</imageZposition>
<imageSOP_UID>1.3.6.1.4.1.14519.5.2.1.6279.6001.122955533617539752730533836044</imageSOP_UID>
<inclusion>TRUE</inclusion>
<edgeMap>
<xCoord>346</xCoord>
<yCoord>175</yCoord>
</edgeMap>
<edgeMap>
<xCoord>346</xCoord>
<yCoord>174</yCoord>
</edgeMap>
<edgeMap>
<xCoord>346</xCoord>
<yCoord>173</yCoord>
</edgeMap>
<edgeMap>
<xCoord>346</xCoord>
<yCoord>172</yCoord>
</edgeMap>
<edgeMap>
<xCoord>346</xCoord>
<yCoord>171</yCoord>
</edgeMap>
<edgeMap>
<xCoord>345</xCoord>
<yCoord>171</yCoord>
</edgeMap>
<edgeMap>
<xCoord>344</xCoord>
<yCoord>171</yCoord>
</edgeMap>
<edgeMap>
<xCoord>343</xCoord>
<yCoord>172</yCoord>
</edgeMap>
<edgeMap>
<xCoord>343</xCoord>
<yCoord>173</yCoord>
</edgeMap>
<edgeMap>
<xCoord>344</xCoord>
<yCoord>174</yCoord>
</edgeMap>
<edgeMap>
<xCoord>345</xCoord>
<yCoord>175</yCoord>
</edgeMap>
<edgeMap>
<xCoord>346</xCoord>
<yCoord>175</yCoord>
</edgeMap>
</roi>
</unblindedReadNodule>
<unblindedReadNodule>
<noduleID>MI014_21049</noduleID>
<characteristics>
<subtlety>3</subtlety>
<internalStructure>1</internalStructure>
<calcification>6</calcification>
<sphericity>2</sphericity>
<margin>2</margin>
<lobulation>1</lobulation>
<spiculation>1</spiculation>
<texture>1</texture>
<malignancy>1</malignancy>
</characteristics>
<roi>
<imageZposition>-176.25</imageZposition>
<imageSOP_UID>1.3.6.1.4.1.14519.5.2.1.6279.6001.133228135975090002738063363480</imageSOP_UID>
<inclusion>TRUE</inclusion>
<edgeMap>
<xCoord>362</xCoord>
<yCoord>172</yCoord>
</edgeMap>
<edgeMap>
<xCoord>363</xCoord>
<yCoord>171</yCoord>
</edgeMap>
<edgeMap>
<xCoord>364</xCoord>
<yCoord>170</yCoord>
</edgeMap>
<edgeMap>
<xCoord>364</xCoord>
<yCoord>169</yCoord>
</edgeMap>
<edgeMap>
<xCoord>364</xCoord>
<yCoord>168</yCoord>
</edgeMap>
<edgeMap>
<xCoord>364</xCoord>
<yCoord>167</yCoord>
</edgeMap>
<edgeMap>
<xCoord>364</xCoord>
<yCoord>166</yCoord>
</edgeMap>
<edgeMap>
<xCoord>363</xCoord>
<yCoord>166</yCoord>
</edgeMap>
<edgeMap>
<xCoord>362</xCoord>
<yCoord>166</yCoord>
</edgeMap>
<edgeMap>
<xCoord>361</xCoord>
<yCoord>166</yCoord>
</edgeMap>
<edgeMap>
<xCoord>360</xCoord>
<yCoord>167</yCoord>
</edgeMap>
<edgeMap>
<xCoord>359</xCoord>
<yCoord>167</yCoord>
</edgeMap>
<edgeMap>
<xCoord>358</xCoord>
<yCoord>168</yCoord>
</edgeMap>
<edgeMap>
<xCoord>357</xCoord>
<yCoord>169</yCoord>
</edgeMap>
<edgeMap>
<xCoord>358</xCoord>
<yCoord>170</yCoord>
</edgeMap>
<edgeMap>
<xCoord>359</xCoord>
<yCoord>171</yCoord>
</edgeMap>
<edgeMap>
<xCoord>360</xCoord>
<yCoord>172</yCoord>
</edgeMap>
<edgeMap>
<xCoord>361</xCoord>
<yCoord>172</yCoord>
</edgeMap>
<edgeMap>
<xCoord>362</xCoord>
<yCoord>172</yCoord>
</edgeMap>
</roi>
<roi>
<imageZposition>-178.75</imageZposition>
<imageSOP_UID>1.3.6.1.4.1.14519.5.2.1.6279.6001.101832029027730594599826588841</imageSOP_UID>
<inclusion>TRUE</inclusion>
<edgeMap>
<xCoord>362</xCoord>
<yCoord>172</yCoord>
</edgeMap>
<edgeMap>
<xCoord>363</xCoord>
<yCoord>171</yCoord>
</edgeMap>
<edgeMap>
<xCoord>364</xCoord>
<yCoord>171</yCoord>
</edgeMap>
<edgeMap>
<xCoord>365</xCoord>
<yCoord>170</yCoord>
</edgeMap>
<edgeMap>
<xCoord>364</xCoord>
<yCoord>169</yCoord>
</edgeMap>
<edgeMap>
<xCoord>364</xCoord>
<yCoord>168</yCoord>
</edgeMap>
<edgeMap>
<xCoord>364</xCoord>
<yCoord>167</yCoord>
</edgeMap>
<edgeMap>
<xCoord>363</xCoord>
<yCoord>167</yCoord>
</edgeMap>
<edgeMap>
<xCoord>362</xCoord>
<yCoord>166</yCoord>
</edgeMap>
<edgeMap>
<xCoord>361</xCoord>
<yCoord>165</yCoord>
</edgeMap>
<edgeMap>
<xCoord>360</xCoord>
<yCoord>165</yCoord>
</edgeMap>
<edgeMap>
<xCoord>359</xCoord>
<yCoord>166</yCoord>
</edgeMap>
<edgeMap>
<xCoord>358</xCoord>
<yCoord>167</yCoord>
</edgeMap>
<edgeMap>
<xCoord>357</xCoord>
<yCoord>167</yCoord>
</edgeMap>
<edgeMap>
<xCoord>357</xCoord>
<yCoord>168</yCoord>
</edgeMap>
<edgeMap>
<xCoord>357</xCoord>
<yCoord>169</yCoord>
</edgeMap>
<edgeMap>
<xCoord>357</xCoord>
<yCoord>170</yCoord>
</edgeMap>
<edgeMap>
<xCoord>358</xCoord>
<yCoord>171</yCoord>
</edgeMap>
<edgeMap>
<xCoord>359</xCoord>
<yCoord>172</yCoord>
</edgeMap>
<edgeMap>
<xCoord>360</xCoord>
<yCoord>172</yCoord>
</edgeMap>
<edgeMap>
<xCoord>361</xCoord>
<yCoord>172</yCoord>
</edgeMap>
<edgeMap>
<xCoord>362</xCoord>
<yCoord>172</yCoord>
</edgeMap>
</roi>
</unblindedReadNodule>
<unblindedReadNodule>
<noduleID>MI014_21028</noduleID>
<characteristics>
<subtlety>2</subtlety>
<internalStructure>1</internalStructure>
<calcification>6</calcification>
<sphericity>3</sphericity>
<margin>1</margin>
<lobulation>1</lobulation>
<spiculation>1</spiculation>
<texture>1</texture>
<malignancy>1</malignancy>
</characteristics>
<roi>
<imageZposition>-213.75</imageZposition>
<imageSOP_UID>1.3.6.1.4.1.14519.5.2.1.6279.6001.158557555163415431833719129057</imageSOP_UID>
<inclusion>TRUE</inclusion>
<edgeMap>
<xCoord>357</xCoord>
<yCoord>159</yCoord>
</edgeMap>
<edgeMap>
<xCoord>358</xCoord>
<yCoord>158</yCoord>
</edgeMap>
<edgeMap>
<xCoord>359</xCoord>
<yCoord>158</yCoord>
</edgeMap>
<edgeMap>
<xCoord>360</xCoord>
<yCoord>158</yCoord>
</edgeMap>
<edgeMap>
<xCoord>361</xCoord>
<yCoord>157</yCoord>
</edgeMap>
<edgeMap>
<xCoord>362</xCoord>
<yCoord>157</yCoord>
</edgeMap>
<edgeMap>
<xCoord>363</xCoord>
<yCoord>156</yCoord>
</edgeMap>
<edgeMap>
<xCoord>363</xCoord>
<yCoord>155</yCoord>
</edgeMap>
<edgeMap>
<xCoord>362</xCoord>
<yCoord>154</yCoord>
</edgeMap>
<edgeMap>
<xCoord>361</xCoord>
<yCoord>153</yCoord>
</edgeMap>
<edgeMap>
<xCoord>360</xCoord>
<yCoord>152</yCoord>
</edgeMap>
<edgeMap>
<xCoord>360</xCoord>
<yCoord>151</yCoord>
</edgeMap>
<edgeMap>
<xCoord>359</xCoord>
<yCoord>151</yCoord>
</edgeMap>
<edgeMap>
<xCoord>358</xCoord>
<yCoord>152</yCoord>
</edgeMap>
<edgeMap>
<xCoord>357</xCoord>
<yCoord>152</yCoord>
</edgeMap>
<edgeMap>
<xCoord>356</xCoord>
<yCoord>153</yCoord>
</edgeMap>
<edgeMap>
<xCoord>356</xCoord>
<yCoord>154</yCoord>
</edgeMap>
<edgeMap>
<xCoord>356</xCoord>
<yCoord>155</yCoord>
</edgeMap>
<edgeMap>
<xCoord>356</xCoord>
<yCoord>156</yCoord>
</edgeMap>
<edgeMap>
<xCoord>356</xCoord>
<yCoord>157</yCoord>
</edgeMap>
<edgeMap>
<xCoord>356</xCoord>
<yCoord>158</yCoord>
</edgeMap>
<edgeMap>
<xCoord>356</xCoord>
<yCoord>159</yCoord>
</edgeMap>
<edgeMap>
<xCoord>357</xCoord>
<yCoord>159</yCoord>
</edgeMap>
</roi>
<roi>
<imageZposition>-216.25</imageZposition>
<imageSOP_UID>1.3.6.1.4.1.14519.5.2.1.6279.6001.337416681462937244652858506163</imageSOP_UID>
<inclusion>TRUE</inclusion>
<edgeMap>
<xCoord>357</xCoord>
<yCoord>156</yCoord>
</edgeMap>
<edgeMap>
<xCoord>358</xCoord>
<yCoord>155</yCoord>
</edgeMap>
<edgeMap>
<xCoord>358</xCoord>
<yCoord>154</yCoord>
</edgeMap>
<edgeMap>
<xCoord>359</xCoord>
<yCoord>153</yCoord>
</edgeMap>
<edgeMap>
<xCoord>360</xCoord>
<yCoord>153</yCoord>
</edgeMap>
<edgeMap>
<xCoord>360</xCoord>
<yCoord>152</yCoord>
</edgeMap>
<edgeMap>
<xCoord>360</xCoord>
<yCoord>151</yCoord>
</edgeMap>
<edgeMap>
<xCoord>360</xCoord>
<yCoord>150</yCoord>
</edgeMap>
<edgeMap>
<xCoord>360</xCoord>
<yCoord>149</yCoord>
</edgeMap>
<edgeMap>
<xCoord>360</xCoord>
<yCoord>148</yCoord>
</edgeMap>
<edgeMap>
<xCoord>359</xCoord>
<yCoord>147</yCoord>
</edgeMap>
<edgeMap>
<xCoord>358</xCoord>
<yCoord>147</yCoord>
</edgeMap>
<edgeMap>
<xCoord>357</xCoord>
<yCoord>146</yCoord>
</edgeMap>
<edgeMap>
<xCoord>356</xCoord>
<yCoord>146</yCoord>
</edgeMap>
<edgeMap>
<xCoord>355</xCoord>
<yCoord>147</yCoord>
</edgeMap>
<edgeMap>
<xCoord>354</xCoord>
<yCoord>147</yCoord>
</edgeMap>
<edgeMap>
<xCoord>354</xCoord>
<yCoord>148</yCoord>
</edgeMap>
<edgeMap>
<xCoord>354</xCoord>
<yCoord>149</yCoord>
</edgeMap>
<edgeMap>
<xCoord>354</xCoord>
<yCoord>150</yCoord>
</edgeMap>
<edgeMap>
<xCoord>355</xCoord>
<yCoord>151</yCoord>
</edgeMap>
<edgeMap>
<xCoord>355</xCoord>
<yCoord>152</yCoord>
</edgeMap>
<edgeMap>
<xCoord>355</xCoord>
<yCoord>153</yCoord>
</edgeMap>
<edgeMap>
<xCoord>355</xCoord>
<yCoord>154</yCoord>
</edgeMap>
<edgeMap>
<xCoord>355</xCoord>
<yCoord>155</yCoord>
</edgeMap>
<edgeMap>
<xCoord>356</xCoord>
<yCoord>156</yCoord>
</edgeMap>
<edgeMap>
<xCoord>357</xCoord>
<yCoord>156</yCoord>
</edgeMap>
</roi>
<roi>
<imageZposition>-218.75</imageZposition>
<imageSOP_UID>1.3.6.1.4.1.14519.5.2.1.6279.6001.702807320905023247838958762677</imageSOP_UID>
<inclusion>TRUE</inclusion>
<edgeMap>
<xCoord>357</xCoord>
<yCoord>152</yCoord>
</edgeMap>
<edgeMap>
<xCoord>358</xCoord>
<yCoord>151</yCoord>
</edgeMap>
<edgeMap>
<xCoord>359</xCoord>
<yCoord>151</yCoord>
</edgeMap>
<edgeMap>
<xCoord>359</xCoord>
<yCoord>150</yCoord>
</edgeMap>
<edgeMap>
<xCoord>358</xCoord>
<yCoord>149</yCoord>
</edgeMap>
<edgeMap>
<xCoord>359</xCoord>
<yCoord>148</yCoord>
</edgeMap>
<edgeMap>
<xCoord>359</xCoord>
<yCoord>147</yCoord>
</edgeMap>
<edgeMap>
<xCoord>359</xCoord>
<yCoord>146</yCoord>
</edgeMap>
<edgeMap>
<xCoord>358</xCoord>
<yCoord>145</yCoord>
</edgeMap>
<edgeMap>
<xCoord>357</xCoord>
<yCoord>144</yCoord>
</edgeMap>
<edgeMap>
<xCoord>356</xCoord>
<yCoord>143</yCoord>
</edgeMap>
<edgeMap>
<xCoord>355</xCoord>
<yCoord>143</yCoord>
</edgeMap>
<edgeMap>
<xCoord>354</xCoord>
<yCoord>143</yCoord>
</edgeMap>
<edgeMap>
<xCoord>354</xCoord>
<yCoord>144</yCoord>
</edgeMap>
<edgeMap>
<xCoord>354</xCoord>
<yCoord>145</yCoord>
</edgeMap>
<edgeMap>
<xCoord>353</xCoord>
<yCoord>146</yCoord>
</edgeMap>
<edgeMap>
<xCoord>353</xCoord>
<yCoord>147</yCoord>
</edgeMap>
<edgeMap>
<xCoord>354</xCoord>
<yCoord>148</yCoord>
</edgeMap>
<edgeMap>
<xCoord>354</xCoord>
<yCoord>149</yCoord>
</edgeMap>
<edgeMap>
<xCoord>354</xCoord>
<yCoord>150</yCoord>
</edgeMap>
<edgeMap>
<xCoord>354</xCoord>
<yCoord>151</yCoord>
</edgeMap>
<edgeMap>
<xCoord>354</xCoord>
<yCoord>152</yCoord>
</edgeMap>
<edgeMap>
<xCoord>355</xCoord>
<yCoord>152</yCoord>
</edgeMap>
<edgeMap>
<xCoord>356</xCoord>
<yCoord>152</yCoord>
</edgeMap>
<edgeMap>
<xCoord>357</xCoord>
<yCoord>152</yCoord>
</edgeMap>
</roi>
<roi>
<imageZposition>-221.25</imageZposition>
<imageSOP_UID>1.3.6.1.4.1.14519.5.2.1.6279.6001.332049229115304361433126790990</imageSOP_UID>
<inclusion>TRUE</inclusion>
<edgeMap>
<xCoord>356</xCoord>
<yCoord>146</yCoord>
</edgeMap>
<edgeMap>
<xCoord>357</xCoord>
<yCoord>145</yCoord>
</edgeMap>
<edgeMap>
<xCoord>357</xCoord>
<yCoord>144</yCoord>
</edgeMap>
<edgeMap>
<xCoord>357</xCoord>
<yCoord>143</yCoord>
</edgeMap>
<edgeMap>
<xCoord>358</xCoord>
<yCoord>142</yCoord>
</edgeMap>
<edgeMap>
<xCoord>358</xCoord>
<yCoord>141</yCoord>
</edgeMap>
<edgeMap>
<xCoord>358</xCoord>
<yCoord>140</yCoord>
</edgeMap>
<edgeMap>
<xCoord>358</xCoord>
<yCoord>139</yCoord>
</edgeMap>
<edgeMap>
<xCoord>357</xCoord>
<yCoord>138</yCoord>
</edgeMap>
<edgeMap>
<xCoord>357</xCoord>
<yCoord>137</yCoord>
</edgeMap>
<edgeMap>
<xCoord>356</xCoord>
<yCoord>137</yCoord>
</edgeMap>
<edgeMap>
<xCoord>355</xCoord>
<yCoord>137</yCoord>
</edgeMap>
<edgeMap>
<xCoord>354</xCoord>
<yCoord>137</yCoord>
</edgeMap>
<edgeMap>
<xCoord>353</xCoord>
<yCoord>138</yCoord>
</edgeMap>
<edgeMap>
<xCoord>352</xCoord>
<yCoord>139</yCoord>
</edgeMap>
<edgeMap>
<xCoord>351</xCoord>
<yCoord>140</yCoord>
</edgeMap>
<edgeMap>
<xCoord>350</xCoord>
<yCoord>141</yCoord>
</edgeMap>
<edgeMap>
<xCoord>350</xCoord>
<yCoord>142</yCoord>
</edgeMap>
<edgeMap>
<xCoord>350</xCoord>
<yCoord>143</yCoord>
</edgeMap>
<edgeMap>
<xCoord>350</xCoord>
<yCoord>144</yCoord>
</edgeMap>
<edgeMap>
<xCoord>351</xCoord>
<yCoord>145</yCoord>
</edgeMap>
<edgeMap>
<xCoord>352</xCoord>
<yCoord>146</yCoord>
</edgeMap>
<edgeMap>
<xCoord>353</xCoord>
<yCoord>146</yCoord>
</edgeMap>
<edgeMap>
<xCoord>354</xCoord>
<yCoord>146</yCoord>
</edgeMap>
<edgeMap>
<xCoord>355</xCoord>
<yCoord>146</yCoord>
</edgeMap>
<edgeMap>
<xCoord>356</xCoord>
<yCoord>146</yCoord>
</edgeMap>
</roi>
<roi>
<imageZposition>-223.75</imageZposition>
<imageSOP_UID>1.3.6.1.4.1.14519.5.2.1.6279.6001.278994489094138281163755467856</imageSOP_UID>
<inclusion>TRUE</inclusion>
<edgeMap>
<xCoord>355</xCoord>
<yCoord>144</yCoord>
</edgeMap>
<edgeMap>
<xCoord>356</xCoord>
<yCoord>143</yCoord>
</edgeMap>
<edgeMap>
<xCoord>356</xCoord>
<yCoord>142</yCoord>
</edgeMap>
<edgeMap>
<xCoord>356</xCoord>
<yCoord>141</yCoord>
</edgeMap>
<edgeMap>
<xCoord>356</xCoord>
<yCoord>140</yCoord>
</edgeMap>
<edgeMap>
<xCoord>357</xCoord>
<yCoord>139</yCoord>
</edgeMap>
<edgeMap>
<xCoord>356</xCoord>
<yCoord>138</yCoord>
</edgeMap>
<edgeMap>
<xCoord>356</xCoord>
<yCoord>137</yCoord>
</edgeMap>
<edgeMap>
<xCoord>356</xCoord>
<yCoord>136</yCoord>
</edgeMap>
<edgeMap>
<xCoord>355</xCoord>
<yCoord>136</yCoord>
</edgeMap>
<edgeMap>
<xCoord>354</xCoord>
<yCoord>136</yCoord>
</edgeMap>
<edgeMap>
<xCoord>354</xCoord>
<yCoord>137</yCoord>
</edgeMap>
<edgeMap>
<xCoord>353</xCoord>
<yCoord>138</yCoord>
</edgeMap>
<edgeMap>
<xCoord>352</xCoord>
<yCoord>139</yCoord>
</edgeMap>
<edgeMap>
<xCoord>351</xCoord>
<yCoord>139</yCoord>
</edgeMap>
<edgeMap>
<xCoord>350</xCoord>
<yCoord>140</yCoord>
</edgeMap>
<edgeMap>
<xCoord>350</xCoord>
<yCoord>141</yCoord>
</edgeMap>
<edgeMap>
<xCoord>350</xCoord>
<yCoord>142</yCoord>
</edgeMap>
<edgeMap>
<xCoord>350</xCoord>
<yCoord>143</yCoord>
</edgeMap>
<edgeMap>
<xCoord>351</xCoord>
<yCoord>144</yCoord>
</edgeMap>
<edgeMap>
<xCoord>352</xCoord>
<yCoord>144</yCoord>
</edgeMap>
<edgeMap>
<xCoord>353</xCoord>
<yCoord>144</yCoord>
</edgeMap>
<edgeMap>
<xCoord>354</xCoord>
<yCoord>144</yCoord>
</edgeMap>
<edgeMap>
<xCoord>355</xCoord>
<yCoord>144</yCoord>
</edgeMap>
</roi>
</unblindedReadNodule>
<unblindedReadNodule>
<noduleID>MI014_21043</noduleID>
<characteristics>
<subtlety>2</subtlety>
<internalStructure>1</internalStructure>
<calcification>6</calcification>
<sphericity>3</sphericity>
<margin>1</margin>
<lobulation>1</lobulation>
<spiculation>1</spiculation>
<texture>1</texture>
<malignancy>2</malignancy>
</characteristics>
<roi>
<imageZposition>-198.75</imageZposition>
<imageSOP_UID>1.3.6.1.4.1.14519.5.2.1.6279.6001.128232423600594741113710272101</imageSOP_UID>
<inclusion>TRUE</inclusion>
<edgeMap>
<xCoord>319</xCoord>
<yCoord>132</yCoord>
</edgeMap>
<edgeMap>
<xCoord>320</xCoord>
<yCoord>131</yCoord>
</edgeMap>
<edgeMap>
<xCoord>321</xCoord>
<yCoord>131</yCoord>
</edgeMap>
<edgeMap>
<xCoord>322</xCoord>
<yCoord>131</yCoord>
</edgeMap>
<edgeMap>
<xCoord>322</xCoord>
<yCoord>130</yCoord>
</edgeMap>
<edgeMap>
<xCoord>323</xCoord>
<yCoord>129</yCoord>
</edgeMap>
<edgeMap>
<xCoord>324</xCoord>
<yCoord>128</yCoord>
</edgeMap>
<edgeMap>
<xCoord>325</xCoord>
<yCoord>127</yCoord>
</edgeMap>
<edgeMap>
<xCoord>325</xCoord>
<yCoord>126</yCoord>
</edgeMap>
<edgeMap>
<xCoord>325</xCoord>
<yCoord>125</yCoord>
</edgeMap>
<edgeMap>
<xCoord>324</xCoord>
<yCoord>124</yCoord>
</edgeMap>
<edgeMap>
<xCoord>323</xCoord>
<yCoord>123</yCoord>
</edgeMap>
<edgeMap>
<xCoord>322</xCoord>
<yCoord>123</yCoord>
</edgeMap>
<edgeMap>
<xCoord>321</xCoord>
<yCoord>123</yCoord>
</edgeMap>
<edgeMap>
<xCoord>320</xCoord>
<yCoord>123</yCoord>
</edgeMap>
<edgeMap>
<xCoord>319</xCoord>
<yCoord>123</yCoord>
</edgeMap>
<edgeMap>
<xCoord>318</xCoord>
<yCoord>124</yCoord>
</edgeMap>
<edgeMap>
<xCoord>317</xCoord>
<yCoord>124</yCoord>
</edgeMap>
<edgeMap>
<xCoord>317</xCoord>
<yCoord>125</yCoord>
</edgeMap>
<edgeMap>
<xCoord>316</xCoord>
<yCoord>126</yCoord>
</edgeMap>
<edgeMap>
<xCoord>316</xCoord>
<yCoord>127</yCoord>
</edgeMap>
<edgeMap>
<xCoord>316</xCoord>
<yCoord>128</yCoord>
</edgeMap>
<edgeMap>
<xCoord>316</xCoord>
<yCoord>129</yCoord>
</edgeMap>
<edgeMap>
<xCoord>316</xCoord>
<yCoord>130</yCoord>
</edgeMap>
<edgeMap>
<xCoord>317</xCoord>
<yCoord>131</yCoord>
</edgeMap>
<edgeMap>
<xCoord>318</xCoord>
<yCoord>132</yCoord>
</edgeMap>
<edgeMap>
<xCoord>319</xCoord>
<yCoord>132</yCoord>
</edgeMap>
</roi>
<roi>
<imageZposition>-201.25</imageZposition>
<imageSOP_UID>1.3.6.1.4.1.14519.5.2.1.6279.6001.125936518836425961859594435766</imageSOP_UID>
<inclusion>TRUE</inclusion>
<edgeMap>
<xCoord>321</xCoord>
<yCoord>132</yCoord>
</edgeMap>
<edgeMap>
<xCoord>321</xCoord>
<yCoord>131</yCoord>
</edgeMap>
<edgeMap>
<xCoord>322</xCoord>
<yCoord>130</yCoord>
</edgeMap>
<edgeMap>
<xCoord>322</xCoord>
<yCoord>129</yCoord>
</edgeMap>
<edgeMap>
<xCoord>323</xCoord>
<yCoord>128</yCoord>
</edgeMap>
<edgeMap>
<xCoord>323</xCoord>
<yCoord>127</yCoord>
</edgeMap>
<edgeMap>
<xCoord>323</xCoord>
<yCoord>126</yCoord>
</edgeMap>
<edgeMap>
<xCoord>323</xCoord>
<yCoord>125</yCoord>
</edgeMap>
<edgeMap>
<xCoord>323</xCoord>
<yCoord>124</yCoord>
</edgeMap>
<edgeMap>
<xCoord>322</xCoord>
<yCoord>124</yCoord>
</edgeMap>
<edgeMap>
<xCoord>321</xCoord>
<yCoord>123</yCoord>
</edgeMap>
<edgeMap>
<xCoord>320</xCoord>
<yCoord>122</yCoord>
</edgeMap>
<edgeMap>
<xCoord>319</xCoord>
<yCoord>122</yCoord>
</edgeMap>
<edgeMap>
<xCoord>318</xCoord>
<yCoord>122</yCoord>
</edgeMap>
<edgeMap>
<xCoord>317</xCoord>
<yCoord>123</yCoord>
</edgeMap>
<edgeMap>
<xCoord>316</xCoord>
<yCoord>123</yCoord>
</edgeMap>
<edgeMap>
<xCoord>315</xCoord>
<yCoord>124</yCoord>
</edgeMap>
<edgeMap>
<xCoord>315</xCoord>
<yCoord>125</yCoord>
</edgeMap>
<edgeMap>
<xCoord>314</xCoord>
<yCoord>126</yCoord>
</edgeMap>
<edgeMap>
<xCoord>314</xCoord>
<yCoord>127</yCoord>
</edgeMap>
<edgeMap>
<xCoord>315</xCoord>
<yCoord>128</yCoord>
</edgeMap>
<edgeMap>
<xCoord>315</xCoord>
<yCoord>129</yCoord>
</edgeMap>
<edgeMap>
<xCoord>316</xCoord>
<yCoord>129</yCoord>
</edgeMap>
<edgeMap>
<xCoord>317</xCoord>
<yCoord>130</yCoord>
</edgeMap>
<edgeMap>
<xCoord>318</xCoord>
<yCoord>131</yCoord>
</edgeMap>
<edgeMap>
<xCoord>318</xCoord>
<yCoord>132</yCoord>
</edgeMap>
<edgeMap>
<xCoord>319</xCoord>
<yCoord>132</yCoord>
</edgeMap>
<edgeMap>
<xCoord>320</xCoord>
<yCoord>132</yCoord>
</edgeMap>
<edgeMap>
<xCoord>321</xCoord>
<yCoord>132</yCoord>
</edgeMap>
</roi>
</unblindedReadNodule>
<unblindedReadNodule>
<noduleID>MI014_21084</noduleID>
<roi>
<imageZposition>-218.75</imageZposition>
<imageSOP_UID>1.3.6.1.4.1.14519.5.2.1.6279.6001.702807320905023247838958762677</imageSOP_UID>
<inclusion>TRUE</inclusion>
<edgeMap>
<xCoord>400</xCoord>
<yCoord>349</yCoord>
</edgeMap>
</roi>
</unblindedReadNodule>
<unblindedReadNodule>
<noduleID>MI014_21085</noduleID>
<roi>
<imageZposition>-218.75</imageZposition>
<imageSOP_UID>1.3.6.1.4.1.14519.5.2.1.6279.6001.702807320905023247838958762677</imageSOP_UID>
<inclusion>TRUE</inclusion>
<edgeMap>
<xCoord>395</xCoord>
<yCoord>361</yCoord>
</edgeMap>
</roi>
</unblindedReadNodule>
<unblindedReadNodule>
<noduleID>MI014_21087</noduleID>
<roi>
<imageZposition>-218.75</imageZposition>
<imageSOP_UID>1.3.6.1.4.1.14519.5.2.1.6279.6001.702807320905023247838958762677</imageSOP_UID>
<inclusion>TRUE</inclusion>
<edgeMap>
<xCoord>388</xCoord>
<yCoord>356</yCoord>
</edgeMap>
</roi>
</unblindedReadNodule>
<unblindedReadNodule>
<noduleID>MI014_21088</noduleID>
<roi>
<imageZposition>-203.75</imageZposition>
<imageSOP_UID>1.3.6.1.4.1.14519.5.2.1.6279.6001.126890295729155376242148550099</imageSOP_UID>
<inclusion>TRUE</inclusion>
<edgeMap>
<xCoord>356</xCoord>
<yCoord>389</yCoord>
</edgeMap>
</roi>
</unblindedReadNodule>
<unblindedReadNodule>
<noduleID>MI014_21089</noduleID>
<roi>
<imageZposition>-203.75</imageZposition>
<imageSOP_UID>1.3.6.1.4.1.14519.5.2.1.6279.6001.126890295729155376242148550099</imageSOP_UID>
<inclusion>TRUE</inclusion>
<edgeMap>
<xCoord>375</xCoord>
<yCoord>374</yCoord>
</edgeMap>
</roi>
</unblindedReadNodule>
<unblindedReadNodule>
<noduleID>MI014_21052</noduleID>
<roi>
<imageZposition>-198.75</imageZposition>
<imageSOP_UID>1.3.6.1.4.1.14519.5.2.1.6279.6001.128232423600594741113710272101</imageSOP_UID>
<inclusion>TRUE</inclusion>
<edgeMap>
<xCoord>425</xCoord>
<yCoord>273</yCoord>
</edgeMap>
</roi>
</unblindedReadNodule>
<unblindedReadNodule>
<noduleID>MI014_21070</noduleID>
<roi>
<imageZposition>-183.75</imageZposition>
<imageSOP_UID>1.3.6.1.4.1.14519.5.2.1.6279.6001.262652037867239555089832166666</imageSOP_UID>
<inclusion>TRUE</inclusion>
<edgeMap>
<xCoord>339</xCoord>
<yCoord>390</yCoord>
</edgeMap>
</roi>
</unblindedReadNodule>
<unblindedReadNodule>
<noduleID>MI014_21034</noduleID>
<characteristics>
<subtlety>4</subtlety>
<internalStructure>1</internalStructure>
<calcification>6</calcification>
<sphericity>2</sphericity>
<margin>1</margin>
<lobulation>1</lobulation>
<spiculation>1</spiculation>
<texture>3</texture>
<malignancy>2</malignancy>
</characteristics>
<roi>
<imageZposition>-186.25</imageZposition>
<imageSOP_UID>1.3.6.1.4.1.14519.5.2.1.6279.6001.347595149429264501151829733478</imageSOP_UID>
<inclusion>TRUE</inclusion>
<edgeMap>
<xCoord>325</xCoord>
<yCoord>366</yCoord>
</edgeMap>
<edgeMap>
<xCoord>326</xCoord>
<yCoord>365</yCoord>
</edgeMap>
<edgeMap>
<xCoord>327</xCoord>
<yCoord>365</yCoord>
</edgeMap>
<edgeMap>
<xCoord>328</xCoord>
<yCoord>365</yCoord>
</edgeMap>
<edgeMap>
<xCoord>329</xCoord>
<yCoord>365</yCoord>
</edgeMap>
<edgeMap>
<xCoord>330</xCoord>
<yCoord>364</yCoord>
</edgeMap>
<edgeMap>
<xCoord>331</xCoord>
<yCoord>363</yCoord>
</edgeMap>
<edgeMap>
<xCoord>331</xCoord>
<yCoord>362</yCoord>
</edgeMap>
<edgeMap>
<xCoord>330</xCoord>
<yCoord>361</yCoord>
</edgeMap>
<edgeMap>
<xCoord>330</xCoord>
<yCoord>360</yCoord>
</edgeMap>
<edgeMap>
<xCoord>330</xCoord>
<yCoord>359</yCoord>
</edgeMap>
<edgeMap>
<xCoord>329</xCoord>
<yCoord>358</yCoord>
</edgeMap>
<edgeMap>
<xCoord>328</xCoord>
<yCoord>358</yCoord>
</edgeMap>
<edgeMap>
<xCoord>327</xCoord>
<yCoord>357</yCoord>
</edgeMap>
<edgeMap>
<xCoord>326</xCoord>
<yCoord>357</yCoord>
</edgeMap>
<edgeMap>
<xCoord>325</xCoord>
<yCoord>358</yCoord>
</edgeMap>
<edgeMap>
<xCoord>324</xCoord>
<yCoord>358</yCoord>
</edgeMap>
<edgeMap>
<xCoord>323</xCoord>
<yCoord>359</yCoord>
</edgeMap>
<edgeMap>
<xCoord>322</xCoord>
<yCoord>359</yCoord>
</edgeMap>
<edgeMap>
<xCoord>322</xCoord>
<yCoord>360</yCoord>
</edgeMap>
<edgeMap>
<xCoord>321</xCoord>
<yCoord>361</yCoord>
</edgeMap>
<edgeMap>
<xCoord>321</xCoord>
<yCoord>362</yCoord>
</edgeMap>
<edgeMap>
<xCoord>321</xCoord>
<yCoord>363</yCoord>
</edgeMap>
<edgeMap>
<xCoord>321</xCoord>
<yCoord>364</yCoord>
</edgeMap>
<edgeMap>
<xCoord>322</xCoord>
<yCoord>365</yCoord>
</edgeMap>
<edgeMap>
<xCoord>323</xCoord>
<yCoord>365</yCoord>
</edgeMap>
<edgeMap>
<xCoord>324</xCoord>
<yCoord>366</yCoord>
</edgeMap>
<edgeMap>
<xCoord>325</xCoord>
<yCoord>366</yCoord>
</edgeMap>
</roi>
<roi>
<imageZposition>-188.75</imageZposition>
<imageSOP_UID>1.3.6.1.4.1.14519.5.2.1.6279.6001.235289693220048529897572380553</imageSOP_UID>
<inclusion>TRUE</inclusion>
<edgeMap>
<xCoord>323</xCoord>
<yCoord>366</yCoord>
</edgeMap>
<edgeMap>
<xCoord>324</xCoord>
<yCoord>365</yCoord>
</edgeMap>
<edgeMap>
<xCoord>325</xCoord>
<yCoord>365</yCoord>
</edgeMap>
<edgeMap>
<xCoord>326</xCoord>
<yCoord>365</yCoord>
</edgeMap>
<edgeMap>
<xCoord>327</xCoord>
<yCoord>365</yCoord>
</edgeMap>
<edgeMap>
<xCoord>328</xCoord>
<yCoord>365</yCoord>
</edgeMap>
<edgeMap>
<xCoord>329</xCoord>
<yCoord>365</yCoord>
</edgeMap>
<edgeMap>
<xCoord>330</xCoord>
<yCoord>364</yCoord>
</edgeMap>
<edgeMap>
<xCoord>331</xCoord>
<yCoord>363</yCoord>
</edgeMap>
<edgeMap>
<xCoord>331</xCoord>
<yCoord>362</yCoord>
</edgeMap>
<edgeMap>
<xCoord>331</xCoord>
<yCoord>361</yCoord>
</edgeMap>
<edgeMap>
<xCoord>331</xCoord>
<yCoord>360</yCoord>
</edgeMap>
<edgeMap>
<xCoord>330</xCoord>
<yCoord>359</yCoord>
</edgeMap>
<edgeMap>
<xCoord>329</xCoord>
<yCoord>358</yCoord>
</edgeMap>
<edgeMap>
<xCoord>329</xCoord>
<yCoord>357</yCoord>
</edgeMap>
<edgeMap>
<xCoord>328</xCoord>
<yCoord>357</yCoord>
</edgeMap>
<edgeMap>
<xCoord>327</xCoord>
<yCoord>357</yCoord>
</edgeMap>
<edgeMap>
<xCoord>326</xCoord>
<yCoord>357</yCoord>
</edgeMap>
<edgeMap>
<xCoord>325</xCoord>
<yCoord>357</yCoord>
</edgeMap>
<edgeMap>
<xCoord>324</xCoord>
<yCoord>358</yCoord>
</edgeMap>
<edgeMap>
<xCoord>323</xCoord>
<yCoord>358</yCoord>
</edgeMap>
<edgeMap>
<xCoord>322</xCoord>
<yCoord>359</yCoord>
</edgeMap>
<edgeMap>
<xCoord>322</xCoord>
<yCoord>360</yCoord>
</edgeMap>
<edgeMap>
<xCoord>322</xCoord>
<yCoord>361</yCoord>
</edgeMap>
<edgeMap>
<xCoord>321</xCoord>
<yCoord>362</yCoord>
</edgeMap>
<edgeMap>
<xCoord>321</xCoord>
<yCoord>363</yCoord>
</edgeMap>
<edgeMap>
<xCoord>321</xCoord>
<yCoord>364</yCoord>
</edgeMap>
<edgeMap>
<xCoord>322</xCoord>
<yCoord>365</yCoord>
</edgeMap>
<edgeMap>
<xCoord>323</xCoord>
<yCoord>366</yCoord>
</edgeMap>
</roi>
</unblindedReadNodule>
<unblindedReadNodule>
<noduleID>MI014_21040</noduleID>
<characteristics>
<subtlety>2</subtlety>
<internalStructure>1</internalStructure>
<calcification>6</calcification>
<sphericity>4</sphericity>
<margin>1</margin>
<lobulation>1</lobulation>
<spiculation>1</spiculation>
<texture>3</texture>
<malignancy>2</malignancy>
</characteristics>
<roi>
<imageZposition>-181.25</imageZposition>
<imageSOP_UID>1.3.6.1.4.1.14519.5.2.1.6279.6001.122955533617539752730533836044</imageSOP_UID>
<inclusion>TRUE</inclusion>
<edgeMap>
<xCoord>344</xCoord>
<yCoord>371</yCoord>
</edgeMap>
<edgeMap>
<xCoord>345</xCoord>
<yCoord>370</yCoord>
</edgeMap>
<edgeMap>
<xCoord>346</xCoord>
<yCoord>370</yCoord>
</edgeMap>
<edgeMap>
<xCoord>346</xCoord>
<yCoord>369</yCoord>
</edgeMap>
<edgeMap>
<xCoord>346</xCoord>
<yCoord>368</yCoord>
</edgeMap>
<edgeMap>
<xCoord>346</xCoord>
<yCoord>367</yCoord>
</edgeMap>
<edgeMap>
<xCoord>345</xCoord>
<yCoord>366</yCoord>
</edgeMap>
<edgeMap>
<xCoord>344</xCoord>
<yCoord>366</yCoord>
</edgeMap>
<edgeMap>
<xCoord>343</xCoord>
<yCoord>366</yCoord>
</edgeMap>
<edgeMap>
<xCoord>342</xCoord>
<yCoord>366</yCoord>
</edgeMap>
<edgeMap>
<xCoord>342</xCoord>
<yCoord>367</yCoord>
</edgeMap>
<edgeMap>
<xCoord>341</xCoord>
<yCoord>368</yCoord>
</edgeMap>
<edgeMap>
<xCoord>340</xCoord>
<yCoord>369</yCoord>
</edgeMap>
<edgeMap>
<xCoord>340</xCoord>
<yCoord>370</yCoord>
</edgeMap>
<edgeMap>
<xCoord>341</xCoord>
<yCoord>371</yCoord>
</edgeMap>
<edgeMap>
<xCoord>342</xCoord>
<yCoord>371</yCoord>
</edgeMap>
<edgeMap>
<xCoord>343</xCoord>
<yCoord>371</yCoord>
</edgeMap>
<edgeMap>
<xCoord>344</xCoord>
<yCoord>371</yCoord>
</edgeMap>
</roi>
<roi>
<imageZposition>-183.75</imageZposition>
<imageSOP_UID>1.3.6.1.4.1.14519.5.2.1.6279.6001.262652037867239555089832166666</imageSOP_UID>
<inclusion>TRUE</inclusion>
<edgeMap>
<xCoord>344</xCoord>
<yCoord>372</yCoord>
</edgeMap>
<edgeMap>
<xCoord>345</xCoord>
<yCoord>371</yCoord>
</edgeMap>
<edgeMap>
<xCoord>346</xCoord>
<yCoord>370</yCoord>
</edgeMap>
<edgeMap>
<xCoord>347</xCoord>
<yCoord>369</yCoord>
</edgeMap>
<edgeMap>
<xCoord>347</xCoord>
<yCoord>368</yCoord>
</edgeMap>
<edgeMap>
<xCoord>347</xCoord>
<yCoord>367</yCoord>
</edgeMap>
<edgeMap>
<xCoord>346</xCoord>
<yCoord>366</yCoord>
</edgeMap>
<edgeMap>
<xCoord>346</xCoord>
<yCoord>365</yCoord>
</edgeMap>
<edgeMap>
<xCoord>346</xCoord>
<yCoord>364</yCoord>
</edgeMap>
<edgeMap>
<xCoord>345</xCoord>
<yCoord>364</yCoord>
</edgeMap>
<edgeMap>
<xCoord>344</xCoord>
<yCoord>363</yCoord>
</edgeMap>
<edgeMap>
<xCoord>343</xCoord>
<yCoord>362</yCoord>
</edgeMap>
<edgeMap>
<xCoord>342</xCoord>
<yCoord>363</yCoord>
</edgeMap>
<edgeMap>
<xCoord>341</xCoord>
<yCoord>363</yCoord>
</edgeMap>
<edgeMap>
<xCoord>340</xCoord>
<yCoord>364</yCoord>
</edgeMap>
<edgeMap>
<xCoord>339</xCoord>
<yCoord>365</yCoord>
</edgeMap>
<edgeMap>
<xCoord>338</xCoord>
<yCoord>366</yCoord>
</edgeMap>
<edgeMap>
<xCoord>338</xCoord>
<yCoord>367</yCoord>
</edgeMap>
<edgeMap>
<xCoord>338</xCoord>
<yCoord>368</yCoord>
</edgeMap>
<edgeMap>
<xCoord>339</xCoord>
<yCoord>369</yCoord>
</edgeMap>
<edgeMap>
<xCoord>339</xCoord>
<yCoord>370</yCoord>
</edgeMap>
<edgeMap>
<xCoord>340</xCoord>
<yCoord>371</yCoord>
</edgeMap>
<edgeMap>
<xCoord>341</xCoord>
<yCoord>372</yCoord>
</edgeMap>
<edgeMap>
<xCoord>342</xCoord>
<yCoord>372</yCoord>
</edgeMap>
<edgeMap>
<xCoord>343</xCoord>
<yCoord>372</yCoord>
</edgeMap>
<edgeMap>
<xCoord>344</xCoord>
<yCoord>372</yCoord>
</edgeMap>
</roi>
<roi>
<imageZposition>-186.25</imageZposition>
<imageSOP_UID>1.3.6.1.4.1.14519.5.2.1.6279.6001.347595149429264501151829733478</imageSOP_UID>
<inclusion>TRUE</inclusion>
<edgeMap>
<xCoord>342</xCoord>
<yCoord>372</yCoord>
</edgeMap>
<edgeMap>
<xCoord>343</xCoord>
<yCoord>371</yCoord>
</edgeMap>
<edgeMap>
<xCoord>344</xCoord>
<yCoord>371</yCoord>
</edgeMap>
<edgeMap>
<xCoord>345</xCoord>
<yCoord>370</yCoord>
</edgeMap>
<edgeMap>
<xCoord>346</xCoord>
<yCoord>369</yCoord>
</edgeMap>
<edgeMap>
<xCoord>346</xCoord>
<yCoord>368</yCoord>
</edgeMap>
<edgeMap>
<xCoord>347</xCoord>
<yCoord>367</yCoord>
</edgeMap>
<edgeMap>
<xCoord>347</xCoord>
<yCoord>366</yCoord>
</edgeMap>
<edgeMap>
<xCoord>347</xCoord>
<yCoord>365</yCoord>
</edgeMap>
<edgeMap>
<xCoord>346</xCoord>
<yCoord>364</yCoord>
</edgeMap>
<edgeMap>
<xCoord>346</xCoord>
<yCoord>363</yCoord>
</edgeMap>
<edgeMap>
<xCoord>345</xCoord>
<yCoord>363</yCoord>
</edgeMap>
<edgeMap>
<xCoord>344</xCoord>
<yCoord>363</yCoord>
</edgeMap>
<edgeMap>
<xCoord>343</xCoord>
<yCoord>363</yCoord>
</edgeMap>
<edgeMap>
<xCoord>342</xCoord>
<yCoord>363</yCoord>
</edgeMap>
<edgeMap>
<xCoord>341</xCoord>
<yCoord>363</yCoord>
</edgeMap>
<edgeMap>
<xCoord>341</xCoord>
<yCoord>364</yCoord>
</edgeMap>
<edgeMap>
<xCoord>340</xCoord>
<yCoord>365</yCoord>
</edgeMap>
<edgeMap>
<xCoord>339</xCoord>
<yCoord>365</yCoord>
</edgeMap>
<edgeMap>
<xCoord>339</xCoord>
<yCoord>366</yCoord>
</edgeMap>
<edgeMap>
<xCoord>339</xCoord>
<yCoord>367</yCoord>
</edgeMap>
<edgeMap>
<xCoord>339</xCoord>
<yCoord>368</yCoord>
</edgeMap>
<edgeMap>
<xCoord>339</xCoord>
<yCoord>369</yCoord>
</edgeMap>
<edgeMap>
<xCoord>339</xCoord>
<yCoord>370</yCoord>
</edgeMap>
<edgeMap>
<xCoord>340</xCoord>
<yCoord>371</yCoord>
</edgeMap>
<edgeMap>
<xCoord>341</xCoord>
<yCoord>371</yCoord>
</edgeMap>
<edgeMap>
<xCoord>342</xCoord>
<yCoord>372</yCoord>
</edgeMap>
</roi>
</unblindedReadNodule>
<unblindedReadNodule>
<noduleID>MI014_21029</noduleID>
<characteristics>
<subtlety>3</subtlety>
<internalStructure>1</internalStructure>
<calcification>6</calcification>
<sphericity>2</sphericity>
<margin>1</margin>
<lobulation>1</lobulation>
<spiculation>1</spiculation>
<texture>2</texture>
<malignancy>2</malignancy>
</characteristics>
<roi>
<imageZposition>-171.25</imageZposition>
<imageSOP_UID>1.3.6.1.4.1.14519.5.2.1.6279.6001.263622279956704513333196009640</imageSOP_UID>
<inclusion>TRUE</inclusion>
<edgeMap>
<xCoord>332</xCoord>
<yCoord>359</yCoord>
</edgeMap>
<edgeMap>
<xCoord>333</xCoord>
<yCoord>358</yCoord>
</edgeMap>
<edgeMap>
<xCoord>334</xCoord>
<yCoord>357</yCoord>
</edgeMap>
<edgeMap>
<xCoord>335</xCoord>
<yCoord>356</yCoord>
</edgeMap>
<edgeMap>
<xCoord>335</xCoord>
<yCoord>355</yCoord>
</edgeMap>
<edgeMap>
<xCoord>335</xCoord>
<yCoord>354</yCoord>
</edgeMap>
<edgeMap>
<xCoord>334</xCoord>
<yCoord>353</yCoord>
</edgeMap>
<edgeMap>
<xCoord>333</xCoord>
<yCoord>352</yCoord>
</edgeMap>
<edgeMap>
<xCoord>332</xCoord>
<yCoord>352</yCoord>
</edgeMap>
<edgeMap>
<xCoord>331</xCoord>
<yCoord>353</yCoord>
</edgeMap>
<edgeMap>
<xCoord>330</xCoord>
<yCoord>354</yCoord>
</edgeMap>
<edgeMap>
<xCoord>330</xCoord>
<yCoord>355</yCoord>
</edgeMap>
<edgeMap>
<xCoord>329</xCoord>
<yCoord>356</yCoord>
</edgeMap>
<edgeMap>
<xCoord>329</xCoord>
<yCoord>357</yCoord>
</edgeMap>
<edgeMap>
<xCoord>329</xCoord>
<yCoord>358</yCoord>
</edgeMap>
<edgeMap>
<xCoord>330</xCoord>
<yCoord>359</yCoord>
</edgeMap>
<edgeMap>
<xCoord>331</xCoord>
<yCoord>359</yCoord>
</edgeMap>
<edgeMap>
<xCoord>332</xCoord>
<yCoord>359</yCoord>
</edgeMap>
</roi>
<roi>
<imageZposition>-173.75</imageZposition>
<imageSOP_UID>1.3.6.1.4.1.14519.5.2.1.6279.6001.105646261308220104177089205496</imageSOP_UID>
<inclusion>TRUE</inclusion>
<edgeMap>
<xCoord>331</xCoord>
<yCoord>365</yCoord>
</edgeMap>
<edgeMap>
<xCoord>332</xCoord>
<yCoord>364</yCoord>
</edgeMap>
<edgeMap>
<xCoord>333</xCoord>
<yCoord>363</yCoord>
</edgeMap>
<edgeMap>
<xCoord>333</xCoord>
<yCoord>362</yCoord>
</edgeMap>
<edgeMap>
<xCoord>334</xCoord>
<yCoord>361</yCoord>
</edgeMap>
<edgeMap>
<xCoord>335</xCoord>
<yCoord>360</yCoord>
</edgeMap>
<edgeMap>
<xCoord>335</xCoord>
<yCoord>359</yCoord>
</edgeMap>
<edgeMap>
<xCoord>335</xCoord>
<yCoord>358</yCoord>
</edgeMap>
<edgeMap>
<xCoord>335</xCoord>
<yCoord>357</yCoord>
</edgeMap>
<edgeMap>
<xCoord>335</xCoord>
<yCoord>356</yCoord>
</edgeMap>
<edgeMap>
<xCoord>335</xCoord>
<yCoord>355</yCoord>
</edgeMap>
<edgeMap>
<xCoord>335</xCoord>
<yCoord>354</yCoord>
</edgeMap>
<edgeMap>
<xCoord>335</xCoord>
<yCoord>353</yCoord>
</edgeMap>
<edgeMap>
<xCoord>334</xCoord>
<yCoord>354</yCoord>
</edgeMap>
<edgeMap>
<xCoord>333</xCoord>
<yCoord>353</yCoord>
</edgeMap>
<edgeMap>
<xCoord>333</xCoord>
<yCoord>352</yCoord>
</edgeMap>
<edgeMap>
<xCoord>332</xCoord>
<yCoord>351</yCoord>
</edgeMap>
<edgeMap>
<xCoord>331</xCoord>
<yCoord>350</yCoord>
</edgeMap>
<edgeMap>
<xCoord>330</xCoord>
<yCoord>350</yCoord>
</edgeMap>
<edgeMap>
<xCoord>329</xCoord>
<yCoord>351</yCoord>
</edgeMap>
<edgeMap>
<xCoord>328</xCoord>
<yCoord>352</yCoord>
</edgeMap>
<edgeMap>
<xCoord>328</xCoord>
<yCoord>353</yCoord>
</edgeMap>
<edgeMap>
<xCoord>328</xCoord>
<yCoord>354</yCoord>
</edgeMap>
<edgeMap>
<xCoord>328</xCoord>
<yCoord>355</yCoord>
</edgeMap>
<edgeMap>
<xCoord>327</xCoord>
<yCoord>356</yCoord>
</edgeMap>
<edgeMap>
<xCoord>326</xCoord>
<yCoord>357</yCoord>
</edgeMap>
<edgeMap>
<xCoord>325</xCoord>
<yCoord>358</yCoord>
</edgeMap>
<edgeMap>
<xCoord>325</xCoord>
<yCoord>359</yCoord>
</edgeMap>
<edgeMap>
<xCoord>325</xCoord>
<yCoord>360</yCoord>
</edgeMap>
<edgeMap>
<xCoord>326</xCoord>
<yCoord>361</yCoord>
</edgeMap>
<edgeMap>
<xCoord>327</xCoord>
<yCoord>362</yCoord>
</edgeMap>
<edgeMap>
<xCoord>328</xCoord>
<yCoord>363</yCoord>
</edgeMap>
<edgeMap>
<xCoord>329</xCoord>
<yCoord>364</yCoord>
</edgeMap>
<edgeMap>
<xCoord>330</xCoord>
<yCoord>365</yCoord>
</edgeMap>
<edgeMap>
<xCoord>331</xCoord>
<yCoord>365</yCoord>
</edgeMap>
</roi>
<roi>
<imageZposition>-176.25</imageZposition>
<imageSOP_UID>1.3.6.1.4.1.14519.5.2.1.6279.6001.133228135975090002738063363480</imageSOP_UID>
<inclusion>TRUE</inclusion>
<edgeMap>
<xCoord>332</xCoord>
<yCoord>365</yCoord>
</edgeMap>
<edgeMap>
<xCoord>332</xCoord>
<yCoord>364</yCoord>
</edgeMap>
<edgeMap>
<xCoord>333</xCoord>
<yCoord>363</yCoord>
</edgeMap>
<edgeMap>
<xCoord>334</xCoord>
<yCoord>362</yCoord>
</edgeMap>
<edgeMap>
<xCoord>334</xCoord>
<yCoord>361</yCoord>
</edgeMap>
<edgeMap>
<xCoord>334</xCoord>
<yCoord>360</yCoord>
</edgeMap>
<edgeMap>
<xCoord>334</xCoord>
<yCoord>359</yCoord>
</edgeMap>
<edgeMap>
<xCoord>334</xCoord>
<yCoord>358</yCoord>
</edgeMap>
<edgeMap>
<xCoord>334</xCoord>
<yCoord>357</yCoord>
</edgeMap>
<edgeMap>
<xCoord>334</xCoord>
<yCoord>356</yCoord>
</edgeMap>
<edgeMap>
<xCoord>334</xCoord>
<yCoord>355</yCoord>
</edgeMap>
<edgeMap>
<xCoord>333</xCoord>
<yCoord>354</yCoord>
</edgeMap>
<edgeMap>
<xCoord>333</xCoord>
<yCoord>353</yCoord>
</edgeMap>
<edgeMap>
<xCoord>332</xCoord>
<yCoord>352</yCoord>
</edgeMap>
<edgeMap>
<xCoord>331</xCoord>
<yCoord>353</yCoord>
</edgeMap>
<edgeMap>
<xCoord>331</xCoord>
<yCoord>354</yCoord>
</edgeMap>
<edgeMap>
<xCoord>331</xCoord>
<yCoord>355</yCoord>
</edgeMap>
<edgeMap>
<xCoord>330</xCoord>
<yCoord>356</yCoord>
</edgeMap>
<edgeMap>
<xCoord>330</xCoord>
<yCoord>357</yCoord>
</edgeMap>
<edgeMap>
<xCoord>329</xCoord>
<yCoord>358</yCoord>
</edgeMap>
<edgeMap>
<xCoord>328</xCoord>
<yCoord>359</yCoord>
</edgeMap>
<edgeMap>
<xCoord>327</xCoord>
<yCoord>359</yCoord>
</edgeMap>
<edgeMap>
<xCoord>327</xCoord>
<yCoord>360</yCoord>
</edgeMap>
<edgeMap>
<xCoord>327</xCoord>
<yCoord>361</yCoord>
</edgeMap>
<edgeMap>
<xCoord>327</xCoord>
<yCoord>362</yCoord>
</edgeMap>
<edgeMap>
<xCoord>328</xCoord>
<yCoord>363</yCoord>
</edgeMap>
<edgeMap>
<xCoord>328</xCoord>
<yCoord>364</yCoord>
</edgeMap>
<edgeMap>
<xCoord>329</xCoord>
<yCoord>365</yCoord>
</edgeMap>
<edgeMap>
<xCoord>330</xCoord>
<yCoord>365</yCoord>
</edgeMap>
<edgeMap>
<xCoord>331</xCoord>
<yCoord>365</yCoord>
</edgeMap>
<edgeMap>
<xCoord>332</xCoord>
<yCoord>365</yCoord>
</edgeMap>
</roi>
</unblindedReadNodule>
<unblindedReadNodule>
<noduleID>MI014_21060</noduleID>
<roi>
<imageZposition>-211.25</imageZposition>
<imageSOP_UID>1.3.6.1.4.1.14519.5.2.1.6279.6001.126202979644019918267357852496</imageSOP_UID>
<inclusion>TRUE</inclusion>
<edgeMap>
<xCoord>399</xCoord>
<yCoord>357</yCoord>
</edgeMap>
</roi>
</unblindedReadNodule>
<unblindedReadNodule>
<noduleID>MI014_21061</noduleID>
<roi>
<imageZposition>-246.25</imageZposition>
<imageSOP_UID>1.3.6.1.4.1.14519.5.2.1.6279.6001.463877616585855153269184506923</imageSOP_UID>
<inclusion>TRUE</inclusion>
<edgeMap>
<xCoord>433</xCoord>
<yCoord>245</yCoord>
</edgeMap>
</roi>
</unblindedReadNodule>
<unblindedReadNodule>
<noduleID>MI014_21091</noduleID>
<roi>
<imageZposition>-188.75</imageZposition>
<imageSOP_UID>1.3.6.1.4.1.14519.5.2.1.6279.6001.235289693220048529897572380553</imageSOP_UID>
<inclusion>TRUE</inclusion>
<edgeMap>
<xCoord>194</xCoord>
<yCoord>355</yCoord>
</edgeMap>
</roi>
</unblindedReadNodule>
<unblindedReadNodule>
<noduleID>MI014_21099</noduleID>
<characteristics>
<subtlety>4</subtlety>
<internalStructure>1</internalStructure>
<calcification>6</calcification>
<sphericity>4</sphericity>
<margin>2</margin>
<lobulation>2</lobulation>
<spiculation>2</spiculation>
<texture>4</texture>
<malignancy>3</malignancy>
</characteristics>
<roi>
<imageZposition>-178.75</imageZposition>
<imageSOP_UID>1.3.6.1.4.1.14519.5.2.1.6279.6001.101832029027730594599826588841</imageSOP_UID>
<inclusion>TRUE</inclusion>
<edgeMap>
<xCoord>179</xCoord>
<yCoord>369</yCoord>
</edgeMap>
<edgeMap>
<xCoord>179</xCoord>
<yCoord>368</yCoord>
</edgeMap>
<edgeMap>
<xCoord>180</xCoord>
<yCoord>367</yCoord>
</edgeMap>
<edgeMap>
<xCoord>181</xCoord>
<yCoord>366</yCoord>
</edgeMap>
<edgeMap>
<xCoord>182</xCoord>
<yCoord>365</yCoord>
</edgeMap>
<edgeMap>
<xCoord>183</xCoord>
<yCoord>364</yCoord>
</edgeMap>
<edgeMap>
<xCoord>183</xCoord>
<yCoord>363</yCoord>
</edgeMap>
<edgeMap>
<xCoord>183</xCoord>
<yCoord>362</yCoord>
</edgeMap>
<edgeMap>
<xCoord>183</xCoord>
<yCoord>361</yCoord>
</edgeMap>
<edgeMap>
<xCoord>182</xCoord>
<yCoord>360</yCoord>
</edgeMap>
<edgeMap>
<xCoord>181</xCoord>
<yCoord>360</yCoord>
</edgeMap>
<edgeMap>
<xCoord>180</xCoord>
<yCoord>360</yCoord>
</edgeMap>
<edgeMap>
<xCoord>179</xCoord>
<yCoord>360</yCoord>
</edgeMap>
<edgeMap>
<xCoord>178</xCoord>
<yCoord>360</yCoord>
</edgeMap>
<edgeMap>
<xCoord>177</xCoord>
<yCoord>360</yCoord>
</edgeMap>
<edgeMap>
<xCoord>176</xCoord>
<yCoord>360</yCoord>
</edgeMap>
<edgeMap>
<xCoord>175</xCoord>
<yCoord>361</yCoord>
</edgeMap>
<edgeMap>
<xCoord>174</xCoord>
<yCoord>362</yCoord>
</edgeMap>
<edgeMap>
<xCoord>174</xCoord>
<yCoord>363</yCoord>
</edgeMap>
<edgeMap>
<xCoord>174</xCoord>
<yCoord>364</yCoord>
</edgeMap>
<edgeMap>
<xCoord>174</xCoord>
<yCoord>365</yCoord>
</edgeMap>
<edgeMap>
<xCoord>174</xCoord>
<yCoord>366</yCoord>
</edgeMap>
<edgeMap>
<xCoord>175</xCoord>
<yCoord>367</yCoord>
</edgeMap>
<edgeMap>
<xCoord>176</xCoord>
<yCoord>368</yCoord>
</edgeMap>
<edgeMap>
<xCoord>176</xCoord>
<yCoord>369</yCoord>
</edgeMap>
<edgeMap>
<xCoord>177</xCoord>
<yCoord>369</yCoord>
</edgeMap>
<edgeMap>
<xCoord>178</xCoord>
<yCoord>369</yCoord>
</edgeMap>
<edgeMap>
<xCoord>179</xCoord>
<yCoord>369</yCoord>
</edgeMap>
</roi>
<roi>
<imageZposition>-181.25</imageZposition>
<imageSOP_UID>1.3.6.1.4.1.14519.5.2.1.6279.6001.122955533617539752730533836044</imageSOP_UID>
<inclusion>TRUE</inclusion>
<edgeMap>
<xCoord>185</xCoord>
<yCoord>369</yCoord>
</edgeMap>
<edgeMap>
<xCoord>186</xCoord>
<yCoord>368</yCoord>
</edgeMap>
<edgeMap>
<xCoord>187</xCoord>
<yCoord>367</yCoord>
</edgeMap>
<edgeMap>
<xCoord>187</xCoord>
<yCoord>366</yCoord>
</edgeMap>
<edgeMap>
<xCoord>187</xCoord>
<yCoord>365</yCoord>
</edgeMap>
<edgeMap>
<xCoord>187</xCoord>
<yCoord>364</yCoord>
</edgeMap>
<edgeMap>
<xCoord>187</xCoord>
<yCoord>363</yCoord>
</edgeMap>
<edgeMap>
<xCoord>187</xCoord>
<yCoord>362</yCoord>
</edgeMap>
<edgeMap>
<xCoord>186</xCoord>
<yCoord>361</yCoord>
</edgeMap>
<edgeMap>
<xCoord>186</xCoord>
<yCoord>360</yCoord>
</edgeMap>
<edgeMap>
<xCoord>185</xCoord>
<yCoord>359</yCoord>
</edgeMap>
<edgeMap>
<xCoord>184</xCoord>
<yCoord>359</yCoord>
</edgeMap>
<edgeMap>
<xCoord>183</xCoord>
<yCoord>359</yCoord>
</edgeMap>
<edgeMap>
<xCoord>182</xCoord>
<yCoord>359</yCoord>
</edgeMap>
<edgeMap>
<xCoord>181</xCoord>
<yCoord>359</yCoord>
</edgeMap>
<edgeMap>
<xCoord>180</xCoord>
<yCoord>359</yCoord>
</edgeMap>
<edgeMap>
<xCoord>179</xCoord>
<yCoord>359</yCoord>
</edgeMap>
<edgeMap>
<xCoord>178</xCoord>
<yCoord>359</yCoord>
</edgeMap>
<edgeMap>
<xCoord>177</xCoord>
<yCoord>359</yCoord>
</edgeMap>
<edgeMap>
<xCoord>176</xCoord>
<yCoord>359</yCoord>
</edgeMap>
<edgeMap>
<xCoord>175</xCoord>
<yCoord>360</yCoord>
</edgeMap>
<edgeMap>
<xCoord>174</xCoord>
<yCoord>361</yCoord>
</edgeMap>
<edgeMap>
<xCoord>174</xCoord>
<yCoord>362</yCoord>
</edgeMap>
<edgeMap>
<xCoord>173</xCoord>
<yCoord>363</yCoord>
</edgeMap>
<edgeMap>
<xCoord>173</xCoord>
<yCoord>364</yCoord>
</edgeMap>
<edgeMap>
<xCoord>173</xCoord>
<yCoord>365</yCoord>
</edgeMap>
<edgeMap>
<xCoord>173</xCoord>
<yCoord>366</yCoord>
</edgeMap>
<edgeMap>
<xCoord>174</xCoord>
<yCoord>367</yCoord>
</edgeMap>
<edgeMap>
<xCoord>175</xCoord>
<yCoord>368</yCoord>
</edgeMap>
<edgeMap>
<xCoord>176</xCoord>
<yCoord>368</yCoord>
</edgeMap>
<edgeMap>
<xCoord>177</xCoord>
<yCoord>368</yCoord>
</edgeMap>
<edgeMap>
<xCoord>178</xCoord>
<yCoord>369</yCoord>
</edgeMap>
<edgeMap>
<xCoord>179</xCoord>
<yCoord>369</yCoord>
</edgeMap>
<edgeMap>
<xCoord>180</xCoord>
<yCoord>369</yCoord>
</edgeMap>
<edgeMap>
<xCoord>181</xCoord>
<yCoord>369</yCoord>
</edgeMap>
<edgeMap>
<xCoord>182</xCoord>
<yCoord>369</yCoord>
</edgeMap>
<edgeMap>
<xCoord>183</xCoord>
<yCoord>369</yCoord>
</edgeMap>
<edgeMap>
<xCoord>184</xCoord>
<yCoord>369</yCoord>
</edgeMap>
<edgeMap>
<xCoord>185</xCoord>
<yCoord>369</yCoord>
</edgeMap>
</roi>
<roi>
<imageZposition>-183.75</imageZposition>
<imageSOP_UID>1.3.6.1.4.1.14519.5.2.1.6279.6001.262652037867239555089832166666</imageSOP_UID>
<inclusion>TRUE</inclusion>
<edgeMap>
<xCoord>177</xCoord>
<yCoord>373</yCoord>
</edgeMap>
<edgeMap>
<xCoord>178</xCoord>
<yCoord>372</yCoord>
</edgeMap>
<edgeMap>
<xCoord>179</xCoord>
<yCoord>371</yCoord>
</edgeMap>
<edgeMap>
<xCoord>180</xCoord>
<yCoord>370</yCoord>
</edgeMap>
<edgeMap>
<xCoord>181</xCoord>
<yCoord>370</yCoord>
</edgeMap>
<edgeMap>
<xCoord>182</xCoord>
<yCoord>370</yCoord>
</edgeMap>
<edgeMap>
<xCoord>183</xCoord>
<yCoord>370</yCoord>
</edgeMap>
<edgeMap>
<xCoord>184</xCoord>
<yCoord>370</yCoord>
</edgeMap>
<edgeMap>
<xCoord>185</xCoord>
<yCoord>370</yCoord>
</edgeMap>
<edgeMap>
<xCoord>186</xCoord>
<yCoord>370</yCoord>
</edgeMap>
<edgeMap>
<xCoord>187</xCoord>
<yCoord>370</yCoord>
</edgeMap>
<edgeMap>
<xCoord>188</xCoord>
<yCoord>369</yCoord>
</edgeMap>
<edgeMap>
<xCoord>189</xCoord>
<yCoord>368</yCoord>
</edgeMap>
<edgeMap>
<xCoord>189</xCoord>
<yCoord>367</yCoord>
</edgeMap>
<edgeMap>
<xCoord>188</xCoord>
<yCoord>366</yCoord>
</edgeMap>
<edgeMap>
<xCoord>187</xCoord>
<yCoord>365</yCoord>
</edgeMap>
<edgeMap>
<xCoord>186</xCoord>
<yCoord>364</yCoord>
</edgeMap>
<edgeMap>
<xCoord>185</xCoord>
<yCoord>363</yCoord>
</edgeMap>
<edgeMap>
<xCoord>184</xCoord>
<yCoord>363</yCoord>
</edgeMap>
<edgeMap>
<xCoord>183</xCoord>
<yCoord>362</yCoord>
</edgeMap>
<edgeMap>
<xCoord>183</xCoord>
<yCoord>361</yCoord>
</edgeMap>
<edgeMap>
<xCoord>182</xCoord>
<yCoord>361</yCoord>
</edgeMap>
<edgeMap>
<xCoord>181</xCoord>
<yCoord>361</yCoord>
</edgeMap>
<edgeMap>
<xCoord>180</xCoord>
<yCoord>361</yCoord>
</edgeMap>
<edgeMap>
<xCoord>179</xCoord>
<yCoord>362</yCoord>
</edgeMap>
<edgeMap>
<xCoord>178</xCoord>
<yCoord>363</yCoord>
</edgeMap>
<edgeMap>
<xCoord>177</xCoord>
<yCoord>363</yCoord>
</edgeMap>
<edgeMap>
<xCoord>176</xCoord>
<yCoord>364</yCoord>
</edgeMap>
<edgeMap>
<xCoord>175</xCoord>
<yCoord>364</yCoord>
</edgeMap>
<edgeMap>
<xCoord>174</xCoord>
<yCoord>364</yCoord>
</edgeMap>
<edgeMap>
<xCoord>173</xCoord>
<yCoord>364</yCoord>
</edgeMap>
<edgeMap>
<xCoord>172</xCoord>
<yCoord>365</yCoord>
</edgeMap>
<edgeMap>
<xCoord>171</xCoord>
<yCoord>366</yCoord>
</edgeMap>
<edgeMap>
<xCoord>170</xCoord>
<yCoord>367</yCoord>
</edgeMap>
<edgeMap>
<xCoord>169</xCoord>
<yCoord>367</yCoord>
</edgeMap>
<edgeMap>
<xCoord>168</xCoord>
<yCoord>368</yCoord>
</edgeMap>
<edgeMap>
<xCoord>168</xCoord>
<yCoord>369</yCoord>
</edgeMap>
<edgeMap>
<xCoord>168</xCoord>
<yCoord>370</yCoord>
</edgeMap>
<edgeMap>
<xCoord>168</xCoord>
<yCoord>371</yCoord>
</edgeMap>
<edgeMap>
<xCoord>168</xCoord>
<yCoord>372</yCoord>
</edgeMap>
<edgeMap>
<xCoord>169</xCoord>
<yCoord>373</yCoord>
</edgeMap>
<edgeMap>
<xCoord>170</xCoord>
<yCoord>373</yCoord>
</edgeMap>
<edgeMap>
<xCoord>171</xCoord>
<yCoord>373</yCoord>
</edgeMap>
<edgeMap>
<xCoord>172</xCoord>
<yCoord>373</yCoord>
</edgeMap>
<edgeMap>
<xCoord>173</xCoord>
<yCoord>373</yCoord>
</edgeMap>
<edgeMap>
<xCoord>174</xCoord>
<yCoord>373</yCoord>
</edgeMap>
<edgeMap>
<xCoord>175</xCoord>
<yCoord>373</yCoord>
</edgeMap>
<edgeMap>
<xCoord>176</xCoord>
<yCoord>373</yCoord>
</edgeMap>
<edgeMap>
<xCoord>177</xCoord>
<yCoord>373</yCoord>
</edgeMap>
</roi>
</unblindedReadNodule>
<nonNodule>
<nonNoduleID>MI014_21073</nonNoduleID>
<imageZposition>-51.25</imageZposition>
<imageSOP_UID>1.3.6.1.4.1.14519.5.2.1.6279.6001.340144489588122015332794861295</imageSOP_UID>
<locus>
<xCoord>212</xCoord>
<yCoord>318</yCoord>
</locus>
</nonNodule>
<nonNodule>
<nonNoduleID>MI014_21076</nonNoduleID>
<imageZposition>-93.75</imageZposition>
<imageSOP_UID>1.3.6.1.4.1.14519.5.2.1.6279.6001.192182250614442217585952242633</imageSOP_UID>
<locus>
<xCoord>238</xCoord>
<yCoord>316</yCoord>
</locus>
</nonNodule>
<nonNodule>
<nonNoduleID>MI014_21022</nonNoduleID>
<imageZposition>-176.25</imageZposition>
<imageSOP_UID>1.3.6.1.4.1.14519.5.2.1.6279.6001.133228135975090002738063363480</imageSOP_UID>
<locus>
<xCoord>147</xCoord>
<yCoord>229</yCoord>
</locus>
</nonNodule>
<nonNodule>
<nonNoduleID>MI014_21055</nonNoduleID>
<imageZposition>-166.25</imageZposition>
<imageSOP_UID>1.3.6.1.4.1.14519.5.2.1.6279.6001.423663864553505472328898716939</imageSOP_UID>
<locus>
<xCoord>120</xCoord>
<yCoord>273</yCoord>
</locus>
</nonNodule>
<nonNodule>
<nonNoduleID>MI014_21048</nonNoduleID>
<imageZposition>-191.25</imageZposition>
<imageSOP_UID>1.3.6.1.4.1.14519.5.2.1.6279.6001.227773307617152077148706755751</imageSOP_UID>
<locus>
<xCoord>361</xCoord>
<yCoord>145</yCoord>
</locus>
</nonNodule>
<nonNodule>
<nonNoduleID>MI014_21090</nonNoduleID>
<imageZposition>-241.25</imageZposition>
<imageSOP_UID>1.3.6.1.4.1.14519.5.2.1.6279.6001.772027103685759015625453652161</imageSOP_UID>
<locus>
<xCoord>366</xCoord>
<yCoord>142</yCoord>
</locus>
</nonNodule>
<nonNodule>
<nonNoduleID>MI014_21062</nonNoduleID>
<imageZposition>-156.25</imageZposition>
<imageSOP_UID>1.3.6.1.4.1.14519.5.2.1.6279.6001.271625932028917917918170279200</imageSOP_UID>
<locus>
<xCoord>161</xCoord>
<yCoord>368</yCoord>
</locus>
</nonNodule>
<nonNodule>
<nonNoduleID>MI014_21063</nonNoduleID>
<imageZposition>-108.75</imageZposition>
<imageSOP_UID>1.3.6.1.4.1.14519.5.2.1.6279.6001.264855882264518047592502846851</imageSOP_UID>
<locus>
<xCoord>234</xCoord>
<yCoord>322</yCoord>
</locus>
</nonNodule>
<nonNodule>
<nonNoduleID>MI014_21064</nonNoduleID>
<imageZposition>-216.25</imageZposition>
<imageSOP_UID>1.3.6.1.4.1.14519.5.2.1.6279.6001.337416681462937244652858506163</imageSOP_UID>
<locus>
<xCoord>158</xCoord>
<yCoord>368</yCoord>
</locus>
</nonNodule>
<nonNodule>
<nonNoduleID>MI014_21065</nonNoduleID>
<imageZposition>-218.75</imageZposition>
<imageSOP_UID>1.3.6.1.4.1.14519.5.2.1.6279.6001.702807320905023247838958762677</imageSOP_UID>
<locus>
<xCoord>121</xCoord>
<yCoord>355</yCoord>
</locus>
</nonNodule>
<nonNodule>
<nonNoduleID>MI014_21067</nonNoduleID>
<imageZposition>-228.75</imageZposition>
<imageSOP_UID>1.3.6.1.4.1.14519.5.2.1.6279.6001.205080780340381544236028300514</imageSOP_UID>
<locus>
<xCoord>328</xCoord>
<yCoord>117</yCoord>
</locus>
</nonNodule>
<nonNodule>
<nonNoduleID>MI014_21068</nonNoduleID>
<imageZposition>-253.75</imageZposition>
<imageSOP_UID>1.3.6.1.4.1.14519.5.2.1.6279.6001.109050734627286390964635476465</imageSOP_UID>
<locus>
<xCoord>196</xCoord>
<yCoord>346</yCoord>
</locus>
</nonNodule>
<nonNodule>
<nonNoduleID>MI014_21074</nonNoduleID>
<imageZposition>-246.25</imageZposition>
<imageSOP_UID>1.3.6.1.4.1.14519.5.2.1.6279.6001.463877616585855153269184506923</imageSOP_UID>
<locus>
<xCoord>114</xCoord>
<yCoord>263</yCoord>
</locus>
</nonNodule>
<nonNodule>
<nonNoduleID>MI014_21077</nonNoduleID>
<imageZposition>-176.25</imageZposition>
<imageSOP_UID>1.3.6.1.4.1.14519.5.2.1.6279.6001.133228135975090002738063363480</imageSOP_UID>
<locus>
<xCoord>159</xCoord>
<yCoord>189</yCoord>
</locus>
</nonNodule>
<nonNodule>
<nonNoduleID>MI014_21092</nonNoduleID>
<imageZposition>-58.75</imageZposition>
<imageSOP_UID>1.3.6.1.4.1.14519.5.2.1.6279.6001.282121125387024208098946020606</imageSOP_UID>
<locus>
<xCoord>190</xCoord>
<yCoord>329</yCoord>
</locus>
</nonNodule>
<nonNodule>
<nonNoduleID>MI014_21093</nonNoduleID>
<imageZposition>-226.25</imageZposition>
<imageSOP_UID>1.3.6.1.4.1.14519.5.2.1.6279.6001.193901264939703557322179126172</imageSOP_UID>
<locus>
<xCoord>130</xCoord>
<yCoord>273</yCoord>
</locus>
</nonNodule>
<nonNodule>
<nonNoduleID>MI014_21094</nonNoduleID>
<imageZposition>-233.75</imageZposition>
<imageSOP_UID>1.3.6.1.4.1.14519.5.2.1.6279.6001.320504772920877930613112200504</imageSOP_UID>
<locus>
<xCoord>145</xCoord>
<yCoord>313</yCoord>
</locus>
</nonNodule>
<nonNodule>
<nonNoduleID>MI014_21095</nonNoduleID>
<imageZposition>-246.25</imageZposition>
<imageSOP_UID>1.3.6.1.4.1.14519.5.2.1.6279.6001.463877616585855153269184506923</imageSOP_UID>
<locus>
<xCoord>109</xCoord>
<yCoord>262</yCoord>
</locus>
</nonNodule>
<nonNodule>
<nonNoduleID>MI014_21096</nonNoduleID>
<imageZposition>-68.75</imageZposition>
<imageSOP_UID>1.3.6.1.4.1.14519.5.2.1.6279.6001.297957244624942919493479123081</imageSOP_UID>
<locus>
<xCoord>217</xCoord>
<yCoord>330</yCoord>
</locus>
</nonNodule>
<nonNodule>
<nonNoduleID>MI014_21097</nonNoduleID>
<imageZposition>-153.75</imageZposition>
<imageSOP_UID>1.3.6.1.4.1.14519.5.2.1.6279.6001.315544497333656871436163342014</imageSOP_UID>
<locus>
<xCoord>158</xCoord>
<yCoord>365</yCoord>
</locus>
</nonNodule>
<nonNodule>
<nonNoduleID>MI014_21098</nonNoduleID>
<imageZposition>-258.75</imageZposition>
<imageSOP_UID>1.3.6.1.4.1.14519.5.2.1.6279.6001.334315026217686051151744269120</imageSOP_UID>
<locus>
<xCoord>121</xCoord>
<yCoord>345</yCoord>
</locus>
</nonNodule>
</readingSession>
<readingSession>
		<annotationVersion>3.12</annotationVersion>
		<servicingRadiologistID>-622412717</servicingRadiologistID>
			<unblindedReadNodule>
				<noduleID>0</noduleID>
				<characteristics>
					<subtlety>5</subtlety>
					<internalStructure>1</internalStructure>
					<calcification>6</calcification>
					<sphericity>3</sphericity>
					<margin>5</margin>
					<lobulation>2</lobulation>
					<spiculation>2</spiculation>
					<texture>5</texture>
					<malignancy>2</malignancy>
				</characteristics>
				<roi>
					<imageZposition>-256.25</imageZposition>
					<imageSOP_UID>1.3.6.1.4.1.14519.5.2.1.6279.6001.182982364170425591950043977699</imageSOP_UID>
					<inclusion>TRUE</inclusion>
					<edgeMap>
					<xCoord>116</xCoord>
					<yCoord>343</yCoord>
					</edgeMap>
					<edgeMap>
					<xCoord>117</xCoord>
					<yCoord>342</yCoord>
					</edgeMap>
					<edgeMap>
					<xCoord>118</xCoord>
					<yCoord>341</yCoord>
					</edgeMap>
					<edgeMap>
					<xCoord>119</xCoord>
					<yCoord>341</yCoord>
					</edgeMap>
					<edgeMap>
					<xCoord>120</xCoord>
					<yCoord>340</yCoord>
					</edgeMap>
					<edgeMap>
					<xCoord>121</xCoord>
					<yCoord>340</yCoord>
					</edgeMap>
					<edgeMap>
					<xCoord>122</xCoord>
					<yCoord>340</yCoord>
					</edgeMap>
					<edgeMap>
					<xCoord>123</xCoord>
					<yCoord>340</yCoord>
					</edgeMap>
					<edgeMap>
					<xCoord>124</xCoord>
					<yCoord>340</yCoord>
					</edgeMap>
					<edgeMap>
					<xCoord>125</xCoord>
					<yCoord>340</yCoord>
					</edgeMap>
					<edgeMap>
					<xCoord>126</xCoord>
					<yCoord>340</yCoord>
					</edgeMap>
					<edgeMap>
					<xCoord>127</xCoord>
					<yCoord>340</yCoord>
					</edgeMap>
					<edgeMap>
					<xCoord>128</xCoord>
					<yCoord>341</yCoord>
					</edgeMap>
					<edgeMap>
					<xCoord>129</xCoord>
					<yCoord>341</yCoord>
					</edgeMap>
					<edgeMap>
					<xCoord>130</xCoord>
					<yCoord>342</yCoord>
					</edgeMap>
					<edgeMap>
					<xCoord>130</xCoord>
					<yCoord>343</yCoord>
					</edgeMap>
					<edgeMap>
					<xCoord>129</xCoord>
					<yCoord>344</yCoord>
					</edgeMap>
					<edgeMap>
					<xCoord>129</xCoord>
					<yCoord>345</yCoord>
					</edgeMap>
					<edgeMap>
					<xCoord>129</xCoord>
					<yCoord>346</yCoord>
					</edgeMap>
					<edgeMap>
					<xCoord>128</xCoord>
					<yCoord>347</yCoord>
					</edgeMap>
					<edgeMap>
					<xCoord>127</xCoord>
					<yCoord>347</yCoord>
					</edgeMap>
					<edgeMap>
					<xCoord>126</xCoord>
					<yCoord>347</yCoord>
					</edgeMap>
					<edgeMap>
					<xCoord>125</xCoord>
					<yCoord>347</yCoord>
					</edgeMap>
					<edgeMap>
					<xCoord>124</xCoord>
					<yCoord>347</yCoord>
					</edgeMap>
					<edgeMap>
					<xCoord>123</xCoord>
					<yCoord>347</yCoord>
					</edgeMap>
					<edgeMap>
					<xCoord>122</xCoord>
					<yCoord>347</yCoord>
					</edgeMap>
					<edgeMap>
					<xCoord>121</xCoord>
					<yCoord>347</yCoord>
					</edgeMap>
					<edgeMap>
					<xCoord>120</xCoord>
					<yCoord>347</yCoord>
					</edgeMap>
					<edgeMap>
					<xCoord>119</xCoord>
					<yCoord>347</yCoord>
					</edgeMap>
					<edgeMap>
					<xCoord>118</xCoord>
					<yCoord>346</yCoord>
					</edgeMap>
					<edgeMap>
					<xCoord>117</xCoord>
					<yCoord>345</yCoord>
					</edgeMap>
					<edgeMap>
					<xCoord>116</xCoord>
					<yCoord>344</yCoord>
					</edgeMap>
					<edgeMap>
					<xCoord>116</xCoord>
					<yCoord>343</yCoord>
					</edgeMap>
				</roi>
				<roi>
					<imageZposition>-258.75</imageZposition>
					<imageSOP_UID>1.3.6.1.4.1.14519.5.2.1.6279.6001.334315026217686051151744269120</imageSOP_UID>
					<inclusion>TRUE</inclusion>
					<edgeMap>
					<xCoord>118</xCoord>
					<yCoord>343</yCoord>
					</edgeMap>
					<edgeMap>
					<xCoord>119</xCoord>
					<yCoord>342</yCoord>
					</edgeMap>
					<edgeMap>
					<xCoord>120</xCoord>
					<yCoord>341</yCoord>
					</edgeMap>
					<edgeMap>
					<xCoord>121</xCoord>
					<yCoord>341</yCoord>
					</edgeMap>
					<edgeMap>
					<xCoord>122</xCoord>
					<yCoord>340</yCoord>
					</edgeMap>
					<edgeMap>
					<xCoord>123</xCoord>
					<yCoord>340</yCoord>
					</edgeMap>
					<edgeMap>
					<xCoord>124</xCoord>
					<yCoord>340</yCoord>
					</edgeMap>
					<edgeMap>
					<xCoord>125</xCoord>
					<yCoord>340</yCoord>
					</edgeMap>
					<edgeMap>
					<xCoord>126</xCoord>
					<yCoord>341</yCoord>
					</edgeMap>
					<edgeMap>
					<xCoord>127</xCoord>
					<yCoord>342</yCoord>
					</edgeMap>
					<edgeMap>
					<xCoord>127</xCoord>
					<yCoord>343</yCoord>
					</edgeMap>
					<edgeMap>
					<xCoord>127</xCoord>
					<yCoord>344</yCoord>
					</edgeMap>
					<edgeMap>
					<xCoord>127</xCoord>
					<yCoord>345</yCoord>
					</edgeMap>
					<edgeMap>
					<xCoord>127</xCoord>
					<yCoord>346</yCoord>
					</edgeMap>
					<edgeMap>
					<xCoord>126</xCoord>
					<yCoord>347</yCoord>
					</edgeMap>
					<edgeMap>
					<xCoord>125</xCoord>
					<yCoord>348</yCoord>
					</edgeMap>
					<edgeMap>
					<xCoord>124</xCoord>
					<yCoord>348</yCoord>
					</edgeMap>
					<edgeMap>
					<xCoord>123</xCoord>
					<yCoord>348</yCoord>
					</edgeMap>
					<edgeMap>
					<xCoord>122</xCoord>
					<yCoord>348</yCoord>
					</edgeMap>
					<edgeMap>
					<xCoord>121</xCoord>
					<yCoord>348</yCoord>
					</edgeMap>
					<edgeMap>
					<xCoord>120</xCoord>
					<yCoord>347</yCoord>
					</edgeMap>
					<edgeMap>
					<xCoord>119</xCoord>
					<yCoord>347</yCoord>
					</edgeMap>
					<edgeMap>
					<xCoord>118</xCoord>
					<yCoord>346</yCoord>
					</edgeMap>
					<edgeMap>
					<xCoord>118</xCoord>
					<yCoord>345</yCoord>
					</edgeMap>
					<edgeMap>
					<xCoord>118</xCoord>
					<yCoord>344</yCoord>
					</edgeMap>
					<edgeMap>
					<xCoord>118</xCoord>
					<yCoord>343</yCoord>
					</edgeMap>
				</roi>
				<roi>
					<imageZposition>-261.25</imageZposition>
					<imageSOP_UID>1.3.6.1.4.1.14519.5.2.1.6279.6001.111179430992592634468617621448</imageSOP_UID>
					<inclusion>TRUE</inclusion>
					<edgeMap>
					<xCoord>120</xCoord>
					<yCoord>346</yCoord>
					</edgeMap>
					<edgeMap>
					<xCoord>120</xCoord>
					<yCoord>345</yCoord>
					</edgeMap>
					<edgeMap>
					<xCoord>120</xCoord>
					<yCoord>344</yCoord>
					</edgeMap>
					<edgeMap>
					<xCoord>120</xCoord>
					<yCoord>343</yCoord>
					</edgeMap>
					<edgeMap>
					<xCoord>120</xCoord>
					<yCoord>342</yCoord>
					</edgeMap>
					<edgeMap>
					<xCoord>121</xCoord>
					<yCoord>342</yCoord>
					</edgeMap>
					<edgeMap>
					<xCoord>122</xCoord>
					<yCoord>342</yCoord>
					</edgeMap>
					<edgeMap>
					<xCoord>123</xCoord>
					<yCoord>342</yCoord>
					</edgeMap>
					<edgeMap>
					<xCoord>124</xCoord>
					<yCoord>342</yCoord>
					</edgeMap>
					<edgeMap>
					<xCoord>125</xCoord>
					<yCoord>343</yCoord>
					</edgeMap>
					<edgeMap>
					<xCoord>126</xCoord>
					<yCoord>344</yCoord>
					</edgeMap>
					<edgeMap>
					<xCoord>127</xCoord>
					<yCoord>344</yCoord>
					</edgeMap>
					<edgeMap>
					<xCoord>126</xCoord>
					<yCoord>345</yCoord>
					</edgeMap>
					<edgeMap>
					<xCoord>126</xCoord>
					<yCoord>346</yCoord>
					</edgeMap>
					<edgeMap>
					<xCoord>125</xCoord>
					<yCoord>347</yCoord>
					</edgeMap>
					<edgeMap>
					<xCoord>125</xCoord>
					<yCoord>348</yCoord>
					</edgeMap>
					<edgeMap>
					<xCoord>125</xCoord>
					<yCoord>349</yCoord>
					</edgeMap>
					<edgeMap>
					<xCoord>125</xCoord>
					<yCoord>350</yCoord>
					</edgeMap>
					<edgeMap>
					<xCoord>125</xCoord>
					<yCoord>351</yCoord>
					</edgeMap>
					<edgeMap>
					<xCoord>125</xCoord>
					<yCoord>352</yCoord>
					</edgeMap>
					<edgeMap>
					<xCoord>126</xCoord>
					<yCoord>352</yCoord>
					</edgeMap>
					<edgeMap>
					<xCoord>125</xCoord>
					<yCoord>353</yCoord>
					</edgeMap>
					<edgeMap>
					<xCoord>124</xCoord>
					<yCoord>353</yCoord>
					</edgeMap>
					<edgeMap>
					<xCoord>123</xCoord>
					<yCoord>354</yCoord>
					</edgeMap>
					<edgeMap>
					<xCoord>122</xCoord>
					<yCoord>354</yCoord>
					</edgeMap>
					<edgeMap>
					<xCoord>121</xCoord>
					<yCoord>354</yCoord>
					</edgeMap>
					<edgeMap>
					<xCoord>120</xCoord>
					<yCoord>354</yCoord>
					</edgeMap>
					<edgeMap>
					<xCoord>119</xCoord>
					<yCoord>354</yCoord>
					</edgeMap>
					<edgeMap>
					<xCoord>118</xCoord>
					<yCoord>354</yCoord>
					</edgeMap>
					<edgeMap>
					<xCoord>118</xCoord>
					<yCoord>353</yCoord>
					</edgeMap>
					<edgeMap>
					<xCoord>118</xCoord>
					<yCoord>352</yCoord>
					</edgeMap>
					<edgeMap>
					<xCoord>118</xCoord>
					<yCoord>351</yCoord>
					</edgeMap>
					<edgeMap>
					<xCoord>118</xCoord>
					<yCoord>350</yCoord>
					</edgeMap>
					<edgeMap>
					<xCoord>119</xCoord>
					<yCoord>349</yCoord>
					</edgeMap>
					<edgeMap>
					<xCoord>119</xCoord>
					<yCoord>348</yCoord>
					</edgeMap>
					<edgeMap>
					<xCoord>119</xCoord>
					<yCoord>347</yCoord>
					</edgeMap>
					<edgeMap>
					<xCoord>120</xCoord>
					<yCoord>346</yCoord>
					</edgeMap>
				</roi>
				<roi>
					<imageZposition>-263.75</imageZposition>
					<imageSOP_UID>1.3.6.1.4.1.14519.5.2.1.6279.6001.171107319513361501701464459072</imageSOP_UID>
					<inclusion>TRUE</inclusion>
					<edgeMap>
					<xCoord>118</xCoord>
					<yCoord>352</yCoord>
					</edgeMap>
					<edgeMap>
					<xCoord>118</xCoord>
					<yCoord>351</yCoord>
					</edgeMap>
					<edgeMap>
					<xCoord>119</xCoord>
					<yCoord>350</yCoord>
					</edgeMap>
					<edgeMap>
					<xCoord>120</xCoord>
					<yCoord>349</yCoord>
					</edgeMap>
					<edgeMap>
					<xCoord>121</xCoord>
					<yCoord>349</yCoord>
					</edgeMap>
					<edgeMap>
					<xCoord>122</xCoord>
					<yCoord>348</yCoord>
					</edgeMap>
					<edgeMap>
					<xCoord>122</xCoord>
					<yCoord>349</yCoord>
					</edgeMap>
					<edgeMap>
					<xCoord>122</xCoord>
					<yCoord>350</yCoord>
					</edgeMap>
					<edgeMap>
					<xCoord>122</xCoord>
					<yCoord>351</yCoord>
					</edgeMap>
					<edgeMap>
					<xCoord>122</xCoord>
					<yCoord>352</yCoord>
					</edgeMap>
					<edgeMap>
					<xCoord>121</xCoord>
					<yCoord>353</yCoord>
					</edgeMap>
					<edgeMap>
					<xCoord>120</xCoord>
					<yCoord>354</yCoord>
					</edgeMap>
					<edgeMap>
					<xCoord>120</xCoord>
					<yCoord>355</yCoord>
					</edgeMap>
					<edgeMap>
					<xCoord>119</xCoord>
					<yCoord>356</yCoord>
					</edgeMap>
					<edgeMap>
					<xCoord>119</xCoord>
					<yCoord>355</yCoord>
					</edgeMap>
					<edgeMap>
					<xCoord>118</xCoord>
					<yCoord>354</yCoord>
					</edgeMap>
					<edgeMap>
					<xCoord>118</xCoord>
					<yCoord>353</yCoord>
					</edgeMap>
					<edgeMap>
					<xCoord>118</xCoord>
					<yCoord>352</yCoord>
					</edgeMap>
				</roi>
			</unblindedReadNodule>
			<unblindedReadNodule>
				<noduleID>3</noduleID>
				<characteristics>
					<subtlety>5</subtlety>
					<internalStructure>1</internalStructure>
					<calcification>6</calcification>
					<sphericity>2</sphericity>
					<margin>3</margin>
					<lobulation>3</lobulation>
					<spiculation>2</spiculation>
					<texture>5</texture>
					<malignancy>4</malignancy>
				</characteristics>
				<roi>
					<imageZposition>-178.75</imageZposition>
					<imageSOP_UID>1.3.6.1.4.1.14519.5.2.1.6279.6001.101832029027730594599826588841</imageSOP_UID>
					<inclusion>TRUE</inclusion>
					<edgeMap>
					<xCoord>174</xCoord>
					<yCoord>365</yCoord>
					</edgeMap>
					<edgeMap>
					<xCoord>173</xCoord>
					<yCoord>364</yCoord>
					</edgeMap>
					<edgeMap>
					<xCoord>172</xCoord>
					<yCoord>363</yCoord>
					</edgeMap>
					<edgeMap>
					<xCoord>172</xCoord>
					<yCoord>362</yCoord>
					</edgeMap>
					<edgeMap>
					<xCoord>172</xCoord>
					<yCoord>361</yCoord>
					</edgeMap>
					<edgeMap>
					<xCoord>172</xCoord>
					<yCoord>360</yCoord>
					</edgeMap>
					<edgeMap>
					<xCoord>173</xCoord>
					<yCoord>360</yCoord>
					</edgeMap>
					<edgeMap>
					<xCoord>174</xCoord>
					<yCoord>360</yCoord>
					</edgeMap>
					<edgeMap>
					<xCoord>175</xCoord>
					<yCoord>359</yCoord>
					</edgeMap>
					<edgeMap>
					<xCoord>176</xCoord>
					<yCoord>359</yCoord>
					</edgeMap>
					<edgeMap>
					<xCoord>177</xCoord>
					<yCoord>359</yCoord>
					</edgeMap>
					<edgeMap>
					<xCoord>178</xCoord>
					<yCoord>359</yCoord>
					</edgeMap>
					<edgeMap>
					<xCoord>179</xCoord>
					<yCoord>359</yCoord>
					</edgeMap>
					<edgeMap>
					<xCoord>180</xCoord>
					<yCoord>359</yCoord>
					</edgeMap>
					<edgeMap>
					<xCoord>181</xCoord>
					<yCoord>359</yCoord>
					</edgeMap>
					<edgeMap>
					<xCoord>182</xCoord>
					<yCoord>360</yCoord>
					</edgeMap>
					<edgeMap>
					<xCoord>183</xCoord>
					<yCoord>361</yCoord>
					</edgeMap>
					<edgeMap>
					<xCoord>184</xCoord>
					<yCoord>361</yCoord>
					</edgeMap>
					<edgeMap>
					<xCoord>185</xCoord>
					<yCoord>362</yCoord>
					</edgeMap>
					<edgeMap>
					<xCoord>184</xCoord>
					<yCoord>363</yCoord>
					</edgeMap>
					<edgeMap>
					<xCoord>184</xCoord>
					<yCoord>364</yCoord>
					</edgeMap>
					<edgeMap>
					<xCoord>183</xCoord>
					<yCoord>365</yCoord>
					</edgeMap>
					<edgeMap>
					<xCoord>183</xCoord>
					<yCoord>366</yCoord>
					</edgeMap>
					<edgeMap>
					<xCoord>182</xCoord>
					<yCoord>366</yCoord>
					</edgeMap>
					<edgeMap>
					<xCoord>181</xCoord>
					<yCoord>367</yCoord>
					</edgeMap>
					<edgeMap>
					<xCoord>180</xCoord>
					<yCoord>368</yCoord>
					</edgeMap>
					<edgeMap>
					<xCoord>179</xCoord>
					<yCoord>369</yCoord>
					</edgeMap>
					<edgeMap>
					<xCoord>179</xCoord>
					<yCoord>370</yCoord>
					</edgeMap>
					<edgeMap>
					<xCoord>178</xCoord>
					<yCoord>371</yCoord>
					</edgeMap>
					<edgeMap>
					<xCoord>177</xCoord>
					<yCoord>371</yCoord>
					</edgeMap>
					<edgeMap>
					<xCoord>176</xCoord>
					<yCoord>371</yCoord>
					</edgeMap>
					<edgeMap>
					<xCoord>175</xCoord>
					<yCoord>370</yCoord>
					</edgeMap>
					<edgeMap>
					<xCoord>174</xCoord>
					<yCoord>369</yCoord>
					</edgeMap>
					<edgeMap>
					<xCoord>174</xCoord>
					<yCoord>368</yCoord>
					</edgeMap>
					<edgeMap>
					<xCoord>173</xCoord>
					<yCoord>367</yCoord>
					</edgeMap>
					<edgeMap>
					<xCoord>173</xCoord>
					<yCoord>366</yCoord>
					</edgeMap>
					<edgeMap>
					<xCoord>174</xCoord>
					<yCoord>365</yCoord>
					</edgeMap>
				</roi>
				<roi>
					<imageZposition>-181.25</imageZposition>
					<imageSOP_UID>1.3.6.1.4.1.14519.5.2.1.6279.6001.122955533617539752730533836044</imageSOP_UID>
					<inclusion>TRUE</inclusion>
					<edgeMap>
					<xCoord>173</xCoord>
					<yCoord>364</yCoord>
					</edgeMap>
					<edgeMap>
					<xCoord>173</xCoord>
					<yCoord>363</yCoord>
					</edgeMap>
					<edgeMap>
					<xCoord>173</xCoord>
					<yCoord>362</yCoord>
					</edgeMap>
					<edgeMap>
					<xCoord>174</xCoord>
					<yCoord>361</yCoord>
					</edgeMap>
					<edgeMap>
					<xCoord>175</xCoord>
					<yCoord>360</yCoord>
					</edgeMap>
					<edgeMap>
					<xCoord>176</xCoord>
					<yCoord>360</yCoord>
					</edgeMap>
					<edgeMap>
					<xCoord>177</xCoord>
					<yCoord>360</yCoord>
					</edgeMap>
					<edgeMap>
					<xCoord>178</xCoord>
					<yCoord>360</yCoord>
					</edgeMap>
					<edgeMap>
					<xCoord>179</xCoord>
					<yCoord>360</yCoord>
					</edgeMap>
					<edgeMap>
					<xCoord>180</xCoord>
					<yCoord>360</yCoord>
					</edgeMap>
					<edgeMap>
					<xCoord>181</xCoord>
					<yCoord>360</yCoord>
					</edgeMap>
					<edgeMap>
					<xCoord>182</xCoord>
					<yCoord>360</yCoord>
					</edgeMap>
					<edgeMap>
					<xCoord>183</xCoord>
					<yCoord>360</yCoord>
					</edgeMap>
					<edgeMap>
					<xCoord>183</xCoord>
					<yCoord>359</yCoord>
					</edgeMap>
					<edgeMap>
					<xCoord>184</xCoord>
					<yCoord>360</yCoord>
					</edgeMap>
					<edgeMap>
					<xCoord>185</xCoord>
					<yCoord>360</yCoord>
					</edgeMap>
					<edgeMap>
					<xCoord>186</xCoord>
					<yCoord>360</yCoord>
					</edgeMap>
					<edgeMap>
					<xCoord>187</xCoord>
					<yCoord>361</yCoord>
					</edgeMap>
					<edgeMap>
					<xCoord>187</xCoord>
					<yCoord>362</yCoord>
					</edgeMap>
					<edgeMap>
					<xCoord>187</xCoord>
					<yCoord>363</yCoord>
					</edgeMap>
					<edgeMap>
					<xCoord>186</xCoord>
					<yCoord>364</yCoord>
					</edgeMap>
					<edgeMap>
					<xCoord>185</xCoord>
					<yCoord>364</yCoord>
					</edgeMap>
					<edgeMap>
					<xCoord>184</xCoord>
					<yCoord>365</yCoord>
					</edgeMap>
					<edgeMap>
					<xCoord>183</xCoord>
					<yCoord>366</yCoord>
					</edgeMap>
					<edgeMap>
					<xCoord>182</xCoord>
					<yCoord>367</yCoord>
					</edgeMap>
					<edgeMap>
					<xCoord>181</xCoord>
					<yCoord>368</yCoord>
					</edgeMap>
					<edgeMap>
					<xCoord>180</xCoord>
					<yCoord>369</yCoord>
					</edgeMap>
					<edgeMap>
					<xCoord>179</xCoord>
					<yCoord>370</yCoord>
					</edgeMap>
					<edgeMap>
					<xCoord>178</xCoord>
					<yCoord>370</yCoord>
					</edgeMap>
					<edgeMap>
					<xCoord>177</xCoord>
					<yCoord>370</yCoord>
					</edgeMap>
					<edgeMap>
					<xCoord>176</xCoord>
					<yCoord>370</yCoord>
					</edgeMap>
					<edgeMap>
					<xCoord>175</xCoord>
					<yCoord>370</yCoord>
					</edgeMap>
					<edgeMap>
					<xCoord>174</xCoord>
					<yCoord>369</yCoord>
					</edgeMap>
					<edgeMap>
					<xCoord>174</xCoord>
					<yCoord>368</yCoord>
					</edgeMap>
					<edgeMap>
					<xCoord>174</xCoord>
					<yCoord>367</yCoord>
					</edgeMap>
					<edgeMap>
					<xCoord>173</xCoord>
					<yCoord>366</yCoord>
					</edgeMap>
					<edgeMap>
					<xCoord>173</xCoord>
					<yCoord>365</yCoord>
					</edgeMap>
					<edgeMap>
					<xCoord>173</xCoord>
					<yCoord>364</yCoord>
					</edgeMap>
				</roi>
				<roi>
					<imageZposition>-183.75</imageZposition>
					<imageSOP_UID>1.3.6.1.4.1.14519.5.2.1.6279.6001.262652037867239555089832166666</imageSOP_UID>
					<inclusion>TRUE</inclusion>
					<edgeMap>
					<xCoord>171</xCoord>
					<yCoord>367</yCoord>
					</edgeMap>
					<edgeMap>
					<xCoord>172</xCoord>
					<yCoord>366</yCoord>
					</edgeMap>
					<edgeMap>
					<xCoord>172</xCoord>
					<yCoord>365</yCoord>
					</edgeMap>
					<edgeMap>
					<xCoord>173</xCoord>
					<yCoord>365</yCoord>
					</edgeMap>
					<edgeMap>
					<xCoord>174</xCoord>
					<yCoord>365</yCoord>
					</edgeMap>
					<edgeMap>
					<xCoord>175</xCoord>
					<yCoord>365</yCoord>
					</edgeMap>
					<edgeMap>
					<xCoord>175</xCoord>
					<yCoord>364</yCoord>
					</edgeMap>
					<edgeMap>
					<xCoord>176</xCoord>
					<yCoord>364</yCoord>
					</edgeMap>
					<edgeMap>
					<xCoord>177</xCoord>
					<yCoord>364</yCoord>
					</edgeMap>
					<edgeMap>
					<xCoord>178</xCoord>
					<yCoord>364</yCoord>
					</edgeMap>
					<edgeMap>
					<xCoord>178</xCoord>
					<yCoord>363</yCoord>
					</edgeMap>
					<edgeMap>
					<xCoord>179</xCoord>
					<yCoord>363</yCoord>
					</edgeMap>
					<edgeMap>
					<xCoord>180</xCoord>
					<yCoord>364</yCoord>
					</edgeMap>
					<edgeMap>
					<xCoord>181</xCoord>
					<yCoord>364</yCoord>
					</edgeMap>
					<edgeMap>
					<xCoord>182</xCoord>
					<yCoord>364</yCoord>
					</edgeMap>
					<edgeMap>
					<xCoord>183</xCoord>
					<yCoord>364</yCoord>
					</edgeMap>
					<edgeMap>
					<xCoord>184</xCoord>
					<yCoord>365</yCoord>
					</edgeMap>
					<edgeMap>
					<xCoord>185</xCoord>
					<yCoord>365</yCoord>
					</edgeMap>
					<edgeMap>
					<xCoord>186</xCoord>
					<yCoord>366</yCoord>
					</edgeMap>
					<edgeMap>
					<xCoord>187</xCoord>
					<yCoord>367</yCoord>
					</edgeMap>
					<edgeMap>
					<xCoord>188</xCoord>
					<yCoord>367</yCoord>
					</edgeMap>
					<edgeMap>
					<xCoord>188</xCoord>
					<yCoord>368</yCoord>
					</edgeMap>
					<edgeMap>
					<xCoord>187</xCoord>
					<yCoord>369</yCoord>
					</edgeMap>
					<edgeMap>
					<xCoord>186</xCoord>
					<yCoord>369</yCoord>
					</edgeMap>
					<edgeMap>
					<xCoord>185</xCoord>
					<yCoord>370</yCoord>
					</edgeMap>
					<edgeMap>
					<xCoord>184</xCoord>
					<yCoord>370</yCoord>
					</edgeMap>
					<edgeMap>
					<xCoord>183</xCoord>
					<yCoord>370</yCoord>
					</edgeMap>
					<edgeMap>
					<xCoord>182</xCoord>
					<yCoord>370</yCoord>
					</edgeMap>
					<edgeMap>
					<xCoord>181</xCoord>
					<yCoord>370</yCoord>
					</edgeMap>
					<edgeMap>
					<xCoord>181</xCoord>
					<yCoord>369</yCoord>
					</edgeMap>
					<edgeMap>
					<xCoord>180</xCoord>
					<yCoord>370</yCoord>
					</edgeMap>
					<edgeMap>
					<xCoord>179</xCoord>
					<yCoord>371</yCoord>
					</edgeMap>
					<edgeMap>
					<xCoord>178</xCoord>
					<yCoord>372</yCoord>
					</edgeMap>
					<edgeMap>
					<xCoord>177</xCoord>
					<yCoord>372</yCoord>
					</edgeMap>
					<edgeMap>
					<xCoord>176</xCoord>
					<yCoord>373</yCoord>
					</edgeMap>
					<edgeMap>
					<xCoord>175</xCoord>
					<yCoord>373</yCoord>
					</edgeMap>
					<edgeMap>
					<xCoord>174</xCoord>
					<yCoord>374</yCoord>
					</edgeMap>
					<edgeMap>
					<xCoord>173</xCoord>
					<yCoord>374</yCoord>
					</edgeMap>
					<edgeMap>
					<xCoord>172</xCoord>
					<yCoord>373</yCoord>
					</edgeMap>
					<edgeMap>
					<xCoord>171</xCoord>
					<yCoord>373</yCoord>
					</edgeMap>
					<edgeMap>
					<xCoord>170</xCoord>
					<yCoord>372</yCoord>
					</edgeMap>
					<edgeMap>
					<xCoord>169</xCoord>
					<yCoord>372</yCoord>
					</edgeMap>
					<edgeMap>
					<xCoord>169</xCoord>
					<yCoord>371</yCoord>
					</edgeMap>
					<edgeMap>
					<xCoord>168</xCoord>
					<yCoord>370</yCoord>
					</edgeMap>
					<edgeMap>
					<xCoord>168</xCoord>
					<yCoord>369</yCoord>
					</edgeMap>
					<edgeMap>
					<xCoord>168</xCoord>
					<yCoord>368</yCoord>
					</edgeMap>
					<edgeMap>
					<xCoord>169</xCoord>
					<yCoord>368</yCoord>
					</edgeMap>
					<edgeMap>
					<xCoord>170</xCoord>
					<yCoord>368</yCoord>
					</edgeMap>
					<edgeMap>
					<xCoord>171</xCoord>
					<yCoord>367</yCoord>
					</edgeMap>
				</roi>
			</unblindedReadNodule>
			<unblindedReadNodule>
				<noduleID>4</noduleID>
				<roi>
					<imageZposition>-198.75</imageZposition>
					<imageSOP_UID>1.3.6.1.4.1.14519.5.2.1.6279.6001.128232423600594741113710272101</imageSOP_UID>
					<inclusion>TRUE</inclusion>
					<edgeMap>
					<xCoord>320</xCoord>
					<yCoord>129</yCoord>
					</edgeMap>
				</roi>
			</unblindedReadNodule>
			<unblindedReadNodule>
				<noduleID>5</noduleID>
				<characteristics>
					<subtlety>5</subtlety>
					<internalStructure>1</internalStructure>
					<calcification>6</calcification>
					<sphericity>4</sphericity>
					<margin>4</margin>
					<lobulation>3</lobulation>
					<spiculation>2</spiculation>
					<texture>5</texture>
					<malignancy>2</malignancy>
				</characteristics>
				<roi>
					<imageZposition>-183.75</imageZposition>
					<imageSOP_UID>1.3.6.1.4.1.14519.5.2.1.6279.6001.262652037867239555089832166666</imageSOP_UID>
					<inclusion>TRUE</inclusion>
					<edgeMap>
					<xCoord>339</xCoord>
					<yCoord>369</yCoord>
					</edgeMap>
					<edgeMap>
					<xCoord>339</xCoord>
					<yCoord>370</yCoord>
					</edgeMap>
					<edgeMap>
					<xCoord>340</xCoord>
					<yCoord>371</yCoord>
					</edgeMap>
					<edgeMap>
					<xCoord>341</xCoord>
					<yCoord>372</yCoord>
					</edgeMap>
					<edgeMap>
					<xCoord>342</xCoord>
					<yCoord>372</yCoord>
					</edgeMap>
					<edgeMap>
					<xCoord>343</xCoord>
					<yCoord>372</yCoord>
					</edgeMap>
					<edgeMap>
					<xCoord>344</xCoord>
					<yCoord>372</yCoord>
					</edgeMap>
					<edgeMap>
					<xCoord>345</xCoord>
					<yCoord>372</yCoord>
					</edgeMap>
					<edgeMap>
					<xCoord>346</xCoord>
					<yCoord>371</yCoord>
					</edgeMap>
					<edgeMap>
					<xCoord>347</xCoord>
					<yCoord>370</yCoord>
					</edgeMap>
					<edgeMap>
					<xCoord>347</xCoord>
					<yCoord>369</yCoord>
					</edgeMap>
					<edgeMap>
					<xCoord>347</xCoord>
					<yCoord>368</yCoord>
					</edgeMap>
					<edgeMap>
					<xCoord>347</xCoord>
					<yCoord>367</yCoord>
					</edgeMap>
					<edgeMap>
					<xCoord>347</xCoord>
					<yCoord>366</yCoord>
					</edgeMap>
					<edgeMap>
					<xCoord>347</xCoord>
					<yCoord>365</yCoord>
					</edgeMap>
					<edgeMap>
					<xCoord>346</xCoord>
					<yCoord>364</yCoord>
					</edgeMap>
					<edgeMap>
					<xCoord>345</xCoord>
					<yCoord>363</yCoord>
					</edgeMap>
					<edgeMap>
					<xCoord>344</xCoord>
					<yCoord>363</yCoord>
					</edgeMap>
					<edgeMap>
					<xCoord>344</xCoord>
					<yCoord>362</yCoord>
					</edgeMap>
					<edgeMap>
					<xCoord>343</xCoord>
					<yCoord>362</yCoord>
					</edgeMap>
					<edgeMap>
					<xCoord>342</xCoord>
					<yCoord>362</yCoord>
					</edgeMap>
					<edgeMap>
					<xCoord>341</xCoord>
					<yCoord>362</yCoord>
					</edgeMap>
					<edgeMap>
					<xCoord>340</xCoord>
					<yCoord>363</yCoord>
					</edgeMap>
					<edgeMap>
					<xCoord>339</xCoord>
					<yCoord>363</yCoord>
					</edgeMap>
					<edgeMap>
					<xCoord>338</xCoord>
					<yCoord>364</yCoord>
					</edgeMap>
					<edgeMap>
					<xCoord>337</xCoord>
					<yCoord>364</yCoord>
					</edgeMap>
					<edgeMap>
					<xCoord>337</xCoord>
					<yCoord>365</yCoord>
					</edgeMap>
					<edgeMap>
					<xCoord>336</xCoord>
					<yCoord>366</yCoord>
					</edgeMap>
					<edgeMap>
					<xCoord>337</xCoord>
					<yCoord>367</yCoord>
					</edgeMap>
					<edgeMap>
					<xCoord>337</xCoord>
					<yCoord>368</yCoord>
					</edgeMap>
					<edgeMap>
					<xCoord>338</xCoord>
					<yCoord>368</yCoord>
					</edgeMap>
					<edgeMap>
					<xCoord>339</xCoord>
					<yCoord>369</yCoord>
					</edgeMap>
				</roi>
				<roi>
					<imageZposition>-186.25</imageZposition>
					<imageSOP_UID>1.3.6.1.4.1.14519.5.2.1.6279.6001.347595149429264501151829733478</imageSOP_UID>
					<inclusion>TRUE</inclusion>
					<edgeMap>
					<xCoord>339</xCoord>
					<yCoord>367</yCoord>
					</edgeMap>
					<edgeMap>
					<xCoord>339</xCoord>
					<yCoord>366</yCoord>
					</edgeMap>
					<edgeMap>
					<xCoord>340</xCoord>
					<yCoord>365</yCoord>
					</edgeMap>
					<edgeMap>
					<xCoord>340</xCoord>
					<yCoord>364</yCoord>
					</edgeMap>
					<edgeMap>
					<xCoord>341</xCoord>
					<yCoord>364</yCoord>
					</edgeMap>
					<edgeMap>
					<xCoord>342</xCoord>
					<yCoord>363</yCoord>
					</edgeMap>
					<edgeMap>
					<xCoord>343</xCoord>
					<yCoord>363</yCoord>
					</edgeMap>
					<edgeMap>
					<xCoord>344</xCoord>
					<yCoord>363</yCoord>
					</edgeMap>
					<edgeMap>
					<xCoord>345</xCoord>
					<yCoord>363</yCoord>
					</edgeMap>
					<edgeMap>
					<xCoord>346</xCoord>
					<yCoord>364</yCoord>
					</edgeMap>
					<edgeMap>
					<xCoord>346</xCoord>
					<yCoord>365</yCoord>
					</edgeMap>
					<edgeMap>
					<xCoord>347</xCoord>
					<yCoord>366</yCoord>
					</edgeMap>
					<edgeMap>
					<xCoord>347</xCoord>
					<yCoord>367</yCoord>
					</edgeMap>
					<edgeMap>
					<xCoord>347</xCoord>
					<yCoord>368</yCoord>
					</edgeMap>
					<edgeMap>
					<xCoord>346</xCoord>
					<yCoord>369</yCoord>
					</edgeMap>
					<edgeMap>
					<xCoord>346</xCoord>
					<yCoord>370</yCoord>
					</edgeMap>
					<edgeMap>
					<xCoord>345</xCoord>
					<yCoord>371</yCoord>
					</edgeMap>
					<edgeMap>
					<xCoord>344</xCoord>
					<yCoord>371</yCoord>
					</edgeMap>
					<edgeMap>
					<xCoord>343</xCoord>
					<yCoord>372</yCoord>
					</edgeMap>
					<edgeMap>
					<xCoord>342</xCoord>
					<yCoord>372</yCoord>
					</edgeMap>
					<edgeMap>
					<xCoord>341</xCoord>
					<yCoord>372</yCoord>
					</edgeMap>
					<edgeMap>
					<xCoord>340</xCoord>
					<yCoord>372</yCoord>
					</edgeMap>
					<edgeMap>
					<xCoord>340</xCoord>
					<yCoord>371</yCoord>
					</edgeMap>
					<edgeMap>
					<xCoord>339</xCoord>
					<yCoord>370</yCoord>
					</edgeMap>
					<edgeMap>
					<xCoord>339</xCoord>
					<yCoord>369</yCoord>
					</edgeMap>
					<edgeMap>
					<xCoord>339</xCoord>
					<yCoord>368</yCoord>
					</edgeMap>
					<edgeMap>
					<xCoord>339</xCoord>
					<yCoord>367</yCoord>
					</edgeMap>
				</roi>
			</unblindedReadNodule>
			<unblindedReadNodule>
				<noduleID>6</noduleID>
				<roi>
					<imageZposition>-183.75</imageZposition>
					<imageSOP_UID>1.3.6.1.4.1.14519.5.2.1.6279.6001.262652037867239555089832166666</imageSOP_UID>
					<inclusion>TRUE</inclusion>
					<edgeMap>
					<xCoord>338</xCoord>
					<yCoord>390</yCoord>
					</edgeMap>
				</roi>
			</unblindedReadNodule>
			<unblindedReadNodule>
				<noduleID>7</noduleID>
				<characteristics>
					<subtlety>4</subtlety>
					<internalStructure>1</internalStructure>
					<calcification>6</calcification>
					<sphericity>3</sphericity>
					<margin>4</margin>
					<lobulation>2</lobulation>
					<spiculation>2</spiculation>
					<texture>5</texture>
					<malignancy>2</malignancy>
				</characteristics>
				<roi>
					<imageZposition>-191.25</imageZposition>
					<imageSOP_UID>1.3.6.1.4.1.14519.5.2.1.6279.6001.227773307617152077148706755751</imageSOP_UID>
					<inclusion>TRUE</inclusion>
					<edgeMap>
					<xCoord>358</xCoord>
					<yCoord>144</yCoord>
					</edgeMap>
					<edgeMap>
					<xCoord>359</xCoord>
					<yCoord>144</yCoord>
					</edgeMap>
					<edgeMap>
					<xCoord>360</xCoord>
					<yCoord>144</yCoord>
					</edgeMap>
					<edgeMap>
					<xCoord>361</xCoord>
					<yCoord>144</yCoord>
					</edgeMap>
					<edgeMap>
					<xCoord>362</xCoord>
					<yCoord>143</yCoord>
					</edgeMap>
					<edgeMap>
					<xCoord>363</xCoord>
					<yCoord>143</yCoord>
					</edgeMap>
					<edgeMap>
					<xCoord>364</xCoord>
					<yCoord>143</yCoord>
					</edgeMap>
					<edgeMap>
					<xCoord>365</xCoord>
					<yCoord>143</yCoord>
					</edgeMap>
					<edgeMap>
					<xCoord>366</xCoord>
					<yCoord>143</yCoord>
					</edgeMap>
					<edgeMap>
					<xCoord>367</xCoord>
					<yCoord>143</yCoord>
					</edgeMap>
					<edgeMap>
					<xCoord>368</xCoord>
					<yCoord>143</yCoord>
					</edgeMap>
					<edgeMap>
					<xCoord>367</xCoord>
					<yCoord>144</yCoord>
					</edgeMap>
					<edgeMap>
					<xCoord>367</xCoord>
					<yCoord>145</yCoord>
					</edgeMap>
					<edgeMap>
					<xCoord>366</xCoord>
					<yCoord>146</yCoord>
					</edgeMap>
					<edgeMap>
					<xCoord>366</xCoord>
					<yCoord>147</yCoord>
					</edgeMap>
					<edgeMap>
					<xCoord>365</xCoord>
					<yCoord>148</yCoord>
					</edgeMap>
					<edgeMap>
					<xCoord>364</xCoord>
					<yCoord>149</yCoord>
					</edgeMap>
					<edgeMap>
					<xCoord>363</xCoord>
					<yCoord>149</yCoord>
					</edgeMap>
					<edgeMap>
					<xCoord>362</xCoord>
					<yCoord>150</yCoord>
					</edgeMap>
					<edgeMap>
					<xCoord>362</xCoord>
					<yCoord>149</yCoord>
					</edgeMap>
					<edgeMap>
					<xCoord>361</xCoord>
					<yCoord>149</yCoord>
					</edgeMap>
					<edgeMap>
					<xCoord>360</xCoord>
					<yCoord>148</yCoord>
					</edgeMap>
					<edgeMap>
					<xCoord>359</xCoord>
					<yCoord>148</yCoord>
					</edgeMap>
					<edgeMap>
					<xCoord>358</xCoord>
					<yCoord>147</yCoord>
					</edgeMap>
					<edgeMap>
					<xCoord>358</xCoord>
					<yCoord>146</yCoord>
					</edgeMap>
					<edgeMap>
					<xCoord>358</xCoord>
					<yCoord>145</yCoord>
					</edgeMap>
					<edgeMap>
					<xCoord>358</xCoord>
					<yCoord>144</yCoord>
					</edgeMap>
				</roi>
				<roi>
					<imageZposition>-193.75</imageZposition>
					<imageSOP_UID>1.3.6.1.4.1.14519.5.2.1.6279.6001.239269548827722869869497751609</imageSOP_UID>
					<inclusion>TRUE</inclusion>
					<edgeMap>
					<xCoord>359</xCoord>
					<yCoord>144</yCoord>
					</edgeMap>
					<edgeMap>
					<xCoord>360</xCoord>
					<yCoord>144</yCoord>
					</edgeMap>
					<edgeMap>
					<xCoord>361</xCoord>
					<yCoord>143</yCoord>
					</edgeMap>
					<edgeMap>
					<xCoord>362</xCoord>
					<yCoord>143</yCoord>
					</edgeMap>
					<edgeMap>
					<xCoord>363</xCoord>
					<yCoord>143</yCoord>
					</edgeMap>
					<edgeMap>
					<xCoord>364</xCoord>
					<yCoord>143</yCoord>
					</edgeMap>
					<edgeMap>
					<xCoord>365</xCoord>
					<yCoord>143</yCoord>
					</edgeMap>
					<edgeMap>
					<xCoord>366</xCoord>
					<yCoord>143</yCoord>
					</edgeMap>
					<edgeMap>
					<xCoord>367</xCoord>
					<yCoord>143</yCoord>
					</edgeMap>
					<edgeMap>
					<xCoord>366</xCoord>
					<yCoord>144</yCoord>
					</edgeMap>
					<edgeMap>
					<xCoord>366</xCoord>
					<yCoord>145</yCoord>
					</edgeMap>
					<edgeMap>
					<xCoord>366</xCoord>
					<yCoord>146</yCoord>
					</edgeMap>
					<edgeMap>
					<xCoord>365</xCoord>
					<yCoord>146</yCoord>
					</edgeMap>
					<edgeMap>
					<xCoord>364</xCoord>
					<yCoord>147</yCoord>
					</edgeMap>
					<edgeMap>
					<xCoord>363</xCoord>
					<yCoord>148</yCoord>
					</edgeMap>
					<edgeMap>
					<xCoord>363</xCoord>
					<yCoord>149</yCoord>
					</edgeMap>
					<edgeMap>
					<xCoord>362</xCoord>
					<yCoord>149</yCoord>
					</edgeMap>
					<edgeMap>
					<xCoord>361</xCoord>
					<yCoord>148</yCoord>
					</edgeMap>
					<edgeMap>
					<xCoord>360</xCoord>
					<yCoord>148</yCoord>
					</edgeMap>
					<edgeMap>
					<xCoord>359</xCoord>
					<yCoord>147</yCoord>
					</edgeMap>
					<edgeMap>
					<xCoord>359</xCoord>
					<yCoord>146</yCoord>
					</edgeMap>
					<edgeMap>
					<xCoord>359</xCoord>
					<yCoord>145</yCoord>
					</edgeMap>
					<edgeMap>
					<xCoord>359</xCoord>
					<yCoord>144</yCoord>
					</edgeMap>
				</roi>
			</unblindedReadNodule>
			<unblindedReadNodule>
				<noduleID>10</noduleID>
				<roi>
					<imageZposition>-126.25</imageZposition>
					<imageSOP_UID>1.3.6.1.4.1.14519.5.2.1.6279.6001.320359443968237702690538514291</imageSOP_UID>
					<inclusion>TRUE</inclusion>
					<edgeMap>
					<xCoord>160</xCoord>
					<yCoord>342</yCoord>
					</edgeMap>
				</roi>
			</unblindedReadNodule>
			<unblindedReadNodule>
				<noduleID>13</noduleID>
				<roi>
					<imageZposition>-128.75</imageZposition>
					<imageSOP_UID>1.3.6.1.4.1.14519.5.2.1.6279.6001.268927420478460244563737324292</imageSOP_UID>
					<inclusion>TRUE</inclusion>
					<edgeMap>
					<xCoord>116</xCoord>
					<yCoord>304</yCoord>
					</edgeMap>
				</roi>
			</unblindedReadNodule>
			<unblindedReadNodule>
				<noduleID>14</noduleID>
				<roi>
					<imageZposition>-83.75</imageZposition>
					<imageSOP_UID>1.3.6.1.4.1.14519.5.2.1.6279.6001.157879857866062906694420807200</imageSOP_UID>
					<inclusion>TRUE</inclusion>
					<edgeMap>
					<xCoord>180</xCoord>
					<yCoord>295</yCoord>
					</edgeMap>
				</roi>
			</unblindedReadNodule>
			<unblindedReadNodule>
				<noduleID>15</noduleID>
				<characteristics>
					<subtlety>4</subtlety>
					<internalStructure>1</internalStructure>
					<calcification>6</calcification>
					<sphericity>4</sphericity>
					<margin>4</margin>
					<lobulation>2</lobulation>
					<spiculation>1</spiculation>
					<texture>5</texture>
					<malignancy>2</malignancy>
				</characteristics>
				<roi>
					<imageZposition>-181.25</imageZposition>
					<imageSOP_UID>1.3.6.1.4.1.14519.5.2.1.6279.6001.122955533617539752730533836044</imageSOP_UID>
					<inclusion>TRUE</inclusion>
					<edgeMap>
					<xCoord>113</xCoord>
					<yCoord>225</yCoord>
					</edgeMap>
					<edgeMap>
					<xCoord>114</xCoord>
					<yCoord>226</yCoord>
					</edgeMap>
					<edgeMap>
					<xCoord>114</xCoord>
					<yCoord>225</yCoord>
					</edgeMap>
					<edgeMap>
					<xCoord>114</xCoord>
					<yCoord>224</yCoord>
					</edgeMap>
					<edgeMap>
					<xCoord>115</xCoord>
					<yCoord>223</yCoord>
					</edgeMap>
					<edgeMap>
					<xCoord>116</xCoord>
					<yCoord>223</yCoord>
					</edgeMap>
					<edgeMap>
					<xCoord>117</xCoord>
					<yCoord>223</yCoord>
					</edgeMap>
					<edgeMap>
					<xCoord>118</xCoord>
					<yCoord>224</yCoord>
					</edgeMap>
					<edgeMap>
					<xCoord>119</xCoord>
					<yCoord>225</yCoord>
					</edgeMap>
					<edgeMap>
					<xCoord>120</xCoord>
					<yCoord>225</yCoord>
					</edgeMap>
					<edgeMap>
					<xCoord>120</xCoord>
					<yCoord>226</yCoord>
					</edgeMap>
					<edgeMap>
					<xCoord>120</xCoord>
					<yCoord>227</yCoord>
					</edgeMap>
					<edgeMap>
					<xCoord>120</xCoord>
					<yCoord>228</yCoord>
					</edgeMap>
					<edgeMap>
					<xCoord>119</xCoord>
					<yCoord>228</yCoord>
					</edgeMap>
					<edgeMap>
					<xCoord>118</xCoord>
					<yCoord>229</yCoord>
					</edgeMap>
					<edgeMap>
					<xCoord>117</xCoord>
					<yCoord>229</yCoord>
					</edgeMap>
					<edgeMap>
					<xCoord>116</xCoord>
					<yCoord>229</yCoord>
					</edgeMap>
					<edgeMap>
					<xCoord>115</xCoord>
					<yCoord>228</yCoord>
					</edgeMap>
					<edgeMap>
					<xCoord>115</xCoord>
					<yCoord>227</yCoord>
					</edgeMap>
					<edgeMap>
					<xCoord>113</xCoord>
					<yCoord>225</yCoord>
					</edgeMap>
				</roi>
				<roi>
					<imageZposition>-183.75</imageZposition>
					<imageSOP_UID>1.3.6.1.4.1.14519.5.2.1.6279.6001.262652037867239555089832166666</imageSOP_UID>
					<inclusion>TRUE</inclusion>
					<edgeMap>
					<xCoord>112</xCoord>
					<yCoord>226</yCoord>
					</edgeMap>
					<edgeMap>
					<xCoord>112</xCoord>
					<yCoord>225</yCoord>
					</edgeMap>
					<edgeMap>
					<xCoord>113</xCoord>
					<yCoord>224</yCoord>
					</edgeMap>
					<edgeMap>
					<xCoord>114</xCoord>
					<yCoord>224</yCoord>
					</edgeMap>
					<edgeMap>
					<xCoord>114</xCoord>
					<yCoord>223</yCoord>
					</edgeMap>
					<edgeMap>
					<xCoord>115</xCoord>
					<yCoord>223</yCoord>
					</edgeMap>
					<edgeMap>
					<xCoord>116</xCoord>
					<yCoord>223</yCoord>
					</edgeMap>
					<edgeMap>
					<xCoord>117</xCoord>
					<yCoord>223</yCoord>
					</edgeMap>
					<edgeMap>
					<xCoord>118</xCoord>
					<yCoord>224</yCoord>
					</edgeMap>
					<edgeMap>
					<xCoord>119</xCoord>
					<yCoord>224</yCoord>
					</edgeMap>
					<edgeMap>
					<xCoord>120</xCoord>
					<yCoord>224</yCoord>
					</edgeMap>
					<edgeMap>
					<xCoord>121</xCoord>
					<yCoord>224</yCoord>
					</edgeMap>
					<edgeMap>
					<xCoord>122</xCoord>
					<yCoord>224</yCoord>
					</edgeMap>
					<edgeMap>
					<xCoord>122</xCoord>
					<yCoord>225</yCoord>
					</edgeMap>
					<edgeMap>
					<xCoord>123</xCoord>
					<yCoord>226</yCoord>
					</edgeMap>
					<edgeMap>
					<xCoord>123</xCoord>
					<yCoord>227</yCoord>
					</edgeMap>
					<edgeMap>
					<xCoord>123</xCoord>
					<yCoord>228</yCoord>
					</edgeMap>
					<edgeMap>
					<xCoord>122</xCoord>
					<yCoord>229</yCoord>
					</edgeMap>
					<edgeMap>
					<xCoord>122</xCoord>
					<yCoord>230</yCoord>
					</edgeMap>
					<edgeMap>
					<xCoord>121</xCoord>
					<yCoord>231</yCoord>
					</edgeMap>
					<edgeMap>
					<xCoord>120</xCoord>
					<yCoord>232</yCoord>
					</edgeMap>
					<edgeMap>
					<xCoord>119</xCoord>
					<yCoord>232</yCoord>
					</edgeMap>
					<edgeMap>
					<xCoord>118</xCoord>
					<yCoord>232</yCoord>
					</edgeMap>
					<edgeMap>
					<xCoord>117</xCoord>
					<yCoord>233</yCoord>
					</edgeMap>
					<edgeMap>
					<xCoord>116</xCoord>
					<yCoord>233</yCoord>
					</edgeMap>
					<edgeMap>
					<xCoord>115</xCoord>
					<yCoord>232</yCoord>
					</edgeMap>
					<edgeMap>
					<xCoord>114</xCoord>
					<yCoord>232</yCoord>
					</edgeMap>
					<edgeMap>
					<xCoord>114</xCoord>
					<yCoord>231</yCoord>
					</edgeMap>
					<edgeMap>
					<xCoord>113</xCoord>
					<yCoord>230</yCoord>
					</edgeMap>
					<edgeMap>
					<xCoord>113</xCoord>
					<yCoord>229</yCoord>
					</edgeMap>
					<edgeMap>
					<xCoord>112</xCoord>
					<yCoord>228</yCoord>
					</edgeMap>
					<edgeMap>
					<xCoord>112</xCoord>
					<yCoord>227</yCoord>
					</edgeMap>
					<edgeMap>
					<xCoord>112</xCoord>
					<yCoord>226</yCoord>
					</edgeMap>
				</roi>
				<roi>
					<imageZposition>-186.25</imageZposition>
					<imageSOP_UID>1.3.6.1.4.1.14519.5.2.1.6279.6001.347595149429264501151829733478</imageSOP_UID>
					<inclusion>TRUE</inclusion>
					<edgeMap>
					<xCoord>113</xCoord>
					<yCoord>226</yCoord>
					</edgeMap>
					<edgeMap>
					<xCoord>114</xCoord>
					<yCoord>225</yCoord>
					</edgeMap>
					<edgeMap>
					<xCoord>115</xCoord>
					<yCoord>225</yCoord>
					</edgeMap>
					<edgeMap>
					<xCoord>116</xCoord>
					<yCoord>224</yCoord>
					</edgeMap>
					<edgeMap>
					<xCoord>117</xCoord>
					<yCoord>224</yCoord>
					</edgeMap>
					<edgeMap>
					<xCoord>118</xCoord>
					<yCoord>224</yCoord>
					</edgeMap>
					<edgeMap>
					<xCoord>119</xCoord>
					<yCoord>224</yCoord>
					</edgeMap>
					<edgeMap>
					<xCoord>120</xCoord>
					<yCoord>224</yCoord>
					</edgeMap>
					<edgeMap>
					<xCoord>121</xCoord>
					<yCoord>224</yCoord>
					</edgeMap>
					<edgeMap>
					<xCoord>122</xCoord>
					<yCoord>225</yCoord>
					</edgeMap>
					<edgeMap>
					<xCoord>123</xCoord>
					<yCoord>226</yCoord>
					</edgeMap>
					<edgeMap>
					<xCoord>123</xCoord>
					<yCoord>227</yCoord>
					</edgeMap>
					<edgeMap>
					<xCoord>123</xCoord>
					<yCoord>228</yCoord>
					</edgeMap>
					<edgeMap>
					<xCoord>123</xCoord>
					<yCoord>229</yCoord>
					</edgeMap>
					<edgeMap>
					<xCoord>122</xCoord>
					<yCoord>230</yCoord>
					</edgeMap>
					<edgeMap>
					<xCoord>121</xCoord>
					<yCoord>231</yCoord>
					</edgeMap>
					<edgeMap>
					<xCoord>120</xCoord>
					<yCoord>231</yCoord>
					</edgeMap>
					<edgeMap>
					<xCoord>119</xCoord>
					<yCoord>232</yCoord>
					</edgeMap>
					<edgeMap>
					<xCoord>118</xCoord>
					<yCoord>232</yCoord>
					</edgeMap>
					<edgeMap>
					<xCoord>117</xCoord>
					<yCoord>232</yCoord>
					</edgeMap>
					<edgeMap>
					<xCoord>116</xCoord>
					<yCoord>232</yCoord>
					</edgeMap>
					<edgeMap>
					<xCoord>116</xCoord>
					<yCoord>233</yCoord>
					</edgeMap>
					<edgeMap>
					<xCoord>115</xCoord>
					<yCoord>232</yCoord>
					</edgeMap>
					<edgeMap>
					<xCoord>114</xCoord>
					<yCoord>231</yCoord>
					</edgeMap>
					<edgeMap>
					<xCoord>114</xCoord>
					<yCoord>230</yCoord>
					</edgeMap>
					<edgeMap>
					<xCoord>114</xCoord>
					<yCoord>229</yCoord>
					</edgeMap>
					<edgeMap>
					<xCoord>114</xCoord>
					<yCoord>228</yCoord>
					</edgeMap>
					<edgeMap>
					<xCoord>113</xCoord>
					<yCoord>228</yCoord>
					</edgeMap>
					<edgeMap>
					<xCoord>113</xCoord>
					<yCoord>227</yCoord>
					</edgeMap>
					<edgeMap>
					<xCoord>113</xCoord>
					<yCoord>226</yCoord>
					</edgeMap>
				</roi>
			</unblindedReadNodule>
			<unblindedReadNodule>
				<noduleID>16</noduleID>
				<characteristics>
					<subtlety>4</subtlety>
					<internalStructure>1</internalStructure>
					<calcification>6</calcification>
					<sphericity>4</sphericity>
					<margin>4</margin>
					<lobulation>2</lobulation>
					<spiculation>1</spiculation>
					<texture>5</texture>
					<malignancy>3</malignancy>
				</characteristics>
				<roi>
					<imageZposition>-173.75</imageZposition>
					<imageSOP_UID>1.3.6.1.4.1.14519.5.2.1.6279.6001.105646261308220104177089205496</imageSOP_UID>
					<inclusion>TRUE</inclusion>
					<edgeMap>
					<xCoord>336</xCoord>
					<yCoord>148</yCoord>
					</edgeMap>
					<edgeMap>
					<xCoord>337</xCoord>
					<yCoord>147</yCoord>
					</edgeMap>
					<edgeMap>
					<xCoord>338</xCoord>
					<yCoord>147</yCoord>
					</edgeMap>
					<edgeMap>
					<xCoord>339</xCoord>
					<yCoord>147</yCoord>
					</edgeMap>
					<edgeMap>
					<xCoord>340</xCoord>
					<yCoord>147</yCoord>
					</edgeMap>
					<edgeMap>
					<xCoord>341</xCoord>
					<yCoord>147</yCoord>
					</edgeMap>
					<edgeMap>
					<xCoord>341</xCoord>
					<yCoord>148</yCoord>
					</edgeMap>
					<edgeMap>
					<xCoord>341</xCoord>
					<yCoord>149</yCoord>
					</edgeMap>
					<edgeMap>
					<xCoord>341</xCoord>
					<yCoord>150</yCoord>
					</edgeMap>
					<edgeMap>
					<xCoord>341</xCoord>
					<yCoord>151</yCoord>
					</edgeMap>
					<edgeMap>
					<xCoord>340</xCoord>
					<yCoord>152</yCoord>
					</edgeMap>
					<edgeMap>
					<xCoord>339</xCoord>
					<yCoord>153</yCoord>
					</edgeMap>
					<edgeMap>
					<xCoord>338</xCoord>
					<yCoord>152</yCoord>
					</edgeMap>
					<edgeMap>
					<xCoord>337</xCoord>
					<yCoord>151</yCoord>
					</edgeMap>
					<edgeMap>
					<xCoord>336</xCoord>
					<yCoord>150</yCoord>
					</edgeMap>
					<edgeMap>
					<xCoord>336</xCoord>
					<yCoord>149</yCoord>
					</edgeMap>
					<edgeMap>
					<xCoord>336</xCoord>
					<yCoord>148</yCoord>
					</edgeMap>
				</roi>
				<roi>
					<imageZposition>-176.25</imageZposition>
					<imageSOP_UID>1.3.6.1.4.1.14519.5.2.1.6279.6001.133228135975090002738063363480</imageSOP_UID>
					<inclusion>TRUE</inclusion>
					<edgeMap>
					<xCoord>336</xCoord>
					<yCoord>147</yCoord>
					</edgeMap>
					<edgeMap>
					<xCoord>337</xCoord>
					<yCoord>147</yCoord>
					</edgeMap>
					<edgeMap>
					<xCoord>338</xCoord>
					<yCoord>147</yCoord>
					</edgeMap>
					<edgeMap>
					<xCoord>339</xCoord>
					<yCoord>147</yCoord>
					</edgeMap>
					<edgeMap>
					<xCoord>340</xCoord>
					<yCoord>147</yCoord>
					</edgeMap>
					<edgeMap>
					<xCoord>340</xCoord>
					<yCoord>148</yCoord>
					</edgeMap>
					<edgeMap>
					<xCoord>340</xCoord>
					<yCoord>149</yCoord>
					</edgeMap>
					<edgeMap>
					<xCoord>340</xCoord>
					<yCoord>150</yCoord>
					</edgeMap>
					<edgeMap>
					<xCoord>340</xCoord>
					<yCoord>151</yCoord>
					</edgeMap>
					<edgeMap>
					<xCoord>339</xCoord>
					<yCoord>152</yCoord>
					</edgeMap>
					<edgeMap>
					<xCoord>338</xCoord>
					<yCoord>152</yCoord>
					</edgeMap>
					<edgeMap>
					<xCoord>337</xCoord>
					<yCoord>152</yCoord>
					</edgeMap>
					<edgeMap>
					<xCoord>336</xCoord>
					<yCoord>151</yCoord>
					</edgeMap>
					<edgeMap>
					<xCoord>336</xCoord>
					<yCoord>150</yCoord>
					</edgeMap>
					<edgeMap>
					<xCoord>336</xCoord>
					<yCoord>149</yCoord>
					</edgeMap>
					<edgeMap>
					<xCoord>336</xCoord>
					<yCoord>148</yCoord>
					</edgeMap>
					<edgeMap>
					<xCoord>336</xCoord>
					<yCoord>147</yCoord>
					</edgeMap>
				</roi>
				<roi>
					<imageZposition>-178.75</imageZposition>
					<imageSOP_UID>1.3.6.1.4.1.14519.5.2.1.6279.6001.101832029027730594599826588841</imageSOP_UID>
					<inclusion>TRUE</inclusion>
					<edgeMap>
					<xCoord>335</xCoord>
					<yCoord>139</yCoord>
					</edgeMap>
					<edgeMap>
					<xCoord>336</xCoord>
					<yCoord>139</yCoord>
					</edgeMap>
					<edgeMap>
					<xCoord>337</xCoord>
					<yCoord>139</yCoord>
					</edgeMap>
					<edgeMap>
					<xCoord>338</xCoord>
					<yCoord>139</yCoord>
					</edgeMap>
					<edgeMap>
					<xCoord>338</xCoord>
					<yCoord>140</yCoord>
					</edgeMap>
					<edgeMap>
					<xCoord>339</xCoord>
					<yCoord>141</yCoord>
					</edgeMap>
					<edgeMap>
					<xCoord>339</xCoord>
					<yCoord>142</yCoord>
					</edgeMap>
					<edgeMap>
					<xCoord>340</xCoord>
					<yCoord>143</yCoord>
					</edgeMap>
					<edgeMap>
					<xCoord>340</xCoord>
					<yCoord>144</yCoord>
					</edgeMap>
					<edgeMap>
					<xCoord>341</xCoord>
					<yCoord>145</yCoord>
					</edgeMap>
					<edgeMap>
					<xCoord>341</xCoord>
					<yCoord>146</yCoord>
					</edgeMap>
					<edgeMap>
					<xCoord>341</xCoord>
					<yCoord>147</yCoord>
					</edgeMap>
					<edgeMap>
					<xCoord>341</xCoord>
					<yCoord>148</yCoord>
					</edgeMap>
					<edgeMap>
					<xCoord>341</xCoord>
					<yCoord>149</yCoord>
					</edgeMap>
					<edgeMap>
					<xCoord>340</xCoord>
					<yCoord>150</yCoord>
					</edgeMap>
					<edgeMap>
					<xCoord>339</xCoord>
					<yCoord>151</yCoord>
					</edgeMap>
					<edgeMap>
					<xCoord>338</xCoord>
					<yCoord>151</yCoord>
					</edgeMap>
					<edgeMap>
					<xCoord>337</xCoord>
					<yCoord>150</yCoord>
					</edgeMap>
					<edgeMap>
					<xCoord>336</xCoord>
					<yCoord>149</yCoord>
					</edgeMap>
					<edgeMap>
					<xCoord>335</xCoord>
					<yCoord>148</yCoord>
					</edgeMap>
					<edgeMap>
					<xCoord>334</xCoord>
					<yCoord>147</yCoord>
					</edgeMap>
					<edgeMap>
					<xCoord>334</xCoord>
					<yCoord>146</yCoord>
					</edgeMap>
					<edgeMap>
					<xCoord>334</xCoord>
					<yCoord>145</yCoord>
					</edgeMap>
					<edgeMap>
					<xCoord>334</xCoord>
					<yCoord>144</yCoord>
					</edgeMap>
					<edgeMap>
					<xCoord>334</xCoord>
					<yCoord>143</yCoord>
					</edgeMap>
					<edgeMap>
					<xCoord>334</xCoord>
					<yCoord>142</yCoord>
					</edgeMap>
					<edgeMap>
					<xCoord>334</xCoord>
					<yCoord>141</yCoord>
					</edgeMap>
					<edgeMap>
					<xCoord>335</xCoord>
					<yCoord>140</yCoord>
					</edgeMap>
					<edgeMap>
					<xCoord>335</xCoord>
					<yCoord>139</yCoord>
					</edgeMap>
				</roi>
				<roi>
					<imageZposition>-181.25</imageZposition>
					<imageSOP_UID>1.3.6.1.4.1.14519.5.2.1.6279.6001.122955533617539752730533836044</imageSOP_UID>
					<inclusion>TRUE</inclusion>
					<edgeMap>
					<xCoord>332</xCoord>
					<yCoord>142</yCoord>
					</edgeMap>
					<edgeMap>
					<xCoord>333</xCoord>
					<yCoord>141</yCoord>
					</edgeMap>
					<edgeMap>
					<xCoord>334</xCoord>
					<yCoord>140</yCoord>
					</edgeMap>
					<edgeMap>
					<xCoord>335</xCoord>
					<yCoord>140</yCoord>
					</edgeMap>
					<edgeMap>
					<xCoord>336</xCoord>
					<yCoord>140</yCoord>
					</edgeMap>
					<edgeMap>
					<xCoord>337</xCoord>
					<yCoord>141</yCoord>
					</edgeMap>
					<edgeMap>
					<xCoord>338</xCoord>
					<yCoord>142</yCoord>
					</edgeMap>
					<edgeMap>
					<xCoord>339</xCoord>
					<yCoord>143</yCoord>
					</edgeMap>
					<edgeMap>
					<xCoord>339</xCoord>
					<yCoord>144</yCoord>
					</edgeMap>
					<edgeMap>
					<xCoord>339</xCoord>
					<yCoord>145</yCoord>
					</edgeMap>
					<edgeMap>
					<xCoord>339</xCoord>
					<yCoord>146</yCoord>
					</edgeMap>
					<edgeMap>
					<xCoord>339</xCoord>
					<yCoord>147</yCoord>
					</edgeMap>
					<edgeMap>
					<xCoord>339</xCoord>
					<yCoord>148</yCoord>
					</edgeMap>
					<edgeMap>
					<xCoord>338</xCoord>
					<yCoord>148</yCoord>
					</edgeMap>
					<edgeMap>
					<xCoord>337</xCoord>
					<yCoord>148</yCoord>
					</edgeMap>
					<edgeMap>
					<xCoord>336</xCoord>
					<yCoord>148</yCoord>
					</edgeMap>
					<edgeMap>
					<xCoord>335</xCoord>
					<yCoord>147</yCoord>
					</edgeMap>
					<edgeMap>
					<xCoord>334</xCoord>
					<yCoord>147</yCoord>
					</edgeMap>
					<edgeMap>
					<xCoord>333</xCoord>
					<yCoord>146</yCoord>
					</edgeMap>
					<edgeMap>
					<xCoord>332</xCoord>
					<yCoord>145</yCoord>
					</edgeMap>
					<edgeMap>
					<xCoord>332</xCoord>
					<yCoord>144</yCoord>
					</edgeMap>
					<edgeMap>
					<xCoord>332</xCoord>
					<yCoord>143</yCoord>
					</edgeMap>
					<edgeMap>
					<xCoord>332</xCoord>
					<yCoord>142</yCoord>
					</edgeMap>
				</roi>
			</unblindedReadNodule>
			<unblindedReadNodule>
				<noduleID>17</noduleID>
				<roi>
					<imageZposition>-176.25</imageZposition>
					<imageSOP_UID>1.3.6.1.4.1.14519.5.2.1.6279.6001.133228135975090002738063363480</imageSOP_UID>
					<inclusion>TRUE</inclusion>
					<edgeMap>
					<xCoord>345</xCoord>
					<yCoord>176</yCoord>
					</edgeMap>
				</roi>
			</unblindedReadNodule>
			<unblindedReadNodule>
				<noduleID>18</noduleID>
				<characteristics>
					<subtlety>4</subtlety>
					<internalStructure>1</internalStructure>
					<calcification>6</calcification>
					<sphericity>5</sphericity>
					<margin>4</margin>
					<lobulation>1</lobulation>
					<spiculation>1</spiculation>
					<texture>5</texture>
					<malignancy>2</malignancy>
				</characteristics>
				<roi>
					<imageZposition>-176.25</imageZposition>
					<imageSOP_UID>1.3.6.1.4.1.14519.5.2.1.6279.6001.133228135975090002738063363480</imageSOP_UID>
					<inclusion>TRUE</inclusion>
					<edgeMap>
					<xCoord>357</xCoord>
					<yCoord>167</yCoord>
					</edgeMap>
					<edgeMap>
					<xCoord>358</xCoord>
					<yCoord>167</yCoord>
					</edgeMap>
					<edgeMap>
					<xCoord>359</xCoord>
					<yCoord>167</yCoord>
					</edgeMap>
					<edgeMap>
					<xCoord>360</xCoord>
					<yCoord>167</yCoord>
					</edgeMap>
					<edgeMap>
					<xCoord>361</xCoord>
					<yCoord>167</yCoord>
					</edgeMap>
					<edgeMap>
					<xCoord>362</xCoord>
					<yCoord>167</yCoord>
					</edgeMap>
					<edgeMap>
					<xCoord>363</xCoord>
					<yCoord>167</yCoord>
					</edgeMap>
					<edgeMap>
					<xCoord>364</xCoord>
					<yCoord>167</yCoord>
					</edgeMap>
					<edgeMap>
					<xCoord>365</xCoord>
					<yCoord>167</yCoord>
					</edgeMap>
					<edgeMap>
					<xCoord>365</xCoord>
					<yCoord>168</yCoord>
					</edgeMap>
					<edgeMap>
					<xCoord>365</xCoord>
					<yCoord>169</yCoord>
					</edgeMap>
					<edgeMap>
					<xCoord>364</xCoord>
					<yCoord>170</yCoord>
					</edgeMap>
					<edgeMap>
					<xCoord>364</xCoord>
					<yCoord>171</yCoord>
					</edgeMap>
					<edgeMap>
					<xCoord>364</xCoord>
					<yCoord>172</yCoord>
					</edgeMap>
					<edgeMap>
					<xCoord>363</xCoord>
					<yCoord>172</yCoord>
					</edgeMap>
					<edgeMap>
					<xCoord>362</xCoord>
					<yCoord>172</yCoord>
					</edgeMap>
					<edgeMap>
					<xCoord>361</xCoord>
					<yCoord>173</yCoord>
					</edgeMap>
					<edgeMap>
					<xCoord>360</xCoord>
					<yCoord>173</yCoord>
					</edgeMap>
					<edgeMap>
					<xCoord>359</xCoord>
					<yCoord>172</yCoord>
					</edgeMap>
					<edgeMap>
					<xCoord>358</xCoord>
					<yCoord>172</yCoord>
					</edgeMap>
					<edgeMap>
					<xCoord>358</xCoord>
					<yCoord>171</yCoord>
					</edgeMap>
					<edgeMap>
					<xCoord>358</xCoord>
					<yCoord>170</yCoord>
					</edgeMap>
					<edgeMap>
					<xCoord>357</xCoord>
					<yCoord>169</yCoord>
					</edgeMap>
					<edgeMap>
					<xCoord>357</xCoord>
					<yCoord>168</yCoord>
					</edgeMap>
					<edgeMap>
					<xCoord>357</xCoord>
					<yCoord>167</yCoord>
					</edgeMap>
				</roi>
				<roi>
					<imageZposition>-178.75</imageZposition>
					<imageSOP_UID>1.3.6.1.4.1.14519.5.2.1.6279.6001.101832029027730594599826588841</imageSOP_UID>
					<inclusion>TRUE</inclusion>
					<edgeMap>
					<xCoord>359</xCoord>
					<yCoord>167</yCoord>
					</edgeMap>
					<edgeMap>
					<xCoord>360</xCoord>
					<yCoord>167</yCoord>
					</edgeMap>
					<edgeMap>
					<xCoord>361</xCoord>
					<yCoord>167</yCoord>
					</edgeMap>
					<edgeMap>
					<xCoord>362</xCoord>
					<yCoord>167</yCoord>
					</edgeMap>
					<edgeMap>
					<xCoord>363</xCoord>
					<yCoord>167</yCoord>
					</edgeMap>
					<edgeMap>
					<xCoord>364</xCoord>
					<yCoord>168</yCoord>
					</edgeMap>
					<edgeMap>
					<xCoord>365</xCoord>
					<yCoord>169</yCoord>
					</edgeMap>
					<edgeMap>
					<xCoord>365</xCoord>
					<yCoord>168</yCoord>
					</edgeMap>
					<edgeMap>
					<xCoord>365</xCoord>
					<yCoord>170</yCoord>
					</edgeMap>
					<edgeMap>
					<xCoord>365</xCoord>
					<yCoord>171</yCoord>
					</edgeMap>
					<edgeMap>
					<xCoord>365</xCoord>
					<yCoord>172</yCoord>
					</edgeMap>
					<edgeMap>
					<xCoord>364</xCoord>
					<yCoord>173</yCoord>
					</edgeMap>
					<edgeMap>
					<xCoord>363</xCoord>
					<yCoord>173</yCoord>
					</edgeMap>
					<edgeMap>
					<xCoord>362</xCoord>
					<yCoord>173</yCoord>
					</edgeMap>
					<edgeMap>
					<xCoord>361</xCoord>
					<yCoord>173</yCoord>
					</edgeMap>
					<edgeMap>
					<xCoord>360</xCoord>
					<yCoord>172</yCoord>
					</edgeMap>
					<edgeMap>
					<xCoord>359</xCoord>
					<yCoord>172</yCoord>
					</edgeMap>
					<edgeMap>
					<xCoord>358</xCoord>
					<yCoord>171</yCoord>
					</edgeMap>
					<edgeMap>
					<xCoord>357</xCoord>
					<yCoord>170</yCoord>
					</edgeMap>
					<edgeMap>
					<xCoord>357</xCoord>
					<yCoord>169</yCoord>
					</edgeMap>
					<edgeMap>
					<xCoord>358</xCoord>
					<yCoord>168</yCoord>
					</edgeMap>
					<edgeMap>
					<xCoord>358</xCoord>
					<yCoord>167</yCoord>
					</edgeMap>
					<edgeMap>
					<xCoord>359</xCoord>
					<yCoord>167</yCoord>
					</edgeMap>
				</roi>
			</unblindedReadNodule>
			<unblindedReadNodule>
				<noduleID>20</noduleID>
				<roi>
					<imageZposition>-218.75</imageZposition>
					<imageSOP_UID>1.3.6.1.4.1.14519.5.2.1.6279.6001.702807320905023247838958762677</imageSOP_UID>
					<inclusion>TRUE</inclusion>
					<edgeMap>
					<xCoord>401</xCoord>
					<yCoord>350</yCoord>
					</edgeMap>
				</roi>
			</unblindedReadNodule>
			<unblindedReadNodule>
				<noduleID>21</noduleID>
				<roi>
					<imageZposition>-218.75</imageZposition>
					<imageSOP_UID>1.3.6.1.4.1.14519.5.2.1.6279.6001.702807320905023247838958762677</imageSOP_UID>
					<inclusion>TRUE</inclusion>
					<edgeMap>
					<xCoord>393</xCoord>
					<yCoord>360</yCoord>
					</edgeMap>
				</roi>
			</unblindedReadNodule>
			<unblindedReadNodule>
				<noduleID>22</noduleID>
				<roi>
					<imageZposition>-203.75</imageZposition>
					<imageSOP_UID>1.3.6.1.4.1.14519.5.2.1.6279.6001.126890295729155376242148550099</imageSOP_UID>
					<inclusion>TRUE</inclusion>
					<edgeMap>
					<xCoord>356</xCoord>
					<yCoord>389</yCoord>
					</edgeMap>
				</roi>
			</unblindedReadNodule>
			<unblindedReadNodule>
				<noduleID>23</noduleID>
				<roi>
					<imageZposition>-203.75</imageZposition>
					<imageSOP_UID>1.3.6.1.4.1.14519.5.2.1.6279.6001.126890295729155376242148550099</imageSOP_UID>
					<inclusion>TRUE</inclusion>
					<edgeMap>
					<xCoord>374</xCoord>
					<yCoord>374</yCoord>
					</edgeMap>
				</roi>
			</unblindedReadNodule>
			<unblindedReadNodule>
				<noduleID>24</noduleID>
				<characteristics>
					<subtlety>5</subtlety>
					<internalStructure>1</internalStructure>
					<calcification>6</calcification>
					<sphericity>4</sphericity>
					<margin>4</margin>
					<lobulation>2</lobulation>
					<spiculation>2</spiculation>
					<texture>5</texture>
					<malignancy>2</malignancy>
				</characteristics>
				<roi>
					<imageZposition>-183.75</imageZposition>
					<imageSOP_UID>1.3.6.1.4.1.14519.5.2.1.6279.6001.262652037867239555089832166666</imageSOP_UID>
					<inclusion>TRUE</inclusion>
					<edgeMap>
					<xCoord>323</xCoord>
					<yCoord>361</yCoord>
					</edgeMap>
					<edgeMap>
					<xCoord>323</xCoord>
					<yCoord>360</yCoord>
					</edgeMap>
					<edgeMap>
					<xCoord>324</xCoord>
					<yCoord>360</yCoord>
					</edgeMap>
					<edgeMap>
					<xCoord>325</xCoord>
					<yCoord>360</yCoord>
					</edgeMap>
					<edgeMap>
					<xCoord>326</xCoord>
					<yCoord>359</yCoord>
					</edgeMap>
					<edgeMap>
					<xCoord>327</xCoord>
					<yCoord>360</yCoord>
					</edgeMap>
					<edgeMap>
					<xCoord>328</xCoord>
					<yCoord>360</yCoord>
					</edgeMap>
					<edgeMap>
					<xCoord>329</xCoord>
					<yCoord>360</yCoord>
					</edgeMap>
					<edgeMap>
					<xCoord>330</xCoord>
					<yCoord>360</yCoord>
					</edgeMap>
					<edgeMap>
					<xCoord>331</xCoord>
					<yCoord>361</yCoord>
					</edgeMap>
					<edgeMap>
					<xCoord>332</xCoord>
					<yCoord>361</yCoord>
					</edgeMap>
					<edgeMap>
					<xCoord>332</xCoord>
					<yCoord>362</yCoord>
					</edgeMap>
					<edgeMap>
					<xCoord>331</xCoord>
					<yCoord>363</yCoord>
					</edgeMap>
					<edgeMap>
					<xCoord>331</xCoord>
					<yCoord>364</yCoord>
					</edgeMap>
					<edgeMap>
					<xCoord>330</xCoord>
					<yCoord>365</yCoord>
					</edgeMap>
					<edgeMap>
					<xCoord>329</xCoord>
					<yCoord>365</yCoord>
					</edgeMap>
					<edgeMap>
					<xCoord>328</xCoord>
					<yCoord>365</yCoord>
					</edgeMap>
					<edgeMap>
					<xCoord>327</xCoord>
					<yCoord>365</yCoord>
					</edgeMap>
					<edgeMap>
					<xCoord>326</xCoord>
					<yCoord>364</yCoord>
					</edgeMap>
					<edgeMap>
					<xCoord>325</xCoord>
					<yCoord>364</yCoord>
					</edgeMap>
					<edgeMap>
					<xCoord>324</xCoord>
					<yCoord>363</yCoord>
					</edgeMap>
					<edgeMap>
					<xCoord>324</xCoord>
					<yCoord>362</yCoord>
					</edgeMap>
					<edgeMap>
					<xCoord>323</xCoord>
					<yCoord>361</yCoord>
					</edgeMap>
				</roi>
				<roi>
					<imageZposition>-186.25</imageZposition>
					<imageSOP_UID>1.3.6.1.4.1.14519.5.2.1.6279.6001.347595149429264501151829733478</imageSOP_UID>
					<inclusion>TRUE</inclusion>
					<edgeMap>
					<xCoord>321</xCoord>
					<yCoord>364</yCoord>
					</edgeMap>
					<edgeMap>
					<xCoord>320</xCoord>
					<yCoord>363</yCoord>
					</edgeMap>
					<edgeMap>
					<xCoord>320</xCoord>
					<yCoord>362</yCoord>
					</edgeMap>
					<edgeMap>
					<xCoord>320</xCoord>
					<yCoord>361</yCoord>
					</edgeMap>
					<edgeMap>
					<xCoord>320</xCoord>
					<yCoord>360</yCoord>
					</edgeMap>
					<edgeMap>
					<xCoord>321</xCoord>
					<yCoord>359</yCoord>
					</edgeMap>
					<edgeMap>
					<xCoord>322</xCoord>
					<yCoord>358</yCoord>
					</edgeMap>
					<edgeMap>
					<xCoord>323</xCoord>
					<yCoord>358</yCoord>
					</edgeMap>
					<edgeMap>
					<xCoord>324</xCoord>
					<yCoord>358</yCoord>
					</edgeMap>
					<edgeMap>
					<xCoord>325</xCoord>
					<yCoord>358</yCoord>
					</edgeMap>
					<edgeMap>
					<xCoord>326</xCoord>
					<yCoord>358</yCoord>
					</edgeMap>
					<edgeMap>
					<xCoord>327</xCoord>
					<yCoord>358</yCoord>
					</edgeMap>
					<edgeMap>
					<xCoord>328</xCoord>
					<yCoord>358</yCoord>
					</edgeMap>
					<edgeMap>
					<xCoord>329</xCoord>
					<yCoord>359</yCoord>
					</edgeMap>
					<edgeMap>
					<xCoord>330</xCoord>
					<yCoord>360</yCoord>
					</edgeMap>
					<edgeMap>
					<xCoord>331</xCoord>
					<yCoord>360</yCoord>
					</edgeMap>
					<edgeMap>
					<xCoord>332</xCoord>
					<yCoord>361</yCoord>
					</edgeMap>
					<edgeMap>
					<xCoord>332</xCoord>
					<yCoord>362</yCoord>
					</edgeMap>
					<edgeMap>
					<xCoord>332</xCoord>
					<yCoord>363</yCoord>
					</edgeMap>
					<edgeMap>
					<xCoord>331</xCoord>
					<yCoord>364</yCoord>
					</edgeMap>
					<edgeMap>
					<xCoord>330</xCoord>
					<yCoord>365</yCoord>
					</edgeMap>
					<edgeMap>
					<xCoord>329</xCoord>
					<yCoord>366</yCoord>
					</edgeMap>
					<edgeMap>
					<xCoord>328</xCoord>
					<yCoord>366</yCoord>
					</edgeMap>
					<edgeMap>
					<xCoord>327</xCoord>
					<yCoord>366</yCoord>
					</edgeMap>
					<edgeMap>
					<xCoord>326</xCoord>
					<yCoord>367</yCoord>
					</edgeMap>
					<edgeMap>
					<xCoord>325</xCoord>
					<yCoord>367</yCoord>
					</edgeMap>
					<edgeMap>
					<xCoord>324</xCoord>
					<yCoord>366</yCoord>
					</edgeMap>
					<edgeMap>
					<xCoord>323</xCoord>
					<yCoord>365</yCoord>
					</edgeMap>
					<edgeMap>
					<xCoord>322</xCoord>
					<yCoord>365</yCoord>
					</edgeMap>
					<edgeMap>
					<xCoord>321</xCoord>
					<yCoord>364</yCoord>
					</edgeMap>
				</roi>
				<roi>
					<imageZposition>-188.75</imageZposition>
					<imageSOP_UID>1.3.6.1.4.1.14519.5.2.1.6279.6001.235289693220048529897572380553</imageSOP_UID>
					<inclusion>TRUE</inclusion>
					<edgeMap>
					<xCoord>321</xCoord>
					<yCoord>361</yCoord>
					</edgeMap>
					<edgeMap>
					<xCoord>321</xCoord>
					<yCoord>360</yCoord>
					</edgeMap>
					<edgeMap>
					<xCoord>321</xCoord>
					<yCoord>359</yCoord>
					</edgeMap>
					<edgeMap>
					<xCoord>322</xCoord>
					<yCoord>358</yCoord>
					</edgeMap>
					<edgeMap>
					<xCoord>323</xCoord>
					<yCoord>358</yCoord>
					</edgeMap>
					<edgeMap>
					<xCoord>324</xCoord>
					<yCoord>358</yCoord>
					</edgeMap>
					<edgeMap>
					<xCoord>325</xCoord>
					<yCoord>358</yCoord>
					</edgeMap>
					<edgeMap>
					<xCoord>326</xCoord>
					<yCoord>358</yCoord>
					</edgeMap>
					<edgeMap>
					<xCoord>327</xCoord>
					<yCoord>358</yCoord>
					</edgeMap>
					<edgeMap>
					<xCoord>328</xCoord>
					<yCoord>358</yCoord>
					</edgeMap>
					<edgeMap>
					<xCoord>329</xCoord>
					<yCoord>359</yCoord>
					</edgeMap>
					<edgeMap>
					<xCoord>330</xCoord>
					<yCoord>360</yCoord>
					</edgeMap>
					<edgeMap>
					<xCoord>331</xCoord>
					<yCoord>361</yCoord>
					</edgeMap>
					<edgeMap>
					<xCoord>331</xCoord>
					<yCoord>362</yCoord>
					</edgeMap>
					<edgeMap>
					<xCoord>331</xCoord>
					<yCoord>363</yCoord>
					</edgeMap>
					<edgeMap>
					<xCoord>330</xCoord>
					<yCoord>364</yCoord>
					</edgeMap>
					<edgeMap>
					<xCoord>329</xCoord>
					<yCoord>364</yCoord>
					</edgeMap>
					<edgeMap>
					<xCoord>328</xCoord>
					<yCoord>365</yCoord>
					</edgeMap>
					<edgeMap>
					<xCoord>327</xCoord>
					<yCoord>365</yCoord>
					</edgeMap>
					<edgeMap>
					<xCoord>326</xCoord>
					<yCoord>365</yCoord>
					</edgeMap>
					<edgeMap>
					<xCoord>325</xCoord>
					<yCoord>365</yCoord>
					</edgeMap>
					<edgeMap>
					<xCoord>324</xCoord>
					<yCoord>365</yCoord>
					</edgeMap>
					<edgeMap>
					<xCoord>323</xCoord>
					<yCoord>365</yCoord>
					</edgeMap>
					<edgeMap>
					<xCoord>322</xCoord>
					<yCoord>365</yCoord>
					</edgeMap>
					<edgeMap>
					<xCoord>321</xCoord>
					<yCoord>365</yCoord>
					</edgeMap>
					<edgeMap>
					<xCoord>321</xCoord>
					<yCoord>364</yCoord>
					</edgeMap>
					<edgeMap>
					<xCoord>321</xCoord>
					<yCoord>363</yCoord>
					</edgeMap>
					<edgeMap>
					<xCoord>321</xCoord>
					<yCoord>362</yCoord>
					</edgeMap>
					<edgeMap>
					<xCoord>321</xCoord>
					<yCoord>361</yCoord>
					</edgeMap>
				</roi>
			</unblindedReadNodule>
			<unblindedReadNodule>
				<noduleID>25</noduleID>
				<characteristics>
					<subtlety>4</subtlety>
					<internalStructure>1</internalStructure>
					<calcification>6</calcification>
					<sphericity>4</sphericity>
					<margin>4</margin>
					<lobulation>2</lobulation>
					<spiculation>2</spiculation>
					<texture>5</texture>
					<malignancy>3</malignancy>
				</characteristics>
				<roi>
					<imageZposition>-168.75</imageZposition>
					<imageSOP_UID>1.3.6.1.4.1.14519.5.2.1.6279.6001.218973910778674974514945016919</imageSOP_UID>
					<inclusion>TRUE</inclusion>
					<edgeMap>
					<xCoord>167</xCoord>
					<yCoord>201</yCoord>
					</edgeMap>
					<edgeMap>
					<xCoord>167</xCoord>
					<yCoord>200</yCoord>
					</edgeMap>
					<edgeMap>
					<xCoord>166</xCoord>
					<yCoord>199</yCoord>
					</edgeMap>
					<edgeMap>
					<xCoord>166</xCoord>
					<yCoord>198</yCoord>
					</edgeMap>
					<edgeMap>
					<xCoord>166</xCoord>
					<yCoord>197</yCoord>
					</edgeMap>
					<edgeMap>
					<xCoord>167</xCoord>
					<yCoord>196</yCoord>
					</edgeMap>
					<edgeMap>
					<xCoord>167</xCoord>
					<yCoord>195</yCoord>
					</edgeMap>
					<edgeMap>
					<xCoord>168</xCoord>
					<yCoord>194</yCoord>
					</edgeMap>
					<edgeMap>
					<xCoord>169</xCoord>
					<yCoord>194</yCoord>
					</edgeMap>
					<edgeMap>
					<xCoord>170</xCoord>
					<yCoord>194</yCoord>
					</edgeMap>
					<edgeMap>
					<xCoord>170</xCoord>
					<yCoord>195</yCoord>
					</edgeMap>
					<edgeMap>
					<xCoord>171</xCoord>
					<yCoord>195</yCoord>
					</edgeMap>
					<edgeMap>
					<xCoord>172</xCoord>
					<yCoord>196</yCoord>
					</edgeMap>
					<edgeMap>
					<xCoord>173</xCoord>
					<yCoord>196</yCoord>
					</edgeMap>
					<edgeMap>
					<xCoord>174</xCoord>
					<yCoord>197</yCoord>
					</edgeMap>
					<edgeMap>
					<xCoord>174</xCoord>
					<yCoord>198</yCoord>
					</edgeMap>
					<edgeMap>
					<xCoord>175</xCoord>
					<yCoord>199</yCoord>
					</edgeMap>
					<edgeMap>
					<xCoord>175</xCoord>
					<yCoord>200</yCoord>
					</edgeMap>
					<edgeMap>
					<xCoord>175</xCoord>
					<yCoord>201</yCoord>
					</edgeMap>
					<edgeMap>
					<xCoord>176</xCoord>
					<yCoord>202</yCoord>
					</edgeMap>
					<edgeMap>
					<xCoord>176</xCoord>
					<yCoord>203</yCoord>
					</edgeMap>
					<edgeMap>
					<xCoord>175</xCoord>
					<yCoord>204</yCoord>
					</edgeMap>
					<edgeMap>
					<xCoord>175</xCoord>
					<yCoord>205</yCoord>
					</edgeMap>
					<edgeMap>
					<xCoord>174</xCoord>
					<yCoord>205</yCoord>
					</edgeMap>
					<edgeMap>
					<xCoord>173</xCoord>
					<yCoord>205</yCoord>
					</edgeMap>
					<edgeMap>
					<xCoord>173</xCoord>
					<yCoord>206</yCoord>
					</edgeMap>
					<edgeMap>
					<xCoord>172</xCoord>
					<yCoord>206</yCoord>
					</edgeMap>
					<edgeMap>
					<xCoord>171</xCoord>
					<yCoord>206</yCoord>
					</edgeMap>
					<edgeMap>
					<xCoord>170</xCoord>
					<yCoord>207</yCoord>
					</edgeMap>
					<edgeMap>
					<xCoord>169</xCoord>
					<yCoord>207</yCoord>
					</edgeMap>
					<edgeMap>
					<xCoord>168</xCoord>
					<yCoord>207</yCoord>
					</edgeMap>
					<edgeMap>
					<xCoord>168</xCoord>
					<yCoord>206</yCoord>
					</edgeMap>
					<edgeMap>
					<xCoord>168</xCoord>
					<yCoord>205</yCoord>
					</edgeMap>
					<edgeMap>
					<xCoord>168</xCoord>
					<yCoord>204</yCoord>
					</edgeMap>
					<edgeMap>
					<xCoord>167</xCoord>
					<yCoord>203</yCoord>
					</edgeMap>
					<edgeMap>
					<xCoord>167</xCoord>
					<yCoord>202</yCoord>
					</edgeMap>
					<edgeMap>
					<xCoord>167</xCoord>
					<yCoord>201</yCoord>
					</edgeMap>
				</roi>
				<roi>
					<imageZposition>-171.25</imageZposition>
					<imageSOP_UID>1.3.6.1.4.1.14519.5.2.1.6279.6001.263622279956704513333196009640</imageSOP_UID>
					<inclusion>TRUE</inclusion>
					<edgeMap>
					<xCoord>167</xCoord>
					<yCoord>200</yCoord>
					</edgeMap>
					<edgeMap>
					<xCoord>167</xCoord>
					<yCoord>199</yCoord>
					</edgeMap>
					<edgeMap>
					<xCoord>167</xCoord>
					<yCoord>198</yCoord>
					</edgeMap>
					<edgeMap>
					<xCoord>167</xCoord>
					<yCoord>197</yCoord>
					</edgeMap>
					<edgeMap>
					<xCoord>167</xCoord>
					<yCoord>196</yCoord>
					</edgeMap>
					<edgeMap>
					<xCoord>167</xCoord>
					<yCoord>195</yCoord>
					</edgeMap>
					<edgeMap>
					<xCoord>168</xCoord>
					<yCoord>194</yCoord>
					</edgeMap>
					<edgeMap>
					<xCoord>169</xCoord>
					<yCoord>195</yCoord>
					</edgeMap>
					<edgeMap>
					<xCoord>170</xCoord>
					<yCoord>195</yCoord>
					</edgeMap>
					<edgeMap>
					<xCoord>171</xCoord>
					<yCoord>196</yCoord>
					</edgeMap>
					<edgeMap>
					<xCoord>172</xCoord>
					<yCoord>196</yCoord>
					</edgeMap>
					<edgeMap>
					<xCoord>173</xCoord>
					<yCoord>197</yCoord>
					</edgeMap>
					<edgeMap>
					<xCoord>173</xCoord>
					<yCoord>198</yCoord>
					</edgeMap>
					<edgeMap>
					<xCoord>174</xCoord>
					<yCoord>198</yCoord>
					</edgeMap>
					<edgeMap>
					<xCoord>174</xCoord>
					<yCoord>199</yCoord>
					</edgeMap>
					<edgeMap>
					<xCoord>175</xCoord>
					<yCoord>199</yCoord>
					</edgeMap>
					<edgeMap>
					<xCoord>175</xCoord>
					<yCoord>200</yCoord>
					</edgeMap>
					<edgeMap>
					<xCoord>175</xCoord>
					<yCoord>201</yCoord>
					</edgeMap>
					<edgeMap>
					<xCoord>175</xCoord>
					<yCoord>202</yCoord>
					</edgeMap>
					<edgeMap>
					<xCoord>175</xCoord>
					<yCoord>203</yCoord>
					</edgeMap>
					<edgeMap>
					<xCoord>175</xCoord>
					<yCoord>204</yCoord>
					</edgeMap>
					<edgeMap>
					<xCoord>175</xCoord>
					<yCoord>205</yCoord>
					</edgeMap>
					<edgeMap>
					<xCoord>174</xCoord>
					<yCoord>205</yCoord>
					</edgeMap>
					<edgeMap>
					<xCoord>173</xCoord>
					<yCoord>206</yCoord>
					</edgeMap>
					<edgeMap>
					<xCoord>172</xCoord>
					<yCoord>206</yCoord>
					</edgeMap>
					<edgeMap>
					<xCoord>171</xCoord>
					<yCoord>207</yCoord>
					</edgeMap>
					<edgeMap>
					<xCoord>170</xCoord>
					<yCoord>207</yCoord>
					</edgeMap>
					<edgeMap>
					<xCoord>169</xCoord>
					<yCoord>207</yCoord>
					</edgeMap>
					<edgeMap>
					<xCoord>168</xCoord>
					<yCoord>207</yCoord>
					</edgeMap>
					<edgeMap>
					<xCoord>167</xCoord>
					<yCoord>207</yCoord>
					</edgeMap>
					<edgeMap>
					<xCoord>166</xCoord>
					<yCoord>207</yCoord>
					</edgeMap>
					<edgeMap>
					<xCoord>166</xCoord>
					<yCoord>206</yCoord>
					</edgeMap>
					<edgeMap>
					<xCoord>166</xCoord>
					<yCoord>205</yCoord>
					</edgeMap>
					<edgeMap>
					<xCoord>166</xCoord>
					<yCoord>204</yCoord>
					</edgeMap>
					<edgeMap>
					<xCoord>166</xCoord>
					<yCoord>203</yCoord>
					</edgeMap>
					<edgeMap>
					<xCoord>166</xCoord>
					<yCoord>202</yCoord>
					</edgeMap>
					<edgeMap>
					<xCoord>166</xCoord>
					<yCoord>201</yCoord>
					</edgeMap>
					<edgeMap>
					<xCoord>167</xCoord>
					<yCoord>200</yCoord>
					</edgeMap>
				</roi>
			</unblindedReadNodule>
			<unblindedReadNodule>
				<noduleID>26</noduleID>
				<roi>
					<imageZposition>-188.75</imageZposition>
					<imageSOP_UID>1.3.6.1.4.1.14519.5.2.1.6279.6001.235289693220048529897572380553</imageSOP_UID>
					<inclusion>TRUE</inclusion>
					<edgeMap>
					<xCoord>195</xCoord>
					<yCoord>354</yCoord>
					</edgeMap>
				</roi>
			</unblindedReadNodule>
			<unblindedReadNodule>
				<noduleID>31</noduleID>
				<roi>
					<imageZposition>-166.25</imageZposition>
					<imageSOP_UID>1.3.6.1.4.1.14519.5.2.1.6279.6001.423663864553505472328898716939</imageSOP_UID>
					<inclusion>TRUE</inclusion>
					<edgeMap>
					<xCoord>119</xCoord>
					<yCoord>273</yCoord>
					</edgeMap>
				</roi>
			</unblindedReadNodule>
			<unblindedReadNodule>
				<noduleID>32</noduleID>
				<roi>
					<imageZposition>-106.25</imageZposition>
					<imageSOP_UID>1.3.6.1.4.1.14519.5.2.1.6279.6001.342051245672149758607616812240</imageSOP_UID>
					<inclusion>TRUE</inclusion>
					<edgeMap>
					<xCoord>112</xCoord>
					<yCoord>292</yCoord>
					</edgeMap>
				</roi>
			</unblindedReadNodule>
			<unblindedReadNodule>
				<noduleID>33</noduleID>
				<roi>
					<imageZposition>-198.75</imageZposition>
					<imageSOP_UID>1.3.6.1.4.1.14519.5.2.1.6279.6001.128232423600594741113710272101</imageSOP_UID>
					<inclusion>TRUE</inclusion>
					<edgeMap>
					<xCoord>425</xCoord>
					<yCoord>272</yCoord>
					</edgeMap>
				</roi>
			</unblindedReadNodule>
			<unblindedReadNodule>
				<noduleID>34</noduleID>
				<roi>
					<imageZposition>-211.25</imageZposition>
					<imageSOP_UID>1.3.6.1.4.1.14519.5.2.1.6279.6001.126202979644019918267357852496</imageSOP_UID>
					<inclusion>TRUE</inclusion>
					<edgeMap>
					<xCoord>398</xCoord>
					<yCoord>356</yCoord>
					</edgeMap>
				</roi>
			</unblindedReadNodule>
			<nonNodule>
				<nonNoduleID>1</nonNoduleID>
				<imageZposition>-153.75</imageZposition>
				<imageSOP_UID>1.3.6.1.4.1.14519.5.2.1.6279.6001.315544497333656871436163342014</imageSOP_UID>
				<locus>
					<xCoord>158</xCoord>
					<yCoord>365</yCoord>
				</locus>
			</nonNodule>
			<nonNodule>
				<nonNoduleID>2</nonNoduleID>
				<imageZposition>-218.75</imageZposition>
				<imageSOP_UID>1.3.6.1.4.1.14519.5.2.1.6279.6001.702807320905023247838958762677</imageSOP_UID>
				<locus>
					<xCoord>124</xCoord>
					<yCoord>355</yCoord>
				</locus>
			</nonNodule>
			<nonNodule>
				<nonNoduleID>8</nonNoduleID>
				<imageZposition>-246.25</imageZposition>
				<imageSOP_UID>1.3.6.1.4.1.14519.5.2.1.6279.6001.463877616585855153269184506923</imageSOP_UID>
				<locus>
					<xCoord>109</xCoord>
					<yCoord>262</yCoord>
				</locus>
			</nonNodule>
			<nonNodule>
				<nonNoduleID>9</nonNoduleID>
				<imageZposition>-173.75</imageZposition>
				<imageSOP_UID>1.3.6.1.4.1.14519.5.2.1.6279.6001.105646261308220104177089205496</imageSOP_UID>
				<locus>
					<xCoord>150</xCoord>
					<yCoord>233</yCoord>
				</locus>
			</nonNodule>
			<nonNodule>
				<nonNoduleID>11</nonNoduleID>
				<imageZposition>-133.75</imageZposition>
				<imageSOP_UID>1.3.6.1.4.1.14519.5.2.1.6279.6001.231715637845334760749906200836</imageSOP_UID>
				<locus>
					<xCoord>133</xCoord>
					<yCoord>241</yCoord>
				</locus>
			</nonNodule>
			<nonNodule>
				<nonNoduleID>12</nonNoduleID>
				<imageZposition>-121.25</imageZposition>
				<imageSOP_UID>1.3.6.1.4.1.14519.5.2.1.6279.6001.225574400010731619735977965789</imageSOP_UID>
				<locus>
					<xCoord>109</xCoord>
					<yCoord>282</yCoord>
				</locus>
			</nonNodule>
			<nonNodule>
				<nonNoduleID>19</nonNoduleID>
				<imageZposition>-226.25</imageZposition>
				<imageSOP_UID>1.3.6.1.4.1.14519.5.2.1.6279.6001.193901264939703557322179126172</imageSOP_UID>
				<locus>
					<xCoord>356</xCoord>
					<yCoord>148</yCoord>
				</locus>
			</nonNodule>
			<nonNodule>
				<nonNoduleID>27</nonNoduleID>
				<imageZposition>-58.75</imageZposition>
				<imageSOP_UID>1.3.6.1.4.1.14519.5.2.1.6279.6001.282121125387024208098946020606</imageSOP_UID>
				<locus>
					<xCoord>190</xCoord>
					<yCoord>329</yCoord>
				</locus>
			</nonNodule>
			<nonNodule>
				<nonNoduleID>28</nonNoduleID>
				<imageZposition>-226.25</imageZposition>
				<imageSOP_UID>1.3.6.1.4.1.14519.5.2.1.6279.6001.193901264939703557322179126172</imageSOP_UID>
				<locus>
					<xCoord>130</xCoord>
					<yCoord>273</yCoord>
				</locus>
			</nonNodule>
			<nonNodule>
				<nonNoduleID>29</nonNoduleID>
				<imageZposition>-233.75</imageZposition>
				<imageSOP_UID>1.3.6.1.4.1.14519.5.2.1.6279.6001.320504772920877930613112200504</imageSOP_UID>
				<locus>
					<xCoord>145</xCoord>
					<yCoord>313</yCoord>
				</locus>
			</nonNodule>
			<nonNodule>
				<nonNoduleID>30</nonNoduleID>
				<imageZposition>-68.75</imageZposition>
				<imageSOP_UID>1.3.6.1.4.1.14519.5.2.1.6279.6001.297957244624942919493479123081</imageSOP_UID>
				<locus>
					<xCoord>217</xCoord>
					<yCoord>330</yCoord>
				</locus>
			</nonNodule>
	</readingSession>
</LidcReadMessage>
