# Supplementary material for: An improved V-Net lung nodule segmentation model based on pixel threshold separation and attention mechanism
Source: Sci Rep. 2024 Feb 27;14:4743. doi: 10.1038/s41598-024-55178-3 (PMC10899216; doi:10.1038/s41598-024-55178-3)
Supplement: Supplementary file 1 — Supplementary Information 1. [file 41598_2024_55178_MOESM1_ESM.zip › lidc-xml-only/tcia-lidc-xml/185/167.xml]

<?xml version="1.0" encoding="UTF-8"?>
<LidcReadMessage uid="1.3.6.1.4.1.14519.5.2.1.6279.6001.1307390637432.0" xmlns="http://www.nih.gov" xmlns:xsi="http://www.w3.org/2001/XMLSchema-instance" xsi:schemaLocation="http://www.nih.gov  http://troll.rad.med.umich.edu/lidc/LidcReadMessage.xsd">
<ResponseHeader>
<Version>1.8.1</Version>
<MessageId>1618273076</MessageId>
<DateRequest>2007-11-01</DateRequest>
<TimeRequest>12:33:25</TimeRequest>
<RequestingSite>removed</RequestingSite>
<ServicingSite>removed</ServicingSite>
<TaskDescription>Second unblinded read</TaskDescription>
<CtImageFile>removed</CtImageFile>
<SeriesInstanceUid>1.3.6.1.4.1.14519.5.2.1.6279.6001.779493719385047675154892222907</SeriesInstanceUid>
<DateService>2008-08-18</DateService>
<TimeService>02:09:27</TimeService>
<ResponseDescription>1 - Reading complete</ResponseDescription>
<StudyInstanceUID>1.3.6.1.4.1.14519.5.2.1.6279.6001.163285696979961262813032969899</StudyInstanceUID></ResponseHeader>
<readingSession>
    <annotationVersion>3.12</annotationVersion>
    <servicingRadiologistID>-349279368</servicingRadiologistID>
    <unblindedReadNodule>
      <noduleID>Nodule 001</noduleID>
      <characteristics>
        <subtlety>4</subtlety>
        <internalStructure>1</internalStructure>
        <calcification>6</calcification>
        <sphericity>4</sphericity>
        <margin>4</margin>
        <lobulation>2</lobulation>
        <spiculation>1</spiculation>
        <texture>5</texture>
        <malignancy>4</malignancy>
      </characteristics>
      <roi>
        <imageZposition>-140.750000 </imageZposition>
        <imageSOP_UID>1.3.6.1.4.1.14519.5.2.1.6279.6001.143867962541104914680630516275</imageSOP_UID>
        <inclusion>TRUE</inclusion>
        <edgeMap>
          <xCoord>165</xCoord>
          <yCoord>185</yCoord>
        </edgeMap>
        <edgeMap>
          <xCoord>164</xCoord>
          <yCoord>186</yCoord>
        </edgeMap>
        <edgeMap>
          <xCoord>163</xCoord>
          <yCoord>186</yCoord>
        </edgeMap>
        <edgeMap>
          <xCoord>162</xCoord>
          <yCoord>187</yCoord>
        </edgeMap>
        <edgeMap>
          <xCoord>161</xCoord>
          <yCoord>188</yCoord>
        </edgeMap>
        <edgeMap>
          <xCoord>160</xCoord>
          <yCoord>188</yCoord>
        </edgeMap>
        <edgeMap>
          <xCoord>159</xCoord>
          <yCoord>189</yCoord>
        </edgeMap>
        <edgeMap>
          <xCoord>158</xCoord>
          <yCoord>190</yCoord>
        </edgeMap>
        <edgeMap>
          <xCoord>158</xCoord>
          <yCoord>191</yCoord>
        </edgeMap>
        <edgeMap>
          <xCoord>159</xCoord>
          <yCoord>192</yCoord>
        </edgeMap>
        <edgeMap>
          <xCoord>159</xCoord>
          <yCoord>193</yCoord>
        </edgeMap>
        <edgeMap>
          <xCoord>160</xCoord>
          <yCoord>194</yCoord>
        </edgeMap>
        <edgeMap>
          <xCoord>161</xCoord>
          <yCoord>195</yCoord>
        </edgeMap>
        <edgeMap>
          <xCoord>162</xCoord>
          <yCoord>196</yCoord>
        </edgeMap>
        <edgeMap>
          <xCoord>163</xCoord>
          <yCoord>196</yCoord>
        </edgeMap>
        <edgeMap>
          <xCoord>164</xCoord>
          <yCoord>196</yCoord>
        </edgeMap>
        <edgeMap>
          <xCoord>165</xCoord>
          <yCoord>196</yCoord>
        </edgeMap>
        <edgeMap>
          <xCoord>166</xCoord>
          <yCoord>196</yCoord>
        </edgeMap>
        <edgeMap>
          <xCoord>167</xCoord>
          <yCoord>196</yCoord>
        </edgeMap>
        <edgeMap>
          <xCoord>168</xCoord>
          <yCoord>195</yCoord>
        </edgeMap>
        <edgeMap>
          <xCoord>168</xCoord>
          <yCoord>194</yCoord>
        </edgeMap>
        <edgeMap>
          <xCoord>169</xCoord>
          <yCoord>193</yCoord>
        </edgeMap>
        <edgeMap>
          <xCoord>170</xCoord>
          <yCoord>192</yCoord>
        </edgeMap>
        <edgeMap>
          <xCoord>170</xCoord>
          <yCoord>191</yCoord>
        </edgeMap>
        <edgeMap>
          <xCoord>170</xCoord>
          <yCoord>190</yCoord>
        </edgeMap>
        <edgeMap>
          <xCoord>169</xCoord>
          <yCoord>189</yCoord>
        </edgeMap>
        <edgeMap>
          <xCoord>169</xCoord>
          <yCoord>188</yCoord>
        </edgeMap>
        <edgeMap>
          <xCoord>168</xCoord>
          <yCoord>187</yCoord>
        </edgeMap>
        <edgeMap>
          <xCoord>168</xCoord>
          <yCoord>186</yCoord>
        </edgeMap>
        <edgeMap>
          <xCoord>167</xCoord>
          <yCoord>185</yCoord>
        </edgeMap>
        <edgeMap>
          <xCoord>166</xCoord>
          <yCoord>185</yCoord>
        </edgeMap>
        <edgeMap>
          <xCoord>165</xCoord>
          <yCoord>185</yCoord>
        </edgeMap>
      </roi>
      <roi>
        <imageZposition>-138.250000 </imageZposition>
        <imageSOP_UID>1.3.6.1.4.1.14519.5.2.1.6279.6001.252343312600201822772751303334</imageSOP_UID>
        <inclusion>TRUE</inclusion>
        <edgeMap>
          <xCoord>161</xCoord>
          <yCoord>185</yCoord>
        </edgeMap>
        <edgeMap>
          <xCoord>160</xCoord>
          <yCoord>186</yCoord>
        </edgeMap>
        <edgeMap>
          <xCoord>159</xCoord>
          <yCoord>186</yCoord>
        </edgeMap>
        <edgeMap>
          <xCoord>158</xCoord>
          <yCoord>187</yCoord>
        </edgeMap>
        <edgeMap>
          <xCoord>157</xCoord>
          <yCoord>188</yCoord>
        </edgeMap>
        <edgeMap>
          <xCoord>157</xCoord>
          <yCoord>189</yCoord>
        </edgeMap>
        <edgeMap>
          <xCoord>157</xCoord>
          <yCoord>190</yCoord>
        </edgeMap>
        <edgeMap>
          <xCoord>157</xCoord>
          <yCoord>191</yCoord>
        </edgeMap>
        <edgeMap>
          <xCoord>157</xCoord>
          <yCoord>192</yCoord>
        </edgeMap>
        <edgeMap>
          <xCoord>157</xCoord>
          <yCoord>193</yCoord>
        </edgeMap>
        <edgeMap>
          <xCoord>157</xCoord>
          <yCoord>194</yCoord>
        </edgeMap>
        <edgeMap>
          <xCoord>158</xCoord>
          <yCoord>195</yCoord>
        </edgeMap>
        <edgeMap>
          <xCoord>159</xCoord>
          <yCoord>196</yCoord>
        </edgeMap>
        <edgeMap>
          <xCoord>160</xCoord>
          <yCoord>197</yCoord>
        </edgeMap>
        <edgeMap>
          <xCoord>161</xCoord>
          <yCoord>198</yCoord>
        </edgeMap>
        <edgeMap>
          <xCoord>162</xCoord>
          <yCoord>198</yCoord>
        </edgeMap>
        <edgeMap>
          <xCoord>163</xCoord>
          <yCoord>198</yCoord>
        </edgeMap>
        <edgeMap>
          <xCoord>164</xCoord>
          <yCoord>198</yCoord>
        </edgeMap>
        <edgeMap>
          <xCoord>165</xCoord>
          <yCoord>197</yCoord>
        </edgeMap>
        <edgeMap>
          <xCoord>166</xCoord>
          <yCoord>197</yCoord>
        </edgeMap>
        <edgeMap>
          <xCoord>167</xCoord>
          <yCoord>196</yCoord>
        </edgeMap>
        <edgeMap>
          <xCoord>168</xCoord>
          <yCoord>195</yCoord>
        </edgeMap>
        <edgeMap>
          <xCoord>169</xCoord>
          <yCoord>195</yCoord>
        </edgeMap>
        <edgeMap>
          <xCoord>170</xCoord>
          <yCoord>194</yCoord>
        </edgeMap>
        <edgeMap>
          <xCoord>171</xCoord>
          <yCoord>193</yCoord>
        </edgeMap>
        <edgeMap>
          <xCoord>171</xCoord>
          <yCoord>192</yCoord>
        </edgeMap>
        <edgeMap>
          <xCoord>171</xCoord>
          <yCoord>191</yCoord>
        </edgeMap>
        <edgeMap>
          <xCoord>171</xCoord>
          <yCoord>190</yCoord>
        </edgeMap>
        <edgeMap>
          <xCoord>170</xCoord>
          <yCoord>189</yCoord>
        </edgeMap>
        <edgeMap>
          <xCoord>169</xCoord>
          <yCoord>188</yCoord>
        </edgeMap>
        <edgeMap>
          <xCoord>169</xCoord>
          <yCoord>187</yCoord>
        </edgeMap>
        <edgeMap>
          <xCoord>168</xCoord>
          <yCoord>186</yCoord>
        </edgeMap>
        <edgeMap>
          <xCoord>167</xCoord>
          <yCoord>185</yCoord>
        </edgeMap>
        <edgeMap>
          <xCoord>166</xCoord>
          <yCoord>185</yCoord>
        </edgeMap>
        <edgeMap>
          <xCoord>165</xCoord>
          <yCoord>185</yCoord>
        </edgeMap>
        <edgeMap>
          <xCoord>164</xCoord>
          <yCoord>185</yCoord>
        </edgeMap>
        <edgeMap>
          <xCoord>163</xCoord>
          <yCoord>185</yCoord>
        </edgeMap>
        <edgeMap>
          <xCoord>162</xCoord>
          <yCoord>185</yCoord>
        </edgeMap>
        <edgeMap>
          <xCoord>161</xCoord>
          <yCoord>185</yCoord>
        </edgeMap>
      </roi>
      <roi>
        <imageZposition>-135.750000 </imageZposition>
        <imageSOP_UID>1.3.6.1.4.1.14519.5.2.1.6279.6001.284425037561955991106089669758</imageSOP_UID>
        <inclusion>TRUE</inclusion>
        <edgeMap>
          <xCoord>158</xCoord>
          <yCoord>185</yCoord>
        </edgeMap>
        <edgeMap>
          <xCoord>157</xCoord>
          <yCoord>186</yCoord>
        </edgeMap>
        <edgeMap>
          <xCoord>156</xCoord>
          <yCoord>187</yCoord>
        </edgeMap>
        <edgeMap>
          <xCoord>156</xCoord>
          <yCoord>188</yCoord>
        </edgeMap>
        <edgeMap>
          <xCoord>156</xCoord>
          <yCoord>189</yCoord>
        </edgeMap>
        <edgeMap>
          <xCoord>156</xCoord>
          <yCoord>190</yCoord>
        </edgeMap>
        <edgeMap>
          <xCoord>156</xCoord>
          <yCoord>191</yCoord>
        </edgeMap>
        <edgeMap>
          <xCoord>156</xCoord>
          <yCoord>192</yCoord>
        </edgeMap>
        <edgeMap>
          <xCoord>156</xCoord>
          <yCoord>193</yCoord>
        </edgeMap>
        <edgeMap>
          <xCoord>156</xCoord>
          <yCoord>194</yCoord>
        </edgeMap>
        <edgeMap>
          <xCoord>156</xCoord>
          <yCoord>195</yCoord>
        </edgeMap>
        <edgeMap>
          <xCoord>157</xCoord>
          <yCoord>196</yCoord>
        </edgeMap>
        <edgeMap>
          <xCoord>158</xCoord>
          <yCoord>197</yCoord>
        </edgeMap>
        <edgeMap>
          <xCoord>159</xCoord>
          <yCoord>198</yCoord>
        </edgeMap>
        <edgeMap>
          <xCoord>160</xCoord>
          <yCoord>199</yCoord>
        </edgeMap>
        <edgeMap>
          <xCoord>161</xCoord>
          <yCoord>199</yCoord>
        </edgeMap>
        <edgeMap>
          <xCoord>162</xCoord>
          <yCoord>200</yCoord>
        </edgeMap>
        <edgeMap>
          <xCoord>163</xCoord>
          <yCoord>200</yCoord>
        </edgeMap>
        <edgeMap>
          <xCoord>164</xCoord>
          <yCoord>200</yCoord>
        </edgeMap>
        <edgeMap>
          <xCoord>165</xCoord>
          <yCoord>199</yCoord>
        </edgeMap>
        <edgeMap>
          <xCoord>165</xCoord>
          <yCoord>198</yCoord>
        </edgeMap>
        <edgeMap>
          <xCoord>165</xCoord>
          <yCoord>197</yCoord>
        </edgeMap>
        <edgeMap>
          <xCoord>166</xCoord>
          <yCoord>196</yCoord>
        </edgeMap>
        <edgeMap>
          <xCoord>167</xCoord>
          <yCoord>196</yCoord>
        </edgeMap>
        <edgeMap>
          <xCoord>168</xCoord>
          <yCoord>195</yCoord>
        </edgeMap>
        <edgeMap>
          <xCoord>169</xCoord>
          <yCoord>195</yCoord>
        </edgeMap>
        <edgeMap>
          <xCoord>170</xCoord>
          <yCoord>194</yCoord>
        </edgeMap>
        <edgeMap>
          <xCoord>171</xCoord>
          <yCoord>193</yCoord>
        </edgeMap>
        <edgeMap>
          <xCoord>171</xCoord>
          <yCoord>192</yCoord>
        </edgeMap>
        <edgeMap>
          <xCoord>172</xCoord>
          <yCoord>191</yCoord>
        </edgeMap>
        <edgeMap>
          <xCoord>172</xCoord>
          <yCoord>190</yCoord>
        </edgeMap>
        <edgeMap>
          <xCoord>172</xCoord>
          <yCoord>189</yCoord>
        </edgeMap>
        <edgeMap>
          <xCoord>172</xCoord>
          <yCoord>188</yCoord>
        </edgeMap>
        <edgeMap>
          <xCoord>171</xCoord>
          <yCoord>187</yCoord>
        </edgeMap>
        <edgeMap>
          <xCoord>170</xCoord>
          <yCoord>186</yCoord>
        </edgeMap>
        <edgeMap>
          <xCoord>169</xCoord>
          <yCoord>185</yCoord>
        </edgeMap>
        <edgeMap>
          <xCoord>168</xCoord>
          <yCoord>185</yCoord>
        </edgeMap>
        <edgeMap>
          <xCoord>167</xCoord>
          <yCoord>185</yCoord>
        </edgeMap>
        <edgeMap>
          <xCoord>166</xCoord>
          <yCoord>185</yCoord>
        </edgeMap>
        <edgeMap>
          <xCoord>165</xCoord>
          <yCoord>185</yCoord>
        </edgeMap>
        <edgeMap>
          <xCoord>164</xCoord>
          <yCoord>185</yCoord>
        </edgeMap>
        <edgeMap>
          <xCoord>163</xCoord>
          <yCoord>185</yCoord>
        </edgeMap>
        <edgeMap>
          <xCoord>162</xCoord>
          <yCoord>185</yCoord>
        </edgeMap>
        <edgeMap>
          <xCoord>161</xCoord>
          <yCoord>185</yCoord>
        </edgeMap>
        <edgeMap>
          <xCoord>160</xCoord>
          <yCoord>185</yCoord>
        </edgeMap>
        <edgeMap>
          <xCoord>159</xCoord>
          <yCoord>185</yCoord>
        </edgeMap>
        <edgeMap>
          <xCoord>158</xCoord>
          <yCoord>185</yCoord>
        </edgeMap>
      </roi>
      <roi>
        <imageZposition>-133.250000 </imageZposition>
        <imageSOP_UID>1.3.6.1.4.1.14519.5.2.1.6279.6001.119677971763905847924618671068</imageSOP_UID>
        <inclusion>TRUE</inclusion>
        <edgeMap>
          <xCoord>158</xCoord>
          <yCoord>186</yCoord>
        </edgeMap>
        <edgeMap>
          <xCoord>157</xCoord>
          <yCoord>187</yCoord>
        </edgeMap>
        <edgeMap>
          <xCoord>156</xCoord>
          <yCoord>188</yCoord>
        </edgeMap>
        <edgeMap>
          <xCoord>156</xCoord>
          <yCoord>189</yCoord>
        </edgeMap>
        <edgeMap>
          <xCoord>156</xCoord>
          <yCoord>190</yCoord>
        </edgeMap>
        <edgeMap>
          <xCoord>156</xCoord>
          <yCoord>191</yCoord>
        </edgeMap>
        <edgeMap>
          <xCoord>156</xCoord>
          <yCoord>192</yCoord>
        </edgeMap>
        <edgeMap>
          <xCoord>157</xCoord>
          <yCoord>193</yCoord>
        </edgeMap>
        <edgeMap>
          <xCoord>158</xCoord>
          <yCoord>194</yCoord>
        </edgeMap>
        <edgeMap>
          <xCoord>158</xCoord>
          <yCoord>195</yCoord>
        </edgeMap>
        <edgeMap>
          <xCoord>158</xCoord>
          <yCoord>196</yCoord>
        </edgeMap>
        <edgeMap>
          <xCoord>158</xCoord>
          <yCoord>197</yCoord>
        </edgeMap>
        <edgeMap>
          <xCoord>159</xCoord>
          <yCoord>198</yCoord>
        </edgeMap>
        <edgeMap>
          <xCoord>160</xCoord>
          <yCoord>199</yCoord>
        </edgeMap>
        <edgeMap>
          <xCoord>161</xCoord>
          <yCoord>199</yCoord>
        </edgeMap>
        <edgeMap>
          <xCoord>162</xCoord>
          <yCoord>199</yCoord>
        </edgeMap>
        <edgeMap>
          <xCoord>163</xCoord>
          <yCoord>199</yCoord>
        </edgeMap>
        <edgeMap>
          <xCoord>164</xCoord>
          <yCoord>199</yCoord>
        </edgeMap>
        <edgeMap>
          <xCoord>165</xCoord>
          <yCoord>199</yCoord>
        </edgeMap>
        <edgeMap>
          <xCoord>166</xCoord>
          <yCoord>198</yCoord>
        </edgeMap>
        <edgeMap>
          <xCoord>166</xCoord>
          <yCoord>197</yCoord>
        </edgeMap>
        <edgeMap>
          <xCoord>167</xCoord>
          <yCoord>196</yCoord>
        </edgeMap>
        <edgeMap>
          <xCoord>168</xCoord>
          <yCoord>195</yCoord>
        </edgeMap>
        <edgeMap>
          <xCoord>169</xCoord>
          <yCoord>194</yCoord>
        </edgeMap>
        <edgeMap>
          <xCoord>170</xCoord>
          <yCoord>193</yCoord>
        </edgeMap>
        <edgeMap>
          <xCoord>170</xCoord>
          <yCoord>192</yCoord>
        </edgeMap>
        <edgeMap>
          <xCoord>169</xCoord>
          <yCoord>191</yCoord>
        </edgeMap>
        <edgeMap>
          <xCoord>169</xCoord>
          <yCoord>190</yCoord>
        </edgeMap>
        <edgeMap>
          <xCoord>169</xCoord>
          <yCoord>189</yCoord>
        </edgeMap>
        <edgeMap>
          <xCoord>169</xCoord>
          <yCoord>188</yCoord>
        </edgeMap>
        <edgeMap>
          <xCoord>168</xCoord>
          <yCoord>187</yCoord>
        </edgeMap>
        <edgeMap>
          <xCoord>167</xCoord>
          <yCoord>186</yCoord>
        </edgeMap>
        <edgeMap>
          <xCoord>166</xCoord>
          <yCoord>186</yCoord>
        </edgeMap>
        <edgeMap>
          <xCoord>165</xCoord>
          <yCoord>186</yCoord>
        </edgeMap>
        <edgeMap>
          <xCoord>164</xCoord>
          <yCoord>186</yCoord>
        </edgeMap>
        <edgeMap>
          <xCoord>163</xCoord>
          <yCoord>186</yCoord>
        </edgeMap>
        <edgeMap>
          <xCoord>162</xCoord>
          <yCoord>186</yCoord>
        </edgeMap>
        <edgeMap>
          <xCoord>161</xCoord>
          <yCoord>186</yCoord>
        </edgeMap>
        <edgeMap>
          <xCoord>160</xCoord>
          <yCoord>186</yCoord>
        </edgeMap>
        <edgeMap>
          <xCoord>159</xCoord>
          <yCoord>186</yCoord>
        </edgeMap>
        <edgeMap>
          <xCoord>158</xCoord>
          <yCoord>186</yCoord>
        </edgeMap>
      </roi>
      <roi>
        <imageZposition>-130.750000 </imageZposition>
        <imageSOP_UID>1.3.6.1.4.1.14519.5.2.1.6279.6001.610692076271488557881449885670</imageSOP_UID>
        <inclusion>TRUE</inclusion>
        <edgeMap>
          <xCoord>161</xCoord>
          <yCoord>186</yCoord>
        </edgeMap>
        <edgeMap>
          <xCoord>160</xCoord>
          <yCoord>187</yCoord>
        </edgeMap>
        <edgeMap>
          <xCoord>159</xCoord>
          <yCoord>187</yCoord>
        </edgeMap>
        <edgeMap>
          <xCoord>158</xCoord>
          <yCoord>188</yCoord>
        </edgeMap>
        <edgeMap>
          <xCoord>158</xCoord>
          <yCoord>189</yCoord>
        </edgeMap>
        <edgeMap>
          <xCoord>158</xCoord>
          <yCoord>190</yCoord>
        </edgeMap>
        <edgeMap>
          <xCoord>158</xCoord>
          <yCoord>191</yCoord>
        </edgeMap>
        <edgeMap>
          <xCoord>158</xCoord>
          <yCoord>192</yCoord>
        </edgeMap>
        <edgeMap>
          <xCoord>158</xCoord>
          <yCoord>193</yCoord>
        </edgeMap>
        <edgeMap>
          <xCoord>159</xCoord>
          <yCoord>194</yCoord>
        </edgeMap>
        <edgeMap>
          <xCoord>159</xCoord>
          <yCoord>195</yCoord>
        </edgeMap>
        <edgeMap>
          <xCoord>160</xCoord>
          <yCoord>196</yCoord>
        </edgeMap>
        <edgeMap>
          <xCoord>161</xCoord>
          <yCoord>197</yCoord>
        </edgeMap>
        <edgeMap>
          <xCoord>162</xCoord>
          <yCoord>198</yCoord>
        </edgeMap>
        <edgeMap>
          <xCoord>163</xCoord>
          <yCoord>198</yCoord>
        </edgeMap>
        <edgeMap>
          <xCoord>164</xCoord>
          <yCoord>198</yCoord>
        </edgeMap>
        <edgeMap>
          <xCoord>165</xCoord>
          <yCoord>198</yCoord>
        </edgeMap>
        <edgeMap>
          <xCoord>166</xCoord>
          <yCoord>197</yCoord>
        </edgeMap>
        <edgeMap>
          <xCoord>167</xCoord>
          <yCoord>196</yCoord>
        </edgeMap>
        <edgeMap>
          <xCoord>167</xCoord>
          <yCoord>195</yCoord>
        </edgeMap>
        <edgeMap>
          <xCoord>167</xCoord>
          <yCoord>194</yCoord>
        </edgeMap>
        <edgeMap>
          <xCoord>167</xCoord>
          <yCoord>193</yCoord>
        </edgeMap>
        <edgeMap>
          <xCoord>167</xCoord>
          <yCoord>192</yCoord>
        </edgeMap>
        <edgeMap>
          <xCoord>167</xCoord>
          <yCoord>191</yCoord>
        </edgeMap>
        <edgeMap>
          <xCoord>166</xCoord>
          <yCoord>190</yCoord>
        </edgeMap>
        <edgeMap>
          <xCoord>166</xCoord>
          <yCoord>189</yCoord>
        </edgeMap>
        <edgeMap>
          <xCoord>166</xCoord>
          <yCoord>188</yCoord>
        </edgeMap>
        <edgeMap>
          <xCoord>165</xCoord>
          <yCoord>187</yCoord>
        </edgeMap>
        <edgeMap>
          <xCoord>164</xCoord>
          <yCoord>186</yCoord>
        </edgeMap>
        <edgeMap>
          <xCoord>163</xCoord>
          <yCoord>186</yCoord>
        </edgeMap>
        <edgeMap>
          <xCoord>162</xCoord>
          <yCoord>186</yCoord>
        </edgeMap>
        <edgeMap>
          <xCoord>161</xCoord>
          <yCoord>186</yCoord>
        </edgeMap>
      </roi>
    </unblindedReadNodule>
    <unblindedReadNodule>
      <noduleID>Nodule 004</noduleID>
      <characteristics>
        <subtlety>4</subtlety>
        <internalStructure>1</internalStructure>
        <calcification>6</calcification>
        <sphericity>4</sphericity>
        <margin>4</margin>
        <lobulation>2</lobulation>
        <spiculation>2</spiculation>
        <texture>5</texture>
        <malignancy>4</malignancy>
      </characteristics>
      <roi>
        <imageZposition>-103.250000 </imageZposition>
        <imageSOP_UID>1.3.6.1.4.1.14519.5.2.1.6279.6001.468800309648662289268573465848</imageSOP_UID>
        <inclusion>TRUE</inclusion>
        <edgeMap>
          <xCoord>334</xCoord>
          <yCoord>238</yCoord>
        </edgeMap>
        <edgeMap>
          <xCoord>333</xCoord>
          <yCoord>239</yCoord>
        </edgeMap>
        <edgeMap>
          <xCoord>333</xCoord>
          <yCoord>240</yCoord>
        </edgeMap>
        <edgeMap>
          <xCoord>332</xCoord>
          <yCoord>241</yCoord>
        </edgeMap>
        <edgeMap>
          <xCoord>332</xCoord>
          <yCoord>242</yCoord>
        </edgeMap>
        <edgeMap>
          <xCoord>332</xCoord>
          <yCoord>243</yCoord>
        </edgeMap>
        <edgeMap>
          <xCoord>332</xCoord>
          <yCoord>244</yCoord>
        </edgeMap>
        <edgeMap>
          <xCoord>332</xCoord>
          <yCoord>245</yCoord>
        </edgeMap>
        <edgeMap>
          <xCoord>333</xCoord>
          <yCoord>246</yCoord>
        </edgeMap>
        <edgeMap>
          <xCoord>334</xCoord>
          <yCoord>246</yCoord>
        </edgeMap>
        <edgeMap>
          <xCoord>335</xCoord>
          <yCoord>247</yCoord>
        </edgeMap>
        <edgeMap>
          <xCoord>336</xCoord>
          <yCoord>247</yCoord>
        </edgeMap>
        <edgeMap>
          <xCoord>337</xCoord>
          <yCoord>248</yCoord>
        </edgeMap>
        <edgeMap>
          <xCoord>338</xCoord>
          <yCoord>249</yCoord>
        </edgeMap>
        <edgeMap>
          <xCoord>339</xCoord>
          <yCoord>249</yCoord>
        </edgeMap>
        <edgeMap>
          <xCoord>340</xCoord>
          <yCoord>249</yCoord>
        </edgeMap>
        <edgeMap>
          <xCoord>341</xCoord>
          <yCoord>249</yCoord>
        </edgeMap>
        <edgeMap>
          <xCoord>342</xCoord>
          <yCoord>249</yCoord>
        </edgeMap>
        <edgeMap>
          <xCoord>343</xCoord>
          <yCoord>248</yCoord>
        </edgeMap>
        <edgeMap>
          <xCoord>342</xCoord>
          <yCoord>247</yCoord>
        </edgeMap>
        <edgeMap>
          <xCoord>342</xCoord>
          <yCoord>246</yCoord>
        </edgeMap>
        <edgeMap>
          <xCoord>341</xCoord>
          <yCoord>245</yCoord>
        </edgeMap>
        <edgeMap>
          <xCoord>341</xCoord>
          <yCoord>244</yCoord>
        </edgeMap>
        <edgeMap>
          <xCoord>341</xCoord>
          <yCoord>243</yCoord>
        </edgeMap>
        <edgeMap>
          <xCoord>340</xCoord>
          <yCoord>242</yCoord>
        </edgeMap>
        <edgeMap>
          <xCoord>340</xCoord>
          <yCoord>241</yCoord>
        </edgeMap>
        <edgeMap>
          <xCoord>339</xCoord>
          <yCoord>240</yCoord>
        </edgeMap>
        <edgeMap>
          <xCoord>338</xCoord>
          <yCoord>239</yCoord>
        </edgeMap>
        <edgeMap>
          <xCoord>337</xCoord>
          <yCoord>238</yCoord>
        </edgeMap>
        <edgeMap>
          <xCoord>336</xCoord>
          <yCoord>238</yCoord>
        </edgeMap>
        <edgeMap>
          <xCoord>335</xCoord>
          <yCoord>238</yCoord>
        </edgeMap>
        <edgeMap>
          <xCoord>334</xCoord>
          <yCoord>238</yCoord>
        </edgeMap>
      </roi>
      <roi>
        <imageZposition>-100.750000 </imageZposition>
        <imageSOP_UID>1.3.6.1.4.1.14519.5.2.1.6279.6001.217759301540847470067909144638</imageSOP_UID>
        <inclusion>TRUE</inclusion>
        <edgeMap>
          <xCoord>334</xCoord>
          <yCoord>235</yCoord>
        </edgeMap>
        <edgeMap>
          <xCoord>333</xCoord>
          <yCoord>236</yCoord>
        </edgeMap>
        <edgeMap>
          <xCoord>333</xCoord>
          <yCoord>237</yCoord>
        </edgeMap>
        <edgeMap>
          <xCoord>333</xCoord>
          <yCoord>238</yCoord>
        </edgeMap>
        <edgeMap>
          <xCoord>333</xCoord>
          <yCoord>239</yCoord>
        </edgeMap>
        <edgeMap>
          <xCoord>333</xCoord>
          <yCoord>240</yCoord>
        </edgeMap>
        <edgeMap>
          <xCoord>333</xCoord>
          <yCoord>241</yCoord>
        </edgeMap>
        <edgeMap>
          <xCoord>333</xCoord>
          <yCoord>242</yCoord>
        </edgeMap>
        <edgeMap>
          <xCoord>333</xCoord>
          <yCoord>243</yCoord>
        </edgeMap>
        <edgeMap>
          <xCoord>333</xCoord>
          <yCoord>244</yCoord>
        </edgeMap>
        <edgeMap>
          <xCoord>333</xCoord>
          <yCoord>245</yCoord>
        </edgeMap>
        <edgeMap>
          <xCoord>333</xCoord>
          <yCoord>246</yCoord>
        </edgeMap>
        <edgeMap>
          <xCoord>334</xCoord>
          <yCoord>247</yCoord>
        </edgeMap>
        <edgeMap>
          <xCoord>334</xCoord>
          <yCoord>248</yCoord>
        </edgeMap>
        <edgeMap>
          <xCoord>335</xCoord>
          <yCoord>249</yCoord>
        </edgeMap>
        <edgeMap>
          <xCoord>336</xCoord>
          <yCoord>249</yCoord>
        </edgeMap>
        <edgeMap>
          <xCoord>337</xCoord>
          <yCoord>249</yCoord>
        </edgeMap>
        <edgeMap>
          <xCoord>338</xCoord>
          <yCoord>249</yCoord>
        </edgeMap>
        <edgeMap>
          <xCoord>339</xCoord>
          <yCoord>249</yCoord>
        </edgeMap>
        <edgeMap>
          <xCoord>340</xCoord>
          <yCoord>249</yCoord>
        </edgeMap>
        <edgeMap>
          <xCoord>341</xCoord>
          <yCoord>248</yCoord>
        </edgeMap>
        <edgeMap>
          <xCoord>342</xCoord>
          <yCoord>247</yCoord>
        </edgeMap>
        <edgeMap>
          <xCoord>342</xCoord>
          <yCoord>246</yCoord>
        </edgeMap>
        <edgeMap>
          <xCoord>341</xCoord>
          <yCoord>245</yCoord>
        </edgeMap>
        <edgeMap>
          <xCoord>341</xCoord>
          <yCoord>244</yCoord>
        </edgeMap>
        <edgeMap>
          <xCoord>341</xCoord>
          <yCoord>243</yCoord>
        </edgeMap>
        <edgeMap>
          <xCoord>341</xCoord>
          <yCoord>242</yCoord>
        </edgeMap>
        <edgeMap>
          <xCoord>340</xCoord>
          <yCoord>241</yCoord>
        </edgeMap>
        <edgeMap>
          <xCoord>340</xCoord>
          <yCoord>240</yCoord>
        </edgeMap>
        <edgeMap>
          <xCoord>339</xCoord>
          <yCoord>239</yCoord>
        </edgeMap>
        <edgeMap>
          <xCoord>339</xCoord>
          <yCoord>238</yCoord>
        </edgeMap>
        <edgeMap>
          <xCoord>339</xCoord>
          <yCoord>237</yCoord>
        </edgeMap>
        <edgeMap>
          <xCoord>338</xCoord>
          <yCoord>236</yCoord>
        </edgeMap>
        <edgeMap>
          <xCoord>337</xCoord>
          <yCoord>235</yCoord>
        </edgeMap>
        <edgeMap>
          <xCoord>336</xCoord>
          <yCoord>235</yCoord>
        </edgeMap>
        <edgeMap>
          <xCoord>335</xCoord>
          <yCoord>235</yCoord>
        </edgeMap>
        <edgeMap>
          <xCoord>334</xCoord>
          <yCoord>235</yCoord>
        </edgeMap>
      </roi>
      <roi>
        <imageZposition>-98.250000</imageZposition>
        <imageSOP_UID>1.3.6.1.4.1.14519.5.2.1.6279.6001.811992400988182633670986239975</imageSOP_UID>
        <inclusion>TRUE</inclusion>
        <edgeMap>
          <xCoord>335</xCoord>
          <yCoord>236</yCoord>
        </edgeMap>
        <edgeMap>
          <xCoord>334</xCoord>
          <yCoord>237</yCoord>
        </edgeMap>
        <edgeMap>
          <xCoord>333</xCoord>
          <yCoord>237</yCoord>
        </edgeMap>
        <edgeMap>
          <xCoord>332</xCoord>
          <yCoord>237</yCoord>
        </edgeMap>
        <edgeMap>
          <xCoord>331</xCoord>
          <yCoord>238</yCoord>
        </edgeMap>
        <edgeMap>
          <xCoord>331</xCoord>
          <yCoord>239</yCoord>
        </edgeMap>
        <edgeMap>
          <xCoord>331</xCoord>
          <yCoord>240</yCoord>
        </edgeMap>
        <edgeMap>
          <xCoord>331</xCoord>
          <yCoord>241</yCoord>
        </edgeMap>
        <edgeMap>
          <xCoord>331</xCoord>
          <yCoord>242</yCoord>
        </edgeMap>
        <edgeMap>
          <xCoord>331</xCoord>
          <yCoord>243</yCoord>
        </edgeMap>
        <edgeMap>
          <xCoord>331</xCoord>
          <yCoord>244</yCoord>
        </edgeMap>
        <edgeMap>
          <xCoord>331</xCoord>
          <yCoord>245</yCoord>
        </edgeMap>
        <edgeMap>
          <xCoord>332</xCoord>
          <yCoord>246</yCoord>
        </edgeMap>
        <edgeMap>
          <xCoord>332</xCoord>
          <yCoord>247</yCoord>
        </edgeMap>
        <edgeMap>
          <xCoord>333</xCoord>
          <yCoord>248</yCoord>
        </edgeMap>
        <edgeMap>
          <xCoord>334</xCoord>
          <yCoord>249</yCoord>
        </edgeMap>
        <edgeMap>
          <xCoord>335</xCoord>
          <yCoord>249</yCoord>
        </edgeMap>
        <edgeMap>
          <xCoord>336</xCoord>
          <yCoord>250</yCoord>
        </edgeMap>
        <edgeMap>
          <xCoord>337</xCoord>
          <yCoord>250</yCoord>
        </edgeMap>
        <edgeMap>
          <xCoord>338</xCoord>
          <yCoord>250</yCoord>
        </edgeMap>
        <edgeMap>
          <xCoord>339</xCoord>
          <yCoord>250</yCoord>
        </edgeMap>
        <edgeMap>
          <xCoord>340</xCoord>
          <yCoord>250</yCoord>
        </edgeMap>
        <edgeMap>
          <xCoord>341</xCoord>
          <yCoord>250</yCoord>
        </edgeMap>
        <edgeMap>
          <xCoord>342</xCoord>
          <yCoord>250</yCoord>
        </edgeMap>
        <edgeMap>
          <xCoord>343</xCoord>
          <yCoord>249</yCoord>
        </edgeMap>
        <edgeMap>
          <xCoord>344</xCoord>
          <yCoord>248</yCoord>
        </edgeMap>
        <edgeMap>
          <xCoord>344</xCoord>
          <yCoord>247</yCoord>
        </edgeMap>
        <edgeMap>
          <xCoord>344</xCoord>
          <yCoord>246</yCoord>
        </edgeMap>
        <edgeMap>
          <xCoord>344</xCoord>
          <yCoord>245</yCoord>
        </edgeMap>
        <edgeMap>
          <xCoord>345</xCoord>
          <yCoord>244</yCoord>
        </edgeMap>
        <edgeMap>
          <xCoord>345</xCoord>
          <yCoord>243</yCoord>
        </edgeMap>
        <edgeMap>
          <xCoord>345</xCoord>
          <yCoord>242</yCoord>
        </edgeMap>
        <edgeMap>
          <xCoord>346</xCoord>
          <yCoord>241</yCoord>
        </edgeMap>
        <edgeMap>
          <xCoord>346</xCoord>
          <yCoord>240</yCoord>
        </edgeMap>
        <edgeMap>
          <xCoord>346</xCoord>
          <yCoord>239</yCoord>
        </edgeMap>
        <edgeMap>
          <xCoord>345</xCoord>
          <yCoord>238</yCoord>
        </edgeMap>
        <edgeMap>
          <xCoord>344</xCoord>
          <yCoord>237</yCoord>
        </edgeMap>
        <edgeMap>
          <xCoord>343</xCoord>
          <yCoord>237</yCoord>
        </edgeMap>
        <edgeMap>
          <xCoord>342</xCoord>
          <yCoord>237</yCoord>
        </edgeMap>
        <edgeMap>
          <xCoord>341</xCoord>
          <yCoord>236</yCoord>
        </edgeMap>
        <edgeMap>
          <xCoord>340</xCoord>
          <yCoord>236</yCoord>
        </edgeMap>
        <edgeMap>
          <xCoord>339</xCoord>
          <yCoord>236</yCoord>
        </edgeMap>
        <edgeMap>
          <xCoord>338</xCoord>
          <yCoord>236</yCoord>
        </edgeMap>
        <edgeMap>
          <xCoord>337</xCoord>
          <yCoord>236</yCoord>
        </edgeMap>
        <edgeMap>
          <xCoord>336</xCoord>
          <yCoord>236</yCoord>
        </edgeMap>
        <edgeMap>
          <xCoord>335</xCoord>
          <yCoord>236</yCoord>
        </edgeMap>
      </roi>
      <roi>
        <imageZposition>-95.750000</imageZposition>
        <imageSOP_UID>1.3.6.1.4.1.14519.5.2.1.6279.6001.456859882649418041434536136451</imageSOP_UID>
        <inclusion>TRUE</inclusion>
        <edgeMap>
          <xCoord>338</xCoord>
          <yCoord>236</yCoord>
        </edgeMap>
        <edgeMap>
          <xCoord>337</xCoord>
          <yCoord>237</yCoord>
        </edgeMap>
        <edgeMap>
          <xCoord>336</xCoord>
          <yCoord>237</yCoord>
        </edgeMap>
        <edgeMap>
          <xCoord>335</xCoord>
          <yCoord>237</yCoord>
        </edgeMap>
        <edgeMap>
          <xCoord>334</xCoord>
          <yCoord>238</yCoord>
        </edgeMap>
        <edgeMap>
          <xCoord>333</xCoord>
          <yCoord>238</yCoord>
        </edgeMap>
        <edgeMap>
          <xCoord>332</xCoord>
          <yCoord>239</yCoord>
        </edgeMap>
        <edgeMap>
          <xCoord>332</xCoord>
          <yCoord>240</yCoord>
        </edgeMap>
        <edgeMap>
          <xCoord>332</xCoord>
          <yCoord>241</yCoord>
        </edgeMap>
        <edgeMap>
          <xCoord>332</xCoord>
          <yCoord>242</yCoord>
        </edgeMap>
        <edgeMap>
          <xCoord>332</xCoord>
          <yCoord>243</yCoord>
        </edgeMap>
        <edgeMap>
          <xCoord>332</xCoord>
          <yCoord>244</yCoord>
        </edgeMap>
        <edgeMap>
          <xCoord>332</xCoord>
          <yCoord>245</yCoord>
        </edgeMap>
        <edgeMap>
          <xCoord>333</xCoord>
          <yCoord>246</yCoord>
        </edgeMap>
        <edgeMap>
          <xCoord>334</xCoord>
          <yCoord>247</yCoord>
        </edgeMap>
        <edgeMap>
          <xCoord>335</xCoord>
          <yCoord>248</yCoord>
        </edgeMap>
        <edgeMap>
          <xCoord>336</xCoord>
          <yCoord>249</yCoord>
        </edgeMap>
        <edgeMap>
          <xCoord>337</xCoord>
          <yCoord>249</yCoord>
        </edgeMap>
        <edgeMap>
          <xCoord>338</xCoord>
          <yCoord>249</yCoord>
        </edgeMap>
        <edgeMap>
          <xCoord>339</xCoord>
          <yCoord>249</yCoord>
        </edgeMap>
        <edgeMap>
          <xCoord>340</xCoord>
          <yCoord>249</yCoord>
        </edgeMap>
        <edgeMap>
          <xCoord>341</xCoord>
          <yCoord>249</yCoord>
        </edgeMap>
        <edgeMap>
          <xCoord>342</xCoord>
          <yCoord>249</yCoord>
        </edgeMap>
        <edgeMap>
          <xCoord>343</xCoord>
          <yCoord>249</yCoord>
        </edgeMap>
        <edgeMap>
          <xCoord>344</xCoord>
          <yCoord>249</yCoord>
        </edgeMap>
        <edgeMap>
          <xCoord>345</xCoord>
          <yCoord>248</yCoord>
        </edgeMap>
        <edgeMap>
          <xCoord>345</xCoord>
          <yCoord>247</yCoord>
        </edgeMap>
        <edgeMap>
          <xCoord>345</xCoord>
          <yCoord>246</yCoord>
        </edgeMap>
        <edgeMap>
          <xCoord>345</xCoord>
          <yCoord>245</yCoord>
        </edgeMap>
        <edgeMap>
          <xCoord>345</xCoord>
          <yCoord>244</yCoord>
        </edgeMap>
        <edgeMap>
          <xCoord>344</xCoord>
          <yCoord>243</yCoord>
        </edgeMap>
        <edgeMap>
          <xCoord>344</xCoord>
          <yCoord>242</yCoord>
        </edgeMap>
        <edgeMap>
          <xCoord>344</xCoord>
          <yCoord>241</yCoord>
        </edgeMap>
        <edgeMap>
          <xCoord>344</xCoord>
          <yCoord>240</yCoord>
        </edgeMap>
        <edgeMap>
          <xCoord>343</xCoord>
          <yCoord>239</yCoord>
        </edgeMap>
        <edgeMap>
          <xCoord>343</xCoord>
          <yCoord>238</yCoord>
        </edgeMap>
        <edgeMap>
          <xCoord>342</xCoord>
          <yCoord>237</yCoord>
        </edgeMap>
        <edgeMap>
          <xCoord>341</xCoord>
          <yCoord>237</yCoord>
        </edgeMap>
        <edgeMap>
          <xCoord>340</xCoord>
          <yCoord>237</yCoord>
        </edgeMap>
        <edgeMap>
          <xCoord>339</xCoord>
          <yCoord>236</yCoord>
        </edgeMap>
        <edgeMap>
          <xCoord>338</xCoord>
          <yCoord>236</yCoord>
        </edgeMap>
      </roi>
      <roi>
        <imageZposition>-93.250000</imageZposition>
        <imageSOP_UID>1.3.6.1.4.1.14519.5.2.1.6279.6001.324843339470234604180354060182</imageSOP_UID>
        <inclusion>TRUE</inclusion>
        <edgeMap>
          <xCoord>338</xCoord>
          <yCoord>238</yCoord>
        </edgeMap>
        <edgeMap>
          <xCoord>337</xCoord>
          <yCoord>239</yCoord>
        </edgeMap>
        <edgeMap>
          <xCoord>336</xCoord>
          <yCoord>239</yCoord>
        </edgeMap>
        <edgeMap>
          <xCoord>335</xCoord>
          <yCoord>239</yCoord>
        </edgeMap>
        <edgeMap>
          <xCoord>334</xCoord>
          <yCoord>239</yCoord>
        </edgeMap>
        <edgeMap>
          <xCoord>333</xCoord>
          <yCoord>240</yCoord>
        </edgeMap>
        <edgeMap>
          <xCoord>333</xCoord>
          <yCoord>241</yCoord>
        </edgeMap>
        <edgeMap>
          <xCoord>333</xCoord>
          <yCoord>242</yCoord>
        </edgeMap>
        <edgeMap>
          <xCoord>333</xCoord>
          <yCoord>243</yCoord>
        </edgeMap>
        <edgeMap>
          <xCoord>333</xCoord>
          <yCoord>244</yCoord>
        </edgeMap>
        <edgeMap>
          <xCoord>333</xCoord>
          <yCoord>245</yCoord>
        </edgeMap>
        <edgeMap>
          <xCoord>333</xCoord>
          <yCoord>246</yCoord>
        </edgeMap>
        <edgeMap>
          <xCoord>333</xCoord>
          <yCoord>247</yCoord>
        </edgeMap>
        <edgeMap>
          <xCoord>334</xCoord>
          <yCoord>248</yCoord>
        </edgeMap>
        <edgeMap>
          <xCoord>335</xCoord>
          <yCoord>248</yCoord>
        </edgeMap>
        <edgeMap>
          <xCoord>336</xCoord>
          <yCoord>249</yCoord>
        </edgeMap>
        <edgeMap>
          <xCoord>337</xCoord>
          <yCoord>249</yCoord>
        </edgeMap>
        <edgeMap>
          <xCoord>338</xCoord>
          <yCoord>249</yCoord>
        </edgeMap>
        <edgeMap>
          <xCoord>339</xCoord>
          <yCoord>249</yCoord>
        </edgeMap>
        <edgeMap>
          <xCoord>340</xCoord>
          <yCoord>249</yCoord>
        </edgeMap>
        <edgeMap>
          <xCoord>341</xCoord>
          <yCoord>249</yCoord>
        </edgeMap>
        <edgeMap>
          <xCoord>342</xCoord>
          <yCoord>248</yCoord>
        </edgeMap>
        <edgeMap>
          <xCoord>343</xCoord>
          <yCoord>248</yCoord>
        </edgeMap>
        <edgeMap>
          <xCoord>344</xCoord>
          <yCoord>247</yCoord>
        </edgeMap>
        <edgeMap>
          <xCoord>345</xCoord>
          <yCoord>246</yCoord>
        </edgeMap>
        <edgeMap>
          <xCoord>345</xCoord>
          <yCoord>245</yCoord>
        </edgeMap>
        <edgeMap>
          <xCoord>345</xCoord>
          <yCoord>244</yCoord>
        </edgeMap>
        <edgeMap>
          <xCoord>345</xCoord>
          <yCoord>243</yCoord>
        </edgeMap>
        <edgeMap>
          <xCoord>344</xCoord>
          <yCoord>242</yCoord>
        </edgeMap>
        <edgeMap>
          <xCoord>344</xCoord>
          <yCoord>241</yCoord>
        </edgeMap>
        <edgeMap>
          <xCoord>344</xCoord>
          <yCoord>240</yCoord>
        </edgeMap>
        <edgeMap>
          <xCoord>344</xCoord>
          <yCoord>239</yCoord>
        </edgeMap>
        <edgeMap>
          <xCoord>343</xCoord>
          <yCoord>238</yCoord>
        </edgeMap>
        <edgeMap>
          <xCoord>342</xCoord>
          <yCoord>238</yCoord>
        </edgeMap>
        <edgeMap>
          <xCoord>341</xCoord>
          <yCoord>238</yCoord>
        </edgeMap>
        <edgeMap>
          <xCoord>340</xCoord>
          <yCoord>238</yCoord>
        </edgeMap>
        <edgeMap>
          <xCoord>339</xCoord>
          <yCoord>238</yCoord>
        </edgeMap>
        <edgeMap>
          <xCoord>338</xCoord>
          <yCoord>238</yCoord>
        </edgeMap>
      </roi>
      <roi>
        <imageZposition>-90.750000</imageZposition>
        <imageSOP_UID>1.3.6.1.4.1.14519.5.2.1.6279.6001.152409638622229085967996852460</imageSOP_UID>
        <inclusion>TRUE</inclusion>
        <edgeMap>
          <xCoord>336</xCoord>
          <yCoord>238</yCoord>
        </edgeMap>
        <edgeMap>
          <xCoord>335</xCoord>
          <yCoord>239</yCoord>
        </edgeMap>
        <edgeMap>
          <xCoord>334</xCoord>
          <yCoord>240</yCoord>
        </edgeMap>
        <edgeMap>
          <xCoord>333</xCoord>
          <yCoord>241</yCoord>
        </edgeMap>
        <edgeMap>
          <xCoord>333</xCoord>
          <yCoord>242</yCoord>
        </edgeMap>
        <edgeMap>
          <xCoord>333</xCoord>
          <yCoord>243</yCoord>
        </edgeMap>
        <edgeMap>
          <xCoord>333</xCoord>
          <yCoord>244</yCoord>
        </edgeMap>
        <edgeMap>
          <xCoord>333</xCoord>
          <yCoord>245</yCoord>
        </edgeMap>
        <edgeMap>
          <xCoord>334</xCoord>
          <yCoord>246</yCoord>
        </edgeMap>
        <edgeMap>
          <xCoord>335</xCoord>
          <yCoord>247</yCoord>
        </edgeMap>
        <edgeMap>
          <xCoord>336</xCoord>
          <yCoord>247</yCoord>
        </edgeMap>
        <edgeMap>
          <xCoord>337</xCoord>
          <yCoord>248</yCoord>
        </edgeMap>
        <edgeMap>
          <xCoord>338</xCoord>
          <yCoord>248</yCoord>
        </edgeMap>
        <edgeMap>
          <xCoord>339</xCoord>
          <yCoord>248</yCoord>
        </edgeMap>
        <edgeMap>
          <xCoord>340</xCoord>
          <yCoord>248</yCoord>
        </edgeMap>
        <edgeMap>
          <xCoord>341</xCoord>
          <yCoord>248</yCoord>
        </edgeMap>
        <edgeMap>
          <xCoord>342</xCoord>
          <yCoord>248</yCoord>
        </edgeMap>
        <edgeMap>
          <xCoord>343</xCoord>
          <yCoord>247</yCoord>
        </edgeMap>
        <edgeMap>
          <xCoord>344</xCoord>
          <yCoord>246</yCoord>
        </edgeMap>
        <edgeMap>
          <xCoord>344</xCoord>
          <yCoord>245</yCoord>
        </edgeMap>
        <edgeMap>
          <xCoord>344</xCoord>
          <yCoord>244</yCoord>
        </edgeMap>
        <edgeMap>
          <xCoord>343</xCoord>
          <yCoord>243</yCoord>
        </edgeMap>
        <edgeMap>
          <xCoord>343</xCoord>
          <yCoord>242</yCoord>
        </edgeMap>
        <edgeMap>
          <xCoord>342</xCoord>
          <yCoord>241</yCoord>
        </edgeMap>
        <edgeMap>
          <xCoord>342</xCoord>
          <yCoord>240</yCoord>
        </edgeMap>
        <edgeMap>
          <xCoord>341</xCoord>
          <yCoord>239</yCoord>
        </edgeMap>
        <edgeMap>
          <xCoord>340</xCoord>
          <yCoord>238</yCoord>
        </edgeMap>
        <edgeMap>
          <xCoord>339</xCoord>
          <yCoord>238</yCoord>
        </edgeMap>
        <edgeMap>
          <xCoord>338</xCoord>
          <yCoord>238</yCoord>
        </edgeMap>
        <edgeMap>
          <xCoord>337</xCoord>
          <yCoord>238</yCoord>
        </edgeMap>
        <edgeMap>
          <xCoord>336</xCoord>
          <yCoord>238</yCoord>
        </edgeMap>
      </roi>
    </unblindedReadNodule>
    <unblindedReadNodule>
      <noduleID>Nodule 002</noduleID>
      <roi>
        <imageZposition>-230.750000 </imageZposition>
        <imageSOP_UID>1.3.6.1.4.1.14519.5.2.1.6279.6001.279097872733846979623123284821</imageSOP_UID>
        <inclusion>TRUE</inclusion>
        <edgeMap>
          <xCoord>100</xCoord>
          <yCoord>292</yCoord>
        </edgeMap>
      </roi>
    </unblindedReadNodule>
    <unblindedReadNodule>
      <noduleID>Nodule 003</noduleID>
      <roi>
        <imageZposition>-235.750000 </imageZposition>
        <imageSOP_UID>1.3.6.1.4.1.14519.5.2.1.6279.6001.256138240330973622647213479014</imageSOP_UID>
        <inclusion>TRUE</inclusion>
        <edgeMap>
          <xCoord>321</xCoord>
          <yCoord>384</yCoord>
        </edgeMap>
      </roi>
    </unblindedReadNodule>
    <unblindedReadNodule>
      <noduleID>Nodule 005</noduleID>
      <roi>
        <imageZposition>-80.750000</imageZposition>
        <imageSOP_UID>1.3.6.1.4.1.14519.5.2.1.6279.6001.134828300750746105733405131943</imageSOP_UID>
        <inclusion>TRUE</inclusion>
        <edgeMap>
          <xCoord>363</xCoord>
          <yCoord>252</yCoord>
        </edgeMap>
      </roi>
    </unblindedReadNodule>
    <unblindedReadNodule>
      <noduleID>Nodule 006</noduleID>
      <roi>
        <imageZposition>-140.750000 </imageZposition>
        <imageSOP_UID>1.3.6.1.4.1.14519.5.2.1.6279.6001.143867962541104914680630516275</imageSOP_UID>
        <inclusion>TRUE</inclusion>
        <edgeMap>
          <xCoord>369</xCoord>
          <yCoord>322</yCoord>
        </edgeMap>
      </roi>
    </unblindedReadNodule>
    <unblindedReadNodule>
      <noduleID>Nodule 007</noduleID>
      <roi>
        <imageZposition>-163.250000 </imageZposition>
        <imageSOP_UID>1.3.6.1.4.1.14519.5.2.1.6279.6001.102674383176556881628964038940</imageSOP_UID>
        <inclusion>TRUE</inclusion>
        <edgeMap>
          <xCoord>107</xCoord>
          <yCoord>268</yCoord>
        </edgeMap>
      </roi>
    </unblindedReadNodule>
    <unblindedReadNodule>
      <noduleID>Nodule 008</noduleID>
      <roi>
        <imageZposition>-203.250000 </imageZposition>
        <imageSOP_UID>1.3.6.1.4.1.14519.5.2.1.6279.6001.267574307090357654677417058121</imageSOP_UID>
        <inclusion>TRUE</inclusion>
        <edgeMap>
          <xCoord>395</xCoord>
          <yCoord>307</yCoord>
        </edgeMap>
      </roi>
    </unblindedReadNodule>
    <unblindedReadNodule>
      <noduleID>Nodule 009</noduleID>
      <roi>
        <imageZposition>-205.750000 </imageZposition>
        <imageSOP_UID>1.3.6.1.4.1.14519.5.2.1.6279.6001.221131097335274856099544929010</imageSOP_UID>
        <inclusion>TRUE</inclusion>
        <edgeMap>
          <xCoord>379</xCoord>
          <yCoord>353</yCoord>
        </edgeMap>
      </roi>
    </unblindedReadNodule>
    <nonNodule>
      <nonNoduleID>_Non-nodule 001</nonNoduleID>
      <imageZposition>-255.750000 </imageZposition>
      <imageSOP_UID>1.3.6.1.4.1.14519.5.2.1.6279.6001.388598317659164045434440028731</imageSOP_UID>
      <locus>
        <xCoord>291</xCoord>
        <yCoord>340</yCoord>
      </locus>
    </nonNodule>
    <nonNodule>
      <nonNoduleID>_Non-nodule 002</nonNoduleID>
      <imageZposition>-183.250000 </imageZposition>
      <imageSOP_UID>1.3.6.1.4.1.14519.5.2.1.6279.6001.234922602350959832555164665829</imageSOP_UID>
      <locus>
        <xCoord>395</xCoord>
        <yCoord>206</yCoord>
      </locus>
    </nonNodule>
  </readingSession>
<readingSession>
    <annotationVersion>3.12</annotationVersion>
    <servicingRadiologistID>-401097950</servicingRadiologistID>
    <unblindedReadNodule>
      <noduleID>IL057_126997</noduleID>
      <characteristics>
        <subtlety>5</subtlety>
        <internalStructure>1</internalStructure>
        <calcification>6</calcification>
        <sphericity>5</sphericity>
        <margin>5</margin>
        <lobulation>1</lobulation>
        <spiculation>1</spiculation>
        <texture>5</texture>
        <malignancy>5</malignancy>
      </characteristics>
      <roi>
        <imageZposition>-93.25</imageZposition>
        <imageSOP_UID>1.3.6.1.4.1.14519.5.2.1.6279.6001.324843339470234604180354060182</imageSOP_UID>
        <inclusion>TRUE</inclusion>
        <edgeMap>
          <xCoord>343</xCoord>
          <yCoord>251</yCoord>
        </edgeMap>
        <edgeMap>
          <xCoord>344</xCoord>
          <yCoord>250</yCoord>
        </edgeMap>
        <edgeMap>
          <xCoord>345</xCoord>
          <yCoord>249</yCoord>
        </edgeMap>
        <edgeMap>
          <xCoord>346</xCoord>
          <yCoord>248</yCoord>
        </edgeMap>
        <edgeMap>
          <xCoord>345</xCoord>
          <yCoord>247</yCoord>
        </edgeMap>
        <edgeMap>
          <xCoord>345</xCoord>
          <yCoord>246</yCoord>
        </edgeMap>
        <edgeMap>
          <xCoord>345</xCoord>
          <yCoord>245</yCoord>
        </edgeMap>
        <edgeMap>
          <xCoord>345</xCoord>
          <yCoord>244</yCoord>
        </edgeMap>
        <edgeMap>
          <xCoord>344</xCoord>
          <yCoord>243</yCoord>
        </edgeMap>
        <edgeMap>
          <xCoord>344</xCoord>
          <yCoord>242</yCoord>
        </edgeMap>
        <edgeMap>
          <xCoord>344</xCoord>
          <yCoord>241</yCoord>
        </edgeMap>
        <edgeMap>
          <xCoord>343</xCoord>
          <yCoord>240</yCoord>
        </edgeMap>
        <edgeMap>
          <xCoord>342</xCoord>
          <yCoord>239</yCoord>
        </edgeMap>
        <edgeMap>
          <xCoord>341</xCoord>
          <yCoord>238</yCoord>
        </edgeMap>
        <edgeMap>
          <xCoord>340</xCoord>
          <yCoord>238</yCoord>
        </edgeMap>
        <edgeMap>
          <xCoord>339</xCoord>
          <yCoord>239</yCoord>
        </edgeMap>
        <edgeMap>
          <xCoord>338</xCoord>
          <yCoord>239</yCoord>
        </edgeMap>
        <edgeMap>
          <xCoord>337</xCoord>
          <yCoord>238</yCoord>
        </edgeMap>
        <edgeMap>
          <xCoord>336</xCoord>
          <yCoord>239</yCoord>
        </edgeMap>
        <edgeMap>
          <xCoord>335</xCoord>
          <yCoord>240</yCoord>
        </edgeMap>
        <edgeMap>
          <xCoord>334</xCoord>
          <yCoord>241</yCoord>
        </edgeMap>
        <edgeMap>
          <xCoord>333</xCoord>
          <yCoord>242</yCoord>
        </edgeMap>
        <edgeMap>
          <xCoord>332</xCoord>
          <yCoord>243</yCoord>
        </edgeMap>
        <edgeMap>
          <xCoord>332</xCoord>
          <yCoord>244</yCoord>
        </edgeMap>
        <edgeMap>
          <xCoord>333</xCoord>
          <yCoord>245</yCoord>
        </edgeMap>
        <edgeMap>
          <xCoord>333</xCoord>
          <yCoord>246</yCoord>
        </edgeMap>
        <edgeMap>
          <xCoord>334</xCoord>
          <yCoord>247</yCoord>
        </edgeMap>
        <edgeMap>
          <xCoord>335</xCoord>
          <yCoord>248</yCoord>
        </edgeMap>
        <edgeMap>
          <xCoord>336</xCoord>
          <yCoord>249</yCoord>
        </edgeMap>
        <edgeMap>
          <xCoord>337</xCoord>
          <yCoord>249</yCoord>
        </edgeMap>
        <edgeMap>
          <xCoord>338</xCoord>
          <yCoord>249</yCoord>
        </edgeMap>
        <edgeMap>
          <xCoord>339</xCoord>
          <yCoord>249</yCoord>
        </edgeMap>
        <edgeMap>
          <xCoord>340</xCoord>
          <yCoord>249</yCoord>
        </edgeMap>
        <edgeMap>
          <xCoord>341</xCoord>
          <yCoord>250</yCoord>
        </edgeMap>
        <edgeMap>
          <xCoord>342</xCoord>
          <yCoord>250</yCoord>
        </edgeMap>
        <edgeMap>
          <xCoord>343</xCoord>
          <yCoord>251</yCoord>
        </edgeMap>
      </roi>
      <roi>
        <imageZposition>-95.75</imageZposition>
        <imageSOP_UID>1.3.6.1.4.1.14519.5.2.1.6279.6001.456859882649418041434536136451</imageSOP_UID>
        <inclusion>TRUE</inclusion>
        <edgeMap>
          <xCoord>342</xCoord>
          <yCoord>251</yCoord>
        </edgeMap>
        <edgeMap>
          <xCoord>342</xCoord>
          <yCoord>250</yCoord>
        </edgeMap>
        <edgeMap>
          <xCoord>343</xCoord>
          <yCoord>249</yCoord>
        </edgeMap>
        <edgeMap>
          <xCoord>344</xCoord>
          <yCoord>249</yCoord>
        </edgeMap>
        <edgeMap>
          <xCoord>345</xCoord>
          <yCoord>248</yCoord>
        </edgeMap>
        <edgeMap>
          <xCoord>346</xCoord>
          <yCoord>247</yCoord>
        </edgeMap>
        <edgeMap>
          <xCoord>346</xCoord>
          <yCoord>246</yCoord>
        </edgeMap>
        <edgeMap>
          <xCoord>345</xCoord>
          <yCoord>245</yCoord>
        </edgeMap>
        <edgeMap>
          <xCoord>344</xCoord>
          <yCoord>244</yCoord>
        </edgeMap>
        <edgeMap>
          <xCoord>344</xCoord>
          <yCoord>243</yCoord>
        </edgeMap>
        <edgeMap>
          <xCoord>344</xCoord>
          <yCoord>242</yCoord>
        </edgeMap>
        <edgeMap>
          <xCoord>344</xCoord>
          <yCoord>241</yCoord>
        </edgeMap>
        <edgeMap>
          <xCoord>343</xCoord>
          <yCoord>240</yCoord>
        </edgeMap>
        <edgeMap>
          <xCoord>343</xCoord>
          <yCoord>239</yCoord>
        </edgeMap>
        <edgeMap>
          <xCoord>342</xCoord>
          <yCoord>238</yCoord>
        </edgeMap>
        <edgeMap>
          <xCoord>341</xCoord>
          <yCoord>238</yCoord>
        </edgeMap>
        <edgeMap>
          <xCoord>340</xCoord>
          <yCoord>238</yCoord>
        </edgeMap>
        <edgeMap>
          <xCoord>339</xCoord>
          <yCoord>238</yCoord>
        </edgeMap>
        <edgeMap>
          <xCoord>338</xCoord>
          <yCoord>238</yCoord>
        </edgeMap>
        <edgeMap>
          <xCoord>337</xCoord>
          <yCoord>238</yCoord>
        </edgeMap>
        <edgeMap>
          <xCoord>336</xCoord>
          <yCoord>238</yCoord>
        </edgeMap>
        <edgeMap>
          <xCoord>335</xCoord>
          <yCoord>239</yCoord>
        </edgeMap>
        <edgeMap>
          <xCoord>334</xCoord>
          <yCoord>240</yCoord>
        </edgeMap>
        <edgeMap>
          <xCoord>333</xCoord>
          <yCoord>241</yCoord>
        </edgeMap>
        <edgeMap>
          <xCoord>332</xCoord>
          <yCoord>242</yCoord>
        </edgeMap>
        <edgeMap>
          <xCoord>332</xCoord>
          <yCoord>243</yCoord>
        </edgeMap>
        <edgeMap>
          <xCoord>332</xCoord>
          <yCoord>244</yCoord>
        </edgeMap>
        <edgeMap>
          <xCoord>332</xCoord>
          <yCoord>245</yCoord>
        </edgeMap>
        <edgeMap>
          <xCoord>333</xCoord>
          <yCoord>246</yCoord>
        </edgeMap>
        <edgeMap>
          <xCoord>333</xCoord>
          <yCoord>247</yCoord>
        </edgeMap>
        <edgeMap>
          <xCoord>334</xCoord>
          <yCoord>248</yCoord>
        </edgeMap>
        <edgeMap>
          <xCoord>335</xCoord>
          <yCoord>249</yCoord>
        </edgeMap>
        <edgeMap>
          <xCoord>336</xCoord>
          <yCoord>249</yCoord>
        </edgeMap>
        <edgeMap>
          <xCoord>337</xCoord>
          <yCoord>250</yCoord>
        </edgeMap>
        <edgeMap>
          <xCoord>338</xCoord>
          <yCoord>250</yCoord>
        </edgeMap>
        <edgeMap>
          <xCoord>339</xCoord>
          <yCoord>250</yCoord>
        </edgeMap>
        <edgeMap>
          <xCoord>340</xCoord>
          <yCoord>250</yCoord>
        </edgeMap>
        <edgeMap>
          <xCoord>341</xCoord>
          <yCoord>250</yCoord>
        </edgeMap>
        <edgeMap>
          <xCoord>342</xCoord>
          <yCoord>251</yCoord>
        </edgeMap>
      </roi>
      <roi>
        <imageZposition>-98.25</imageZposition>
        <imageSOP_UID>1.3.6.1.4.1.14519.5.2.1.6279.6001.811992400988182633670986239975</imageSOP_UID>
        <inclusion>TRUE</inclusion>
        <edgeMap>
          <xCoord>341</xCoord>
          <yCoord>250</yCoord>
        </edgeMap>
        <edgeMap>
          <xCoord>342</xCoord>
          <yCoord>249</yCoord>
        </edgeMap>
        <edgeMap>
          <xCoord>343</xCoord>
          <yCoord>248</yCoord>
        </edgeMap>
        <edgeMap>
          <xCoord>344</xCoord>
          <yCoord>247</yCoord>
        </edgeMap>
        <edgeMap>
          <xCoord>344</xCoord>
          <yCoord>246</yCoord>
        </edgeMap>
        <edgeMap>
          <xCoord>344</xCoord>
          <yCoord>245</yCoord>
        </edgeMap>
        <edgeMap>
          <xCoord>345</xCoord>
          <yCoord>244</yCoord>
        </edgeMap>
        <edgeMap>
          <xCoord>345</xCoord>
          <yCoord>243</yCoord>
        </edgeMap>
        <edgeMap>
          <xCoord>344</xCoord>
          <yCoord>242</yCoord>
        </edgeMap>
        <edgeMap>
          <xCoord>343</xCoord>
          <yCoord>241</yCoord>
        </edgeMap>
        <edgeMap>
          <xCoord>343</xCoord>
          <yCoord>240</yCoord>
        </edgeMap>
        <edgeMap>
          <xCoord>342</xCoord>
          <yCoord>239</yCoord>
        </edgeMap>
        <edgeMap>
          <xCoord>341</xCoord>
          <yCoord>239</yCoord>
        </edgeMap>
        <edgeMap>
          <xCoord>340</xCoord>
          <yCoord>238</yCoord>
        </edgeMap>
        <edgeMap>
          <xCoord>339</xCoord>
          <yCoord>238</yCoord>
        </edgeMap>
        <edgeMap>
          <xCoord>338</xCoord>
          <yCoord>237</yCoord>
        </edgeMap>
        <edgeMap>
          <xCoord>337</xCoord>
          <yCoord>237</yCoord>
        </edgeMap>
        <edgeMap>
          <xCoord>336</xCoord>
          <yCoord>237</yCoord>
        </edgeMap>
        <edgeMap>
          <xCoord>335</xCoord>
          <yCoord>238</yCoord>
        </edgeMap>
        <edgeMap>
          <xCoord>334</xCoord>
          <yCoord>239</yCoord>
        </edgeMap>
        <edgeMap>
          <xCoord>334</xCoord>
          <yCoord>240</yCoord>
        </edgeMap>
        <edgeMap>
          <xCoord>333</xCoord>
          <yCoord>241</yCoord>
        </edgeMap>
        <edgeMap>
          <xCoord>332</xCoord>
          <yCoord>242</yCoord>
        </edgeMap>
        <edgeMap>
          <xCoord>332</xCoord>
          <yCoord>243</yCoord>
        </edgeMap>
        <edgeMap>
          <xCoord>333</xCoord>
          <yCoord>244</yCoord>
        </edgeMap>
        <edgeMap>
          <xCoord>333</xCoord>
          <yCoord>245</yCoord>
        </edgeMap>
        <edgeMap>
          <xCoord>333</xCoord>
          <yCoord>246</yCoord>
        </edgeMap>
        <edgeMap>
          <xCoord>334</xCoord>
          <yCoord>247</yCoord>
        </edgeMap>
        <edgeMap>
          <xCoord>334</xCoord>
          <yCoord>248</yCoord>
        </edgeMap>
        <edgeMap>
          <xCoord>335</xCoord>
          <yCoord>249</yCoord>
        </edgeMap>
        <edgeMap>
          <xCoord>336</xCoord>
          <yCoord>249</yCoord>
        </edgeMap>
        <edgeMap>
          <xCoord>337</xCoord>
          <yCoord>249</yCoord>
        </edgeMap>
        <edgeMap>
          <xCoord>338</xCoord>
          <yCoord>250</yCoord>
        </edgeMap>
        <edgeMap>
          <xCoord>339</xCoord>
          <yCoord>250</yCoord>
        </edgeMap>
        <edgeMap>
          <xCoord>340</xCoord>
          <yCoord>250</yCoord>
        </edgeMap>
        <edgeMap>
          <xCoord>341</xCoord>
          <yCoord>250</yCoord>
        </edgeMap>
      </roi>
      <roi>
        <imageZposition>-100.75</imageZposition>
        <imageSOP_UID>1.3.6.1.4.1.14519.5.2.1.6279.6001.217759301540847470067909144638</imageSOP_UID>
        <inclusion>TRUE</inclusion>
        <edgeMap>
          <xCoord>340</xCoord>
          <yCoord>249</yCoord>
        </edgeMap>
        <edgeMap>
          <xCoord>341</xCoord>
          <yCoord>248</yCoord>
        </edgeMap>
        <edgeMap>
          <xCoord>342</xCoord>
          <yCoord>247</yCoord>
        </edgeMap>
        <edgeMap>
          <xCoord>342</xCoord>
          <yCoord>246</yCoord>
        </edgeMap>
        <edgeMap>
          <xCoord>342</xCoord>
          <yCoord>245</yCoord>
        </edgeMap>
        <edgeMap>
          <xCoord>342</xCoord>
          <yCoord>244</yCoord>
        </edgeMap>
        <edgeMap>
          <xCoord>341</xCoord>
          <yCoord>243</yCoord>
        </edgeMap>
        <edgeMap>
          <xCoord>341</xCoord>
          <yCoord>242</yCoord>
        </edgeMap>
        <edgeMap>
          <xCoord>341</xCoord>
          <yCoord>241</yCoord>
        </edgeMap>
        <edgeMap>
          <xCoord>340</xCoord>
          <yCoord>240</yCoord>
        </edgeMap>
        <edgeMap>
          <xCoord>339</xCoord>
          <yCoord>239</yCoord>
        </edgeMap>
        <edgeMap>
          <xCoord>339</xCoord>
          <yCoord>238</yCoord>
        </edgeMap>
        <edgeMap>
          <xCoord>338</xCoord>
          <yCoord>237</yCoord>
        </edgeMap>
        <edgeMap>
          <xCoord>337</xCoord>
          <yCoord>236</yCoord>
        </edgeMap>
        <edgeMap>
          <xCoord>336</xCoord>
          <yCoord>235</yCoord>
        </edgeMap>
        <edgeMap>
          <xCoord>335</xCoord>
          <yCoord>235</yCoord>
        </edgeMap>
        <edgeMap>
          <xCoord>334</xCoord>
          <yCoord>236</yCoord>
        </edgeMap>
        <edgeMap>
          <xCoord>334</xCoord>
          <yCoord>237</yCoord>
        </edgeMap>
        <edgeMap>
          <xCoord>334</xCoord>
          <yCoord>238</yCoord>
        </edgeMap>
        <edgeMap>
          <xCoord>334</xCoord>
          <yCoord>239</yCoord>
        </edgeMap>
        <edgeMap>
          <xCoord>334</xCoord>
          <yCoord>240</yCoord>
        </edgeMap>
        <edgeMap>
          <xCoord>334</xCoord>
          <yCoord>241</yCoord>
        </edgeMap>
        <edgeMap>
          <xCoord>334</xCoord>
          <yCoord>242</yCoord>
        </edgeMap>
        <edgeMap>
          <xCoord>334</xCoord>
          <yCoord>243</yCoord>
        </edgeMap>
        <edgeMap>
          <xCoord>334</xCoord>
          <yCoord>244</yCoord>
        </edgeMap>
        <edgeMap>
          <xCoord>334</xCoord>
          <yCoord>245</yCoord>
        </edgeMap>
        <edgeMap>
          <xCoord>334</xCoord>
          <yCoord>246</yCoord>
        </edgeMap>
        <edgeMap>
          <xCoord>334</xCoord>
          <yCoord>247</yCoord>
        </edgeMap>
        <edgeMap>
          <xCoord>335</xCoord>
          <yCoord>248</yCoord>
        </edgeMap>
        <edgeMap>
          <xCoord>336</xCoord>
          <yCoord>248</yCoord>
        </edgeMap>
        <edgeMap>
          <xCoord>337</xCoord>
          <yCoord>248</yCoord>
        </edgeMap>
        <edgeMap>
          <xCoord>338</xCoord>
          <yCoord>249</yCoord>
        </edgeMap>
        <edgeMap>
          <xCoord>339</xCoord>
          <yCoord>249</yCoord>
        </edgeMap>
        <edgeMap>
          <xCoord>340</xCoord>
          <yCoord>249</yCoord>
        </edgeMap>
      </roi>
    </unblindedReadNodule>
    <unblindedReadNodule>
      <noduleID>IL057_126993</noduleID>
      <characteristics>
        <subtlety>5</subtlety>
        <internalStructure>1</internalStructure>
        <calcification>6</calcification>
        <sphericity>5</sphericity>
        <margin>5</margin>
        <lobulation>1</lobulation>
        <spiculation>1</spiculation>
        <texture>5</texture>
        <malignancy>5</malignancy>
      </characteristics>
      <roi>
        <imageZposition>-130.75</imageZposition>
        <imageSOP_UID>1.3.6.1.4.1.14519.5.2.1.6279.6001.610692076271488557881449885670</imageSOP_UID>
        <inclusion>TRUE</inclusion>
        <edgeMap>
          <xCoord>163</xCoord>
          <yCoord>199</yCoord>
        </edgeMap>
        <edgeMap>
          <xCoord>164</xCoord>
          <yCoord>198</yCoord>
        </edgeMap>
        <edgeMap>
          <xCoord>165</xCoord>
          <yCoord>198</yCoord>
        </edgeMap>
        <edgeMap>
          <xCoord>166</xCoord>
          <yCoord>197</yCoord>
        </edgeMap>
        <edgeMap>
          <xCoord>166</xCoord>
          <yCoord>196</yCoord>
        </edgeMap>
        <edgeMap>
          <xCoord>167</xCoord>
          <yCoord>195</yCoord>
        </edgeMap>
        <edgeMap>
          <xCoord>167</xCoord>
          <yCoord>194</yCoord>
        </edgeMap>
        <edgeMap>
          <xCoord>168</xCoord>
          <yCoord>193</yCoord>
        </edgeMap>
        <edgeMap>
          <xCoord>168</xCoord>
          <yCoord>192</yCoord>
        </edgeMap>
        <edgeMap>
          <xCoord>167</xCoord>
          <yCoord>191</yCoord>
        </edgeMap>
        <edgeMap>
          <xCoord>167</xCoord>
          <yCoord>190</yCoord>
        </edgeMap>
        <edgeMap>
          <xCoord>166</xCoord>
          <yCoord>189</yCoord>
        </edgeMap>
        <edgeMap>
          <xCoord>165</xCoord>
          <yCoord>188</yCoord>
        </edgeMap>
        <edgeMap>
          <xCoord>164</xCoord>
          <yCoord>188</yCoord>
        </edgeMap>
        <edgeMap>
          <xCoord>163</xCoord>
          <yCoord>188</yCoord>
        </edgeMap>
        <edgeMap>
          <xCoord>162</xCoord>
          <yCoord>188</yCoord>
        </edgeMap>
        <edgeMap>
          <xCoord>161</xCoord>
          <yCoord>188</yCoord>
        </edgeMap>
        <edgeMap>
          <xCoord>160</xCoord>
          <yCoord>189</yCoord>
        </edgeMap>
        <edgeMap>
          <xCoord>160</xCoord>
          <yCoord>190</yCoord>
        </edgeMap>
        <edgeMap>
          <xCoord>160</xCoord>
          <yCoord>191</yCoord>
        </edgeMap>
        <edgeMap>
          <xCoord>160</xCoord>
          <yCoord>192</yCoord>
        </edgeMap>
        <edgeMap>
          <xCoord>160</xCoord>
          <yCoord>193</yCoord>
        </edgeMap>
        <edgeMap>
          <xCoord>160</xCoord>
          <yCoord>194</yCoord>
        </edgeMap>
        <edgeMap>
          <xCoord>159</xCoord>
          <yCoord>195</yCoord>
        </edgeMap>
        <edgeMap>
          <xCoord>159</xCoord>
          <yCoord>196</yCoord>
        </edgeMap>
        <edgeMap>
          <xCoord>160</xCoord>
          <yCoord>197</yCoord>
        </edgeMap>
        <edgeMap>
          <xCoord>161</xCoord>
          <yCoord>198</yCoord>
        </edgeMap>
        <edgeMap>
          <xCoord>162</xCoord>
          <yCoord>198</yCoord>
        </edgeMap>
        <edgeMap>
          <xCoord>163</xCoord>
          <yCoord>199</yCoord>
        </edgeMap>
      </roi>
      <roi>
        <imageZposition>-133.25</imageZposition>
        <imageSOP_UID>1.3.6.1.4.1.14519.5.2.1.6279.6001.119677971763905847924618671068</imageSOP_UID>
        <inclusion>TRUE</inclusion>
        <edgeMap>
          <xCoord>165</xCoord>
          <yCoord>199</yCoord>
        </edgeMap>
        <edgeMap>
          <xCoord>166</xCoord>
          <yCoord>198</yCoord>
        </edgeMap>
        <edgeMap>
          <xCoord>167</xCoord>
          <yCoord>197</yCoord>
        </edgeMap>
        <edgeMap>
          <xCoord>168</xCoord>
          <yCoord>196</yCoord>
        </edgeMap>
        <edgeMap>
          <xCoord>169</xCoord>
          <yCoord>195</yCoord>
        </edgeMap>
        <edgeMap>
          <xCoord>169</xCoord>
          <yCoord>194</yCoord>
        </edgeMap>
        <edgeMap>
          <xCoord>169</xCoord>
          <yCoord>193</yCoord>
        </edgeMap>
        <edgeMap>
          <xCoord>169</xCoord>
          <yCoord>192</yCoord>
        </edgeMap>
        <edgeMap>
          <xCoord>169</xCoord>
          <yCoord>191</yCoord>
        </edgeMap>
        <edgeMap>
          <xCoord>169</xCoord>
          <yCoord>190</yCoord>
        </edgeMap>
        <edgeMap>
          <xCoord>168</xCoord>
          <yCoord>189</yCoord>
        </edgeMap>
        <edgeMap>
          <xCoord>168</xCoord>
          <yCoord>188</yCoord>
        </edgeMap>
        <edgeMap>
          <xCoord>167</xCoord>
          <yCoord>187</yCoord>
        </edgeMap>
        <edgeMap>
          <xCoord>166</xCoord>
          <yCoord>186</yCoord>
        </edgeMap>
        <edgeMap>
          <xCoord>165</xCoord>
          <yCoord>186</yCoord>
        </edgeMap>
        <edgeMap>
          <xCoord>164</xCoord>
          <yCoord>186</yCoord>
        </edgeMap>
        <edgeMap>
          <xCoord>163</xCoord>
          <yCoord>186</yCoord>
        </edgeMap>
        <edgeMap>
          <xCoord>162</xCoord>
          <yCoord>186</yCoord>
        </edgeMap>
        <edgeMap>
          <xCoord>161</xCoord>
          <yCoord>186</yCoord>
        </edgeMap>
        <edgeMap>
          <xCoord>160</xCoord>
          <yCoord>187</yCoord>
        </edgeMap>
        <edgeMap>
          <xCoord>159</xCoord>
          <yCoord>187</yCoord>
        </edgeMap>
        <edgeMap>
          <xCoord>158</xCoord>
          <yCoord>188</yCoord>
        </edgeMap>
        <edgeMap>
          <xCoord>157</xCoord>
          <yCoord>189</yCoord>
        </edgeMap>
        <edgeMap>
          <xCoord>157</xCoord>
          <yCoord>190</yCoord>
        </edgeMap>
        <edgeMap>
          <xCoord>157</xCoord>
          <yCoord>191</yCoord>
        </edgeMap>
        <edgeMap>
          <xCoord>158</xCoord>
          <yCoord>192</yCoord>
        </edgeMap>
        <edgeMap>
          <xCoord>158</xCoord>
          <yCoord>193</yCoord>
        </edgeMap>
        <edgeMap>
          <xCoord>158</xCoord>
          <yCoord>194</yCoord>
        </edgeMap>
        <edgeMap>
          <xCoord>158</xCoord>
          <yCoord>195</yCoord>
        </edgeMap>
        <edgeMap>
          <xCoord>159</xCoord>
          <yCoord>196</yCoord>
        </edgeMap>
        <edgeMap>
          <xCoord>159</xCoord>
          <yCoord>197</yCoord>
        </edgeMap>
        <edgeMap>
          <xCoord>160</xCoord>
          <yCoord>198</yCoord>
        </edgeMap>
        <edgeMap>
          <xCoord>161</xCoord>
          <yCoord>199</yCoord>
        </edgeMap>
        <edgeMap>
          <xCoord>162</xCoord>
          <yCoord>199</yCoord>
        </edgeMap>
        <edgeMap>
          <xCoord>163</xCoord>
          <yCoord>199</yCoord>
        </edgeMap>
        <edgeMap>
          <xCoord>164</xCoord>
          <yCoord>199</yCoord>
        </edgeMap>
        <edgeMap>
          <xCoord>165</xCoord>
          <yCoord>199</yCoord>
        </edgeMap>
      </roi>
      <roi>
        <imageZposition>-135.75</imageZposition>
        <imageSOP_UID>1.3.6.1.4.1.14519.5.2.1.6279.6001.284425037561955991106089669758</imageSOP_UID>
        <inclusion>TRUE</inclusion>
        <edgeMap>
          <xCoord>165</xCoord>
          <yCoord>199</yCoord>
        </edgeMap>
        <edgeMap>
          <xCoord>166</xCoord>
          <yCoord>198</yCoord>
        </edgeMap>
        <edgeMap>
          <xCoord>167</xCoord>
          <yCoord>197</yCoord>
        </edgeMap>
        <edgeMap>
          <xCoord>168</xCoord>
          <yCoord>197</yCoord>
        </edgeMap>
        <edgeMap>
          <xCoord>169</xCoord>
          <yCoord>196</yCoord>
        </edgeMap>
        <edgeMap>
          <xCoord>170</xCoord>
          <yCoord>195</yCoord>
        </edgeMap>
        <edgeMap>
          <xCoord>170</xCoord>
          <yCoord>194</yCoord>
        </edgeMap>
        <edgeMap>
          <xCoord>170</xCoord>
          <yCoord>193</yCoord>
        </edgeMap>
        <edgeMap>
          <xCoord>171</xCoord>
          <yCoord>192</yCoord>
        </edgeMap>
        <edgeMap>
          <xCoord>171</xCoord>
          <yCoord>191</yCoord>
        </edgeMap>
        <edgeMap>
          <xCoord>171</xCoord>
          <yCoord>190</yCoord>
        </edgeMap>
        <edgeMap>
          <xCoord>170</xCoord>
          <yCoord>189</yCoord>
        </edgeMap>
        <edgeMap>
          <xCoord>170</xCoord>
          <yCoord>188</yCoord>
        </edgeMap>
        <edgeMap>
          <xCoord>169</xCoord>
          <yCoord>187</yCoord>
        </edgeMap>
        <edgeMap>
          <xCoord>168</xCoord>
          <yCoord>186</yCoord>
        </edgeMap>
        <edgeMap>
          <xCoord>167</xCoord>
          <yCoord>186</yCoord>
        </edgeMap>
        <edgeMap>
          <xCoord>166</xCoord>
          <yCoord>186</yCoord>
        </edgeMap>
        <edgeMap>
          <xCoord>165</xCoord>
          <yCoord>185</yCoord>
        </edgeMap>
        <edgeMap>
          <xCoord>164</xCoord>
          <yCoord>185</yCoord>
        </edgeMap>
        <edgeMap>
          <xCoord>163</xCoord>
          <yCoord>185</yCoord>
        </edgeMap>
        <edgeMap>
          <xCoord>162</xCoord>
          <yCoord>186</yCoord>
        </edgeMap>
        <edgeMap>
          <xCoord>161</xCoord>
          <yCoord>186</yCoord>
        </edgeMap>
        <edgeMap>
          <xCoord>160</xCoord>
          <yCoord>186</yCoord>
        </edgeMap>
        <edgeMap>
          <xCoord>159</xCoord>
          <yCoord>187</yCoord>
        </edgeMap>
        <edgeMap>
          <xCoord>158</xCoord>
          <yCoord>188</yCoord>
        </edgeMap>
        <edgeMap>
          <xCoord>157</xCoord>
          <yCoord>189</yCoord>
        </edgeMap>
        <edgeMap>
          <xCoord>157</xCoord>
          <yCoord>190</yCoord>
        </edgeMap>
        <edgeMap>
          <xCoord>157</xCoord>
          <yCoord>191</yCoord>
        </edgeMap>
        <edgeMap>
          <xCoord>157</xCoord>
          <yCoord>192</yCoord>
        </edgeMap>
        <edgeMap>
          <xCoord>158</xCoord>
          <yCoord>193</yCoord>
        </edgeMap>
        <edgeMap>
          <xCoord>158</xCoord>
          <yCoord>194</yCoord>
        </edgeMap>
        <edgeMap>
          <xCoord>158</xCoord>
          <yCoord>195</yCoord>
        </edgeMap>
        <edgeMap>
          <xCoord>159</xCoord>
          <yCoord>196</yCoord>
        </edgeMap>
        <edgeMap>
          <xCoord>159</xCoord>
          <yCoord>197</yCoord>
        </edgeMap>
        <edgeMap>
          <xCoord>160</xCoord>
          <yCoord>198</yCoord>
        </edgeMap>
        <edgeMap>
          <xCoord>161</xCoord>
          <yCoord>199</yCoord>
        </edgeMap>
        <edgeMap>
          <xCoord>162</xCoord>
          <yCoord>199</yCoord>
        </edgeMap>
        <edgeMap>
          <xCoord>163</xCoord>
          <yCoord>199</yCoord>
        </edgeMap>
        <edgeMap>
          <xCoord>164</xCoord>
          <yCoord>199</yCoord>
        </edgeMap>
        <edgeMap>
          <xCoord>165</xCoord>
          <yCoord>199</yCoord>
        </edgeMap>
      </roi>
      <roi>
        <imageZposition>-138.25</imageZposition>
        <imageSOP_UID>1.3.6.1.4.1.14519.5.2.1.6279.6001.252343312600201822772751303334</imageSOP_UID>
        <inclusion>TRUE</inclusion>
        <edgeMap>
          <xCoord>166</xCoord>
          <yCoord>198</yCoord>
        </edgeMap>
        <edgeMap>
          <xCoord>167</xCoord>
          <yCoord>197</yCoord>
        </edgeMap>
        <edgeMap>
          <xCoord>168</xCoord>
          <yCoord>196</yCoord>
        </edgeMap>
        <edgeMap>
          <xCoord>169</xCoord>
          <yCoord>196</yCoord>
        </edgeMap>
        <edgeMap>
          <xCoord>170</xCoord>
          <yCoord>195</yCoord>
        </edgeMap>
        <edgeMap>
          <xCoord>171</xCoord>
          <yCoord>194</yCoord>
        </edgeMap>
        <edgeMap>
          <xCoord>171</xCoord>
          <yCoord>193</yCoord>
        </edgeMap>
        <edgeMap>
          <xCoord>171</xCoord>
          <yCoord>192</yCoord>
        </edgeMap>
        <edgeMap>
          <xCoord>171</xCoord>
          <yCoord>191</yCoord>
        </edgeMap>
        <edgeMap>
          <xCoord>171</xCoord>
          <yCoord>190</yCoord>
        </edgeMap>
        <edgeMap>
          <xCoord>171</xCoord>
          <yCoord>189</yCoord>
        </edgeMap>
        <edgeMap>
          <xCoord>172</xCoord>
          <yCoord>188</yCoord>
        </edgeMap>
        <edgeMap>
          <xCoord>171</xCoord>
          <yCoord>187</yCoord>
        </edgeMap>
        <edgeMap>
          <xCoord>170</xCoord>
          <yCoord>187</yCoord>
        </edgeMap>
        <edgeMap>
          <xCoord>169</xCoord>
          <yCoord>186</yCoord>
        </edgeMap>
        <edgeMap>
          <xCoord>168</xCoord>
          <yCoord>185</yCoord>
        </edgeMap>
        <edgeMap>
          <xCoord>167</xCoord>
          <yCoord>185</yCoord>
        </edgeMap>
        <edgeMap>
          <xCoord>166</xCoord>
          <yCoord>185</yCoord>
        </edgeMap>
        <edgeMap>
          <xCoord>165</xCoord>
          <yCoord>185</yCoord>
        </edgeMap>
        <edgeMap>
          <xCoord>164</xCoord>
          <yCoord>185</yCoord>
        </edgeMap>
        <edgeMap>
          <xCoord>163</xCoord>
          <yCoord>185</yCoord>
        </edgeMap>
        <edgeMap>
          <xCoord>162</xCoord>
          <yCoord>186</yCoord>
        </edgeMap>
        <edgeMap>
          <xCoord>161</xCoord>
          <yCoord>186</yCoord>
        </edgeMap>
        <edgeMap>
          <xCoord>160</xCoord>
          <yCoord>187</yCoord>
        </edgeMap>
        <edgeMap>
          <xCoord>159</xCoord>
          <yCoord>188</yCoord>
        </edgeMap>
        <edgeMap>
          <xCoord>159</xCoord>
          <yCoord>189</yCoord>
        </edgeMap>
        <edgeMap>
          <xCoord>158</xCoord>
          <yCoord>190</yCoord>
        </edgeMap>
        <edgeMap>
          <xCoord>158</xCoord>
          <yCoord>191</yCoord>
        </edgeMap>
        <edgeMap>
          <xCoord>158</xCoord>
          <yCoord>192</yCoord>
        </edgeMap>
        <edgeMap>
          <xCoord>158</xCoord>
          <yCoord>193</yCoord>
        </edgeMap>
        <edgeMap>
          <xCoord>159</xCoord>
          <yCoord>194</yCoord>
        </edgeMap>
        <edgeMap>
          <xCoord>159</xCoord>
          <yCoord>195</yCoord>
        </edgeMap>
        <edgeMap>
          <xCoord>160</xCoord>
          <yCoord>196</yCoord>
        </edgeMap>
        <edgeMap>
          <xCoord>161</xCoord>
          <yCoord>197</yCoord>
        </edgeMap>
        <edgeMap>
          <xCoord>162</xCoord>
          <yCoord>198</yCoord>
        </edgeMap>
        <edgeMap>
          <xCoord>163</xCoord>
          <yCoord>198</yCoord>
        </edgeMap>
        <edgeMap>
          <xCoord>164</xCoord>
          <yCoord>198</yCoord>
        </edgeMap>
        <edgeMap>
          <xCoord>165</xCoord>
          <yCoord>198</yCoord>
        </edgeMap>
        <edgeMap>
          <xCoord>166</xCoord>
          <yCoord>198</yCoord>
        </edgeMap>
      </roi>
      <roi>
        <imageZposition>-140.75</imageZposition>
        <imageSOP_UID>1.3.6.1.4.1.14519.5.2.1.6279.6001.143867962541104914680630516275</imageSOP_UID>
        <inclusion>TRUE</inclusion>
        <edgeMap>
          <xCoord>166</xCoord>
          <yCoord>195</yCoord>
        </edgeMap>
        <edgeMap>
          <xCoord>167</xCoord>
          <yCoord>194</yCoord>
        </edgeMap>
        <edgeMap>
          <xCoord>168</xCoord>
          <yCoord>193</yCoord>
        </edgeMap>
        <edgeMap>
          <xCoord>168</xCoord>
          <yCoord>192</yCoord>
        </edgeMap>
        <edgeMap>
          <xCoord>169</xCoord>
          <yCoord>191</yCoord>
        </edgeMap>
        <edgeMap>
          <xCoord>169</xCoord>
          <yCoord>190</yCoord>
        </edgeMap>
        <edgeMap>
          <xCoord>169</xCoord>
          <yCoord>189</yCoord>
        </edgeMap>
        <edgeMap>
          <xCoord>168</xCoord>
          <yCoord>188</yCoord>
        </edgeMap>
        <edgeMap>
          <xCoord>167</xCoord>
          <yCoord>187</yCoord>
        </edgeMap>
        <edgeMap>
          <xCoord>166</xCoord>
          <yCoord>186</yCoord>
        </edgeMap>
        <edgeMap>
          <xCoord>165</xCoord>
          <yCoord>186</yCoord>
        </edgeMap>
        <edgeMap>
          <xCoord>164</xCoord>
          <yCoord>187</yCoord>
        </edgeMap>
        <edgeMap>
          <xCoord>163</xCoord>
          <yCoord>187</yCoord>
        </edgeMap>
        <edgeMap>
          <xCoord>162</xCoord>
          <yCoord>188</yCoord>
        </edgeMap>
        <edgeMap>
          <xCoord>161</xCoord>
          <yCoord>189</yCoord>
        </edgeMap>
        <edgeMap>
          <xCoord>160</xCoord>
          <yCoord>190</yCoord>
        </edgeMap>
        <edgeMap>
          <xCoord>160</xCoord>
          <yCoord>191</yCoord>
        </edgeMap>
        <edgeMap>
          <xCoord>161</xCoord>
          <yCoord>192</yCoord>
        </edgeMap>
        <edgeMap>
          <xCoord>162</xCoord>
          <yCoord>193</yCoord>
        </edgeMap>
        <edgeMap>
          <xCoord>163</xCoord>
          <yCoord>194</yCoord>
        </edgeMap>
        <edgeMap>
          <xCoord>164</xCoord>
          <yCoord>195</yCoord>
        </edgeMap>
        <edgeMap>
          <xCoord>165</xCoord>
          <yCoord>195</yCoord>
        </edgeMap>
        <edgeMap>
          <xCoord>166</xCoord>
          <yCoord>195</yCoord>
        </edgeMap>
      </roi>
    </unblindedReadNodule>
    <unblindedReadNodule>
      <noduleID>IL057_126998</noduleID>
      <characteristics>
        <subtlety>2</subtlety>
        <internalStructure>1</internalStructure>
        <calcification>6</calcification>
        <sphericity>3</sphericity>
        <margin>3</margin>
        <lobulation>1</lobulation>
        <spiculation>1</spiculation>
        <texture>4</texture>
        <malignancy>2</malignancy>
      </characteristics>
      <roi>
        <imageZposition>-228.25</imageZposition>
        <imageSOP_UID>1.3.6.1.4.1.14519.5.2.1.6279.6001.244730199512422949924331268013</imageSOP_UID>
        <inclusion>TRUE</inclusion>
        <edgeMap>
          <xCoord>103</xCoord>
          <yCoord>293</yCoord>
        </edgeMap>
        <edgeMap>
          <xCoord>104</xCoord>
          <yCoord>292</yCoord>
        </edgeMap>
        <edgeMap>
          <xCoord>103</xCoord>
          <yCoord>291</yCoord>
        </edgeMap>
        <edgeMap>
          <xCoord>103</xCoord>
          <yCoord>290</yCoord>
        </edgeMap>
        <edgeMap>
          <xCoord>102</xCoord>
          <yCoord>289</yCoord>
        </edgeMap>
        <edgeMap>
          <xCoord>101</xCoord>
          <yCoord>288</yCoord>
        </edgeMap>
        <edgeMap>
          <xCoord>100</xCoord>
          <yCoord>288</yCoord>
        </edgeMap>
        <edgeMap>
          <xCoord>99</xCoord>
          <yCoord>288</yCoord>
        </edgeMap>
        <edgeMap>
          <xCoord>98</xCoord>
          <yCoord>289</yCoord>
        </edgeMap>
        <edgeMap>
          <xCoord>98</xCoord>
          <yCoord>290</yCoord>
        </edgeMap>
        <edgeMap>
          <xCoord>98</xCoord>
          <yCoord>291</yCoord>
        </edgeMap>
        <edgeMap>
          <xCoord>98</xCoord>
          <yCoord>292</yCoord>
        </edgeMap>
        <edgeMap>
          <xCoord>99</xCoord>
          <yCoord>293</yCoord>
        </edgeMap>
        <edgeMap>
          <xCoord>100</xCoord>
          <yCoord>293</yCoord>
        </edgeMap>
        <edgeMap>
          <xCoord>101</xCoord>
          <yCoord>293</yCoord>
        </edgeMap>
        <edgeMap>
          <xCoord>102</xCoord>
          <yCoord>293</yCoord>
        </edgeMap>
        <edgeMap>
          <xCoord>103</xCoord>
          <yCoord>293</yCoord>
        </edgeMap>
      </roi>
      <roi>
        <imageZposition>-230.75</imageZposition>
        <imageSOP_UID>1.3.6.1.4.1.14519.5.2.1.6279.6001.279097872733846979623123284821</imageSOP_UID>
        <inclusion>TRUE</inclusion>
        <edgeMap>
          <xCoord>102</xCoord>
          <yCoord>295</yCoord>
        </edgeMap>
        <edgeMap>
          <xCoord>103</xCoord>
          <yCoord>294</yCoord>
        </edgeMap>
        <edgeMap>
          <xCoord>104</xCoord>
          <yCoord>293</yCoord>
        </edgeMap>
        <edgeMap>
          <xCoord>105</xCoord>
          <yCoord>292</yCoord>
        </edgeMap>
        <edgeMap>
          <xCoord>106</xCoord>
          <yCoord>291</yCoord>
        </edgeMap>
        <edgeMap>
          <xCoord>105</xCoord>
          <yCoord>290</yCoord>
        </edgeMap>
        <edgeMap>
          <xCoord>104</xCoord>
          <yCoord>290</yCoord>
        </edgeMap>
        <edgeMap>
          <xCoord>103</xCoord>
          <yCoord>289</yCoord>
        </edgeMap>
        <edgeMap>
          <xCoord>102</xCoord>
          <yCoord>288</yCoord>
        </edgeMap>
        <edgeMap>
          <xCoord>101</xCoord>
          <yCoord>287</yCoord>
        </edgeMap>
        <edgeMap>
          <xCoord>100</xCoord>
          <yCoord>288</yCoord>
        </edgeMap>
        <edgeMap>
          <xCoord>99</xCoord>
          <yCoord>288</yCoord>
        </edgeMap>
        <edgeMap>
          <xCoord>98</xCoord>
          <yCoord>289</yCoord>
        </edgeMap>
        <edgeMap>
          <xCoord>98</xCoord>
          <yCoord>290</yCoord>
        </edgeMap>
        <edgeMap>
          <xCoord>98</xCoord>
          <yCoord>291</yCoord>
        </edgeMap>
        <edgeMap>
          <xCoord>98</xCoord>
          <yCoord>292</yCoord>
        </edgeMap>
        <edgeMap>
          <xCoord>98</xCoord>
          <yCoord>293</yCoord>
        </edgeMap>
        <edgeMap>
          <xCoord>99</xCoord>
          <yCoord>294</yCoord>
        </edgeMap>
        <edgeMap>
          <xCoord>100</xCoord>
          <yCoord>294</yCoord>
        </edgeMap>
        <edgeMap>
          <xCoord>101</xCoord>
          <yCoord>294</yCoord>
        </edgeMap>
        <edgeMap>
          <xCoord>102</xCoord>
          <yCoord>295</yCoord>
        </edgeMap>
      </roi>
    </unblindedReadNodule>
    <unblindedReadNodule>
      <noduleID>IL057_127006</noduleID>
      <roi>
        <imageZposition>-205.75</imageZposition>
        <imageSOP_UID>1.3.6.1.4.1.14519.5.2.1.6279.6001.221131097335274856099544929010</imageSOP_UID>
        <inclusion>TRUE</inclusion>
        <edgeMap>
          <xCoord>379</xCoord>
          <yCoord>353</yCoord>
        </edgeMap>
      </roi>
    </unblindedReadNodule>
    <unblindedReadNodule>
      <noduleID>IL057_127003</noduleID>
      <roi>
        <imageZposition>-80.75</imageZposition>
        <imageSOP_UID>1.3.6.1.4.1.14519.5.2.1.6279.6001.134828300750746105733405131943</imageSOP_UID>
        <inclusion>TRUE</inclusion>
        <edgeMap>
          <xCoord>363</xCoord>
          <yCoord>254</yCoord>
        </edgeMap>
      </roi>
    </unblindedReadNodule>
    <unblindedReadNodule>
      <noduleID>IL057_127001</noduleID>
      <roi>
        <imageZposition>-235.75</imageZposition>
        <imageSOP_UID>1.3.6.1.4.1.14519.5.2.1.6279.6001.256138240330973622647213479014</imageSOP_UID>
        <inclusion>TRUE</inclusion>
        <edgeMap>
          <xCoord>321</xCoord>
          <yCoord>384</yCoord>
        </edgeMap>
      </roi>
    </unblindedReadNodule>
    <unblindedReadNodule>
      <noduleID>IL057_127010</noduleID>
      <roi>
        <imageZposition>-205.75</imageZposition>
        <imageSOP_UID>1.3.6.1.4.1.14519.5.2.1.6279.6001.221131097335274856099544929010</imageSOP_UID>
        <inclusion>TRUE</inclusion>
        <edgeMap>
          <xCoord>394</xCoord>
          <yCoord>307</yCoord>
        </edgeMap>
      </roi>
    </unblindedReadNodule>
    <unblindedReadNodule>
      <noduleID>IL057_127011</noduleID>
      <roi>
        <imageZposition>-163.25</imageZposition>
        <imageSOP_UID>1.3.6.1.4.1.14519.5.2.1.6279.6001.102674383176556881628964038940</imageSOP_UID>
        <inclusion>TRUE</inclusion>
        <edgeMap>
          <xCoord>107</xCoord>
          <yCoord>268</yCoord>
        </edgeMap>
      </roi>
    </unblindedReadNodule>
    <unblindedReadNodule>
      <noduleID>IL057_127012</noduleID>
      <roi>
        <imageZposition>-140.75</imageZposition>
        <imageSOP_UID>1.3.6.1.4.1.14519.5.2.1.6279.6001.143867962541104914680630516275</imageSOP_UID>
        <inclusion>TRUE</inclusion>
        <edgeMap>
          <xCoord>355</xCoord>
          <yCoord>329</yCoord>
        </edgeMap>
      </roi>
    </unblindedReadNodule>
    <nonNodule>
      <nonNoduleID>IL057_127009</nonNoduleID>
      <imageZposition>-270.75</imageZposition>
      <imageSOP_UID>1.3.6.1.4.1.14519.5.2.1.6279.6001.110177130341561515623400389746</imageSOP_UID>
      <locus>
        <xCoord>278</xCoord>
        <yCoord>360</yCoord>
      </locus>
    </nonNodule>
    <nonNodule>
      <nonNoduleID>IL057_127004</nonNoduleID>
      <imageZposition>-255.75</imageZposition>
      <imageSOP_UID>1.3.6.1.4.1.14519.5.2.1.6279.6001.388598317659164045434440028731</imageSOP_UID>
      <locus>
        <xCoord>291</xCoord>
        <yCoord>340</yCoord>
      </locus>
    </nonNodule>
    <nonNodule>
      <nonNoduleID>IL057_127005</nonNoduleID>
      <imageZposition>-183.25</imageZposition>
      <imageSOP_UID>1.3.6.1.4.1.14519.5.2.1.6279.6001.234922602350959832555164665829</imageSOP_UID>
      <locus>
        <xCoord>395</xCoord>
        <yCoord>206</yCoord>
      </locus>
    </nonNodule>
  </readingSession>
<readingSession>
<annotationVersion>3.12</annotationVersion>
<servicingRadiologistID>-1379136756</servicingRadiologistID>
<unblindedReadNodule>
<noduleID>MI014_12238</noduleID>
<characteristics>
<subtlety>2</subtlety>
<internalStructure>1</internalStructure>
<calcification>6</calcification>
<sphericity>3</sphericity>
<margin>3</margin>
<lobulation>1</lobulation>
<spiculation>2</spiculation>
<texture>5</texture>
<malignancy>3</malignancy>
</characteristics>
<roi>
<imageZposition>-90.75</imageZposition>
<imageSOP_UID>1.3.6.1.4.1.14519.5.2.1.6279.6001.152409638622229085967996852460</imageSOP_UID>
<inclusion>TRUE</inclusion>
<edgeMap>
<xCoord>341</xCoord>
<yCoord>248</yCoord>
</edgeMap>
<edgeMap>
<xCoord>342</xCoord>
<yCoord>247</yCoord>
</edgeMap>
<edgeMap>
<xCoord>343</xCoord>
<yCoord>246</yCoord>
</edgeMap>
<edgeMap>
<xCoord>344</xCoord>
<yCoord>246</yCoord>
</edgeMap>
<edgeMap>
<xCoord>344</xCoord>
<yCoord>245</yCoord>
</edgeMap>
<edgeMap>
<xCoord>343</xCoord>
<yCoord>244</yCoord>
</edgeMap>
<edgeMap>
<xCoord>343</xCoord>
<yCoord>243</yCoord>
</edgeMap>
<edgeMap>
<xCoord>343</xCoord>
<yCoord>242</yCoord>
</edgeMap>
<edgeMap>
<xCoord>342</xCoord>
<yCoord>241</yCoord>
</edgeMap>
<edgeMap>
<xCoord>342</xCoord>
<yCoord>240</yCoord>
</edgeMap>
<edgeMap>
<xCoord>341</xCoord>
<yCoord>239</yCoord>
</edgeMap>
<edgeMap>
<xCoord>340</xCoord>
<yCoord>238</yCoord>
</edgeMap>
<edgeMap>
<xCoord>339</xCoord>
<yCoord>238</yCoord>
</edgeMap>
<edgeMap>
<xCoord>338</xCoord>
<yCoord>238</yCoord>
</edgeMap>
<edgeMap>
<xCoord>337</xCoord>
<yCoord>238</yCoord>
</edgeMap>
<edgeMap>
<xCoord>336</xCoord>
<yCoord>239</yCoord>
</edgeMap>
<edgeMap>
<xCoord>335</xCoord>
<yCoord>239</yCoord>
</edgeMap>
<edgeMap>
<xCoord>334</xCoord>
<yCoord>240</yCoord>
</edgeMap>
<edgeMap>
<xCoord>334</xCoord>
<yCoord>241</yCoord>
</edgeMap>
<edgeMap>
<xCoord>334</xCoord>
<yCoord>242</yCoord>
</edgeMap>
<edgeMap>
<xCoord>333</xCoord>
<yCoord>243</yCoord>
</edgeMap>
<edgeMap>
<xCoord>333</xCoord>
<yCoord>244</yCoord>
</edgeMap>
<edgeMap>
<xCoord>333</xCoord>
<yCoord>245</yCoord>
</edgeMap>
<edgeMap>
<xCoord>334</xCoord>
<yCoord>246</yCoord>
</edgeMap>
<edgeMap>
<xCoord>335</xCoord>
<yCoord>247</yCoord>
</edgeMap>
<edgeMap>
<xCoord>336</xCoord>
<yCoord>247</yCoord>
</edgeMap>
<edgeMap>
<xCoord>337</xCoord>
<yCoord>248</yCoord>
</edgeMap>
<edgeMap>
<xCoord>338</xCoord>
<yCoord>248</yCoord>
</edgeMap>
<edgeMap>
<xCoord>339</xCoord>
<yCoord>248</yCoord>
</edgeMap>
<edgeMap>
<xCoord>340</xCoord>
<yCoord>248</yCoord>
</edgeMap>
<edgeMap>
<xCoord>341</xCoord>
<yCoord>248</yCoord>
</edgeMap>
</roi>
<roi>
<imageZposition>-93.25</imageZposition>
<imageSOP_UID>1.3.6.1.4.1.14519.5.2.1.6279.6001.324843339470234604180354060182</imageSOP_UID>
<inclusion>TRUE</inclusion>
<edgeMap>
<xCoord>341</xCoord>
<yCoord>249</yCoord>
</edgeMap>
<edgeMap>
<xCoord>342</xCoord>
<yCoord>248</yCoord>
</edgeMap>
<edgeMap>
<xCoord>343</xCoord>
<yCoord>248</yCoord>
</edgeMap>
<edgeMap>
<xCoord>344</xCoord>
<yCoord>247</yCoord>
</edgeMap>
<edgeMap>
<xCoord>345</xCoord>
<yCoord>247</yCoord>
</edgeMap>
<edgeMap>
<xCoord>345</xCoord>
<yCoord>246</yCoord>
</edgeMap>
<edgeMap>
<xCoord>345</xCoord>
<yCoord>245</yCoord>
</edgeMap>
<edgeMap>
<xCoord>345</xCoord>
<yCoord>244</yCoord>
</edgeMap>
<edgeMap>
<xCoord>345</xCoord>
<yCoord>243</yCoord>
</edgeMap>
<edgeMap>
<xCoord>344</xCoord>
<yCoord>242</yCoord>
</edgeMap>
<edgeMap>
<xCoord>344</xCoord>
<yCoord>241</yCoord>
</edgeMap>
<edgeMap>
<xCoord>343</xCoord>
<yCoord>240</yCoord>
</edgeMap>
<edgeMap>
<xCoord>343</xCoord>
<yCoord>239</yCoord>
</edgeMap>
<edgeMap>
<xCoord>342</xCoord>
<yCoord>238</yCoord>
</edgeMap>
<edgeMap>
<xCoord>341</xCoord>
<yCoord>238</yCoord>
</edgeMap>
<edgeMap>
<xCoord>340</xCoord>
<yCoord>238</yCoord>
</edgeMap>
<edgeMap>
<xCoord>339</xCoord>
<yCoord>238</yCoord>
</edgeMap>
<edgeMap>
<xCoord>338</xCoord>
<yCoord>238</yCoord>
</edgeMap>
<edgeMap>
<xCoord>337</xCoord>
<yCoord>238</yCoord>
</edgeMap>
<edgeMap>
<xCoord>336</xCoord>
<yCoord>239</yCoord>
</edgeMap>
<edgeMap>
<xCoord>335</xCoord>
<yCoord>240</yCoord>
</edgeMap>
<edgeMap>
<xCoord>334</xCoord>
<yCoord>241</yCoord>
</edgeMap>
<edgeMap>
<xCoord>333</xCoord>
<yCoord>242</yCoord>
</edgeMap>
<edgeMap>
<xCoord>333</xCoord>
<yCoord>243</yCoord>
</edgeMap>
<edgeMap>
<xCoord>333</xCoord>
<yCoord>244</yCoord>
</edgeMap>
<edgeMap>
<xCoord>333</xCoord>
<yCoord>245</yCoord>
</edgeMap>
<edgeMap>
<xCoord>333</xCoord>
<yCoord>246</yCoord>
</edgeMap>
<edgeMap>
<xCoord>333</xCoord>
<yCoord>247</yCoord>
</edgeMap>
<edgeMap>
<xCoord>334</xCoord>
<yCoord>247</yCoord>
</edgeMap>
<edgeMap>
<xCoord>335</xCoord>
<yCoord>248</yCoord>
</edgeMap>
<edgeMap>
<xCoord>336</xCoord>
<yCoord>249</yCoord>
</edgeMap>
<edgeMap>
<xCoord>337</xCoord>
<yCoord>249</yCoord>
</edgeMap>
<edgeMap>
<xCoord>338</xCoord>
<yCoord>249</yCoord>
</edgeMap>
<edgeMap>
<xCoord>339</xCoord>
<yCoord>249</yCoord>
</edgeMap>
<edgeMap>
<xCoord>340</xCoord>
<yCoord>249</yCoord>
</edgeMap>
<edgeMap>
<xCoord>341</xCoord>
<yCoord>249</yCoord>
</edgeMap>
</roi>
<roi>
<imageZposition>-95.75</imageZposition>
<imageSOP_UID>1.3.6.1.4.1.14519.5.2.1.6279.6001.456859882649418041434536136451</imageSOP_UID>
<inclusion>TRUE</inclusion>
<edgeMap>
<xCoord>344</xCoord>
<yCoord>249</yCoord>
</edgeMap>
<edgeMap>
<xCoord>344</xCoord>
<yCoord>248</yCoord>
</edgeMap>
<edgeMap>
<xCoord>345</xCoord>
<yCoord>247</yCoord>
</edgeMap>
<edgeMap>
<xCoord>345</xCoord>
<yCoord>246</yCoord>
</edgeMap>
<edgeMap>
<xCoord>345</xCoord>
<yCoord>245</yCoord>
</edgeMap>
<edgeMap>
<xCoord>345</xCoord>
<yCoord>244</yCoord>
</edgeMap>
<edgeMap>
<xCoord>344</xCoord>
<yCoord>243</yCoord>
</edgeMap>
<edgeMap>
<xCoord>344</xCoord>
<yCoord>242</yCoord>
</edgeMap>
<edgeMap>
<xCoord>344</xCoord>
<yCoord>241</yCoord>
</edgeMap>
<edgeMap>
<xCoord>343</xCoord>
<yCoord>240</yCoord>
</edgeMap>
<edgeMap>
<xCoord>343</xCoord>
<yCoord>239</yCoord>
</edgeMap>
<edgeMap>
<xCoord>343</xCoord>
<yCoord>238</yCoord>
</edgeMap>
<edgeMap>
<xCoord>342</xCoord>
<yCoord>237</yCoord>
</edgeMap>
<edgeMap>
<xCoord>341</xCoord>
<yCoord>237</yCoord>
</edgeMap>
<edgeMap>
<xCoord>340</xCoord>
<yCoord>237</yCoord>
</edgeMap>
<edgeMap>
<xCoord>339</xCoord>
<yCoord>236</yCoord>
</edgeMap>
<edgeMap>
<xCoord>338</xCoord>
<yCoord>236</yCoord>
</edgeMap>
<edgeMap>
<xCoord>337</xCoord>
<yCoord>237</yCoord>
</edgeMap>
<edgeMap>
<xCoord>336</xCoord>
<yCoord>237</yCoord>
</edgeMap>
<edgeMap>
<xCoord>335</xCoord>
<yCoord>238</yCoord>
</edgeMap>
<edgeMap>
<xCoord>335</xCoord>
<yCoord>239</yCoord>
</edgeMap>
<edgeMap>
<xCoord>334</xCoord>
<yCoord>240</yCoord>
</edgeMap>
<edgeMap>
<xCoord>333</xCoord>
<yCoord>241</yCoord>
</edgeMap>
<edgeMap>
<xCoord>332</xCoord>
<yCoord>242</yCoord>
</edgeMap>
<edgeMap>
<xCoord>332</xCoord>
<yCoord>243</yCoord>
</edgeMap>
<edgeMap>
<xCoord>332</xCoord>
<yCoord>244</yCoord>
</edgeMap>
<edgeMap>
<xCoord>332</xCoord>
<yCoord>245</yCoord>
</edgeMap>
<edgeMap>
<xCoord>333</xCoord>
<yCoord>246</yCoord>
</edgeMap>
<edgeMap>
<xCoord>334</xCoord>
<yCoord>247</yCoord>
</edgeMap>
<edgeMap>
<xCoord>335</xCoord>
<yCoord>248</yCoord>
</edgeMap>
<edgeMap>
<xCoord>336</xCoord>
<yCoord>249</yCoord>
</edgeMap>
<edgeMap>
<xCoord>337</xCoord>
<yCoord>249</yCoord>
</edgeMap>
<edgeMap>
<xCoord>338</xCoord>
<yCoord>249</yCoord>
</edgeMap>
<edgeMap>
<xCoord>339</xCoord>
<yCoord>249</yCoord>
</edgeMap>
<edgeMap>
<xCoord>340</xCoord>
<yCoord>249</yCoord>
</edgeMap>
<edgeMap>
<xCoord>341</xCoord>
<yCoord>249</yCoord>
</edgeMap>
<edgeMap>
<xCoord>342</xCoord>
<yCoord>249</yCoord>
</edgeMap>
<edgeMap>
<xCoord>343</xCoord>
<yCoord>249</yCoord>
</edgeMap>
<edgeMap>
<xCoord>344</xCoord>
<yCoord>249</yCoord>
</edgeMap>
</roi>
<roi>
<imageZposition>-98.25</imageZposition>
<imageSOP_UID>1.3.6.1.4.1.14519.5.2.1.6279.6001.811992400988182633670986239975</imageSOP_UID>
<inclusion>TRUE</inclusion>
<edgeMap>
<xCoord>342</xCoord>
<yCoord>250</yCoord>
</edgeMap>
<edgeMap>
<xCoord>342</xCoord>
<yCoord>249</yCoord>
</edgeMap>
<edgeMap>
<xCoord>343</xCoord>
<yCoord>248</yCoord>
</edgeMap>
<edgeMap>
<xCoord>344</xCoord>
<yCoord>247</yCoord>
</edgeMap>
<edgeMap>
<xCoord>345</xCoord>
<yCoord>247</yCoord>
</edgeMap>
<edgeMap>
<xCoord>345</xCoord>
<yCoord>246</yCoord>
</edgeMap>
<edgeMap>
<xCoord>345</xCoord>
<yCoord>245</yCoord>
</edgeMap>
<edgeMap>
<xCoord>345</xCoord>
<yCoord>244</yCoord>
</edgeMap>
<edgeMap>
<xCoord>345</xCoord>
<yCoord>243</yCoord>
</edgeMap>
<edgeMap>
<xCoord>345</xCoord>
<yCoord>242</yCoord>
</edgeMap>
<edgeMap>
<xCoord>346</xCoord>
<yCoord>241</yCoord>
</edgeMap>
<edgeMap>
<xCoord>346</xCoord>
<yCoord>240</yCoord>
</edgeMap>
<edgeMap>
<xCoord>345</xCoord>
<yCoord>240</yCoord>
</edgeMap>
<edgeMap>
<xCoord>344</xCoord>
<yCoord>239</yCoord>
</edgeMap>
<edgeMap>
<xCoord>343</xCoord>
<yCoord>239</yCoord>
</edgeMap>
<edgeMap>
<xCoord>342</xCoord>
<yCoord>238</yCoord>
</edgeMap>
<edgeMap>
<xCoord>343</xCoord>
<yCoord>237</yCoord>
</edgeMap>
<edgeMap>
<xCoord>342</xCoord>
<yCoord>237</yCoord>
</edgeMap>
<edgeMap>
<xCoord>341</xCoord>
<yCoord>236</yCoord>
</edgeMap>
<edgeMap>
<xCoord>340</xCoord>
<yCoord>236</yCoord>
</edgeMap>
<edgeMap>
<xCoord>339</xCoord>
<yCoord>236</yCoord>
</edgeMap>
<edgeMap>
<xCoord>338</xCoord>
<yCoord>236</yCoord>
</edgeMap>
<edgeMap>
<xCoord>337</xCoord>
<yCoord>236</yCoord>
</edgeMap>
<edgeMap>
<xCoord>336</xCoord>
<yCoord>236</yCoord>
</edgeMap>
<edgeMap>
<xCoord>335</xCoord>
<yCoord>236</yCoord>
</edgeMap>
<edgeMap>
<xCoord>334</xCoord>
<yCoord>237</yCoord>
</edgeMap>
<edgeMap>
<xCoord>333</xCoord>
<yCoord>238</yCoord>
</edgeMap>
<edgeMap>
<xCoord>332</xCoord>
<yCoord>239</yCoord>
</edgeMap>
<edgeMap>
<xCoord>331</xCoord>
<yCoord>240</yCoord>
</edgeMap>
<edgeMap>
<xCoord>331</xCoord>
<yCoord>241</yCoord>
</edgeMap>
<edgeMap>
<xCoord>331</xCoord>
<yCoord>242</yCoord>
</edgeMap>
<edgeMap>
<xCoord>331</xCoord>
<yCoord>243</yCoord>
</edgeMap>
<edgeMap>
<xCoord>331</xCoord>
<yCoord>244</yCoord>
</edgeMap>
<edgeMap>
<xCoord>331</xCoord>
<yCoord>245</yCoord>
</edgeMap>
<edgeMap>
<xCoord>332</xCoord>
<yCoord>246</yCoord>
</edgeMap>
<edgeMap>
<xCoord>333</xCoord>
<yCoord>247</yCoord>
</edgeMap>
<edgeMap>
<xCoord>334</xCoord>
<yCoord>248</yCoord>
</edgeMap>
<edgeMap>
<xCoord>335</xCoord>
<yCoord>249</yCoord>
</edgeMap>
<edgeMap>
<xCoord>336</xCoord>
<yCoord>250</yCoord>
</edgeMap>
<edgeMap>
<xCoord>337</xCoord>
<yCoord>250</yCoord>
</edgeMap>
<edgeMap>
<xCoord>338</xCoord>
<yCoord>250</yCoord>
</edgeMap>
<edgeMap>
<xCoord>339</xCoord>
<yCoord>250</yCoord>
</edgeMap>
<edgeMap>
<xCoord>340</xCoord>
<yCoord>250</yCoord>
</edgeMap>
<edgeMap>
<xCoord>341</xCoord>
<yCoord>250</yCoord>
</edgeMap>
<edgeMap>
<xCoord>342</xCoord>
<yCoord>250</yCoord>
</edgeMap>
</roi>
<roi>
<imageZposition>-100.75</imageZposition>
<imageSOP_UID>1.3.6.1.4.1.14519.5.2.1.6279.6001.217759301540847470067909144638</imageSOP_UID>
<inclusion>TRUE</inclusion>
<edgeMap>
<xCoord>339</xCoord>
<yCoord>249</yCoord>
</edgeMap>
<edgeMap>
<xCoord>340</xCoord>
<yCoord>248</yCoord>
</edgeMap>
<edgeMap>
<xCoord>341</xCoord>
<yCoord>247</yCoord>
</edgeMap>
<edgeMap>
<xCoord>342</xCoord>
<yCoord>247</yCoord>
</edgeMap>
<edgeMap>
<xCoord>342</xCoord>
<yCoord>246</yCoord>
</edgeMap>
<edgeMap>
<xCoord>342</xCoord>
<yCoord>245</yCoord>
</edgeMap>
<edgeMap>
<xCoord>342</xCoord>
<yCoord>244</yCoord>
</edgeMap>
<edgeMap>
<xCoord>341</xCoord>
<yCoord>243</yCoord>
</edgeMap>
<edgeMap>
<xCoord>341</xCoord>
<yCoord>242</yCoord>
</edgeMap>
<edgeMap>
<xCoord>341</xCoord>
<yCoord>241</yCoord>
</edgeMap>
<edgeMap>
<xCoord>340</xCoord>
<yCoord>240</yCoord>
</edgeMap>
<edgeMap>
<xCoord>339</xCoord>
<yCoord>239</yCoord>
</edgeMap>
<edgeMap>
<xCoord>339</xCoord>
<yCoord>238</yCoord>
</edgeMap>
<edgeMap>
<xCoord>339</xCoord>
<yCoord>237</yCoord>
</edgeMap>
<edgeMap>
<xCoord>338</xCoord>
<yCoord>236</yCoord>
</edgeMap>
<edgeMap>
<xCoord>337</xCoord>
<yCoord>235</yCoord>
</edgeMap>
<edgeMap>
<xCoord>336</xCoord>
<yCoord>235</yCoord>
</edgeMap>
<edgeMap>
<xCoord>335</xCoord>
<yCoord>235</yCoord>
</edgeMap>
<edgeMap>
<xCoord>334</xCoord>
<yCoord>235</yCoord>
</edgeMap>
<edgeMap>
<xCoord>333</xCoord>
<yCoord>236</yCoord>
</edgeMap>
<edgeMap>
<xCoord>333</xCoord>
<yCoord>237</yCoord>
</edgeMap>
<edgeMap>
<xCoord>333</xCoord>
<yCoord>238</yCoord>
</edgeMap>
<edgeMap>
<xCoord>333</xCoord>
<yCoord>239</yCoord>
</edgeMap>
<edgeMap>
<xCoord>333</xCoord>
<yCoord>240</yCoord>
</edgeMap>
<edgeMap>
<xCoord>333</xCoord>
<yCoord>241</yCoord>
</edgeMap>
<edgeMap>
<xCoord>333</xCoord>
<yCoord>242</yCoord>
</edgeMap>
<edgeMap>
<xCoord>333</xCoord>
<yCoord>243</yCoord>
</edgeMap>
<edgeMap>
<xCoord>333</xCoord>
<yCoord>244</yCoord>
</edgeMap>
<edgeMap>
<xCoord>333</xCoord>
<yCoord>245</yCoord>
</edgeMap>
<edgeMap>
<xCoord>333</xCoord>
<yCoord>246</yCoord>
</edgeMap>
<edgeMap>
<xCoord>334</xCoord>
<yCoord>247</yCoord>
</edgeMap>
<edgeMap>
<xCoord>334</xCoord>
<yCoord>248</yCoord>
</edgeMap>
<edgeMap>
<xCoord>335</xCoord>
<yCoord>249</yCoord>
</edgeMap>
<edgeMap>
<xCoord>336</xCoord>
<yCoord>249</yCoord>
</edgeMap>
<edgeMap>
<xCoord>337</xCoord>
<yCoord>249</yCoord>
</edgeMap>
<edgeMap>
<xCoord>338</xCoord>
<yCoord>249</yCoord>
</edgeMap>
<edgeMap>
<xCoord>339</xCoord>
<yCoord>249</yCoord>
</edgeMap>
</roi>
<roi>
<imageZposition>-103.25</imageZposition>
<imageSOP_UID>1.3.6.1.4.1.14519.5.2.1.6279.6001.468800309648662289268573465848</imageSOP_UID>
<inclusion>TRUE</inclusion>
<edgeMap>
<xCoord>338</xCoord>
<yCoord>248</yCoord>
</edgeMap>
<edgeMap>
<xCoord>339</xCoord>
<yCoord>247</yCoord>
</edgeMap>
<edgeMap>
<xCoord>340</xCoord>
<yCoord>246</yCoord>
</edgeMap>
<edgeMap>
<xCoord>340</xCoord>
<yCoord>245</yCoord>
</edgeMap>
<edgeMap>
<xCoord>341</xCoord>
<yCoord>244</yCoord>
</edgeMap>
<edgeMap>
<xCoord>341</xCoord>
<yCoord>243</yCoord>
</edgeMap>
<edgeMap>
<xCoord>340</xCoord>
<yCoord>242</yCoord>
</edgeMap>
<edgeMap>
<xCoord>339</xCoord>
<yCoord>241</yCoord>
</edgeMap>
<edgeMap>
<xCoord>338</xCoord>
<yCoord>240</yCoord>
</edgeMap>
<edgeMap>
<xCoord>338</xCoord>
<yCoord>239</yCoord>
</edgeMap>
<edgeMap>
<xCoord>337</xCoord>
<yCoord>238</yCoord>
</edgeMap>
<edgeMap>
<xCoord>336</xCoord>
<yCoord>238</yCoord>
</edgeMap>
<edgeMap>
<xCoord>335</xCoord>
<yCoord>239</yCoord>
</edgeMap>
<edgeMap>
<xCoord>334</xCoord>
<yCoord>240</yCoord>
</edgeMap>
<edgeMap>
<xCoord>333</xCoord>
<yCoord>241</yCoord>
</edgeMap>
<edgeMap>
<xCoord>333</xCoord>
<yCoord>242</yCoord>
</edgeMap>
<edgeMap>
<xCoord>333</xCoord>
<yCoord>243</yCoord>
</edgeMap>
<edgeMap>
<xCoord>333</xCoord>
<yCoord>244</yCoord>
</edgeMap>
<edgeMap>
<xCoord>333</xCoord>
<yCoord>245</yCoord>
</edgeMap>
<edgeMap>
<xCoord>333</xCoord>
<yCoord>246</yCoord>
</edgeMap>
<edgeMap>
<xCoord>334</xCoord>
<yCoord>247</yCoord>
</edgeMap>
<edgeMap>
<xCoord>335</xCoord>
<yCoord>246</yCoord>
</edgeMap>
<edgeMap>
<xCoord>336</xCoord>
<yCoord>247</yCoord>
</edgeMap>
<edgeMap>
<xCoord>337</xCoord>
<yCoord>248</yCoord>
</edgeMap>
<edgeMap>
<xCoord>338</xCoord>
<yCoord>248</yCoord>
</edgeMap>
</roi>
</unblindedReadNodule>
<unblindedReadNodule>
<noduleID>MI014_12249</noduleID>
<roi>
<imageZposition>-205.75</imageZposition>
<imageSOP_UID>1.3.6.1.4.1.14519.5.2.1.6279.6001.221131097335274856099544929010</imageSOP_UID>
<inclusion>TRUE</inclusion>
<edgeMap>
<xCoord>379</xCoord>
<yCoord>354</yCoord>
</edgeMap>
</roi>
</unblindedReadNodule>
<unblindedReadNodule>
<noduleID>MI014_12252</noduleID>
<roi>
<imageZposition>-205.75</imageZposition>
<imageSOP_UID>1.3.6.1.4.1.14519.5.2.1.6279.6001.221131097335274856099544929010</imageSOP_UID>
<inclusion>TRUE</inclusion>
<edgeMap>
<xCoord>394</xCoord>
<yCoord>307</yCoord>
</edgeMap>
</roi>
</unblindedReadNodule>
<unblindedReadNodule>
<noduleID>MI014_12253</noduleID>
<roi>
<imageZposition>-163.25</imageZposition>
<imageSOP_UID>1.3.6.1.4.1.14519.5.2.1.6279.6001.102674383176556881628964038940</imageSOP_UID>
<inclusion>TRUE</inclusion>
<edgeMap>
<xCoord>107</xCoord>
<yCoord>268</yCoord>
</edgeMap>
</roi>
</unblindedReadNodule>
<unblindedReadNodule>
<noduleID>MI014_12254</noduleID>
<roi>
<imageZposition>-140.75</imageZposition>
<imageSOP_UID>1.3.6.1.4.1.14519.5.2.1.6279.6001.143867962541104914680630516275</imageSOP_UID>
<inclusion>TRUE</inclusion>
<edgeMap>
<xCoord>355</xCoord>
<yCoord>329</yCoord>
</edgeMap>
</roi>
</unblindedReadNodule>
<unblindedReadNodule>
<noduleID>MI014_12255</noduleID>
<roi>
<imageZposition>-140.75</imageZposition>
<imageSOP_UID>1.3.6.1.4.1.14519.5.2.1.6279.6001.143867962541104914680630516275</imageSOP_UID>
<inclusion>TRUE</inclusion>
<edgeMap>
<xCoord>369</xCoord>
<yCoord>322</yCoord>
</edgeMap>
</roi>
</unblindedReadNodule>
<unblindedReadNodule>
<noduleID>MI014_12233</noduleID>
<characteristics>
<subtlety>5</subtlety>
<internalStructure>1</internalStructure>
<calcification>6</calcification>
<sphericity>3</sphericity>
<margin>5</margin>
<lobulation>2</lobulation>
<spiculation>1</spiculation>
<texture>5</texture>
<malignancy>4</malignancy>
</characteristics>
<roi>
<imageZposition>-130.75</imageZposition>
<imageSOP_UID>1.3.6.1.4.1.14519.5.2.1.6279.6001.610692076271488557881449885670</imageSOP_UID>
<inclusion>TRUE</inclusion>
<edgeMap>
<xCoord>164</xCoord>
<yCoord>198</yCoord>
</edgeMap>
<edgeMap>
<xCoord>165</xCoord>
<yCoord>197</yCoord>
</edgeMap>
<edgeMap>
<xCoord>166</xCoord>
<yCoord>197</yCoord>
</edgeMap>
<edgeMap>
<xCoord>167</xCoord>
<yCoord>196</yCoord>
</edgeMap>
<edgeMap>
<xCoord>167</xCoord>
<yCoord>195</yCoord>
</edgeMap>
<edgeMap>
<xCoord>167</xCoord>
<yCoord>194</yCoord>
</edgeMap>
<edgeMap>
<xCoord>167</xCoord>
<yCoord>193</yCoord>
</edgeMap>
<edgeMap>
<xCoord>167</xCoord>
<yCoord>192</yCoord>
</edgeMap>
<edgeMap>
<xCoord>167</xCoord>
<yCoord>191</yCoord>
</edgeMap>
<edgeMap>
<xCoord>167</xCoord>
<yCoord>190</yCoord>
</edgeMap>
<edgeMap>
<xCoord>167</xCoord>
<yCoord>189</yCoord>
</edgeMap>
<edgeMap>
<xCoord>166</xCoord>
<yCoord>188</yCoord>
</edgeMap>
<edgeMap>
<xCoord>165</xCoord>
<yCoord>188</yCoord>
</edgeMap>
<edgeMap>
<xCoord>164</xCoord>
<yCoord>187</yCoord>
</edgeMap>
<edgeMap>
<xCoord>163</xCoord>
<yCoord>187</yCoord>
</edgeMap>
<edgeMap>
<xCoord>162</xCoord>
<yCoord>187</yCoord>
</edgeMap>
<edgeMap>
<xCoord>161</xCoord>
<yCoord>187</yCoord>
</edgeMap>
<edgeMap>
<xCoord>160</xCoord>
<yCoord>187</yCoord>
</edgeMap>
<edgeMap>
<xCoord>159</xCoord>
<yCoord>188</yCoord>
</edgeMap>
<edgeMap>
<xCoord>158</xCoord>
<yCoord>189</yCoord>
</edgeMap>
<edgeMap>
<xCoord>158</xCoord>
<yCoord>190</yCoord>
</edgeMap>
<edgeMap>
<xCoord>158</xCoord>
<yCoord>191</yCoord>
</edgeMap>
<edgeMap>
<xCoord>158</xCoord>
<yCoord>192</yCoord>
</edgeMap>
<edgeMap>
<xCoord>158</xCoord>
<yCoord>193</yCoord>
</edgeMap>
<edgeMap>
<xCoord>159</xCoord>
<yCoord>194</yCoord>
</edgeMap>
<edgeMap>
<xCoord>159</xCoord>
<yCoord>195</yCoord>
</edgeMap>
<edgeMap>
<xCoord>160</xCoord>
<yCoord>196</yCoord>
</edgeMap>
<edgeMap>
<xCoord>161</xCoord>
<yCoord>197</yCoord>
</edgeMap>
<edgeMap>
<xCoord>162</xCoord>
<yCoord>198</yCoord>
</edgeMap>
<edgeMap>
<xCoord>163</xCoord>
<yCoord>198</yCoord>
</edgeMap>
<edgeMap>
<xCoord>164</xCoord>
<yCoord>198</yCoord>
</edgeMap>
</roi>
<roi>
<imageZposition>-133.25</imageZposition>
<imageSOP_UID>1.3.6.1.4.1.14519.5.2.1.6279.6001.119677971763905847924618671068</imageSOP_UID>
<inclusion>TRUE</inclusion>
<edgeMap>
<xCoord>166</xCoord>
<yCoord>199</yCoord>
</edgeMap>
<edgeMap>
<xCoord>166</xCoord>
<yCoord>198</yCoord>
</edgeMap>
<edgeMap>
<xCoord>167</xCoord>
<yCoord>197</yCoord>
</edgeMap>
<edgeMap>
<xCoord>167</xCoord>
<yCoord>196</yCoord>
</edgeMap>
<edgeMap>
<xCoord>168</xCoord>
<yCoord>195</yCoord>
</edgeMap>
<edgeMap>
<xCoord>169</xCoord>
<yCoord>194</yCoord>
</edgeMap>
<edgeMap>
<xCoord>170</xCoord>
<yCoord>195</yCoord>
</edgeMap>
<edgeMap>
<xCoord>169</xCoord>
<yCoord>194</yCoord>
</edgeMap>
<edgeMap>
<xCoord>170</xCoord>
<yCoord>193</yCoord>
</edgeMap>
<edgeMap>
<xCoord>170</xCoord>
<yCoord>192</yCoord>
</edgeMap>
<edgeMap>
<xCoord>170</xCoord>
<yCoord>191</yCoord>
</edgeMap>
<edgeMap>
<xCoord>169</xCoord>
<yCoord>190</yCoord>
</edgeMap>
<edgeMap>
<xCoord>169</xCoord>
<yCoord>189</yCoord>
</edgeMap>
<edgeMap>
<xCoord>168</xCoord>
<yCoord>188</yCoord>
</edgeMap>
<edgeMap>
<xCoord>167</xCoord>
<yCoord>187</yCoord>
</edgeMap>
<edgeMap>
<xCoord>166</xCoord>
<yCoord>186</yCoord>
</edgeMap>
<edgeMap>
<xCoord>165</xCoord>
<yCoord>186</yCoord>
</edgeMap>
<edgeMap>
<xCoord>164</xCoord>
<yCoord>186</yCoord>
</edgeMap>
<edgeMap>
<xCoord>163</xCoord>
<yCoord>186</yCoord>
</edgeMap>
<edgeMap>
<xCoord>162</xCoord>
<yCoord>186</yCoord>
</edgeMap>
<edgeMap>
<xCoord>161</xCoord>
<yCoord>186</yCoord>
</edgeMap>
<edgeMap>
<xCoord>160</xCoord>
<yCoord>186</yCoord>
</edgeMap>
<edgeMap>
<xCoord>159</xCoord>
<yCoord>186</yCoord>
</edgeMap>
<edgeMap>
<xCoord>158</xCoord>
<yCoord>187</yCoord>
</edgeMap>
<edgeMap>
<xCoord>157</xCoord>
<yCoord>188</yCoord>
</edgeMap>
<edgeMap>
<xCoord>157</xCoord>
<yCoord>189</yCoord>
</edgeMap>
<edgeMap>
<xCoord>157</xCoord>
<yCoord>190</yCoord>
</edgeMap>
<edgeMap>
<xCoord>156</xCoord>
<yCoord>191</yCoord>
</edgeMap>
<edgeMap>
<xCoord>156</xCoord>
<yCoord>192</yCoord>
</edgeMap>
<edgeMap>
<xCoord>157</xCoord>
<yCoord>193</yCoord>
</edgeMap>
<edgeMap>
<xCoord>158</xCoord>
<yCoord>194</yCoord>
</edgeMap>
<edgeMap>
<xCoord>158</xCoord>
<yCoord>195</yCoord>
</edgeMap>
<edgeMap>
<xCoord>159</xCoord>
<yCoord>196</yCoord>
</edgeMap>
<edgeMap>
<xCoord>160</xCoord>
<yCoord>197</yCoord>
</edgeMap>
<edgeMap>
<xCoord>161</xCoord>
<yCoord>198</yCoord>
</edgeMap>
<edgeMap>
<xCoord>162</xCoord>
<yCoord>199</yCoord>
</edgeMap>
<edgeMap>
<xCoord>163</xCoord>
<yCoord>199</yCoord>
</edgeMap>
<edgeMap>
<xCoord>164</xCoord>
<yCoord>199</yCoord>
</edgeMap>
<edgeMap>
<xCoord>165</xCoord>
<yCoord>199</yCoord>
</edgeMap>
<edgeMap>
<xCoord>166</xCoord>
<yCoord>199</yCoord>
</edgeMap>
</roi>
<roi>
<imageZposition>-135.75</imageZposition>
<imageSOP_UID>1.3.6.1.4.1.14519.5.2.1.6279.6001.284425037561955991106089669758</imageSOP_UID>
<inclusion>TRUE</inclusion>
<edgeMap>
<xCoord>165</xCoord>
<yCoord>199</yCoord>
</edgeMap>
<edgeMap>
<xCoord>166</xCoord>
<yCoord>198</yCoord>
</edgeMap>
<edgeMap>
<xCoord>167</xCoord>
<yCoord>198</yCoord>
</edgeMap>
<edgeMap>
<xCoord>168</xCoord>
<yCoord>197</yCoord>
</edgeMap>
<edgeMap>
<xCoord>169</xCoord>
<yCoord>196</yCoord>
</edgeMap>
<edgeMap>
<xCoord>169</xCoord>
<yCoord>195</yCoord>
</edgeMap>
<edgeMap>
<xCoord>170</xCoord>
<yCoord>194</yCoord>
</edgeMap>
<edgeMap>
<xCoord>171</xCoord>
<yCoord>194</yCoord>
</edgeMap>
<edgeMap>
<xCoord>171</xCoord>
<yCoord>193</yCoord>
</edgeMap>
<edgeMap>
<xCoord>171</xCoord>
<yCoord>192</yCoord>
</edgeMap>
<edgeMap>
<xCoord>172</xCoord>
<yCoord>191</yCoord>
</edgeMap>
<edgeMap>
<xCoord>172</xCoord>
<yCoord>190</yCoord>
</edgeMap>
<edgeMap>
<xCoord>171</xCoord>
<yCoord>189</yCoord>
</edgeMap>
<edgeMap>
<xCoord>170</xCoord>
<yCoord>188</yCoord>
</edgeMap>
<edgeMap>
<xCoord>170</xCoord>
<yCoord>187</yCoord>
</edgeMap>
<edgeMap>
<xCoord>169</xCoord>
<yCoord>186</yCoord>
</edgeMap>
<edgeMap>
<xCoord>168</xCoord>
<yCoord>185</yCoord>
</edgeMap>
<edgeMap>
<xCoord>167</xCoord>
<yCoord>185</yCoord>
</edgeMap>
<edgeMap>
<xCoord>166</xCoord>
<yCoord>185</yCoord>
</edgeMap>
<edgeMap>
<xCoord>165</xCoord>
<yCoord>185</yCoord>
</edgeMap>
<edgeMap>
<xCoord>164</xCoord>
<yCoord>185</yCoord>
</edgeMap>
<edgeMap>
<xCoord>163</xCoord>
<yCoord>185</yCoord>
</edgeMap>
<edgeMap>
<xCoord>162</xCoord>
<yCoord>185</yCoord>
</edgeMap>
<edgeMap>
<xCoord>161</xCoord>
<yCoord>186</yCoord>
</edgeMap>
<edgeMap>
<xCoord>160</xCoord>
<yCoord>186</yCoord>
</edgeMap>
<edgeMap>
<xCoord>159</xCoord>
<yCoord>187</yCoord>
</edgeMap>
<edgeMap>
<xCoord>158</xCoord>
<yCoord>187</yCoord>
</edgeMap>
<edgeMap>
<xCoord>157</xCoord>
<yCoord>188</yCoord>
</edgeMap>
<edgeMap>
<xCoord>156</xCoord>
<yCoord>189</yCoord>
</edgeMap>
<edgeMap>
<xCoord>156</xCoord>
<yCoord>190</yCoord>
</edgeMap>
<edgeMap>
<xCoord>156</xCoord>
<yCoord>191</yCoord>
</edgeMap>
<edgeMap>
<xCoord>156</xCoord>
<yCoord>192</yCoord>
</edgeMap>
<edgeMap>
<xCoord>156</xCoord>
<yCoord>193</yCoord>
</edgeMap>
<edgeMap>
<xCoord>156</xCoord>
<yCoord>194</yCoord>
</edgeMap>
<edgeMap>
<xCoord>157</xCoord>
<yCoord>194</yCoord>
</edgeMap>
<edgeMap>
<xCoord>158</xCoord>
<yCoord>195</yCoord>
</edgeMap>
<edgeMap>
<xCoord>159</xCoord>
<yCoord>196</yCoord>
</edgeMap>
<edgeMap>
<xCoord>159</xCoord>
<yCoord>197</yCoord>
</edgeMap>
<edgeMap>
<xCoord>160</xCoord>
<yCoord>198</yCoord>
</edgeMap>
<edgeMap>
<xCoord>161</xCoord>
<yCoord>199</yCoord>
</edgeMap>
<edgeMap>
<xCoord>162</xCoord>
<yCoord>199</yCoord>
</edgeMap>
<edgeMap>
<xCoord>163</xCoord>
<yCoord>199</yCoord>
</edgeMap>
<edgeMap>
<xCoord>164</xCoord>
<yCoord>199</yCoord>
</edgeMap>
<edgeMap>
<xCoord>165</xCoord>
<yCoord>199</yCoord>
</edgeMap>
</roi>
<roi>
<imageZposition>-138.25</imageZposition>
<imageSOP_UID>1.3.6.1.4.1.14519.5.2.1.6279.6001.252343312600201822772751303334</imageSOP_UID>
<inclusion>TRUE</inclusion>
<edgeMap>
<xCoord>166</xCoord>
<yCoord>198</yCoord>
</edgeMap>
<edgeMap>
<xCoord>167</xCoord>
<yCoord>197</yCoord>
</edgeMap>
<edgeMap>
<xCoord>168</xCoord>
<yCoord>196</yCoord>
</edgeMap>
<edgeMap>
<xCoord>169</xCoord>
<yCoord>196</yCoord>
</edgeMap>
<edgeMap>
<xCoord>170</xCoord>
<yCoord>195</yCoord>
</edgeMap>
<edgeMap>
<xCoord>171</xCoord>
<yCoord>194</yCoord>
</edgeMap>
<edgeMap>
<xCoord>171</xCoord>
<yCoord>193</yCoord>
</edgeMap>
<edgeMap>
<xCoord>171</xCoord>
<yCoord>192</yCoord>
</edgeMap>
<edgeMap>
<xCoord>171</xCoord>
<yCoord>191</yCoord>
</edgeMap>
<edgeMap>
<xCoord>171</xCoord>
<yCoord>190</yCoord>
</edgeMap>
<edgeMap>
<xCoord>171</xCoord>
<yCoord>189</yCoord>
</edgeMap>
<edgeMap>
<xCoord>171</xCoord>
<yCoord>188</yCoord>
</edgeMap>
<edgeMap>
<xCoord>170</xCoord>
<yCoord>187</yCoord>
</edgeMap>
<edgeMap>
<xCoord>169</xCoord>
<yCoord>187</yCoord>
</edgeMap>
<edgeMap>
<xCoord>168</xCoord>
<yCoord>186</yCoord>
</edgeMap>
<edgeMap>
<xCoord>167</xCoord>
<yCoord>185</yCoord>
</edgeMap>
<edgeMap>
<xCoord>166</xCoord>
<yCoord>185</yCoord>
</edgeMap>
<edgeMap>
<xCoord>165</xCoord>
<yCoord>185</yCoord>
</edgeMap>
<edgeMap>
<xCoord>164</xCoord>
<yCoord>185</yCoord>
</edgeMap>
<edgeMap>
<xCoord>163</xCoord>
<yCoord>185</yCoord>
</edgeMap>
<edgeMap>
<xCoord>162</xCoord>
<yCoord>185</yCoord>
</edgeMap>
<edgeMap>
<xCoord>161</xCoord>
<yCoord>185</yCoord>
</edgeMap>
<edgeMap>
<xCoord>160</xCoord>
<yCoord>186</yCoord>
</edgeMap>
<edgeMap>
<xCoord>159</xCoord>
<yCoord>186</yCoord>
</edgeMap>
<edgeMap>
<xCoord>158</xCoord>
<yCoord>187</yCoord>
</edgeMap>
<edgeMap>
<xCoord>158</xCoord>
<yCoord>188</yCoord>
</edgeMap>
<edgeMap>
<xCoord>159</xCoord>
<yCoord>189</yCoord>
</edgeMap>
<edgeMap>
<xCoord>158</xCoord>
<yCoord>190</yCoord>
</edgeMap>
<edgeMap>
<xCoord>158</xCoord>
<yCoord>191</yCoord>
</edgeMap>
<edgeMap>
<xCoord>158</xCoord>
<yCoord>192</yCoord>
</edgeMap>
<edgeMap>
<xCoord>158</xCoord>
<yCoord>193</yCoord>
</edgeMap>
<edgeMap>
<xCoord>159</xCoord>
<yCoord>194</yCoord>
</edgeMap>
<edgeMap>
<xCoord>158</xCoord>
<yCoord>195</yCoord>
</edgeMap>
<edgeMap>
<xCoord>159</xCoord>
<yCoord>196</yCoord>
</edgeMap>
<edgeMap>
<xCoord>160</xCoord>
<yCoord>197</yCoord>
</edgeMap>
<edgeMap>
<xCoord>161</xCoord>
<yCoord>198</yCoord>
</edgeMap>
<edgeMap>
<xCoord>162</xCoord>
<yCoord>198</yCoord>
</edgeMap>
<edgeMap>
<xCoord>163</xCoord>
<yCoord>198</yCoord>
</edgeMap>
<edgeMap>
<xCoord>164</xCoord>
<yCoord>198</yCoord>
</edgeMap>
<edgeMap>
<xCoord>165</xCoord>
<yCoord>198</yCoord>
</edgeMap>
<edgeMap>
<xCoord>166</xCoord>
<yCoord>198</yCoord>
</edgeMap>
</roi>
<roi>
<imageZposition>-140.75</imageZposition>
<imageSOP_UID>1.3.6.1.4.1.14519.5.2.1.6279.6001.143867962541104914680630516275</imageSOP_UID>
<inclusion>TRUE</inclusion>
<edgeMap>
<xCoord>167</xCoord>
<yCoord>195</yCoord>
</edgeMap>
<edgeMap>
<xCoord>168</xCoord>
<yCoord>194</yCoord>
</edgeMap>
<edgeMap>
<xCoord>168</xCoord>
<yCoord>193</yCoord>
</edgeMap>
<edgeMap>
<xCoord>169</xCoord>
<yCoord>192</yCoord>
</edgeMap>
<edgeMap>
<xCoord>170</xCoord>
<yCoord>191</yCoord>
</edgeMap>
<edgeMap>
<xCoord>170</xCoord>
<yCoord>190</yCoord>
</edgeMap>
<edgeMap>
<xCoord>170</xCoord>
<yCoord>189</yCoord>
</edgeMap>
<edgeMap>
<xCoord>169</xCoord>
<yCoord>188</yCoord>
</edgeMap>
<edgeMap>
<xCoord>168</xCoord>
<yCoord>187</yCoord>
</edgeMap>
<edgeMap>
<xCoord>168</xCoord>
<yCoord>186</yCoord>
</edgeMap>
<edgeMap>
<xCoord>167</xCoord>
<yCoord>186</yCoord>
</edgeMap>
<edgeMap>
<xCoord>166</xCoord>
<yCoord>186</yCoord>
</edgeMap>
<edgeMap>
<xCoord>165</xCoord>
<yCoord>186</yCoord>
</edgeMap>
<edgeMap>
<xCoord>164</xCoord>
<yCoord>186</yCoord>
</edgeMap>
<edgeMap>
<xCoord>163</xCoord>
<yCoord>187</yCoord>
</edgeMap>
<edgeMap>
<xCoord>162</xCoord>
<yCoord>188</yCoord>
</edgeMap>
<edgeMap>
<xCoord>161</xCoord>
<yCoord>189</yCoord>
</edgeMap>
<edgeMap>
<xCoord>160</xCoord>
<yCoord>190</yCoord>
</edgeMap>
<edgeMap>
<xCoord>160</xCoord>
<yCoord>191</yCoord>
</edgeMap>
<edgeMap>
<xCoord>160</xCoord>
<yCoord>192</yCoord>
</edgeMap>
<edgeMap>
<xCoord>160</xCoord>
<yCoord>193</yCoord>
</edgeMap>
<edgeMap>
<xCoord>161</xCoord>
<yCoord>194</yCoord>
</edgeMap>
<edgeMap>
<xCoord>162</xCoord>
<yCoord>195</yCoord>
</edgeMap>
<edgeMap>
<xCoord>163</xCoord>
<yCoord>195</yCoord>
</edgeMap>
<edgeMap>
<xCoord>164</xCoord>
<yCoord>195</yCoord>
</edgeMap>
<edgeMap>
<xCoord>165</xCoord>
<yCoord>195</yCoord>
</edgeMap>
<edgeMap>
<xCoord>166</xCoord>
<yCoord>195</yCoord>
</edgeMap>
<edgeMap>
<xCoord>167</xCoord>
<yCoord>195</yCoord>
</edgeMap>
</roi>
</unblindedReadNodule>
<unblindedReadNodule>
<noduleID>MI014_12241</noduleID>
<roi>
<imageZposition>-230.75</imageZposition>
<imageSOP_UID>1.3.6.1.4.1.14519.5.2.1.6279.6001.279097872733846979623123284821</imageSOP_UID>
<inclusion>TRUE</inclusion>
<edgeMap>
<xCoord>100</xCoord>
<yCoord>292</yCoord>
</edgeMap>
</roi>
</unblindedReadNodule>
<unblindedReadNodule>
<noduleID>MI014_12243</noduleID>
<roi>
<imageZposition>-235.75</imageZposition>
<imageSOP_UID>1.3.6.1.4.1.14519.5.2.1.6279.6001.256138240330973622647213479014</imageSOP_UID>
<inclusion>TRUE</inclusion>
<edgeMap>
<xCoord>321</xCoord>
<yCoord>384</yCoord>
</edgeMap>
</roi>
</unblindedReadNodule>
<unblindedReadNodule>
<noduleID>MI014_12245</noduleID>
<roi>
<imageZposition>-80.75</imageZposition>
<imageSOP_UID>1.3.6.1.4.1.14519.5.2.1.6279.6001.134828300750746105733405131943</imageSOP_UID>
<inclusion>TRUE</inclusion>
<edgeMap>
<xCoord>363</xCoord>
<yCoord>254</yCoord>
</edgeMap>
</roi>
</unblindedReadNodule>
<nonNodule>
<nonNoduleID>MI014_12246</nonNoduleID>
<imageZposition>-255.75</imageZposition>
<imageSOP_UID>1.3.6.1.4.1.14519.5.2.1.6279.6001.388598317659164045434440028731</imageSOP_UID>
<locus>
<xCoord>291</xCoord>
<yCoord>340</yCoord>
</locus>
</nonNodule>
<nonNodule>
<nonNoduleID>MI014_12247</nonNoduleID>
<imageZposition>-183.25</imageZposition>
<imageSOP_UID>1.3.6.1.4.1.14519.5.2.1.6279.6001.234922602350959832555164665829</imageSOP_UID>
<locus>
<xCoord>395</xCoord>
<yCoord>206</yCoord>
</locus>
</nonNodule>
<nonNodule>
<nonNoduleID>MI014_12251</nonNoduleID>
<imageZposition>-270.75</imageZposition>
<imageSOP_UID>1.3.6.1.4.1.14519.5.2.1.6279.6001.110177130341561515623400389746</imageSOP_UID>
<locus>
<xCoord>278</xCoord>
<yCoord>360</yCoord>
</locus>
</nonNodule>
</readingSession>
<readingSession>
		<annotationVersion>3.12</annotationVersion>
		<servicingRadiologistID>556363629</servicingRadiologistID>
			<unblindedReadNodule>
				<noduleID>0</noduleID>
				<characteristics>
					<subtlety>3</subtlety>
					<internalStructure>1</internalStructure>
					<calcification>6</calcification>
					<sphericity>5</sphericity>
					<margin>5</margin>
					<lobulation>1</lobulation>
					<spiculation>1</spiculation>
					<texture>5</texture>
					<malignancy>2</malignancy>
				</characteristics>
				<roi>
					<imageZposition>-128.25</imageZposition>
					<imageSOP_UID>1.3.6.1.4.1.14519.5.2.1.6279.6001.211661109686772944660840129931</imageSOP_UID>
					<inclusion>TRUE</inclusion>
					<edgeMap>
					<xCoord>161</xCoord>
					<yCoord>192</yCoord>
					</edgeMap>
					<edgeMap>
					<xCoord>161</xCoord>
					<yCoord>191</yCoord>
					</edgeMap>
					<edgeMap>
					<xCoord>161</xCoord>
					<yCoord>190</yCoord>
					</edgeMap>
					<edgeMap>
					<xCoord>161</xCoord>
					<yCoord>189</yCoord>
					</edgeMap>
					<edgeMap>
					<xCoord>162</xCoord>
					<yCoord>188</yCoord>
					</edgeMap>
					<edgeMap>
					<xCoord>163</xCoord>
					<yCoord>188</yCoord>
					</edgeMap>
					<edgeMap>
					<xCoord>164</xCoord>
					<yCoord>188</yCoord>
					</edgeMap>
					<edgeMap>
					<xCoord>165</xCoord>
					<yCoord>189</yCoord>
					</edgeMap>
					<edgeMap>
					<xCoord>166</xCoord>
					<yCoord>189</yCoord>
					</edgeMap>
					<edgeMap>
					<xCoord>167</xCoord>
					<yCoord>190</yCoord>
					</edgeMap>
					<edgeMap>
					<xCoord>166</xCoord>
					<yCoord>191</yCoord>
					</edgeMap>
					<edgeMap>
					<xCoord>166</xCoord>
					<yCoord>192</yCoord>
					</edgeMap>
					<edgeMap>
					<xCoord>165</xCoord>
					<yCoord>193</yCoord>
					</edgeMap>
					<edgeMap>
					<xCoord>165</xCoord>
					<yCoord>194</yCoord>
					</edgeMap>
					<edgeMap>
					<xCoord>165</xCoord>
					<yCoord>195</yCoord>
					</edgeMap>
					<edgeMap>
					<xCoord>164</xCoord>
					<yCoord>196</yCoord>
					</edgeMap>
					<edgeMap>
					<xCoord>163</xCoord>
					<yCoord>196</yCoord>
					</edgeMap>
					<edgeMap>
					<xCoord>162</xCoord>
					<yCoord>195</yCoord>
					</edgeMap>
					<edgeMap>
					<xCoord>162</xCoord>
					<yCoord>194</yCoord>
					</edgeMap>
					<edgeMap>
					<xCoord>162</xCoord>
					<yCoord>193</yCoord>
					</edgeMap>
					<edgeMap>
					<xCoord>161</xCoord>
					<yCoord>192</yCoord>
					</edgeMap>
				</roi>
				<roi>
					<imageZposition>-130.75</imageZposition>
					<imageSOP_UID>1.3.6.1.4.1.14519.5.2.1.6279.6001.610692076271488557881449885670</imageSOP_UID>
					<inclusion>TRUE</inclusion>
					<edgeMap>
					<xCoord>159</xCoord>
					<yCoord>192</yCoord>
					</edgeMap>
					<edgeMap>
					<xCoord>159</xCoord>
					<yCoord>191</yCoord>
					</edgeMap>
					<edgeMap>
					<xCoord>159</xCoord>
					<yCoord>190</yCoord>
					</edgeMap>
					<edgeMap>
					<xCoord>159</xCoord>
					<yCoord>189</yCoord>
					</edgeMap>
					<edgeMap>
					<xCoord>159</xCoord>
					<yCoord>188</yCoord>
					</edgeMap>
					<edgeMap>
					<xCoord>160</xCoord>
					<yCoord>187</yCoord>
					</edgeMap>
					<edgeMap>
					<xCoord>161</xCoord>
					<yCoord>186</yCoord>
					</edgeMap>
					<edgeMap>
					<xCoord>162</xCoord>
					<yCoord>186</yCoord>
					</edgeMap>
					<edgeMap>
					<xCoord>163</xCoord>
					<yCoord>186</yCoord>
					</edgeMap>
					<edgeMap>
					<xCoord>164</xCoord>
					<yCoord>186</yCoord>
					</edgeMap>
					<edgeMap>
					<xCoord>165</xCoord>
					<yCoord>187</yCoord>
					</edgeMap>
					<edgeMap>
					<xCoord>166</xCoord>
					<yCoord>187</yCoord>
					</edgeMap>
					<edgeMap>
					<xCoord>167</xCoord>
					<yCoord>188</yCoord>
					</edgeMap>
					<edgeMap>
					<xCoord>167</xCoord>
					<yCoord>189</yCoord>
					</edgeMap>
					<edgeMap>
					<xCoord>167</xCoord>
					<yCoord>190</yCoord>
					</edgeMap>
					<edgeMap>
					<xCoord>167</xCoord>
					<yCoord>191</yCoord>
					</edgeMap>
					<edgeMap>
					<xCoord>167</xCoord>
					<yCoord>192</yCoord>
					</edgeMap>
					<edgeMap>
					<xCoord>167</xCoord>
					<yCoord>193</yCoord>
					</edgeMap>
					<edgeMap>
					<xCoord>167</xCoord>
					<yCoord>194</yCoord>
					</edgeMap>
					<edgeMap>
					<xCoord>168</xCoord>
					<yCoord>195</yCoord>
					</edgeMap>
					<edgeMap>
					<xCoord>168</xCoord>
					<yCoord>196</yCoord>
					</edgeMap>
					<edgeMap>
					<xCoord>167</xCoord>
					<yCoord>197</yCoord>
					</edgeMap>
					<edgeMap>
					<xCoord>166</xCoord>
					<yCoord>198</yCoord>
					</edgeMap>
					<edgeMap>
					<xCoord>165</xCoord>
					<yCoord>198</yCoord>
					</edgeMap>
					<edgeMap>
					<xCoord>164</xCoord>
					<yCoord>199</yCoord>
					</edgeMap>
					<edgeMap>
					<xCoord>163</xCoord>
					<yCoord>199</yCoord>
					</edgeMap>
					<edgeMap>
					<xCoord>162</xCoord>
					<yCoord>199</yCoord>
					</edgeMap>
					<edgeMap>
					<xCoord>161</xCoord>
					<yCoord>199</yCoord>
					</edgeMap>
					<edgeMap>
					<xCoord>161</xCoord>
					<yCoord>198</yCoord>
					</edgeMap>
					<edgeMap>
					<xCoord>160</xCoord>
					<yCoord>198</yCoord>
					</edgeMap>
					<edgeMap>
					<xCoord>159</xCoord>
					<yCoord>197</yCoord>
					</edgeMap>
					<edgeMap>
					<xCoord>159</xCoord>
					<yCoord>196</yCoord>
					</edgeMap>
					<edgeMap>
					<xCoord>159</xCoord>
					<yCoord>195</yCoord>
					</edgeMap>
					<edgeMap>
					<xCoord>159</xCoord>
					<yCoord>194</yCoord>
					</edgeMap>
					<edgeMap>
					<xCoord>159</xCoord>
					<yCoord>193</yCoord>
					</edgeMap>
					<edgeMap>
					<xCoord>159</xCoord>
					<yCoord>192</yCoord>
					</edgeMap>
				</roi>
				<roi>
					<imageZposition>-133.25</imageZposition>
					<imageSOP_UID>1.3.6.1.4.1.14519.5.2.1.6279.6001.119677971763905847924618671068</imageSOP_UID>
					<inclusion>TRUE</inclusion>
					<edgeMap>
					<xCoord>156</xCoord>
					<yCoord>192</yCoord>
					</edgeMap>
					<edgeMap>
					<xCoord>156</xCoord>
					<yCoord>191</yCoord>
					</edgeMap>
					<edgeMap>
					<xCoord>156</xCoord>
					<yCoord>190</yCoord>
					</edgeMap>
					<edgeMap>
					<xCoord>155</xCoord>
					<yCoord>189</yCoord>
					</edgeMap>
					<edgeMap>
					<xCoord>155</xCoord>
					<yCoord>188</yCoord>
					</edgeMap>
					<edgeMap>
					<xCoord>156</xCoord>
					<yCoord>188</yCoord>
					</edgeMap>
					<edgeMap>
					<xCoord>157</xCoord>
					<yCoord>187</yCoord>
					</edgeMap>
					<edgeMap>
					<xCoord>158</xCoord>
					<yCoord>186</yCoord>
					</edgeMap>
					<edgeMap>
					<xCoord>159</xCoord>
					<yCoord>185</yCoord>
					</edgeMap>
					<edgeMap>
					<xCoord>160</xCoord>
					<yCoord>185</yCoord>
					</edgeMap>
					<edgeMap>
					<xCoord>161</xCoord>
					<yCoord>185</yCoord>
					</edgeMap>
					<edgeMap>
					<xCoord>162</xCoord>
					<yCoord>185</yCoord>
					</edgeMap>
					<edgeMap>
					<xCoord>163</xCoord>
					<yCoord>185</yCoord>
					</edgeMap>
					<edgeMap>
					<xCoord>164</xCoord>
					<yCoord>185</yCoord>
					</edgeMap>
					<edgeMap>
					<xCoord>165</xCoord>
					<yCoord>185</yCoord>
					</edgeMap>
					<edgeMap>
					<xCoord>166</xCoord>
					<yCoord>186</yCoord>
					</edgeMap>
					<edgeMap>
					<xCoord>167</xCoord>
					<yCoord>186</yCoord>
					</edgeMap>
					<edgeMap>
					<xCoord>168</xCoord>
					<yCoord>187</yCoord>
					</edgeMap>
					<edgeMap>
					<xCoord>168</xCoord>
					<yCoord>188</yCoord>
					</edgeMap>
					<edgeMap>
					<xCoord>169</xCoord>
					<yCoord>189</yCoord>
					</edgeMap>
					<edgeMap>
					<xCoord>169</xCoord>
					<yCoord>190</yCoord>
					</edgeMap>
					<edgeMap>
					<xCoord>169</xCoord>
					<yCoord>191</yCoord>
					</edgeMap>
					<edgeMap>
					<xCoord>169</xCoord>
					<yCoord>192</yCoord>
					</edgeMap>
					<edgeMap>
					<xCoord>169</xCoord>
					<yCoord>193</yCoord>
					</edgeMap>
					<edgeMap>
					<xCoord>169</xCoord>
					<yCoord>194</yCoord>
					</edgeMap>
					<edgeMap>
					<xCoord>169</xCoord>
					<yCoord>195</yCoord>
					</edgeMap>
					<edgeMap>
					<xCoord>168</xCoord>
					<yCoord>196</yCoord>
					</edgeMap>
					<edgeMap>
					<xCoord>168</xCoord>
					<yCoord>197</yCoord>
					</edgeMap>
					<edgeMap>
					<xCoord>167</xCoord>
					<yCoord>198</yCoord>
					</edgeMap>
					<edgeMap>
					<xCoord>166</xCoord>
					<yCoord>198</yCoord>
					</edgeMap>
					<edgeMap>
					<xCoord>165</xCoord>
					<yCoord>199</yCoord>
					</edgeMap>
					<edgeMap>
					<xCoord>164</xCoord>
					<yCoord>199</yCoord>
					</edgeMap>
					<edgeMap>
					<xCoord>163</xCoord>
					<yCoord>199</yCoord>
					</edgeMap>
					<edgeMap>
					<xCoord>162</xCoord>
					<yCoord>199</yCoord>
					</edgeMap>
					<edgeMap>
					<xCoord>161</xCoord>
					<yCoord>199</yCoord>
					</edgeMap>
					<edgeMap>
					<xCoord>161</xCoord>
					<yCoord>198</yCoord>
					</edgeMap>
					<edgeMap>
					<xCoord>160</xCoord>
					<yCoord>197</yCoord>
					</edgeMap>
					<edgeMap>
					<xCoord>159</xCoord>
					<yCoord>196</yCoord>
					</edgeMap>
					<edgeMap>
					<xCoord>158</xCoord>
					<yCoord>195</yCoord>
					</edgeMap>
					<edgeMap>
					<xCoord>158</xCoord>
					<yCoord>194</yCoord>
					</edgeMap>
					<edgeMap>
					<xCoord>157</xCoord>
					<yCoord>193</yCoord>
					</edgeMap>
					<edgeMap>
					<xCoord>156</xCoord>
					<yCoord>192</yCoord>
					</edgeMap>
				</roi>
				<roi>
					<imageZposition>-135.75</imageZposition>
					<imageSOP_UID>1.3.6.1.4.1.14519.5.2.1.6279.6001.284425037561955991106089669758</imageSOP_UID>
					<inclusion>TRUE</inclusion>
					<edgeMap>
					<xCoord>157</xCoord>
					<yCoord>194</yCoord>
					</edgeMap>
					<edgeMap>
					<xCoord>157</xCoord>
					<yCoord>193</yCoord>
					</edgeMap>
					<edgeMap>
					<xCoord>156</xCoord>
					<yCoord>192</yCoord>
					</edgeMap>
					<edgeMap>
					<xCoord>156</xCoord>
					<yCoord>191</yCoord>
					</edgeMap>
					<edgeMap>
					<xCoord>156</xCoord>
					<yCoord>190</yCoord>
					</edgeMap>
					<edgeMap>
					<xCoord>156</xCoord>
					<yCoord>189</yCoord>
					</edgeMap>
					<edgeMap>
					<xCoord>156</xCoord>
					<yCoord>188</yCoord>
					</edgeMap>
					<edgeMap>
					<xCoord>157</xCoord>
					<yCoord>187</yCoord>
					</edgeMap>
					<edgeMap>
					<xCoord>158</xCoord>
					<yCoord>186</yCoord>
					</edgeMap>
					<edgeMap>
					<xCoord>159</xCoord>
					<yCoord>186</yCoord>
					</edgeMap>
					<edgeMap>
					<xCoord>160</xCoord>
					<yCoord>185</yCoord>
					</edgeMap>
					<edgeMap>
					<xCoord>161</xCoord>
					<yCoord>185</yCoord>
					</edgeMap>
					<edgeMap>
					<xCoord>162</xCoord>
					<yCoord>185</yCoord>
					</edgeMap>
					<edgeMap>
					<xCoord>163</xCoord>
					<yCoord>185</yCoord>
					</edgeMap>
					<edgeMap>
					<xCoord>164</xCoord>
					<yCoord>185</yCoord>
					</edgeMap>
					<edgeMap>
					<xCoord>165</xCoord>
					<yCoord>185</yCoord>
					</edgeMap>
					<edgeMap>
					<xCoord>166</xCoord>
					<yCoord>185</yCoord>
					</edgeMap>
					<edgeMap>
					<xCoord>167</xCoord>
					<yCoord>185</yCoord>
					</edgeMap>
					<edgeMap>
					<xCoord>168</xCoord>
					<yCoord>185</yCoord>
					</edgeMap>
					<edgeMap>
					<xCoord>169</xCoord>
					<yCoord>186</yCoord>
					</edgeMap>
					<edgeMap>
					<xCoord>170</xCoord>
					<yCoord>187</yCoord>
					</edgeMap>
					<edgeMap>
					<xCoord>171</xCoord>
					<yCoord>188</yCoord>
					</edgeMap>
					<edgeMap>
					<xCoord>171</xCoord>
					<yCoord>189</yCoord>
					</edgeMap>
					<edgeMap>
					<xCoord>171</xCoord>
					<yCoord>190</yCoord>
					</edgeMap>
					<edgeMap>
					<xCoord>171</xCoord>
					<yCoord>191</yCoord>
					</edgeMap>
					<edgeMap>
					<xCoord>171</xCoord>
					<yCoord>192</yCoord>
					</edgeMap>
					<edgeMap>
					<xCoord>171</xCoord>
					<yCoord>193</yCoord>
					</edgeMap>
					<edgeMap>
					<xCoord>170</xCoord>
					<yCoord>194</yCoord>
					</edgeMap>
					<edgeMap>
					<xCoord>170</xCoord>
					<yCoord>195</yCoord>
					</edgeMap>
					<edgeMap>
					<xCoord>170</xCoord>
					<yCoord>196</yCoord>
					</edgeMap>
					<edgeMap>
					<xCoord>169</xCoord>
					<yCoord>196</yCoord>
					</edgeMap>
					<edgeMap>
					<xCoord>168</xCoord>
					<yCoord>197</yCoord>
					</edgeMap>
					<edgeMap>
					<xCoord>168</xCoord>
					<yCoord>198</yCoord>
					</edgeMap>
					<edgeMap>
					<xCoord>167</xCoord>
					<yCoord>199</yCoord>
					</edgeMap>
					<edgeMap>
					<xCoord>166</xCoord>
					<yCoord>199</yCoord>
					</edgeMap>
					<edgeMap>
					<xCoord>165</xCoord>
					<yCoord>200</yCoord>
					</edgeMap>
					<edgeMap>
					<xCoord>164</xCoord>
					<yCoord>200</yCoord>
					</edgeMap>
					<edgeMap>
					<xCoord>163</xCoord>
					<yCoord>200</yCoord>
					</edgeMap>
					<edgeMap>
					<xCoord>162</xCoord>
					<yCoord>200</yCoord>
					</edgeMap>
					<edgeMap>
					<xCoord>161</xCoord>
					<yCoord>200</yCoord>
					</edgeMap>
					<edgeMap>
					<xCoord>160</xCoord>
					<yCoord>199</yCoord>
					</edgeMap>
					<edgeMap>
					<xCoord>159</xCoord>
					<yCoord>198</yCoord>
					</edgeMap>
					<edgeMap>
					<xCoord>158</xCoord>
					<yCoord>197</yCoord>
					</edgeMap>
					<edgeMap>
					<xCoord>158</xCoord>
					<yCoord>196</yCoord>
					</edgeMap>
					<edgeMap>
					<xCoord>158</xCoord>
					<yCoord>195</yCoord>
					</edgeMap>
					<edgeMap>
					<xCoord>157</xCoord>
					<yCoord>194</yCoord>
					</edgeMap>
				</roi>
				<roi>
					<imageZposition>-138.25</imageZposition>
					<imageSOP_UID>1.3.6.1.4.1.14519.5.2.1.6279.6001.252343312600201822772751303334</imageSOP_UID>
					<inclusion>TRUE</inclusion>
					<edgeMap>
					<xCoord>158</xCoord>
					<yCoord>192</yCoord>
					</edgeMap>
					<edgeMap>
					<xCoord>158</xCoord>
					<yCoord>191</yCoord>
					</edgeMap>
					<edgeMap>
					<xCoord>158</xCoord>
					<yCoord>190</yCoord>
					</edgeMap>
					<edgeMap>
					<xCoord>158</xCoord>
					<yCoord>189</yCoord>
					</edgeMap>
					<edgeMap>
					<xCoord>158</xCoord>
					<yCoord>188</yCoord>
					</edgeMap>
					<edgeMap>
					<xCoord>159</xCoord>
					<yCoord>187</yCoord>
					</edgeMap>
					<edgeMap>
					<xCoord>160</xCoord>
					<yCoord>186</yCoord>
					</edgeMap>
					<edgeMap>
					<xCoord>161</xCoord>
					<yCoord>186</yCoord>
					</edgeMap>
					<edgeMap>
					<xCoord>162</xCoord>
					<yCoord>185</yCoord>
					</edgeMap>
					<edgeMap>
					<xCoord>163</xCoord>
					<yCoord>184</yCoord>
					</edgeMap>
					<edgeMap>
					<xCoord>164</xCoord>
					<yCoord>184</yCoord>
					</edgeMap>
					<edgeMap>
					<xCoord>165</xCoord>
					<yCoord>184</yCoord>
					</edgeMap>
					<edgeMap>
					<xCoord>166</xCoord>
					<yCoord>184</yCoord>
					</edgeMap>
					<edgeMap>
					<xCoord>167</xCoord>
					<yCoord>184</yCoord>
					</edgeMap>
					<edgeMap>
					<xCoord>168</xCoord>
					<yCoord>184</yCoord>
					</edgeMap>
					<edgeMap>
					<xCoord>169</xCoord>
					<yCoord>185</yCoord>
					</edgeMap>
					<edgeMap>
					<xCoord>169</xCoord>
					<yCoord>186</yCoord>
					</edgeMap>
					<edgeMap>
					<xCoord>169</xCoord>
					<yCoord>187</yCoord>
					</edgeMap>
					<edgeMap>
					<xCoord>170</xCoord>
					<yCoord>187</yCoord>
					</edgeMap>
					<edgeMap>
					<xCoord>170</xCoord>
					<yCoord>188</yCoord>
					</edgeMap>
					<edgeMap>
					<xCoord>170</xCoord>
					<yCoord>189</yCoord>
					</edgeMap>
					<edgeMap>
					<xCoord>170</xCoord>
					<yCoord>190</yCoord>
					</edgeMap>
					<edgeMap>
					<xCoord>170</xCoord>
					<yCoord>191</yCoord>
					</edgeMap>
					<edgeMap>
					<xCoord>170</xCoord>
					<yCoord>192</yCoord>
					</edgeMap>
					<edgeMap>
					<xCoord>170</xCoord>
					<yCoord>193</yCoord>
					</edgeMap>
					<edgeMap>
					<xCoord>170</xCoord>
					<yCoord>194</yCoord>
					</edgeMap>
					<edgeMap>
					<xCoord>171</xCoord>
					<yCoord>194</yCoord>
					</edgeMap>
					<edgeMap>
					<xCoord>170</xCoord>
					<yCoord>195</yCoord>
					</edgeMap>
					<edgeMap>
					<xCoord>169</xCoord>
					<yCoord>196</yCoord>
					</edgeMap>
					<edgeMap>
					<xCoord>168</xCoord>
					<yCoord>197</yCoord>
					</edgeMap>
					<edgeMap>
					<xCoord>167</xCoord>
					<yCoord>197</yCoord>
					</edgeMap>
					<edgeMap>
					<xCoord>166</xCoord>
					<yCoord>197</yCoord>
					</edgeMap>
					<edgeMap>
					<xCoord>165</xCoord>
					<yCoord>198</yCoord>
					</edgeMap>
					<edgeMap>
					<xCoord>164</xCoord>
					<yCoord>198</yCoord>
					</edgeMap>
					<edgeMap>
					<xCoord>163</xCoord>
					<yCoord>199</yCoord>
					</edgeMap>
					<edgeMap>
					<xCoord>163</xCoord>
					<yCoord>198</yCoord>
					</edgeMap>
					<edgeMap>
					<xCoord>162</xCoord>
					<yCoord>197</yCoord>
					</edgeMap>
					<edgeMap>
					<xCoord>161</xCoord>
					<yCoord>196</yCoord>
					</edgeMap>
					<edgeMap>
					<xCoord>160</xCoord>
					<yCoord>195</yCoord>
					</edgeMap>
					<edgeMap>
					<xCoord>159</xCoord>
					<yCoord>194</yCoord>
					</edgeMap>
					<edgeMap>
					<xCoord>159</xCoord>
					<yCoord>193</yCoord>
					</edgeMap>
					<edgeMap>
					<xCoord>158</xCoord>
					<yCoord>192</yCoord>
					</edgeMap>
				</roi>
				<roi>
					<imageZposition>-140.75</imageZposition>
					<imageSOP_UID>1.3.6.1.4.1.14519.5.2.1.6279.6001.143867962541104914680630516275</imageSOP_UID>
					<inclusion>TRUE</inclusion>
					<edgeMap>
					<xCoord>159</xCoord>
					<yCoord>190</yCoord>
					</edgeMap>
					<edgeMap>
					<xCoord>159</xCoord>
					<yCoord>189</yCoord>
					</edgeMap>
					<edgeMap>
					<xCoord>159</xCoord>
					<yCoord>188</yCoord>
					</edgeMap>
					<edgeMap>
					<xCoord>159</xCoord>
					<yCoord>187</yCoord>
					</edgeMap>
					<edgeMap>
					<xCoord>160</xCoord>
					<yCoord>186</yCoord>
					</edgeMap>
					<edgeMap>
					<xCoord>160</xCoord>
					<yCoord>185</yCoord>
					</edgeMap>
					<edgeMap>
					<xCoord>161</xCoord>
					<yCoord>185</yCoord>
					</edgeMap>
					<edgeMap>
					<xCoord>162</xCoord>
					<yCoord>185</yCoord>
					</edgeMap>
					<edgeMap>
					<xCoord>163</xCoord>
					<yCoord>184</yCoord>
					</edgeMap>
					<edgeMap>
					<xCoord>164</xCoord>
					<yCoord>184</yCoord>
					</edgeMap>
					<edgeMap>
					<xCoord>165</xCoord>
					<yCoord>184</yCoord>
					</edgeMap>
					<edgeMap>
					<xCoord>166</xCoord>
					<yCoord>184</yCoord>
					</edgeMap>
					<edgeMap>
					<xCoord>167</xCoord>
					<yCoord>184</yCoord>
					</edgeMap>
					<edgeMap>
					<xCoord>168</xCoord>
					<yCoord>184</yCoord>
					</edgeMap>
					<edgeMap>
					<xCoord>168</xCoord>
					<yCoord>185</yCoord>
					</edgeMap>
					<edgeMap>
					<xCoord>169</xCoord>
					<yCoord>186</yCoord>
					</edgeMap>
					<edgeMap>
					<xCoord>170</xCoord>
					<yCoord>186</yCoord>
					</edgeMap>
					<edgeMap>
					<xCoord>170</xCoord>
					<yCoord>187</yCoord>
					</edgeMap>
					<edgeMap>
					<xCoord>170</xCoord>
					<yCoord>188</yCoord>
					</edgeMap>
					<edgeMap>
					<xCoord>169</xCoord>
					<yCoord>189</yCoord>
					</edgeMap>
					<edgeMap>
					<xCoord>169</xCoord>
					<yCoord>190</yCoord>
					</edgeMap>
					<edgeMap>
					<xCoord>170</xCoord>
					<yCoord>191</yCoord>
					</edgeMap>
					<edgeMap>
					<xCoord>170</xCoord>
					<yCoord>192</yCoord>
					</edgeMap>
					<edgeMap>
					<xCoord>170</xCoord>
					<yCoord>193</yCoord>
					</edgeMap>
					<edgeMap>
					<xCoord>169</xCoord>
					<yCoord>194</yCoord>
					</edgeMap>
					<edgeMap>
					<xCoord>169</xCoord>
					<yCoord>195</yCoord>
					</edgeMap>
					<edgeMap>
					<xCoord>168</xCoord>
					<yCoord>195</yCoord>
					</edgeMap>
					<edgeMap>
					<xCoord>167</xCoord>
					<yCoord>196</yCoord>
					</edgeMap>
					<edgeMap>
					<xCoord>166</xCoord>
					<yCoord>196</yCoord>
					</edgeMap>
					<edgeMap>
					<xCoord>165</xCoord>
					<yCoord>197</yCoord>
					</edgeMap>
					<edgeMap>
					<xCoord>164</xCoord>
					<yCoord>197</yCoord>
					</edgeMap>
					<edgeMap>
					<xCoord>163</xCoord>
					<yCoord>197</yCoord>
					</edgeMap>
					<edgeMap>
					<xCoord>162</xCoord>
					<yCoord>197</yCoord>
					</edgeMap>
					<edgeMap>
					<xCoord>161</xCoord>
					<yCoord>196</yCoord>
					</edgeMap>
					<edgeMap>
					<xCoord>160</xCoord>
					<yCoord>195</yCoord>
					</edgeMap>
					<edgeMap>
					<xCoord>160</xCoord>
					<yCoord>194</yCoord>
					</edgeMap>
					<edgeMap>
					<xCoord>159</xCoord>
					<yCoord>193</yCoord>
					</edgeMap>
					<edgeMap>
					<xCoord>159</xCoord>
					<yCoord>192</yCoord>
					</edgeMap>
					<edgeMap>
					<xCoord>159</xCoord>
					<yCoord>191</yCoord>
					</edgeMap>
					<edgeMap>
					<xCoord>159</xCoord>
					<yCoord>190</yCoord>
					</edgeMap>
				</roi>
			</unblindedReadNodule>
			<unblindedReadNodule>
				<noduleID>1</noduleID>
				<roi>
					<imageZposition>-205.75</imageZposition>
					<imageSOP_UID>1.3.6.1.4.1.14519.5.2.1.6279.6001.221131097335274856099544929010</imageSOP_UID>
					<inclusion>TRUE</inclusion>
					<edgeMap>
					<xCoord>395</xCoord>
					<yCoord>307</yCoord>
					</edgeMap>
				</roi>
			</unblindedReadNodule>
			<unblindedReadNodule>
				<noduleID>4</noduleID>
				<roi>
					<imageZposition>-140.75</imageZposition>
					<imageSOP_UID>1.3.6.1.4.1.14519.5.2.1.6279.6001.143867962541104914680630516275</imageSOP_UID>
					<inclusion>TRUE</inclusion>
					<edgeMap>
					<xCoord>370</xCoord>
					<yCoord>323</yCoord>
					</edgeMap>
				</roi>
			</unblindedReadNodule>
			<unblindedReadNodule>
				<noduleID>5</noduleID>
				<characteristics>
					<subtlety>3</subtlety>
					<internalStructure>1</internalStructure>
					<calcification>6</calcification>
					<sphericity>5</sphericity>
					<margin>5</margin>
					<lobulation>1</lobulation>
					<spiculation>1</spiculation>
					<texture>5</texture>
					<malignancy>2</malignancy>
				</characteristics>
				<roi>
					<imageZposition>-90.75</imageZposition>
					<imageSOP_UID>1.3.6.1.4.1.14519.5.2.1.6279.6001.152409638622229085967996852460</imageSOP_UID>
					<inclusion>TRUE</inclusion>
					<edgeMap>
					<xCoord>333</xCoord>
					<yCoord>246</yCoord>
					</edgeMap>
					<edgeMap>
					<xCoord>333</xCoord>
					<yCoord>245</yCoord>
					</edgeMap>
					<edgeMap>
					<xCoord>333</xCoord>
					<yCoord>244</yCoord>
					</edgeMap>
					<edgeMap>
					<xCoord>333</xCoord>
					<yCoord>243</yCoord>
					</edgeMap>
					<edgeMap>
					<xCoord>334</xCoord>
					<yCoord>242</yCoord>
					</edgeMap>
					<edgeMap>
					<xCoord>335</xCoord>
					<yCoord>241</yCoord>
					</edgeMap>
					<edgeMap>
					<xCoord>336</xCoord>
					<yCoord>240</yCoord>
					</edgeMap>
					<edgeMap>
					<xCoord>337</xCoord>
					<yCoord>239</yCoord>
					</edgeMap>
					<edgeMap>
					<xCoord>338</xCoord>
					<yCoord>239</yCoord>
					</edgeMap>
					<edgeMap>
					<xCoord>339</xCoord>
					<yCoord>239</yCoord>
					</edgeMap>
					<edgeMap>
					<xCoord>340</xCoord>
					<yCoord>239</yCoord>
					</edgeMap>
					<edgeMap>
					<xCoord>341</xCoord>
					<yCoord>239</yCoord>
					</edgeMap>
					<edgeMap>
					<xCoord>342</xCoord>
					<yCoord>239</yCoord>
					</edgeMap>
					<edgeMap>
					<xCoord>343</xCoord>
					<yCoord>240</yCoord>
					</edgeMap>
					<edgeMap>
					<xCoord>344</xCoord>
					<yCoord>241</yCoord>
					</edgeMap>
					<edgeMap>
					<xCoord>345</xCoord>
					<yCoord>242</yCoord>
					</edgeMap>
					<edgeMap>
					<xCoord>345</xCoord>
					<yCoord>243</yCoord>
					</edgeMap>
					<edgeMap>
					<xCoord>345</xCoord>
					<yCoord>244</yCoord>
					</edgeMap>
					<edgeMap>
					<xCoord>345</xCoord>
					<yCoord>245</yCoord>
					</edgeMap>
					<edgeMap>
					<xCoord>345</xCoord>
					<yCoord>246</yCoord>
					</edgeMap>
					<edgeMap>
					<xCoord>344</xCoord>
					<yCoord>246</yCoord>
					</edgeMap>
					<edgeMap>
					<xCoord>343</xCoord>
					<yCoord>247</yCoord>
					</edgeMap>
					<edgeMap>
					<xCoord>342</xCoord>
					<yCoord>247</yCoord>
					</edgeMap>
					<edgeMap>
					<xCoord>341</xCoord>
					<yCoord>248</yCoord>
					</edgeMap>
					<edgeMap>
					<xCoord>340</xCoord>
					<yCoord>248</yCoord>
					</edgeMap>
					<edgeMap>
					<xCoord>339</xCoord>
					<yCoord>248</yCoord>
					</edgeMap>
					<edgeMap>
					<xCoord>338</xCoord>
					<yCoord>248</yCoord>
					</edgeMap>
					<edgeMap>
					<xCoord>337</xCoord>
					<yCoord>248</yCoord>
					</edgeMap>
					<edgeMap>
					<xCoord>336</xCoord>
					<yCoord>248</yCoord>
					</edgeMap>
					<edgeMap>
					<xCoord>336</xCoord>
					<yCoord>247</yCoord>
					</edgeMap>
					<edgeMap>
					<xCoord>335</xCoord>
					<yCoord>247</yCoord>
					</edgeMap>
					<edgeMap>
					<xCoord>334</xCoord>
					<yCoord>246</yCoord>
					</edgeMap>
					<edgeMap>
					<xCoord>333</xCoord>
					<yCoord>246</yCoord>
					</edgeMap>
				</roi>
				<roi>
					<imageZposition>-93.25</imageZposition>
					<imageSOP_UID>1.3.6.1.4.1.14519.5.2.1.6279.6001.324843339470234604180354060182</imageSOP_UID>
					<inclusion>TRUE</inclusion>
					<edgeMap>
					<xCoord>332</xCoord>
					<yCoord>245</yCoord>
					</edgeMap>
					<edgeMap>
					<xCoord>332</xCoord>
					<yCoord>244</yCoord>
					</edgeMap>
					<edgeMap>
					<xCoord>332</xCoord>
					<yCoord>243</yCoord>
					</edgeMap>
					<edgeMap>
					<xCoord>332</xCoord>
					<yCoord>242</yCoord>
					</edgeMap>
					<edgeMap>
					<xCoord>332</xCoord>
					<yCoord>241</yCoord>
					</edgeMap>
					<edgeMap>
					<xCoord>333</xCoord>
					<yCoord>241</yCoord>
					</edgeMap>
					<edgeMap>
					<xCoord>334</xCoord>
					<yCoord>240</yCoord>
					</edgeMap>
					<edgeMap>
					<xCoord>335</xCoord>
					<yCoord>239</yCoord>
					</edgeMap>
					<edgeMap>
					<xCoord>336</xCoord>
					<yCoord>239</yCoord>
					</edgeMap>
					<edgeMap>
					<xCoord>337</xCoord>
					<yCoord>238</yCoord>
					</edgeMap>
					<edgeMap>
					<xCoord>338</xCoord>
					<yCoord>238</yCoord>
					</edgeMap>
					<edgeMap>
					<xCoord>339</xCoord>
					<yCoord>238</yCoord>
					</edgeMap>
					<edgeMap>
					<xCoord>340</xCoord>
					<yCoord>238</yCoord>
					</edgeMap>
					<edgeMap>
					<xCoord>341</xCoord>
					<yCoord>238</yCoord>
					</edgeMap>
					<edgeMap>
					<xCoord>342</xCoord>
					<yCoord>238</yCoord>
					</edgeMap>
					<edgeMap>
					<xCoord>343</xCoord>
					<yCoord>238</yCoord>
					</edgeMap>
					<edgeMap>
					<xCoord>344</xCoord>
					<yCoord>239</yCoord>
					</edgeMap>
					<edgeMap>
					<xCoord>345</xCoord>
					<yCoord>239</yCoord>
					</edgeMap>
					<edgeMap>
					<xCoord>345</xCoord>
					<yCoord>240</yCoord>
					</edgeMap>
					<edgeMap>
					<xCoord>345</xCoord>
					<yCoord>241</yCoord>
					</edgeMap>
					<edgeMap>
					<xCoord>345</xCoord>
					<yCoord>242</yCoord>
					</edgeMap>
					<edgeMap>
					<xCoord>345</xCoord>
					<yCoord>243</yCoord>
					</edgeMap>
					<edgeMap>
					<xCoord>345</xCoord>
					<yCoord>244</yCoord>
					</edgeMap>
					<edgeMap>
					<xCoord>345</xCoord>
					<yCoord>245</yCoord>
					</edgeMap>
					<edgeMap>
					<xCoord>345</xCoord>
					<yCoord>246</yCoord>
					</edgeMap>
					<edgeMap>
					<xCoord>344</xCoord>
					<yCoord>247</yCoord>
					</edgeMap>
					<edgeMap>
					<xCoord>344</xCoord>
					<yCoord>248</yCoord>
					</edgeMap>
					<edgeMap>
					<xCoord>343</xCoord>
					<yCoord>249</yCoord>
					</edgeMap>
					<edgeMap>
					<xCoord>342</xCoord>
					<yCoord>249</yCoord>
					</edgeMap>
					<edgeMap>
					<xCoord>341</xCoord>
					<yCoord>249</yCoord>
					</edgeMap>
					<edgeMap>
					<xCoord>340</xCoord>
					<yCoord>249</yCoord>
					</edgeMap>
					<edgeMap>
					<xCoord>339</xCoord>
					<yCoord>249</yCoord>
					</edgeMap>
					<edgeMap>
					<xCoord>338</xCoord>
					<yCoord>249</yCoord>
					</edgeMap>
					<edgeMap>
					<xCoord>337</xCoord>
					<yCoord>249</yCoord>
					</edgeMap>
					<edgeMap>
					<xCoord>336</xCoord>
					<yCoord>249</yCoord>
					</edgeMap>
					<edgeMap>
					<xCoord>335</xCoord>
					<yCoord>249</yCoord>
					</edgeMap>
					<edgeMap>
					<xCoord>334</xCoord>
					<yCoord>249</yCoord>
					</edgeMap>
					<edgeMap>
					<xCoord>334</xCoord>
					<yCoord>248</yCoord>
					</edgeMap>
					<edgeMap>
					<xCoord>333</xCoord>
					<yCoord>248</yCoord>
					</edgeMap>
					<edgeMap>
					<xCoord>332</xCoord>
					<yCoord>248</yCoord>
					</edgeMap>
					<edgeMap>
					<xCoord>331</xCoord>
					<yCoord>247</yCoord>
					</edgeMap>
					<edgeMap>
					<xCoord>331</xCoord>
					<yCoord>246</yCoord>
					</edgeMap>
					<edgeMap>
					<xCoord>332</xCoord>
					<yCoord>245</yCoord>
					</edgeMap>
				</roi>
				<roi>
					<imageZposition>-95.75</imageZposition>
					<imageSOP_UID>1.3.6.1.4.1.14519.5.2.1.6279.6001.456859882649418041434536136451</imageSOP_UID>
					<inclusion>TRUE</inclusion>
					<edgeMap>
					<xCoord>333</xCoord>
					<yCoord>246</yCoord>
					</edgeMap>
					<edgeMap>
					<xCoord>332</xCoord>
					<yCoord>245</yCoord>
					</edgeMap>
					<edgeMap>
					<xCoord>332</xCoord>
					<yCoord>244</yCoord>
					</edgeMap>
					<edgeMap>
					<xCoord>332</xCoord>
					<yCoord>243</yCoord>
					</edgeMap>
					<edgeMap>
					<xCoord>332</xCoord>
					<yCoord>242</yCoord>
					</edgeMap>
					<edgeMap>
					<xCoord>332</xCoord>
					<yCoord>241</yCoord>
					</edgeMap>
					<edgeMap>
					<xCoord>332</xCoord>
					<yCoord>240</yCoord>
					</edgeMap>
					<edgeMap>
					<xCoord>333</xCoord>
					<yCoord>239</yCoord>
					</edgeMap>
					<edgeMap>
					<xCoord>334</xCoord>
					<yCoord>239</yCoord>
					</edgeMap>
					<edgeMap>
					<xCoord>335</xCoord>
					<yCoord>238</yCoord>
					</edgeMap>
					<edgeMap>
					<xCoord>336</xCoord>
					<yCoord>238</yCoord>
					</edgeMap>
					<edgeMap>
					<xCoord>337</xCoord>
					<yCoord>238</yCoord>
					</edgeMap>
					<edgeMap>
					<xCoord>338</xCoord>
					<yCoord>237</yCoord>
					</edgeMap>
					<edgeMap>
					<xCoord>339</xCoord>
					<yCoord>237</yCoord>
					</edgeMap>
					<edgeMap>
					<xCoord>340</xCoord>
					<yCoord>237</yCoord>
					</edgeMap>
					<edgeMap>
					<xCoord>341</xCoord>
					<yCoord>238</yCoord>
					</edgeMap>
					<edgeMap>
					<xCoord>342</xCoord>
					<yCoord>238</yCoord>
					</edgeMap>
					<edgeMap>
					<xCoord>343</xCoord>
					<yCoord>239</yCoord>
					</edgeMap>
					<edgeMap>
					<xCoord>344</xCoord>
					<yCoord>240</yCoord>
					</edgeMap>
					<edgeMap>
					<xCoord>344</xCoord>
					<yCoord>241</yCoord>
					</edgeMap>
					<edgeMap>
					<xCoord>345</xCoord>
					<yCoord>241</yCoord>
					</edgeMap>
					<edgeMap>
					<xCoord>345</xCoord>
					<yCoord>242</yCoord>
					</edgeMap>
					<edgeMap>
					<xCoord>345</xCoord>
					<yCoord>243</yCoord>
					</edgeMap>
					<edgeMap>
					<xCoord>345</xCoord>
					<yCoord>244</yCoord>
					</edgeMap>
					<edgeMap>
					<xCoord>345</xCoord>
					<yCoord>245</yCoord>
					</edgeMap>
					<edgeMap>
					<xCoord>346</xCoord>
					<yCoord>246</yCoord>
					</edgeMap>
					<edgeMap>
					<xCoord>345</xCoord>
					<yCoord>247</yCoord>
					</edgeMap>
					<edgeMap>
					<xCoord>345</xCoord>
					<yCoord>248</yCoord>
					</edgeMap>
					<edgeMap>
					<xCoord>344</xCoord>
					<yCoord>249</yCoord>
					</edgeMap>
					<edgeMap>
					<xCoord>343</xCoord>
					<yCoord>250</yCoord>
					</edgeMap>
					<edgeMap>
					<xCoord>342</xCoord>
					<yCoord>250</yCoord>
					</edgeMap>
					<edgeMap>
					<xCoord>341</xCoord>
					<yCoord>250</yCoord>
					</edgeMap>
					<edgeMap>
					<xCoord>340</xCoord>
					<yCoord>250</yCoord>
					</edgeMap>
					<edgeMap>
					<xCoord>339</xCoord>
					<yCoord>250</yCoord>
					</edgeMap>
					<edgeMap>
					<xCoord>338</xCoord>
					<yCoord>250</yCoord>
					</edgeMap>
					<edgeMap>
					<xCoord>337</xCoord>
					<yCoord>250</yCoord>
					</edgeMap>
					<edgeMap>
					<xCoord>336</xCoord>
					<yCoord>250</yCoord>
					</edgeMap>
					<edgeMap>
					<xCoord>335</xCoord>
					<yCoord>250</yCoord>
					</edgeMap>
					<edgeMap>
					<xCoord>334</xCoord>
					<yCoord>250</yCoord>
					</edgeMap>
					<edgeMap>
					<xCoord>333</xCoord>
					<yCoord>249</yCoord>
					</edgeMap>
					<edgeMap>
					<xCoord>333</xCoord>
					<yCoord>248</yCoord>
					</edgeMap>
					<edgeMap>
					<xCoord>333</xCoord>
					<yCoord>247</yCoord>
					</edgeMap>
					<edgeMap>
					<xCoord>333</xCoord>
					<yCoord>246</yCoord>
					</edgeMap>
				</roi>
				<roi>
					<imageZposition>-98.25</imageZposition>
					<imageSOP_UID>1.3.6.1.4.1.14519.5.2.1.6279.6001.811992400988182633670986239975</imageSOP_UID>
					<inclusion>TRUE</inclusion>
					<edgeMap>
					<xCoord>332</xCoord>
					<yCoord>244</yCoord>
					</edgeMap>
					<edgeMap>
					<xCoord>332</xCoord>
					<yCoord>243</yCoord>
					</edgeMap>
					<edgeMap>
					<xCoord>332</xCoord>
					<yCoord>242</yCoord>
					</edgeMap>
					<edgeMap>
					<xCoord>332</xCoord>
					<yCoord>241</yCoord>
					</edgeMap>
					<edgeMap>
					<xCoord>332</xCoord>
					<yCoord>240</yCoord>
					</edgeMap>
					<edgeMap>
					<xCoord>332</xCoord>
					<yCoord>239</yCoord>
					</edgeMap>
					<edgeMap>
					<xCoord>333</xCoord>
					<yCoord>238</yCoord>
					</edgeMap>
					<edgeMap>
					<xCoord>334</xCoord>
					<yCoord>238</yCoord>
					</edgeMap>
					<edgeMap>
					<xCoord>335</xCoord>
					<yCoord>237</yCoord>
					</edgeMap>
					<edgeMap>
					<xCoord>336</xCoord>
					<yCoord>237</yCoord>
					</edgeMap>
					<edgeMap>
					<xCoord>337</xCoord>
					<yCoord>237</yCoord>
					</edgeMap>
					<edgeMap>
					<xCoord>338</xCoord>
					<yCoord>237</yCoord>
					</edgeMap>
					<edgeMap>
					<xCoord>339</xCoord>
					<yCoord>237</yCoord>
					</edgeMap>
					<edgeMap>
					<xCoord>340</xCoord>
					<yCoord>238</yCoord>
					</edgeMap>
					<edgeMap>
					<xCoord>341</xCoord>
					<yCoord>239</yCoord>
					</edgeMap>
					<edgeMap>
					<xCoord>342</xCoord>
					<yCoord>239</yCoord>
					</edgeMap>
					<edgeMap>
					<xCoord>343</xCoord>
					<yCoord>239</yCoord>
					</edgeMap>
					<edgeMap>
					<xCoord>344</xCoord>
					<yCoord>239</yCoord>
					</edgeMap>
					<edgeMap>
					<xCoord>345</xCoord>
					<yCoord>240</yCoord>
					</edgeMap>
					<edgeMap>
					<xCoord>346</xCoord>
					<yCoord>240</yCoord>
					</edgeMap>
					<edgeMap>
					<xCoord>346</xCoord>
					<yCoord>241</yCoord>
					</edgeMap>
					<edgeMap>
					<xCoord>346</xCoord>
					<yCoord>242</yCoord>
					</edgeMap>
					<edgeMap>
					<xCoord>346</xCoord>
					<yCoord>243</yCoord>
					</edgeMap>
					<edgeMap>
					<xCoord>346</xCoord>
					<yCoord>244</yCoord>
					</edgeMap>
					<edgeMap>
					<xCoord>346</xCoord>
					<yCoord>245</yCoord>
					</edgeMap>
					<edgeMap>
					<xCoord>346</xCoord>
					<yCoord>246</yCoord>
					</edgeMap>
					<edgeMap>
					<xCoord>345</xCoord>
					<yCoord>247</yCoord>
					</edgeMap>
					<edgeMap>
					<xCoord>345</xCoord>
					<yCoord>248</yCoord>
					</edgeMap>
					<edgeMap>
					<xCoord>344</xCoord>
					<yCoord>249</yCoord>
					</edgeMap>
					<edgeMap>
					<xCoord>343</xCoord>
					<yCoord>249</yCoord>
					</edgeMap>
					<edgeMap>
					<xCoord>342</xCoord>
					<yCoord>250</yCoord>
					</edgeMap>
					<edgeMap>
					<xCoord>341</xCoord>
					<yCoord>250</yCoord>
					</edgeMap>
					<edgeMap>
					<xCoord>340</xCoord>
					<yCoord>250</yCoord>
					</edgeMap>
					<edgeMap>
					<xCoord>339</xCoord>
					<yCoord>250</yCoord>
					</edgeMap>
					<edgeMap>
					<xCoord>338</xCoord>
					<yCoord>250</yCoord>
					</edgeMap>
					<edgeMap>
					<xCoord>338</xCoord>
					<yCoord>249</yCoord>
					</edgeMap>
					<edgeMap>
					<xCoord>337</xCoord>
					<yCoord>249</yCoord>
					</edgeMap>
					<edgeMap>
					<xCoord>336</xCoord>
					<yCoord>249</yCoord>
					</edgeMap>
					<edgeMap>
					<xCoord>335</xCoord>
					<yCoord>249</yCoord>
					</edgeMap>
					<edgeMap>
					<xCoord>334</xCoord>
					<yCoord>249</yCoord>
					</edgeMap>
					<edgeMap>
					<xCoord>333</xCoord>
					<yCoord>248</yCoord>
					</edgeMap>
					<edgeMap>
					<xCoord>333</xCoord>
					<yCoord>247</yCoord>
					</edgeMap>
					<edgeMap>
					<xCoord>332</xCoord>
					<yCoord>246</yCoord>
					</edgeMap>
					<edgeMap>
					<xCoord>332</xCoord>
					<yCoord>245</yCoord>
					</edgeMap>
					<edgeMap>
					<xCoord>332</xCoord>
					<yCoord>244</yCoord>
					</edgeMap>
				</roi>
				<roi>
					<imageZposition>-100.75</imageZposition>
					<imageSOP_UID>1.3.6.1.4.1.14519.5.2.1.6279.6001.217759301540847470067909144638</imageSOP_UID>
					<inclusion>TRUE</inclusion>
					<edgeMap>
					<xCoord>333</xCoord>
					<yCoord>244</yCoord>
					</edgeMap>
					<edgeMap>
					<xCoord>332</xCoord>
					<yCoord>243</yCoord>
					</edgeMap>
					<edgeMap>
					<xCoord>332</xCoord>
					<yCoord>242</yCoord>
					</edgeMap>
					<edgeMap>
					<xCoord>332</xCoord>
					<yCoord>241</yCoord>
					</edgeMap>
					<edgeMap>
					<xCoord>332</xCoord>
					<yCoord>240</yCoord>
					</edgeMap>
					<edgeMap>
					<xCoord>333</xCoord>
					<yCoord>239</yCoord>
					</edgeMap>
					<edgeMap>
					<xCoord>334</xCoord>
					<yCoord>238</yCoord>
					</edgeMap>
					<edgeMap>
					<xCoord>334</xCoord>
					<yCoord>237</yCoord>
					</edgeMap>
					<edgeMap>
					<xCoord>334</xCoord>
					<yCoord>236</yCoord>
					</edgeMap>
					<edgeMap>
					<xCoord>334</xCoord>
					<yCoord>235</yCoord>
					</edgeMap>
					<edgeMap>
					<xCoord>334</xCoord>
					<yCoord>234</yCoord>
					</edgeMap>
					<edgeMap>
					<xCoord>335</xCoord>
					<yCoord>234</yCoord>
					</edgeMap>
					<edgeMap>
					<xCoord>336</xCoord>
					<yCoord>234</yCoord>
					</edgeMap>
					<edgeMap>
					<xCoord>337</xCoord>
					<yCoord>235</yCoord>
					</edgeMap>
					<edgeMap>
					<xCoord>337</xCoord>
					<yCoord>236</yCoord>
					</edgeMap>
					<edgeMap>
					<xCoord>338</xCoord>
					<yCoord>237</yCoord>
					</edgeMap>
					<edgeMap>
					<xCoord>338</xCoord>
					<yCoord>238</yCoord>
					</edgeMap>
					<edgeMap>
					<xCoord>338</xCoord>
					<yCoord>239</yCoord>
					</edgeMap>
					<edgeMap>
					<xCoord>339</xCoord>
					<yCoord>240</yCoord>
					</edgeMap>
					<edgeMap>
					<xCoord>339</xCoord>
					<yCoord>241</yCoord>
					</edgeMap>
					<edgeMap>
					<xCoord>340</xCoord>
					<yCoord>242</yCoord>
					</edgeMap>
					<edgeMap>
					<xCoord>340</xCoord>
					<yCoord>243</yCoord>
					</edgeMap>
					<edgeMap>
					<xCoord>341</xCoord>
					<yCoord>243</yCoord>
					</edgeMap>
					<edgeMap>
					<xCoord>341</xCoord>
					<yCoord>244</yCoord>
					</edgeMap>
					<edgeMap>
					<xCoord>341</xCoord>
					<yCoord>245</yCoord>
					</edgeMap>
					<edgeMap>
					<xCoord>341</xCoord>
					<yCoord>246</yCoord>
					</edgeMap>
					<edgeMap>
					<xCoord>342</xCoord>
					<yCoord>247</yCoord>
					</edgeMap>
					<edgeMap>
					<xCoord>342</xCoord>
					<yCoord>248</yCoord>
					</edgeMap>
					<edgeMap>
					<xCoord>341</xCoord>
					<yCoord>249</yCoord>
					</edgeMap>
					<edgeMap>
					<xCoord>340</xCoord>
					<yCoord>249</yCoord>
					</edgeMap>
					<edgeMap>
					<xCoord>339</xCoord>
					<yCoord>250</yCoord>
					</edgeMap>
					<edgeMap>
					<xCoord>338</xCoord>
					<yCoord>250</yCoord>
					</edgeMap>
					<edgeMap>
					<xCoord>337</xCoord>
					<yCoord>249</yCoord>
					</edgeMap>
					<edgeMap>
					<xCoord>336</xCoord>
					<yCoord>249</yCoord>
					</edgeMap>
					<edgeMap>
					<xCoord>336</xCoord>
					<yCoord>248</yCoord>
					</edgeMap>
					<edgeMap>
					<xCoord>335</xCoord>
					<yCoord>248</yCoord>
					</edgeMap>
					<edgeMap>
					<xCoord>334</xCoord>
					<yCoord>248</yCoord>
					</edgeMap>
					<edgeMap>
					<xCoord>334</xCoord>
					<yCoord>247</yCoord>
					</edgeMap>
					<edgeMap>
					<xCoord>333</xCoord>
					<yCoord>246</yCoord>
					</edgeMap>
					<edgeMap>
					<xCoord>333</xCoord>
					<yCoord>245</yCoord>
					</edgeMap>
					<edgeMap>
					<xCoord>333</xCoord>
					<yCoord>244</yCoord>
					</edgeMap>
				</roi>
				<roi>
					<imageZposition>-103.25</imageZposition>
					<imageSOP_UID>1.3.6.1.4.1.14519.5.2.1.6279.6001.468800309648662289268573465848</imageSOP_UID>
					<inclusion>TRUE</inclusion>
					<edgeMap>
					<xCoord>332</xCoord>
					<yCoord>244</yCoord>
					</edgeMap>
					<edgeMap>
					<xCoord>332</xCoord>
					<yCoord>243</yCoord>
					</edgeMap>
					<edgeMap>
					<xCoord>332</xCoord>
					<yCoord>242</yCoord>
					</edgeMap>
					<edgeMap>
					<xCoord>332</xCoord>
					<yCoord>241</yCoord>
					</edgeMap>
					<edgeMap>
					<xCoord>332</xCoord>
					<yCoord>240</yCoord>
					</edgeMap>
					<edgeMap>
					<xCoord>333</xCoord>
					<yCoord>239</yCoord>
					</edgeMap>
					<edgeMap>
					<xCoord>334</xCoord>
					<yCoord>238</yCoord>
					</edgeMap>
					<edgeMap>
					<xCoord>335</xCoord>
					<yCoord>237</yCoord>
					</edgeMap>
					<edgeMap>
					<xCoord>336</xCoord>
					<yCoord>236</yCoord>
					</edgeMap>
					<edgeMap>
					<xCoord>337</xCoord>
					<yCoord>236</yCoord>
					</edgeMap>
					<edgeMap>
					<xCoord>338</xCoord>
					<yCoord>237</yCoord>
					</edgeMap>
					<edgeMap>
					<xCoord>339</xCoord>
					<yCoord>238</yCoord>
					</edgeMap>
					<edgeMap>
					<xCoord>339</xCoord>
					<yCoord>239</yCoord>
					</edgeMap>
					<edgeMap>
					<xCoord>340</xCoord>
					<yCoord>240</yCoord>
					</edgeMap>
					<edgeMap>
					<xCoord>340</xCoord>
					<yCoord>241</yCoord>
					</edgeMap>
					<edgeMap>
					<xCoord>341</xCoord>
					<yCoord>242</yCoord>
					</edgeMap>
					<edgeMap>
					<xCoord>341</xCoord>
					<yCoord>243</yCoord>
					</edgeMap>
					<edgeMap>
					<xCoord>341</xCoord>
					<yCoord>244</yCoord>
					</edgeMap>
					<edgeMap>
					<xCoord>341</xCoord>
					<yCoord>245</yCoord>
					</edgeMap>
					<edgeMap>
					<xCoord>341</xCoord>
					<yCoord>246</yCoord>
					</edgeMap>
					<edgeMap>
					<xCoord>341</xCoord>
					<yCoord>247</yCoord>
					</edgeMap>
					<edgeMap>
					<xCoord>340</xCoord>
					<yCoord>247</yCoord>
					</edgeMap>
					<edgeMap>
					<xCoord>339</xCoord>
					<yCoord>248</yCoord>
					</edgeMap>
					<edgeMap>
					<xCoord>338</xCoord>
					<yCoord>249</yCoord>
					</edgeMap>
					<edgeMap>
					<xCoord>337</xCoord>
					<yCoord>250</yCoord>
					</edgeMap>
					<edgeMap>
					<xCoord>336</xCoord>
					<yCoord>250</yCoord>
					</edgeMap>
					<edgeMap>
					<xCoord>335</xCoord>
					<yCoord>250</yCoord>
					</edgeMap>
					<edgeMap>
					<xCoord>334</xCoord>
					<yCoord>249</yCoord>
					</edgeMap>
					<edgeMap>
					<xCoord>333</xCoord>
					<yCoord>248</yCoord>
					</edgeMap>
					<edgeMap>
					<xCoord>333</xCoord>
					<yCoord>247</yCoord>
					</edgeMap>
					<edgeMap>
					<xCoord>332</xCoord>
					<yCoord>247</yCoord>
					</edgeMap>
					<edgeMap>
					<xCoord>332</xCoord>
					<yCoord>246</yCoord>
					</edgeMap>
					<edgeMap>
					<xCoord>332</xCoord>
					<yCoord>245</yCoord>
					</edgeMap>
					<edgeMap>
					<xCoord>332</xCoord>
					<yCoord>244</yCoord>
					</edgeMap>
				</roi>
			</unblindedReadNodule>
			<unblindedReadNodule>
				<noduleID>6</noduleID>
				<roi>
					<imageZposition>-230.75</imageZposition>
					<imageSOP_UID>1.3.6.1.4.1.14519.5.2.1.6279.6001.279097872733846979623123284821</imageSOP_UID>
					<inclusion>TRUE</inclusion>
					<edgeMap>
					<xCoord>100</xCoord>
					<yCoord>293</yCoord>
					</edgeMap>
				</roi>
			</unblindedReadNodule>
			<unblindedReadNodule>
				<noduleID>7</noduleID>
				<roi>
					<imageZposition>-235.75</imageZposition>
					<imageSOP_UID>1.3.6.1.4.1.14519.5.2.1.6279.6001.256138240330973622647213479014</imageSOP_UID>
					<inclusion>TRUE</inclusion>
					<edgeMap>
					<xCoord>321</xCoord>
					<yCoord>384</yCoord>
					</edgeMap>
				</roi>
			</unblindedReadNodule>
			<unblindedReadNodule>
				<noduleID>8</noduleID>
				<roi>
					<imageZposition>-80.75</imageZposition>
					<imageSOP_UID>1.3.6.1.4.1.14519.5.2.1.6279.6001.134828300750746105733405131943</imageSOP_UID>
					<inclusion>TRUE</inclusion>
					<edgeMap>
					<xCoord>363</xCoord>
					<yCoord>253</yCoord>
					</edgeMap>
				</roi>
			</unblindedReadNodule>
			<unblindedReadNodule>
				<noduleID>9</noduleID>
				<roi>
					<imageZposition>-205.75</imageZposition>
					<imageSOP_UID>1.3.6.1.4.1.14519.5.2.1.6279.6001.221131097335274856099544929010</imageSOP_UID>
					<inclusion>TRUE</inclusion>
					<edgeMap>
					<xCoord>378</xCoord>
					<yCoord>352</yCoord>
					</edgeMap>
				</roi>
			</unblindedReadNodule>
			<nonNodule>
				<nonNoduleID>2</nonNoduleID>
				<imageZposition>-163.25</imageZposition>
				<imageSOP_UID>1.3.6.1.4.1.14519.5.2.1.6279.6001.102674383176556881628964038940</imageSOP_UID>
				<locus>
					<xCoord>107</xCoord>
					<yCoord>267</yCoord>
				</locus>
			</nonNodule>
			<nonNodule>
				<nonNoduleID>3</nonNoduleID>
				<imageZposition>-140.75</imageZposition>
				<imageSOP_UID>1.3.6.1.4.1.14519.5.2.1.6279.6001.143867962541104914680630516275</imageSOP_UID>
				<locus>
					<xCoord>355</xCoord>
					<yCoord>328</yCoord>
				</locus>
			</nonNodule>
	</readingSession>
</LidcReadMessage>
