# Supplementary material for: An improved V-Net lung nodule segmentation model based on pixel threshold separation and attention mechanism
Source: Sci Rep. 2024 Feb 27;14:4743. doi: 10.1038/s41598-024-55178-3 (PMC10899216; doi:10.1038/s41598-024-55178-3)
Supplement: Supplementary file 1 — Supplementary Information 1. [file 41598_2024_55178_MOESM1_ESM.zip › lidc-xml-only/tcia-lidc-xml/185/169.xml]

<?xml version="1.0" encoding="UTF-8"?>
<LidcReadMessage uid="1.3.6.1.4.1.14519.5.2.1.6279.6001.1307390693541.0" xmlns="http://www.nih.gov" xmlns:xsi="http://www.w3.org/2001/XMLSchema-instance" xsi:schemaLocation="http://www.nih.gov  http://troll.rad.med.umich.edu/lidc/LidcReadMessage.xsd">
<ResponseHeader>
<Version>1.8.1</Version>
<MessageId>-430207690</MessageId>
<DateRequest>2008-05-30</DateRequest>
<TimeRequest>12:00:10</TimeRequest>
<RequestingSite>removed</RequestingSite>
<ServicingSite>removed</ServicingSite>
<TaskDescription>Second unblinded read</TaskDescription>
<CtImageFile>removed</CtImageFile>
<SeriesInstanceUid>1.3.6.1.4.1.14519.5.2.1.6279.6001.126631670596873065041988320084</SeriesInstanceUid>
<DateService>2009-03-20</DateService>
<TimeService>06:49:25</TimeService>
<ResponseDescription>1 - Reading complete</ResponseDescription>
<StudyInstanceUID>1.3.6.1.4.1.14519.5.2.1.6279.6001.305234403531996676303325051420</StudyInstanceUID></ResponseHeader>
<readingSession>
    <annotationVersion>3.12</annotationVersion>
    <servicingRadiologistID>1904650591</servicingRadiologistID>
    <unblindedReadNodule>
      <noduleID>Nodule 002</noduleID>
      <characteristics>
        <subtlety>3</subtlety>
        <internalStructure>1</internalStructure>
        <calcification>6</calcification>
        <sphericity>3</sphericity>
        <margin>5</margin>
        <lobulation>1</lobulation>
        <spiculation>1</spiculation>
        <texture>5</texture>
        <malignancy>1</malignancy>
      </characteristics>
      <roi>
        <imageZposition>-253.250000 </imageZposition>
        <imageSOP_UID>1.3.6.1.4.1.14519.5.2.1.6279.6001.234788270446867457982137526080</imageSOP_UID>
        <inclusion>TRUE</inclusion>
        <edgeMap>
          <xCoord>349</xCoord>
          <yCoord>226</yCoord>
        </edgeMap>
        <edgeMap>
          <xCoord>348</xCoord>
          <yCoord>227</yCoord>
        </edgeMap>
        <edgeMap>
          <xCoord>347</xCoord>
          <yCoord>227</yCoord>
        </edgeMap>
        <edgeMap>
          <xCoord>346</xCoord>
          <yCoord>228</yCoord>
        </edgeMap>
        <edgeMap>
          <xCoord>345</xCoord>
          <yCoord>229</yCoord>
        </edgeMap>
        <edgeMap>
          <xCoord>344</xCoord>
          <yCoord>230</yCoord>
        </edgeMap>
        <edgeMap>
          <xCoord>343</xCoord>
          <yCoord>231</yCoord>
        </edgeMap>
        <edgeMap>
          <xCoord>344</xCoord>
          <yCoord>232</yCoord>
        </edgeMap>
        <edgeMap>
          <xCoord>345</xCoord>
          <yCoord>232</yCoord>
        </edgeMap>
        <edgeMap>
          <xCoord>346</xCoord>
          <yCoord>232</yCoord>
        </edgeMap>
        <edgeMap>
          <xCoord>347</xCoord>
          <yCoord>233</yCoord>
        </edgeMap>
        <edgeMap>
          <xCoord>348</xCoord>
          <yCoord>233</yCoord>
        </edgeMap>
        <edgeMap>
          <xCoord>349</xCoord>
          <yCoord>233</yCoord>
        </edgeMap>
        <edgeMap>
          <xCoord>350</xCoord>
          <yCoord>232</yCoord>
        </edgeMap>
        <edgeMap>
          <xCoord>351</xCoord>
          <yCoord>231</yCoord>
        </edgeMap>
        <edgeMap>
          <xCoord>352</xCoord>
          <yCoord>231</yCoord>
        </edgeMap>
        <edgeMap>
          <xCoord>353</xCoord>
          <yCoord>230</yCoord>
        </edgeMap>
        <edgeMap>
          <xCoord>353</xCoord>
          <yCoord>229</yCoord>
        </edgeMap>
        <edgeMap>
          <xCoord>353</xCoord>
          <yCoord>228</yCoord>
        </edgeMap>
        <edgeMap>
          <xCoord>352</xCoord>
          <yCoord>227</yCoord>
        </edgeMap>
        <edgeMap>
          <xCoord>351</xCoord>
          <yCoord>226</yCoord>
        </edgeMap>
        <edgeMap>
          <xCoord>350</xCoord>
          <yCoord>226</yCoord>
        </edgeMap>
        <edgeMap>
          <xCoord>349</xCoord>
          <yCoord>226</yCoord>
        </edgeMap>
      </roi>
      <roi>
        <imageZposition>-252.000000 </imageZposition>
        <imageSOP_UID>1.3.6.1.4.1.14519.5.2.1.6279.6001.159493337719929800504480744044</imageSOP_UID>
        <inclusion>TRUE</inclusion>
        <edgeMap>
          <xCoord>346</xCoord>
          <yCoord>227</yCoord>
        </edgeMap>
        <edgeMap>
          <xCoord>345</xCoord>
          <yCoord>228</yCoord>
        </edgeMap>
        <edgeMap>
          <xCoord>344</xCoord>
          <yCoord>229</yCoord>
        </edgeMap>
        <edgeMap>
          <xCoord>343</xCoord>
          <yCoord>230</yCoord>
        </edgeMap>
        <edgeMap>
          <xCoord>343</xCoord>
          <yCoord>231</yCoord>
        </edgeMap>
        <edgeMap>
          <xCoord>343</xCoord>
          <yCoord>232</yCoord>
        </edgeMap>
        <edgeMap>
          <xCoord>343</xCoord>
          <yCoord>233</yCoord>
        </edgeMap>
        <edgeMap>
          <xCoord>343</xCoord>
          <yCoord>234</yCoord>
        </edgeMap>
        <edgeMap>
          <xCoord>344</xCoord>
          <yCoord>235</yCoord>
        </edgeMap>
        <edgeMap>
          <xCoord>345</xCoord>
          <yCoord>234</yCoord>
        </edgeMap>
        <edgeMap>
          <xCoord>346</xCoord>
          <yCoord>234</yCoord>
        </edgeMap>
        <edgeMap>
          <xCoord>347</xCoord>
          <yCoord>234</yCoord>
        </edgeMap>
        <edgeMap>
          <xCoord>348</xCoord>
          <yCoord>234</yCoord>
        </edgeMap>
        <edgeMap>
          <xCoord>349</xCoord>
          <yCoord>233</yCoord>
        </edgeMap>
        <edgeMap>
          <xCoord>350</xCoord>
          <yCoord>233</yCoord>
        </edgeMap>
        <edgeMap>
          <xCoord>351</xCoord>
          <yCoord>232</yCoord>
        </edgeMap>
        <edgeMap>
          <xCoord>352</xCoord>
          <yCoord>231</yCoord>
        </edgeMap>
        <edgeMap>
          <xCoord>353</xCoord>
          <yCoord>230</yCoord>
        </edgeMap>
        <edgeMap>
          <xCoord>354</xCoord>
          <yCoord>229</yCoord>
        </edgeMap>
        <edgeMap>
          <xCoord>353</xCoord>
          <yCoord>228</yCoord>
        </edgeMap>
        <edgeMap>
          <xCoord>352</xCoord>
          <yCoord>227</yCoord>
        </edgeMap>
        <edgeMap>
          <xCoord>351</xCoord>
          <yCoord>227</yCoord>
        </edgeMap>
        <edgeMap>
          <xCoord>350</xCoord>
          <yCoord>227</yCoord>
        </edgeMap>
        <edgeMap>
          <xCoord>349</xCoord>
          <yCoord>227</yCoord>
        </edgeMap>
        <edgeMap>
          <xCoord>348</xCoord>
          <yCoord>227</yCoord>
        </edgeMap>
        <edgeMap>
          <xCoord>347</xCoord>
          <yCoord>227</yCoord>
        </edgeMap>
        <edgeMap>
          <xCoord>346</xCoord>
          <yCoord>227</yCoord>
        </edgeMap>
      </roi>
      <roi>
        <imageZposition>-250.750000 </imageZposition>
        <imageSOP_UID>1.3.6.1.4.1.14519.5.2.1.6279.6001.142622030102100814746543945541</imageSOP_UID>
        <inclusion>TRUE</inclusion>
        <edgeMap>
          <xCoord>348</xCoord>
          <yCoord>227</yCoord>
        </edgeMap>
        <edgeMap>
          <xCoord>347</xCoord>
          <yCoord>228</yCoord>
        </edgeMap>
        <edgeMap>
          <xCoord>346</xCoord>
          <yCoord>229</yCoord>
        </edgeMap>
        <edgeMap>
          <xCoord>345</xCoord>
          <yCoord>230</yCoord>
        </edgeMap>
        <edgeMap>
          <xCoord>344</xCoord>
          <yCoord>231</yCoord>
        </edgeMap>
        <edgeMap>
          <xCoord>343</xCoord>
          <yCoord>232</yCoord>
        </edgeMap>
        <edgeMap>
          <xCoord>342</xCoord>
          <yCoord>233</yCoord>
        </edgeMap>
        <edgeMap>
          <xCoord>341</xCoord>
          <yCoord>234</yCoord>
        </edgeMap>
        <edgeMap>
          <xCoord>341</xCoord>
          <yCoord>235</yCoord>
        </edgeMap>
        <edgeMap>
          <xCoord>342</xCoord>
          <yCoord>236</yCoord>
        </edgeMap>
        <edgeMap>
          <xCoord>343</xCoord>
          <yCoord>236</yCoord>
        </edgeMap>
        <edgeMap>
          <xCoord>344</xCoord>
          <yCoord>237</yCoord>
        </edgeMap>
        <edgeMap>
          <xCoord>345</xCoord>
          <yCoord>236</yCoord>
        </edgeMap>
        <edgeMap>
          <xCoord>346</xCoord>
          <yCoord>236</yCoord>
        </edgeMap>
        <edgeMap>
          <xCoord>347</xCoord>
          <yCoord>235</yCoord>
        </edgeMap>
        <edgeMap>
          <xCoord>348</xCoord>
          <yCoord>235</yCoord>
        </edgeMap>
        <edgeMap>
          <xCoord>349</xCoord>
          <yCoord>235</yCoord>
        </edgeMap>
        <edgeMap>
          <xCoord>350</xCoord>
          <yCoord>234</yCoord>
        </edgeMap>
        <edgeMap>
          <xCoord>351</xCoord>
          <yCoord>234</yCoord>
        </edgeMap>
        <edgeMap>
          <xCoord>352</xCoord>
          <yCoord>233</yCoord>
        </edgeMap>
        <edgeMap>
          <xCoord>353</xCoord>
          <yCoord>233</yCoord>
        </edgeMap>
        <edgeMap>
          <xCoord>354</xCoord>
          <yCoord>232</yCoord>
        </edgeMap>
        <edgeMap>
          <xCoord>355</xCoord>
          <yCoord>231</yCoord>
        </edgeMap>
        <edgeMap>
          <xCoord>355</xCoord>
          <yCoord>230</yCoord>
        </edgeMap>
        <edgeMap>
          <xCoord>354</xCoord>
          <yCoord>229</yCoord>
        </edgeMap>
        <edgeMap>
          <xCoord>353</xCoord>
          <yCoord>228</yCoord>
        </edgeMap>
        <edgeMap>
          <xCoord>352</xCoord>
          <yCoord>227</yCoord>
        </edgeMap>
        <edgeMap>
          <xCoord>351</xCoord>
          <yCoord>227</yCoord>
        </edgeMap>
        <edgeMap>
          <xCoord>350</xCoord>
          <yCoord>227</yCoord>
        </edgeMap>
        <edgeMap>
          <xCoord>349</xCoord>
          <yCoord>227</yCoord>
        </edgeMap>
        <edgeMap>
          <xCoord>348</xCoord>
          <yCoord>227</yCoord>
        </edgeMap>
      </roi>
      <roi>
        <imageZposition>-249.500000 </imageZposition>
        <imageSOP_UID>1.3.6.1.4.1.14519.5.2.1.6279.6001.289533752147387201732106711501</imageSOP_UID>
        <inclusion>TRUE</inclusion>
        <edgeMap>
          <xCoord>349</xCoord>
          <yCoord>227</yCoord>
        </edgeMap>
        <edgeMap>
          <xCoord>348</xCoord>
          <yCoord>228</yCoord>
        </edgeMap>
        <edgeMap>
          <xCoord>347</xCoord>
          <yCoord>228</yCoord>
        </edgeMap>
        <edgeMap>
          <xCoord>346</xCoord>
          <yCoord>229</yCoord>
        </edgeMap>
        <edgeMap>
          <xCoord>345</xCoord>
          <yCoord>229</yCoord>
        </edgeMap>
        <edgeMap>
          <xCoord>344</xCoord>
          <yCoord>230</yCoord>
        </edgeMap>
        <edgeMap>
          <xCoord>343</xCoord>
          <yCoord>231</yCoord>
        </edgeMap>
        <edgeMap>
          <xCoord>342</xCoord>
          <yCoord>232</yCoord>
        </edgeMap>
        <edgeMap>
          <xCoord>342</xCoord>
          <yCoord>233</yCoord>
        </edgeMap>
        <edgeMap>
          <xCoord>342</xCoord>
          <yCoord>234</yCoord>
        </edgeMap>
        <edgeMap>
          <xCoord>342</xCoord>
          <yCoord>235</yCoord>
        </edgeMap>
        <edgeMap>
          <xCoord>342</xCoord>
          <yCoord>236</yCoord>
        </edgeMap>
        <edgeMap>
          <xCoord>342</xCoord>
          <yCoord>237</yCoord>
        </edgeMap>
        <edgeMap>
          <xCoord>342</xCoord>
          <yCoord>238</yCoord>
        </edgeMap>
        <edgeMap>
          <xCoord>343</xCoord>
          <yCoord>239</yCoord>
        </edgeMap>
        <edgeMap>
          <xCoord>344</xCoord>
          <yCoord>238</yCoord>
        </edgeMap>
        <edgeMap>
          <xCoord>345</xCoord>
          <yCoord>238</yCoord>
        </edgeMap>
        <edgeMap>
          <xCoord>346</xCoord>
          <yCoord>237</yCoord>
        </edgeMap>
        <edgeMap>
          <xCoord>347</xCoord>
          <yCoord>237</yCoord>
        </edgeMap>
        <edgeMap>
          <xCoord>348</xCoord>
          <yCoord>237</yCoord>
        </edgeMap>
        <edgeMap>
          <xCoord>349</xCoord>
          <yCoord>236</yCoord>
        </edgeMap>
        <edgeMap>
          <xCoord>350</xCoord>
          <yCoord>236</yCoord>
        </edgeMap>
        <edgeMap>
          <xCoord>351</xCoord>
          <yCoord>235</yCoord>
        </edgeMap>
        <edgeMap>
          <xCoord>352</xCoord>
          <yCoord>235</yCoord>
        </edgeMap>
        <edgeMap>
          <xCoord>353</xCoord>
          <yCoord>234</yCoord>
        </edgeMap>
        <edgeMap>
          <xCoord>354</xCoord>
          <yCoord>233</yCoord>
        </edgeMap>
        <edgeMap>
          <xCoord>354</xCoord>
          <yCoord>232</yCoord>
        </edgeMap>
        <edgeMap>
          <xCoord>355</xCoord>
          <yCoord>231</yCoord>
        </edgeMap>
        <edgeMap>
          <xCoord>354</xCoord>
          <yCoord>230</yCoord>
        </edgeMap>
        <edgeMap>
          <xCoord>353</xCoord>
          <yCoord>229</yCoord>
        </edgeMap>
        <edgeMap>
          <xCoord>352</xCoord>
          <yCoord>228</yCoord>
        </edgeMap>
        <edgeMap>
          <xCoord>351</xCoord>
          <yCoord>227</yCoord>
        </edgeMap>
        <edgeMap>
          <xCoord>350</xCoord>
          <yCoord>227</yCoord>
        </edgeMap>
        <edgeMap>
          <xCoord>349</xCoord>
          <yCoord>227</yCoord>
        </edgeMap>
      </roi>
      <roi>
        <imageZposition>-248.250000 </imageZposition>
        <imageSOP_UID>1.3.6.1.4.1.14519.5.2.1.6279.6001.311875203203095958221891306813</imageSOP_UID>
        <inclusion>TRUE</inclusion>
        <edgeMap>
          <xCoord>348</xCoord>
          <yCoord>228</yCoord>
        </edgeMap>
        <edgeMap>
          <xCoord>347</xCoord>
          <yCoord>229</yCoord>
        </edgeMap>
        <edgeMap>
          <xCoord>346</xCoord>
          <yCoord>230</yCoord>
        </edgeMap>
        <edgeMap>
          <xCoord>345</xCoord>
          <yCoord>231</yCoord>
        </edgeMap>
        <edgeMap>
          <xCoord>345</xCoord>
          <yCoord>232</yCoord>
        </edgeMap>
        <edgeMap>
          <xCoord>344</xCoord>
          <yCoord>232</yCoord>
        </edgeMap>
        <edgeMap>
          <xCoord>343</xCoord>
          <yCoord>233</yCoord>
        </edgeMap>
        <edgeMap>
          <xCoord>342</xCoord>
          <yCoord>234</yCoord>
        </edgeMap>
        <edgeMap>
          <xCoord>342</xCoord>
          <yCoord>235</yCoord>
        </edgeMap>
        <edgeMap>
          <xCoord>342</xCoord>
          <yCoord>236</yCoord>
        </edgeMap>
        <edgeMap>
          <xCoord>342</xCoord>
          <yCoord>237</yCoord>
        </edgeMap>
        <edgeMap>
          <xCoord>343</xCoord>
          <yCoord>238</yCoord>
        </edgeMap>
        <edgeMap>
          <xCoord>344</xCoord>
          <yCoord>238</yCoord>
        </edgeMap>
        <edgeMap>
          <xCoord>345</xCoord>
          <yCoord>238</yCoord>
        </edgeMap>
        <edgeMap>
          <xCoord>346</xCoord>
          <yCoord>238</yCoord>
        </edgeMap>
        <edgeMap>
          <xCoord>347</xCoord>
          <yCoord>238</yCoord>
        </edgeMap>
        <edgeMap>
          <xCoord>348</xCoord>
          <yCoord>238</yCoord>
        </edgeMap>
        <edgeMap>
          <xCoord>349</xCoord>
          <yCoord>237</yCoord>
        </edgeMap>
        <edgeMap>
          <xCoord>350</xCoord>
          <yCoord>237</yCoord>
        </edgeMap>
        <edgeMap>
          <xCoord>351</xCoord>
          <yCoord>236</yCoord>
        </edgeMap>
        <edgeMap>
          <xCoord>352</xCoord>
          <yCoord>235</yCoord>
        </edgeMap>
        <edgeMap>
          <xCoord>353</xCoord>
          <yCoord>234</yCoord>
        </edgeMap>
        <edgeMap>
          <xCoord>353</xCoord>
          <yCoord>233</yCoord>
        </edgeMap>
        <edgeMap>
          <xCoord>353</xCoord>
          <yCoord>232</yCoord>
        </edgeMap>
        <edgeMap>
          <xCoord>353</xCoord>
          <yCoord>231</yCoord>
        </edgeMap>
        <edgeMap>
          <xCoord>352</xCoord>
          <yCoord>230</yCoord>
        </edgeMap>
        <edgeMap>
          <xCoord>351</xCoord>
          <yCoord>229</yCoord>
        </edgeMap>
        <edgeMap>
          <xCoord>350</xCoord>
          <yCoord>228</yCoord>
        </edgeMap>
        <edgeMap>
          <xCoord>349</xCoord>
          <yCoord>228</yCoord>
        </edgeMap>
        <edgeMap>
          <xCoord>348</xCoord>
          <yCoord>228</yCoord>
        </edgeMap>
      </roi>
      <roi>
        <imageZposition>-247.000000 </imageZposition>
        <imageSOP_UID>1.3.6.1.4.1.14519.5.2.1.6279.6001.286769970217784372546743438164</imageSOP_UID>
        <inclusion>TRUE</inclusion>
        <edgeMap>
          <xCoord>346</xCoord>
          <yCoord>230</yCoord>
        </edgeMap>
        <edgeMap>
          <xCoord>345</xCoord>
          <yCoord>231</yCoord>
        </edgeMap>
        <edgeMap>
          <xCoord>344</xCoord>
          <yCoord>232</yCoord>
        </edgeMap>
        <edgeMap>
          <xCoord>344</xCoord>
          <yCoord>233</yCoord>
        </edgeMap>
        <edgeMap>
          <xCoord>344</xCoord>
          <yCoord>234</yCoord>
        </edgeMap>
        <edgeMap>
          <xCoord>344</xCoord>
          <yCoord>235</yCoord>
        </edgeMap>
        <edgeMap>
          <xCoord>344</xCoord>
          <yCoord>236</yCoord>
        </edgeMap>
        <edgeMap>
          <xCoord>344</xCoord>
          <yCoord>237</yCoord>
        </edgeMap>
        <edgeMap>
          <xCoord>345</xCoord>
          <yCoord>238</yCoord>
        </edgeMap>
        <edgeMap>
          <xCoord>346</xCoord>
          <yCoord>239</yCoord>
        </edgeMap>
        <edgeMap>
          <xCoord>347</xCoord>
          <yCoord>239</yCoord>
        </edgeMap>
        <edgeMap>
          <xCoord>348</xCoord>
          <yCoord>239</yCoord>
        </edgeMap>
        <edgeMap>
          <xCoord>349</xCoord>
          <yCoord>239</yCoord>
        </edgeMap>
        <edgeMap>
          <xCoord>350</xCoord>
          <yCoord>238</yCoord>
        </edgeMap>
        <edgeMap>
          <xCoord>351</xCoord>
          <yCoord>237</yCoord>
        </edgeMap>
        <edgeMap>
          <xCoord>352</xCoord>
          <yCoord>236</yCoord>
        </edgeMap>
        <edgeMap>
          <xCoord>353</xCoord>
          <yCoord>235</yCoord>
        </edgeMap>
        <edgeMap>
          <xCoord>353</xCoord>
          <yCoord>234</yCoord>
        </edgeMap>
        <edgeMap>
          <xCoord>352</xCoord>
          <yCoord>233</yCoord>
        </edgeMap>
        <edgeMap>
          <xCoord>351</xCoord>
          <yCoord>232</yCoord>
        </edgeMap>
        <edgeMap>
          <xCoord>350</xCoord>
          <yCoord>231</yCoord>
        </edgeMap>
        <edgeMap>
          <xCoord>349</xCoord>
          <yCoord>230</yCoord>
        </edgeMap>
        <edgeMap>
          <xCoord>348</xCoord>
          <yCoord>230</yCoord>
        </edgeMap>
        <edgeMap>
          <xCoord>347</xCoord>
          <yCoord>230</yCoord>
        </edgeMap>
        <edgeMap>
          <xCoord>346</xCoord>
          <yCoord>230</yCoord>
        </edgeMap>
      </roi>
    </unblindedReadNodule>
    <unblindedReadNodule>
      <noduleID>Nodule 001</noduleID>
      <characteristics>
        <subtlety>5</subtlety>
        <internalStructure>1</internalStructure>
        <calcification>6</calcification>
        <sphericity>3</sphericity>
        <margin>3</margin>
        <lobulation>3</lobulation>
        <spiculation>5</spiculation>
        <texture>5</texture>
        <malignancy>5</malignancy>
      </characteristics>
      <roi>
        <imageZposition>-78.250000</imageZposition>
        <imageSOP_UID>1.3.6.1.4.1.14519.5.2.1.6279.6001.252265597404675035566169857069</imageSOP_UID>
        <inclusion>TRUE</inclusion>
        <edgeMap>
          <xCoord>148</xCoord>
          <yCoord>289</yCoord>
        </edgeMap>
        <edgeMap>
          <xCoord>147</xCoord>
          <yCoord>290</yCoord>
        </edgeMap>
        <edgeMap>
          <xCoord>146</xCoord>
          <yCoord>291</yCoord>
        </edgeMap>
        <edgeMap>
          <xCoord>147</xCoord>
          <yCoord>292</yCoord>
        </edgeMap>
        <edgeMap>
          <xCoord>147</xCoord>
          <yCoord>293</yCoord>
        </edgeMap>
        <edgeMap>
          <xCoord>148</xCoord>
          <yCoord>294</yCoord>
        </edgeMap>
        <edgeMap>
          <xCoord>149</xCoord>
          <yCoord>295</yCoord>
        </edgeMap>
        <edgeMap>
          <xCoord>150</xCoord>
          <yCoord>296</yCoord>
        </edgeMap>
        <edgeMap>
          <xCoord>151</xCoord>
          <yCoord>296</yCoord>
        </edgeMap>
        <edgeMap>
          <xCoord>152</xCoord>
          <yCoord>296</yCoord>
        </edgeMap>
        <edgeMap>
          <xCoord>153</xCoord>
          <yCoord>296</yCoord>
        </edgeMap>
        <edgeMap>
          <xCoord>154</xCoord>
          <yCoord>296</yCoord>
        </edgeMap>
        <edgeMap>
          <xCoord>154</xCoord>
          <yCoord>297</yCoord>
        </edgeMap>
        <edgeMap>
          <xCoord>154</xCoord>
          <yCoord>298</yCoord>
        </edgeMap>
        <edgeMap>
          <xCoord>154</xCoord>
          <yCoord>299</yCoord>
        </edgeMap>
        <edgeMap>
          <xCoord>154</xCoord>
          <yCoord>300</yCoord>
        </edgeMap>
        <edgeMap>
          <xCoord>153</xCoord>
          <yCoord>301</yCoord>
        </edgeMap>
        <edgeMap>
          <xCoord>152</xCoord>
          <yCoord>302</yCoord>
        </edgeMap>
        <edgeMap>
          <xCoord>151</xCoord>
          <yCoord>303</yCoord>
        </edgeMap>
        <edgeMap>
          <xCoord>151</xCoord>
          <yCoord>304</yCoord>
        </edgeMap>
        <edgeMap>
          <xCoord>151</xCoord>
          <yCoord>305</yCoord>
        </edgeMap>
        <edgeMap>
          <xCoord>151</xCoord>
          <yCoord>306</yCoord>
        </edgeMap>
        <edgeMap>
          <xCoord>152</xCoord>
          <yCoord>307</yCoord>
        </edgeMap>
        <edgeMap>
          <xCoord>153</xCoord>
          <yCoord>307</yCoord>
        </edgeMap>
        <edgeMap>
          <xCoord>154</xCoord>
          <yCoord>307</yCoord>
        </edgeMap>
        <edgeMap>
          <xCoord>155</xCoord>
          <yCoord>307</yCoord>
        </edgeMap>
        <edgeMap>
          <xCoord>156</xCoord>
          <yCoord>306</yCoord>
        </edgeMap>
        <edgeMap>
          <xCoord>156</xCoord>
          <yCoord>305</yCoord>
        </edgeMap>
        <edgeMap>
          <xCoord>156</xCoord>
          <yCoord>304</yCoord>
        </edgeMap>
        <edgeMap>
          <xCoord>157</xCoord>
          <yCoord>303</yCoord>
        </edgeMap>
        <edgeMap>
          <xCoord>158</xCoord>
          <yCoord>303</yCoord>
        </edgeMap>
        <edgeMap>
          <xCoord>159</xCoord>
          <yCoord>303</yCoord>
        </edgeMap>
        <edgeMap>
          <xCoord>160</xCoord>
          <yCoord>302</yCoord>
        </edgeMap>
        <edgeMap>
          <xCoord>159</xCoord>
          <yCoord>301</yCoord>
        </edgeMap>
        <edgeMap>
          <xCoord>159</xCoord>
          <yCoord>300</yCoord>
        </edgeMap>
        <edgeMap>
          <xCoord>158</xCoord>
          <yCoord>299</yCoord>
        </edgeMap>
        <edgeMap>
          <xCoord>158</xCoord>
          <yCoord>298</yCoord>
        </edgeMap>
        <edgeMap>
          <xCoord>157</xCoord>
          <yCoord>297</yCoord>
        </edgeMap>
        <edgeMap>
          <xCoord>157</xCoord>
          <yCoord>296</yCoord>
        </edgeMap>
        <edgeMap>
          <xCoord>156</xCoord>
          <yCoord>295</yCoord>
        </edgeMap>
        <edgeMap>
          <xCoord>155</xCoord>
          <yCoord>294</yCoord>
        </edgeMap>
        <edgeMap>
          <xCoord>155</xCoord>
          <yCoord>293</yCoord>
        </edgeMap>
        <edgeMap>
          <xCoord>154</xCoord>
          <yCoord>292</yCoord>
        </edgeMap>
        <edgeMap>
          <xCoord>153</xCoord>
          <yCoord>291</yCoord>
        </edgeMap>
        <edgeMap>
          <xCoord>152</xCoord>
          <yCoord>291</yCoord>
        </edgeMap>
        <edgeMap>
          <xCoord>151</xCoord>
          <yCoord>290</yCoord>
        </edgeMap>
        <edgeMap>
          <xCoord>150</xCoord>
          <yCoord>289</yCoord>
        </edgeMap>
        <edgeMap>
          <xCoord>149</xCoord>
          <yCoord>289</yCoord>
        </edgeMap>
        <edgeMap>
          <xCoord>148</xCoord>
          <yCoord>289</yCoord>
        </edgeMap>
      </roi>
      <roi>
        <imageZposition>-77.000000</imageZposition>
        <imageSOP_UID>1.3.6.1.4.1.14519.5.2.1.6279.6001.144743416280969453558243073418</imageSOP_UID>
        <inclusion>TRUE</inclusion>
        <edgeMap>
          <xCoord>150</xCoord>
          <yCoord>292</yCoord>
        </edgeMap>
        <edgeMap>
          <xCoord>149</xCoord>
          <yCoord>293</yCoord>
        </edgeMap>
        <edgeMap>
          <xCoord>148</xCoord>
          <yCoord>293</yCoord>
        </edgeMap>
        <edgeMap>
          <xCoord>147</xCoord>
          <yCoord>294</yCoord>
        </edgeMap>
        <edgeMap>
          <xCoord>148</xCoord>
          <yCoord>295</yCoord>
        </edgeMap>
        <edgeMap>
          <xCoord>149</xCoord>
          <yCoord>296</yCoord>
        </edgeMap>
        <edgeMap>
          <xCoord>150</xCoord>
          <yCoord>297</yCoord>
        </edgeMap>
        <edgeMap>
          <xCoord>151</xCoord>
          <yCoord>298</yCoord>
        </edgeMap>
        <edgeMap>
          <xCoord>151</xCoord>
          <yCoord>299</yCoord>
        </edgeMap>
        <edgeMap>
          <xCoord>151</xCoord>
          <yCoord>300</yCoord>
        </edgeMap>
        <edgeMap>
          <xCoord>151</xCoord>
          <yCoord>301</yCoord>
        </edgeMap>
        <edgeMap>
          <xCoord>150</xCoord>
          <yCoord>301</yCoord>
        </edgeMap>
        <edgeMap>
          <xCoord>149</xCoord>
          <yCoord>302</yCoord>
        </edgeMap>
        <edgeMap>
          <xCoord>148</xCoord>
          <yCoord>302</yCoord>
        </edgeMap>
        <edgeMap>
          <xCoord>147</xCoord>
          <yCoord>303</yCoord>
        </edgeMap>
        <edgeMap>
          <xCoord>146</xCoord>
          <yCoord>304</yCoord>
        </edgeMap>
        <edgeMap>
          <xCoord>146</xCoord>
          <yCoord>305</yCoord>
        </edgeMap>
        <edgeMap>
          <xCoord>146</xCoord>
          <yCoord>306</yCoord>
        </edgeMap>
        <edgeMap>
          <xCoord>147</xCoord>
          <yCoord>307</yCoord>
        </edgeMap>
        <edgeMap>
          <xCoord>148</xCoord>
          <yCoord>308</yCoord>
        </edgeMap>
        <edgeMap>
          <xCoord>149</xCoord>
          <yCoord>309</yCoord>
        </edgeMap>
        <edgeMap>
          <xCoord>150</xCoord>
          <yCoord>309</yCoord>
        </edgeMap>
        <edgeMap>
          <xCoord>151</xCoord>
          <yCoord>310</yCoord>
        </edgeMap>
        <edgeMap>
          <xCoord>152</xCoord>
          <yCoord>310</yCoord>
        </edgeMap>
        <edgeMap>
          <xCoord>153</xCoord>
          <yCoord>310</yCoord>
        </edgeMap>
        <edgeMap>
          <xCoord>154</xCoord>
          <yCoord>310</yCoord>
        </edgeMap>
        <edgeMap>
          <xCoord>155</xCoord>
          <yCoord>309</yCoord>
        </edgeMap>
        <edgeMap>
          <xCoord>156</xCoord>
          <yCoord>308</yCoord>
        </edgeMap>
        <edgeMap>
          <xCoord>157</xCoord>
          <yCoord>307</yCoord>
        </edgeMap>
        <edgeMap>
          <xCoord>158</xCoord>
          <yCoord>306</yCoord>
        </edgeMap>
        <edgeMap>
          <xCoord>158</xCoord>
          <yCoord>305</yCoord>
        </edgeMap>
        <edgeMap>
          <xCoord>158</xCoord>
          <yCoord>304</yCoord>
        </edgeMap>
        <edgeMap>
          <xCoord>158</xCoord>
          <yCoord>303</yCoord>
        </edgeMap>
        <edgeMap>
          <xCoord>158</xCoord>
          <yCoord>302</yCoord>
        </edgeMap>
        <edgeMap>
          <xCoord>158</xCoord>
          <yCoord>301</yCoord>
        </edgeMap>
        <edgeMap>
          <xCoord>158</xCoord>
          <yCoord>300</yCoord>
        </edgeMap>
        <edgeMap>
          <xCoord>158</xCoord>
          <yCoord>299</yCoord>
        </edgeMap>
        <edgeMap>
          <xCoord>157</xCoord>
          <yCoord>298</yCoord>
        </edgeMap>
        <edgeMap>
          <xCoord>156</xCoord>
          <yCoord>297</yCoord>
        </edgeMap>
        <edgeMap>
          <xCoord>155</xCoord>
          <yCoord>296</yCoord>
        </edgeMap>
        <edgeMap>
          <xCoord>155</xCoord>
          <yCoord>295</yCoord>
        </edgeMap>
        <edgeMap>
          <xCoord>154</xCoord>
          <yCoord>294</yCoord>
        </edgeMap>
        <edgeMap>
          <xCoord>153</xCoord>
          <yCoord>293</yCoord>
        </edgeMap>
        <edgeMap>
          <xCoord>152</xCoord>
          <yCoord>293</yCoord>
        </edgeMap>
        <edgeMap>
          <xCoord>151</xCoord>
          <yCoord>292</yCoord>
        </edgeMap>
        <edgeMap>
          <xCoord>150</xCoord>
          <yCoord>292</yCoord>
        </edgeMap>
      </roi>
      <roi>
        <imageZposition>-75.750000</imageZposition>
        <imageSOP_UID>1.3.6.1.4.1.14519.5.2.1.6279.6001.211703119609805606832540056263</imageSOP_UID>
        <inclusion>TRUE</inclusion>
        <edgeMap>
          <xCoord>147</xCoord>
          <yCoord>290</yCoord>
        </edgeMap>
        <edgeMap>
          <xCoord>146</xCoord>
          <yCoord>291</yCoord>
        </edgeMap>
        <edgeMap>
          <xCoord>145</xCoord>
          <yCoord>292</yCoord>
        </edgeMap>
        <edgeMap>
          <xCoord>146</xCoord>
          <yCoord>293</yCoord>
        </edgeMap>
        <edgeMap>
          <xCoord>147</xCoord>
          <yCoord>294</yCoord>
        </edgeMap>
        <edgeMap>
          <xCoord>147</xCoord>
          <yCoord>295</yCoord>
        </edgeMap>
        <edgeMap>
          <xCoord>148</xCoord>
          <yCoord>296</yCoord>
        </edgeMap>
        <edgeMap>
          <xCoord>148</xCoord>
          <yCoord>297</yCoord>
        </edgeMap>
        <edgeMap>
          <xCoord>148</xCoord>
          <yCoord>298</yCoord>
        </edgeMap>
        <edgeMap>
          <xCoord>147</xCoord>
          <yCoord>299</yCoord>
        </edgeMap>
        <edgeMap>
          <xCoord>147</xCoord>
          <yCoord>300</yCoord>
        </edgeMap>
        <edgeMap>
          <xCoord>147</xCoord>
          <yCoord>301</yCoord>
        </edgeMap>
        <edgeMap>
          <xCoord>147</xCoord>
          <yCoord>302</yCoord>
        </edgeMap>
        <edgeMap>
          <xCoord>147</xCoord>
          <yCoord>303</yCoord>
        </edgeMap>
        <edgeMap>
          <xCoord>147</xCoord>
          <yCoord>304</yCoord>
        </edgeMap>
        <edgeMap>
          <xCoord>146</xCoord>
          <yCoord>305</yCoord>
        </edgeMap>
        <edgeMap>
          <xCoord>145</xCoord>
          <yCoord>306</yCoord>
        </edgeMap>
        <edgeMap>
          <xCoord>144</xCoord>
          <yCoord>307</yCoord>
        </edgeMap>
        <edgeMap>
          <xCoord>145</xCoord>
          <yCoord>308</yCoord>
        </edgeMap>
        <edgeMap>
          <xCoord>146</xCoord>
          <yCoord>309</yCoord>
        </edgeMap>
        <edgeMap>
          <xCoord>147</xCoord>
          <yCoord>310</yCoord>
        </edgeMap>
        <edgeMap>
          <xCoord>148</xCoord>
          <yCoord>309</yCoord>
        </edgeMap>
        <edgeMap>
          <xCoord>149</xCoord>
          <yCoord>309</yCoord>
        </edgeMap>
        <edgeMap>
          <xCoord>150</xCoord>
          <yCoord>309</yCoord>
        </edgeMap>
        <edgeMap>
          <xCoord>151</xCoord>
          <yCoord>310</yCoord>
        </edgeMap>
        <edgeMap>
          <xCoord>152</xCoord>
          <yCoord>310</yCoord>
        </edgeMap>
        <edgeMap>
          <xCoord>153</xCoord>
          <yCoord>311</yCoord>
        </edgeMap>
        <edgeMap>
          <xCoord>154</xCoord>
          <yCoord>310</yCoord>
        </edgeMap>
        <edgeMap>
          <xCoord>155</xCoord>
          <yCoord>310</yCoord>
        </edgeMap>
        <edgeMap>
          <xCoord>156</xCoord>
          <yCoord>309</yCoord>
        </edgeMap>
        <edgeMap>
          <xCoord>157</xCoord>
          <yCoord>309</yCoord>
        </edgeMap>
        <edgeMap>
          <xCoord>158</xCoord>
          <yCoord>308</yCoord>
        </edgeMap>
        <edgeMap>
          <xCoord>158</xCoord>
          <yCoord>307</yCoord>
        </edgeMap>
        <edgeMap>
          <xCoord>158</xCoord>
          <yCoord>306</yCoord>
        </edgeMap>
        <edgeMap>
          <xCoord>158</xCoord>
          <yCoord>305</yCoord>
        </edgeMap>
        <edgeMap>
          <xCoord>158</xCoord>
          <yCoord>304</yCoord>
        </edgeMap>
        <edgeMap>
          <xCoord>158</xCoord>
          <yCoord>303</yCoord>
        </edgeMap>
        <edgeMap>
          <xCoord>158</xCoord>
          <yCoord>302</yCoord>
        </edgeMap>
        <edgeMap>
          <xCoord>158</xCoord>
          <yCoord>301</yCoord>
        </edgeMap>
        <edgeMap>
          <xCoord>158</xCoord>
          <yCoord>300</yCoord>
        </edgeMap>
        <edgeMap>
          <xCoord>157</xCoord>
          <yCoord>299</yCoord>
        </edgeMap>
        <edgeMap>
          <xCoord>157</xCoord>
          <yCoord>298</yCoord>
        </edgeMap>
        <edgeMap>
          <xCoord>156</xCoord>
          <yCoord>297</yCoord>
        </edgeMap>
        <edgeMap>
          <xCoord>156</xCoord>
          <yCoord>296</yCoord>
        </edgeMap>
        <edgeMap>
          <xCoord>155</xCoord>
          <yCoord>295</yCoord>
        </edgeMap>
        <edgeMap>
          <xCoord>154</xCoord>
          <yCoord>294</yCoord>
        </edgeMap>
        <edgeMap>
          <xCoord>153</xCoord>
          <yCoord>294</yCoord>
        </edgeMap>
        <edgeMap>
          <xCoord>152</xCoord>
          <yCoord>294</yCoord>
        </edgeMap>
        <edgeMap>
          <xCoord>151</xCoord>
          <yCoord>294</yCoord>
        </edgeMap>
        <edgeMap>
          <xCoord>150</xCoord>
          <yCoord>293</yCoord>
        </edgeMap>
        <edgeMap>
          <xCoord>149</xCoord>
          <yCoord>292</yCoord>
        </edgeMap>
        <edgeMap>
          <xCoord>148</xCoord>
          <yCoord>291</yCoord>
        </edgeMap>
        <edgeMap>
          <xCoord>147</xCoord>
          <yCoord>290</yCoord>
        </edgeMap>
      </roi>
      <roi>
        <imageZposition>-74.500000</imageZposition>
        <imageSOP_UID>1.3.6.1.4.1.14519.5.2.1.6279.6001.159918088060099935032710868992</imageSOP_UID>
        <inclusion>TRUE</inclusion>
        <edgeMap>
          <xCoord>148</xCoord>
          <yCoord>292</yCoord>
        </edgeMap>
        <edgeMap>
          <xCoord>147</xCoord>
          <yCoord>293</yCoord>
        </edgeMap>
        <edgeMap>
          <xCoord>146</xCoord>
          <yCoord>294</yCoord>
        </edgeMap>
        <edgeMap>
          <xCoord>146</xCoord>
          <yCoord>295</yCoord>
        </edgeMap>
        <edgeMap>
          <xCoord>146</xCoord>
          <yCoord>296</yCoord>
        </edgeMap>
        <edgeMap>
          <xCoord>146</xCoord>
          <yCoord>297</yCoord>
        </edgeMap>
        <edgeMap>
          <xCoord>146</xCoord>
          <yCoord>298</yCoord>
        </edgeMap>
        <edgeMap>
          <xCoord>146</xCoord>
          <yCoord>299</yCoord>
        </edgeMap>
        <edgeMap>
          <xCoord>146</xCoord>
          <yCoord>300</yCoord>
        </edgeMap>
        <edgeMap>
          <xCoord>146</xCoord>
          <yCoord>301</yCoord>
        </edgeMap>
        <edgeMap>
          <xCoord>146</xCoord>
          <yCoord>302</yCoord>
        </edgeMap>
        <edgeMap>
          <xCoord>146</xCoord>
          <yCoord>303</yCoord>
        </edgeMap>
        <edgeMap>
          <xCoord>146</xCoord>
          <yCoord>304</yCoord>
        </edgeMap>
        <edgeMap>
          <xCoord>145</xCoord>
          <yCoord>305</yCoord>
        </edgeMap>
        <edgeMap>
          <xCoord>145</xCoord>
          <yCoord>306</yCoord>
        </edgeMap>
        <edgeMap>
          <xCoord>145</xCoord>
          <yCoord>307</yCoord>
        </edgeMap>
        <edgeMap>
          <xCoord>145</xCoord>
          <yCoord>308</yCoord>
        </edgeMap>
        <edgeMap>
          <xCoord>145</xCoord>
          <yCoord>309</yCoord>
        </edgeMap>
        <edgeMap>
          <xCoord>145</xCoord>
          <yCoord>310</yCoord>
        </edgeMap>
        <edgeMap>
          <xCoord>146</xCoord>
          <yCoord>311</yCoord>
        </edgeMap>
        <edgeMap>
          <xCoord>147</xCoord>
          <yCoord>312</yCoord>
        </edgeMap>
        <edgeMap>
          <xCoord>148</xCoord>
          <yCoord>312</yCoord>
        </edgeMap>
        <edgeMap>
          <xCoord>149</xCoord>
          <yCoord>312</yCoord>
        </edgeMap>
        <edgeMap>
          <xCoord>150</xCoord>
          <yCoord>313</yCoord>
        </edgeMap>
        <edgeMap>
          <xCoord>151</xCoord>
          <yCoord>313</yCoord>
        </edgeMap>
        <edgeMap>
          <xCoord>152</xCoord>
          <yCoord>314</yCoord>
        </edgeMap>
        <edgeMap>
          <xCoord>153</xCoord>
          <yCoord>315</yCoord>
        </edgeMap>
        <edgeMap>
          <xCoord>154</xCoord>
          <yCoord>315</yCoord>
        </edgeMap>
        <edgeMap>
          <xCoord>155</xCoord>
          <yCoord>315</yCoord>
        </edgeMap>
        <edgeMap>
          <xCoord>156</xCoord>
          <yCoord>314</yCoord>
        </edgeMap>
        <edgeMap>
          <xCoord>156</xCoord>
          <yCoord>313</yCoord>
        </edgeMap>
        <edgeMap>
          <xCoord>156</xCoord>
          <yCoord>312</yCoord>
        </edgeMap>
        <edgeMap>
          <xCoord>157</xCoord>
          <yCoord>311</yCoord>
        </edgeMap>
        <edgeMap>
          <xCoord>157</xCoord>
          <yCoord>310</yCoord>
        </edgeMap>
        <edgeMap>
          <xCoord>158</xCoord>
          <yCoord>309</yCoord>
        </edgeMap>
        <edgeMap>
          <xCoord>159</xCoord>
          <yCoord>308</yCoord>
        </edgeMap>
        <edgeMap>
          <xCoord>159</xCoord>
          <yCoord>307</yCoord>
        </edgeMap>
        <edgeMap>
          <xCoord>159</xCoord>
          <yCoord>306</yCoord>
        </edgeMap>
        <edgeMap>
          <xCoord>159</xCoord>
          <yCoord>305</yCoord>
        </edgeMap>
        <edgeMap>
          <xCoord>159</xCoord>
          <yCoord>304</yCoord>
        </edgeMap>
        <edgeMap>
          <xCoord>158</xCoord>
          <yCoord>303</yCoord>
        </edgeMap>
        <edgeMap>
          <xCoord>158</xCoord>
          <yCoord>302</yCoord>
        </edgeMap>
        <edgeMap>
          <xCoord>158</xCoord>
          <yCoord>301</yCoord>
        </edgeMap>
        <edgeMap>
          <xCoord>158</xCoord>
          <yCoord>300</yCoord>
        </edgeMap>
        <edgeMap>
          <xCoord>158</xCoord>
          <yCoord>299</yCoord>
        </edgeMap>
        <edgeMap>
          <xCoord>157</xCoord>
          <yCoord>298</yCoord>
        </edgeMap>
        <edgeMap>
          <xCoord>156</xCoord>
          <yCoord>297</yCoord>
        </edgeMap>
        <edgeMap>
          <xCoord>155</xCoord>
          <yCoord>296</yCoord>
        </edgeMap>
        <edgeMap>
          <xCoord>154</xCoord>
          <yCoord>295</yCoord>
        </edgeMap>
        <edgeMap>
          <xCoord>153</xCoord>
          <yCoord>294</yCoord>
        </edgeMap>
        <edgeMap>
          <xCoord>152</xCoord>
          <yCoord>294</yCoord>
        </edgeMap>
        <edgeMap>
          <xCoord>151</xCoord>
          <yCoord>294</yCoord>
        </edgeMap>
        <edgeMap>
          <xCoord>150</xCoord>
          <yCoord>294</yCoord>
        </edgeMap>
        <edgeMap>
          <xCoord>150</xCoord>
          <yCoord>293</yCoord>
        </edgeMap>
        <edgeMap>
          <xCoord>149</xCoord>
          <yCoord>292</yCoord>
        </edgeMap>
        <edgeMap>
          <xCoord>148</xCoord>
          <yCoord>292</yCoord>
        </edgeMap>
      </roi>
      <roi>
        <imageZposition>-73.250000</imageZposition>
        <imageSOP_UID>1.3.6.1.4.1.14519.5.2.1.6279.6001.270173052660491705748202982163</imageSOP_UID>
        <inclusion>TRUE</inclusion>
        <edgeMap>
          <xCoord>148</xCoord>
          <yCoord>290</yCoord>
        </edgeMap>
        <edgeMap>
          <xCoord>147</xCoord>
          <yCoord>291</yCoord>
        </edgeMap>
        <edgeMap>
          <xCoord>147</xCoord>
          <yCoord>292</yCoord>
        </edgeMap>
        <edgeMap>
          <xCoord>147</xCoord>
          <yCoord>293</yCoord>
        </edgeMap>
        <edgeMap>
          <xCoord>147</xCoord>
          <yCoord>294</yCoord>
        </edgeMap>
        <edgeMap>
          <xCoord>146</xCoord>
          <yCoord>295</yCoord>
        </edgeMap>
        <edgeMap>
          <xCoord>145</xCoord>
          <yCoord>296</yCoord>
        </edgeMap>
        <edgeMap>
          <xCoord>145</xCoord>
          <yCoord>297</yCoord>
        </edgeMap>
        <edgeMap>
          <xCoord>145</xCoord>
          <yCoord>298</yCoord>
        </edgeMap>
        <edgeMap>
          <xCoord>144</xCoord>
          <yCoord>299</yCoord>
        </edgeMap>
        <edgeMap>
          <xCoord>144</xCoord>
          <yCoord>300</yCoord>
        </edgeMap>
        <edgeMap>
          <xCoord>145</xCoord>
          <yCoord>301</yCoord>
        </edgeMap>
        <edgeMap>
          <xCoord>145</xCoord>
          <yCoord>302</yCoord>
        </edgeMap>
        <edgeMap>
          <xCoord>145</xCoord>
          <yCoord>303</yCoord>
        </edgeMap>
        <edgeMap>
          <xCoord>145</xCoord>
          <yCoord>304</yCoord>
        </edgeMap>
        <edgeMap>
          <xCoord>145</xCoord>
          <yCoord>305</yCoord>
        </edgeMap>
        <edgeMap>
          <xCoord>145</xCoord>
          <yCoord>306</yCoord>
        </edgeMap>
        <edgeMap>
          <xCoord>145</xCoord>
          <yCoord>307</yCoord>
        </edgeMap>
        <edgeMap>
          <xCoord>145</xCoord>
          <yCoord>308</yCoord>
        </edgeMap>
        <edgeMap>
          <xCoord>145</xCoord>
          <yCoord>309</yCoord>
        </edgeMap>
        <edgeMap>
          <xCoord>146</xCoord>
          <yCoord>310</yCoord>
        </edgeMap>
        <edgeMap>
          <xCoord>147</xCoord>
          <yCoord>310</yCoord>
        </edgeMap>
        <edgeMap>
          <xCoord>147</xCoord>
          <yCoord>311</yCoord>
        </edgeMap>
        <edgeMap>
          <xCoord>146</xCoord>
          <yCoord>312</yCoord>
        </edgeMap>
        <edgeMap>
          <xCoord>146</xCoord>
          <yCoord>313</yCoord>
        </edgeMap>
        <edgeMap>
          <xCoord>147</xCoord>
          <yCoord>314</yCoord>
        </edgeMap>
        <edgeMap>
          <xCoord>148</xCoord>
          <yCoord>315</yCoord>
        </edgeMap>
        <edgeMap>
          <xCoord>149</xCoord>
          <yCoord>315</yCoord>
        </edgeMap>
        <edgeMap>
          <xCoord>150</xCoord>
          <yCoord>315</yCoord>
        </edgeMap>
        <edgeMap>
          <xCoord>151</xCoord>
          <yCoord>315</yCoord>
        </edgeMap>
        <edgeMap>
          <xCoord>152</xCoord>
          <yCoord>315</yCoord>
        </edgeMap>
        <edgeMap>
          <xCoord>153</xCoord>
          <yCoord>315</yCoord>
        </edgeMap>
        <edgeMap>
          <xCoord>154</xCoord>
          <yCoord>315</yCoord>
        </edgeMap>
        <edgeMap>
          <xCoord>155</xCoord>
          <yCoord>315</yCoord>
        </edgeMap>
        <edgeMap>
          <xCoord>156</xCoord>
          <yCoord>314</yCoord>
        </edgeMap>
        <edgeMap>
          <xCoord>157</xCoord>
          <yCoord>313</yCoord>
        </edgeMap>
        <edgeMap>
          <xCoord>158</xCoord>
          <yCoord>313</yCoord>
        </edgeMap>
        <edgeMap>
          <xCoord>159</xCoord>
          <yCoord>313</yCoord>
        </edgeMap>
        <edgeMap>
          <xCoord>160</xCoord>
          <yCoord>314</yCoord>
        </edgeMap>
        <edgeMap>
          <xCoord>161</xCoord>
          <yCoord>313</yCoord>
        </edgeMap>
        <edgeMap>
          <xCoord>161</xCoord>
          <yCoord>312</yCoord>
        </edgeMap>
        <edgeMap>
          <xCoord>161</xCoord>
          <yCoord>311</yCoord>
        </edgeMap>
        <edgeMap>
          <xCoord>160</xCoord>
          <yCoord>310</yCoord>
        </edgeMap>
        <edgeMap>
          <xCoord>160</xCoord>
          <yCoord>309</yCoord>
        </edgeMap>
        <edgeMap>
          <xCoord>161</xCoord>
          <yCoord>308</yCoord>
        </edgeMap>
        <edgeMap>
          <xCoord>161</xCoord>
          <yCoord>307</yCoord>
        </edgeMap>
        <edgeMap>
          <xCoord>160</xCoord>
          <yCoord>306</yCoord>
        </edgeMap>
        <edgeMap>
          <xCoord>160</xCoord>
          <yCoord>305</yCoord>
        </edgeMap>
        <edgeMap>
          <xCoord>159</xCoord>
          <yCoord>304</yCoord>
        </edgeMap>
        <edgeMap>
          <xCoord>158</xCoord>
          <yCoord>303</yCoord>
        </edgeMap>
        <edgeMap>
          <xCoord>158</xCoord>
          <yCoord>302</yCoord>
        </edgeMap>
        <edgeMap>
          <xCoord>158</xCoord>
          <yCoord>301</yCoord>
        </edgeMap>
        <edgeMap>
          <xCoord>158</xCoord>
          <yCoord>300</yCoord>
        </edgeMap>
        <edgeMap>
          <xCoord>158</xCoord>
          <yCoord>299</yCoord>
        </edgeMap>
        <edgeMap>
          <xCoord>158</xCoord>
          <yCoord>298</yCoord>
        </edgeMap>
        <edgeMap>
          <xCoord>157</xCoord>
          <yCoord>297</yCoord>
        </edgeMap>
        <edgeMap>
          <xCoord>156</xCoord>
          <yCoord>297</yCoord>
        </edgeMap>
        <edgeMap>
          <xCoord>155</xCoord>
          <yCoord>297</yCoord>
        </edgeMap>
        <edgeMap>
          <xCoord>154</xCoord>
          <yCoord>297</yCoord>
        </edgeMap>
        <edgeMap>
          <xCoord>153</xCoord>
          <yCoord>297</yCoord>
        </edgeMap>
        <edgeMap>
          <xCoord>153</xCoord>
          <yCoord>296</yCoord>
        </edgeMap>
        <edgeMap>
          <xCoord>153</xCoord>
          <yCoord>295</yCoord>
        </edgeMap>
        <edgeMap>
          <xCoord>153</xCoord>
          <yCoord>294</yCoord>
        </edgeMap>
        <edgeMap>
          <xCoord>153</xCoord>
          <yCoord>293</yCoord>
        </edgeMap>
        <edgeMap>
          <xCoord>153</xCoord>
          <yCoord>292</yCoord>
        </edgeMap>
        <edgeMap>
          <xCoord>152</xCoord>
          <yCoord>291</yCoord>
        </edgeMap>
        <edgeMap>
          <xCoord>151</xCoord>
          <yCoord>290</yCoord>
        </edgeMap>
        <edgeMap>
          <xCoord>150</xCoord>
          <yCoord>290</yCoord>
        </edgeMap>
        <edgeMap>
          <xCoord>149</xCoord>
          <yCoord>290</yCoord>
        </edgeMap>
        <edgeMap>
          <xCoord>148</xCoord>
          <yCoord>290</yCoord>
        </edgeMap>
      </roi>
      <roi>
        <imageZposition>-72.000000</imageZposition>
        <imageSOP_UID>1.3.6.1.4.1.14519.5.2.1.6279.6001.136997080300273560920396426367</imageSOP_UID>
        <inclusion>TRUE</inclusion>
        <edgeMap>
          <xCoord>147</xCoord>
          <yCoord>296</yCoord>
        </edgeMap>
        <edgeMap>
          <xCoord>146</xCoord>
          <yCoord>297</yCoord>
        </edgeMap>
        <edgeMap>
          <xCoord>145</xCoord>
          <yCoord>298</yCoord>
        </edgeMap>
        <edgeMap>
          <xCoord>145</xCoord>
          <yCoord>299</yCoord>
        </edgeMap>
        <edgeMap>
          <xCoord>145</xCoord>
          <yCoord>300</yCoord>
        </edgeMap>
        <edgeMap>
          <xCoord>144</xCoord>
          <yCoord>301</yCoord>
        </edgeMap>
        <edgeMap>
          <xCoord>143</xCoord>
          <yCoord>302</yCoord>
        </edgeMap>
        <edgeMap>
          <xCoord>143</xCoord>
          <yCoord>303</yCoord>
        </edgeMap>
        <edgeMap>
          <xCoord>144</xCoord>
          <yCoord>304</yCoord>
        </edgeMap>
        <edgeMap>
          <xCoord>145</xCoord>
          <yCoord>305</yCoord>
        </edgeMap>
        <edgeMap>
          <xCoord>146</xCoord>
          <yCoord>306</yCoord>
        </edgeMap>
        <edgeMap>
          <xCoord>146</xCoord>
          <yCoord>307</yCoord>
        </edgeMap>
        <edgeMap>
          <xCoord>146</xCoord>
          <yCoord>308</yCoord>
        </edgeMap>
        <edgeMap>
          <xCoord>145</xCoord>
          <yCoord>309</yCoord>
        </edgeMap>
        <edgeMap>
          <xCoord>146</xCoord>
          <yCoord>310</yCoord>
        </edgeMap>
        <edgeMap>
          <xCoord>146</xCoord>
          <yCoord>311</yCoord>
        </edgeMap>
        <edgeMap>
          <xCoord>146</xCoord>
          <yCoord>312</yCoord>
        </edgeMap>
        <edgeMap>
          <xCoord>146</xCoord>
          <yCoord>313</yCoord>
        </edgeMap>
        <edgeMap>
          <xCoord>146</xCoord>
          <yCoord>314</yCoord>
        </edgeMap>
        <edgeMap>
          <xCoord>146</xCoord>
          <yCoord>315</yCoord>
        </edgeMap>
        <edgeMap>
          <xCoord>147</xCoord>
          <yCoord>316</yCoord>
        </edgeMap>
        <edgeMap>
          <xCoord>148</xCoord>
          <yCoord>317</yCoord>
        </edgeMap>
        <edgeMap>
          <xCoord>149</xCoord>
          <yCoord>318</yCoord>
        </edgeMap>
        <edgeMap>
          <xCoord>149</xCoord>
          <yCoord>319</yCoord>
        </edgeMap>
        <edgeMap>
          <xCoord>150</xCoord>
          <yCoord>320</yCoord>
        </edgeMap>
        <edgeMap>
          <xCoord>151</xCoord>
          <yCoord>321</yCoord>
        </edgeMap>
        <edgeMap>
          <xCoord>152</xCoord>
          <yCoord>321</yCoord>
        </edgeMap>
        <edgeMap>
          <xCoord>153</xCoord>
          <yCoord>320</yCoord>
        </edgeMap>
        <edgeMap>
          <xCoord>154</xCoord>
          <yCoord>319</yCoord>
        </edgeMap>
        <edgeMap>
          <xCoord>154</xCoord>
          <yCoord>318</yCoord>
        </edgeMap>
        <edgeMap>
          <xCoord>154</xCoord>
          <yCoord>317</yCoord>
        </edgeMap>
        <edgeMap>
          <xCoord>154</xCoord>
          <yCoord>316</yCoord>
        </edgeMap>
        <edgeMap>
          <xCoord>154</xCoord>
          <yCoord>315</yCoord>
        </edgeMap>
        <edgeMap>
          <xCoord>155</xCoord>
          <yCoord>314</yCoord>
        </edgeMap>
        <edgeMap>
          <xCoord>156</xCoord>
          <yCoord>314</yCoord>
        </edgeMap>
        <edgeMap>
          <xCoord>157</xCoord>
          <yCoord>313</yCoord>
        </edgeMap>
        <edgeMap>
          <xCoord>158</xCoord>
          <yCoord>313</yCoord>
        </edgeMap>
        <edgeMap>
          <xCoord>159</xCoord>
          <yCoord>313</yCoord>
        </edgeMap>
        <edgeMap>
          <xCoord>160</xCoord>
          <yCoord>312</yCoord>
        </edgeMap>
        <edgeMap>
          <xCoord>160</xCoord>
          <yCoord>311</yCoord>
        </edgeMap>
        <edgeMap>
          <xCoord>160</xCoord>
          <yCoord>310</yCoord>
        </edgeMap>
        <edgeMap>
          <xCoord>160</xCoord>
          <yCoord>309</yCoord>
        </edgeMap>
        <edgeMap>
          <xCoord>161</xCoord>
          <yCoord>308</yCoord>
        </edgeMap>
        <edgeMap>
          <xCoord>161</xCoord>
          <yCoord>307</yCoord>
        </edgeMap>
        <edgeMap>
          <xCoord>160</xCoord>
          <yCoord>306</yCoord>
        </edgeMap>
        <edgeMap>
          <xCoord>160</xCoord>
          <yCoord>305</yCoord>
        </edgeMap>
        <edgeMap>
          <xCoord>160</xCoord>
          <yCoord>304</yCoord>
        </edgeMap>
        <edgeMap>
          <xCoord>160</xCoord>
          <yCoord>303</yCoord>
        </edgeMap>
        <edgeMap>
          <xCoord>159</xCoord>
          <yCoord>302</yCoord>
        </edgeMap>
        <edgeMap>
          <xCoord>158</xCoord>
          <yCoord>302</yCoord>
        </edgeMap>
        <edgeMap>
          <xCoord>157</xCoord>
          <yCoord>302</yCoord>
        </edgeMap>
        <edgeMap>
          <xCoord>157</xCoord>
          <yCoord>301</yCoord>
        </edgeMap>
        <edgeMap>
          <xCoord>157</xCoord>
          <yCoord>300</yCoord>
        </edgeMap>
        <edgeMap>
          <xCoord>158</xCoord>
          <yCoord>300</yCoord>
        </edgeMap>
        <edgeMap>
          <xCoord>159</xCoord>
          <yCoord>299</yCoord>
        </edgeMap>
        <edgeMap>
          <xCoord>160</xCoord>
          <yCoord>298</yCoord>
        </edgeMap>
        <edgeMap>
          <xCoord>160</xCoord>
          <yCoord>297</yCoord>
        </edgeMap>
        <edgeMap>
          <xCoord>159</xCoord>
          <yCoord>296</yCoord>
        </edgeMap>
        <edgeMap>
          <xCoord>158</xCoord>
          <yCoord>297</yCoord>
        </edgeMap>
        <edgeMap>
          <xCoord>157</xCoord>
          <yCoord>297</yCoord>
        </edgeMap>
        <edgeMap>
          <xCoord>156</xCoord>
          <yCoord>297</yCoord>
        </edgeMap>
        <edgeMap>
          <xCoord>155</xCoord>
          <yCoord>297</yCoord>
        </edgeMap>
        <edgeMap>
          <xCoord>154</xCoord>
          <yCoord>297</yCoord>
        </edgeMap>
        <edgeMap>
          <xCoord>153</xCoord>
          <yCoord>297</yCoord>
        </edgeMap>
        <edgeMap>
          <xCoord>152</xCoord>
          <yCoord>297</yCoord>
        </edgeMap>
        <edgeMap>
          <xCoord>151</xCoord>
          <yCoord>297</yCoord>
        </edgeMap>
        <edgeMap>
          <xCoord>150</xCoord>
          <yCoord>297</yCoord>
        </edgeMap>
        <edgeMap>
          <xCoord>149</xCoord>
          <yCoord>297</yCoord>
        </edgeMap>
        <edgeMap>
          <xCoord>148</xCoord>
          <yCoord>296</yCoord>
        </edgeMap>
        <edgeMap>
          <xCoord>147</xCoord>
          <yCoord>296</yCoord>
        </edgeMap>
      </roi>
      <roi>
        <imageZposition>-70.750000</imageZposition>
        <imageSOP_UID>1.3.6.1.4.1.14519.5.2.1.6279.6001.284209288467184251070939122641</imageSOP_UID>
        <inclusion>TRUE</inclusion>
        <edgeMap>
          <xCoord>153</xCoord>
          <yCoord>297</yCoord>
        </edgeMap>
        <edgeMap>
          <xCoord>152</xCoord>
          <yCoord>298</yCoord>
        </edgeMap>
        <edgeMap>
          <xCoord>151</xCoord>
          <yCoord>299</yCoord>
        </edgeMap>
        <edgeMap>
          <xCoord>150</xCoord>
          <yCoord>299</yCoord>
        </edgeMap>
        <edgeMap>
          <xCoord>149</xCoord>
          <yCoord>299</yCoord>
        </edgeMap>
        <edgeMap>
          <xCoord>148</xCoord>
          <yCoord>299</yCoord>
        </edgeMap>
        <edgeMap>
          <xCoord>147</xCoord>
          <yCoord>299</yCoord>
        </edgeMap>
        <edgeMap>
          <xCoord>146</xCoord>
          <yCoord>299</yCoord>
        </edgeMap>
        <edgeMap>
          <xCoord>145</xCoord>
          <yCoord>298</yCoord>
        </edgeMap>
        <edgeMap>
          <xCoord>144</xCoord>
          <yCoord>298</yCoord>
        </edgeMap>
        <edgeMap>
          <xCoord>143</xCoord>
          <yCoord>299</yCoord>
        </edgeMap>
        <edgeMap>
          <xCoord>142</xCoord>
          <yCoord>300</yCoord>
        </edgeMap>
        <edgeMap>
          <xCoord>142</xCoord>
          <yCoord>301</yCoord>
        </edgeMap>
        <edgeMap>
          <xCoord>142</xCoord>
          <yCoord>302</yCoord>
        </edgeMap>
        <edgeMap>
          <xCoord>142</xCoord>
          <yCoord>303</yCoord>
        </edgeMap>
        <edgeMap>
          <xCoord>142</xCoord>
          <yCoord>304</yCoord>
        </edgeMap>
        <edgeMap>
          <xCoord>142</xCoord>
          <yCoord>305</yCoord>
        </edgeMap>
        <edgeMap>
          <xCoord>142</xCoord>
          <yCoord>306</yCoord>
        </edgeMap>
        <edgeMap>
          <xCoord>143</xCoord>
          <yCoord>307</yCoord>
        </edgeMap>
        <edgeMap>
          <xCoord>144</xCoord>
          <yCoord>308</yCoord>
        </edgeMap>
        <edgeMap>
          <xCoord>144</xCoord>
          <yCoord>309</yCoord>
        </edgeMap>
        <edgeMap>
          <xCoord>143</xCoord>
          <yCoord>310</yCoord>
        </edgeMap>
        <edgeMap>
          <xCoord>142</xCoord>
          <yCoord>310</yCoord>
        </edgeMap>
        <edgeMap>
          <xCoord>141</xCoord>
          <yCoord>311</yCoord>
        </edgeMap>
        <edgeMap>
          <xCoord>140</xCoord>
          <yCoord>312</yCoord>
        </edgeMap>
        <edgeMap>
          <xCoord>141</xCoord>
          <yCoord>313</yCoord>
        </edgeMap>
        <edgeMap>
          <xCoord>142</xCoord>
          <yCoord>313</yCoord>
        </edgeMap>
        <edgeMap>
          <xCoord>143</xCoord>
          <yCoord>313</yCoord>
        </edgeMap>
        <edgeMap>
          <xCoord>144</xCoord>
          <yCoord>313</yCoord>
        </edgeMap>
        <edgeMap>
          <xCoord>145</xCoord>
          <yCoord>313</yCoord>
        </edgeMap>
        <edgeMap>
          <xCoord>146</xCoord>
          <yCoord>314</yCoord>
        </edgeMap>
        <edgeMap>
          <xCoord>146</xCoord>
          <yCoord>315</yCoord>
        </edgeMap>
        <edgeMap>
          <xCoord>145</xCoord>
          <yCoord>315</yCoord>
        </edgeMap>
        <edgeMap>
          <xCoord>144</xCoord>
          <yCoord>315</yCoord>
        </edgeMap>
        <edgeMap>
          <xCoord>143</xCoord>
          <yCoord>316</yCoord>
        </edgeMap>
        <edgeMap>
          <xCoord>142</xCoord>
          <yCoord>317</yCoord>
        </edgeMap>
        <edgeMap>
          <xCoord>142</xCoord>
          <yCoord>318</yCoord>
        </edgeMap>
        <edgeMap>
          <xCoord>143</xCoord>
          <yCoord>319</yCoord>
        </edgeMap>
        <edgeMap>
          <xCoord>144</xCoord>
          <yCoord>320</yCoord>
        </edgeMap>
        <edgeMap>
          <xCoord>145</xCoord>
          <yCoord>320</yCoord>
        </edgeMap>
        <edgeMap>
          <xCoord>146</xCoord>
          <yCoord>319</yCoord>
        </edgeMap>
        <edgeMap>
          <xCoord>147</xCoord>
          <yCoord>319</yCoord>
        </edgeMap>
        <edgeMap>
          <xCoord>148</xCoord>
          <yCoord>319</yCoord>
        </edgeMap>
        <edgeMap>
          <xCoord>149</xCoord>
          <yCoord>319</yCoord>
        </edgeMap>
        <edgeMap>
          <xCoord>150</xCoord>
          <yCoord>319</yCoord>
        </edgeMap>
        <edgeMap>
          <xCoord>151</xCoord>
          <yCoord>320</yCoord>
        </edgeMap>
        <edgeMap>
          <xCoord>152</xCoord>
          <yCoord>321</yCoord>
        </edgeMap>
        <edgeMap>
          <xCoord>153</xCoord>
          <yCoord>321</yCoord>
        </edgeMap>
        <edgeMap>
          <xCoord>154</xCoord>
          <yCoord>321</yCoord>
        </edgeMap>
        <edgeMap>
          <xCoord>155</xCoord>
          <yCoord>321</yCoord>
        </edgeMap>
        <edgeMap>
          <xCoord>156</xCoord>
          <yCoord>320</yCoord>
        </edgeMap>
        <edgeMap>
          <xCoord>157</xCoord>
          <yCoord>319</yCoord>
        </edgeMap>
        <edgeMap>
          <xCoord>157</xCoord>
          <yCoord>318</yCoord>
        </edgeMap>
        <edgeMap>
          <xCoord>157</xCoord>
          <yCoord>317</yCoord>
        </edgeMap>
        <edgeMap>
          <xCoord>157</xCoord>
          <yCoord>316</yCoord>
        </edgeMap>
        <edgeMap>
          <xCoord>158</xCoord>
          <yCoord>316</yCoord>
        </edgeMap>
        <edgeMap>
          <xCoord>159</xCoord>
          <yCoord>317</yCoord>
        </edgeMap>
        <edgeMap>
          <xCoord>160</xCoord>
          <yCoord>317</yCoord>
        </edgeMap>
        <edgeMap>
          <xCoord>161</xCoord>
          <yCoord>318</yCoord>
        </edgeMap>
        <edgeMap>
          <xCoord>162</xCoord>
          <yCoord>317</yCoord>
        </edgeMap>
        <edgeMap>
          <xCoord>162</xCoord>
          <yCoord>316</yCoord>
        </edgeMap>
        <edgeMap>
          <xCoord>162</xCoord>
          <yCoord>315</yCoord>
        </edgeMap>
        <edgeMap>
          <xCoord>162</xCoord>
          <yCoord>314</yCoord>
        </edgeMap>
        <edgeMap>
          <xCoord>162</xCoord>
          <yCoord>313</yCoord>
        </edgeMap>
        <edgeMap>
          <xCoord>163</xCoord>
          <yCoord>312</yCoord>
        </edgeMap>
        <edgeMap>
          <xCoord>164</xCoord>
          <yCoord>311</yCoord>
        </edgeMap>
        <edgeMap>
          <xCoord>165</xCoord>
          <yCoord>310</yCoord>
        </edgeMap>
        <edgeMap>
          <xCoord>166</xCoord>
          <yCoord>309</yCoord>
        </edgeMap>
        <edgeMap>
          <xCoord>166</xCoord>
          <yCoord>308</yCoord>
        </edgeMap>
        <edgeMap>
          <xCoord>166</xCoord>
          <yCoord>307</yCoord>
        </edgeMap>
        <edgeMap>
          <xCoord>165</xCoord>
          <yCoord>306</yCoord>
        </edgeMap>
        <edgeMap>
          <xCoord>164</xCoord>
          <yCoord>306</yCoord>
        </edgeMap>
        <edgeMap>
          <xCoord>163</xCoord>
          <yCoord>306</yCoord>
        </edgeMap>
        <edgeMap>
          <xCoord>162</xCoord>
          <yCoord>306</yCoord>
        </edgeMap>
        <edgeMap>
          <xCoord>161</xCoord>
          <yCoord>306</yCoord>
        </edgeMap>
        <edgeMap>
          <xCoord>161</xCoord>
          <yCoord>305</yCoord>
        </edgeMap>
        <edgeMap>
          <xCoord>161</xCoord>
          <yCoord>304</yCoord>
        </edgeMap>
        <edgeMap>
          <xCoord>160</xCoord>
          <yCoord>303</yCoord>
        </edgeMap>
        <edgeMap>
          <xCoord>159</xCoord>
          <yCoord>303</yCoord>
        </edgeMap>
        <edgeMap>
          <xCoord>158</xCoord>
          <yCoord>303</yCoord>
        </edgeMap>
        <edgeMap>
          <xCoord>157</xCoord>
          <yCoord>303</yCoord>
        </edgeMap>
        <edgeMap>
          <xCoord>158</xCoord>
          <yCoord>302</yCoord>
        </edgeMap>
        <edgeMap>
          <xCoord>159</xCoord>
          <yCoord>302</yCoord>
        </edgeMap>
        <edgeMap>
          <xCoord>160</xCoord>
          <yCoord>301</yCoord>
        </edgeMap>
        <edgeMap>
          <xCoord>160</xCoord>
          <yCoord>300</yCoord>
        </edgeMap>
        <edgeMap>
          <xCoord>159</xCoord>
          <yCoord>299</yCoord>
        </edgeMap>
        <edgeMap>
          <xCoord>158</xCoord>
          <yCoord>298</yCoord>
        </edgeMap>
        <edgeMap>
          <xCoord>157</xCoord>
          <yCoord>297</yCoord>
        </edgeMap>
        <edgeMap>
          <xCoord>156</xCoord>
          <yCoord>297</yCoord>
        </edgeMap>
        <edgeMap>
          <xCoord>155</xCoord>
          <yCoord>297</yCoord>
        </edgeMap>
        <edgeMap>
          <xCoord>154</xCoord>
          <yCoord>297</yCoord>
        </edgeMap>
        <edgeMap>
          <xCoord>153</xCoord>
          <yCoord>297</yCoord>
        </edgeMap>
      </roi>
      <roi>
        <imageZposition>-69.500000</imageZposition>
        <imageSOP_UID>1.3.6.1.4.1.14519.5.2.1.6279.6001.263636995621476470372122218303</imageSOP_UID>
        <inclusion>TRUE</inclusion>
        <edgeMap>
          <xCoord>153</xCoord>
          <yCoord>300</yCoord>
        </edgeMap>
        <edgeMap>
          <xCoord>152</xCoord>
          <yCoord>301</yCoord>
        </edgeMap>
        <edgeMap>
          <xCoord>151</xCoord>
          <yCoord>301</yCoord>
        </edgeMap>
        <edgeMap>
          <xCoord>150</xCoord>
          <yCoord>302</yCoord>
        </edgeMap>
        <edgeMap>
          <xCoord>149</xCoord>
          <yCoord>303</yCoord>
        </edgeMap>
        <edgeMap>
          <xCoord>148</xCoord>
          <yCoord>304</yCoord>
        </edgeMap>
        <edgeMap>
          <xCoord>147</xCoord>
          <yCoord>305</yCoord>
        </edgeMap>
        <edgeMap>
          <xCoord>146</xCoord>
          <yCoord>306</yCoord>
        </edgeMap>
        <edgeMap>
          <xCoord>145</xCoord>
          <yCoord>307</yCoord>
        </edgeMap>
        <edgeMap>
          <xCoord>145</xCoord>
          <yCoord>308</yCoord>
        </edgeMap>
        <edgeMap>
          <xCoord>145</xCoord>
          <yCoord>309</yCoord>
        </edgeMap>
        <edgeMap>
          <xCoord>145</xCoord>
          <yCoord>310</yCoord>
        </edgeMap>
        <edgeMap>
          <xCoord>145</xCoord>
          <yCoord>311</yCoord>
        </edgeMap>
        <edgeMap>
          <xCoord>145</xCoord>
          <yCoord>312</yCoord>
        </edgeMap>
        <edgeMap>
          <xCoord>145</xCoord>
          <yCoord>313</yCoord>
        </edgeMap>
        <edgeMap>
          <xCoord>145</xCoord>
          <yCoord>314</yCoord>
        </edgeMap>
        <edgeMap>
          <xCoord>146</xCoord>
          <yCoord>315</yCoord>
        </edgeMap>
        <edgeMap>
          <xCoord>147</xCoord>
          <yCoord>316</yCoord>
        </edgeMap>
        <edgeMap>
          <xCoord>147</xCoord>
          <yCoord>317</yCoord>
        </edgeMap>
        <edgeMap>
          <xCoord>148</xCoord>
          <yCoord>318</yCoord>
        </edgeMap>
        <edgeMap>
          <xCoord>149</xCoord>
          <yCoord>319</yCoord>
        </edgeMap>
        <edgeMap>
          <xCoord>150</xCoord>
          <yCoord>320</yCoord>
        </edgeMap>
        <edgeMap>
          <xCoord>151</xCoord>
          <yCoord>321</yCoord>
        </edgeMap>
        <edgeMap>
          <xCoord>152</xCoord>
          <yCoord>321</yCoord>
        </edgeMap>
        <edgeMap>
          <xCoord>153</xCoord>
          <yCoord>321</yCoord>
        </edgeMap>
        <edgeMap>
          <xCoord>154</xCoord>
          <yCoord>321</yCoord>
        </edgeMap>
        <edgeMap>
          <xCoord>155</xCoord>
          <yCoord>321</yCoord>
        </edgeMap>
        <edgeMap>
          <xCoord>156</xCoord>
          <yCoord>321</yCoord>
        </edgeMap>
        <edgeMap>
          <xCoord>157</xCoord>
          <yCoord>321</yCoord>
        </edgeMap>
        <edgeMap>
          <xCoord>158</xCoord>
          <yCoord>321</yCoord>
        </edgeMap>
        <edgeMap>
          <xCoord>159</xCoord>
          <yCoord>320</yCoord>
        </edgeMap>
        <edgeMap>
          <xCoord>160</xCoord>
          <yCoord>320</yCoord>
        </edgeMap>
        <edgeMap>
          <xCoord>161</xCoord>
          <yCoord>319</yCoord>
        </edgeMap>
        <edgeMap>
          <xCoord>162</xCoord>
          <yCoord>318</yCoord>
        </edgeMap>
        <edgeMap>
          <xCoord>162</xCoord>
          <yCoord>317</yCoord>
        </edgeMap>
        <edgeMap>
          <xCoord>162</xCoord>
          <yCoord>316</yCoord>
        </edgeMap>
        <edgeMap>
          <xCoord>162</xCoord>
          <yCoord>315</yCoord>
        </edgeMap>
        <edgeMap>
          <xCoord>162</xCoord>
          <yCoord>314</yCoord>
        </edgeMap>
        <edgeMap>
          <xCoord>162</xCoord>
          <yCoord>313</yCoord>
        </edgeMap>
        <edgeMap>
          <xCoord>163</xCoord>
          <yCoord>312</yCoord>
        </edgeMap>
        <edgeMap>
          <xCoord>164</xCoord>
          <yCoord>311</yCoord>
        </edgeMap>
        <edgeMap>
          <xCoord>164</xCoord>
          <yCoord>310</yCoord>
        </edgeMap>
        <edgeMap>
          <xCoord>164</xCoord>
          <yCoord>309</yCoord>
        </edgeMap>
        <edgeMap>
          <xCoord>164</xCoord>
          <yCoord>308</yCoord>
        </edgeMap>
        <edgeMap>
          <xCoord>164</xCoord>
          <yCoord>307</yCoord>
        </edgeMap>
        <edgeMap>
          <xCoord>163</xCoord>
          <yCoord>306</yCoord>
        </edgeMap>
        <edgeMap>
          <xCoord>162</xCoord>
          <yCoord>306</yCoord>
        </edgeMap>
        <edgeMap>
          <xCoord>161</xCoord>
          <yCoord>305</yCoord>
        </edgeMap>
        <edgeMap>
          <xCoord>160</xCoord>
          <yCoord>304</yCoord>
        </edgeMap>
        <edgeMap>
          <xCoord>160</xCoord>
          <yCoord>303</yCoord>
        </edgeMap>
        <edgeMap>
          <xCoord>159</xCoord>
          <yCoord>302</yCoord>
        </edgeMap>
        <edgeMap>
          <xCoord>158</xCoord>
          <yCoord>302</yCoord>
        </edgeMap>
        <edgeMap>
          <xCoord>157</xCoord>
          <yCoord>301</yCoord>
        </edgeMap>
        <edgeMap>
          <xCoord>156</xCoord>
          <yCoord>301</yCoord>
        </edgeMap>
        <edgeMap>
          <xCoord>155</xCoord>
          <yCoord>300</yCoord>
        </edgeMap>
        <edgeMap>
          <xCoord>154</xCoord>
          <yCoord>300</yCoord>
        </edgeMap>
        <edgeMap>
          <xCoord>153</xCoord>
          <yCoord>300</yCoord>
        </edgeMap>
      </roi>
      <roi>
        <imageZposition>-68.250000</imageZposition>
        <imageSOP_UID>1.3.6.1.4.1.14519.5.2.1.6279.6001.144475147629770125094174968590</imageSOP_UID>
        <inclusion>TRUE</inclusion>
        <edgeMap>
          <xCoord>152</xCoord>
          <yCoord>303</yCoord>
        </edgeMap>
        <edgeMap>
          <xCoord>151</xCoord>
          <yCoord>304</yCoord>
        </edgeMap>
        <edgeMap>
          <xCoord>150</xCoord>
          <yCoord>304</yCoord>
        </edgeMap>
        <edgeMap>
          <xCoord>149</xCoord>
          <yCoord>305</yCoord>
        </edgeMap>
        <edgeMap>
          <xCoord>148</xCoord>
          <yCoord>306</yCoord>
        </edgeMap>
        <edgeMap>
          <xCoord>147</xCoord>
          <yCoord>307</yCoord>
        </edgeMap>
        <edgeMap>
          <xCoord>146</xCoord>
          <yCoord>308</yCoord>
        </edgeMap>
        <edgeMap>
          <xCoord>146</xCoord>
          <yCoord>309</yCoord>
        </edgeMap>
        <edgeMap>
          <xCoord>146</xCoord>
          <yCoord>310</yCoord>
        </edgeMap>
        <edgeMap>
          <xCoord>147</xCoord>
          <yCoord>311</yCoord>
        </edgeMap>
        <edgeMap>
          <xCoord>148</xCoord>
          <yCoord>312</yCoord>
        </edgeMap>
        <edgeMap>
          <xCoord>148</xCoord>
          <yCoord>313</yCoord>
        </edgeMap>
        <edgeMap>
          <xCoord>148</xCoord>
          <yCoord>314</yCoord>
        </edgeMap>
        <edgeMap>
          <xCoord>147</xCoord>
          <yCoord>315</yCoord>
        </edgeMap>
        <edgeMap>
          <xCoord>147</xCoord>
          <yCoord>316</yCoord>
        </edgeMap>
        <edgeMap>
          <xCoord>146</xCoord>
          <yCoord>317</yCoord>
        </edgeMap>
        <edgeMap>
          <xCoord>146</xCoord>
          <yCoord>318</yCoord>
        </edgeMap>
        <edgeMap>
          <xCoord>146</xCoord>
          <yCoord>319</yCoord>
        </edgeMap>
        <edgeMap>
          <xCoord>147</xCoord>
          <yCoord>320</yCoord>
        </edgeMap>
        <edgeMap>
          <xCoord>148</xCoord>
          <yCoord>321</yCoord>
        </edgeMap>
        <edgeMap>
          <xCoord>149</xCoord>
          <yCoord>322</yCoord>
        </edgeMap>
        <edgeMap>
          <xCoord>150</xCoord>
          <yCoord>322</yCoord>
        </edgeMap>
        <edgeMap>
          <xCoord>151</xCoord>
          <yCoord>323</yCoord>
        </edgeMap>
        <edgeMap>
          <xCoord>152</xCoord>
          <yCoord>323</yCoord>
        </edgeMap>
        <edgeMap>
          <xCoord>153</xCoord>
          <yCoord>323</yCoord>
        </edgeMap>
        <edgeMap>
          <xCoord>154</xCoord>
          <yCoord>323</yCoord>
        </edgeMap>
        <edgeMap>
          <xCoord>155</xCoord>
          <yCoord>323</yCoord>
        </edgeMap>
        <edgeMap>
          <xCoord>156</xCoord>
          <yCoord>323</yCoord>
        </edgeMap>
        <edgeMap>
          <xCoord>157</xCoord>
          <yCoord>323</yCoord>
        </edgeMap>
        <edgeMap>
          <xCoord>158</xCoord>
          <yCoord>323</yCoord>
        </edgeMap>
        <edgeMap>
          <xCoord>159</xCoord>
          <yCoord>323</yCoord>
        </edgeMap>
        <edgeMap>
          <xCoord>160</xCoord>
          <yCoord>323</yCoord>
        </edgeMap>
        <edgeMap>
          <xCoord>161</xCoord>
          <yCoord>324</yCoord>
        </edgeMap>
        <edgeMap>
          <xCoord>162</xCoord>
          <yCoord>324</yCoord>
        </edgeMap>
        <edgeMap>
          <xCoord>163</xCoord>
          <yCoord>324</yCoord>
        </edgeMap>
        <edgeMap>
          <xCoord>164</xCoord>
          <yCoord>324</yCoord>
        </edgeMap>
        <edgeMap>
          <xCoord>165</xCoord>
          <yCoord>324</yCoord>
        </edgeMap>
        <edgeMap>
          <xCoord>166</xCoord>
          <yCoord>323</yCoord>
        </edgeMap>
        <edgeMap>
          <xCoord>166</xCoord>
          <yCoord>322</yCoord>
        </edgeMap>
        <edgeMap>
          <xCoord>166</xCoord>
          <yCoord>321</yCoord>
        </edgeMap>
        <edgeMap>
          <xCoord>166</xCoord>
          <yCoord>320</yCoord>
        </edgeMap>
        <edgeMap>
          <xCoord>166</xCoord>
          <yCoord>319</yCoord>
        </edgeMap>
        <edgeMap>
          <xCoord>166</xCoord>
          <yCoord>318</yCoord>
        </edgeMap>
        <edgeMap>
          <xCoord>166</xCoord>
          <yCoord>317</yCoord>
        </edgeMap>
        <edgeMap>
          <xCoord>166</xCoord>
          <yCoord>316</yCoord>
        </edgeMap>
        <edgeMap>
          <xCoord>166</xCoord>
          <yCoord>315</yCoord>
        </edgeMap>
        <edgeMap>
          <xCoord>166</xCoord>
          <yCoord>314</yCoord>
        </edgeMap>
        <edgeMap>
          <xCoord>166</xCoord>
          <yCoord>313</yCoord>
        </edgeMap>
        <edgeMap>
          <xCoord>166</xCoord>
          <yCoord>312</yCoord>
        </edgeMap>
        <edgeMap>
          <xCoord>166</xCoord>
          <yCoord>311</yCoord>
        </edgeMap>
        <edgeMap>
          <xCoord>165</xCoord>
          <yCoord>310</yCoord>
        </edgeMap>
        <edgeMap>
          <xCoord>165</xCoord>
          <yCoord>309</yCoord>
        </edgeMap>
        <edgeMap>
          <xCoord>164</xCoord>
          <yCoord>308</yCoord>
        </edgeMap>
        <edgeMap>
          <xCoord>164</xCoord>
          <yCoord>307</yCoord>
        </edgeMap>
        <edgeMap>
          <xCoord>163</xCoord>
          <yCoord>306</yCoord>
        </edgeMap>
        <edgeMap>
          <xCoord>163</xCoord>
          <yCoord>305</yCoord>
        </edgeMap>
        <edgeMap>
          <xCoord>162</xCoord>
          <yCoord>304</yCoord>
        </edgeMap>
        <edgeMap>
          <xCoord>161</xCoord>
          <yCoord>303</yCoord>
        </edgeMap>
        <edgeMap>
          <xCoord>160</xCoord>
          <yCoord>303</yCoord>
        </edgeMap>
        <edgeMap>
          <xCoord>159</xCoord>
          <yCoord>303</yCoord>
        </edgeMap>
        <edgeMap>
          <xCoord>158</xCoord>
          <yCoord>303</yCoord>
        </edgeMap>
        <edgeMap>
          <xCoord>157</xCoord>
          <yCoord>303</yCoord>
        </edgeMap>
        <edgeMap>
          <xCoord>156</xCoord>
          <yCoord>303</yCoord>
        </edgeMap>
        <edgeMap>
          <xCoord>155</xCoord>
          <yCoord>303</yCoord>
        </edgeMap>
        <edgeMap>
          <xCoord>154</xCoord>
          <yCoord>303</yCoord>
        </edgeMap>
        <edgeMap>
          <xCoord>153</xCoord>
          <yCoord>303</yCoord>
        </edgeMap>
        <edgeMap>
          <xCoord>152</xCoord>
          <yCoord>303</yCoord>
        </edgeMap>
      </roi>
      <roi>
        <imageZposition>-67.000000</imageZposition>
        <imageSOP_UID>1.3.6.1.4.1.14519.5.2.1.6279.6001.318599010622135987697743542076</imageSOP_UID>
        <inclusion>TRUE</inclusion>
        <edgeMap>
          <xCoord>154</xCoord>
          <yCoord>302</yCoord>
        </edgeMap>
        <edgeMap>
          <xCoord>153</xCoord>
          <yCoord>303</yCoord>
        </edgeMap>
        <edgeMap>
          <xCoord>152</xCoord>
          <yCoord>303</yCoord>
        </edgeMap>
        <edgeMap>
          <xCoord>151</xCoord>
          <yCoord>303</yCoord>
        </edgeMap>
        <edgeMap>
          <xCoord>150</xCoord>
          <yCoord>304</yCoord>
        </edgeMap>
        <edgeMap>
          <xCoord>149</xCoord>
          <yCoord>305</yCoord>
        </edgeMap>
        <edgeMap>
          <xCoord>148</xCoord>
          <yCoord>306</yCoord>
        </edgeMap>
        <edgeMap>
          <xCoord>147</xCoord>
          <yCoord>307</yCoord>
        </edgeMap>
        <edgeMap>
          <xCoord>147</xCoord>
          <yCoord>308</yCoord>
        </edgeMap>
        <edgeMap>
          <xCoord>146</xCoord>
          <yCoord>309</yCoord>
        </edgeMap>
        <edgeMap>
          <xCoord>146</xCoord>
          <yCoord>310</yCoord>
        </edgeMap>
        <edgeMap>
          <xCoord>146</xCoord>
          <yCoord>311</yCoord>
        </edgeMap>
        <edgeMap>
          <xCoord>146</xCoord>
          <yCoord>312</yCoord>
        </edgeMap>
        <edgeMap>
          <xCoord>146</xCoord>
          <yCoord>313</yCoord>
        </edgeMap>
        <edgeMap>
          <xCoord>146</xCoord>
          <yCoord>314</yCoord>
        </edgeMap>
        <edgeMap>
          <xCoord>146</xCoord>
          <yCoord>315</yCoord>
        </edgeMap>
        <edgeMap>
          <xCoord>146</xCoord>
          <yCoord>316</yCoord>
        </edgeMap>
        <edgeMap>
          <xCoord>146</xCoord>
          <yCoord>317</yCoord>
        </edgeMap>
        <edgeMap>
          <xCoord>147</xCoord>
          <yCoord>318</yCoord>
        </edgeMap>
        <edgeMap>
          <xCoord>148</xCoord>
          <yCoord>319</yCoord>
        </edgeMap>
        <edgeMap>
          <xCoord>149</xCoord>
          <yCoord>320</yCoord>
        </edgeMap>
        <edgeMap>
          <xCoord>150</xCoord>
          <yCoord>321</yCoord>
        </edgeMap>
        <edgeMap>
          <xCoord>151</xCoord>
          <yCoord>321</yCoord>
        </edgeMap>
        <edgeMap>
          <xCoord>152</xCoord>
          <yCoord>322</yCoord>
        </edgeMap>
        <edgeMap>
          <xCoord>153</xCoord>
          <yCoord>322</yCoord>
        </edgeMap>
        <edgeMap>
          <xCoord>154</xCoord>
          <yCoord>322</yCoord>
        </edgeMap>
        <edgeMap>
          <xCoord>155</xCoord>
          <yCoord>322</yCoord>
        </edgeMap>
        <edgeMap>
          <xCoord>156</xCoord>
          <yCoord>322</yCoord>
        </edgeMap>
        <edgeMap>
          <xCoord>157</xCoord>
          <yCoord>322</yCoord>
        </edgeMap>
        <edgeMap>
          <xCoord>158</xCoord>
          <yCoord>322</yCoord>
        </edgeMap>
        <edgeMap>
          <xCoord>159</xCoord>
          <yCoord>322</yCoord>
        </edgeMap>
        <edgeMap>
          <xCoord>160</xCoord>
          <yCoord>322</yCoord>
        </edgeMap>
        <edgeMap>
          <xCoord>161</xCoord>
          <yCoord>323</yCoord>
        </edgeMap>
        <edgeMap>
          <xCoord>162</xCoord>
          <yCoord>323</yCoord>
        </edgeMap>
        <edgeMap>
          <xCoord>163</xCoord>
          <yCoord>323</yCoord>
        </edgeMap>
        <edgeMap>
          <xCoord>164</xCoord>
          <yCoord>323</yCoord>
        </edgeMap>
        <edgeMap>
          <xCoord>165</xCoord>
          <yCoord>323</yCoord>
        </edgeMap>
        <edgeMap>
          <xCoord>166</xCoord>
          <yCoord>323</yCoord>
        </edgeMap>
        <edgeMap>
          <xCoord>167</xCoord>
          <yCoord>323</yCoord>
        </edgeMap>
        <edgeMap>
          <xCoord>168</xCoord>
          <yCoord>322</yCoord>
        </edgeMap>
        <edgeMap>
          <xCoord>168</xCoord>
          <yCoord>321</yCoord>
        </edgeMap>
        <edgeMap>
          <xCoord>168</xCoord>
          <yCoord>320</yCoord>
        </edgeMap>
        <edgeMap>
          <xCoord>168</xCoord>
          <yCoord>319</yCoord>
        </edgeMap>
        <edgeMap>
          <xCoord>168</xCoord>
          <yCoord>318</yCoord>
        </edgeMap>
        <edgeMap>
          <xCoord>167</xCoord>
          <yCoord>317</yCoord>
        </edgeMap>
        <edgeMap>
          <xCoord>166</xCoord>
          <yCoord>316</yCoord>
        </edgeMap>
        <edgeMap>
          <xCoord>166</xCoord>
          <yCoord>315</yCoord>
        </edgeMap>
        <edgeMap>
          <xCoord>165</xCoord>
          <yCoord>314</yCoord>
        </edgeMap>
        <edgeMap>
          <xCoord>165</xCoord>
          <yCoord>313</yCoord>
        </edgeMap>
        <edgeMap>
          <xCoord>165</xCoord>
          <yCoord>312</yCoord>
        </edgeMap>
        <edgeMap>
          <xCoord>164</xCoord>
          <yCoord>311</yCoord>
        </edgeMap>
        <edgeMap>
          <xCoord>164</xCoord>
          <yCoord>310</yCoord>
        </edgeMap>
        <edgeMap>
          <xCoord>163</xCoord>
          <yCoord>309</yCoord>
        </edgeMap>
        <edgeMap>
          <xCoord>163</xCoord>
          <yCoord>308</yCoord>
        </edgeMap>
        <edgeMap>
          <xCoord>162</xCoord>
          <yCoord>307</yCoord>
        </edgeMap>
        <edgeMap>
          <xCoord>161</xCoord>
          <yCoord>306</yCoord>
        </edgeMap>
        <edgeMap>
          <xCoord>161</xCoord>
          <yCoord>305</yCoord>
        </edgeMap>
        <edgeMap>
          <xCoord>160</xCoord>
          <yCoord>304</yCoord>
        </edgeMap>
        <edgeMap>
          <xCoord>160</xCoord>
          <yCoord>303</yCoord>
        </edgeMap>
        <edgeMap>
          <xCoord>159</xCoord>
          <yCoord>302</yCoord>
        </edgeMap>
        <edgeMap>
          <xCoord>158</xCoord>
          <yCoord>302</yCoord>
        </edgeMap>
        <edgeMap>
          <xCoord>157</xCoord>
          <yCoord>302</yCoord>
        </edgeMap>
        <edgeMap>
          <xCoord>156</xCoord>
          <yCoord>302</yCoord>
        </edgeMap>
        <edgeMap>
          <xCoord>155</xCoord>
          <yCoord>302</yCoord>
        </edgeMap>
        <edgeMap>
          <xCoord>154</xCoord>
          <yCoord>302</yCoord>
        </edgeMap>
      </roi>
      <roi>
        <imageZposition>-65.750000</imageZposition>
        <imageSOP_UID>1.3.6.1.4.1.14519.5.2.1.6279.6001.123877683061193882457587313413</imageSOP_UID>
        <inclusion>TRUE</inclusion>
        <edgeMap>
          <xCoord>154</xCoord>
          <yCoord>302</yCoord>
        </edgeMap>
        <edgeMap>
          <xCoord>153</xCoord>
          <yCoord>303</yCoord>
        </edgeMap>
        <edgeMap>
          <xCoord>152</xCoord>
          <yCoord>304</yCoord>
        </edgeMap>
        <edgeMap>
          <xCoord>151</xCoord>
          <yCoord>305</yCoord>
        </edgeMap>
        <edgeMap>
          <xCoord>150</xCoord>
          <yCoord>306</yCoord>
        </edgeMap>
        <edgeMap>
          <xCoord>149</xCoord>
          <yCoord>307</yCoord>
        </edgeMap>
        <edgeMap>
          <xCoord>148</xCoord>
          <yCoord>308</yCoord>
        </edgeMap>
        <edgeMap>
          <xCoord>148</xCoord>
          <yCoord>309</yCoord>
        </edgeMap>
        <edgeMap>
          <xCoord>148</xCoord>
          <yCoord>310</yCoord>
        </edgeMap>
        <edgeMap>
          <xCoord>147</xCoord>
          <yCoord>311</yCoord>
        </edgeMap>
        <edgeMap>
          <xCoord>147</xCoord>
          <yCoord>312</yCoord>
        </edgeMap>
        <edgeMap>
          <xCoord>147</xCoord>
          <yCoord>313</yCoord>
        </edgeMap>
        <edgeMap>
          <xCoord>147</xCoord>
          <yCoord>314</yCoord>
        </edgeMap>
        <edgeMap>
          <xCoord>148</xCoord>
          <yCoord>315</yCoord>
        </edgeMap>
        <edgeMap>
          <xCoord>148</xCoord>
          <yCoord>316</yCoord>
        </edgeMap>
        <edgeMap>
          <xCoord>148</xCoord>
          <yCoord>317</yCoord>
        </edgeMap>
        <edgeMap>
          <xCoord>149</xCoord>
          <yCoord>318</yCoord>
        </edgeMap>
        <edgeMap>
          <xCoord>149</xCoord>
          <yCoord>319</yCoord>
        </edgeMap>
        <edgeMap>
          <xCoord>150</xCoord>
          <yCoord>320</yCoord>
        </edgeMap>
        <edgeMap>
          <xCoord>151</xCoord>
          <yCoord>321</yCoord>
        </edgeMap>
        <edgeMap>
          <xCoord>152</xCoord>
          <yCoord>322</yCoord>
        </edgeMap>
        <edgeMap>
          <xCoord>153</xCoord>
          <yCoord>322</yCoord>
        </edgeMap>
        <edgeMap>
          <xCoord>154</xCoord>
          <yCoord>323</yCoord>
        </edgeMap>
        <edgeMap>
          <xCoord>155</xCoord>
          <yCoord>323</yCoord>
        </edgeMap>
        <edgeMap>
          <xCoord>156</xCoord>
          <yCoord>323</yCoord>
        </edgeMap>
        <edgeMap>
          <xCoord>157</xCoord>
          <yCoord>323</yCoord>
        </edgeMap>
        <edgeMap>
          <xCoord>158</xCoord>
          <yCoord>323</yCoord>
        </edgeMap>
        <edgeMap>
          <xCoord>159</xCoord>
          <yCoord>323</yCoord>
        </edgeMap>
        <edgeMap>
          <xCoord>160</xCoord>
          <yCoord>323</yCoord>
        </edgeMap>
        <edgeMap>
          <xCoord>161</xCoord>
          <yCoord>323</yCoord>
        </edgeMap>
        <edgeMap>
          <xCoord>162</xCoord>
          <yCoord>323</yCoord>
        </edgeMap>
        <edgeMap>
          <xCoord>163</xCoord>
          <yCoord>323</yCoord>
        </edgeMap>
        <edgeMap>
          <xCoord>164</xCoord>
          <yCoord>323</yCoord>
        </edgeMap>
        <edgeMap>
          <xCoord>165</xCoord>
          <yCoord>323</yCoord>
        </edgeMap>
        <edgeMap>
          <xCoord>166</xCoord>
          <yCoord>323</yCoord>
        </edgeMap>
        <edgeMap>
          <xCoord>167</xCoord>
          <yCoord>322</yCoord>
        </edgeMap>
        <edgeMap>
          <xCoord>167</xCoord>
          <yCoord>321</yCoord>
        </edgeMap>
        <edgeMap>
          <xCoord>167</xCoord>
          <yCoord>320</yCoord>
        </edgeMap>
        <edgeMap>
          <xCoord>167</xCoord>
          <yCoord>319</yCoord>
        </edgeMap>
        <edgeMap>
          <xCoord>167</xCoord>
          <yCoord>318</yCoord>
        </edgeMap>
        <edgeMap>
          <xCoord>167</xCoord>
          <yCoord>317</yCoord>
        </edgeMap>
        <edgeMap>
          <xCoord>167</xCoord>
          <yCoord>316</yCoord>
        </edgeMap>
        <edgeMap>
          <xCoord>167</xCoord>
          <yCoord>315</yCoord>
        </edgeMap>
        <edgeMap>
          <xCoord>166</xCoord>
          <yCoord>314</yCoord>
        </edgeMap>
        <edgeMap>
          <xCoord>166</xCoord>
          <yCoord>313</yCoord>
        </edgeMap>
        <edgeMap>
          <xCoord>166</xCoord>
          <yCoord>312</yCoord>
        </edgeMap>
        <edgeMap>
          <xCoord>166</xCoord>
          <yCoord>311</yCoord>
        </edgeMap>
        <edgeMap>
          <xCoord>165</xCoord>
          <yCoord>310</yCoord>
        </edgeMap>
        <edgeMap>
          <xCoord>164</xCoord>
          <yCoord>309</yCoord>
        </edgeMap>
        <edgeMap>
          <xCoord>164</xCoord>
          <yCoord>308</yCoord>
        </edgeMap>
        <edgeMap>
          <xCoord>163</xCoord>
          <yCoord>307</yCoord>
        </edgeMap>
        <edgeMap>
          <xCoord>162</xCoord>
          <yCoord>306</yCoord>
        </edgeMap>
        <edgeMap>
          <xCoord>161</xCoord>
          <yCoord>305</yCoord>
        </edgeMap>
        <edgeMap>
          <xCoord>161</xCoord>
          <yCoord>304</yCoord>
        </edgeMap>
        <edgeMap>
          <xCoord>160</xCoord>
          <yCoord>303</yCoord>
        </edgeMap>
        <edgeMap>
          <xCoord>159</xCoord>
          <yCoord>302</yCoord>
        </edgeMap>
        <edgeMap>
          <xCoord>158</xCoord>
          <yCoord>302</yCoord>
        </edgeMap>
        <edgeMap>
          <xCoord>157</xCoord>
          <yCoord>302</yCoord>
        </edgeMap>
        <edgeMap>
          <xCoord>156</xCoord>
          <yCoord>302</yCoord>
        </edgeMap>
        <edgeMap>
          <xCoord>155</xCoord>
          <yCoord>302</yCoord>
        </edgeMap>
        <edgeMap>
          <xCoord>154</xCoord>
          <yCoord>302</yCoord>
        </edgeMap>
      </roi>
    </unblindedReadNodule>
    <nonNodule>
      <nonNoduleID>_Non-nodule 001</nonNoduleID>
      <imageZposition>-168.250000 </imageZposition>
      <imageSOP_UID>1.3.6.1.4.1.14519.5.2.1.6279.6001.209952548764928081167705953243</imageSOP_UID>
      <locus>
        <xCoord>184</xCoord>
        <yCoord>172</yCoord>
      </locus>
    </nonNodule>
    <nonNodule>
      <nonNoduleID>_Non-nodule 002</nonNoduleID>
      <imageZposition>-77.000000</imageZposition>
      <imageSOP_UID>1.3.6.1.4.1.14519.5.2.1.6279.6001.144743416280969453558243073418</imageSOP_UID>
      <locus>
        <xCoord>194</xCoord>
        <yCoord>355</yCoord>
      </locus>
    </nonNodule>
    <nonNodule>
      <nonNoduleID>_Non-nodule 003</nonNoduleID>
      <imageZposition>-143.250000 </imageZposition>
      <imageSOP_UID>1.3.6.1.4.1.14519.5.2.1.6279.6001.242167656858043550575436124373</imageSOP_UID>
      <locus>
        <xCoord>135</xCoord>
        <yCoord>191</yCoord>
      </locus>
    </nonNodule>
    <nonNodule>
      <nonNoduleID>_Non-nodule 004</nonNoduleID>
      <imageZposition>-173.250000 </imageZposition>
      <imageSOP_UID>1.3.6.1.4.1.14519.5.2.1.6279.6001.242578936068154007280191026246</imageSOP_UID>
      <locus>
        <xCoord>193</xCoord>
        <yCoord>169</yCoord>
      </locus>
    </nonNodule>
  </readingSession>
<readingSession>
    <annotationVersion>3.12</annotationVersion>
    <servicingRadiologistID>-807272919</servicingRadiologistID>
    <unblindedReadNodule>
      <noduleID>IL057_159650</noduleID>
      <characteristics>
        <subtlety>3</subtlety>
        <internalStructure>1</internalStructure>
        <calcification>6</calcification>
        <sphericity>3</sphericity>
        <margin>5</margin>
        <lobulation>1</lobulation>
        <spiculation>1</spiculation>
        <texture>5</texture>
        <malignancy>2</malignancy>
      </characteristics>
      <roi>
        <imageZposition>-254.5</imageZposition>
        <imageSOP_UID>1.3.6.1.4.1.14519.5.2.1.6279.6001.259326624303136534562950963873</imageSOP_UID>
        <inclusion>TRUE</inclusion>
        <edgeMap>
          <xCoord>349</xCoord>
          <yCoord>230</yCoord>
        </edgeMap>
        <edgeMap>
          <xCoord>350</xCoord>
          <yCoord>229</yCoord>
        </edgeMap>
        <edgeMap>
          <xCoord>351</xCoord>
          <yCoord>228</yCoord>
        </edgeMap>
        <edgeMap>
          <xCoord>350</xCoord>
          <yCoord>227</yCoord>
        </edgeMap>
        <edgeMap>
          <xCoord>349</xCoord>
          <yCoord>227</yCoord>
        </edgeMap>
        <edgeMap>
          <xCoord>348</xCoord>
          <yCoord>227</yCoord>
        </edgeMap>
        <edgeMap>
          <xCoord>347</xCoord>
          <yCoord>228</yCoord>
        </edgeMap>
        <edgeMap>
          <xCoord>346</xCoord>
          <yCoord>229</yCoord>
        </edgeMap>
        <edgeMap>
          <xCoord>347</xCoord>
          <yCoord>230</yCoord>
        </edgeMap>
        <edgeMap>
          <xCoord>348</xCoord>
          <yCoord>230</yCoord>
        </edgeMap>
        <edgeMap>
          <xCoord>349</xCoord>
          <yCoord>230</yCoord>
        </edgeMap>
      </roi>
      <roi>
        <imageZposition>-253.25</imageZposition>
        <imageSOP_UID>1.3.6.1.4.1.14519.5.2.1.6279.6001.234788270446867457982137526080</imageSOP_UID>
        <inclusion>TRUE</inclusion>
        <edgeMap>
          <xCoord>346</xCoord>
          <yCoord>233</yCoord>
        </edgeMap>
        <edgeMap>
          <xCoord>347</xCoord>
          <yCoord>232</yCoord>
        </edgeMap>
        <edgeMap>
          <xCoord>348</xCoord>
          <yCoord>232</yCoord>
        </edgeMap>
        <edgeMap>
          <xCoord>349</xCoord>
          <yCoord>232</yCoord>
        </edgeMap>
        <edgeMap>
          <xCoord>350</xCoord>
          <yCoord>231</yCoord>
        </edgeMap>
        <edgeMap>
          <xCoord>351</xCoord>
          <yCoord>230</yCoord>
        </edgeMap>
        <edgeMap>
          <xCoord>352</xCoord>
          <yCoord>230</yCoord>
        </edgeMap>
        <edgeMap>
          <xCoord>353</xCoord>
          <yCoord>229</yCoord>
        </edgeMap>
        <edgeMap>
          <xCoord>353</xCoord>
          <yCoord>228</yCoord>
        </edgeMap>
        <edgeMap>
          <xCoord>352</xCoord>
          <yCoord>227</yCoord>
        </edgeMap>
        <edgeMap>
          <xCoord>351</xCoord>
          <yCoord>227</yCoord>
        </edgeMap>
        <edgeMap>
          <xCoord>350</xCoord>
          <yCoord>227</yCoord>
        </edgeMap>
        <edgeMap>
          <xCoord>349</xCoord>
          <yCoord>227</yCoord>
        </edgeMap>
        <edgeMap>
          <xCoord>348</xCoord>
          <yCoord>227</yCoord>
        </edgeMap>
        <edgeMap>
          <xCoord>347</xCoord>
          <yCoord>228</yCoord>
        </edgeMap>
        <edgeMap>
          <xCoord>346</xCoord>
          <yCoord>229</yCoord>
        </edgeMap>
        <edgeMap>
          <xCoord>345</xCoord>
          <yCoord>230</yCoord>
        </edgeMap>
        <edgeMap>
          <xCoord>344</xCoord>
          <yCoord>231</yCoord>
        </edgeMap>
        <edgeMap>
          <xCoord>344</xCoord>
          <yCoord>232</yCoord>
        </edgeMap>
        <edgeMap>
          <xCoord>345</xCoord>
          <yCoord>233</yCoord>
        </edgeMap>
        <edgeMap>
          <xCoord>346</xCoord>
          <yCoord>233</yCoord>
        </edgeMap>
      </roi>
      <roi>
        <imageZposition>-252.0</imageZposition>
        <imageSOP_UID>1.3.6.1.4.1.14519.5.2.1.6279.6001.159493337719929800504480744044</imageSOP_UID>
        <inclusion>TRUE</inclusion>
        <edgeMap>
          <xCoord>344</xCoord>
          <yCoord>235</yCoord>
        </edgeMap>
        <edgeMap>
          <xCoord>345</xCoord>
          <yCoord>234</yCoord>
        </edgeMap>
        <edgeMap>
          <xCoord>346</xCoord>
          <yCoord>234</yCoord>
        </edgeMap>
        <edgeMap>
          <xCoord>347</xCoord>
          <yCoord>234</yCoord>
        </edgeMap>
        <edgeMap>
          <xCoord>348</xCoord>
          <yCoord>233</yCoord>
        </edgeMap>
        <edgeMap>
          <xCoord>349</xCoord>
          <yCoord>233</yCoord>
        </edgeMap>
        <edgeMap>
          <xCoord>350</xCoord>
          <yCoord>232</yCoord>
        </edgeMap>
        <edgeMap>
          <xCoord>351</xCoord>
          <yCoord>232</yCoord>
        </edgeMap>
        <edgeMap>
          <xCoord>352</xCoord>
          <yCoord>232</yCoord>
        </edgeMap>
        <edgeMap>
          <xCoord>353</xCoord>
          <yCoord>231</yCoord>
        </edgeMap>
        <edgeMap>
          <xCoord>354</xCoord>
          <yCoord>230</yCoord>
        </edgeMap>
        <edgeMap>
          <xCoord>355</xCoord>
          <yCoord>229</yCoord>
        </edgeMap>
        <edgeMap>
          <xCoord>354</xCoord>
          <yCoord>228</yCoord>
        </edgeMap>
        <edgeMap>
          <xCoord>353</xCoord>
          <yCoord>227</yCoord>
        </edgeMap>
        <edgeMap>
          <xCoord>352</xCoord>
          <yCoord>227</yCoord>
        </edgeMap>
        <edgeMap>
          <xCoord>351</xCoord>
          <yCoord>227</yCoord>
        </edgeMap>
        <edgeMap>
          <xCoord>350</xCoord>
          <yCoord>227</yCoord>
        </edgeMap>
        <edgeMap>
          <xCoord>349</xCoord>
          <yCoord>227</yCoord>
        </edgeMap>
        <edgeMap>
          <xCoord>348</xCoord>
          <yCoord>227</yCoord>
        </edgeMap>
        <edgeMap>
          <xCoord>347</xCoord>
          <yCoord>228</yCoord>
        </edgeMap>
        <edgeMap>
          <xCoord>346</xCoord>
          <yCoord>228</yCoord>
        </edgeMap>
        <edgeMap>
          <xCoord>345</xCoord>
          <yCoord>229</yCoord>
        </edgeMap>
        <edgeMap>
          <xCoord>344</xCoord>
          <yCoord>230</yCoord>
        </edgeMap>
        <edgeMap>
          <xCoord>344</xCoord>
          <yCoord>231</yCoord>
        </edgeMap>
        <edgeMap>
          <xCoord>343</xCoord>
          <yCoord>232</yCoord>
        </edgeMap>
        <edgeMap>
          <xCoord>343</xCoord>
          <yCoord>233</yCoord>
        </edgeMap>
        <edgeMap>
          <xCoord>342</xCoord>
          <yCoord>234</yCoord>
        </edgeMap>
        <edgeMap>
          <xCoord>343</xCoord>
          <yCoord>235</yCoord>
        </edgeMap>
        <edgeMap>
          <xCoord>344</xCoord>
          <yCoord>235</yCoord>
        </edgeMap>
      </roi>
      <roi>
        <imageZposition>-250.75</imageZposition>
        <imageSOP_UID>1.3.6.1.4.1.14519.5.2.1.6279.6001.142622030102100814746543945541</imageSOP_UID>
        <inclusion>TRUE</inclusion>
        <edgeMap>
          <xCoord>346</xCoord>
          <yCoord>236</yCoord>
        </edgeMap>
        <edgeMap>
          <xCoord>347</xCoord>
          <yCoord>235</yCoord>
        </edgeMap>
        <edgeMap>
          <xCoord>348</xCoord>
          <yCoord>235</yCoord>
        </edgeMap>
        <edgeMap>
          <xCoord>349</xCoord>
          <yCoord>235</yCoord>
        </edgeMap>
        <edgeMap>
          <xCoord>350</xCoord>
          <yCoord>234</yCoord>
        </edgeMap>
        <edgeMap>
          <xCoord>351</xCoord>
          <yCoord>234</yCoord>
        </edgeMap>
        <edgeMap>
          <xCoord>352</xCoord>
          <yCoord>233</yCoord>
        </edgeMap>
        <edgeMap>
          <xCoord>353</xCoord>
          <yCoord>232</yCoord>
        </edgeMap>
        <edgeMap>
          <xCoord>354</xCoord>
          <yCoord>232</yCoord>
        </edgeMap>
        <edgeMap>
          <xCoord>355</xCoord>
          <yCoord>231</yCoord>
        </edgeMap>
        <edgeMap>
          <xCoord>356</xCoord>
          <yCoord>230</yCoord>
        </edgeMap>
        <edgeMap>
          <xCoord>355</xCoord>
          <yCoord>229</yCoord>
        </edgeMap>
        <edgeMap>
          <xCoord>354</xCoord>
          <yCoord>228</yCoord>
        </edgeMap>
        <edgeMap>
          <xCoord>353</xCoord>
          <yCoord>227</yCoord>
        </edgeMap>
        <edgeMap>
          <xCoord>352</xCoord>
          <yCoord>227</yCoord>
        </edgeMap>
        <edgeMap>
          <xCoord>351</xCoord>
          <yCoord>227</yCoord>
        </edgeMap>
        <edgeMap>
          <xCoord>350</xCoord>
          <yCoord>227</yCoord>
        </edgeMap>
        <edgeMap>
          <xCoord>349</xCoord>
          <yCoord>227</yCoord>
        </edgeMap>
        <edgeMap>
          <xCoord>348</xCoord>
          <yCoord>227</yCoord>
        </edgeMap>
        <edgeMap>
          <xCoord>347</xCoord>
          <yCoord>227</yCoord>
        </edgeMap>
        <edgeMap>
          <xCoord>346</xCoord>
          <yCoord>228</yCoord>
        </edgeMap>
        <edgeMap>
          <xCoord>345</xCoord>
          <yCoord>229</yCoord>
        </edgeMap>
        <edgeMap>
          <xCoord>344</xCoord>
          <yCoord>230</yCoord>
        </edgeMap>
        <edgeMap>
          <xCoord>343</xCoord>
          <yCoord>231</yCoord>
        </edgeMap>
        <edgeMap>
          <xCoord>343</xCoord>
          <yCoord>232</yCoord>
        </edgeMap>
        <edgeMap>
          <xCoord>342</xCoord>
          <yCoord>233</yCoord>
        </edgeMap>
        <edgeMap>
          <xCoord>342</xCoord>
          <yCoord>234</yCoord>
        </edgeMap>
        <edgeMap>
          <xCoord>342</xCoord>
          <yCoord>235</yCoord>
        </edgeMap>
        <edgeMap>
          <xCoord>343</xCoord>
          <yCoord>236</yCoord>
        </edgeMap>
        <edgeMap>
          <xCoord>344</xCoord>
          <yCoord>236</yCoord>
        </edgeMap>
        <edgeMap>
          <xCoord>345</xCoord>
          <yCoord>236</yCoord>
        </edgeMap>
        <edgeMap>
          <xCoord>346</xCoord>
          <yCoord>236</yCoord>
        </edgeMap>
      </roi>
      <roi>
        <imageZposition>-249.5</imageZposition>
        <imageSOP_UID>1.3.6.1.4.1.14519.5.2.1.6279.6001.289533752147387201732106711501</imageSOP_UID>
        <inclusion>TRUE</inclusion>
        <edgeMap>
          <xCoord>347</xCoord>
          <yCoord>237</yCoord>
        </edgeMap>
        <edgeMap>
          <xCoord>348</xCoord>
          <yCoord>236</yCoord>
        </edgeMap>
        <edgeMap>
          <xCoord>349</xCoord>
          <yCoord>236</yCoord>
        </edgeMap>
        <edgeMap>
          <xCoord>350</xCoord>
          <yCoord>236</yCoord>
        </edgeMap>
        <edgeMap>
          <xCoord>351</xCoord>
          <yCoord>235</yCoord>
        </edgeMap>
        <edgeMap>
          <xCoord>352</xCoord>
          <yCoord>234</yCoord>
        </edgeMap>
        <edgeMap>
          <xCoord>353</xCoord>
          <yCoord>234</yCoord>
        </edgeMap>
        <edgeMap>
          <xCoord>354</xCoord>
          <yCoord>233</yCoord>
        </edgeMap>
        <edgeMap>
          <xCoord>355</xCoord>
          <yCoord>232</yCoord>
        </edgeMap>
        <edgeMap>
          <xCoord>356</xCoord>
          <yCoord>231</yCoord>
        </edgeMap>
        <edgeMap>
          <xCoord>355</xCoord>
          <yCoord>230</yCoord>
        </edgeMap>
        <edgeMap>
          <xCoord>354</xCoord>
          <yCoord>229</yCoord>
        </edgeMap>
        <edgeMap>
          <xCoord>353</xCoord>
          <yCoord>228</yCoord>
        </edgeMap>
        <edgeMap>
          <xCoord>352</xCoord>
          <yCoord>228</yCoord>
        </edgeMap>
        <edgeMap>
          <xCoord>351</xCoord>
          <yCoord>227</yCoord>
        </edgeMap>
        <edgeMap>
          <xCoord>350</xCoord>
          <yCoord>227</yCoord>
        </edgeMap>
        <edgeMap>
          <xCoord>349</xCoord>
          <yCoord>227</yCoord>
        </edgeMap>
        <edgeMap>
          <xCoord>348</xCoord>
          <yCoord>227</yCoord>
        </edgeMap>
        <edgeMap>
          <xCoord>347</xCoord>
          <yCoord>227</yCoord>
        </edgeMap>
        <edgeMap>
          <xCoord>346</xCoord>
          <yCoord>228</yCoord>
        </edgeMap>
        <edgeMap>
          <xCoord>345</xCoord>
          <yCoord>229</yCoord>
        </edgeMap>
        <edgeMap>
          <xCoord>344</xCoord>
          <yCoord>230</yCoord>
        </edgeMap>
        <edgeMap>
          <xCoord>343</xCoord>
          <yCoord>231</yCoord>
        </edgeMap>
        <edgeMap>
          <xCoord>343</xCoord>
          <yCoord>232</yCoord>
        </edgeMap>
        <edgeMap>
          <xCoord>342</xCoord>
          <yCoord>233</yCoord>
        </edgeMap>
        <edgeMap>
          <xCoord>342</xCoord>
          <yCoord>234</yCoord>
        </edgeMap>
        <edgeMap>
          <xCoord>342</xCoord>
          <yCoord>235</yCoord>
        </edgeMap>
        <edgeMap>
          <xCoord>342</xCoord>
          <yCoord>236</yCoord>
        </edgeMap>
        <edgeMap>
          <xCoord>343</xCoord>
          <yCoord>237</yCoord>
        </edgeMap>
        <edgeMap>
          <xCoord>344</xCoord>
          <yCoord>237</yCoord>
        </edgeMap>
        <edgeMap>
          <xCoord>345</xCoord>
          <yCoord>237</yCoord>
        </edgeMap>
        <edgeMap>
          <xCoord>346</xCoord>
          <yCoord>237</yCoord>
        </edgeMap>
        <edgeMap>
          <xCoord>347</xCoord>
          <yCoord>237</yCoord>
        </edgeMap>
      </roi>
      <roi>
        <imageZposition>-248.25</imageZposition>
        <imageSOP_UID>1.3.6.1.4.1.14519.5.2.1.6279.6001.311875203203095958221891306813</imageSOP_UID>
        <inclusion>TRUE</inclusion>
        <edgeMap>
          <xCoord>346</xCoord>
          <yCoord>238</yCoord>
        </edgeMap>
        <edgeMap>
          <xCoord>347</xCoord>
          <yCoord>237</yCoord>
        </edgeMap>
        <edgeMap>
          <xCoord>348</xCoord>
          <yCoord>237</yCoord>
        </edgeMap>
        <edgeMap>
          <xCoord>349</xCoord>
          <yCoord>237</yCoord>
        </edgeMap>
        <edgeMap>
          <xCoord>350</xCoord>
          <yCoord>236</yCoord>
        </edgeMap>
        <edgeMap>
          <xCoord>351</xCoord>
          <yCoord>236</yCoord>
        </edgeMap>
        <edgeMap>
          <xCoord>352</xCoord>
          <yCoord>236</yCoord>
        </edgeMap>
        <edgeMap>
          <xCoord>353</xCoord>
          <yCoord>235</yCoord>
        </edgeMap>
        <edgeMap>
          <xCoord>354</xCoord>
          <yCoord>234</yCoord>
        </edgeMap>
        <edgeMap>
          <xCoord>355</xCoord>
          <yCoord>233</yCoord>
        </edgeMap>
        <edgeMap>
          <xCoord>354</xCoord>
          <yCoord>232</yCoord>
        </edgeMap>
        <edgeMap>
          <xCoord>354</xCoord>
          <yCoord>231</yCoord>
        </edgeMap>
        <edgeMap>
          <xCoord>353</xCoord>
          <yCoord>230</yCoord>
        </edgeMap>
        <edgeMap>
          <xCoord>352</xCoord>
          <yCoord>229</yCoord>
        </edgeMap>
        <edgeMap>
          <xCoord>351</xCoord>
          <yCoord>229</yCoord>
        </edgeMap>
        <edgeMap>
          <xCoord>350</xCoord>
          <yCoord>228</yCoord>
        </edgeMap>
        <edgeMap>
          <xCoord>349</xCoord>
          <yCoord>228</yCoord>
        </edgeMap>
        <edgeMap>
          <xCoord>348</xCoord>
          <yCoord>228</yCoord>
        </edgeMap>
        <edgeMap>
          <xCoord>347</xCoord>
          <yCoord>228</yCoord>
        </edgeMap>
        <edgeMap>
          <xCoord>346</xCoord>
          <yCoord>229</yCoord>
        </edgeMap>
        <edgeMap>
          <xCoord>345</xCoord>
          <yCoord>230</yCoord>
        </edgeMap>
        <edgeMap>
          <xCoord>344</xCoord>
          <yCoord>231</yCoord>
        </edgeMap>
        <edgeMap>
          <xCoord>343</xCoord>
          <yCoord>232</yCoord>
        </edgeMap>
        <edgeMap>
          <xCoord>342</xCoord>
          <yCoord>233</yCoord>
        </edgeMap>
        <edgeMap>
          <xCoord>343</xCoord>
          <yCoord>234</yCoord>
        </edgeMap>
        <edgeMap>
          <xCoord>343</xCoord>
          <yCoord>235</yCoord>
        </edgeMap>
        <edgeMap>
          <xCoord>343</xCoord>
          <yCoord>236</yCoord>
        </edgeMap>
        <edgeMap>
          <xCoord>343</xCoord>
          <yCoord>237</yCoord>
        </edgeMap>
        <edgeMap>
          <xCoord>344</xCoord>
          <yCoord>238</yCoord>
        </edgeMap>
        <edgeMap>
          <xCoord>345</xCoord>
          <yCoord>238</yCoord>
        </edgeMap>
        <edgeMap>
          <xCoord>346</xCoord>
          <yCoord>238</yCoord>
        </edgeMap>
      </roi>
      <roi>
        <imageZposition>-247.0</imageZposition>
        <imageSOP_UID>1.3.6.1.4.1.14519.5.2.1.6279.6001.286769970217784372546743438164</imageSOP_UID>
        <inclusion>TRUE</inclusion>
        <edgeMap>
          <xCoord>350</xCoord>
          <yCoord>238</yCoord>
        </edgeMap>
        <edgeMap>
          <xCoord>351</xCoord>
          <yCoord>237</yCoord>
        </edgeMap>
        <edgeMap>
          <xCoord>352</xCoord>
          <yCoord>236</yCoord>
        </edgeMap>
        <edgeMap>
          <xCoord>353</xCoord>
          <yCoord>236</yCoord>
        </edgeMap>
        <edgeMap>
          <xCoord>354</xCoord>
          <yCoord>235</yCoord>
        </edgeMap>
        <edgeMap>
          <xCoord>354</xCoord>
          <yCoord>234</yCoord>
        </edgeMap>
        <edgeMap>
          <xCoord>353</xCoord>
          <yCoord>233</yCoord>
        </edgeMap>
        <edgeMap>
          <xCoord>352</xCoord>
          <yCoord>232</yCoord>
        </edgeMap>
        <edgeMap>
          <xCoord>352</xCoord>
          <yCoord>231</yCoord>
        </edgeMap>
        <edgeMap>
          <xCoord>351</xCoord>
          <yCoord>230</yCoord>
        </edgeMap>
        <edgeMap>
          <xCoord>350</xCoord>
          <yCoord>229</yCoord>
        </edgeMap>
        <edgeMap>
          <xCoord>349</xCoord>
          <yCoord>229</yCoord>
        </edgeMap>
        <edgeMap>
          <xCoord>348</xCoord>
          <yCoord>229</yCoord>
        </edgeMap>
        <edgeMap>
          <xCoord>347</xCoord>
          <yCoord>229</yCoord>
        </edgeMap>
        <edgeMap>
          <xCoord>346</xCoord>
          <yCoord>229</yCoord>
        </edgeMap>
        <edgeMap>
          <xCoord>345</xCoord>
          <yCoord>230</yCoord>
        </edgeMap>
        <edgeMap>
          <xCoord>344</xCoord>
          <yCoord>231</yCoord>
        </edgeMap>
        <edgeMap>
          <xCoord>344</xCoord>
          <yCoord>232</yCoord>
        </edgeMap>
        <edgeMap>
          <xCoord>343</xCoord>
          <yCoord>233</yCoord>
        </edgeMap>
        <edgeMap>
          <xCoord>343</xCoord>
          <yCoord>234</yCoord>
        </edgeMap>
        <edgeMap>
          <xCoord>344</xCoord>
          <yCoord>235</yCoord>
        </edgeMap>
        <edgeMap>
          <xCoord>344</xCoord>
          <yCoord>236</yCoord>
        </edgeMap>
        <edgeMap>
          <xCoord>345</xCoord>
          <yCoord>237</yCoord>
        </edgeMap>
        <edgeMap>
          <xCoord>346</xCoord>
          <yCoord>238</yCoord>
        </edgeMap>
        <edgeMap>
          <xCoord>347</xCoord>
          <yCoord>238</yCoord>
        </edgeMap>
        <edgeMap>
          <xCoord>348</xCoord>
          <yCoord>238</yCoord>
        </edgeMap>
        <edgeMap>
          <xCoord>349</xCoord>
          <yCoord>238</yCoord>
        </edgeMap>
        <edgeMap>
          <xCoord>350</xCoord>
          <yCoord>238</yCoord>
        </edgeMap>
      </roi>
    </unblindedReadNodule>
    <unblindedReadNodule>
      <noduleID>IL057_159648</noduleID>
      <characteristics>
        <subtlety>5</subtlety>
        <internalStructure>1</internalStructure>
        <calcification>6</calcification>
        <sphericity>4</sphericity>
        <margin>3</margin>
        <lobulation>3</lobulation>
        <spiculation>5</spiculation>
        <texture>5</texture>
        <malignancy>5</malignancy>
      </characteristics>
      <roi>
        <imageZposition>-78.25</imageZposition>
        <imageSOP_UID>1.3.6.1.4.1.14519.5.2.1.6279.6001.252265597404675035566169857069</imageSOP_UID>
        <inclusion>TRUE</inclusion>
        <edgeMap>
          <xCoord>154</xCoord>
          <yCoord>309</yCoord>
        </edgeMap>
        <edgeMap>
          <xCoord>155</xCoord>
          <yCoord>308</yCoord>
        </edgeMap>
        <edgeMap>
          <xCoord>156</xCoord>
          <yCoord>308</yCoord>
        </edgeMap>
        <edgeMap>
          <xCoord>157</xCoord>
          <yCoord>307</yCoord>
        </edgeMap>
        <edgeMap>
          <xCoord>157</xCoord>
          <yCoord>306</yCoord>
        </edgeMap>
        <edgeMap>
          <xCoord>158</xCoord>
          <yCoord>305</yCoord>
        </edgeMap>
        <edgeMap>
          <xCoord>158</xCoord>
          <yCoord>304</yCoord>
        </edgeMap>
        <edgeMap>
          <xCoord>158</xCoord>
          <yCoord>303</yCoord>
        </edgeMap>
        <edgeMap>
          <xCoord>158</xCoord>
          <yCoord>302</yCoord>
        </edgeMap>
        <edgeMap>
          <xCoord>158</xCoord>
          <yCoord>301</yCoord>
        </edgeMap>
        <edgeMap>
          <xCoord>158</xCoord>
          <yCoord>300</yCoord>
        </edgeMap>
        <edgeMap>
          <xCoord>157</xCoord>
          <yCoord>299</yCoord>
        </edgeMap>
        <edgeMap>
          <xCoord>156</xCoord>
          <yCoord>299</yCoord>
        </edgeMap>
        <edgeMap>
          <xCoord>155</xCoord>
          <yCoord>299</yCoord>
        </edgeMap>
        <edgeMap>
          <xCoord>154</xCoord>
          <yCoord>299</yCoord>
        </edgeMap>
        <edgeMap>
          <xCoord>153</xCoord>
          <yCoord>300</yCoord>
        </edgeMap>
        <edgeMap>
          <xCoord>152</xCoord>
          <yCoord>301</yCoord>
        </edgeMap>
        <edgeMap>
          <xCoord>151</xCoord>
          <yCoord>302</yCoord>
        </edgeMap>
        <edgeMap>
          <xCoord>151</xCoord>
          <yCoord>303</yCoord>
        </edgeMap>
        <edgeMap>
          <xCoord>151</xCoord>
          <yCoord>304</yCoord>
        </edgeMap>
        <edgeMap>
          <xCoord>151</xCoord>
          <yCoord>305</yCoord>
        </edgeMap>
        <edgeMap>
          <xCoord>151</xCoord>
          <yCoord>306</yCoord>
        </edgeMap>
        <edgeMap>
          <xCoord>151</xCoord>
          <yCoord>307</yCoord>
        </edgeMap>
        <edgeMap>
          <xCoord>150</xCoord>
          <yCoord>308</yCoord>
        </edgeMap>
        <edgeMap>
          <xCoord>151</xCoord>
          <yCoord>309</yCoord>
        </edgeMap>
        <edgeMap>
          <xCoord>152</xCoord>
          <yCoord>309</yCoord>
        </edgeMap>
        <edgeMap>
          <xCoord>153</xCoord>
          <yCoord>309</yCoord>
        </edgeMap>
        <edgeMap>
          <xCoord>154</xCoord>
          <yCoord>309</yCoord>
        </edgeMap>
      </roi>
      <roi>
        <imageZposition>-77.0</imageZposition>
        <imageSOP_UID>1.3.6.1.4.1.14519.5.2.1.6279.6001.144743416280969453558243073418</imageSOP_UID>
        <inclusion>TRUE</inclusion>
        <edgeMap>
          <xCoord>156</xCoord>
          <yCoord>309</yCoord>
        </edgeMap>
        <edgeMap>
          <xCoord>157</xCoord>
          <yCoord>308</yCoord>
        </edgeMap>
        <edgeMap>
          <xCoord>158</xCoord>
          <yCoord>307</yCoord>
        </edgeMap>
        <edgeMap>
          <xCoord>159</xCoord>
          <yCoord>306</yCoord>
        </edgeMap>
        <edgeMap>
          <xCoord>159</xCoord>
          <yCoord>305</yCoord>
        </edgeMap>
        <edgeMap>
          <xCoord>159</xCoord>
          <yCoord>304</yCoord>
        </edgeMap>
        <edgeMap>
          <xCoord>159</xCoord>
          <yCoord>303</yCoord>
        </edgeMap>
        <edgeMap>
          <xCoord>160</xCoord>
          <yCoord>302</yCoord>
        </edgeMap>
        <edgeMap>
          <xCoord>159</xCoord>
          <yCoord>301</yCoord>
        </edgeMap>
        <edgeMap>
          <xCoord>158</xCoord>
          <yCoord>300</yCoord>
        </edgeMap>
        <edgeMap>
          <xCoord>158</xCoord>
          <yCoord>299</yCoord>
        </edgeMap>
        <edgeMap>
          <xCoord>158</xCoord>
          <yCoord>298</yCoord>
        </edgeMap>
        <edgeMap>
          <xCoord>157</xCoord>
          <yCoord>297</yCoord>
        </edgeMap>
        <edgeMap>
          <xCoord>157</xCoord>
          <yCoord>296</yCoord>
        </edgeMap>
        <edgeMap>
          <xCoord>156</xCoord>
          <yCoord>295</yCoord>
        </edgeMap>
        <edgeMap>
          <xCoord>155</xCoord>
          <yCoord>295</yCoord>
        </edgeMap>
        <edgeMap>
          <xCoord>154</xCoord>
          <yCoord>295</yCoord>
        </edgeMap>
        <edgeMap>
          <xCoord>153</xCoord>
          <yCoord>294</yCoord>
        </edgeMap>
        <edgeMap>
          <xCoord>152</xCoord>
          <yCoord>294</yCoord>
        </edgeMap>
        <edgeMap>
          <xCoord>151</xCoord>
          <yCoord>293</yCoord>
        </edgeMap>
        <edgeMap>
          <xCoord>150</xCoord>
          <yCoord>292</yCoord>
        </edgeMap>
        <edgeMap>
          <xCoord>149</xCoord>
          <yCoord>291</yCoord>
        </edgeMap>
        <edgeMap>
          <xCoord>148</xCoord>
          <yCoord>291</yCoord>
        </edgeMap>
        <edgeMap>
          <xCoord>147</xCoord>
          <yCoord>292</yCoord>
        </edgeMap>
        <edgeMap>
          <xCoord>147</xCoord>
          <yCoord>293</yCoord>
        </edgeMap>
        <edgeMap>
          <xCoord>147</xCoord>
          <yCoord>294</yCoord>
        </edgeMap>
        <edgeMap>
          <xCoord>148</xCoord>
          <yCoord>295</yCoord>
        </edgeMap>
        <edgeMap>
          <xCoord>148</xCoord>
          <yCoord>296</yCoord>
        </edgeMap>
        <edgeMap>
          <xCoord>149</xCoord>
          <yCoord>297</yCoord>
        </edgeMap>
        <edgeMap>
          <xCoord>150</xCoord>
          <yCoord>298</yCoord>
        </edgeMap>
        <edgeMap>
          <xCoord>151</xCoord>
          <yCoord>299</yCoord>
        </edgeMap>
        <edgeMap>
          <xCoord>150</xCoord>
          <yCoord>300</yCoord>
        </edgeMap>
        <edgeMap>
          <xCoord>149</xCoord>
          <yCoord>301</yCoord>
        </edgeMap>
        <edgeMap>
          <xCoord>149</xCoord>
          <yCoord>302</yCoord>
        </edgeMap>
        <edgeMap>
          <xCoord>148</xCoord>
          <yCoord>303</yCoord>
        </edgeMap>
        <edgeMap>
          <xCoord>148</xCoord>
          <yCoord>304</yCoord>
        </edgeMap>
        <edgeMap>
          <xCoord>149</xCoord>
          <yCoord>305</yCoord>
        </edgeMap>
        <edgeMap>
          <xCoord>149</xCoord>
          <yCoord>306</yCoord>
        </edgeMap>
        <edgeMap>
          <xCoord>149</xCoord>
          <yCoord>307</yCoord>
        </edgeMap>
        <edgeMap>
          <xCoord>150</xCoord>
          <yCoord>308</yCoord>
        </edgeMap>
        <edgeMap>
          <xCoord>151</xCoord>
          <yCoord>309</yCoord>
        </edgeMap>
        <edgeMap>
          <xCoord>152</xCoord>
          <yCoord>309</yCoord>
        </edgeMap>
        <edgeMap>
          <xCoord>153</xCoord>
          <yCoord>309</yCoord>
        </edgeMap>
        <edgeMap>
          <xCoord>154</xCoord>
          <yCoord>309</yCoord>
        </edgeMap>
        <edgeMap>
          <xCoord>155</xCoord>
          <yCoord>309</yCoord>
        </edgeMap>
        <edgeMap>
          <xCoord>156</xCoord>
          <yCoord>309</yCoord>
        </edgeMap>
      </roi>
      <roi>
        <imageZposition>-75.75</imageZposition>
        <imageSOP_UID>1.3.6.1.4.1.14519.5.2.1.6279.6001.211703119609805606832540056263</imageSOP_UID>
        <inclusion>TRUE</inclusion>
        <edgeMap>
          <xCoord>153</xCoord>
          <yCoord>312</yCoord>
        </edgeMap>
        <edgeMap>
          <xCoord>154</xCoord>
          <yCoord>311</yCoord>
        </edgeMap>
        <edgeMap>
          <xCoord>155</xCoord>
          <yCoord>310</yCoord>
        </edgeMap>
        <edgeMap>
          <xCoord>156</xCoord>
          <yCoord>310</yCoord>
        </edgeMap>
        <edgeMap>
          <xCoord>157</xCoord>
          <yCoord>310</yCoord>
        </edgeMap>
        <edgeMap>
          <xCoord>158</xCoord>
          <yCoord>310</yCoord>
        </edgeMap>
        <edgeMap>
          <xCoord>159</xCoord>
          <yCoord>309</yCoord>
        </edgeMap>
        <edgeMap>
          <xCoord>160</xCoord>
          <yCoord>308</yCoord>
        </edgeMap>
        <edgeMap>
          <xCoord>160</xCoord>
          <yCoord>307</yCoord>
        </edgeMap>
        <edgeMap>
          <xCoord>161</xCoord>
          <yCoord>306</yCoord>
        </edgeMap>
        <edgeMap>
          <xCoord>160</xCoord>
          <yCoord>305</yCoord>
        </edgeMap>
        <edgeMap>
          <xCoord>159</xCoord>
          <yCoord>304</yCoord>
        </edgeMap>
        <edgeMap>
          <xCoord>159</xCoord>
          <yCoord>303</yCoord>
        </edgeMap>
        <edgeMap>
          <xCoord>159</xCoord>
          <yCoord>302</yCoord>
        </edgeMap>
        <edgeMap>
          <xCoord>159</xCoord>
          <yCoord>301</yCoord>
        </edgeMap>
        <edgeMap>
          <xCoord>158</xCoord>
          <yCoord>300</yCoord>
        </edgeMap>
        <edgeMap>
          <xCoord>158</xCoord>
          <yCoord>299</yCoord>
        </edgeMap>
        <edgeMap>
          <xCoord>158</xCoord>
          <yCoord>298</yCoord>
        </edgeMap>
        <edgeMap>
          <xCoord>157</xCoord>
          <yCoord>297</yCoord>
        </edgeMap>
        <edgeMap>
          <xCoord>156</xCoord>
          <yCoord>296</yCoord>
        </edgeMap>
        <edgeMap>
          <xCoord>155</xCoord>
          <yCoord>296</yCoord>
        </edgeMap>
        <edgeMap>
          <xCoord>154</xCoord>
          <yCoord>296</yCoord>
        </edgeMap>
        <edgeMap>
          <xCoord>153</xCoord>
          <yCoord>295</yCoord>
        </edgeMap>
        <edgeMap>
          <xCoord>152</xCoord>
          <yCoord>294</yCoord>
        </edgeMap>
        <edgeMap>
          <xCoord>151</xCoord>
          <yCoord>293</yCoord>
        </edgeMap>
        <edgeMap>
          <xCoord>150</xCoord>
          <yCoord>293</yCoord>
        </edgeMap>
        <edgeMap>
          <xCoord>149</xCoord>
          <yCoord>292</yCoord>
        </edgeMap>
        <edgeMap>
          <xCoord>148</xCoord>
          <yCoord>291</yCoord>
        </edgeMap>
        <edgeMap>
          <xCoord>147</xCoord>
          <yCoord>291</yCoord>
        </edgeMap>
        <edgeMap>
          <xCoord>146</xCoord>
          <yCoord>291</yCoord>
        </edgeMap>
        <edgeMap>
          <xCoord>145</xCoord>
          <yCoord>291</yCoord>
        </edgeMap>
        <edgeMap>
          <xCoord>144</xCoord>
          <yCoord>292</yCoord>
        </edgeMap>
        <edgeMap>
          <xCoord>145</xCoord>
          <yCoord>293</yCoord>
        </edgeMap>
        <edgeMap>
          <xCoord>145</xCoord>
          <yCoord>294</yCoord>
        </edgeMap>
        <edgeMap>
          <xCoord>146</xCoord>
          <yCoord>295</yCoord>
        </edgeMap>
        <edgeMap>
          <xCoord>147</xCoord>
          <yCoord>296</yCoord>
        </edgeMap>
        <edgeMap>
          <xCoord>148</xCoord>
          <yCoord>297</yCoord>
        </edgeMap>
        <edgeMap>
          <xCoord>149</xCoord>
          <yCoord>298</yCoord>
        </edgeMap>
        <edgeMap>
          <xCoord>149</xCoord>
          <yCoord>299</yCoord>
        </edgeMap>
        <edgeMap>
          <xCoord>148</xCoord>
          <yCoord>300</yCoord>
        </edgeMap>
        <edgeMap>
          <xCoord>148</xCoord>
          <yCoord>301</yCoord>
        </edgeMap>
        <edgeMap>
          <xCoord>148</xCoord>
          <yCoord>302</yCoord>
        </edgeMap>
        <edgeMap>
          <xCoord>147</xCoord>
          <yCoord>303</yCoord>
        </edgeMap>
        <edgeMap>
          <xCoord>147</xCoord>
          <yCoord>304</yCoord>
        </edgeMap>
        <edgeMap>
          <xCoord>146</xCoord>
          <yCoord>305</yCoord>
        </edgeMap>
        <edgeMap>
          <xCoord>145</xCoord>
          <yCoord>306</yCoord>
        </edgeMap>
        <edgeMap>
          <xCoord>145</xCoord>
          <yCoord>307</yCoord>
        </edgeMap>
        <edgeMap>
          <xCoord>145</xCoord>
          <yCoord>308</yCoord>
        </edgeMap>
        <edgeMap>
          <xCoord>146</xCoord>
          <yCoord>309</yCoord>
        </edgeMap>
        <edgeMap>
          <xCoord>147</xCoord>
          <yCoord>310</yCoord>
        </edgeMap>
        <edgeMap>
          <xCoord>148</xCoord>
          <yCoord>310</yCoord>
        </edgeMap>
        <edgeMap>
          <xCoord>149</xCoord>
          <yCoord>310</yCoord>
        </edgeMap>
        <edgeMap>
          <xCoord>150</xCoord>
          <yCoord>310</yCoord>
        </edgeMap>
        <edgeMap>
          <xCoord>151</xCoord>
          <yCoord>310</yCoord>
        </edgeMap>
        <edgeMap>
          <xCoord>152</xCoord>
          <yCoord>311</yCoord>
        </edgeMap>
        <edgeMap>
          <xCoord>153</xCoord>
          <yCoord>312</yCoord>
        </edgeMap>
      </roi>
      <roi>
        <imageZposition>-74.5</imageZposition>
        <imageSOP_UID>1.3.6.1.4.1.14519.5.2.1.6279.6001.159918088060099935032710868992</imageSOP_UID>
        <inclusion>TRUE</inclusion>
        <edgeMap>
          <xCoord>155</xCoord>
          <yCoord>314</yCoord>
        </edgeMap>
        <edgeMap>
          <xCoord>156</xCoord>
          <yCoord>313</yCoord>
        </edgeMap>
        <edgeMap>
          <xCoord>157</xCoord>
          <yCoord>313</yCoord>
        </edgeMap>
        <edgeMap>
          <xCoord>158</xCoord>
          <yCoord>312</yCoord>
        </edgeMap>
        <edgeMap>
          <xCoord>159</xCoord>
          <yCoord>311</yCoord>
        </edgeMap>
        <edgeMap>
          <xCoord>160</xCoord>
          <yCoord>311</yCoord>
        </edgeMap>
        <edgeMap>
          <xCoord>161</xCoord>
          <yCoord>310</yCoord>
        </edgeMap>
        <edgeMap>
          <xCoord>160</xCoord>
          <yCoord>309</yCoord>
        </edgeMap>
        <edgeMap>
          <xCoord>160</xCoord>
          <yCoord>308</yCoord>
        </edgeMap>
        <edgeMap>
          <xCoord>161</xCoord>
          <yCoord>307</yCoord>
        </edgeMap>
        <edgeMap>
          <xCoord>161</xCoord>
          <yCoord>306</yCoord>
        </edgeMap>
        <edgeMap>
          <xCoord>161</xCoord>
          <yCoord>305</yCoord>
        </edgeMap>
        <edgeMap>
          <xCoord>160</xCoord>
          <yCoord>304</yCoord>
        </edgeMap>
        <edgeMap>
          <xCoord>160</xCoord>
          <yCoord>303</yCoord>
        </edgeMap>
        <edgeMap>
          <xCoord>159</xCoord>
          <yCoord>302</yCoord>
        </edgeMap>
        <edgeMap>
          <xCoord>159</xCoord>
          <yCoord>301</yCoord>
        </edgeMap>
        <edgeMap>
          <xCoord>159</xCoord>
          <yCoord>300</yCoord>
        </edgeMap>
        <edgeMap>
          <xCoord>159</xCoord>
          <yCoord>299</yCoord>
        </edgeMap>
        <edgeMap>
          <xCoord>160</xCoord>
          <yCoord>298</yCoord>
        </edgeMap>
        <edgeMap>
          <xCoord>159</xCoord>
          <yCoord>297</yCoord>
        </edgeMap>
        <edgeMap>
          <xCoord>158</xCoord>
          <yCoord>297</yCoord>
        </edgeMap>
        <edgeMap>
          <xCoord>157</xCoord>
          <yCoord>297</yCoord>
        </edgeMap>
        <edgeMap>
          <xCoord>156</xCoord>
          <yCoord>296</yCoord>
        </edgeMap>
        <edgeMap>
          <xCoord>155</xCoord>
          <yCoord>296</yCoord>
        </edgeMap>
        <edgeMap>
          <xCoord>154</xCoord>
          <yCoord>296</yCoord>
        </edgeMap>
        <edgeMap>
          <xCoord>153</xCoord>
          <yCoord>295</yCoord>
        </edgeMap>
        <edgeMap>
          <xCoord>152</xCoord>
          <yCoord>294</yCoord>
        </edgeMap>
        <edgeMap>
          <xCoord>151</xCoord>
          <yCoord>293</yCoord>
        </edgeMap>
        <edgeMap>
          <xCoord>150</xCoord>
          <yCoord>293</yCoord>
        </edgeMap>
        <edgeMap>
          <xCoord>149</xCoord>
          <yCoord>292</yCoord>
        </edgeMap>
        <edgeMap>
          <xCoord>148</xCoord>
          <yCoord>292</yCoord>
        </edgeMap>
        <edgeMap>
          <xCoord>147</xCoord>
          <yCoord>293</yCoord>
        </edgeMap>
        <edgeMap>
          <xCoord>146</xCoord>
          <yCoord>294</yCoord>
        </edgeMap>
        <edgeMap>
          <xCoord>146</xCoord>
          <yCoord>295</yCoord>
        </edgeMap>
        <edgeMap>
          <xCoord>146</xCoord>
          <yCoord>296</yCoord>
        </edgeMap>
        <edgeMap>
          <xCoord>146</xCoord>
          <yCoord>297</yCoord>
        </edgeMap>
        <edgeMap>
          <xCoord>147</xCoord>
          <yCoord>298</yCoord>
        </edgeMap>
        <edgeMap>
          <xCoord>147</xCoord>
          <yCoord>299</yCoord>
        </edgeMap>
        <edgeMap>
          <xCoord>146</xCoord>
          <yCoord>300</yCoord>
        </edgeMap>
        <edgeMap>
          <xCoord>145</xCoord>
          <yCoord>301</yCoord>
        </edgeMap>
        <edgeMap>
          <xCoord>145</xCoord>
          <yCoord>302</yCoord>
        </edgeMap>
        <edgeMap>
          <xCoord>145</xCoord>
          <yCoord>303</yCoord>
        </edgeMap>
        <edgeMap>
          <xCoord>145</xCoord>
          <yCoord>304</yCoord>
        </edgeMap>
        <edgeMap>
          <xCoord>145</xCoord>
          <yCoord>305</yCoord>
        </edgeMap>
        <edgeMap>
          <xCoord>145</xCoord>
          <yCoord>306</yCoord>
        </edgeMap>
        <edgeMap>
          <xCoord>145</xCoord>
          <yCoord>307</yCoord>
        </edgeMap>
        <edgeMap>
          <xCoord>145</xCoord>
          <yCoord>308</yCoord>
        </edgeMap>
        <edgeMap>
          <xCoord>146</xCoord>
          <yCoord>309</yCoord>
        </edgeMap>
        <edgeMap>
          <xCoord>147</xCoord>
          <yCoord>310</yCoord>
        </edgeMap>
        <edgeMap>
          <xCoord>148</xCoord>
          <yCoord>311</yCoord>
        </edgeMap>
        <edgeMap>
          <xCoord>149</xCoord>
          <yCoord>311</yCoord>
        </edgeMap>
        <edgeMap>
          <xCoord>150</xCoord>
          <yCoord>311</yCoord>
        </edgeMap>
        <edgeMap>
          <xCoord>151</xCoord>
          <yCoord>312</yCoord>
        </edgeMap>
        <edgeMap>
          <xCoord>152</xCoord>
          <yCoord>313</yCoord>
        </edgeMap>
        <edgeMap>
          <xCoord>153</xCoord>
          <yCoord>314</yCoord>
        </edgeMap>
        <edgeMap>
          <xCoord>154</xCoord>
          <yCoord>314</yCoord>
        </edgeMap>
        <edgeMap>
          <xCoord>155</xCoord>
          <yCoord>314</yCoord>
        </edgeMap>
      </roi>
      <roi>
        <imageZposition>-73.25</imageZposition>
        <imageSOP_UID>1.3.6.1.4.1.14519.5.2.1.6279.6001.270173052660491705748202982163</imageSOP_UID>
        <inclusion>TRUE</inclusion>
        <edgeMap>
          <xCoord>152</xCoord>
          <yCoord>318</yCoord>
        </edgeMap>
        <edgeMap>
          <xCoord>153</xCoord>
          <yCoord>317</yCoord>
        </edgeMap>
        <edgeMap>
          <xCoord>154</xCoord>
          <yCoord>316</yCoord>
        </edgeMap>
        <edgeMap>
          <xCoord>155</xCoord>
          <yCoord>315</yCoord>
        </edgeMap>
        <edgeMap>
          <xCoord>156</xCoord>
          <yCoord>314</yCoord>
        </edgeMap>
        <edgeMap>
          <xCoord>157</xCoord>
          <yCoord>313</yCoord>
        </edgeMap>
        <edgeMap>
          <xCoord>158</xCoord>
          <yCoord>313</yCoord>
        </edgeMap>
        <edgeMap>
          <xCoord>159</xCoord>
          <yCoord>313</yCoord>
        </edgeMap>
        <edgeMap>
          <xCoord>160</xCoord>
          <yCoord>314</yCoord>
        </edgeMap>
        <edgeMap>
          <xCoord>161</xCoord>
          <yCoord>315</yCoord>
        </edgeMap>
        <edgeMap>
          <xCoord>162</xCoord>
          <yCoord>315</yCoord>
        </edgeMap>
        <edgeMap>
          <xCoord>163</xCoord>
          <yCoord>314</yCoord>
        </edgeMap>
        <edgeMap>
          <xCoord>163</xCoord>
          <yCoord>313</yCoord>
        </edgeMap>
        <edgeMap>
          <xCoord>163</xCoord>
          <yCoord>312</yCoord>
        </edgeMap>
        <edgeMap>
          <xCoord>163</xCoord>
          <yCoord>311</yCoord>
        </edgeMap>
        <edgeMap>
          <xCoord>164</xCoord>
          <yCoord>310</yCoord>
        </edgeMap>
        <edgeMap>
          <xCoord>165</xCoord>
          <yCoord>309</yCoord>
        </edgeMap>
        <edgeMap>
          <xCoord>166</xCoord>
          <yCoord>309</yCoord>
        </edgeMap>
        <edgeMap>
          <xCoord>167</xCoord>
          <yCoord>310</yCoord>
        </edgeMap>
        <edgeMap>
          <xCoord>168</xCoord>
          <yCoord>310</yCoord>
        </edgeMap>
        <edgeMap>
          <xCoord>169</xCoord>
          <yCoord>309</yCoord>
        </edgeMap>
        <edgeMap>
          <xCoord>170</xCoord>
          <yCoord>309</yCoord>
        </edgeMap>
        <edgeMap>
          <xCoord>171</xCoord>
          <yCoord>308</yCoord>
        </edgeMap>
        <edgeMap>
          <xCoord>172</xCoord>
          <yCoord>307</yCoord>
        </edgeMap>
        <edgeMap>
          <xCoord>172</xCoord>
          <yCoord>306</yCoord>
        </edgeMap>
        <edgeMap>
          <xCoord>171</xCoord>
          <yCoord>305</yCoord>
        </edgeMap>
        <edgeMap>
          <xCoord>170</xCoord>
          <yCoord>305</yCoord>
        </edgeMap>
        <edgeMap>
          <xCoord>169</xCoord>
          <yCoord>304</yCoord>
        </edgeMap>
        <edgeMap>
          <xCoord>168</xCoord>
          <yCoord>304</yCoord>
        </edgeMap>
        <edgeMap>
          <xCoord>167</xCoord>
          <yCoord>304</yCoord>
        </edgeMap>
        <edgeMap>
          <xCoord>166</xCoord>
          <yCoord>304</yCoord>
        </edgeMap>
        <edgeMap>
          <xCoord>165</xCoord>
          <yCoord>303</yCoord>
        </edgeMap>
        <edgeMap>
          <xCoord>164</xCoord>
          <yCoord>303</yCoord>
        </edgeMap>
        <edgeMap>
          <xCoord>163</xCoord>
          <yCoord>304</yCoord>
        </edgeMap>
        <edgeMap>
          <xCoord>162</xCoord>
          <yCoord>305</yCoord>
        </edgeMap>
        <edgeMap>
          <xCoord>161</xCoord>
          <yCoord>304</yCoord>
        </edgeMap>
        <edgeMap>
          <xCoord>160</xCoord>
          <yCoord>303</yCoord>
        </edgeMap>
        <edgeMap>
          <xCoord>159</xCoord>
          <yCoord>302</yCoord>
        </edgeMap>
        <edgeMap>
          <xCoord>159</xCoord>
          <yCoord>301</yCoord>
        </edgeMap>
        <edgeMap>
          <xCoord>159</xCoord>
          <yCoord>300</yCoord>
        </edgeMap>
        <edgeMap>
          <xCoord>160</xCoord>
          <yCoord>299</yCoord>
        </edgeMap>
        <edgeMap>
          <xCoord>161</xCoord>
          <yCoord>298</yCoord>
        </edgeMap>
        <edgeMap>
          <xCoord>162</xCoord>
          <yCoord>297</yCoord>
        </edgeMap>
        <edgeMap>
          <xCoord>163</xCoord>
          <yCoord>296</yCoord>
        </edgeMap>
        <edgeMap>
          <xCoord>162</xCoord>
          <yCoord>295</yCoord>
        </edgeMap>
        <edgeMap>
          <xCoord>161</xCoord>
          <yCoord>295</yCoord>
        </edgeMap>
        <edgeMap>
          <xCoord>160</xCoord>
          <yCoord>295</yCoord>
        </edgeMap>
        <edgeMap>
          <xCoord>159</xCoord>
          <yCoord>296</yCoord>
        </edgeMap>
        <edgeMap>
          <xCoord>158</xCoord>
          <yCoord>297</yCoord>
        </edgeMap>
        <edgeMap>
          <xCoord>157</xCoord>
          <yCoord>297</yCoord>
        </edgeMap>
        <edgeMap>
          <xCoord>156</xCoord>
          <yCoord>297</yCoord>
        </edgeMap>
        <edgeMap>
          <xCoord>155</xCoord>
          <yCoord>297</yCoord>
        </edgeMap>
        <edgeMap>
          <xCoord>154</xCoord>
          <yCoord>296</yCoord>
        </edgeMap>
        <edgeMap>
          <xCoord>153</xCoord>
          <yCoord>295</yCoord>
        </edgeMap>
        <edgeMap>
          <xCoord>153</xCoord>
          <yCoord>294</yCoord>
        </edgeMap>
        <edgeMap>
          <xCoord>153</xCoord>
          <yCoord>293</yCoord>
        </edgeMap>
        <edgeMap>
          <xCoord>152</xCoord>
          <yCoord>292</yCoord>
        </edgeMap>
        <edgeMap>
          <xCoord>152</xCoord>
          <yCoord>291</yCoord>
        </edgeMap>
        <edgeMap>
          <xCoord>151</xCoord>
          <yCoord>290</yCoord>
        </edgeMap>
        <edgeMap>
          <xCoord>150</xCoord>
          <yCoord>291</yCoord>
        </edgeMap>
        <edgeMap>
          <xCoord>149</xCoord>
          <yCoord>292</yCoord>
        </edgeMap>
        <edgeMap>
          <xCoord>148</xCoord>
          <yCoord>293</yCoord>
        </edgeMap>
        <edgeMap>
          <xCoord>147</xCoord>
          <yCoord>294</yCoord>
        </edgeMap>
        <edgeMap>
          <xCoord>146</xCoord>
          <yCoord>295</yCoord>
        </edgeMap>
        <edgeMap>
          <xCoord>145</xCoord>
          <yCoord>296</yCoord>
        </edgeMap>
        <edgeMap>
          <xCoord>145</xCoord>
          <yCoord>297</yCoord>
        </edgeMap>
        <edgeMap>
          <xCoord>146</xCoord>
          <yCoord>298</yCoord>
        </edgeMap>
        <edgeMap>
          <xCoord>146</xCoord>
          <yCoord>299</yCoord>
        </edgeMap>
        <edgeMap>
          <xCoord>146</xCoord>
          <yCoord>300</yCoord>
        </edgeMap>
        <edgeMap>
          <xCoord>145</xCoord>
          <yCoord>301</yCoord>
        </edgeMap>
        <edgeMap>
          <xCoord>144</xCoord>
          <yCoord>302</yCoord>
        </edgeMap>
        <edgeMap>
          <xCoord>145</xCoord>
          <yCoord>303</yCoord>
        </edgeMap>
        <edgeMap>
          <xCoord>146</xCoord>
          <yCoord>304</yCoord>
        </edgeMap>
        <edgeMap>
          <xCoord>146</xCoord>
          <yCoord>305</yCoord>
        </edgeMap>
        <edgeMap>
          <xCoord>145</xCoord>
          <yCoord>306</yCoord>
        </edgeMap>
        <edgeMap>
          <xCoord>145</xCoord>
          <yCoord>307</yCoord>
        </edgeMap>
        <edgeMap>
          <xCoord>145</xCoord>
          <yCoord>308</yCoord>
        </edgeMap>
        <edgeMap>
          <xCoord>146</xCoord>
          <yCoord>309</yCoord>
        </edgeMap>
        <edgeMap>
          <xCoord>147</xCoord>
          <yCoord>310</yCoord>
        </edgeMap>
        <edgeMap>
          <xCoord>147</xCoord>
          <yCoord>311</yCoord>
        </edgeMap>
        <edgeMap>
          <xCoord>147</xCoord>
          <yCoord>312</yCoord>
        </edgeMap>
        <edgeMap>
          <xCoord>147</xCoord>
          <yCoord>313</yCoord>
        </edgeMap>
        <edgeMap>
          <xCoord>146</xCoord>
          <yCoord>314</yCoord>
        </edgeMap>
        <edgeMap>
          <xCoord>147</xCoord>
          <yCoord>315</yCoord>
        </edgeMap>
        <edgeMap>
          <xCoord>148</xCoord>
          <yCoord>316</yCoord>
        </edgeMap>
        <edgeMap>
          <xCoord>149</xCoord>
          <yCoord>317</yCoord>
        </edgeMap>
        <edgeMap>
          <xCoord>150</xCoord>
          <yCoord>318</yCoord>
        </edgeMap>
        <edgeMap>
          <xCoord>151</xCoord>
          <yCoord>318</yCoord>
        </edgeMap>
        <edgeMap>
          <xCoord>152</xCoord>
          <yCoord>318</yCoord>
        </edgeMap>
      </roi>
      <roi>
        <imageZposition>-72.0</imageZposition>
        <imageSOP_UID>1.3.6.1.4.1.14519.5.2.1.6279.6001.136997080300273560920396426367</imageSOP_UID>
        <inclusion>TRUE</inclusion>
        <edgeMap>
          <xCoord>151</xCoord>
          <yCoord>323</yCoord>
        </edgeMap>
        <edgeMap>
          <xCoord>152</xCoord>
          <yCoord>322</yCoord>
        </edgeMap>
        <edgeMap>
          <xCoord>152</xCoord>
          <yCoord>321</yCoord>
        </edgeMap>
        <edgeMap>
          <xCoord>153</xCoord>
          <yCoord>320</yCoord>
        </edgeMap>
        <edgeMap>
          <xCoord>153</xCoord>
          <yCoord>319</yCoord>
        </edgeMap>
        <edgeMap>
          <xCoord>154</xCoord>
          <yCoord>318</yCoord>
        </edgeMap>
        <edgeMap>
          <xCoord>155</xCoord>
          <yCoord>317</yCoord>
        </edgeMap>
        <edgeMap>
          <xCoord>156</xCoord>
          <yCoord>317</yCoord>
        </edgeMap>
        <edgeMap>
          <xCoord>157</xCoord>
          <yCoord>316</yCoord>
        </edgeMap>
        <edgeMap>
          <xCoord>158</xCoord>
          <yCoord>315</yCoord>
        </edgeMap>
        <edgeMap>
          <xCoord>159</xCoord>
          <yCoord>315</yCoord>
        </edgeMap>
        <edgeMap>
          <xCoord>160</xCoord>
          <yCoord>316</yCoord>
        </edgeMap>
        <edgeMap>
          <xCoord>161</xCoord>
          <yCoord>317</yCoord>
        </edgeMap>
        <edgeMap>
          <xCoord>162</xCoord>
          <yCoord>317</yCoord>
        </edgeMap>
        <edgeMap>
          <xCoord>163</xCoord>
          <yCoord>317</yCoord>
        </edgeMap>
        <edgeMap>
          <xCoord>164</xCoord>
          <yCoord>316</yCoord>
        </edgeMap>
        <edgeMap>
          <xCoord>164</xCoord>
          <yCoord>315</yCoord>
        </edgeMap>
        <edgeMap>
          <xCoord>164</xCoord>
          <yCoord>314</yCoord>
        </edgeMap>
        <edgeMap>
          <xCoord>164</xCoord>
          <yCoord>313</yCoord>
        </edgeMap>
        <edgeMap>
          <xCoord>164</xCoord>
          <yCoord>312</yCoord>
        </edgeMap>
        <edgeMap>
          <xCoord>165</xCoord>
          <yCoord>311</yCoord>
        </edgeMap>
        <edgeMap>
          <xCoord>166</xCoord>
          <yCoord>310</yCoord>
        </edgeMap>
        <edgeMap>
          <xCoord>167</xCoord>
          <yCoord>310</yCoord>
        </edgeMap>
        <edgeMap>
          <xCoord>168</xCoord>
          <yCoord>311</yCoord>
        </edgeMap>
        <edgeMap>
          <xCoord>169</xCoord>
          <yCoord>310</yCoord>
        </edgeMap>
        <edgeMap>
          <xCoord>170</xCoord>
          <yCoord>310</yCoord>
        </edgeMap>
        <edgeMap>
          <xCoord>171</xCoord>
          <yCoord>309</yCoord>
        </edgeMap>
        <edgeMap>
          <xCoord>171</xCoord>
          <yCoord>308</yCoord>
        </edgeMap>
        <edgeMap>
          <xCoord>172</xCoord>
          <yCoord>307</yCoord>
        </edgeMap>
        <edgeMap>
          <xCoord>171</xCoord>
          <yCoord>306</yCoord>
        </edgeMap>
        <edgeMap>
          <xCoord>170</xCoord>
          <yCoord>306</yCoord>
        </edgeMap>
        <edgeMap>
          <xCoord>169</xCoord>
          <yCoord>306</yCoord>
        </edgeMap>
        <edgeMap>
          <xCoord>168</xCoord>
          <yCoord>306</yCoord>
        </edgeMap>
        <edgeMap>
          <xCoord>167</xCoord>
          <yCoord>305</yCoord>
        </edgeMap>
        <edgeMap>
          <xCoord>166</xCoord>
          <yCoord>305</yCoord>
        </edgeMap>
        <edgeMap>
          <xCoord>165</xCoord>
          <yCoord>305</yCoord>
        </edgeMap>
        <edgeMap>
          <xCoord>164</xCoord>
          <yCoord>304</yCoord>
        </edgeMap>
        <edgeMap>
          <xCoord>163</xCoord>
          <yCoord>305</yCoord>
        </edgeMap>
        <edgeMap>
          <xCoord>162</xCoord>
          <yCoord>306</yCoord>
        </edgeMap>
        <edgeMap>
          <xCoord>161</xCoord>
          <yCoord>305</yCoord>
        </edgeMap>
        <edgeMap>
          <xCoord>160</xCoord>
          <yCoord>304</yCoord>
        </edgeMap>
        <edgeMap>
          <xCoord>159</xCoord>
          <yCoord>303</yCoord>
        </edgeMap>
        <edgeMap>
          <xCoord>158</xCoord>
          <yCoord>302</yCoord>
        </edgeMap>
        <edgeMap>
          <xCoord>159</xCoord>
          <yCoord>301</yCoord>
        </edgeMap>
        <edgeMap>
          <xCoord>160</xCoord>
          <yCoord>300</yCoord>
        </edgeMap>
        <edgeMap>
          <xCoord>161</xCoord>
          <yCoord>300</yCoord>
        </edgeMap>
        <edgeMap>
          <xCoord>162</xCoord>
          <yCoord>301</yCoord>
        </edgeMap>
        <edgeMap>
          <xCoord>163</xCoord>
          <yCoord>301</yCoord>
        </edgeMap>
        <edgeMap>
          <xCoord>164</xCoord>
          <yCoord>301</yCoord>
        </edgeMap>
        <edgeMap>
          <xCoord>165</xCoord>
          <yCoord>300</yCoord>
        </edgeMap>
        <edgeMap>
          <xCoord>165</xCoord>
          <yCoord>299</yCoord>
        </edgeMap>
        <edgeMap>
          <xCoord>164</xCoord>
          <yCoord>298</yCoord>
        </edgeMap>
        <edgeMap>
          <xCoord>163</xCoord>
          <yCoord>298</yCoord>
        </edgeMap>
        <edgeMap>
          <xCoord>162</xCoord>
          <yCoord>298</yCoord>
        </edgeMap>
        <edgeMap>
          <xCoord>161</xCoord>
          <yCoord>297</yCoord>
        </edgeMap>
        <edgeMap>
          <xCoord>160</xCoord>
          <yCoord>296</yCoord>
        </edgeMap>
        <edgeMap>
          <xCoord>159</xCoord>
          <yCoord>296</yCoord>
        </edgeMap>
        <edgeMap>
          <xCoord>158</xCoord>
          <yCoord>297</yCoord>
        </edgeMap>
        <edgeMap>
          <xCoord>157</xCoord>
          <yCoord>297</yCoord>
        </edgeMap>
        <edgeMap>
          <xCoord>156</xCoord>
          <yCoord>297</yCoord>
        </edgeMap>
        <edgeMap>
          <xCoord>155</xCoord>
          <yCoord>297</yCoord>
        </edgeMap>
        <edgeMap>
          <xCoord>154</xCoord>
          <yCoord>297</yCoord>
        </edgeMap>
        <edgeMap>
          <xCoord>153</xCoord>
          <yCoord>297</yCoord>
        </edgeMap>
        <edgeMap>
          <xCoord>152</xCoord>
          <yCoord>298</yCoord>
        </edgeMap>
        <edgeMap>
          <xCoord>151</xCoord>
          <yCoord>298</yCoord>
        </edgeMap>
        <edgeMap>
          <xCoord>150</xCoord>
          <yCoord>298</yCoord>
        </edgeMap>
        <edgeMap>
          <xCoord>149</xCoord>
          <yCoord>298</yCoord>
        </edgeMap>
        <edgeMap>
          <xCoord>148</xCoord>
          <yCoord>298</yCoord>
        </edgeMap>
        <edgeMap>
          <xCoord>147</xCoord>
          <yCoord>298</yCoord>
        </edgeMap>
        <edgeMap>
          <xCoord>146</xCoord>
          <yCoord>298</yCoord>
        </edgeMap>
        <edgeMap>
          <xCoord>145</xCoord>
          <yCoord>299</yCoord>
        </edgeMap>
        <edgeMap>
          <xCoord>144</xCoord>
          <yCoord>300</yCoord>
        </edgeMap>
        <edgeMap>
          <xCoord>144</xCoord>
          <yCoord>301</yCoord>
        </edgeMap>
        <edgeMap>
          <xCoord>143</xCoord>
          <yCoord>302</yCoord>
        </edgeMap>
        <edgeMap>
          <xCoord>142</xCoord>
          <yCoord>303</yCoord>
        </edgeMap>
        <edgeMap>
          <xCoord>141</xCoord>
          <yCoord>304</yCoord>
        </edgeMap>
        <edgeMap>
          <xCoord>142</xCoord>
          <yCoord>305</yCoord>
        </edgeMap>
        <edgeMap>
          <xCoord>143</xCoord>
          <yCoord>306</yCoord>
        </edgeMap>
        <edgeMap>
          <xCoord>144</xCoord>
          <yCoord>307</yCoord>
        </edgeMap>
        <edgeMap>
          <xCoord>145</xCoord>
          <yCoord>308</yCoord>
        </edgeMap>
        <edgeMap>
          <xCoord>145</xCoord>
          <yCoord>309</yCoord>
        </edgeMap>
        <edgeMap>
          <xCoord>146</xCoord>
          <yCoord>310</yCoord>
        </edgeMap>
        <edgeMap>
          <xCoord>147</xCoord>
          <yCoord>311</yCoord>
        </edgeMap>
        <edgeMap>
          <xCoord>147</xCoord>
          <yCoord>312</yCoord>
        </edgeMap>
        <edgeMap>
          <xCoord>148</xCoord>
          <yCoord>313</yCoord>
        </edgeMap>
        <edgeMap>
          <xCoord>147</xCoord>
          <yCoord>314</yCoord>
        </edgeMap>
        <edgeMap>
          <xCoord>147</xCoord>
          <yCoord>315</yCoord>
        </edgeMap>
        <edgeMap>
          <xCoord>148</xCoord>
          <yCoord>316</yCoord>
        </edgeMap>
        <edgeMap>
          <xCoord>149</xCoord>
          <yCoord>317</yCoord>
        </edgeMap>
        <edgeMap>
          <xCoord>149</xCoord>
          <yCoord>318</yCoord>
        </edgeMap>
        <edgeMap>
          <xCoord>149</xCoord>
          <yCoord>319</yCoord>
        </edgeMap>
        <edgeMap>
          <xCoord>150</xCoord>
          <yCoord>320</yCoord>
        </edgeMap>
        <edgeMap>
          <xCoord>150</xCoord>
          <yCoord>321</yCoord>
        </edgeMap>
        <edgeMap>
          <xCoord>150</xCoord>
          <yCoord>322</yCoord>
        </edgeMap>
        <edgeMap>
          <xCoord>151</xCoord>
          <yCoord>323</yCoord>
        </edgeMap>
      </roi>
      <roi>
        <imageZposition>-70.75</imageZposition>
        <imageSOP_UID>1.3.6.1.4.1.14519.5.2.1.6279.6001.284209288467184251070939122641</imageSOP_UID>
        <inclusion>TRUE</inclusion>
        <edgeMap>
          <xCoord>151</xCoord>
          <yCoord>322</yCoord>
        </edgeMap>
        <edgeMap>
          <xCoord>152</xCoord>
          <yCoord>321</yCoord>
        </edgeMap>
        <edgeMap>
          <xCoord>153</xCoord>
          <yCoord>321</yCoord>
        </edgeMap>
        <edgeMap>
          <xCoord>154</xCoord>
          <yCoord>321</yCoord>
        </edgeMap>
        <edgeMap>
          <xCoord>155</xCoord>
          <yCoord>321</yCoord>
        </edgeMap>
        <edgeMap>
          <xCoord>156</xCoord>
          <yCoord>321</yCoord>
        </edgeMap>
        <edgeMap>
          <xCoord>157</xCoord>
          <yCoord>320</yCoord>
        </edgeMap>
        <edgeMap>
          <xCoord>158</xCoord>
          <yCoord>319</yCoord>
        </edgeMap>
        <edgeMap>
          <xCoord>159</xCoord>
          <yCoord>318</yCoord>
        </edgeMap>
        <edgeMap>
          <xCoord>160</xCoord>
          <yCoord>318</yCoord>
        </edgeMap>
        <edgeMap>
          <xCoord>161</xCoord>
          <yCoord>317</yCoord>
        </edgeMap>
        <edgeMap>
          <xCoord>162</xCoord>
          <yCoord>317</yCoord>
        </edgeMap>
        <edgeMap>
          <xCoord>163</xCoord>
          <yCoord>316</yCoord>
        </edgeMap>
        <edgeMap>
          <xCoord>163</xCoord>
          <yCoord>315</yCoord>
        </edgeMap>
        <edgeMap>
          <xCoord>163</xCoord>
          <yCoord>314</yCoord>
        </edgeMap>
        <edgeMap>
          <xCoord>164</xCoord>
          <yCoord>313</yCoord>
        </edgeMap>
        <edgeMap>
          <xCoord>164</xCoord>
          <yCoord>312</yCoord>
        </edgeMap>
        <edgeMap>
          <xCoord>165</xCoord>
          <yCoord>311</yCoord>
        </edgeMap>
        <edgeMap>
          <xCoord>166</xCoord>
          <yCoord>310</yCoord>
        </edgeMap>
        <edgeMap>
          <xCoord>167</xCoord>
          <yCoord>309</yCoord>
        </edgeMap>
        <edgeMap>
          <xCoord>168</xCoord>
          <yCoord>310</yCoord>
        </edgeMap>
        <edgeMap>
          <xCoord>169</xCoord>
          <yCoord>311</yCoord>
        </edgeMap>
        <edgeMap>
          <xCoord>170</xCoord>
          <yCoord>311</yCoord>
        </edgeMap>
        <edgeMap>
          <xCoord>171</xCoord>
          <yCoord>310</yCoord>
        </edgeMap>
        <edgeMap>
          <xCoord>171</xCoord>
          <yCoord>309</yCoord>
        </edgeMap>
        <edgeMap>
          <xCoord>171</xCoord>
          <yCoord>308</yCoord>
        </edgeMap>
        <edgeMap>
          <xCoord>170</xCoord>
          <yCoord>307</yCoord>
        </edgeMap>
        <edgeMap>
          <xCoord>169</xCoord>
          <yCoord>307</yCoord>
        </edgeMap>
        <edgeMap>
          <xCoord>168</xCoord>
          <yCoord>307</yCoord>
        </edgeMap>
        <edgeMap>
          <xCoord>167</xCoord>
          <yCoord>307</yCoord>
        </edgeMap>
        <edgeMap>
          <xCoord>166</xCoord>
          <yCoord>306</yCoord>
        </edgeMap>
        <edgeMap>
          <xCoord>165</xCoord>
          <yCoord>305</yCoord>
        </edgeMap>
        <edgeMap>
          <xCoord>164</xCoord>
          <yCoord>305</yCoord>
        </edgeMap>
        <edgeMap>
          <xCoord>163</xCoord>
          <yCoord>305</yCoord>
        </edgeMap>
        <edgeMap>
          <xCoord>162</xCoord>
          <yCoord>306</yCoord>
        </edgeMap>
        <edgeMap>
          <xCoord>161</xCoord>
          <yCoord>305</yCoord>
        </edgeMap>
        <edgeMap>
          <xCoord>160</xCoord>
          <yCoord>304</yCoord>
        </edgeMap>
        <edgeMap>
          <xCoord>159</xCoord>
          <yCoord>303</yCoord>
        </edgeMap>
        <edgeMap>
          <xCoord>158</xCoord>
          <yCoord>302</yCoord>
        </edgeMap>
        <edgeMap>
          <xCoord>158</xCoord>
          <yCoord>301</yCoord>
        </edgeMap>
        <edgeMap>
          <xCoord>159</xCoord>
          <yCoord>300</yCoord>
        </edgeMap>
        <edgeMap>
          <xCoord>160</xCoord>
          <yCoord>299</yCoord>
        </edgeMap>
        <edgeMap>
          <xCoord>161</xCoord>
          <yCoord>298</yCoord>
        </edgeMap>
        <edgeMap>
          <xCoord>160</xCoord>
          <yCoord>297</yCoord>
        </edgeMap>
        <edgeMap>
          <xCoord>159</xCoord>
          <yCoord>297</yCoord>
        </edgeMap>
        <edgeMap>
          <xCoord>158</xCoord>
          <yCoord>297</yCoord>
        </edgeMap>
        <edgeMap>
          <xCoord>157</xCoord>
          <yCoord>298</yCoord>
        </edgeMap>
        <edgeMap>
          <xCoord>156</xCoord>
          <yCoord>299</yCoord>
        </edgeMap>
        <edgeMap>
          <xCoord>155</xCoord>
          <yCoord>298</yCoord>
        </edgeMap>
        <edgeMap>
          <xCoord>154</xCoord>
          <yCoord>298</yCoord>
        </edgeMap>
        <edgeMap>
          <xCoord>153</xCoord>
          <yCoord>299</yCoord>
        </edgeMap>
        <edgeMap>
          <xCoord>152</xCoord>
          <yCoord>299</yCoord>
        </edgeMap>
        <edgeMap>
          <xCoord>151</xCoord>
          <yCoord>299</yCoord>
        </edgeMap>
        <edgeMap>
          <xCoord>150</xCoord>
          <yCoord>299</yCoord>
        </edgeMap>
        <edgeMap>
          <xCoord>149</xCoord>
          <yCoord>299</yCoord>
        </edgeMap>
        <edgeMap>
          <xCoord>148</xCoord>
          <yCoord>299</yCoord>
        </edgeMap>
        <edgeMap>
          <xCoord>147</xCoord>
          <yCoord>299</yCoord>
        </edgeMap>
        <edgeMap>
          <xCoord>146</xCoord>
          <yCoord>299</yCoord>
        </edgeMap>
        <edgeMap>
          <xCoord>145</xCoord>
          <yCoord>299</yCoord>
        </edgeMap>
        <edgeMap>
          <xCoord>144</xCoord>
          <yCoord>300</yCoord>
        </edgeMap>
        <edgeMap>
          <xCoord>144</xCoord>
          <yCoord>301</yCoord>
        </edgeMap>
        <edgeMap>
          <xCoord>144</xCoord>
          <yCoord>302</yCoord>
        </edgeMap>
        <edgeMap>
          <xCoord>144</xCoord>
          <yCoord>303</yCoord>
        </edgeMap>
        <edgeMap>
          <xCoord>145</xCoord>
          <yCoord>304</yCoord>
        </edgeMap>
        <edgeMap>
          <xCoord>145</xCoord>
          <yCoord>305</yCoord>
        </edgeMap>
        <edgeMap>
          <xCoord>144</xCoord>
          <yCoord>306</yCoord>
        </edgeMap>
        <edgeMap>
          <xCoord>143</xCoord>
          <yCoord>307</yCoord>
        </edgeMap>
        <edgeMap>
          <xCoord>142</xCoord>
          <yCoord>308</yCoord>
        </edgeMap>
        <edgeMap>
          <xCoord>143</xCoord>
          <yCoord>309</yCoord>
        </edgeMap>
        <edgeMap>
          <xCoord>143</xCoord>
          <yCoord>310</yCoord>
        </edgeMap>
        <edgeMap>
          <xCoord>143</xCoord>
          <yCoord>311</yCoord>
        </edgeMap>
        <edgeMap>
          <xCoord>142</xCoord>
          <yCoord>312</yCoord>
        </edgeMap>
        <edgeMap>
          <xCoord>141</xCoord>
          <yCoord>313</yCoord>
        </edgeMap>
        <edgeMap>
          <xCoord>142</xCoord>
          <yCoord>314</yCoord>
        </edgeMap>
        <edgeMap>
          <xCoord>143</xCoord>
          <yCoord>313</yCoord>
        </edgeMap>
        <edgeMap>
          <xCoord>144</xCoord>
          <yCoord>312</yCoord>
        </edgeMap>
        <edgeMap>
          <xCoord>145</xCoord>
          <yCoord>313</yCoord>
        </edgeMap>
        <edgeMap>
          <xCoord>146</xCoord>
          <yCoord>314</yCoord>
        </edgeMap>
        <edgeMap>
          <xCoord>146</xCoord>
          <yCoord>315</yCoord>
        </edgeMap>
        <edgeMap>
          <xCoord>145</xCoord>
          <yCoord>316</yCoord>
        </edgeMap>
        <edgeMap>
          <xCoord>146</xCoord>
          <yCoord>317</yCoord>
        </edgeMap>
        <edgeMap>
          <xCoord>147</xCoord>
          <yCoord>318</yCoord>
        </edgeMap>
        <edgeMap>
          <xCoord>148</xCoord>
          <yCoord>319</yCoord>
        </edgeMap>
        <edgeMap>
          <xCoord>147</xCoord>
          <yCoord>320</yCoord>
        </edgeMap>
        <edgeMap>
          <xCoord>146</xCoord>
          <yCoord>321</yCoord>
        </edgeMap>
        <edgeMap>
          <xCoord>147</xCoord>
          <yCoord>322</yCoord>
        </edgeMap>
        <edgeMap>
          <xCoord>148</xCoord>
          <yCoord>322</yCoord>
        </edgeMap>
        <edgeMap>
          <xCoord>149</xCoord>
          <yCoord>321</yCoord>
        </edgeMap>
        <edgeMap>
          <xCoord>150</xCoord>
          <yCoord>322</yCoord>
        </edgeMap>
        <edgeMap>
          <xCoord>151</xCoord>
          <yCoord>322</yCoord>
        </edgeMap>
      </roi>
      <roi>
        <imageZposition>-69.5</imageZposition>
        <imageSOP_UID>1.3.6.1.4.1.14519.5.2.1.6279.6001.263636995621476470372122218303</imageSOP_UID>
        <inclusion>TRUE</inclusion>
        <edgeMap>
          <xCoord>159</xCoord>
          <yCoord>321</yCoord>
        </edgeMap>
        <edgeMap>
          <xCoord>160</xCoord>
          <yCoord>320</yCoord>
        </edgeMap>
        <edgeMap>
          <xCoord>161</xCoord>
          <yCoord>319</yCoord>
        </edgeMap>
        <edgeMap>
          <xCoord>162</xCoord>
          <yCoord>318</yCoord>
        </edgeMap>
        <edgeMap>
          <xCoord>162</xCoord>
          <yCoord>317</yCoord>
        </edgeMap>
        <edgeMap>
          <xCoord>162</xCoord>
          <yCoord>316</yCoord>
        </edgeMap>
        <edgeMap>
          <xCoord>163</xCoord>
          <yCoord>315</yCoord>
        </edgeMap>
        <edgeMap>
          <xCoord>163</xCoord>
          <yCoord>314</yCoord>
        </edgeMap>
        <edgeMap>
          <xCoord>163</xCoord>
          <yCoord>313</yCoord>
        </edgeMap>
        <edgeMap>
          <xCoord>163</xCoord>
          <yCoord>312</yCoord>
        </edgeMap>
        <edgeMap>
          <xCoord>163</xCoord>
          <yCoord>311</yCoord>
        </edgeMap>
        <edgeMap>
          <xCoord>163</xCoord>
          <yCoord>310</yCoord>
        </edgeMap>
        <edgeMap>
          <xCoord>163</xCoord>
          <yCoord>309</yCoord>
        </edgeMap>
        <edgeMap>
          <xCoord>163</xCoord>
          <yCoord>308</yCoord>
        </edgeMap>
        <edgeMap>
          <xCoord>162</xCoord>
          <yCoord>307</yCoord>
        </edgeMap>
        <edgeMap>
          <xCoord>161</xCoord>
          <yCoord>306</yCoord>
        </edgeMap>
        <edgeMap>
          <xCoord>160</xCoord>
          <yCoord>305</yCoord>
        </edgeMap>
        <edgeMap>
          <xCoord>159</xCoord>
          <yCoord>304</yCoord>
        </edgeMap>
        <edgeMap>
          <xCoord>158</xCoord>
          <yCoord>304</yCoord>
        </edgeMap>
        <edgeMap>
          <xCoord>157</xCoord>
          <yCoord>303</yCoord>
        </edgeMap>
        <edgeMap>
          <xCoord>156</xCoord>
          <yCoord>303</yCoord>
        </edgeMap>
        <edgeMap>
          <xCoord>155</xCoord>
          <yCoord>303</yCoord>
        </edgeMap>
        <edgeMap>
          <xCoord>154</xCoord>
          <yCoord>303</yCoord>
        </edgeMap>
        <edgeMap>
          <xCoord>153</xCoord>
          <yCoord>303</yCoord>
        </edgeMap>
        <edgeMap>
          <xCoord>152</xCoord>
          <yCoord>303</yCoord>
        </edgeMap>
        <edgeMap>
          <xCoord>151</xCoord>
          <yCoord>303</yCoord>
        </edgeMap>
        <edgeMap>
          <xCoord>150</xCoord>
          <yCoord>303</yCoord>
        </edgeMap>
        <edgeMap>
          <xCoord>149</xCoord>
          <yCoord>303</yCoord>
        </edgeMap>
        <edgeMap>
          <xCoord>148</xCoord>
          <yCoord>304</yCoord>
        </edgeMap>
        <edgeMap>
          <xCoord>147</xCoord>
          <yCoord>304</yCoord>
        </edgeMap>
        <edgeMap>
          <xCoord>147</xCoord>
          <yCoord>305</yCoord>
        </edgeMap>
        <edgeMap>
          <xCoord>146</xCoord>
          <yCoord>306</yCoord>
        </edgeMap>
        <edgeMap>
          <xCoord>146</xCoord>
          <yCoord>307</yCoord>
        </edgeMap>
        <edgeMap>
          <xCoord>146</xCoord>
          <yCoord>308</yCoord>
        </edgeMap>
        <edgeMap>
          <xCoord>146</xCoord>
          <yCoord>309</yCoord>
        </edgeMap>
        <edgeMap>
          <xCoord>146</xCoord>
          <yCoord>310</yCoord>
        </edgeMap>
        <edgeMap>
          <xCoord>146</xCoord>
          <yCoord>311</yCoord>
        </edgeMap>
        <edgeMap>
          <xCoord>146</xCoord>
          <yCoord>312</yCoord>
        </edgeMap>
        <edgeMap>
          <xCoord>146</xCoord>
          <yCoord>313</yCoord>
        </edgeMap>
        <edgeMap>
          <xCoord>146</xCoord>
          <yCoord>314</yCoord>
        </edgeMap>
        <edgeMap>
          <xCoord>146</xCoord>
          <yCoord>315</yCoord>
        </edgeMap>
        <edgeMap>
          <xCoord>146</xCoord>
          <yCoord>316</yCoord>
        </edgeMap>
        <edgeMap>
          <xCoord>147</xCoord>
          <yCoord>317</yCoord>
        </edgeMap>
        <edgeMap>
          <xCoord>147</xCoord>
          <yCoord>318</yCoord>
        </edgeMap>
        <edgeMap>
          <xCoord>147</xCoord>
          <yCoord>319</yCoord>
        </edgeMap>
        <edgeMap>
          <xCoord>148</xCoord>
          <yCoord>320</yCoord>
        </edgeMap>
        <edgeMap>
          <xCoord>148</xCoord>
          <yCoord>321</yCoord>
        </edgeMap>
        <edgeMap>
          <xCoord>149</xCoord>
          <yCoord>321</yCoord>
        </edgeMap>
        <edgeMap>
          <xCoord>150</xCoord>
          <yCoord>321</yCoord>
        </edgeMap>
        <edgeMap>
          <xCoord>151</xCoord>
          <yCoord>321</yCoord>
        </edgeMap>
        <edgeMap>
          <xCoord>152</xCoord>
          <yCoord>321</yCoord>
        </edgeMap>
        <edgeMap>
          <xCoord>153</xCoord>
          <yCoord>321</yCoord>
        </edgeMap>
        <edgeMap>
          <xCoord>154</xCoord>
          <yCoord>321</yCoord>
        </edgeMap>
        <edgeMap>
          <xCoord>155</xCoord>
          <yCoord>321</yCoord>
        </edgeMap>
        <edgeMap>
          <xCoord>156</xCoord>
          <yCoord>321</yCoord>
        </edgeMap>
        <edgeMap>
          <xCoord>157</xCoord>
          <yCoord>321</yCoord>
        </edgeMap>
        <edgeMap>
          <xCoord>158</xCoord>
          <yCoord>321</yCoord>
        </edgeMap>
        <edgeMap>
          <xCoord>159</xCoord>
          <yCoord>321</yCoord>
        </edgeMap>
      </roi>
      <roi>
        <imageZposition>-69.5</imageZposition>
        <imageSOP_UID>1.3.6.1.4.1.14519.5.2.1.6279.6001.263636995621476470372122218303</imageSOP_UID>
        <inclusion>FALSE</inclusion>
        <edgeMap>
          <xCoord>156</xCoord>
          <yCoord>315</yCoord>
        </edgeMap>
        <edgeMap>
          <xCoord>155</xCoord>
          <yCoord>315</yCoord>
        </edgeMap>
        <edgeMap>
          <xCoord>154</xCoord>
          <yCoord>315</yCoord>
        </edgeMap>
        <edgeMap>
          <xCoord>153</xCoord>
          <yCoord>314</yCoord>
        </edgeMap>
        <edgeMap>
          <xCoord>152</xCoord>
          <yCoord>313</yCoord>
        </edgeMap>
        <edgeMap>
          <xCoord>152</xCoord>
          <yCoord>312</yCoord>
        </edgeMap>
        <edgeMap>
          <xCoord>152</xCoord>
          <yCoord>311</yCoord>
        </edgeMap>
        <edgeMap>
          <xCoord>152</xCoord>
          <yCoord>310</yCoord>
        </edgeMap>
        <edgeMap>
          <xCoord>152</xCoord>
          <yCoord>309</yCoord>
        </edgeMap>
        <edgeMap>
          <xCoord>152</xCoord>
          <yCoord>308</yCoord>
        </edgeMap>
        <edgeMap>
          <xCoord>153</xCoord>
          <yCoord>307</yCoord>
        </edgeMap>
        <edgeMap>
          <xCoord>154</xCoord>
          <yCoord>307</yCoord>
        </edgeMap>
        <edgeMap>
          <xCoord>155</xCoord>
          <yCoord>306</yCoord>
        </edgeMap>
        <edgeMap>
          <xCoord>156</xCoord>
          <yCoord>306</yCoord>
        </edgeMap>
        <edgeMap>
          <xCoord>157</xCoord>
          <yCoord>306</yCoord>
        </edgeMap>
        <edgeMap>
          <xCoord>158</xCoord>
          <yCoord>307</yCoord>
        </edgeMap>
        <edgeMap>
          <xCoord>159</xCoord>
          <yCoord>308</yCoord>
        </edgeMap>
        <edgeMap>
          <xCoord>160</xCoord>
          <yCoord>309</yCoord>
        </edgeMap>
        <edgeMap>
          <xCoord>160</xCoord>
          <yCoord>310</yCoord>
        </edgeMap>
        <edgeMap>
          <xCoord>160</xCoord>
          <yCoord>311</yCoord>
        </edgeMap>
        <edgeMap>
          <xCoord>160</xCoord>
          <yCoord>312</yCoord>
        </edgeMap>
        <edgeMap>
          <xCoord>159</xCoord>
          <yCoord>313</yCoord>
        </edgeMap>
        <edgeMap>
          <xCoord>159</xCoord>
          <yCoord>314</yCoord>
        </edgeMap>
        <edgeMap>
          <xCoord>158</xCoord>
          <yCoord>315</yCoord>
        </edgeMap>
        <edgeMap>
          <xCoord>157</xCoord>
          <yCoord>316</yCoord>
        </edgeMap>
        <edgeMap>
          <xCoord>156</xCoord>
          <yCoord>315</yCoord>
        </edgeMap>
      </roi>
    </unblindedReadNodule>
    <nonNodule>
      <nonNoduleID>IL057_159654</nonNoduleID>
      <imageZposition>-168.25</imageZposition>
      <imageSOP_UID>1.3.6.1.4.1.14519.5.2.1.6279.6001.209952548764928081167705953243</imageSOP_UID>
      <locus>
        <xCoord>186</xCoord>
        <yCoord>179</yCoord>
      </locus>
    </nonNodule>
  </readingSession>
<readingSession>
<annotationVersion>3.12</annotationVersion>
<servicingRadiologistID>405352158</servicingRadiologistID>
<unblindedReadNodule>
<noduleID>MI014_13717</noduleID>
<characteristics>
<subtlety>5</subtlety>
<internalStructure>1</internalStructure>
<calcification>6</calcification>
<sphericity>3</sphericity>
<margin>3</margin>
<lobulation>5</lobulation>
<spiculation>3</spiculation>
<texture>5</texture>
<malignancy>5</malignancy>
</characteristics>
<roi>
<imageZposition>-78.25</imageZposition>
<imageSOP_UID>1.3.6.1.4.1.14519.5.2.1.6279.6001.252265597404675035566169857069</imageSOP_UID>
<inclusion>TRUE</inclusion>
<edgeMap>
<xCoord>153</xCoord>
<yCoord>308</yCoord>
</edgeMap>
<edgeMap>
<xCoord>154</xCoord>
<yCoord>307</yCoord>
</edgeMap>
<edgeMap>
<xCoord>155</xCoord>
<yCoord>307</yCoord>
</edgeMap>
<edgeMap>
<xCoord>156</xCoord>
<yCoord>306</yCoord>
</edgeMap>
<edgeMap>
<xCoord>156</xCoord>
<yCoord>305</yCoord>
</edgeMap>
<edgeMap>
<xCoord>156</xCoord>
<yCoord>304</yCoord>
</edgeMap>
<edgeMap>
<xCoord>157</xCoord>
<yCoord>303</yCoord>
</edgeMap>
<edgeMap>
<xCoord>157</xCoord>
<yCoord>302</yCoord>
</edgeMap>
<edgeMap>
<xCoord>157</xCoord>
<yCoord>301</yCoord>
</edgeMap>
<edgeMap>
<xCoord>157</xCoord>
<yCoord>300</yCoord>
</edgeMap>
<edgeMap>
<xCoord>156</xCoord>
<yCoord>300</yCoord>
</edgeMap>
<edgeMap>
<xCoord>155</xCoord>
<yCoord>300</yCoord>
</edgeMap>
<edgeMap>
<xCoord>154</xCoord>
<yCoord>301</yCoord>
</edgeMap>
<edgeMap>
<xCoord>153</xCoord>
<yCoord>301</yCoord>
</edgeMap>
<edgeMap>
<xCoord>153</xCoord>
<yCoord>302</yCoord>
</edgeMap>
<edgeMap>
<xCoord>152</xCoord>
<yCoord>303</yCoord>
</edgeMap>
<edgeMap>
<xCoord>152</xCoord>
<yCoord>304</yCoord>
</edgeMap>
<edgeMap>
<xCoord>152</xCoord>
<yCoord>305</yCoord>
</edgeMap>
<edgeMap>
<xCoord>153</xCoord>
<yCoord>306</yCoord>
</edgeMap>
<edgeMap>
<xCoord>152</xCoord>
<yCoord>307</yCoord>
</edgeMap>
<edgeMap>
<xCoord>151</xCoord>
<yCoord>308</yCoord>
</edgeMap>
<edgeMap>
<xCoord>152</xCoord>
<yCoord>308</yCoord>
</edgeMap>
<edgeMap>
<xCoord>153</xCoord>
<yCoord>308</yCoord>
</edgeMap>
</roi>
<roi>
<imageZposition>-77.0</imageZposition>
<imageSOP_UID>1.3.6.1.4.1.14519.5.2.1.6279.6001.144743416280969453558243073418</imageSOP_UID>
<inclusion>TRUE</inclusion>
<edgeMap>
<xCoord>156</xCoord>
<yCoord>308</yCoord>
</edgeMap>
<edgeMap>
<xCoord>157</xCoord>
<yCoord>307</yCoord>
</edgeMap>
<edgeMap>
<xCoord>158</xCoord>
<yCoord>306</yCoord>
</edgeMap>
<edgeMap>
<xCoord>158</xCoord>
<yCoord>305</yCoord>
</edgeMap>
<edgeMap>
<xCoord>158</xCoord>
<yCoord>304</yCoord>
</edgeMap>
<edgeMap>
<xCoord>158</xCoord>
<yCoord>303</yCoord>
</edgeMap>
<edgeMap>
<xCoord>158</xCoord>
<yCoord>302</yCoord>
</edgeMap>
<edgeMap>
<xCoord>157</xCoord>
<yCoord>301</yCoord>
</edgeMap>
<edgeMap>
<xCoord>157</xCoord>
<yCoord>300</yCoord>
</edgeMap>
<edgeMap>
<xCoord>157</xCoord>
<yCoord>299</yCoord>
</edgeMap>
<edgeMap>
<xCoord>157</xCoord>
<yCoord>298</yCoord>
</edgeMap>
<edgeMap>
<xCoord>156</xCoord>
<yCoord>297</yCoord>
</edgeMap>
<edgeMap>
<xCoord>155</xCoord>
<yCoord>296</yCoord>
</edgeMap>
<edgeMap>
<xCoord>154</xCoord>
<yCoord>296</yCoord>
</edgeMap>
<edgeMap>
<xCoord>153</xCoord>
<yCoord>295</yCoord>
</edgeMap>
<edgeMap>
<xCoord>152</xCoord>
<yCoord>295</yCoord>
</edgeMap>
<edgeMap>
<xCoord>151</xCoord>
<yCoord>294</yCoord>
</edgeMap>
<edgeMap>
<xCoord>150</xCoord>
<yCoord>293</yCoord>
</edgeMap>
<edgeMap>
<xCoord>149</xCoord>
<yCoord>293</yCoord>
</edgeMap>
<edgeMap>
<xCoord>148</xCoord>
<yCoord>292</yCoord>
</edgeMap>
<edgeMap>
<xCoord>148</xCoord>
<yCoord>293</yCoord>
</edgeMap>
<edgeMap>
<xCoord>148</xCoord>
<yCoord>294</yCoord>
</edgeMap>
<edgeMap>
<xCoord>149</xCoord>
<yCoord>295</yCoord>
</edgeMap>
<edgeMap>
<xCoord>149</xCoord>
<yCoord>296</yCoord>
</edgeMap>
<edgeMap>
<xCoord>150</xCoord>
<yCoord>296</yCoord>
</edgeMap>
<edgeMap>
<xCoord>151</xCoord>
<yCoord>297</yCoord>
</edgeMap>
<edgeMap>
<xCoord>152</xCoord>
<yCoord>298</yCoord>
</edgeMap>
<edgeMap>
<xCoord>152</xCoord>
<yCoord>299</yCoord>
</edgeMap>
<edgeMap>
<xCoord>151</xCoord>
<yCoord>300</yCoord>
</edgeMap>
<edgeMap>
<xCoord>151</xCoord>
<yCoord>301</yCoord>
</edgeMap>
<edgeMap>
<xCoord>150</xCoord>
<yCoord>302</yCoord>
</edgeMap>
<edgeMap>
<xCoord>149</xCoord>
<yCoord>303</yCoord>
</edgeMap>
<edgeMap>
<xCoord>149</xCoord>
<yCoord>304</yCoord>
</edgeMap>
<edgeMap>
<xCoord>150</xCoord>
<yCoord>305</yCoord>
</edgeMap>
<edgeMap>
<xCoord>150</xCoord>
<yCoord>306</yCoord>
</edgeMap>
<edgeMap>
<xCoord>150</xCoord>
<yCoord>307</yCoord>
</edgeMap>
<edgeMap>
<xCoord>151</xCoord>
<yCoord>308</yCoord>
</edgeMap>
<edgeMap>
<xCoord>152</xCoord>
<yCoord>308</yCoord>
</edgeMap>
<edgeMap>
<xCoord>153</xCoord>
<yCoord>308</yCoord>
</edgeMap>
<edgeMap>
<xCoord>154</xCoord>
<yCoord>308</yCoord>
</edgeMap>
<edgeMap>
<xCoord>155</xCoord>
<yCoord>308</yCoord>
</edgeMap>
<edgeMap>
<xCoord>156</xCoord>
<yCoord>308</yCoord>
</edgeMap>
</roi>
<roi>
<imageZposition>-77.0</imageZposition>
<imageSOP_UID>1.3.6.1.4.1.14519.5.2.1.6279.6001.144743416280969453558243073418</imageSOP_UID>
<inclusion>FALSE</inclusion>
<edgeMap>
<xCoord>152</xCoord>
<yCoord>300</yCoord>
</edgeMap>
<edgeMap>
<xCoord>153</xCoord>
<yCoord>299</yCoord>
</edgeMap>
<edgeMap>
<xCoord>154</xCoord>
<yCoord>299</yCoord>
</edgeMap>
<edgeMap>
<xCoord>155</xCoord>
<yCoord>300</yCoord>
</edgeMap>
<edgeMap>
<xCoord>154</xCoord>
<yCoord>301</yCoord>
</edgeMap>
<edgeMap>
<xCoord>153</xCoord>
<yCoord>301</yCoord>
</edgeMap>
<edgeMap>
<xCoord>152</xCoord>
<yCoord>300</yCoord>
</edgeMap>
</roi>
<roi>
<imageZposition>-75.75</imageZposition>
<imageSOP_UID>1.3.6.1.4.1.14519.5.2.1.6279.6001.211703119609805606832540056263</imageSOP_UID>
<inclusion>TRUE</inclusion>
<edgeMap>
<xCoord>154</xCoord>
<yCoord>310</yCoord>
</edgeMap>
<edgeMap>
<xCoord>155</xCoord>
<yCoord>309</yCoord>
</edgeMap>
<edgeMap>
<xCoord>156</xCoord>
<yCoord>309</yCoord>
</edgeMap>
<edgeMap>
<xCoord>157</xCoord>
<yCoord>309</yCoord>
</edgeMap>
<edgeMap>
<xCoord>158</xCoord>
<yCoord>308</yCoord>
</edgeMap>
<edgeMap>
<xCoord>159</xCoord>
<yCoord>308</yCoord>
</edgeMap>
<edgeMap>
<xCoord>159</xCoord>
<yCoord>307</yCoord>
</edgeMap>
<edgeMap>
<xCoord>159</xCoord>
<yCoord>306</yCoord>
</edgeMap>
<edgeMap>
<xCoord>158</xCoord>
<yCoord>305</yCoord>
</edgeMap>
<edgeMap>
<xCoord>158</xCoord>
<yCoord>304</yCoord>
</edgeMap>
<edgeMap>
<xCoord>158</xCoord>
<yCoord>303</yCoord>
</edgeMap>
<edgeMap>
<xCoord>158</xCoord>
<yCoord>302</yCoord>
</edgeMap>
<edgeMap>
<xCoord>157</xCoord>
<yCoord>301</yCoord>
</edgeMap>
<edgeMap>
<xCoord>157</xCoord>
<yCoord>300</yCoord>
</edgeMap>
<edgeMap>
<xCoord>157</xCoord>
<yCoord>299</yCoord>
</edgeMap>
<edgeMap>
<xCoord>157</xCoord>
<yCoord>298</yCoord>
</edgeMap>
<edgeMap>
<xCoord>156</xCoord>
<yCoord>298</yCoord>
</edgeMap>
<edgeMap>
<xCoord>155</xCoord>
<yCoord>297</yCoord>
</edgeMap>
<edgeMap>
<xCoord>154</xCoord>
<yCoord>297</yCoord>
</edgeMap>
<edgeMap>
<xCoord>153</xCoord>
<yCoord>296</yCoord>
</edgeMap>
<edgeMap>
<xCoord>152</xCoord>
<yCoord>295</yCoord>
</edgeMap>
<edgeMap>
<xCoord>151</xCoord>
<yCoord>294</yCoord>
</edgeMap>
<edgeMap>
<xCoord>150</xCoord>
<yCoord>294</yCoord>
</edgeMap>
<edgeMap>
<xCoord>149</xCoord>
<yCoord>293</yCoord>
</edgeMap>
<edgeMap>
<xCoord>148</xCoord>
<yCoord>293</yCoord>
</edgeMap>
<edgeMap>
<xCoord>147</xCoord>
<yCoord>292</yCoord>
</edgeMap>
<edgeMap>
<xCoord>146</xCoord>
<yCoord>292</yCoord>
</edgeMap>
<edgeMap>
<xCoord>146</xCoord>
<yCoord>293</yCoord>
</edgeMap>
<edgeMap>
<xCoord>146</xCoord>
<yCoord>294</yCoord>
</edgeMap>
<edgeMap>
<xCoord>147</xCoord>
<yCoord>295</yCoord>
</edgeMap>
<edgeMap>
<xCoord>148</xCoord>
<yCoord>296</yCoord>
</edgeMap>
<edgeMap>
<xCoord>149</xCoord>
<yCoord>297</yCoord>
</edgeMap>
<edgeMap>
<xCoord>150</xCoord>
<yCoord>298</yCoord>
</edgeMap>
<edgeMap>
<xCoord>150</xCoord>
<yCoord>299</yCoord>
</edgeMap>
<edgeMap>
<xCoord>149</xCoord>
<yCoord>300</yCoord>
</edgeMap>
<edgeMap>
<xCoord>149</xCoord>
<yCoord>301</yCoord>
</edgeMap>
<edgeMap>
<xCoord>149</xCoord>
<yCoord>302</yCoord>
</edgeMap>
<edgeMap>
<xCoord>149</xCoord>
<yCoord>303</yCoord>
</edgeMap>
<edgeMap>
<xCoord>149</xCoord>
<yCoord>304</yCoord>
</edgeMap>
<edgeMap>
<xCoord>149</xCoord>
<yCoord>305</yCoord>
</edgeMap>
<edgeMap>
<xCoord>148</xCoord>
<yCoord>306</yCoord>
</edgeMap>
<edgeMap>
<xCoord>147</xCoord>
<yCoord>306</yCoord>
</edgeMap>
<edgeMap>
<xCoord>146</xCoord>
<yCoord>307</yCoord>
</edgeMap>
<edgeMap>
<xCoord>146</xCoord>
<yCoord>308</yCoord>
</edgeMap>
<edgeMap>
<xCoord>147</xCoord>
<yCoord>309</yCoord>
</edgeMap>
<edgeMap>
<xCoord>148</xCoord>
<yCoord>309</yCoord>
</edgeMap>
<edgeMap>
<xCoord>149</xCoord>
<yCoord>308</yCoord>
</edgeMap>
<edgeMap>
<xCoord>150</xCoord>
<yCoord>308</yCoord>
</edgeMap>
<edgeMap>
<xCoord>151</xCoord>
<yCoord>309</yCoord>
</edgeMap>
<edgeMap>
<xCoord>152</xCoord>
<yCoord>310</yCoord>
</edgeMap>
<edgeMap>
<xCoord>153</xCoord>
<yCoord>310</yCoord>
</edgeMap>
<edgeMap>
<xCoord>154</xCoord>
<yCoord>310</yCoord>
</edgeMap>
</roi>
<roi>
<imageZposition>-74.5</imageZposition>
<imageSOP_UID>1.3.6.1.4.1.14519.5.2.1.6279.6001.159918088060099935032710868992</imageSOP_UID>
<inclusion>TRUE</inclusion>
<edgeMap>
<xCoord>155</xCoord>
<yCoord>314</yCoord>
</edgeMap>
<edgeMap>
<xCoord>156</xCoord>
<yCoord>313</yCoord>
</edgeMap>
<edgeMap>
<xCoord>157</xCoord>
<yCoord>312</yCoord>
</edgeMap>
<edgeMap>
<xCoord>158</xCoord>
<yCoord>311</yCoord>
</edgeMap>
<edgeMap>
<xCoord>159</xCoord>
<yCoord>310</yCoord>
</edgeMap>
<edgeMap>
<xCoord>160</xCoord>
<yCoord>310</yCoord>
</edgeMap>
<edgeMap>
<xCoord>159</xCoord>
<yCoord>309</yCoord>
</edgeMap>
<edgeMap>
<xCoord>159</xCoord>
<yCoord>308</yCoord>
</edgeMap>
<edgeMap>
<xCoord>160</xCoord>
<yCoord>307</yCoord>
</edgeMap>
<edgeMap>
<xCoord>161</xCoord>
<yCoord>306</yCoord>
</edgeMap>
<edgeMap>
<xCoord>161</xCoord>
<yCoord>305</yCoord>
</edgeMap>
<edgeMap>
<xCoord>161</xCoord>
<yCoord>304</yCoord>
</edgeMap>
<edgeMap>
<xCoord>160</xCoord>
<yCoord>303</yCoord>
</edgeMap>
<edgeMap>
<xCoord>159</xCoord>
<yCoord>302</yCoord>
</edgeMap>
<edgeMap>
<xCoord>158</xCoord>
<yCoord>301</yCoord>
</edgeMap>
<edgeMap>
<xCoord>158</xCoord>
<yCoord>300</yCoord>
</edgeMap>
<edgeMap>
<xCoord>158</xCoord>
<yCoord>299</yCoord>
</edgeMap>
<edgeMap>
<xCoord>158</xCoord>
<yCoord>298</yCoord>
</edgeMap>
<edgeMap>
<xCoord>157</xCoord>
<yCoord>297</yCoord>
</edgeMap>
<edgeMap>
<xCoord>156</xCoord>
<yCoord>297</yCoord>
</edgeMap>
<edgeMap>
<xCoord>155</xCoord>
<yCoord>297</yCoord>
</edgeMap>
<edgeMap>
<xCoord>154</xCoord>
<yCoord>296</yCoord>
</edgeMap>
<edgeMap>
<xCoord>154</xCoord>
<yCoord>295</yCoord>
</edgeMap>
<edgeMap>
<xCoord>153</xCoord>
<yCoord>294</yCoord>
</edgeMap>
<edgeMap>
<xCoord>152</xCoord>
<yCoord>294</yCoord>
</edgeMap>
<edgeMap>
<xCoord>151</xCoord>
<yCoord>294</yCoord>
</edgeMap>
<edgeMap>
<xCoord>150</xCoord>
<yCoord>294</yCoord>
</edgeMap>
<edgeMap>
<xCoord>149</xCoord>
<yCoord>294</yCoord>
</edgeMap>
<edgeMap>
<xCoord>148</xCoord>
<yCoord>294</yCoord>
</edgeMap>
<edgeMap>
<xCoord>147</xCoord>
<yCoord>294</yCoord>
</edgeMap>
<edgeMap>
<xCoord>147</xCoord>
<yCoord>295</yCoord>
</edgeMap>
<edgeMap>
<xCoord>147</xCoord>
<yCoord>296</yCoord>
</edgeMap>
<edgeMap>
<xCoord>147</xCoord>
<yCoord>297</yCoord>
</edgeMap>
<edgeMap>
<xCoord>147</xCoord>
<yCoord>298</yCoord>
</edgeMap>
<edgeMap>
<xCoord>147</xCoord>
<yCoord>299</yCoord>
</edgeMap>
<edgeMap>
<xCoord>147</xCoord>
<yCoord>300</yCoord>
</edgeMap>
<edgeMap>
<xCoord>146</xCoord>
<yCoord>301</yCoord>
</edgeMap>
<edgeMap>
<xCoord>145</xCoord>
<yCoord>302</yCoord>
</edgeMap>
<edgeMap>
<xCoord>145</xCoord>
<yCoord>303</yCoord>
</edgeMap>
<edgeMap>
<xCoord>146</xCoord>
<yCoord>304</yCoord>
</edgeMap>
<edgeMap>
<xCoord>145</xCoord>
<yCoord>305</yCoord>
</edgeMap>
<edgeMap>
<xCoord>145</xCoord>
<yCoord>306</yCoord>
</edgeMap>
<edgeMap>
<xCoord>145</xCoord>
<yCoord>307</yCoord>
</edgeMap>
<edgeMap>
<xCoord>145</xCoord>
<yCoord>308</yCoord>
</edgeMap>
<edgeMap>
<xCoord>146</xCoord>
<yCoord>309</yCoord>
</edgeMap>
<edgeMap>
<xCoord>146</xCoord>
<yCoord>310</yCoord>
</edgeMap>
<edgeMap>
<xCoord>147</xCoord>
<yCoord>311</yCoord>
</edgeMap>
<edgeMap>
<xCoord>148</xCoord>
<yCoord>312</yCoord>
</edgeMap>
<edgeMap>
<xCoord>149</xCoord>
<yCoord>312</yCoord>
</edgeMap>
<edgeMap>
<xCoord>150</xCoord>
<yCoord>313</yCoord>
</edgeMap>
<edgeMap>
<xCoord>151</xCoord>
<yCoord>313</yCoord>
</edgeMap>
<edgeMap>
<xCoord>152</xCoord>
<yCoord>312</yCoord>
</edgeMap>
<edgeMap>
<xCoord>153</xCoord>
<yCoord>313</yCoord>
</edgeMap>
<edgeMap>
<xCoord>154</xCoord>
<yCoord>313</yCoord>
</edgeMap>
<edgeMap>
<xCoord>155</xCoord>
<yCoord>314</yCoord>
</edgeMap>
</roi>
<roi>
<imageZposition>-73.25</imageZposition>
<imageSOP_UID>1.3.6.1.4.1.14519.5.2.1.6279.6001.270173052660491705748202982163</imageSOP_UID>
<inclusion>TRUE</inclusion>
<edgeMap>
<xCoord>153</xCoord>
<yCoord>316</yCoord>
</edgeMap>
<edgeMap>
<xCoord>154</xCoord>
<yCoord>315</yCoord>
</edgeMap>
<edgeMap>
<xCoord>155</xCoord>
<yCoord>315</yCoord>
</edgeMap>
<edgeMap>
<xCoord>156</xCoord>
<yCoord>314</yCoord>
</edgeMap>
<edgeMap>
<xCoord>157</xCoord>
<yCoord>313</yCoord>
</edgeMap>
<edgeMap>
<xCoord>158</xCoord>
<yCoord>313</yCoord>
</edgeMap>
<edgeMap>
<xCoord>159</xCoord>
<yCoord>313</yCoord>
</edgeMap>
<edgeMap>
<xCoord>160</xCoord>
<yCoord>312</yCoord>
</edgeMap>
<edgeMap>
<xCoord>161</xCoord>
<yCoord>313</yCoord>
</edgeMap>
<edgeMap>
<xCoord>162</xCoord>
<yCoord>314</yCoord>
</edgeMap>
<edgeMap>
<xCoord>162</xCoord>
<yCoord>313</yCoord>
</edgeMap>
<edgeMap>
<xCoord>162</xCoord>
<yCoord>312</yCoord>
</edgeMap>
<edgeMap>
<xCoord>162</xCoord>
<yCoord>311</yCoord>
</edgeMap>
<edgeMap>
<xCoord>161</xCoord>
<yCoord>310</yCoord>
</edgeMap>
<edgeMap>
<xCoord>161</xCoord>
<yCoord>309</yCoord>
</edgeMap>
<edgeMap>
<xCoord>162</xCoord>
<yCoord>308</yCoord>
</edgeMap>
<edgeMap>
<xCoord>161</xCoord>
<yCoord>307</yCoord>
</edgeMap>
<edgeMap>
<xCoord>161</xCoord>
<yCoord>306</yCoord>
</edgeMap>
<edgeMap>
<xCoord>160</xCoord>
<yCoord>305</yCoord>
</edgeMap>
<edgeMap>
<xCoord>160</xCoord>
<yCoord>304</yCoord>
</edgeMap>
<edgeMap>
<xCoord>159</xCoord>
<yCoord>303</yCoord>
</edgeMap>
<edgeMap>
<xCoord>159</xCoord>
<yCoord>302</yCoord>
</edgeMap>
<edgeMap>
<xCoord>159</xCoord>
<yCoord>301</yCoord>
</edgeMap>
<edgeMap>
<xCoord>159</xCoord>
<yCoord>300</yCoord>
</edgeMap>
<edgeMap>
<xCoord>160</xCoord>
<yCoord>299</yCoord>
</edgeMap>
<edgeMap>
<xCoord>159</xCoord>
<yCoord>298</yCoord>
</edgeMap>
<edgeMap>
<xCoord>158</xCoord>
<yCoord>297</yCoord>
</edgeMap>
<edgeMap>
<xCoord>157</xCoord>
<yCoord>297</yCoord>
</edgeMap>
<edgeMap>
<xCoord>156</xCoord>
<yCoord>297</yCoord>
</edgeMap>
<edgeMap>
<xCoord>155</xCoord>
<yCoord>296</yCoord>
</edgeMap>
<edgeMap>
<xCoord>154</xCoord>
<yCoord>296</yCoord>
</edgeMap>
<edgeMap>
<xCoord>153</xCoord>
<yCoord>295</yCoord>
</edgeMap>
<edgeMap>
<xCoord>153</xCoord>
<yCoord>294</yCoord>
</edgeMap>
<edgeMap>
<xCoord>153</xCoord>
<yCoord>293</yCoord>
</edgeMap>
<edgeMap>
<xCoord>152</xCoord>
<yCoord>292</yCoord>
</edgeMap>
<edgeMap>
<xCoord>152</xCoord>
<yCoord>291</yCoord>
</edgeMap>
<edgeMap>
<xCoord>151</xCoord>
<yCoord>291</yCoord>
</edgeMap>
<edgeMap>
<xCoord>150</xCoord>
<yCoord>291</yCoord>
</edgeMap>
<edgeMap>
<xCoord>149</xCoord>
<yCoord>292</yCoord>
</edgeMap>
<edgeMap>
<xCoord>149</xCoord>
<yCoord>293</yCoord>
</edgeMap>
<edgeMap>
<xCoord>148</xCoord>
<yCoord>294</yCoord>
</edgeMap>
<edgeMap>
<xCoord>147</xCoord>
<yCoord>295</yCoord>
</edgeMap>
<edgeMap>
<xCoord>146</xCoord>
<yCoord>296</yCoord>
</edgeMap>
<edgeMap>
<xCoord>146</xCoord>
<yCoord>297</yCoord>
</edgeMap>
<edgeMap>
<xCoord>146</xCoord>
<yCoord>298</yCoord>
</edgeMap>
<edgeMap>
<xCoord>146</xCoord>
<yCoord>299</yCoord>
</edgeMap>
<edgeMap>
<xCoord>145</xCoord>
<yCoord>300</yCoord>
</edgeMap>
<edgeMap>
<xCoord>146</xCoord>
<yCoord>301</yCoord>
</edgeMap>
<edgeMap>
<xCoord>145</xCoord>
<yCoord>302</yCoord>
</edgeMap>
<edgeMap>
<xCoord>145</xCoord>
<yCoord>303</yCoord>
</edgeMap>
<edgeMap>
<xCoord>145</xCoord>
<yCoord>304</yCoord>
</edgeMap>
<edgeMap>
<xCoord>146</xCoord>
<yCoord>305</yCoord>
</edgeMap>
<edgeMap>
<xCoord>146</xCoord>
<yCoord>306</yCoord>
</edgeMap>
<edgeMap>
<xCoord>146</xCoord>
<yCoord>307</yCoord>
</edgeMap>
<edgeMap>
<xCoord>146</xCoord>
<yCoord>308</yCoord>
</edgeMap>
<edgeMap>
<xCoord>146</xCoord>
<yCoord>309</yCoord>
</edgeMap>
<edgeMap>
<xCoord>146</xCoord>
<yCoord>310</yCoord>
</edgeMap>
<edgeMap>
<xCoord>146</xCoord>
<yCoord>311</yCoord>
</edgeMap>
<edgeMap>
<xCoord>146</xCoord>
<yCoord>312</yCoord>
</edgeMap>
<edgeMap>
<xCoord>147</xCoord>
<yCoord>313</yCoord>
</edgeMap>
<edgeMap>
<xCoord>147</xCoord>
<yCoord>314</yCoord>
</edgeMap>
<edgeMap>
<xCoord>148</xCoord>
<yCoord>315</yCoord>
</edgeMap>
<edgeMap>
<xCoord>149</xCoord>
<yCoord>315</yCoord>
</edgeMap>
<edgeMap>
<xCoord>150</xCoord>
<yCoord>316</yCoord>
</edgeMap>
<edgeMap>
<xCoord>151</xCoord>
<yCoord>316</yCoord>
</edgeMap>
<edgeMap>
<xCoord>152</xCoord>
<yCoord>316</yCoord>
</edgeMap>
<edgeMap>
<xCoord>153</xCoord>
<yCoord>316</yCoord>
</edgeMap>
</roi>
<roi>
<imageZposition>-72.0</imageZposition>
<imageSOP_UID>1.3.6.1.4.1.14519.5.2.1.6279.6001.136997080300273560920396426367</imageSOP_UID>
<inclusion>TRUE</inclusion>
<edgeMap>
<xCoord>152</xCoord>
<yCoord>321</yCoord>
</edgeMap>
<edgeMap>
<xCoord>153</xCoord>
<yCoord>320</yCoord>
</edgeMap>
<edgeMap>
<xCoord>154</xCoord>
<yCoord>320</yCoord>
</edgeMap>
<edgeMap>
<xCoord>154</xCoord>
<yCoord>319</yCoord>
</edgeMap>
<edgeMap>
<xCoord>155</xCoord>
<yCoord>318</yCoord>
</edgeMap>
<edgeMap>
<xCoord>156</xCoord>
<yCoord>317</yCoord>
</edgeMap>
<edgeMap>
<xCoord>157</xCoord>
<yCoord>316</yCoord>
</edgeMap>
<edgeMap>
<xCoord>158</xCoord>
<yCoord>315</yCoord>
</edgeMap>
<edgeMap>
<xCoord>159</xCoord>
<yCoord>314</yCoord>
</edgeMap>
<edgeMap>
<xCoord>160</xCoord>
<yCoord>314</yCoord>
</edgeMap>
<edgeMap>
<xCoord>161</xCoord>
<yCoord>315</yCoord>
</edgeMap>
<edgeMap>
<xCoord>162</xCoord>
<yCoord>315</yCoord>
</edgeMap>
<edgeMap>
<xCoord>163</xCoord>
<yCoord>314</yCoord>
</edgeMap>
<edgeMap>
<xCoord>163</xCoord>
<yCoord>313</yCoord>
</edgeMap>
<edgeMap>
<xCoord>163</xCoord>
<yCoord>312</yCoord>
</edgeMap>
<edgeMap>
<xCoord>163</xCoord>
<yCoord>311</yCoord>
</edgeMap>
<edgeMap>
<xCoord>164</xCoord>
<yCoord>310</yCoord>
</edgeMap>
<edgeMap>
<xCoord>163</xCoord>
<yCoord>309</yCoord>
</edgeMap>
<edgeMap>
<xCoord>162</xCoord>
<yCoord>308</yCoord>
</edgeMap>
<edgeMap>
<xCoord>163</xCoord>
<yCoord>307</yCoord>
</edgeMap>
<edgeMap>
<xCoord>162</xCoord>
<yCoord>306</yCoord>
</edgeMap>
<edgeMap>
<xCoord>162</xCoord>
<yCoord>305</yCoord>
</edgeMap>
<edgeMap>
<xCoord>161</xCoord>
<yCoord>304</yCoord>
</edgeMap>
<edgeMap>
<xCoord>160</xCoord>
<yCoord>303</yCoord>
</edgeMap>
<edgeMap>
<xCoord>159</xCoord>
<yCoord>302</yCoord>
</edgeMap>
<edgeMap>
<xCoord>159</xCoord>
<yCoord>301</yCoord>
</edgeMap>
<edgeMap>
<xCoord>160</xCoord>
<yCoord>300</yCoord>
</edgeMap>
<edgeMap>
<xCoord>160</xCoord>
<yCoord>299</yCoord>
</edgeMap>
<edgeMap>
<xCoord>161</xCoord>
<yCoord>298</yCoord>
</edgeMap>
<edgeMap>
<xCoord>160</xCoord>
<yCoord>297</yCoord>
</edgeMap>
<edgeMap>
<xCoord>159</xCoord>
<yCoord>297</yCoord>
</edgeMap>
<edgeMap>
<xCoord>158</xCoord>
<yCoord>296</yCoord>
</edgeMap>
<edgeMap>
<xCoord>157</xCoord>
<yCoord>296</yCoord>
</edgeMap>
<edgeMap>
<xCoord>156</xCoord>
<yCoord>297</yCoord>
</edgeMap>
<edgeMap>
<xCoord>155</xCoord>
<yCoord>297</yCoord>
</edgeMap>
<edgeMap>
<xCoord>154</xCoord>
<yCoord>297</yCoord>
</edgeMap>
<edgeMap>
<xCoord>153</xCoord>
<yCoord>297</yCoord>
</edgeMap>
<edgeMap>
<xCoord>152</xCoord>
<yCoord>297</yCoord>
</edgeMap>
<edgeMap>
<xCoord>151</xCoord>
<yCoord>298</yCoord>
</edgeMap>
<edgeMap>
<xCoord>150</xCoord>
<yCoord>297</yCoord>
</edgeMap>
<edgeMap>
<xCoord>149</xCoord>
<yCoord>297</yCoord>
</edgeMap>
<edgeMap>
<xCoord>148</xCoord>
<yCoord>297</yCoord>
</edgeMap>
<edgeMap>
<xCoord>147</xCoord>
<yCoord>297</yCoord>
</edgeMap>
<edgeMap>
<xCoord>146</xCoord>
<yCoord>298</yCoord>
</edgeMap>
<edgeMap>
<xCoord>145</xCoord>
<yCoord>299</yCoord>
</edgeMap>
<edgeMap>
<xCoord>144</xCoord>
<yCoord>300</yCoord>
</edgeMap>
<edgeMap>
<xCoord>144</xCoord>
<yCoord>301</yCoord>
</edgeMap>
<edgeMap>
<xCoord>144</xCoord>
<yCoord>302</yCoord>
</edgeMap>
<edgeMap>
<xCoord>144</xCoord>
<yCoord>303</yCoord>
</edgeMap>
<edgeMap>
<xCoord>144</xCoord>
<yCoord>304</yCoord>
</edgeMap>
<edgeMap>
<xCoord>144</xCoord>
<yCoord>305</yCoord>
</edgeMap>
<edgeMap>
<xCoord>145</xCoord>
<yCoord>306</yCoord>
</edgeMap>
<edgeMap>
<xCoord>145</xCoord>
<yCoord>307</yCoord>
</edgeMap>
<edgeMap>
<xCoord>145</xCoord>
<yCoord>308</yCoord>
</edgeMap>
<edgeMap>
<xCoord>146</xCoord>
<yCoord>309</yCoord>
</edgeMap>
<edgeMap>
<xCoord>146</xCoord>
<yCoord>310</yCoord>
</edgeMap>
<edgeMap>
<xCoord>146</xCoord>
<yCoord>311</yCoord>
</edgeMap>
<edgeMap>
<xCoord>147</xCoord>
<yCoord>312</yCoord>
</edgeMap>
<edgeMap>
<xCoord>147</xCoord>
<yCoord>313</yCoord>
</edgeMap>
<edgeMap>
<xCoord>147</xCoord>
<yCoord>314</yCoord>
</edgeMap>
<edgeMap>
<xCoord>147</xCoord>
<yCoord>315</yCoord>
</edgeMap>
<edgeMap>
<xCoord>148</xCoord>
<yCoord>316</yCoord>
</edgeMap>
<edgeMap>
<xCoord>149</xCoord>
<yCoord>317</yCoord>
</edgeMap>
<edgeMap>
<xCoord>149</xCoord>
<yCoord>318</yCoord>
</edgeMap>
<edgeMap>
<xCoord>150</xCoord>
<yCoord>319</yCoord>
</edgeMap>
<edgeMap>
<xCoord>150</xCoord>
<yCoord>320</yCoord>
</edgeMap>
<edgeMap>
<xCoord>151</xCoord>
<yCoord>321</yCoord>
</edgeMap>
<edgeMap>
<xCoord>152</xCoord>
<yCoord>321</yCoord>
</edgeMap>
</roi>
<roi>
<imageZposition>-70.75</imageZposition>
<imageSOP_UID>1.3.6.1.4.1.14519.5.2.1.6279.6001.284209288467184251070939122641</imageSOP_UID>
<inclusion>TRUE</inclusion>
<edgeMap>
<xCoord>156</xCoord>
<yCoord>322</yCoord>
</edgeMap>
<edgeMap>
<xCoord>157</xCoord>
<yCoord>321</yCoord>
</edgeMap>
<edgeMap>
<xCoord>157</xCoord>
<yCoord>320</yCoord>
</edgeMap>
<edgeMap>
<xCoord>158</xCoord>
<yCoord>319</yCoord>
</edgeMap>
<edgeMap>
<xCoord>159</xCoord>
<yCoord>318</yCoord>
</edgeMap>
<edgeMap>
<xCoord>160</xCoord>
<yCoord>318</yCoord>
</edgeMap>
<edgeMap>
<xCoord>161</xCoord>
<yCoord>317</yCoord>
</edgeMap>
<edgeMap>
<xCoord>162</xCoord>
<yCoord>316</yCoord>
</edgeMap>
<edgeMap>
<xCoord>162</xCoord>
<yCoord>315</yCoord>
</edgeMap>
<edgeMap>
<xCoord>162</xCoord>
<yCoord>314</yCoord>
</edgeMap>
<edgeMap>
<xCoord>163</xCoord>
<yCoord>313</yCoord>
</edgeMap>
<edgeMap>
<xCoord>164</xCoord>
<yCoord>313</yCoord>
</edgeMap>
<edgeMap>
<xCoord>165</xCoord>
<yCoord>312</yCoord>
</edgeMap>
<edgeMap>
<xCoord>165</xCoord>
<yCoord>311</yCoord>
</edgeMap>
<edgeMap>
<xCoord>166</xCoord>
<yCoord>310</yCoord>
</edgeMap>
<edgeMap>
<xCoord>166</xCoord>
<yCoord>309</yCoord>
</edgeMap>
<edgeMap>
<xCoord>167</xCoord>
<yCoord>308</yCoord>
</edgeMap>
<edgeMap>
<xCoord>167</xCoord>
<yCoord>307</yCoord>
</edgeMap>
<edgeMap>
<xCoord>166</xCoord>
<yCoord>306</yCoord>
</edgeMap>
<edgeMap>
<xCoord>165</xCoord>
<yCoord>306</yCoord>
</edgeMap>
<edgeMap>
<xCoord>164</xCoord>
<yCoord>306</yCoord>
</edgeMap>
<edgeMap>
<xCoord>163</xCoord>
<yCoord>305</yCoord>
</edgeMap>
<edgeMap>
<xCoord>162</xCoord>
<yCoord>304</yCoord>
</edgeMap>
<edgeMap>
<xCoord>161</xCoord>
<yCoord>303</yCoord>
</edgeMap>
<edgeMap>
<xCoord>160</xCoord>
<yCoord>302</yCoord>
</edgeMap>
<edgeMap>
<xCoord>160</xCoord>
<yCoord>301</yCoord>
</edgeMap>
<edgeMap>
<xCoord>160</xCoord>
<yCoord>300</yCoord>
</edgeMap>
<edgeMap>
<xCoord>160</xCoord>
<yCoord>299</yCoord>
</edgeMap>
<edgeMap>
<xCoord>159</xCoord>
<yCoord>298</yCoord>
</edgeMap>
<edgeMap>
<xCoord>158</xCoord>
<yCoord>298</yCoord>
</edgeMap>
<edgeMap>
<xCoord>157</xCoord>
<yCoord>297</yCoord>
</edgeMap>
<edgeMap>
<xCoord>156</xCoord>
<yCoord>297</yCoord>
</edgeMap>
<edgeMap>
<xCoord>155</xCoord>
<yCoord>298</yCoord>
</edgeMap>
<edgeMap>
<xCoord>154</xCoord>
<yCoord>299</yCoord>
</edgeMap>
<edgeMap>
<xCoord>153</xCoord>
<yCoord>299</yCoord>
</edgeMap>
<edgeMap>
<xCoord>152</xCoord>
<yCoord>299</yCoord>
</edgeMap>
<edgeMap>
<xCoord>151</xCoord>
<yCoord>299</yCoord>
</edgeMap>
<edgeMap>
<xCoord>150</xCoord>
<yCoord>299</yCoord>
</edgeMap>
<edgeMap>
<xCoord>149</xCoord>
<yCoord>299</yCoord>
</edgeMap>
<edgeMap>
<xCoord>148</xCoord>
<yCoord>299</yCoord>
</edgeMap>
<edgeMap>
<xCoord>147</xCoord>
<yCoord>299</yCoord>
</edgeMap>
<edgeMap>
<xCoord>146</xCoord>
<yCoord>299</yCoord>
</edgeMap>
<edgeMap>
<xCoord>145</xCoord>
<yCoord>300</yCoord>
</edgeMap>
<edgeMap>
<xCoord>144</xCoord>
<yCoord>301</yCoord>
</edgeMap>
<edgeMap>
<xCoord>144</xCoord>
<yCoord>302</yCoord>
</edgeMap>
<edgeMap>
<xCoord>144</xCoord>
<yCoord>303</yCoord>
</edgeMap>
<edgeMap>
<xCoord>144</xCoord>
<yCoord>304</yCoord>
</edgeMap>
<edgeMap>
<xCoord>144</xCoord>
<yCoord>305</yCoord>
</edgeMap>
<edgeMap>
<xCoord>145</xCoord>
<yCoord>306</yCoord>
</edgeMap>
<edgeMap>
<xCoord>144</xCoord>
<yCoord>307</yCoord>
</edgeMap>
<edgeMap>
<xCoord>144</xCoord>
<yCoord>308</yCoord>
</edgeMap>
<edgeMap>
<xCoord>143</xCoord>
<yCoord>309</yCoord>
</edgeMap>
<edgeMap>
<xCoord>143</xCoord>
<yCoord>310</yCoord>
</edgeMap>
<edgeMap>
<xCoord>143</xCoord>
<yCoord>311</yCoord>
</edgeMap>
<edgeMap>
<xCoord>143</xCoord>
<yCoord>312</yCoord>
</edgeMap>
<edgeMap>
<xCoord>143</xCoord>
<yCoord>313</yCoord>
</edgeMap>
<edgeMap>
<xCoord>143</xCoord>
<yCoord>314</yCoord>
</edgeMap>
<edgeMap>
<xCoord>143</xCoord>
<yCoord>315</yCoord>
</edgeMap>
<edgeMap>
<xCoord>143</xCoord>
<yCoord>316</yCoord>
</edgeMap>
<edgeMap>
<xCoord>144</xCoord>
<yCoord>317</yCoord>
</edgeMap>
<edgeMap>
<xCoord>144</xCoord>
<yCoord>318</yCoord>
</edgeMap>
<edgeMap>
<xCoord>145</xCoord>
<yCoord>319</yCoord>
</edgeMap>
<edgeMap>
<xCoord>146</xCoord>
<yCoord>320</yCoord>
</edgeMap>
<edgeMap>
<xCoord>147</xCoord>
<yCoord>321</yCoord>
</edgeMap>
<edgeMap>
<xCoord>148</xCoord>
<yCoord>320</yCoord>
</edgeMap>
<edgeMap>
<xCoord>149</xCoord>
<yCoord>320</yCoord>
</edgeMap>
<edgeMap>
<xCoord>150</xCoord>
<yCoord>321</yCoord>
</edgeMap>
<edgeMap>
<xCoord>151</xCoord>
<yCoord>321</yCoord>
</edgeMap>
<edgeMap>
<xCoord>152</xCoord>
<yCoord>322</yCoord>
</edgeMap>
<edgeMap>
<xCoord>153</xCoord>
<yCoord>321</yCoord>
</edgeMap>
<edgeMap>
<xCoord>154</xCoord>
<yCoord>321</yCoord>
</edgeMap>
<edgeMap>
<xCoord>155</xCoord>
<yCoord>322</yCoord>
</edgeMap>
<edgeMap>
<xCoord>156</xCoord>
<yCoord>322</yCoord>
</edgeMap>
</roi>
<roi>
<imageZposition>-69.5</imageZposition>
<imageSOP_UID>1.3.6.1.4.1.14519.5.2.1.6279.6001.263636995621476470372122218303</imageSOP_UID>
<inclusion>TRUE</inclusion>
<edgeMap>
<xCoord>166</xCoord>
<yCoord>325</yCoord>
</edgeMap>
<edgeMap>
<xCoord>166</xCoord>
<yCoord>324</yCoord>
</edgeMap>
<edgeMap>
<xCoord>166</xCoord>
<yCoord>323</yCoord>
</edgeMap>
<edgeMap>
<xCoord>167</xCoord>
<yCoord>322</yCoord>
</edgeMap>
<edgeMap>
<xCoord>168</xCoord>
<yCoord>322</yCoord>
</edgeMap>
<edgeMap>
<xCoord>169</xCoord>
<yCoord>322</yCoord>
</edgeMap>
<edgeMap>
<xCoord>170</xCoord>
<yCoord>322</yCoord>
</edgeMap>
<edgeMap>
<xCoord>171</xCoord>
<yCoord>323</yCoord>
</edgeMap>
<edgeMap>
<xCoord>170</xCoord>
<yCoord>322</yCoord>
</edgeMap>
<edgeMap>
<xCoord>169</xCoord>
<yCoord>321</yCoord>
</edgeMap>
<edgeMap>
<xCoord>168</xCoord>
<yCoord>320</yCoord>
</edgeMap>
<edgeMap>
<xCoord>167</xCoord>
<yCoord>320</yCoord>
</edgeMap>
<edgeMap>
<xCoord>166</xCoord>
<yCoord>319</yCoord>
</edgeMap>
<edgeMap>
<xCoord>165</xCoord>
<yCoord>318</yCoord>
</edgeMap>
<edgeMap>
<xCoord>164</xCoord>
<yCoord>318</yCoord>
</edgeMap>
<edgeMap>
<xCoord>163</xCoord>
<yCoord>317</yCoord>
</edgeMap>
<edgeMap>
<xCoord>162</xCoord>
<yCoord>316</yCoord>
</edgeMap>
<edgeMap>
<xCoord>162</xCoord>
<yCoord>315</yCoord>
</edgeMap>
<edgeMap>
<xCoord>162</xCoord>
<yCoord>314</yCoord>
</edgeMap>
<edgeMap>
<xCoord>163</xCoord>
<yCoord>313</yCoord>
</edgeMap>
<edgeMap>
<xCoord>163</xCoord>
<yCoord>312</yCoord>
</edgeMap>
<edgeMap>
<xCoord>163</xCoord>
<yCoord>311</yCoord>
</edgeMap>
<edgeMap>
<xCoord>164</xCoord>
<yCoord>310</yCoord>
</edgeMap>
<edgeMap>
<xCoord>164</xCoord>
<yCoord>309</yCoord>
</edgeMap>
<edgeMap>
<xCoord>163</xCoord>
<yCoord>308</yCoord>
</edgeMap>
<edgeMap>
<xCoord>162</xCoord>
<yCoord>307</yCoord>
</edgeMap>
<edgeMap>
<xCoord>161</xCoord>
<yCoord>306</yCoord>
</edgeMap>
<edgeMap>
<xCoord>161</xCoord>
<yCoord>305</yCoord>
</edgeMap>
<edgeMap>
<xCoord>160</xCoord>
<yCoord>305</yCoord>
</edgeMap>
<edgeMap>
<xCoord>159</xCoord>
<yCoord>304</yCoord>
</edgeMap>
<edgeMap>
<xCoord>158</xCoord>
<yCoord>304</yCoord>
</edgeMap>
<edgeMap>
<xCoord>157</xCoord>
<yCoord>303</yCoord>
</edgeMap>
<edgeMap>
<xCoord>156</xCoord>
<yCoord>303</yCoord>
</edgeMap>
<edgeMap>
<xCoord>155</xCoord>
<yCoord>302</yCoord>
</edgeMap>
<edgeMap>
<xCoord>154</xCoord>
<yCoord>302</yCoord>
</edgeMap>
<edgeMap>
<xCoord>153</xCoord>
<yCoord>302</yCoord>
</edgeMap>
<edgeMap>
<xCoord>152</xCoord>
<yCoord>302</yCoord>
</edgeMap>
<edgeMap>
<xCoord>151</xCoord>
<yCoord>303</yCoord>
</edgeMap>
<edgeMap>
<xCoord>150</xCoord>
<yCoord>303</yCoord>
</edgeMap>
<edgeMap>
<xCoord>149</xCoord>
<yCoord>303</yCoord>
</edgeMap>
<edgeMap>
<xCoord>148</xCoord>
<yCoord>303</yCoord>
</edgeMap>
<edgeMap>
<xCoord>147</xCoord>
<yCoord>304</yCoord>
</edgeMap>
<edgeMap>
<xCoord>146</xCoord>
<yCoord>305</yCoord>
</edgeMap>
<edgeMap>
<xCoord>146</xCoord>
<yCoord>306</yCoord>
</edgeMap>
<edgeMap>
<xCoord>146</xCoord>
<yCoord>307</yCoord>
</edgeMap>
<edgeMap>
<xCoord>146</xCoord>
<yCoord>308</yCoord>
</edgeMap>
<edgeMap>
<xCoord>145</xCoord>
<yCoord>309</yCoord>
</edgeMap>
<edgeMap>
<xCoord>145</xCoord>
<yCoord>310</yCoord>
</edgeMap>
<edgeMap>
<xCoord>146</xCoord>
<yCoord>311</yCoord>
</edgeMap>
<edgeMap>
<xCoord>146</xCoord>
<yCoord>312</yCoord>
</edgeMap>
<edgeMap>
<xCoord>146</xCoord>
<yCoord>313</yCoord>
</edgeMap>
<edgeMap>
<xCoord>146</xCoord>
<yCoord>314</yCoord>
</edgeMap>
<edgeMap>
<xCoord>146</xCoord>
<yCoord>315</yCoord>
</edgeMap>
<edgeMap>
<xCoord>146</xCoord>
<yCoord>316</yCoord>
</edgeMap>
<edgeMap>
<xCoord>147</xCoord>
<yCoord>317</yCoord>
</edgeMap>
<edgeMap>
<xCoord>147</xCoord>
<yCoord>318</yCoord>
</edgeMap>
<edgeMap>
<xCoord>148</xCoord>
<yCoord>319</yCoord>
</edgeMap>
<edgeMap>
<xCoord>149</xCoord>
<yCoord>319</yCoord>
</edgeMap>
<edgeMap>
<xCoord>150</xCoord>
<yCoord>319</yCoord>
</edgeMap>
<edgeMap>
<xCoord>151</xCoord>
<yCoord>320</yCoord>
</edgeMap>
<edgeMap>
<xCoord>152</xCoord>
<yCoord>321</yCoord>
</edgeMap>
<edgeMap>
<xCoord>153</xCoord>
<yCoord>320</yCoord>
</edgeMap>
<edgeMap>
<xCoord>154</xCoord>
<yCoord>321</yCoord>
</edgeMap>
<edgeMap>
<xCoord>155</xCoord>
<yCoord>321</yCoord>
</edgeMap>
<edgeMap>
<xCoord>156</xCoord>
<yCoord>321</yCoord>
</edgeMap>
<edgeMap>
<xCoord>157</xCoord>
<yCoord>322</yCoord>
</edgeMap>
<edgeMap>
<xCoord>158</xCoord>
<yCoord>322</yCoord>
</edgeMap>
<edgeMap>
<xCoord>159</xCoord>
<yCoord>322</yCoord>
</edgeMap>
<edgeMap>
<xCoord>160</xCoord>
<yCoord>323</yCoord>
</edgeMap>
<edgeMap>
<xCoord>161</xCoord>
<yCoord>324</yCoord>
</edgeMap>
<edgeMap>
<xCoord>162</xCoord>
<yCoord>324</yCoord>
</edgeMap>
<edgeMap>
<xCoord>163</xCoord>
<yCoord>324</yCoord>
</edgeMap>
<edgeMap>
<xCoord>164</xCoord>
<yCoord>325</yCoord>
</edgeMap>
<edgeMap>
<xCoord>165</xCoord>
<yCoord>325</yCoord>
</edgeMap>
<edgeMap>
<xCoord>166</xCoord>
<yCoord>325</yCoord>
</edgeMap>
</roi>
<roi>
<imageZposition>-68.25</imageZposition>
<imageSOP_UID>1.3.6.1.4.1.14519.5.2.1.6279.6001.144475147629770125094174968590</imageSOP_UID>
<inclusion>TRUE</inclusion>
<edgeMap>
<xCoord>166</xCoord>
<yCoord>326</yCoord>
</edgeMap>
<edgeMap>
<xCoord>167</xCoord>
<yCoord>325</yCoord>
</edgeMap>
<edgeMap>
<xCoord>168</xCoord>
<yCoord>325</yCoord>
</edgeMap>
<edgeMap>
<xCoord>169</xCoord>
<yCoord>325</yCoord>
</edgeMap>
<edgeMap>
<xCoord>170</xCoord>
<yCoord>325</yCoord>
</edgeMap>
<edgeMap>
<xCoord>171</xCoord>
<yCoord>324</yCoord>
</edgeMap>
<edgeMap>
<xCoord>172</xCoord>
<yCoord>323</yCoord>
</edgeMap>
<edgeMap>
<xCoord>171</xCoord>
<yCoord>322</yCoord>
</edgeMap>
<edgeMap>
<xCoord>170</xCoord>
<yCoord>321</yCoord>
</edgeMap>
<edgeMap>
<xCoord>169</xCoord>
<yCoord>320</yCoord>
</edgeMap>
<edgeMap>
<xCoord>168</xCoord>
<yCoord>319</yCoord>
</edgeMap>
<edgeMap>
<xCoord>168</xCoord>
<yCoord>318</yCoord>
</edgeMap>
<edgeMap>
<xCoord>167</xCoord>
<yCoord>317</yCoord>
</edgeMap>
<edgeMap>
<xCoord>166</xCoord>
<yCoord>316</yCoord>
</edgeMap>
<edgeMap>
<xCoord>166</xCoord>
<yCoord>315</yCoord>
</edgeMap>
<edgeMap>
<xCoord>166</xCoord>
<yCoord>314</yCoord>
</edgeMap>
<edgeMap>
<xCoord>166</xCoord>
<yCoord>313</yCoord>
</edgeMap>
<edgeMap>
<xCoord>166</xCoord>
<yCoord>312</yCoord>
</edgeMap>
<edgeMap>
<xCoord>166</xCoord>
<yCoord>311</yCoord>
</edgeMap>
<edgeMap>
<xCoord>166</xCoord>
<yCoord>310</yCoord>
</edgeMap>
<edgeMap>
<xCoord>165</xCoord>
<yCoord>309</yCoord>
</edgeMap>
<edgeMap>
<xCoord>164</xCoord>
<yCoord>308</yCoord>
</edgeMap>
<edgeMap>
<xCoord>163</xCoord>
<yCoord>307</yCoord>
</edgeMap>
<edgeMap>
<xCoord>163</xCoord>
<yCoord>306</yCoord>
</edgeMap>
<edgeMap>
<xCoord>163</xCoord>
<yCoord>305</yCoord>
</edgeMap>
<edgeMap>
<xCoord>162</xCoord>
<yCoord>304</yCoord>
</edgeMap>
<edgeMap>
<xCoord>161</xCoord>
<yCoord>303</yCoord>
</edgeMap>
<edgeMap>
<xCoord>160</xCoord>
<yCoord>303</yCoord>
</edgeMap>
<edgeMap>
<xCoord>159</xCoord>
<yCoord>302</yCoord>
</edgeMap>
<edgeMap>
<xCoord>158</xCoord>
<yCoord>302</yCoord>
</edgeMap>
<edgeMap>
<xCoord>157</xCoord>
<yCoord>303</yCoord>
</edgeMap>
<edgeMap>
<xCoord>156</xCoord>
<yCoord>303</yCoord>
</edgeMap>
<edgeMap>
<xCoord>155</xCoord>
<yCoord>302</yCoord>
</edgeMap>
<edgeMap>
<xCoord>154</xCoord>
<yCoord>302</yCoord>
</edgeMap>
<edgeMap>
<xCoord>153</xCoord>
<yCoord>303</yCoord>
</edgeMap>
<edgeMap>
<xCoord>152</xCoord>
<yCoord>303</yCoord>
</edgeMap>
<edgeMap>
<xCoord>151</xCoord>
<yCoord>303</yCoord>
</edgeMap>
<edgeMap>
<xCoord>150</xCoord>
<yCoord>303</yCoord>
</edgeMap>
<edgeMap>
<xCoord>149</xCoord>
<yCoord>303</yCoord>
</edgeMap>
<edgeMap>
<xCoord>148</xCoord>
<yCoord>304</yCoord>
</edgeMap>
<edgeMap>
<xCoord>147</xCoord>
<yCoord>305</yCoord>
</edgeMap>
<edgeMap>
<xCoord>146</xCoord>
<yCoord>306</yCoord>
</edgeMap>
<edgeMap>
<xCoord>146</xCoord>
<yCoord>307</yCoord>
</edgeMap>
<edgeMap>
<xCoord>147</xCoord>
<yCoord>308</yCoord>
</edgeMap>
<edgeMap>
<xCoord>147</xCoord>
<yCoord>309</yCoord>
</edgeMap>
<edgeMap>
<xCoord>147</xCoord>
<yCoord>310</yCoord>
</edgeMap>
<edgeMap>
<xCoord>147</xCoord>
<yCoord>311</yCoord>
</edgeMap>
<edgeMap>
<xCoord>147</xCoord>
<yCoord>312</yCoord>
</edgeMap>
<edgeMap>
<xCoord>147</xCoord>
<yCoord>313</yCoord>
</edgeMap>
<edgeMap>
<xCoord>147</xCoord>
<yCoord>314</yCoord>
</edgeMap>
<edgeMap>
<xCoord>147</xCoord>
<yCoord>315</yCoord>
</edgeMap>
<edgeMap>
<xCoord>147</xCoord>
<yCoord>316</yCoord>
</edgeMap>
<edgeMap>
<xCoord>146</xCoord>
<yCoord>317</yCoord>
</edgeMap>
<edgeMap>
<xCoord>146</xCoord>
<yCoord>318</yCoord>
</edgeMap>
<edgeMap>
<xCoord>147</xCoord>
<yCoord>319</yCoord>
</edgeMap>
<edgeMap>
<xCoord>148</xCoord>
<yCoord>319</yCoord>
</edgeMap>
<edgeMap>
<xCoord>149</xCoord>
<yCoord>320</yCoord>
</edgeMap>
<edgeMap>
<xCoord>150</xCoord>
<yCoord>321</yCoord>
</edgeMap>
<edgeMap>
<xCoord>151</xCoord>
<yCoord>322</yCoord>
</edgeMap>
<edgeMap>
<xCoord>152</xCoord>
<yCoord>322</yCoord>
</edgeMap>
<edgeMap>
<xCoord>153</xCoord>
<yCoord>323</yCoord>
</edgeMap>
<edgeMap>
<xCoord>154</xCoord>
<yCoord>323</yCoord>
</edgeMap>
<edgeMap>
<xCoord>155</xCoord>
<yCoord>323</yCoord>
</edgeMap>
<edgeMap>
<xCoord>156</xCoord>
<yCoord>323</yCoord>
</edgeMap>
<edgeMap>
<xCoord>157</xCoord>
<yCoord>323</yCoord>
</edgeMap>
<edgeMap>
<xCoord>158</xCoord>
<yCoord>323</yCoord>
</edgeMap>
<edgeMap>
<xCoord>159</xCoord>
<yCoord>323</yCoord>
</edgeMap>
<edgeMap>
<xCoord>160</xCoord>
<yCoord>323</yCoord>
</edgeMap>
<edgeMap>
<xCoord>161</xCoord>
<yCoord>323</yCoord>
</edgeMap>
<edgeMap>
<xCoord>162</xCoord>
<yCoord>324</yCoord>
</edgeMap>
<edgeMap>
<xCoord>163</xCoord>
<yCoord>325</yCoord>
</edgeMap>
<edgeMap>
<xCoord>164</xCoord>
<yCoord>324</yCoord>
</edgeMap>
<edgeMap>
<xCoord>165</xCoord>
<yCoord>325</yCoord>
</edgeMap>
<edgeMap>
<xCoord>166</xCoord>
<yCoord>326</yCoord>
</edgeMap>
</roi>
<roi>
<imageZposition>-67.0</imageZposition>
<imageSOP_UID>1.3.6.1.4.1.14519.5.2.1.6279.6001.318599010622135987697743542076</imageSOP_UID>
<inclusion>TRUE</inclusion>
<edgeMap>
<xCoord>170</xCoord>
<yCoord>325</yCoord>
</edgeMap>
<edgeMap>
<xCoord>171</xCoord>
<yCoord>324</yCoord>
</edgeMap>
<edgeMap>
<xCoord>172</xCoord>
<yCoord>323</yCoord>
</edgeMap>
<edgeMap>
<xCoord>172</xCoord>
<yCoord>322</yCoord>
</edgeMap>
<edgeMap>
<xCoord>173</xCoord>
<yCoord>321</yCoord>
</edgeMap>
<edgeMap>
<xCoord>172</xCoord>
<yCoord>320</yCoord>
</edgeMap>
<edgeMap>
<xCoord>171</xCoord>
<yCoord>319</yCoord>
</edgeMap>
<edgeMap>
<xCoord>170</xCoord>
<yCoord>319</yCoord>
</edgeMap>
<edgeMap>
<xCoord>169</xCoord>
<yCoord>318</yCoord>
</edgeMap>
<edgeMap>
<xCoord>168</xCoord>
<yCoord>317</yCoord>
</edgeMap>
<edgeMap>
<xCoord>167</xCoord>
<yCoord>316</yCoord>
</edgeMap>
<edgeMap>
<xCoord>166</xCoord>
<yCoord>315</yCoord>
</edgeMap>
<edgeMap>
<xCoord>166</xCoord>
<yCoord>314</yCoord>
</edgeMap>
<edgeMap>
<xCoord>165</xCoord>
<yCoord>313</yCoord>
</edgeMap>
<edgeMap>
<xCoord>164</xCoord>
<yCoord>312</yCoord>
</edgeMap>
<edgeMap>
<xCoord>163</xCoord>
<yCoord>311</yCoord>
</edgeMap>
<edgeMap>
<xCoord>162</xCoord>
<yCoord>310</yCoord>
</edgeMap>
<edgeMap>
<xCoord>162</xCoord>
<yCoord>309</yCoord>
</edgeMap>
<edgeMap>
<xCoord>161</xCoord>
<yCoord>308</yCoord>
</edgeMap>
<edgeMap>
<xCoord>160</xCoord>
<yCoord>307</yCoord>
</edgeMap>
<edgeMap>
<xCoord>160</xCoord>
<yCoord>306</yCoord>
</edgeMap>
<edgeMap>
<xCoord>160</xCoord>
<yCoord>305</yCoord>
</edgeMap>
<edgeMap>
<xCoord>159</xCoord>
<yCoord>304</yCoord>
</edgeMap>
<edgeMap>
<xCoord>159</xCoord>
<yCoord>303</yCoord>
</edgeMap>
<edgeMap>
<xCoord>158</xCoord>
<yCoord>302</yCoord>
</edgeMap>
<edgeMap>
<xCoord>157</xCoord>
<yCoord>302</yCoord>
</edgeMap>
<edgeMap>
<xCoord>156</xCoord>
<yCoord>303</yCoord>
</edgeMap>
<edgeMap>
<xCoord>155</xCoord>
<yCoord>303</yCoord>
</edgeMap>
<edgeMap>
<xCoord>154</xCoord>
<yCoord>304</yCoord>
</edgeMap>
<edgeMap>
<xCoord>153</xCoord>
<yCoord>305</yCoord>
</edgeMap>
<edgeMap>
<xCoord>152</xCoord>
<yCoord>306</yCoord>
</edgeMap>
<edgeMap>
<xCoord>151</xCoord>
<yCoord>307</yCoord>
</edgeMap>
<edgeMap>
<xCoord>150</xCoord>
<yCoord>307</yCoord>
</edgeMap>
<edgeMap>
<xCoord>149</xCoord>
<yCoord>308</yCoord>
</edgeMap>
<edgeMap>
<xCoord>148</xCoord>
<yCoord>308</yCoord>
</edgeMap>
<edgeMap>
<xCoord>147</xCoord>
<yCoord>308</yCoord>
</edgeMap>
<edgeMap>
<xCoord>146</xCoord>
<yCoord>309</yCoord>
</edgeMap>
<edgeMap>
<xCoord>147</xCoord>
<yCoord>310</yCoord>
</edgeMap>
<edgeMap>
<xCoord>147</xCoord>
<yCoord>311</yCoord>
</edgeMap>
<edgeMap>
<xCoord>147</xCoord>
<yCoord>312</yCoord>
</edgeMap>
<edgeMap>
<xCoord>147</xCoord>
<yCoord>313</yCoord>
</edgeMap>
<edgeMap>
<xCoord>147</xCoord>
<yCoord>314</yCoord>
</edgeMap>
<edgeMap>
<xCoord>147</xCoord>
<yCoord>315</yCoord>
</edgeMap>
<edgeMap>
<xCoord>147</xCoord>
<yCoord>316</yCoord>
</edgeMap>
<edgeMap>
<xCoord>147</xCoord>
<yCoord>317</yCoord>
</edgeMap>
<edgeMap>
<xCoord>147</xCoord>
<yCoord>318</yCoord>
</edgeMap>
<edgeMap>
<xCoord>148</xCoord>
<yCoord>319</yCoord>
</edgeMap>
<edgeMap>
<xCoord>149</xCoord>
<yCoord>320</yCoord>
</edgeMap>
<edgeMap>
<xCoord>150</xCoord>
<yCoord>321</yCoord>
</edgeMap>
<edgeMap>
<xCoord>151</xCoord>
<yCoord>321</yCoord>
</edgeMap>
<edgeMap>
<xCoord>152</xCoord>
<yCoord>322</yCoord>
</edgeMap>
<edgeMap>
<xCoord>153</xCoord>
<yCoord>322</yCoord>
</edgeMap>
<edgeMap>
<xCoord>154</xCoord>
<yCoord>322</yCoord>
</edgeMap>
<edgeMap>
<xCoord>155</xCoord>
<yCoord>322</yCoord>
</edgeMap>
<edgeMap>
<xCoord>156</xCoord>
<yCoord>322</yCoord>
</edgeMap>
<edgeMap>
<xCoord>157</xCoord>
<yCoord>322</yCoord>
</edgeMap>
<edgeMap>
<xCoord>158</xCoord>
<yCoord>322</yCoord>
</edgeMap>
<edgeMap>
<xCoord>159</xCoord>
<yCoord>322</yCoord>
</edgeMap>
<edgeMap>
<xCoord>160</xCoord>
<yCoord>323</yCoord>
</edgeMap>
<edgeMap>
<xCoord>161</xCoord>
<yCoord>324</yCoord>
</edgeMap>
<edgeMap>
<xCoord>162</xCoord>
<yCoord>325</yCoord>
</edgeMap>
<edgeMap>
<xCoord>163</xCoord>
<yCoord>325</yCoord>
</edgeMap>
<edgeMap>
<xCoord>164</xCoord>
<yCoord>324</yCoord>
</edgeMap>
<edgeMap>
<xCoord>165</xCoord>
<yCoord>323</yCoord>
</edgeMap>
<edgeMap>
<xCoord>166</xCoord>
<yCoord>323</yCoord>
</edgeMap>
<edgeMap>
<xCoord>167</xCoord>
<yCoord>324</yCoord>
</edgeMap>
<edgeMap>
<xCoord>168</xCoord>
<yCoord>325</yCoord>
</edgeMap>
<edgeMap>
<xCoord>169</xCoord>
<yCoord>325</yCoord>
</edgeMap>
<edgeMap>
<xCoord>170</xCoord>
<yCoord>325</yCoord>
</edgeMap>
</roi>
<roi>
<imageZposition>-65.75</imageZposition>
<imageSOP_UID>1.3.6.1.4.1.14519.5.2.1.6279.6001.123877683061193882457587313413</imageSOP_UID>
<inclusion>TRUE</inclusion>
<edgeMap>
<xCoord>166</xCoord>
<yCoord>326</yCoord>
</edgeMap>
<edgeMap>
<xCoord>167</xCoord>
<yCoord>325</yCoord>
</edgeMap>
<edgeMap>
<xCoord>168</xCoord>
<yCoord>324</yCoord>
</edgeMap>
<edgeMap>
<xCoord>168</xCoord>
<yCoord>323</yCoord>
</edgeMap>
<edgeMap>
<xCoord>169</xCoord>
<yCoord>322</yCoord>
</edgeMap>
<edgeMap>
<xCoord>169</xCoord>
<yCoord>321</yCoord>
</edgeMap>
<edgeMap>
<xCoord>168</xCoord>
<yCoord>320</yCoord>
</edgeMap>
<edgeMap>
<xCoord>168</xCoord>
<yCoord>319</yCoord>
</edgeMap>
<edgeMap>
<xCoord>169</xCoord>
<yCoord>318</yCoord>
</edgeMap>
<edgeMap>
<xCoord>168</xCoord>
<yCoord>317</yCoord>
</edgeMap>
<edgeMap>
<xCoord>168</xCoord>
<yCoord>316</yCoord>
</edgeMap>
<edgeMap>
<xCoord>167</xCoord>
<yCoord>315</yCoord>
</edgeMap>
<edgeMap>
<xCoord>167</xCoord>
<yCoord>314</yCoord>
</edgeMap>
<edgeMap>
<xCoord>166</xCoord>
<yCoord>313</yCoord>
</edgeMap>
<edgeMap>
<xCoord>166</xCoord>
<yCoord>312</yCoord>
</edgeMap>
<edgeMap>
<xCoord>166</xCoord>
<yCoord>311</yCoord>
</edgeMap>
<edgeMap>
<xCoord>166</xCoord>
<yCoord>310</yCoord>
</edgeMap>
<edgeMap>
<xCoord>165</xCoord>
<yCoord>309</yCoord>
</edgeMap>
<edgeMap>
<xCoord>165</xCoord>
<yCoord>308</yCoord>
</edgeMap>
<edgeMap>
<xCoord>165</xCoord>
<yCoord>307</yCoord>
</edgeMap>
<edgeMap>
<xCoord>165</xCoord>
<yCoord>306</yCoord>
</edgeMap>
<edgeMap>
<xCoord>164</xCoord>
<yCoord>305</yCoord>
</edgeMap>
<edgeMap>
<xCoord>163</xCoord>
<yCoord>304</yCoord>
</edgeMap>
<edgeMap>
<xCoord>162</xCoord>
<yCoord>303</yCoord>
</edgeMap>
<edgeMap>
<xCoord>161</xCoord>
<yCoord>302</yCoord>
</edgeMap>
<edgeMap>
<xCoord>160</xCoord>
<yCoord>302</yCoord>
</edgeMap>
<edgeMap>
<xCoord>159</xCoord>
<yCoord>302</yCoord>
</edgeMap>
<edgeMap>
<xCoord>158</xCoord>
<yCoord>302</yCoord>
</edgeMap>
<edgeMap>
<xCoord>157</xCoord>
<yCoord>302</yCoord>
</edgeMap>
<edgeMap>
<xCoord>156</xCoord>
<yCoord>302</yCoord>
</edgeMap>
<edgeMap>
<xCoord>155</xCoord>
<yCoord>302</yCoord>
</edgeMap>
<edgeMap>
<xCoord>154</xCoord>
<yCoord>303</yCoord>
</edgeMap>
<edgeMap>
<xCoord>153</xCoord>
<yCoord>304</yCoord>
</edgeMap>
<edgeMap>
<xCoord>153</xCoord>
<yCoord>305</yCoord>
</edgeMap>
<edgeMap>
<xCoord>152</xCoord>
<yCoord>306</yCoord>
</edgeMap>
<edgeMap>
<xCoord>151</xCoord>
<yCoord>307</yCoord>
</edgeMap>
<edgeMap>
<xCoord>150</xCoord>
<yCoord>307</yCoord>
</edgeMap>
<edgeMap>
<xCoord>149</xCoord>
<yCoord>308</yCoord>
</edgeMap>
<edgeMap>
<xCoord>148</xCoord>
<yCoord>309</yCoord>
</edgeMap>
<edgeMap>
<xCoord>148</xCoord>
<yCoord>310</yCoord>
</edgeMap>
<edgeMap>
<xCoord>148</xCoord>
<yCoord>311</yCoord>
</edgeMap>
<edgeMap>
<xCoord>148</xCoord>
<yCoord>312</yCoord>
</edgeMap>
<edgeMap>
<xCoord>148</xCoord>
<yCoord>313</yCoord>
</edgeMap>
<edgeMap>
<xCoord>148</xCoord>
<yCoord>314</yCoord>
</edgeMap>
<edgeMap>
<xCoord>148</xCoord>
<yCoord>315</yCoord>
</edgeMap>
<edgeMap>
<xCoord>148</xCoord>
<yCoord>316</yCoord>
</edgeMap>
<edgeMap>
<xCoord>149</xCoord>
<yCoord>317</yCoord>
</edgeMap>
<edgeMap>
<xCoord>149</xCoord>
<yCoord>318</yCoord>
</edgeMap>
<edgeMap>
<xCoord>149</xCoord>
<yCoord>319</yCoord>
</edgeMap>
<edgeMap>
<xCoord>150</xCoord>
<yCoord>320</yCoord>
</edgeMap>
<edgeMap>
<xCoord>151</xCoord>
<yCoord>321</yCoord>
</edgeMap>
<edgeMap>
<xCoord>151</xCoord>
<yCoord>322</yCoord>
</edgeMap>
<edgeMap>
<xCoord>152</xCoord>
<yCoord>323</yCoord>
</edgeMap>
<edgeMap>
<xCoord>153</xCoord>
<yCoord>322</yCoord>
</edgeMap>
<edgeMap>
<xCoord>154</xCoord>
<yCoord>323</yCoord>
</edgeMap>
<edgeMap>
<xCoord>155</xCoord>
<yCoord>323</yCoord>
</edgeMap>
<edgeMap>
<xCoord>156</xCoord>
<yCoord>323</yCoord>
</edgeMap>
<edgeMap>
<xCoord>157</xCoord>
<yCoord>323</yCoord>
</edgeMap>
<edgeMap>
<xCoord>158</xCoord>
<yCoord>323</yCoord>
</edgeMap>
<edgeMap>
<xCoord>159</xCoord>
<yCoord>324</yCoord>
</edgeMap>
<edgeMap>
<xCoord>160</xCoord>
<yCoord>325</yCoord>
</edgeMap>
<edgeMap>
<xCoord>161</xCoord>
<yCoord>326</yCoord>
</edgeMap>
<edgeMap>
<xCoord>162</xCoord>
<yCoord>326</yCoord>
</edgeMap>
<edgeMap>
<xCoord>163</xCoord>
<yCoord>325</yCoord>
</edgeMap>
<edgeMap>
<xCoord>164</xCoord>
<yCoord>325</yCoord>
</edgeMap>
<edgeMap>
<xCoord>165</xCoord>
<yCoord>326</yCoord>
</edgeMap>
<edgeMap>
<xCoord>166</xCoord>
<yCoord>326</yCoord>
</edgeMap>
</roi>
<roi>
<imageZposition>-64.5</imageZposition>
<imageSOP_UID>1.3.6.1.4.1.14519.5.2.1.6279.6001.272112612866151809050518273204</imageSOP_UID>
<inclusion>TRUE</inclusion>
<edgeMap>
<xCoord>164</xCoord>
<yCoord>324</yCoord>
</edgeMap>
<edgeMap>
<xCoord>165</xCoord>
<yCoord>323</yCoord>
</edgeMap>
<edgeMap>
<xCoord>166</xCoord>
<yCoord>323</yCoord>
</edgeMap>
<edgeMap>
<xCoord>167</xCoord>
<yCoord>322</yCoord>
</edgeMap>
<edgeMap>
<xCoord>168</xCoord>
<yCoord>321</yCoord>
</edgeMap>
<edgeMap>
<xCoord>168</xCoord>
<yCoord>320</yCoord>
</edgeMap>
<edgeMap>
<xCoord>167</xCoord>
<yCoord>319</yCoord>
</edgeMap>
<edgeMap>
<xCoord>167</xCoord>
<yCoord>318</yCoord>
</edgeMap>
<edgeMap>
<xCoord>167</xCoord>
<yCoord>317</yCoord>
</edgeMap>
<edgeMap>
<xCoord>167</xCoord>
<yCoord>316</yCoord>
</edgeMap>
<edgeMap>
<xCoord>168</xCoord>
<yCoord>315</yCoord>
</edgeMap>
<edgeMap>
<xCoord>167</xCoord>
<yCoord>314</yCoord>
</edgeMap>
<edgeMap>
<xCoord>167</xCoord>
<yCoord>313</yCoord>
</edgeMap>
<edgeMap>
<xCoord>167</xCoord>
<yCoord>312</yCoord>
</edgeMap>
<edgeMap>
<xCoord>168</xCoord>
<yCoord>311</yCoord>
</edgeMap>
<edgeMap>
<xCoord>167</xCoord>
<yCoord>310</yCoord>
</edgeMap>
<edgeMap>
<xCoord>167</xCoord>
<yCoord>309</yCoord>
</edgeMap>
<edgeMap>
<xCoord>167</xCoord>
<yCoord>308</yCoord>
</edgeMap>
<edgeMap>
<xCoord>167</xCoord>
<yCoord>307</yCoord>
</edgeMap>
<edgeMap>
<xCoord>166</xCoord>
<yCoord>306</yCoord>
</edgeMap>
<edgeMap>
<xCoord>165</xCoord>
<yCoord>305</yCoord>
</edgeMap>
<edgeMap>
<xCoord>164</xCoord>
<yCoord>304</yCoord>
</edgeMap>
<edgeMap>
<xCoord>163</xCoord>
<yCoord>303</yCoord>
</edgeMap>
<edgeMap>
<xCoord>162</xCoord>
<yCoord>302</yCoord>
</edgeMap>
<edgeMap>
<xCoord>161</xCoord>
<yCoord>302</yCoord>
</edgeMap>
<edgeMap>
<xCoord>160</xCoord>
<yCoord>302</yCoord>
</edgeMap>
<edgeMap>
<xCoord>159</xCoord>
<yCoord>302</yCoord>
</edgeMap>
<edgeMap>
<xCoord>158</xCoord>
<yCoord>302</yCoord>
</edgeMap>
<edgeMap>
<xCoord>157</xCoord>
<yCoord>302</yCoord>
</edgeMap>
<edgeMap>
<xCoord>156</xCoord>
<yCoord>303</yCoord>
</edgeMap>
<edgeMap>
<xCoord>155</xCoord>
<yCoord>303</yCoord>
</edgeMap>
<edgeMap>
<xCoord>154</xCoord>
<yCoord>304</yCoord>
</edgeMap>
<edgeMap>
<xCoord>153</xCoord>
<yCoord>304</yCoord>
</edgeMap>
<edgeMap>
<xCoord>152</xCoord>
<yCoord>305</yCoord>
</edgeMap>
<edgeMap>
<xCoord>151</xCoord>
<yCoord>306</yCoord>
</edgeMap>
<edgeMap>
<xCoord>150</xCoord>
<yCoord>307</yCoord>
</edgeMap>
<edgeMap>
<xCoord>150</xCoord>
<yCoord>308</yCoord>
</edgeMap>
<edgeMap>
<xCoord>149</xCoord>
<yCoord>309</yCoord>
</edgeMap>
<edgeMap>
<xCoord>149</xCoord>
<yCoord>310</yCoord>
</edgeMap>
<edgeMap>
<xCoord>149</xCoord>
<yCoord>311</yCoord>
</edgeMap>
<edgeMap>
<xCoord>149</xCoord>
<yCoord>312</yCoord>
</edgeMap>
<edgeMap>
<xCoord>149</xCoord>
<yCoord>313</yCoord>
</edgeMap>
<edgeMap>
<xCoord>149</xCoord>
<yCoord>314</yCoord>
</edgeMap>
<edgeMap>
<xCoord>149</xCoord>
<yCoord>315</yCoord>
</edgeMap>
<edgeMap>
<xCoord>149</xCoord>
<yCoord>316</yCoord>
</edgeMap>
<edgeMap>
<xCoord>150</xCoord>
<yCoord>317</yCoord>
</edgeMap>
<edgeMap>
<xCoord>151</xCoord>
<yCoord>318</yCoord>
</edgeMap>
<edgeMap>
<xCoord>151</xCoord>
<yCoord>319</yCoord>
</edgeMap>
<edgeMap>
<xCoord>152</xCoord>
<yCoord>320</yCoord>
</edgeMap>
<edgeMap>
<xCoord>153</xCoord>
<yCoord>321</yCoord>
</edgeMap>
<edgeMap>
<xCoord>154</xCoord>
<yCoord>321</yCoord>
</edgeMap>
<edgeMap>
<xCoord>155</xCoord>
<yCoord>321</yCoord>
</edgeMap>
<edgeMap>
<xCoord>156</xCoord>
<yCoord>322</yCoord>
</edgeMap>
<edgeMap>
<xCoord>157</xCoord>
<yCoord>322</yCoord>
</edgeMap>
<edgeMap>
<xCoord>158</xCoord>
<yCoord>323</yCoord>
</edgeMap>
<edgeMap>
<xCoord>159</xCoord>
<yCoord>323</yCoord>
</edgeMap>
<edgeMap>
<xCoord>160</xCoord>
<yCoord>323</yCoord>
</edgeMap>
<edgeMap>
<xCoord>161</xCoord>
<yCoord>323</yCoord>
</edgeMap>
<edgeMap>
<xCoord>162</xCoord>
<yCoord>323</yCoord>
</edgeMap>
<edgeMap>
<xCoord>163</xCoord>
<yCoord>324</yCoord>
</edgeMap>
<edgeMap>
<xCoord>164</xCoord>
<yCoord>324</yCoord>
</edgeMap>
</roi>
<roi>
<imageZposition>-63.25</imageZposition>
<imageSOP_UID>1.3.6.1.4.1.14519.5.2.1.6279.6001.178157808792856055658356519702</imageSOP_UID>
<inclusion>TRUE</inclusion>
<edgeMap>
<xCoord>165</xCoord>
<yCoord>325</yCoord>
</edgeMap>
<edgeMap>
<xCoord>166</xCoord>
<yCoord>324</yCoord>
</edgeMap>
<edgeMap>
<xCoord>167</xCoord>
<yCoord>323</yCoord>
</edgeMap>
<edgeMap>
<xCoord>168</xCoord>
<yCoord>322</yCoord>
</edgeMap>
<edgeMap>
<xCoord>169</xCoord>
<yCoord>321</yCoord>
</edgeMap>
<edgeMap>
<xCoord>169</xCoord>
<yCoord>320</yCoord>
</edgeMap>
<edgeMap>
<xCoord>170</xCoord>
<yCoord>319</yCoord>
</edgeMap>
<edgeMap>
<xCoord>170</xCoord>
<yCoord>318</yCoord>
</edgeMap>
<edgeMap>
<xCoord>169</xCoord>
<yCoord>317</yCoord>
</edgeMap>
<edgeMap>
<xCoord>170</xCoord>
<yCoord>316</yCoord>
</edgeMap>
<edgeMap>
<xCoord>171</xCoord>
<yCoord>315</yCoord>
</edgeMap>
<edgeMap>
<xCoord>172</xCoord>
<yCoord>314</yCoord>
</edgeMap>
<edgeMap>
<xCoord>172</xCoord>
<yCoord>313</yCoord>
</edgeMap>
<edgeMap>
<xCoord>171</xCoord>
<yCoord>312</yCoord>
</edgeMap>
<edgeMap>
<xCoord>170</xCoord>
<yCoord>311</yCoord>
</edgeMap>
<edgeMap>
<xCoord>169</xCoord>
<yCoord>311</yCoord>
</edgeMap>
<edgeMap>
<xCoord>168</xCoord>
<yCoord>310</yCoord>
</edgeMap>
<edgeMap>
<xCoord>167</xCoord>
<yCoord>309</yCoord>
</edgeMap>
<edgeMap>
<xCoord>166</xCoord>
<yCoord>308</yCoord>
</edgeMap>
<edgeMap>
<xCoord>166</xCoord>
<yCoord>307</yCoord>
</edgeMap>
<edgeMap>
<xCoord>165</xCoord>
<yCoord>306</yCoord>
</edgeMap>
<edgeMap>
<xCoord>166</xCoord>
<yCoord>305</yCoord>
</edgeMap>
<edgeMap>
<xCoord>165</xCoord>
<yCoord>304</yCoord>
</edgeMap>
<edgeMap>
<xCoord>164</xCoord>
<yCoord>303</yCoord>
</edgeMap>
<edgeMap>
<xCoord>163</xCoord>
<yCoord>302</yCoord>
</edgeMap>
<edgeMap>
<xCoord>162</xCoord>
<yCoord>301</yCoord>
</edgeMap>
<edgeMap>
<xCoord>161</xCoord>
<yCoord>301</yCoord>
</edgeMap>
<edgeMap>
<xCoord>160</xCoord>
<yCoord>300</yCoord>
</edgeMap>
<edgeMap>
<xCoord>160</xCoord>
<yCoord>299</yCoord>
</edgeMap>
<edgeMap>
<xCoord>161</xCoord>
<yCoord>298</yCoord>
</edgeMap>
<edgeMap>
<xCoord>161</xCoord>
<yCoord>297</yCoord>
</edgeMap>
<edgeMap>
<xCoord>161</xCoord>
<yCoord>296</yCoord>
</edgeMap>
<edgeMap>
<xCoord>161</xCoord>
<yCoord>295</yCoord>
</edgeMap>
<edgeMap>
<xCoord>161</xCoord>
<yCoord>294</yCoord>
</edgeMap>
<edgeMap>
<xCoord>160</xCoord>
<yCoord>293</yCoord>
</edgeMap>
<edgeMap>
<xCoord>159</xCoord>
<yCoord>292</yCoord>
</edgeMap>
<edgeMap>
<xCoord>158</xCoord>
<yCoord>292</yCoord>
</edgeMap>
<edgeMap>
<xCoord>157</xCoord>
<yCoord>293</yCoord>
</edgeMap>
<edgeMap>
<xCoord>156</xCoord>
<yCoord>294</yCoord>
</edgeMap>
<edgeMap>
<xCoord>156</xCoord>
<yCoord>295</yCoord>
</edgeMap>
<edgeMap>
<xCoord>156</xCoord>
<yCoord>296</yCoord>
</edgeMap>
<edgeMap>
<xCoord>156</xCoord>
<yCoord>297</yCoord>
</edgeMap>
<edgeMap>
<xCoord>156</xCoord>
<yCoord>298</yCoord>
</edgeMap>
<edgeMap>
<xCoord>156</xCoord>
<yCoord>299</yCoord>
</edgeMap>
<edgeMap>
<xCoord>155</xCoord>
<yCoord>300</yCoord>
</edgeMap>
<edgeMap>
<xCoord>155</xCoord>
<yCoord>301</yCoord>
</edgeMap>
<edgeMap>
<xCoord>154</xCoord>
<yCoord>302</yCoord>
</edgeMap>
<edgeMap>
<xCoord>153</xCoord>
<yCoord>303</yCoord>
</edgeMap>
<edgeMap>
<xCoord>153</xCoord>
<yCoord>304</yCoord>
</edgeMap>
<edgeMap>
<xCoord>152</xCoord>
<yCoord>305</yCoord>
</edgeMap>
<edgeMap>
<xCoord>152</xCoord>
<yCoord>306</yCoord>
</edgeMap>
<edgeMap>
<xCoord>151</xCoord>
<yCoord>307</yCoord>
</edgeMap>
<edgeMap>
<xCoord>150</xCoord>
<yCoord>308</yCoord>
</edgeMap>
<edgeMap>
<xCoord>150</xCoord>
<yCoord>309</yCoord>
</edgeMap>
<edgeMap>
<xCoord>150</xCoord>
<yCoord>310</yCoord>
</edgeMap>
<edgeMap>
<xCoord>150</xCoord>
<yCoord>311</yCoord>
</edgeMap>
<edgeMap>
<xCoord>150</xCoord>
<yCoord>312</yCoord>
</edgeMap>
<edgeMap>
<xCoord>150</xCoord>
<yCoord>313</yCoord>
</edgeMap>
<edgeMap>
<xCoord>150</xCoord>
<yCoord>314</yCoord>
</edgeMap>
<edgeMap>
<xCoord>150</xCoord>
<yCoord>315</yCoord>
</edgeMap>
<edgeMap>
<xCoord>150</xCoord>
<yCoord>316</yCoord>
</edgeMap>
<edgeMap>
<xCoord>150</xCoord>
<yCoord>317</yCoord>
</edgeMap>
<edgeMap>
<xCoord>150</xCoord>
<yCoord>318</yCoord>
</edgeMap>
<edgeMap>
<xCoord>150</xCoord>
<yCoord>319</yCoord>
</edgeMap>
<edgeMap>
<xCoord>150</xCoord>
<yCoord>320</yCoord>
</edgeMap>
<edgeMap>
<xCoord>151</xCoord>
<yCoord>321</yCoord>
</edgeMap>
<edgeMap>
<xCoord>151</xCoord>
<yCoord>322</yCoord>
</edgeMap>
<edgeMap>
<xCoord>150</xCoord>
<yCoord>323</yCoord>
</edgeMap>
<edgeMap>
<xCoord>151</xCoord>
<yCoord>324</yCoord>
</edgeMap>
<edgeMap>
<xCoord>152</xCoord>
<yCoord>325</yCoord>
</edgeMap>
<edgeMap>
<xCoord>153</xCoord>
<yCoord>324</yCoord>
</edgeMap>
<edgeMap>
<xCoord>154</xCoord>
<yCoord>324</yCoord>
</edgeMap>
<edgeMap>
<xCoord>155</xCoord>
<yCoord>324</yCoord>
</edgeMap>
<edgeMap>
<xCoord>156</xCoord>
<yCoord>325</yCoord>
</edgeMap>
<edgeMap>
<xCoord>157</xCoord>
<yCoord>324</yCoord>
</edgeMap>
<edgeMap>
<xCoord>158</xCoord>
<yCoord>324</yCoord>
</edgeMap>
<edgeMap>
<xCoord>159</xCoord>
<yCoord>324</yCoord>
</edgeMap>
<edgeMap>
<xCoord>160</xCoord>
<yCoord>324</yCoord>
</edgeMap>
<edgeMap>
<xCoord>161</xCoord>
<yCoord>324</yCoord>
</edgeMap>
<edgeMap>
<xCoord>162</xCoord>
<yCoord>324</yCoord>
</edgeMap>
<edgeMap>
<xCoord>163</xCoord>
<yCoord>324</yCoord>
</edgeMap>
<edgeMap>
<xCoord>164</xCoord>
<yCoord>325</yCoord>
</edgeMap>
<edgeMap>
<xCoord>165</xCoord>
<yCoord>325</yCoord>
</edgeMap>
</roi>
<roi>
<imageZposition>-62.0</imageZposition>
<imageSOP_UID>1.3.6.1.4.1.14519.5.2.1.6279.6001.150169388547689648716447000496</imageSOP_UID>
<inclusion>TRUE</inclusion>
<edgeMap>
<xCoord>168</xCoord>
<yCoord>328</yCoord>
</edgeMap>
<edgeMap>
<xCoord>169</xCoord>
<yCoord>327</yCoord>
</edgeMap>
<edgeMap>
<xCoord>170</xCoord>
<yCoord>326</yCoord>
</edgeMap>
<edgeMap>
<xCoord>171</xCoord>
<yCoord>325</yCoord>
</edgeMap>
<edgeMap>
<xCoord>172</xCoord>
<yCoord>325</yCoord>
</edgeMap>
<edgeMap>
<xCoord>173</xCoord>
<yCoord>324</yCoord>
</edgeMap>
<edgeMap>
<xCoord>174</xCoord>
<yCoord>323</yCoord>
</edgeMap>
<edgeMap>
<xCoord>175</xCoord>
<yCoord>324</yCoord>
</edgeMap>
<edgeMap>
<xCoord>176</xCoord>
<yCoord>324</yCoord>
</edgeMap>
<edgeMap>
<xCoord>177</xCoord>
<yCoord>323</yCoord>
</edgeMap>
<edgeMap>
<xCoord>178</xCoord>
<yCoord>322</yCoord>
</edgeMap>
<edgeMap>
<xCoord>179</xCoord>
<yCoord>322</yCoord>
</edgeMap>
<edgeMap>
<xCoord>180</xCoord>
<yCoord>322</yCoord>
</edgeMap>
<edgeMap>
<xCoord>181</xCoord>
<yCoord>321</yCoord>
</edgeMap>
<edgeMap>
<xCoord>182</xCoord>
<yCoord>321</yCoord>
</edgeMap>
<edgeMap>
<xCoord>183</xCoord>
<yCoord>321</yCoord>
</edgeMap>
<edgeMap>
<xCoord>184</xCoord>
<yCoord>320</yCoord>
</edgeMap>
<edgeMap>
<xCoord>185</xCoord>
<yCoord>320</yCoord>
</edgeMap>
<edgeMap>
<xCoord>186</xCoord>
<yCoord>319</yCoord>
</edgeMap>
<edgeMap>
<xCoord>186</xCoord>
<yCoord>318</yCoord>
</edgeMap>
<edgeMap>
<xCoord>187</xCoord>
<yCoord>317</yCoord>
</edgeMap>
<edgeMap>
<xCoord>187</xCoord>
<yCoord>316</yCoord>
</edgeMap>
<edgeMap>
<xCoord>188</xCoord>
<yCoord>315</yCoord>
</edgeMap>
<edgeMap>
<xCoord>189</xCoord>
<yCoord>314</yCoord>
</edgeMap>
<edgeMap>
<xCoord>190</xCoord>
<yCoord>313</yCoord>
</edgeMap>
<edgeMap>
<xCoord>191</xCoord>
<yCoord>313</yCoord>
</edgeMap>
<edgeMap>
<xCoord>192</xCoord>
<yCoord>312</yCoord>
</edgeMap>
<edgeMap>
<xCoord>193</xCoord>
<yCoord>311</yCoord>
</edgeMap>
<edgeMap>
<xCoord>194</xCoord>
<yCoord>310</yCoord>
</edgeMap>
<edgeMap>
<xCoord>195</xCoord>
<yCoord>310</yCoord>
</edgeMap>
<edgeMap>
<xCoord>196</xCoord>
<yCoord>311</yCoord>
</edgeMap>
<edgeMap>
<xCoord>196</xCoord>
<yCoord>312</yCoord>
</edgeMap>
<edgeMap>
<xCoord>197</xCoord>
<yCoord>313</yCoord>
</edgeMap>
<edgeMap>
<xCoord>198</xCoord>
<yCoord>314</yCoord>
</edgeMap>
<edgeMap>
<xCoord>199</xCoord>
<yCoord>315</yCoord>
</edgeMap>
<edgeMap>
<xCoord>200</xCoord>
<yCoord>316</yCoord>
</edgeMap>
<edgeMap>
<xCoord>201</xCoord>
<yCoord>317</yCoord>
</edgeMap>
<edgeMap>
<xCoord>201</xCoord>
<yCoord>318</yCoord>
</edgeMap>
<edgeMap>
<xCoord>202</xCoord>
<yCoord>318</yCoord>
</edgeMap>
<edgeMap>
<xCoord>203</xCoord>
<yCoord>319</yCoord>
</edgeMap>
<edgeMap>
<xCoord>204</xCoord>
<yCoord>319</yCoord>
</edgeMap>
<edgeMap>
<xCoord>205</xCoord>
<yCoord>319</yCoord>
</edgeMap>
<edgeMap>
<xCoord>206</xCoord>
<yCoord>319</yCoord>
</edgeMap>
<edgeMap>
<xCoord>207</xCoord>
<yCoord>319</yCoord>
</edgeMap>
<edgeMap>
<xCoord>208</xCoord>
<yCoord>319</yCoord>
</edgeMap>
<edgeMap>
<xCoord>209</xCoord>
<yCoord>320</yCoord>
</edgeMap>
<edgeMap>
<xCoord>210</xCoord>
<yCoord>320</yCoord>
</edgeMap>
<edgeMap>
<xCoord>211</xCoord>
<yCoord>320</yCoord>
</edgeMap>
<edgeMap>
<xCoord>212</xCoord>
<yCoord>320</yCoord>
</edgeMap>
<edgeMap>
<xCoord>213</xCoord>
<yCoord>320</yCoord>
</edgeMap>
<edgeMap>
<xCoord>214</xCoord>
<yCoord>319</yCoord>
</edgeMap>
<edgeMap>
<xCoord>215</xCoord>
<yCoord>319</yCoord>
</edgeMap>
<edgeMap>
<xCoord>215</xCoord>
<yCoord>318</yCoord>
</edgeMap>
<edgeMap>
<xCoord>216</xCoord>
<yCoord>317</yCoord>
</edgeMap>
<edgeMap>
<xCoord>215</xCoord>
<yCoord>316</yCoord>
</edgeMap>
<edgeMap>
<xCoord>215</xCoord>
<yCoord>315</yCoord>
</edgeMap>
<edgeMap>
<xCoord>214</xCoord>
<yCoord>315</yCoord>
</edgeMap>
<edgeMap>
<xCoord>213</xCoord>
<yCoord>314</yCoord>
</edgeMap>
<edgeMap>
<xCoord>212</xCoord>
<yCoord>314</yCoord>
</edgeMap>
<edgeMap>
<xCoord>211</xCoord>
<yCoord>314</yCoord>
</edgeMap>
<edgeMap>
<xCoord>210</xCoord>
<yCoord>314</yCoord>
</edgeMap>
<edgeMap>
<xCoord>209</xCoord>
<yCoord>314</yCoord>
</edgeMap>
<edgeMap>
<xCoord>208</xCoord>
<yCoord>313</yCoord>
</edgeMap>
<edgeMap>
<xCoord>207</xCoord>
<yCoord>313</yCoord>
</edgeMap>
<edgeMap>
<xCoord>206</xCoord>
<yCoord>313</yCoord>
</edgeMap>
<edgeMap>
<xCoord>205</xCoord>
<yCoord>313</yCoord>
</edgeMap>
<edgeMap>
<xCoord>204</xCoord>
<yCoord>312</yCoord>
</edgeMap>
<edgeMap>
<xCoord>203</xCoord>
<yCoord>311</yCoord>
</edgeMap>
<edgeMap>
<xCoord>203</xCoord>
<yCoord>310</yCoord>
</edgeMap>
<edgeMap>
<xCoord>202</xCoord>
<yCoord>309</yCoord>
</edgeMap>
<edgeMap>
<xCoord>201</xCoord>
<yCoord>308</yCoord>
</edgeMap>
<edgeMap>
<xCoord>201</xCoord>
<yCoord>307</yCoord>
</edgeMap>
<edgeMap>
<xCoord>201</xCoord>
<yCoord>306</yCoord>
</edgeMap>
<edgeMap>
<xCoord>201</xCoord>
<yCoord>305</yCoord>
</edgeMap>
<edgeMap>
<xCoord>200</xCoord>
<yCoord>304</yCoord>
</edgeMap>
<edgeMap>
<xCoord>200</xCoord>
<yCoord>303</yCoord>
</edgeMap>
<edgeMap>
<xCoord>199</xCoord>
<yCoord>302</yCoord>
</edgeMap>
<edgeMap>
<xCoord>198</xCoord>
<yCoord>302</yCoord>
</edgeMap>
<edgeMap>
<xCoord>197</xCoord>
<yCoord>301</yCoord>
</edgeMap>
<edgeMap>
<xCoord>196</xCoord>
<yCoord>302</yCoord>
</edgeMap>
<edgeMap>
<xCoord>195</xCoord>
<yCoord>302</yCoord>
</edgeMap>
<edgeMap>
<xCoord>194</xCoord>
<yCoord>303</yCoord>
</edgeMap>
<edgeMap>
<xCoord>193</xCoord>
<yCoord>303</yCoord>
</edgeMap>
<edgeMap>
<xCoord>192</xCoord>
<yCoord>304</yCoord>
</edgeMap>
<edgeMap>
<xCoord>191</xCoord>
<yCoord>305</yCoord>
</edgeMap>
<edgeMap>
<xCoord>190</xCoord>
<yCoord>306</yCoord>
</edgeMap>
<edgeMap>
<xCoord>189</xCoord>
<yCoord>307</yCoord>
</edgeMap>
<edgeMap>
<xCoord>188</xCoord>
<yCoord>308</yCoord>
</edgeMap>
<edgeMap>
<xCoord>187</xCoord>
<yCoord>309</yCoord>
</edgeMap>
<edgeMap>
<xCoord>186</xCoord>
<yCoord>309</yCoord>
</edgeMap>
<edgeMap>
<xCoord>185</xCoord>
<yCoord>310</yCoord>
</edgeMap>
<edgeMap>
<xCoord>184</xCoord>
<yCoord>311</yCoord>
</edgeMap>
<edgeMap>
<xCoord>183</xCoord>
<yCoord>312</yCoord>
</edgeMap>
<edgeMap>
<xCoord>183</xCoord>
<yCoord>313</yCoord>
</edgeMap>
<edgeMap>
<xCoord>182</xCoord>
<yCoord>314</yCoord>
</edgeMap>
<edgeMap>
<xCoord>181</xCoord>
<yCoord>315</yCoord>
</edgeMap>
<edgeMap>
<xCoord>180</xCoord>
<yCoord>316</yCoord>
</edgeMap>
<edgeMap>
<xCoord>179</xCoord>
<yCoord>316</yCoord>
</edgeMap>
<edgeMap>
<xCoord>178</xCoord>
<yCoord>316</yCoord>
</edgeMap>
<edgeMap>
<xCoord>177</xCoord>
<yCoord>316</yCoord>
</edgeMap>
<edgeMap>
<xCoord>176</xCoord>
<yCoord>316</yCoord>
</edgeMap>
<edgeMap>
<xCoord>175</xCoord>
<yCoord>316</yCoord>
</edgeMap>
<edgeMap>
<xCoord>174</xCoord>
<yCoord>316</yCoord>
</edgeMap>
<edgeMap>
<xCoord>173</xCoord>
<yCoord>315</yCoord>
</edgeMap>
<edgeMap>
<xCoord>172</xCoord>
<yCoord>315</yCoord>
</edgeMap>
<edgeMap>
<xCoord>171</xCoord>
<yCoord>314</yCoord>
</edgeMap>
<edgeMap>
<xCoord>170</xCoord>
<yCoord>313</yCoord>
</edgeMap>
<edgeMap>
<xCoord>170</xCoord>
<yCoord>312</yCoord>
</edgeMap>
<edgeMap>
<xCoord>170</xCoord>
<yCoord>311</yCoord>
</edgeMap>
<edgeMap>
<xCoord>169</xCoord>
<yCoord>310</yCoord>
</edgeMap>
<edgeMap>
<xCoord>168</xCoord>
<yCoord>309</yCoord>
</edgeMap>
<edgeMap>
<xCoord>167</xCoord>
<yCoord>308</yCoord>
</edgeMap>
<edgeMap>
<xCoord>166</xCoord>
<yCoord>307</yCoord>
</edgeMap>
<edgeMap>
<xCoord>165</xCoord>
<yCoord>307</yCoord>
</edgeMap>
<edgeMap>
<xCoord>164</xCoord>
<yCoord>306</yCoord>
</edgeMap>
<edgeMap>
<xCoord>164</xCoord>
<yCoord>305</yCoord>
</edgeMap>
<edgeMap>
<xCoord>164</xCoord>
<yCoord>304</yCoord>
</edgeMap>
<edgeMap>
<xCoord>163</xCoord>
<yCoord>303</yCoord>
</edgeMap>
<edgeMap>
<xCoord>163</xCoord>
<yCoord>302</yCoord>
</edgeMap>
<edgeMap>
<xCoord>163</xCoord>
<yCoord>301</yCoord>
</edgeMap>
<edgeMap>
<xCoord>164</xCoord>
<yCoord>300</yCoord>
</edgeMap>
<edgeMap>
<xCoord>164</xCoord>
<yCoord>299</yCoord>
</edgeMap>
<edgeMap>
<xCoord>165</xCoord>
<yCoord>298</yCoord>
</edgeMap>
<edgeMap>
<xCoord>165</xCoord>
<yCoord>297</yCoord>
</edgeMap>
<edgeMap>
<xCoord>165</xCoord>
<yCoord>296</yCoord>
</edgeMap>
<edgeMap>
<xCoord>164</xCoord>
<yCoord>295</yCoord>
</edgeMap>
<edgeMap>
<xCoord>164</xCoord>
<yCoord>294</yCoord>
</edgeMap>
<edgeMap>
<xCoord>164</xCoord>
<yCoord>293</yCoord>
</edgeMap>
<edgeMap>
<xCoord>164</xCoord>
<yCoord>292</yCoord>
</edgeMap>
<edgeMap>
<xCoord>163</xCoord>
<yCoord>291</yCoord>
</edgeMap>
<edgeMap>
<xCoord>163</xCoord>
<yCoord>290</yCoord>
</edgeMap>
<edgeMap>
<xCoord>162</xCoord>
<yCoord>289</yCoord>
</edgeMap>
<edgeMap>
<xCoord>162</xCoord>
<yCoord>288</yCoord>
</edgeMap>
<edgeMap>
<xCoord>162</xCoord>
<yCoord>287</yCoord>
</edgeMap>
<edgeMap>
<xCoord>162</xCoord>
<yCoord>286</yCoord>
</edgeMap>
<edgeMap>
<xCoord>162</xCoord>
<yCoord>285</yCoord>
</edgeMap>
<edgeMap>
<xCoord>161</xCoord>
<yCoord>284</yCoord>
</edgeMap>
<edgeMap>
<xCoord>160</xCoord>
<yCoord>283</yCoord>
</edgeMap>
<edgeMap>
<xCoord>159</xCoord>
<yCoord>283</yCoord>
</edgeMap>
<edgeMap>
<xCoord>158</xCoord>
<yCoord>284</yCoord>
</edgeMap>
<edgeMap>
<xCoord>157</xCoord>
<yCoord>285</yCoord>
</edgeMap>
<edgeMap>
<xCoord>157</xCoord>
<yCoord>286</yCoord>
</edgeMap>
<edgeMap>
<xCoord>157</xCoord>
<yCoord>287</yCoord>
</edgeMap>
<edgeMap>
<xCoord>157</xCoord>
<yCoord>288</yCoord>
</edgeMap>
<edgeMap>
<xCoord>157</xCoord>
<yCoord>289</yCoord>
</edgeMap>
<edgeMap>
<xCoord>157</xCoord>
<yCoord>290</yCoord>
</edgeMap>
<edgeMap>
<xCoord>157</xCoord>
<yCoord>291</yCoord>
</edgeMap>
<edgeMap>
<xCoord>157</xCoord>
<yCoord>292</yCoord>
</edgeMap>
<edgeMap>
<xCoord>157</xCoord>
<yCoord>293</yCoord>
</edgeMap>
<edgeMap>
<xCoord>157</xCoord>
<yCoord>294</yCoord>
</edgeMap>
<edgeMap>
<xCoord>157</xCoord>
<yCoord>295</yCoord>
</edgeMap>
<edgeMap>
<xCoord>157</xCoord>
<yCoord>296</yCoord>
</edgeMap>
<edgeMap>
<xCoord>157</xCoord>
<yCoord>297</yCoord>
</edgeMap>
<edgeMap>
<xCoord>157</xCoord>
<yCoord>298</yCoord>
</edgeMap>
<edgeMap>
<xCoord>157</xCoord>
<yCoord>299</yCoord>
</edgeMap>
<edgeMap>
<xCoord>156</xCoord>
<yCoord>300</yCoord>
</edgeMap>
<edgeMap>
<xCoord>155</xCoord>
<yCoord>301</yCoord>
</edgeMap>
<edgeMap>
<xCoord>154</xCoord>
<yCoord>302</yCoord>
</edgeMap>
<edgeMap>
<xCoord>153</xCoord>
<yCoord>302</yCoord>
</edgeMap>
<edgeMap>
<xCoord>152</xCoord>
<yCoord>303</yCoord>
</edgeMap>
<edgeMap>
<xCoord>151</xCoord>
<yCoord>304</yCoord>
</edgeMap>
<edgeMap>
<xCoord>151</xCoord>
<yCoord>305</yCoord>
</edgeMap>
<edgeMap>
<xCoord>151</xCoord>
<yCoord>306</yCoord>
</edgeMap>
<edgeMap>
<xCoord>151</xCoord>
<yCoord>307</yCoord>
</edgeMap>
<edgeMap>
<xCoord>151</xCoord>
<yCoord>308</yCoord>
</edgeMap>
<edgeMap>
<xCoord>151</xCoord>
<yCoord>309</yCoord>
</edgeMap>
<edgeMap>
<xCoord>151</xCoord>
<yCoord>310</yCoord>
</edgeMap>
<edgeMap>
<xCoord>151</xCoord>
<yCoord>311</yCoord>
</edgeMap>
<edgeMap>
<xCoord>151</xCoord>
<yCoord>312</yCoord>
</edgeMap>
<edgeMap>
<xCoord>152</xCoord>
<yCoord>313</yCoord>
</edgeMap>
<edgeMap>
<xCoord>153</xCoord>
<yCoord>314</yCoord>
</edgeMap>
<edgeMap>
<xCoord>153</xCoord>
<yCoord>315</yCoord>
</edgeMap>
<edgeMap>
<xCoord>154</xCoord>
<yCoord>316</yCoord>
</edgeMap>
<edgeMap>
<xCoord>154</xCoord>
<yCoord>317</yCoord>
</edgeMap>
<edgeMap>
<xCoord>155</xCoord>
<yCoord>318</yCoord>
</edgeMap>
<edgeMap>
<xCoord>155</xCoord>
<yCoord>319</yCoord>
</edgeMap>
<edgeMap>
<xCoord>156</xCoord>
<yCoord>320</yCoord>
</edgeMap>
<edgeMap>
<xCoord>157</xCoord>
<yCoord>321</yCoord>
</edgeMap>
<edgeMap>
<xCoord>158</xCoord>
<yCoord>322</yCoord>
</edgeMap>
<edgeMap>
<xCoord>158</xCoord>
<yCoord>323</yCoord>
</edgeMap>
<edgeMap>
<xCoord>159</xCoord>
<yCoord>324</yCoord>
</edgeMap>
<edgeMap>
<xCoord>160</xCoord>
<yCoord>325</yCoord>
</edgeMap>
<edgeMap>
<xCoord>161</xCoord>
<yCoord>326</yCoord>
</edgeMap>
<edgeMap>
<xCoord>162</xCoord>
<yCoord>327</yCoord>
</edgeMap>
<edgeMap>
<xCoord>163</xCoord>
<yCoord>327</yCoord>
</edgeMap>
<edgeMap>
<xCoord>164</xCoord>
<yCoord>327</yCoord>
</edgeMap>
<edgeMap>
<xCoord>165</xCoord>
<yCoord>328</yCoord>
</edgeMap>
<edgeMap>
<xCoord>166</xCoord>
<yCoord>327</yCoord>
</edgeMap>
<edgeMap>
<xCoord>167</xCoord>
<yCoord>327</yCoord>
</edgeMap>
<edgeMap>
<xCoord>168</xCoord>
<yCoord>328</yCoord>
</edgeMap>
</roi>
<roi>
<imageZposition>-60.75</imageZposition>
<imageSOP_UID>1.3.6.1.4.1.14519.5.2.1.6279.6001.298900688134822299897884928106</imageSOP_UID>
<inclusion>TRUE</inclusion>
<edgeMap>
<xCoord>164</xCoord>
<yCoord>336</yCoord>
</edgeMap>
<edgeMap>
<xCoord>165</xCoord>
<yCoord>335</yCoord>
</edgeMap>
<edgeMap>
<xCoord>166</xCoord>
<yCoord>335</yCoord>
</edgeMap>
<edgeMap>
<xCoord>167</xCoord>
<yCoord>334</yCoord>
</edgeMap>
<edgeMap>
<xCoord>167</xCoord>
<yCoord>333</yCoord>
</edgeMap>
<edgeMap>
<xCoord>168</xCoord>
<yCoord>332</yCoord>
</edgeMap>
<edgeMap>
<xCoord>168</xCoord>
<yCoord>331</yCoord>
</edgeMap>
<edgeMap>
<xCoord>169</xCoord>
<yCoord>330</yCoord>
</edgeMap>
<edgeMap>
<xCoord>170</xCoord>
<yCoord>329</yCoord>
</edgeMap>
<edgeMap>
<xCoord>171</xCoord>
<yCoord>328</yCoord>
</edgeMap>
<edgeMap>
<xCoord>172</xCoord>
<yCoord>328</yCoord>
</edgeMap>
<edgeMap>
<xCoord>173</xCoord>
<yCoord>329</yCoord>
</edgeMap>
<edgeMap>
<xCoord>174</xCoord>
<yCoord>328</yCoord>
</edgeMap>
<edgeMap>
<xCoord>175</xCoord>
<yCoord>328</yCoord>
</edgeMap>
<edgeMap>
<xCoord>176</xCoord>
<yCoord>327</yCoord>
</edgeMap>
<edgeMap>
<xCoord>177</xCoord>
<yCoord>327</yCoord>
</edgeMap>
<edgeMap>
<xCoord>178</xCoord>
<yCoord>326</yCoord>
</edgeMap>
<edgeMap>
<xCoord>179</xCoord>
<yCoord>326</yCoord>
</edgeMap>
<edgeMap>
<xCoord>180</xCoord>
<yCoord>325</yCoord>
</edgeMap>
<edgeMap>
<xCoord>180</xCoord>
<yCoord>324</yCoord>
</edgeMap>
<edgeMap>
<xCoord>181</xCoord>
<yCoord>323</yCoord>
</edgeMap>
<edgeMap>
<xCoord>181</xCoord>
<yCoord>322</yCoord>
</edgeMap>
<edgeMap>
<xCoord>182</xCoord>
<yCoord>321</yCoord>
</edgeMap>
<edgeMap>
<xCoord>183</xCoord>
<yCoord>321</yCoord>
</edgeMap>
<edgeMap>
<xCoord>184</xCoord>
<yCoord>320</yCoord>
</edgeMap>
<edgeMap>
<xCoord>185</xCoord>
<yCoord>319</yCoord>
</edgeMap>
<edgeMap>
<xCoord>186</xCoord>
<yCoord>318</yCoord>
</edgeMap>
<edgeMap>
<xCoord>187</xCoord>
<yCoord>318</yCoord>
</edgeMap>
<edgeMap>
<xCoord>188</xCoord>
<yCoord>317</yCoord>
</edgeMap>
<edgeMap>
<xCoord>189</xCoord>
<yCoord>317</yCoord>
</edgeMap>
<edgeMap>
<xCoord>190</xCoord>
<yCoord>317</yCoord>
</edgeMap>
<edgeMap>
<xCoord>191</xCoord>
<yCoord>316</yCoord>
</edgeMap>
<edgeMap>
<xCoord>192</xCoord>
<yCoord>316</yCoord>
</edgeMap>
<edgeMap>
<xCoord>193</xCoord>
<yCoord>316</yCoord>
</edgeMap>
<edgeMap>
<xCoord>194</xCoord>
<yCoord>316</yCoord>
</edgeMap>
<edgeMap>
<xCoord>195</xCoord>
<yCoord>316</yCoord>
</edgeMap>
<edgeMap>
<xCoord>196</xCoord>
<yCoord>316</yCoord>
</edgeMap>
<edgeMap>
<xCoord>197</xCoord>
<yCoord>317</yCoord>
</edgeMap>
<edgeMap>
<xCoord>198</xCoord>
<yCoord>316</yCoord>
</edgeMap>
<edgeMap>
<xCoord>199</xCoord>
<yCoord>317</yCoord>
</edgeMap>
<edgeMap>
<xCoord>200</xCoord>
<yCoord>318</yCoord>
</edgeMap>
<edgeMap>
<xCoord>201</xCoord>
<yCoord>318</yCoord>
</edgeMap>
<edgeMap>
<xCoord>202</xCoord>
<yCoord>319</yCoord>
</edgeMap>
<edgeMap>
<xCoord>203</xCoord>
<yCoord>319</yCoord>
</edgeMap>
<edgeMap>
<xCoord>204</xCoord>
<yCoord>320</yCoord>
</edgeMap>
<edgeMap>
<xCoord>205</xCoord>
<yCoord>320</yCoord>
</edgeMap>
<edgeMap>
<xCoord>206</xCoord>
<yCoord>321</yCoord>
</edgeMap>
<edgeMap>
<xCoord>207</xCoord>
<yCoord>321</yCoord>
</edgeMap>
<edgeMap>
<xCoord>208</xCoord>
<yCoord>321</yCoord>
</edgeMap>
<edgeMap>
<xCoord>209</xCoord>
<yCoord>321</yCoord>
</edgeMap>
<edgeMap>
<xCoord>210</xCoord>
<yCoord>322</yCoord>
</edgeMap>
<edgeMap>
<xCoord>211</xCoord>
<yCoord>321</yCoord>
</edgeMap>
<edgeMap>
<xCoord>212</xCoord>
<yCoord>321</yCoord>
</edgeMap>
<edgeMap>
<xCoord>213</xCoord>
<yCoord>321</yCoord>
</edgeMap>
<edgeMap>
<xCoord>214</xCoord>
<yCoord>320</yCoord>
</edgeMap>
<edgeMap>
<xCoord>215</xCoord>
<yCoord>320</yCoord>
</edgeMap>
<edgeMap>
<xCoord>215</xCoord>
<yCoord>319</yCoord>
</edgeMap>
<edgeMap>
<xCoord>216</xCoord>
<yCoord>318</yCoord>
</edgeMap>
<edgeMap>
<xCoord>215</xCoord>
<yCoord>317</yCoord>
</edgeMap>
<edgeMap>
<xCoord>215</xCoord>
<yCoord>316</yCoord>
</edgeMap>
<edgeMap>
<xCoord>214</xCoord>
<yCoord>316</yCoord>
</edgeMap>
<edgeMap>
<xCoord>213</xCoord>
<yCoord>315</yCoord>
</edgeMap>
<edgeMap>
<xCoord>212</xCoord>
<yCoord>315</yCoord>
</edgeMap>
<edgeMap>
<xCoord>211</xCoord>
<yCoord>315</yCoord>
</edgeMap>
<edgeMap>
<xCoord>210</xCoord>
<yCoord>315</yCoord>
</edgeMap>
<edgeMap>
<xCoord>209</xCoord>
<yCoord>315</yCoord>
</edgeMap>
<edgeMap>
<xCoord>208</xCoord>
<yCoord>315</yCoord>
</edgeMap>
<edgeMap>
<xCoord>207</xCoord>
<yCoord>315</yCoord>
</edgeMap>
<edgeMap>
<xCoord>206</xCoord>
<yCoord>315</yCoord>
</edgeMap>
<edgeMap>
<xCoord>205</xCoord>
<yCoord>314</yCoord>
</edgeMap>
<edgeMap>
<xCoord>204</xCoord>
<yCoord>314</yCoord>
</edgeMap>
<edgeMap>
<xCoord>203</xCoord>
<yCoord>313</yCoord>
</edgeMap>
<edgeMap>
<xCoord>202</xCoord>
<yCoord>313</yCoord>
</edgeMap>
<edgeMap>
<xCoord>201</xCoord>
<yCoord>312</yCoord>
</edgeMap>
<edgeMap>
<xCoord>201</xCoord>
<yCoord>311</yCoord>
</edgeMap>
<edgeMap>
<xCoord>200</xCoord>
<yCoord>310</yCoord>
</edgeMap>
<edgeMap>
<xCoord>200</xCoord>
<yCoord>309</yCoord>
</edgeMap>
<edgeMap>
<xCoord>201</xCoord>
<yCoord>308</yCoord>
</edgeMap>
<edgeMap>
<xCoord>201</xCoord>
<yCoord>307</yCoord>
</edgeMap>
<edgeMap>
<xCoord>200</xCoord>
<yCoord>306</yCoord>
</edgeMap>
<edgeMap>
<xCoord>200</xCoord>
<yCoord>305</yCoord>
</edgeMap>
<edgeMap>
<xCoord>199</xCoord>
<yCoord>305</yCoord>
</edgeMap>
<edgeMap>
<xCoord>198</xCoord>
<yCoord>304</yCoord>
</edgeMap>
<edgeMap>
<xCoord>197</xCoord>
<yCoord>304</yCoord>
</edgeMap>
<edgeMap>
<xCoord>196</xCoord>
<yCoord>305</yCoord>
</edgeMap>
<edgeMap>
<xCoord>195</xCoord>
<yCoord>305</yCoord>
</edgeMap>
<edgeMap>
<xCoord>195</xCoord>
<yCoord>306</yCoord>
</edgeMap>
<edgeMap>
<xCoord>194</xCoord>
<yCoord>307</yCoord>
</edgeMap>
<edgeMap>
<xCoord>193</xCoord>
<yCoord>307</yCoord>
</edgeMap>
<edgeMap>
<xCoord>192</xCoord>
<yCoord>308</yCoord>
</edgeMap>
<edgeMap>
<xCoord>191</xCoord>
<yCoord>308</yCoord>
</edgeMap>
<edgeMap>
<xCoord>190</xCoord>
<yCoord>308</yCoord>
</edgeMap>
<edgeMap>
<xCoord>189</xCoord>
<yCoord>308</yCoord>
</edgeMap>
<edgeMap>
<xCoord>188</xCoord>
<yCoord>308</yCoord>
</edgeMap>
<edgeMap>
<xCoord>187</xCoord>
<yCoord>309</yCoord>
</edgeMap>
<edgeMap>
<xCoord>186</xCoord>
<yCoord>309</yCoord>
</edgeMap>
<edgeMap>
<xCoord>185</xCoord>
<yCoord>310</yCoord>
</edgeMap>
<edgeMap>
<xCoord>184</xCoord>
<yCoord>310</yCoord>
</edgeMap>
<edgeMap>
<xCoord>183</xCoord>
<yCoord>311</yCoord>
</edgeMap>
<edgeMap>
<xCoord>182</xCoord>
<yCoord>310</yCoord>
</edgeMap>
<edgeMap>
<xCoord>182</xCoord>
<yCoord>309</yCoord>
</edgeMap>
<edgeMap>
<xCoord>181</xCoord>
<yCoord>309</yCoord>
</edgeMap>
<edgeMap>
<xCoord>180</xCoord>
<yCoord>308</yCoord>
</edgeMap>
<edgeMap>
<xCoord>179</xCoord>
<yCoord>309</yCoord>
</edgeMap>
<edgeMap>
<xCoord>178</xCoord>
<yCoord>309</yCoord>
</edgeMap>
<edgeMap>
<xCoord>177</xCoord>
<yCoord>310</yCoord>
</edgeMap>
<edgeMap>
<xCoord>176</xCoord>
<yCoord>310</yCoord>
</edgeMap>
<edgeMap>
<xCoord>175</xCoord>
<yCoord>310</yCoord>
</edgeMap>
<edgeMap>
<xCoord>174</xCoord>
<yCoord>311</yCoord>
</edgeMap>
<edgeMap>
<xCoord>173</xCoord>
<yCoord>311</yCoord>
</edgeMap>
<edgeMap>
<xCoord>172</xCoord>
<yCoord>310</yCoord>
</edgeMap>
<edgeMap>
<xCoord>172</xCoord>
<yCoord>309</yCoord>
</edgeMap>
<edgeMap>
<xCoord>171</xCoord>
<yCoord>308</yCoord>
</edgeMap>
<edgeMap>
<xCoord>170</xCoord>
<yCoord>308</yCoord>
</edgeMap>
<edgeMap>
<xCoord>169</xCoord>
<yCoord>307</yCoord>
</edgeMap>
<edgeMap>
<xCoord>168</xCoord>
<yCoord>307</yCoord>
</edgeMap>
<edgeMap>
<xCoord>167</xCoord>
<yCoord>306</yCoord>
</edgeMap>
<edgeMap>
<xCoord>167</xCoord>
<yCoord>305</yCoord>
</edgeMap>
<edgeMap>
<xCoord>166</xCoord>
<yCoord>304</yCoord>
</edgeMap>
<edgeMap>
<xCoord>166</xCoord>
<yCoord>303</yCoord>
</edgeMap>
<edgeMap>
<xCoord>167</xCoord>
<yCoord>302</yCoord>
</edgeMap>
<edgeMap>
<xCoord>166</xCoord>
<yCoord>301</yCoord>
</edgeMap>
<edgeMap>
<xCoord>166</xCoord>
<yCoord>300</yCoord>
</edgeMap>
<edgeMap>
<xCoord>166</xCoord>
<yCoord>299</yCoord>
</edgeMap>
<edgeMap>
<xCoord>166</xCoord>
<yCoord>298</yCoord>
</edgeMap>
<edgeMap>
<xCoord>166</xCoord>
<yCoord>297</yCoord>
</edgeMap>
<edgeMap>
<xCoord>166</xCoord>
<yCoord>296</yCoord>
</edgeMap>
<edgeMap>
<xCoord>166</xCoord>
<yCoord>295</yCoord>
</edgeMap>
<edgeMap>
<xCoord>166</xCoord>
<yCoord>294</yCoord>
</edgeMap>
<edgeMap>
<xCoord>166</xCoord>
<yCoord>293</yCoord>
</edgeMap>
<edgeMap>
<xCoord>167</xCoord>
<yCoord>292</yCoord>
</edgeMap>
<edgeMap>
<xCoord>166</xCoord>
<yCoord>291</yCoord>
</edgeMap>
<edgeMap>
<xCoord>166</xCoord>
<yCoord>290</yCoord>
</edgeMap>
<edgeMap>
<xCoord>165</xCoord>
<yCoord>290</yCoord>
</edgeMap>
<edgeMap>
<xCoord>164</xCoord>
<yCoord>289</yCoord>
</edgeMap>
<edgeMap>
<xCoord>163</xCoord>
<yCoord>288</yCoord>
</edgeMap>
<edgeMap>
<xCoord>163</xCoord>
<yCoord>287</yCoord>
</edgeMap>
<edgeMap>
<xCoord>163</xCoord>
<yCoord>286</yCoord>
</edgeMap>
<edgeMap>
<xCoord>163</xCoord>
<yCoord>285</yCoord>
</edgeMap>
<edgeMap>
<xCoord>163</xCoord>
<yCoord>284</yCoord>
</edgeMap>
<edgeMap>
<xCoord>162</xCoord>
<yCoord>283</yCoord>
</edgeMap>
<edgeMap>
<xCoord>162</xCoord>
<yCoord>282</yCoord>
</edgeMap>
<edgeMap>
<xCoord>162</xCoord>
<yCoord>281</yCoord>
</edgeMap>
<edgeMap>
<xCoord>161</xCoord>
<yCoord>280</yCoord>
</edgeMap>
<edgeMap>
<xCoord>161</xCoord>
<yCoord>279</yCoord>
</edgeMap>
<edgeMap>
<xCoord>161</xCoord>
<yCoord>278</yCoord>
</edgeMap>
<edgeMap>
<xCoord>160</xCoord>
<yCoord>277</yCoord>
</edgeMap>
<edgeMap>
<xCoord>160</xCoord>
<yCoord>276</yCoord>
</edgeMap>
<edgeMap>
<xCoord>159</xCoord>
<yCoord>275</yCoord>
</edgeMap>
<edgeMap>
<xCoord>159</xCoord>
<yCoord>274</yCoord>
</edgeMap>
<edgeMap>
<xCoord>158</xCoord>
<yCoord>274</yCoord>
</edgeMap>
<edgeMap>
<xCoord>157</xCoord>
<yCoord>273</yCoord>
</edgeMap>
<edgeMap>
<xCoord>156</xCoord>
<yCoord>274</yCoord>
</edgeMap>
<edgeMap>
<xCoord>155</xCoord>
<yCoord>274</yCoord>
</edgeMap>
<edgeMap>
<xCoord>155</xCoord>
<yCoord>275</yCoord>
</edgeMap>
<edgeMap>
<xCoord>154</xCoord>
<yCoord>276</yCoord>
</edgeMap>
<edgeMap>
<xCoord>154</xCoord>
<yCoord>277</yCoord>
</edgeMap>
<edgeMap>
<xCoord>154</xCoord>
<yCoord>278</yCoord>
</edgeMap>
<edgeMap>
<xCoord>154</xCoord>
<yCoord>279</yCoord>
</edgeMap>
<edgeMap>
<xCoord>154</xCoord>
<yCoord>280</yCoord>
</edgeMap>
<edgeMap>
<xCoord>154</xCoord>
<yCoord>281</yCoord>
</edgeMap>
<edgeMap>
<xCoord>154</xCoord>
<yCoord>282</yCoord>
</edgeMap>
<edgeMap>
<xCoord>154</xCoord>
<yCoord>283</yCoord>
</edgeMap>
<edgeMap>
<xCoord>154</xCoord>
<yCoord>284</yCoord>
</edgeMap>
<edgeMap>
<xCoord>154</xCoord>
<yCoord>285</yCoord>
</edgeMap>
<edgeMap>
<xCoord>154</xCoord>
<yCoord>286</yCoord>
</edgeMap>
<edgeMap>
<xCoord>154</xCoord>
<yCoord>287</yCoord>
</edgeMap>
<edgeMap>
<xCoord>154</xCoord>
<yCoord>288</yCoord>
</edgeMap>
<edgeMap>
<xCoord>154</xCoord>
<yCoord>289</yCoord>
</edgeMap>
<edgeMap>
<xCoord>154</xCoord>
<yCoord>290</yCoord>
</edgeMap>
<edgeMap>
<xCoord>154</xCoord>
<yCoord>291</yCoord>
</edgeMap>
<edgeMap>
<xCoord>154</xCoord>
<yCoord>292</yCoord>
</edgeMap>
<edgeMap>
<xCoord>154</xCoord>
<yCoord>293</yCoord>
</edgeMap>
<edgeMap>
<xCoord>154</xCoord>
<yCoord>294</yCoord>
</edgeMap>
<edgeMap>
<xCoord>154</xCoord>
<yCoord>295</yCoord>
</edgeMap>
<edgeMap>
<xCoord>154</xCoord>
<yCoord>296</yCoord>
</edgeMap>
<edgeMap>
<xCoord>154</xCoord>
<yCoord>297</yCoord>
</edgeMap>
<edgeMap>
<xCoord>154</xCoord>
<yCoord>298</yCoord>
</edgeMap>
<edgeMap>
<xCoord>154</xCoord>
<yCoord>299</yCoord>
</edgeMap>
<edgeMap>
<xCoord>154</xCoord>
<yCoord>300</yCoord>
</edgeMap>
<edgeMap>
<xCoord>154</xCoord>
<yCoord>301</yCoord>
</edgeMap>
<edgeMap>
<xCoord>154</xCoord>
<yCoord>302</yCoord>
</edgeMap>
<edgeMap>
<xCoord>154</xCoord>
<yCoord>303</yCoord>
</edgeMap>
<edgeMap>
<xCoord>154</xCoord>
<yCoord>304</yCoord>
</edgeMap>
<edgeMap>
<xCoord>154</xCoord>
<yCoord>305</yCoord>
</edgeMap>
<edgeMap>
<xCoord>154</xCoord>
<yCoord>306</yCoord>
</edgeMap>
<edgeMap>
<xCoord>154</xCoord>
<yCoord>307</yCoord>
</edgeMap>
<edgeMap>
<xCoord>154</xCoord>
<yCoord>308</yCoord>
</edgeMap>
<edgeMap>
<xCoord>154</xCoord>
<yCoord>309</yCoord>
</edgeMap>
<edgeMap>
<xCoord>154</xCoord>
<yCoord>310</yCoord>
</edgeMap>
<edgeMap>
<xCoord>154</xCoord>
<yCoord>311</yCoord>
</edgeMap>
<edgeMap>
<xCoord>154</xCoord>
<yCoord>312</yCoord>
</edgeMap>
<edgeMap>
<xCoord>154</xCoord>
<yCoord>313</yCoord>
</edgeMap>
<edgeMap>
<xCoord>154</xCoord>
<yCoord>314</yCoord>
</edgeMap>
<edgeMap>
<xCoord>154</xCoord>
<yCoord>315</yCoord>
</edgeMap>
<edgeMap>
<xCoord>154</xCoord>
<yCoord>316</yCoord>
</edgeMap>
<edgeMap>
<xCoord>154</xCoord>
<yCoord>317</yCoord>
</edgeMap>
<edgeMap>
<xCoord>155</xCoord>
<yCoord>318</yCoord>
</edgeMap>
<edgeMap>
<xCoord>155</xCoord>
<yCoord>319</yCoord>
</edgeMap>
<edgeMap>
<xCoord>156</xCoord>
<yCoord>320</yCoord>
</edgeMap>
<edgeMap>
<xCoord>157</xCoord>
<yCoord>321</yCoord>
</edgeMap>
<edgeMap>
<xCoord>158</xCoord>
<yCoord>322</yCoord>
</edgeMap>
<edgeMap>
<xCoord>158</xCoord>
<yCoord>323</yCoord>
</edgeMap>
<edgeMap>
<xCoord>159</xCoord>
<yCoord>324</yCoord>
</edgeMap>
<edgeMap>
<xCoord>160</xCoord>
<yCoord>325</yCoord>
</edgeMap>
<edgeMap>
<xCoord>160</xCoord>
<yCoord>326</yCoord>
</edgeMap>
<edgeMap>
<xCoord>161</xCoord>
<yCoord>327</yCoord>
</edgeMap>
<edgeMap>
<xCoord>161</xCoord>
<yCoord>328</yCoord>
</edgeMap>
<edgeMap>
<xCoord>161</xCoord>
<yCoord>329</yCoord>
</edgeMap>
<edgeMap>
<xCoord>161</xCoord>
<yCoord>330</yCoord>
</edgeMap>
<edgeMap>
<xCoord>161</xCoord>
<yCoord>331</yCoord>
</edgeMap>
<edgeMap>
<xCoord>161</xCoord>
<yCoord>332</yCoord>
</edgeMap>
<edgeMap>
<xCoord>161</xCoord>
<yCoord>333</yCoord>
</edgeMap>
<edgeMap>
<xCoord>162</xCoord>
<yCoord>334</yCoord>
</edgeMap>
<edgeMap>
<xCoord>162</xCoord>
<yCoord>335</yCoord>
</edgeMap>
<edgeMap>
<xCoord>163</xCoord>
<yCoord>335</yCoord>
</edgeMap>
<edgeMap>
<xCoord>164</xCoord>
<yCoord>336</yCoord>
</edgeMap>
</roi>
<roi>
<imageZposition>-59.5</imageZposition>
<imageSOP_UID>1.3.6.1.4.1.14519.5.2.1.6279.6001.119757452721050093806698964230</imageSOP_UID>
<inclusion>TRUE</inclusion>
<edgeMap>
<xCoord>162</xCoord>
<yCoord>340</yCoord>
</edgeMap>
<edgeMap>
<xCoord>163</xCoord>
<yCoord>339</yCoord>
</edgeMap>
<edgeMap>
<xCoord>164</xCoord>
<yCoord>339</yCoord>
</edgeMap>
<edgeMap>
<xCoord>164</xCoord>
<yCoord>338</yCoord>
</edgeMap>
<edgeMap>
<xCoord>165</xCoord>
<yCoord>337</yCoord>
</edgeMap>
<edgeMap>
<xCoord>166</xCoord>
<yCoord>336</yCoord>
</edgeMap>
<edgeMap>
<xCoord>166</xCoord>
<yCoord>335</yCoord>
</edgeMap>
<edgeMap>
<xCoord>167</xCoord>
<yCoord>334</yCoord>
</edgeMap>
<edgeMap>
<xCoord>168</xCoord>
<yCoord>333</yCoord>
</edgeMap>
<edgeMap>
<xCoord>169</xCoord>
<yCoord>332</yCoord>
</edgeMap>
<edgeMap>
<xCoord>170</xCoord>
<yCoord>332</yCoord>
</edgeMap>
<edgeMap>
<xCoord>171</xCoord>
<yCoord>331</yCoord>
</edgeMap>
<edgeMap>
<xCoord>172</xCoord>
<yCoord>331</yCoord>
</edgeMap>
<edgeMap>
<xCoord>173</xCoord>
<yCoord>332</yCoord>
</edgeMap>
<edgeMap>
<xCoord>174</xCoord>
<yCoord>331</yCoord>
</edgeMap>
<edgeMap>
<xCoord>175</xCoord>
<yCoord>331</yCoord>
</edgeMap>
<edgeMap>
<xCoord>175</xCoord>
<yCoord>330</yCoord>
</edgeMap>
<edgeMap>
<xCoord>176</xCoord>
<yCoord>329</yCoord>
</edgeMap>
<edgeMap>
<xCoord>177</xCoord>
<yCoord>328</yCoord>
</edgeMap>
<edgeMap>
<xCoord>178</xCoord>
<yCoord>328</yCoord>
</edgeMap>
<edgeMap>
<xCoord>179</xCoord>
<yCoord>327</yCoord>
</edgeMap>
<edgeMap>
<xCoord>180</xCoord>
<yCoord>327</yCoord>
</edgeMap>
<edgeMap>
<xCoord>181</xCoord>
<yCoord>326</yCoord>
</edgeMap>
<edgeMap>
<xCoord>182</xCoord>
<yCoord>325</yCoord>
</edgeMap>
<edgeMap>
<xCoord>183</xCoord>
<yCoord>324</yCoord>
</edgeMap>
<edgeMap>
<xCoord>183</xCoord>
<yCoord>323</yCoord>
</edgeMap>
<edgeMap>
<xCoord>184</xCoord>
<yCoord>322</yCoord>
</edgeMap>
<edgeMap>
<xCoord>185</xCoord>
<yCoord>321</yCoord>
</edgeMap>
<edgeMap>
<xCoord>186</xCoord>
<yCoord>320</yCoord>
</edgeMap>
<edgeMap>
<xCoord>187</xCoord>
<yCoord>319</yCoord>
</edgeMap>
<edgeMap>
<xCoord>188</xCoord>
<yCoord>319</yCoord>
</edgeMap>
<edgeMap>
<xCoord>189</xCoord>
<yCoord>319</yCoord>
</edgeMap>
<edgeMap>
<xCoord>190</xCoord>
<yCoord>319</yCoord>
</edgeMap>
<edgeMap>
<xCoord>191</xCoord>
<yCoord>320</yCoord>
</edgeMap>
<edgeMap>
<xCoord>192</xCoord>
<yCoord>319</yCoord>
</edgeMap>
<edgeMap>
<xCoord>193</xCoord>
<yCoord>319</yCoord>
</edgeMap>
<edgeMap>
<xCoord>193</xCoord>
<yCoord>318</yCoord>
</edgeMap>
<edgeMap>
<xCoord>194</xCoord>
<yCoord>317</yCoord>
</edgeMap>
<edgeMap>
<xCoord>195</xCoord>
<yCoord>316</yCoord>
</edgeMap>
<edgeMap>
<xCoord>196</xCoord>
<yCoord>316</yCoord>
</edgeMap>
<edgeMap>
<xCoord>197</xCoord>
<yCoord>316</yCoord>
</edgeMap>
<edgeMap>
<xCoord>198</xCoord>
<yCoord>317</yCoord>
</edgeMap>
<edgeMap>
<xCoord>199</xCoord>
<yCoord>318</yCoord>
</edgeMap>
<edgeMap>
<xCoord>200</xCoord>
<yCoord>318</yCoord>
</edgeMap>
<edgeMap>
<xCoord>201</xCoord>
<yCoord>319</yCoord>
</edgeMap>
<edgeMap>
<xCoord>202</xCoord>
<yCoord>318</yCoord>
</edgeMap>
<edgeMap>
<xCoord>203</xCoord>
<yCoord>318</yCoord>
</edgeMap>
<edgeMap>
<xCoord>204</xCoord>
<yCoord>317</yCoord>
</edgeMap>
<edgeMap>
<xCoord>205</xCoord>
<yCoord>317</yCoord>
</edgeMap>
<edgeMap>
<xCoord>205</xCoord>
<yCoord>316</yCoord>
</edgeMap>
<edgeMap>
<xCoord>206</xCoord>
<yCoord>315</yCoord>
</edgeMap>
<edgeMap>
<xCoord>205</xCoord>
<yCoord>314</yCoord>
</edgeMap>
<edgeMap>
<xCoord>205</xCoord>
<yCoord>313</yCoord>
</edgeMap>
<edgeMap>
<xCoord>204</xCoord>
<yCoord>312</yCoord>
</edgeMap>
<edgeMap>
<xCoord>203</xCoord>
<yCoord>312</yCoord>
</edgeMap>
<edgeMap>
<xCoord>202</xCoord>
<yCoord>311</yCoord>
</edgeMap>
<edgeMap>
<xCoord>201</xCoord>
<yCoord>311</yCoord>
</edgeMap>
<edgeMap>
<xCoord>200</xCoord>
<yCoord>311</yCoord>
</edgeMap>
<edgeMap>
<xCoord>199</xCoord>
<yCoord>310</yCoord>
</edgeMap>
<edgeMap>
<xCoord>198</xCoord>
<yCoord>310</yCoord>
</edgeMap>
<edgeMap>
<xCoord>197</xCoord>
<yCoord>309</yCoord>
</edgeMap>
<edgeMap>
<xCoord>196</xCoord>
<yCoord>308</yCoord>
</edgeMap>
<edgeMap>
<xCoord>195</xCoord>
<yCoord>307</yCoord>
</edgeMap>
<edgeMap>
<xCoord>195</xCoord>
<yCoord>306</yCoord>
</edgeMap>
<edgeMap>
<xCoord>194</xCoord>
<yCoord>305</yCoord>
</edgeMap>
<edgeMap>
<xCoord>193</xCoord>
<yCoord>305</yCoord>
</edgeMap>
<edgeMap>
<xCoord>192</xCoord>
<yCoord>304</yCoord>
</edgeMap>
<edgeMap>
<xCoord>191</xCoord>
<yCoord>304</yCoord>
</edgeMap>
<edgeMap>
<xCoord>190</xCoord>
<yCoord>304</yCoord>
</edgeMap>
<edgeMap>
<xCoord>189</xCoord>
<yCoord>304</yCoord>
</edgeMap>
<edgeMap>
<xCoord>188</xCoord>
<yCoord>305</yCoord>
</edgeMap>
<edgeMap>
<xCoord>187</xCoord>
<yCoord>305</yCoord>
</edgeMap>
<edgeMap>
<xCoord>187</xCoord>
<yCoord>306</yCoord>
</edgeMap>
<edgeMap>
<xCoord>186</xCoord>
<yCoord>307</yCoord>
</edgeMap>
<edgeMap>
<xCoord>185</xCoord>
<yCoord>306</yCoord>
</edgeMap>
<edgeMap>
<xCoord>184</xCoord>
<yCoord>306</yCoord>
</edgeMap>
<edgeMap>
<xCoord>183</xCoord>
<yCoord>305</yCoord>
</edgeMap>
<edgeMap>
<xCoord>182</xCoord>
<yCoord>305</yCoord>
</edgeMap>
<edgeMap>
<xCoord>181</xCoord>
<yCoord>305</yCoord>
</edgeMap>
<edgeMap>
<xCoord>180</xCoord>
<yCoord>304</yCoord>
</edgeMap>
<edgeMap>
<xCoord>179</xCoord>
<yCoord>304</yCoord>
</edgeMap>
<edgeMap>
<xCoord>178</xCoord>
<yCoord>304</yCoord>
</edgeMap>
<edgeMap>
<xCoord>177</xCoord>
<yCoord>303</yCoord>
</edgeMap>
<edgeMap>
<xCoord>176</xCoord>
<yCoord>302</yCoord>
</edgeMap>
<edgeMap>
<xCoord>175</xCoord>
<yCoord>302</yCoord>
</edgeMap>
<edgeMap>
<xCoord>174</xCoord>
<yCoord>301</yCoord>
</edgeMap>
<edgeMap>
<xCoord>174</xCoord>
<yCoord>300</yCoord>
</edgeMap>
<edgeMap>
<xCoord>173</xCoord>
<yCoord>299</yCoord>
</edgeMap>
<edgeMap>
<xCoord>173</xCoord>
<yCoord>298</yCoord>
</edgeMap>
<edgeMap>
<xCoord>172</xCoord>
<yCoord>297</yCoord>
</edgeMap>
<edgeMap>
<xCoord>171</xCoord>
<yCoord>297</yCoord>
</edgeMap>
<edgeMap>
<xCoord>170</xCoord>
<yCoord>296</yCoord>
</edgeMap>
<edgeMap>
<xCoord>169</xCoord>
<yCoord>296</yCoord>
</edgeMap>
<edgeMap>
<xCoord>168</xCoord>
<yCoord>296</yCoord>
</edgeMap>
<edgeMap>
<xCoord>167</xCoord>
<yCoord>295</yCoord>
</edgeMap>
<edgeMap>
<xCoord>166</xCoord>
<yCoord>294</yCoord>
</edgeMap>
<edgeMap>
<xCoord>166</xCoord>
<yCoord>293</yCoord>
</edgeMap>
<edgeMap>
<xCoord>166</xCoord>
<yCoord>292</yCoord>
</edgeMap>
<edgeMap>
<xCoord>166</xCoord>
<yCoord>291</yCoord>
</edgeMap>
<edgeMap>
<xCoord>166</xCoord>
<yCoord>290</yCoord>
</edgeMap>
<edgeMap>
<xCoord>166</xCoord>
<yCoord>289</yCoord>
</edgeMap>
<edgeMap>
<xCoord>166</xCoord>
<yCoord>288</yCoord>
</edgeMap>
<edgeMap>
<xCoord>165</xCoord>
<yCoord>287</yCoord>
</edgeMap>
<edgeMap>
<xCoord>165</xCoord>
<yCoord>286</yCoord>
</edgeMap>
<edgeMap>
<xCoord>166</xCoord>
<yCoord>285</yCoord>
</edgeMap>
<edgeMap>
<xCoord>165</xCoord>
<yCoord>284</yCoord>
</edgeMap>
<edgeMap>
<xCoord>165</xCoord>
<yCoord>283</yCoord>
</edgeMap>
<edgeMap>
<xCoord>165</xCoord>
<yCoord>282</yCoord>
</edgeMap>
<edgeMap>
<xCoord>164</xCoord>
<yCoord>281</yCoord>
</edgeMap>
<edgeMap>
<xCoord>164</xCoord>
<yCoord>280</yCoord>
</edgeMap>
<edgeMap>
<xCoord>164</xCoord>
<yCoord>279</yCoord>
</edgeMap>
<edgeMap>
<xCoord>163</xCoord>
<yCoord>278</yCoord>
</edgeMap>
<edgeMap>
<xCoord>163</xCoord>
<yCoord>277</yCoord>
</edgeMap>
<edgeMap>
<xCoord>162</xCoord>
<yCoord>276</yCoord>
</edgeMap>
<edgeMap>
<xCoord>161</xCoord>
<yCoord>276</yCoord>
</edgeMap>
<edgeMap>
<xCoord>160</xCoord>
<yCoord>275</yCoord>
</edgeMap>
<edgeMap>
<xCoord>159</xCoord>
<yCoord>276</yCoord>
</edgeMap>
<edgeMap>
<xCoord>158</xCoord>
<yCoord>276</yCoord>
</edgeMap>
<edgeMap>
<xCoord>157</xCoord>
<yCoord>275</yCoord>
</edgeMap>
<edgeMap>
<xCoord>156</xCoord>
<yCoord>274</yCoord>
</edgeMap>
<edgeMap>
<xCoord>155</xCoord>
<yCoord>274</yCoord>
</edgeMap>
<edgeMap>
<xCoord>154</xCoord>
<yCoord>273</yCoord>
</edgeMap>
<edgeMap>
<xCoord>153</xCoord>
<yCoord>274</yCoord>
</edgeMap>
<edgeMap>
<xCoord>152</xCoord>
<yCoord>274</yCoord>
</edgeMap>
<edgeMap>
<xCoord>152</xCoord>
<yCoord>275</yCoord>
</edgeMap>
<edgeMap>
<xCoord>151</xCoord>
<yCoord>276</yCoord>
</edgeMap>
<edgeMap>
<xCoord>151</xCoord>
<yCoord>277</yCoord>
</edgeMap>
<edgeMap>
<xCoord>152</xCoord>
<yCoord>278</yCoord>
</edgeMap>
<edgeMap>
<xCoord>152</xCoord>
<yCoord>279</yCoord>
</edgeMap>
<edgeMap>
<xCoord>153</xCoord>
<yCoord>280</yCoord>
</edgeMap>
<edgeMap>
<xCoord>153</xCoord>
<yCoord>281</yCoord>
</edgeMap>
<edgeMap>
<xCoord>154</xCoord>
<yCoord>282</yCoord>
</edgeMap>
<edgeMap>
<xCoord>155</xCoord>
<yCoord>283</yCoord>
</edgeMap>
<edgeMap>
<xCoord>155</xCoord>
<yCoord>284</yCoord>
</edgeMap>
<edgeMap>
<xCoord>156</xCoord>
<yCoord>285</yCoord>
</edgeMap>
<edgeMap>
<xCoord>156</xCoord>
<yCoord>286</yCoord>
</edgeMap>
<edgeMap>
<xCoord>157</xCoord>
<yCoord>287</yCoord>
</edgeMap>
<edgeMap>
<xCoord>157</xCoord>
<yCoord>288</yCoord>
</edgeMap>
<edgeMap>
<xCoord>158</xCoord>
<yCoord>289</yCoord>
</edgeMap>
<edgeMap>
<xCoord>158</xCoord>
<yCoord>290</yCoord>
</edgeMap>
<edgeMap>
<xCoord>159</xCoord>
<yCoord>291</yCoord>
</edgeMap>
<edgeMap>
<xCoord>159</xCoord>
<yCoord>292</yCoord>
</edgeMap>
<edgeMap>
<xCoord>159</xCoord>
<yCoord>293</yCoord>
</edgeMap>
<edgeMap>
<xCoord>160</xCoord>
<yCoord>294</yCoord>
</edgeMap>
<edgeMap>
<xCoord>160</xCoord>
<yCoord>295</yCoord>
</edgeMap>
<edgeMap>
<xCoord>161</xCoord>
<yCoord>296</yCoord>
</edgeMap>
<edgeMap>
<xCoord>161</xCoord>
<yCoord>297</yCoord>
</edgeMap>
<edgeMap>
<xCoord>162</xCoord>
<yCoord>298</yCoord>
</edgeMap>
<edgeMap>
<xCoord>162</xCoord>
<yCoord>299</yCoord>
</edgeMap>
<edgeMap>
<xCoord>161</xCoord>
<yCoord>300</yCoord>
</edgeMap>
<edgeMap>
<xCoord>160</xCoord>
<yCoord>299</yCoord>
</edgeMap>
<edgeMap>
<xCoord>159</xCoord>
<yCoord>300</yCoord>
</edgeMap>
<edgeMap>
<xCoord>158</xCoord>
<yCoord>300</yCoord>
</edgeMap>
<edgeMap>
<xCoord>157</xCoord>
<yCoord>301</yCoord>
</edgeMap>
<edgeMap>
<xCoord>156</xCoord>
<yCoord>302</yCoord>
</edgeMap>
<edgeMap>
<xCoord>156</xCoord>
<yCoord>303</yCoord>
</edgeMap>
<edgeMap>
<xCoord>155</xCoord>
<yCoord>304</yCoord>
</edgeMap>
<edgeMap>
<xCoord>155</xCoord>
<yCoord>305</yCoord>
</edgeMap>
<edgeMap>
<xCoord>155</xCoord>
<yCoord>306</yCoord>
</edgeMap>
<edgeMap>
<xCoord>155</xCoord>
<yCoord>307</yCoord>
</edgeMap>
<edgeMap>
<xCoord>155</xCoord>
<yCoord>308</yCoord>
</edgeMap>
<edgeMap>
<xCoord>155</xCoord>
<yCoord>309</yCoord>
</edgeMap>
<edgeMap>
<xCoord>155</xCoord>
<yCoord>310</yCoord>
</edgeMap>
<edgeMap>
<xCoord>155</xCoord>
<yCoord>311</yCoord>
</edgeMap>
<edgeMap>
<xCoord>155</xCoord>
<yCoord>312</yCoord>
</edgeMap>
<edgeMap>
<xCoord>155</xCoord>
<yCoord>313</yCoord>
</edgeMap>
<edgeMap>
<xCoord>155</xCoord>
<yCoord>314</yCoord>
</edgeMap>
<edgeMap>
<xCoord>155</xCoord>
<yCoord>315</yCoord>
</edgeMap>
<edgeMap>
<xCoord>155</xCoord>
<yCoord>316</yCoord>
</edgeMap>
<edgeMap>
<xCoord>155</xCoord>
<yCoord>317</yCoord>
</edgeMap>
<edgeMap>
<xCoord>155</xCoord>
<yCoord>318</yCoord>
</edgeMap>
<edgeMap>
<xCoord>156</xCoord>
<yCoord>319</yCoord>
</edgeMap>
<edgeMap>
<xCoord>156</xCoord>
<yCoord>320</yCoord>
</edgeMap>
<edgeMap>
<xCoord>157</xCoord>
<yCoord>321</yCoord>
</edgeMap>
<edgeMap>
<xCoord>157</xCoord>
<yCoord>322</yCoord>
</edgeMap>
<edgeMap>
<xCoord>157</xCoord>
<yCoord>323</yCoord>
</edgeMap>
<edgeMap>
<xCoord>157</xCoord>
<yCoord>324</yCoord>
</edgeMap>
<edgeMap>
<xCoord>157</xCoord>
<yCoord>325</yCoord>
</edgeMap>
<edgeMap>
<xCoord>158</xCoord>
<yCoord>326</yCoord>
</edgeMap>
<edgeMap>
<xCoord>158</xCoord>
<yCoord>327</yCoord>
</edgeMap>
<edgeMap>
<xCoord>158</xCoord>
<yCoord>328</yCoord>
</edgeMap>
<edgeMap>
<xCoord>158</xCoord>
<yCoord>329</yCoord>
</edgeMap>
<edgeMap>
<xCoord>157</xCoord>
<yCoord>330</yCoord>
</edgeMap>
<edgeMap>
<xCoord>157</xCoord>
<yCoord>331</yCoord>
</edgeMap>
<edgeMap>
<xCoord>157</xCoord>
<yCoord>332</yCoord>
</edgeMap>
<edgeMap>
<xCoord>157</xCoord>
<yCoord>333</yCoord>
</edgeMap>
<edgeMap>
<xCoord>157</xCoord>
<yCoord>334</yCoord>
</edgeMap>
<edgeMap>
<xCoord>157</xCoord>
<yCoord>335</yCoord>
</edgeMap>
<edgeMap>
<xCoord>158</xCoord>
<yCoord>336</yCoord>
</edgeMap>
<edgeMap>
<xCoord>158</xCoord>
<yCoord>337</yCoord>
</edgeMap>
<edgeMap>
<xCoord>159</xCoord>
<yCoord>338</yCoord>
</edgeMap>
<edgeMap>
<xCoord>159</xCoord>
<yCoord>339</yCoord>
</edgeMap>
<edgeMap>
<xCoord>160</xCoord>
<yCoord>339</yCoord>
</edgeMap>
<edgeMap>
<xCoord>161</xCoord>
<yCoord>340</yCoord>
</edgeMap>
<edgeMap>
<xCoord>162</xCoord>
<yCoord>340</yCoord>
</edgeMap>
</roi>
<roi>
<imageZposition>-59.5</imageZposition>
<imageSOP_UID>1.3.6.1.4.1.14519.5.2.1.6279.6001.119757452721050093806698964230</imageSOP_UID>
<inclusion>FALSE</inclusion>
<edgeMap>
<xCoord>162</xCoord>
<yCoord>301</yCoord>
</edgeMap>
<edgeMap>
<xCoord>163</xCoord>
<yCoord>300</yCoord>
</edgeMap>
<edgeMap>
<xCoord>164</xCoord>
<yCoord>301</yCoord>
</edgeMap>
<edgeMap>
<xCoord>163</xCoord>
<yCoord>302</yCoord>
</edgeMap>
<edgeMap>
<xCoord>162</xCoord>
<yCoord>301</yCoord>
</edgeMap>
</roi>
<roi>
<imageZposition>-58.25</imageZposition>
<imageSOP_UID>1.3.6.1.4.1.14519.5.2.1.6279.6001.173958612943892304253758586315</imageSOP_UID>
<inclusion>TRUE</inclusion>
<edgeMap>
<xCoord>168</xCoord>
<yCoord>336</yCoord>
</edgeMap>
<edgeMap>
<xCoord>169</xCoord>
<yCoord>335</yCoord>
</edgeMap>
<edgeMap>
<xCoord>170</xCoord>
<yCoord>335</yCoord>
</edgeMap>
<edgeMap>
<xCoord>170</xCoord>
<yCoord>334</yCoord>
</edgeMap>
<edgeMap>
<xCoord>171</xCoord>
<yCoord>333</yCoord>
</edgeMap>
<edgeMap>
<xCoord>171</xCoord>
<yCoord>332</yCoord>
</edgeMap>
<edgeMap>
<xCoord>171</xCoord>
<yCoord>331</yCoord>
</edgeMap>
<edgeMap>
<xCoord>172</xCoord>
<yCoord>330</yCoord>
</edgeMap>
<edgeMap>
<xCoord>172</xCoord>
<yCoord>329</yCoord>
</edgeMap>
<edgeMap>
<xCoord>172</xCoord>
<yCoord>328</yCoord>
</edgeMap>
<edgeMap>
<xCoord>173</xCoord>
<yCoord>327</yCoord>
</edgeMap>
<edgeMap>
<xCoord>174</xCoord>
<yCoord>327</yCoord>
</edgeMap>
<edgeMap>
<xCoord>175</xCoord>
<yCoord>327</yCoord>
</edgeMap>
<edgeMap>
<xCoord>176</xCoord>
<yCoord>327</yCoord>
</edgeMap>
<edgeMap>
<xCoord>177</xCoord>
<yCoord>328</yCoord>
</edgeMap>
<edgeMap>
<xCoord>178</xCoord>
<yCoord>327</yCoord>
</edgeMap>
<edgeMap>
<xCoord>179</xCoord>
<yCoord>327</yCoord>
</edgeMap>
<edgeMap>
<xCoord>180</xCoord>
<yCoord>326</yCoord>
</edgeMap>
<edgeMap>
<xCoord>181</xCoord>
<yCoord>326</yCoord>
</edgeMap>
<edgeMap>
<xCoord>181</xCoord>
<yCoord>325</yCoord>
</edgeMap>
<edgeMap>
<xCoord>182</xCoord>
<yCoord>324</yCoord>
</edgeMap>
<edgeMap>
<xCoord>183</xCoord>
<yCoord>323</yCoord>
</edgeMap>
<edgeMap>
<xCoord>183</xCoord>
<yCoord>322</yCoord>
</edgeMap>
<edgeMap>
<xCoord>184</xCoord>
<yCoord>321</yCoord>
</edgeMap>
<edgeMap>
<xCoord>185</xCoord>
<yCoord>321</yCoord>
</edgeMap>
<edgeMap>
<xCoord>186</xCoord>
<yCoord>320</yCoord>
</edgeMap>
<edgeMap>
<xCoord>186</xCoord>
<yCoord>319</yCoord>
</edgeMap>
<edgeMap>
<xCoord>187</xCoord>
<yCoord>318</yCoord>
</edgeMap>
<edgeMap>
<xCoord>187</xCoord>
<yCoord>317</yCoord>
</edgeMap>
<edgeMap>
<xCoord>188</xCoord>
<yCoord>316</yCoord>
</edgeMap>
<edgeMap>
<xCoord>189</xCoord>
<yCoord>315</yCoord>
</edgeMap>
<edgeMap>
<xCoord>190</xCoord>
<yCoord>314</yCoord>
</edgeMap>
<edgeMap>
<xCoord>191</xCoord>
<yCoord>314</yCoord>
</edgeMap>
<edgeMap>
<xCoord>191</xCoord>
<yCoord>313</yCoord>
</edgeMap>
<edgeMap>
<xCoord>192</xCoord>
<yCoord>312</yCoord>
</edgeMap>
<edgeMap>
<xCoord>192</xCoord>
<yCoord>311</yCoord>
</edgeMap>
<edgeMap>
<xCoord>191</xCoord>
<yCoord>310</yCoord>
</edgeMap>
<edgeMap>
<xCoord>191</xCoord>
<yCoord>309</yCoord>
</edgeMap>
<edgeMap>
<xCoord>190</xCoord>
<yCoord>308</yCoord>
</edgeMap>
<edgeMap>
<xCoord>189</xCoord>
<yCoord>308</yCoord>
</edgeMap>
<edgeMap>
<xCoord>188</xCoord>
<yCoord>307</yCoord>
</edgeMap>
<edgeMap>
<xCoord>188</xCoord>
<yCoord>306</yCoord>
</edgeMap>
<edgeMap>
<xCoord>187</xCoord>
<yCoord>305</yCoord>
</edgeMap>
<edgeMap>
<xCoord>186</xCoord>
<yCoord>304</yCoord>
</edgeMap>
<edgeMap>
<xCoord>186</xCoord>
<yCoord>303</yCoord>
</edgeMap>
<edgeMap>
<xCoord>187</xCoord>
<yCoord>302</yCoord>
</edgeMap>
<edgeMap>
<xCoord>186</xCoord>
<yCoord>301</yCoord>
</edgeMap>
<edgeMap>
<xCoord>186</xCoord>
<yCoord>300</yCoord>
</edgeMap>
<edgeMap>
<xCoord>185</xCoord>
<yCoord>299</yCoord>
</edgeMap>
<edgeMap>
<xCoord>184</xCoord>
<yCoord>299</yCoord>
</edgeMap>
<edgeMap>
<xCoord>183</xCoord>
<yCoord>298</yCoord>
</edgeMap>
<edgeMap>
<xCoord>182</xCoord>
<yCoord>298</yCoord>
</edgeMap>
<edgeMap>
<xCoord>181</xCoord>
<yCoord>298</yCoord>
</edgeMap>
<edgeMap>
<xCoord>180</xCoord>
<yCoord>297</yCoord>
</edgeMap>
<edgeMap>
<xCoord>179</xCoord>
<yCoord>297</yCoord>
</edgeMap>
<edgeMap>
<xCoord>178</xCoord>
<yCoord>297</yCoord>
</edgeMap>
<edgeMap>
<xCoord>177</xCoord>
<yCoord>296</yCoord>
</edgeMap>
<edgeMap>
<xCoord>176</xCoord>
<yCoord>296</yCoord>
</edgeMap>
<edgeMap>
<xCoord>175</xCoord>
<yCoord>295</yCoord>
</edgeMap>
<edgeMap>
<xCoord>175</xCoord>
<yCoord>294</yCoord>
</edgeMap>
<edgeMap>
<xCoord>174</xCoord>
<yCoord>293</yCoord>
</edgeMap>
<edgeMap>
<xCoord>173</xCoord>
<yCoord>292</yCoord>
</edgeMap>
<edgeMap>
<xCoord>172</xCoord>
<yCoord>291</yCoord>
</edgeMap>
<edgeMap>
<xCoord>171</xCoord>
<yCoord>291</yCoord>
</edgeMap>
<edgeMap>
<xCoord>170</xCoord>
<yCoord>290</yCoord>
</edgeMap>
<edgeMap>
<xCoord>169</xCoord>
<yCoord>289</yCoord>
</edgeMap>
<edgeMap>
<xCoord>168</xCoord>
<yCoord>288</yCoord>
</edgeMap>
<edgeMap>
<xCoord>167</xCoord>
<yCoord>287</yCoord>
</edgeMap>
<edgeMap>
<xCoord>166</xCoord>
<yCoord>287</yCoord>
</edgeMap>
<edgeMap>
<xCoord>165</xCoord>
<yCoord>286</yCoord>
</edgeMap>
<edgeMap>
<xCoord>165</xCoord>
<yCoord>285</yCoord>
</edgeMap>
<edgeMap>
<xCoord>164</xCoord>
<yCoord>284</yCoord>
</edgeMap>
<edgeMap>
<xCoord>163</xCoord>
<yCoord>283</yCoord>
</edgeMap>
<edgeMap>
<xCoord>163</xCoord>
<yCoord>282</yCoord>
</edgeMap>
<edgeMap>
<xCoord>162</xCoord>
<yCoord>281</yCoord>
</edgeMap>
<edgeMap>
<xCoord>162</xCoord>
<yCoord>280</yCoord>
</edgeMap>
<edgeMap>
<xCoord>161</xCoord>
<yCoord>279</yCoord>
</edgeMap>
<edgeMap>
<xCoord>160</xCoord>
<yCoord>278</yCoord>
</edgeMap>
<edgeMap>
<xCoord>160</xCoord>
<yCoord>277</yCoord>
</edgeMap>
<edgeMap>
<xCoord>159</xCoord>
<yCoord>276</yCoord>
</edgeMap>
<edgeMap>
<xCoord>159</xCoord>
<yCoord>275</yCoord>
</edgeMap>
<edgeMap>
<xCoord>158</xCoord>
<yCoord>275</yCoord>
</edgeMap>
<edgeMap>
<xCoord>157</xCoord>
<yCoord>274</yCoord>
</edgeMap>
<edgeMap>
<xCoord>156</xCoord>
<yCoord>274</yCoord>
</edgeMap>
<edgeMap>
<xCoord>155</xCoord>
<yCoord>274</yCoord>
</edgeMap>
<edgeMap>
<xCoord>154</xCoord>
<yCoord>275</yCoord>
</edgeMap>
<edgeMap>
<xCoord>153</xCoord>
<yCoord>275</yCoord>
</edgeMap>
<edgeMap>
<xCoord>153</xCoord>
<yCoord>276</yCoord>
</edgeMap>
<edgeMap>
<xCoord>152</xCoord>
<yCoord>277</yCoord>
</edgeMap>
<edgeMap>
<xCoord>152</xCoord>
<yCoord>278</yCoord>
</edgeMap>
<edgeMap>
<xCoord>153</xCoord>
<yCoord>279</yCoord>
</edgeMap>
<edgeMap>
<xCoord>153</xCoord>
<yCoord>280</yCoord>
</edgeMap>
<edgeMap>
<xCoord>154</xCoord>
<yCoord>281</yCoord>
</edgeMap>
<edgeMap>
<xCoord>155</xCoord>
<yCoord>282</yCoord>
</edgeMap>
<edgeMap>
<xCoord>156</xCoord>
<yCoord>283</yCoord>
</edgeMap>
<edgeMap>
<xCoord>157</xCoord>
<yCoord>284</yCoord>
</edgeMap>
<edgeMap>
<xCoord>157</xCoord>
<yCoord>285</yCoord>
</edgeMap>
<edgeMap>
<xCoord>157</xCoord>
<yCoord>286</yCoord>
</edgeMap>
<edgeMap>
<xCoord>157</xCoord>
<yCoord>287</yCoord>
</edgeMap>
<edgeMap>
<xCoord>158</xCoord>
<yCoord>288</yCoord>
</edgeMap>
<edgeMap>
<xCoord>158</xCoord>
<yCoord>289</yCoord>
</edgeMap>
<edgeMap>
<xCoord>159</xCoord>
<yCoord>290</yCoord>
</edgeMap>
<edgeMap>
<xCoord>160</xCoord>
<yCoord>291</yCoord>
</edgeMap>
<edgeMap>
<xCoord>160</xCoord>
<yCoord>292</yCoord>
</edgeMap>
<edgeMap>
<xCoord>160</xCoord>
<yCoord>293</yCoord>
</edgeMap>
<edgeMap>
<xCoord>160</xCoord>
<yCoord>294</yCoord>
</edgeMap>
<edgeMap>
<xCoord>160</xCoord>
<yCoord>295</yCoord>
</edgeMap>
<edgeMap>
<xCoord>160</xCoord>
<yCoord>296</yCoord>
</edgeMap>
<edgeMap>
<xCoord>160</xCoord>
<yCoord>297</yCoord>
</edgeMap>
<edgeMap>
<xCoord>160</xCoord>
<yCoord>298</yCoord>
</edgeMap>
<edgeMap>
<xCoord>159</xCoord>
<yCoord>299</yCoord>
</edgeMap>
<edgeMap>
<xCoord>158</xCoord>
<yCoord>300</yCoord>
</edgeMap>
<edgeMap>
<xCoord>157</xCoord>
<yCoord>300</yCoord>
</edgeMap>
<edgeMap>
<xCoord>156</xCoord>
<yCoord>301</yCoord>
</edgeMap>
<edgeMap>
<xCoord>155</xCoord>
<yCoord>301</yCoord>
</edgeMap>
<edgeMap>
<xCoord>155</xCoord>
<yCoord>302</yCoord>
</edgeMap>
<edgeMap>
<xCoord>154</xCoord>
<yCoord>303</yCoord>
</edgeMap>
<edgeMap>
<xCoord>155</xCoord>
<yCoord>304</yCoord>
</edgeMap>
<edgeMap>
<xCoord>155</xCoord>
<yCoord>305</yCoord>
</edgeMap>
<edgeMap>
<xCoord>156</xCoord>
<yCoord>306</yCoord>
</edgeMap>
<edgeMap>
<xCoord>157</xCoord>
<yCoord>307</yCoord>
</edgeMap>
<edgeMap>
<xCoord>157</xCoord>
<yCoord>308</yCoord>
</edgeMap>
<edgeMap>
<xCoord>157</xCoord>
<yCoord>309</yCoord>
</edgeMap>
<edgeMap>
<xCoord>157</xCoord>
<yCoord>310</yCoord>
</edgeMap>
<edgeMap>
<xCoord>157</xCoord>
<yCoord>311</yCoord>
</edgeMap>
<edgeMap>
<xCoord>157</xCoord>
<yCoord>312</yCoord>
</edgeMap>
<edgeMap>
<xCoord>157</xCoord>
<yCoord>313</yCoord>
</edgeMap>
<edgeMap>
<xCoord>157</xCoord>
<yCoord>314</yCoord>
</edgeMap>
<edgeMap>
<xCoord>157</xCoord>
<yCoord>315</yCoord>
</edgeMap>
<edgeMap>
<xCoord>157</xCoord>
<yCoord>316</yCoord>
</edgeMap>
<edgeMap>
<xCoord>157</xCoord>
<yCoord>317</yCoord>
</edgeMap>
<edgeMap>
<xCoord>157</xCoord>
<yCoord>318</yCoord>
</edgeMap>
<edgeMap>
<xCoord>157</xCoord>
<yCoord>319</yCoord>
</edgeMap>
<edgeMap>
<xCoord>157</xCoord>
<yCoord>320</yCoord>
</edgeMap>
<edgeMap>
<xCoord>157</xCoord>
<yCoord>321</yCoord>
</edgeMap>
<edgeMap>
<xCoord>157</xCoord>
<yCoord>322</yCoord>
</edgeMap>
<edgeMap>
<xCoord>157</xCoord>
<yCoord>323</yCoord>
</edgeMap>
<edgeMap>
<xCoord>157</xCoord>
<yCoord>324</yCoord>
</edgeMap>
<edgeMap>
<xCoord>157</xCoord>
<yCoord>325</yCoord>
</edgeMap>
<edgeMap>
<xCoord>156</xCoord>
<yCoord>326</yCoord>
</edgeMap>
<edgeMap>
<xCoord>157</xCoord>
<yCoord>327</yCoord>
</edgeMap>
<edgeMap>
<xCoord>157</xCoord>
<yCoord>328</yCoord>
</edgeMap>
<edgeMap>
<xCoord>158</xCoord>
<yCoord>329</yCoord>
</edgeMap>
<edgeMap>
<xCoord>159</xCoord>
<yCoord>330</yCoord>
</edgeMap>
<edgeMap>
<xCoord>160</xCoord>
<yCoord>331</yCoord>
</edgeMap>
<edgeMap>
<xCoord>160</xCoord>
<yCoord>332</yCoord>
</edgeMap>
<edgeMap>
<xCoord>161</xCoord>
<yCoord>333</yCoord>
</edgeMap>
<edgeMap>
<xCoord>161</xCoord>
<yCoord>334</yCoord>
</edgeMap>
<edgeMap>
<xCoord>162</xCoord>
<yCoord>334</yCoord>
</edgeMap>
<edgeMap>
<xCoord>163</xCoord>
<yCoord>335</yCoord>
</edgeMap>
<edgeMap>
<xCoord>164</xCoord>
<yCoord>334</yCoord>
</edgeMap>
<edgeMap>
<xCoord>165</xCoord>
<yCoord>335</yCoord>
</edgeMap>
<edgeMap>
<xCoord>166</xCoord>
<yCoord>335</yCoord>
</edgeMap>
<edgeMap>
<xCoord>167</xCoord>
<yCoord>336</yCoord>
</edgeMap>
<edgeMap>
<xCoord>168</xCoord>
<yCoord>336</yCoord>
</edgeMap>
</roi>
<roi>
<imageZposition>-57.0</imageZposition>
<imageSOP_UID>1.3.6.1.4.1.14519.5.2.1.6279.6001.227819288211810399226137305622</imageSOP_UID>
<inclusion>TRUE</inclusion>
<edgeMap>
<xCoord>167</xCoord>
<yCoord>337</yCoord>
</edgeMap>
<edgeMap>
<xCoord>168</xCoord>
<yCoord>336</yCoord>
</edgeMap>
<edgeMap>
<xCoord>169</xCoord>
<yCoord>336</yCoord>
</edgeMap>
<edgeMap>
<xCoord>169</xCoord>
<yCoord>335</yCoord>
</edgeMap>
<edgeMap>
<xCoord>170</xCoord>
<yCoord>334</yCoord>
</edgeMap>
<edgeMap>
<xCoord>170</xCoord>
<yCoord>333</yCoord>
</edgeMap>
<edgeMap>
<xCoord>170</xCoord>
<yCoord>332</yCoord>
</edgeMap>
<edgeMap>
<xCoord>171</xCoord>
<yCoord>331</yCoord>
</edgeMap>
<edgeMap>
<xCoord>172</xCoord>
<yCoord>331</yCoord>
</edgeMap>
<edgeMap>
<xCoord>173</xCoord>
<yCoord>331</yCoord>
</edgeMap>
<edgeMap>
<xCoord>174</xCoord>
<yCoord>331</yCoord>
</edgeMap>
<edgeMap>
<xCoord>175</xCoord>
<yCoord>330</yCoord>
</edgeMap>
<edgeMap>
<xCoord>176</xCoord>
<yCoord>330</yCoord>
</edgeMap>
<edgeMap>
<xCoord>177</xCoord>
<yCoord>329</yCoord>
</edgeMap>
<edgeMap>
<xCoord>178</xCoord>
<yCoord>328</yCoord>
</edgeMap>
<edgeMap>
<xCoord>178</xCoord>
<yCoord>327</yCoord>
</edgeMap>
<edgeMap>
<xCoord>179</xCoord>
<yCoord>326</yCoord>
</edgeMap>
<edgeMap>
<xCoord>179</xCoord>
<yCoord>325</yCoord>
</edgeMap>
<edgeMap>
<xCoord>180</xCoord>
<yCoord>324</yCoord>
</edgeMap>
<edgeMap>
<xCoord>181</xCoord>
<yCoord>324</yCoord>
</edgeMap>
<edgeMap>
<xCoord>181</xCoord>
<yCoord>323</yCoord>
</edgeMap>
<edgeMap>
<xCoord>182</xCoord>
<yCoord>322</yCoord>
</edgeMap>
<edgeMap>
<xCoord>183</xCoord>
<yCoord>321</yCoord>
</edgeMap>
<edgeMap>
<xCoord>184</xCoord>
<yCoord>320</yCoord>
</edgeMap>
<edgeMap>
<xCoord>185</xCoord>
<yCoord>319</yCoord>
</edgeMap>
<edgeMap>
<xCoord>186</xCoord>
<yCoord>318</yCoord>
</edgeMap>
<edgeMap>
<xCoord>187</xCoord>
<yCoord>317</yCoord>
</edgeMap>
<edgeMap>
<xCoord>188</xCoord>
<yCoord>317</yCoord>
</edgeMap>
<edgeMap>
<xCoord>189</xCoord>
<yCoord>318</yCoord>
</edgeMap>
<edgeMap>
<xCoord>190</xCoord>
<yCoord>319</yCoord>
</edgeMap>
<edgeMap>
<xCoord>191</xCoord>
<yCoord>319</yCoord>
</edgeMap>
<edgeMap>
<xCoord>192</xCoord>
<yCoord>320</yCoord>
</edgeMap>
<edgeMap>
<xCoord>193</xCoord>
<yCoord>319</yCoord>
</edgeMap>
<edgeMap>
<xCoord>194</xCoord>
<yCoord>319</yCoord>
</edgeMap>
<edgeMap>
<xCoord>195</xCoord>
<yCoord>318</yCoord>
</edgeMap>
<edgeMap>
<xCoord>196</xCoord>
<yCoord>319</yCoord>
</edgeMap>
<edgeMap>
<xCoord>197</xCoord>
<yCoord>319</yCoord>
</edgeMap>
<edgeMap>
<xCoord>198</xCoord>
<yCoord>320</yCoord>
</edgeMap>
<edgeMap>
<xCoord>199</xCoord>
<yCoord>320</yCoord>
</edgeMap>
<edgeMap>
<xCoord>200</xCoord>
<yCoord>320</yCoord>
</edgeMap>
<edgeMap>
<xCoord>201</xCoord>
<yCoord>321</yCoord>
</edgeMap>
<edgeMap>
<xCoord>202</xCoord>
<yCoord>321</yCoord>
</edgeMap>
<edgeMap>
<xCoord>203</xCoord>
<yCoord>321</yCoord>
</edgeMap>
<edgeMap>
<xCoord>204</xCoord>
<yCoord>320</yCoord>
</edgeMap>
<edgeMap>
<xCoord>205</xCoord>
<yCoord>320</yCoord>
</edgeMap>
<edgeMap>
<xCoord>206</xCoord>
<yCoord>319</yCoord>
</edgeMap>
<edgeMap>
<xCoord>206</xCoord>
<yCoord>318</yCoord>
</edgeMap>
<edgeMap>
<xCoord>207</xCoord>
<yCoord>317</yCoord>
</edgeMap>
<edgeMap>
<xCoord>206</xCoord>
<yCoord>316</yCoord>
</edgeMap>
<edgeMap>
<xCoord>206</xCoord>
<yCoord>315</yCoord>
</edgeMap>
<edgeMap>
<xCoord>205</xCoord>
<yCoord>315</yCoord>
</edgeMap>
<edgeMap>
<xCoord>204</xCoord>
<yCoord>314</yCoord>
</edgeMap>
<edgeMap>
<xCoord>203</xCoord>
<yCoord>314</yCoord>
</edgeMap>
<edgeMap>
<xCoord>202</xCoord>
<yCoord>314</yCoord>
</edgeMap>
<edgeMap>
<xCoord>201</xCoord>
<yCoord>314</yCoord>
</edgeMap>
<edgeMap>
<xCoord>200</xCoord>
<yCoord>314</yCoord>
</edgeMap>
<edgeMap>
<xCoord>199</xCoord>
<yCoord>314</yCoord>
</edgeMap>
<edgeMap>
<xCoord>198</xCoord>
<yCoord>313</yCoord>
</edgeMap>
<edgeMap>
<xCoord>197</xCoord>
<yCoord>313</yCoord>
</edgeMap>
<edgeMap>
<xCoord>196</xCoord>
<yCoord>313</yCoord>
</edgeMap>
<edgeMap>
<xCoord>195</xCoord>
<yCoord>312</yCoord>
</edgeMap>
<edgeMap>
<xCoord>194</xCoord>
<yCoord>311</yCoord>
</edgeMap>
<edgeMap>
<xCoord>195</xCoord>
<yCoord>310</yCoord>
</edgeMap>
<edgeMap>
<xCoord>195</xCoord>
<yCoord>309</yCoord>
</edgeMap>
<edgeMap>
<xCoord>196</xCoord>
<yCoord>308</yCoord>
</edgeMap>
<edgeMap>
<xCoord>196</xCoord>
<yCoord>307</yCoord>
</edgeMap>
<edgeMap>
<xCoord>195</xCoord>
<yCoord>306</yCoord>
</edgeMap>
<edgeMap>
<xCoord>195</xCoord>
<yCoord>305</yCoord>
</edgeMap>
<edgeMap>
<xCoord>194</xCoord>
<yCoord>305</yCoord>
</edgeMap>
<edgeMap>
<xCoord>193</xCoord>
<yCoord>304</yCoord>
</edgeMap>
<edgeMap>
<xCoord>192</xCoord>
<yCoord>304</yCoord>
</edgeMap>
<edgeMap>
<xCoord>191</xCoord>
<yCoord>305</yCoord>
</edgeMap>
<edgeMap>
<xCoord>190</xCoord>
<yCoord>304</yCoord>
</edgeMap>
<edgeMap>
<xCoord>189</xCoord>
<yCoord>303</yCoord>
</edgeMap>
<edgeMap>
<xCoord>188</xCoord>
<yCoord>303</yCoord>
</edgeMap>
<edgeMap>
<xCoord>187</xCoord>
<yCoord>302</yCoord>
</edgeMap>
<edgeMap>
<xCoord>186</xCoord>
<yCoord>302</yCoord>
</edgeMap>
<edgeMap>
<xCoord>185</xCoord>
<yCoord>301</yCoord>
</edgeMap>
<edgeMap>
<xCoord>184</xCoord>
<yCoord>301</yCoord>
</edgeMap>
<edgeMap>
<xCoord>183</xCoord>
<yCoord>301</yCoord>
</edgeMap>
<edgeMap>
<xCoord>182</xCoord>
<yCoord>300</yCoord>
</edgeMap>
<edgeMap>
<xCoord>181</xCoord>
<yCoord>300</yCoord>
</edgeMap>
<edgeMap>
<xCoord>180</xCoord>
<yCoord>300</yCoord>
</edgeMap>
<edgeMap>
<xCoord>179</xCoord>
<yCoord>299</yCoord>
</edgeMap>
<edgeMap>
<xCoord>178</xCoord>
<yCoord>298</yCoord>
</edgeMap>
<edgeMap>
<xCoord>177</xCoord>
<yCoord>297</yCoord>
</edgeMap>
<edgeMap>
<xCoord>176</xCoord>
<yCoord>296</yCoord>
</edgeMap>
<edgeMap>
<xCoord>175</xCoord>
<yCoord>296</yCoord>
</edgeMap>
<edgeMap>
<xCoord>174</xCoord>
<yCoord>295</yCoord>
</edgeMap>
<edgeMap>
<xCoord>174</xCoord>
<yCoord>294</yCoord>
</edgeMap>
<edgeMap>
<xCoord>173</xCoord>
<yCoord>293</yCoord>
</edgeMap>
<edgeMap>
<xCoord>173</xCoord>
<yCoord>292</yCoord>
</edgeMap>
<edgeMap>
<xCoord>172</xCoord>
<yCoord>291</yCoord>
</edgeMap>
<edgeMap>
<xCoord>171</xCoord>
<yCoord>290</yCoord>
</edgeMap>
<edgeMap>
<xCoord>170</xCoord>
<yCoord>290</yCoord>
</edgeMap>
<edgeMap>
<xCoord>169</xCoord>
<yCoord>289</yCoord>
</edgeMap>
<edgeMap>
<xCoord>168</xCoord>
<yCoord>289</yCoord>
</edgeMap>
<edgeMap>
<xCoord>167</xCoord>
<yCoord>288</yCoord>
</edgeMap>
<edgeMap>
<xCoord>166</xCoord>
<yCoord>288</yCoord>
</edgeMap>
<edgeMap>
<xCoord>165</xCoord>
<yCoord>287</yCoord>
</edgeMap>
<edgeMap>
<xCoord>164</xCoord>
<yCoord>287</yCoord>
</edgeMap>
<edgeMap>
<xCoord>163</xCoord>
<yCoord>286</yCoord>
</edgeMap>
<edgeMap>
<xCoord>162</xCoord>
<yCoord>285</yCoord>
</edgeMap>
<edgeMap>
<xCoord>161</xCoord>
<yCoord>284</yCoord>
</edgeMap>
<edgeMap>
<xCoord>160</xCoord>
<yCoord>283</yCoord>
</edgeMap>
<edgeMap>
<xCoord>159</xCoord>
<yCoord>283</yCoord>
</edgeMap>
<edgeMap>
<xCoord>158</xCoord>
<yCoord>282</yCoord>
</edgeMap>
<edgeMap>
<xCoord>158</xCoord>
<yCoord>281</yCoord>
</edgeMap>
<edgeMap>
<xCoord>158</xCoord>
<yCoord>280</yCoord>
</edgeMap>
<edgeMap>
<xCoord>158</xCoord>
<yCoord>279</yCoord>
</edgeMap>
<edgeMap>
<xCoord>157</xCoord>
<yCoord>278</yCoord>
</edgeMap>
<edgeMap>
<xCoord>157</xCoord>
<yCoord>277</yCoord>
</edgeMap>
<edgeMap>
<xCoord>156</xCoord>
<yCoord>277</yCoord>
</edgeMap>
<edgeMap>
<xCoord>155</xCoord>
<yCoord>276</yCoord>
</edgeMap>
<edgeMap>
<xCoord>154</xCoord>
<yCoord>276</yCoord>
</edgeMap>
<edgeMap>
<xCoord>153</xCoord>
<yCoord>277</yCoord>
</edgeMap>
<edgeMap>
<xCoord>152</xCoord>
<yCoord>277</yCoord>
</edgeMap>
<edgeMap>
<xCoord>152</xCoord>
<yCoord>278</yCoord>
</edgeMap>
<edgeMap>
<xCoord>151</xCoord>
<yCoord>279</yCoord>
</edgeMap>
<edgeMap>
<xCoord>151</xCoord>
<yCoord>280</yCoord>
</edgeMap>
<edgeMap>
<xCoord>151</xCoord>
<yCoord>281</yCoord>
</edgeMap>
<edgeMap>
<xCoord>151</xCoord>
<yCoord>282</yCoord>
</edgeMap>
<edgeMap>
<xCoord>151</xCoord>
<yCoord>283</yCoord>
</edgeMap>
<edgeMap>
<xCoord>152</xCoord>
<yCoord>284</yCoord>
</edgeMap>
<edgeMap>
<xCoord>152</xCoord>
<yCoord>285</yCoord>
</edgeMap>
<edgeMap>
<xCoord>152</xCoord>
<yCoord>286</yCoord>
</edgeMap>
<edgeMap>
<xCoord>153</xCoord>
<yCoord>287</yCoord>
</edgeMap>
<edgeMap>
<xCoord>153</xCoord>
<yCoord>288</yCoord>
</edgeMap>
<edgeMap>
<xCoord>154</xCoord>
<yCoord>289</yCoord>
</edgeMap>
<edgeMap>
<xCoord>154</xCoord>
<yCoord>290</yCoord>
</edgeMap>
<edgeMap>
<xCoord>155</xCoord>
<yCoord>291</yCoord>
</edgeMap>
<edgeMap>
<xCoord>156</xCoord>
<yCoord>292</yCoord>
</edgeMap>
<edgeMap>
<xCoord>157</xCoord>
<yCoord>293</yCoord>
</edgeMap>
<edgeMap>
<xCoord>158</xCoord>
<yCoord>294</yCoord>
</edgeMap>
<edgeMap>
<xCoord>159</xCoord>
<yCoord>295</yCoord>
</edgeMap>
<edgeMap>
<xCoord>160</xCoord>
<yCoord>296</yCoord>
</edgeMap>
<edgeMap>
<xCoord>160</xCoord>
<yCoord>297</yCoord>
</edgeMap>
<edgeMap>
<xCoord>159</xCoord>
<yCoord>298</yCoord>
</edgeMap>
<edgeMap>
<xCoord>159</xCoord>
<yCoord>299</yCoord>
</edgeMap>
<edgeMap>
<xCoord>158</xCoord>
<yCoord>300</yCoord>
</edgeMap>
<edgeMap>
<xCoord>157</xCoord>
<yCoord>300</yCoord>
</edgeMap>
<edgeMap>
<xCoord>156</xCoord>
<yCoord>300</yCoord>
</edgeMap>
<edgeMap>
<xCoord>155</xCoord>
<yCoord>300</yCoord>
</edgeMap>
<edgeMap>
<xCoord>154</xCoord>
<yCoord>299</yCoord>
</edgeMap>
<edgeMap>
<xCoord>153</xCoord>
<yCoord>299</yCoord>
</edgeMap>
<edgeMap>
<xCoord>152</xCoord>
<yCoord>298</yCoord>
</edgeMap>
<edgeMap>
<xCoord>151</xCoord>
<yCoord>298</yCoord>
</edgeMap>
<edgeMap>
<xCoord>150</xCoord>
<yCoord>299</yCoord>
</edgeMap>
<edgeMap>
<xCoord>149</xCoord>
<yCoord>299</yCoord>
</edgeMap>
<edgeMap>
<xCoord>149</xCoord>
<yCoord>300</yCoord>
</edgeMap>
<edgeMap>
<xCoord>148</xCoord>
<yCoord>301</yCoord>
</edgeMap>
<edgeMap>
<xCoord>148</xCoord>
<yCoord>302</yCoord>
</edgeMap>
<edgeMap>
<xCoord>149</xCoord>
<yCoord>303</yCoord>
</edgeMap>
<edgeMap>
<xCoord>149</xCoord>
<yCoord>304</yCoord>
</edgeMap>
<edgeMap>
<xCoord>150</xCoord>
<yCoord>304</yCoord>
</edgeMap>
<edgeMap>
<xCoord>151</xCoord>
<yCoord>305</yCoord>
</edgeMap>
<edgeMap>
<xCoord>152</xCoord>
<yCoord>305</yCoord>
</edgeMap>
<edgeMap>
<xCoord>153</xCoord>
<yCoord>306</yCoord>
</edgeMap>
<edgeMap>
<xCoord>154</xCoord>
<yCoord>307</yCoord>
</edgeMap>
<edgeMap>
<xCoord>155</xCoord>
<yCoord>308</yCoord>
</edgeMap>
<edgeMap>
<xCoord>156</xCoord>
<yCoord>309</yCoord>
</edgeMap>
<edgeMap>
<xCoord>157</xCoord>
<yCoord>310</yCoord>
</edgeMap>
<edgeMap>
<xCoord>158</xCoord>
<yCoord>311</yCoord>
</edgeMap>
<edgeMap>
<xCoord>158</xCoord>
<yCoord>312</yCoord>
</edgeMap>
<edgeMap>
<xCoord>159</xCoord>
<yCoord>313</yCoord>
</edgeMap>
<edgeMap>
<xCoord>159</xCoord>
<yCoord>314</yCoord>
</edgeMap>
<edgeMap>
<xCoord>160</xCoord>
<yCoord>315</yCoord>
</edgeMap>
<edgeMap>
<xCoord>160</xCoord>
<yCoord>316</yCoord>
</edgeMap>
<edgeMap>
<xCoord>160</xCoord>
<yCoord>317</yCoord>
</edgeMap>
<edgeMap>
<xCoord>160</xCoord>
<yCoord>318</yCoord>
</edgeMap>
<edgeMap>
<xCoord>160</xCoord>
<yCoord>319</yCoord>
</edgeMap>
<edgeMap>
<xCoord>159</xCoord>
<yCoord>320</yCoord>
</edgeMap>
<edgeMap>
<xCoord>158</xCoord>
<yCoord>321</yCoord>
</edgeMap>
<edgeMap>
<xCoord>157</xCoord>
<yCoord>321</yCoord>
</edgeMap>
<edgeMap>
<xCoord>156</xCoord>
<yCoord>322</yCoord>
</edgeMap>
<edgeMap>
<xCoord>155</xCoord>
<yCoord>323</yCoord>
</edgeMap>
<edgeMap>
<xCoord>155</xCoord>
<yCoord>324</yCoord>
</edgeMap>
<edgeMap>
<xCoord>154</xCoord>
<yCoord>325</yCoord>
</edgeMap>
<edgeMap>
<xCoord>154</xCoord>
<yCoord>326</yCoord>
</edgeMap>
<edgeMap>
<xCoord>154</xCoord>
<yCoord>327</yCoord>
</edgeMap>
<edgeMap>
<xCoord>155</xCoord>
<yCoord>328</yCoord>
</edgeMap>
<edgeMap>
<xCoord>155</xCoord>
<yCoord>329</yCoord>
</edgeMap>
<edgeMap>
<xCoord>156</xCoord>
<yCoord>329</yCoord>
</edgeMap>
<edgeMap>
<xCoord>157</xCoord>
<yCoord>330</yCoord>
</edgeMap>
<edgeMap>
<xCoord>158</xCoord>
<yCoord>330</yCoord>
</edgeMap>
<edgeMap>
<xCoord>159</xCoord>
<yCoord>331</yCoord>
</edgeMap>
<edgeMap>
<xCoord>159</xCoord>
<yCoord>332</yCoord>
</edgeMap>
<edgeMap>
<xCoord>160</xCoord>
<yCoord>332</yCoord>
</edgeMap>
<edgeMap>
<xCoord>161</xCoord>
<yCoord>333</yCoord>
</edgeMap>
<edgeMap>
<xCoord>162</xCoord>
<yCoord>334</yCoord>
</edgeMap>
<edgeMap>
<xCoord>163</xCoord>
<yCoord>335</yCoord>
</edgeMap>
<edgeMap>
<xCoord>163</xCoord>
<yCoord>336</yCoord>
</edgeMap>
<edgeMap>
<xCoord>164</xCoord>
<yCoord>336</yCoord>
</edgeMap>
<edgeMap>
<xCoord>165</xCoord>
<yCoord>337</yCoord>
</edgeMap>
<edgeMap>
<xCoord>166</xCoord>
<yCoord>337</yCoord>
</edgeMap>
<edgeMap>
<xCoord>167</xCoord>
<yCoord>337</yCoord>
</edgeMap>
</roi>
<roi>
<imageZposition>-55.75</imageZposition>
<imageSOP_UID>1.3.6.1.4.1.14519.5.2.1.6279.6001.170829453688758564555653983207</imageSOP_UID>
<inclusion>TRUE</inclusion>
<edgeMap>
<xCoord>171</xCoord>
<yCoord>338</yCoord>
</edgeMap>
<edgeMap>
<xCoord>172</xCoord>
<yCoord>337</yCoord>
</edgeMap>
<edgeMap>
<xCoord>173</xCoord>
<yCoord>337</yCoord>
</edgeMap>
<edgeMap>
<xCoord>173</xCoord>
<yCoord>336</yCoord>
</edgeMap>
<edgeMap>
<xCoord>174</xCoord>
<yCoord>335</yCoord>
</edgeMap>
<edgeMap>
<xCoord>175</xCoord>
<yCoord>334</yCoord>
</edgeMap>
<edgeMap>
<xCoord>176</xCoord>
<yCoord>333</yCoord>
</edgeMap>
<edgeMap>
<xCoord>176</xCoord>
<yCoord>332</yCoord>
</edgeMap>
<edgeMap>
<xCoord>177</xCoord>
<yCoord>331</yCoord>
</edgeMap>
<edgeMap>
<xCoord>178</xCoord>
<yCoord>331</yCoord>
</edgeMap>
<edgeMap>
<xCoord>179</xCoord>
<yCoord>330</yCoord>
</edgeMap>
<edgeMap>
<xCoord>180</xCoord>
<yCoord>330</yCoord>
</edgeMap>
<edgeMap>
<xCoord>181</xCoord>
<yCoord>329</yCoord>
</edgeMap>
<edgeMap>
<xCoord>182</xCoord>
<yCoord>328</yCoord>
</edgeMap>
<edgeMap>
<xCoord>182</xCoord>
<yCoord>327</yCoord>
</edgeMap>
<edgeMap>
<xCoord>183</xCoord>
<yCoord>326</yCoord>
</edgeMap>
<edgeMap>
<xCoord>184</xCoord>
<yCoord>326</yCoord>
</edgeMap>
<edgeMap>
<xCoord>185</xCoord>
<yCoord>325</yCoord>
</edgeMap>
<edgeMap>
<xCoord>186</xCoord>
<yCoord>324</yCoord>
</edgeMap>
<edgeMap>
<xCoord>187</xCoord>
<yCoord>323</yCoord>
</edgeMap>
<edgeMap>
<xCoord>188</xCoord>
<yCoord>323</yCoord>
</edgeMap>
<edgeMap>
<xCoord>189</xCoord>
<yCoord>322</yCoord>
</edgeMap>
<edgeMap>
<xCoord>190</xCoord>
<yCoord>321</yCoord>
</edgeMap>
<edgeMap>
<xCoord>191</xCoord>
<yCoord>320</yCoord>
</edgeMap>
<edgeMap>
<xCoord>192</xCoord>
<yCoord>319</yCoord>
</edgeMap>
<edgeMap>
<xCoord>193</xCoord>
<yCoord>319</yCoord>
</edgeMap>
<edgeMap>
<xCoord>194</xCoord>
<yCoord>319</yCoord>
</edgeMap>
<edgeMap>
<xCoord>195</xCoord>
<yCoord>319</yCoord>
</edgeMap>
<edgeMap>
<xCoord>196</xCoord>
<yCoord>319</yCoord>
</edgeMap>
<edgeMap>
<xCoord>197</xCoord>
<yCoord>319</yCoord>
</edgeMap>
<edgeMap>
<xCoord>198</xCoord>
<yCoord>319</yCoord>
</edgeMap>
<edgeMap>
<xCoord>199</xCoord>
<yCoord>320</yCoord>
</edgeMap>
<edgeMap>
<xCoord>200</xCoord>
<yCoord>320</yCoord>
</edgeMap>
<edgeMap>
<xCoord>201</xCoord>
<yCoord>320</yCoord>
</edgeMap>
<edgeMap>
<xCoord>202</xCoord>
<yCoord>320</yCoord>
</edgeMap>
<edgeMap>
<xCoord>203</xCoord>
<yCoord>320</yCoord>
</edgeMap>
<edgeMap>
<xCoord>204</xCoord>
<yCoord>320</yCoord>
</edgeMap>
<edgeMap>
<xCoord>205</xCoord>
<yCoord>320</yCoord>
</edgeMap>
<edgeMap>
<xCoord>206</xCoord>
<yCoord>320</yCoord>
</edgeMap>
<edgeMap>
<xCoord>207</xCoord>
<yCoord>320</yCoord>
</edgeMap>
<edgeMap>
<xCoord>208</xCoord>
<yCoord>320</yCoord>
</edgeMap>
<edgeMap>
<xCoord>209</xCoord>
<yCoord>320</yCoord>
</edgeMap>
<edgeMap>
<xCoord>210</xCoord>
<yCoord>319</yCoord>
</edgeMap>
<edgeMap>
<xCoord>211</xCoord>
<yCoord>320</yCoord>
</edgeMap>
<edgeMap>
<xCoord>211</xCoord>
<yCoord>321</yCoord>
</edgeMap>
<edgeMap>
<xCoord>212</xCoord>
<yCoord>321</yCoord>
</edgeMap>
<edgeMap>
<xCoord>213</xCoord>
<yCoord>322</yCoord>
</edgeMap>
<edgeMap>
<xCoord>214</xCoord>
<yCoord>321</yCoord>
</edgeMap>
<edgeMap>
<xCoord>215</xCoord>
<yCoord>321</yCoord>
</edgeMap>
<edgeMap>
<xCoord>216</xCoord>
<yCoord>320</yCoord>
</edgeMap>
<edgeMap>
<xCoord>217</xCoord>
<yCoord>320</yCoord>
</edgeMap>
<edgeMap>
<xCoord>217</xCoord>
<yCoord>319</yCoord>
</edgeMap>
<edgeMap>
<xCoord>218</xCoord>
<yCoord>318</yCoord>
</edgeMap>
<edgeMap>
<xCoord>218</xCoord>
<yCoord>317</yCoord>
</edgeMap>
<edgeMap>
<xCoord>218</xCoord>
<yCoord>316</yCoord>
</edgeMap>
<edgeMap>
<xCoord>218</xCoord>
<yCoord>315</yCoord>
</edgeMap>
<edgeMap>
<xCoord>219</xCoord>
<yCoord>314</yCoord>
</edgeMap>
<edgeMap>
<xCoord>219</xCoord>
<yCoord>313</yCoord>
</edgeMap>
<edgeMap>
<xCoord>220</xCoord>
<yCoord>312</yCoord>
</edgeMap>
<edgeMap>
<xCoord>220</xCoord>
<yCoord>311</yCoord>
</edgeMap>
<edgeMap>
<xCoord>221</xCoord>
<yCoord>310</yCoord>
</edgeMap>
<edgeMap>
<xCoord>221</xCoord>
<yCoord>309</yCoord>
</edgeMap>
<edgeMap>
<xCoord>220</xCoord>
<yCoord>308</yCoord>
</edgeMap>
<edgeMap>
<xCoord>220</xCoord>
<yCoord>307</yCoord>
</edgeMap>
<edgeMap>
<xCoord>219</xCoord>
<yCoord>307</yCoord>
</edgeMap>
<edgeMap>
<xCoord>218</xCoord>
<yCoord>306</yCoord>
</edgeMap>
<edgeMap>
<xCoord>217</xCoord>
<yCoord>306</yCoord>
</edgeMap>
<edgeMap>
<xCoord>216</xCoord>
<yCoord>307</yCoord>
</edgeMap>
<edgeMap>
<xCoord>215</xCoord>
<yCoord>307</yCoord>
</edgeMap>
<edgeMap>
<xCoord>214</xCoord>
<yCoord>308</yCoord>
</edgeMap>
<edgeMap>
<xCoord>213</xCoord>
<yCoord>309</yCoord>
</edgeMap>
<edgeMap>
<xCoord>213</xCoord>
<yCoord>310</yCoord>
</edgeMap>
<edgeMap>
<xCoord>212</xCoord>
<yCoord>311</yCoord>
</edgeMap>
<edgeMap>
<xCoord>212</xCoord>
<yCoord>312</yCoord>
</edgeMap>
<edgeMap>
<xCoord>211</xCoord>
<yCoord>313</yCoord>
</edgeMap>
<edgeMap>
<xCoord>210</xCoord>
<yCoord>313</yCoord>
</edgeMap>
<edgeMap>
<xCoord>209</xCoord>
<yCoord>314</yCoord>
</edgeMap>
<edgeMap>
<xCoord>208</xCoord>
<yCoord>314</yCoord>
</edgeMap>
<edgeMap>
<xCoord>207</xCoord>
<yCoord>314</yCoord>
</edgeMap>
<edgeMap>
<xCoord>206</xCoord>
<yCoord>314</yCoord>
</edgeMap>
<edgeMap>
<xCoord>205</xCoord>
<yCoord>314</yCoord>
</edgeMap>
<edgeMap>
<xCoord>204</xCoord>
<yCoord>314</yCoord>
</edgeMap>
<edgeMap>
<xCoord>203</xCoord>
<yCoord>314</yCoord>
</edgeMap>
<edgeMap>
<xCoord>202</xCoord>
<yCoord>314</yCoord>
</edgeMap>
<edgeMap>
<xCoord>201</xCoord>
<yCoord>314</yCoord>
</edgeMap>
<edgeMap>
<xCoord>200</xCoord>
<yCoord>314</yCoord>
</edgeMap>
<edgeMap>
<xCoord>199</xCoord>
<yCoord>314</yCoord>
</edgeMap>
<edgeMap>
<xCoord>198</xCoord>
<yCoord>313</yCoord>
</edgeMap>
<edgeMap>
<xCoord>197</xCoord>
<yCoord>313</yCoord>
</edgeMap>
<edgeMap>
<xCoord>196</xCoord>
<yCoord>313</yCoord>
</edgeMap>
<edgeMap>
<xCoord>195</xCoord>
<yCoord>313</yCoord>
</edgeMap>
<edgeMap>
<xCoord>194</xCoord>
<yCoord>312</yCoord>
</edgeMap>
<edgeMap>
<xCoord>193</xCoord>
<yCoord>311</yCoord>
</edgeMap>
<edgeMap>
<xCoord>193</xCoord>
<yCoord>310</yCoord>
</edgeMap>
<edgeMap>
<xCoord>192</xCoord>
<yCoord>309</yCoord>
</edgeMap>
<edgeMap>
<xCoord>192</xCoord>
<yCoord>308</yCoord>
</edgeMap>
<edgeMap>
<xCoord>191</xCoord>
<yCoord>307</yCoord>
</edgeMap>
<edgeMap>
<xCoord>190</xCoord>
<yCoord>306</yCoord>
</edgeMap>
<edgeMap>
<xCoord>189</xCoord>
<yCoord>305</yCoord>
</edgeMap>
<edgeMap>
<xCoord>188</xCoord>
<yCoord>304</yCoord>
</edgeMap>
<edgeMap>
<xCoord>187</xCoord>
<yCoord>303</yCoord>
</edgeMap>
<edgeMap>
<xCoord>186</xCoord>
<yCoord>303</yCoord>
</edgeMap>
<edgeMap>
<xCoord>185</xCoord>
<yCoord>302</yCoord>
</edgeMap>
<edgeMap>
<xCoord>184</xCoord>
<yCoord>301</yCoord>
</edgeMap>
<edgeMap>
<xCoord>183</xCoord>
<yCoord>300</yCoord>
</edgeMap>
<edgeMap>
<xCoord>182</xCoord>
<yCoord>299</yCoord>
</edgeMap>
<edgeMap>
<xCoord>181</xCoord>
<yCoord>298</yCoord>
</edgeMap>
<edgeMap>
<xCoord>180</xCoord>
<yCoord>297</yCoord>
</edgeMap>
<edgeMap>
<xCoord>179</xCoord>
<yCoord>297</yCoord>
</edgeMap>
<edgeMap>
<xCoord>178</xCoord>
<yCoord>296</yCoord>
</edgeMap>
<edgeMap>
<xCoord>177</xCoord>
<yCoord>296</yCoord>
</edgeMap>
<edgeMap>
<xCoord>176</xCoord>
<yCoord>295</yCoord>
</edgeMap>
<edgeMap>
<xCoord>175</xCoord>
<yCoord>295</yCoord>
</edgeMap>
<edgeMap>
<xCoord>174</xCoord>
<yCoord>294</yCoord>
</edgeMap>
<edgeMap>
<xCoord>173</xCoord>
<yCoord>294</yCoord>
</edgeMap>
<edgeMap>
<xCoord>172</xCoord>
<yCoord>293</yCoord>
</edgeMap>
<edgeMap>
<xCoord>171</xCoord>
<yCoord>293</yCoord>
</edgeMap>
<edgeMap>
<xCoord>170</xCoord>
<yCoord>292</yCoord>
</edgeMap>
<edgeMap>
<xCoord>169</xCoord>
<yCoord>291</yCoord>
</edgeMap>
<edgeMap>
<xCoord>168</xCoord>
<yCoord>290</yCoord>
</edgeMap>
<edgeMap>
<xCoord>167</xCoord>
<yCoord>289</yCoord>
</edgeMap>
<edgeMap>
<xCoord>166</xCoord>
<yCoord>288</yCoord>
</edgeMap>
<edgeMap>
<xCoord>165</xCoord>
<yCoord>287</yCoord>
</edgeMap>
<edgeMap>
<xCoord>164</xCoord>
<yCoord>287</yCoord>
</edgeMap>
<edgeMap>
<xCoord>163</xCoord>
<yCoord>286</yCoord>
</edgeMap>
<edgeMap>
<xCoord>162</xCoord>
<yCoord>285</yCoord>
</edgeMap>
<edgeMap>
<xCoord>161</xCoord>
<yCoord>284</yCoord>
</edgeMap>
<edgeMap>
<xCoord>160</xCoord>
<yCoord>283</yCoord>
</edgeMap>
<edgeMap>
<xCoord>160</xCoord>
<yCoord>282</yCoord>
</edgeMap>
<edgeMap>
<xCoord>159</xCoord>
<yCoord>281</yCoord>
</edgeMap>
<edgeMap>
<xCoord>158</xCoord>
<yCoord>280</yCoord>
</edgeMap>
<edgeMap>
<xCoord>157</xCoord>
<yCoord>280</yCoord>
</edgeMap>
<edgeMap>
<xCoord>156</xCoord>
<yCoord>279</yCoord>
</edgeMap>
<edgeMap>
<xCoord>155</xCoord>
<yCoord>280</yCoord>
</edgeMap>
<edgeMap>
<xCoord>154</xCoord>
<yCoord>280</yCoord>
</edgeMap>
<edgeMap>
<xCoord>154</xCoord>
<yCoord>281</yCoord>
</edgeMap>
<edgeMap>
<xCoord>153</xCoord>
<yCoord>282</yCoord>
</edgeMap>
<edgeMap>
<xCoord>154</xCoord>
<yCoord>283</yCoord>
</edgeMap>
<edgeMap>
<xCoord>154</xCoord>
<yCoord>284</yCoord>
</edgeMap>
<edgeMap>
<xCoord>155</xCoord>
<yCoord>285</yCoord>
</edgeMap>
<edgeMap>
<xCoord>156</xCoord>
<yCoord>286</yCoord>
</edgeMap>
<edgeMap>
<xCoord>156</xCoord>
<yCoord>287</yCoord>
</edgeMap>
<edgeMap>
<xCoord>157</xCoord>
<yCoord>288</yCoord>
</edgeMap>
<edgeMap>
<xCoord>158</xCoord>
<yCoord>289</yCoord>
</edgeMap>
<edgeMap>
<xCoord>159</xCoord>
<yCoord>290</yCoord>
</edgeMap>
<edgeMap>
<xCoord>160</xCoord>
<yCoord>291</yCoord>
</edgeMap>
<edgeMap>
<xCoord>161</xCoord>
<yCoord>291</yCoord>
</edgeMap>
<edgeMap>
<xCoord>162</xCoord>
<yCoord>292</yCoord>
</edgeMap>
<edgeMap>
<xCoord>163</xCoord>
<yCoord>293</yCoord>
</edgeMap>
<edgeMap>
<xCoord>164</xCoord>
<yCoord>294</yCoord>
</edgeMap>
<edgeMap>
<xCoord>165</xCoord>
<yCoord>295</yCoord>
</edgeMap>
<edgeMap>
<xCoord>166</xCoord>
<yCoord>296</yCoord>
</edgeMap>
<edgeMap>
<xCoord>167</xCoord>
<yCoord>297</yCoord>
</edgeMap>
<edgeMap>
<xCoord>168</xCoord>
<yCoord>298</yCoord>
</edgeMap>
<edgeMap>
<xCoord>169</xCoord>
<yCoord>298</yCoord>
</edgeMap>
<edgeMap>
<xCoord>170</xCoord>
<yCoord>299</yCoord>
</edgeMap>
<edgeMap>
<xCoord>171</xCoord>
<yCoord>299</yCoord>
</edgeMap>
<edgeMap>
<xCoord>172</xCoord>
<yCoord>300</yCoord>
</edgeMap>
<edgeMap>
<xCoord>173</xCoord>
<yCoord>300</yCoord>
</edgeMap>
<edgeMap>
<xCoord>174</xCoord>
<yCoord>300</yCoord>
</edgeMap>
<edgeMap>
<xCoord>175</xCoord>
<yCoord>301</yCoord>
</edgeMap>
<edgeMap>
<xCoord>174</xCoord>
<yCoord>302</yCoord>
</edgeMap>
<edgeMap>
<xCoord>173</xCoord>
<yCoord>302</yCoord>
</edgeMap>
<edgeMap>
<xCoord>172</xCoord>
<yCoord>303</yCoord>
</edgeMap>
<edgeMap>
<xCoord>171</xCoord>
<yCoord>303</yCoord>
</edgeMap>
<edgeMap>
<xCoord>170</xCoord>
<yCoord>303</yCoord>
</edgeMap>
<edgeMap>
<xCoord>169</xCoord>
<yCoord>303</yCoord>
</edgeMap>
<edgeMap>
<xCoord>168</xCoord>
<yCoord>303</yCoord>
</edgeMap>
<edgeMap>
<xCoord>167</xCoord>
<yCoord>302</yCoord>
</edgeMap>
<edgeMap>
<xCoord>166</xCoord>
<yCoord>302</yCoord>
</edgeMap>
<edgeMap>
<xCoord>165</xCoord>
<yCoord>301</yCoord>
</edgeMap>
<edgeMap>
<xCoord>164</xCoord>
<yCoord>301</yCoord>
</edgeMap>
<edgeMap>
<xCoord>163</xCoord>
<yCoord>300</yCoord>
</edgeMap>
<edgeMap>
<xCoord>162</xCoord>
<yCoord>300</yCoord>
</edgeMap>
<edgeMap>
<xCoord>161</xCoord>
<yCoord>301</yCoord>
</edgeMap>
<edgeMap>
<xCoord>160</xCoord>
<yCoord>301</yCoord>
</edgeMap>
<edgeMap>
<xCoord>160</xCoord>
<yCoord>302</yCoord>
</edgeMap>
<edgeMap>
<xCoord>159</xCoord>
<yCoord>303</yCoord>
</edgeMap>
<edgeMap>
<xCoord>159</xCoord>
<yCoord>304</yCoord>
</edgeMap>
<edgeMap>
<xCoord>159</xCoord>
<yCoord>305</yCoord>
</edgeMap>
<edgeMap>
<xCoord>159</xCoord>
<yCoord>306</yCoord>
</edgeMap>
<edgeMap>
<xCoord>159</xCoord>
<yCoord>307</yCoord>
</edgeMap>
<edgeMap>
<xCoord>159</xCoord>
<yCoord>308</yCoord>
</edgeMap>
<edgeMap>
<xCoord>159</xCoord>
<yCoord>309</yCoord>
</edgeMap>
<edgeMap>
<xCoord>160</xCoord>
<yCoord>310</yCoord>
</edgeMap>
<edgeMap>
<xCoord>160</xCoord>
<yCoord>311</yCoord>
</edgeMap>
<edgeMap>
<xCoord>160</xCoord>
<yCoord>312</yCoord>
</edgeMap>
<edgeMap>
<xCoord>160</xCoord>
<yCoord>313</yCoord>
</edgeMap>
<edgeMap>
<xCoord>160</xCoord>
<yCoord>314</yCoord>
</edgeMap>
<edgeMap>
<xCoord>160</xCoord>
<yCoord>315</yCoord>
</edgeMap>
<edgeMap>
<xCoord>160</xCoord>
<yCoord>316</yCoord>
</edgeMap>
<edgeMap>
<xCoord>160</xCoord>
<yCoord>317</yCoord>
</edgeMap>
<edgeMap>
<xCoord>160</xCoord>
<yCoord>318</yCoord>
</edgeMap>
<edgeMap>
<xCoord>160</xCoord>
<yCoord>319</yCoord>
</edgeMap>
<edgeMap>
<xCoord>160</xCoord>
<yCoord>320</yCoord>
</edgeMap>
<edgeMap>
<xCoord>160</xCoord>
<yCoord>321</yCoord>
</edgeMap>
<edgeMap>
<xCoord>161</xCoord>
<yCoord>322</yCoord>
</edgeMap>
<edgeMap>
<xCoord>160</xCoord>
<yCoord>323</yCoord>
</edgeMap>
<edgeMap>
<xCoord>159</xCoord>
<yCoord>324</yCoord>
</edgeMap>
<edgeMap>
<xCoord>158</xCoord>
<yCoord>324</yCoord>
</edgeMap>
<edgeMap>
<xCoord>158</xCoord>
<yCoord>325</yCoord>
</edgeMap>
<edgeMap>
<xCoord>157</xCoord>
<yCoord>326</yCoord>
</edgeMap>
<edgeMap>
<xCoord>157</xCoord>
<yCoord>327</yCoord>
</edgeMap>
<edgeMap>
<xCoord>156</xCoord>
<yCoord>328</yCoord>
</edgeMap>
<edgeMap>
<xCoord>157</xCoord>
<yCoord>329</yCoord>
</edgeMap>
<edgeMap>
<xCoord>157</xCoord>
<yCoord>330</yCoord>
</edgeMap>
<edgeMap>
<xCoord>158</xCoord>
<yCoord>331</yCoord>
</edgeMap>
<edgeMap>
<xCoord>159</xCoord>
<yCoord>332</yCoord>
</edgeMap>
<edgeMap>
<xCoord>160</xCoord>
<yCoord>333</yCoord>
</edgeMap>
<edgeMap>
<xCoord>161</xCoord>
<yCoord>334</yCoord>
</edgeMap>
<edgeMap>
<xCoord>162</xCoord>
<yCoord>335</yCoord>
</edgeMap>
<edgeMap>
<xCoord>163</xCoord>
<yCoord>336</yCoord>
</edgeMap>
<edgeMap>
<xCoord>164</xCoord>
<yCoord>337</yCoord>
</edgeMap>
<edgeMap>
<xCoord>165</xCoord>
<yCoord>337</yCoord>
</edgeMap>
<edgeMap>
<xCoord>166</xCoord>
<yCoord>338</yCoord>
</edgeMap>
<edgeMap>
<xCoord>167</xCoord>
<yCoord>338</yCoord>
</edgeMap>
<edgeMap>
<xCoord>168</xCoord>
<yCoord>338</yCoord>
</edgeMap>
<edgeMap>
<xCoord>169</xCoord>
<yCoord>338</yCoord>
</edgeMap>
<edgeMap>
<xCoord>170</xCoord>
<yCoord>338</yCoord>
</edgeMap>
<edgeMap>
<xCoord>171</xCoord>
<yCoord>338</yCoord>
</edgeMap>
</roi>
<roi>
<imageZposition>-55.75</imageZposition>
<imageSOP_UID>1.3.6.1.4.1.14519.5.2.1.6279.6001.170829453688758564555653983207</imageSOP_UID>
<inclusion>FALSE</inclusion>
<edgeMap>
<xCoord>175</xCoord>
<yCoord>317</yCoord>
</edgeMap>
<edgeMap>
<xCoord>175</xCoord>
<yCoord>316</yCoord>
</edgeMap>
<edgeMap>
<xCoord>176</xCoord>
<yCoord>315</yCoord>
</edgeMap>
<edgeMap>
<xCoord>177</xCoord>
<yCoord>314</yCoord>
</edgeMap>
<edgeMap>
<xCoord>178</xCoord>
<yCoord>314</yCoord>
</edgeMap>
<edgeMap>
<xCoord>179</xCoord>
<yCoord>315</yCoord>
</edgeMap>
<edgeMap>
<xCoord>179</xCoord>
<yCoord>316</yCoord>
</edgeMap>
<edgeMap>
<xCoord>178</xCoord>
<yCoord>317</yCoord>
</edgeMap>
<edgeMap>
<xCoord>177</xCoord>
<yCoord>318</yCoord>
</edgeMap>
<edgeMap>
<xCoord>176</xCoord>
<yCoord>318</yCoord>
</edgeMap>
<edgeMap>
<xCoord>175</xCoord>
<yCoord>317</yCoord>
</edgeMap>
</roi>
<roi>
<imageZposition>-54.5</imageZposition>
<imageSOP_UID>1.3.6.1.4.1.14519.5.2.1.6279.6001.268238363178758553395475471122</imageSOP_UID>
<inclusion>TRUE</inclusion>
<edgeMap>
<xCoord>171</xCoord>
<yCoord>334</yCoord>
</edgeMap>
<edgeMap>
<xCoord>172</xCoord>
<yCoord>333</yCoord>
</edgeMap>
<edgeMap>
<xCoord>173</xCoord>
<yCoord>333</yCoord>
</edgeMap>
<edgeMap>
<xCoord>174</xCoord>
<yCoord>332</yCoord>
</edgeMap>
<edgeMap>
<xCoord>175</xCoord>
<yCoord>331</yCoord>
</edgeMap>
<edgeMap>
<xCoord>176</xCoord>
<yCoord>330</yCoord>
</edgeMap>
<edgeMap>
<xCoord>177</xCoord>
<yCoord>329</yCoord>
</edgeMap>
<edgeMap>
<xCoord>178</xCoord>
<yCoord>329</yCoord>
</edgeMap>
<edgeMap>
<xCoord>179</xCoord>
<yCoord>328</yCoord>
</edgeMap>
<edgeMap>
<xCoord>180</xCoord>
<yCoord>328</yCoord>
</edgeMap>
<edgeMap>
<xCoord>181</xCoord>
<yCoord>328</yCoord>
</edgeMap>
<edgeMap>
<xCoord>182</xCoord>
<yCoord>327</yCoord>
</edgeMap>
<edgeMap>
<xCoord>183</xCoord>
<yCoord>327</yCoord>
</edgeMap>
<edgeMap>
<xCoord>184</xCoord>
<yCoord>326</yCoord>
</edgeMap>
<edgeMap>
<xCoord>185</xCoord>
<yCoord>325</yCoord>
</edgeMap>
<edgeMap>
<xCoord>185</xCoord>
<yCoord>324</yCoord>
</edgeMap>
<edgeMap>
<xCoord>186</xCoord>
<yCoord>323</yCoord>
</edgeMap>
<edgeMap>
<xCoord>187</xCoord>
<yCoord>322</yCoord>
</edgeMap>
<edgeMap>
<xCoord>187</xCoord>
<yCoord>321</yCoord>
</edgeMap>
<edgeMap>
<xCoord>188</xCoord>
<yCoord>320</yCoord>
</edgeMap>
<edgeMap>
<xCoord>189</xCoord>
<yCoord>319</yCoord>
</edgeMap>
<edgeMap>
<xCoord>190</xCoord>
<yCoord>319</yCoord>
</edgeMap>
<edgeMap>
<xCoord>191</xCoord>
<yCoord>318</yCoord>
</edgeMap>
<edgeMap>
<xCoord>192</xCoord>
<yCoord>319</yCoord>
</edgeMap>
<edgeMap>
<xCoord>193</xCoord>
<yCoord>320</yCoord>
</edgeMap>
<edgeMap>
<xCoord>194</xCoord>
<yCoord>320</yCoord>
</edgeMap>
<edgeMap>
<xCoord>195</xCoord>
<yCoord>321</yCoord>
</edgeMap>
<edgeMap>
<xCoord>196</xCoord>
<yCoord>321</yCoord>
</edgeMap>
<edgeMap>
<xCoord>197</xCoord>
<yCoord>321</yCoord>
</edgeMap>
<edgeMap>
<xCoord>198</xCoord>
<yCoord>321</yCoord>
</edgeMap>
<edgeMap>
<xCoord>199</xCoord>
<yCoord>321</yCoord>
</edgeMap>
<edgeMap>
<xCoord>200</xCoord>
<yCoord>321</yCoord>
</edgeMap>
<edgeMap>
<xCoord>201</xCoord>
<yCoord>321</yCoord>
</edgeMap>
<edgeMap>
<xCoord>202</xCoord>
<yCoord>321</yCoord>
</edgeMap>
<edgeMap>
<xCoord>203</xCoord>
<yCoord>321</yCoord>
</edgeMap>
<edgeMap>
<xCoord>204</xCoord>
<yCoord>320</yCoord>
</edgeMap>
<edgeMap>
<xCoord>205</xCoord>
<yCoord>320</yCoord>
</edgeMap>
<edgeMap>
<xCoord>206</xCoord>
<yCoord>320</yCoord>
</edgeMap>
<edgeMap>
<xCoord>207</xCoord>
<yCoord>320</yCoord>
</edgeMap>
<edgeMap>
<xCoord>208</xCoord>
<yCoord>320</yCoord>
</edgeMap>
<edgeMap>
<xCoord>209</xCoord>
<yCoord>319</yCoord>
</edgeMap>
<edgeMap>
<xCoord>210</xCoord>
<yCoord>320</yCoord>
</edgeMap>
<edgeMap>
<xCoord>211</xCoord>
<yCoord>320</yCoord>
</edgeMap>
<edgeMap>
<xCoord>212</xCoord>
<yCoord>321</yCoord>
</edgeMap>
<edgeMap>
<xCoord>213</xCoord>
<yCoord>321</yCoord>
</edgeMap>
<edgeMap>
<xCoord>214</xCoord>
<yCoord>320</yCoord>
</edgeMap>
<edgeMap>
<xCoord>215</xCoord>
<yCoord>320</yCoord>
</edgeMap>
<edgeMap>
<xCoord>216</xCoord>
<yCoord>319</yCoord>
</edgeMap>
<edgeMap>
<xCoord>217</xCoord>
<yCoord>318</yCoord>
</edgeMap>
<edgeMap>
<xCoord>217</xCoord>
<yCoord>317</yCoord>
</edgeMap>
<edgeMap>
<xCoord>218</xCoord>
<yCoord>316</yCoord>
</edgeMap>
<edgeMap>
<xCoord>219</xCoord>
<yCoord>315</yCoord>
</edgeMap>
<edgeMap>
<xCoord>220</xCoord>
<yCoord>314</yCoord>
</edgeMap>
<edgeMap>
<xCoord>220</xCoord>
<yCoord>313</yCoord>
</edgeMap>
<edgeMap>
<xCoord>221</xCoord>
<yCoord>312</yCoord>
</edgeMap>
<edgeMap>
<xCoord>221</xCoord>
<yCoord>311</yCoord>
</edgeMap>
<edgeMap>
<xCoord>222</xCoord>
<yCoord>310</yCoord>
</edgeMap>
<edgeMap>
<xCoord>222</xCoord>
<yCoord>309</yCoord>
</edgeMap>
<edgeMap>
<xCoord>222</xCoord>
<yCoord>308</yCoord>
</edgeMap>
<edgeMap>
<xCoord>222</xCoord>
<yCoord>307</yCoord>
</edgeMap>
<edgeMap>
<xCoord>223</xCoord>
<yCoord>306</yCoord>
</edgeMap>
<edgeMap>
<xCoord>222</xCoord>
<yCoord>305</yCoord>
</edgeMap>
<edgeMap>
<xCoord>222</xCoord>
<yCoord>304</yCoord>
</edgeMap>
<edgeMap>
<xCoord>221</xCoord>
<yCoord>304</yCoord>
</edgeMap>
<edgeMap>
<xCoord>220</xCoord>
<yCoord>303</yCoord>
</edgeMap>
<edgeMap>
<xCoord>219</xCoord>
<yCoord>303</yCoord>
</edgeMap>
<edgeMap>
<xCoord>218</xCoord>
<yCoord>304</yCoord>
</edgeMap>
<edgeMap>
<xCoord>217</xCoord>
<yCoord>304</yCoord>
</edgeMap>
<edgeMap>
<xCoord>216</xCoord>
<yCoord>305</yCoord>
</edgeMap>
<edgeMap>
<xCoord>215</xCoord>
<yCoord>306</yCoord>
</edgeMap>
<edgeMap>
<xCoord>214</xCoord>
<yCoord>307</yCoord>
</edgeMap>
<edgeMap>
<xCoord>213</xCoord>
<yCoord>308</yCoord>
</edgeMap>
<edgeMap>
<xCoord>212</xCoord>
<yCoord>309</yCoord>
</edgeMap>
<edgeMap>
<xCoord>211</xCoord>
<yCoord>310</yCoord>
</edgeMap>
<edgeMap>
<xCoord>210</xCoord>
<yCoord>311</yCoord>
</edgeMap>
<edgeMap>
<xCoord>209</xCoord>
<yCoord>312</yCoord>
</edgeMap>
<edgeMap>
<xCoord>208</xCoord>
<yCoord>313</yCoord>
</edgeMap>
<edgeMap>
<xCoord>207</xCoord>
<yCoord>314</yCoord>
</edgeMap>
<edgeMap>
<xCoord>206</xCoord>
<yCoord>314</yCoord>
</edgeMap>
<edgeMap>
<xCoord>205</xCoord>
<yCoord>314</yCoord>
</edgeMap>
<edgeMap>
<xCoord>204</xCoord>
<yCoord>314</yCoord>
</edgeMap>
<edgeMap>
<xCoord>203</xCoord>
<yCoord>315</yCoord>
</edgeMap>
<edgeMap>
<xCoord>202</xCoord>
<yCoord>315</yCoord>
</edgeMap>
<edgeMap>
<xCoord>201</xCoord>
<yCoord>315</yCoord>
</edgeMap>
<edgeMap>
<xCoord>200</xCoord>
<yCoord>315</yCoord>
</edgeMap>
<edgeMap>
<xCoord>199</xCoord>
<yCoord>315</yCoord>
</edgeMap>
<edgeMap>
<xCoord>198</xCoord>
<yCoord>315</yCoord>
</edgeMap>
<edgeMap>
<xCoord>197</xCoord>
<yCoord>315</yCoord>
</edgeMap>
<edgeMap>
<xCoord>196</xCoord>
<yCoord>314</yCoord>
</edgeMap>
<edgeMap>
<xCoord>196</xCoord>
<yCoord>313</yCoord>
</edgeMap>
<edgeMap>
<xCoord>195</xCoord>
<yCoord>312</yCoord>
</edgeMap>
<edgeMap>
<xCoord>194</xCoord>
<yCoord>312</yCoord>
</edgeMap>
<edgeMap>
<xCoord>193</xCoord>
<yCoord>311</yCoord>
</edgeMap>
<edgeMap>
<xCoord>192</xCoord>
<yCoord>311</yCoord>
</edgeMap>
<edgeMap>
<xCoord>191</xCoord>
<yCoord>310</yCoord>
</edgeMap>
<edgeMap>
<xCoord>190</xCoord>
<yCoord>309</yCoord>
</edgeMap>
<edgeMap>
<xCoord>189</xCoord>
<yCoord>308</yCoord>
</edgeMap>
<edgeMap>
<xCoord>188</xCoord>
<yCoord>307</yCoord>
</edgeMap>
<edgeMap>
<xCoord>187</xCoord>
<yCoord>306</yCoord>
</edgeMap>
<edgeMap>
<xCoord>187</xCoord>
<yCoord>305</yCoord>
</edgeMap>
<edgeMap>
<xCoord>186</xCoord>
<yCoord>304</yCoord>
</edgeMap>
<edgeMap>
<xCoord>185</xCoord>
<yCoord>303</yCoord>
</edgeMap>
<edgeMap>
<xCoord>184</xCoord>
<yCoord>302</yCoord>
</edgeMap>
<edgeMap>
<xCoord>183</xCoord>
<yCoord>301</yCoord>
</edgeMap>
<edgeMap>
<xCoord>182</xCoord>
<yCoord>301</yCoord>
</edgeMap>
<edgeMap>
<xCoord>181</xCoord>
<yCoord>300</yCoord>
</edgeMap>
<edgeMap>
<xCoord>180</xCoord>
<yCoord>300</yCoord>
</edgeMap>
<edgeMap>
<xCoord>179</xCoord>
<yCoord>299</yCoord>
</edgeMap>
<edgeMap>
<xCoord>178</xCoord>
<yCoord>298</yCoord>
</edgeMap>
<edgeMap>
<xCoord>177</xCoord>
<yCoord>298</yCoord>
</edgeMap>
<edgeMap>
<xCoord>176</xCoord>
<yCoord>297</yCoord>
</edgeMap>
<edgeMap>
<xCoord>175</xCoord>
<yCoord>297</yCoord>
</edgeMap>
<edgeMap>
<xCoord>174</xCoord>
<yCoord>297</yCoord>
</edgeMap>
<edgeMap>
<xCoord>173</xCoord>
<yCoord>296</yCoord>
</edgeMap>
<edgeMap>
<xCoord>172</xCoord>
<yCoord>295</yCoord>
</edgeMap>
<edgeMap>
<xCoord>171</xCoord>
<yCoord>294</yCoord>
</edgeMap>
<edgeMap>
<xCoord>170</xCoord>
<yCoord>294</yCoord>
</edgeMap>
<edgeMap>
<xCoord>169</xCoord>
<yCoord>293</yCoord>
</edgeMap>
<edgeMap>
<xCoord>168</xCoord>
<yCoord>293</yCoord>
</edgeMap>
<edgeMap>
<xCoord>167</xCoord>
<yCoord>292</yCoord>
</edgeMap>
<edgeMap>
<xCoord>166</xCoord>
<yCoord>291</yCoord>
</edgeMap>
<edgeMap>
<xCoord>165</xCoord>
<yCoord>290</yCoord>
</edgeMap>
<edgeMap>
<xCoord>164</xCoord>
<yCoord>289</yCoord>
</edgeMap>
<edgeMap>
<xCoord>163</xCoord>
<yCoord>288</yCoord>
</edgeMap>
<edgeMap>
<xCoord>162</xCoord>
<yCoord>287</yCoord>
</edgeMap>
<edgeMap>
<xCoord>161</xCoord>
<yCoord>286</yCoord>
</edgeMap>
<edgeMap>
<xCoord>160</xCoord>
<yCoord>285</yCoord>
</edgeMap>
<edgeMap>
<xCoord>160</xCoord>
<yCoord>284</yCoord>
</edgeMap>
<edgeMap>
<xCoord>159</xCoord>
<yCoord>283</yCoord>
</edgeMap>
<edgeMap>
<xCoord>159</xCoord>
<yCoord>282</yCoord>
</edgeMap>
<edgeMap>
<xCoord>158</xCoord>
<yCoord>282</yCoord>
</edgeMap>
<edgeMap>
<xCoord>157</xCoord>
<yCoord>281</yCoord>
</edgeMap>
<edgeMap>
<xCoord>156</xCoord>
<yCoord>282</yCoord>
</edgeMap>
<edgeMap>
<xCoord>155</xCoord>
<yCoord>282</yCoord>
</edgeMap>
<edgeMap>
<xCoord>155</xCoord>
<yCoord>283</yCoord>
</edgeMap>
<edgeMap>
<xCoord>154</xCoord>
<yCoord>284</yCoord>
</edgeMap>
<edgeMap>
<xCoord>153</xCoord>
<yCoord>284</yCoord>
</edgeMap>
<edgeMap>
<xCoord>152</xCoord>
<yCoord>285</yCoord>
</edgeMap>
<edgeMap>
<xCoord>151</xCoord>
<yCoord>285</yCoord>
</edgeMap>
<edgeMap>
<xCoord>151</xCoord>
<yCoord>286</yCoord>
</edgeMap>
<edgeMap>
<xCoord>150</xCoord>
<yCoord>287</yCoord>
</edgeMap>
<edgeMap>
<xCoord>151</xCoord>
<yCoord>288</yCoord>
</edgeMap>
<edgeMap>
<xCoord>151</xCoord>
<yCoord>289</yCoord>
</edgeMap>
<edgeMap>
<xCoord>152</xCoord>
<yCoord>290</yCoord>
</edgeMap>
<edgeMap>
<xCoord>152</xCoord>
<yCoord>291</yCoord>
</edgeMap>
<edgeMap>
<xCoord>153</xCoord>
<yCoord>291</yCoord>
</edgeMap>
<edgeMap>
<xCoord>154</xCoord>
<yCoord>292</yCoord>
</edgeMap>
<edgeMap>
<xCoord>155</xCoord>
<yCoord>293</yCoord>
</edgeMap>
<edgeMap>
<xCoord>156</xCoord>
<yCoord>293</yCoord>
</edgeMap>
<edgeMap>
<xCoord>157</xCoord>
<yCoord>294</yCoord>
</edgeMap>
<edgeMap>
<xCoord>158</xCoord>
<yCoord>293</yCoord>
</edgeMap>
<edgeMap>
<xCoord>159</xCoord>
<yCoord>293</yCoord>
</edgeMap>
<edgeMap>
<xCoord>160</xCoord>
<yCoord>293</yCoord>
</edgeMap>
<edgeMap>
<xCoord>161</xCoord>
<yCoord>294</yCoord>
</edgeMap>
<edgeMap>
<xCoord>162</xCoord>
<yCoord>295</yCoord>
</edgeMap>
<edgeMap>
<xCoord>163</xCoord>
<yCoord>296</yCoord>
</edgeMap>
<edgeMap>
<xCoord>164</xCoord>
<yCoord>297</yCoord>
</edgeMap>
<edgeMap>
<xCoord>165</xCoord>
<yCoord>298</yCoord>
</edgeMap>
<edgeMap>
<xCoord>166</xCoord>
<yCoord>298</yCoord>
</edgeMap>
<edgeMap>
<xCoord>167</xCoord>
<yCoord>299</yCoord>
</edgeMap>
<edgeMap>
<xCoord>168</xCoord>
<yCoord>299</yCoord>
</edgeMap>
<edgeMap>
<xCoord>169</xCoord>
<yCoord>300</yCoord>
</edgeMap>
<edgeMap>
<xCoord>169</xCoord>
<yCoord>301</yCoord>
</edgeMap>
<edgeMap>
<xCoord>168</xCoord>
<yCoord>302</yCoord>
</edgeMap>
<edgeMap>
<xCoord>168</xCoord>
<yCoord>303</yCoord>
</edgeMap>
<edgeMap>
<xCoord>167</xCoord>
<yCoord>304</yCoord>
</edgeMap>
<edgeMap>
<xCoord>166</xCoord>
<yCoord>305</yCoord>
</edgeMap>
<edgeMap>
<xCoord>165</xCoord>
<yCoord>305</yCoord>
</edgeMap>
<edgeMap>
<xCoord>164</xCoord>
<yCoord>305</yCoord>
</edgeMap>
<edgeMap>
<xCoord>163</xCoord>
<yCoord>304</yCoord>
</edgeMap>
<edgeMap>
<xCoord>162</xCoord>
<yCoord>305</yCoord>
</edgeMap>
<edgeMap>
<xCoord>161</xCoord>
<yCoord>305</yCoord>
</edgeMap>
<edgeMap>
<xCoord>161</xCoord>
<yCoord>306</yCoord>
</edgeMap>
<edgeMap>
<xCoord>160</xCoord>
<yCoord>307</yCoord>
</edgeMap>
<edgeMap>
<xCoord>160</xCoord>
<yCoord>308</yCoord>
</edgeMap>
<edgeMap>
<xCoord>160</xCoord>
<yCoord>309</yCoord>
</edgeMap>
<edgeMap>
<xCoord>160</xCoord>
<yCoord>310</yCoord>
</edgeMap>
<edgeMap>
<xCoord>160</xCoord>
<yCoord>311</yCoord>
</edgeMap>
<edgeMap>
<xCoord>160</xCoord>
<yCoord>312</yCoord>
</edgeMap>
<edgeMap>
<xCoord>160</xCoord>
<yCoord>313</yCoord>
</edgeMap>
<edgeMap>
<xCoord>160</xCoord>
<yCoord>314</yCoord>
</edgeMap>
<edgeMap>
<xCoord>161</xCoord>
<yCoord>315</yCoord>
</edgeMap>
<edgeMap>
<xCoord>161</xCoord>
<yCoord>316</yCoord>
</edgeMap>
<edgeMap>
<xCoord>162</xCoord>
<yCoord>317</yCoord>
</edgeMap>
<edgeMap>
<xCoord>163</xCoord>
<yCoord>318</yCoord>
</edgeMap>
<edgeMap>
<xCoord>162</xCoord>
<yCoord>319</yCoord>
</edgeMap>
<edgeMap>
<xCoord>161</xCoord>
<yCoord>320</yCoord>
</edgeMap>
<edgeMap>
<xCoord>160</xCoord>
<yCoord>320</yCoord>
</edgeMap>
<edgeMap>
<xCoord>159</xCoord>
<yCoord>321</yCoord>
</edgeMap>
<edgeMap>
<xCoord>158</xCoord>
<yCoord>321</yCoord>
</edgeMap>
<edgeMap>
<xCoord>157</xCoord>
<yCoord>322</yCoord>
</edgeMap>
<edgeMap>
<xCoord>157</xCoord>
<yCoord>323</yCoord>
</edgeMap>
<edgeMap>
<xCoord>156</xCoord>
<yCoord>324</yCoord>
</edgeMap>
<edgeMap>
<xCoord>156</xCoord>
<yCoord>325</yCoord>
</edgeMap>
<edgeMap>
<xCoord>157</xCoord>
<yCoord>326</yCoord>
</edgeMap>
<edgeMap>
<xCoord>157</xCoord>
<yCoord>327</yCoord>
</edgeMap>
<edgeMap>
<xCoord>158</xCoord>
<yCoord>328</yCoord>
</edgeMap>
<edgeMap>
<xCoord>159</xCoord>
<yCoord>328</yCoord>
</edgeMap>
<edgeMap>
<xCoord>160</xCoord>
<yCoord>329</yCoord>
</edgeMap>
<edgeMap>
<xCoord>161</xCoord>
<yCoord>329</yCoord>
</edgeMap>
<edgeMap>
<xCoord>162</xCoord>
<yCoord>329</yCoord>
</edgeMap>
<edgeMap>
<xCoord>163</xCoord>
<yCoord>330</yCoord>
</edgeMap>
<edgeMap>
<xCoord>164</xCoord>
<yCoord>330</yCoord>
</edgeMap>
<edgeMap>
<xCoord>165</xCoord>
<yCoord>331</yCoord>
</edgeMap>
<edgeMap>
<xCoord>166</xCoord>
<yCoord>331</yCoord>
</edgeMap>
<edgeMap>
<xCoord>167</xCoord>
<yCoord>332</yCoord>
</edgeMap>
<edgeMap>
<xCoord>168</xCoord>
<yCoord>332</yCoord>
</edgeMap>
<edgeMap>
<xCoord>169</xCoord>
<yCoord>333</yCoord>
</edgeMap>
<edgeMap>
<xCoord>170</xCoord>
<yCoord>333</yCoord>
</edgeMap>
<edgeMap>
<xCoord>171</xCoord>
<yCoord>334</yCoord>
</edgeMap>
</roi>
<roi>
<imageZposition>-54.5</imageZposition>
<imageSOP_UID>1.3.6.1.4.1.14519.5.2.1.6279.6001.268238363178758553395475471122</imageSOP_UID>
<inclusion>FALSE</inclusion>
<edgeMap>
<xCoord>179</xCoord>
<yCoord>321</yCoord>
</edgeMap>
<edgeMap>
<xCoord>180</xCoord>
<yCoord>320</yCoord>
</edgeMap>
<edgeMap>
<xCoord>181</xCoord>
<yCoord>321</yCoord>
</edgeMap>
<edgeMap>
<xCoord>180</xCoord>
<yCoord>322</yCoord>
</edgeMap>
<edgeMap>
<xCoord>179</xCoord>
<yCoord>321</yCoord>
</edgeMap>
</roi>
<roi>
<imageZposition>-54.5</imageZposition>
<imageSOP_UID>1.3.6.1.4.1.14519.5.2.1.6279.6001.268238363178758553395475471122</imageSOP_UID>
<inclusion>FALSE</inclusion>
<edgeMap>
<xCoord>172</xCoord>
<yCoord>317</yCoord>
</edgeMap>
<edgeMap>
<xCoord>172</xCoord>
<yCoord>316</yCoord>
</edgeMap>
<edgeMap>
<xCoord>173</xCoord>
<yCoord>315</yCoord>
</edgeMap>
<edgeMap>
<xCoord>174</xCoord>
<yCoord>314</yCoord>
</edgeMap>
<edgeMap>
<xCoord>175</xCoord>
<yCoord>314</yCoord>
</edgeMap>
<edgeMap>
<xCoord>176</xCoord>
<yCoord>315</yCoord>
</edgeMap>
<edgeMap>
<xCoord>176</xCoord>
<yCoord>316</yCoord>
</edgeMap>
<edgeMap>
<xCoord>175</xCoord>
<yCoord>317</yCoord>
</edgeMap>
<edgeMap>
<xCoord>174</xCoord>
<yCoord>317</yCoord>
</edgeMap>
<edgeMap>
<xCoord>173</xCoord>
<yCoord>318</yCoord>
</edgeMap>
<edgeMap>
<xCoord>172</xCoord>
<yCoord>317</yCoord>
</edgeMap>
</roi>
<roi>
<imageZposition>-54.5</imageZposition>
<imageSOP_UID>1.3.6.1.4.1.14519.5.2.1.6279.6001.268238363178758553395475471122</imageSOP_UID>
<inclusion>FALSE</inclusion>
<edgeMap>
<xCoord>181</xCoord>
<yCoord>309</yCoord>
</edgeMap>
<edgeMap>
<xCoord>182</xCoord>
<yCoord>308</yCoord>
</edgeMap>
<edgeMap>
<xCoord>183</xCoord>
<yCoord>309</yCoord>
</edgeMap>
<edgeMap>
<xCoord>182</xCoord>
<yCoord>310</yCoord>
</edgeMap>
<edgeMap>
<xCoord>181</xCoord>
<yCoord>309</yCoord>
</edgeMap>
</roi>
<roi>
<imageZposition>-53.25</imageZposition>
<imageSOP_UID>1.3.6.1.4.1.14519.5.2.1.6279.6001.220418540084733526215059107800</imageSOP_UID>
<inclusion>TRUE</inclusion>
<edgeMap>
<xCoord>173</xCoord>
<yCoord>334</yCoord>
</edgeMap>
<edgeMap>
<xCoord>174</xCoord>
<yCoord>333</yCoord>
</edgeMap>
<edgeMap>
<xCoord>175</xCoord>
<yCoord>333</yCoord>
</edgeMap>
<edgeMap>
<xCoord>176</xCoord>
<yCoord>332</yCoord>
</edgeMap>
<edgeMap>
<xCoord>177</xCoord>
<yCoord>331</yCoord>
</edgeMap>
<edgeMap>
<xCoord>178</xCoord>
<yCoord>330</yCoord>
</edgeMap>
<edgeMap>
<xCoord>179</xCoord>
<yCoord>329</yCoord>
</edgeMap>
<edgeMap>
<xCoord>180</xCoord>
<yCoord>329</yCoord>
</edgeMap>
<edgeMap>
<xCoord>181</xCoord>
<yCoord>328</yCoord>
</edgeMap>
<edgeMap>
<xCoord>181</xCoord>
<yCoord>327</yCoord>
</edgeMap>
<edgeMap>
<xCoord>182</xCoord>
<yCoord>326</yCoord>
</edgeMap>
<edgeMap>
<xCoord>183</xCoord>
<yCoord>326</yCoord>
</edgeMap>
<edgeMap>
<xCoord>184</xCoord>
<yCoord>325</yCoord>
</edgeMap>
<edgeMap>
<xCoord>185</xCoord>
<yCoord>325</yCoord>
</edgeMap>
<edgeMap>
<xCoord>185</xCoord>
<yCoord>324</yCoord>
</edgeMap>
<edgeMap>
<xCoord>186</xCoord>
<yCoord>323</yCoord>
</edgeMap>
<edgeMap>
<xCoord>186</xCoord>
<yCoord>322</yCoord>
</edgeMap>
<edgeMap>
<xCoord>185</xCoord>
<yCoord>321</yCoord>
</edgeMap>
<edgeMap>
<xCoord>185</xCoord>
<yCoord>320</yCoord>
</edgeMap>
<edgeMap>
<xCoord>186</xCoord>
<yCoord>319</yCoord>
</edgeMap>
<edgeMap>
<xCoord>185</xCoord>
<yCoord>318</yCoord>
</edgeMap>
<edgeMap>
<xCoord>185</xCoord>
<yCoord>317</yCoord>
</edgeMap>
<edgeMap>
<xCoord>185</xCoord>
<yCoord>316</yCoord>
</edgeMap>
<edgeMap>
<xCoord>185</xCoord>
<yCoord>315</yCoord>
</edgeMap>
<edgeMap>
<xCoord>185</xCoord>
<yCoord>314</yCoord>
</edgeMap>
<edgeMap>
<xCoord>186</xCoord>
<yCoord>313</yCoord>
</edgeMap>
<edgeMap>
<xCoord>187</xCoord>
<yCoord>312</yCoord>
</edgeMap>
<edgeMap>
<xCoord>188</xCoord>
<yCoord>312</yCoord>
</edgeMap>
<edgeMap>
<xCoord>188</xCoord>
<yCoord>311</yCoord>
</edgeMap>
<edgeMap>
<xCoord>189</xCoord>
<yCoord>310</yCoord>
</edgeMap>
<edgeMap>
<xCoord>188</xCoord>
<yCoord>309</yCoord>
</edgeMap>
<edgeMap>
<xCoord>188</xCoord>
<yCoord>308</yCoord>
</edgeMap>
<edgeMap>
<xCoord>187</xCoord>
<yCoord>307</yCoord>
</edgeMap>
<edgeMap>
<xCoord>187</xCoord>
<yCoord>306</yCoord>
</edgeMap>
<edgeMap>
<xCoord>186</xCoord>
<yCoord>305</yCoord>
</edgeMap>
<edgeMap>
<xCoord>185</xCoord>
<yCoord>304</yCoord>
</edgeMap>
<edgeMap>
<xCoord>184</xCoord>
<yCoord>303</yCoord>
</edgeMap>
<edgeMap>
<xCoord>183</xCoord>
<yCoord>302</yCoord>
</edgeMap>
<edgeMap>
<xCoord>183</xCoord>
<yCoord>301</yCoord>
</edgeMap>
<edgeMap>
<xCoord>182</xCoord>
<yCoord>300</yCoord>
</edgeMap>
<edgeMap>
<xCoord>181</xCoord>
<yCoord>299</yCoord>
</edgeMap>
<edgeMap>
<xCoord>180</xCoord>
<yCoord>299</yCoord>
</edgeMap>
<edgeMap>
<xCoord>179</xCoord>
<yCoord>298</yCoord>
</edgeMap>
<edgeMap>
<xCoord>178</xCoord>
<yCoord>298</yCoord>
</edgeMap>
<edgeMap>
<xCoord>177</xCoord>
<yCoord>297</yCoord>
</edgeMap>
<edgeMap>
<xCoord>176</xCoord>
<yCoord>297</yCoord>
</edgeMap>
<edgeMap>
<xCoord>175</xCoord>
<yCoord>296</yCoord>
</edgeMap>
<edgeMap>
<xCoord>174</xCoord>
<yCoord>296</yCoord>
</edgeMap>
<edgeMap>
<xCoord>173</xCoord>
<yCoord>295</yCoord>
</edgeMap>
<edgeMap>
<xCoord>172</xCoord>
<yCoord>294</yCoord>
</edgeMap>
<edgeMap>
<xCoord>171</xCoord>
<yCoord>293</yCoord>
</edgeMap>
<edgeMap>
<xCoord>170</xCoord>
<yCoord>292</yCoord>
</edgeMap>
<edgeMap>
<xCoord>169</xCoord>
<yCoord>291</yCoord>
</edgeMap>
<edgeMap>
<xCoord>168</xCoord>
<yCoord>291</yCoord>
</edgeMap>
<edgeMap>
<xCoord>167</xCoord>
<yCoord>290</yCoord>
</edgeMap>
<edgeMap>
<xCoord>166</xCoord>
<yCoord>289</yCoord>
</edgeMap>
<edgeMap>
<xCoord>165</xCoord>
<yCoord>288</yCoord>
</edgeMap>
<edgeMap>
<xCoord>164</xCoord>
<yCoord>287</yCoord>
</edgeMap>
<edgeMap>
<xCoord>163</xCoord>
<yCoord>287</yCoord>
</edgeMap>
<edgeMap>
<xCoord>162</xCoord>
<yCoord>286</yCoord>
</edgeMap>
<edgeMap>
<xCoord>161</xCoord>
<yCoord>285</yCoord>
</edgeMap>
<edgeMap>
<xCoord>160</xCoord>
<yCoord>284</yCoord>
</edgeMap>
<edgeMap>
<xCoord>159</xCoord>
<yCoord>284</yCoord>
</edgeMap>
<edgeMap>
<xCoord>158</xCoord>
<yCoord>283</yCoord>
</edgeMap>
<edgeMap>
<xCoord>157</xCoord>
<yCoord>284</yCoord>
</edgeMap>
<edgeMap>
<xCoord>156</xCoord>
<yCoord>284</yCoord>
</edgeMap>
<edgeMap>
<xCoord>156</xCoord>
<yCoord>285</yCoord>
</edgeMap>
<edgeMap>
<xCoord>155</xCoord>
<yCoord>286</yCoord>
</edgeMap>
<edgeMap>
<xCoord>155</xCoord>
<yCoord>287</yCoord>
</edgeMap>
<edgeMap>
<xCoord>156</xCoord>
<yCoord>288</yCoord>
</edgeMap>
<edgeMap>
<xCoord>156</xCoord>
<yCoord>289</yCoord>
</edgeMap>
<edgeMap>
<xCoord>157</xCoord>
<yCoord>290</yCoord>
</edgeMap>
<edgeMap>
<xCoord>158</xCoord>
<yCoord>290</yCoord>
</edgeMap>
<edgeMap>
<xCoord>159</xCoord>
<yCoord>291</yCoord>
</edgeMap>
<edgeMap>
<xCoord>160</xCoord>
<yCoord>292</yCoord>
</edgeMap>
<edgeMap>
<xCoord>161</xCoord>
<yCoord>293</yCoord>
</edgeMap>
<edgeMap>
<xCoord>161</xCoord>
<yCoord>294</yCoord>
</edgeMap>
<edgeMap>
<xCoord>162</xCoord>
<yCoord>295</yCoord>
</edgeMap>
<edgeMap>
<xCoord>163</xCoord>
<yCoord>296</yCoord>
</edgeMap>
<edgeMap>
<xCoord>164</xCoord>
<yCoord>297</yCoord>
</edgeMap>
<edgeMap>
<xCoord>165</xCoord>
<yCoord>297</yCoord>
</edgeMap>
<edgeMap>
<xCoord>166</xCoord>
<yCoord>298</yCoord>
</edgeMap>
<edgeMap>
<xCoord>167</xCoord>
<yCoord>299</yCoord>
</edgeMap>
<edgeMap>
<xCoord>168</xCoord>
<yCoord>300</yCoord>
</edgeMap>
<edgeMap>
<xCoord>167</xCoord>
<yCoord>301</yCoord>
</edgeMap>
<edgeMap>
<xCoord>167</xCoord>
<yCoord>302</yCoord>
</edgeMap>
<edgeMap>
<xCoord>167</xCoord>
<yCoord>303</yCoord>
</edgeMap>
<edgeMap>
<xCoord>166</xCoord>
<yCoord>304</yCoord>
</edgeMap>
<edgeMap>
<xCoord>165</xCoord>
<yCoord>305</yCoord>
</edgeMap>
<edgeMap>
<xCoord>164</xCoord>
<yCoord>306</yCoord>
</edgeMap>
<edgeMap>
<xCoord>163</xCoord>
<yCoord>306</yCoord>
</edgeMap>
<edgeMap>
<xCoord>162</xCoord>
<yCoord>307</yCoord>
</edgeMap>
<edgeMap>
<xCoord>161</xCoord>
<yCoord>307</yCoord>
</edgeMap>
<edgeMap>
<xCoord>161</xCoord>
<yCoord>308</yCoord>
</edgeMap>
<edgeMap>
<xCoord>160</xCoord>
<yCoord>309</yCoord>
</edgeMap>
<edgeMap>
<xCoord>160</xCoord>
<yCoord>310</yCoord>
</edgeMap>
<edgeMap>
<xCoord>161</xCoord>
<yCoord>311</yCoord>
</edgeMap>
<edgeMap>
<xCoord>161</xCoord>
<yCoord>312</yCoord>
</edgeMap>
<edgeMap>
<xCoord>161</xCoord>
<yCoord>313</yCoord>
</edgeMap>
<edgeMap>
<xCoord>161</xCoord>
<yCoord>314</yCoord>
</edgeMap>
<edgeMap>
<xCoord>161</xCoord>
<yCoord>315</yCoord>
</edgeMap>
<edgeMap>
<xCoord>161</xCoord>
<yCoord>316</yCoord>
</edgeMap>
<edgeMap>
<xCoord>162</xCoord>
<yCoord>317</yCoord>
</edgeMap>
<edgeMap>
<xCoord>162</xCoord>
<yCoord>318</yCoord>
</edgeMap>
<edgeMap>
<xCoord>163</xCoord>
<yCoord>319</yCoord>
</edgeMap>
<edgeMap>
<xCoord>164</xCoord>
<yCoord>320</yCoord>
</edgeMap>
<edgeMap>
<xCoord>165</xCoord>
<yCoord>321</yCoord>
</edgeMap>
<edgeMap>
<xCoord>165</xCoord>
<yCoord>322</yCoord>
</edgeMap>
<edgeMap>
<xCoord>166</xCoord>
<yCoord>323</yCoord>
</edgeMap>
<edgeMap>
<xCoord>166</xCoord>
<yCoord>324</yCoord>
</edgeMap>
<edgeMap>
<xCoord>167</xCoord>
<yCoord>325</yCoord>
</edgeMap>
<edgeMap>
<xCoord>167</xCoord>
<yCoord>326</yCoord>
</edgeMap>
<edgeMap>
<xCoord>167</xCoord>
<yCoord>327</yCoord>
</edgeMap>
<edgeMap>
<xCoord>167</xCoord>
<yCoord>328</yCoord>
</edgeMap>
<edgeMap>
<xCoord>167</xCoord>
<yCoord>329</yCoord>
</edgeMap>
<edgeMap>
<xCoord>168</xCoord>
<yCoord>330</yCoord>
</edgeMap>
<edgeMap>
<xCoord>168</xCoord>
<yCoord>331</yCoord>
</edgeMap>
<edgeMap>
<xCoord>169</xCoord>
<yCoord>331</yCoord>
</edgeMap>
<edgeMap>
<xCoord>170</xCoord>
<yCoord>332</yCoord>
</edgeMap>
<edgeMap>
<xCoord>171</xCoord>
<yCoord>333</yCoord>
</edgeMap>
<edgeMap>
<xCoord>172</xCoord>
<yCoord>333</yCoord>
</edgeMap>
<edgeMap>
<xCoord>173</xCoord>
<yCoord>334</yCoord>
</edgeMap>
</roi>
<roi>
<imageZposition>-53.25</imageZposition>
<imageSOP_UID>1.3.6.1.4.1.14519.5.2.1.6279.6001.220418540084733526215059107800</imageSOP_UID>
<inclusion>TRUE</inclusion>
<edgeMap>
<xCoord>210</xCoord>
<yCoord>323</yCoord>
</edgeMap>
<edgeMap>
<xCoord>211</xCoord>
<yCoord>322</yCoord>
</edgeMap>
<edgeMap>
<xCoord>212</xCoord>
<yCoord>322</yCoord>
</edgeMap>
<edgeMap>
<xCoord>213</xCoord>
<yCoord>322</yCoord>
</edgeMap>
<edgeMap>
<xCoord>214</xCoord>
<yCoord>321</yCoord>
</edgeMap>
<edgeMap>
<xCoord>215</xCoord>
<yCoord>321</yCoord>
</edgeMap>
<edgeMap>
<xCoord>216</xCoord>
<yCoord>320</yCoord>
</edgeMap>
<edgeMap>
<xCoord>217</xCoord>
<yCoord>319</yCoord>
</edgeMap>
<edgeMap>
<xCoord>217</xCoord>
<yCoord>318</yCoord>
</edgeMap>
<edgeMap>
<xCoord>218</xCoord>
<yCoord>317</yCoord>
</edgeMap>
<edgeMap>
<xCoord>219</xCoord>
<yCoord>316</yCoord>
</edgeMap>
<edgeMap>
<xCoord>220</xCoord>
<yCoord>315</yCoord>
</edgeMap>
<edgeMap>
<xCoord>220</xCoord>
<yCoord>314</yCoord>
</edgeMap>
<edgeMap>
<xCoord>221</xCoord>
<yCoord>313</yCoord>
</edgeMap>
<edgeMap>
<xCoord>221</xCoord>
<yCoord>312</yCoord>
</edgeMap>
<edgeMap>
<xCoord>222</xCoord>
<yCoord>311</yCoord>
</edgeMap>
<edgeMap>
<xCoord>222</xCoord>
<yCoord>310</yCoord>
</edgeMap>
<edgeMap>
<xCoord>222</xCoord>
<yCoord>309</yCoord>
</edgeMap>
<edgeMap>
<xCoord>221</xCoord>
<yCoord>308</yCoord>
</edgeMap>
<edgeMap>
<xCoord>221</xCoord>
<yCoord>307</yCoord>
</edgeMap>
<edgeMap>
<xCoord>220</xCoord>
<yCoord>307</yCoord>
</edgeMap>
<edgeMap>
<xCoord>219</xCoord>
<yCoord>306</yCoord>
</edgeMap>
<edgeMap>
<xCoord>218</xCoord>
<yCoord>306</yCoord>
</edgeMap>
<edgeMap>
<xCoord>217</xCoord>
<yCoord>307</yCoord>
</edgeMap>
<edgeMap>
<xCoord>216</xCoord>
<yCoord>307</yCoord>
</edgeMap>
<edgeMap>
<xCoord>215</xCoord>
<yCoord>308</yCoord>
</edgeMap>
<edgeMap>
<xCoord>215</xCoord>
<yCoord>309</yCoord>
</edgeMap>
<edgeMap>
<xCoord>214</xCoord>
<yCoord>310</yCoord>
</edgeMap>
<edgeMap>
<xCoord>215</xCoord>
<yCoord>311</yCoord>
</edgeMap>
<edgeMap>
<xCoord>215</xCoord>
<yCoord>312</yCoord>
</edgeMap>
<edgeMap>
<xCoord>214</xCoord>
<yCoord>313</yCoord>
</edgeMap>
<edgeMap>
<xCoord>213</xCoord>
<yCoord>314</yCoord>
</edgeMap>
<edgeMap>
<xCoord>213</xCoord>
<yCoord>315</yCoord>
</edgeMap>
<edgeMap>
<xCoord>212</xCoord>
<yCoord>316</yCoord>
</edgeMap>
<edgeMap>
<xCoord>211</xCoord>
<yCoord>316</yCoord>
</edgeMap>
<edgeMap>
<xCoord>210</xCoord>
<yCoord>316</yCoord>
</edgeMap>
<edgeMap>
<xCoord>209</xCoord>
<yCoord>316</yCoord>
</edgeMap>
<edgeMap>
<xCoord>208</xCoord>
<yCoord>316</yCoord>
</edgeMap>
<edgeMap>
<xCoord>207</xCoord>
<yCoord>316</yCoord>
</edgeMap>
<edgeMap>
<xCoord>206</xCoord>
<yCoord>316</yCoord>
</edgeMap>
<edgeMap>
<xCoord>205</xCoord>
<yCoord>316</yCoord>
</edgeMap>
<edgeMap>
<xCoord>204</xCoord>
<yCoord>316</yCoord>
</edgeMap>
<edgeMap>
<xCoord>203</xCoord>
<yCoord>315</yCoord>
</edgeMap>
<edgeMap>
<xCoord>202</xCoord>
<yCoord>315</yCoord>
</edgeMap>
<edgeMap>
<xCoord>201</xCoord>
<yCoord>315</yCoord>
</edgeMap>
<edgeMap>
<xCoord>200</xCoord>
<yCoord>314</yCoord>
</edgeMap>
<edgeMap>
<xCoord>199</xCoord>
<yCoord>314</yCoord>
</edgeMap>
<edgeMap>
<xCoord>198</xCoord>
<yCoord>314</yCoord>
</edgeMap>
<edgeMap>
<xCoord>197</xCoord>
<yCoord>314</yCoord>
</edgeMap>
<edgeMap>
<xCoord>196</xCoord>
<yCoord>314</yCoord>
</edgeMap>
<edgeMap>
<xCoord>195</xCoord>
<yCoord>313</yCoord>
</edgeMap>
<edgeMap>
<xCoord>194</xCoord>
<yCoord>313</yCoord>
</edgeMap>
<edgeMap>
<xCoord>193</xCoord>
<yCoord>314</yCoord>
</edgeMap>
<edgeMap>
<xCoord>192</xCoord>
<yCoord>314</yCoord>
</edgeMap>
<edgeMap>
<xCoord>192</xCoord>
<yCoord>315</yCoord>
</edgeMap>
<edgeMap>
<xCoord>191</xCoord>
<yCoord>316</yCoord>
</edgeMap>
<edgeMap>
<xCoord>192</xCoord>
<yCoord>317</yCoord>
</edgeMap>
<edgeMap>
<xCoord>192</xCoord>
<yCoord>318</yCoord>
</edgeMap>
<edgeMap>
<xCoord>193</xCoord>
<yCoord>319</yCoord>
</edgeMap>
<edgeMap>
<xCoord>194</xCoord>
<yCoord>319</yCoord>
</edgeMap>
<edgeMap>
<xCoord>195</xCoord>
<yCoord>320</yCoord>
</edgeMap>
<edgeMap>
<xCoord>196</xCoord>
<yCoord>320</yCoord>
</edgeMap>
<edgeMap>
<xCoord>197</xCoord>
<yCoord>320</yCoord>
</edgeMap>
<edgeMap>
<xCoord>198</xCoord>
<yCoord>320</yCoord>
</edgeMap>
<edgeMap>
<xCoord>199</xCoord>
<yCoord>320</yCoord>
</edgeMap>
<edgeMap>
<xCoord>200</xCoord>
<yCoord>320</yCoord>
</edgeMap>
<edgeMap>
<xCoord>201</xCoord>
<yCoord>321</yCoord>
</edgeMap>
<edgeMap>
<xCoord>202</xCoord>
<yCoord>321</yCoord>
</edgeMap>
<edgeMap>
<xCoord>203</xCoord>
<yCoord>322</yCoord>
</edgeMap>
<edgeMap>
<xCoord>204</xCoord>
<yCoord>322</yCoord>
</edgeMap>
<edgeMap>
<xCoord>205</xCoord>
<yCoord>322</yCoord>
</edgeMap>
<edgeMap>
<xCoord>206</xCoord>
<yCoord>322</yCoord>
</edgeMap>
<edgeMap>
<xCoord>207</xCoord>
<yCoord>323</yCoord>
</edgeMap>
<edgeMap>
<xCoord>208</xCoord>
<yCoord>322</yCoord>
</edgeMap>
<edgeMap>
<xCoord>209</xCoord>
<yCoord>322</yCoord>
</edgeMap>
<edgeMap>
<xCoord>210</xCoord>
<yCoord>323</yCoord>
</edgeMap>
</roi>
<roi>
<imageZposition>-52.0</imageZposition>
<imageSOP_UID>1.3.6.1.4.1.14519.5.2.1.6279.6001.204172914005257364918519297283</imageSOP_UID>
<inclusion>TRUE</inclusion>
<edgeMap>
<xCoord>177</xCoord>
<yCoord>330</yCoord>
</edgeMap>
<edgeMap>
<xCoord>178</xCoord>
<yCoord>329</yCoord>
</edgeMap>
<edgeMap>
<xCoord>179</xCoord>
<yCoord>329</yCoord>
</edgeMap>
<edgeMap>
<xCoord>180</xCoord>
<yCoord>328</yCoord>
</edgeMap>
<edgeMap>
<xCoord>181</xCoord>
<yCoord>328</yCoord>
</edgeMap>
<edgeMap>
<xCoord>181</xCoord>
<yCoord>327</yCoord>
</edgeMap>
<edgeMap>
<xCoord>182</xCoord>
<yCoord>326</yCoord>
</edgeMap>
<edgeMap>
<xCoord>182</xCoord>
<yCoord>325</yCoord>
</edgeMap>
<edgeMap>
<xCoord>183</xCoord>
<yCoord>324</yCoord>
</edgeMap>
<edgeMap>
<xCoord>183</xCoord>
<yCoord>323</yCoord>
</edgeMap>
<edgeMap>
<xCoord>184</xCoord>
<yCoord>322</yCoord>
</edgeMap>
<edgeMap>
<xCoord>184</xCoord>
<yCoord>321</yCoord>
</edgeMap>
<edgeMap>
<xCoord>185</xCoord>
<yCoord>320</yCoord>
</edgeMap>
<edgeMap>
<xCoord>185</xCoord>
<yCoord>319</yCoord>
</edgeMap>
<edgeMap>
<xCoord>186</xCoord>
<yCoord>318</yCoord>
</edgeMap>
<edgeMap>
<xCoord>186</xCoord>
<yCoord>317</yCoord>
</edgeMap>
<edgeMap>
<xCoord>186</xCoord>
<yCoord>316</yCoord>
</edgeMap>
<edgeMap>
<xCoord>187</xCoord>
<yCoord>315</yCoord>
</edgeMap>
<edgeMap>
<xCoord>187</xCoord>
<yCoord>314</yCoord>
</edgeMap>
<edgeMap>
<xCoord>187</xCoord>
<yCoord>313</yCoord>
</edgeMap>
<edgeMap>
<xCoord>188</xCoord>
<yCoord>312</yCoord>
</edgeMap>
<edgeMap>
<xCoord>188</xCoord>
<yCoord>311</yCoord>
</edgeMap>
<edgeMap>
<xCoord>188</xCoord>
<yCoord>310</yCoord>
</edgeMap>
<edgeMap>
<xCoord>188</xCoord>
<yCoord>309</yCoord>
</edgeMap>
<edgeMap>
<xCoord>188</xCoord>
<yCoord>308</yCoord>
</edgeMap>
<edgeMap>
<xCoord>188</xCoord>
<yCoord>307</yCoord>
</edgeMap>
<edgeMap>
<xCoord>189</xCoord>
<yCoord>306</yCoord>
</edgeMap>
<edgeMap>
<xCoord>188</xCoord>
<yCoord>305</yCoord>
</edgeMap>
<edgeMap>
<xCoord>188</xCoord>
<yCoord>304</yCoord>
</edgeMap>
<edgeMap>
<xCoord>187</xCoord>
<yCoord>303</yCoord>
</edgeMap>
<edgeMap>
<xCoord>186</xCoord>
<yCoord>303</yCoord>
</edgeMap>
<edgeMap>
<xCoord>185</xCoord>
<yCoord>302</yCoord>
</edgeMap>
<edgeMap>
<xCoord>184</xCoord>
<yCoord>303</yCoord>
</edgeMap>
<edgeMap>
<xCoord>183</xCoord>
<yCoord>303</yCoord>
</edgeMap>
<edgeMap>
<xCoord>182</xCoord>
<yCoord>304</yCoord>
</edgeMap>
<edgeMap>
<xCoord>181</xCoord>
<yCoord>303</yCoord>
</edgeMap>
<edgeMap>
<xCoord>181</xCoord>
<yCoord>302</yCoord>
</edgeMap>
<edgeMap>
<xCoord>181</xCoord>
<yCoord>301</yCoord>
</edgeMap>
<edgeMap>
<xCoord>180</xCoord>
<yCoord>300</yCoord>
</edgeMap>
<edgeMap>
<xCoord>180</xCoord>
<yCoord>299</yCoord>
</edgeMap>
<edgeMap>
<xCoord>179</xCoord>
<yCoord>298</yCoord>
</edgeMap>
<edgeMap>
<xCoord>178</xCoord>
<yCoord>297</yCoord>
</edgeMap>
<edgeMap>
<xCoord>177</xCoord>
<yCoord>296</yCoord>
</edgeMap>
<edgeMap>
<xCoord>177</xCoord>
<yCoord>295</yCoord>
</edgeMap>
<edgeMap>
<xCoord>176</xCoord>
<yCoord>295</yCoord>
</edgeMap>
<edgeMap>
<xCoord>175</xCoord>
<yCoord>294</yCoord>
</edgeMap>
<edgeMap>
<xCoord>174</xCoord>
<yCoord>294</yCoord>
</edgeMap>
<edgeMap>
<xCoord>173</xCoord>
<yCoord>294</yCoord>
</edgeMap>
<edgeMap>
<xCoord>172</xCoord>
<yCoord>294</yCoord>
</edgeMap>
<edgeMap>
<xCoord>171</xCoord>
<yCoord>293</yCoord>
</edgeMap>
<edgeMap>
<xCoord>170</xCoord>
<yCoord>293</yCoord>
</edgeMap>
<edgeMap>
<xCoord>169</xCoord>
<yCoord>292</yCoord>
</edgeMap>
<edgeMap>
<xCoord>168</xCoord>
<yCoord>291</yCoord>
</edgeMap>
<edgeMap>
<xCoord>168</xCoord>
<yCoord>290</yCoord>
</edgeMap>
<edgeMap>
<xCoord>167</xCoord>
<yCoord>289</yCoord>
</edgeMap>
<edgeMap>
<xCoord>166</xCoord>
<yCoord>288</yCoord>
</edgeMap>
<edgeMap>
<xCoord>165</xCoord>
<yCoord>287</yCoord>
</edgeMap>
<edgeMap>
<xCoord>164</xCoord>
<yCoord>286</yCoord>
</edgeMap>
<edgeMap>
<xCoord>163</xCoord>
<yCoord>285</yCoord>
</edgeMap>
<edgeMap>
<xCoord>162</xCoord>
<yCoord>284</yCoord>
</edgeMap>
<edgeMap>
<xCoord>161</xCoord>
<yCoord>283</yCoord>
</edgeMap>
<edgeMap>
<xCoord>160</xCoord>
<yCoord>283</yCoord>
</edgeMap>
<edgeMap>
<xCoord>159</xCoord>
<yCoord>282</yCoord>
</edgeMap>
<edgeMap>
<xCoord>158</xCoord>
<yCoord>281</yCoord>
</edgeMap>
<edgeMap>
<xCoord>157</xCoord>
<yCoord>281</yCoord>
</edgeMap>
<edgeMap>
<xCoord>156</xCoord>
<yCoord>280</yCoord>
</edgeMap>
<edgeMap>
<xCoord>155</xCoord>
<yCoord>281</yCoord>
</edgeMap>
<edgeMap>
<xCoord>154</xCoord>
<yCoord>281</yCoord>
</edgeMap>
<edgeMap>
<xCoord>154</xCoord>
<yCoord>282</yCoord>
</edgeMap>
<edgeMap>
<xCoord>153</xCoord>
<yCoord>283</yCoord>
</edgeMap>
<edgeMap>
<xCoord>153</xCoord>
<yCoord>284</yCoord>
</edgeMap>
<edgeMap>
<xCoord>153</xCoord>
<yCoord>285</yCoord>
</edgeMap>
<edgeMap>
<xCoord>153</xCoord>
<yCoord>286</yCoord>
</edgeMap>
<edgeMap>
<xCoord>154</xCoord>
<yCoord>287</yCoord>
</edgeMap>
<edgeMap>
<xCoord>154</xCoord>
<yCoord>288</yCoord>
</edgeMap>
<edgeMap>
<xCoord>154</xCoord>
<yCoord>289</yCoord>
</edgeMap>
<edgeMap>
<xCoord>154</xCoord>
<yCoord>290</yCoord>
</edgeMap>
<edgeMap>
<xCoord>154</xCoord>
<yCoord>291</yCoord>
</edgeMap>
<edgeMap>
<xCoord>155</xCoord>
<yCoord>292</yCoord>
</edgeMap>
<edgeMap>
<xCoord>155</xCoord>
<yCoord>293</yCoord>
</edgeMap>
<edgeMap>
<xCoord>156</xCoord>
<yCoord>294</yCoord>
</edgeMap>
<edgeMap>
<xCoord>157</xCoord>
<yCoord>295</yCoord>
</edgeMap>
<edgeMap>
<xCoord>158</xCoord>
<yCoord>295</yCoord>
</edgeMap>
<edgeMap>
<xCoord>159</xCoord>
<yCoord>296</yCoord>
</edgeMap>
<edgeMap>
<xCoord>160</xCoord>
<yCoord>296</yCoord>
</edgeMap>
<edgeMap>
<xCoord>161</xCoord>
<yCoord>296</yCoord>
</edgeMap>
<edgeMap>
<xCoord>162</xCoord>
<yCoord>296</yCoord>
</edgeMap>
<edgeMap>
<xCoord>163</xCoord>
<yCoord>295</yCoord>
</edgeMap>
<edgeMap>
<xCoord>164</xCoord>
<yCoord>295</yCoord>
</edgeMap>
<edgeMap>
<xCoord>165</xCoord>
<yCoord>296</yCoord>
</edgeMap>
<edgeMap>
<xCoord>166</xCoord>
<yCoord>297</yCoord>
</edgeMap>
<edgeMap>
<xCoord>167</xCoord>
<yCoord>297</yCoord>
</edgeMap>
<edgeMap>
<xCoord>168</xCoord>
<yCoord>298</yCoord>
</edgeMap>
<edgeMap>
<xCoord>169</xCoord>
<yCoord>299</yCoord>
</edgeMap>
<edgeMap>
<xCoord>169</xCoord>
<yCoord>300</yCoord>
</edgeMap>
<edgeMap>
<xCoord>170</xCoord>
<yCoord>300</yCoord>
</edgeMap>
<edgeMap>
<xCoord>171</xCoord>
<yCoord>301</yCoord>
</edgeMap>
<edgeMap>
<xCoord>172</xCoord>
<yCoord>301</yCoord>
</edgeMap>
<edgeMap>
<xCoord>173</xCoord>
<yCoord>301</yCoord>
</edgeMap>
<edgeMap>
<xCoord>174</xCoord>
<yCoord>301</yCoord>
</edgeMap>
<edgeMap>
<xCoord>175</xCoord>
<yCoord>302</yCoord>
</edgeMap>
<edgeMap>
<xCoord>174</xCoord>
<yCoord>303</yCoord>
</edgeMap>
<edgeMap>
<xCoord>173</xCoord>
<yCoord>303</yCoord>
</edgeMap>
<edgeMap>
<xCoord>172</xCoord>
<yCoord>303</yCoord>
</edgeMap>
<edgeMap>
<xCoord>171</xCoord>
<yCoord>303</yCoord>
</edgeMap>
<edgeMap>
<xCoord>170</xCoord>
<yCoord>303</yCoord>
</edgeMap>
<edgeMap>
<xCoord>169</xCoord>
<yCoord>303</yCoord>
</edgeMap>
<edgeMap>
<xCoord>168</xCoord>
<yCoord>303</yCoord>
</edgeMap>
<edgeMap>
<xCoord>167</xCoord>
<yCoord>304</yCoord>
</edgeMap>
<edgeMap>
<xCoord>166</xCoord>
<yCoord>304</yCoord>
</edgeMap>
<edgeMap>
<xCoord>165</xCoord>
<yCoord>305</yCoord>
</edgeMap>
<edgeMap>
<xCoord>164</xCoord>
<yCoord>305</yCoord>
</edgeMap>
<edgeMap>
<xCoord>163</xCoord>
<yCoord>306</yCoord>
</edgeMap>
<edgeMap>
<xCoord>162</xCoord>
<yCoord>307</yCoord>
</edgeMap>
<edgeMap>
<xCoord>162</xCoord>
<yCoord>308</yCoord>
</edgeMap>
<edgeMap>
<xCoord>161</xCoord>
<yCoord>309</yCoord>
</edgeMap>
<edgeMap>
<xCoord>161</xCoord>
<yCoord>310</yCoord>
</edgeMap>
<edgeMap>
<xCoord>161</xCoord>
<yCoord>311</yCoord>
</edgeMap>
<edgeMap>
<xCoord>162</xCoord>
<yCoord>312</yCoord>
</edgeMap>
<edgeMap>
<xCoord>162</xCoord>
<yCoord>313</yCoord>
</edgeMap>
<edgeMap>
<xCoord>163</xCoord>
<yCoord>314</yCoord>
</edgeMap>
<edgeMap>
<xCoord>164</xCoord>
<yCoord>315</yCoord>
</edgeMap>
<edgeMap>
<xCoord>165</xCoord>
<yCoord>316</yCoord>
</edgeMap>
<edgeMap>
<xCoord>165</xCoord>
<yCoord>317</yCoord>
</edgeMap>
<edgeMap>
<xCoord>166</xCoord>
<yCoord>318</yCoord>
</edgeMap>
<edgeMap>
<xCoord>166</xCoord>
<yCoord>319</yCoord>
</edgeMap>
<edgeMap>
<xCoord>167</xCoord>
<yCoord>320</yCoord>
</edgeMap>
<edgeMap>
<xCoord>167</xCoord>
<yCoord>321</yCoord>
</edgeMap>
<edgeMap>
<xCoord>167</xCoord>
<yCoord>322</yCoord>
</edgeMap>
<edgeMap>
<xCoord>167</xCoord>
<yCoord>323</yCoord>
</edgeMap>
<edgeMap>
<xCoord>167</xCoord>
<yCoord>324</yCoord>
</edgeMap>
<edgeMap>
<xCoord>167</xCoord>
<yCoord>325</yCoord>
</edgeMap>
<edgeMap>
<xCoord>168</xCoord>
<yCoord>326</yCoord>
</edgeMap>
<edgeMap>
<xCoord>168</xCoord>
<yCoord>327</yCoord>
</edgeMap>
<edgeMap>
<xCoord>169</xCoord>
<yCoord>328</yCoord>
</edgeMap>
<edgeMap>
<xCoord>170</xCoord>
<yCoord>329</yCoord>
</edgeMap>
<edgeMap>
<xCoord>171</xCoord>
<yCoord>329</yCoord>
</edgeMap>
<edgeMap>
<xCoord>172</xCoord>
<yCoord>330</yCoord>
</edgeMap>
<edgeMap>
<xCoord>173</xCoord>
<yCoord>330</yCoord>
</edgeMap>
<edgeMap>
<xCoord>174</xCoord>
<yCoord>330</yCoord>
</edgeMap>
<edgeMap>
<xCoord>175</xCoord>
<yCoord>330</yCoord>
</edgeMap>
<edgeMap>
<xCoord>176</xCoord>
<yCoord>330</yCoord>
</edgeMap>
<edgeMap>
<xCoord>177</xCoord>
<yCoord>330</yCoord>
</edgeMap>
</roi>
<roi>
<imageZposition>-50.75</imageZposition>
<imageSOP_UID>1.3.6.1.4.1.14519.5.2.1.6279.6001.442417890689053185236337808783</imageSOP_UID>
<inclusion>TRUE</inclusion>
<edgeMap>
<xCoord>178</xCoord>
<yCoord>340</yCoord>
</edgeMap>
<edgeMap>
<xCoord>179</xCoord>
<yCoord>339</yCoord>
</edgeMap>
<edgeMap>
<xCoord>180</xCoord>
<yCoord>339</yCoord>
</edgeMap>
<edgeMap>
<xCoord>180</xCoord>
<yCoord>338</yCoord>
</edgeMap>
<edgeMap>
<xCoord>181</xCoord>
<yCoord>337</yCoord>
</edgeMap>
<edgeMap>
<xCoord>181</xCoord>
<yCoord>336</yCoord>
</edgeMap>
<edgeMap>
<xCoord>182</xCoord>
<yCoord>335</yCoord>
</edgeMap>
<edgeMap>
<xCoord>181</xCoord>
<yCoord>334</yCoord>
</edgeMap>
<edgeMap>
<xCoord>181</xCoord>
<yCoord>333</yCoord>
</edgeMap>
<edgeMap>
<xCoord>181</xCoord>
<yCoord>332</yCoord>
</edgeMap>
<edgeMap>
<xCoord>181</xCoord>
<yCoord>331</yCoord>
</edgeMap>
<edgeMap>
<xCoord>181</xCoord>
<yCoord>330</yCoord>
</edgeMap>
<edgeMap>
<xCoord>181</xCoord>
<yCoord>329</yCoord>
</edgeMap>
<edgeMap>
<xCoord>181</xCoord>
<yCoord>328</yCoord>
</edgeMap>
<edgeMap>
<xCoord>181</xCoord>
<yCoord>327</yCoord>
</edgeMap>
<edgeMap>
<xCoord>181</xCoord>
<yCoord>326</yCoord>
</edgeMap>
<edgeMap>
<xCoord>182</xCoord>
<yCoord>325</yCoord>
</edgeMap>
<edgeMap>
<xCoord>183</xCoord>
<yCoord>324</yCoord>
</edgeMap>
<edgeMap>
<xCoord>184</xCoord>
<yCoord>324</yCoord>
</edgeMap>
<edgeMap>
<xCoord>185</xCoord>
<yCoord>323</yCoord>
</edgeMap>
<edgeMap>
<xCoord>186</xCoord>
<yCoord>324</yCoord>
</edgeMap>
<edgeMap>
<xCoord>187</xCoord>
<yCoord>323</yCoord>
</edgeMap>
<edgeMap>
<xCoord>188</xCoord>
<yCoord>323</yCoord>
</edgeMap>
<edgeMap>
<xCoord>189</xCoord>
<yCoord>322</yCoord>
</edgeMap>
<edgeMap>
<xCoord>190</xCoord>
<yCoord>323</yCoord>
</edgeMap>
<edgeMap>
<xCoord>191</xCoord>
<yCoord>322</yCoord>
</edgeMap>
<edgeMap>
<xCoord>192</xCoord>
<yCoord>322</yCoord>
</edgeMap>
<edgeMap>
<xCoord>193</xCoord>
<yCoord>322</yCoord>
</edgeMap>
<edgeMap>
<xCoord>194</xCoord>
<yCoord>322</yCoord>
</edgeMap>
<edgeMap>
<xCoord>195</xCoord>
<yCoord>323</yCoord>
</edgeMap>
<edgeMap>
<xCoord>196</xCoord>
<yCoord>322</yCoord>
</edgeMap>
<edgeMap>
<xCoord>197</xCoord>
<yCoord>322</yCoord>
</edgeMap>
<edgeMap>
<xCoord>198</xCoord>
<yCoord>322</yCoord>
</edgeMap>
<edgeMap>
<xCoord>199</xCoord>
<yCoord>322</yCoord>
</edgeMap>
<edgeMap>
<xCoord>200</xCoord>
<yCoord>322</yCoord>
</edgeMap>
<edgeMap>
<xCoord>201</xCoord>
<yCoord>322</yCoord>
</edgeMap>
<edgeMap>
<xCoord>202</xCoord>
<yCoord>322</yCoord>
</edgeMap>
<edgeMap>
<xCoord>203</xCoord>
<yCoord>322</yCoord>
</edgeMap>
<edgeMap>
<xCoord>204</xCoord>
<yCoord>322</yCoord>
</edgeMap>
<edgeMap>
<xCoord>205</xCoord>
<yCoord>323</yCoord>
</edgeMap>
<edgeMap>
<xCoord>205</xCoord>
<yCoord>324</yCoord>
</edgeMap>
<edgeMap>
<xCoord>204</xCoord>
<yCoord>325</yCoord>
</edgeMap>
<edgeMap>
<xCoord>204</xCoord>
<yCoord>326</yCoord>
</edgeMap>
<edgeMap>
<xCoord>205</xCoord>
<yCoord>327</yCoord>
</edgeMap>
<edgeMap>
<xCoord>205</xCoord>
<yCoord>328</yCoord>
</edgeMap>
<edgeMap>
<xCoord>206</xCoord>
<yCoord>328</yCoord>
</edgeMap>
<edgeMap>
<xCoord>207</xCoord>
<yCoord>329</yCoord>
</edgeMap>
<edgeMap>
<xCoord>208</xCoord>
<yCoord>329</yCoord>
</edgeMap>
<edgeMap>
<xCoord>209</xCoord>
<yCoord>328</yCoord>
</edgeMap>
<edgeMap>
<xCoord>210</xCoord>
<yCoord>328</yCoord>
</edgeMap>
<edgeMap>
<xCoord>210</xCoord>
<yCoord>327</yCoord>
</edgeMap>
<edgeMap>
<xCoord>211</xCoord>
<yCoord>326</yCoord>
</edgeMap>
<edgeMap>
<xCoord>210</xCoord>
<yCoord>325</yCoord>
</edgeMap>
<edgeMap>
<xCoord>211</xCoord>
<yCoord>324</yCoord>
</edgeMap>
<edgeMap>
<xCoord>211</xCoord>
<yCoord>323</yCoord>
</edgeMap>
<edgeMap>
<xCoord>212</xCoord>
<yCoord>322</yCoord>
</edgeMap>
<edgeMap>
<xCoord>212</xCoord>
<yCoord>321</yCoord>
</edgeMap>
<edgeMap>
<xCoord>211</xCoord>
<yCoord>320</yCoord>
</edgeMap>
<edgeMap>
<xCoord>211</xCoord>
<yCoord>319</yCoord>
</edgeMap>
<edgeMap>
<xCoord>211</xCoord>
<yCoord>318</yCoord>
</edgeMap>
<edgeMap>
<xCoord>212</xCoord>
<yCoord>317</yCoord>
</edgeMap>
<edgeMap>
<xCoord>212</xCoord>
<yCoord>316</yCoord>
</edgeMap>
<edgeMap>
<xCoord>212</xCoord>
<yCoord>315</yCoord>
</edgeMap>
<edgeMap>
<xCoord>213</xCoord>
<yCoord>314</yCoord>
</edgeMap>
<edgeMap>
<xCoord>213</xCoord>
<yCoord>313</yCoord>
</edgeMap>
<edgeMap>
<xCoord>214</xCoord>
<yCoord>312</yCoord>
</edgeMap>
<edgeMap>
<xCoord>214</xCoord>
<yCoord>311</yCoord>
</edgeMap>
<edgeMap>
<xCoord>215</xCoord>
<yCoord>310</yCoord>
</edgeMap>
<edgeMap>
<xCoord>216</xCoord>
<yCoord>310</yCoord>
</edgeMap>
<edgeMap>
<xCoord>216</xCoord>
<yCoord>309</yCoord>
</edgeMap>
<edgeMap>
<xCoord>217</xCoord>
<yCoord>308</yCoord>
</edgeMap>
<edgeMap>
<xCoord>216</xCoord>
<yCoord>307</yCoord>
</edgeMap>
<edgeMap>
<xCoord>216</xCoord>
<yCoord>306</yCoord>
</edgeMap>
<edgeMap>
<xCoord>215</xCoord>
<yCoord>305</yCoord>
</edgeMap>
<edgeMap>
<xCoord>214</xCoord>
<yCoord>305</yCoord>
</edgeMap>
<edgeMap>
<xCoord>213</xCoord>
<yCoord>304</yCoord>
</edgeMap>
<edgeMap>
<xCoord>212</xCoord>
<yCoord>305</yCoord>
</edgeMap>
<edgeMap>
<xCoord>211</xCoord>
<yCoord>305</yCoord>
</edgeMap>
<edgeMap>
<xCoord>210</xCoord>
<yCoord>306</yCoord>
</edgeMap>
<edgeMap>
<xCoord>209</xCoord>
<yCoord>306</yCoord>
</edgeMap>
<edgeMap>
<xCoord>208</xCoord>
<yCoord>307</yCoord>
</edgeMap>
<edgeMap>
<xCoord>208</xCoord>
<yCoord>308</yCoord>
</edgeMap>
<edgeMap>
<xCoord>207</xCoord>
<yCoord>309</yCoord>
</edgeMap>
<edgeMap>
<xCoord>206</xCoord>
<yCoord>310</yCoord>
</edgeMap>
<edgeMap>
<xCoord>206</xCoord>
<yCoord>311</yCoord>
</edgeMap>
<edgeMap>
<xCoord>205</xCoord>
<yCoord>312</yCoord>
</edgeMap>
<edgeMap>
<xCoord>205</xCoord>
<yCoord>313</yCoord>
</edgeMap>
<edgeMap>
<xCoord>204</xCoord>
<yCoord>314</yCoord>
</edgeMap>
<edgeMap>
<xCoord>204</xCoord>
<yCoord>315</yCoord>
</edgeMap>
<edgeMap>
<xCoord>203</xCoord>
<yCoord>316</yCoord>
</edgeMap>
<edgeMap>
<xCoord>202</xCoord>
<yCoord>316</yCoord>
</edgeMap>
<edgeMap>
<xCoord>201</xCoord>
<yCoord>316</yCoord>
</edgeMap>
<edgeMap>
<xCoord>200</xCoord>
<yCoord>316</yCoord>
</edgeMap>
<edgeMap>
<xCoord>199</xCoord>
<yCoord>316</yCoord>
</edgeMap>
<edgeMap>
<xCoord>198</xCoord>
<yCoord>316</yCoord>
</edgeMap>
<edgeMap>
<xCoord>197</xCoord>
<yCoord>316</yCoord>
</edgeMap>
<edgeMap>
<xCoord>196</xCoord>
<yCoord>316</yCoord>
</edgeMap>
<edgeMap>
<xCoord>195</xCoord>
<yCoord>316</yCoord>
</edgeMap>
<edgeMap>
<xCoord>194</xCoord>
<yCoord>316</yCoord>
</edgeMap>
<edgeMap>
<xCoord>193</xCoord>
<yCoord>316</yCoord>
</edgeMap>
<edgeMap>
<xCoord>192</xCoord>
<yCoord>315</yCoord>
</edgeMap>
<edgeMap>
<xCoord>191</xCoord>
<yCoord>315</yCoord>
</edgeMap>
<edgeMap>
<xCoord>190</xCoord>
<yCoord>314</yCoord>
</edgeMap>
<edgeMap>
<xCoord>189</xCoord>
<yCoord>313</yCoord>
</edgeMap>
<edgeMap>
<xCoord>189</xCoord>
<yCoord>312</yCoord>
</edgeMap>
<edgeMap>
<xCoord>189</xCoord>
<yCoord>311</yCoord>
</edgeMap>
<edgeMap>
<xCoord>190</xCoord>
<yCoord>310</yCoord>
</edgeMap>
<edgeMap>
<xCoord>189</xCoord>
<yCoord>309</yCoord>
</edgeMap>
<edgeMap>
<xCoord>189</xCoord>
<yCoord>308</yCoord>
</edgeMap>
<edgeMap>
<xCoord>188</xCoord>
<yCoord>308</yCoord>
</edgeMap>
<edgeMap>
<xCoord>187</xCoord>
<yCoord>307</yCoord>
</edgeMap>
<edgeMap>
<xCoord>186</xCoord>
<yCoord>307</yCoord>
</edgeMap>
<edgeMap>
<xCoord>185</xCoord>
<yCoord>307</yCoord>
</edgeMap>
<edgeMap>
<xCoord>184</xCoord>
<yCoord>306</yCoord>
</edgeMap>
<edgeMap>
<xCoord>183</xCoord>
<yCoord>306</yCoord>
</edgeMap>
<edgeMap>
<xCoord>182</xCoord>
<yCoord>305</yCoord>
</edgeMap>
<edgeMap>
<xCoord>181</xCoord>
<yCoord>304</yCoord>
</edgeMap>
<edgeMap>
<xCoord>180</xCoord>
<yCoord>303</yCoord>
</edgeMap>
<edgeMap>
<xCoord>180</xCoord>
<yCoord>302</yCoord>
</edgeMap>
<edgeMap>
<xCoord>179</xCoord>
<yCoord>302</yCoord>
</edgeMap>
<edgeMap>
<xCoord>178</xCoord>
<yCoord>301</yCoord>
</edgeMap>
<edgeMap>
<xCoord>177</xCoord>
<yCoord>301</yCoord>
</edgeMap>
<edgeMap>
<xCoord>176</xCoord>
<yCoord>301</yCoord>
</edgeMap>
<edgeMap>
<xCoord>175</xCoord>
<yCoord>300</yCoord>
</edgeMap>
<edgeMap>
<xCoord>174</xCoord>
<yCoord>300</yCoord>
</edgeMap>
<edgeMap>
<xCoord>173</xCoord>
<yCoord>300</yCoord>
</edgeMap>
<edgeMap>
<xCoord>172</xCoord>
<yCoord>299</yCoord>
</edgeMap>
<edgeMap>
<xCoord>171</xCoord>
<yCoord>298</yCoord>
</edgeMap>
<edgeMap>
<xCoord>171</xCoord>
<yCoord>297</yCoord>
</edgeMap>
<edgeMap>
<xCoord>170</xCoord>
<yCoord>296</yCoord>
</edgeMap>
<edgeMap>
<xCoord>169</xCoord>
<yCoord>295</yCoord>
</edgeMap>
<edgeMap>
<xCoord>168</xCoord>
<yCoord>295</yCoord>
</edgeMap>
<edgeMap>
<xCoord>167</xCoord>
<yCoord>294</yCoord>
</edgeMap>
<edgeMap>
<xCoord>166</xCoord>
<yCoord>293</yCoord>
</edgeMap>
<edgeMap>
<xCoord>165</xCoord>
<yCoord>292</yCoord>
</edgeMap>
<edgeMap>
<xCoord>164</xCoord>
<yCoord>291</yCoord>
</edgeMap>
<edgeMap>
<xCoord>163</xCoord>
<yCoord>290</yCoord>
</edgeMap>
<edgeMap>
<xCoord>163</xCoord>
<yCoord>289</yCoord>
</edgeMap>
<edgeMap>
<xCoord>162</xCoord>
<yCoord>288</yCoord>
</edgeMap>
<edgeMap>
<xCoord>161</xCoord>
<yCoord>287</yCoord>
</edgeMap>
<edgeMap>
<xCoord>160</xCoord>
<yCoord>286</yCoord>
</edgeMap>
<edgeMap>
<xCoord>160</xCoord>
<yCoord>285</yCoord>
</edgeMap>
<edgeMap>
<xCoord>159</xCoord>
<yCoord>284</yCoord>
</edgeMap>
<edgeMap>
<xCoord>159</xCoord>
<yCoord>283</yCoord>
</edgeMap>
<edgeMap>
<xCoord>158</xCoord>
<yCoord>283</yCoord>
</edgeMap>
<edgeMap>
<xCoord>157</xCoord>
<yCoord>282</yCoord>
</edgeMap>
<edgeMap>
<xCoord>156</xCoord>
<yCoord>282</yCoord>
</edgeMap>
<edgeMap>
<xCoord>155</xCoord>
<yCoord>283</yCoord>
</edgeMap>
<edgeMap>
<xCoord>154</xCoord>
<yCoord>283</yCoord>
</edgeMap>
<edgeMap>
<xCoord>154</xCoord>
<yCoord>284</yCoord>
</edgeMap>
<edgeMap>
<xCoord>153</xCoord>
<yCoord>285</yCoord>
</edgeMap>
<edgeMap>
<xCoord>153</xCoord>
<yCoord>286</yCoord>
</edgeMap>
<edgeMap>
<xCoord>153</xCoord>
<yCoord>287</yCoord>
</edgeMap>
<edgeMap>
<xCoord>153</xCoord>
<yCoord>288</yCoord>
</edgeMap>
<edgeMap>
<xCoord>153</xCoord>
<yCoord>289</yCoord>
</edgeMap>
<edgeMap>
<xCoord>153</xCoord>
<yCoord>290</yCoord>
</edgeMap>
<edgeMap>
<xCoord>153</xCoord>
<yCoord>291</yCoord>
</edgeMap>
<edgeMap>
<xCoord>153</xCoord>
<yCoord>292</yCoord>
</edgeMap>
<edgeMap>
<xCoord>153</xCoord>
<yCoord>293</yCoord>
</edgeMap>
<edgeMap>
<xCoord>153</xCoord>
<yCoord>294</yCoord>
</edgeMap>
<edgeMap>
<xCoord>153</xCoord>
<yCoord>295</yCoord>
</edgeMap>
<edgeMap>
<xCoord>153</xCoord>
<yCoord>296</yCoord>
</edgeMap>
<edgeMap>
<xCoord>153</xCoord>
<yCoord>297</yCoord>
</edgeMap>
<edgeMap>
<xCoord>153</xCoord>
<yCoord>298</yCoord>
</edgeMap>
<edgeMap>
<xCoord>153</xCoord>
<yCoord>299</yCoord>
</edgeMap>
<edgeMap>
<xCoord>153</xCoord>
<yCoord>300</yCoord>
</edgeMap>
<edgeMap>
<xCoord>153</xCoord>
<yCoord>301</yCoord>
</edgeMap>
<edgeMap>
<xCoord>153</xCoord>
<yCoord>302</yCoord>
</edgeMap>
<edgeMap>
<xCoord>153</xCoord>
<yCoord>303</yCoord>
</edgeMap>
<edgeMap>
<xCoord>153</xCoord>
<yCoord>304</yCoord>
</edgeMap>
<edgeMap>
<xCoord>153</xCoord>
<yCoord>305</yCoord>
</edgeMap>
<edgeMap>
<xCoord>154</xCoord>
<yCoord>306</yCoord>
</edgeMap>
<edgeMap>
<xCoord>154</xCoord>
<yCoord>307</yCoord>
</edgeMap>
<edgeMap>
<xCoord>155</xCoord>
<yCoord>308</yCoord>
</edgeMap>
<edgeMap>
<xCoord>156</xCoord>
<yCoord>308</yCoord>
</edgeMap>
<edgeMap>
<xCoord>157</xCoord>
<yCoord>309</yCoord>
</edgeMap>
<edgeMap>
<xCoord>158</xCoord>
<yCoord>310</yCoord>
</edgeMap>
<edgeMap>
<xCoord>159</xCoord>
<yCoord>311</yCoord>
</edgeMap>
<edgeMap>
<xCoord>160</xCoord>
<yCoord>312</yCoord>
</edgeMap>
<edgeMap>
<xCoord>160</xCoord>
<yCoord>313</yCoord>
</edgeMap>
<edgeMap>
<xCoord>160</xCoord>
<yCoord>314</yCoord>
</edgeMap>
<edgeMap>
<xCoord>161</xCoord>
<yCoord>315</yCoord>
</edgeMap>
<edgeMap>
<xCoord>161</xCoord>
<yCoord>316</yCoord>
</edgeMap>
<edgeMap>
<xCoord>162</xCoord>
<yCoord>317</yCoord>
</edgeMap>
<edgeMap>
<xCoord>163</xCoord>
<yCoord>318</yCoord>
</edgeMap>
<edgeMap>
<xCoord>164</xCoord>
<yCoord>319</yCoord>
</edgeMap>
<edgeMap>
<xCoord>165</xCoord>
<yCoord>320</yCoord>
</edgeMap>
<edgeMap>
<xCoord>165</xCoord>
<yCoord>321</yCoord>
</edgeMap>
<edgeMap>
<xCoord>166</xCoord>
<yCoord>322</yCoord>
</edgeMap>
<edgeMap>
<xCoord>167</xCoord>
<yCoord>323</yCoord>
</edgeMap>
<edgeMap>
<xCoord>168</xCoord>
<yCoord>324</yCoord>
</edgeMap>
<edgeMap>
<xCoord>169</xCoord>
<yCoord>325</yCoord>
</edgeMap>
<edgeMap>
<xCoord>169</xCoord>
<yCoord>326</yCoord>
</edgeMap>
<edgeMap>
<xCoord>170</xCoord>
<yCoord>327</yCoord>
</edgeMap>
<edgeMap>
<xCoord>170</xCoord>
<yCoord>328</yCoord>
</edgeMap>
<edgeMap>
<xCoord>170</xCoord>
<yCoord>329</yCoord>
</edgeMap>
<edgeMap>
<xCoord>170</xCoord>
<yCoord>330</yCoord>
</edgeMap>
<edgeMap>
<xCoord>170</xCoord>
<yCoord>331</yCoord>
</edgeMap>
<edgeMap>
<xCoord>170</xCoord>
<yCoord>332</yCoord>
</edgeMap>
<edgeMap>
<xCoord>170</xCoord>
<yCoord>333</yCoord>
</edgeMap>
<edgeMap>
<xCoord>170</xCoord>
<yCoord>334</yCoord>
</edgeMap>
<edgeMap>
<xCoord>171</xCoord>
<yCoord>335</yCoord>
</edgeMap>
<edgeMap>
<xCoord>171</xCoord>
<yCoord>336</yCoord>
</edgeMap>
<edgeMap>
<xCoord>172</xCoord>
<yCoord>337</yCoord>
</edgeMap>
<edgeMap>
<xCoord>173</xCoord>
<yCoord>338</yCoord>
</edgeMap>
<edgeMap>
<xCoord>174</xCoord>
<yCoord>338</yCoord>
</edgeMap>
<edgeMap>
<xCoord>175</xCoord>
<yCoord>339</yCoord>
</edgeMap>
<edgeMap>
<xCoord>176</xCoord>
<yCoord>339</yCoord>
</edgeMap>
<edgeMap>
<xCoord>177</xCoord>
<yCoord>339</yCoord>
</edgeMap>
<edgeMap>
<xCoord>178</xCoord>
<yCoord>340</yCoord>
</edgeMap>
</roi>
<roi>
<imageZposition>-49.5</imageZposition>
<imageSOP_UID>1.3.6.1.4.1.14519.5.2.1.6279.6001.953619688594387381482615320805</imageSOP_UID>
<inclusion>TRUE</inclusion>
<edgeMap>
<xCoord>183</xCoord>
<yCoord>335</yCoord>
</edgeMap>
<edgeMap>
<xCoord>184</xCoord>
<yCoord>334</yCoord>
</edgeMap>
<edgeMap>
<xCoord>185</xCoord>
<yCoord>334</yCoord>
</edgeMap>
<edgeMap>
<xCoord>185</xCoord>
<yCoord>333</yCoord>
</edgeMap>
<edgeMap>
<xCoord>186</xCoord>
<yCoord>332</yCoord>
</edgeMap>
<edgeMap>
<xCoord>186</xCoord>
<yCoord>331</yCoord>
</edgeMap>
<edgeMap>
<xCoord>186</xCoord>
<yCoord>330</yCoord>
</edgeMap>
<edgeMap>
<xCoord>186</xCoord>
<yCoord>329</yCoord>
</edgeMap>
<edgeMap>
<xCoord>186</xCoord>
<yCoord>328</yCoord>
</edgeMap>
<edgeMap>
<xCoord>186</xCoord>
<yCoord>327</yCoord>
</edgeMap>
<edgeMap>
<xCoord>187</xCoord>
<yCoord>326</yCoord>
</edgeMap>
<edgeMap>
<xCoord>187</xCoord>
<yCoord>325</yCoord>
</edgeMap>
<edgeMap>
<xCoord>187</xCoord>
<yCoord>324</yCoord>
</edgeMap>
<edgeMap>
<xCoord>188</xCoord>
<yCoord>323</yCoord>
</edgeMap>
<edgeMap>
<xCoord>188</xCoord>
<yCoord>322</yCoord>
</edgeMap>
<edgeMap>
<xCoord>188</xCoord>
<yCoord>321</yCoord>
</edgeMap>
<edgeMap>
<xCoord>188</xCoord>
<yCoord>320</yCoord>
</edgeMap>
<edgeMap>
<xCoord>188</xCoord>
<yCoord>319</yCoord>
</edgeMap>
<edgeMap>
<xCoord>189</xCoord>
<yCoord>318</yCoord>
</edgeMap>
<edgeMap>
<xCoord>190</xCoord>
<yCoord>319</yCoord>
</edgeMap>
<edgeMap>
<xCoord>191</xCoord>
<yCoord>320</yCoord>
</edgeMap>
<edgeMap>
<xCoord>192</xCoord>
<yCoord>320</yCoord>
</edgeMap>
<edgeMap>
<xCoord>193</xCoord>
<yCoord>321</yCoord>
</edgeMap>
<edgeMap>
<xCoord>194</xCoord>
<yCoord>321</yCoord>
</edgeMap>
<edgeMap>
<xCoord>195</xCoord>
<yCoord>322</yCoord>
</edgeMap>
<edgeMap>
<xCoord>196</xCoord>
<yCoord>322</yCoord>
</edgeMap>
<edgeMap>
<xCoord>197</xCoord>
<yCoord>322</yCoord>
</edgeMap>
<edgeMap>
<xCoord>198</xCoord>
<yCoord>322</yCoord>
</edgeMap>
<edgeMap>
<xCoord>199</xCoord>
<yCoord>323</yCoord>
</edgeMap>
<edgeMap>
<xCoord>200</xCoord>
<yCoord>322</yCoord>
</edgeMap>
<edgeMap>
<xCoord>201</xCoord>
<yCoord>322</yCoord>
</edgeMap>
<edgeMap>
<xCoord>202</xCoord>
<yCoord>321</yCoord>
</edgeMap>
<edgeMap>
<xCoord>202</xCoord>
<yCoord>320</yCoord>
</edgeMap>
<edgeMap>
<xCoord>203</xCoord>
<yCoord>319</yCoord>
</edgeMap>
<edgeMap>
<xCoord>202</xCoord>
<yCoord>318</yCoord>
</edgeMap>
<edgeMap>
<xCoord>202</xCoord>
<yCoord>317</yCoord>
</edgeMap>
<edgeMap>
<xCoord>201</xCoord>
<yCoord>317</yCoord>
</edgeMap>
<edgeMap>
<xCoord>200</xCoord>
<yCoord>316</yCoord>
</edgeMap>
<edgeMap>
<xCoord>199</xCoord>
<yCoord>316</yCoord>
</edgeMap>
<edgeMap>
<xCoord>198</xCoord>
<yCoord>316</yCoord>
</edgeMap>
<edgeMap>
<xCoord>197</xCoord>
<yCoord>316</yCoord>
</edgeMap>
<edgeMap>
<xCoord>196</xCoord>
<yCoord>316</yCoord>
</edgeMap>
<edgeMap>
<xCoord>195</xCoord>
<yCoord>316</yCoord>
</edgeMap>
<edgeMap>
<xCoord>194</xCoord>
<yCoord>315</yCoord>
</edgeMap>
<edgeMap>
<xCoord>193</xCoord>
<yCoord>314</yCoord>
</edgeMap>
<edgeMap>
<xCoord>192</xCoord>
<yCoord>314</yCoord>
</edgeMap>
<edgeMap>
<xCoord>191</xCoord>
<yCoord>313</yCoord>
</edgeMap>
<edgeMap>
<xCoord>190</xCoord>
<yCoord>313</yCoord>
</edgeMap>
<edgeMap>
<xCoord>189</xCoord>
<yCoord>312</yCoord>
</edgeMap>
<edgeMap>
<xCoord>188</xCoord>
<yCoord>312</yCoord>
</edgeMap>
<edgeMap>
<xCoord>187</xCoord>
<yCoord>311</yCoord>
</edgeMap>
<edgeMap>
<xCoord>186</xCoord>
<yCoord>310</yCoord>
</edgeMap>
<edgeMap>
<xCoord>185</xCoord>
<yCoord>309</yCoord>
</edgeMap>
<edgeMap>
<xCoord>184</xCoord>
<yCoord>308</yCoord>
</edgeMap>
<edgeMap>
<xCoord>183</xCoord>
<yCoord>307</yCoord>
</edgeMap>
<edgeMap>
<xCoord>182</xCoord>
<yCoord>306</yCoord>
</edgeMap>
<edgeMap>
<xCoord>181</xCoord>
<yCoord>305</yCoord>
</edgeMap>
<edgeMap>
<xCoord>180</xCoord>
<yCoord>305</yCoord>
</edgeMap>
<edgeMap>
<xCoord>179</xCoord>
<yCoord>304</yCoord>
</edgeMap>
<edgeMap>
<xCoord>179</xCoord>
<yCoord>303</yCoord>
</edgeMap>
<edgeMap>
<xCoord>178</xCoord>
<yCoord>303</yCoord>
</edgeMap>
<edgeMap>
<xCoord>177</xCoord>
<yCoord>302</yCoord>
</edgeMap>
<edgeMap>
<xCoord>177</xCoord>
<yCoord>301</yCoord>
</edgeMap>
<edgeMap>
<xCoord>176</xCoord>
<yCoord>300</yCoord>
</edgeMap>
<edgeMap>
<xCoord>176</xCoord>
<yCoord>299</yCoord>
</edgeMap>
<edgeMap>
<xCoord>175</xCoord>
<yCoord>299</yCoord>
</edgeMap>
<edgeMap>
<xCoord>174</xCoord>
<yCoord>298</yCoord>
</edgeMap>
<edgeMap>
<xCoord>173</xCoord>
<yCoord>297</yCoord>
</edgeMap>
<edgeMap>
<xCoord>172</xCoord>
<yCoord>296</yCoord>
</edgeMap>
<edgeMap>
<xCoord>171</xCoord>
<yCoord>295</yCoord>
</edgeMap>
<edgeMap>
<xCoord>170</xCoord>
<yCoord>294</yCoord>
</edgeMap>
<edgeMap>
<xCoord>169</xCoord>
<yCoord>293</yCoord>
</edgeMap>
<edgeMap>
<xCoord>168</xCoord>
<yCoord>292</yCoord>
</edgeMap>
<edgeMap>
<xCoord>167</xCoord>
<yCoord>291</yCoord>
</edgeMap>
<edgeMap>
<xCoord>166</xCoord>
<yCoord>290</yCoord>
</edgeMap>
<edgeMap>
<xCoord>165</xCoord>
<yCoord>289</yCoord>
</edgeMap>
<edgeMap>
<xCoord>164</xCoord>
<yCoord>288</yCoord>
</edgeMap>
<edgeMap>
<xCoord>163</xCoord>
<yCoord>287</yCoord>
</edgeMap>
<edgeMap>
<xCoord>162</xCoord>
<yCoord>286</yCoord>
</edgeMap>
<edgeMap>
<xCoord>161</xCoord>
<yCoord>285</yCoord>
</edgeMap>
<edgeMap>
<xCoord>160</xCoord>
<yCoord>285</yCoord>
</edgeMap>
<edgeMap>
<xCoord>159</xCoord>
<yCoord>284</yCoord>
</edgeMap>
<edgeMap>
<xCoord>158</xCoord>
<yCoord>284</yCoord>
</edgeMap>
<edgeMap>
<xCoord>157</xCoord>
<yCoord>285</yCoord>
</edgeMap>
<edgeMap>
<xCoord>156</xCoord>
<yCoord>285</yCoord>
</edgeMap>
<edgeMap>
<xCoord>156</xCoord>
<yCoord>286</yCoord>
</edgeMap>
<edgeMap>
<xCoord>155</xCoord>
<yCoord>287</yCoord>
</edgeMap>
<edgeMap>
<xCoord>155</xCoord>
<yCoord>288</yCoord>
</edgeMap>
<edgeMap>
<xCoord>155</xCoord>
<yCoord>289</yCoord>
</edgeMap>
<edgeMap>
<xCoord>156</xCoord>
<yCoord>290</yCoord>
</edgeMap>
<edgeMap>
<xCoord>156</xCoord>
<yCoord>291</yCoord>
</edgeMap>
<edgeMap>
<xCoord>156</xCoord>
<yCoord>292</yCoord>
</edgeMap>
<edgeMap>
<xCoord>156</xCoord>
<yCoord>293</yCoord>
</edgeMap>
<edgeMap>
<xCoord>156</xCoord>
<yCoord>294</yCoord>
</edgeMap>
<edgeMap>
<xCoord>156</xCoord>
<yCoord>295</yCoord>
</edgeMap>
<edgeMap>
<xCoord>156</xCoord>
<yCoord>296</yCoord>
</edgeMap>
<edgeMap>
<xCoord>156</xCoord>
<yCoord>297</yCoord>
</edgeMap>
<edgeMap>
<xCoord>156</xCoord>
<yCoord>298</yCoord>
</edgeMap>
<edgeMap>
<xCoord>156</xCoord>
<yCoord>299</yCoord>
</edgeMap>
<edgeMap>
<xCoord>156</xCoord>
<yCoord>300</yCoord>
</edgeMap>
<edgeMap>
<xCoord>156</xCoord>
<yCoord>301</yCoord>
</edgeMap>
<edgeMap>
<xCoord>156</xCoord>
<yCoord>302</yCoord>
</edgeMap>
<edgeMap>
<xCoord>156</xCoord>
<yCoord>303</yCoord>
</edgeMap>
<edgeMap>
<xCoord>156</xCoord>
<yCoord>304</yCoord>
</edgeMap>
<edgeMap>
<xCoord>156</xCoord>
<yCoord>305</yCoord>
</edgeMap>
<edgeMap>
<xCoord>156</xCoord>
<yCoord>306</yCoord>
</edgeMap>
<edgeMap>
<xCoord>156</xCoord>
<yCoord>307</yCoord>
</edgeMap>
<edgeMap>
<xCoord>156</xCoord>
<yCoord>308</yCoord>
</edgeMap>
<edgeMap>
<xCoord>157</xCoord>
<yCoord>309</yCoord>
</edgeMap>
<edgeMap>
<xCoord>157</xCoord>
<yCoord>310</yCoord>
</edgeMap>
<edgeMap>
<xCoord>158</xCoord>
<yCoord>311</yCoord>
</edgeMap>
<edgeMap>
<xCoord>159</xCoord>
<yCoord>312</yCoord>
</edgeMap>
<edgeMap>
<xCoord>159</xCoord>
<yCoord>313</yCoord>
</edgeMap>
<edgeMap>
<xCoord>160</xCoord>
<yCoord>314</yCoord>
</edgeMap>
<edgeMap>
<xCoord>160</xCoord>
<yCoord>315</yCoord>
</edgeMap>
<edgeMap>
<xCoord>161</xCoord>
<yCoord>315</yCoord>
</edgeMap>
<edgeMap>
<xCoord>162</xCoord>
<yCoord>316</yCoord>
</edgeMap>
<edgeMap>
<xCoord>162</xCoord>
<yCoord>317</yCoord>
</edgeMap>
<edgeMap>
<xCoord>163</xCoord>
<yCoord>318</yCoord>
</edgeMap>
<edgeMap>
<xCoord>163</xCoord>
<yCoord>319</yCoord>
</edgeMap>
<edgeMap>
<xCoord>164</xCoord>
<yCoord>320</yCoord>
</edgeMap>
<edgeMap>
<xCoord>165</xCoord>
<yCoord>321</yCoord>
</edgeMap>
<edgeMap>
<xCoord>166</xCoord>
<yCoord>322</yCoord>
</edgeMap>
<edgeMap>
<xCoord>167</xCoord>
<yCoord>323</yCoord>
</edgeMap>
<edgeMap>
<xCoord>168</xCoord>
<yCoord>324</yCoord>
</edgeMap>
<edgeMap>
<xCoord>169</xCoord>
<yCoord>324</yCoord>
</edgeMap>
<edgeMap>
<xCoord>170</xCoord>
<yCoord>325</yCoord>
</edgeMap>
<edgeMap>
<xCoord>171</xCoord>
<yCoord>326</yCoord>
</edgeMap>
<edgeMap>
<xCoord>172</xCoord>
<yCoord>326</yCoord>
</edgeMap>
<edgeMap>
<xCoord>173</xCoord>
<yCoord>327</yCoord>
</edgeMap>
<edgeMap>
<xCoord>174</xCoord>
<yCoord>327</yCoord>
</edgeMap>
<edgeMap>
<xCoord>175</xCoord>
<yCoord>328</yCoord>
</edgeMap>
<edgeMap>
<xCoord>176</xCoord>
<yCoord>328</yCoord>
</edgeMap>
<edgeMap>
<xCoord>177</xCoord>
<yCoord>329</yCoord>
</edgeMap>
<edgeMap>
<xCoord>178</xCoord>
<yCoord>330</yCoord>
</edgeMap>
<edgeMap>
<xCoord>179</xCoord>
<yCoord>331</yCoord>
</edgeMap>
<edgeMap>
<xCoord>179</xCoord>
<yCoord>332</yCoord>
</edgeMap>
<edgeMap>
<xCoord>180</xCoord>
<yCoord>333</yCoord>
</edgeMap>
<edgeMap>
<xCoord>181</xCoord>
<yCoord>334</yCoord>
</edgeMap>
<edgeMap>
<xCoord>182</xCoord>
<yCoord>334</yCoord>
</edgeMap>
<edgeMap>
<xCoord>183</xCoord>
<yCoord>335</yCoord>
</edgeMap>
</roi>
<roi>
<imageZposition>-48.25</imageZposition>
<imageSOP_UID>1.3.6.1.4.1.14519.5.2.1.6279.6001.216087528772144863695707912724</imageSOP_UID>
<inclusion>TRUE</inclusion>
<edgeMap>
<xCoord>175</xCoord>
<yCoord>329</yCoord>
</edgeMap>
<edgeMap>
<xCoord>176</xCoord>
<yCoord>328</yCoord>
</edgeMap>
<edgeMap>
<xCoord>177</xCoord>
<yCoord>328</yCoord>
</edgeMap>
<edgeMap>
<xCoord>178</xCoord>
<yCoord>327</yCoord>
</edgeMap>
<edgeMap>
<xCoord>179</xCoord>
<yCoord>326</yCoord>
</edgeMap>
<edgeMap>
<xCoord>180</xCoord>
<yCoord>326</yCoord>
</edgeMap>
<edgeMap>
<xCoord>181</xCoord>
<yCoord>327</yCoord>
</edgeMap>
<edgeMap>
<xCoord>182</xCoord>
<yCoord>327</yCoord>
</edgeMap>
<edgeMap>
<xCoord>183</xCoord>
<yCoord>326</yCoord>
</edgeMap>
<edgeMap>
<xCoord>184</xCoord>
<yCoord>326</yCoord>
</edgeMap>
<edgeMap>
<xCoord>185</xCoord>
<yCoord>325</yCoord>
</edgeMap>
<edgeMap>
<xCoord>186</xCoord>
<yCoord>325</yCoord>
</edgeMap>
<edgeMap>
<xCoord>186</xCoord>
<yCoord>324</yCoord>
</edgeMap>
<edgeMap>
<xCoord>187</xCoord>
<yCoord>323</yCoord>
</edgeMap>
<edgeMap>
<xCoord>188</xCoord>
<yCoord>322</yCoord>
</edgeMap>
<edgeMap>
<xCoord>189</xCoord>
<yCoord>322</yCoord>
</edgeMap>
<edgeMap>
<xCoord>189</xCoord>
<yCoord>321</yCoord>
</edgeMap>
<edgeMap>
<xCoord>190</xCoord>
<yCoord>320</yCoord>
</edgeMap>
<edgeMap>
<xCoord>191</xCoord>
<yCoord>319</yCoord>
</edgeMap>
<edgeMap>
<xCoord>191</xCoord>
<yCoord>318</yCoord>
</edgeMap>
<edgeMap>
<xCoord>192</xCoord>
<yCoord>317</yCoord>
</edgeMap>
<edgeMap>
<xCoord>193</xCoord>
<yCoord>317</yCoord>
</edgeMap>
<edgeMap>
<xCoord>194</xCoord>
<yCoord>318</yCoord>
</edgeMap>
<edgeMap>
<xCoord>195</xCoord>
<yCoord>318</yCoord>
</edgeMap>
<edgeMap>
<xCoord>196</xCoord>
<yCoord>319</yCoord>
</edgeMap>
<edgeMap>
<xCoord>197</xCoord>
<yCoord>320</yCoord>
</edgeMap>
<edgeMap>
<xCoord>198</xCoord>
<yCoord>320</yCoord>
</edgeMap>
<edgeMap>
<xCoord>199</xCoord>
<yCoord>321</yCoord>
</edgeMap>
<edgeMap>
<xCoord>200</xCoord>
<yCoord>321</yCoord>
</edgeMap>
<edgeMap>
<xCoord>201</xCoord>
<yCoord>322</yCoord>
</edgeMap>
<edgeMap>
<xCoord>202</xCoord>
<yCoord>322</yCoord>
</edgeMap>
<edgeMap>
<xCoord>203</xCoord>
<yCoord>322</yCoord>
</edgeMap>
<edgeMap>
<xCoord>204</xCoord>
<yCoord>321</yCoord>
</edgeMap>
<edgeMap>
<xCoord>205</xCoord>
<yCoord>321</yCoord>
</edgeMap>
<edgeMap>
<xCoord>205</xCoord>
<yCoord>320</yCoord>
</edgeMap>
<edgeMap>
<xCoord>206</xCoord>
<yCoord>319</yCoord>
</edgeMap>
<edgeMap>
<xCoord>205</xCoord>
<yCoord>318</yCoord>
</edgeMap>
<edgeMap>
<xCoord>205</xCoord>
<yCoord>317</yCoord>
</edgeMap>
<edgeMap>
<xCoord>204</xCoord>
<yCoord>317</yCoord>
</edgeMap>
<edgeMap>
<xCoord>203</xCoord>
<yCoord>316</yCoord>
</edgeMap>
<edgeMap>
<xCoord>202</xCoord>
<yCoord>316</yCoord>
</edgeMap>
<edgeMap>
<xCoord>201</xCoord>
<yCoord>316</yCoord>
</edgeMap>
<edgeMap>
<xCoord>200</xCoord>
<yCoord>315</yCoord>
</edgeMap>
<edgeMap>
<xCoord>199</xCoord>
<yCoord>314</yCoord>
</edgeMap>
<edgeMap>
<xCoord>198</xCoord>
<yCoord>314</yCoord>
</edgeMap>
<edgeMap>
<xCoord>197</xCoord>
<yCoord>313</yCoord>
</edgeMap>
<edgeMap>
<xCoord>196</xCoord>
<yCoord>313</yCoord>
</edgeMap>
<edgeMap>
<xCoord>195</xCoord>
<yCoord>312</yCoord>
</edgeMap>
<edgeMap>
<xCoord>194</xCoord>
<yCoord>312</yCoord>
</edgeMap>
<edgeMap>
<xCoord>193</xCoord>
<yCoord>311</yCoord>
</edgeMap>
<edgeMap>
<xCoord>193</xCoord>
<yCoord>310</yCoord>
</edgeMap>
<edgeMap>
<xCoord>192</xCoord>
<yCoord>309</yCoord>
</edgeMap>
<edgeMap>
<xCoord>191</xCoord>
<yCoord>309</yCoord>
</edgeMap>
<edgeMap>
<xCoord>190</xCoord>
<yCoord>308</yCoord>
</edgeMap>
<edgeMap>
<xCoord>190</xCoord>
<yCoord>307</yCoord>
</edgeMap>
<edgeMap>
<xCoord>189</xCoord>
<yCoord>307</yCoord>
</edgeMap>
<edgeMap>
<xCoord>188</xCoord>
<yCoord>306</yCoord>
</edgeMap>
<edgeMap>
<xCoord>187</xCoord>
<yCoord>306</yCoord>
</edgeMap>
<edgeMap>
<xCoord>186</xCoord>
<yCoord>305</yCoord>
</edgeMap>
<edgeMap>
<xCoord>185</xCoord>
<yCoord>305</yCoord>
</edgeMap>
<edgeMap>
<xCoord>184</xCoord>
<yCoord>305</yCoord>
</edgeMap>
<edgeMap>
<xCoord>183</xCoord>
<yCoord>305</yCoord>
</edgeMap>
<edgeMap>
<xCoord>182</xCoord>
<yCoord>304</yCoord>
</edgeMap>
<edgeMap>
<xCoord>181</xCoord>
<yCoord>303</yCoord>
</edgeMap>
<edgeMap>
<xCoord>181</xCoord>
<yCoord>302</yCoord>
</edgeMap>
<edgeMap>
<xCoord>180</xCoord>
<yCoord>302</yCoord>
</edgeMap>
<edgeMap>
<xCoord>179</xCoord>
<yCoord>301</yCoord>
</edgeMap>
<edgeMap>
<xCoord>179</xCoord>
<yCoord>300</yCoord>
</edgeMap>
<edgeMap>
<xCoord>178</xCoord>
<yCoord>300</yCoord>
</edgeMap>
<edgeMap>
<xCoord>177</xCoord>
<yCoord>299</yCoord>
</edgeMap>
<edgeMap>
<xCoord>176</xCoord>
<yCoord>299</yCoord>
</edgeMap>
<edgeMap>
<xCoord>175</xCoord>
<yCoord>298</yCoord>
</edgeMap>
<edgeMap>
<xCoord>175</xCoord>
<yCoord>297</yCoord>
</edgeMap>
<edgeMap>
<xCoord>174</xCoord>
<yCoord>296</yCoord>
</edgeMap>
<edgeMap>
<xCoord>173</xCoord>
<yCoord>296</yCoord>
</edgeMap>
<edgeMap>
<xCoord>172</xCoord>
<yCoord>295</yCoord>
</edgeMap>
<edgeMap>
<xCoord>172</xCoord>
<yCoord>294</yCoord>
</edgeMap>
<edgeMap>
<xCoord>171</xCoord>
<yCoord>293</yCoord>
</edgeMap>
<edgeMap>
<xCoord>170</xCoord>
<yCoord>293</yCoord>
</edgeMap>
<edgeMap>
<xCoord>169</xCoord>
<yCoord>292</yCoord>
</edgeMap>
<edgeMap>
<xCoord>169</xCoord>
<yCoord>291</yCoord>
</edgeMap>
<edgeMap>
<xCoord>168</xCoord>
<yCoord>290</yCoord>
</edgeMap>
<edgeMap>
<xCoord>168</xCoord>
<yCoord>289</yCoord>
</edgeMap>
<edgeMap>
<xCoord>167</xCoord>
<yCoord>289</yCoord>
</edgeMap>
<edgeMap>
<xCoord>166</xCoord>
<yCoord>288</yCoord>
</edgeMap>
<edgeMap>
<xCoord>165</xCoord>
<yCoord>288</yCoord>
</edgeMap>
<edgeMap>
<xCoord>164</xCoord>
<yCoord>288</yCoord>
</edgeMap>
<edgeMap>
<xCoord>163</xCoord>
<yCoord>287</yCoord>
</edgeMap>
<edgeMap>
<xCoord>162</xCoord>
<yCoord>288</yCoord>
</edgeMap>
<edgeMap>
<xCoord>161</xCoord>
<yCoord>288</yCoord>
</edgeMap>
<edgeMap>
<xCoord>161</xCoord>
<yCoord>289</yCoord>
</edgeMap>
<edgeMap>
<xCoord>160</xCoord>
<yCoord>290</yCoord>
</edgeMap>
<edgeMap>
<xCoord>161</xCoord>
<yCoord>291</yCoord>
</edgeMap>
<edgeMap>
<xCoord>161</xCoord>
<yCoord>292</yCoord>
</edgeMap>
<edgeMap>
<xCoord>162</xCoord>
<yCoord>293</yCoord>
</edgeMap>
<edgeMap>
<xCoord>162</xCoord>
<yCoord>294</yCoord>
</edgeMap>
<edgeMap>
<xCoord>163</xCoord>
<yCoord>294</yCoord>
</edgeMap>
<edgeMap>
<xCoord>164</xCoord>
<yCoord>295</yCoord>
</edgeMap>
<edgeMap>
<xCoord>165</xCoord>
<yCoord>296</yCoord>
</edgeMap>
<edgeMap>
<xCoord>164</xCoord>
<yCoord>297</yCoord>
</edgeMap>
<edgeMap>
<xCoord>164</xCoord>
<yCoord>298</yCoord>
</edgeMap>
<edgeMap>
<xCoord>163</xCoord>
<yCoord>299</yCoord>
</edgeMap>
<edgeMap>
<xCoord>162</xCoord>
<yCoord>300</yCoord>
</edgeMap>
<edgeMap>
<xCoord>161</xCoord>
<yCoord>300</yCoord>
</edgeMap>
<edgeMap>
<xCoord>160</xCoord>
<yCoord>301</yCoord>
</edgeMap>
<edgeMap>
<xCoord>159</xCoord>
<yCoord>302</yCoord>
</edgeMap>
<edgeMap>
<xCoord>158</xCoord>
<yCoord>303</yCoord>
</edgeMap>
<edgeMap>
<xCoord>158</xCoord>
<yCoord>304</yCoord>
</edgeMap>
<edgeMap>
<xCoord>157</xCoord>
<yCoord>305</yCoord>
</edgeMap>
<edgeMap>
<xCoord>157</xCoord>
<yCoord>306</yCoord>
</edgeMap>
<edgeMap>
<xCoord>157</xCoord>
<yCoord>307</yCoord>
</edgeMap>
<edgeMap>
<xCoord>157</xCoord>
<yCoord>308</yCoord>
</edgeMap>
<edgeMap>
<xCoord>158</xCoord>
<yCoord>309</yCoord>
</edgeMap>
<edgeMap>
<xCoord>158</xCoord>
<yCoord>310</yCoord>
</edgeMap>
<edgeMap>
<xCoord>158</xCoord>
<yCoord>311</yCoord>
</edgeMap>
<edgeMap>
<xCoord>158</xCoord>
<yCoord>312</yCoord>
</edgeMap>
<edgeMap>
<xCoord>158</xCoord>
<yCoord>313</yCoord>
</edgeMap>
<edgeMap>
<xCoord>159</xCoord>
<yCoord>314</yCoord>
</edgeMap>
<edgeMap>
<xCoord>159</xCoord>
<yCoord>315</yCoord>
</edgeMap>
<edgeMap>
<xCoord>160</xCoord>
<yCoord>316</yCoord>
</edgeMap>
<edgeMap>
<xCoord>161</xCoord>
<yCoord>317</yCoord>
</edgeMap>
<edgeMap>
<xCoord>162</xCoord>
<yCoord>318</yCoord>
</edgeMap>
<edgeMap>
<xCoord>163</xCoord>
<yCoord>319</yCoord>
</edgeMap>
<edgeMap>
<xCoord>164</xCoord>
<yCoord>320</yCoord>
</edgeMap>
<edgeMap>
<xCoord>165</xCoord>
<yCoord>321</yCoord>
</edgeMap>
<edgeMap>
<xCoord>166</xCoord>
<yCoord>322</yCoord>
</edgeMap>
<edgeMap>
<xCoord>167</xCoord>
<yCoord>323</yCoord>
</edgeMap>
<edgeMap>
<xCoord>167</xCoord>
<yCoord>324</yCoord>
</edgeMap>
<edgeMap>
<xCoord>168</xCoord>
<yCoord>325</yCoord>
</edgeMap>
<edgeMap>
<xCoord>168</xCoord>
<yCoord>326</yCoord>
</edgeMap>
<edgeMap>
<xCoord>169</xCoord>
<yCoord>327</yCoord>
</edgeMap>
<edgeMap>
<xCoord>170</xCoord>
<yCoord>327</yCoord>
</edgeMap>
<edgeMap>
<xCoord>171</xCoord>
<yCoord>328</yCoord>
</edgeMap>
<edgeMap>
<xCoord>172</xCoord>
<yCoord>328</yCoord>
</edgeMap>
<edgeMap>
<xCoord>173</xCoord>
<yCoord>329</yCoord>
</edgeMap>
<edgeMap>
<xCoord>174</xCoord>
<yCoord>329</yCoord>
</edgeMap>
<edgeMap>
<xCoord>175</xCoord>
<yCoord>329</yCoord>
</edgeMap>
</roi>
<roi>
<imageZposition>-47.0</imageZposition>
<imageSOP_UID>1.3.6.1.4.1.14519.5.2.1.6279.6001.103765060125977184973667942868</imageSOP_UID>
<inclusion>TRUE</inclusion>
<edgeMap>
<xCoord>182</xCoord>
<yCoord>328</yCoord>
</edgeMap>
<edgeMap>
<xCoord>183</xCoord>
<yCoord>327</yCoord>
</edgeMap>
<edgeMap>
<xCoord>184</xCoord>
<yCoord>327</yCoord>
</edgeMap>
<edgeMap>
<xCoord>185</xCoord>
<yCoord>326</yCoord>
</edgeMap>
<edgeMap>
<xCoord>186</xCoord>
<yCoord>326</yCoord>
</edgeMap>
<edgeMap>
<xCoord>187</xCoord>
<yCoord>325</yCoord>
</edgeMap>
<edgeMap>
<xCoord>188</xCoord>
<yCoord>325</yCoord>
</edgeMap>
<edgeMap>
<xCoord>189</xCoord>
<yCoord>325</yCoord>
</edgeMap>
<edgeMap>
<xCoord>190</xCoord>
<yCoord>324</yCoord>
</edgeMap>
<edgeMap>
<xCoord>191</xCoord>
<yCoord>324</yCoord>
</edgeMap>
<edgeMap>
<xCoord>192</xCoord>
<yCoord>323</yCoord>
</edgeMap>
<edgeMap>
<xCoord>192</xCoord>
<yCoord>322</yCoord>
</edgeMap>
<edgeMap>
<xCoord>193</xCoord>
<yCoord>321</yCoord>
</edgeMap>
<edgeMap>
<xCoord>194</xCoord>
<yCoord>320</yCoord>
</edgeMap>
<edgeMap>
<xCoord>195</xCoord>
<yCoord>320</yCoord>
</edgeMap>
<edgeMap>
<xCoord>196</xCoord>
<yCoord>321</yCoord>
</edgeMap>
<edgeMap>
<xCoord>197</xCoord>
<yCoord>320</yCoord>
</edgeMap>
<edgeMap>
<xCoord>198</xCoord>
<yCoord>320</yCoord>
</edgeMap>
<edgeMap>
<xCoord>198</xCoord>
<yCoord>319</yCoord>
</edgeMap>
<edgeMap>
<xCoord>199</xCoord>
<yCoord>318</yCoord>
</edgeMap>
<edgeMap>
<xCoord>198</xCoord>
<yCoord>317</yCoord>
</edgeMap>
<edgeMap>
<xCoord>198</xCoord>
<yCoord>316</yCoord>
</edgeMap>
<edgeMap>
<xCoord>197</xCoord>
<yCoord>315</yCoord>
</edgeMap>
<edgeMap>
<xCoord>196</xCoord>
<yCoord>314</yCoord>
</edgeMap>
<edgeMap>
<xCoord>195</xCoord>
<yCoord>313</yCoord>
</edgeMap>
<edgeMap>
<xCoord>194</xCoord>
<yCoord>312</yCoord>
</edgeMap>
<edgeMap>
<xCoord>193</xCoord>
<yCoord>312</yCoord>
</edgeMap>
<edgeMap>
<xCoord>192</xCoord>
<yCoord>311</yCoord>
</edgeMap>
<edgeMap>
<xCoord>191</xCoord>
<yCoord>310</yCoord>
</edgeMap>
<edgeMap>
<xCoord>190</xCoord>
<yCoord>309</yCoord>
</edgeMap>
<edgeMap>
<xCoord>190</xCoord>
<yCoord>308</yCoord>
</edgeMap>
<edgeMap>
<xCoord>189</xCoord>
<yCoord>307</yCoord>
</edgeMap>
<edgeMap>
<xCoord>188</xCoord>
<yCoord>307</yCoord>
</edgeMap>
<edgeMap>
<xCoord>187</xCoord>
<yCoord>306</yCoord>
</edgeMap>
<edgeMap>
<xCoord>186</xCoord>
<yCoord>306</yCoord>
</edgeMap>
<edgeMap>
<xCoord>185</xCoord>
<yCoord>306</yCoord>
</edgeMap>
<edgeMap>
<xCoord>184</xCoord>
<yCoord>306</yCoord>
</edgeMap>
<edgeMap>
<xCoord>183</xCoord>
<yCoord>306</yCoord>
</edgeMap>
<edgeMap>
<xCoord>182</xCoord>
<yCoord>306</yCoord>
</edgeMap>
<edgeMap>
<xCoord>181</xCoord>
<yCoord>305</yCoord>
</edgeMap>
<edgeMap>
<xCoord>180</xCoord>
<yCoord>304</yCoord>
</edgeMap>
<edgeMap>
<xCoord>180</xCoord>
<yCoord>303</yCoord>
</edgeMap>
<edgeMap>
<xCoord>179</xCoord>
<yCoord>303</yCoord>
</edgeMap>
<edgeMap>
<xCoord>178</xCoord>
<yCoord>302</yCoord>
</edgeMap>
<edgeMap>
<xCoord>177</xCoord>
<yCoord>301</yCoord>
</edgeMap>
<edgeMap>
<xCoord>176</xCoord>
<yCoord>300</yCoord>
</edgeMap>
<edgeMap>
<xCoord>175</xCoord>
<yCoord>299</yCoord>
</edgeMap>
<edgeMap>
<xCoord>174</xCoord>
<yCoord>298</yCoord>
</edgeMap>
<edgeMap>
<xCoord>174</xCoord>
<yCoord>297</yCoord>
</edgeMap>
<edgeMap>
<xCoord>173</xCoord>
<yCoord>296</yCoord>
</edgeMap>
<edgeMap>
<xCoord>173</xCoord>
<yCoord>295</yCoord>
</edgeMap>
<edgeMap>
<xCoord>172</xCoord>
<yCoord>295</yCoord>
</edgeMap>
<edgeMap>
<xCoord>171</xCoord>
<yCoord>294</yCoord>
</edgeMap>
<edgeMap>
<xCoord>170</xCoord>
<yCoord>294</yCoord>
</edgeMap>
<edgeMap>
<xCoord>169</xCoord>
<yCoord>295</yCoord>
</edgeMap>
<edgeMap>
<xCoord>168</xCoord>
<yCoord>295</yCoord>
</edgeMap>
<edgeMap>
<xCoord>168</xCoord>
<yCoord>296</yCoord>
</edgeMap>
<edgeMap>
<xCoord>167</xCoord>
<yCoord>297</yCoord>
</edgeMap>
<edgeMap>
<xCoord>167</xCoord>
<yCoord>298</yCoord>
</edgeMap>
<edgeMap>
<xCoord>166</xCoord>
<yCoord>299</yCoord>
</edgeMap>
<edgeMap>
<xCoord>165</xCoord>
<yCoord>299</yCoord>
</edgeMap>
<edgeMap>
<xCoord>164</xCoord>
<yCoord>300</yCoord>
</edgeMap>
<edgeMap>
<xCoord>163</xCoord>
<yCoord>300</yCoord>
</edgeMap>
<edgeMap>
<xCoord>162</xCoord>
<yCoord>301</yCoord>
</edgeMap>
<edgeMap>
<xCoord>161</xCoord>
<yCoord>302</yCoord>
</edgeMap>
<edgeMap>
<xCoord>160</xCoord>
<yCoord>302</yCoord>
</edgeMap>
<edgeMap>
<xCoord>159</xCoord>
<yCoord>303</yCoord>
</edgeMap>
<edgeMap>
<xCoord>159</xCoord>
<yCoord>304</yCoord>
</edgeMap>
<edgeMap>
<xCoord>158</xCoord>
<yCoord>305</yCoord>
</edgeMap>
<edgeMap>
<xCoord>158</xCoord>
<yCoord>306</yCoord>
</edgeMap>
<edgeMap>
<xCoord>158</xCoord>
<yCoord>307</yCoord>
</edgeMap>
<edgeMap>
<xCoord>158</xCoord>
<yCoord>308</yCoord>
</edgeMap>
<edgeMap>
<xCoord>158</xCoord>
<yCoord>309</yCoord>
</edgeMap>
<edgeMap>
<xCoord>159</xCoord>
<yCoord>310</yCoord>
</edgeMap>
<edgeMap>
<xCoord>159</xCoord>
<yCoord>311</yCoord>
</edgeMap>
<edgeMap>
<xCoord>160</xCoord>
<yCoord>312</yCoord>
</edgeMap>
<edgeMap>
<xCoord>160</xCoord>
<yCoord>313</yCoord>
</edgeMap>
<edgeMap>
<xCoord>161</xCoord>
<yCoord>314</yCoord>
</edgeMap>
<edgeMap>
<xCoord>162</xCoord>
<yCoord>315</yCoord>
</edgeMap>
<edgeMap>
<xCoord>163</xCoord>
<yCoord>316</yCoord>
</edgeMap>
<edgeMap>
<xCoord>163</xCoord>
<yCoord>317</yCoord>
</edgeMap>
<edgeMap>
<xCoord>163</xCoord>
<yCoord>318</yCoord>
</edgeMap>
<edgeMap>
<xCoord>164</xCoord>
<yCoord>319</yCoord>
</edgeMap>
<edgeMap>
<xCoord>164</xCoord>
<yCoord>320</yCoord>
</edgeMap>
<edgeMap>
<xCoord>165</xCoord>
<yCoord>321</yCoord>
</edgeMap>
<edgeMap>
<xCoord>166</xCoord>
<yCoord>322</yCoord>
</edgeMap>
<edgeMap>
<xCoord>167</xCoord>
<yCoord>323</yCoord>
</edgeMap>
<edgeMap>
<xCoord>168</xCoord>
<yCoord>324</yCoord>
</edgeMap>
<edgeMap>
<xCoord>168</xCoord>
<yCoord>325</yCoord>
</edgeMap>
<edgeMap>
<xCoord>169</xCoord>
<yCoord>325</yCoord>
</edgeMap>
<edgeMap>
<xCoord>170</xCoord>
<yCoord>326</yCoord>
</edgeMap>
<edgeMap>
<xCoord>171</xCoord>
<yCoord>326</yCoord>
</edgeMap>
<edgeMap>
<xCoord>172</xCoord>
<yCoord>326</yCoord>
</edgeMap>
<edgeMap>
<xCoord>173</xCoord>
<yCoord>327</yCoord>
</edgeMap>
<edgeMap>
<xCoord>174</xCoord>
<yCoord>327</yCoord>
</edgeMap>
<edgeMap>
<xCoord>175</xCoord>
<yCoord>327</yCoord>
</edgeMap>
<edgeMap>
<xCoord>176</xCoord>
<yCoord>327</yCoord>
</edgeMap>
<edgeMap>
<xCoord>177</xCoord>
<yCoord>328</yCoord>
</edgeMap>
<edgeMap>
<xCoord>178</xCoord>
<yCoord>328</yCoord>
</edgeMap>
<edgeMap>
<xCoord>179</xCoord>
<yCoord>328</yCoord>
</edgeMap>
<edgeMap>
<xCoord>180</xCoord>
<yCoord>328</yCoord>
</edgeMap>
<edgeMap>
<xCoord>181</xCoord>
<yCoord>328</yCoord>
</edgeMap>
<edgeMap>
<xCoord>182</xCoord>
<yCoord>328</yCoord>
</edgeMap>
</roi>
<roi>
<imageZposition>-45.75</imageZposition>
<imageSOP_UID>1.3.6.1.4.1.14519.5.2.1.6279.6001.308027109711064590720190031929</imageSOP_UID>
<inclusion>TRUE</inclusion>
<edgeMap>
<xCoord>179</xCoord>
<yCoord>326</yCoord>
</edgeMap>
<edgeMap>
<xCoord>180</xCoord>
<yCoord>325</yCoord>
</edgeMap>
<edgeMap>
<xCoord>181</xCoord>
<yCoord>325</yCoord>
</edgeMap>
<edgeMap>
<xCoord>182</xCoord>
<yCoord>325</yCoord>
</edgeMap>
<edgeMap>
<xCoord>183</xCoord>
<yCoord>325</yCoord>
</edgeMap>
<edgeMap>
<xCoord>184</xCoord>
<yCoord>324</yCoord>
</edgeMap>
<edgeMap>
<xCoord>185</xCoord>
<yCoord>324</yCoord>
</edgeMap>
<edgeMap>
<xCoord>186</xCoord>
<yCoord>323</yCoord>
</edgeMap>
<edgeMap>
<xCoord>187</xCoord>
<yCoord>323</yCoord>
</edgeMap>
<edgeMap>
<xCoord>188</xCoord>
<yCoord>322</yCoord>
</edgeMap>
<edgeMap>
<xCoord>188</xCoord>
<yCoord>321</yCoord>
</edgeMap>
<edgeMap>
<xCoord>189</xCoord>
<yCoord>320</yCoord>
</edgeMap>
<edgeMap>
<xCoord>190</xCoord>
<yCoord>319</yCoord>
</edgeMap>
<edgeMap>
<xCoord>191</xCoord>
<yCoord>319</yCoord>
</edgeMap>
<edgeMap>
<xCoord>192</xCoord>
<yCoord>319</yCoord>
</edgeMap>
<edgeMap>
<xCoord>193</xCoord>
<yCoord>319</yCoord>
</edgeMap>
<edgeMap>
<xCoord>194</xCoord>
<yCoord>319</yCoord>
</edgeMap>
<edgeMap>
<xCoord>195</xCoord>
<yCoord>318</yCoord>
</edgeMap>
<edgeMap>
<xCoord>196</xCoord>
<yCoord>318</yCoord>
</edgeMap>
<edgeMap>
<xCoord>196</xCoord>
<yCoord>317</yCoord>
</edgeMap>
<edgeMap>
<xCoord>197</xCoord>
<yCoord>316</yCoord>
</edgeMap>
<edgeMap>
<xCoord>196</xCoord>
<yCoord>315</yCoord>
</edgeMap>
<edgeMap>
<xCoord>196</xCoord>
<yCoord>314</yCoord>
</edgeMap>
<edgeMap>
<xCoord>195</xCoord>
<yCoord>313</yCoord>
</edgeMap>
<edgeMap>
<xCoord>194</xCoord>
<yCoord>312</yCoord>
</edgeMap>
<edgeMap>
<xCoord>193</xCoord>
<yCoord>312</yCoord>
</edgeMap>
<edgeMap>
<xCoord>192</xCoord>
<yCoord>311</yCoord>
</edgeMap>
<edgeMap>
<xCoord>191</xCoord>
<yCoord>310</yCoord>
</edgeMap>
<edgeMap>
<xCoord>190</xCoord>
<yCoord>309</yCoord>
</edgeMap>
<edgeMap>
<xCoord>189</xCoord>
<yCoord>308</yCoord>
</edgeMap>
<edgeMap>
<xCoord>188</xCoord>
<yCoord>308</yCoord>
</edgeMap>
<edgeMap>
<xCoord>187</xCoord>
<yCoord>307</yCoord>
</edgeMap>
<edgeMap>
<xCoord>186</xCoord>
<yCoord>307</yCoord>
</edgeMap>
<edgeMap>
<xCoord>185</xCoord>
<yCoord>308</yCoord>
</edgeMap>
<edgeMap>
<xCoord>184</xCoord>
<yCoord>308</yCoord>
</edgeMap>
<edgeMap>
<xCoord>183</xCoord>
<yCoord>308</yCoord>
</edgeMap>
<edgeMap>
<xCoord>182</xCoord>
<yCoord>308</yCoord>
</edgeMap>
<edgeMap>
<xCoord>181</xCoord>
<yCoord>308</yCoord>
</edgeMap>
<edgeMap>
<xCoord>180</xCoord>
<yCoord>308</yCoord>
</edgeMap>
<edgeMap>
<xCoord>179</xCoord>
<yCoord>308</yCoord>
</edgeMap>
<edgeMap>
<xCoord>178</xCoord>
<yCoord>307</yCoord>
</edgeMap>
<edgeMap>
<xCoord>177</xCoord>
<yCoord>306</yCoord>
</edgeMap>
<edgeMap>
<xCoord>177</xCoord>
<yCoord>305</yCoord>
</edgeMap>
<edgeMap>
<xCoord>176</xCoord>
<yCoord>304</yCoord>
</edgeMap>
<edgeMap>
<xCoord>176</xCoord>
<yCoord>303</yCoord>
</edgeMap>
<edgeMap>
<xCoord>175</xCoord>
<yCoord>302</yCoord>
</edgeMap>
<edgeMap>
<xCoord>174</xCoord>
<yCoord>301</yCoord>
</edgeMap>
<edgeMap>
<xCoord>175</xCoord>
<yCoord>300</yCoord>
</edgeMap>
<edgeMap>
<xCoord>175</xCoord>
<yCoord>299</yCoord>
</edgeMap>
<edgeMap>
<xCoord>174</xCoord>
<yCoord>298</yCoord>
</edgeMap>
<edgeMap>
<xCoord>174</xCoord>
<yCoord>297</yCoord>
</edgeMap>
<edgeMap>
<xCoord>173</xCoord>
<yCoord>297</yCoord>
</edgeMap>
<edgeMap>
<xCoord>172</xCoord>
<yCoord>296</yCoord>
</edgeMap>
<edgeMap>
<xCoord>171</xCoord>
<yCoord>295</yCoord>
</edgeMap>
<edgeMap>
<xCoord>171</xCoord>
<yCoord>294</yCoord>
</edgeMap>
<edgeMap>
<xCoord>170</xCoord>
<yCoord>294</yCoord>
</edgeMap>
<edgeMap>
<xCoord>169</xCoord>
<yCoord>293</yCoord>
</edgeMap>
<edgeMap>
<xCoord>168</xCoord>
<yCoord>293</yCoord>
</edgeMap>
<edgeMap>
<xCoord>167</xCoord>
<yCoord>292</yCoord>
</edgeMap>
<edgeMap>
<xCoord>167</xCoord>
<yCoord>291</yCoord>
</edgeMap>
<edgeMap>
<xCoord>166</xCoord>
<yCoord>290</yCoord>
</edgeMap>
<edgeMap>
<xCoord>165</xCoord>
<yCoord>290</yCoord>
</edgeMap>
<edgeMap>
<xCoord>164</xCoord>
<yCoord>289</yCoord>
</edgeMap>
<edgeMap>
<xCoord>163</xCoord>
<yCoord>290</yCoord>
</edgeMap>
<edgeMap>
<xCoord>162</xCoord>
<yCoord>290</yCoord>
</edgeMap>
<edgeMap>
<xCoord>162</xCoord>
<yCoord>291</yCoord>
</edgeMap>
<edgeMap>
<xCoord>161</xCoord>
<yCoord>292</yCoord>
</edgeMap>
<edgeMap>
<xCoord>161</xCoord>
<yCoord>293</yCoord>
</edgeMap>
<edgeMap>
<xCoord>161</xCoord>
<yCoord>294</yCoord>
</edgeMap>
<edgeMap>
<xCoord>161</xCoord>
<yCoord>295</yCoord>
</edgeMap>
<edgeMap>
<xCoord>161</xCoord>
<yCoord>296</yCoord>
</edgeMap>
<edgeMap>
<xCoord>161</xCoord>
<yCoord>297</yCoord>
</edgeMap>
<edgeMap>
<xCoord>161</xCoord>
<yCoord>298</yCoord>
</edgeMap>
<edgeMap>
<xCoord>161</xCoord>
<yCoord>299</yCoord>
</edgeMap>
<edgeMap>
<xCoord>162</xCoord>
<yCoord>300</yCoord>
</edgeMap>
<edgeMap>
<xCoord>162</xCoord>
<yCoord>301</yCoord>
</edgeMap>
<edgeMap>
<xCoord>162</xCoord>
<yCoord>302</yCoord>
</edgeMap>
<edgeMap>
<xCoord>162</xCoord>
<yCoord>303</yCoord>
</edgeMap>
<edgeMap>
<xCoord>162</xCoord>
<yCoord>304</yCoord>
</edgeMap>
<edgeMap>
<xCoord>163</xCoord>
<yCoord>305</yCoord>
</edgeMap>
<edgeMap>
<xCoord>163</xCoord>
<yCoord>306</yCoord>
</edgeMap>
<edgeMap>
<xCoord>163</xCoord>
<yCoord>307</yCoord>
</edgeMap>
<edgeMap>
<xCoord>164</xCoord>
<yCoord>308</yCoord>
</edgeMap>
<edgeMap>
<xCoord>164</xCoord>
<yCoord>309</yCoord>
</edgeMap>
<edgeMap>
<xCoord>164</xCoord>
<yCoord>310</yCoord>
</edgeMap>
<edgeMap>
<xCoord>165</xCoord>
<yCoord>311</yCoord>
</edgeMap>
<edgeMap>
<xCoord>165</xCoord>
<yCoord>312</yCoord>
</edgeMap>
<edgeMap>
<xCoord>166</xCoord>
<yCoord>313</yCoord>
</edgeMap>
<edgeMap>
<xCoord>166</xCoord>
<yCoord>314</yCoord>
</edgeMap>
<edgeMap>
<xCoord>166</xCoord>
<yCoord>315</yCoord>
</edgeMap>
<edgeMap>
<xCoord>167</xCoord>
<yCoord>316</yCoord>
</edgeMap>
<edgeMap>
<xCoord>167</xCoord>
<yCoord>317</yCoord>
</edgeMap>
<edgeMap>
<xCoord>168</xCoord>
<yCoord>318</yCoord>
</edgeMap>
<edgeMap>
<xCoord>168</xCoord>
<yCoord>319</yCoord>
</edgeMap>
<edgeMap>
<xCoord>169</xCoord>
<yCoord>320</yCoord>
</edgeMap>
<edgeMap>
<xCoord>170</xCoord>
<yCoord>321</yCoord>
</edgeMap>
<edgeMap>
<xCoord>171</xCoord>
<yCoord>322</yCoord>
</edgeMap>
<edgeMap>
<xCoord>172</xCoord>
<yCoord>322</yCoord>
</edgeMap>
<edgeMap>
<xCoord>173</xCoord>
<yCoord>323</yCoord>
</edgeMap>
<edgeMap>
<xCoord>174</xCoord>
<yCoord>323</yCoord>
</edgeMap>
<edgeMap>
<xCoord>175</xCoord>
<yCoord>324</yCoord>
</edgeMap>
<edgeMap>
<xCoord>176</xCoord>
<yCoord>324</yCoord>
</edgeMap>
<edgeMap>
<xCoord>177</xCoord>
<yCoord>325</yCoord>
</edgeMap>
<edgeMap>
<xCoord>178</xCoord>
<yCoord>325</yCoord>
</edgeMap>
<edgeMap>
<xCoord>179</xCoord>
<yCoord>326</yCoord>
</edgeMap>
</roi>
<roi>
<imageZposition>-44.5</imageZposition>
<imageSOP_UID>1.3.6.1.4.1.14519.5.2.1.6279.6001.703737583892641880458875688817</imageSOP_UID>
<inclusion>TRUE</inclusion>
<edgeMap>
<xCoord>185</xCoord>
<yCoord>324</yCoord>
</edgeMap>
<edgeMap>
<xCoord>186</xCoord>
<yCoord>323</yCoord>
</edgeMap>
<edgeMap>
<xCoord>187</xCoord>
<yCoord>323</yCoord>
</edgeMap>
<edgeMap>
<xCoord>187</xCoord>
<yCoord>322</yCoord>
</edgeMap>
<edgeMap>
<xCoord>188</xCoord>
<yCoord>321</yCoord>
</edgeMap>
<edgeMap>
<xCoord>189</xCoord>
<yCoord>320</yCoord>
</edgeMap>
<edgeMap>
<xCoord>190</xCoord>
<yCoord>319</yCoord>
</edgeMap>
<edgeMap>
<xCoord>191</xCoord>
<yCoord>318</yCoord>
</edgeMap>
<edgeMap>
<xCoord>192</xCoord>
<yCoord>318</yCoord>
</edgeMap>
<edgeMap>
<xCoord>193</xCoord>
<yCoord>317</yCoord>
</edgeMap>
<edgeMap>
<xCoord>194</xCoord>
<yCoord>317</yCoord>
</edgeMap>
<edgeMap>
<xCoord>194</xCoord>
<yCoord>316</yCoord>
</edgeMap>
<edgeMap>
<xCoord>195</xCoord>
<yCoord>315</yCoord>
</edgeMap>
<edgeMap>
<xCoord>194</xCoord>
<yCoord>314</yCoord>
</edgeMap>
<edgeMap>
<xCoord>194</xCoord>
<yCoord>313</yCoord>
</edgeMap>
<edgeMap>
<xCoord>194</xCoord>
<yCoord>312</yCoord>
</edgeMap>
<edgeMap>
<xCoord>194</xCoord>
<yCoord>311</yCoord>
</edgeMap>
<edgeMap>
<xCoord>193</xCoord>
<yCoord>310</yCoord>
</edgeMap>
<edgeMap>
<xCoord>193</xCoord>
<yCoord>309</yCoord>
</edgeMap>
<edgeMap>
<xCoord>192</xCoord>
<yCoord>308</yCoord>
</edgeMap>
<edgeMap>
<xCoord>191</xCoord>
<yCoord>308</yCoord>
</edgeMap>
<edgeMap>
<xCoord>190</xCoord>
<yCoord>307</yCoord>
</edgeMap>
<edgeMap>
<xCoord>189</xCoord>
<yCoord>307</yCoord>
</edgeMap>
<edgeMap>
<xCoord>188</xCoord>
<yCoord>307</yCoord>
</edgeMap>
<edgeMap>
<xCoord>187</xCoord>
<yCoord>307</yCoord>
</edgeMap>
<edgeMap>
<xCoord>186</xCoord>
<yCoord>308</yCoord>
</edgeMap>
<edgeMap>
<xCoord>185</xCoord>
<yCoord>308</yCoord>
</edgeMap>
<edgeMap>
<xCoord>184</xCoord>
<yCoord>309</yCoord>
</edgeMap>
<edgeMap>
<xCoord>183</xCoord>
<yCoord>309</yCoord>
</edgeMap>
<edgeMap>
<xCoord>182</xCoord>
<yCoord>308</yCoord>
</edgeMap>
<edgeMap>
<xCoord>181</xCoord>
<yCoord>308</yCoord>
</edgeMap>
<edgeMap>
<xCoord>180</xCoord>
<yCoord>307</yCoord>
</edgeMap>
<edgeMap>
<xCoord>179</xCoord>
<yCoord>306</yCoord>
</edgeMap>
<edgeMap>
<xCoord>179</xCoord>
<yCoord>305</yCoord>
</edgeMap>
<edgeMap>
<xCoord>178</xCoord>
<yCoord>304</yCoord>
</edgeMap>
<edgeMap>
<xCoord>177</xCoord>
<yCoord>303</yCoord>
</edgeMap>
<edgeMap>
<xCoord>177</xCoord>
<yCoord>302</yCoord>
</edgeMap>
<edgeMap>
<xCoord>177</xCoord>
<yCoord>301</yCoord>
</edgeMap>
<edgeMap>
<xCoord>177</xCoord>
<yCoord>300</yCoord>
</edgeMap>
<edgeMap>
<xCoord>177</xCoord>
<yCoord>299</yCoord>
</edgeMap>
<edgeMap>
<xCoord>176</xCoord>
<yCoord>298</yCoord>
</edgeMap>
<edgeMap>
<xCoord>176</xCoord>
<yCoord>297</yCoord>
</edgeMap>
<edgeMap>
<xCoord>177</xCoord>
<yCoord>296</yCoord>
</edgeMap>
<edgeMap>
<xCoord>176</xCoord>
<yCoord>295</yCoord>
</edgeMap>
<edgeMap>
<xCoord>176</xCoord>
<yCoord>294</yCoord>
</edgeMap>
<edgeMap>
<xCoord>175</xCoord>
<yCoord>294</yCoord>
</edgeMap>
<edgeMap>
<xCoord>174</xCoord>
<yCoord>293</yCoord>
</edgeMap>
<edgeMap>
<xCoord>173</xCoord>
<yCoord>293</yCoord>
</edgeMap>
<edgeMap>
<xCoord>172</xCoord>
<yCoord>292</yCoord>
</edgeMap>
<edgeMap>
<xCoord>171</xCoord>
<yCoord>292</yCoord>
</edgeMap>
<edgeMap>
<xCoord>170</xCoord>
<yCoord>293</yCoord>
</edgeMap>
<edgeMap>
<xCoord>169</xCoord>
<yCoord>293</yCoord>
</edgeMap>
<edgeMap>
<xCoord>169</xCoord>
<yCoord>294</yCoord>
</edgeMap>
<edgeMap>
<xCoord>168</xCoord>
<yCoord>295</yCoord>
</edgeMap>
<edgeMap>
<xCoord>167</xCoord>
<yCoord>294</yCoord>
</edgeMap>
<edgeMap>
<xCoord>167</xCoord>
<yCoord>293</yCoord>
</edgeMap>
<edgeMap>
<xCoord>167</xCoord>
<yCoord>292</yCoord>
</edgeMap>
<edgeMap>
<xCoord>166</xCoord>
<yCoord>291</yCoord>
</edgeMap>
<edgeMap>
<xCoord>166</xCoord>
<yCoord>290</yCoord>
</edgeMap>
<edgeMap>
<xCoord>165</xCoord>
<yCoord>289</yCoord>
</edgeMap>
<edgeMap>
<xCoord>164</xCoord>
<yCoord>289</yCoord>
</edgeMap>
<edgeMap>
<xCoord>163</xCoord>
<yCoord>288</yCoord>
</edgeMap>
<edgeMap>
<xCoord>162</xCoord>
<yCoord>289</yCoord>
</edgeMap>
<edgeMap>
<xCoord>161</xCoord>
<yCoord>289</yCoord>
</edgeMap>
<edgeMap>
<xCoord>161</xCoord>
<yCoord>290</yCoord>
</edgeMap>
<edgeMap>
<xCoord>160</xCoord>
<yCoord>291</yCoord>
</edgeMap>
<edgeMap>
<xCoord>160</xCoord>
<yCoord>292</yCoord>
</edgeMap>
<edgeMap>
<xCoord>161</xCoord>
<yCoord>293</yCoord>
</edgeMap>
<edgeMap>
<xCoord>161</xCoord>
<yCoord>294</yCoord>
</edgeMap>
<edgeMap>
<xCoord>162</xCoord>
<yCoord>295</yCoord>
</edgeMap>
<edgeMap>
<xCoord>162</xCoord>
<yCoord>296</yCoord>
</edgeMap>
<edgeMap>
<xCoord>163</xCoord>
<yCoord>297</yCoord>
</edgeMap>
<edgeMap>
<xCoord>163</xCoord>
<yCoord>298</yCoord>
</edgeMap>
<edgeMap>
<xCoord>164</xCoord>
<yCoord>299</yCoord>
</edgeMap>
<edgeMap>
<xCoord>164</xCoord>
<yCoord>300</yCoord>
</edgeMap>
<edgeMap>
<xCoord>164</xCoord>
<yCoord>301</yCoord>
</edgeMap>
<edgeMap>
<xCoord>165</xCoord>
<yCoord>302</yCoord>
</edgeMap>
<edgeMap>
<xCoord>165</xCoord>
<yCoord>303</yCoord>
</edgeMap>
<edgeMap>
<xCoord>165</xCoord>
<yCoord>304</yCoord>
</edgeMap>
<edgeMap>
<xCoord>165</xCoord>
<yCoord>305</yCoord>
</edgeMap>
<edgeMap>
<xCoord>165</xCoord>
<yCoord>306</yCoord>
</edgeMap>
<edgeMap>
<xCoord>165</xCoord>
<yCoord>307</yCoord>
</edgeMap>
<edgeMap>
<xCoord>165</xCoord>
<yCoord>308</yCoord>
</edgeMap>
<edgeMap>
<xCoord>165</xCoord>
<yCoord>309</yCoord>
</edgeMap>
<edgeMap>
<xCoord>165</xCoord>
<yCoord>310</yCoord>
</edgeMap>
<edgeMap>
<xCoord>165</xCoord>
<yCoord>311</yCoord>
</edgeMap>
<edgeMap>
<xCoord>165</xCoord>
<yCoord>312</yCoord>
</edgeMap>
<edgeMap>
<xCoord>165</xCoord>
<yCoord>313</yCoord>
</edgeMap>
<edgeMap>
<xCoord>166</xCoord>
<yCoord>314</yCoord>
</edgeMap>
<edgeMap>
<xCoord>165</xCoord>
<yCoord>315</yCoord>
</edgeMap>
<edgeMap>
<xCoord>164</xCoord>
<yCoord>316</yCoord>
</edgeMap>
<edgeMap>
<xCoord>163</xCoord>
<yCoord>316</yCoord>
</edgeMap>
<edgeMap>
<xCoord>163</xCoord>
<yCoord>317</yCoord>
</edgeMap>
<edgeMap>
<xCoord>162</xCoord>
<yCoord>318</yCoord>
</edgeMap>
<edgeMap>
<xCoord>163</xCoord>
<yCoord>319</yCoord>
</edgeMap>
<edgeMap>
<xCoord>163</xCoord>
<yCoord>320</yCoord>
</edgeMap>
<edgeMap>
<xCoord>164</xCoord>
<yCoord>320</yCoord>
</edgeMap>
<edgeMap>
<xCoord>165</xCoord>
<yCoord>321</yCoord>
</edgeMap>
<edgeMap>
<xCoord>166</xCoord>
<yCoord>321</yCoord>
</edgeMap>
<edgeMap>
<xCoord>167</xCoord>
<yCoord>321</yCoord>
</edgeMap>
<edgeMap>
<xCoord>168</xCoord>
<yCoord>321</yCoord>
</edgeMap>
<edgeMap>
<xCoord>169</xCoord>
<yCoord>322</yCoord>
</edgeMap>
<edgeMap>
<xCoord>170</xCoord>
<yCoord>323</yCoord>
</edgeMap>
<edgeMap>
<xCoord>171</xCoord>
<yCoord>323</yCoord>
</edgeMap>
<edgeMap>
<xCoord>172</xCoord>
<yCoord>324</yCoord>
</edgeMap>
<edgeMap>
<xCoord>173</xCoord>
<yCoord>324</yCoord>
</edgeMap>
<edgeMap>
<xCoord>174</xCoord>
<yCoord>323</yCoord>
</edgeMap>
<edgeMap>
<xCoord>175</xCoord>
<yCoord>323</yCoord>
</edgeMap>
<edgeMap>
<xCoord>176</xCoord>
<yCoord>323</yCoord>
</edgeMap>
<edgeMap>
<xCoord>177</xCoord>
<yCoord>323</yCoord>
</edgeMap>
<edgeMap>
<xCoord>178</xCoord>
<yCoord>324</yCoord>
</edgeMap>
<edgeMap>
<xCoord>179</xCoord>
<yCoord>323</yCoord>
</edgeMap>
<edgeMap>
<xCoord>180</xCoord>
<yCoord>323</yCoord>
</edgeMap>
<edgeMap>
<xCoord>181</xCoord>
<yCoord>323</yCoord>
</edgeMap>
<edgeMap>
<xCoord>182</xCoord>
<yCoord>323</yCoord>
</edgeMap>
<edgeMap>
<xCoord>183</xCoord>
<yCoord>323</yCoord>
</edgeMap>
<edgeMap>
<xCoord>184</xCoord>
<yCoord>323</yCoord>
</edgeMap>
<edgeMap>
<xCoord>185</xCoord>
<yCoord>324</yCoord>
</edgeMap>
</roi>
<roi>
<imageZposition>-43.25</imageZposition>
<imageSOP_UID>1.3.6.1.4.1.14519.5.2.1.6279.6001.181888764906930569705471608832</imageSOP_UID>
<inclusion>TRUE</inclusion>
<edgeMap>
<xCoord>192</xCoord>
<yCoord>317</yCoord>
</edgeMap>
<edgeMap>
<xCoord>193</xCoord>
<yCoord>316</yCoord>
</edgeMap>
<edgeMap>
<xCoord>194</xCoord>
<yCoord>316</yCoord>
</edgeMap>
<edgeMap>
<xCoord>194</xCoord>
<yCoord>315</yCoord>
</edgeMap>
<edgeMap>
<xCoord>195</xCoord>
<yCoord>314</yCoord>
</edgeMap>
<edgeMap>
<xCoord>195</xCoord>
<yCoord>313</yCoord>
</edgeMap>
<edgeMap>
<xCoord>194</xCoord>
<yCoord>312</yCoord>
</edgeMap>
<edgeMap>
<xCoord>194</xCoord>
<yCoord>311</yCoord>
</edgeMap>
<edgeMap>
<xCoord>193</xCoord>
<yCoord>310</yCoord>
</edgeMap>
<edgeMap>
<xCoord>192</xCoord>
<yCoord>310</yCoord>
</edgeMap>
<edgeMap>
<xCoord>191</xCoord>
<yCoord>309</yCoord>
</edgeMap>
<edgeMap>
<xCoord>190</xCoord>
<yCoord>309</yCoord>
</edgeMap>
<edgeMap>
<xCoord>189</xCoord>
<yCoord>308</yCoord>
</edgeMap>
<edgeMap>
<xCoord>188</xCoord>
<yCoord>308</yCoord>
</edgeMap>
<edgeMap>
<xCoord>187</xCoord>
<yCoord>308</yCoord>
</edgeMap>
<edgeMap>
<xCoord>186</xCoord>
<yCoord>307</yCoord>
</edgeMap>
<edgeMap>
<xCoord>185</xCoord>
<yCoord>307</yCoord>
</edgeMap>
<edgeMap>
<xCoord>184</xCoord>
<yCoord>307</yCoord>
</edgeMap>
<edgeMap>
<xCoord>183</xCoord>
<yCoord>307</yCoord>
</edgeMap>
<edgeMap>
<xCoord>182</xCoord>
<yCoord>306</yCoord>
</edgeMap>
<edgeMap>
<xCoord>181</xCoord>
<yCoord>305</yCoord>
</edgeMap>
<edgeMap>
<xCoord>180</xCoord>
<yCoord>304</yCoord>
</edgeMap>
<edgeMap>
<xCoord>181</xCoord>
<yCoord>303</yCoord>
</edgeMap>
<edgeMap>
<xCoord>180</xCoord>
<yCoord>302</yCoord>
</edgeMap>
<edgeMap>
<xCoord>180</xCoord>
<yCoord>301</yCoord>
</edgeMap>
<edgeMap>
<xCoord>179</xCoord>
<yCoord>301</yCoord>
</edgeMap>
<edgeMap>
<xCoord>178</xCoord>
<yCoord>300</yCoord>
</edgeMap>
<edgeMap>
<xCoord>178</xCoord>
<yCoord>299</yCoord>
</edgeMap>
<edgeMap>
<xCoord>179</xCoord>
<yCoord>298</yCoord>
</edgeMap>
<edgeMap>
<xCoord>178</xCoord>
<yCoord>297</yCoord>
</edgeMap>
<edgeMap>
<xCoord>178</xCoord>
<yCoord>296</yCoord>
</edgeMap>
<edgeMap>
<xCoord>178</xCoord>
<yCoord>295</yCoord>
</edgeMap>
<edgeMap>
<xCoord>178</xCoord>
<yCoord>294</yCoord>
</edgeMap>
<edgeMap>
<xCoord>179</xCoord>
<yCoord>293</yCoord>
</edgeMap>
<edgeMap>
<xCoord>180</xCoord>
<yCoord>292</yCoord>
</edgeMap>
<edgeMap>
<xCoord>180</xCoord>
<yCoord>291</yCoord>
</edgeMap>
<edgeMap>
<xCoord>181</xCoord>
<yCoord>290</yCoord>
</edgeMap>
<edgeMap>
<xCoord>181</xCoord>
<yCoord>289</yCoord>
</edgeMap>
<edgeMap>
<xCoord>180</xCoord>
<yCoord>288</yCoord>
</edgeMap>
<edgeMap>
<xCoord>180</xCoord>
<yCoord>287</yCoord>
</edgeMap>
<edgeMap>
<xCoord>179</xCoord>
<yCoord>287</yCoord>
</edgeMap>
<edgeMap>
<xCoord>178</xCoord>
<yCoord>286</yCoord>
</edgeMap>
<edgeMap>
<xCoord>177</xCoord>
<yCoord>286</yCoord>
</edgeMap>
<edgeMap>
<xCoord>176</xCoord>
<yCoord>287</yCoord>
</edgeMap>
<edgeMap>
<xCoord>175</xCoord>
<yCoord>287</yCoord>
</edgeMap>
<edgeMap>
<xCoord>175</xCoord>
<yCoord>288</yCoord>
</edgeMap>
<edgeMap>
<xCoord>174</xCoord>
<yCoord>289</yCoord>
</edgeMap>
<edgeMap>
<xCoord>174</xCoord>
<yCoord>290</yCoord>
</edgeMap>
<edgeMap>
<xCoord>173</xCoord>
<yCoord>291</yCoord>
</edgeMap>
<edgeMap>
<xCoord>172</xCoord>
<yCoord>291</yCoord>
</edgeMap>
<edgeMap>
<xCoord>171</xCoord>
<yCoord>290</yCoord>
</edgeMap>
<edgeMap>
<xCoord>171</xCoord>
<yCoord>289</yCoord>
</edgeMap>
<edgeMap>
<xCoord>170</xCoord>
<yCoord>288</yCoord>
</edgeMap>
<edgeMap>
<xCoord>169</xCoord>
<yCoord>288</yCoord>
</edgeMap>
<edgeMap>
<xCoord>168</xCoord>
<yCoord>287</yCoord>
</edgeMap>
<edgeMap>
<xCoord>167</xCoord>
<yCoord>288</yCoord>
</edgeMap>
<edgeMap>
<xCoord>166</xCoord>
<yCoord>288</yCoord>
</edgeMap>
<edgeMap>
<xCoord>166</xCoord>
<yCoord>289</yCoord>
</edgeMap>
<edgeMap>
<xCoord>165</xCoord>
<yCoord>290</yCoord>
</edgeMap>
<edgeMap>
<xCoord>165</xCoord>
<yCoord>291</yCoord>
</edgeMap>
<edgeMap>
<xCoord>165</xCoord>
<yCoord>292</yCoord>
</edgeMap>
<edgeMap>
<xCoord>165</xCoord>
<yCoord>293</yCoord>
</edgeMap>
<edgeMap>
<xCoord>165</xCoord>
<yCoord>294</yCoord>
</edgeMap>
<edgeMap>
<xCoord>165</xCoord>
<yCoord>295</yCoord>
</edgeMap>
<edgeMap>
<xCoord>165</xCoord>
<yCoord>296</yCoord>
</edgeMap>
<edgeMap>
<xCoord>166</xCoord>
<yCoord>297</yCoord>
</edgeMap>
<edgeMap>
<xCoord>166</xCoord>
<yCoord>298</yCoord>
</edgeMap>
<edgeMap>
<xCoord>166</xCoord>
<yCoord>299</yCoord>
</edgeMap>
<edgeMap>
<xCoord>167</xCoord>
<yCoord>300</yCoord>
</edgeMap>
<edgeMap>
<xCoord>167</xCoord>
<yCoord>301</yCoord>
</edgeMap>
<edgeMap>
<xCoord>167</xCoord>
<yCoord>302</yCoord>
</edgeMap>
<edgeMap>
<xCoord>168</xCoord>
<yCoord>303</yCoord>
</edgeMap>
<edgeMap>
<xCoord>168</xCoord>
<yCoord>304</yCoord>
</edgeMap>
<edgeMap>
<xCoord>168</xCoord>
<yCoord>305</yCoord>
</edgeMap>
<edgeMap>
<xCoord>169</xCoord>
<yCoord>306</yCoord>
</edgeMap>
<edgeMap>
<xCoord>169</xCoord>
<yCoord>307</yCoord>
</edgeMap>
<edgeMap>
<xCoord>170</xCoord>
<yCoord>308</yCoord>
</edgeMap>
<edgeMap>
<xCoord>171</xCoord>
<yCoord>309</yCoord>
</edgeMap>
<edgeMap>
<xCoord>172</xCoord>
<yCoord>310</yCoord>
</edgeMap>
<edgeMap>
<xCoord>173</xCoord>
<yCoord>311</yCoord>
</edgeMap>
<edgeMap>
<xCoord>174</xCoord>
<yCoord>312</yCoord>
</edgeMap>
<edgeMap>
<xCoord>175</xCoord>
<yCoord>313</yCoord>
</edgeMap>
<edgeMap>
<xCoord>176</xCoord>
<yCoord>313</yCoord>
</edgeMap>
<edgeMap>
<xCoord>177</xCoord>
<yCoord>314</yCoord>
</edgeMap>
<edgeMap>
<xCoord>178</xCoord>
<yCoord>315</yCoord>
</edgeMap>
<edgeMap>
<xCoord>179</xCoord>
<yCoord>315</yCoord>
</edgeMap>
<edgeMap>
<xCoord>180</xCoord>
<yCoord>316</yCoord>
</edgeMap>
<edgeMap>
<xCoord>181</xCoord>
<yCoord>316</yCoord>
</edgeMap>
<edgeMap>
<xCoord>182</xCoord>
<yCoord>316</yCoord>
</edgeMap>
<edgeMap>
<xCoord>183</xCoord>
<yCoord>316</yCoord>
</edgeMap>
<edgeMap>
<xCoord>184</xCoord>
<yCoord>316</yCoord>
</edgeMap>
<edgeMap>
<xCoord>185</xCoord>
<yCoord>316</yCoord>
</edgeMap>
<edgeMap>
<xCoord>186</xCoord>
<yCoord>316</yCoord>
</edgeMap>
<edgeMap>
<xCoord>187</xCoord>
<yCoord>316</yCoord>
</edgeMap>
<edgeMap>
<xCoord>188</xCoord>
<yCoord>317</yCoord>
</edgeMap>
<edgeMap>
<xCoord>189</xCoord>
<yCoord>316</yCoord>
</edgeMap>
<edgeMap>
<xCoord>190</xCoord>
<yCoord>316</yCoord>
</edgeMap>
<edgeMap>
<xCoord>191</xCoord>
<yCoord>317</yCoord>
</edgeMap>
<edgeMap>
<xCoord>192</xCoord>
<yCoord>317</yCoord>
</edgeMap>
</roi>
<roi>
<imageZposition>-42.0</imageZposition>
<imageSOP_UID>1.3.6.1.4.1.14519.5.2.1.6279.6001.141040598601137907077812734822</imageSOP_UID>
<inclusion>TRUE</inclusion>
<edgeMap>
<xCoord>190</xCoord>
<yCoord>316</yCoord>
</edgeMap>
<edgeMap>
<xCoord>191</xCoord>
<yCoord>315</yCoord>
</edgeMap>
<edgeMap>
<xCoord>192</xCoord>
<yCoord>315</yCoord>
</edgeMap>
<edgeMap>
<xCoord>193</xCoord>
<yCoord>314</yCoord>
</edgeMap>
<edgeMap>
<xCoord>193</xCoord>
<yCoord>313</yCoord>
</edgeMap>
<edgeMap>
<xCoord>194</xCoord>
<yCoord>312</yCoord>
</edgeMap>
<edgeMap>
<xCoord>193</xCoord>
<yCoord>311</yCoord>
</edgeMap>
<edgeMap>
<xCoord>193</xCoord>
<yCoord>310</yCoord>
</edgeMap>
<edgeMap>
<xCoord>192</xCoord>
<yCoord>310</yCoord>
</edgeMap>
<edgeMap>
<xCoord>191</xCoord>
<yCoord>309</yCoord>
</edgeMap>
<edgeMap>
<xCoord>190</xCoord>
<yCoord>309</yCoord>
</edgeMap>
<edgeMap>
<xCoord>189</xCoord>
<yCoord>309</yCoord>
</edgeMap>
<edgeMap>
<xCoord>188</xCoord>
<yCoord>309</yCoord>
</edgeMap>
<edgeMap>
<xCoord>187</xCoord>
<yCoord>309</yCoord>
</edgeMap>
<edgeMap>
<xCoord>186</xCoord>
<yCoord>309</yCoord>
</edgeMap>
<edgeMap>
<xCoord>185</xCoord>
<yCoord>309</yCoord>
</edgeMap>
<edgeMap>
<xCoord>184</xCoord>
<yCoord>308</yCoord>
</edgeMap>
<edgeMap>
<xCoord>183</xCoord>
<yCoord>307</yCoord>
</edgeMap>
<edgeMap>
<xCoord>182</xCoord>
<yCoord>306</yCoord>
</edgeMap>
<edgeMap>
<xCoord>181</xCoord>
<yCoord>305</yCoord>
</edgeMap>
<edgeMap>
<xCoord>181</xCoord>
<yCoord>304</yCoord>
</edgeMap>
<edgeMap>
<xCoord>180</xCoord>
<yCoord>303</yCoord>
</edgeMap>
<edgeMap>
<xCoord>179</xCoord>
<yCoord>302</yCoord>
</edgeMap>
<edgeMap>
<xCoord>179</xCoord>
<yCoord>301</yCoord>
</edgeMap>
<edgeMap>
<xCoord>178</xCoord>
<yCoord>300</yCoord>
</edgeMap>
<edgeMap>
<xCoord>178</xCoord>
<yCoord>299</yCoord>
</edgeMap>
<edgeMap>
<xCoord>177</xCoord>
<yCoord>298</yCoord>
</edgeMap>
<edgeMap>
<xCoord>177</xCoord>
<yCoord>297</yCoord>
</edgeMap>
<edgeMap>
<xCoord>177</xCoord>
<yCoord>296</yCoord>
</edgeMap>
<edgeMap>
<xCoord>176</xCoord>
<yCoord>295</yCoord>
</edgeMap>
<edgeMap>
<xCoord>176</xCoord>
<yCoord>294</yCoord>
</edgeMap>
<edgeMap>
<xCoord>176</xCoord>
<yCoord>293</yCoord>
</edgeMap>
<edgeMap>
<xCoord>176</xCoord>
<yCoord>292</yCoord>
</edgeMap>
<edgeMap>
<xCoord>176</xCoord>
<yCoord>291</yCoord>
</edgeMap>
<edgeMap>
<xCoord>176</xCoord>
<yCoord>290</yCoord>
</edgeMap>
<edgeMap>
<xCoord>177</xCoord>
<yCoord>289</yCoord>
</edgeMap>
<edgeMap>
<xCoord>176</xCoord>
<yCoord>288</yCoord>
</edgeMap>
<edgeMap>
<xCoord>176</xCoord>
<yCoord>287</yCoord>
</edgeMap>
<edgeMap>
<xCoord>175</xCoord>
<yCoord>286</yCoord>
</edgeMap>
<edgeMap>
<xCoord>174</xCoord>
<yCoord>286</yCoord>
</edgeMap>
<edgeMap>
<xCoord>173</xCoord>
<yCoord>285</yCoord>
</edgeMap>
<edgeMap>
<xCoord>172</xCoord>
<yCoord>286</yCoord>
</edgeMap>
<edgeMap>
<xCoord>171</xCoord>
<yCoord>286</yCoord>
</edgeMap>
<edgeMap>
<xCoord>171</xCoord>
<yCoord>287</yCoord>
</edgeMap>
<edgeMap>
<xCoord>170</xCoord>
<yCoord>288</yCoord>
</edgeMap>
<edgeMap>
<xCoord>170</xCoord>
<yCoord>289</yCoord>
</edgeMap>
<edgeMap>
<xCoord>170</xCoord>
<yCoord>290</yCoord>
</edgeMap>
<edgeMap>
<xCoord>170</xCoord>
<yCoord>291</yCoord>
</edgeMap>
<edgeMap>
<xCoord>170</xCoord>
<yCoord>292</yCoord>
</edgeMap>
<edgeMap>
<xCoord>170</xCoord>
<yCoord>293</yCoord>
</edgeMap>
<edgeMap>
<xCoord>170</xCoord>
<yCoord>294</yCoord>
</edgeMap>
<edgeMap>
<xCoord>170</xCoord>
<yCoord>295</yCoord>
</edgeMap>
<edgeMap>
<xCoord>170</xCoord>
<yCoord>296</yCoord>
</edgeMap>
<edgeMap>
<xCoord>171</xCoord>
<yCoord>297</yCoord>
</edgeMap>
<edgeMap>
<xCoord>171</xCoord>
<yCoord>298</yCoord>
</edgeMap>
<edgeMap>
<xCoord>172</xCoord>
<yCoord>299</yCoord>
</edgeMap>
<edgeMap>
<xCoord>172</xCoord>
<yCoord>300</yCoord>
</edgeMap>
<edgeMap>
<xCoord>173</xCoord>
<yCoord>301</yCoord>
</edgeMap>
<edgeMap>
<xCoord>173</xCoord>
<yCoord>302</yCoord>
</edgeMap>
<edgeMap>
<xCoord>173</xCoord>
<yCoord>303</yCoord>
</edgeMap>
<edgeMap>
<xCoord>174</xCoord>
<yCoord>304</yCoord>
</edgeMap>
<edgeMap>
<xCoord>174</xCoord>
<yCoord>305</yCoord>
</edgeMap>
<edgeMap>
<xCoord>175</xCoord>
<yCoord>306</yCoord>
</edgeMap>
<edgeMap>
<xCoord>175</xCoord>
<yCoord>307</yCoord>
</edgeMap>
<edgeMap>
<xCoord>176</xCoord>
<yCoord>308</yCoord>
</edgeMap>
<edgeMap>
<xCoord>176</xCoord>
<yCoord>309</yCoord>
</edgeMap>
<edgeMap>
<xCoord>177</xCoord>
<yCoord>310</yCoord>
</edgeMap>
<edgeMap>
<xCoord>178</xCoord>
<yCoord>311</yCoord>
</edgeMap>
<edgeMap>
<xCoord>179</xCoord>
<yCoord>311</yCoord>
</edgeMap>
<edgeMap>
<xCoord>180</xCoord>
<yCoord>312</yCoord>
</edgeMap>
<edgeMap>
<xCoord>181</xCoord>
[truncated: 79,498 more chars]
