# Supplementary material for: An improved V-Net lung nodule segmentation model based on pixel threshold separation and attention mechanism
Source: Sci Rep. 2024 Feb 27;14:4743. doi: 10.1038/s41598-024-55178-3 (PMC10899216; doi:10.1038/s41598-024-55178-3)
Supplement: Supplementary file 1 — Supplementary Information 1. [file 41598_2024_55178_MOESM1_ESM.zip › lidc-xml-only/tcia-lidc-xml/185/171.xml]

<?xml version="1.0" encoding="UTF-8"?>
<LidcReadMessage uid="1.3.6.1.4.1.14519.5.2.1.6279.6001.1307390684998.0" xmlns="http://www.nih.gov" xmlns:xsi="http://www.w3.org/2001/XMLSchema-instance" xsi:schemaLocation="http://www.nih.gov  http://troll.rad.med.umich.edu/lidc/LidcReadMessage.xsd">
<ResponseHeader>
<Version>1.8.1</Version>
<MessageId>705290694</MessageId>
<DateRequest>2009-01-28</DateRequest>
<TimeRequest>07:55:20</TimeRequest>
<RequestingSite>removed</RequestingSite>
<ServicingSite>removed</ServicingSite>
<TaskDescription>Second unblinded read</TaskDescription>
<CtImageFile>removed</CtImageFile>
<SeriesInstanceUid>1.3.6.1.4.1.14519.5.2.1.6279.6001.300136985030081433029390459071</SeriesInstanceUid>
<DateService>2009-05-28</DateService>
<TimeService>02:43:43</TimeService>
<ResponseDescription>1 - Reading complete</ResponseDescription>
<StudyInstanceUID>1.3.6.1.4.1.14519.5.2.1.6279.6001.233265558039230075858412321938</StudyInstanceUID></ResponseHeader>
<readingSession>
    <annotationVersion>3.12</annotationVersion>
    <servicingRadiologistID>740169386</servicingRadiologistID>
    <unblindedReadNodule>
      <noduleID>Nodule 002</noduleID>
      <characteristics>
        <subtlety>5</subtlety>
        <internalStructure>1</internalStructure>
        <calcification>6</calcification>
        <sphericity>4</sphericity>
        <margin>4</margin>
        <lobulation>2</lobulation>
        <spiculation>2</spiculation>
        <texture>5</texture>
        <malignancy>4</malignancy>
      </characteristics>
      <roi>
        <imageZposition>-232.750000 </imageZposition>
        <imageSOP_UID>1.3.6.1.4.1.14519.5.2.1.6279.6001.246552225529462162966910159649</imageSOP_UID>
        <inclusion>TRUE</inclusion>
        <edgeMap>
          <xCoord>406</xCoord>
          <yCoord>219</yCoord>
        </edgeMap>
        <edgeMap>
          <xCoord>405</xCoord>
          <yCoord>220</yCoord>
        </edgeMap>
        <edgeMap>
          <xCoord>405</xCoord>
          <yCoord>221</yCoord>
        </edgeMap>
        <edgeMap>
          <xCoord>405</xCoord>
          <yCoord>222</yCoord>
        </edgeMap>
        <edgeMap>
          <xCoord>405</xCoord>
          <yCoord>223</yCoord>
        </edgeMap>
        <edgeMap>
          <xCoord>405</xCoord>
          <yCoord>224</yCoord>
        </edgeMap>
        <edgeMap>
          <xCoord>405</xCoord>
          <yCoord>225</yCoord>
        </edgeMap>
        <edgeMap>
          <xCoord>404</xCoord>
          <yCoord>226</yCoord>
        </edgeMap>
        <edgeMap>
          <xCoord>403</xCoord>
          <yCoord>227</yCoord>
        </edgeMap>
        <edgeMap>
          <xCoord>402</xCoord>
          <yCoord>228</yCoord>
        </edgeMap>
        <edgeMap>
          <xCoord>402</xCoord>
          <yCoord>229</yCoord>
        </edgeMap>
        <edgeMap>
          <xCoord>402</xCoord>
          <yCoord>230</yCoord>
        </edgeMap>
        <edgeMap>
          <xCoord>402</xCoord>
          <yCoord>231</yCoord>
        </edgeMap>
        <edgeMap>
          <xCoord>402</xCoord>
          <yCoord>232</yCoord>
        </edgeMap>
        <edgeMap>
          <xCoord>402</xCoord>
          <yCoord>233</yCoord>
        </edgeMap>
        <edgeMap>
          <xCoord>402</xCoord>
          <yCoord>234</yCoord>
        </edgeMap>
        <edgeMap>
          <xCoord>402</xCoord>
          <yCoord>235</yCoord>
        </edgeMap>
        <edgeMap>
          <xCoord>402</xCoord>
          <yCoord>236</yCoord>
        </edgeMap>
        <edgeMap>
          <xCoord>402</xCoord>
          <yCoord>237</yCoord>
        </edgeMap>
        <edgeMap>
          <xCoord>402</xCoord>
          <yCoord>238</yCoord>
        </edgeMap>
        <edgeMap>
          <xCoord>402</xCoord>
          <yCoord>239</yCoord>
        </edgeMap>
        <edgeMap>
          <xCoord>402</xCoord>
          <yCoord>240</yCoord>
        </edgeMap>
        <edgeMap>
          <xCoord>402</xCoord>
          <yCoord>241</yCoord>
        </edgeMap>
        <edgeMap>
          <xCoord>402</xCoord>
          <yCoord>242</yCoord>
        </edgeMap>
        <edgeMap>
          <xCoord>402</xCoord>
          <yCoord>243</yCoord>
        </edgeMap>
        <edgeMap>
          <xCoord>403</xCoord>
          <yCoord>244</yCoord>
        </edgeMap>
        <edgeMap>
          <xCoord>404</xCoord>
          <yCoord>245</yCoord>
        </edgeMap>
        <edgeMap>
          <xCoord>405</xCoord>
          <yCoord>246</yCoord>
        </edgeMap>
        <edgeMap>
          <xCoord>406</xCoord>
          <yCoord>247</yCoord>
        </edgeMap>
        <edgeMap>
          <xCoord>407</xCoord>
          <yCoord>247</yCoord>
        </edgeMap>
        <edgeMap>
          <xCoord>408</xCoord>
          <yCoord>247</yCoord>
        </edgeMap>
        <edgeMap>
          <xCoord>409</xCoord>
          <yCoord>247</yCoord>
        </edgeMap>
        <edgeMap>
          <xCoord>410</xCoord>
          <yCoord>247</yCoord>
        </edgeMap>
        <edgeMap>
          <xCoord>411</xCoord>
          <yCoord>246</yCoord>
        </edgeMap>
        <edgeMap>
          <xCoord>411</xCoord>
          <yCoord>245</yCoord>
        </edgeMap>
        <edgeMap>
          <xCoord>412</xCoord>
          <yCoord>245</yCoord>
        </edgeMap>
        <edgeMap>
          <xCoord>413</xCoord>
          <yCoord>245</yCoord>
        </edgeMap>
        <edgeMap>
          <xCoord>414</xCoord>
          <yCoord>245</yCoord>
        </edgeMap>
        <edgeMap>
          <xCoord>415</xCoord>
          <yCoord>245</yCoord>
        </edgeMap>
        <edgeMap>
          <xCoord>416</xCoord>
          <yCoord>245</yCoord>
        </edgeMap>
        <edgeMap>
          <xCoord>417</xCoord>
          <yCoord>244</yCoord>
        </edgeMap>
        <edgeMap>
          <xCoord>418</xCoord>
          <yCoord>243</yCoord>
        </edgeMap>
        <edgeMap>
          <xCoord>419</xCoord>
          <yCoord>243</yCoord>
        </edgeMap>
        <edgeMap>
          <xCoord>420</xCoord>
          <yCoord>242</yCoord>
        </edgeMap>
        <edgeMap>
          <xCoord>421</xCoord>
          <yCoord>241</yCoord>
        </edgeMap>
        <edgeMap>
          <xCoord>422</xCoord>
          <yCoord>240</yCoord>
        </edgeMap>
        <edgeMap>
          <xCoord>422</xCoord>
          <yCoord>239</yCoord>
        </edgeMap>
        <edgeMap>
          <xCoord>422</xCoord>
          <yCoord>238</yCoord>
        </edgeMap>
        <edgeMap>
          <xCoord>422</xCoord>
          <yCoord>237</yCoord>
        </edgeMap>
        <edgeMap>
          <xCoord>423</xCoord>
          <yCoord>237</yCoord>
        </edgeMap>
        <edgeMap>
          <xCoord>424</xCoord>
          <yCoord>236</yCoord>
        </edgeMap>
        <edgeMap>
          <xCoord>423</xCoord>
          <yCoord>235</yCoord>
        </edgeMap>
        <edgeMap>
          <xCoord>423</xCoord>
          <yCoord>234</yCoord>
        </edgeMap>
        <edgeMap>
          <xCoord>422</xCoord>
          <yCoord>233</yCoord>
        </edgeMap>
        <edgeMap>
          <xCoord>422</xCoord>
          <yCoord>232</yCoord>
        </edgeMap>
        <edgeMap>
          <xCoord>421</xCoord>
          <yCoord>231</yCoord>
        </edgeMap>
        <edgeMap>
          <xCoord>421</xCoord>
          <yCoord>230</yCoord>
        </edgeMap>
        <edgeMap>
          <xCoord>420</xCoord>
          <yCoord>229</yCoord>
        </edgeMap>
        <edgeMap>
          <xCoord>420</xCoord>
          <yCoord>228</yCoord>
        </edgeMap>
        <edgeMap>
          <xCoord>419</xCoord>
          <yCoord>227</yCoord>
        </edgeMap>
        <edgeMap>
          <xCoord>419</xCoord>
          <yCoord>226</yCoord>
        </edgeMap>
        <edgeMap>
          <xCoord>419</xCoord>
          <yCoord>225</yCoord>
        </edgeMap>
        <edgeMap>
          <xCoord>419</xCoord>
          <yCoord>224</yCoord>
        </edgeMap>
        <edgeMap>
          <xCoord>419</xCoord>
          <yCoord>223</yCoord>
        </edgeMap>
        <edgeMap>
          <xCoord>418</xCoord>
          <yCoord>222</yCoord>
        </edgeMap>
        <edgeMap>
          <xCoord>417</xCoord>
          <yCoord>221</yCoord>
        </edgeMap>
        <edgeMap>
          <xCoord>416</xCoord>
          <yCoord>220</yCoord>
        </edgeMap>
        <edgeMap>
          <xCoord>415</xCoord>
          <yCoord>220</yCoord>
        </edgeMap>
        <edgeMap>
          <xCoord>414</xCoord>
          <yCoord>219</yCoord>
        </edgeMap>
        <edgeMap>
          <xCoord>413</xCoord>
          <yCoord>219</yCoord>
        </edgeMap>
        <edgeMap>
          <xCoord>412</xCoord>
          <yCoord>219</yCoord>
        </edgeMap>
        <edgeMap>
          <xCoord>411</xCoord>
          <yCoord>219</yCoord>
        </edgeMap>
        <edgeMap>
          <xCoord>410</xCoord>
          <yCoord>219</yCoord>
        </edgeMap>
        <edgeMap>
          <xCoord>409</xCoord>
          <yCoord>219</yCoord>
        </edgeMap>
        <edgeMap>
          <xCoord>408</xCoord>
          <yCoord>219</yCoord>
        </edgeMap>
        <edgeMap>
          <xCoord>407</xCoord>
          <yCoord>219</yCoord>
        </edgeMap>
        <edgeMap>
          <xCoord>406</xCoord>
          <yCoord>219</yCoord>
        </edgeMap>
      </roi>
      <roi>
        <imageZposition>-230.250000 </imageZposition>
        <imageSOP_UID>1.3.6.1.4.1.14519.5.2.1.6279.6001.698269565010349376252022497910</imageSOP_UID>
        <inclusion>TRUE</inclusion>
        <edgeMap>
          <xCoord>414</xCoord>
          <yCoord>218</yCoord>
        </edgeMap>
        <edgeMap>
          <xCoord>413</xCoord>
          <yCoord>219</yCoord>
        </edgeMap>
        <edgeMap>
          <xCoord>412</xCoord>
          <yCoord>220</yCoord>
        </edgeMap>
        <edgeMap>
          <xCoord>411</xCoord>
          <yCoord>221</yCoord>
        </edgeMap>
        <edgeMap>
          <xCoord>410</xCoord>
          <yCoord>221</yCoord>
        </edgeMap>
        <edgeMap>
          <xCoord>409</xCoord>
          <yCoord>221</yCoord>
        </edgeMap>
        <edgeMap>
          <xCoord>408</xCoord>
          <yCoord>221</yCoord>
        </edgeMap>
        <edgeMap>
          <xCoord>407</xCoord>
          <yCoord>221</yCoord>
        </edgeMap>
        <edgeMap>
          <xCoord>406</xCoord>
          <yCoord>222</yCoord>
        </edgeMap>
        <edgeMap>
          <xCoord>405</xCoord>
          <yCoord>223</yCoord>
        </edgeMap>
        <edgeMap>
          <xCoord>404</xCoord>
          <yCoord>224</yCoord>
        </edgeMap>
        <edgeMap>
          <xCoord>403</xCoord>
          <yCoord>225</yCoord>
        </edgeMap>
        <edgeMap>
          <xCoord>402</xCoord>
          <yCoord>226</yCoord>
        </edgeMap>
        <edgeMap>
          <xCoord>401</xCoord>
          <yCoord>227</yCoord>
        </edgeMap>
        <edgeMap>
          <xCoord>400</xCoord>
          <yCoord>228</yCoord>
        </edgeMap>
        <edgeMap>
          <xCoord>399</xCoord>
          <yCoord>229</yCoord>
        </edgeMap>
        <edgeMap>
          <xCoord>398</xCoord>
          <yCoord>230</yCoord>
        </edgeMap>
        <edgeMap>
          <xCoord>398</xCoord>
          <yCoord>231</yCoord>
        </edgeMap>
        <edgeMap>
          <xCoord>398</xCoord>
          <yCoord>232</yCoord>
        </edgeMap>
        <edgeMap>
          <xCoord>398</xCoord>
          <yCoord>233</yCoord>
        </edgeMap>
        <edgeMap>
          <xCoord>398</xCoord>
          <yCoord>234</yCoord>
        </edgeMap>
        <edgeMap>
          <xCoord>398</xCoord>
          <yCoord>235</yCoord>
        </edgeMap>
        <edgeMap>
          <xCoord>398</xCoord>
          <yCoord>236</yCoord>
        </edgeMap>
        <edgeMap>
          <xCoord>398</xCoord>
          <yCoord>237</yCoord>
        </edgeMap>
        <edgeMap>
          <xCoord>398</xCoord>
          <yCoord>238</yCoord>
        </edgeMap>
        <edgeMap>
          <xCoord>398</xCoord>
          <yCoord>239</yCoord>
        </edgeMap>
        <edgeMap>
          <xCoord>398</xCoord>
          <yCoord>240</yCoord>
        </edgeMap>
        <edgeMap>
          <xCoord>397</xCoord>
          <yCoord>241</yCoord>
        </edgeMap>
        <edgeMap>
          <xCoord>397</xCoord>
          <yCoord>242</yCoord>
        </edgeMap>
        <edgeMap>
          <xCoord>397</xCoord>
          <yCoord>243</yCoord>
        </edgeMap>
        <edgeMap>
          <xCoord>397</xCoord>
          <yCoord>244</yCoord>
        </edgeMap>
        <edgeMap>
          <xCoord>397</xCoord>
          <yCoord>245</yCoord>
        </edgeMap>
        <edgeMap>
          <xCoord>397</xCoord>
          <yCoord>246</yCoord>
        </edgeMap>
        <edgeMap>
          <xCoord>397</xCoord>
          <yCoord>247</yCoord>
        </edgeMap>
        <edgeMap>
          <xCoord>398</xCoord>
          <yCoord>248</yCoord>
        </edgeMap>
        <edgeMap>
          <xCoord>399</xCoord>
          <yCoord>248</yCoord>
        </edgeMap>
        <edgeMap>
          <xCoord>400</xCoord>
          <yCoord>249</yCoord>
        </edgeMap>
        <edgeMap>
          <xCoord>401</xCoord>
          <yCoord>250</yCoord>
        </edgeMap>
        <edgeMap>
          <xCoord>401</xCoord>
          <yCoord>251</yCoord>
        </edgeMap>
        <edgeMap>
          <xCoord>402</xCoord>
          <yCoord>252</yCoord>
        </edgeMap>
        <edgeMap>
          <xCoord>403</xCoord>
          <yCoord>252</yCoord>
        </edgeMap>
        <edgeMap>
          <xCoord>404</xCoord>
          <yCoord>253</yCoord>
        </edgeMap>
        <edgeMap>
          <xCoord>405</xCoord>
          <yCoord>253</yCoord>
        </edgeMap>
        <edgeMap>
          <xCoord>406</xCoord>
          <yCoord>253</yCoord>
        </edgeMap>
        <edgeMap>
          <xCoord>407</xCoord>
          <yCoord>253</yCoord>
        </edgeMap>
        <edgeMap>
          <xCoord>408</xCoord>
          <yCoord>253</yCoord>
        </edgeMap>
        <edgeMap>
          <xCoord>409</xCoord>
          <yCoord>252</yCoord>
        </edgeMap>
        <edgeMap>
          <xCoord>410</xCoord>
          <yCoord>251</yCoord>
        </edgeMap>
        <edgeMap>
          <xCoord>411</xCoord>
          <yCoord>250</yCoord>
        </edgeMap>
        <edgeMap>
          <xCoord>412</xCoord>
          <yCoord>249</yCoord>
        </edgeMap>
        <edgeMap>
          <xCoord>413</xCoord>
          <yCoord>249</yCoord>
        </edgeMap>
        <edgeMap>
          <xCoord>414</xCoord>
          <yCoord>249</yCoord>
        </edgeMap>
        <edgeMap>
          <xCoord>415</xCoord>
          <yCoord>249</yCoord>
        </edgeMap>
        <edgeMap>
          <xCoord>416</xCoord>
          <yCoord>249</yCoord>
        </edgeMap>
        <edgeMap>
          <xCoord>417</xCoord>
          <yCoord>249</yCoord>
        </edgeMap>
        <edgeMap>
          <xCoord>418</xCoord>
          <yCoord>249</yCoord>
        </edgeMap>
        <edgeMap>
          <xCoord>419</xCoord>
          <yCoord>249</yCoord>
        </edgeMap>
        <edgeMap>
          <xCoord>420</xCoord>
          <yCoord>248</yCoord>
        </edgeMap>
        <edgeMap>
          <xCoord>421</xCoord>
          <yCoord>247</yCoord>
        </edgeMap>
        <edgeMap>
          <xCoord>422</xCoord>
          <yCoord>246</yCoord>
        </edgeMap>
        <edgeMap>
          <xCoord>422</xCoord>
          <yCoord>245</yCoord>
        </edgeMap>
        <edgeMap>
          <xCoord>422</xCoord>
          <yCoord>244</yCoord>
        </edgeMap>
        <edgeMap>
          <xCoord>422</xCoord>
          <yCoord>243</yCoord>
        </edgeMap>
        <edgeMap>
          <xCoord>422</xCoord>
          <yCoord>242</yCoord>
        </edgeMap>
        <edgeMap>
          <xCoord>422</xCoord>
          <yCoord>241</yCoord>
        </edgeMap>
        <edgeMap>
          <xCoord>422</xCoord>
          <yCoord>240</yCoord>
        </edgeMap>
        <edgeMap>
          <xCoord>422</xCoord>
          <yCoord>239</yCoord>
        </edgeMap>
        <edgeMap>
          <xCoord>422</xCoord>
          <yCoord>238</yCoord>
        </edgeMap>
        <edgeMap>
          <xCoord>422</xCoord>
          <yCoord>237</yCoord>
        </edgeMap>
        <edgeMap>
          <xCoord>422</xCoord>
          <yCoord>236</yCoord>
        </edgeMap>
        <edgeMap>
          <xCoord>422</xCoord>
          <yCoord>235</yCoord>
        </edgeMap>
        <edgeMap>
          <xCoord>422</xCoord>
          <yCoord>234</yCoord>
        </edgeMap>
        <edgeMap>
          <xCoord>422</xCoord>
          <yCoord>233</yCoord>
        </edgeMap>
        <edgeMap>
          <xCoord>422</xCoord>
          <yCoord>232</yCoord>
        </edgeMap>
        <edgeMap>
          <xCoord>422</xCoord>
          <yCoord>231</yCoord>
        </edgeMap>
        <edgeMap>
          <xCoord>422</xCoord>
          <yCoord>230</yCoord>
        </edgeMap>
        <edgeMap>
          <xCoord>421</xCoord>
          <yCoord>229</yCoord>
        </edgeMap>
        <edgeMap>
          <xCoord>421</xCoord>
          <yCoord>228</yCoord>
        </edgeMap>
        <edgeMap>
          <xCoord>420</xCoord>
          <yCoord>227</yCoord>
        </edgeMap>
        <edgeMap>
          <xCoord>420</xCoord>
          <yCoord>226</yCoord>
        </edgeMap>
        <edgeMap>
          <xCoord>419</xCoord>
          <yCoord>225</yCoord>
        </edgeMap>
        <edgeMap>
          <xCoord>419</xCoord>
          <yCoord>224</yCoord>
        </edgeMap>
        <edgeMap>
          <xCoord>418</xCoord>
          <yCoord>223</yCoord>
        </edgeMap>
        <edgeMap>
          <xCoord>418</xCoord>
          <yCoord>222</yCoord>
        </edgeMap>
        <edgeMap>
          <xCoord>417</xCoord>
          <yCoord>221</yCoord>
        </edgeMap>
        <edgeMap>
          <xCoord>416</xCoord>
          <yCoord>220</yCoord>
        </edgeMap>
        <edgeMap>
          <xCoord>416</xCoord>
          <yCoord>219</yCoord>
        </edgeMap>
        <edgeMap>
          <xCoord>415</xCoord>
          <yCoord>218</yCoord>
        </edgeMap>
        <edgeMap>
          <xCoord>414</xCoord>
          <yCoord>218</yCoord>
        </edgeMap>
      </roi>
      <roi>
        <imageZposition>-227.750000 </imageZposition>
        <imageSOP_UID>1.3.6.1.4.1.14519.5.2.1.6279.6001.119708367547794077378772801302</imageSOP_UID>
        <inclusion>TRUE</inclusion>
        <edgeMap>
          <xCoord>402</xCoord>
          <yCoord>226</yCoord>
        </edgeMap>
        <edgeMap>
          <xCoord>401</xCoord>
          <yCoord>227</yCoord>
        </edgeMap>
        <edgeMap>
          <xCoord>400</xCoord>
          <yCoord>227</yCoord>
        </edgeMap>
        <edgeMap>
          <xCoord>399</xCoord>
          <yCoord>228</yCoord>
        </edgeMap>
        <edgeMap>
          <xCoord>399</xCoord>
          <yCoord>229</yCoord>
        </edgeMap>
        <edgeMap>
          <xCoord>398</xCoord>
          <yCoord>230</yCoord>
        </edgeMap>
        <edgeMap>
          <xCoord>398</xCoord>
          <yCoord>231</yCoord>
        </edgeMap>
        <edgeMap>
          <xCoord>397</xCoord>
          <yCoord>232</yCoord>
        </edgeMap>
        <edgeMap>
          <xCoord>397</xCoord>
          <yCoord>233</yCoord>
        </edgeMap>
        <edgeMap>
          <xCoord>397</xCoord>
          <yCoord>234</yCoord>
        </edgeMap>
        <edgeMap>
          <xCoord>397</xCoord>
          <yCoord>235</yCoord>
        </edgeMap>
        <edgeMap>
          <xCoord>397</xCoord>
          <yCoord>236</yCoord>
        </edgeMap>
        <edgeMap>
          <xCoord>397</xCoord>
          <yCoord>237</yCoord>
        </edgeMap>
        <edgeMap>
          <xCoord>397</xCoord>
          <yCoord>238</yCoord>
        </edgeMap>
        <edgeMap>
          <xCoord>397</xCoord>
          <yCoord>239</yCoord>
        </edgeMap>
        <edgeMap>
          <xCoord>397</xCoord>
          <yCoord>240</yCoord>
        </edgeMap>
        <edgeMap>
          <xCoord>396</xCoord>
          <yCoord>241</yCoord>
        </edgeMap>
        <edgeMap>
          <xCoord>396</xCoord>
          <yCoord>242</yCoord>
        </edgeMap>
        <edgeMap>
          <xCoord>395</xCoord>
          <yCoord>243</yCoord>
        </edgeMap>
        <edgeMap>
          <xCoord>395</xCoord>
          <yCoord>244</yCoord>
        </edgeMap>
        <edgeMap>
          <xCoord>395</xCoord>
          <yCoord>245</yCoord>
        </edgeMap>
        <edgeMap>
          <xCoord>395</xCoord>
          <yCoord>246</yCoord>
        </edgeMap>
        <edgeMap>
          <xCoord>395</xCoord>
          <yCoord>247</yCoord>
        </edgeMap>
        <edgeMap>
          <xCoord>395</xCoord>
          <yCoord>248</yCoord>
        </edgeMap>
        <edgeMap>
          <xCoord>396</xCoord>
          <yCoord>249</yCoord>
        </edgeMap>
        <edgeMap>
          <xCoord>397</xCoord>
          <yCoord>250</yCoord>
        </edgeMap>
        <edgeMap>
          <xCoord>398</xCoord>
          <yCoord>251</yCoord>
        </edgeMap>
        <edgeMap>
          <xCoord>399</xCoord>
          <yCoord>252</yCoord>
        </edgeMap>
        <edgeMap>
          <xCoord>400</xCoord>
          <yCoord>253</yCoord>
        </edgeMap>
        <edgeMap>
          <xCoord>401</xCoord>
          <yCoord>254</yCoord>
        </edgeMap>
        <edgeMap>
          <xCoord>402</xCoord>
          <yCoord>254</yCoord>
        </edgeMap>
        <edgeMap>
          <xCoord>403</xCoord>
          <yCoord>254</yCoord>
        </edgeMap>
        <edgeMap>
          <xCoord>404</xCoord>
          <yCoord>254</yCoord>
        </edgeMap>
        <edgeMap>
          <xCoord>405</xCoord>
          <yCoord>254</yCoord>
        </edgeMap>
        <edgeMap>
          <xCoord>406</xCoord>
          <yCoord>253</yCoord>
        </edgeMap>
        <edgeMap>
          <xCoord>407</xCoord>
          <yCoord>253</yCoord>
        </edgeMap>
        <edgeMap>
          <xCoord>408</xCoord>
          <yCoord>253</yCoord>
        </edgeMap>
        <edgeMap>
          <xCoord>409</xCoord>
          <yCoord>252</yCoord>
        </edgeMap>
        <edgeMap>
          <xCoord>410</xCoord>
          <yCoord>251</yCoord>
        </edgeMap>
        <edgeMap>
          <xCoord>411</xCoord>
          <yCoord>252</yCoord>
        </edgeMap>
        <edgeMap>
          <xCoord>412</xCoord>
          <yCoord>253</yCoord>
        </edgeMap>
        <edgeMap>
          <xCoord>413</xCoord>
          <yCoord>253</yCoord>
        </edgeMap>
        <edgeMap>
          <xCoord>414</xCoord>
          <yCoord>254</yCoord>
        </edgeMap>
        <edgeMap>
          <xCoord>415</xCoord>
          <yCoord>255</yCoord>
        </edgeMap>
        <edgeMap>
          <xCoord>416</xCoord>
          <yCoord>255</yCoord>
        </edgeMap>
        <edgeMap>
          <xCoord>417</xCoord>
          <yCoord>255</yCoord>
        </edgeMap>
        <edgeMap>
          <xCoord>418</xCoord>
          <yCoord>255</yCoord>
        </edgeMap>
        <edgeMap>
          <xCoord>419</xCoord>
          <yCoord>255</yCoord>
        </edgeMap>
        <edgeMap>
          <xCoord>420</xCoord>
          <yCoord>255</yCoord>
        </edgeMap>
        <edgeMap>
          <xCoord>421</xCoord>
          <yCoord>254</yCoord>
        </edgeMap>
        <edgeMap>
          <xCoord>422</xCoord>
          <yCoord>253</yCoord>
        </edgeMap>
        <edgeMap>
          <xCoord>422</xCoord>
          <yCoord>252</yCoord>
        </edgeMap>
        <edgeMap>
          <xCoord>422</xCoord>
          <yCoord>251</yCoord>
        </edgeMap>
        <edgeMap>
          <xCoord>422</xCoord>
          <yCoord>250</yCoord>
        </edgeMap>
        <edgeMap>
          <xCoord>422</xCoord>
          <yCoord>249</yCoord>
        </edgeMap>
        <edgeMap>
          <xCoord>422</xCoord>
          <yCoord>248</yCoord>
        </edgeMap>
        <edgeMap>
          <xCoord>423</xCoord>
          <yCoord>247</yCoord>
        </edgeMap>
        <edgeMap>
          <xCoord>423</xCoord>
          <yCoord>246</yCoord>
        </edgeMap>
        <edgeMap>
          <xCoord>423</xCoord>
          <yCoord>245</yCoord>
        </edgeMap>
        <edgeMap>
          <xCoord>423</xCoord>
          <yCoord>244</yCoord>
        </edgeMap>
        <edgeMap>
          <xCoord>423</xCoord>
          <yCoord>243</yCoord>
        </edgeMap>
        <edgeMap>
          <xCoord>423</xCoord>
          <yCoord>242</yCoord>
        </edgeMap>
        <edgeMap>
          <xCoord>423</xCoord>
          <yCoord>241</yCoord>
        </edgeMap>
        <edgeMap>
          <xCoord>423</xCoord>
          <yCoord>240</yCoord>
        </edgeMap>
        <edgeMap>
          <xCoord>423</xCoord>
          <yCoord>239</yCoord>
        </edgeMap>
        <edgeMap>
          <xCoord>423</xCoord>
          <yCoord>238</yCoord>
        </edgeMap>
        <edgeMap>
          <xCoord>423</xCoord>
          <yCoord>237</yCoord>
        </edgeMap>
        <edgeMap>
          <xCoord>423</xCoord>
          <yCoord>236</yCoord>
        </edgeMap>
        <edgeMap>
          <xCoord>423</xCoord>
          <yCoord>235</yCoord>
        </edgeMap>
        <edgeMap>
          <xCoord>423</xCoord>
          <yCoord>234</yCoord>
        </edgeMap>
        <edgeMap>
          <xCoord>423</xCoord>
          <yCoord>233</yCoord>
        </edgeMap>
        <edgeMap>
          <xCoord>422</xCoord>
          <yCoord>232</yCoord>
        </edgeMap>
        <edgeMap>
          <xCoord>422</xCoord>
          <yCoord>231</yCoord>
        </edgeMap>
        <edgeMap>
          <xCoord>421</xCoord>
          <yCoord>230</yCoord>
        </edgeMap>
        <edgeMap>
          <xCoord>420</xCoord>
          <yCoord>229</yCoord>
        </edgeMap>
        <edgeMap>
          <xCoord>419</xCoord>
          <yCoord>228</yCoord>
        </edgeMap>
        <edgeMap>
          <xCoord>418</xCoord>
          <yCoord>227</yCoord>
        </edgeMap>
        <edgeMap>
          <xCoord>417</xCoord>
          <yCoord>226</yCoord>
        </edgeMap>
        <edgeMap>
          <xCoord>416</xCoord>
          <yCoord>226</yCoord>
        </edgeMap>
        <edgeMap>
          <xCoord>415</xCoord>
          <yCoord>226</yCoord>
        </edgeMap>
        <edgeMap>
          <xCoord>414</xCoord>
          <yCoord>226</yCoord>
        </edgeMap>
        <edgeMap>
          <xCoord>413</xCoord>
          <yCoord>226</yCoord>
        </edgeMap>
        <edgeMap>
          <xCoord>412</xCoord>
          <yCoord>226</yCoord>
        </edgeMap>
        <edgeMap>
          <xCoord>411</xCoord>
          <yCoord>226</yCoord>
        </edgeMap>
        <edgeMap>
          <xCoord>410</xCoord>
          <yCoord>226</yCoord>
        </edgeMap>
        <edgeMap>
          <xCoord>409</xCoord>
          <yCoord>226</yCoord>
        </edgeMap>
        <edgeMap>
          <xCoord>408</xCoord>
          <yCoord>226</yCoord>
        </edgeMap>
        <edgeMap>
          <xCoord>407</xCoord>
          <yCoord>226</yCoord>
        </edgeMap>
        <edgeMap>
          <xCoord>406</xCoord>
          <yCoord>226</yCoord>
        </edgeMap>
        <edgeMap>
          <xCoord>405</xCoord>
          <yCoord>226</yCoord>
        </edgeMap>
        <edgeMap>
          <xCoord>404</xCoord>
          <yCoord>226</yCoord>
        </edgeMap>
        <edgeMap>
          <xCoord>403</xCoord>
          <yCoord>226</yCoord>
        </edgeMap>
        <edgeMap>
          <xCoord>402</xCoord>
          <yCoord>226</yCoord>
        </edgeMap>
      </roi>
      <roi>
        <imageZposition>-225.250000 </imageZposition>
        <imageSOP_UID>1.3.6.1.4.1.14519.5.2.1.6279.6001.169895938435572889313774352737</imageSOP_UID>
        <inclusion>TRUE</inclusion>
        <edgeMap>
          <xCoord>408</xCoord>
          <yCoord>227</yCoord>
        </edgeMap>
        <edgeMap>
          <xCoord>407</xCoord>
          <yCoord>228</yCoord>
        </edgeMap>
        <edgeMap>
          <xCoord>406</xCoord>
          <yCoord>228</yCoord>
        </edgeMap>
        <edgeMap>
          <xCoord>405</xCoord>
          <yCoord>228</yCoord>
        </edgeMap>
        <edgeMap>
          <xCoord>404</xCoord>
          <yCoord>228</yCoord>
        </edgeMap>
        <edgeMap>
          <xCoord>403</xCoord>
          <yCoord>228</yCoord>
        </edgeMap>
        <edgeMap>
          <xCoord>402</xCoord>
          <yCoord>228</yCoord>
        </edgeMap>
        <edgeMap>
          <xCoord>401</xCoord>
          <yCoord>228</yCoord>
        </edgeMap>
        <edgeMap>
          <xCoord>400</xCoord>
          <yCoord>228</yCoord>
        </edgeMap>
        <edgeMap>
          <xCoord>399</xCoord>
          <yCoord>229</yCoord>
        </edgeMap>
        <edgeMap>
          <xCoord>398</xCoord>
          <yCoord>229</yCoord>
        </edgeMap>
        <edgeMap>
          <xCoord>397</xCoord>
          <yCoord>230</yCoord>
        </edgeMap>
        <edgeMap>
          <xCoord>396</xCoord>
          <yCoord>231</yCoord>
        </edgeMap>
        <edgeMap>
          <xCoord>395</xCoord>
          <yCoord>232</yCoord>
        </edgeMap>
        <edgeMap>
          <xCoord>395</xCoord>
          <yCoord>233</yCoord>
        </edgeMap>
        <edgeMap>
          <xCoord>395</xCoord>
          <yCoord>234</yCoord>
        </edgeMap>
        <edgeMap>
          <xCoord>395</xCoord>
          <yCoord>235</yCoord>
        </edgeMap>
        <edgeMap>
          <xCoord>395</xCoord>
          <yCoord>236</yCoord>
        </edgeMap>
        <edgeMap>
          <xCoord>396</xCoord>
          <yCoord>237</yCoord>
        </edgeMap>
        <edgeMap>
          <xCoord>396</xCoord>
          <yCoord>238</yCoord>
        </edgeMap>
        <edgeMap>
          <xCoord>396</xCoord>
          <yCoord>239</yCoord>
        </edgeMap>
        <edgeMap>
          <xCoord>396</xCoord>
          <yCoord>240</yCoord>
        </edgeMap>
        <edgeMap>
          <xCoord>396</xCoord>
          <yCoord>241</yCoord>
        </edgeMap>
        <edgeMap>
          <xCoord>396</xCoord>
          <yCoord>242</yCoord>
        </edgeMap>
        <edgeMap>
          <xCoord>396</xCoord>
          <yCoord>243</yCoord>
        </edgeMap>
        <edgeMap>
          <xCoord>396</xCoord>
          <yCoord>244</yCoord>
        </edgeMap>
        <edgeMap>
          <xCoord>396</xCoord>
          <yCoord>245</yCoord>
        </edgeMap>
        <edgeMap>
          <xCoord>396</xCoord>
          <yCoord>246</yCoord>
        </edgeMap>
        <edgeMap>
          <xCoord>396</xCoord>
          <yCoord>247</yCoord>
        </edgeMap>
        <edgeMap>
          <xCoord>396</xCoord>
          <yCoord>248</yCoord>
        </edgeMap>
        <edgeMap>
          <xCoord>397</xCoord>
          <yCoord>249</yCoord>
        </edgeMap>
        <edgeMap>
          <xCoord>397</xCoord>
          <yCoord>250</yCoord>
        </edgeMap>
        <edgeMap>
          <xCoord>398</xCoord>
          <yCoord>251</yCoord>
        </edgeMap>
        <edgeMap>
          <xCoord>399</xCoord>
          <yCoord>252</yCoord>
        </edgeMap>
        <edgeMap>
          <xCoord>400</xCoord>
          <yCoord>253</yCoord>
        </edgeMap>
        <edgeMap>
          <xCoord>401</xCoord>
          <yCoord>254</yCoord>
        </edgeMap>
        <edgeMap>
          <xCoord>402</xCoord>
          <yCoord>254</yCoord>
        </edgeMap>
        <edgeMap>
          <xCoord>403</xCoord>
          <yCoord>254</yCoord>
        </edgeMap>
        <edgeMap>
          <xCoord>404</xCoord>
          <yCoord>254</yCoord>
        </edgeMap>
        <edgeMap>
          <xCoord>405</xCoord>
          <yCoord>254</yCoord>
        </edgeMap>
        <edgeMap>
          <xCoord>406</xCoord>
          <yCoord>254</yCoord>
        </edgeMap>
        <edgeMap>
          <xCoord>407</xCoord>
          <yCoord>254</yCoord>
        </edgeMap>
        <edgeMap>
          <xCoord>408</xCoord>
          <yCoord>254</yCoord>
        </edgeMap>
        <edgeMap>
          <xCoord>409</xCoord>
          <yCoord>254</yCoord>
        </edgeMap>
        <edgeMap>
          <xCoord>410</xCoord>
          <yCoord>254</yCoord>
        </edgeMap>
        <edgeMap>
          <xCoord>411</xCoord>
          <yCoord>254</yCoord>
        </edgeMap>
        <edgeMap>
          <xCoord>412</xCoord>
          <yCoord>255</yCoord>
        </edgeMap>
        <edgeMap>
          <xCoord>413</xCoord>
          <yCoord>256</yCoord>
        </edgeMap>
        <edgeMap>
          <xCoord>414</xCoord>
          <yCoord>256</yCoord>
        </edgeMap>
        <edgeMap>
          <xCoord>415</xCoord>
          <yCoord>256</yCoord>
        </edgeMap>
        <edgeMap>
          <xCoord>416</xCoord>
          <yCoord>256</yCoord>
        </edgeMap>
        <edgeMap>
          <xCoord>417</xCoord>
          <yCoord>256</yCoord>
        </edgeMap>
        <edgeMap>
          <xCoord>418</xCoord>
          <yCoord>256</yCoord>
        </edgeMap>
        <edgeMap>
          <xCoord>419</xCoord>
          <yCoord>255</yCoord>
        </edgeMap>
        <edgeMap>
          <xCoord>420</xCoord>
          <yCoord>255</yCoord>
        </edgeMap>
        <edgeMap>
          <xCoord>421</xCoord>
          <yCoord>254</yCoord>
        </edgeMap>
        <edgeMap>
          <xCoord>422</xCoord>
          <yCoord>254</yCoord>
        </edgeMap>
        <edgeMap>
          <xCoord>423</xCoord>
          <yCoord>253</yCoord>
        </edgeMap>
        <edgeMap>
          <xCoord>424</xCoord>
          <yCoord>252</yCoord>
        </edgeMap>
        <edgeMap>
          <xCoord>425</xCoord>
          <yCoord>251</yCoord>
        </edgeMap>
        <edgeMap>
          <xCoord>425</xCoord>
          <yCoord>250</yCoord>
        </edgeMap>
        <edgeMap>
          <xCoord>425</xCoord>
          <yCoord>249</yCoord>
        </edgeMap>
        <edgeMap>
          <xCoord>425</xCoord>
          <yCoord>248</yCoord>
        </edgeMap>
        <edgeMap>
          <xCoord>425</xCoord>
          <yCoord>247</yCoord>
        </edgeMap>
        <edgeMap>
          <xCoord>425</xCoord>
          <yCoord>246</yCoord>
        </edgeMap>
        <edgeMap>
          <xCoord>425</xCoord>
          <yCoord>245</yCoord>
        </edgeMap>
        <edgeMap>
          <xCoord>425</xCoord>
          <yCoord>244</yCoord>
        </edgeMap>
        <edgeMap>
          <xCoord>425</xCoord>
          <yCoord>243</yCoord>
        </edgeMap>
        <edgeMap>
          <xCoord>425</xCoord>
          <yCoord>242</yCoord>
        </edgeMap>
        <edgeMap>
          <xCoord>425</xCoord>
          <yCoord>241</yCoord>
        </edgeMap>
        <edgeMap>
          <xCoord>425</xCoord>
          <yCoord>240</yCoord>
        </edgeMap>
        <edgeMap>
          <xCoord>424</xCoord>
          <yCoord>239</yCoord>
        </edgeMap>
        <edgeMap>
          <xCoord>424</xCoord>
          <yCoord>238</yCoord>
        </edgeMap>
        <edgeMap>
          <xCoord>424</xCoord>
          <yCoord>237</yCoord>
        </edgeMap>
        <edgeMap>
          <xCoord>424</xCoord>
          <yCoord>236</yCoord>
        </edgeMap>
        <edgeMap>
          <xCoord>424</xCoord>
          <yCoord>235</yCoord>
        </edgeMap>
        <edgeMap>
          <xCoord>424</xCoord>
          <yCoord>234</yCoord>
        </edgeMap>
        <edgeMap>
          <xCoord>424</xCoord>
          <yCoord>233</yCoord>
        </edgeMap>
        <edgeMap>
          <xCoord>424</xCoord>
          <yCoord>232</yCoord>
        </edgeMap>
        <edgeMap>
          <xCoord>423</xCoord>
          <yCoord>231</yCoord>
        </edgeMap>
        <edgeMap>
          <xCoord>422</xCoord>
          <yCoord>231</yCoord>
        </edgeMap>
        <edgeMap>
          <xCoord>421</xCoord>
          <yCoord>230</yCoord>
        </edgeMap>
        <edgeMap>
          <xCoord>420</xCoord>
          <yCoord>230</yCoord>
        </edgeMap>
        <edgeMap>
          <xCoord>419</xCoord>
          <yCoord>229</yCoord>
        </edgeMap>
        <edgeMap>
          <xCoord>418</xCoord>
          <yCoord>229</yCoord>
        </edgeMap>
        <edgeMap>
          <xCoord>417</xCoord>
          <yCoord>228</yCoord>
        </edgeMap>
        <edgeMap>
          <xCoord>416</xCoord>
          <yCoord>228</yCoord>
        </edgeMap>
        <edgeMap>
          <xCoord>415</xCoord>
          <yCoord>228</yCoord>
        </edgeMap>
        <edgeMap>
          <xCoord>414</xCoord>
          <yCoord>228</yCoord>
        </edgeMap>
        <edgeMap>
          <xCoord>413</xCoord>
          <yCoord>228</yCoord>
        </edgeMap>
        <edgeMap>
          <xCoord>412</xCoord>
          <yCoord>228</yCoord>
        </edgeMap>
        <edgeMap>
          <xCoord>411</xCoord>
          <yCoord>227</yCoord>
        </edgeMap>
        <edgeMap>
          <xCoord>410</xCoord>
          <yCoord>227</yCoord>
        </edgeMap>
        <edgeMap>
          <xCoord>409</xCoord>
          <yCoord>227</yCoord>
        </edgeMap>
        <edgeMap>
          <xCoord>408</xCoord>
          <yCoord>227</yCoord>
        </edgeMap>
      </roi>
      <roi>
        <imageZposition>-222.750000 </imageZposition>
        <imageSOP_UID>1.3.6.1.4.1.14519.5.2.1.6279.6001.684450825607704535384352842342</imageSOP_UID>
        <inclusion>TRUE</inclusion>
        <edgeMap>
          <xCoord>408</xCoord>
          <yCoord>229</yCoord>
        </edgeMap>
        <edgeMap>
          <xCoord>407</xCoord>
          <yCoord>230</yCoord>
        </edgeMap>
        <edgeMap>
          <xCoord>406</xCoord>
          <yCoord>230</yCoord>
        </edgeMap>
        <edgeMap>
          <xCoord>405</xCoord>
          <yCoord>230</yCoord>
        </edgeMap>
        <edgeMap>
          <xCoord>404</xCoord>
          <yCoord>230</yCoord>
        </edgeMap>
        <edgeMap>
          <xCoord>403</xCoord>
          <yCoord>230</yCoord>
        </edgeMap>
        <edgeMap>
          <xCoord>402</xCoord>
          <yCoord>231</yCoord>
        </edgeMap>
        <edgeMap>
          <xCoord>401</xCoord>
          <yCoord>231</yCoord>
        </edgeMap>
        <edgeMap>
          <xCoord>400</xCoord>
          <yCoord>232</yCoord>
        </edgeMap>
        <edgeMap>
          <xCoord>399</xCoord>
          <yCoord>233</yCoord>
        </edgeMap>
        <edgeMap>
          <xCoord>398</xCoord>
          <yCoord>234</yCoord>
        </edgeMap>
        <edgeMap>
          <xCoord>397</xCoord>
          <yCoord>235</yCoord>
        </edgeMap>
        <edgeMap>
          <xCoord>397</xCoord>
          <yCoord>236</yCoord>
        </edgeMap>
        <edgeMap>
          <xCoord>397</xCoord>
          <yCoord>237</yCoord>
        </edgeMap>
        <edgeMap>
          <xCoord>397</xCoord>
          <yCoord>238</yCoord>
        </edgeMap>
        <edgeMap>
          <xCoord>397</xCoord>
          <yCoord>239</yCoord>
        </edgeMap>
        <edgeMap>
          <xCoord>397</xCoord>
          <yCoord>240</yCoord>
        </edgeMap>
        <edgeMap>
          <xCoord>397</xCoord>
          <yCoord>241</yCoord>
        </edgeMap>
        <edgeMap>
          <xCoord>397</xCoord>
          <yCoord>242</yCoord>
        </edgeMap>
        <edgeMap>
          <xCoord>397</xCoord>
          <yCoord>243</yCoord>
        </edgeMap>
        <edgeMap>
          <xCoord>397</xCoord>
          <yCoord>244</yCoord>
        </edgeMap>
        <edgeMap>
          <xCoord>397</xCoord>
          <yCoord>245</yCoord>
        </edgeMap>
        <edgeMap>
          <xCoord>398</xCoord>
          <yCoord>246</yCoord>
        </edgeMap>
        <edgeMap>
          <xCoord>398</xCoord>
          <yCoord>247</yCoord>
        </edgeMap>
        <edgeMap>
          <xCoord>399</xCoord>
          <yCoord>248</yCoord>
        </edgeMap>
        <edgeMap>
          <xCoord>399</xCoord>
          <yCoord>249</yCoord>
        </edgeMap>
        <edgeMap>
          <xCoord>400</xCoord>
          <yCoord>250</yCoord>
        </edgeMap>
        <edgeMap>
          <xCoord>401</xCoord>
          <yCoord>250</yCoord>
        </edgeMap>
        <edgeMap>
          <xCoord>401</xCoord>
          <yCoord>251</yCoord>
        </edgeMap>
        <edgeMap>
          <xCoord>402</xCoord>
          <yCoord>252</yCoord>
        </edgeMap>
        <edgeMap>
          <xCoord>403</xCoord>
          <yCoord>253</yCoord>
        </edgeMap>
        <edgeMap>
          <xCoord>403</xCoord>
          <yCoord>254</yCoord>
        </edgeMap>
        <edgeMap>
          <xCoord>404</xCoord>
          <yCoord>255</yCoord>
        </edgeMap>
        <edgeMap>
          <xCoord>405</xCoord>
          <yCoord>255</yCoord>
        </edgeMap>
        <edgeMap>
          <xCoord>406</xCoord>
          <yCoord>255</yCoord>
        </edgeMap>
        <edgeMap>
          <xCoord>407</xCoord>
          <yCoord>255</yCoord>
        </edgeMap>
        <edgeMap>
          <xCoord>408</xCoord>
          <yCoord>255</yCoord>
        </edgeMap>
        <edgeMap>
          <xCoord>409</xCoord>
          <yCoord>255</yCoord>
        </edgeMap>
        <edgeMap>
          <xCoord>410</xCoord>
          <yCoord>255</yCoord>
        </edgeMap>
        <edgeMap>
          <xCoord>411</xCoord>
          <yCoord>255</yCoord>
        </edgeMap>
        <edgeMap>
          <xCoord>412</xCoord>
          <yCoord>256</yCoord>
        </edgeMap>
        <edgeMap>
          <xCoord>413</xCoord>
          <yCoord>256</yCoord>
        </edgeMap>
        <edgeMap>
          <xCoord>414</xCoord>
          <yCoord>257</yCoord>
        </edgeMap>
        <edgeMap>
          <xCoord>415</xCoord>
          <yCoord>257</yCoord>
        </edgeMap>
        <edgeMap>
          <xCoord>416</xCoord>
          <yCoord>258</yCoord>
        </edgeMap>
        <edgeMap>
          <xCoord>417</xCoord>
          <yCoord>258</yCoord>
        </edgeMap>
        <edgeMap>
          <xCoord>418</xCoord>
          <yCoord>258</yCoord>
        </edgeMap>
        <edgeMap>
          <xCoord>419</xCoord>
          <yCoord>257</yCoord>
        </edgeMap>
        <edgeMap>
          <xCoord>420</xCoord>
          <yCoord>256</yCoord>
        </edgeMap>
        <edgeMap>
          <xCoord>421</xCoord>
          <yCoord>256</yCoord>
        </edgeMap>
        <edgeMap>
          <xCoord>422</xCoord>
          <yCoord>255</yCoord>
        </edgeMap>
        <edgeMap>
          <xCoord>423</xCoord>
          <yCoord>254</yCoord>
        </edgeMap>
        <edgeMap>
          <xCoord>423</xCoord>
          <yCoord>253</yCoord>
        </edgeMap>
        <edgeMap>
          <xCoord>423</xCoord>
          <yCoord>252</yCoord>
        </edgeMap>
        <edgeMap>
          <xCoord>423</xCoord>
          <yCoord>251</yCoord>
        </edgeMap>
        <edgeMap>
          <xCoord>424</xCoord>
          <yCoord>250</yCoord>
        </edgeMap>
        <edgeMap>
          <xCoord>425</xCoord>
          <yCoord>249</yCoord>
        </edgeMap>
        <edgeMap>
          <xCoord>426</xCoord>
          <yCoord>248</yCoord>
        </edgeMap>
        <edgeMap>
          <xCoord>426</xCoord>
          <yCoord>247</yCoord>
        </edgeMap>
        <edgeMap>
          <xCoord>426</xCoord>
          <yCoord>246</yCoord>
        </edgeMap>
        <edgeMap>
          <xCoord>427</xCoord>
          <yCoord>245</yCoord>
        </edgeMap>
        <edgeMap>
          <xCoord>427</xCoord>
          <yCoord>244</yCoord>
        </edgeMap>
        <edgeMap>
          <xCoord>427</xCoord>
          <yCoord>243</yCoord>
        </edgeMap>
        <edgeMap>
          <xCoord>427</xCoord>
          <yCoord>242</yCoord>
        </edgeMap>
        <edgeMap>
          <xCoord>427</xCoord>
          <yCoord>241</yCoord>
        </edgeMap>
        <edgeMap>
          <xCoord>427</xCoord>
          <yCoord>240</yCoord>
        </edgeMap>
        <edgeMap>
          <xCoord>427</xCoord>
          <yCoord>239</yCoord>
        </edgeMap>
        <edgeMap>
          <xCoord>427</xCoord>
          <yCoord>238</yCoord>
        </edgeMap>
        <edgeMap>
          <xCoord>427</xCoord>
          <yCoord>237</yCoord>
        </edgeMap>
        <edgeMap>
          <xCoord>427</xCoord>
          <yCoord>236</yCoord>
        </edgeMap>
        <edgeMap>
          <xCoord>426</xCoord>
          <yCoord>235</yCoord>
        </edgeMap>
        <edgeMap>
          <xCoord>425</xCoord>
          <yCoord>234</yCoord>
        </edgeMap>
        <edgeMap>
          <xCoord>424</xCoord>
          <yCoord>233</yCoord>
        </edgeMap>
        <edgeMap>
          <xCoord>424</xCoord>
          <yCoord>232</yCoord>
        </edgeMap>
        <edgeMap>
          <xCoord>423</xCoord>
          <yCoord>231</yCoord>
        </edgeMap>
        <edgeMap>
          <xCoord>422</xCoord>
          <yCoord>230</yCoord>
        </edgeMap>
        <edgeMap>
          <xCoord>421</xCoord>
          <yCoord>229</yCoord>
        </edgeMap>
        <edgeMap>
          <xCoord>420</xCoord>
          <yCoord>229</yCoord>
        </edgeMap>
        <edgeMap>
          <xCoord>419</xCoord>
          <yCoord>229</yCoord>
        </edgeMap>
        <edgeMap>
          <xCoord>418</xCoord>
          <yCoord>229</yCoord>
        </edgeMap>
        <edgeMap>
          <xCoord>417</xCoord>
          <yCoord>229</yCoord>
        </edgeMap>
        <edgeMap>
          <xCoord>416</xCoord>
          <yCoord>229</yCoord>
        </edgeMap>
        <edgeMap>
          <xCoord>415</xCoord>
          <yCoord>229</yCoord>
        </edgeMap>
        <edgeMap>
          <xCoord>414</xCoord>
          <yCoord>229</yCoord>
        </edgeMap>
        <edgeMap>
          <xCoord>413</xCoord>
          <yCoord>229</yCoord>
        </edgeMap>
        <edgeMap>
          <xCoord>412</xCoord>
          <yCoord>229</yCoord>
        </edgeMap>
        <edgeMap>
          <xCoord>411</xCoord>
          <yCoord>229</yCoord>
        </edgeMap>
        <edgeMap>
          <xCoord>410</xCoord>
          <yCoord>229</yCoord>
        </edgeMap>
        <edgeMap>
          <xCoord>409</xCoord>
          <yCoord>229</yCoord>
        </edgeMap>
        <edgeMap>
          <xCoord>408</xCoord>
          <yCoord>229</yCoord>
        </edgeMap>
      </roi>
      <roi>
        <imageZposition>-220.250000 </imageZposition>
        <imageSOP_UID>1.3.6.1.4.1.14519.5.2.1.6279.6001.756673173417666872746857455849</imageSOP_UID>
        <inclusion>TRUE</inclusion>
        <edgeMap>
          <xCoord>412</xCoord>
          <yCoord>229</yCoord>
        </edgeMap>
        <edgeMap>
          <xCoord>411</xCoord>
          <yCoord>230</yCoord>
        </edgeMap>
        <edgeMap>
          <xCoord>410</xCoord>
          <yCoord>230</yCoord>
        </edgeMap>
        <edgeMap>
          <xCoord>409</xCoord>
          <yCoord>230</yCoord>
        </edgeMap>
        <edgeMap>
          <xCoord>408</xCoord>
          <yCoord>230</yCoord>
        </edgeMap>
        <edgeMap>
          <xCoord>407</xCoord>
          <yCoord>230</yCoord>
        </edgeMap>
        <edgeMap>
          <xCoord>406</xCoord>
          <yCoord>231</yCoord>
        </edgeMap>
        <edgeMap>
          <xCoord>405</xCoord>
          <yCoord>231</yCoord>
        </edgeMap>
        <edgeMap>
          <xCoord>404</xCoord>
          <yCoord>232</yCoord>
        </edgeMap>
        <edgeMap>
          <xCoord>403</xCoord>
          <yCoord>233</yCoord>
        </edgeMap>
        <edgeMap>
          <xCoord>402</xCoord>
          <yCoord>234</yCoord>
        </edgeMap>
        <edgeMap>
          <xCoord>401</xCoord>
          <yCoord>235</yCoord>
        </edgeMap>
        <edgeMap>
          <xCoord>400</xCoord>
          <yCoord>236</yCoord>
        </edgeMap>
        <edgeMap>
          <xCoord>400</xCoord>
          <yCoord>237</yCoord>
        </edgeMap>
        <edgeMap>
          <xCoord>399</xCoord>
          <yCoord>237</yCoord>
        </edgeMap>
        <edgeMap>
          <xCoord>398</xCoord>
          <yCoord>238</yCoord>
        </edgeMap>
        <edgeMap>
          <xCoord>398</xCoord>
          <yCoord>239</yCoord>
        </edgeMap>
        <edgeMap>
          <xCoord>398</xCoord>
          <yCoord>240</yCoord>
        </edgeMap>
        <edgeMap>
          <xCoord>399</xCoord>
          <yCoord>241</yCoord>
        </edgeMap>
        <edgeMap>
          <xCoord>400</xCoord>
          <yCoord>242</yCoord>
        </edgeMap>
        <edgeMap>
          <xCoord>400</xCoord>
          <yCoord>243</yCoord>
        </edgeMap>
        <edgeMap>
          <xCoord>401</xCoord>
          <yCoord>244</yCoord>
        </edgeMap>
        <edgeMap>
          <xCoord>401</xCoord>
          <yCoord>245</yCoord>
        </edgeMap>
        <edgeMap>
          <xCoord>402</xCoord>
          <yCoord>246</yCoord>
        </edgeMap>
        <edgeMap>
          <xCoord>402</xCoord>
          <yCoord>247</yCoord>
        </edgeMap>
        <edgeMap>
          <xCoord>402</xCoord>
          <yCoord>248</yCoord>
        </edgeMap>
        <edgeMap>
          <xCoord>403</xCoord>
          <yCoord>249</yCoord>
        </edgeMap>
        <edgeMap>
          <xCoord>403</xCoord>
          <yCoord>250</yCoord>
        </edgeMap>
        <edgeMap>
          <xCoord>403</xCoord>
          <yCoord>251</yCoord>
        </edgeMap>
        <edgeMap>
          <xCoord>404</xCoord>
          <yCoord>252</yCoord>
        </edgeMap>
        <edgeMap>
          <xCoord>404</xCoord>
          <yCoord>253</yCoord>
        </edgeMap>
        <edgeMap>
          <xCoord>405</xCoord>
          <yCoord>254</yCoord>
        </edgeMap>
        <edgeMap>
          <xCoord>406</xCoord>
          <yCoord>254</yCoord>
        </edgeMap>
        <edgeMap>
          <xCoord>407</xCoord>
          <yCoord>255</yCoord>
        </edgeMap>
        <edgeMap>
          <xCoord>408</xCoord>
          <yCoord>255</yCoord>
        </edgeMap>
        <edgeMap>
          <xCoord>409</xCoord>
          <yCoord>256</yCoord>
        </edgeMap>
        <edgeMap>
          <xCoord>410</xCoord>
          <yCoord>256</yCoord>
        </edgeMap>
        <edgeMap>
          <xCoord>411</xCoord>
          <yCoord>257</yCoord>
        </edgeMap>
        <edgeMap>
          <xCoord>412</xCoord>
          <yCoord>258</yCoord>
        </edgeMap>
        <edgeMap>
          <xCoord>413</xCoord>
          <yCoord>258</yCoord>
        </edgeMap>
        <edgeMap>
          <xCoord>414</xCoord>
          <yCoord>258</yCoord>
        </edgeMap>
        <edgeMap>
          <xCoord>415</xCoord>
          <yCoord>258</yCoord>
        </edgeMap>
        <edgeMap>
          <xCoord>416</xCoord>
          <yCoord>258</yCoord>
        </edgeMap>
        <edgeMap>
          <xCoord>417</xCoord>
          <yCoord>258</yCoord>
        </edgeMap>
        <edgeMap>
          <xCoord>418</xCoord>
          <yCoord>258</yCoord>
        </edgeMap>
        <edgeMap>
          <xCoord>419</xCoord>
          <yCoord>257</yCoord>
        </edgeMap>
        <edgeMap>
          <xCoord>420</xCoord>
          <yCoord>256</yCoord>
        </edgeMap>
        <edgeMap>
          <xCoord>421</xCoord>
          <yCoord>255</yCoord>
        </edgeMap>
        <edgeMap>
          <xCoord>422</xCoord>
          <yCoord>254</yCoord>
        </edgeMap>
        <edgeMap>
          <xCoord>423</xCoord>
          <yCoord>254</yCoord>
        </edgeMap>
        <edgeMap>
          <xCoord>424</xCoord>
          <yCoord>253</yCoord>
        </edgeMap>
        <edgeMap>
          <xCoord>425</xCoord>
          <yCoord>252</yCoord>
        </edgeMap>
        <edgeMap>
          <xCoord>426</xCoord>
          <yCoord>252</yCoord>
        </edgeMap>
        <edgeMap>
          <xCoord>427</xCoord>
          <yCoord>251</yCoord>
        </edgeMap>
        <edgeMap>
          <xCoord>428</xCoord>
          <yCoord>250</yCoord>
        </edgeMap>
        <edgeMap>
          <xCoord>428</xCoord>
          <yCoord>249</yCoord>
        </edgeMap>
        <edgeMap>
          <xCoord>428</xCoord>
          <yCoord>248</yCoord>
        </edgeMap>
        <edgeMap>
          <xCoord>428</xCoord>
          <yCoord>247</yCoord>
        </edgeMap>
        <edgeMap>
          <xCoord>428</xCoord>
          <yCoord>246</yCoord>
        </edgeMap>
        <edgeMap>
          <xCoord>428</xCoord>
          <yCoord>245</yCoord>
        </edgeMap>
        <edgeMap>
          <xCoord>428</xCoord>
          <yCoord>244</yCoord>
        </edgeMap>
        <edgeMap>
          <xCoord>427</xCoord>
          <yCoord>243</yCoord>
        </edgeMap>
        <edgeMap>
          <xCoord>426</xCoord>
          <yCoord>242</yCoord>
        </edgeMap>
        <edgeMap>
          <xCoord>426</xCoord>
          <yCoord>241</yCoord>
        </edgeMap>
        <edgeMap>
          <xCoord>426</xCoord>
          <yCoord>240</yCoord>
        </edgeMap>
        <edgeMap>
          <xCoord>426</xCoord>
          <yCoord>239</yCoord>
        </edgeMap>
        <edgeMap>
          <xCoord>426</xCoord>
          <yCoord>238</yCoord>
        </edgeMap>
        <edgeMap>
          <xCoord>426</xCoord>
          <yCoord>237</yCoord>
        </edgeMap>
        <edgeMap>
          <xCoord>426</xCoord>
          <yCoord>236</yCoord>
        </edgeMap>
        <edgeMap>
          <xCoord>426</xCoord>
          <yCoord>235</yCoord>
        </edgeMap>
        <edgeMap>
          <xCoord>426</xCoord>
          <yCoord>234</yCoord>
        </edgeMap>
        <edgeMap>
          <xCoord>425</xCoord>
          <yCoord>233</yCoord>
        </edgeMap>
        <edgeMap>
          <xCoord>424</xCoord>
          <yCoord>232</yCoord>
        </edgeMap>
        <edgeMap>
          <xCoord>424</xCoord>
          <yCoord>231</yCoord>
        </edgeMap>
        <edgeMap>
          <xCoord>423</xCoord>
          <yCoord>230</yCoord>
        </edgeMap>
        <edgeMap>
          <xCoord>422</xCoord>
          <yCoord>229</yCoord>
        </edgeMap>
        <edgeMap>
          <xCoord>421</xCoord>
          <yCoord>229</yCoord>
        </edgeMap>
        <edgeMap>
          <xCoord>420</xCoord>
          <yCoord>229</yCoord>
        </edgeMap>
        <edgeMap>
          <xCoord>419</xCoord>
          <yCoord>229</yCoord>
        </edgeMap>
        <edgeMap>
          <xCoord>418</xCoord>
          <yCoord>229</yCoord>
        </edgeMap>
        <edgeMap>
          <xCoord>417</xCoord>
          <yCoord>229</yCoord>
        </edgeMap>
        <edgeMap>
          <xCoord>416</xCoord>
          <yCoord>229</yCoord>
        </edgeMap>
        <edgeMap>
          <xCoord>415</xCoord>
          <yCoord>229</yCoord>
        </edgeMap>
        <edgeMap>
          <xCoord>414</xCoord>
          <yCoord>229</yCoord>
        </edgeMap>
        <edgeMap>
          <xCoord>413</xCoord>
          <yCoord>229</yCoord>
        </edgeMap>
        <edgeMap>
          <xCoord>412</xCoord>
          <yCoord>229</yCoord>
        </edgeMap>
      </roi>
      <roi>
        <imageZposition>-217.750000 </imageZposition>
        <imageSOP_UID>1.3.6.1.4.1.14519.5.2.1.6279.6001.594663673479588496929713840798</imageSOP_UID>
        <inclusion>TRUE</inclusion>
        <edgeMap>
          <xCoord>410</xCoord>
          <yCoord>231</yCoord>
        </edgeMap>
        <edgeMap>
          <xCoord>409</xCoord>
          <yCoord>232</yCoord>
        </edgeMap>
        <edgeMap>
          <xCoord>408</xCoord>
          <yCoord>232</yCoord>
        </edgeMap>
        <edgeMap>
          <xCoord>407</xCoord>
          <yCoord>232</yCoord>
        </edgeMap>
        <edgeMap>
          <xCoord>406</xCoord>
          <yCoord>233</yCoord>
        </edgeMap>
        <edgeMap>
          <xCoord>405</xCoord>
          <yCoord>233</yCoord>
        </edgeMap>
        <edgeMap>
          <xCoord>404</xCoord>
          <yCoord>234</yCoord>
        </edgeMap>
        <edgeMap>
          <xCoord>403</xCoord>
          <yCoord>235</yCoord>
        </edgeMap>
        <edgeMap>
          <xCoord>403</xCoord>
          <yCoord>236</yCoord>
        </edgeMap>
        <edgeMap>
          <xCoord>402</xCoord>
          <yCoord>237</yCoord>
        </edgeMap>
        <edgeMap>
          <xCoord>402</xCoord>
          <yCoord>238</yCoord>
        </edgeMap>
        <edgeMap>
          <xCoord>402</xCoord>
          <yCoord>239</yCoord>
        </edgeMap>
        <edgeMap>
          <xCoord>402</xCoord>
          <yCoord>240</yCoord>
        </edgeMap>
        <edgeMap>
          <xCoord>402</xCoord>
          <yCoord>241</yCoord>
        </edgeMap>
        <edgeMap>
          <xCoord>402</xCoord>
          <yCoord>242</yCoord>
        </edgeMap>
        <edgeMap>
          <xCoord>402</xCoord>
          <yCoord>243</yCoord>
        </edgeMap>
        <edgeMap>
          <xCoord>402</xCoord>
          <yCoord>244</yCoord>
        </edgeMap>
        <edgeMap>
          <xCoord>402</xCoord>
          <yCoord>245</yCoord>
        </edgeMap>
        <edgeMap>
          <xCoord>402</xCoord>
          <yCoord>246</yCoord>
        </edgeMap>
        <edgeMap>
          <xCoord>402</xCoord>
          <yCoord>247</yCoord>
        </edgeMap>
        <edgeMap>
          <xCoord>403</xCoord>
          <yCoord>248</yCoord>
        </edgeMap>
        <edgeMap>
          <xCoord>403</xCoord>
          <yCoord>249</yCoord>
        </edgeMap>
        <edgeMap>
          <xCoord>403</xCoord>
          <yCoord>250</yCoord>
        </edgeMap>
        <edgeMap>
          <xCoord>404</xCoord>
          <yCoord>251</yCoord>
        </edgeMap>
        <edgeMap>
          <xCoord>404</xCoord>
          <yCoord>252</yCoord>
        </edgeMap>
        <edgeMap>
          <xCoord>405</xCoord>
          <yCoord>253</yCoord>
        </edgeMap>
        <edgeMap>
          <xCoord>406</xCoord>
          <yCoord>254</yCoord>
        </edgeMap>
        <edgeMap>
          <xCoord>407</xCoord>
          <yCoord>255</yCoord>
        </edgeMap>
        <edgeMap>
          <xCoord>408</xCoord>
          <yCoord>256</yCoord>
        </edgeMap>
        <edgeMap>
          <xCoord>409</xCoord>
          <yCoord>257</yCoord>
        </edgeMap>
        <edgeMap>
          <xCoord>410</xCoord>
          <yCoord>257</yCoord>
        </edgeMap>
        <edgeMap>
          <xCoord>411</xCoord>
          <yCoord>258</yCoord>
        </edgeMap>
        <edgeMap>
          <xCoord>412</xCoord>
          <yCoord>258</yCoord>
        </edgeMap>
        <edgeMap>
          <xCoord>413</xCoord>
          <yCoord>258</yCoord>
        </edgeMap>
        <edgeMap>
          <xCoord>414</xCoord>
          <yCoord>258</yCoord>
        </edgeMap>
        <edgeMap>
          <xCoord>415</xCoord>
          <yCoord>258</yCoord>
        </edgeMap>
        <edgeMap>
          <xCoord>416</xCoord>
          <yCoord>258</yCoord>
        </edgeMap>
        <edgeMap>
          <xCoord>417</xCoord>
          <yCoord>258</yCoord>
        </edgeMap>
        <edgeMap>
          <xCoord>418</xCoord>
          <yCoord>258</yCoord>
        </edgeMap>
        <edgeMap>
          <xCoord>419</xCoord>
          <yCoord>258</yCoord>
        </edgeMap>
        <edgeMap>
          <xCoord>420</xCoord>
          <yCoord>257</yCoord>
        </edgeMap>
        <edgeMap>
          <xCoord>421</xCoord>
          <yCoord>257</yCoord>
        </edgeMap>
        <edgeMap>
          <xCoord>422</xCoord>
          <yCoord>257</yCoord>
        </edgeMap>
        <edgeMap>
          <xCoord>423</xCoord>
          <yCoord>256</yCoord>
        </edgeMap>
        <edgeMap>
          <xCoord>424</xCoord>
          <yCoord>256</yCoord>
        </edgeMap>
        <edgeMap>
          <xCoord>425</xCoord>
          <yCoord>255</yCoord>
        </edgeMap>
        <edgeMap>
          <xCoord>425</xCoord>
          <yCoord>254</yCoord>
        </edgeMap>
        <edgeMap>
          <xCoord>425</xCoord>
          <yCoord>253</yCoord>
        </edgeMap>
        <edgeMap>
          <xCoord>425</xCoord>
          <yCoord>252</yCoord>
        </edgeMap>
        <edgeMap>
          <xCoord>425</xCoord>
          <yCoord>251</yCoord>
        </edgeMap>
        <edgeMap>
          <xCoord>425</xCoord>
          <yCoord>250</yCoord>
        </edgeMap>
        <edgeMap>
          <xCoord>425</xCoord>
          <yCoord>249</yCoord>
        </edgeMap>
        <edgeMap>
          <xCoord>425</xCoord>
          <yCoord>248</yCoord>
        </edgeMap>
        <edgeMap>
          <xCoord>425</xCoord>
          <yCoord>247</yCoord>
        </edgeMap>
        <edgeMap>
          <xCoord>425</xCoord>
          <yCoord>246</yCoord>
        </edgeMap>
        <edgeMap>
          <xCoord>425</xCoord>
          <yCoord>245</yCoord>
        </edgeMap>
        <edgeMap>
          <xCoord>425</xCoord>
          <yCoord>244</yCoord>
        </edgeMap>
        <edgeMap>
          <xCoord>425</xCoord>
          <yCoord>243</yCoord>
        </edgeMap>
        <edgeMap>
          <xCoord>425</xCoord>
          <yCoord>242</yCoord>
        </edgeMap>
        <edgeMap>
          <xCoord>424</xCoord>
          <yCoord>241</yCoord>
        </edgeMap>
        <edgeMap>
          <xCoord>424</xCoord>
          <yCoord>240</yCoord>
        </edgeMap>
        <edgeMap>
          <xCoord>424</xCoord>
          <yCoord>239</yCoord>
        </edgeMap>
        <edgeMap>
          <xCoord>424</xCoord>
          <yCoord>238</yCoord>
        </edgeMap>
        <edgeMap>
          <xCoord>424</xCoord>
          <yCoord>237</yCoord>
        </edgeMap>
        <edgeMap>
          <xCoord>424</xCoord>
          <yCoord>236</yCoord>
        </edgeMap>
        <edgeMap>
          <xCoord>424</xCoord>
          <yCoord>235</yCoord>
        </edgeMap>
        <edgeMap>
          <xCoord>423</xCoord>
          <yCoord>234</yCoord>
        </edgeMap>
        <edgeMap>
          <xCoord>423</xCoord>
          <yCoord>233</yCoord>
        </edgeMap>
        <edgeMap>
          <xCoord>423</xCoord>
          <yCoord>232</yCoord>
        </edgeMap>
        <edgeMap>
          <xCoord>422</xCoord>
          <yCoord>231</yCoord>
        </edgeMap>
        <edgeMap>
          <xCoord>421</xCoord>
          <yCoord>231</yCoord>
        </edgeMap>
        <edgeMap>
          <xCoord>420</xCoord>
          <yCoord>231</yCoord>
        </edgeMap>
        <edgeMap>
          <xCoord>419</xCoord>
          <yCoord>231</yCoord>
        </edgeMap>
        <edgeMap>
          <xCoord>418</xCoord>
          <yCoord>231</yCoord>
        </edgeMap>
        <edgeMap>
          <xCoord>417</xCoord>
          <yCoord>231</yCoord>
        </edgeMap>
        <edgeMap>
          <xCoord>416</xCoord>
          <yCoord>231</yCoord>
        </edgeMap>
        <edgeMap>
          <xCoord>415</xCoord>
          <yCoord>231</yCoord>
        </edgeMap>
        <edgeMap>
          <xCoord>414</xCoord>
          <yCoord>231</yCoord>
        </edgeMap>
        <edgeMap>
          <xCoord>413</xCoord>
          <yCoord>231</yCoord>
        </edgeMap>
        <edgeMap>
          <xCoord>412</xCoord>
          <yCoord>231</yCoord>
        </edgeMap>
        <edgeMap>
          <xCoord>411</xCoord>
          <yCoord>231</yCoord>
        </edgeMap>
        <edgeMap>
          <xCoord>410</xCoord>
          <yCoord>231</yCoord>
        </edgeMap>
      </roi>
      <roi>
        <imageZposition>-215.250000 </imageZposition>
        <imageSOP_UID>1.3.6.1.4.1.14519.5.2.1.6279.6001.290197860382303348631105364647</imageSOP_UID>
        <inclusion>TRUE</inclusion>
        <edgeMap>
          <xCoord>409</xCoord>
          <yCoord>230</yCoord>
        </edgeMap>
        <edgeMap>
          <xCoord>408</xCoord>
          <yCoord>231</yCoord>
        </edgeMap>
        <edgeMap>
          <xCoord>407</xCoord>
          <yCoord>232</yCoord>
        </edgeMap>
        <edgeMap>
          <xCoord>406</xCoord>
          <yCoord>233</yCoord>
        </edgeMap>
        <edgeMap>
          <xCoord>405</xCoord>
          <yCoord>234</yCoord>
        </edgeMap>
        <edgeMap>
          <xCoord>404</xCoord>
          <yCoord>235</yCoord>
        </edgeMap>
        <edgeMap>
          <xCoord>403</xCoord>
          <yCoord>236</yCoord>
        </edgeMap>
        <edgeMap>
          <xCoord>403</xCoord>
          <yCoord>237</yCoord>
        </edgeMap>
        <edgeMap>
          <xCoord>403</xCoord>
          <yCoord>238</yCoord>
        </edgeMap>
        <edgeMap>
          <xCoord>403</xCoord>
          <yCoord>239</yCoord>
        </edgeMap>
        <edgeMap>
          <xCoord>403</xCoord>
          <yCoord>240</yCoord>
        </edgeMap>
        <edgeMap>
          <xCoord>403</xCoord>
          <yCoord>241</yCoord>
        </edgeMap>
        <edgeMap>
          <xCoord>403</xCoord>
          <yCoord>242</yCoord>
        </edgeMap>
        <edgeMap>
          <xCoord>403</xCoord>
          <yCoord>243</yCoord>
        </edgeMap>
        <edgeMap>
          <xCoord>403</xCoord>
          <yCoord>244</yCoord>
        </edgeMap>
        <edgeMap>
          <xCoord>403</xCoord>
          <yCoord>245</yCoord>
        </edgeMap>
        <edgeMap>
          <xCoord>403</xCoord>
          <yCoord>246</yCoord>
        </edgeMap>
        <edgeMap>
          <xCoord>403</xCoord>
          <yCoord>247</yCoord>
        </edgeMap>
        <edgeMap>
          <xCoord>403</xCoord>
          <yCoord>248</yCoord>
        </edgeMap>
        <edgeMap>
          <xCoord>404</xCoord>
          <yCoord>249</yCoord>
        </edgeMap>
        <edgeMap>
          <xCoord>404</xCoord>
          <yCoord>250</yCoord>
        </edgeMap>
        <edgeMap>
          <xCoord>404</xCoord>
          <yCoord>251</yCoord>
        </edgeMap>
        <edgeMap>
          <xCoord>405</xCoord>
          <yCoord>252</yCoord>
        </edgeMap>
        <edgeMap>
          <xCoord>406</xCoord>
          <yCoord>253</yCoord>
        </edgeMap>
        <edgeMap>
          <xCoord>407</xCoord>
          <yCoord>254</yCoord>
        </edgeMap>
        <edgeMap>
          <xCoord>408</xCoord>
          <yCoord>255</yCoord>
        </edgeMap>
        <edgeMap>
          <xCoord>409</xCoord>
          <yCoord>255</yCoord>
        </edgeMap>
        <edgeMap>
          <xCoord>410</xCoord>
          <yCoord>256</yCoord>
        </edgeMap>
        <edgeMap>
          <xCoord>411</xCoord>
          <yCoord>256</yCoord>
        </edgeMap>
        <edgeMap>
          <xCoord>412</xCoord>
          <yCoord>257</yCoord>
        </edgeMap>
        <edgeMap>
          <xCoord>413</xCoord>
          <yCoord>257</yCoord>
        </edgeMap>
        <edgeMap>
          <xCoord>414</xCoord>
          <yCoord>257</yCoord>
        </edgeMap>
        <edgeMap>
          <xCoord>415</xCoord>
          <yCoord>257</yCoord>
        </edgeMap>
        <edgeMap>
          <xCoord>416</xCoord>
          <yCoord>257</yCoord>
        </edgeMap>
        <edgeMap>
          <xCoord>417</xCoord>
          <yCoord>257</yCoord>
        </edgeMap>
        <edgeMap>
          <xCoord>418</xCoord>
          <yCoord>257</yCoord>
        </edgeMap>
        <edgeMap>
          <xCoord>419</xCoord>
          <yCoord>257</yCoord>
        </edgeMap>
        <edgeMap>
          <xCoord>420</xCoord>
          <yCoord>257</yCoord>
        </edgeMap>
        <edgeMap>
          <xCoord>421</xCoord>
          <yCoord>257</yCoord>
        </edgeMap>
        <edgeMap>
          <xCoord>422</xCoord>
          <yCoord>257</yCoord>
        </edgeMap>
        <edgeMap>
          <xCoord>423</xCoord>
          <yCoord>257</yCoord>
        </edgeMap>
        <edgeMap>
          <xCoord>424</xCoord>
          <yCoord>256</yCoord>
        </edgeMap>
        <edgeMap>
          <xCoord>425</xCoord>
          <yCoord>255</yCoord>
        </edgeMap>
        <edgeMap>
          <xCoord>425</xCoord>
          <yCoord>254</yCoord>
        </edgeMap>
        <edgeMap>
          <xCoord>425</xCoord>
          <yCoord>253</yCoord>
        </edgeMap>
        <edgeMap>
          <xCoord>426</xCoord>
          <yCoord>252</yCoord>
        </edgeMap>
        <edgeMap>
          <xCoord>426</xCoord>
          <yCoord>251</yCoord>
        </edgeMap>
        <edgeMap>
          <xCoord>426</xCoord>
          <yCoord>250</yCoord>
        </edgeMap>
        <edgeMap>
          <xCoord>426</xCoord>
          <yCoord>249</yCoord>
        </edgeMap>
        <edgeMap>
          <xCoord>426</xCoord>
          <yCoord>248</yCoord>
        </edgeMap>
        <edgeMap>
          <xCoord>426</xCoord>
          <yCoord>247</yCoord>
        </edgeMap>
        <edgeMap>
          <xCoord>426</xCoord>
          <yCoord>246</yCoord>
        </edgeMap>
        <edgeMap>
          <xCoord>426</xCoord>
          <yCoord>245</yCoord>
        </edgeMap>
        <edgeMap>
          <xCoord>426</xCoord>
          <yCoord>244</yCoord>
        </edgeMap>
        <edgeMap>
          <xCoord>426</xCoord>
          <yCoord>243</yCoord>
        </edgeMap>
        <edgeMap>
          <xCoord>426</xCoord>
          <yCoord>242</yCoord>
        </edgeMap>
        <edgeMap>
          <xCoord>426</xCoord>
          <yCoord>241</yCoord>
        </edgeMap>
        <edgeMap>
          <xCoord>426</xCoord>
          <yCoord>240</yCoord>
        </edgeMap>
        <edgeMap>
          <xCoord>425</xCoord>
          <yCoord>239</yCoord>
        </edgeMap>
        <edgeMap>
          <xCoord>425</xCoord>
          <yCoord>238</yCoord>
        </edgeMap>
        <edgeMap>
          <xCoord>425</xCoord>
          <yCoord>237</yCoord>
        </edgeMap>
        <edgeMap>
          <xCoord>424</xCoord>
          <yCoord>236</yCoord>
        </edgeMap>
        <edgeMap>
          <xCoord>424</xCoord>
          <yCoord>235</yCoord>
        </edgeMap>
        <edgeMap>
          <xCoord>423</xCoord>
          <yCoord>234</yCoord>
        </edgeMap>
        <edgeMap>
          <xCoord>423</xCoord>
          <yCoord>233</yCoord>
        </edgeMap>
        <edgeMap>
          <xCoord>423</xCoord>
          <yCoord>232</yCoord>
        </edgeMap>
        <edgeMap>
          <xCoord>422</xCoord>
          <yCoord>231</yCoord>
        </edgeMap>
        <edgeMap>
          <xCoord>421</xCoord>
          <yCoord>230</yCoord>
        </edgeMap>
        <edgeMap>
          <xCoord>420</xCoord>
          <yCoord>230</yCoord>
        </edgeMap>
        <edgeMap>
          <xCoord>419</xCoord>
          <yCoord>230</yCoord>
        </edgeMap>
        <edgeMap>
          <xCoord>418</xCoord>
          <yCoord>230</yCoord>
        </edgeMap>
        <edgeMap>
          <xCoord>417</xCoord>
          <yCoord>230</yCoord>
        </edgeMap>
        <edgeMap>
          <xCoord>416</xCoord>
          <yCoord>230</yCoord>
        </edgeMap>
        <edgeMap>
          <xCoord>415</xCoord>
          <yCoord>230</yCoord>
        </edgeMap>
        <edgeMap>
          <xCoord>414</xCoord>
          <yCoord>230</yCoord>
        </edgeMap>
        <edgeMap>
          <xCoord>413</xCoord>
          <yCoord>230</yCoord>
        </edgeMap>
        <edgeMap>
          <xCoord>412</xCoord>
          <yCoord>230</yCoord>
        </edgeMap>
        <edgeMap>
          <xCoord>411</xCoord>
          <yCoord>230</yCoord>
        </edgeMap>
        <edgeMap>
          <xCoord>410</xCoord>
          <yCoord>230</yCoord>
        </edgeMap>
        <edgeMap>
          <xCoord>409</xCoord>
          <yCoord>230</yCoord>
        </edgeMap>
      </roi>
      <roi>
        <imageZposition>-212.750000 </imageZposition>
        <imageSOP_UID>1.3.6.1.4.1.14519.5.2.1.6279.6001.191323812756624493232424917368</imageSOP_UID>
        <inclusion>TRUE</inclusion>
        <edgeMap>
          <xCoord>412</xCoord>
          <yCoord>233</yCoord>
        </edgeMap>
        <edgeMap>
          <xCoord>411</xCoord>
          <yCoord>234</yCoord>
        </edgeMap>
        <edgeMap>
          <xCoord>410</xCoord>
          <yCoord>234</yCoord>
        </edgeMap>
        <edgeMap>
          <xCoord>409</xCoord>
          <yCoord>235</yCoord>
        </edgeMap>
        <edgeMap>
          <xCoord>408</xCoord>
          <yCoord>236</yCoord>
        </edgeMap>
        <edgeMap>
          <xCoord>407</xCoord>
          <yCoord>237</yCoord>
        </edgeMap>
        <edgeMap>
          <xCoord>406</xCoord>
          <yCoord>238</yCoord>
        </edgeMap>
        <edgeMap>
          <xCoord>406</xCoord>
          <yCoord>239</yCoord>
        </edgeMap>
        <edgeMap>
          <xCoord>406</xCoord>
          <yCoord>240</yCoord>
        </edgeMap>
        <edgeMap>
          <xCoord>406</xCoord>
          <yCoord>241</yCoord>
        </edgeMap>
        <edgeMap>
          <xCoord>406</xCoord>
          <yCoord>242</yCoord>
        </edgeMap>
        <edgeMap>
          <xCoord>406</xCoord>
          <yCoord>243</yCoord>
        </edgeMap>
        <edgeMap>
          <xCoord>406</xCoord>
          <yCoord>244</yCoord>
        </edgeMap>
        <edgeMap>
          <xCoord>406</xCoord>
          <yCoord>245</yCoord>
        </edgeMap>
        <edgeMap>
          <xCoord>406</xCoord>
          <yCoord>246</yCoord>
        </edgeMap>
        <edgeMap>
          <xCoord>406</xCoord>
          <yCoord>247</yCoord>
        </edgeMap>
        <edgeMap>
          <xCoord>406</xCoord>
          <yCoord>248</yCoord>
        </edgeMap>
        <edgeMap>
          <xCoord>407</xCoord>
          <yCoord>249</yCoord>
        </edgeMap>
        <edgeMap>
          <xCoord>407</xCoord>
          <yCoord>250</yCoord>
        </edgeMap>
        <edgeMap>
          <xCoord>408</xCoord>
          <yCoord>251</yCoord>
        </edgeMap>
        <edgeMap>
          <xCoord>409</xCoord>
          <yCoord>252</yCoord>
        </edgeMap>
        <edgeMap>
          <xCoord>410</xCoord>
          <yCoord>253</yCoord>
        </edgeMap>
        <edgeMap>
          <xCoord>411</xCoord>
          <yCoord>254</yCoord>
        </edgeMap>
        <edgeMap>
          <xCoord>412</xCoord>
          <yCoord>255</yCoord>
        </edgeMap>
        <edgeMap>
          <xCoord>413</xCoord>
          <yCoord>255</yCoord>
        </edgeMap>
        <edgeMap>
          <xCoord>414</xCoord>
          <yCoord>255</yCoord>
        </edgeMap>
        <edgeMap>
          <xCoord>415</xCoord>
          <yCoord>255</yCoord>
        </edgeMap>
        <edgeMap>
          <xCoord>416</xCoord>
          <yCoord>255</yCoord>
        </edgeMap>
        <edgeMap>
          <xCoord>417</xCoord>
          <yCoord>255</yCoord>
        </edgeMap>
        <edgeMap>
          <xCoord>418</xCoord>
          <yCoord>254</yCoord>
        </edgeMap>
        <edgeMap>
          <xCoord>419</xCoord>
          <yCoord>254</yCoord>
        </edgeMap>
        <edgeMap>
          <xCoord>420</xCoord>
          <yCoord>253</yCoord>
        </edgeMap>
        <edgeMap>
          <xCoord>421</xCoord>
          <yCoord>253</yCoord>
        </edgeMap>
        <edgeMap>
          <xCoord>422</xCoord>
          <yCoord>253</yCoord>
        </edgeMap>
        <edgeMap>
          <xCoord>423</xCoord>
          <yCoord>252</yCoord>
        </edgeMap>
        <edgeMap>
          <xCoord>424</xCoord>
          <yCoord>251</yCoord>
        </edgeMap>
        <edgeMap>
          <xCoord>424</xCoord>
          <yCoord>250</yCoord>
        </edgeMap>
        <edgeMap>
          <xCoord>424</xCoord>
          <yCoord>249</yCoord>
        </edgeMap>
        <edgeMap>
          <xCoord>424</xCoord>
          <yCoord>248</yCoord>
        </edgeMap>
        <edgeMap>
          <xCoord>424</xCoord>
          <yCoord>247</yCoord>
        </edgeMap>
        <edgeMap>
          <xCoord>424</xCoord>
          <yCoord>246</yCoord>
        </edgeMap>
        <edgeMap>
          <xCoord>424</xCoord>
          <yCoord>245</yCoord>
        </edgeMap>
        <edgeMap>
          <xCoord>424</xCoord>
          <yCoord>244</yCoord>
        </edgeMap>
        <edgeMap>
          <xCoord>424</xCoord>
          <yCoord>243</yCoord>
        </edgeMap>
        <edgeMap>
          <xCoord>424</xCoord>
          <yCoord>242</yCoord>
        </edgeMap>
        <edgeMap>
          <xCoord>424</xCoord>
          <yCoord>241</yCoord>
        </edgeMap>
        <edgeMap>
          <xCoord>423</xCoord>
          <yCoord>240</yCoord>
        </edgeMap>
        <edgeMap>
          <xCoord>423</xCoord>
          <yCoord>239</yCoord>
        </edgeMap>
        <edgeMap>
          <xCoord>422</xCoord>
          <yCoord>238</yCoord>
        </edgeMap>
        <edgeMap>
          <xCoord>421</xCoord>
          <yCoord>237</yCoord>
        </edgeMap>
        <edgeMap>
          <xCoord>420</xCoord>
          <yCoord>236</yCoord>
        </edgeMap>
        <edgeMap>
          <xCoord>420</xCoord>
          <yCoord>235</yCoord>
        </edgeMap>
        <edgeMap>
          <xCoord>419</xCoord>
          <yCoord>234</yCoord>
        </edgeMap>
        <edgeMap>
          <xCoord>418</xCoord>
          <yCoord>234</yCoord>
        </edgeMap>
        <edgeMap>
          <xCoord>417</xCoord>
          <yCoord>233</yCoord>
        </edgeMap>
        <edgeMap>
          <xCoord>416</xCoord>
          <yCoord>233</yCoord>
        </edgeMap>
        <edgeMap>
          <xCoord>415</xCoord>
          <yCoord>233</yCoord>
        </edgeMap>
        <edgeMap>
          <xCoord>414</xCoord>
          <yCoord>233</yCoord>
        </edgeMap>
        <edgeMap>
          <xCoord>413</xCoord>
          <yCoord>233</yCoord>
        </edgeMap>
        <edgeMap>
          <xCoord>412</xCoord>
          <yCoord>233</yCoord>
        </edgeMap>
      </roi>
    </unblindedReadNodule>
    <unblindedReadNodule>
      <noduleID>Nodule 001</noduleID>
      <characteristics>
        <subtlety>4</subtlety>
        <internalStructure>1</internalStructure>
        <calcification>6</calcification>
        <sphericity>4</sphericity>
        <margin>5</margin>
        <lobulation>1</lobulation>
        <spiculation>1</spiculation>
        <texture>5</texture>
        <malignancy>3</malignancy>
      </characteristics>
      <roi>
        <imageZposition>-197.750000 </imageZposition>
        <imageSOP_UID>1.3.6.1.4.1.14519.5.2.1.6279.6001.609778120042640394087082083819</imageSOP_UID>
        <inclusion>TRUE</inclusion>
        <edgeMap>
          <xCoord>193</xCoord>
          <yCoord>165</yCoord>
        </edgeMap>
        <edgeMap>
          <xCoord>192</xCoord>
          <yCoord>166</yCoord>
        </edgeMap>
        <edgeMap>
          <xCoord>191</xCoord>
          <yCoord>166</yCoord>
        </edgeMap>
        <edgeMap>
          <xCoord>190</xCoord>
          <yCoord>167</yCoord>
        </edgeMap>
        <edgeMap>
          <xCoord>189</xCoord>
          <yCoord>168</yCoord>
        </edgeMap>
        <edgeMap>
          <xCoord>189</xCoord>
          <yCoord>169</yCoord>
        </edgeMap>
        <edgeMap>
          <xCoord>189</xCoord>
          <yCoord>170</yCoord>
        </edgeMap>
        <edgeMap>
          <xCoord>189</xCoord>
          <yCoord>171</yCoord>
        </edgeMap>
        <edgeMap>
          <xCoord>189</xCoord>
          <yCoord>172</yCoord>
        </edgeMap>
        <edgeMap>
          <xCoord>189</xCoord>
          <yCoord>173</yCoord>
        </edgeMap>
        <edgeMap>
          <xCoord>190</xCoord>
          <yCoord>174</yCoord>
        </edgeMap>
        <edgeMap>
          <xCoord>190</xCoord>
          <yCoord>175</yCoord>
        </edgeMap>
        <edgeMap>
          <xCoord>191</xCoord>
          <yCoord>176</yCoord>
        </edgeMap>
        <edgeMap>
          <xCoord>192</xCoord>
          <yCoord>177</yCoord>
        </edgeMap>
        <edgeMap>
          <xCoord>193</xCoord>
          <yCoord>178</yCoord>
        </edgeMap>
        <edgeMap>
          <xCoord>194</xCoord>
          <yCoord>178</yCoord>
        </edgeMap>
        <edgeMap>
          <xCoord>195</xCoord>
          <yCoord>178</yCoord>
        </edgeMap>
        <edgeMap>
          <xCoord>196</xCoord>
          <yCoord>179</yCoord>
        </edgeMap>
        <edgeMap>
          <xCoord>197</xCoord>
          <yCoord>180</yCoord>
        </edgeMap>
        <edgeMap>
          <xCoord>198</xCoord>
          <yCoord>180</yCoord>
        </edgeMap>
        <edgeMap>
          <xCoord>199</xCoord>
          <yCoord>180</yCoord>
        </edgeMap>
        <edgeMap>
          <xCoord>200</xCoord>
          <yCoord>179</yCoord>
        </edgeMap>
        <edgeMap>
          <xCoord>201</xCoord>
          <yCoord>179</yCoord>
        </edgeMap>
        <edgeMap>
          <xCoord>202</xCoord>
          <yCoord>178</yCoord>
        </edgeMap>
        <edgeMap>
          <xCoord>203</xCoord>
          <yCoord>177</yCoord>
        </edgeMap>
        <edgeMap>
          <xCoord>204</xCoord>
          <yCoord>176</yCoord>
        </edgeMap>
        <edgeMap>
          <xCoord>204</xCoord>
          <yCoord>175</yCoord>
        </edgeMap>
        <edgeMap>
          <xCoord>204</xCoord>
          <yCoord>174</yCoord>
        </edgeMap>
        <edgeMap>
          <xCoord>204</xCoord>
          <yCoord>173</yCoord>
        </edgeMap>
        <edgeMap>
          <xCoord>204</xCoord>
          <yCoord>172</yCoord>
        </edgeMap>
        <edgeMap>
          <xCoord>204</xCoord>
          <yCoord>171</yCoord>
        </edgeMap>
        <edgeMap>
          <xCoord>204</xCoord>
          <yCoord>170</yCoord>
        </edgeMap>
        <edgeMap>
          <xCoord>204</xCoord>
          <yCoord>169</yCoord>
        </edgeMap>
        <edgeMap>
          <xCoord>203</xCoord>
          <yCoord>168</yCoord>
        </edgeMap>
        <edgeMap>
          <xCoord>202</xCoord>
          <yCoord>168</yCoord>
        </edgeMap>
        <edgeMap>
          <xCoord>201</xCoord>
          <yCoord>167</yCoord>
        </edgeMap>
        <edgeMap>
          <xCoord>200</xCoord>
          <yCoord>166</yCoord>
        </edgeMap>
        <edgeMap>
          <xCoord>199</xCoord>
          <yCoord>166</yCoord>
        </edgeMap>
        <edgeMap>
          <xCoord>198</xCoord>
          <yCoord>165</yCoord>
        </edgeMap>
        <edgeMap>
          <xCoord>197</xCoord>
          <yCoord>165</yCoord>
        </edgeMap>
        <edgeMap>
          <xCoord>196</xCoord>
          <yCoord>165</yCoord>
        </edgeMap>
        <edgeMap>
          <xCoord>195</xCoord>
          <yCoord>165</yCoord>
        </edgeMap>
        <edgeMap>
          <xCoord>194</xCoord>
          <yCoord>165</yCoord>
        </edgeMap>
        <edgeMap>
          <xCoord>193</xCoord>
          <yCoord>165</yCoord>
        </edgeMap>
      </roi>
      <roi>
        <imageZposition>-195.250000 </imageZposition>
        <imageSOP_UID>1.3.6.1.4.1.14519.5.2.1.6279.6001.350691793826985111594948586906</imageSOP_UID>
        <inclusion>TRUE</inclusion>
        <edgeMap>
          <xCoord>193</xCoord>
          <yCoord>165</yCoord>
        </edgeMap>
        <edgeMap>
          <xCoord>192</xCoord>
          <yCoord>166</yCoord>
        </edgeMap>
        <edgeMap>
          <xCoord>191</xCoord>
          <yCoord>167</yCoord>
        </edgeMap>
        <edgeMap>
          <xCoord>190</xCoord>
          <yCoord>168</yCoord>
        </edgeMap>
        <edgeMap>
          <xCoord>189</xCoord>
          <yCoord>169</yCoord>
        </edgeMap>
        <edgeMap>
          <xCoord>189</xCoord>
          <yCoord>170</yCoord>
        </edgeMap>
        <edgeMap>
          <xCoord>189</xCoord>
          <yCoord>171</yCoord>
        </edgeMap>
        <edgeMap>
          <xCoord>189</xCoord>
          <yCoord>172</yCoord>
        </edgeMap>
        <edgeMap>
          <xCoord>189</xCoord>
          <yCoord>173</yCoord>
        </edgeMap>
        <edgeMap>
          <xCoord>189</xCoord>
          <yCoord>174</yCoord>
        </edgeMap>
        <edgeMap>
          <xCoord>189</xCoord>
          <yCoord>175</yCoord>
        </edgeMap>
        <edgeMap>
          <xCoord>190</xCoord>
          <yCoord>176</yCoord>
        </edgeMap>
        <edgeMap>
          <xCoord>191</xCoord>
          <yCoord>177</yCoord>
        </edgeMap>
        <edgeMap>
          <xCoord>192</xCoord>
          <yCoord>178</yCoord>
        </edgeMap>
        <edgeMap>
          <xCoord>193</xCoord>
          <yCoord>178</yCoord>
        </edgeMap>
        <edgeMap>
          <xCoord>194</xCoord>
          <yCoord>178</yCoord>
        </edgeMap>
        <edgeMap>
          <xCoord>195</xCoord>
          <yCoord>178</yCoord>
        </edgeMap>
        <edgeMap>
          <xCoord>196</xCoord>
          <yCoord>178</yCoord>
        </edgeMap>
        <edgeMap>
          <xCoord>197</xCoord>
          <yCoord>178</yCoord>
        </edgeMap>
        <edgeMap>
          <xCoord>198</xCoord>
          <yCoord>178</yCoord>
        </edgeMap>
        <edgeMap>
          <xCoord>199</xCoord>
          <yCoord>179</yCoord>
        </edgeMap>
        <edgeMap>
          <xCoord>200</xCoord>
          <yCoord>179</yCoord>
        </edgeMap>
        <edgeMap>
          <xCoord>201</xCoord>
          <yCoord>179</yCoord>
        </edgeMap>
        <edgeMap>
          <xCoord>202</xCoord>
          <yCoord>179</yCoord>
        </edgeMap>
        <edgeMap>
          <xCoord>203</xCoord>
          <yCoord>179</yCoord>
        </edgeMap>
        <edgeMap>
          <xCoord>204</xCoord>
          <yCoord>178</yCoord>
        </edgeMap>
        <edgeMap>
          <xCoord>204</xCoord>
          <yCoord>177</yCoord>
        </edgeMap>
        <edgeMap>
          <xCoord>204</xCoord>
          <yCoord>176</yCoord>
        </edgeMap>
        <edgeMap>
          <xCoord>204</xCoord>
          <yCoord>175</yCoord>
        </edgeMap>
        <edgeMap>
          <xCoord>204</xCoord>
          <yCoord>174</yCoord>
        </edgeMap>
        <edgeMap>
          <xCoord>204</xCoord>
          <yCoord>173</yCoord>
        </edgeMap>
        <edgeMap>
          <xCoord>204</xCoord>
          <yCoord>172</yCoord>
        </edgeMap>
        <edgeMap>
          <xCoord>203</xCoord>
          <yCoord>171</yCoord>
        </edgeMap>
        <edgeMap>
          <xCoord>203</xCoord>
          <yCoord>170</yCoord>
        </edgeMap>
        <edgeMap>
          <xCoord>202</xCoord>
          <yCoord>169</yCoord>
        </edgeMap>
        <edgeMap>
          <xCoord>202</xCoord>
          <yCoord>168</yCoord>
        </edgeMap>
        <edgeMap>
          <xCoord>201</xCoord>
          <yCoord>167</yCoord>
        </edgeMap>
        <edgeMap>
          <xCoord>200</xCoord>
          <yCoord>166</yCoord>
        </edgeMap>
        <edgeMap>
          <xCoord>199</xCoord>
          <yCoord>166</yCoord>
        </edgeMap>
        <edgeMap>
          <xCoord>198</xCoord>
          <yCoord>165</yCoord>
        </edgeMap>
        <edgeMap>
          <xCoord>197</xCoord>
          <yCoord>165</yCoord>
        </edgeMap>
        <edgeMap>
          <xCoord>196</xCoord>
          <yCoord>165</yCoord>
        </edgeMap>
        <edgeMap>
          <xCoord>195</xCoord>
          <yCoord>165</yCoord>
        </edgeMap>
        <edgeMap>
          <xCoord>194</xCoord>
          <yCoord>165</yCoord>
        </edgeMap>
        <edgeMap>
          <xCoord>193</xCoord>
          <yCoord>165</yCoord>
        </edgeMap>
      </roi>
      <roi>
        <imageZposition>-192.750000 </imageZposition>
        <imageSOP_UID>1.3.6.1.4.1.14519.5.2.1.6279.6001.101336604593431568563715291296</imageSOP_UID>
        <inclusion>TRUE</inclusion>
        <edgeMap>
          <xCoord>192</xCoord>
          <yCoord>168</yCoord>
        </edgeMap>
        <edgeMap>
          <xCoord>191</xCoord>
          <yCoord>169</yCoord>
        </edgeMap>
        <edgeMap>
          <xCoord>190</xCoord>
          <yCoord>170</yCoord>
        </edgeMap>
        <edgeMap>
          <xCoord>190</xCoord>
          <yCoord>171</yCoord>
        </edgeMap>
        <edgeMap>
          <xCoord>190</xCoord>
          <yCoord>172</yCoord>
        </edgeMap>
        <edgeMap>
          <xCoord>190</xCoord>
          <yCoord>173</yCoord>
        </edgeMap>
        <edgeMap>
          <xCoord>190</xCoord>
          <yCoord>174</yCoord>
        </edgeMap>
        <edgeMap>
          <xCoord>190</xCoord>
          <yCoord>175</yCoord>
        </edgeMap>
        <edgeMap>
          <xCoord>191</xCoord>
          <yCoord>176</yCoord>
        </edgeMap>
        <edgeMap>
          <xCoord>192</xCoord>
          <yCoord>176</yCoord>
        </edgeMap>
        <edgeMap>
          <xCoord>193</xCoord>
          <yCoord>176</yCoord>
        </edgeMap>
        <edgeMap>
          <xCoord>194</xCoord>
          <yCoord>177</yCoord>
        </edgeMap>
        <edgeMap>
          <xCoord>195</xCoord>
          <yCoord>177</yCoord>
        </edgeMap>
        <edgeMap>
          <xCoord>196</xCoord>
          <yCoord>177</yCoord>
        </edgeMap>
        <edgeMap>
          <xCoord>197</xCoord>
          <yCoord>177</yCoord>
        </edgeMap>
        <edgeMap>
          <xCoord>198</xCoord>
          <yCoord>177</yCoord>
        </edgeMap>
        <edgeMap>
          <xCoord>199</xCoord>
          <yCoord>177</yCoord>
        </edgeMap>
        <edgeMap>
          <xCoord>200</xCoord>
          <yCoord>178</yCoord>
        </edgeMap>
        <edgeMap>
          <xCoord>201</xCoord>
          <yCoord>178</yCoord>
        </edgeMap>
        <edgeMap>
          <xCoord>202</xCoord>
          <yCoord>178</yCoord>
        </edgeMap>
        <edgeMap>
          <xCoord>203</xCoord>
          <yCoord>177</yCoord>
        </edgeMap>
        <edgeMap>
          <xCoord>203</xCoord>
          <yCoord>176</yCoord>
        </edgeMap>
        <edgeMap>
          <xCoord>203</xCoord>
          <yCoord>175</yCoord>
        </edgeMap>
        <edgeMap>
          <xCoord>203</xCoord>
          <yCoord>174</yCoord>
        </edgeMap>
        <edgeMap>
          <xCoord>203</xCoord>
          <yCoord>173</yCoord>
        </edgeMap>
        <edgeMap>
          <xCoord>202</xCoord>
          <yCoord>172</yCoord>
        </edgeMap>
        <edgeMap>
          <xCoord>202</xCoord>
          <yCoord>171</yCoord>
        </edgeMap>
        <edgeMap>
          <xCoord>201</xCoord>
          <yCoord>170</yCoord>
        </edgeMap>
        <edgeMap>
          <xCoord>200</xCoord>
          <yCoord>169</yCoord>
        </edgeMap>
        <edgeMap>
          <xCoord>199</xCoord>
          <yCoord>169</yCoord>
        </edgeMap>
        <edgeMap>
          <xCoord>198</xCoord>
          <yCoord>168</yCoord>
        </edgeMap>
        <edgeMap>
          <xCoord>197</xCoord>
          <yCoord>168</yCoord>
        </edgeMap>
        <edgeMap>
          <xCoord>196</xCoord>
          <yCoord>168</yCoord>
        </edgeMap>
        <edgeMap>
          <xCoord>195</xCoord>
          <yCoord>168</yCoord>
        </edgeMap>
        <edgeMap>
          <xCoord>194</xCoord>
          <yCoord>168</yCoord>
        </edgeMap>
        <edgeMap>
          <xCoord>193</xCoord>
          <yCoord>168</yCoord>
        </edgeMap>
        <edgeMap>
          <xCoord>192</xCoord>
          <yCoord>168</yCoord>
        </edgeMap>
      </roi>
    </unblindedReadNodule>
    <unblindedReadNodule>
      <noduleID>Nodule 003</noduleID>
      <roi>
        <imageZposition>-157.750000 </imageZposition>
        <imageSOP_UID>1.3.6.1.4.1.14519.5.2.1.6279.6001.516283157820031544923751242323</imageSOP_UID>
        <inclusion>TRUE</inclusion>
        <edgeMap>
          <xCoord>116</xCoord>
          <yCoord>345</yCoord>
        </edgeMap>
      </roi>
    </unblindedReadNodule>
    <nonNodule>
      <nonNoduleID>_Non-nodule 001</nonNoduleID>
      <imageZposition>-132.750000 </imageZposition>
      <imageSOP_UID>1.3.6.1.4.1.14519.5.2.1.6279.6001.928403835394496593979254348932</imageSOP_UID>
      <locus>
        <xCoord>158</xCoord>
        <yCoord>200</yCoord>
      </locus>
    </nonNodule>
    <nonNodule>
      <nonNoduleID>_Non-nodule 002</nonNoduleID>
      <imageZposition>-237.750000 </imageZposition>
      <imageSOP_UID>1.3.6.1.4.1.14519.5.2.1.6279.6001.207328124010186845798157765944</imageSOP_UID>
      <locus>
        <xCoord>411</xCoord>
        <yCoord>294</yCoord>
      </locus>
    </nonNodule>
    <nonNodule>
      <nonNoduleID>_Non-nodule 003</nonNoduleID>
      <imageZposition>-240.250000 </imageZposition>
      <imageSOP_UID>1.3.6.1.4.1.14519.5.2.1.6279.6001.162840021222205780206388127994</imageSOP_UID>
      <locus>
        <xCoord>428</xCoord>
        <yCoord>232</yCoord>
      </locus>
    </nonNodule>
  </readingSession>
<readingSession>
    <annotationVersion>3.12</annotationVersion>
    <servicingRadiologistID>1231839609</servicingRadiologistID>
    <unblindedReadNodule>
      <noduleID>IL057_203333</noduleID>
      <characteristics>
        <subtlety>4</subtlety>
        <internalStructure>1</internalStructure>
        <calcification>6</calcification>
        <sphericity>4</sphericity>
        <margin>4</margin>
        <lobulation>2</lobulation>
        <spiculation>1</spiculation>
        <texture>5</texture>
        <malignancy>4</malignancy>
      </characteristics>
      <roi>
        <imageZposition>-192.75</imageZposition>
        <imageSOP_UID>1.3.6.1.4.1.14519.5.2.1.6279.6001.101336604593431568563715291296</imageSOP_UID>
        <inclusion>TRUE</inclusion>
        <edgeMap>
          <xCoord>201</xCoord>
          <yCoord>177</yCoord>
        </edgeMap>
        <edgeMap>
          <xCoord>202</xCoord>
          <yCoord>176</yCoord>
        </edgeMap>
        <edgeMap>
          <xCoord>202</xCoord>
          <yCoord>175</yCoord>
        </edgeMap>
        <edgeMap>
          <xCoord>202</xCoord>
          <yCoord>174</yCoord>
        </edgeMap>
        <edgeMap>
          <xCoord>202</xCoord>
          <yCoord>173</yCoord>
        </edgeMap>
        <edgeMap>
          <xCoord>202</xCoord>
          <yCoord>172</yCoord>
        </edgeMap>
        <edgeMap>
          <xCoord>202</xCoord>
          <yCoord>171</yCoord>
        </edgeMap>
        <edgeMap>
          <xCoord>202</xCoord>
          <yCoord>170</yCoord>
        </edgeMap>
        <edgeMap>
          <xCoord>201</xCoord>
          <yCoord>169</yCoord>
        </edgeMap>
        <edgeMap>
          <xCoord>200</xCoord>
          <yCoord>168</yCoord>
        </edgeMap>
        <edgeMap>
          <xCoord>199</xCoord>
          <yCoord>168</yCoord>
        </edgeMap>
        <edgeMap>
          <xCoord>198</xCoord>
          <yCoord>168</yCoord>
        </edgeMap>
        <edgeMap>
          <xCoord>197</xCoord>
          <yCoord>169</yCoord>
        </edgeMap>
        <edgeMap>
          <xCoord>196</xCoord>
          <yCoord>169</yCoord>
        </edgeMap>
        <edgeMap>
          <xCoord>195</xCoord>
          <yCoord>169</yCoord>
        </edgeMap>
        <edgeMap>
          <xCoord>194</xCoord>
          <yCoord>170</yCoord>
        </edgeMap>
        <edgeMap>
          <xCoord>193</xCoord>
          <yCoord>171</yCoord>
        </edgeMap>
        <edgeMap>
          <xCoord>193</xCoord>
          <yCoord>172</yCoord>
        </edgeMap>
        <edgeMap>
          <xCoord>193</xCoord>
          <yCoord>173</yCoord>
        </edgeMap>
        <edgeMap>
          <xCoord>194</xCoord>
          <yCoord>174</yCoord>
        </edgeMap>
        <edgeMap>
          <xCoord>195</xCoord>
          <yCoord>175</yCoord>
        </edgeMap>
        <edgeMap>
          <xCoord>196</xCoord>
          <yCoord>176</yCoord>
        </edgeMap>
        <edgeMap>
          <xCoord>197</xCoord>
          <yCoord>176</yCoord>
        </edgeMap>
        <edgeMap>
          <xCoord>198</xCoord>
          <yCoord>177</yCoord>
        </edgeMap>
        <edgeMap>
          <xCoord>199</xCoord>
          <yCoord>177</yCoord>
        </edgeMap>
        <edgeMap>
          <xCoord>200</xCoord>
          <yCoord>177</yCoord>
        </edgeMap>
        <edgeMap>
          <xCoord>201</xCoord>
          <yCoord>177</yCoord>
        </edgeMap>
      </roi>
      <roi>
        <imageZposition>-195.25</imageZposition>
        <imageSOP_UID>1.3.6.1.4.1.14519.5.2.1.6279.6001.350691793826985111594948586906</imageSOP_UID>
        <inclusion>TRUE</inclusion>
        <edgeMap>
          <xCoord>201</xCoord>
          <yCoord>181</yCoord>
        </edgeMap>
        <edgeMap>
          <xCoord>202</xCoord>
          <yCoord>180</yCoord>
        </edgeMap>
        <edgeMap>
          <xCoord>203</xCoord>
          <yCoord>179</yCoord>
        </edgeMap>
        <edgeMap>
          <xCoord>203</xCoord>
          <yCoord>178</yCoord>
        </edgeMap>
        <edgeMap>
          <xCoord>204</xCoord>
          <yCoord>177</yCoord>
        </edgeMap>
        <edgeMap>
          <xCoord>204</xCoord>
          <yCoord>176</yCoord>
        </edgeMap>
        <edgeMap>
          <xCoord>204</xCoord>
          <yCoord>175</yCoord>
        </edgeMap>
        <edgeMap>
          <xCoord>204</xCoord>
          <yCoord>174</yCoord>
        </edgeMap>
        <edgeMap>
          <xCoord>203</xCoord>
          <yCoord>173</yCoord>
        </edgeMap>
        <edgeMap>
          <xCoord>203</xCoord>
          <yCoord>172</yCoord>
        </edgeMap>
        <edgeMap>
          <xCoord>203</xCoord>
          <yCoord>171</yCoord>
        </edgeMap>
        <edgeMap>
          <xCoord>203</xCoord>
          <yCoord>170</yCoord>
        </edgeMap>
        <edgeMap>
          <xCoord>204</xCoord>
          <yCoord>169</yCoord>
        </edgeMap>
        <edgeMap>
          <xCoord>203</xCoord>
          <yCoord>168</yCoord>
        </edgeMap>
        <edgeMap>
          <xCoord>202</xCoord>
          <yCoord>168</yCoord>
        </edgeMap>
        <edgeMap>
          <xCoord>201</xCoord>
          <yCoord>168</yCoord>
        </edgeMap>
        <edgeMap>
          <xCoord>200</xCoord>
          <yCoord>168</yCoord>
        </edgeMap>
        <edgeMap>
          <xCoord>199</xCoord>
          <yCoord>167</yCoord>
        </edgeMap>
        <edgeMap>
          <xCoord>198</xCoord>
          <yCoord>167</yCoord>
        </edgeMap>
        <edgeMap>
          <xCoord>197</xCoord>
          <yCoord>166</yCoord>
        </edgeMap>
        <edgeMap>
          <xCoord>196</xCoord>
          <yCoord>166</yCoord>
        </edgeMap>
        <edgeMap>
          <xCoord>195</xCoord>
          <yCoord>166</yCoord>
        </edgeMap>
        <edgeMap>
          <xCoord>194</xCoord>
          <yCoord>167</yCoord>
        </edgeMap>
        <edgeMap>
          <xCoord>193</xCoord>
          <yCoord>168</yCoord>
        </edgeMap>
        <edgeMap>
          <xCoord>192</xCoord>
          <yCoord>169</yCoord>
        </edgeMap>
        <edgeMap>
          <xCoord>191</xCoord>
          <yCoord>170</yCoord>
        </edgeMap>
        <edgeMap>
          <xCoord>190</xCoord>
          <yCoord>169</yCoord>
        </edgeMap>
        <edgeMap>
          <xCoord>189</xCoord>
          <yCoord>170</yCoord>
        </edgeMap>
        <edgeMap>
          <xCoord>189</xCoord>
          <yCoord>171</yCoord>
        </edgeMap>
        <edgeMap>
          <xCoord>189</xCoord>
          <yCoord>172</yCoord>
        </edgeMap>
        <edgeMap>
          <xCoord>189</xCoord>
          <yCoord>173</yCoord>
        </edgeMap>
        <edgeMap>
          <xCoord>190</xCoord>
          <yCoord>174</yCoord>
        </edgeMap>
        <edgeMap>
          <xCoord>191</xCoord>
          <yCoord>175</yCoord>
        </edgeMap>
        <edgeMap>
          <xCoord>192</xCoord>
          <yCoord>176</yCoord>
        </edgeMap>
        <edgeMap>
          <xCoord>193</xCoord>
          <yCoord>177</yCoord>
        </edgeMap>
        <edgeMap>
          <xCoord>194</xCoord>
          <yCoord>178</yCoord>
        </edgeMap>
        <edgeMap>
          <xCoord>195</xCoord>
          <yCoord>178</yCoord>
        </edgeMap>
        <edgeMap>
          <xCoord>196</xCoord>
          <yCoord>179</yCoord>
        </edgeMap>
        <edgeMap>
          <xCoord>197</xCoord>
          <yCoord>180</yCoord>
        </edgeMap>
        <edgeMap>
          <xCoord>198</xCoord>
          <yCoord>180</yCoord>
        </edgeMap>
        <edgeMap>
          <xCoord>199</xCoord>
          <yCoord>180</yCoord>
        </edgeMap>
        <edgeMap>
          <xCoord>200</xCoord>
          <yCoord>181</yCoord>
        </edgeMap>
        <edgeMap>
          <xCoord>201</xCoord>
          <yCoord>181</yCoord>
        </edgeMap>
      </roi>
      <roi>
        <imageZposition>-197.75</imageZposition>
        <imageSOP_UID>1.3.6.1.4.1.14519.5.2.1.6279.6001.609778120042640394087082083819</imageSOP_UID>
        <inclusion>TRUE</inclusion>
        <edgeMap>
          <xCoord>201</xCoord>
          <yCoord>179</yCoord>
        </edgeMap>
        <edgeMap>
          <xCoord>202</xCoord>
          <yCoord>178</yCoord>
        </edgeMap>
        <edgeMap>
          <xCoord>202</xCoord>
          <yCoord>177</yCoord>
        </edgeMap>
        <edgeMap>
          <xCoord>202</xCoord>
          <yCoord>176</yCoord>
        </edgeMap>
        <edgeMap>
          <xCoord>203</xCoord>
          <yCoord>175</yCoord>
        </edgeMap>
        <edgeMap>
          <xCoord>203</xCoord>
          <yCoord>174</yCoord>
        </edgeMap>
        <edgeMap>
          <xCoord>203</xCoord>
          <yCoord>173</yCoord>
        </edgeMap>
        <edgeMap>
          <xCoord>203</xCoord>
          <yCoord>172</yCoord>
        </edgeMap>
        <edgeMap>
          <xCoord>203</xCoord>
          <yCoord>171</yCoord>
        </edgeMap>
        <edgeMap>
          <xCoord>203</xCoord>
          <yCoord>170</yCoord>
        </edgeMap>
        <edgeMap>
          <xCoord>203</xCoord>
          <yCoord>169</yCoord>
        </edgeMap>
        <edgeMap>
          <xCoord>202</xCoord>
          <yCoord>169</yCoord>
        </edgeMap>
        <edgeMap>
          <xCoord>201</xCoord>
          <yCoord>169</yCoord>
        </edgeMap>
        <edgeMap>
          <xCoord>200</xCoord>
          <yCoord>168</yCoord>
        </edgeMap>
        <edgeMap>
          <xCoord>199</xCoord>
          <yCoord>167</yCoord>
        </edgeMap>
        <edgeMap>
          <xCoord>198</xCoord>
          <yCoord>166</yCoord>
        </edgeMap>
        <edgeMap>
          <xCoord>197</xCoord>
          <yCoord>166</yCoord>
        </edgeMap>
        <edgeMap>
          <xCoord>196</xCoord>
          <yCoord>166</yCoord>
        </edgeMap>
        <edgeMap>
          <xCoord>195</xCoord>
          <yCoord>166</yCoord>
        </edgeMap>
        <edgeMap>
          <xCoord>194</xCoord>
          <yCoord>166</yCoord>
        </edgeMap>
        <edgeMap>
          <xCoord>193</xCoord>
          <yCoord>167</yCoord>
        </edgeMap>
        <edgeMap>
          <xCoord>192</xCoord>
          <yCoord>168</yCoord>
        </edgeMap>
        <edgeMap>
          <xCoord>191</xCoord>
          <yCoord>169</yCoord>
        </edgeMap>
        <edgeMap>
          <xCoord>191</xCoord>
          <yCoord>170</yCoord>
        </edgeMap>
        <edgeMap>
          <xCoord>191</xCoord>
          <yCoord>171</yCoord>
        </edgeMap>
        <edgeMap>
          <xCoord>191</xCoord>
          <yCoord>172</yCoord>
        </edgeMap>
        <edgeMap>
          <xCoord>191</xCoord>
          <yCoord>173</yCoord>
        </edgeMap>
        <edgeMap>
          <xCoord>191</xCoord>
          <yCoord>174</yCoord>
        </edgeMap>
        <edgeMap>
          <xCoord>191</xCoord>
          <yCoord>175</yCoord>
        </edgeMap>
        <edgeMap>
          <xCoord>192</xCoord>
          <yCoord>175</yCoord>
        </edgeMap>
        <edgeMap>
          <xCoord>193</xCoord>
          <yCoord>176</yCoord>
        </edgeMap>
        <edgeMap>
          <xCoord>194</xCoord>
          <yCoord>177</yCoord>
        </edgeMap>
        <edgeMap>
          <xCoord>194</xCoord>
          <yCoord>178</yCoord>
        </edgeMap>
        <edgeMap>
          <xCoord>195</xCoord>
          <yCoord>178</yCoord>
        </edgeMap>
        <edgeMap>
          <xCoord>196</xCoord>
          <yCoord>178</yCoord>
        </edgeMap>
        <edgeMap>
          <xCoord>197</xCoord>
          <yCoord>179</yCoord>
        </edgeMap>
        <edgeMap>
          <xCoord>198</xCoord>
          <yCoord>179</yCoord>
        </edgeMap>
        <edgeMap>
          <xCoord>199</xCoord>
          <yCoord>179</yCoord>
        </edgeMap>
        <edgeMap>
          <xCoord>200</xCoord>
          <yCoord>179</yCoord>
        </edgeMap>
        <edgeMap>
          <xCoord>201</xCoord>
          <yCoord>179</yCoord>
        </edgeMap>
      </roi>
    </unblindedReadNodule>
    <unblindedReadNodule>
      <noduleID>IL057_203329</noduleID>
      <characteristics>
        <subtlety>5</subtlety>
        <internalStructure>1</internalStructure>
        <calcification>6</calcification>
        <sphericity>5</sphericity>
        <margin>5</margin>
        <lobulation>3</lobulation>
        <spiculation>1</spiculation>
        <texture>5</texture>
        <malignancy>4</malignancy>
      </characteristics>
      <roi>
        <imageZposition>-212.75</imageZposition>
        <imageSOP_UID>1.3.6.1.4.1.14519.5.2.1.6279.6001.191323812756624493232424917368</imageSOP_UID>
        <inclusion>TRUE</inclusion>
        <edgeMap>
          <xCoord>416</xCoord>
          <yCoord>256</yCoord>
        </edgeMap>
        <edgeMap>
          <xCoord>417</xCoord>
          <yCoord>255</yCoord>
        </edgeMap>
        <edgeMap>
          <xCoord>418</xCoord>
          <yCoord>255</yCoord>
        </edgeMap>
        <edgeMap>
          <xCoord>419</xCoord>
          <yCoord>255</yCoord>
        </edgeMap>
        <edgeMap>
          <xCoord>420</xCoord>
          <yCoord>254</yCoord>
        </edgeMap>
        <edgeMap>
          <xCoord>421</xCoord>
          <yCoord>253</yCoord>
        </edgeMap>
        <edgeMap>
          <xCoord>422</xCoord>
          <yCoord>252</yCoord>
        </edgeMap>
        <edgeMap>
          <xCoord>423</xCoord>
          <yCoord>251</yCoord>
        </edgeMap>
        <edgeMap>
          <xCoord>423</xCoord>
          <yCoord>250</yCoord>
        </edgeMap>
        <edgeMap>
          <xCoord>423</xCoord>
          <yCoord>249</yCoord>
        </edgeMap>
        <edgeMap>
          <xCoord>424</xCoord>
          <yCoord>248</yCoord>
        </edgeMap>
        <edgeMap>
          <xCoord>424</xCoord>
          <yCoord>247</yCoord>
        </edgeMap>
        <edgeMap>
          <xCoord>424</xCoord>
          <yCoord>246</yCoord>
        </edgeMap>
        <edgeMap>
          <xCoord>424</xCoord>
          <yCoord>245</yCoord>
        </edgeMap>
        <edgeMap>
          <xCoord>423</xCoord>
          <yCoord>244</yCoord>
        </edgeMap>
        <edgeMap>
          <xCoord>423</xCoord>
          <yCoord>243</yCoord>
        </edgeMap>
        <edgeMap>
          <xCoord>423</xCoord>
          <yCoord>242</yCoord>
        </edgeMap>
        <edgeMap>
          <xCoord>422</xCoord>
          <yCoord>241</yCoord>
        </edgeMap>
        <edgeMap>
          <xCoord>421</xCoord>
          <yCoord>240</yCoord>
        </edgeMap>
        <edgeMap>
          <xCoord>420</xCoord>
          <yCoord>239</yCoord>
        </edgeMap>
        <edgeMap>
          <xCoord>419</xCoord>
          <yCoord>239</yCoord>
        </edgeMap>
        <edgeMap>
          <xCoord>418</xCoord>
          <yCoord>238</yCoord>
        </edgeMap>
        <edgeMap>
          <xCoord>417</xCoord>
          <yCoord>238</yCoord>
        </edgeMap>
        <edgeMap>
          <xCoord>416</xCoord>
          <yCoord>238</yCoord>
        </edgeMap>
        <edgeMap>
          <xCoord>415</xCoord>
          <yCoord>237</yCoord>
        </edgeMap>
        <edgeMap>
          <xCoord>414</xCoord>
          <yCoord>238</yCoord>
        </edgeMap>
        <edgeMap>
          <xCoord>413</xCoord>
          <yCoord>238</yCoord>
        </edgeMap>
        <edgeMap>
          <xCoord>412</xCoord>
          <yCoord>238</yCoord>
        </edgeMap>
        <edgeMap>
          <xCoord>411</xCoord>
          <yCoord>239</yCoord>
        </edgeMap>
        <edgeMap>
          <xCoord>410</xCoord>
          <yCoord>240</yCoord>
        </edgeMap>
        <edgeMap>
          <xCoord>410</xCoord>
          <yCoord>241</yCoord>
        </edgeMap>
        <edgeMap>
          <xCoord>410</xCoord>
          <yCoord>242</yCoord>
        </edgeMap>
        <edgeMap>
          <xCoord>409</xCoord>
          <yCoord>243</yCoord>
        </edgeMap>
        <edgeMap>
          <xCoord>409</xCoord>
          <yCoord>244</yCoord>
        </edgeMap>
        <edgeMap>
          <xCoord>409</xCoord>
          <yCoord>245</yCoord>
        </edgeMap>
        <edgeMap>
          <xCoord>410</xCoord>
          <yCoord>246</yCoord>
        </edgeMap>
        <edgeMap>
          <xCoord>409</xCoord>
          <yCoord>247</yCoord>
        </edgeMap>
        <edgeMap>
          <xCoord>409</xCoord>
          <yCoord>248</yCoord>
        </edgeMap>
        <edgeMap>
          <xCoord>410</xCoord>
          <yCoord>249</yCoord>
        </edgeMap>
        <edgeMap>
          <xCoord>410</xCoord>
          <yCoord>250</yCoord>
        </edgeMap>
        <edgeMap>
          <xCoord>410</xCoord>
          <yCoord>251</yCoord>
        </edgeMap>
        <edgeMap>
          <xCoord>411</xCoord>
          <yCoord>252</yCoord>
        </edgeMap>
        <edgeMap>
          <xCoord>411</xCoord>
          <yCoord>253</yCoord>
        </edgeMap>
        <edgeMap>
          <xCoord>412</xCoord>
          <yCoord>254</yCoord>
        </edgeMap>
        <edgeMap>
          <xCoord>413</xCoord>
          <yCoord>255</yCoord>
        </edgeMap>
        <edgeMap>
          <xCoord>414</xCoord>
          <yCoord>255</yCoord>
        </edgeMap>
        <edgeMap>
          <xCoord>415</xCoord>
          <yCoord>255</yCoord>
        </edgeMap>
        <edgeMap>
          <xCoord>416</xCoord>
          <yCoord>256</yCoord>
        </edgeMap>
      </roi>
      <roi>
        <imageZposition>-215.25</imageZposition>
        <imageSOP_UID>1.3.6.1.4.1.14519.5.2.1.6279.6001.290197860382303348631105364647</imageSOP_UID>
        <inclusion>TRUE</inclusion>
        <edgeMap>
          <xCoord>419</xCoord>
          <yCoord>257</yCoord>
        </edgeMap>
        <edgeMap>
          <xCoord>420</xCoord>
          <yCoord>256</yCoord>
        </edgeMap>
        <edgeMap>
          <xCoord>421</xCoord>
          <yCoord>256</yCoord>
        </edgeMap>
        <edgeMap>
          <xCoord>422</xCoord>
          <yCoord>256</yCoord>
        </edgeMap>
        <edgeMap>
          <xCoord>423</xCoord>
          <yCoord>255</yCoord>
        </edgeMap>
        <edgeMap>
          <xCoord>424</xCoord>
          <yCoord>254</yCoord>
        </edgeMap>
        <edgeMap>
          <xCoord>425</xCoord>
          <yCoord>253</yCoord>
        </edgeMap>
        <edgeMap>
          <xCoord>426</xCoord>
          <yCoord>252</yCoord>
        </edgeMap>
        <edgeMap>
          <xCoord>427</xCoord>
          <yCoord>252</yCoord>
        </edgeMap>
        <edgeMap>
          <xCoord>427</xCoord>
          <yCoord>251</yCoord>
        </edgeMap>
        <edgeMap>
          <xCoord>427</xCoord>
          <yCoord>250</yCoord>
        </edgeMap>
        <edgeMap>
          <xCoord>427</xCoord>
          <yCoord>249</yCoord>
        </edgeMap>
        <edgeMap>
          <xCoord>427</xCoord>
          <yCoord>248</yCoord>
        </edgeMap>
        <edgeMap>
          <xCoord>427</xCoord>
          <yCoord>247</yCoord>
        </edgeMap>
        <edgeMap>
          <xCoord>427</xCoord>
          <yCoord>246</yCoord>
        </edgeMap>
        <edgeMap>
          <xCoord>426</xCoord>
          <yCoord>245</yCoord>
        </edgeMap>
        <edgeMap>
          <xCoord>426</xCoord>
          <yCoord>244</yCoord>
        </edgeMap>
        <edgeMap>
          <xCoord>425</xCoord>
          <yCoord>243</yCoord>
        </edgeMap>
        <edgeMap>
          <xCoord>425</xCoord>
          <yCoord>242</yCoord>
        </edgeMap>
        <edgeMap>
          <xCoord>425</xCoord>
          <yCoord>241</yCoord>
        </edgeMap>
        <edgeMap>
          <xCoord>424</xCoord>
          <yCoord>240</yCoord>
        </edgeMap>
        <edgeMap>
          <xCoord>424</xCoord>
          <yCoord>239</yCoord>
        </edgeMap>
        <edgeMap>
          <xCoord>424</xCoord>
          <yCoord>238</yCoord>
        </edgeMap>
        <edgeMap>
          <xCoord>423</xCoord>
          <yCoord>237</yCoord>
        </edgeMap>
        <edgeMap>
          <xCoord>422</xCoord>
          <yCoord>236</yCoord>
        </edgeMap>
        <edgeMap>
          <xCoord>421</xCoord>
          <yCoord>235</yCoord>
        </edgeMap>
        <edgeMap>
          <xCoord>420</xCoord>
          <yCoord>234</yCoord>
        </edgeMap>
        <edgeMap>
          <xCoord>419</xCoord>
          <yCoord>233</yCoord>
        </edgeMap>
        <edgeMap>
          <xCoord>418</xCoord>
          <yCoord>233</yCoord>
        </edgeMap>
        <edgeMap>
          <xCoord>417</xCoord>
          <yCoord>233</yCoord>
        </edgeMap>
        <edgeMap>
          <xCoord>416</xCoord>
          <yCoord>232</yCoord>
        </edgeMap>
        <edgeMap>
          <xCoord>415</xCoord>
          <yCoord>232</yCoord>
        </edgeMap>
        <edgeMap>
          <xCoord>414</xCoord>
          <yCoord>232</yCoord>
        </edgeMap>
        <edgeMap>
          <xCoord>413</xCoord>
          <yCoord>232</yCoord>
        </edgeMap>
        <edgeMap>
          <xCoord>412</xCoord>
          <yCoord>232</yCoord>
        </edgeMap>
        <edgeMap>
          <xCoord>411</xCoord>
          <yCoord>233</yCoord>
        </edgeMap>
        <edgeMap>
          <xCoord>410</xCoord>
          <yCoord>233</yCoord>
        </edgeMap>
        <edgeMap>
          <xCoord>409</xCoord>
          <yCoord>233</yCoord>
        </edgeMap>
        <edgeMap>
          <xCoord>408</xCoord>
          <yCoord>234</yCoord>
        </edgeMap>
        <edgeMap>
          <xCoord>407</xCoord>
          <yCoord>235</yCoord>
        </edgeMap>
        <edgeMap>
          <xCoord>406</xCoord>
          <yCoord>236</yCoord>
        </edgeMap>
        <edgeMap>
          <xCoord>405</xCoord>
          <yCoord>237</yCoord>
        </edgeMap>
        <edgeMap>
          <xCoord>405</xCoord>
          <yCoord>238</yCoord>
        </edgeMap>
        <edgeMap>
          <xCoord>405</xCoord>
          <yCoord>239</yCoord>
        </edgeMap>
        <edgeMap>
          <xCoord>404</xCoord>
          <yCoord>240</yCoord>
        </edgeMap>
        <edgeMap>
          <xCoord>404</xCoord>
          <yCoord>241</yCoord>
        </edgeMap>
        <edgeMap>
          <xCoord>404</xCoord>
          <yCoord>242</yCoord>
        </edgeMap>
        <edgeMap>
          <xCoord>405</xCoord>
          <yCoord>243</yCoord>
        </edgeMap>
        <edgeMap>
          <xCoord>405</xCoord>
          <yCoord>244</yCoord>
        </edgeMap>
        <edgeMap>
          <xCoord>405</xCoord>
          <yCoord>245</yCoord>
        </edgeMap>
        <edgeMap>
          <xCoord>405</xCoord>
          <yCoord>246</yCoord>
        </edgeMap>
        <edgeMap>
          <xCoord>405</xCoord>
          <yCoord>247</yCoord>
        </edgeMap>
        <edgeMap>
          <xCoord>405</xCoord>
          <yCoord>248</yCoord>
        </edgeMap>
        <edgeMap>
          <xCoord>406</xCoord>
          <yCoord>249</yCoord>
        </edgeMap>
        <edgeMap>
          <xCoord>406</xCoord>
          <yCoord>250</yCoord>
        </edgeMap>
        <edgeMap>
          <xCoord>406</xCoord>
          <yCoord>251</yCoord>
        </edgeMap>
        <edgeMap>
          <xCoord>407</xCoord>
          <yCoord>252</yCoord>
        </edgeMap>
        <edgeMap>
          <xCoord>408</xCoord>
          <yCoord>253</yCoord>
        </edgeMap>
        <edgeMap>
          <xCoord>409</xCoord>
          <yCoord>254</yCoord>
        </edgeMap>
        <edgeMap>
          <xCoord>410</xCoord>
          <yCoord>255</yCoord>
        </edgeMap>
        <edgeMap>
          <xCoord>411</xCoord>
          <yCoord>256</yCoord>
        </edgeMap>
        <edgeMap>
          <xCoord>412</xCoord>
          <yCoord>256</yCoord>
        </edgeMap>
        <edgeMap>
          <xCoord>413</xCoord>
          <yCoord>256</yCoord>
        </edgeMap>
        <edgeMap>
          <xCoord>414</xCoord>
          <yCoord>257</yCoord>
        </edgeMap>
        <edgeMap>
          <xCoord>415</xCoord>
          <yCoord>257</yCoord>
        </edgeMap>
        <edgeMap>
          <xCoord>416</xCoord>
          <yCoord>257</yCoord>
        </edgeMap>
        <edgeMap>
          <xCoord>417</xCoord>
          <yCoord>257</yCoord>
        </edgeMap>
        <edgeMap>
          <xCoord>418</xCoord>
          <yCoord>257</yCoord>
        </edgeMap>
        <edgeMap>
          <xCoord>419</xCoord>
          <yCoord>257</yCoord>
        </edgeMap>
      </roi>
      <roi>
        <imageZposition>-217.75</imageZposition>
        <imageSOP_UID>1.3.6.1.4.1.14519.5.2.1.6279.6001.594663673479588496929713840798</imageSOP_UID>
        <inclusion>TRUE</inclusion>
        <edgeMap>
          <xCoord>417</xCoord>
          <yCoord>258</yCoord>
        </edgeMap>
        <edgeMap>
          <xCoord>418</xCoord>
          <yCoord>257</yCoord>
        </edgeMap>
        <edgeMap>
          <xCoord>419</xCoord>
          <yCoord>257</yCoord>
        </edgeMap>
        <edgeMap>
          <xCoord>420</xCoord>
          <yCoord>257</yCoord>
        </edgeMap>
        <edgeMap>
          <xCoord>421</xCoord>
          <yCoord>256</yCoord>
        </edgeMap>
        <edgeMap>
          <xCoord>422</xCoord>
          <yCoord>256</yCoord>
        </edgeMap>
        <edgeMap>
          <xCoord>423</xCoord>
          <yCoord>255</yCoord>
        </edgeMap>
        <edgeMap>
          <xCoord>424</xCoord>
          <yCoord>254</yCoord>
        </edgeMap>
        <edgeMap>
          <xCoord>425</xCoord>
          <yCoord>253</yCoord>
        </edgeMap>
        <edgeMap>
          <xCoord>426</xCoord>
          <yCoord>252</yCoord>
        </edgeMap>
        <edgeMap>
          <xCoord>426</xCoord>
          <yCoord>251</yCoord>
        </edgeMap>
        <edgeMap>
          <xCoord>426</xCoord>
          <yCoord>250</yCoord>
        </edgeMap>
        <edgeMap>
          <xCoord>426</xCoord>
          <yCoord>249</yCoord>
        </edgeMap>
        <edgeMap>
          <xCoord>426</xCoord>
          <yCoord>248</yCoord>
        </edgeMap>
        <edgeMap>
          <xCoord>426</xCoord>
          <yCoord>247</yCoord>
        </edgeMap>
        <edgeMap>
          <xCoord>426</xCoord>
          <yCoord>246</yCoord>
        </edgeMap>
        <edgeMap>
          <xCoord>426</xCoord>
          <yCoord>245</yCoord>
        </edgeMap>
        <edgeMap>
          <xCoord>426</xCoord>
          <yCoord>244</yCoord>
        </edgeMap>
        <edgeMap>
          <xCoord>426</xCoord>
          <yCoord>243</yCoord>
        </edgeMap>
        <edgeMap>
          <xCoord>426</xCoord>
          <yCoord>242</yCoord>
        </edgeMap>
        <edgeMap>
          <xCoord>426</xCoord>
          <yCoord>241</yCoord>
        </edgeMap>
        <edgeMap>
          <xCoord>426</xCoord>
          <yCoord>240</yCoord>
        </edgeMap>
        <edgeMap>
          <xCoord>425</xCoord>
          <yCoord>239</yCoord>
        </edgeMap>
        <edgeMap>
          <xCoord>425</xCoord>
          <yCoord>238</yCoord>
        </edgeMap>
        <edgeMap>
          <xCoord>425</xCoord>
          <yCoord>237</yCoord>
        </edgeMap>
        <edgeMap>
          <xCoord>424</xCoord>
          <yCoord>236</yCoord>
        </edgeMap>
        <edgeMap>
          <xCoord>424</xCoord>
          <yCoord>235</yCoord>
        </edgeMap>
        <edgeMap>
          <xCoord>423</xCoord>
          <yCoord>234</yCoord>
        </edgeMap>
        <edgeMap>
          <xCoord>422</xCoord>
          <yCoord>233</yCoord>
        </edgeMap>
        <edgeMap>
          <xCoord>421</xCoord>
          <yCoord>233</yCoord>
        </edgeMap>
        <edgeMap>
          <xCoord>420</xCoord>
          <yCoord>232</yCoord>
        </edgeMap>
        <edgeMap>
          <xCoord>419</xCoord>
          <yCoord>232</yCoord>
        </edgeMap>
        <edgeMap>
          <xCoord>418</xCoord>
          <yCoord>232</yCoord>
        </edgeMap>
        <edgeMap>
          <xCoord>417</xCoord>
          <yCoord>231</yCoord>
        </edgeMap>
        <edgeMap>
          <xCoord>416</xCoord>
          <yCoord>231</yCoord>
        </edgeMap>
        <edgeMap>
          <xCoord>415</xCoord>
          <yCoord>231</yCoord>
        </edgeMap>
        <edgeMap>
          <xCoord>414</xCoord>
          <yCoord>231</yCoord>
        </edgeMap>
        <edgeMap>
          <xCoord>413</xCoord>
          <yCoord>231</yCoord>
        </edgeMap>
        <edgeMap>
          <xCoord>412</xCoord>
          <yCoord>231</yCoord>
        </edgeMap>
        <edgeMap>
          <xCoord>411</xCoord>
          <yCoord>232</yCoord>
        </edgeMap>
        <edgeMap>
          <xCoord>410</xCoord>
          <yCoord>232</yCoord>
        </edgeMap>
        <edgeMap>
          <xCoord>409</xCoord>
          <yCoord>232</yCoord>
        </edgeMap>
        <edgeMap>
          <xCoord>408</xCoord>
          <yCoord>233</yCoord>
        </edgeMap>
        <edgeMap>
          <xCoord>407</xCoord>
          <yCoord>233</yCoord>
        </edgeMap>
        <edgeMap>
          <xCoord>406</xCoord>
          <yCoord>234</yCoord>
        </edgeMap>
        <edgeMap>
          <xCoord>405</xCoord>
          <yCoord>235</yCoord>
        </edgeMap>
        <edgeMap>
          <xCoord>405</xCoord>
          <yCoord>236</yCoord>
        </edgeMap>
        <edgeMap>
          <xCoord>404</xCoord>
          <yCoord>237</yCoord>
        </edgeMap>
        <edgeMap>
          <xCoord>404</xCoord>
          <yCoord>238</yCoord>
        </edgeMap>
        <edgeMap>
          <xCoord>404</xCoord>
          <yCoord>239</yCoord>
        </edgeMap>
        <edgeMap>
          <xCoord>403</xCoord>
          <yCoord>240</yCoord>
        </edgeMap>
        <edgeMap>
          <xCoord>403</xCoord>
          <yCoord>241</yCoord>
        </edgeMap>
        <edgeMap>
          <xCoord>403</xCoord>
          <yCoord>242</yCoord>
        </edgeMap>
        <edgeMap>
          <xCoord>403</xCoord>
          <yCoord>243</yCoord>
        </edgeMap>
        <edgeMap>
          <xCoord>404</xCoord>
          <yCoord>244</yCoord>
        </edgeMap>
        <edgeMap>
          <xCoord>404</xCoord>
          <yCoord>245</yCoord>
        </edgeMap>
        <edgeMap>
          <xCoord>404</xCoord>
          <yCoord>246</yCoord>
        </edgeMap>
        <edgeMap>
          <xCoord>404</xCoord>
          <yCoord>247</yCoord>
        </edgeMap>
        <edgeMap>
          <xCoord>404</xCoord>
          <yCoord>248</yCoord>
        </edgeMap>
        <edgeMap>
          <xCoord>405</xCoord>
          <yCoord>249</yCoord>
        </edgeMap>
        <edgeMap>
          <xCoord>405</xCoord>
          <yCoord>250</yCoord>
        </edgeMap>
        <edgeMap>
          <xCoord>405</xCoord>
          <yCoord>251</yCoord>
        </edgeMap>
        <edgeMap>
          <xCoord>406</xCoord>
          <yCoord>252</yCoord>
        </edgeMap>
        <edgeMap>
          <xCoord>406</xCoord>
          <yCoord>253</yCoord>
        </edgeMap>
        <edgeMap>
          <xCoord>407</xCoord>
          <yCoord>254</yCoord>
        </edgeMap>
        <edgeMap>
          <xCoord>408</xCoord>
          <yCoord>255</yCoord>
        </edgeMap>
        <edgeMap>
          <xCoord>409</xCoord>
          <yCoord>255</yCoord>
        </edgeMap>
        <edgeMap>
          <xCoord>410</xCoord>
          <yCoord>256</yCoord>
        </edgeMap>
        <edgeMap>
          <xCoord>411</xCoord>
          <yCoord>256</yCoord>
        </edgeMap>
        <edgeMap>
          <xCoord>412</xCoord>
          <yCoord>257</yCoord>
        </edgeMap>
        <edgeMap>
          <xCoord>413</xCoord>
          <yCoord>257</yCoord>
        </edgeMap>
        <edgeMap>
          <xCoord>414</xCoord>
          <yCoord>257</yCoord>
        </edgeMap>
        <edgeMap>
          <xCoord>415</xCoord>
          <yCoord>258</yCoord>
        </edgeMap>
        <edgeMap>
          <xCoord>416</xCoord>
          <yCoord>258</yCoord>
        </edgeMap>
        <edgeMap>
          <xCoord>417</xCoord>
          <yCoord>258</yCoord>
        </edgeMap>
      </roi>
      <roi>
        <imageZposition>-220.25</imageZposition>
        <imageSOP_UID>1.3.6.1.4.1.14519.5.2.1.6279.6001.756673173417666872746857455849</imageSOP_UID>
        <inclusion>TRUE</inclusion>
        <edgeMap>
          <xCoord>417</xCoord>
          <yCoord>257</yCoord>
        </edgeMap>
        <edgeMap>
          <xCoord>418</xCoord>
          <yCoord>256</yCoord>
        </edgeMap>
        <edgeMap>
          <xCoord>419</xCoord>
          <yCoord>256</yCoord>
        </edgeMap>
        <edgeMap>
          <xCoord>420</xCoord>
          <yCoord>256</yCoord>
        </edgeMap>
        <edgeMap>
          <xCoord>421</xCoord>
          <yCoord>255</yCoord>
        </edgeMap>
        <edgeMap>
          <xCoord>422</xCoord>
          <yCoord>255</yCoord>
        </edgeMap>
        <edgeMap>
          <xCoord>423</xCoord>
          <yCoord>254</yCoord>
        </edgeMap>
        <edgeMap>
          <xCoord>424</xCoord>
          <yCoord>253</yCoord>
        </edgeMap>
        <edgeMap>
          <xCoord>425</xCoord>
          <yCoord>252</yCoord>
        </edgeMap>
        <edgeMap>
          <xCoord>426</xCoord>
          <yCoord>251</yCoord>
        </edgeMap>
        <edgeMap>
          <xCoord>426</xCoord>
          <yCoord>250</yCoord>
        </edgeMap>
        <edgeMap>
          <xCoord>426</xCoord>
          <yCoord>249</yCoord>
        </edgeMap>
        <edgeMap>
          <xCoord>426</xCoord>
          <yCoord>248</yCoord>
        </edgeMap>
        <edgeMap>
          <xCoord>426</xCoord>
          <yCoord>247</yCoord>
        </edgeMap>
        <edgeMap>
          <xCoord>426</xCoord>
          <yCoord>246</yCoord>
        </edgeMap>
        <edgeMap>
          <xCoord>426</xCoord>
          <yCoord>245</yCoord>
        </edgeMap>
        <edgeMap>
          <xCoord>426</xCoord>
          <yCoord>244</yCoord>
        </edgeMap>
        <edgeMap>
          <xCoord>426</xCoord>
          <yCoord>243</yCoord>
        </edgeMap>
        <edgeMap>
          <xCoord>426</xCoord>
          <yCoord>242</yCoord>
        </edgeMap>
        <edgeMap>
          <xCoord>426</xCoord>
          <yCoord>241</yCoord>
        </edgeMap>
        <edgeMap>
          <xCoord>426</xCoord>
          <yCoord>240</yCoord>
        </edgeMap>
        <edgeMap>
          <xCoord>426</xCoord>
          <yCoord>239</yCoord>
        </edgeMap>
        <edgeMap>
          <xCoord>426</xCoord>
          <yCoord>238</yCoord>
        </edgeMap>
        <edgeMap>
          <xCoord>425</xCoord>
          <yCoord>237</yCoord>
        </edgeMap>
        <edgeMap>
          <xCoord>425</xCoord>
          <yCoord>236</yCoord>
        </edgeMap>
        <edgeMap>
          <xCoord>424</xCoord>
          <yCoord>235</yCoord>
        </edgeMap>
        <edgeMap>
          <xCoord>424</xCoord>
          <yCoord>234</yCoord>
        </edgeMap>
        <edgeMap>
          <xCoord>423</xCoord>
          <yCoord>233</yCoord>
        </edgeMap>
        <edgeMap>
          <xCoord>422</xCoord>
          <yCoord>232</yCoord>
        </edgeMap>
        <edgeMap>
          <xCoord>421</xCoord>
          <yCoord>232</yCoord>
        </edgeMap>
        <edgeMap>
          <xCoord>420</xCoord>
          <yCoord>231</yCoord>
        </edgeMap>
        <edgeMap>
          <xCoord>419</xCoord>
          <yCoord>231</yCoord>
        </edgeMap>
        <edgeMap>
          <xCoord>418</xCoord>
          <yCoord>231</yCoord>
        </edgeMap>
        <edgeMap>
          <xCoord>417</xCoord>
          <yCoord>230</yCoord>
        </edgeMap>
        <edgeMap>
          <xCoord>416</xCoord>
          <yCoord>230</yCoord>
        </edgeMap>
        <edgeMap>
          <xCoord>415</xCoord>
          <yCoord>230</yCoord>
        </edgeMap>
        <edgeMap>
          <xCoord>414</xCoord>
          <yCoord>230</yCoord>
        </edgeMap>
        <edgeMap>
          <xCoord>413</xCoord>
          <yCoord>230</yCoord>
        </edgeMap>
        <edgeMap>
          <xCoord>412</xCoord>
          <yCoord>230</yCoord>
        </edgeMap>
        <edgeMap>
          <xCoord>411</xCoord>
          <yCoord>230</yCoord>
        </edgeMap>
        <edgeMap>
          <xCoord>410</xCoord>
          <yCoord>231</yCoord>
        </edgeMap>
        <edgeMap>
          <xCoord>409</xCoord>
          <yCoord>231</yCoord>
        </edgeMap>
        <edgeMap>
          <xCoord>408</xCoord>
          <yCoord>231</yCoord>
        </edgeMap>
        <edgeMap>
          <xCoord>407</xCoord>
          <yCoord>232</yCoord>
        </edgeMap>
        <edgeMap>
          <xCoord>406</xCoord>
          <yCoord>232</yCoord>
        </edgeMap>
        <edgeMap>
          <xCoord>405</xCoord>
          <yCoord>233</yCoord>
        </edgeMap>
        <edgeMap>
          <xCoord>404</xCoord>
          <yCoord>234</yCoord>
        </edgeMap>
        <edgeMap>
          <xCoord>403</xCoord>
          <yCoord>235</yCoord>
        </edgeMap>
        <edgeMap>
          <xCoord>403</xCoord>
          <yCoord>236</yCoord>
        </edgeMap>
        <edgeMap>
          <xCoord>402</xCoord>
          <yCoord>237</yCoord>
        </edgeMap>
        <edgeMap>
          <xCoord>402</xCoord>
          <yCoord>238</yCoord>
        </edgeMap>
        <edgeMap>
          <xCoord>402</xCoord>
          <yCoord>239</yCoord>
        </edgeMap>
        <edgeMap>
          <xCoord>401</xCoord>
          <yCoord>240</yCoord>
        </edgeMap>
        <edgeMap>
          <xCoord>402</xCoord>
          <yCoord>241</yCoord>
        </edgeMap>
        <edgeMap>
          <xCoord>402</xCoord>
          <yCoord>242</yCoord>
        </edgeMap>
        <edgeMap>
          <xCoord>402</xCoord>
          <yCoord>243</yCoord>
        </edgeMap>
        <edgeMap>
          <xCoord>402</xCoord>
          <yCoord>244</yCoord>
        </edgeMap>
        <edgeMap>
          <xCoord>403</xCoord>
          <yCoord>245</yCoord>
        </edgeMap>
        <edgeMap>
          <xCoord>403</xCoord>
          <yCoord>246</yCoord>
        </edgeMap>
        <edgeMap>
          <xCoord>403</xCoord>
          <yCoord>247</yCoord>
        </edgeMap>
        <edgeMap>
          <xCoord>404</xCoord>
          <yCoord>248</yCoord>
        </edgeMap>
        <edgeMap>
          <xCoord>404</xCoord>
          <yCoord>249</yCoord>
        </edgeMap>
        <edgeMap>
          <xCoord>404</xCoord>
          <yCoord>250</yCoord>
        </edgeMap>
        <edgeMap>
          <xCoord>405</xCoord>
          <yCoord>251</yCoord>
        </edgeMap>
        <edgeMap>
          <xCoord>405</xCoord>
          <yCoord>252</yCoord>
        </edgeMap>
        <edgeMap>
          <xCoord>406</xCoord>
          <yCoord>253</yCoord>
        </edgeMap>
        <edgeMap>
          <xCoord>407</xCoord>
          <yCoord>254</yCoord>
        </edgeMap>
        <edgeMap>
          <xCoord>408</xCoord>
          <yCoord>254</yCoord>
        </edgeMap>
        <edgeMap>
          <xCoord>409</xCoord>
          <yCoord>255</yCoord>
        </edgeMap>
        <edgeMap>
          <xCoord>410</xCoord>
          <yCoord>255</yCoord>
        </edgeMap>
        <edgeMap>
          <xCoord>411</xCoord>
          <yCoord>256</yCoord>
        </edgeMap>
        <edgeMap>
          <xCoord>412</xCoord>
          <yCoord>256</yCoord>
        </edgeMap>
        <edgeMap>
          <xCoord>413</xCoord>
          <yCoord>256</yCoord>
        </edgeMap>
        <edgeMap>
          <xCoord>414</xCoord>
          <yCoord>257</yCoord>
        </edgeMap>
        <edgeMap>
          <xCoord>415</xCoord>
          <yCoord>257</yCoord>
        </edgeMap>
        <edgeMap>
          <xCoord>416</xCoord>
          <yCoord>257</yCoord>
        </edgeMap>
        <edgeMap>
          <xCoord>417</xCoord>
          <yCoord>257</yCoord>
        </edgeMap>
      </roi>
      <roi>
        <imageZposition>-222.75</imageZposition>
        <imageSOP_UID>1.3.6.1.4.1.14519.5.2.1.6279.6001.684450825607704535384352842342</imageSOP_UID>
        <inclusion>TRUE</inclusion>
        <edgeMap>
          <xCoord>417</xCoord>
          <yCoord>257</yCoord>
        </edgeMap>
        <edgeMap>
          <xCoord>418</xCoord>
          <yCoord>256</yCoord>
        </edgeMap>
        <edgeMap>
          <xCoord>419</xCoord>
          <yCoord>256</yCoord>
        </edgeMap>
        <edgeMap>
          <xCoord>420</xCoord>
          <yCoord>256</yCoord>
        </edgeMap>
        <edgeMap>
          <xCoord>421</xCoord>
          <yCoord>255</yCoord>
        </edgeMap>
        <edgeMap>
          <xCoord>422</xCoord>
          <yCoord>254</yCoord>
        </edgeMap>
        <edgeMap>
          <xCoord>423</xCoord>
          <yCoord>253</yCoord>
        </edgeMap>
        <edgeMap>
          <xCoord>424</xCoord>
          <yCoord>252</yCoord>
        </edgeMap>
        <edgeMap>
          <xCoord>425</xCoord>
          <yCoord>251</yCoord>
        </edgeMap>
        <edgeMap>
          <xCoord>426</xCoord>
          <yCoord>250</yCoord>
        </edgeMap>
        <edgeMap>
          <xCoord>426</xCoord>
          <yCoord>249</yCoord>
        </edgeMap>
        <edgeMap>
          <xCoord>427</xCoord>
          <yCoord>248</yCoord>
        </edgeMap>
        <edgeMap>
          <xCoord>427</xCoord>
          <yCoord>247</yCoord>
        </edgeMap>
        <edgeMap>
          <xCoord>427</xCoord>
          <yCoord>246</yCoord>
        </edgeMap>
        <edgeMap>
          <xCoord>427</xCoord>
          <yCoord>245</yCoord>
        </edgeMap>
        <edgeMap>
          <xCoord>427</xCoord>
          <yCoord>244</yCoord>
        </edgeMap>
        <edgeMap>
          <xCoord>427</xCoord>
          <yCoord>243</yCoord>
        </edgeMap>
        <edgeMap>
          <xCoord>427</xCoord>
          <yCoord>242</yCoord>
        </edgeMap>
        <edgeMap>
          <xCoord>427</xCoord>
          <yCoord>241</yCoord>
        </edgeMap>
        <edgeMap>
          <xCoord>427</xCoord>
          <yCoord>240</yCoord>
        </edgeMap>
        <edgeMap>
          <xCoord>427</xCoord>
          <yCoord>239</yCoord>
        </edgeMap>
        <edgeMap>
          <xCoord>427</xCoord>
          <yCoord>238</yCoord>
        </edgeMap>
        <edgeMap>
          <xCoord>426</xCoord>
          <yCoord>237</yCoord>
        </edgeMap>
        <edgeMap>
          <xCoord>425</xCoord>
          <yCoord>236</yCoord>
        </edgeMap>
        <edgeMap>
          <xCoord>425</xCoord>
          <yCoord>235</yCoord>
        </edgeMap>
        <edgeMap>
          <xCoord>424</xCoord>
          <yCoord>234</yCoord>
        </edgeMap>
        <edgeMap>
          <xCoord>423</xCoord>
          <yCoord>233</yCoord>
        </edgeMap>
        <edgeMap>
          <xCoord>422</xCoord>
          <yCoord>232</yCoord>
        </edgeMap>
        <edgeMap>
          <xCoord>422</xCoord>
          <yCoord>231</yCoord>
        </edgeMap>
        <edgeMap>
          <xCoord>421</xCoord>
          <yCoord>231</yCoord>
        </edgeMap>
        <edgeMap>
          <xCoord>420</xCoord>
          <yCoord>230</yCoord>
        </edgeMap>
        <edgeMap>
          <xCoord>419</xCoord>
          <yCoord>230</yCoord>
        </edgeMap>
        <edgeMap>
          <xCoord>418</xCoord>
          <yCoord>230</yCoord>
        </edgeMap>
        <edgeMap>
          <xCoord>417</xCoord>
          <yCoord>229</yCoord>
        </edgeMap>
        <edgeMap>
          <xCoord>416</xCoord>
          <yCoord>230</yCoord>
        </edgeMap>
        <edgeMap>
          <xCoord>415</xCoord>
          <yCoord>230</yCoord>
        </edgeMap>
        <edgeMap>
          <xCoord>414</xCoord>
          <yCoord>230</yCoord>
        </edgeMap>
        <edgeMap>
          <xCoord>413</xCoord>
          <yCoord>230</yCoord>
        </edgeMap>
        <edgeMap>
          <xCoord>412</xCoord>
          <yCoord>230</yCoord>
        </edgeMap>
        <edgeMap>
          <xCoord>411</xCoord>
          <yCoord>230</yCoord>
        </edgeMap>
        <edgeMap>
          <xCoord>410</xCoord>
          <yCoord>230</yCoord>
        </edgeMap>
        <edgeMap>
          <xCoord>409</xCoord>
          <yCoord>230</yCoord>
        </edgeMap>
        <edgeMap>
          <xCoord>408</xCoord>
          <yCoord>230</yCoord>
        </edgeMap>
        <edgeMap>
          <xCoord>407</xCoord>
          <yCoord>230</yCoord>
        </edgeMap>
        <edgeMap>
          <xCoord>406</xCoord>
          <yCoord>231</yCoord>
        </edgeMap>
        <edgeMap>
          <xCoord>405</xCoord>
          <yCoord>231</yCoord>
        </edgeMap>
        <edgeMap>
          <xCoord>404</xCoord>
          <yCoord>231</yCoord>
        </edgeMap>
        <edgeMap>
          <xCoord>403</xCoord>
          <yCoord>232</yCoord>
        </edgeMap>
        <edgeMap>
          <xCoord>402</xCoord>
          <yCoord>233</yCoord>
        </edgeMap>
        <edgeMap>
          <xCoord>401</xCoord>
          <yCoord>234</yCoord>
        </edgeMap>
        <edgeMap>
          <xCoord>400</xCoord>
          <yCoord>235</yCoord>
        </edgeMap>
        <edgeMap>
          <xCoord>400</xCoord>
          <yCoord>236</yCoord>
        </edgeMap>
        <edgeMap>
          <xCoord>400</xCoord>
          <yCoord>237</yCoord>
        </edgeMap>
        <edgeMap>
          <xCoord>399</xCoord>
          <yCoord>238</yCoord>
        </edgeMap>
        <edgeMap>
          <xCoord>399</xCoord>
          <yCoord>239</yCoord>
        </edgeMap>
        <edgeMap>
          <xCoord>399</xCoord>
          <yCoord>240</yCoord>
        </edgeMap>
        <edgeMap>
          <xCoord>400</xCoord>
          <yCoord>241</yCoord>
        </edgeMap>
        <edgeMap>
          <xCoord>400</xCoord>
          <yCoord>242</yCoord>
        </edgeMap>
        <edgeMap>
          <xCoord>400</xCoord>
          <yCoord>243</yCoord>
        </edgeMap>
        <edgeMap>
          <xCoord>400</xCoord>
          <yCoord>244</yCoord>
        </edgeMap>
        <edgeMap>
          <xCoord>400</xCoord>
          <yCoord>245</yCoord>
        </edgeMap>
        <edgeMap>
          <xCoord>400</xCoord>
          <yCoord>246</yCoord>
        </edgeMap>
        <edgeMap>
          <xCoord>401</xCoord>
          <yCoord>247</yCoord>
        </edgeMap>
        <edgeMap>
          <xCoord>401</xCoord>
          <yCoord>248</yCoord>
        </edgeMap>
        <edgeMap>
          <xCoord>401</xCoord>
          <yCoord>249</yCoord>
        </edgeMap>
        <edgeMap>
          <xCoord>402</xCoord>
          <yCoord>250</yCoord>
        </edgeMap>
        <edgeMap>
          <xCoord>403</xCoord>
          <yCoord>251</yCoord>
        </edgeMap>
        <edgeMap>
          <xCoord>404</xCoord>
          <yCoord>252</yCoord>
        </edgeMap>
        <edgeMap>
          <xCoord>405</xCoord>
          <yCoord>253</yCoord>
        </edgeMap>
        <edgeMap>
          <xCoord>406</xCoord>
          <yCoord>253</yCoord>
        </edgeMap>
        <edgeMap>
          <xCoord>407</xCoord>
          <yCoord>254</yCoord>
        </edgeMap>
        <edgeMap>
          <xCoord>408</xCoord>
          <yCoord>254</yCoord>
        </edgeMap>
        <edgeMap>
          <xCoord>409</xCoord>
          <yCoord>254</yCoord>
        </edgeMap>
        <edgeMap>
          <xCoord>410</xCoord>
          <yCoord>255</yCoord>
        </edgeMap>
        <edgeMap>
          <xCoord>411</xCoord>
          <yCoord>255</yCoord>
        </edgeMap>
        <edgeMap>
          <xCoord>412</xCoord>
          <yCoord>256</yCoord>
        </edgeMap>
        <edgeMap>
          <xCoord>413</xCoord>
          <yCoord>256</yCoord>
        </edgeMap>
        <edgeMap>
          <xCoord>414</xCoord>
          <yCoord>256</yCoord>
        </edgeMap>
        <edgeMap>
          <xCoord>415</xCoord>
          <yCoord>257</yCoord>
        </edgeMap>
        <edgeMap>
          <xCoord>416</xCoord>
          <yCoord>257</yCoord>
        </edgeMap>
        <edgeMap>
          <xCoord>417</xCoord>
          <yCoord>257</yCoord>
        </edgeMap>
      </roi>
      <roi>
        <imageZposition>-225.25</imageZposition>
        <imageSOP_UID>1.3.6.1.4.1.14519.5.2.1.6279.6001.169895938435572889313774352737</imageSOP_UID>
        <inclusion>TRUE</inclusion>
        <edgeMap>
          <xCoord>419</xCoord>
          <yCoord>256</yCoord>
        </edgeMap>
        <edgeMap>
          <xCoord>420</xCoord>
          <yCoord>255</yCoord>
        </edgeMap>
        <edgeMap>
          <xCoord>421</xCoord>
          <yCoord>254</yCoord>
        </edgeMap>
        <edgeMap>
          <xCoord>422</xCoord>
          <yCoord>253</yCoord>
        </edgeMap>
        <edgeMap>
          <xCoord>423</xCoord>
          <yCoord>252</yCoord>
        </edgeMap>
        <edgeMap>
          <xCoord>423</xCoord>
          <yCoord>251</yCoord>
        </edgeMap>
        <edgeMap>
          <xCoord>424</xCoord>
          <yCoord>250</yCoord>
        </edgeMap>
        <edgeMap>
          <xCoord>424</xCoord>
          <yCoord>249</yCoord>
        </edgeMap>
        <edgeMap>
          <xCoord>424</xCoord>
          <yCoord>248</yCoord>
        </edgeMap>
        <edgeMap>
          <xCoord>425</xCoord>
          <yCoord>247</yCoord>
        </edgeMap>
        <edgeMap>
          <xCoord>425</xCoord>
          <yCoord>246</yCoord>
        </edgeMap>
        <edgeMap>
          <xCoord>425</xCoord>
          <yCoord>245</yCoord>
        </edgeMap>
        <edgeMap>
          <xCoord>426</xCoord>
          <yCoord>244</yCoord>
        </edgeMap>
        <edgeMap>
          <xCoord>426</xCoord>
          <yCoord>243</yCoord>
        </edgeMap>
        <edgeMap>
          <xCoord>426</xCoord>
          <yCoord>242</yCoord>
        </edgeMap>
        <edgeMap>
          <xCoord>426</xCoord>
          <yCoord>241</yCoord>
        </edgeMap>
        <edgeMap>
          <xCoord>426</xCoord>
          <yCoord>240</yCoord>
        </edgeMap>
        <edgeMap>
          <xCoord>425</xCoord>
          <yCoord>239</yCoord>
        </edgeMap>
        <edgeMap>
          <xCoord>425</xCoord>
          <yCoord>238</yCoord>
        </edgeMap>
        <edgeMap>
          <xCoord>425</xCoord>
          <yCoord>237</yCoord>
        </edgeMap>
        <edgeMap>
          <xCoord>425</xCoord>
          <yCoord>236</yCoord>
        </edgeMap>
        <edgeMap>
          <xCoord>425</xCoord>
          <yCoord>235</yCoord>
        </edgeMap>
        <edgeMap>
          <xCoord>425</xCoord>
          <yCoord>234</yCoord>
        </edgeMap>
        <edgeMap>
          <xCoord>425</xCoord>
          <yCoord>233</yCoord>
        </edgeMap>
        <edgeMap>
          <xCoord>424</xCoord>
          <yCoord>232</yCoord>
        </edgeMap>
        <edgeMap>
          <xCoord>423</xCoord>
          <yCoord>232</yCoord>
        </edgeMap>
        <edgeMap>
          <xCoord>422</xCoord>
          <yCoord>232</yCoord>
        </edgeMap>
        <edgeMap>
          <xCoord>421</xCoord>
          <yCoord>231</yCoord>
        </edgeMap>
        <edgeMap>
          <xCoord>420</xCoord>
          <yCoord>230</yCoord>
        </edgeMap>
        <edgeMap>
          <xCoord>419</xCoord>
          <yCoord>230</yCoord>
        </edgeMap>
        <edgeMap>
          <xCoord>418</xCoord>
          <yCoord>230</yCoord>
        </edgeMap>
        <edgeMap>
          <xCoord>417</xCoord>
          <yCoord>230</yCoord>
        </edgeMap>
        <edgeMap>
          <xCoord>416</xCoord>
          <yCoord>230</yCoord>
        </edgeMap>
        <edgeMap>
          <xCoord>415</xCoord>
          <yCoord>230</yCoord>
        </edgeMap>
        <edgeMap>
          <xCoord>414</xCoord>
          <yCoord>230</yCoord>
        </edgeMap>
        <edgeMap>
          <xCoord>413</xCoord>
          <yCoord>229</yCoord>
        </edgeMap>
        <edgeMap>
          <xCoord>412</xCoord>
          <yCoord>229</yCoord>
        </edgeMap>
        <edgeMap>
          <xCoord>411</xCoord>
          <yCoord>228</yCoord>
        </edgeMap>
        <edgeMap>
          <xCoord>410</xCoord>
          <yCoord>228</yCoord>
        </edgeMap>
        <edgeMap>
          <xCoord>409</xCoord>
          <yCoord>227</yCoord>
        </edgeMap>
        <edgeMap>
          <xCoord>408</xCoord>
          <yCoord>227</yCoord>
        </edgeMap>
        <edgeMap>
          <xCoord>407</xCoord>
          <yCoord>227</yCoord>
        </edgeMap>
        <edgeMap>
          <xCoord>406</xCoord>
          <yCoord>227</yCoord>
        </edgeMap>
        <edgeMap>
          <xCoord>405</xCoord>
          <yCoord>227</yCoord>
        </edgeMap>
        <edgeMap>
          <xCoord>404</xCoord>
          <yCoord>228</yCoord>
        </edgeMap>
        <edgeMap>
          <xCoord>403</xCoord>
          <yCoord>228</yCoord>
        </edgeMap>
        <edgeMap>
          <xCoord>402</xCoord>
          <yCoord>229</yCoord>
        </edgeMap>
        <edgeMap>
          <xCoord>401</xCoord>
          <yCoord>229</yCoord>
        </edgeMap>
        <edgeMap>
          <xCoord>400</xCoord>
          <yCoord>229</yCoord>
        </edgeMap>
        <edgeMap>
          <xCoord>399</xCoord>
          <yCoord>229</yCoord>
        </edgeMap>
        <edgeMap>
          <xCoord>398</xCoord>
          <yCoord>230</yCoord>
        </edgeMap>
        <edgeMap>
          <xCoord>397</xCoord>
          <yCoord>231</yCoord>
        </edgeMap>
        <edgeMap>
          <xCoord>396</xCoord>
          <yCoord>232</yCoord>
        </edgeMap>
        <edgeMap>
          <xCoord>395</xCoord>
          <yCoord>233</yCoord>
        </edgeMap>
        <edgeMap>
          <xCoord>394</xCoord>
          <yCoord>234</yCoord>
        </edgeMap>
        <edgeMap>
          <xCoord>394</xCoord>
          <yCoord>235</yCoord>
        </edgeMap>
        <edgeMap>
          <xCoord>393</xCoord>
          <yCoord>236</yCoord>
        </edgeMap>
        <edgeMap>
          <xCoord>394</xCoord>
          <yCoord>237</yCoord>
        </edgeMap>
        <edgeMap>
          <xCoord>395</xCoord>
          <yCoord>237</yCoord>
        </edgeMap>
        <edgeMap>
          <xCoord>396</xCoord>
          <yCoord>237</yCoord>
        </edgeMap>
        <edgeMap>
          <xCoord>397</xCoord>
          <yCoord>238</yCoord>
        </edgeMap>
        <edgeMap>
          <xCoord>398</xCoord>
          <yCoord>239</yCoord>
        </edgeMap>
        <edgeMap>
          <xCoord>398</xCoord>
          <yCoord>240</yCoord>
        </edgeMap>
        <edgeMap>
          <xCoord>397</xCoord>
          <yCoord>241</yCoord>
        </edgeMap>
        <edgeMap>
          <xCoord>397</xCoord>
          <yCoord>242</yCoord>
        </edgeMap>
        <edgeMap>
          <xCoord>397</xCoord>
          <yCoord>243</yCoord>
        </edgeMap>
        <edgeMap>
          <xCoord>396</xCoord>
          <yCoord>244</yCoord>
        </edgeMap>
        <edgeMap>
          <xCoord>396</xCoord>
          <yCoord>245</yCoord>
        </edgeMap>
        <edgeMap>
          <xCoord>396</xCoord>
          <yCoord>246</yCoord>
        </edgeMap>
        <edgeMap>
          <xCoord>396</xCoord>
          <yCoord>247</yCoord>
        </edgeMap>
        <edgeMap>
          <xCoord>397</xCoord>
          <yCoord>248</yCoord>
        </edgeMap>
        <edgeMap>
          <xCoord>398</xCoord>
          <yCoord>249</yCoord>
        </edgeMap>
        <edgeMap>
          <xCoord>399</xCoord>
          <yCoord>250</yCoord>
        </edgeMap>
        <edgeMap>
          <xCoord>400</xCoord>
          <yCoord>251</yCoord>
        </edgeMap>
        <edgeMap>
          <xCoord>401</xCoord>
          <yCoord>252</yCoord>
        </edgeMap>
        <edgeMap>
          <xCoord>401</xCoord>
          <yCoord>253</yCoord>
        </edgeMap>
        <edgeMap>
          <xCoord>402</xCoord>
          <yCoord>254</yCoord>
        </edgeMap>
        <edgeMap>
          <xCoord>403</xCoord>
          <yCoord>254</yCoord>
        </edgeMap>
        <edgeMap>
          <xCoord>404</xCoord>
          <yCoord>255</yCoord>
        </edgeMap>
        <edgeMap>
          <xCoord>405</xCoord>
          <yCoord>255</yCoord>
        </edgeMap>
        <edgeMap>
          <xCoord>406</xCoord>
          <yCoord>254</yCoord>
        </edgeMap>
        <edgeMap>
          <xCoord>407</xCoord>
          <yCoord>254</yCoord>
        </edgeMap>
        <edgeMap>
          <xCoord>408</xCoord>
          <yCoord>254</yCoord>
        </edgeMap>
        <edgeMap>
          <xCoord>409</xCoord>
          <yCoord>254</yCoord>
        </edgeMap>
        <edgeMap>
          <xCoord>410</xCoord>
          <yCoord>254</yCoord>
        </edgeMap>
        <edgeMap>
          <xCoord>411</xCoord>
          <yCoord>254</yCoord>
        </edgeMap>
        <edgeMap>
          <xCoord>412</xCoord>
          <yCoord>254</yCoord>
        </edgeMap>
        <edgeMap>
          <xCoord>413</xCoord>
          <yCoord>255</yCoord>
        </edgeMap>
        <edgeMap>
          <xCoord>414</xCoord>
          <yCoord>256</yCoord>
        </edgeMap>
        <edgeMap>
          <xCoord>415</xCoord>
          <yCoord>256</yCoord>
        </edgeMap>
        <edgeMap>
          <xCoord>416</xCoord>
          <yCoord>256</yCoord>
        </edgeMap>
        <edgeMap>
          <xCoord>417</xCoord>
          <yCoord>256</yCoord>
        </edgeMap>
        <edgeMap>
          <xCoord>418</xCoord>
          <yCoord>256</yCoord>
        </edgeMap>
        <edgeMap>
          <xCoord>419</xCoord>
          <yCoord>256</yCoord>
        </edgeMap>
      </roi>
      <roi>
        <imageZposition>-227.75</imageZposition>
        <imageSOP_UID>1.3.6.1.4.1.14519.5.2.1.6279.6001.119708367547794077378772801302</imageSOP_UID>
        <inclusion>TRUE</inclusion>
        <edgeMap>
          <xCoord>404</xCoord>
          <yCoord>255</yCoord>
        </edgeMap>
        <edgeMap>
          <xCoord>405</xCoord>
          <yCoord>254</yCoord>
        </edgeMap>
        <edgeMap>
          <xCoord>406</xCoord>
          <yCoord>254</yCoord>
        </edgeMap>
        <edgeMap>
          <xCoord>407</xCoord>
          <yCoord>254</yCoord>
        </edgeMap>
        <edgeMap>
          <xCoord>408</xCoord>
          <yCoord>253</yCoord>
        </edgeMap>
        <edgeMap>
          <xCoord>409</xCoord>
          <yCoord>253</yCoord>
        </edgeMap>
        <edgeMap>
          <xCoord>410</xCoord>
          <yCoord>252</yCoord>
        </edgeMap>
        <edgeMap>
          <xCoord>411</xCoord>
          <yCoord>252</yCoord>
        </edgeMap>
        <edgeMap>
          <xCoord>412</xCoord>
          <yCoord>251</yCoord>
        </edgeMap>
        <edgeMap>
          <xCoord>413</xCoord>
          <yCoord>251</yCoord>
        </edgeMap>
        <edgeMap>
          <xCoord>414</xCoord>
          <yCoord>251</yCoord>
        </edgeMap>
        <edgeMap>
          <xCoord>415</xCoord>
          <yCoord>252</yCoord>
        </edgeMap>
        <edgeMap>
          <xCoord>416</xCoord>
          <yCoord>251</yCoord>
        </edgeMap>
        <edgeMap>
          <xCoord>417</xCoord>
          <yCoord>251</yCoord>
        </edgeMap>
        <edgeMap>
          <xCoord>418</xCoord>
          <yCoord>251</yCoord>
        </edgeMap>
        <edgeMap>
          <xCoord>419</xCoord>
          <yCoord>250</yCoord>
        </edgeMap>
        <edgeMap>
          <xCoord>420</xCoord>
          <yCoord>249</yCoord>
        </edgeMap>
        <edgeMap>
          <xCoord>421</xCoord>
          <yCoord>248</yCoord>
        </edgeMap>
        <edgeMap>
          <xCoord>422</xCoord>
          <yCoord>247</yCoord>
        </edgeMap>
        <edgeMap>
          <xCoord>422</xCoord>
          <yCoord>246</yCoord>
        </edgeMap>
        <edgeMap>
          <xCoord>422</xCoord>
          <yCoord>245</yCoord>
        </edgeMap>
        <edgeMap>
          <xCoord>423</xCoord>
          <yCoord>244</yCoord>
        </edgeMap>
        <edgeMap>
          <xCoord>423</xCoord>
          <yCoord>243</yCoord>
        </edgeMap>
        <edgeMap>
          <xCoord>423</xCoord>
          <yCoord>242</yCoord>
        </edgeMap>
        <edgeMap>
          <xCoord>423</xCoord>
          <yCoord>241</yCoord>
        </edgeMap>
        <edgeMap>
          <xCoord>423</xCoord>
          <yCoord>240</yCoord>
        </edgeMap>
        <edgeMap>
          <xCoord>424</xCoord>
          <yCoord>239</yCoord>
        </edgeMap>
        <edgeMap>
          <xCoord>424</xCoord>
          <yCoord>238</yCoord>
        </edgeMap>
        <edgeMap>
          <xCoord>424</xCoord>
          <yCoord>237</yCoord>
        </edgeMap>
        <edgeMap>
          <xCoord>424</xCoord>
          <yCoord>236</yCoord>
        </edgeMap>
        <edgeMap>
          <xCoord>423</xCoord>
          <yCoord>235</yCoord>
        </edgeMap>
        <edgeMap>
          <xCoord>423</xCoord>
          <yCoord>234</yCoord>
        </edgeMap>
        <edgeMap>
          <xCoord>423</xCoord>
          <yCoord>233</yCoord>
        </edgeMap>
        <edgeMap>
          <xCoord>422</xCoord>
          <yCoord>232</yCoord>
        </edgeMap>
        <edgeMap>
          <xCoord>421</xCoord>
          <yCoord>231</yCoord>
        </edgeMap>
        <edgeMap>
          <xCoord>420</xCoord>
          <yCoord>230</yCoord>
        </edgeMap>
        <edgeMap>
          <xCoord>419</xCoord>
          <yCoord>229</yCoord>
        </edgeMap>
        <edgeMap>
          <xCoord>418</xCoord>
          <yCoord>228</yCoord>
        </edgeMap>
        <edgeMap>
          <xCoord>417</xCoord>
          <yCoord>228</yCoord>
        </edgeMap>
        <edgeMap>
          <xCoord>416</xCoord>
          <yCoord>228</yCoord>
        </edgeMap>
        <edgeMap>
          <xCoord>415</xCoord>
          <yCoord>227</yCoord>
        </edgeMap>
        <edgeMap>
          <xCoord>414</xCoord>
          <yCoord>227</yCoord>
        </edgeMap>
        <edgeMap>
          <xCoord>413</xCoord>
          <yCoord>227</yCoord>
        </edgeMap>
        <edgeMap>
          <xCoord>412</xCoord>
          <yCoord>226</yCoord>
        </edgeMap>
        <edgeMap>
          <xCoord>411</xCoord>
          <yCoord>226</yCoord>
        </edgeMap>
        <edgeMap>
          <xCoord>410</xCoord>
          <yCoord>226</yCoord>
        </edgeMap>
        <edgeMap>
          <xCoord>409</xCoord>
          <yCoord>227</yCoord>
        </edgeMap>
        <edgeMap>
          <xCoord>408</xCoord>
          <yCoord>227</yCoord>
        </edgeMap>
        <edgeMap>
          <xCoord>407</xCoord>
          <yCoord>227</yCoord>
        </edgeMap>
        <edgeMap>
          <xCoord>406</xCoord>
          <yCoord>228</yCoord>
        </edgeMap>
        <edgeMap>
          <xCoord>405</xCoord>
          <yCoord>228</yCoord>
        </edgeMap>
        <edgeMap>
          <xCoord>404</xCoord>
          <yCoord>228</yCoord>
        </edgeMap>
        <edgeMap>
          <xCoord>403</xCoord>
          <yCoord>229</yCoord>
        </edgeMap>
        <edgeMap>
          <xCoord>402</xCoord>
          <yCoord>230</yCoord>
        </edgeMap>
        <edgeMap>
          <xCoord>401</xCoord>
          <yCoord>231</yCoord>
        </edgeMap>
        <edgeMap>
          <xCoord>400</xCoord>
          <yCoord>232</yCoord>
        </edgeMap>
        <edgeMap>
          <xCoord>399</xCoord>
          <yCoord>233</yCoord>
        </edgeMap>
        <edgeMap>
          <xCoord>399</xCoord>
          <yCoord>234</yCoord>
        </edgeMap>
        <edgeMap>
          <xCoord>399</xCoord>
          <yCoord>235</yCoord>
        </edgeMap>
        <edgeMap>
          <xCoord>398</xCoord>
          <yCoord>236</yCoord>
        </edgeMap>
        <edgeMap>
          <xCoord>398</xCoord>
          <yCoord>237</yCoord>
        </edgeMap>
        <edgeMap>
          <xCoord>398</xCoord>
          <yCoord>238</yCoord>
        </edgeMap>
        <edgeMap>
          <xCoord>397</xCoord>
          <yCoord>239</yCoord>
        </edgeMap>
        <edgeMap>
          <xCoord>397</xCoord>
          <yCoord>240</yCoord>
        </edgeMap>
        <edgeMap>
          <xCoord>397</xCoord>
          <yCoord>241</yCoord>
        </edgeMap>
        <edgeMap>
          <xCoord>396</xCoord>
          <yCoord>242</yCoord>
        </edgeMap>
        <edgeMap>
          <xCoord>396</xCoord>
          <yCoord>243</yCoord>
        </edgeMap>
        <edgeMap>
          <xCoord>396</xCoord>
          <yCoord>244</yCoord>
        </edgeMap>
        <edgeMap>
          <xCoord>396</xCoord>
          <yCoord>245</yCoord>
        </edgeMap>
        <edgeMap>
          <xCoord>396</xCoord>
          <yCoord>246</yCoord>
        </edgeMap>
        <edgeMap>
          <xCoord>396</xCoord>
          <yCoord>247</yCoord>
        </edgeMap>
        <edgeMap>
          <xCoord>397</xCoord>
          <yCoord>248</yCoord>
        </edgeMap>
        <edgeMap>
          <xCoord>397</xCoord>
          <yCoord>249</yCoord>
        </edgeMap>
        <edgeMap>
          <xCoord>397</xCoord>
          <yCoord>250</yCoord>
        </edgeMap>
        <edgeMap>
          <xCoord>398</xCoord>
          <yCoord>251</yCoord>
        </edgeMap>
        <edgeMap>
          <xCoord>399</xCoord>
          <yCoord>252</yCoord>
        </edgeMap>
        <edgeMap>
          <xCoord>400</xCoord>
          <yCoord>253</yCoord>
        </edgeMap>
        <edgeMap>
          <xCoord>401</xCoord>
          <yCoord>254</yCoord>
        </edgeMap>
        <edgeMap>
          <xCoord>402</xCoord>
          <yCoord>254</yCoord>
        </edgeMap>
        <edgeMap>
          <xCoord>403</xCoord>
          <yCoord>254</yCoord>
        </edgeMap>
        <edgeMap>
          <xCoord>404</xCoord>
          <yCoord>255</yCoord>
        </edgeMap>
      </roi>
      <roi>
        <imageZposition>-230.25</imageZposition>
        <imageSOP_UID>1.3.6.1.4.1.14519.5.2.1.6279.6001.698269565010349376252022497910</imageSOP_UID>
        <inclusion>TRUE</inclusion>
        <edgeMap>
          <xCoord>407</xCoord>
          <yCoord>252</yCoord>
        </edgeMap>
        <edgeMap>
          <xCoord>408</xCoord>
          <yCoord>251</yCoord>
        </edgeMap>
        <edgeMap>
          <xCoord>409</xCoord>
          <yCoord>251</yCoord>
        </edgeMap>
        <edgeMap>
          <xCoord>410</xCoord>
          <yCoord>251</yCoord>
        </edgeMap>
        <edgeMap>
          <xCoord>411</xCoord>
          <yCoord>250</yCoord>
        </edgeMap>
        <edgeMap>
          <xCoord>412</xCoord>
          <yCoord>249</yCoord>
        </edgeMap>
        <edgeMap>
          <xCoord>413</xCoord>
          <yCoord>249</yCoord>
        </edgeMap>
        <edgeMap>
          <xCoord>414</xCoord>
          <yCoord>249</yCoord>
        </edgeMap>
        <edgeMap>
          <xCoord>415</xCoord>
          <yCoord>248</yCoord>
        </edgeMap>
        <edgeMap>
          <xCoord>416</xCoord>
          <yCoord>248</yCoord>
        </edgeMap>
        <edgeMap>
          <xCoord>417</xCoord>
          <yCoord>247</yCoord>
        </edgeMap>
        <edgeMap>
          <xCoord>418</xCoord>
          <yCoord>246</yCoord>
        </edgeMap>
        <edgeMap>
          <xCoord>419</xCoord>
          <yCoord>245</yCoord>
        </edgeMap>
        <edgeMap>
          <xCoord>420</xCoord>
          <yCoord>244</yCoord>
        </edgeMap>
        <edgeMap>
          <xCoord>420</xCoord>
          <yCoord>243</yCoord>
        </edgeMap>
        <edgeMap>
          <xCoord>420</xCoord>
          <yCoord>242</yCoord>
        </edgeMap>
        <edgeMap>
          <xCoord>421</xCoord>
          <yCoord>241</yCoord>
        </edgeMap>
        <edgeMap>
          <xCoord>421</xCoord>
          <yCoord>240</yCoord>
        </edgeMap>
        <edgeMap>
          <xCoord>421</xCoord>
          <yCoord>239</yCoord>
        </edgeMap>
        <edgeMap>
          <xCoord>422</xCoord>
          <yCoord>238</yCoord>
        </edgeMap>
        <edgeMap>
          <xCoord>423</xCoord>
          <yCoord>237</yCoord>
        </edgeMap>
        <edgeMap>
          <xCoord>424</xCoord>
          <yCoord>236</yCoord>
        </edgeMap>
        <edgeMap>
          <xCoord>425</xCoord>
          <yCoord>235</yCoord>
        </edgeMap>
        <edgeMap>
          <xCoord>425</xCoord>
          <yCoord>234</yCoord>
        </edgeMap>
        <edgeMap>
          <xCoord>425</xCoord>
          <yCoord>233</yCoord>
        </edgeMap>
        <edgeMap>
          <xCoord>426</xCoord>
          <yCoord>232</yCoord>
        </edgeMap>
        <edgeMap>
          <xCoord>426</xCoord>
          <yCoord>231</yCoord>
        </edgeMap>
        <edgeMap>
          <xCoord>425</xCoord>
          <yCoord>230</yCoord>
        </edgeMap>
        <edgeMap>
          <xCoord>425</xCoord>
          <yCoord>229</yCoord>
        </edgeMap>
        <edgeMap>
          <xCoord>425</xCoord>
          <yCoord>228</yCoord>
        </edgeMap>
        <edgeMap>
          <xCoord>424</xCoord>
          <yCoord>227</yCoord>
        </edgeMap>
        <edgeMap>
          <xCoord>423</xCoord>
          <yCoord>226</yCoord>
        </edgeMap>
        <edgeMap>
          <xCoord>422</xCoord>
          <yCoord>225</yCoord>
        </edgeMap>
        <edgeMap>
          <xCoord>421</xCoord>
          <yCoord>224</yCoord>
        </edgeMap>
        <edgeMap>
          <xCoord>420</xCoord>
          <yCoord>224</yCoord>
        </edgeMap>
        <edgeMap>
          <xCoord>419</xCoord>
          <yCoord>223</yCoord>
        </edgeMap>
        <edgeMap>
          <xCoord>418</xCoord>
          <yCoord>222</yCoord>
        </edgeMap>
        <edgeMap>
          <xCoord>417</xCoord>
          <yCoord>221</yCoord>
        </edgeMap>
        <edgeMap>
          <xCoord>416</xCoord>
          <yCoord>220</yCoord>
        </edgeMap>
        <edgeMap>
          <xCoord>415</xCoord>
          <yCoord>220</yCoord>
        </edgeMap>
        <edgeMap>
          <xCoord>414</xCoord>
          <yCoord>220</yCoord>
        </edgeMap>
        <edgeMap>
          <xCoord>413</xCoord>
          <yCoord>219</yCoord>
        </edgeMap>
        <edgeMap>
          <xCoord>412</xCoord>
          <yCoord>220</yCoord>
        </edgeMap>
        <edgeMap>
          <xCoord>411</xCoord>
          <yCoord>220</yCoord>
        </edgeMap>
        <edgeMap>
          <xCoord>410</xCoord>
          <yCoord>220</yCoord>
        </edgeMap>
        <edgeMap>
          <xCoord>409</xCoord>
          <yCoord>221</yCoord>
        </edgeMap>
        <edgeMap>
          <xCoord>408</xCoord>
          <yCoord>222</yCoord>
        </edgeMap>
        <edgeMap>
          <xCoord>407</xCoord>
          <yCoord>223</yCoord>
        </edgeMap>
        <edgeMap>
          <xCoord>406</xCoord>
          <yCoord>224</yCoord>
        </edgeMap>
        <edgeMap>
          <xCoord>405</xCoord>
          <yCoord>225</yCoord>
        </edgeMap>
        <edgeMap>
          <xCoord>404</xCoord>
          <yCoord>226</yCoord>
        </edgeMap>
        <edgeMap>
          <xCoord>403</xCoord>
          <yCoord>227</yCoord>
        </edgeMap>
        <edgeMap>
          <xCoord>402</xCoord>
          <yCoord>228</yCoord>
        </edgeMap>
        <edgeMap>
          <xCoord>402</xCoord>
          <yCoord>229</yCoord>
        </edgeMap>
        <edgeMap>
          <xCoord>402</xCoord>
          <yCoord>230</yCoord>
        </edgeMap>
        <edgeMap>
          <xCoord>401</xCoord>
          <yCoord>231</yCoord>
        </edgeMap>
        <edgeMap>
          <xCoord>401</xCoord>
          <yCoord>232</yCoord>
        </edgeMap>
        <edgeMap>
          <xCoord>401</xCoord>
          <yCoord>233</yCoord>
        </edgeMap>
        <edgeMap>
          <xCoord>401</xCoord>
          <yCoord>234</yCoord>
        </edgeMap>
        <edgeMap>
          <xCoord>401</xCoord>
          <yCoord>235</yCoord>
        </edgeMap>
        <edgeMap>
          <xCoord>401</xCoord>
          <yCoord>236</yCoord>
        </edgeMap>
        <edgeMap>
          <xCoord>401</xCoord>
          <yCoord>237</yCoord>
        </edgeMap>
        <edgeMap>
          <xCoord>401</xCoord>
          <yCoord>238</yCoord>
        </edgeMap>
        <edgeMap>
          <xCoord>400</xCoord>
          <yCoord>239</yCoord>
        </edgeMap>
        <edgeMap>
          <xCoord>400</xCoord>
          <yCoord>240</yCoord>
        </edgeMap>
        <edgeMap>
          <xCoord>400</xCoord>
          <yCoord>241</yCoord>
        </edgeMap>
        <edgeMap>
          <xCoord>399</xCoord>
          <yCoord>242</yCoord>
        </edgeMap>
        <edgeMap>
          <xCoord>399</xCoord>
          <yCoord>243</yCoord>
        </edgeMap>
        <edgeMap>
          <xCoord>399</xCoord>
          <yCoord>244</yCoord>
        </edgeMap>
        <edgeMap>
          <xCoord>400</xCoord>
          <yCoord>245</yCoord>
        </edgeMap>
        <edgeMap>
          <xCoord>400</xCoord>
          <yCoord>246</yCoord>
        </edgeMap>
        <edgeMap>
          <xCoord>400</xCoord>
          <yCoord>247</yCoord>
        </edgeMap>
        <edgeMap>
          <xCoord>401</xCoord>
          <yCoord>248</yCoord>
        </edgeMap>
        <edgeMap>
          <xCoord>402</xCoord>
          <yCoord>249</yCoord>
        </edgeMap>
        <edgeMap>
          <xCoord>403</xCoord>
          <yCoord>250</yCoord>
        </edgeMap>
        <edgeMap>
          <xCoord>404</xCoord>
          <yCoord>251</yCoord>
        </edgeMap>
        <edgeMap>
          <xCoord>405</xCoord>
          <yCoord>251</yCoord>
        </edgeMap>
        <edgeMap>
          <xCoord>406</xCoord>
          <yCoord>251</yCoord>
        </edgeMap>
        <edgeMap>
          <xCoord>407</xCoord>
          <yCoord>252</yCoord>
        </edgeMap>
      </roi>
      <roi>
        <imageZposition>-232.75</imageZposition>
        <imageSOP_UID>1.3.6.1.4.1.14519.5.2.1.6279.6001.246552225529462162966910159649</imageSOP_UID>
        <inclusion>TRUE</inclusion>
        <edgeMap>
          <xCoord>416</xCoord>
          <yCoord>244</yCoord>
        </edgeMap>
        <edgeMap>
          <xCoord>417</xCoord>
          <yCoord>243</yCoord>
        </edgeMap>
        <edgeMap>
          <xCoord>418</xCoord>
          <yCoord>243</yCoord>
        </edgeMap>
        <edgeMap>
          <xCoord>419</xCoord>
          <yCoord>242</yCoord>
        </edgeMap>
        <edgeMap>
          <xCoord>420</xCoord>
          <yCoord>241</yCoord>
        </edgeMap>
        <edgeMap>
          <xCoord>421</xCoord>
          <yCoord>240</yCoord>
        </edgeMap>
        <edgeMap>
          <xCoord>421</xCoord>
          <yCoord>239</yCoord>
        </edgeMap>
        <edgeMap>
          <xCoord>422</xCoord>
          <yCoord>238</yCoord>
        </edgeMap>
        <edgeMap>
          <xCoord>423</xCoord>
          <yCoord>237</yCoord>
        </edgeMap>
        <edgeMap>
          <xCoord>424</xCoord>
          <yCoord>237</yCoord>
        </edgeMap>
        <edgeMap>
          <xCoord>425</xCoord>
          <yCoord>237</yCoord>
        </edgeMap>
        <edgeMap>
          <xCoord>426</xCoord>
          <yCoord>238</yCoord>
        </edgeMap>
        <edgeMap>
          <xCoord>427</xCoord>
          <yCoord>238</yCoord>
        </edgeMap>
        <edgeMap>
          <xCoord>428</xCoord>
          <yCoord>238</yCoord>
        </edgeMap>
        <edgeMap>
          <xCoord>429</xCoord>
          <yCoord>239</yCoord>
        </edgeMap>
        <edgeMap>
          <xCoord>430</xCoord>
          <yCoord>239</yCoord>
        </edgeMap>
        <edgeMap>
          <xCoord>431</xCoord>
          <yCoord>238</yCoord>
        </edgeMap>
        <edgeMap>
          <xCoord>431</xCoord>
          <yCoord>237</yCoord>
        </edgeMap>
        <edgeMap>
          <xCoord>431</xCoord>
          <yCoord>236</yCoord>
        </edgeMap>
        <edgeMap>
          <xCoord>431</xCoord>
          <yCoord>235</yCoord>
        </edgeMap>
        <edgeMap>
          <xCoord>431</xCoord>
          <yCoord>234</yCoord>
        </edgeMap>
        <edgeMap>
          <xCoord>432</xCoord>
          <yCoord>233</yCoord>
        </edgeMap>
        <edgeMap>
          <xCoord>432</xCoord>
          <yCoord>232</yCoord>
        </edgeMap>
        <edgeMap>
          <xCoord>432</xCoord>
          <yCoord>231</yCoord>
        </edgeMap>
        <edgeMap>
          <xCoord>432</xCoord>
          <yCoord>230</yCoord>
        </edgeMap>
        <edgeMap>
          <xCoord>432</xCoord>
          <yCoord>229</yCoord>
        </edgeMap>
        <edgeMap>
          <xCoord>433</xCoord>
          <yCoord>228</yCoord>
        </edgeMap>
        <edgeMap>
          <xCoord>432</xCoord>
          <yCoord>227</yCoord>
        </edgeMap>
        <edgeMap>
          <xCoord>431</xCoord>
          <yCoord>227</yCoord>
        </edgeMap>
        <edgeMap>
          <xCoord>430</xCoord>
          <yCoord>227</yCoord>
        </edgeMap>
        <edgeMap>
          <xCoord>429</xCoord>
          <yCoord>227</yCoord>
        </edgeMap>
        <edgeMap>
          <xCoord>428</xCoord>
          <yCoord>227</yCoord>
        </edgeMap>
        <edgeMap>
          <xCoord>427</xCoord>
          <yCoord>227</yCoord>
        </edgeMap>
        <edgeMap>
          <xCoord>426</xCoord>
          <yCoord>228</yCoord>
        </edgeMap>
        <edgeMap>
          <xCoord>425</xCoord>
          <yCoord>227</yCoord>
        </edgeMap>
        <edgeMap>
          <xCoord>424</xCoord>
          <yCoord>227</yCoord>
        </edgeMap>
        <edgeMap>
          <xCoord>423</xCoord>
          <yCoord>227</yCoord>
        </edgeMap>
        <edgeMap>
          <xCoord>422</xCoord>
          <yCoord>227</yCoord>
        </edgeMap>
        <edgeMap>
          <xCoord>421</xCoord>
          <yCoord>227</yCoord>
        </edgeMap>
        <edgeMap>
          <xCoord>420</xCoord>
          <yCoord>226</yCoord>
        </edgeMap>
        <edgeMap>
          <xCoord>419</xCoord>
          <yCoord>226</yCoord>
        </edgeMap>
        <edgeMap>
          <xCoord>418</xCoord>
          <yCoord>226</yCoord>
        </edgeMap>
        <edgeMap>
          <xCoord>417</xCoord>
          <yCoord>225</yCoord>
        </edgeMap>
        <edgeMap>
          <xCoord>416</xCoord>
          <yCoord>224</yCoord>
        </edgeMap>
        <edgeMap>
          <xCoord>416</xCoord>
          <yCoord>223</yCoord>
        </edgeMap>
        <edgeMap>
          <xCoord>415</xCoord>
          <yCoord>222</yCoord>
        </edgeMap>
        <edgeMap>
          <xCoord>414</xCoord>
          <yCoord>221</yCoord>
        </edgeMap>
        <edgeMap>
          <xCoord>413</xCoord>
          <yCoord>220</yCoord>
        </edgeMap>
        <edgeMap>
          <xCoord>412</xCoord>
          <yCoord>220</yCoord>
        </edgeMap>
        <edgeMap>
          <xCoord>411</xCoord>
          <yCoord>219</yCoord>
        </edgeMap>
        <edgeMap>
          <xCoord>410</xCoord>
          <yCoord>220</yCoord>
        </edgeMap>
        <edgeMap>
          <xCoord>409</xCoord>
          <yCoord>220</yCoord>
        </edgeMap>
        <edgeMap>
          <xCoord>408</xCoord>
          <yCoord>221</yCoord>
        </edgeMap>
        <edgeMap>
          <xCoord>407</xCoord>
          <yCoord>222</yCoord>
        </edgeMap>
        <edgeMap>
          <xCoord>406</xCoord>
          <yCoord>223</yCoord>
        </edgeMap>
        <edgeMap>
          <xCoord>406</xCoord>
          <yCoord>224</yCoord>
        </edgeMap>
        <edgeMap>
          <xCoord>405</xCoord>
          <yCoord>225</yCoord>
        </edgeMap>
        <edgeMap>
          <xCoord>405</xCoord>
          <yCoord>226</yCoord>
        </edgeMap>
        <edgeMap>
          <xCoord>404</xCoord>
          <yCoord>227</yCoord>
        </edgeMap>
        <edgeMap>
          <xCoord>404</xCoord>
          <yCoord>228</yCoord>
        </edgeMap>
        <edgeMap>
          <xCoord>404</xCoord>
          <yCoord>229</yCoord>
        </edgeMap>
        <edgeMap>
          <xCoord>404</xCoord>
          <yCoord>230</yCoord>
        </edgeMap>
        <edgeMap>
          <xCoord>404</xCoord>
          <yCoord>231</yCoord>
        </edgeMap>
        <edgeMap>
          <xCoord>405</xCoord>
          <yCoord>232</yCoord>
        </edgeMap>
        <edgeMap>
          <xCoord>405</xCoord>
          <yCoord>233</yCoord>
        </edgeMap>
        <edgeMap>
          <xCoord>406</xCoord>
          <yCoord>234</yCoord>
        </edgeMap>
        <edgeMap>
          <xCoord>405</xCoord>
          <yCoord>235</yCoord>
        </edgeMap>
        <edgeMap>
          <xCoord>405</xCoord>
          <yCoord>236</yCoord>
        </edgeMap>
        <edgeMap>
          <xCoord>404</xCoord>
          <yCoord>237</yCoord>
        </edgeMap>
        <edgeMap>
          <xCoord>404</xCoord>
          <yCoord>238</yCoord>
        </edgeMap>
        <edgeMap>
          <xCoord>405</xCoord>
          <yCoord>239</yCoord>
        </edgeMap>
        <edgeMap>
          <xCoord>405</xCoord>
          <yCoord>240</yCoord>
        </edgeMap>
        <edgeMap>
          <xCoord>406</xCoord>
          <yCoord>241</yCoord>
        </edgeMap>
        <edgeMap>
          <xCoord>407</xCoord>
          <yCoord>242</yCoord>
        </edgeMap>
        <edgeMap>
          <xCoord>408</xCoord>
          <yCoord>243</yCoord>
        </edgeMap>
        <edgeMap>
          <xCoord>409</xCoord>
          <yCoord>243</yCoord>
        </edgeMap>
        <edgeMap>
          <xCoord>410</xCoord>
          <yCoord>244</yCoord>
        </edgeMap>
        <edgeMap>
          <xCoord>411</xCoord>
          <yCoord>244</yCoord>
        </edgeMap>
        <edgeMap>
          <xCoord>412</xCoord>
          <yCoord>244</yCoord>
        </edgeMap>
        <edgeMap>
          <xCoord>413</xCoord>
          <yCoord>244</yCoord>
        </edgeMap>
        <edgeMap>
          <xCoord>414</xCoord>
          <yCoord>244</yCoord>
        </edgeMap>
        <edgeMap>
          <xCoord>415</xCoord>
          <yCoord>244</yCoord>
        </edgeMap>
        <edgeMap>
          <xCoord>416</xCoord>
          <yCoord>244</yCoord>
        </edgeMap>
      </roi>
    </unblindedReadNodule>
    <nonNodule>
      <nonNoduleID>IL057_203339</nonNoduleID>
      <imageZposition>-240.25</imageZposition>
      <imageSOP_UID>1.3.6.1.4.1.14519.5.2.1.6279.6001.162840021222205780206388127994</imageSOP_UID>
      <locus>
        <xCoord>410</xCoord>
        <yCoord>290</yCoord>
      </locus>
    </nonNodule>
    <nonNodule>
      <nonNoduleID>IL057_203340</nonNoduleID>
      <imageZposition>-240.25</imageZposition>
      <imageSOP_UID>1.3.6.1.4.1.14519.5.2.1.6279.6001.162840021222205780206388127994</imageSOP_UID>
      <locus>
        <xCoord>430</xCoord>
        <yCoord>234</yCoord>
      </locus>
    </nonNodule>
    <nonNodule>
      <nonNoduleID>IL057_203341</nonNoduleID>
      <imageZposition>-240.25</imageZposition>
      <imageSOP_UID>1.3.6.1.4.1.14519.5.2.1.6279.6001.162840021222205780206388127994</imageSOP_UID>
      <locus>
        <xCoord>417</xCoord>
        <yCoord>320</yCoord>
      </locus>
    </nonNodule>
  </readingSession>
<readingSession>
<annotationVersion>3.12</annotationVersion>
<servicingRadiologistID>-220243255</servicingRadiologistID>
<unblindedReadNodule>
<noduleID>MI014_21007</noduleID>
<characteristics>
<subtlety>5</subtlety>
<internalStructure>1</internalStructure>
<calcification>6</calcification>
<sphericity>3</sphericity>
<margin>4</margin>
<lobulation>1</lobulation>
<spiculation>2</spiculation>
<texture>5</texture>
<malignancy>4</malignancy>
</characteristics>
<roi>
<imageZposition>-192.75</imageZposition>
<imageSOP_UID>1.3.6.1.4.1.14519.5.2.1.6279.6001.101336604593431568563715291296</imageSOP_UID>
<inclusion>TRUE</inclusion>
<edgeMap>
<xCoord>201</xCoord>
<yCoord>178</yCoord>
</edgeMap>
<edgeMap>
<xCoord>202</xCoord>
<yCoord>177</yCoord>
</edgeMap>
<edgeMap>
<xCoord>203</xCoord>
<yCoord>176</yCoord>
</edgeMap>
<edgeMap>
<xCoord>203</xCoord>
<yCoord>175</yCoord>
</edgeMap>
<edgeMap>
<xCoord>203</xCoord>
<yCoord>174</yCoord>
</edgeMap>
<edgeMap>
<xCoord>202</xCoord>
<yCoord>173</yCoord>
</edgeMap>
<edgeMap>
<xCoord>202</xCoord>
<yCoord>172</yCoord>
</edgeMap>
<edgeMap>
<xCoord>201</xCoord>
<yCoord>171</yCoord>
</edgeMap>
<edgeMap>
<xCoord>201</xCoord>
<yCoord>170</yCoord>
</edgeMap>
<edgeMap>
<xCoord>201</xCoord>
<yCoord>169</yCoord>
</edgeMap>
<edgeMap>
<xCoord>200</xCoord>
<yCoord>168</yCoord>
</edgeMap>
<edgeMap>
<xCoord>199</xCoord>
<yCoord>168</yCoord>
</edgeMap>
<edgeMap>
<xCoord>198</xCoord>
<yCoord>168</yCoord>
</edgeMap>
<edgeMap>
<xCoord>197</xCoord>
<yCoord>168</yCoord>
</edgeMap>
<edgeMap>
<xCoord>196</xCoord>
<yCoord>168</yCoord>
</edgeMap>
<edgeMap>
<xCoord>195</xCoord>
<yCoord>169</yCoord>
</edgeMap>
<edgeMap>
<xCoord>194</xCoord>
<yCoord>169</yCoord>
</edgeMap>
<edgeMap>
<xCoord>193</xCoord>
<yCoord>169</yCoord>
</edgeMap>
<edgeMap>
<xCoord>192</xCoord>
<yCoord>169</yCoord>
</edgeMap>
<edgeMap>
<xCoord>192</xCoord>
<yCoord>170</yCoord>
</edgeMap>
<edgeMap>
<xCoord>192</xCoord>
<yCoord>171</yCoord>
</edgeMap>
<edgeMap>
<xCoord>192</xCoord>
<yCoord>172</yCoord>
</edgeMap>
<edgeMap>
<xCoord>192</xCoord>
<yCoord>173</yCoord>
</edgeMap>
<edgeMap>
<xCoord>193</xCoord>
<yCoord>174</yCoord>
</edgeMap>
<edgeMap>
<xCoord>194</xCoord>
<yCoord>175</yCoord>
</edgeMap>
<edgeMap>
<xCoord>195</xCoord>
<yCoord>175</yCoord>
</edgeMap>
<edgeMap>
<xCoord>196</xCoord>
<yCoord>176</yCoord>
</edgeMap>
<edgeMap>
<xCoord>197</xCoord>
<yCoord>177</yCoord>
</edgeMap>
<edgeMap>
<xCoord>198</xCoord>
<yCoord>177</yCoord>
</edgeMap>
<edgeMap>
<xCoord>199</xCoord>
<yCoord>177</yCoord>
</edgeMap>
<edgeMap>
<xCoord>200</xCoord>
<yCoord>178</yCoord>
</edgeMap>
<edgeMap>
<xCoord>201</xCoord>
<yCoord>178</yCoord>
</edgeMap>
</roi>
<roi>
<imageZposition>-195.25</imageZposition>
<imageSOP_UID>1.3.6.1.4.1.14519.5.2.1.6279.6001.350691793826985111594948586906</imageSOP_UID>
<inclusion>TRUE</inclusion>
<edgeMap>
<xCoord>201</xCoord>
<yCoord>180</yCoord>
</edgeMap>
<edgeMap>
<xCoord>202</xCoord>
<yCoord>179</yCoord>
</edgeMap>
<edgeMap>
<xCoord>202</xCoord>
<yCoord>178</yCoord>
</edgeMap>
<edgeMap>
<xCoord>203</xCoord>
<yCoord>177</yCoord>
</edgeMap>
<edgeMap>
<xCoord>203</xCoord>
<yCoord>176</yCoord>
</edgeMap>
<edgeMap>
<xCoord>203</xCoord>
<yCoord>175</yCoord>
</edgeMap>
<edgeMap>
<xCoord>203</xCoord>
<yCoord>174</yCoord>
</edgeMap>
<edgeMap>
<xCoord>203</xCoord>
<yCoord>173</yCoord>
</edgeMap>
<edgeMap>
<xCoord>203</xCoord>
<yCoord>172</yCoord>
</edgeMap>
<edgeMap>
<xCoord>202</xCoord>
<yCoord>171</yCoord>
</edgeMap>
<edgeMap>
<xCoord>202</xCoord>
<yCoord>170</yCoord>
</edgeMap>
<edgeMap>
<xCoord>203</xCoord>
<yCoord>169</yCoord>
</edgeMap>
<edgeMap>
<xCoord>202</xCoord>
<yCoord>169</yCoord>
</edgeMap>
<edgeMap>
<xCoord>201</xCoord>
<yCoord>169</yCoord>
</edgeMap>
<edgeMap>
<xCoord>200</xCoord>
<yCoord>169</yCoord>
</edgeMap>
<edgeMap>
<xCoord>199</xCoord>
<yCoord>168</yCoord>
</edgeMap>
<edgeMap>
<xCoord>199</xCoord>
<yCoord>167</yCoord>
</edgeMap>
<edgeMap>
<xCoord>198</xCoord>
<yCoord>167</yCoord>
</edgeMap>
<edgeMap>
<xCoord>197</xCoord>
<yCoord>166</yCoord>
</edgeMap>
<edgeMap>
<xCoord>196</xCoord>
<yCoord>166</yCoord>
</edgeMap>
<edgeMap>
<xCoord>195</xCoord>
<yCoord>166</yCoord>
</edgeMap>
<edgeMap>
<xCoord>194</xCoord>
<yCoord>166</yCoord>
</edgeMap>
<edgeMap>
<xCoord>193</xCoord>
<yCoord>166</yCoord>
</edgeMap>
<edgeMap>
<xCoord>192</xCoord>
<yCoord>167</yCoord>
</edgeMap>
<edgeMap>
<xCoord>191</xCoord>
<yCoord>168</yCoord>
</edgeMap>
<edgeMap>
<xCoord>190</xCoord>
<yCoord>169</yCoord>
</edgeMap>
<edgeMap>
<xCoord>190</xCoord>
<yCoord>170</yCoord>
</edgeMap>
<edgeMap>
<xCoord>190</xCoord>
<yCoord>171</yCoord>
</edgeMap>
<edgeMap>
<xCoord>190</xCoord>
<yCoord>172</yCoord>
</edgeMap>
<edgeMap>
<xCoord>190</xCoord>
<yCoord>173</yCoord>
</edgeMap>
<edgeMap>
<xCoord>190</xCoord>
<yCoord>174</yCoord>
</edgeMap>
<edgeMap>
<xCoord>190</xCoord>
<yCoord>175</yCoord>
</edgeMap>
<edgeMap>
<xCoord>191</xCoord>
<yCoord>176</yCoord>
</edgeMap>
<edgeMap>
<xCoord>192</xCoord>
<yCoord>177</yCoord>
</edgeMap>
<edgeMap>
<xCoord>193</xCoord>
<yCoord>178</yCoord>
</edgeMap>
<edgeMap>
<xCoord>194</xCoord>
<yCoord>179</yCoord>
</edgeMap>
<edgeMap>
<xCoord>195</xCoord>
<yCoord>179</yCoord>
</edgeMap>
<edgeMap>
<xCoord>196</xCoord>
<yCoord>179</yCoord>
</edgeMap>
<edgeMap>
<xCoord>197</xCoord>
<yCoord>179</yCoord>
</edgeMap>
<edgeMap>
<xCoord>198</xCoord>
<yCoord>179</yCoord>
</edgeMap>
<edgeMap>
<xCoord>199</xCoord>
<yCoord>179</yCoord>
</edgeMap>
<edgeMap>
<xCoord>200</xCoord>
<yCoord>180</yCoord>
</edgeMap>
<edgeMap>
<xCoord>201</xCoord>
<yCoord>180</yCoord>
</edgeMap>
</roi>
<roi>
<imageZposition>-197.75</imageZposition>
<imageSOP_UID>1.3.6.1.4.1.14519.5.2.1.6279.6001.609778120042640394087082083819</imageSOP_UID>
<inclusion>TRUE</inclusion>
<edgeMap>
<xCoord>201</xCoord>
<yCoord>180</yCoord>
</edgeMap>
<edgeMap>
<xCoord>202</xCoord>
<yCoord>179</yCoord>
</edgeMap>
<edgeMap>
<xCoord>203</xCoord>
<yCoord>179</yCoord>
</edgeMap>
<edgeMap>
<xCoord>204</xCoord>
<yCoord>178</yCoord>
</edgeMap>
<edgeMap>
<xCoord>204</xCoord>
<yCoord>177</yCoord>
</edgeMap>
<edgeMap>
<xCoord>204</xCoord>
<yCoord>176</yCoord>
</edgeMap>
<edgeMap>
<xCoord>204</xCoord>
<yCoord>175</yCoord>
</edgeMap>
<edgeMap>
<xCoord>204</xCoord>
<yCoord>174</yCoord>
</edgeMap>
<edgeMap>
<xCoord>204</xCoord>
<yCoord>173</yCoord>
</edgeMap>
<edgeMap>
<xCoord>204</xCoord>
<yCoord>172</yCoord>
</edgeMap>
<edgeMap>
<xCoord>204</xCoord>
<yCoord>171</yCoord>
</edgeMap>
<edgeMap>
<xCoord>203</xCoord>
<yCoord>170</yCoord>
</edgeMap>
<edgeMap>
<xCoord>202</xCoord>
<yCoord>169</yCoord>
</edgeMap>
<edgeMap>
<xCoord>201</xCoord>
<yCoord>169</yCoord>
</edgeMap>
<edgeMap>
<xCoord>200</xCoord>
<yCoord>168</yCoord>
</edgeMap>
<edgeMap>
<xCoord>199</xCoord>
<yCoord>168</yCoord>
</edgeMap>
<edgeMap>
<xCoord>198</xCoord>
<yCoord>167</yCoord>
</edgeMap>
<edgeMap>
<xCoord>197</xCoord>
<yCoord>166</yCoord>
</edgeMap>
<edgeMap>
<xCoord>196</xCoord>
<yCoord>166</yCoord>
</edgeMap>
<edgeMap>
<xCoord>195</xCoord>
<yCoord>166</yCoord>
</edgeMap>
<edgeMap>
<xCoord>194</xCoord>
<yCoord>167</yCoord>
</edgeMap>
<edgeMap>
<xCoord>193</xCoord>
<yCoord>167</yCoord>
</edgeMap>
<edgeMap>
<xCoord>192</xCoord>
<yCoord>168</yCoord>
</edgeMap>
<edgeMap>
<xCoord>191</xCoord>
<yCoord>169</yCoord>
</edgeMap>
<edgeMap>
<xCoord>190</xCoord>
<yCoord>170</yCoord>
</edgeMap>
<edgeMap>
<xCoord>190</xCoord>
<yCoord>171</yCoord>
</edgeMap>
<edgeMap>
<xCoord>190</xCoord>
<yCoord>172</yCoord>
</edgeMap>
<edgeMap>
<xCoord>190</xCoord>
<yCoord>173</yCoord>
</edgeMap>
<edgeMap>
<xCoord>190</xCoord>
<yCoord>174</yCoord>
</edgeMap>
<edgeMap>
<xCoord>191</xCoord>
<yCoord>175</yCoord>
</edgeMap>
<edgeMap>
<xCoord>192</xCoord>
<yCoord>176</yCoord>
</edgeMap>
<edgeMap>
<xCoord>193</xCoord>
<yCoord>177</yCoord>
</edgeMap>
<edgeMap>
<xCoord>194</xCoord>
<yCoord>178</yCoord>
</edgeMap>
<edgeMap>
<xCoord>195</xCoord>
<yCoord>178</yCoord>
</edgeMap>
<edgeMap>
<xCoord>196</xCoord>
<yCoord>179</yCoord>
</edgeMap>
<edgeMap>
<xCoord>197</xCoord>
<yCoord>179</yCoord>
</edgeMap>
<edgeMap>
<xCoord>198</xCoord>
<yCoord>180</yCoord>
</edgeMap>
<edgeMap>
<xCoord>199</xCoord>
<yCoord>180</yCoord>
</edgeMap>
<edgeMap>
<xCoord>200</xCoord>
<yCoord>180</yCoord>
</edgeMap>
<edgeMap>
<xCoord>201</xCoord>
<yCoord>180</yCoord>
</edgeMap>
</roi>
<roi>
<imageZposition>-200.25</imageZposition>
<imageSOP_UID>1.3.6.1.4.1.14519.5.2.1.6279.6001.818191616425108929519631172438</imageSOP_UID>
<inclusion>TRUE</inclusion>
<edgeMap>
<xCoord>197</xCoord>
<yCoord>178</yCoord>
</edgeMap>
<edgeMap>
<xCoord>198</xCoord>
<yCoord>177</yCoord>
</edgeMap>
<edgeMap>
<xCoord>199</xCoord>
<yCoord>176</yCoord>
</edgeMap>
<edgeMap>
<xCoord>200</xCoord>
<yCoord>175</yCoord>
</edgeMap>
<edgeMap>
<xCoord>200</xCoord>
<yCoord>174</yCoord>
</edgeMap>
<edgeMap>
<xCoord>201</xCoord>
<yCoord>173</yCoord>
</edgeMap>
<edgeMap>
<xCoord>201</xCoord>
<yCoord>172</yCoord>
</edgeMap>
<edgeMap>
<xCoord>201</xCoord>
<yCoord>171</yCoord>
</edgeMap>
<edgeMap>
<xCoord>200</xCoord>
<yCoord>170</yCoord>
</edgeMap>
<edgeMap>
<xCoord>199</xCoord>
<yCoord>169</yCoord>
</edgeMap>
<edgeMap>
<xCoord>198</xCoord>
<yCoord>169</yCoord>
</edgeMap>
<edgeMap>
<xCoord>197</xCoord>
<yCoord>169</yCoord>
</edgeMap>
<edgeMap>
<xCoord>196</xCoord>
<yCoord>168</yCoord>
</edgeMap>
<edgeMap>
<xCoord>195</xCoord>
<yCoord>168</yCoord>
</edgeMap>
<edgeMap>
<xCoord>194</xCoord>
<yCoord>169</yCoord>
</edgeMap>
<edgeMap>
<xCoord>193</xCoord>
<yCoord>169</yCoord>
</edgeMap>
<edgeMap>
<xCoord>192</xCoord>
<yCoord>170</yCoord>
</edgeMap>
<edgeMap>
<xCoord>192</xCoord>
<yCoord>171</yCoord>
</edgeMap>
<edgeMap>
<xCoord>192</xCoord>
<yCoord>172</yCoord>
</edgeMap>
<edgeMap>
<xCoord>192</xCoord>
<yCoord>173</yCoord>
</edgeMap>
<edgeMap>
<xCoord>192</xCoord>
<yCoord>174</yCoord>
</edgeMap>
<edgeMap>
<xCoord>192</xCoord>
<yCoord>175</yCoord>
</edgeMap>
<edgeMap>
<xCoord>193</xCoord>
<yCoord>176</yCoord>
</edgeMap>
<edgeMap>
<xCoord>194</xCoord>
<yCoord>177</yCoord>
</edgeMap>
<edgeMap>
<xCoord>195</xCoord>
<yCoord>177</yCoord>
</edgeMap>
<edgeMap>
<xCoord>196</xCoord>
<yCoord>178</yCoord>
</edgeMap>
<edgeMap>
<xCoord>197</xCoord>
<yCoord>178</yCoord>
</edgeMap>
</roi>
</unblindedReadNodule>
<unblindedReadNodule>
<noduleID>MI014_20983</noduleID>
<characteristics>
<subtlety>5</subtlety>
<internalStructure>1</internalStructure>
<calcification>6</calcification>
<sphericity>4</sphericity>
<margin>5</margin>
<lobulation>1</lobulation>
<spiculation>1</spiculation>
<texture>5</texture>
<malignancy>5</malignancy>
</characteristics>
<roi>
<imageZposition>-212.75</imageZposition>
<imageSOP_UID>1.3.6.1.4.1.14519.5.2.1.6279.6001.191323812756624493232424917368</imageSOP_UID>
<inclusion>TRUE</inclusion>
<edgeMap>
<xCoord>417</xCoord>
<yCoord>256</yCoord>
</edgeMap>
<edgeMap>
<xCoord>418</xCoord>
<yCoord>255</yCoord>
</edgeMap>
<edgeMap>
<xCoord>419</xCoord>
<yCoord>255</yCoord>
</edgeMap>
<edgeMap>
<xCoord>420</xCoord>
<yCoord>255</yCoord>
</edgeMap>
<edgeMap>
<xCoord>421</xCoord>
<yCoord>255</yCoord>
</edgeMap>
<edgeMap>
<xCoord>422</xCoord>
<yCoord>255</yCoord>
</edgeMap>
<edgeMap>
<xCoord>423</xCoord>
<yCoord>254</yCoord>
</edgeMap>
<edgeMap>
<xCoord>424</xCoord>
<yCoord>253</yCoord>
</edgeMap>
<edgeMap>
<xCoord>424</xCoord>
<yCoord>252</yCoord>
</edgeMap>
<edgeMap>
<xCoord>425</xCoord>
<yCoord>251</yCoord>
</edgeMap>
<edgeMap>
<xCoord>425</xCoord>
<yCoord>250</yCoord>
</edgeMap>
<edgeMap>
<xCoord>425</xCoord>
<yCoord>249</yCoord>
</edgeMap>
<edgeMap>
<xCoord>425</xCoord>
<yCoord>248</yCoord>
</edgeMap>
<edgeMap>
<xCoord>425</xCoord>
<yCoord>247</yCoord>
</edgeMap>
<edgeMap>
<xCoord>424</xCoord>
<yCoord>246</yCoord>
</edgeMap>
<edgeMap>
<xCoord>425</xCoord>
<yCoord>245</yCoord>
</edgeMap>
<edgeMap>
<xCoord>425</xCoord>
<yCoord>244</yCoord>
</edgeMap>
<edgeMap>
<xCoord>426</xCoord>
<yCoord>243</yCoord>
</edgeMap>
<edgeMap>
<xCoord>427</xCoord>
<yCoord>242</yCoord>
</edgeMap>
<edgeMap>
<xCoord>427</xCoord>
<yCoord>241</yCoord>
</edgeMap>
<edgeMap>
<xCoord>427</xCoord>
<yCoord>240</yCoord>
</edgeMap>
<edgeMap>
<xCoord>427</xCoord>
<yCoord>239</yCoord>
</edgeMap>
<edgeMap>
<xCoord>427</xCoord>
<yCoord>238</yCoord>
</edgeMap>
<edgeMap>
<xCoord>426</xCoord>
<yCoord>237</yCoord>
</edgeMap>
<edgeMap>
<xCoord>425</xCoord>
<yCoord>236</yCoord>
</edgeMap>
<edgeMap>
<xCoord>424</xCoord>
<yCoord>236</yCoord>
</edgeMap>
<edgeMap>
<xCoord>423</xCoord>
<yCoord>236</yCoord>
</edgeMap>
<edgeMap>
<xCoord>422</xCoord>
<yCoord>236</yCoord>
</edgeMap>
<edgeMap>
<xCoord>421</xCoord>
<yCoord>236</yCoord>
</edgeMap>
<edgeMap>
<xCoord>420</xCoord>
<yCoord>235</yCoord>
</edgeMap>
<edgeMap>
<xCoord>419</xCoord>
<yCoord>235</yCoord>
</edgeMap>
<edgeMap>
<xCoord>418</xCoord>
<yCoord>234</yCoord>
</edgeMap>
<edgeMap>
<xCoord>417</xCoord>
<yCoord>234</yCoord>
</edgeMap>
<edgeMap>
<xCoord>416</xCoord>
<yCoord>233</yCoord>
</edgeMap>
<edgeMap>
<xCoord>415</xCoord>
<yCoord>233</yCoord>
</edgeMap>
<edgeMap>
<xCoord>414</xCoord>
<yCoord>233</yCoord>
</edgeMap>
<edgeMap>
<xCoord>413</xCoord>
<yCoord>233</yCoord>
</edgeMap>
<edgeMap>
<xCoord>412</xCoord>
<yCoord>233</yCoord>
</edgeMap>
<edgeMap>
<xCoord>411</xCoord>
<yCoord>233</yCoord>
</edgeMap>
<edgeMap>
<xCoord>410</xCoord>
<yCoord>233</yCoord>
</edgeMap>
<edgeMap>
<xCoord>409</xCoord>
<yCoord>234</yCoord>
</edgeMap>
<edgeMap>
<xCoord>408</xCoord>
<yCoord>235</yCoord>
</edgeMap>
<edgeMap>
<xCoord>407</xCoord>
<yCoord>236</yCoord>
</edgeMap>
<edgeMap>
<xCoord>406</xCoord>
<yCoord>237</yCoord>
</edgeMap>
<edgeMap>
<xCoord>405</xCoord>
<yCoord>238</yCoord>
</edgeMap>
<edgeMap>
<xCoord>405</xCoord>
<yCoord>239</yCoord>
</edgeMap>
<edgeMap>
<xCoord>405</xCoord>
<yCoord>240</yCoord>
</edgeMap>
<edgeMap>
<xCoord>405</xCoord>
<yCoord>241</yCoord>
</edgeMap>
<edgeMap>
<xCoord>405</xCoord>
<yCoord>242</yCoord>
</edgeMap>
<edgeMap>
<xCoord>405</xCoord>
<yCoord>243</yCoord>
</edgeMap>
<edgeMap>
<xCoord>405</xCoord>
<yCoord>244</yCoord>
</edgeMap>
<edgeMap>
<xCoord>405</xCoord>
<yCoord>245</yCoord>
</edgeMap>
<edgeMap>
<xCoord>406</xCoord>
<yCoord>246</yCoord>
</edgeMap>
<edgeMap>
<xCoord>406</xCoord>
<yCoord>247</yCoord>
</edgeMap>
<edgeMap>
<xCoord>406</xCoord>
<yCoord>248</yCoord>
</edgeMap>
<edgeMap>
<xCoord>406</xCoord>
<yCoord>249</yCoord>
</edgeMap>
<edgeMap>
<xCoord>406</xCoord>
<yCoord>250</yCoord>
</edgeMap>
<edgeMap>
<xCoord>407</xCoord>
<yCoord>251</yCoord>
</edgeMap>
<edgeMap>
<xCoord>408</xCoord>
<yCoord>252</yCoord>
</edgeMap>
<edgeMap>
<xCoord>408</xCoord>
<yCoord>253</yCoord>
</edgeMap>
<edgeMap>
<xCoord>409</xCoord>
<yCoord>254</yCoord>
</edgeMap>
<edgeMap>
<xCoord>410</xCoord>
<yCoord>255</yCoord>
</edgeMap>
<edgeMap>
<xCoord>411</xCoord>
<yCoord>255</yCoord>
</edgeMap>
<edgeMap>
<xCoord>412</xCoord>
<yCoord>256</yCoord>
</edgeMap>
<edgeMap>
<xCoord>413</xCoord>
<yCoord>256</yCoord>
</edgeMap>
<edgeMap>
<xCoord>414</xCoord>
<yCoord>256</yCoord>
</edgeMap>
<edgeMap>
<xCoord>415</xCoord>
<yCoord>256</yCoord>
</edgeMap>
<edgeMap>
<xCoord>416</xCoord>
<yCoord>256</yCoord>
</edgeMap>
<edgeMap>
<xCoord>417</xCoord>
<yCoord>256</yCoord>
</edgeMap>
</roi>
<roi>
<imageZposition>-215.25</imageZposition>
<imageSOP_UID>1.3.6.1.4.1.14519.5.2.1.6279.6001.290197860382303348631105364647</imageSOP_UID>
<inclusion>TRUE</inclusion>
<edgeMap>
<xCoord>420</xCoord>
<yCoord>256</yCoord>
</edgeMap>
<edgeMap>
<xCoord>421</xCoord>
<yCoord>255</yCoord>
</edgeMap>
<edgeMap>
<xCoord>422</xCoord>
<yCoord>254</yCoord>
</edgeMap>
<edgeMap>
<xCoord>423</xCoord>
<yCoord>253</yCoord>
</edgeMap>
<edgeMap>
<xCoord>424</xCoord>
<yCoord>252</yCoord>
</edgeMap>
<edgeMap>
<xCoord>425</xCoord>
<yCoord>251</yCoord>
</edgeMap>
<edgeMap>
<xCoord>425</xCoord>
<yCoord>250</yCoord>
</edgeMap>
<edgeMap>
<xCoord>425</xCoord>
<yCoord>249</yCoord>
</edgeMap>
<edgeMap>
<xCoord>426</xCoord>
<yCoord>248</yCoord>
</edgeMap>
<edgeMap>
<xCoord>425</xCoord>
<yCoord>247</yCoord>
</edgeMap>
<edgeMap>
<xCoord>425</xCoord>
<yCoord>246</yCoord>
</edgeMap>
<edgeMap>
<xCoord>425</xCoord>
<yCoord>245</yCoord>
</edgeMap>
<edgeMap>
<xCoord>424</xCoord>
<yCoord>244</yCoord>
</edgeMap>
<edgeMap>
<xCoord>424</xCoord>
<yCoord>243</yCoord>
</edgeMap>
<edgeMap>
<xCoord>424</xCoord>
<yCoord>242</yCoord>
</edgeMap>
<edgeMap>
<xCoord>424</xCoord>
<yCoord>241</yCoord>
</edgeMap>
<edgeMap>
<xCoord>423</xCoord>
<yCoord>240</yCoord>
</edgeMap>
<edgeMap>
<xCoord>423</xCoord>
<yCoord>239</yCoord>
</edgeMap>
<edgeMap>
<xCoord>423</xCoord>
<yCoord>238</yCoord>
</edgeMap>
<edgeMap>
<xCoord>423</xCoord>
<yCoord>237</yCoord>
</edgeMap>
<edgeMap>
<xCoord>422</xCoord>
<yCoord>236</yCoord>
</edgeMap>
<edgeMap>
<xCoord>422</xCoord>
<yCoord>235</yCoord>
</edgeMap>
<edgeMap>
<xCoord>421</xCoord>
<yCoord>234</yCoord>
</edgeMap>
<edgeMap>
<xCoord>420</xCoord>
<yCoord>233</yCoord>
</edgeMap>
<edgeMap>
<xCoord>419</xCoord>
<yCoord>233</yCoord>
</edgeMap>
<edgeMap>
<xCoord>418</xCoord>
<yCoord>233</yCoord>
</edgeMap>
<edgeMap>
<xCoord>417</xCoord>
<yCoord>232</yCoord>
</edgeMap>
<edgeMap>
<xCoord>416</xCoord>
<yCoord>232</yCoord>
</edgeMap>
<edgeMap>
<xCoord>415</xCoord>
<yCoord>232</yCoord>
</edgeMap>
<edgeMap>
<xCoord>414</xCoord>
<yCoord>232</yCoord>
</edgeMap>
<edgeMap>
<xCoord>413</xCoord>
<yCoord>232</yCoord>
</edgeMap>
<edgeMap>
<xCoord>412</xCoord>
<yCoord>232</yCoord>
</edgeMap>
<edgeMap>
<xCoord>411</xCoord>
<yCoord>232</yCoord>
</edgeMap>
<edgeMap>
<xCoord>410</xCoord>
<yCoord>232</yCoord>
</edgeMap>
<edgeMap>
<xCoord>409</xCoord>
<yCoord>233</yCoord>
</edgeMap>
<edgeMap>
<xCoord>408</xCoord>
<yCoord>233</yCoord>
</edgeMap>
<edgeMap>
<xCoord>407</xCoord>
<yCoord>233</yCoord>
</edgeMap>
<edgeMap>
<xCoord>406</xCoord>
<yCoord>233</yCoord>
</edgeMap>
<edgeMap>
<xCoord>405</xCoord>
<yCoord>233</yCoord>
</edgeMap>
<edgeMap>
<xCoord>404</xCoord>
<yCoord>234</yCoord>
</edgeMap>
<edgeMap>
<xCoord>404</xCoord>
<yCoord>235</yCoord>
</edgeMap>
<edgeMap>
<xCoord>403</xCoord>
<yCoord>236</yCoord>
</edgeMap>
<edgeMap>
<xCoord>403</xCoord>
<yCoord>237</yCoord>
</edgeMap>
<edgeMap>
<xCoord>403</xCoord>
<yCoord>238</yCoord>
</edgeMap>
<edgeMap>
<xCoord>403</xCoord>
<yCoord>239</yCoord>
</edgeMap>
<edgeMap>
<xCoord>403</xCoord>
<yCoord>240</yCoord>
</edgeMap>
<edgeMap>
<xCoord>403</xCoord>
<yCoord>241</yCoord>
</edgeMap>
<edgeMap>
<xCoord>403</xCoord>
<yCoord>242</yCoord>
</edgeMap>
<edgeMap>
<xCoord>403</xCoord>
<yCoord>243</yCoord>
</edgeMap>
<edgeMap>
<xCoord>403</xCoord>
<yCoord>244</yCoord>
</edgeMap>
<edgeMap>
<xCoord>403</xCoord>
<yCoord>245</yCoord>
</edgeMap>
<edgeMap>
<xCoord>403</xCoord>
<yCoord>246</yCoord>
</edgeMap>
<edgeMap>
<xCoord>403</xCoord>
<yCoord>247</yCoord>
</edgeMap>
<edgeMap>
<xCoord>403</xCoord>
<yCoord>248</yCoord>
</edgeMap>
<edgeMap>
<xCoord>403</xCoord>
<yCoord>249</yCoord>
</edgeMap>
<edgeMap>
<xCoord>403</xCoord>
<yCoord>250</yCoord>
</edgeMap>
<edgeMap>
<xCoord>404</xCoord>
<yCoord>251</yCoord>
</edgeMap>
<edgeMap>
<xCoord>405</xCoord>
<yCoord>252</yCoord>
</edgeMap>
<edgeMap>
<xCoord>406</xCoord>
<yCoord>252</yCoord>
</edgeMap>
<edgeMap>
<xCoord>407</xCoord>
<yCoord>253</yCoord>
</edgeMap>
<edgeMap>
<xCoord>407</xCoord>
<yCoord>254</yCoord>
</edgeMap>
<edgeMap>
<xCoord>408</xCoord>
<yCoord>255</yCoord>
</edgeMap>
<edgeMap>
<xCoord>409</xCoord>
<yCoord>255</yCoord>
</edgeMap>
<edgeMap>
<xCoord>410</xCoord>
<yCoord>256</yCoord>
</edgeMap>
<edgeMap>
<xCoord>411</xCoord>
<yCoord>256</yCoord>
</edgeMap>
<edgeMap>
<xCoord>412</xCoord>
<yCoord>256</yCoord>
</edgeMap>
<edgeMap>
<xCoord>413</xCoord>
<yCoord>256</yCoord>
</edgeMap>
<edgeMap>
<xCoord>414</xCoord>
<yCoord>256</yCoord>
</edgeMap>
<edgeMap>
<xCoord>415</xCoord>
<yCoord>256</yCoord>
</edgeMap>
<edgeMap>
<xCoord>416</xCoord>
<yCoord>256</yCoord>
</edgeMap>
<edgeMap>
<xCoord>417</xCoord>
<yCoord>256</yCoord>
</edgeMap>
<edgeMap>
<xCoord>418</xCoord>
<yCoord>256</yCoord>
</edgeMap>
<edgeMap>
<xCoord>419</xCoord>
<yCoord>256</yCoord>
</edgeMap>
<edgeMap>
<xCoord>420</xCoord>
<yCoord>256</yCoord>
</edgeMap>
</roi>
<roi>
<imageZposition>-217.75</imageZposition>
<imageSOP_UID>1.3.6.1.4.1.14519.5.2.1.6279.6001.594663673479588496929713840798</imageSOP_UID>
<inclusion>TRUE</inclusion>
<edgeMap>
<xCoord>417</xCoord>
<yCoord>257</yCoord>
</edgeMap>
<edgeMap>
<xCoord>418</xCoord>
<yCoord>256</yCoord>
</edgeMap>
<edgeMap>
<xCoord>419</xCoord>
<yCoord>256</yCoord>
</edgeMap>
<edgeMap>
<xCoord>420</xCoord>
<yCoord>256</yCoord>
</edgeMap>
<edgeMap>
<xCoord>421</xCoord>
<yCoord>256</yCoord>
</edgeMap>
<edgeMap>
<xCoord>422</xCoord>
<yCoord>255</yCoord>
</edgeMap>
<edgeMap>
<xCoord>423</xCoord>
<yCoord>254</yCoord>
</edgeMap>
<edgeMap>
<xCoord>424</xCoord>
<yCoord>253</yCoord>
</edgeMap>
<edgeMap>
<xCoord>425</xCoord>
<yCoord>252</yCoord>
</edgeMap>
<edgeMap>
<xCoord>425</xCoord>
<yCoord>251</yCoord>
</edgeMap>
<edgeMap>
<xCoord>425</xCoord>
<yCoord>250</yCoord>
</edgeMap>
<edgeMap>
<xCoord>425</xCoord>
<yCoord>249</yCoord>
</edgeMap>
<edgeMap>
<xCoord>425</xCoord>
<yCoord>248</yCoord>
</edgeMap>
<edgeMap>
<xCoord>425</xCoord>
<yCoord>247</yCoord>
</edgeMap>
<edgeMap>
<xCoord>425</xCoord>
<yCoord>246</yCoord>
</edgeMap>
<edgeMap>
<xCoord>425</xCoord>
<yCoord>245</yCoord>
</edgeMap>
<edgeMap>
<xCoord>425</xCoord>
<yCoord>244</yCoord>
</edgeMap>
<edgeMap>
<xCoord>425</xCoord>
<yCoord>243</yCoord>
</edgeMap>
<edgeMap>
<xCoord>425</xCoord>
<yCoord>242</yCoord>
</edgeMap>
<edgeMap>
<xCoord>425</xCoord>
<yCoord>241</yCoord>
</edgeMap>
<edgeMap>
<xCoord>424</xCoord>
<yCoord>240</yCoord>
</edgeMap>
<edgeMap>
<xCoord>425</xCoord>
<yCoord>239</yCoord>
</edgeMap>
<edgeMap>
<xCoord>425</xCoord>
<yCoord>238</yCoord>
</edgeMap>
<edgeMap>
<xCoord>425</xCoord>
<yCoord>237</yCoord>
</edgeMap>
<edgeMap>
<xCoord>425</xCoord>
<yCoord>236</yCoord>
</edgeMap>
<edgeMap>
<xCoord>424</xCoord>
<yCoord>235</yCoord>
</edgeMap>
<edgeMap>
<xCoord>423</xCoord>
<yCoord>234</yCoord>
</edgeMap>
<edgeMap>
<xCoord>422</xCoord>
<yCoord>233</yCoord>
</edgeMap>
<edgeMap>
<xCoord>422</xCoord>
<yCoord>232</yCoord>
</edgeMap>
<edgeMap>
<xCoord>421</xCoord>
<yCoord>231</yCoord>
</edgeMap>
<edgeMap>
<xCoord>421</xCoord>
<yCoord>230</yCoord>
</edgeMap>
<edgeMap>
<xCoord>420</xCoord>
<yCoord>230</yCoord>
</edgeMap>
<edgeMap>
<xCoord>419</xCoord>
<yCoord>230</yCoord>
</edgeMap>
<edgeMap>
<xCoord>418</xCoord>
<yCoord>230</yCoord>
</edgeMap>
<edgeMap>
<xCoord>417</xCoord>
<yCoord>230</yCoord>
</edgeMap>
<edgeMap>
<xCoord>416</xCoord>
<yCoord>230</yCoord>
</edgeMap>
<edgeMap>
<xCoord>415</xCoord>
<yCoord>230</yCoord>
</edgeMap>
<edgeMap>
<xCoord>414</xCoord>
<yCoord>230</yCoord>
</edgeMap>
<edgeMap>
<xCoord>413</xCoord>
<yCoord>230</yCoord>
</edgeMap>
<edgeMap>
<xCoord>412</xCoord>
<yCoord>230</yCoord>
</edgeMap>
<edgeMap>
<xCoord>411</xCoord>
<yCoord>230</yCoord>
</edgeMap>
<edgeMap>
<xCoord>410</xCoord>
<yCoord>230</yCoord>
</edgeMap>
<edgeMap>
<xCoord>409</xCoord>
<yCoord>230</yCoord>
</edgeMap>
<edgeMap>
<xCoord>408</xCoord>
<yCoord>230</yCoord>
</edgeMap>
<edgeMap>
<xCoord>407</xCoord>
<yCoord>230</yCoord>
</edgeMap>
<edgeMap>
<xCoord>406</xCoord>
<yCoord>231</yCoord>
</edgeMap>
<edgeMap>
<xCoord>405</xCoord>
<yCoord>231</yCoord>
</edgeMap>
<edgeMap>
<xCoord>404</xCoord>
<yCoord>232</yCoord>
</edgeMap>
<edgeMap>
<xCoord>403</xCoord>
<yCoord>233</yCoord>
</edgeMap>
<edgeMap>
<xCoord>402</xCoord>
<yCoord>234</yCoord>
</edgeMap>
<edgeMap>
<xCoord>402</xCoord>
<yCoord>235</yCoord>
</edgeMap>
<edgeMap>
<xCoord>401</xCoord>
<yCoord>236</yCoord>
</edgeMap>
<edgeMap>
<xCoord>401</xCoord>
<yCoord>237</yCoord>
</edgeMap>
<edgeMap>
<xCoord>401</xCoord>
<yCoord>238</yCoord>
</edgeMap>
<edgeMap>
<xCoord>401</xCoord>
<yCoord>239</yCoord>
</edgeMap>
<edgeMap>
<xCoord>401</xCoord>
<yCoord>240</yCoord>
</edgeMap>
<edgeMap>
<xCoord>401</xCoord>
<yCoord>241</yCoord>
</edgeMap>
<edgeMap>
<xCoord>401</xCoord>
<yCoord>242</yCoord>
</edgeMap>
<edgeMap>
<xCoord>401</xCoord>
<yCoord>243</yCoord>
</edgeMap>
<edgeMap>
<xCoord>401</xCoord>
<yCoord>244</yCoord>
</edgeMap>
<edgeMap>
<xCoord>401</xCoord>
<yCoord>245</yCoord>
</edgeMap>
<edgeMap>
<xCoord>401</xCoord>
<yCoord>246</yCoord>
</edgeMap>
<edgeMap>
<xCoord>401</xCoord>
<yCoord>247</yCoord>
</edgeMap>
<edgeMap>
<xCoord>402</xCoord>
<yCoord>248</yCoord>
</edgeMap>
<edgeMap>
<xCoord>402</xCoord>
<yCoord>249</yCoord>
</edgeMap>
<edgeMap>
<xCoord>403</xCoord>
<yCoord>249</yCoord>
</edgeMap>
<edgeMap>
<xCoord>404</xCoord>
<yCoord>250</yCoord>
</edgeMap>
<edgeMap>
<xCoord>405</xCoord>
<yCoord>251</yCoord>
</edgeMap>
<edgeMap>
<xCoord>406</xCoord>
<yCoord>252</yCoord>
</edgeMap>
<edgeMap>
<xCoord>407</xCoord>
<yCoord>253</yCoord>
</edgeMap>
<edgeMap>
<xCoord>408</xCoord>
<yCoord>254</yCoord>
</edgeMap>
<edgeMap>
<xCoord>409</xCoord>
<yCoord>255</yCoord>
</edgeMap>
<edgeMap>
<xCoord>409</xCoord>
<yCoord>256</yCoord>
</edgeMap>
<edgeMap>
<xCoord>410</xCoord>
<yCoord>256</yCoord>
</edgeMap>
<edgeMap>
<xCoord>411</xCoord>
<yCoord>256</yCoord>
</edgeMap>
<edgeMap>
<xCoord>412</xCoord>
<yCoord>256</yCoord>
</edgeMap>
<edgeMap>
<xCoord>413</xCoord>
<yCoord>256</yCoord>
</edgeMap>
<edgeMap>
<xCoord>414</xCoord>
<yCoord>257</yCoord>
</edgeMap>
<edgeMap>
<xCoord>415</xCoord>
<yCoord>257</yCoord>
</edgeMap>
<edgeMap>
<xCoord>416</xCoord>
<yCoord>257</yCoord>
</edgeMap>
<edgeMap>
<xCoord>417</xCoord>
<yCoord>257</yCoord>
</edgeMap>
</roi>
<roi>
<imageZposition>-220.25</imageZposition>
<imageSOP_UID>1.3.6.1.4.1.14519.5.2.1.6279.6001.756673173417666872746857455849</imageSOP_UID>
<inclusion>TRUE</inclusion>
<edgeMap>
<xCoord>417</xCoord>
<yCoord>257</yCoord>
</edgeMap>
<edgeMap>
<xCoord>418</xCoord>
<yCoord>256</yCoord>
</edgeMap>
<edgeMap>
<xCoord>419</xCoord>
<yCoord>256</yCoord>
</edgeMap>
<edgeMap>
<xCoord>420</xCoord>
<yCoord>256</yCoord>
</edgeMap>
<edgeMap>
<xCoord>421</xCoord>
<yCoord>255</yCoord>
</edgeMap>
<edgeMap>
<xCoord>422</xCoord>
<yCoord>254</yCoord>
</edgeMap>
<edgeMap>
<xCoord>423</xCoord>
<yCoord>253</yCoord>
</edgeMap>
<edgeMap>
<xCoord>423</xCoord>
<yCoord>252</yCoord>
</edgeMap>
<edgeMap>
<xCoord>423</xCoord>
<yCoord>251</yCoord>
</edgeMap>
<edgeMap>
<xCoord>423</xCoord>
<yCoord>250</yCoord>
</edgeMap>
<edgeMap>
<xCoord>424</xCoord>
<yCoord>249</yCoord>
</edgeMap>
<edgeMap>
<xCoord>424</xCoord>
<yCoord>248</yCoord>
</edgeMap>
<edgeMap>
<xCoord>424</xCoord>
<yCoord>247</yCoord>
</edgeMap>
<edgeMap>
<xCoord>425</xCoord>
<yCoord>246</yCoord>
</edgeMap>
<edgeMap>
<xCoord>425</xCoord>
<yCoord>245</yCoord>
</edgeMap>
<edgeMap>
<xCoord>425</xCoord>
<yCoord>244</yCoord>
</edgeMap>
<edgeMap>
<xCoord>425</xCoord>
<yCoord>243</yCoord>
</edgeMap>
<edgeMap>
<xCoord>425</xCoord>
<yCoord>242</yCoord>
</edgeMap>
<edgeMap>
<xCoord>425</xCoord>
<yCoord>241</yCoord>
</edgeMap>
<edgeMap>
<xCoord>425</xCoord>
<yCoord>240</yCoord>
</edgeMap>
<edgeMap>
<xCoord>424</xCoord>
<yCoord>239</yCoord>
</edgeMap>
<edgeMap>
<xCoord>424</xCoord>
<yCoord>238</yCoord>
</edgeMap>
<edgeMap>
<xCoord>424</xCoord>
<yCoord>237</yCoord>
</edgeMap>
<edgeMap>
<xCoord>424</xCoord>
<yCoord>236</yCoord>
</edgeMap>
<edgeMap>
<xCoord>424</xCoord>
<yCoord>235</yCoord>
</edgeMap>
<edgeMap>
<xCoord>424</xCoord>
<yCoord>234</yCoord>
</edgeMap>
<edgeMap>
<xCoord>424</xCoord>
<yCoord>233</yCoord>
</edgeMap>
<edgeMap>
<xCoord>423</xCoord>
<yCoord>233</yCoord>
</edgeMap>
<edgeMap>
<xCoord>422</xCoord>
<yCoord>233</yCoord>
</edgeMap>
<edgeMap>
<xCoord>421</xCoord>
<yCoord>232</yCoord>
</edgeMap>
<edgeMap>
<xCoord>421</xCoord>
<yCoord>231</yCoord>
</edgeMap>
<edgeMap>
<xCoord>421</xCoord>
<yCoord>230</yCoord>
</edgeMap>
<edgeMap>
<xCoord>420</xCoord>
<yCoord>229</yCoord>
</edgeMap>
<edgeMap>
<xCoord>419</xCoord>
<yCoord>229</yCoord>
</edgeMap>
<edgeMap>
<xCoord>418</xCoord>
<yCoord>229</yCoord>
</edgeMap>
<edgeMap>
<xCoord>417</xCoord>
<yCoord>229</yCoord>
</edgeMap>
<edgeMap>
<xCoord>416</xCoord>
<yCoord>229</yCoord>
</edgeMap>
<edgeMap>
<xCoord>415</xCoord>
<yCoord>229</yCoord>
</edgeMap>
<edgeMap>
<xCoord>414</xCoord>
<yCoord>229</yCoord>
</edgeMap>
<edgeMap>
<xCoord>413</xCoord>
<yCoord>229</yCoord>
</edgeMap>
<edgeMap>
<xCoord>412</xCoord>
<yCoord>229</yCoord>
</edgeMap>
<edgeMap>
<xCoord>411</xCoord>
<yCoord>229</yCoord>
</edgeMap>
<edgeMap>
<xCoord>410</xCoord>
<yCoord>229</yCoord>
</edgeMap>
<edgeMap>
<xCoord>409</xCoord>
<yCoord>229</yCoord>
</edgeMap>
<edgeMap>
<xCoord>408</xCoord>
<yCoord>229</yCoord>
</edgeMap>
<edgeMap>
<xCoord>407</xCoord>
<yCoord>229</yCoord>
</edgeMap>
<edgeMap>
<xCoord>406</xCoord>
<yCoord>229</yCoord>
</edgeMap>
<edgeMap>
<xCoord>405</xCoord>
<yCoord>230</yCoord>
</edgeMap>
<edgeMap>
<xCoord>404</xCoord>
<yCoord>230</yCoord>
</edgeMap>
<edgeMap>
<xCoord>403</xCoord>
<yCoord>231</yCoord>
</edgeMap>
<edgeMap>
<xCoord>403</xCoord>
<yCoord>232</yCoord>
</edgeMap>
<edgeMap>
<xCoord>402</xCoord>
<yCoord>233</yCoord>
</edgeMap>
<edgeMap>
<xCoord>402</xCoord>
<yCoord>234</yCoord>
</edgeMap>
<edgeMap>
<xCoord>401</xCoord>
<yCoord>235</yCoord>
</edgeMap>
<edgeMap>
<xCoord>401</xCoord>
<yCoord>236</yCoord>
</edgeMap>
<edgeMap>
<xCoord>401</xCoord>
<yCoord>237</yCoord>
</edgeMap>
<edgeMap>
<xCoord>401</xCoord>
<yCoord>238</yCoord>
</edgeMap>
<edgeMap>
<xCoord>401</xCoord>
<yCoord>239</yCoord>
</edgeMap>
<edgeMap>
<xCoord>401</xCoord>
<yCoord>240</yCoord>
</edgeMap>
<edgeMap>
<xCoord>401</xCoord>
<yCoord>241</yCoord>
</edgeMap>
<edgeMap>
<xCoord>401</xCoord>
<yCoord>242</yCoord>
</edgeMap>
<edgeMap>
<xCoord>401</xCoord>
<yCoord>243</yCoord>
</edgeMap>
<edgeMap>
<xCoord>401</xCoord>
<yCoord>244</yCoord>
</edgeMap>
<edgeMap>
<xCoord>401</xCoord>
<yCoord>245</yCoord>
</edgeMap>
<edgeMap>
<xCoord>402</xCoord>
<yCoord>246</yCoord>
</edgeMap>
<edgeMap>
<xCoord>402</xCoord>
<yCoord>247</yCoord>
</edgeMap>
<edgeMap>
<xCoord>402</xCoord>
<yCoord>248</yCoord>
</edgeMap>
<edgeMap>
<xCoord>403</xCoord>
<yCoord>249</yCoord>
</edgeMap>
<edgeMap>
<xCoord>404</xCoord>
<yCoord>250</yCoord>
</edgeMap>
<edgeMap>
<xCoord>405</xCoord>
<yCoord>251</yCoord>
</edgeMap>
<edgeMap>
<xCoord>406</xCoord>
<yCoord>252</yCoord>
</edgeMap>
<edgeMap>
<xCoord>407</xCoord>
<yCoord>253</yCoord>
</edgeMap>
<edgeMap>
<xCoord>408</xCoord>
<yCoord>253</yCoord>
</edgeMap>
<edgeMap>
<xCoord>409</xCoord>
<yCoord>254</yCoord>
</edgeMap>
<edgeMap>
<xCoord>410</xCoord>
<yCoord>255</yCoord>
</edgeMap>
<edgeMap>
<xCoord>411</xCoord>
<yCoord>256</yCoord>
</edgeMap>
<edgeMap>
<xCoord>412</xCoord>
<yCoord>257</yCoord>
</edgeMap>
<edgeMap>
<xCoord>413</xCoord>
<yCoord>257</yCoord>
</edgeMap>
<edgeMap>
<xCoord>414</xCoord>
<yCoord>257</yCoord>
</edgeMap>
<edgeMap>
<xCoord>415</xCoord>
<yCoord>257</yCoord>
</edgeMap>
<edgeMap>
<xCoord>416</xCoord>
<yCoord>257</yCoord>
</edgeMap>
<edgeMap>
<xCoord>417</xCoord>
<yCoord>257</yCoord>
</edgeMap>
</roi>
<roi>
<imageZposition>-222.75</imageZposition>
<imageSOP_UID>1.3.6.1.4.1.14519.5.2.1.6279.6001.684450825607704535384352842342</imageSOP_UID>
<inclusion>TRUE</inclusion>
<edgeMap>
<xCoord>419</xCoord>
<yCoord>256</yCoord>
</edgeMap>
<edgeMap>
<xCoord>420</xCoord>
<yCoord>255</yCoord>
</edgeMap>
<edgeMap>
<xCoord>421</xCoord>
<yCoord>254</yCoord>
</edgeMap>
<edgeMap>
<xCoord>422</xCoord>
<yCoord>253</yCoord>
</edgeMap>
<edgeMap>
<xCoord>423</xCoord>
<yCoord>252</yCoord>
</edgeMap>
<edgeMap>
<xCoord>424</xCoord>
<yCoord>251</yCoord>
</edgeMap>
<edgeMap>
<xCoord>424</xCoord>
<yCoord>250</yCoord>
</edgeMap>
<edgeMap>
<xCoord>425</xCoord>
<yCoord>249</yCoord>
</edgeMap>
<edgeMap>
<xCoord>426</xCoord>
<yCoord>248</yCoord>
</edgeMap>
<edgeMap>
<xCoord>426</xCoord>
<yCoord>247</yCoord>
</edgeMap>
<edgeMap>
<xCoord>427</xCoord>
<yCoord>246</yCoord>
</edgeMap>
<edgeMap>
<xCoord>428</xCoord>
<yCoord>246</yCoord>
</edgeMap>
<edgeMap>
<xCoord>428</xCoord>
<yCoord>245</yCoord>
</edgeMap>
<edgeMap>
<xCoord>428</xCoord>
<yCoord>244</yCoord>
</edgeMap>
<edgeMap>
<xCoord>428</xCoord>
<yCoord>243</yCoord>
</edgeMap>
<edgeMap>
<xCoord>428</xCoord>
<yCoord>242</yCoord>
</edgeMap>
<edgeMap>
<xCoord>428</xCoord>
<yCoord>241</yCoord>
</edgeMap>
<edgeMap>
<xCoord>428</xCoord>
<yCoord>240</yCoord>
</edgeMap>
<edgeMap>
<xCoord>428</xCoord>
<yCoord>239</yCoord>
</edgeMap>
<edgeMap>
<xCoord>428</xCoord>
<yCoord>238</yCoord>
</edgeMap>
<edgeMap>
<xCoord>427</xCoord>
<yCoord>239</yCoord>
</edgeMap>
<edgeMap>
<xCoord>426</xCoord>
<yCoord>238</yCoord>
</edgeMap>
<edgeMap>
<xCoord>426</xCoord>
<yCoord>237</yCoord>
</edgeMap>
<edgeMap>
<xCoord>425</xCoord>
<yCoord>236</yCoord>
</edgeMap>
<edgeMap>
<xCoord>425</xCoord>
<yCoord>235</yCoord>
</edgeMap>
<edgeMap>
<xCoord>425</xCoord>
<yCoord>234</yCoord>
</edgeMap>
<edgeMap>
<xCoord>424</xCoord>
<yCoord>233</yCoord>
</edgeMap>
<edgeMap>
<xCoord>423</xCoord>
<yCoord>232</yCoord>
</edgeMap>
<edgeMap>
<xCoord>422</xCoord>
<yCoord>231</yCoord>
</edgeMap>
<edgeMap>
<xCoord>422</xCoord>
<yCoord>230</yCoord>
</edgeMap>
<edgeMap>
<xCoord>421</xCoord>
<yCoord>230</yCoord>
</edgeMap>
<edgeMap>
<xCoord>420</xCoord>
<yCoord>230</yCoord>
</edgeMap>
<edgeMap>
<xCoord>419</xCoord>
<yCoord>230</yCoord>
</edgeMap>
<edgeMap>
<xCoord>418</xCoord>
<yCoord>230</yCoord>
</edgeMap>
<edgeMap>
<xCoord>417</xCoord>
<yCoord>230</yCoord>
</edgeMap>
<edgeMap>
<xCoord>416</xCoord>
<yCoord>230</yCoord>
</edgeMap>
<edgeMap>
<xCoord>415</xCoord>
<yCoord>230</yCoord>
</edgeMap>
<edgeMap>
<xCoord>414</xCoord>
<yCoord>230</yCoord>
</edgeMap>
<edgeMap>
<xCoord>413</xCoord>
<yCoord>230</yCoord>
</edgeMap>
<edgeMap>
<xCoord>412</xCoord>
<yCoord>230</yCoord>
</edgeMap>
<edgeMap>
<xCoord>411</xCoord>
<yCoord>230</yCoord>
</edgeMap>
<edgeMap>
<xCoord>410</xCoord>
<yCoord>230</yCoord>
</edgeMap>
<edgeMap>
<xCoord>409</xCoord>
<yCoord>230</yCoord>
</edgeMap>
<edgeMap>
<xCoord>408</xCoord>
<yCoord>230</yCoord>
</edgeMap>
<edgeMap>
<xCoord>407</xCoord>
<yCoord>230</yCoord>
</edgeMap>
<edgeMap>
<xCoord>406</xCoord>
<yCoord>230</yCoord>
</edgeMap>
<edgeMap>
<xCoord>405</xCoord>
<yCoord>230</yCoord>
</edgeMap>
<edgeMap>
<xCoord>404</xCoord>
<yCoord>230</yCoord>
</edgeMap>
<edgeMap>
<xCoord>403</xCoord>
<yCoord>230</yCoord>
</edgeMap>
<edgeMap>
<xCoord>402</xCoord>
<yCoord>230</yCoord>
</edgeMap>
<edgeMap>
<xCoord>401</xCoord>
<yCoord>231</yCoord>
</edgeMap>
<edgeMap>
<xCoord>400</xCoord>
<yCoord>232</yCoord>
</edgeMap>
<edgeMap>
<xCoord>399</xCoord>
<yCoord>232</yCoord>
</edgeMap>
<edgeMap>
<xCoord>398</xCoord>
<yCoord>233</yCoord>
</edgeMap>
<edgeMap>
<xCoord>398</xCoord>
<yCoord>234</yCoord>
</edgeMap>
<edgeMap>
<xCoord>398</xCoord>
<yCoord>235</yCoord>
</edgeMap>
<edgeMap>
<xCoord>398</xCoord>
<yCoord>236</yCoord>
</edgeMap>
<edgeMap>
<xCoord>398</xCoord>
<yCoord>237</yCoord>
</edgeMap>
<edgeMap>
<xCoord>398</xCoord>
<yCoord>238</yCoord>
</edgeMap>
<edgeMap>
<xCoord>398</xCoord>
<yCoord>239</yCoord>
</edgeMap>
<edgeMap>
<xCoord>398</xCoord>
<yCoord>240</yCoord>
</edgeMap>
<edgeMap>
<xCoord>398</xCoord>
<yCoord>241</yCoord>
</edgeMap>
<edgeMap>
<xCoord>398</xCoord>
<yCoord>242</yCoord>
</edgeMap>
<edgeMap>
<xCoord>398</xCoord>
<yCoord>243</yCoord>
</edgeMap>
<edgeMap>
<xCoord>398</xCoord>
<yCoord>244</yCoord>
</edgeMap>
<edgeMap>
<xCoord>398</xCoord>
<yCoord>245</yCoord>
</edgeMap>
<edgeMap>
<xCoord>398</xCoord>
<yCoord>246</yCoord>
</edgeMap>
<edgeMap>
<xCoord>399</xCoord>
<yCoord>246</yCoord>
</edgeMap>
<edgeMap>
<xCoord>400</xCoord>
<yCoord>247</yCoord>
</edgeMap>
<edgeMap>
<xCoord>401</xCoord>
<yCoord>248</yCoord>
</edgeMap>
<edgeMap>
<xCoord>401</xCoord>
<yCoord>249</yCoord>
</edgeMap>
<edgeMap>
<xCoord>402</xCoord>
<yCoord>250</yCoord>
</edgeMap>
<edgeMap>
<xCoord>403</xCoord>
<yCoord>251</yCoord>
</edgeMap>
<edgeMap>
<xCoord>404</xCoord>
<yCoord>252</yCoord>
</edgeMap>
<edgeMap>
<xCoord>404</xCoord>
<yCoord>253</yCoord>
</edgeMap>
<edgeMap>
<xCoord>405</xCoord>
<yCoord>253</yCoord>
</edgeMap>
<edgeMap>
<xCoord>406</xCoord>
<yCoord>253</yCoord>
</edgeMap>
<edgeMap>
<xCoord>407</xCoord>
<yCoord>253</yCoord>
</edgeMap>
<edgeMap>
<xCoord>408</xCoord>
<yCoord>253</yCoord>
</edgeMap>
<edgeMap>
<xCoord>409</xCoord>
<yCoord>254</yCoord>
</edgeMap>
<edgeMap>
<xCoord>410</xCoord>
<yCoord>254</yCoord>
</edgeMap>
<edgeMap>
<xCoord>411</xCoord>
<yCoord>254</yCoord>
</edgeMap>
<edgeMap>
<xCoord>412</xCoord>
<yCoord>255</yCoord>
</edgeMap>
<edgeMap>
<xCoord>413</xCoord>
<yCoord>255</yCoord>
</edgeMap>
<edgeMap>
<xCoord>414</xCoord>
<yCoord>256</yCoord>
</edgeMap>
<edgeMap>
<xCoord>415</xCoord>
<yCoord>256</yCoord>
</edgeMap>
<edgeMap>
<xCoord>416</xCoord>
<yCoord>256</yCoord>
</edgeMap>
<edgeMap>
<xCoord>417</xCoord>
<yCoord>256</yCoord>
</edgeMap>
<edgeMap>
<xCoord>418</xCoord>
<yCoord>256</yCoord>
</edgeMap>
<edgeMap>
<xCoord>419</xCoord>
<yCoord>256</yCoord>
</edgeMap>
</roi>
<roi>
<imageZposition>-222.75</imageZposition>
<imageSOP_UID>1.3.6.1.4.1.14519.5.2.1.6279.6001.684450825607704535384352842342</imageSOP_UID>
<inclusion>FALSE</inclusion>
<edgeMap>
<xCoord>425</xCoord>
<yCoord>239</yCoord>
</edgeMap>
<edgeMap>
<xCoord>426</xCoord>
<yCoord>238</yCoord>
</edgeMap>
<edgeMap>
<xCoord>427</xCoord>
<yCoord>239</yCoord>
</edgeMap>
<edgeMap>
<xCoord>426</xCoord>
<yCoord>240</yCoord>
</edgeMap>
<edgeMap>
<xCoord>425</xCoord>
<yCoord>239</yCoord>
</edgeMap>
</roi>
<roi>
<imageZposition>-225.25</imageZposition>
<imageSOP_UID>1.3.6.1.4.1.14519.5.2.1.6279.6001.169895938435572889313774352737</imageSOP_UID>
<inclusion>TRUE</inclusion>
<edgeMap>
<xCoord>416</xCoord>
<yCoord>254</yCoord>
</edgeMap>
<edgeMap>
<xCoord>417</xCoord>
<yCoord>253</yCoord>
</edgeMap>
<edgeMap>
<xCoord>418</xCoord>
<yCoord>253</yCoord>
</edgeMap>
<edgeMap>
<xCoord>419</xCoord>
<yCoord>253</yCoord>
</edgeMap>
<edgeMap>
<xCoord>420</xCoord>
<yCoord>252</yCoord>
</edgeMap>
<edgeMap>
<xCoord>421</xCoord>
<yCoord>252</yCoord>
</edgeMap>
<edgeMap>
<xCoord>422</xCoord>
<yCoord>251</yCoord>
</edgeMap>
<edgeMap>
<xCoord>423</xCoord>
<yCoord>250</yCoord>
</edgeMap>
<edgeMap>
<xCoord>423</xCoord>
<yCoord>249</yCoord>
</edgeMap>
<edgeMap>
<xCoord>423</xCoord>
<yCoord>248</yCoord>
</edgeMap>
<edgeMap>
<xCoord>424</xCoord>
<yCoord>247</yCoord>
</edgeMap>
<edgeMap>
<xCoord>424</xCoord>
<yCoord>246</yCoord>
</edgeMap>
<edgeMap>
<xCoord>425</xCoord>
<yCoord>245</yCoord>
</edgeMap>
<edgeMap>
<xCoord>425</xCoord>
<yCoord>244</yCoord>
</edgeMap>
<edgeMap>
<xCoord>425</xCoord>
<yCoord>243</yCoord>
</edgeMap>
<edgeMap>
<xCoord>425</xCoord>
<yCoord>242</yCoord>
</edgeMap>
<edgeMap>
<xCoord>425</xCoord>
<yCoord>241</yCoord>
</edgeMap>
<edgeMap>
<xCoord>425</xCoord>
<yCoord>240</yCoord>
</edgeMap>
<edgeMap>
<xCoord>424</xCoord>
<yCoord>239</yCoord>
</edgeMap>
<edgeMap>
<xCoord>424</xCoord>
<yCoord>238</yCoord>
</edgeMap>
<edgeMap>
<xCoord>423</xCoord>
<yCoord>237</yCoord>
</edgeMap>
<edgeMap>
<xCoord>423</xCoord>
<yCoord>236</yCoord>
</edgeMap>
<edgeMap>
<xCoord>422</xCoord>
<yCoord>235</yCoord>
</edgeMap>
<edgeMap>
<xCoord>422</xCoord>
<yCoord>234</yCoord>
</edgeMap>
<edgeMap>
<xCoord>421</xCoord>
<yCoord>233</yCoord>
</edgeMap>
<edgeMap>
<xCoord>421</xCoord>
<yCoord>232</yCoord>
</edgeMap>
<edgeMap>
<xCoord>421</xCoord>
<yCoord>231</yCoord>
</edgeMap>
<edgeMap>
<xCoord>420</xCoord>
<yCoord>230</yCoord>
</edgeMap>
<edgeMap>
<xCoord>419</xCoord>
<yCoord>230</yCoord>
</edgeMap>
<edgeMap>
<xCoord>418</xCoord>
<yCoord>229</yCoord>
</edgeMap>
<edgeMap>
<xCoord>417</xCoord>
<yCoord>228</yCoord>
</edgeMap>
<edgeMap>
<xCoord>416</xCoord>
<yCoord>228</yCoord>
</edgeMap>
<edgeMap>
<xCoord>415</xCoord>
<yCoord>228</yCoord>
</edgeMap>
<edgeMap>
<xCoord>414</xCoord>
<yCoord>228</yCoord>
</edgeMap>
<edgeMap>
<xCoord>413</xCoord>
<yCoord>228</yCoord>
</edgeMap>
<edgeMap>
<xCoord>412</xCoord>
<yCoord>228</yCoord>
</edgeMap>
<edgeMap>
<xCoord>411</xCoord>
<yCoord>227</yCoord>
</edgeMap>
<edgeMap>
<xCoord>410</xCoord>
<yCoord>227</yCoord>
</edgeMap>
<edgeMap>
<xCoord>409</xCoord>
<yCoord>227</yCoord>
</edgeMap>
<edgeMap>
<xCoord>408</xCoord>
<yCoord>227</yCoord>
</edgeMap>
<edgeMap>
<xCoord>407</xCoord>
<yCoord>227</yCoord>
</edgeMap>
<edgeMap>
<xCoord>406</xCoord>
<yCoord>227</yCoord>
</edgeMap>
<edgeMap>
<xCoord>405</xCoord>
<yCoord>227</yCoord>
</edgeMap>
<edgeMap>
<xCoord>404</xCoord>
<yCoord>227</yCoord>
</edgeMap>
<edgeMap>
<xCoord>403</xCoord>
<yCoord>227</yCoord>
</edgeMap>
<edgeMap>
<xCoord>402</xCoord>
<yCoord>227</yCoord>
</edgeMap>
<edgeMap>
<xCoord>401</xCoord>
<yCoord>228</yCoord>
</edgeMap>
<edgeMap>
<xCoord>400</xCoord>
<yCoord>229</yCoord>
</edgeMap>
<edgeMap>
<xCoord>399</xCoord>
<yCoord>230</yCoord>
</edgeMap>
<edgeMap>
<xCoord>398</xCoord>
<yCoord>231</yCoord>
</edgeMap>
<edgeMap>
<xCoord>397</xCoord>
<yCoord>232</yCoord>
</edgeMap>
<edgeMap>
<xCoord>397</xCoord>
<yCoord>233</yCoord>
</edgeMap>
<edgeMap>
<xCoord>397</xCoord>
<yCoord>234</yCoord>
</edgeMap>
<edgeMap>
<xCoord>397</xCoord>
<yCoord>235</yCoord>
</edgeMap>
<edgeMap>
<xCoord>397</xCoord>
<yCoord>236</yCoord>
</edgeMap>
<edgeMap>
<xCoord>397</xCoord>
<yCoord>237</yCoord>
</edgeMap>
<edgeMap>
<xCoord>397</xCoord>
<yCoord>238</yCoord>
</edgeMap>
<edgeMap>
<xCoord>397</xCoord>
<yCoord>239</yCoord>
</edgeMap>
<edgeMap>
<xCoord>397</xCoord>
<yCoord>240</yCoord>
</edgeMap>
<edgeMap>
<xCoord>397</xCoord>
<yCoord>241</yCoord>
</edgeMap>
<edgeMap>
<xCoord>397</xCoord>
<yCoord>242</yCoord>
</edgeMap>
<edgeMap>
<xCoord>397</xCoord>
<yCoord>243</yCoord>
</edgeMap>
<edgeMap>
<xCoord>397</xCoord>
<yCoord>244</yCoord>
</edgeMap>
<edgeMap>
<xCoord>397</xCoord>
<yCoord>245</yCoord>
</edgeMap>
<edgeMap>
<xCoord>397</xCoord>
<yCoord>246</yCoord>
</edgeMap>
<edgeMap>
<xCoord>397</xCoord>
<yCoord>247</yCoord>
</edgeMap>
<edgeMap>
<xCoord>397</xCoord>
<yCoord>248</yCoord>
</edgeMap>
<edgeMap>
<xCoord>397</xCoord>
<yCoord>249</yCoord>
</edgeMap>
<edgeMap>
<xCoord>398</xCoord>
<yCoord>250</yCoord>
</edgeMap>
<edgeMap>
<xCoord>399</xCoord>
<yCoord>251</yCoord>
</edgeMap>
<edgeMap>
<xCoord>400</xCoord>
<yCoord>252</yCoord>
</edgeMap>
<edgeMap>
<xCoord>401</xCoord>
<yCoord>253</yCoord>
</edgeMap>
<edgeMap>
<xCoord>402</xCoord>
<yCoord>253</yCoord>
</edgeMap>
<edgeMap>
<xCoord>403</xCoord>
<yCoord>253</yCoord>
</edgeMap>
<edgeMap>
<xCoord>404</xCoord>
<yCoord>253</yCoord>
</edgeMap>
<edgeMap>
<xCoord>405</xCoord>
<yCoord>253</yCoord>
</edgeMap>
<edgeMap>
<xCoord>406</xCoord>
<yCoord>253</yCoord>
</edgeMap>
<edgeMap>
<xCoord>407</xCoord>
<yCoord>253</yCoord>
</edgeMap>
<edgeMap>
<xCoord>408</xCoord>
<yCoord>253</yCoord>
</edgeMap>
<edgeMap>
<xCoord>409</xCoord>
<yCoord>253</yCoord>
</edgeMap>
<edgeMap>
<xCoord>410</xCoord>
<yCoord>254</yCoord>
</edgeMap>
<edgeMap>
<xCoord>411</xCoord>
<yCoord>254</yCoord>
</edgeMap>
<edgeMap>
<xCoord>412</xCoord>
<yCoord>254</yCoord>
</edgeMap>
<edgeMap>
<xCoord>413</xCoord>
<yCoord>254</yCoord>
</edgeMap>
<edgeMap>
<xCoord>414</xCoord>
<yCoord>254</yCoord>
</edgeMap>
<edgeMap>
<xCoord>415</xCoord>
<yCoord>254</yCoord>
</edgeMap>
<edgeMap>
<xCoord>416</xCoord>
<yCoord>254</yCoord>
</edgeMap>
</roi>
<roi>
<imageZposition>-227.75</imageZposition>
<imageSOP_UID>1.3.6.1.4.1.14519.5.2.1.6279.6001.119708367547794077378772801302</imageSOP_UID>
<inclusion>TRUE</inclusion>
<edgeMap>
<xCoord>405</xCoord>
<yCoord>253</yCoord>
</edgeMap>
<edgeMap>
<xCoord>406</xCoord>
<yCoord>252</yCoord>
</edgeMap>
<edgeMap>
<xCoord>407</xCoord>
<yCoord>252</yCoord>
</edgeMap>
<edgeMap>
<xCoord>408</xCoord>
<yCoord>252</yCoord>
</edgeMap>
<edgeMap>
<xCoord>409</xCoord>
<yCoord>252</yCoord>
</edgeMap>
<edgeMap>
<xCoord>410</xCoord>
<yCoord>252</yCoord>
</edgeMap>
<edgeMap>
<xCoord>411</xCoord>
<yCoord>252</yCoord>
</edgeMap>
<edgeMap>
<xCoord>412</xCoord>
<yCoord>252</yCoord>
</edgeMap>
<edgeMap>
<xCoord>413</xCoord>
<yCoord>252</yCoord>
</edgeMap>
<edgeMap>
<xCoord>414</xCoord>
<yCoord>252</yCoord>
</edgeMap>
<edgeMap>
<xCoord>415</xCoord>
<yCoord>252</yCoord>
</edgeMap>
<edgeMap>
<xCoord>416</xCoord>
<yCoord>252</yCoord>
</edgeMap>
<edgeMap>
<xCoord>417</xCoord>
<yCoord>252</yCoord>
</edgeMap>
<edgeMap>
<xCoord>418</xCoord>
<yCoord>252</yCoord>
</edgeMap>
<edgeMap>
<xCoord>419</xCoord>
<yCoord>252</yCoord>
</edgeMap>
<edgeMap>
<xCoord>420</xCoord>
<yCoord>252</yCoord>
</edgeMap>
<edgeMap>
<xCoord>420</xCoord>
<yCoord>251</yCoord>
</edgeMap>
<edgeMap>
<xCoord>421</xCoord>
<yCoord>250</yCoord>
</edgeMap>
<edgeMap>
<xCoord>421</xCoord>
<yCoord>249</yCoord>
</edgeMap>
<edgeMap>
<xCoord>421</xCoord>
<yCoord>248</yCoord>
</edgeMap>
<edgeMap>
<xCoord>421</xCoord>
<yCoord>247</yCoord>
</edgeMap>
<edgeMap>
<xCoord>421</xCoord>
<yCoord>246</yCoord>
</edgeMap>
<edgeMap>
<xCoord>421</xCoord>
<yCoord>245</yCoord>
</edgeMap>
<edgeMap>
<xCoord>421</xCoord>
<yCoord>244</yCoord>
</edgeMap>
<edgeMap>
<xCoord>422</xCoord>
<yCoord>243</yCoord>
</edgeMap>
<edgeMap>
<xCoord>422</xCoord>
<yCoord>242</yCoord>
</edgeMap>
<edgeMap>
<xCoord>422</xCoord>
<yCoord>241</yCoord>
</edgeMap>
<edgeMap>
<xCoord>422</xCoord>
<yCoord>240</yCoord>
</edgeMap>
<edgeMap>
<xCoord>423</xCoord>
<yCoord>239</yCoord>
</edgeMap>
<edgeMap>
<xCoord>423</xCoord>
<yCoord>238</yCoord>
</edgeMap>
<edgeMap>
<xCoord>423</xCoord>
<yCoord>237</yCoord>
</edgeMap>
<edgeMap>
<xCoord>422</xCoord>
<yCoord>236</yCoord>
</edgeMap>
<edgeMap>
<xCoord>422</xCoord>
<yCoord>235</yCoord>
</edgeMap>
<edgeMap>
<xCoord>422</xCoord>
<yCoord>234</yCoord>
</edgeMap>
<edgeMap>
<xCoord>421</xCoord>
<yCoord>233</yCoord>
</edgeMap>
<edgeMap>
<xCoord>420</xCoord>
<yCoord>232</yCoord>
</edgeMap>
<edgeMap>
<xCoord>420</xCoord>
<yCoord>231</yCoord>
</edgeMap>
<edgeMap>
<xCoord>420</xCoord>
<yCoord>230</yCoord>
</edgeMap>
<edgeMap>
<xCoord>419</xCoord>
<yCoord>230</yCoord>
</edgeMap>
<edgeMap>
<xCoord>418</xCoord>
<yCoord>229</yCoord>
</edgeMap>
<edgeMap>
<xCoord>417</xCoord>
<yCoord>228</yCoord>
</edgeMap>
<edgeMap>
<xCoord>416</xCoord>
<yCoord>228</yCoord>
</edgeMap>
<edgeMap>
<xCoord>415</xCoord>
<yCoord>227</yCoord>
</edgeMap>
<edgeMap>
<xCoord>414</xCoord>
<yCoord>227</yCoord>
</edgeMap>
<edgeMap>
<xCoord>413</xCoord>
<yCoord>227</yCoord>
</edgeMap>
<edgeMap>
<xCoord>412</xCoord>
<yCoord>227</yCoord>
</edgeMap>
<edgeMap>
<xCoord>411</xCoord>
<yCoord>227</yCoord>
</edgeMap>
<edgeMap>
<xCoord>410</xCoord>
<yCoord>227</yCoord>
</edgeMap>
<edgeMap>
<xCoord>409</xCoord>
<yCoord>227</yCoord>
</edgeMap>
<edgeMap>
<xCoord>408</xCoord>
<yCoord>227</yCoord>
</edgeMap>
<edgeMap>
<xCoord>407</xCoord>
<yCoord>227</yCoord>
</edgeMap>
<edgeMap>
<xCoord>406</xCoord>
<yCoord>227</yCoord>
</edgeMap>
<edgeMap>
<xCoord>405</xCoord>
<yCoord>227</yCoord>
</edgeMap>
<edgeMap>
<xCoord>404</xCoord>
<yCoord>228</yCoord>
</edgeMap>
<edgeMap>
<xCoord>403</xCoord>
<yCoord>228</yCoord>
</edgeMap>
<edgeMap>
<xCoord>402</xCoord>
<yCoord>229</yCoord>
</edgeMap>
<edgeMap>
<xCoord>401</xCoord>
<yCoord>230</yCoord>
</edgeMap>
<edgeMap>
<xCoord>400</xCoord>
<yCoord>230</yCoord>
</edgeMap>
<edgeMap>
<xCoord>400</xCoord>
<yCoord>231</yCoord>
</edgeMap>
<edgeMap>
<xCoord>400</xCoord>
<yCoord>232</yCoord>
</edgeMap>
<edgeMap>
<xCoord>399</xCoord>
<yCoord>233</yCoord>
</edgeMap>
<edgeMap>
<xCoord>398</xCoord>
<yCoord>233</yCoord>
</edgeMap>
<edgeMap>
<xCoord>397</xCoord>
<yCoord>233</yCoord>
</edgeMap>
<edgeMap>
<xCoord>396</xCoord>
<yCoord>234</yCoord>
</edgeMap>
<edgeMap>
<xCoord>395</xCoord>
<yCoord>235</yCoord>
</edgeMap>
<edgeMap>
<xCoord>395</xCoord>
<yCoord>236</yCoord>
</edgeMap>
<edgeMap>
<xCoord>395</xCoord>
<yCoord>237</yCoord>
</edgeMap>
<edgeMap>
<xCoord>395</xCoord>
<yCoord>238</yCoord>
</edgeMap>
<edgeMap>
<xCoord>395</xCoord>
<yCoord>239</yCoord>
</edgeMap>
<edgeMap>
<xCoord>395</xCoord>
<yCoord>240</yCoord>
</edgeMap>
<edgeMap>
<xCoord>395</xCoord>
<yCoord>241</yCoord>
</edgeMap>
<edgeMap>
<xCoord>395</xCoord>
<yCoord>242</yCoord>
</edgeMap>
<edgeMap>
<xCoord>395</xCoord>
<yCoord>243</yCoord>
</edgeMap>
<edgeMap>
<xCoord>395</xCoord>
<yCoord>244</yCoord>
</edgeMap>
<edgeMap>
<xCoord>395</xCoord>
<yCoord>245</yCoord>
</edgeMap>
<edgeMap>
<xCoord>395</xCoord>
<yCoord>246</yCoord>
</edgeMap>
<edgeMap>
<xCoord>396</xCoord>
<yCoord>247</yCoord>
</edgeMap>
<edgeMap>
<xCoord>396</xCoord>
<yCoord>248</yCoord>
</edgeMap>
<edgeMap>
<xCoord>397</xCoord>
<yCoord>249</yCoord>
</edgeMap>
<edgeMap>
<xCoord>398</xCoord>
<yCoord>250</yCoord>
</edgeMap>
<edgeMap>
<xCoord>398</xCoord>
<yCoord>251</yCoord>
</edgeMap>
<edgeMap>
<xCoord>398</xCoord>
<yCoord>252</yCoord>
</edgeMap>
<edgeMap>
<xCoord>399</xCoord>
<yCoord>252</yCoord>
</edgeMap>
<edgeMap>
<xCoord>400</xCoord>
<yCoord>252</yCoord>
</edgeMap>
<edgeMap>
<xCoord>401</xCoord>
<yCoord>252</yCoord>
</edgeMap>
<edgeMap>
<xCoord>402</xCoord>
<yCoord>252</yCoord>
</edgeMap>
<edgeMap>
<xCoord>403</xCoord>
<yCoord>252</yCoord>
</edgeMap>
<edgeMap>
<xCoord>404</xCoord>
<yCoord>253</yCoord>
</edgeMap>
<edgeMap>
<xCoord>405</xCoord>
<yCoord>253</yCoord>
</edgeMap>
</roi>
<roi>
<imageZposition>-230.25</imageZposition>
<imageSOP_UID>1.3.6.1.4.1.14519.5.2.1.6279.6001.698269565010349376252022497910</imageSOP_UID>
<inclusion>TRUE</inclusion>
<edgeMap>
<xCoord>405</xCoord>
<yCoord>252</yCoord>
</edgeMap>
<edgeMap>
<xCoord>406</xCoord>
<yCoord>251</yCoord>
</edgeMap>
<edgeMap>
<xCoord>407</xCoord>
<yCoord>251</yCoord>
</edgeMap>
<edgeMap>
<xCoord>408</xCoord>
<yCoord>250</yCoord>
</edgeMap>
<edgeMap>
<xCoord>409</xCoord>
<yCoord>250</yCoord>
</edgeMap>
<edgeMap>
<xCoord>410</xCoord>
<yCoord>250</yCoord>
</edgeMap>
<edgeMap>
<xCoord>411</xCoord>
<yCoord>249</yCoord>
</edgeMap>
<edgeMap>
<xCoord>412</xCoord>
<yCoord>248</yCoord>
</edgeMap>
<edgeMap>
<xCoord>413</xCoord>
<yCoord>247</yCoord>
</edgeMap>
<edgeMap>
<xCoord>414</xCoord>
<yCoord>247</yCoord>
</edgeMap>
<edgeMap>
<xCoord>415</xCoord>
<yCoord>247</yCoord>
</edgeMap>
<edgeMap>
<xCoord>416</xCoord>
<yCoord>247</yCoord>
</edgeMap>
<edgeMap>
<xCoord>417</xCoord>
<yCoord>247</yCoord>
</edgeMap>
<edgeMap>
<xCoord>418</xCoord>
<yCoord>247</yCoord>
</edgeMap>
<edgeMap>
<xCoord>419</xCoord>
<yCoord>246</yCoord>
</edgeMap>
<edgeMap>
<xCoord>420</xCoord>
<yCoord>245</yCoord>
</edgeMap>
<edgeMap>
<xCoord>421</xCoord>
<yCoord>244</yCoord>
</edgeMap>
<edgeMap>
<xCoord>421</xCoord>
<yCoord>243</yCoord>
</edgeMap>
<edgeMap>
<xCoord>421</xCoord>
<yCoord>242</yCoord>
</edgeMap>
<edgeMap>
<xCoord>421</xCoord>
<yCoord>241</yCoord>
</edgeMap>
<edgeMap>
<xCoord>421</xCoord>
<yCoord>240</yCoord>
</edgeMap>
<edgeMap>
<xCoord>421</xCoord>
<yCoord>239</yCoord>
</edgeMap>
<edgeMap>
<xCoord>421</xCoord>
<yCoord>238</yCoord>
</edgeMap>
<edgeMap>
<xCoord>421</xCoord>
<yCoord>237</yCoord>
</edgeMap>
<edgeMap>
<xCoord>421</xCoord>
<yCoord>236</yCoord>
</edgeMap>
<edgeMap>
<xCoord>421</xCoord>
<yCoord>235</yCoord>
</edgeMap>
<edgeMap>
<xCoord>421</xCoord>
<yCoord>234</yCoord>
</edgeMap>
<edgeMap>
<xCoord>421</xCoord>
<yCoord>233</yCoord>
</edgeMap>
<edgeMap>
<xCoord>421</xCoord>
<yCoord>232</yCoord>
</edgeMap>
<edgeMap>
<xCoord>421</xCoord>
<yCoord>231</yCoord>
</edgeMap>
<edgeMap>
<xCoord>421</xCoord>
<yCoord>230</yCoord>
</edgeMap>
<edgeMap>
<xCoord>420</xCoord>
<yCoord>229</yCoord>
</edgeMap>
<edgeMap>
<xCoord>420</xCoord>
<yCoord>228</yCoord>
</edgeMap>
<edgeMap>
<xCoord>420</xCoord>
<yCoord>227</yCoord>
</edgeMap>
<edgeMap>
<xCoord>420</xCoord>
<yCoord>226</yCoord>
</edgeMap>
<edgeMap>
<xCoord>419</xCoord>
<yCoord>225</yCoord>
</edgeMap>
<edgeMap>
<xCoord>419</xCoord>
<yCoord>224</yCoord>
</edgeMap>
<edgeMap>
<xCoord>418</xCoord>
<yCoord>223</yCoord>
</edgeMap>
<edgeMap>
<xCoord>417</xCoord>
<yCoord>222</yCoord>
</edgeMap>
<edgeMap>
<xCoord>416</xCoord>
<yCoord>221</yCoord>
</edgeMap>
<edgeMap>
<xCoord>415</xCoord>
<yCoord>220</yCoord>
</edgeMap>
<edgeMap>
<xCoord>414</xCoord>
<yCoord>220</yCoord>
</edgeMap>
<edgeMap>
<xCoord>413</xCoord>
<yCoord>220</yCoord>
</edgeMap>
<edgeMap>
<xCoord>412</xCoord>
<yCoord>219</yCoord>
</edgeMap>
<edgeMap>
<xCoord>411</xCoord>
<yCoord>220</yCoord>
</edgeMap>
<edgeMap>
<xCoord>410</xCoord>
<yCoord>220</yCoord>
</edgeMap>
<edgeMap>
<xCoord>409</xCoord>
<yCoord>220</yCoord>
</edgeMap>
<edgeMap>
<xCoord>408</xCoord>
<yCoord>220</yCoord>
</edgeMap>
<edgeMap>
<xCoord>407</xCoord>
<yCoord>220</yCoord>
</edgeMap>
<edgeMap>
<xCoord>406</xCoord>
<yCoord>221</yCoord>
</edgeMap>
<edgeMap>
<xCoord>405</xCoord>
<yCoord>222</yCoord>
</edgeMap>
<edgeMap>
<xCoord>404</xCoord>
<yCoord>222</yCoord>
</edgeMap>
<edgeMap>
<xCoord>403</xCoord>
<yCoord>223</yCoord>
</edgeMap>
<edgeMap>
<xCoord>402</xCoord>
<yCoord>224</yCoord>
</edgeMap>
<edgeMap>
<xCoord>401</xCoord>
<yCoord>225</yCoord>
</edgeMap>
<edgeMap>
<xCoord>400</xCoord>
<yCoord>226</yCoord>
</edgeMap>
<edgeMap>
<xCoord>400</xCoord>
<yCoord>227</yCoord>
</edgeMap>
<edgeMap>
<xCoord>400</xCoord>
<yCoord>228</yCoord>
</edgeMap>
<edgeMap>
<xCoord>400</xCoord>
<yCoord>229</yCoord>
</edgeMap>
<edgeMap>
<xCoord>400</xCoord>
<yCoord>230</yCoord>
</edgeMap>
<edgeMap>
<xCoord>400</xCoord>
<yCoord>231</yCoord>
</edgeMap>
<edgeMap>
<xCoord>400</xCoord>
<yCoord>232</yCoord>
</edgeMap>
<edgeMap>
<xCoord>400</xCoord>
<yCoord>233</yCoord>
</edgeMap>
<edgeMap>
<xCoord>400</xCoord>
<yCoord>234</yCoord>
</edgeMap>
<edgeMap>
<xCoord>400</xCoord>
<yCoord>235</yCoord>
</edgeMap>
<edgeMap>
<xCoord>400</xCoord>
<yCoord>236</yCoord>
</edgeMap>
<edgeMap>
<xCoord>400</xCoord>
<yCoord>237</yCoord>
</edgeMap>
<edgeMap>
<xCoord>399</xCoord>
<yCoord>238</yCoord>
</edgeMap>
<edgeMap>
<xCoord>399</xCoord>
<yCoord>239</yCoord>
</edgeMap>
<edgeMap>
<xCoord>399</xCoord>
<yCoord>240</yCoord>
</edgeMap>
<edgeMap>
<xCoord>399</xCoord>
<yCoord>241</yCoord>
</edgeMap>
<edgeMap>
<xCoord>399</xCoord>
<yCoord>242</yCoord>
</edgeMap>
<edgeMap>
<xCoord>399</xCoord>
<yCoord>243</yCoord>
</edgeMap>
<edgeMap>
<xCoord>399</xCoord>
<yCoord>244</yCoord>
</edgeMap>
<edgeMap>
<xCoord>399</xCoord>
<yCoord>245</yCoord>
</edgeMap>
<edgeMap>
<xCoord>399</xCoord>
<yCoord>246</yCoord>
</edgeMap>
<edgeMap>
<xCoord>399</xCoord>
<yCoord>247</yCoord>
</edgeMap>
<edgeMap>
<xCoord>399</xCoord>
<yCoord>248</yCoord>
</edgeMap>
<edgeMap>
<xCoord>400</xCoord>
<yCoord>249</yCoord>
</edgeMap>
<edgeMap>
<xCoord>400</xCoord>
<yCoord>250</yCoord>
</edgeMap>
<edgeMap>
<xCoord>401</xCoord>
<yCoord>251</yCoord>
</edgeMap>
<edgeMap>
<xCoord>401</xCoord>
<yCoord>252</yCoord>
</edgeMap>
<edgeMap>
<xCoord>402</xCoord>
<yCoord>252</yCoord>
</edgeMap>
<edgeMap>
<xCoord>403</xCoord>
<yCoord>252</yCoord>
</edgeMap>
<edgeMap>
<xCoord>404</xCoord>
<yCoord>252</yCoord>
</edgeMap>
<edgeMap>
<xCoord>405</xCoord>
<yCoord>252</yCoord>
</edgeMap>
</roi>
<roi>
<imageZposition>-232.75</imageZposition>
<imageSOP_UID>1.3.6.1.4.1.14519.5.2.1.6279.6001.246552225529462162966910159649</imageSOP_UID>
<inclusion>TRUE</inclusion>
<edgeMap>
<xCoord>418</xCoord>
<yCoord>244</yCoord>
</edgeMap>
<edgeMap>
<xCoord>419</xCoord>
<yCoord>243</yCoord>
</edgeMap>
<edgeMap>
<xCoord>419</xCoord>
<yCoord>242</yCoord>
</edgeMap>
<edgeMap>
<xCoord>419</xCoord>
<yCoord>241</yCoord>
</edgeMap>
<edgeMap>
<xCoord>420</xCoord>
<yCoord>240</yCoord>
</edgeMap>
<edgeMap>
<xCoord>420</xCoord>
<yCoord>239</yCoord>
</edgeMap>
<edgeMap>
<xCoord>420</xCoord>
<yCoord>238</yCoord>
</edgeMap>
<edgeMap>
<xCoord>421</xCoord>
<yCoord>237</yCoord>
</edgeMap>
<edgeMap>
<xCoord>422</xCoord>
<yCoord>236</yCoord>
</edgeMap>
<edgeMap>
<xCoord>423</xCoord>
<yCoord>236</yCoord>
</edgeMap>
<edgeMap>
<xCoord>423</xCoord>
<yCoord>235</yCoord>
</edgeMap>
<edgeMap>
<xCoord>423</xCoord>
<yCoord>234</yCoord>
</edgeMap>
<edgeMap>
<xCoord>423</xCoord>
<yCoord>233</yCoord>
</edgeMap>
<edgeMap>
<xCoord>423</xCoord>
<yCoord>232</yCoord>
</edgeMap>
<edgeMap>
<xCoord>423</xCoord>
<yCoord>231</yCoord>
</edgeMap>
<edgeMap>
<xCoord>424</xCoord>
<yCoord>230</yCoord>
</edgeMap>
<edgeMap>
<xCoord>423</xCoord>
<yCoord>229</yCoord>
</edgeMap>
<edgeMap>
<xCoord>422</xCoord>
<yCoord>228</yCoord>
</edgeMap>
<edgeMap>
<xCoord>421</xCoord>
<yCoord>228</yCoord>
</edgeMap>
<edgeMap>
<xCoord>420</xCoord>
<yCoord>227</yCoord>
</edgeMap>
<edgeMap>
<xCoord>419</xCoord>
<yCoord>226</yCoord>
</edgeMap>
<edgeMap>
<xCoord>418</xCoord>
<yCoord>225</yCoord>
</edgeMap>
<edgeMap>
<xCoord>417</xCoord>
<yCoord>224</yCoord>
</edgeMap>
<edgeMap>
<xCoord>416</xCoord>
<yCoord>223</yCoord>
</edgeMap>
<edgeMap>
<xCoord>415</xCoord>
<yCoord>222</yCoord>
</edgeMap>
<edgeMap>
<xCoord>415</xCoord>
<yCoord>221</yCoord>
</edgeMap>
<edgeMap>
<xCoord>414</xCoord>
<yCoord>221</yCoord>
</edgeMap>
<edgeMap>
<xCoord>413</xCoord>
<yCoord>220</yCoord>
</edgeMap>
<edgeMap>
<xCoord>413</xCoord>
<yCoord>219</yCoord>
</edgeMap>
<edgeMap>
<xCoord>412</xCoord>
<yCoord>219</yCoord>
</edgeMap>
<edgeMap>
<xCoord>411</xCoord>
<yCoord>218</yCoord>
</edgeMap>
<edgeMap>
<xCoord>410</xCoord>
<yCoord>218</yCoord>
</edgeMap>
<edgeMap>
<xCoord>410</xCoord>
<yCoord>219</yCoord>
</edgeMap>
<edgeMap>
<xCoord>409</xCoord>
<yCoord>220</yCoord>
</edgeMap>
<edgeMap>
<xCoord>408</xCoord>
<yCoord>221</yCoord>
</edgeMap>
<edgeMap>
<xCoord>407</xCoord>
<yCoord>222</yCoord>
</edgeMap>
<edgeMap>
<xCoord>406</xCoord>
<yCoord>223</yCoord>
</edgeMap>
<edgeMap>
<xCoord>406</xCoord>
<yCoord>224</yCoord>
</edgeMap>
<edgeMap>
<xCoord>406</xCoord>
<yCoord>225</yCoord>
</edgeMap>
<edgeMap>
<xCoord>406</xCoord>
<yCoord>226</yCoord>
</edgeMap>
<edgeMap>
<xCoord>406</xCoord>
<yCoord>227</yCoord>
</edgeMap>
<edgeMap>
<xCoord>405</xCoord>
<yCoord>228</yCoord>
</edgeMap>
<edgeMap>
<xCoord>404</xCoord>
<yCoord>229</yCoord>
</edgeMap>
<edgeMap>
<xCoord>404</xCoord>
<yCoord>230</yCoord>
</edgeMap>
<edgeMap>
<xCoord>404</xCoord>
<yCoord>231</yCoord>
</edgeMap>
<edgeMap>
<xCoord>404</xCoord>
<yCoord>232</yCoord>
</edgeMap>
<edgeMap>
<xCoord>404</xCoord>
<yCoord>233</yCoord>
</edgeMap>
<edgeMap>
<xCoord>404</xCoord>
<yCoord>234</yCoord>
</edgeMap>
<edgeMap>
<xCoord>404</xCoord>
<yCoord>235</yCoord>
</edgeMap>
<edgeMap>
<xCoord>404</xCoord>
<yCoord>236</yCoord>
</edgeMap>
<edgeMap>
<xCoord>404</xCoord>
<yCoord>237</yCoord>
</edgeMap>
<edgeMap>
<xCoord>404</xCoord>
<yCoord>238</yCoord>
</edgeMap>
<edgeMap>
<xCoord>404</xCoord>
<yCoord>239</yCoord>
</edgeMap>
<edgeMap>
<xCoord>404</xCoord>
<yCoord>240</yCoord>
</edgeMap>
<edgeMap>
<xCoord>404</xCoord>
<yCoord>241</yCoord>
</edgeMap>
<edgeMap>
<xCoord>404</xCoord>
<yCoord>242</yCoord>
</edgeMap>
<edgeMap>
<xCoord>404</xCoord>
<yCoord>243</yCoord>
</edgeMap>
<edgeMap>
<xCoord>404</xCoord>
<yCoord>244</yCoord>
</edgeMap>
<edgeMap>
<xCoord>405</xCoord>
<yCoord>244</yCoord>
</edgeMap>
<edgeMap>
<xCoord>406</xCoord>
<yCoord>244</yCoord>
</edgeMap>
<edgeMap>
<xCoord>407</xCoord>
<yCoord>244</yCoord>
</edgeMap>
<edgeMap>
<xCoord>408</xCoord>
<yCoord>244</yCoord>
</edgeMap>
<edgeMap>
<xCoord>409</xCoord>
<yCoord>244</yCoord>
</edgeMap>
<edgeMap>
<xCoord>410</xCoord>
<yCoord>244</yCoord>
</edgeMap>
<edgeMap>
<xCoord>411</xCoord>
<yCoord>244</yCoord>
</edgeMap>
<edgeMap>
<xCoord>412</xCoord>
<yCoord>244</yCoord>
</edgeMap>
<edgeMap>
<xCoord>413</xCoord>
<yCoord>244</yCoord>
</edgeMap>
<edgeMap>
<xCoord>414</xCoord>
<yCoord>244</yCoord>
</edgeMap>
<edgeMap>
<xCoord>415</xCoord>
<yCoord>244</yCoord>
</edgeMap>
<edgeMap>
<xCoord>416</xCoord>
<yCoord>244</yCoord>
</edgeMap>
<edgeMap>
<xCoord>417</xCoord>
<yCoord>244</yCoord>
</edgeMap>
<edgeMap>
<xCoord>418</xCoord>
<yCoord>244</yCoord>
</edgeMap>
</roi>
</unblindedReadNodule>
<unblindedReadNodule>
<noduleID>MI014_20989</noduleID>
<roi>
<imageZposition>-157.75</imageZposition>
<imageSOP_UID>1.3.6.1.4.1.14519.5.2.1.6279.6001.516283157820031544923751242323</imageSOP_UID>
<inclusion>TRUE</inclusion>
<edgeMap>
<xCoord>116</xCoord>
<yCoord>345</yCoord>
</edgeMap>
</roi>
</unblindedReadNodule>
<unblindedReadNodule>
<noduleID>MI014_21018</noduleID>
<roi>
<imageZposition>-132.75</imageZposition>
<imageSOP_UID>1.3.6.1.4.1.14519.5.2.1.6279.6001.928403835394496593979254348932</imageSOP_UID>
<inclusion>TRUE</inclusion>
<edgeMap>
<xCoord>156</xCoord>
<yCoord>206</yCoord>
</edgeMap>
</roi>
</unblindedReadNodule>
<nonNodule>
<nonNoduleID>MI014_20992</nonNoduleID>
<imageZposition>-132.75</imageZposition>
<imageSOP_UID>1.3.6.1.4.1.14519.5.2.1.6279.6001.928403835394496593979254348932</imageSOP_UID>
<locus>
<xCoord>158</xCoord>
<yCoord>199</yCoord>
</locus>
</nonNodule>
<nonNodule>
<nonNoduleID>MI014_21017</nonNoduleID>
<imageZposition>-240.25</imageZposition>
<imageSOP_UID>1.3.6.1.4.1.14519.5.2.1.6279.6001.162840021222205780206388127994</imageSOP_UID>
<locus>
<xCoord>408</xCoord>
<yCoord>297</yCoord>
</locus>
</nonNodule>
<nonNodule>
<nonNoduleID>MI014_20993</nonNoduleID>
<imageZposition>-237.75</imageZposition>
<imageSOP_UID>1.3.6.1.4.1.14519.5.2.1.6279.6001.207328124010186845798157765944</imageSOP_UID>
<locus>
<xCoord>411</xCoord>
<yCoord>294</yCoord>
</locus>
</nonNodule>
<nonNodule>
<nonNoduleID>MI014_21014</nonNoduleID>
<imageZposition>-240.25</imageZposition>
<imageSOP_UID>1.3.6.1.4.1.14519.5.2.1.6279.6001.162840021222205780206388127994</imageSOP_UID>
<locus>
<xCoord>410</xCoord>
<yCoord>290</yCoord>
</locus>
</nonNodule>
<nonNodule>
<nonNoduleID>MI014_20995</nonNoduleID>
<imageZposition>-240.25</imageZposition>
<imageSOP_UID>1.3.6.1.4.1.14519.5.2.1.6279.6001.162840021222205780206388127994</imageSOP_UID>
<locus>
<xCoord>430</xCoord>
<yCoord>234</yCoord>
</locus>
</nonNodule>
<nonNodule>
<nonNoduleID>MI014_20996</nonNoduleID>
<imageZposition>-240.25</imageZposition>
<imageSOP_UID>1.3.6.1.4.1.14519.5.2.1.6279.6001.162840021222205780206388127994</imageSOP_UID>
<locus>
<xCoord>417</xCoord>
<yCoord>320</yCoord>
</locus>
</nonNodule>
<nonNodule>
<nonNoduleID>MI014_20999</nonNoduleID>
<imageZposition>-230.25</imageZposition>
<imageSOP_UID>1.3.6.1.4.1.14519.5.2.1.6279.6001.698269565010349376252022497910</imageSOP_UID>
<locus>
<xCoord>404</xCoord>
<yCoord>208</yCoord>
</locus>
</nonNodule>
<nonNodule>
<nonNoduleID>MI014_21000</nonNoduleID>
<imageZposition>-237.75</imageZposition>
<imageSOP_UID>1.3.6.1.4.1.14519.5.2.1.6279.6001.207328124010186845798157765944</imageSOP_UID>
<locus>
<xCoord>406</xCoord>
<yCoord>279</yCoord>
</locus>
</nonNodule>
</readingSession>
<readingSession>
		<annotationVersion>3.12</annotationVersion>
		<servicingRadiologistID>-145776589</servicingRadiologistID>
			<unblindedReadNodule>
				<noduleID>0</noduleID>
				<characteristics>
					<subtlety>5</subtlety>
					<internalStructure>1</internalStructure>
					<calcification>6</calcification>
					<sphericity>4</sphericity>
					<margin>5</margin>
					<lobulation>3</lobulation>
					<spiculation>2</spiculation>
					<texture>5</texture>
					<malignancy>3</malignancy>
				</characteristics>
				<roi>
					<imageZposition>-212.75</imageZposition>
					<imageSOP_UID>1.3.6.1.4.1.14519.5.2.1.6279.6001.191323812756624493232424917368</imageSOP_UID>
					<inclusion>TRUE</inclusion>
					<edgeMap>
					<xCoord>409</xCoord>
					<yCoord>232</yCoord>
					</edgeMap>
					<edgeMap>
					<xCoord>410</xCoord>
					<yCoord>233</yCoord>
					</edgeMap>
					<edgeMap>
					<xCoord>411</xCoord>
					<yCoord>233</yCoord>
					</edgeMap>
					<edgeMap>
					<xCoord>412</xCoord>
					<yCoord>233</yCoord>
					</edgeMap>
					<edgeMap>
					<xCoord>413</xCoord>
					<yCoord>233</yCoord>
					</edgeMap>
					<edgeMap>
					<xCoord>414</xCoord>
					<yCoord>234</yCoord>
					</edgeMap>
					<edgeMap>
					<xCoord>415</xCoord>
					<yCoord>234</yCoord>
					</edgeMap>
					<edgeMap>
					<xCoord>416</xCoord>
					<yCoord>234</yCoord>
					</edgeMap>
					<edgeMap>
					<xCoord>417</xCoord>
					<yCoord>234</yCoord>
					</edgeMap>
					<edgeMap>
					<xCoord>418</xCoord>
					<yCoord>235</yCoord>
					</edgeMap>
					<edgeMap>
					<xCoord>419</xCoord>
					<yCoord>235</yCoord>
					</edgeMap>
					<edgeMap>
					<xCoord>420</xCoord>
					<yCoord>235</yCoord>
					</edgeMap>
					<edgeMap>
					<xCoord>421</xCoord>
					<yCoord>235</yCoord>
					</edgeMap>
					<edgeMap>
					<xCoord>422</xCoord>
					<yCoord>236</yCoord>
					</edgeMap>
					<edgeMap>
					<xCoord>423</xCoord>
					<yCoord>237</yCoord>
					</edgeMap>
					<edgeMap>
					<xCoord>423</xCoord>
					<yCoord>238</yCoord>
					</edgeMap>
					<edgeMap>
					<xCoord>423</xCoord>
					<yCoord>239</yCoord>
					</edgeMap>
					<edgeMap>
					<xCoord>424</xCoord>
					<yCoord>240</yCoord>
					</edgeMap>
					<edgeMap>
					<xCoord>424</xCoord>
					<yCoord>241</yCoord>
					</edgeMap>
					<edgeMap>
					<xCoord>425</xCoord>
					<yCoord>242</yCoord>
					</edgeMap>
					<edgeMap>
					<xCoord>425</xCoord>
					<yCoord>243</yCoord>
					</edgeMap>
					<edgeMap>
					<xCoord>425</xCoord>
					<yCoord>244</yCoord>
					</edgeMap>
					<edgeMap>
					<xCoord>426</xCoord>
					<yCoord>245</yCoord>
					</edgeMap>
					<edgeMap>
					<xCoord>426</xCoord>
					<yCoord>246</yCoord>
					</edgeMap>
					<edgeMap>
					<xCoord>426</xCoord>
					<yCoord>247</yCoord>
					</edgeMap>
					<edgeMap>
					<xCoord>425</xCoord>
					<yCoord>248</yCoord>
					</edgeMap>
					<edgeMap>
					<xCoord>425</xCoord>
					<yCoord>249</yCoord>
					</edgeMap>
					<edgeMap>
					<xCoord>424</xCoord>
					<yCoord>250</yCoord>
					</edgeMap>
					<edgeMap>
					<xCoord>423</xCoord>
					<yCoord>251</yCoord>
					</edgeMap>
					<edgeMap>
					<xCoord>422</xCoord>
					<yCoord>252</yCoord>
					</edgeMap>
					<edgeMap>
					<xCoord>421</xCoord>
					<yCoord>253</yCoord>
					</edgeMap>
					<edgeMap>
					<xCoord>420</xCoord>
					<yCoord>254</yCoord>
					</edgeMap>
					<edgeMap>
					<xCoord>419</xCoord>
					<yCoord>255</yCoord>
					</edgeMap>
					<edgeMap>
					<xCoord>418</xCoord>
					<yCoord>256</yCoord>
					</edgeMap>
					<edgeMap>
					<xCoord>417</xCoord>
					<yCoord>256</yCoord>
					</edgeMap>
					<edgeMap>
					<xCoord>416</xCoord>
					<yCoord>257</yCoord>
					</edgeMap>
					<edgeMap>
					<xCoord>415</xCoord>
					<yCoord>258</yCoord>
					</edgeMap>
					<edgeMap>
					<xCoord>414</xCoord>
					<yCoord>257</yCoord>
					</edgeMap>
					<edgeMap>
					<xCoord>413</xCoord>
					<yCoord>257</yCoord>
					</edgeMap>
					<edgeMap>
					<xCoord>412</xCoord>
					<yCoord>256</yCoord>
					</edgeMap>
					<edgeMap>
					<xCoord>411</xCoord>
					<yCoord>256</yCoord>
					</edgeMap>
					<edgeMap>
					<xCoord>411</xCoord>
					<yCoord>255</yCoord>
					</edgeMap>
					<edgeMap>
					<xCoord>410</xCoord>
					<yCoord>254</yCoord>
					</edgeMap>
					<edgeMap>
					<xCoord>409</xCoord>
					<yCoord>253</yCoord>
					</edgeMap>
					<edgeMap>
					<xCoord>409</xCoord>
					<yCoord>252</yCoord>
					</edgeMap>
					<edgeMap>
					<xCoord>408</xCoord>
					<yCoord>251</yCoord>
					</edgeMap>
					<edgeMap>
					<xCoord>407</xCoord>
					<yCoord>250</yCoord>
					</edgeMap>
					<edgeMap>
					<xCoord>406</xCoord>
					<yCoord>249</yCoord>
					</edgeMap>
					<edgeMap>
					<xCoord>406</xCoord>
					<yCoord>248</yCoord>
					</edgeMap>
					<edgeMap>
					<xCoord>405</xCoord>
					<yCoord>247</yCoord>
					</edgeMap>
					<edgeMap>
					<xCoord>405</xCoord>
					<yCoord>246</yCoord>
					</edgeMap>
					<edgeMap>
					<xCoord>405</xCoord>
					<yCoord>245</yCoord>
					</edgeMap>
					<edgeMap>
					<xCoord>405</xCoord>
					<yCoord>244</yCoord>
					</edgeMap>
					<edgeMap>
					<xCoord>405</xCoord>
					<yCoord>243</yCoord>
					</edgeMap>
					<edgeMap>
					<xCoord>406</xCoord>
					<yCoord>242</yCoord>
					</edgeMap>
					<edgeMap>
					<xCoord>406</xCoord>
					<yCoord>241</yCoord>
					</edgeMap>
					<edgeMap>
					<xCoord>406</xCoord>
					<yCoord>240</yCoord>
					</edgeMap>
					<edgeMap>
					<xCoord>407</xCoord>
					<yCoord>239</yCoord>
					</edgeMap>
					<edgeMap>
					<xCoord>407</xCoord>
					<yCoord>238</yCoord>
					</edgeMap>
					<edgeMap>
					<xCoord>407</xCoord>
					<yCoord>237</yCoord>
					</edgeMap>
					<edgeMap>
					<xCoord>408</xCoord>
					<yCoord>236</yCoord>
					</edgeMap>
					<edgeMap>
					<xCoord>408</xCoord>
					<yCoord>235</yCoord>
					</edgeMap>
					<edgeMap>
					<xCoord>409</xCoord>
					<yCoord>234</yCoord>
					</edgeMap>
					<edgeMap>
					<xCoord>409</xCoord>
					<yCoord>233</yCoord>
					</edgeMap>
					<edgeMap>
					<xCoord>409</xCoord>
					<yCoord>232</yCoord>
					</edgeMap>
				</roi>
				<roi>
					<imageZposition>-215.25</imageZposition>
					<imageSOP_UID>1.3.6.1.4.1.14519.5.2.1.6279.6001.290197860382303348631105364647</imageSOP_UID>
					<inclusion>TRUE</inclusion>
					<edgeMap>
					<xCoord>403</xCoord>
					<yCoord>236</yCoord>
					</edgeMap>
					<edgeMap>
					<xCoord>404</xCoord>
					<yCoord>235</yCoord>
					</edgeMap>
					<edgeMap>
					<xCoord>405</xCoord>
					<yCoord>234</yCoord>
					</edgeMap>
					<edgeMap>
					<xCoord>406</xCoord>
					<yCoord>233</yCoord>
					</edgeMap>
					<edgeMap>
					<xCoord>407</xCoord>
					<yCoord>233</yCoord>
					</edgeMap>
					<edgeMap>
					<xCoord>408</xCoord>
					<yCoord>232</yCoord>
					</edgeMap>
					<edgeMap>
					<xCoord>409</xCoord>
					<yCoord>232</yCoord>
					</edgeMap>
					<edgeMap>
					<xCoord>410</xCoord>
					<yCoord>231</yCoord>
					</edgeMap>
					<edgeMap>
					<xCoord>411</xCoord>
					<yCoord>231</yCoord>
					</edgeMap>
					<edgeMap>
					<xCoord>412</xCoord>
					<yCoord>231</yCoord>
					</edgeMap>
					<edgeMap>
					<xCoord>413</xCoord>
					<yCoord>231</yCoord>
					</edgeMap>
					<edgeMap>
					<xCoord>414</xCoord>
					<yCoord>231</yCoord>
					</edgeMap>
					<edgeMap>
					<xCoord>415</xCoord>
					<yCoord>231</yCoord>
					</edgeMap>
					<edgeMap>
					<xCoord>416</xCoord>
					<yCoord>231</yCoord>
					</edgeMap>
					<edgeMap>
					<xCoord>417</xCoord>
					<yCoord>231</yCoord>
					</edgeMap>
					<edgeMap>
					<xCoord>418</xCoord>
					<yCoord>231</yCoord>
					</edgeMap>
					<edgeMap>
					<xCoord>419</xCoord>
					<yCoord>231</yCoord>
					</edgeMap>
					<edgeMap>
					<xCoord>420</xCoord>
					<yCoord>231</yCoord>
					</edgeMap>
					<edgeMap>
					<xCoord>421</xCoord>
					<yCoord>232</yCoord>
					</edgeMap>
					<edgeMap>
					<xCoord>422</xCoord>
					<yCoord>232</yCoord>
					</edgeMap>
					<edgeMap>
					<xCoord>423</xCoord>
					<yCoord>233</yCoord>
					</edgeMap>
					<edgeMap>
					<xCoord>424</xCoord>
					<yCoord>234</yCoord>
					</edgeMap>
					<edgeMap>
					<xCoord>425</xCoord>
					<yCoord>235</yCoord>
					</edgeMap>
					<edgeMap>
					<xCoord>425</xCoord>
					<yCoord>236</yCoord>
					</edgeMap>
					<edgeMap>
					<xCoord>425</xCoord>
					<yCoord>237</yCoord>
					</edgeMap>
					<edgeMap>
					<xCoord>425</xCoord>
					<yCoord>238</yCoord>
					</edgeMap>
					<edgeMap>
					<xCoord>425</xCoord>
					<yCoord>239</yCoord>
					</edgeMap>
					<edgeMap>
					<xCoord>426</xCoord>
					<yCoord>239</yCoord>
					</edgeMap>
					<edgeMap>
					<xCoord>426</xCoord>
					<yCoord>240</yCoord>
					</edgeMap>
					<edgeMap>
					<xCoord>426</xCoord>
					<yCoord>241</yCoord>
					</edgeMap>
					<edgeMap>
					<xCoord>426</xCoord>
					<yCoord>242</yCoord>
					</edgeMap>
					<edgeMap>
					<xCoord>426</xCoord>
					<yCoord>243</yCoord>
					</edgeMap>
					<edgeMap>
					<xCoord>427</xCoord>
					<yCoord>244</yCoord>
					</edgeMap>
					<edgeMap>
					<xCoord>427</xCoord>
					<yCoord>245</yCoord>
					</edgeMap>
					<edgeMap>
					<xCoord>428</xCoord>
					<yCoord>246</yCoord>
					</edgeMap>
					<edgeMap>
					<xCoord>429</xCoord>
					<yCoord>246</yCoord>
					</edgeMap>
					<edgeMap>
					<xCoord>428</xCoord>
					<yCoord>247</yCoord>
					</edgeMap>
					<edgeMap>
					<xCoord>428</xCoord>
					<yCoord>248</yCoord>
					</edgeMap>
					<edgeMap>
					<xCoord>428</xCoord>
					<yCoord>249</yCoord>
					</edgeMap>
					<edgeMap>
					<xCoord>428</xCoord>
					<yCoord>250</yCoord>
					</edgeMap>
					<edgeMap>
					<xCoord>428</xCoord>
					<yCoord>251</yCoord>
					</edgeMap>
					<edgeMap>
					<xCoord>428</xCoord>
					<yCoord>252</yCoord>
					</edgeMap>
					<edgeMap>
					<xCoord>427</xCoord>
					<yCoord>253</yCoord>
					</edgeMap>
					<edgeMap>
					<xCoord>426</xCoord>
					<yCoord>253</yCoord>
					</edgeMap>
					<edgeMap>
					<xCoord>425</xCoord>
					<yCoord>254</yCoord>
					</edgeMap>
					<edgeMap>
					<xCoord>424</xCoord>
					<yCoord>255</yCoord>
					</edgeMap>
					<edgeMap>
					<xCoord>423</xCoord>
					<yCoord>256</yCoord>
					</edgeMap>
					<edgeMap>
					<xCoord>422</xCoord>
					<yCoord>256</yCoord>
					</edgeMap>
					<edgeMap>
					<xCoord>421</xCoord>
					<yCoord>257</yCoord>
					</edgeMap>
					<edgeMap>
					<xCoord>420</xCoord>
					<yCoord>257</yCoord>
					</edgeMap>
					<edgeMap>
					<xCoord>419</xCoord>
					<yCoord>258</yCoord>
					</edgeMap>
					<edgeMap>
					<xCoord>418</xCoord>
					<yCoord>258</yCoord>
					</edgeMap>
					<edgeMap>
					<xCoord>417</xCoord>
					<yCoord>258</yCoord>
					</edgeMap>
					<edgeMap>
					<xCoord>416</xCoord>
					<yCoord>258</yCoord>
					</edgeMap>
					<edgeMap>
					<xCoord>415</xCoord>
					<yCoord>258</yCoord>
					</edgeMap>
					<edgeMap>
					<xCoord>414</xCoord>
					<yCoord>258</yCoord>
					</edgeMap>
					<edgeMap>
					<xCoord>413</xCoord>
					<yCoord>258</yCoord>
					</edgeMap>
					<edgeMap>
					<xCoord>412</xCoord>
					<yCoord>258</yCoord>
					</edgeMap>
					<edgeMap>
					<xCoord>411</xCoord>
					<yCoord>258</yCoord>
					</edgeMap>
					<edgeMap>
					<xCoord>410</xCoord>
					<yCoord>257</yCoord>
					</edgeMap>
					<edgeMap>
					<xCoord>409</xCoord>
					<yCoord>257</yCoord>
					</edgeMap>
					<edgeMap>
					<xCoord>408</xCoord>
					<yCoord>257</yCoord>
					</edgeMap>
					<edgeMap>
					<xCoord>408</xCoord>
					<yCoord>256</yCoord>
					</edgeMap>
					<edgeMap>
					<xCoord>407</xCoord>
					<yCoord>255</yCoord>
					</edgeMap>
					<edgeMap>
					<xCoord>406</xCoord>
					<yCoord>254</yCoord>
					</edgeMap>
					<edgeMap>
					<xCoord>405</xCoord>
					<yCoord>253</yCoord>
					</edgeMap>
					<edgeMap>
					<xCoord>405</xCoord>
					<yCoord>252</yCoord>
					</edgeMap>
					<edgeMap>
					<xCoord>405</xCoord>
					<yCoord>251</yCoord>
					</edgeMap>
					<edgeMap>
					<xCoord>404</xCoord>
					<yCoord>250</yCoord>
					</edgeMap>
					<edgeMap>
					<xCoord>404</xCoord>
					<yCoord>249</yCoord>
					</edgeMap>
					<edgeMap>
					<xCoord>404</xCoord>
					<yCoord>248</yCoord>
					</edgeMap>
					<edgeMap>
					<xCoord>404</xCoord>
					<yCoord>247</yCoord>
					</edgeMap>
					<edgeMap>
					<xCoord>404</xCoord>
					<yCoord>246</yCoord>
					</edgeMap>
					<edgeMap>
					<xCoord>404</xCoord>
					<yCoord>245</yCoord>
					</edgeMap>
					<edgeMap>
					<xCoord>404</xCoord>
					<yCoord>244</yCoord>
					</edgeMap>
					<edgeMap>
					<xCoord>404</xCoord>
					<yCoord>243</yCoord>
					</edgeMap>
					<edgeMap>
					<xCoord>404</xCoord>
					<yCoord>242</yCoord>
					</edgeMap>
					<edgeMap>
					<xCoord>404</xCoord>
					<yCoord>241</yCoord>
					</edgeMap>
					<edgeMap>
					<xCoord>403</xCoord>
					<yCoord>240</yCoord>
					</edgeMap>
					<edgeMap>
					<xCoord>403</xCoord>
					<yCoord>239</yCoord>
					</edgeMap>
					<edgeMap>
					<xCoord>403</xCoord>
					<yCoord>238</yCoord>
					</edgeMap>
					<edgeMap>
					<xCoord>403</xCoord>
					<yCoord>237</yCoord>
					</edgeMap>
					<edgeMap>
					<xCoord>403</xCoord>
					<yCoord>236</yCoord>
					</edgeMap>
				</roi>
				<roi>
					<imageZposition>-217.75</imageZposition>
					<imageSOP_UID>1.3.6.1.4.1.14519.5.2.1.6279.6001.594663673479588496929713840798</imageSOP_UID>
					<inclusion>TRUE</inclusion>
					<edgeMap>
					<xCoord>402</xCoord>
					<yCoord>236</yCoord>
					</edgeMap>
					<edgeMap>
					<xCoord>403</xCoord>
					<yCoord>235</yCoord>
					</edgeMap>
					<edgeMap>
					<xCoord>404</xCoord>
					<yCoord>235</yCoord>
					</edgeMap>
					<edgeMap>
					<xCoord>405</xCoord>
					<yCoord>234</yCoord>
					</edgeMap>
					<edgeMap>
					<xCoord>406</xCoord>
					<yCoord>233</yCoord>
					</edgeMap>
					<edgeMap>
					<xCoord>406</xCoord>
					<yCoord>232</yCoord>
					</edgeMap>
					<edgeMap>
					<xCoord>407</xCoord>
					<yCoord>231</yCoord>
					</edgeMap>
					<edgeMap>
					<xCoord>408</xCoord>
					<yCoord>230</yCoord>
					</edgeMap>
					<edgeMap>
					<xCoord>409</xCoord>
					<yCoord>230</yCoord>
					</edgeMap>
					<edgeMap>
					<xCoord>410</xCoord>
					<yCoord>230</yCoord>
					</edgeMap>
					<edgeMap>
					<xCoord>411</xCoord>
					<yCoord>230</yCoord>
					</edgeMap>
					<edgeMap>
					<xCoord>412</xCoord>
					<yCoord>230</yCoord>
					</edgeMap>
					<edgeMap>
					<xCoord>413</xCoord>
					<yCoord>229</yCoord>
					</edgeMap>
					<edgeMap>
					<xCoord>414</xCoord>
					<yCoord>229</yCoord>
					</edgeMap>
					<edgeMap>
					<xCoord>415</xCoord>
					<yCoord>229</yCoord>
					</edgeMap>
					<edgeMap>
					<xCoord>416</xCoord>
					<yCoord>229</yCoord>
					</edgeMap>
					<edgeMap>
					<xCoord>417</xCoord>
					<yCoord>229</yCoord>
					</edgeMap>
					<edgeMap>
					<xCoord>418</xCoord>
					<yCoord>230</yCoord>
					</edgeMap>
					<edgeMap>
					<xCoord>419</xCoord>
					<yCoord>230</yCoord>
					</edgeMap>
					<edgeMap>
					<xCoord>420</xCoord>
					<yCoord>230</yCoord>
					</edgeMap>
					<edgeMap>
					<xCoord>421</xCoord>
					<yCoord>230</yCoord>
					</edgeMap>
					<edgeMap>
					<xCoord>422</xCoord>
					<yCoord>231</yCoord>
					</edgeMap>
					<edgeMap>
					<xCoord>423</xCoord>
					<yCoord>232</yCoord>
					</edgeMap>
					<edgeMap>
					<xCoord>424</xCoord>
					<yCoord>233</yCoord>
					</edgeMap>
					<edgeMap>
					<xCoord>424</xCoord>
					<yCoord>234</yCoord>
					</edgeMap>
					<edgeMap>
					<xCoord>425</xCoord>
					<yCoord>235</yCoord>
					</edgeMap>
					<edgeMap>
					<xCoord>425</xCoord>
					<yCoord>236</yCoord>
					</edgeMap>
					<edgeMap>
					<xCoord>425</xCoord>
					<yCoord>237</yCoord>
					</edgeMap>
					<edgeMap>
					<xCoord>426</xCoord>
					<yCoord>238</yCoord>
					</edgeMap>
					<edgeMap>
					<xCoord>426</xCoord>
					<yCoord>239</yCoord>
					</edgeMap>
					<edgeMap>
					<xCoord>426</xCoord>
					<yCoord>240</yCoord>
					</edgeMap>
					<edgeMap>
					<xCoord>426</xCoord>
					<yCoord>241</yCoord>
					</edgeMap>
					<edgeMap>
					<xCoord>426</xCoord>
					<yCoord>242</yCoord>
					</edgeMap>
					<edgeMap>
					<xCoord>426</xCoord>
					<yCoord>243</yCoord>
					</edgeMap>
					<edgeMap>
					<xCoord>426</xCoord>
					<yCoord>244</yCoord>
					</edgeMap>
					<edgeMap>
					<xCoord>426</xCoord>
					<yCoord>245</yCoord>
					</edgeMap>
					<edgeMap>
					<xCoord>426</xCoord>
					<yCoord>246</yCoord>
					</edgeMap>
					<edgeMap>
					<xCoord>426</xCoord>
					<yCoord>247</yCoord>
					</edgeMap>
					<edgeMap>
					<xCoord>427</xCoord>
					<yCoord>248</yCoord>
					</edgeMap>
					<edgeMap>
					<xCoord>427</xCoord>
					<yCoord>249</yCoord>
					</edgeMap>
					<edgeMap>
					<xCoord>427</xCoord>
					<yCoord>250</yCoord>
					</edgeMap>
					<edgeMap>
					<xCoord>426</xCoord>
					<yCoord>251</yCoord>
					</edgeMap>
					<edgeMap>
					<xCoord>425</xCoord>
					<yCoord>252</yCoord>
					</edgeMap>
					<edgeMap>
					<xCoord>425</xCoord>
					<yCoord>253</yCoord>
					</edgeMap>
					<edgeMap>
					<xCoord>424</xCoord>
					<yCoord>253</yCoord>
					</edgeMap>
					<edgeMap>
					<xCoord>423</xCoord>
					<yCoord>254</yCoord>
					</edgeMap>
					<edgeMap>
					<xCoord>422</xCoord>
					<yCoord>255</yCoord>
					</edgeMap>
					<edgeMap>
					<xCoord>421</xCoord>
					<yCoord>255</yCoord>
					</edgeMap>
					<edgeMap>
					<xCoord>420</xCoord>
					<yCoord>256</yCoord>
					</edgeMap>
					<edgeMap>
					<xCoord>419</xCoord>
					<yCoord>257</yCoord>
					</edgeMap>
					<edgeMap>
					<xCoord>418</xCoord>
					<yCoord>257</yCoord>
					</edgeMap>
					<edgeMap>
					<xCoord>417</xCoord>
					<yCoord>258</yCoord>
					</edgeMap>
					<edgeMap>
					<xCoord>416</xCoord>
					<yCoord>258</yCoord>
					</edgeMap>
					<edgeMap>
					<xCoord>415</xCoord>
					<yCoord>258</yCoord>
					</edgeMap>
					<edgeMap>
					<xCoord>414</xCoord>
					<yCoord>258</yCoord>
					</edgeMap>
					<edgeMap>
					<xCoord>413</xCoord>
					<yCoord>258</yCoord>
					</edgeMap>
					<edgeMap>
					<xCoord>412</xCoord>
					<yCoord>258</yCoord>
					</edgeMap>
					<edgeMap>
					<xCoord>411</xCoord>
					<yCoord>257</yCoord>
					</edgeMap>
					<edgeMap>
					<xCoord>410</xCoord>
					<yCoord>256</yCoord>
					</edgeMap>
					<edgeMap>
					<xCoord>409</xCoord>
					<yCoord>255</yCoord>
					</edgeMap>
					<edgeMap>
					<xCoord>408</xCoord>
					<yCoord>254</yCoord>
					</edgeMap>
					<edgeMap>
					<xCoord>407</xCoord>
					<yCoord>253</yCoord>
					</edgeMap>
					<edgeMap>
					<xCoord>406</xCoord>
					<yCoord>252</yCoord>
					</edgeMap>
					<edgeMap>
					<xCoord>405</xCoord>
					<yCoord>251</yCoord>
					</edgeMap>
					<edgeMap>
					<xCoord>405</xCoord>
					<yCoord>250</yCoord>
					</edgeMap>
					<edgeMap>
					<xCoord>404</xCoord>
					<yCoord>249</yCoord>
					</edgeMap>
					<edgeMap>
					<xCoord>404</xCoord>
					<yCoord>248</yCoord>
					</edgeMap>
					<edgeMap>
					<xCoord>404</xCoord>
					<yCoord>247</yCoord>
					</edgeMap>
					<edgeMap>
					<xCoord>404</xCoord>
					<yCoord>246</yCoord>
					</edgeMap>
					<edgeMap>
					<xCoord>404</xCoord>
					<yCoord>245</yCoord>
					</edgeMap>
					<edgeMap>
					<xCoord>404</xCoord>
					<yCoord>244</yCoord>
					</edgeMap>
					<edgeMap>
					<xCoord>403</xCoord>
					<yCoord>243</yCoord>
					</edgeMap>
					<edgeMap>
					<xCoord>403</xCoord>
					<yCoord>242</yCoord>
					</edgeMap>
					<edgeMap>
					<xCoord>402</xCoord>
					<yCoord>242</yCoord>
					</edgeMap>
					<edgeMap>
					<xCoord>401</xCoord>
					<yCoord>242</yCoord>
					</edgeMap>
					<edgeMap>
					<xCoord>400</xCoord>
					<yCoord>242</yCoord>
					</edgeMap>
					<edgeMap>
					<xCoord>400</xCoord>
					<yCoord>241</yCoord>
					</edgeMap>
					<edgeMap>
					<xCoord>400</xCoord>
					<yCoord>240</yCoord>
					</edgeMap>
					<edgeMap>
					<xCoord>400</xCoord>
					<yCoord>239</yCoord>
					</edgeMap>
					<edgeMap>
					<xCoord>400</xCoord>
					<yCoord>238</yCoord>
					</edgeMap>
					<edgeMap>
					<xCoord>401</xCoord>
					<yCoord>237</yCoord>
					</edgeMap>
					<edgeMap>
					<xCoord>402</xCoord>
					<yCoord>236</yCoord>
					</edgeMap>
				</roi>
				<roi>
					<imageZposition>-220.25</imageZposition>
					<imageSOP_UID>1.3.6.1.4.1.14519.5.2.1.6279.6001.756673173417666872746857455849</imageSOP_UID>
					<inclusion>TRUE</inclusion>
					<edgeMap>
					<xCoord>401</xCoord>
					<yCoord>236</yCoord>
					</edgeMap>
					<edgeMap>
					<xCoord>402</xCoord>
					<yCoord>235</yCoord>
					</edgeMap>
					<edgeMap>
					<xCoord>402</xCoord>
					<yCoord>234</yCoord>
					</edgeMap>
					<edgeMap>
					<xCoord>403</xCoord>
					<yCoord>233</yCoord>
					</edgeMap>
					<edgeMap>
					<xCoord>404</xCoord>
					<yCoord>233</yCoord>
					</edgeMap>
					<edgeMap>
					<xCoord>405</xCoord>
					<yCoord>232</yCoord>
					</edgeMap>
					<edgeMap>
					<xCoord>406</xCoord>
					<yCoord>232</yCoord>
					</edgeMap>
					<edgeMap>
					<xCoord>406</xCoord>
					<yCoord>231</yCoord>
					</edgeMap>
					<edgeMap>
					<xCoord>407</xCoord>
					<yCoord>231</yCoord>
					</edgeMap>
					<edgeMap>
					<xCoord>408</xCoord>
					<yCoord>231</yCoord>
					</edgeMap>
					<edgeMap>
					<xCoord>409</xCoord>
					<yCoord>230</yCoord>
					</edgeMap>
					<edgeMap>
					<xCoord>410</xCoord>
					<yCoord>230</yCoord>
					</edgeMap>
					<edgeMap>
					<xCoord>411</xCoord>
					<yCoord>230</yCoord>
					</edgeMap>
					<edgeMap>
					<xCoord>412</xCoord>
					<yCoord>230</yCoord>
					</edgeMap>
					<edgeMap>
					<xCoord>413</xCoord>
					<yCoord>230</yCoord>
					</edgeMap>
					<edgeMap>
					<xCoord>414</xCoord>
					<yCoord>230</yCoord>
					</edgeMap>
					<edgeMap>
					<xCoord>415</xCoord>
					<yCoord>230</yCoord>
					</edgeMap>
					<edgeMap>
					<xCoord>416</xCoord>
					<yCoord>230</yCoord>
					</edgeMap>
					<edgeMap>
					<xCoord>417</xCoord>
					<yCoord>230</yCoord>
					</edgeMap>
					<edgeMap>
					<xCoord>418</xCoord>
					<yCoord>230</yCoord>
					</edgeMap>
					<edgeMap>
					<xCoord>419</xCoord>
					<yCoord>230</yCoord>
					</edgeMap>
					<edgeMap>
					<xCoord>420</xCoord>
					<yCoord>230</yCoord>
					</edgeMap>
					<edgeMap>
					<xCoord>421</xCoord>
					<yCoord>230</yCoord>
					</edgeMap>
					<edgeMap>
					<xCoord>422</xCoord>
					<yCoord>230</yCoord>
					</edgeMap>
					<edgeMap>
					<xCoord>423</xCoord>
					<yCoord>230</yCoord>
					</edgeMap>
					<edgeMap>
					<xCoord>424</xCoord>
					<yCoord>231</yCoord>
					</edgeMap>
					<edgeMap>
					<xCoord>425</xCoord>
					<yCoord>232</yCoord>
					</edgeMap>
					<edgeMap>
					<xCoord>426</xCoord>
					<yCoord>233</yCoord>
					</edgeMap>
					<edgeMap>
					<xCoord>426</xCoord>
					<yCoord>234</yCoord>
					</edgeMap>
					<edgeMap>
					<xCoord>426</xCoord>
					<yCoord>235</yCoord>
					</edgeMap>
					<edgeMap>
					<xCoord>427</xCoord>
					<yCoord>236</yCoord>
					</edgeMap>
					<edgeMap>
					<xCoord>427</xCoord>
					<yCoord>237</yCoord>
					</edgeMap>
					<edgeMap>
					<xCoord>427</xCoord>
					<yCoord>238</yCoord>
					</edgeMap>
					<edgeMap>
					<xCoord>427</xCoord>
					<yCoord>239</yCoord>
					</edgeMap>
					<edgeMap>
					<xCoord>427</xCoord>
					<yCoord>240</yCoord>
					</edgeMap>
					<edgeMap>
					<xCoord>427</xCoord>
					<yCoord>241</yCoord>
					</edgeMap>
					<edgeMap>
					<xCoord>427</xCoord>
					<yCoord>242</yCoord>
					</edgeMap>
					<edgeMap>
					<xCoord>427</xCoord>
					<yCoord>243</yCoord>
					</edgeMap>
					<edgeMap>
					<xCoord>427</xCoord>
					<yCoord>244</yCoord>
					</edgeMap>
					<edgeMap>
					<xCoord>427</xCoord>
					<yCoord>245</yCoord>
					</edgeMap>
					<edgeMap>
					<xCoord>427</xCoord>
					<yCoord>246</yCoord>
					</edgeMap>
					<edgeMap>
					<xCoord>428</xCoord>
					<yCoord>246</yCoord>
					</edgeMap>
					<edgeMap>
					<xCoord>428</xCoord>
					<yCoord>247</yCoord>
					</edgeMap>
					<edgeMap>
					<xCoord>428</xCoord>
					<yCoord>248</yCoord>
					</edgeMap>
					<edgeMap>
					<xCoord>427</xCoord>
					<yCoord>249</yCoord>
					</edgeMap>
					<edgeMap>
					<xCoord>427</xCoord>
					<yCoord>250</yCoord>
					</edgeMap>
					<edgeMap>
					<xCoord>426</xCoord>
					<yCoord>251</yCoord>
					</edgeMap>
					<edgeMap>
					<xCoord>425</xCoord>
					<yCoord>252</yCoord>
					</edgeMap>
					<edgeMap>
					<xCoord>424</xCoord>
					<yCoord>253</yCoord>
					</edgeMap>
					<edgeMap>
					<xCoord>423</xCoord>
					<yCoord>254</yCoord>
					</edgeMap>
					<edgeMap>
					<xCoord>422</xCoord>
					<yCoord>255</yCoord>
					</edgeMap>
					<edgeMap>
					<xCoord>421</xCoord>
					<yCoord>256</yCoord>
					</edgeMap>
					<edgeMap>
					<xCoord>421</xCoord>
					<yCoord>257</yCoord>
					</edgeMap>
					<edgeMap>
					<xCoord>420</xCoord>
					<yCoord>257</yCoord>
					</edgeMap>
					<edgeMap>
					<xCoord>419</xCoord>
					<yCoord>258</yCoord>
					</edgeMap>
					<edgeMap>
					<xCoord>418</xCoord>
					<yCoord>258</yCoord>
					</edgeMap>
					<edgeMap>
					<xCoord>417</xCoord>
					<yCoord>258</yCoord>
					</edgeMap>
					<edgeMap>
					<xCoord>416</xCoord>
					<yCoord>258</yCoord>
					</edgeMap>
					<edgeMap>
					<xCoord>415</xCoord>
					<yCoord>258</yCoord>
					</edgeMap>
					<edgeMap>
					<xCoord>414</xCoord>
					<yCoord>258</yCoord>
					</edgeMap>
					<edgeMap>
					<xCoord>413</xCoord>
					<yCoord>258</yCoord>
					</edgeMap>
					<edgeMap>
					<xCoord>412</xCoord>
					<yCoord>258</yCoord>
					</edgeMap>
					<edgeMap>
					<xCoord>411</xCoord>
					<yCoord>258</yCoord>
					</edgeMap>
					<edgeMap>
					<xCoord>410</xCoord>
					<yCoord>257</yCoord>
					</edgeMap>
					<edgeMap>
					<xCoord>409</xCoord>
					<yCoord>257</yCoord>
					</edgeMap>
					<edgeMap>
					<xCoord>408</xCoord>
					<yCoord>257</yCoord>
					</edgeMap>
					<edgeMap>
					<xCoord>407</xCoord>
					<yCoord>256</yCoord>
					</edgeMap>
					<edgeMap>
					<xCoord>406</xCoord>
					<yCoord>255</yCoord>
					</edgeMap>
					<edgeMap>
					<xCoord>405</xCoord>
					<yCoord>254</yCoord>
					</edgeMap>
					<edgeMap>
					<xCoord>405</xCoord>
					<yCoord>253</yCoord>
					</edgeMap>
					<edgeMap>
					<xCoord>404</xCoord>
					<yCoord>252</yCoord>
					</edgeMap>
					<edgeMap>
					<xCoord>403</xCoord>
					<yCoord>251</yCoord>
					</edgeMap>
					<edgeMap>
					<xCoord>403</xCoord>
					<yCoord>250</yCoord>
					</edgeMap>
					<edgeMap>
					<xCoord>402</xCoord>
					<yCoord>249</yCoord>
					</edgeMap>
					<edgeMap>
					<xCoord>402</xCoord>
					<yCoord>248</yCoord>
					</edgeMap>
					<edgeMap>
					<xCoord>402</xCoord>
					<yCoord>247</yCoord>
					</edgeMap>
					<edgeMap>
					<xCoord>402</xCoord>
					<yCoord>246</yCoord>
					</edgeMap>
					<edgeMap>
					<xCoord>402</xCoord>
					<yCoord>245</yCoord>
					</edgeMap>
					<edgeMap>
					<xCoord>402</xCoord>
					<yCoord>244</yCoord>
					</edgeMap>
					<edgeMap>
					<xCoord>402</xCoord>
					<yCoord>243</yCoord>
					</edgeMap>
					<edgeMap>
					<xCoord>401</xCoord>
					<yCoord>242</yCoord>
					</edgeMap>
					<edgeMap>
					<xCoord>401</xCoord>
					<yCoord>241</yCoord>
					</edgeMap>
					<edgeMap>
					<xCoord>400</xCoord>
					<yCoord>240</yCoord>
					</edgeMap>
					<edgeMap>
					<xCoord>400</xCoord>
					<yCoord>239</yCoord>
					</edgeMap>
					<edgeMap>
					<xCoord>400</xCoord>
					<yCoord>238</yCoord>
					</edgeMap>
					<edgeMap>
					<xCoord>400</xCoord>
					<yCoord>237</yCoord>
					</edgeMap>
					<edgeMap>
					<xCoord>401</xCoord>
					<yCoord>236</yCoord>
					</edgeMap>
				</roi>
				<roi>
					<imageZposition>-222.75</imageZposition>
					<imageSOP_UID>1.3.6.1.4.1.14519.5.2.1.6279.6001.684450825607704535384352842342</imageSOP_UID>
					<inclusion>TRUE</inclusion>
					<edgeMap>
					<xCoord>396</xCoord>
					<yCoord>234</yCoord>
					</edgeMap>
					<edgeMap>
					<xCoord>397</xCoord>
					<yCoord>234</yCoord>
					</edgeMap>
					<edgeMap>
					<xCoord>398</xCoord>
					<yCoord>233</yCoord>
					</edgeMap>
					<edgeMap>
					<xCoord>399</xCoord>
					<yCoord>233</yCoord>
					</edgeMap>
					<edgeMap>
					<xCoord>400</xCoord>
					<yCoord>232</yCoord>
					</edgeMap>
					<edgeMap>
					<xCoord>401</xCoord>
					<yCoord>232</yCoord>
					</edgeMap>
					<edgeMap>
					<xCoord>402</xCoord>
					<yCoord>232</yCoord>
					</edgeMap>
					<edgeMap>
					<xCoord>403</xCoord>
					<yCoord>231</yCoord>
					</edgeMap>
					<edgeMap>
					<xCoord>404</xCoord>
					<yCoord>231</yCoord>
					</edgeMap>
					<edgeMap>
					<xCoord>405</xCoord>
					<yCoord>230</yCoord>
					</edgeMap>
					<edgeMap>
					<xCoord>406</xCoord>
					<yCoord>230</yCoord>
					</edgeMap>
					<edgeMap>
					<xCoord>407</xCoord>
					<yCoord>229</yCoord>
					</edgeMap>
					<edgeMap>
					<xCoord>408</xCoord>
					<yCoord>229</yCoord>
					</edgeMap>
					<edgeMap>
					<xCoord>409</xCoord>
					<yCoord>229</yCoord>
					</edgeMap>
					<edgeMap>
					<xCoord>409</xCoord>
					<yCoord>228</yCoord>
					</edgeMap>
					<edgeMap>
					<xCoord>410</xCoord>
					<yCoord>229</yCoord>
					</edgeMap>
					<edgeMap>
					<xCoord>411</xCoord>
					<yCoord>229</yCoord>
					</edgeMap>
					<edgeMap>
					<xCoord>412</xCoord>
					<yCoord>229</yCoord>
					</edgeMap>
					<edgeMap>
					<xCoord>413</xCoord>
					<yCoord>229</yCoord>
					</edgeMap>
					<edgeMap>
					<xCoord>414</xCoord>
					<yCoord>229</yCoord>
					</edgeMap>
					<edgeMap>
					<xCoord>415</xCoord>
					<yCoord>229</yCoord>
					</edgeMap>
					<edgeMap>
					<xCoord>416</xCoord>
					<yCoord>229</yCoord>
					</edgeMap>
					<edgeMap>
					<xCoord>417</xCoord>
					<yCoord>229</yCoord>
					</edgeMap>
					<edgeMap>
					<xCoord>418</xCoord>
					<yCoord>229</yCoord>
					</edgeMap>
					<edgeMap>
					<xCoord>419</xCoord>
					<yCoord>229</yCoord>
					</edgeMap>
					<edgeMap>
					<xCoord>420</xCoord>
					<yCoord>229</yCoord>
					</edgeMap>
					<edgeMap>
					<xCoord>421</xCoord>
					<yCoord>230</yCoord>
					</edgeMap>
					<edgeMap>
					<xCoord>422</xCoord>
					<yCoord>230</yCoord>
					</edgeMap>
					<edgeMap>
					<xCoord>423</xCoord>
					<yCoord>231</yCoord>
					</edgeMap>
					<edgeMap>
					<xCoord>424</xCoord>
					<yCoord>232</yCoord>
					</edgeMap>
					<edgeMap>
					<xCoord>425</xCoord>
					<yCoord>233</yCoord>
					</edgeMap>
					<edgeMap>
					<xCoord>426</xCoord>
					<yCoord>233</yCoord>
					</edgeMap>
					<edgeMap>
					<xCoord>426</xCoord>
					<yCoord>234</yCoord>
					</edgeMap>
					<edgeMap>
					<xCoord>427</xCoord>
					<yCoord>235</yCoord>
					</edgeMap>
					<edgeMap>
					<xCoord>428</xCoord>
					<yCoord>235</yCoord>
					</edgeMap>
					<edgeMap>
					<xCoord>427</xCoord>
					<yCoord>236</yCoord>
					</edgeMap>
					<edgeMap>
					<xCoord>427</xCoord>
					<yCoord>237</yCoord>
					</edgeMap>
					<edgeMap>
					<xCoord>427</xCoord>
					<yCoord>238</yCoord>
					</edgeMap>
					<edgeMap>
					<xCoord>427</xCoord>
					<yCoord>239</yCoord>
					</edgeMap>
					<edgeMap>
					<xCoord>427</xCoord>
					<yCoord>240</yCoord>
					</edgeMap>
					<edgeMap>
					<xCoord>427</xCoord>
					<yCoord>241</yCoord>
					</edgeMap>
					<edgeMap>
					<xCoord>427</xCoord>
					<yCoord>242</yCoord>
					</edgeMap>
					<edgeMap>
					<xCoord>427</xCoord>
					<yCoord>243</yCoord>
					</edgeMap>
					<edgeMap>
					<xCoord>427</xCoord>
					<yCoord>244</yCoord>
					</edgeMap>
					<edgeMap>
					<xCoord>428</xCoord>
					<yCoord>245</yCoord>
					</edgeMap>
					<edgeMap>
					<xCoord>428</xCoord>
					<yCoord>246</yCoord>
					</edgeMap>
					<edgeMap>
					<xCoord>428</xCoord>
					<yCoord>247</yCoord>
					</edgeMap>
					<edgeMap>
					<xCoord>427</xCoord>
					<yCoord>248</yCoord>
					</edgeMap>
					<edgeMap>
					<xCoord>426</xCoord>
					<yCoord>249</yCoord>
					</edgeMap>
					<edgeMap>
					<xCoord>425</xCoord>
					<yCoord>250</yCoord>
					</edgeMap>
					<edgeMap>
					<xCoord>424</xCoord>
					<yCoord>251</yCoord>
					</edgeMap>
					<edgeMap>
					<xCoord>423</xCoord>
					<yCoord>252</yCoord>
					</edgeMap>
					<edgeMap>
					<xCoord>422</xCoord>
					<yCoord>253</yCoord>
					</edgeMap>
					<edgeMap>
					<xCoord>421</xCoord>
					<yCoord>254</yCoord>
					</edgeMap>
					<edgeMap>
					<xCoord>421</xCoord>
					<yCoord>255</yCoord>
					</edgeMap>
					<edgeMap>
					<xCoord>420</xCoord>
					<yCoord>256</yCoord>
					</edgeMap>
					<edgeMap>
					<xCoord>419</xCoord>
					<yCoord>256</yCoord>
					</edgeMap>
					<edgeMap>
					<xCoord>418</xCoord>
					<yCoord>256</yCoord>
					</edgeMap>
					<edgeMap>
					<xCoord>417</xCoord>
					<yCoord>256</yCoord>
					</edgeMap>
					<edgeMap>
					<xCoord>416</xCoord>
					<yCoord>256</yCoord>
					</edgeMap>
					<edgeMap>
					<xCoord>415</xCoord>
					<yCoord>256</yCoord>
					</edgeMap>
					<edgeMap>
					<xCoord>414</xCoord>
					<yCoord>257</yCoord>
					</edgeMap>
					<edgeMap>
					<xCoord>413</xCoord>
					<yCoord>257</yCoord>
					</edgeMap>
					<edgeMap>
					<xCoord>412</xCoord>
					<yCoord>257</yCoord>
					</edgeMap>
					<edgeMap>
					<xCoord>411</xCoord>
					<yCoord>257</yCoord>
					</edgeMap>
					<edgeMap>
					<xCoord>411</xCoord>
					<yCoord>256</yCoord>
					</edgeMap>
					<edgeMap>
					<xCoord>410</xCoord>
					<yCoord>256</yCoord>
					</edgeMap>
					<edgeMap>
					<xCoord>410</xCoord>
					<yCoord>255</yCoord>
					</edgeMap>
					<edgeMap>
					<xCoord>409</xCoord>
					<yCoord>256</yCoord>
					</edgeMap>
					<edgeMap>
					<xCoord>408</xCoord>
					<yCoord>256</yCoord>
					</edgeMap>
					<edgeMap>
					<xCoord>407</xCoord>
					<yCoord>256</yCoord>
					</edgeMap>
					<edgeMap>
					<xCoord>406</xCoord>
					<yCoord>255</yCoord>
					</edgeMap>
					<edgeMap>
					<xCoord>405</xCoord>
					<yCoord>255</yCoord>
					</edgeMap>
					<edgeMap>
					<xCoord>404</xCoord>
					<yCoord>254</yCoord>
					</edgeMap>
					<edgeMap>
					<xCoord>403</xCoord>
					<yCoord>253</yCoord>
					</edgeMap>
					<edgeMap>
					<xCoord>402</xCoord>
					<yCoord>252</yCoord>
					</edgeMap>
					<edgeMap>
					<xCoord>401</xCoord>
					<yCoord>252</yCoord>
					</edgeMap>
					<edgeMap>
					<xCoord>400</xCoord>
					<yCoord>251</yCoord>
					</edgeMap>
					<edgeMap>
					<xCoord>399</xCoord>
					<yCoord>250</yCoord>
					</edgeMap>
					<edgeMap>
					<xCoord>399</xCoord>
					<yCoord>249</yCoord>
					</edgeMap>
					<edgeMap>
					<xCoord>399</xCoord>
					<yCoord>248</yCoord>
					</edgeMap>
					<edgeMap>
					<xCoord>399</xCoord>
					<yCoord>247</yCoord>
					</edgeMap>
					<edgeMap>
					<xCoord>399</xCoord>
					<yCoord>246</yCoord>
					</edgeMap>
					<edgeMap>
					<xCoord>399</xCoord>
					<yCoord>245</yCoord>
					</edgeMap>
					<edgeMap>
					<xCoord>399</xCoord>
					<yCoord>244</yCoord>
					</edgeMap>
					<edgeMap>
					<xCoord>400</xCoord>
					<yCoord>244</yCoord>
					</edgeMap>
					<edgeMap>
					<xCoord>400</xCoord>
					<yCoord>243</yCoord>
					</edgeMap>
					<edgeMap>
					<xCoord>399</xCoord>
					<yCoord>242</yCoord>
					</edgeMap>
					<edgeMap>
					<xCoord>398</xCoord>
					<yCoord>241</yCoord>
					</edgeMap>
					<edgeMap>
					<xCoord>397</xCoord>
					<yCoord>240</yCoord>
					</edgeMap>
					<edgeMap>
					<xCoord>396</xCoord>
					<yCoord>239</yCoord>
					</edgeMap>
					<edgeMap>
					<xCoord>396</xCoord>
					<yCoord>238</yCoord>
					</edgeMap>
					<edgeMap>
					<xCoord>396</xCoord>
					<yCoord>237</yCoord>
					</edgeMap>
					<edgeMap>
					<xCoord>396</xCoord>
					<yCoord>236</yCoord>
					</edgeMap>
					<edgeMap>
					<xCoord>396</xCoord>
					<yCoord>235</yCoord>
					</edgeMap>
					<edgeMap>
					<xCoord>396</xCoord>
					<yCoord>234</yCoord>
					</edgeMap>
				</roi>
				<roi>
					<imageZposition>-225.25</imageZposition>
					<imageSOP_UID>1.3.6.1.4.1.14519.5.2.1.6279.6001.169895938435572889313774352737</imageSOP_UID>
					<inclusion>TRUE</inclusion>
					<edgeMap>
					<xCoord>394</xCoord>
					<yCoord>234</yCoord>
					</edgeMap>
					<edgeMap>
					<xCoord>394</xCoord>
					<yCoord>233</yCoord>
					</edgeMap>
					<edgeMap>
					<xCoord>394</xCoord>
					<yCoord>232</yCoord>
					</edgeMap>
					<edgeMap>
					<xCoord>393</xCoord>
					<yCoord>231</yCoord>
					</edgeMap>
					<edgeMap>
					<xCoord>394</xCoord>
					<yCoord>230</yCoord>
					</edgeMap>
					<edgeMap>
					<xCoord>395</xCoord>
					<yCoord>229</yCoord>
					</edgeMap>
					<edgeMap>
					<xCoord>395</xCoord>
					<yCoord>228</yCoord>
					</edgeMap>
					<edgeMap>
					<xCoord>396</xCoord>
					<yCoord>228</yCoord>
					</edgeMap>
					<edgeMap>
					<xCoord>397</xCoord>
					<yCoord>228</yCoord>
					</edgeMap>
					<edgeMap>
					<xCoord>398</xCoord>
					<yCoord>228</yCoord>
					</edgeMap>
					<edgeMap>
					<xCoord>399</xCoord>
					<yCoord>228</yCoord>
					</edgeMap>
					<edgeMap>
					<xCoord>400</xCoord>
					<yCoord>228</yCoord>
					</edgeMap>
					<edgeMap>
					<xCoord>401</xCoord>
					<yCoord>228</yCoord>
					</edgeMap>
					<edgeMap>
					<xCoord>402</xCoord>
					<yCoord>228</yCoord>
					</edgeMap>
					<edgeMap>
					<xCoord>403</xCoord>
					<yCoord>228</yCoord>
					</edgeMap>
					<edgeMap>
					<xCoord>404</xCoord>
					<yCoord>228</yCoord>
					</edgeMap>
					<edgeMap>
					<xCoord>405</xCoord>
					<yCoord>228</yCoord>
					</edgeMap>
					<edgeMap>
					<xCoord>406</xCoord>
					<yCoord>227</yCoord>
					</edgeMap>
					<edgeMap>
					<xCoord>407</xCoord>
					<yCoord>227</yCoord>
					</edgeMap>
					<edgeMap>
					<xCoord>408</xCoord>
					<yCoord>227</yCoord>
					</edgeMap>
					<edgeMap>
					<xCoord>409</xCoord>
					<yCoord>227</yCoord>
					</edgeMap>
					<edgeMap>
					<xCoord>410</xCoord>
					<yCoord>227</yCoord>
					</edgeMap>
					<edgeMap>
					<xCoord>411</xCoord>
					<yCoord>227</yCoord>
					</edgeMap>
					<edgeMap>
					<xCoord>412</xCoord>
					<yCoord>227</yCoord>
					</edgeMap>
					<edgeMap>
					<xCoord>413</xCoord>
					<yCoord>228</yCoord>
					</edgeMap>
					<edgeMap>
					<xCoord>414</xCoord>
					<yCoord>228</yCoord>
					</edgeMap>
					<edgeMap>
					<xCoord>415</xCoord>
					<yCoord>229</yCoord>
					</edgeMap>
					<edgeMap>
					<xCoord>416</xCoord>
					<yCoord>230</yCoord>
					</edgeMap>
					<edgeMap>
					<xCoord>417</xCoord>
					<yCoord>229</yCoord>
					</edgeMap>
					<edgeMap>
					<xCoord>418</xCoord>
					<yCoord>229</yCoord>
					</edgeMap>
					<edgeMap>
					<xCoord>419</xCoord>
					<yCoord>229</yCoord>
					</edgeMap>
					<edgeMap>
					<xCoord>420</xCoord>
					<yCoord>229</yCoord>
					</edgeMap>
					<edgeMap>
					<xCoord>421</xCoord>
					<yCoord>229</yCoord>
					</edgeMap>
					<edgeMap>
					<xCoord>422</xCoord>
					<yCoord>230</yCoord>
					</edgeMap>
					<edgeMap>
					<xCoord>423</xCoord>
					<yCoord>231</yCoord>
					</edgeMap>
					<edgeMap>
					<xCoord>423</xCoord>
					<yCoord>232</yCoord>
					</edgeMap>
					<edgeMap>
					<xCoord>424</xCoord>
					<yCoord>233</yCoord>
					</edgeMap>
					<edgeMap>
					<xCoord>425</xCoord>
					<yCoord>234</yCoord>
					</edgeMap>
					<edgeMap>
					<xCoord>425</xCoord>
					<yCoord>235</yCoord>
					</edgeMap>
					<edgeMap>
					<xCoord>425</xCoord>
					<yCoord>236</yCoord>
					</edgeMap>
					<edgeMap>
					<xCoord>425</xCoord>
					<yCoord>237</yCoord>
					</edgeMap>
					<edgeMap>
					<xCoord>425</xCoord>
					<yCoord>238</yCoord>
					</edgeMap>
					<edgeMap>
					<xCoord>425</xCoord>
					<yCoord>239</yCoord>
					</edgeMap>
					<edgeMap>
					<xCoord>425</xCoord>
					<yCoord>240</yCoord>
					</edgeMap>
					<edgeMap>
					<xCoord>425</xCoord>
					<yCoord>241</yCoord>
					</edgeMap>
					<edgeMap>
					<xCoord>425</xCoord>
					<yCoord>242</yCoord>
					</edgeMap>
					<edgeMap>
					<xCoord>425</xCoord>
					<yCoord>243</yCoord>
					</edgeMap>
					<edgeMap>
					<xCoord>425</xCoord>
					<yCoord>244</yCoord>
					</edgeMap>
					<edgeMap>
					<xCoord>425</xCoord>
					<yCoord>245</yCoord>
					</edgeMap>
					<edgeMap>
					<xCoord>425</xCoord>
					<yCoord>246</yCoord>
					</edgeMap>
					<edgeMap>
					<xCoord>425</xCoord>
					<yCoord>247</yCoord>
					</edgeMap>
					<edgeMap>
					<xCoord>425</xCoord>
					<yCoord>248</yCoord>
					</edgeMap>
					<edgeMap>
					<xCoord>424</xCoord>
					<yCoord>249</yCoord>
					</edgeMap>
					<edgeMap>
					<xCoord>424</xCoord>
					<yCoord>250</yCoord>
					</edgeMap>
					<edgeMap>
					<xCoord>423</xCoord>
					<yCoord>251</yCoord>
					</edgeMap>
					<edgeMap>
					<xCoord>423</xCoord>
					<yCoord>252</yCoord>
					</edgeMap>
					<edgeMap>
					<xCoord>422</xCoord>
					<yCoord>253</yCoord>
					</edgeMap>
					<edgeMap>
					<xCoord>421</xCoord>
					<yCoord>254</yCoord>
					</edgeMap>
					<edgeMap>
					<xCoord>420</xCoord>
					<yCoord>255</yCoord>
					</edgeMap>
					<edgeMap>
					<xCoord>419</xCoord>
					<yCoord>256</yCoord>
					</edgeMap>
					<edgeMap>
					<xCoord>418</xCoord>
					<yCoord>256</yCoord>
					</edgeMap>
					<edgeMap>
					<xCoord>417</xCoord>
					<yCoord>257</yCoord>
					</edgeMap>
					<edgeMap>
					<xCoord>416</xCoord>
					<yCoord>257</yCoord>
					</edgeMap>
					<edgeMap>
					<xCoord>415</xCoord>
					<yCoord>257</yCoord>
					</edgeMap>
					<edgeMap>
					<xCoord>414</xCoord>
					<yCoord>257</yCoord>
					</edgeMap>
					<edgeMap>
					<xCoord>413</xCoord>
					<yCoord>257</yCoord>
					</edgeMap>
					<edgeMap>
					<xCoord>412</xCoord>
					<yCoord>256</yCoord>
					</edgeMap>
					<edgeMap>
					<xCoord>411</xCoord>
					<yCoord>255</yCoord>
					</edgeMap>
					<edgeMap>
					<xCoord>410</xCoord>
					<yCoord>255</yCoord>
					</edgeMap>
					<edgeMap>
					<xCoord>410</xCoord>
					<yCoord>254</yCoord>
					</edgeMap>
					<edgeMap>
					<xCoord>409</xCoord>
					<yCoord>255</yCoord>
					</edgeMap>
					<edgeMap>
					<xCoord>408</xCoord>
					<yCoord>255</yCoord>
					</edgeMap>
					<edgeMap>
					<xCoord>407</xCoord>
					<yCoord>255</yCoord>
					</edgeMap>
					<edgeMap>
					<xCoord>406</xCoord>
					<yCoord>256</yCoord>
					</edgeMap>
					<edgeMap>
					<xCoord>405</xCoord>
					<yCoord>255</yCoord>
					</edgeMap>
					<edgeMap>
					<xCoord>404</xCoord>
					<yCoord>255</yCoord>
					</edgeMap>
					<edgeMap>
					<xCoord>403</xCoord>
					<yCoord>255</yCoord>
					</edgeMap>
					<edgeMap>
					<xCoord>402</xCoord>
					<yCoord>254</yCoord>
					</edgeMap>
					<edgeMap>
					<xCoord>401</xCoord>
					<yCoord>253</yCoord>
					</edgeMap>
					<edgeMap>
					<xCoord>400</xCoord>
					<yCoord>252</yCoord>
					</edgeMap>
					<edgeMap>
					<xCoord>399</xCoord>
					<yCoord>251</yCoord>
					</edgeMap>
					<edgeMap>
					<xCoord>399</xCoord>
					<yCoord>250</yCoord>
					</edgeMap>
					<edgeMap>
					<xCoord>398</xCoord>
					<yCoord>250</yCoord>
					</edgeMap>
					<edgeMap>
					<xCoord>397</xCoord>
					<yCoord>250</yCoord>
					</edgeMap>
					<edgeMap>
					<xCoord>396</xCoord>
					<yCoord>250</yCoord>
					</edgeMap>
					<edgeMap>
					<xCoord>395</xCoord>
					<yCoord>249</yCoord>
					</edgeMap>
					<edgeMap>
					<xCoord>395</xCoord>
					<yCoord>248</yCoord>
					</edgeMap>
					<edgeMap>
					<xCoord>395</xCoord>
					<yCoord>247</yCoord>
					</edgeMap>
					<edgeMap>
					<xCoord>394</xCoord>
					<yCoord>246</yCoord>
					</edgeMap>
					<edgeMap>
					<xCoord>394</xCoord>
					<yCoord>245</yCoord>
					</edgeMap>
					<edgeMap>
					<xCoord>395</xCoord>
					<yCoord>244</yCoord>
					</edgeMap>
					<edgeMap>
					<xCoord>395</xCoord>
					<yCoord>243</yCoord>
					</edgeMap>
					<edgeMap>
					<xCoord>396</xCoord>
					<yCoord>242</yCoord>
					</edgeMap>
					<edgeMap>
					<xCoord>396</xCoord>
					<yCoord>241</yCoord>
					</edgeMap>
					<edgeMap>
					<xCoord>396</xCoord>
					<yCoord>240</yCoord>
					</edgeMap>
					<edgeMap>
					<xCoord>396</xCoord>
					<yCoord>239</yCoord>
					</edgeMap>
					<edgeMap>
					<xCoord>396</xCoord>
					<yCoord>238</yCoord>
					</edgeMap>
					<edgeMap>
					<xCoord>395</xCoord>
					<yCoord>237</yCoord>
					</edgeMap>
					<edgeMap>
					<xCoord>395</xCoord>
					<yCoord>236</yCoord>
					</edgeMap>
					<edgeMap>
					<xCoord>395</xCoord>
					<yCoord>235</yCoord>
					</edgeMap>
					<edgeMap>
					<xCoord>394</xCoord>
					<yCoord>234</yCoord>
					</edgeMap>
				</roi>
				<roi>
					<imageZposition>-227.75</imageZposition>
					<imageSOP_UID>1.3.6.1.4.1.14519.5.2.1.6279.6001.119708367547794077378772801302</imageSOP_UID>
					<inclusion>TRUE</inclusion>
					<edgeMap>
					<xCoord>396</xCoord>
					<yCoord>234</yCoord>
					</edgeMap>
					<edgeMap>
					<xCoord>395</xCoord>
					<yCoord>233</yCoord>
					</edgeMap>
					<edgeMap>
					<xCoord>394</xCoord>
					<yCoord>233</yCoord>
					</edgeMap>
					<edgeMap>
					<xCoord>393</xCoord>
					<yCoord>232</yCoord>
					</edgeMap>
					<edgeMap>
					<xCoord>392</xCoord>
					<yCoord>231</yCoord>
					</edgeMap>
					<edgeMap>
					<xCoord>391</xCoord>
					<yCoord>230</yCoord>
					</edgeMap>
					<edgeMap>
					<xCoord>390</xCoord>
					<yCoord>230</yCoord>
					</edgeMap>
					<edgeMap>
					<xCoord>389</xCoord>
					<yCoord>229</yCoord>
					</edgeMap>
					<edgeMap>
					<xCoord>389</xCoord>
					<yCoord>228</yCoord>
					</edgeMap>
					<edgeMap>
					<xCoord>389</xCoord>
					<yCoord>227</yCoord>
					</edgeMap>
					<edgeMap>
					<xCoord>390</xCoord>
					<yCoord>226</yCoord>
					</edgeMap>
					<edgeMap>
					<xCoord>391</xCoord>
					<yCoord>226</yCoord>
					</edgeMap>
					<edgeMap>
					<xCoord>392</xCoord>
					<yCoord>227</yCoord>
					</edgeMap>
					<edgeMap>
					<xCoord>393</xCoord>
					<yCoord>227</yCoord>
					</edgeMap>
					<edgeMap>
					<xCoord>394</xCoord>
					<yCoord>227</yCoord>
					</edgeMap>
					<edgeMap>
					<xCoord>395</xCoord>
					<yCoord>228</yCoord>
					</edgeMap>
					<edgeMap>
					<xCoord>396</xCoord>
					<yCoord>228</yCoord>
					</edgeMap>
					<edgeMap>
					<xCoord>397</xCoord>
					<yCoord>228</yCoord>
					</edgeMap>
					<edgeMap>
					<xCoord>398</xCoord>
					<yCoord>229</yCoord>
					</edgeMap>
					<edgeMap>
					<xCoord>399</xCoord>
					<yCoord>229</yCoord>
					</edgeMap>
					<edgeMap>
					<xCoord>400</xCoord>
					<yCoord>229</yCoord>
					</edgeMap>
					<edgeMap>
					<xCoord>401</xCoord>
					<yCoord>230</yCoord>
					</edgeMap>
					<edgeMap>
					<xCoord>402</xCoord>
					<yCoord>230</yCoord>
					</edgeMap>
					<edgeMap>
					<xCoord>403</xCoord>
					<yCoord>230</yCoord>
					</edgeMap>
					<edgeMap>
					<xCoord>404</xCoord>
					<yCoord>229</yCoord>
					</edgeMap>
					<edgeMap>
					<xCoord>405</xCoord>
					<yCoord>229</yCoord>
					</edgeMap>
					<edgeMap>
					<xCoord>406</xCoord>
					<yCoord>229</yCoord>
					</edgeMap>
					<edgeMap>
					<xCoord>407</xCoord>
					<yCoord>229</yCoord>
					</edgeMap>
					<edgeMap>
					<xCoord>408</xCoord>
					<yCoord>229</yCoord>
					</edgeMap>
					<edgeMap>
					<xCoord>409</xCoord>
					<yCoord>229</yCoord>
					</edgeMap>
					<edgeMap>
					<xCoord>410</xCoord>
					<yCoord>229</yCoord>
					</edgeMap>
					<edgeMap>
					<xCoord>411</xCoord>
					<yCoord>229</yCoord>
					</edgeMap>
					<edgeMap>
					<xCoord>412</xCoord>
					<yCoord>229</yCoord>
					</edgeMap>
					<edgeMap>
					<xCoord>413</xCoord>
					<yCoord>229</yCoord>
					</edgeMap>
					<edgeMap>
					<xCoord>414</xCoord>
					<yCoord>229</yCoord>
					</edgeMap>
					<edgeMap>
					<xCoord>415</xCoord>
					<yCoord>229</yCoord>
					</edgeMap>
					<edgeMap>
					<xCoord>416</xCoord>
					<yCoord>229</yCoord>
					</edgeMap>
					<edgeMap>
					<xCoord>417</xCoord>
					<yCoord>230</yCoord>
					</edgeMap>
					<edgeMap>
					<xCoord>418</xCoord>
					<yCoord>230</yCoord>
					</edgeMap>
					<edgeMap>
					<xCoord>419</xCoord>
					<yCoord>230</yCoord>
					</edgeMap>
					<edgeMap>
					<xCoord>420</xCoord>
					<yCoord>231</yCoord>
					</edgeMap>
					<edgeMap>
					<xCoord>420</xCoord>
					<yCoord>232</yCoord>
					</edgeMap>
					<edgeMap>
					<xCoord>421</xCoord>
					<yCoord>233</yCoord>
					</edgeMap>
					<edgeMap>
					<xCoord>421</xCoord>
					<yCoord>234</yCoord>
					</edgeMap>
					<edgeMap>
					<xCoord>421</xCoord>
					<yCoord>235</yCoord>
					</edgeMap>
					<edgeMap>
					<xCoord>421</xCoord>
					<yCoord>236</yCoord>
					</edgeMap>
					<edgeMap>
					<xCoord>421</xCoord>
					<yCoord>237</yCoord>
					</edgeMap>
					<edgeMap>
					<xCoord>421</xCoord>
					<yCoord>238</yCoord>
					</edgeMap>
					<edgeMap>
					<xCoord>421</xCoord>
					<yCoord>239</yCoord>
					</edgeMap>
					<edgeMap>
					<xCoord>422</xCoord>
					<yCoord>240</yCoord>
					</edgeMap>
					<edgeMap>
					<xCoord>422</xCoord>
					<yCoord>241</yCoord>
					</edgeMap>
					<edgeMap>
					<xCoord>422</xCoord>
					<yCoord>242</yCoord>
					</edgeMap>
					<edgeMap>
					<xCoord>422</xCoord>
					<yCoord>243</yCoord>
					</edgeMap>
					<edgeMap>
					<xCoord>422</xCoord>
					<yCoord>244</yCoord>
					</edgeMap>
					<edgeMap>
					<xCoord>422</xCoord>
					<yCoord>245</yCoord>
					</edgeMap>
					<edgeMap>
					<xCoord>422</xCoord>
					<yCoord>246</yCoord>
					</edgeMap>
					<edgeMap>
					<xCoord>423</xCoord>
					<yCoord>247</yCoord>
					</edgeMap>
					<edgeMap>
					<xCoord>422</xCoord>
					<yCoord>248</yCoord>
					</edgeMap>
					<edgeMap>
					<xCoord>422</xCoord>
					<yCoord>249</yCoord>
					</edgeMap>
					<edgeMap>
					<xCoord>421</xCoord>
					<yCoord>250</yCoord>
					</edgeMap>
					<edgeMap>
					<xCoord>420</xCoord>
					<yCoord>251</yCoord>
					</edgeMap>
					<edgeMap>
					<xCoord>419</xCoord>
					<yCoord>251</yCoord>
					</edgeMap>
					<edgeMap>
					<xCoord>418</xCoord>
					<yCoord>252</yCoord>
					</edgeMap>
					<edgeMap>
					<xCoord>417</xCoord>
					<yCoord>252</yCoord>
					</edgeMap>
					<edgeMap>
					<xCoord>416</xCoord>
					<yCoord>252</yCoord>
					</edgeMap>
					<edgeMap>
					<xCoord>415</xCoord>
					<yCoord>252</yCoord>
					</edgeMap>
					<edgeMap>
					<xCoord>414</xCoord>
					<yCoord>252</yCoord>
					</edgeMap>
					<edgeMap>
					<xCoord>413</xCoord>
					<yCoord>253</yCoord>
					</edgeMap>
					<edgeMap>
					<xCoord>412</xCoord>
					<yCoord>253</yCoord>
					</edgeMap>
					<edgeMap>
					<xCoord>411</xCoord>
					<yCoord>253</yCoord>
					</edgeMap>
					<edgeMap>
					<xCoord>410</xCoord>
					<yCoord>254</yCoord>
					</edgeMap>
					<edgeMap>
					<xCoord>409</xCoord>
					<yCoord>254</yCoord>
					</edgeMap>
					<edgeMap>
					<xCoord>408</xCoord>
					<yCoord>255</yCoord>
					</edgeMap>
					<edgeMap>
					<xCoord>408</xCoord>
					<yCoord>254</yCoord>
					</edgeMap>
					<edgeMap>
					<xCoord>407</xCoord>
					<yCoord>255</yCoord>
					</edgeMap>
					<edgeMap>
					<xCoord>406</xCoord>
					<yCoord>256</yCoord>
					</edgeMap>
					<edgeMap>
					<xCoord>405</xCoord>
					<yCoord>255</yCoord>
					</edgeMap>
					<edgeMap>
					<xCoord>404</xCoord>
					<yCoord>255</yCoord>
					</edgeMap>
					<edgeMap>
					<xCoord>403</xCoord>
					<yCoord>255</yCoord>
					</edgeMap>
					<edgeMap>
					<xCoord>402</xCoord>
					<yCoord>254</yCoord>
					</edgeMap>
					<edgeMap>
					<xCoord>401</xCoord>
					<yCoord>254</yCoord>
					</edgeMap>
					<edgeMap>
					<xCoord>400</xCoord>
					<yCoord>253</yCoord>
					</edgeMap>
					<edgeMap>
					<xCoord>399</xCoord>
					<yCoord>253</yCoord>
					</edgeMap>
					<edgeMap>
					<xCoord>398</xCoord>
					<yCoord>252</yCoord>
					</edgeMap>
					<edgeMap>
					<xCoord>398</xCoord>
					<yCoord>251</yCoord>
					</edgeMap>
					<edgeMap>
					<xCoord>398</xCoord>
					<yCoord>250</yCoord>
					</edgeMap>
					<edgeMap>
					<xCoord>397</xCoord>
					<yCoord>249</yCoord>
					</edgeMap>
					<edgeMap>
					<xCoord>397</xCoord>
					<yCoord>248</yCoord>
					</edgeMap>
					<edgeMap>
					<xCoord>397</xCoord>
					<yCoord>247</yCoord>
					</edgeMap>
					<edgeMap>
					<xCoord>396</xCoord>
					<yCoord>246</yCoord>
					</edgeMap>
					<edgeMap>
					<xCoord>396</xCoord>
					<yCoord>245</yCoord>
					</edgeMap>
					<edgeMap>
					<xCoord>396</xCoord>
					<yCoord>244</yCoord>
					</edgeMap>
					<edgeMap>
					<xCoord>396</xCoord>
					<yCoord>243</yCoord>
					</edgeMap>
					<edgeMap>
					<xCoord>396</xCoord>
					<yCoord>242</yCoord>
					</edgeMap>
					<edgeMap>
					<xCoord>396</xCoord>
					<yCoord>241</yCoord>
					</edgeMap>
					<edgeMap>
					<xCoord>396</xCoord>
					<yCoord>240</yCoord>
					</edgeMap>
					<edgeMap>
					<xCoord>396</xCoord>
					<yCoord>239</yCoord>
					</edgeMap>
					<edgeMap>
					<xCoord>396</xCoord>
					<yCoord>238</yCoord>
					</edgeMap>
					<edgeMap>
					<xCoord>396</xCoord>
					<yCoord>237</yCoord>
					</edgeMap>
					<edgeMap>
					<xCoord>396</xCoord>
					<yCoord>236</yCoord>
					</edgeMap>
					<edgeMap>
					<xCoord>396</xCoord>
					<yCoord>235</yCoord>
					</edgeMap>
					<edgeMap>
					<xCoord>396</xCoord>
					<yCoord>234</yCoord>
					</edgeMap>
				</roi>
				<roi>
					<imageZposition>-230.25</imageZposition>
					<imageSOP_UID>1.3.6.1.4.1.14519.5.2.1.6279.6001.698269565010349376252022497910</imageSOP_UID>
					<inclusion>TRUE</inclusion>
					<edgeMap>
					<xCoord>398</xCoord>
					<yCoord>232</yCoord>
					</edgeMap>
					<edgeMap>
					<xCoord>398</xCoord>
					<yCoord>231</yCoord>
					</edgeMap>
					<edgeMap>
					<xCoord>398</xCoord>
					<yCoord>230</yCoord>
					</edgeMap>
					<edgeMap>
					<xCoord>398</xCoord>
					<yCoord>229</yCoord>
					</edgeMap>
					<edgeMap>
					<xCoord>398</xCoord>
					<yCoord>228</yCoord>
					</edgeMap>
					<edgeMap>
					<xCoord>398</xCoord>
					<yCoord>227</yCoord>
					</edgeMap>
					<edgeMap>
					<xCoord>398</xCoord>
					<yCoord>226</yCoord>
					</edgeMap>
					<edgeMap>
					<xCoord>398</xCoord>
					<yCoord>225</yCoord>
					</edgeMap>
					<edgeMap>
					<xCoord>398</xCoord>
					<yCoord>224</yCoord>
					</edgeMap>
					<edgeMap>
					<xCoord>399</xCoord>
					<yCoord>223</yCoord>
					</edgeMap>
					<edgeMap>
					<xCoord>399</xCoord>
					<yCoord>222</yCoord>
					</edgeMap>
					<edgeMap>
					<xCoord>400</xCoord>
					<yCoord>221</yCoord>
					</edgeMap>
					<edgeMap>
					<xCoord>401</xCoord>
					<yCoord>220</yCoord>
					</edgeMap>
					<edgeMap>
					<xCoord>402</xCoord>
					<yCoord>220</yCoord>
					</edgeMap>
					<edgeMap>
					<xCoord>403</xCoord>
					<yCoord>220</yCoord>
					</edgeMap>
					<edgeMap>
					<xCoord>404</xCoord>
					<yCoord>219</yCoord>
					</edgeMap>
					<edgeMap>
					<xCoord>405</xCoord>
					<yCoord>219</yCoord>
					</edgeMap>
					<edgeMap>
					<xCoord>406</xCoord>
					<yCoord>219</yCoord>
					</edgeMap>
					<edgeMap>
					<xCoord>407</xCoord>
					<yCoord>219</yCoord>
					</edgeMap>
					<edgeMap>
					<xCoord>408</xCoord>
					<yCoord>219</yCoord>
					</edgeMap>
					<edgeMap>
					<xCoord>409</xCoord>
					<yCoord>219</yCoord>
					</edgeMap>
					<edgeMap>
					<xCoord>410</xCoord>
					<yCoord>219</yCoord>
					</edgeMap>
					<edgeMap>
					<xCoord>411</xCoord>
					<yCoord>218</yCoord>
					</edgeMap>
					<edgeMap>
					<xCoord>412</xCoord>
					<yCoord>217</yCoord>
					</edgeMap>
					<edgeMap>
					<xCoord>413</xCoord>
					<yCoord>217</yCoord>
					</edgeMap>
					<edgeMap>
					<xCoord>414</xCoord>
					<yCoord>217</yCoord>
					</edgeMap>
					<edgeMap>
					<xCoord>414</xCoord>
					<yCoord>218</yCoord>
					</edgeMap>
					<edgeMap>
					<xCoord>415</xCoord>
					<yCoord>219</yCoord>
					</edgeMap>
					<edgeMap>
					<xCoord>416</xCoord>
					<yCoord>220</yCoord>
					</edgeMap>
					<edgeMap>
					<xCoord>417</xCoord>
					<yCoord>221</yCoord>
					</edgeMap>
					<edgeMap>
					<xCoord>418</xCoord>
					<yCoord>222</yCoord>
					</edgeMap>
					<edgeMap>
					<xCoord>419</xCoord>
					<yCoord>222</yCoord>
					</edgeMap>
					<edgeMap>
					<xCoord>419</xCoord>
					<yCoord>223</yCoord>
					</edgeMap>
					<edgeMap>
					<xCoord>420</xCoord>
					<yCoord>224</yCoord>
					</edgeMap>
					<edgeMap>
					<xCoord>420</xCoord>
					<yCoord>225</yCoord>
					</edgeMap>
					<edgeMap>
					<xCoord>420</xCoord>
					<yCoord>226</yCoord>
					</edgeMap>
					<edgeMap>
					<xCoord>421</xCoord>
					<yCoord>227</yCoord>
					</edgeMap>
					<edgeMap>
					<xCoord>421</xCoord>
					<yCoord>228</yCoord>
					</edgeMap>
					<edgeMap>
					<xCoord>421</xCoord>
					<yCoord>229</yCoord>
					</edgeMap>
					<edgeMap>
					<xCoord>422</xCoord>
					<yCoord>230</yCoord>
					</edgeMap>
					<edgeMap>
					<xCoord>422</xCoord>
					<yCoord>231</yCoord>
					</edgeMap>
					<edgeMap>
					<xCoord>422</xCoord>
					<yCoord>232</yCoord>
					</edgeMap>
					<edgeMap>
					<xCoord>422</xCoord>
					<yCoord>233</yCoord>
					</edgeMap>
					<edgeMap>
					<xCoord>422</xCoord>
					<yCoord>234</yCoord>
					</edgeMap>
					<edgeMap>
					<xCoord>422</xCoord>
					<yCoord>235</yCoord>
					</edgeMap>
					<edgeMap>
					<xCoord>422</xCoord>
					<yCoord>236</yCoord>
					</edgeMap>
					<edgeMap>
					<xCoord>422</xCoord>
					<yCoord>237</yCoord>
					</edgeMap>
					<edgeMap>
					<xCoord>422</xCoord>
					<yCoord>238</yCoord>
					</edgeMap>
					<edgeMap>
					<xCoord>422</xCoord>
					<yCoord>239</yCoord>
					</edgeMap>
					<edgeMap>
					<xCoord>422</xCoord>
					<yCoord>240</yCoord>
					</edgeMap>
					<edgeMap>
					<xCoord>422</xCoord>
					<yCoord>241</yCoord>
					</edgeMap>
					<edgeMap>
					<xCoord>422</xCoord>
					<yCoord>242</yCoord>
					</edgeMap>
					<edgeMap>
					<xCoord>421</xCoord>
					<yCoord>243</yCoord>
					</edgeMap>
					<edgeMap>
					<xCoord>421</xCoord>
					<yCoord>244</yCoord>
					</edgeMap>
					<edgeMap>
					<xCoord>420</xCoord>
					<yCoord>245</yCoord>
					</edgeMap>
					<edgeMap>
					<xCoord>420</xCoord>
					<yCoord>246</yCoord>
					</edgeMap>
					<edgeMap>
					<xCoord>419</xCoord>
					<yCoord>247</yCoord>
					</edgeMap>
					<edgeMap>
					<xCoord>419</xCoord>
					<yCoord>248</yCoord>
					</edgeMap>
					<edgeMap>
					<xCoord>418</xCoord>
					<yCoord>249</yCoord>
					</edgeMap>
					<edgeMap>
					<xCoord>417</xCoord>
					<yCoord>250</yCoord>
					</edgeMap>
					<edgeMap>
					<xCoord>416</xCoord>
					<yCoord>250</yCoord>
					</edgeMap>
					<edgeMap>
					<xCoord>415</xCoord>
					<yCoord>250</yCoord>
					</edgeMap>
					<edgeMap>
					<xCoord>414</xCoord>
					<yCoord>250</yCoord>
					</edgeMap>
					<edgeMap>
					<xCoord>413</xCoord>
					<yCoord>249</yCoord>
					</edgeMap>
					<edgeMap>
					<xCoord>412</xCoord>
					<yCoord>249</yCoord>
					</edgeMap>
					<edgeMap>
					<xCoord>411</xCoord>
					<yCoord>250</yCoord>
					</edgeMap>
					<edgeMap>
					<xCoord>410</xCoord>
					<yCoord>250</yCoord>
					</edgeMap>
					<edgeMap>
					<xCoord>409</xCoord>
					<yCoord>251</yCoord>
					</edgeMap>
					<edgeMap>
					<xCoord>408</xCoord>
					<yCoord>252</yCoord>
					</edgeMap>
					<edgeMap>
					<xCoord>407</xCoord>
					<yCoord>253</yCoord>
					</edgeMap>
					<edgeMap>
					<xCoord>406</xCoord>
					<yCoord>253</yCoord>
					</edgeMap>
					<edgeMap>
					<xCoord>406</xCoord>
					<yCoord>254</yCoord>
					</edgeMap>
					<edgeMap>
					<xCoord>405</xCoord>
					<yCoord>254</yCoord>
					</edgeMap>
					<edgeMap>
					<xCoord>404</xCoord>
					<yCoord>254</yCoord>
					</edgeMap>
					<edgeMap>
					<xCoord>403</xCoord>
					<yCoord>254</yCoord>
					</edgeMap>
					<edgeMap>
					<xCoord>402</xCoord>
					<yCoord>253</yCoord>
					</edgeMap>
					<edgeMap>
					<xCoord>401</xCoord>
					<yCoord>253</yCoord>
					</edgeMap>
					<edgeMap>
					<xCoord>400</xCoord>
					<yCoord>252</yCoord>
					</edgeMap>
					<edgeMap>
					<xCoord>399</xCoord>
					<yCoord>252</yCoord>
					</edgeMap>
					<edgeMap>
					<xCoord>399</xCoord>
					<yCoord>251</yCoord>
					</edgeMap>
					<edgeMap>
					<xCoord>398</xCoord>
					<yCoord>250</yCoord>
					</edgeMap>
					<edgeMap>
					<xCoord>398</xCoord>
					<yCoord>249</yCoord>
					</edgeMap>
					<edgeMap>
					<xCoord>397</xCoord>
					<yCoord>248</yCoord>
					</edgeMap>
					<edgeMap>
					<xCoord>397</xCoord>
					<yCoord>247</yCoord>
					</edgeMap>
					<edgeMap>
					<xCoord>397</xCoord>
					<yCoord>246</yCoord>
					</edgeMap>
					<edgeMap>
					<xCoord>396</xCoord>
					<yCoord>245</yCoord>
					</edgeMap>
					<edgeMap>
					<xCoord>396</xCoord>
					<yCoord>244</yCoord>
					</edgeMap>
					<edgeMap>
					<xCoord>396</xCoord>
					<yCoord>243</yCoord>
					</edgeMap>
					<edgeMap>
					<xCoord>395</xCoord>
					<yCoord>242</yCoord>
					</edgeMap>
					<edgeMap>
					<xCoord>395</xCoord>
					<yCoord>241</yCoord>
					</edgeMap>
					<edgeMap>
					<xCoord>396</xCoord>
					<yCoord>240</yCoord>
					</edgeMap>
					<edgeMap>
					<xCoord>396</xCoord>
					<yCoord>239</yCoord>
					</edgeMap>
					<edgeMap>
					<xCoord>397</xCoord>
					<yCoord>238</yCoord>
					</edgeMap>
					<edgeMap>
					<xCoord>397</xCoord>
					<yCoord>237</yCoord>
					</edgeMap>
					<edgeMap>
					<xCoord>398</xCoord>
					<yCoord>236</yCoord>
					</edgeMap>
					<edgeMap>
					<xCoord>398</xCoord>
					<yCoord>235</yCoord>
					</edgeMap>
					<edgeMap>
					<xCoord>398</xCoord>
					<yCoord>234</yCoord>
					</edgeMap>
					<edgeMap>
					<xCoord>398</xCoord>
					<yCoord>233</yCoord>
					</edgeMap>
					<edgeMap>
					<xCoord>398</xCoord>
					<yCoord>232</yCoord>
					</edgeMap>
				</roi>
				<roi>
					<imageZposition>-232.75</imageZposition>
					<imageSOP_UID>1.3.6.1.4.1.14519.5.2.1.6279.6001.246552225529462162966910159649</imageSOP_UID>
					<inclusion>TRUE</inclusion>
					<edgeMap>
					<xCoord>401</xCoord>
					<yCoord>233</yCoord>
					</edgeMap>
					<edgeMap>
					<xCoord>401</xCoord>
					<yCoord>232</yCoord>
					</edgeMap>
					<edgeMap>
					<xCoord>401</xCoord>
					<yCoord>231</yCoord>
					</edgeMap>
					<edgeMap>
					<xCoord>401</xCoord>
					<yCoord>230</yCoord>
					</edgeMap>
					<edgeMap>
					<xCoord>401</xCoord>
					<yCoord>229</yCoord>
					</edgeMap>
					<edgeMap>
					<xCoord>402</xCoord>
					<yCoord>228</yCoord>
					</edgeMap>
					<edgeMap>
					<xCoord>402</xCoord>
					<yCoord>227</yCoord>
					</edgeMap>
					<edgeMap>
					<xCoord>402</xCoord>
					<yCoord>226</yCoord>
					</edgeMap>
					<edgeMap>
					<xCoord>402</xCoord>
					<yCoord>225</yCoord>
					</edgeMap>
					<edgeMap>
					<xCoord>402</xCoord>
					<yCoord>224</yCoord>
					</edgeMap>
					<edgeMap>
					<xCoord>403</xCoord>
					<yCoord>223</yCoord>
					</edgeMap>
					<edgeMap>
					<xCoord>404</xCoord>
					<yCoord>222</yCoord>
					</edgeMap>
					<edgeMap>
					<xCoord>405</xCoord>
					<yCoord>221</yCoord>
					</edgeMap>
					<edgeMap>
					<xCoord>406</xCoord>
					<yCoord>220</yCoord>
					</edgeMap>
					<edgeMap>
					<xCoord>407</xCoord>
					<yCoord>220</yCoord>
					</edgeMap>
					<edgeMap>
					<xCoord>408</xCoord>
					<yCoord>219</yCoord>
					</edgeMap>
					<edgeMap>
					<xCoord>408</xCoord>
					<yCoord>218</yCoord>
					</edgeMap>
					<edgeMap>
					<xCoord>409</xCoord>
					<yCoord>218</yCoord>
					</edgeMap>
					<edgeMap>
					<xCoord>410</xCoord>
					<yCoord>217</yCoord>
					</edgeMap>
					<edgeMap>
					<xCoord>411</xCoord>
					<yCoord>218</yCoord>
					</edgeMap>
					<edgeMap>
					<xCoord>412</xCoord>
					<yCoord>219</yCoord>
					</edgeMap>
					<edgeMap>
					<xCoord>413</xCoord>
					<yCoord>219</yCoord>
					</edgeMap>
					<edgeMap>
					<xCoord>414</xCoord>
					<yCoord>220</yCoord>
					</edgeMap>
					<edgeMap>
					<xCoord>415</xCoord>
					<yCoord>221</yCoord>
					</edgeMap>
					<edgeMap>
					<xCoord>416</xCoord>
					<yCoord>222</yCoord>
					</edgeMap>
					<edgeMap>
					<xCoord>417</xCoord>
					<yCoord>223</yCoord>
					</edgeMap>
					<edgeMap>
					<xCoord>418</xCoord>
					<yCoord>224</yCoord>
					</edgeMap>
					<edgeMap>
					<xCoord>419</xCoord>
					<yCoord>224</yCoord>
					</edgeMap>
					<edgeMap>
					<xCoord>419</xCoord>
					<yCoord>225</yCoord>
					</edgeMap>
					<edgeMap>
					<xCoord>420</xCoord>
					<yCoord>226</yCoord>
					</edgeMap>
					<edgeMap>
					<xCoord>420</xCoord>
					<yCoord>227</yCoord>
					</edgeMap>
					<edgeMap>
					<xCoord>420</xCoord>
					<yCoord>228</yCoord>
					</edgeMap>
					<edgeMap>
					<xCoord>420</xCoord>
					<yCoord>229</yCoord>
					</edgeMap>
					<edgeMap>
					<xCoord>421</xCoord>
					<yCoord>230</yCoord>
					</edgeMap>
					<edgeMap>
					<xCoord>421</xCoord>
					<yCoord>231</yCoord>
					</edgeMap>
					<edgeMap>
					<xCoord>421</xCoord>
					<yCoord>232</yCoord>
					</edgeMap>
					<edgeMap>
					<xCoord>421</xCoord>
					<yCoord>233</yCoord>
					</edgeMap>
					<edgeMap>
					<xCoord>421</xCoord>
					<yCoord>234</yCoord>
					</edgeMap>
					<edgeMap>
					<xCoord>421</xCoord>
					<yCoord>235</yCoord>
					</edgeMap>
					<edgeMap>
					<xCoord>421</xCoord>
					<yCoord>236</yCoord>
					</edgeMap>
					<edgeMap>
					<xCoord>422</xCoord>
					<yCoord>237</yCoord>
					</edgeMap>
					<edgeMap>
					<xCoord>422</xCoord>
					<yCoord>238</yCoord>
					</edgeMap>
					<edgeMap>
					<xCoord>421</xCoord>
					<yCoord>239</yCoord>
					</edgeMap>
					<edgeMap>
					<xCoord>420</xCoord>
					<yCoord>240</yCoord>
					</edgeMap>
					<edgeMap>
					<xCoord>420</xCoord>
					<yCoord>241</yCoord>
					</edgeMap>
					<edgeMap>
					<xCoord>419</xCoord>
					<yCoord>242</yCoord>
					</edgeMap>
					<edgeMap>
					<xCoord>418</xCoord>
					<yCoord>243</yCoord>
					</edgeMap>
					<edgeMap>
					<xCoord>418</xCoord>
					<yCoord>244</yCoord>
					</edgeMap>
					<edgeMap>
					<xCoord>417</xCoord>
					<yCoord>245</yCoord>
					</edgeMap>
					<edgeMap>
					<xCoord>416</xCoord>
					<yCoord>246</yCoord>
					</edgeMap>
					<edgeMap>
					<xCoord>415</xCoord>
					<yCoord>246</yCoord>
					</edgeMap>
					<edgeMap>
					<xCoord>414</xCoord>
					<yCoord>245</yCoord>
					</edgeMap>
					<edgeMap>
					<xCoord>413</xCoord>
					<yCoord>246</yCoord>
					</edgeMap>
					<edgeMap>
					<xCoord>412</xCoord>
					<yCoord>246</yCoord>
					</edgeMap>
					<edgeMap>
					<xCoord>411</xCoord>
					<yCoord>247</yCoord>
					</edgeMap>
					<edgeMap>
					<xCoord>410</xCoord>
					<yCoord>248</yCoord>
					</edgeMap>
					<edgeMap>
					<xCoord>410</xCoord>
					<yCoord>249</yCoord>
					</edgeMap>
					<edgeMap>
					<xCoord>409</xCoord>
					<yCoord>249</yCoord>
					</edgeMap>
					<edgeMap>
					<xCoord>408</xCoord>
					<yCoord>250</yCoord>
					</edgeMap>
					<edgeMap>
					<xCoord>407</xCoord>
					<yCoord>250</yCoord>
					</edgeMap>
					<edgeMap>
					<xCoord>406</xCoord>
					<yCoord>249</yCoord>
					</edgeMap>
					<edgeMap>
					<xCoord>406</xCoord>
					<yCoord>248</yCoord>
					</edgeMap>
					<edgeMap>
					<xCoord>405</xCoord>
					<yCoord>247</yCoord>
					</edgeMap>
					<edgeMap>
					<xCoord>404</xCoord>
					<yCoord>246</yCoord>
					</edgeMap>
					<edgeMap>
					<xCoord>404</xCoord>
					<yCoord>245</yCoord>
					</edgeMap>
					<edgeMap>
					<xCoord>403</xCoord>
					<yCoord>244</yCoord>
					</edgeMap>
					<edgeMap>
					<xCoord>403</xCoord>
					<yCoord>243</yCoord>
					</edgeMap>
					<edgeMap>
					<xCoord>402</xCoord>
					<yCoord>242</yCoord>
					</edgeMap>
					<edgeMap>
					<xCoord>402</xCoord>
					<yCoord>241</yCoord>
					</edgeMap>
					<edgeMap>
					<xCoord>401</xCoord>
					<yCoord>241</yCoord>
					</edgeMap>
					<edgeMap>
					<xCoord>401</xCoord>
					<yCoord>240</yCoord>
					</edgeMap>
					<edgeMap>
					<xCoord>401</xCoord>
					<yCoord>239</yCoord>
					</edgeMap>
					<edgeMap>
					<xCoord>401</xCoord>
					<yCoord>238</yCoord>
					</edgeMap>
					<edgeMap>
					<xCoord>401</xCoord>
					<yCoord>237</yCoord>
					</edgeMap>
					<edgeMap>
					<xCoord>401</xCoord>
					<yCoord>236</yCoord>
					</edgeMap>
					<edgeMap>
					<xCoord>401</xCoord>
					<yCoord>235</yCoord>
					</edgeMap>
					<edgeMap>
					<xCoord>401</xCoord>
					<yCoord>234</yCoord>
					</edgeMap>
					<edgeMap>
					<xCoord>401</xCoord>
					<yCoord>233</yCoord>
					</edgeMap>
				</roi>
			</unblindedReadNodule>
			<unblindedReadNodule>
				<noduleID>1</noduleID>
				<characteristics>
					<subtlety>5</subtlety>
					<internalStructure>1</internalStructure>
					<calcification>6</calcification>
					<sphericity>3</sphericity>
					<margin>4</margin>
					<lobulation>2</lobulation>
					<spiculation>2</spiculation>
					<texture>4</texture>
					<malignancy>2</malignancy>
				</characteristics>
				<roi>
					<imageZposition>-192.75</imageZposition>
					<imageSOP_UID>1.3.6.1.4.1.14519.5.2.1.6279.6001.101336604593431568563715291296</imageSOP_UID>
					<inclusion>TRUE</inclusion>
					<edgeMap>
					<xCoord>192</xCoord>
					<yCoord>176</yCoord>
					</edgeMap>
					<edgeMap>
					<xCoord>191</xCoord>
					<yCoord>175</yCoord>
					</edgeMap>
					<edgeMap>
					<xCoord>190</xCoord>
					<yCoord>174</yCoord>
					</edgeMap>
					<edgeMap>
					<xCoord>189</xCoord>
					<yCoord>173</yCoord>
					</edgeMap>
					<edgeMap>
					<xCoord>189</xCoord>
					<yCoord>172</yCoord>
					</edgeMap>
					<edgeMap>
					<xCoord>190</xCoord>
					<yCoord>171</yCoord>
					</edgeMap>
					<edgeMap>
					<xCoord>190</xCoord>
					<yCoord>170</yCoord>
					</edgeMap>
					<edgeMap>
					<xCoord>190</xCoord>
					<yCoord>169</yCoord>
					</edgeMap>
					<edgeMap>
					<xCoord>191</xCoord>
					<yCoord>168</yCoord>
					</edgeMap>
					<edgeMap>
					<xCoord>192</xCoord>
					<yCoord>168</yCoord>
					</edgeMap>
					<edgeMap>
					<xCoord>193</xCoord>
					<yCoord>168</yCoord>
					</edgeMap>
					<edgeMap>
					<xCoord>194</xCoord>
					<yCoord>167</yCoord>
					</edgeMap>
					<edgeMap>
					<xCoord>195</xCoord>
					<yCoord>167</yCoord>
					</edgeMap>
					<edgeMap>
					<xCoord>196</xCoord>
					<yCoord>167</yCoord>
					</edgeMap>
					<edgeMap>
					<xCoord>197</xCoord>
					<yCoord>167</yCoord>
					</edgeMap>
					<edgeMap>
					<xCoord>198</xCoord>
					<yCoord>166</yCoord>
					</edgeMap>
					<edgeMap>
					<xCoord>199</xCoord>
					<yCoord>166</yCoord>
					</edgeMap>
					<edgeMap>
					<xCoord>200</xCoord>
					<yCoord>167</yCoord>
					</edgeMap>
					<edgeMap>
					<xCoord>201</xCoord>
					<yCoord>168</yCoord>
					</edgeMap>
					<edgeMap>
					<xCoord>202</xCoord>
					<yCoord>169</yCoord>
					</edgeMap>
					<edgeMap>
					<xCoord>202</xCoord>
					<yCoord>170</yCoord>
					</edgeMap>
					<edgeMap>
					<xCoord>203</xCoord>
					<yCoord>171</yCoord>
					</edgeMap>
					<edgeMap>
					<xCoord>203</xCoord>
					<yCoord>172</yCoord>
					</edgeMap>
					<edgeMap>
					<xCoord>203</xCoord>
					<yCoord>173</yCoord>
					</edgeMap>
					<edgeMap>
					<xCoord>203</xCoord>
					<yCoord>174</yCoord>
					</edgeMap>
					<edgeMap>
					<xCoord>203</xCoord>
					<yCoord>175</yCoord>
					</edgeMap>
					<edgeMap>
					<xCoord>204</xCoord>
					<yCoord>175</yCoord>
					</edgeMap>
					<edgeMap>
					<xCoord>204</xCoord>
					<yCoord>176</yCoord>
					</edgeMap>
					<edgeMap>
					<xCoord>204</xCoord>
					<yCoord>177</yCoord>
					</edgeMap>
					<edgeMap>
					<xCoord>204</xCoord>
					<yCoord>178</yCoord>
					</edgeMap>
					<edgeMap>
					<xCoord>203</xCoord>
					<yCoord>178</yCoord>
					</edgeMap>
					<edgeMap>
					<xCoord>202</xCoord>
					<yCoord>179</yCoord>
					</edgeMap>
					<edgeMap>
					<xCoord>201</xCoord>
					<yCoord>179</yCoord>
					</edgeMap>
					<edgeMap>
					<xCoord>200</xCoord>
					<yCoord>179</yCoord>
					</edgeMap>
					<edgeMap>
					<xCoord>199</xCoord>
					<yCoord>179</yCoord>
					</edgeMap>
					<edgeMap>
					<xCoord>198</xCoord>
					<yCoord>179</yCoord>
					</edgeMap>
					<edgeMap>
					<xCoord>197</xCoord>
					<yCoord>179</yCoord>
					</edgeMap>
					<edgeMap>
					<xCoord>196</xCoord>
					<yCoord>179</yCoord>
					</edgeMap>
					<edgeMap>
					<xCoord>195</xCoord>
					<yCoord>179</yCoord>
					</edgeMap>
					<edgeMap>
					<xCoord>194</xCoord>
					<yCoord>179</yCoord>
					</edgeMap>
					<edgeMap>
					<xCoord>194</xCoord>
					<yCoord>178</yCoord>
					</edgeMap>
					<edgeMap>
					<xCoord>193</xCoord>
					<yCoord>178</yCoord>
					</edgeMap>
					<edgeMap>
					<xCoord>193</xCoord>
					<yCoord>177</yCoord>
					</edgeMap>
					<edgeMap>
					<xCoord>192</xCoord>
					<yCoord>176</yCoord>
					</edgeMap>
				</roi>
				<roi>
					<imageZposition>-195.25</imageZposition>
					<imageSOP_UID>1.3.6.1.4.1.14519.5.2.1.6279.6001.350691793826985111594948586906</imageSOP_UID>
					<inclusion>TRUE</inclusion>
					<edgeMap>
					<xCoord>190</xCoord>
					<yCoord>176</yCoord>
					</edgeMap>
					<edgeMap>
					<xCoord>190</xCoord>
					<yCoord>175</yCoord>
					</edgeMap>
					<edgeMap>
					<xCoord>190</xCoord>
					<yCoord>174</yCoord>
					</edgeMap>
					<edgeMap>
					<xCoord>190</xCoord>
					<yCoord>173</yCoord>
					</edgeMap>
					<edgeMap>
					<xCoord>190</xCoord>
					<yCoord>172</yCoord>
					</edgeMap>
					<edgeMap>
					<xCoord>190</xCoord>
					<yCoord>171</yCoord>
					</edgeMap>
					<edgeMap>
					<xCoord>191</xCoord>
					<yCoord>170</yCoord>
					</edgeMap>
					<edgeMap>
					<xCoord>191</xCoord>
					<yCoord>169</yCoord>
					</edgeMap>
					<edgeMap>
					<xCoord>192</xCoord>
					<yCoord>168</yCoord>
					</edgeMap>
					<edgeMap>
					<xCoord>193</xCoord>
					<yCoord>167</yCoord>
					</edgeMap>
					<edgeMap>
					<xCoord>194</xCoord>
					<yCoord>166</yCoord>
					</edgeMap>
					<edgeMap>
					<xCoord>195</xCoord>
					<yCoord>166</yCoord>
					</edgeMap>
					<edgeMap>
					<xCoord>196</xCoord>
					<yCoord>165</yCoord>
					</edgeMap>
					<edgeMap>
					<xCoord>197</xCoord>
					<yCoord>165</yCoord>
					</edgeMap>
					<edgeMap>
					<xCoord>198</xCoord>
					<yCoord>166</yCoord>
					</edgeMap>
					<edgeMap>
					<xCoord>199</xCoord>
					<yCoord>167</yCoord>
					</edgeMap>
					<edgeMap>
					<xCoord>200</xCoord>
					<yCoord>167</yCoord>
					</edgeMap>
					<edgeMap>
					<xCoord>201</xCoord>
					<yCoord>167</yCoord>
					</edgeMap>
					<edgeMap>
					<xCoord>202</xCoord>
					<yCoord>167</yCoord>
					</edgeMap>
					<edgeMap>
					<xCoord>203</xCoord>
					<yCoord>167</yCoord>
					</edgeMap>
					<edgeMap>
					<xCoord>204</xCoord>
					<yCoord>167</yCoord>
					</edgeMap>
					<edgeMap>
					<xCoord>204</xCoord>
					<yCoord>168</yCoord>
					</edgeMap>
					<edgeMap>
					<xCoord>204</xCoord>
					<yCoord>169</yCoord>
					</edgeMap>
					<edgeMap>
					<xCoord>204</xCoord>
					<yCoord>170</yCoord>
					</edgeMap>
					<edgeMap>
					<xCoord>203</xCoord>
					<yCoord>171</yCoord>
					</edgeMap>
					<edgeMap>
					<xCoord>203</xCoord>
					<yCoord>172</yCoord>
					</edgeMap>
					<edgeMap>
					<xCoord>204</xCoord>
					<yCoord>173</yCoord>
					</edgeMap>
					<edgeMap>
					<xCoord>204</xCoord>
					<yCoord>174</yCoord>
					</edgeMap>
					<edgeMap>
					<xCoord>204</xCoord>
					<yCoord>175</yCoord>
					</edgeMap>
					<edgeMap>
					<xCoord>204</xCoord>
					<yCoord>176</yCoord>
					</edgeMap>
					<edgeMap>
					<xCoord>205</xCoord>
					<yCoord>177</yCoord>
					</edgeMap>
					<edgeMap>
					<xCoord>205</xCoord>
					<yCoord>178</yCoord>
					</edgeMap>
					<edgeMap>
					<xCoord>204</xCoord>
					<yCoord>179</yCoord>
					</edgeMap>
					<edgeMap>
					<xCoord>204</xCoord>
					<yCoord>180</yCoord>
					</edgeMap>
					<edgeMap>
					<xCoord>203</xCoord>
					<yCoord>181</yCoord>
					</edgeMap>
					<edgeMap>
					<xCoord>202</xCoord>
					<yCoord>181</yCoord>
					</edgeMap>
					<edgeMap>
					<xCoord>201</xCoord>
					<yCoord>181</yCoord>
					</edgeMap>
					<edgeMap>
					<xCoord>200</xCoord>
					<yCoord>181</yCoord>
					</edgeMap>
					<edgeMap>
					<xCoord>199</xCoord>
					<yCoord>181</yCoord>
					</edgeMap>
					<edgeMap>
					<xCoord>198</xCoord>
					<yCoord>180</yCoord>
					</edgeMap>
					<edgeMap>
					<xCoord>197</xCoord>
					<yCoord>180</yCoord>
					</edgeMap>
					<edgeMap>
					<xCoord>196</xCoord>
					<yCoord>179</yCoord>
					</edgeMap>
					<edgeMap>
					<xCoord>195</xCoord>
					<yCoord>179</yCoord>
					</edgeMap>
					<edgeMap>
					<xCoord>194</xCoord>
					<yCoord>178</yCoord>
					</edgeMap>
					<edgeMap>
					<xCoord>193</xCoord>
					<yCoord>178</yCoord>
					</edgeMap>
					<edgeMap>
					<xCoord>192</xCoord>
					<yCoord>177</yCoord>
					</edgeMap>
					<edgeMap>
					<xCoord>191</xCoord>
					<yCoord>176</yCoord>
					</edgeMap>
					<edgeMap>
					<xCoord>190</xCoord>
					<yCoord>176</yCoord>
					</edgeMap>
				</roi>
				<roi>
					<imageZposition>-197.75</imageZposition>
					<imageSOP_UID>1.3.6.1.4.1.14519.5.2.1.6279.6001.609778120042640394087082083819</imageSOP_UID>
					<inclusion>TRUE</inclusion>
					<edgeMap>
					<xCoord>191</xCoord>
					<yCoord>174</yCoord>
					</edgeMap>
					<edgeMap>
					<xCoord>191</xCoord>
					<yCoord>173</yCoord>
					</edgeMap>
					<edgeMap>
					<xCoord>190</xCoord>
					<yCoord>173</yCoord>
					</edgeMap>
					<edgeMap>
					<xCoord>189</xCoord>
					<yCoord>173</yCoord>
					</edgeMap>
					<edgeMap>
					<xCoord>188</xCoord>
					<yCoord>172</yCoord>
					</edgeMap>
					<edgeMap>
					<xCoord>187</xCoord>
					<yCoord>171</yCoord>
					</edgeMap>
					<edgeMap>
					<xCoord>188</xCoord>
					<yCoord>170</yCoord>
					</edgeMap>
					<edgeMap>
					<xCoord>189</xCoord>
					<yCoord>169</yCoord>
					</edgeMap>
					<edgeMap>
					<xCoord>190</xCoord>
					<yCoord>168</yCoord>
					</edgeMap>
					<edgeMap>
					<xCoord>190</xCoord>
					<yCoord>167</yCoord>
					</edgeMap>
					<edgeMap>
					<xCoord>191</xCoord>
					<yCoord>167</yCoord>
					</edgeMap>
					<edgeMap>
					<xCoord>192</xCoord>
					<yCoord>167</yCoord>
					</edgeMap>
					<edgeMap>
					<xCoord>193</xCoord>
					<yCoord>166</yCoord>
					</edgeMap>
					<edgeMap>
					<xCoord>194</xCoord>
					<yCoord>166</yCoord>
					</edgeMap>
					<edgeMap>
					<xCoord>195</xCoord>
					<yCoord>166</yCoord>
					</edgeMap>
					<edgeMap>
					<xCoord>196</xCoord>
					<yCoord>165</yCoord>
					</edgeMap>
					<edgeMap>
					<xCoord>197</xCoord>
					<yCoord>165</yCoord>
					</edgeMap>
					<edgeMap>
					<xCoord>198</xCoord>
					<yCoord>165</yCoord>
					</edgeMap>
					<edgeMap>
					<xCoord>199</xCoord>
					<yCoord>165</yCoord>
					</edgeMap>
					<edgeMap>
					<xCoord>200</xCoord>
					<yCoord>166</yCoord>
					</edgeMap>
					<edgeMap>
					<xCoord>201</xCoord>
					<yCoord>166</yCoord>
					</edgeMap>
					<edgeMap>
					<xCoord>202</xCoord>
					<yCoord>167</yCoord>
					</edgeMap>
					<edgeMap>
					<xCoord>203</xCoord>
					<yCoord>167</yCoord>
					</edgeMap>
					<edgeMap>
					<xCoord>204</xCoord>
					<yCoord>167</yCoord>
					</edgeMap>
					<edgeMap>
					<xCoord>205</xCoord>
					<yCoord>167</yCoord>
					</edgeMap>
					<edgeMap>
					<xCoord>206</xCoord>
					<yCoord>168</yCoord>
					</edgeMap>
					<edgeMap>
					<xCoord>207</xCoord>
					<yCoord>168</yCoord>
					</edgeMap>
					<edgeMap>
					<xCoord>206</xCoord>
					<yCoord>169</yCoord>
					</edgeMap>
					<edgeMap>
					<xCoord>206</xCoord>
					<yCoord>170</yCoord>
					</edgeMap>
					<edgeMap>
					<xCoord>206</xCoord>
					<yCoord>171</yCoord>
					</edgeMap>
					<edgeMap>
					<xCoord>206</xCoord>
					<yCoord>172</yCoord>
					</edgeMap>
					<edgeMap>
					<xCoord>205</xCoord>
					<yCoord>173</yCoord>
					</edgeMap>
					<edgeMap>
					<xCoord>205</xCoord>
					<yCoord>174</yCoord>
					</edgeMap>
					<edgeMap>
					<xCoord>205</xCoord>
					<yCoord>175</yCoord>
					</edgeMap>
					<edgeMap>
					<xCoord>204</xCoord>
					<yCoord>176</yCoord>
					</edgeMap>
					<edgeMap>
					<xCoord>204</xCoord>
					<yCoord>177</yCoord>
					</edgeMap>
					<edgeMap>
					<xCoord>204</xCoord>
					<yCoord>178</yCoord>
					</edgeMap>
					<edgeMap>
					<xCoord>203</xCoord>
					<yCoord>179</yCoord>
					</edgeMap>
					<edgeMap>
					<xCoord>202</xCoord>
					<yCoord>180</yCoord>
					</edgeMap>
					<edgeMap>
					<xCoord>202</xCoord>
					<yCoord>181</yCoord>
					</edgeMap>
					<edgeMap>
					<xCoord>201</xCoord>
					<yCoord>181</yCoord>
					</edgeMap>
					<edgeMap>
					<xCoord>200</xCoord>
					<yCoord>181</yCoord>
					</edgeMap>
					<edgeMap>
					<xCoord>199</xCoord>
					<yCoord>180</yCoord>
					</edgeMap>
					<edgeMap>
					<xCoord>198</xCoord>
					<yCoord>179</yCoord>
					</edgeMap>
					<edgeMap>
					<xCoord>197</xCoord>
					<yCoord>179</yCoord>
					</edgeMap>
					<edgeMap>
					<xCoord>197</xCoord>
					<yCoord>178</yCoord>
					</edgeMap>
					<edgeMap>
					<xCoord>196</xCoord>
					<yCoord>179</yCoord>
					</edgeMap>
					<edgeMap>
					<xCoord>195</xCoord>
					<yCoord>179</yCoord>
					</edgeMap>
					<edgeMap>
					<xCoord>194</xCoord>
					<yCoord>179</yCoord>
					</edgeMap>
					<edgeMap>
					<xCoord>193</xCoord>
					<yCoord>179</yCoord>
					</edgeMap>
					<edgeMap>
					<xCoord>192</xCoord>
					<yCoord>178</yCoord>
					</edgeMap>
					<edgeMap>
					<xCoord>191</xCoord>
					<yCoord>178</yCoord>
					</edgeMap>
					<edgeMap>
					<xCoord>190</xCoord>
					<yCoord>177</yCoord>
					</edgeMap>
					<edgeMap>
					<xCoord>189</xCoord>
					<yCoord>176</yCoord>
					</edgeMap>
					<edgeMap>
					<xCoord>190</xCoord>
					<yCoord>175</yCoord>
					</edgeMap>
					<edgeMap>
					<xCoord>191</xCoord>
					<yCoord>174</yCoord>
					</edgeMap>
				</roi>
				<roi>
					<imageZposition>-200.25</imageZposition>
					<imageSOP_UID>1.3.6.1.4.1.14519.5.2.1.6279.6001.818191616425108929519631172438</imageSOP_UID>
					<inclusion>TRUE</inclusion>
					<edgeMap>
					<xCoord>190</xCoord>
					<yCoord>176</yCoord>
					</edgeMap>
					<edgeMap>
					<xCoord>190</xCoord>
					<yCoord>175</yCoord>
					</edgeMap>
					<edgeMap>
					<xCoord>190</xCoord>
					<yCoord>174</yCoord>
					</edgeMap>
					<edgeMap>
					<xCoord>189</xCoord>
					<yCoord>173</yCoord>
					</edgeMap>
					<edgeMap>
					<xCoord>189</xCoord>
					<yCoord>172</yCoord>
					</edgeMap>
					<edgeMap>
					<xCoord>190</xCoord>
					<yCoord>171</yCoord>
					</edgeMap>
					<edgeMap>
					<xCoord>190</xCoord>
					<yCoord>170</yCoord>
					</edgeMap>
					<edgeMap>
					<xCoord>191</xCoord>
					<yCoord>169</yCoord>
					</edgeMap>
					<edgeMap>
					<xCoord>192</xCoord>
					<yCoord>169</yCoord>
					</edgeMap>
					<edgeMap>
					<xCoord>193</xCoord>
					<yCoord>168</yCoord>
					</edgeMap>
					<edgeMap>
					<xCoord>194</xCoord>
					<yCoord>168</yCoord>
					</edgeMap>
					<edgeMap>
					<xCoord>195</xCoord>
					<yCoord>167</yCoord>
					</edgeMap>
					<edgeMap>
					<xCoord>196</xCoord>
					<yCoord>166</yCoord>
					</edgeMap>
					<edgeMap>
					<xCoord>197</xCoord>
					<yCoord>166</yCoord>
					</edgeMap>
					<edgeMap>
					<xCoord>198</xCoord>
					<yCoord>166</yCoord>
					</edgeMap>
					<edgeMap>
					<xCoord>199</xCoord>
					<yCoord>165</yCoord>
					</edgeMap>
					<edgeMap>
					<xCoord>200</xCoord>
					<yCoord>164</yCoord>
					</edgeMap>
					<edgeMap>
					<xCoord>201</xCoord>
					<yCoord>164</yCoord>
					</edgeMap>
					<edgeMap>
					<xCoord>202</xCoord>
					<yCoord>163</yCoord>
					</edgeMap>
					<edgeMap>
					<xCoord>203</xCoord>
					<yCoord>162</yCoord>
					</edgeMap>
					<edgeMap>
					<xCoord>204</xCoord>
					<yCoord>161</yCoord>
					</edgeMap>
					<edgeMap>
					<xCoord>205</xCoord>
					<yCoord>161</yCoord>
					</edgeMap>
					<edgeMap>
					<xCoord>206</xCoord>
					<yCoord>162</yCoord>
					</edgeMap>
					<edgeMap>
					<xCoord>206</xCoord>
					<yCoord>163</yCoord>
					</edgeMap>
					<edgeMap>
					<xCoord>205</xCoord>
					<yCoord>164</yCoord>
					</edgeMap>
					<edgeMap>
					<xCoord>204</xCoord>
					<yCoord>165</yCoord>
					</edgeMap>
					<edgeMap>
					<xCoord>203</xCoord>
					<yCoord>166</yCoord>
					</edgeMap>
					<edgeMap>
					<xCoord>203</xCoord>
					<yCoord>167</yCoord>
					</edgeMap>
					<edgeMap>
					<xCoord>203</xCoord>
					<yCoord>168</yCoord>
					</edgeMap>
					<edgeMap>
					<xCoord>203</xCoord>
					<yCoord>169</yCoord>
					</edgeMap>
					<edgeMap>
					<xCoord>203</xCoord>
					<yCoord>170</yCoord>
					</edgeMap>
					<edgeMap>
					<xCoord>203</xCoord>
					<yCoord>171</yCoord>
					</edgeMap>
					<edgeMap>
					<xCoord>203</xCoord>
					<yCoord>172</yCoord>
					</edgeMap>
					<edgeMap>
					<xCoord>203</xCoord>
					<yCoord>173</yCoord>
					</edgeMap>
					<edgeMap>
					<xCoord>203</xCoord>
					<yCoord>174</yCoord>
					</edgeMap>
					<edgeMap>
					<xCoord>202</xCoord>
					<yCoord>175</yCoord>
					</edgeMap>
					<edgeMap>
					<xCoord>201</xCoord>
					<yCoord>175</yCoord>
					</edgeMap>
					<edgeMap>
					<xCoord>200</xCoord>
					<yCoord>176</yCoord>
					</edgeMap>
					<edgeMap>
					<xCoord>199</xCoord>
					<yCoord>177</yCoord>
					</edgeMap>
					<edgeMap>
					<xCoord>198</xCoord>
					<yCoord>177</yCoord>
					</edgeMap>
					<edgeMap>
					<xCoord>197</xCoord>
					<yCoord>178</yCoord>
					</edgeMap>
					<edgeMap>
					<xCoord>196</xCoord>
					<yCoord>178</yCoord>
					</edgeMap>
					<edgeMap>
					<xCoord>195</xCoord>
					<yCoord>178</yCoord>
					</edgeMap>
					<edgeMap>
					<xCoord>194</xCoord>
					<yCoord>179</yCoord>
					</edgeMap>
					<edgeMap>
					<xCoord>193</xCoord>
					<yCoord>178</yCoord>
					</edgeMap>
					<edgeMap>
					<xCoord>192</xCoord>
					<yCoord>178</yCoord>
					</edgeMap>
					<edgeMap>
					<xCoord>191</xCoord>
					<yCoord>177</yCoord>
					</edgeMap>
					<edgeMap>
					<xCoord>190</xCoord>
					<yCoord>176</yCoord>
					</edgeMap>
				</roi>
			</unblindedReadNodule>
			<unblindedReadNodule>
				<noduleID>3</noduleID>
				<roi>
					<imageZposition>-132.75</imageZposition>
					<imageSOP_UID>1.3.6.1.4.1.14519.5.2.1.6279.6001.928403835394496593979254348932</imageSOP_UID>
					<inclusion>TRUE</inclusion>
					<edgeMap>
					<xCoord>156</xCoord>
					<yCoord>206</yCoord>
					</edgeMap>
				</roi>
			</unblindedReadNodule>
			<nonNodule>
				<nonNoduleID>2</nonNoduleID>
				<imageZposition>-157.75</imageZposition>
				<imageSOP_UID>1.3.6.1.4.1.14519.5.2.1.6279.6001.516283157820031544923751242323</imageSOP_UID>
				<locus>
					<xCoord>116</xCoord>
					<yCoord>345</yCoord>
				</locus>
			</nonNodule>
			<nonNodule>
				<nonNoduleID>4</nonNoduleID>
				<imageZposition>-230.25</imageZposition>
				<imageSOP_UID>1.3.6.1.4.1.14519.5.2.1.6279.6001.698269565010349376252022497910</imageSOP_UID>
				<locus>
					<xCoord>404</xCoord>
					<yCoord>208</yCoord>
				</locus>
			</nonNodule>
			<nonNodule>
				<nonNoduleID>5</nonNoduleID>
				<imageZposition>-237.75</imageZposition>
				<imageSOP_UID>1.3.6.1.4.1.14519.5.2.1.6279.6001.207328124010186845798157765944</imageSOP_UID>
				<locus>
					<xCoord>406</xCoord>
					<yCoord>279</yCoord>
				</locus>
			</nonNodule>
	</readingSession>
</LidcReadMessage>
