# Supplementary material for: An improved V-Net lung nodule segmentation model based on pixel threshold separation and attention mechanism
Source: Sci Rep. 2024 Feb 27;14:4743. doi: 10.1038/s41598-024-55178-3 (PMC10899216; doi:10.1038/s41598-024-55178-3)
Supplement: Supplementary file 1 — Supplementary Information 1. [file 41598_2024_55178_MOESM1_ESM.zip › lidc-xml-only/tcia-lidc-xml/185/178.xml]

<?xml version="1.0" encoding="UTF-8"?>
<LidcReadMessage uid="1.3.6.1.4.1.14519.5.2.1.6279.6001.1307390686236.0" xmlns="http://www.nih.gov" xmlns:xsi="http://www.w3.org/2001/XMLSchema-instance" xsi:schemaLocation="http://www.nih.gov  http://troll.rad.med.umich.edu/lidc/LidcReadMessage.xsd">
<ResponseHeader>
<Version>1.8.1</Version>
<MessageId>1527963980</MessageId>
<DateRequest>2007-09-10</DateRequest>
<TimeRequest>11:22:34</TimeRequest>
<RequestingSite>removed</RequestingSite>
<ServicingSite>removed</ServicingSite>
<TaskDescription>Second unblinded read</TaskDescription>
<CtImageFile>removed</CtImageFile>
<SeriesInstanceUid>1.3.6.1.4.1.14519.5.2.1.6279.6001.252634638822000832774167856951</SeriesInstanceUid>
<DateService>2008-07-02</DateService>
<TimeService>04:33:42</TimeService>
<ResponseDescription>1 - Reading complete</ResponseDescription>
<StudyInstanceUID>1.3.6.1.4.1.14519.5.2.1.6279.6001.389796291341364059012825103262</StudyInstanceUID></ResponseHeader>
<readingSession>
    <annotationVersion>3.12</annotationVersion>
    <servicingRadiologistID>-614578153</servicingRadiologistID>
    <unblindedReadNodule>
      <noduleID>Nodule 001</noduleID>
      <characteristics>
        <subtlety>5</subtlety>
        <internalStructure>1</internalStructure>
        <calcification>6</calcification>
        <sphericity>2</sphericity>
        <margin>3</margin>
        <lobulation>3</lobulation>
        <spiculation>5</spiculation>
        <texture>5</texture>
        <malignancy>5</malignancy>
      </characteristics>
      <roi>
        <imageZposition>-107.500000 </imageZposition>
        <imageSOP_UID>1.3.6.1.4.1.14519.5.2.1.6279.6001.689120744852064213604100737309</imageSOP_UID>
        <inclusion>TRUE</inclusion>
        <edgeMap>
          <xCoord>331</xCoord>
          <yCoord>324</yCoord>
        </edgeMap>
        <edgeMap>
          <xCoord>330</xCoord>
          <yCoord>325</yCoord>
        </edgeMap>
        <edgeMap>
          <xCoord>330</xCoord>
          <yCoord>326</yCoord>
        </edgeMap>
        <edgeMap>
          <xCoord>330</xCoord>
          <yCoord>327</yCoord>
        </edgeMap>
        <edgeMap>
          <xCoord>330</xCoord>
          <yCoord>328</yCoord>
        </edgeMap>
        <edgeMap>
          <xCoord>330</xCoord>
          <yCoord>329</yCoord>
        </edgeMap>
        <edgeMap>
          <xCoord>330</xCoord>
          <yCoord>330</yCoord>
        </edgeMap>
        <edgeMap>
          <xCoord>330</xCoord>
          <yCoord>331</yCoord>
        </edgeMap>
        <edgeMap>
          <xCoord>330</xCoord>
          <yCoord>332</yCoord>
        </edgeMap>
        <edgeMap>
          <xCoord>330</xCoord>
          <yCoord>333</yCoord>
        </edgeMap>
        <edgeMap>
          <xCoord>330</xCoord>
          <yCoord>334</yCoord>
        </edgeMap>
        <edgeMap>
          <xCoord>330</xCoord>
          <yCoord>335</yCoord>
        </edgeMap>
        <edgeMap>
          <xCoord>331</xCoord>
          <yCoord>336</yCoord>
        </edgeMap>
        <edgeMap>
          <xCoord>332</xCoord>
          <yCoord>337</yCoord>
        </edgeMap>
        <edgeMap>
          <xCoord>333</xCoord>
          <yCoord>337</yCoord>
        </edgeMap>
        <edgeMap>
          <xCoord>334</xCoord>
          <yCoord>337</yCoord>
        </edgeMap>
        <edgeMap>
          <xCoord>335</xCoord>
          <yCoord>337</yCoord>
        </edgeMap>
        <edgeMap>
          <xCoord>336</xCoord>
          <yCoord>337</yCoord>
        </edgeMap>
        <edgeMap>
          <xCoord>336</xCoord>
          <yCoord>338</yCoord>
        </edgeMap>
        <edgeMap>
          <xCoord>337</xCoord>
          <yCoord>339</yCoord>
        </edgeMap>
        <edgeMap>
          <xCoord>337</xCoord>
          <yCoord>340</yCoord>
        </edgeMap>
        <edgeMap>
          <xCoord>337</xCoord>
          <yCoord>341</yCoord>
        </edgeMap>
        <edgeMap>
          <xCoord>337</xCoord>
          <yCoord>342</yCoord>
        </edgeMap>
        <edgeMap>
          <xCoord>337</xCoord>
          <yCoord>343</yCoord>
        </edgeMap>
        <edgeMap>
          <xCoord>337</xCoord>
          <yCoord>344</yCoord>
        </edgeMap>
        <edgeMap>
          <xCoord>337</xCoord>
          <yCoord>345</yCoord>
        </edgeMap>
        <edgeMap>
          <xCoord>338</xCoord>
          <yCoord>346</yCoord>
        </edgeMap>
        <edgeMap>
          <xCoord>338</xCoord>
          <yCoord>347</yCoord>
        </edgeMap>
        <edgeMap>
          <xCoord>338</xCoord>
          <yCoord>348</yCoord>
        </edgeMap>
        <edgeMap>
          <xCoord>337</xCoord>
          <yCoord>349</yCoord>
        </edgeMap>
        <edgeMap>
          <xCoord>338</xCoord>
          <yCoord>350</yCoord>
        </edgeMap>
        <edgeMap>
          <xCoord>339</xCoord>
          <yCoord>351</yCoord>
        </edgeMap>
        <edgeMap>
          <xCoord>340</xCoord>
          <yCoord>351</yCoord>
        </edgeMap>
        <edgeMap>
          <xCoord>341</xCoord>
          <yCoord>351</yCoord>
        </edgeMap>
        <edgeMap>
          <xCoord>342</xCoord>
          <yCoord>351</yCoord>
        </edgeMap>
        <edgeMap>
          <xCoord>343</xCoord>
          <yCoord>351</yCoord>
        </edgeMap>
        <edgeMap>
          <xCoord>344</xCoord>
          <yCoord>351</yCoord>
        </edgeMap>
        <edgeMap>
          <xCoord>345</xCoord>
          <yCoord>350</yCoord>
        </edgeMap>
        <edgeMap>
          <xCoord>345</xCoord>
          <yCoord>349</yCoord>
        </edgeMap>
        <edgeMap>
          <xCoord>345</xCoord>
          <yCoord>348</yCoord>
        </edgeMap>
        <edgeMap>
          <xCoord>345</xCoord>
          <yCoord>347</yCoord>
        </edgeMap>
        <edgeMap>
          <xCoord>345</xCoord>
          <yCoord>346</yCoord>
        </edgeMap>
        <edgeMap>
          <xCoord>345</xCoord>
          <yCoord>345</yCoord>
        </edgeMap>
        <edgeMap>
          <xCoord>345</xCoord>
          <yCoord>344</yCoord>
        </edgeMap>
        <edgeMap>
          <xCoord>346</xCoord>
          <yCoord>344</yCoord>
        </edgeMap>
        <edgeMap>
          <xCoord>347</xCoord>
          <yCoord>344</yCoord>
        </edgeMap>
        <edgeMap>
          <xCoord>348</xCoord>
          <yCoord>344</yCoord>
        </edgeMap>
        <edgeMap>
          <xCoord>349</xCoord>
          <yCoord>344</yCoord>
        </edgeMap>
        <edgeMap>
          <xCoord>350</xCoord>
          <yCoord>343</yCoord>
        </edgeMap>
        <edgeMap>
          <xCoord>350</xCoord>
          <yCoord>342</yCoord>
        </edgeMap>
        <edgeMap>
          <xCoord>350</xCoord>
          <yCoord>341</yCoord>
        </edgeMap>
        <edgeMap>
          <xCoord>350</xCoord>
          <yCoord>340</yCoord>
        </edgeMap>
        <edgeMap>
          <xCoord>349</xCoord>
          <yCoord>339</yCoord>
        </edgeMap>
        <edgeMap>
          <xCoord>348</xCoord>
          <yCoord>338</yCoord>
        </edgeMap>
        <edgeMap>
          <xCoord>348</xCoord>
          <yCoord>337</yCoord>
        </edgeMap>
        <edgeMap>
          <xCoord>347</xCoord>
          <yCoord>336</yCoord>
        </edgeMap>
        <edgeMap>
          <xCoord>346</xCoord>
          <yCoord>335</yCoord>
        </edgeMap>
        <edgeMap>
          <xCoord>346</xCoord>
          <yCoord>334</yCoord>
        </edgeMap>
        <edgeMap>
          <xCoord>345</xCoord>
          <yCoord>333</yCoord>
        </edgeMap>
        <edgeMap>
          <xCoord>344</xCoord>
          <yCoord>332</yCoord>
        </edgeMap>
        <edgeMap>
          <xCoord>343</xCoord>
          <yCoord>331</yCoord>
        </edgeMap>
        <edgeMap>
          <xCoord>342</xCoord>
          <yCoord>331</yCoord>
        </edgeMap>
        <edgeMap>
          <xCoord>341</xCoord>
          <yCoord>331</yCoord>
        </edgeMap>
        <edgeMap>
          <xCoord>340</xCoord>
          <yCoord>332</yCoord>
        </edgeMap>
        <edgeMap>
          <xCoord>339</xCoord>
          <yCoord>331</yCoord>
        </edgeMap>
        <edgeMap>
          <xCoord>339</xCoord>
          <yCoord>330</yCoord>
        </edgeMap>
        <edgeMap>
          <xCoord>338</xCoord>
          <yCoord>329</yCoord>
        </edgeMap>
        <edgeMap>
          <xCoord>337</xCoord>
          <yCoord>328</yCoord>
        </edgeMap>
        <edgeMap>
          <xCoord>336</xCoord>
          <yCoord>327</yCoord>
        </edgeMap>
        <edgeMap>
          <xCoord>335</xCoord>
          <yCoord>326</yCoord>
        </edgeMap>
        <edgeMap>
          <xCoord>334</xCoord>
          <yCoord>326</yCoord>
        </edgeMap>
        <edgeMap>
          <xCoord>333</xCoord>
          <yCoord>325</yCoord>
        </edgeMap>
        <edgeMap>
          <xCoord>332</xCoord>
          <yCoord>325</yCoord>
        </edgeMap>
        <edgeMap>
          <xCoord>331</xCoord>
          <yCoord>324</yCoord>
        </edgeMap>
      </roi>
      <roi>
        <imageZposition>-106.250000 </imageZposition>
        <imageSOP_UID>1.3.6.1.4.1.14519.5.2.1.6279.6001.325215650490903217662438586059</imageSOP_UID>
        <inclusion>TRUE</inclusion>
        <edgeMap>
          <xCoord>337</xCoord>
          <yCoord>328</yCoord>
        </edgeMap>
        <edgeMap>
          <xCoord>336</xCoord>
          <yCoord>329</yCoord>
        </edgeMap>
        <edgeMap>
          <xCoord>336</xCoord>
          <yCoord>330</yCoord>
        </edgeMap>
        <edgeMap>
          <xCoord>335</xCoord>
          <yCoord>330</yCoord>
        </edgeMap>
        <edgeMap>
          <xCoord>334</xCoord>
          <yCoord>330</yCoord>
        </edgeMap>
        <edgeMap>
          <xCoord>333</xCoord>
          <yCoord>330</yCoord>
        </edgeMap>
        <edgeMap>
          <xCoord>332</xCoord>
          <yCoord>330</yCoord>
        </edgeMap>
        <edgeMap>
          <xCoord>331</xCoord>
          <yCoord>331</yCoord>
        </edgeMap>
        <edgeMap>
          <xCoord>331</xCoord>
          <yCoord>332</yCoord>
        </edgeMap>
        <edgeMap>
          <xCoord>331</xCoord>
          <yCoord>333</yCoord>
        </edgeMap>
        <edgeMap>
          <xCoord>331</xCoord>
          <yCoord>334</yCoord>
        </edgeMap>
        <edgeMap>
          <xCoord>332</xCoord>
          <yCoord>335</yCoord>
        </edgeMap>
        <edgeMap>
          <xCoord>332</xCoord>
          <yCoord>336</yCoord>
        </edgeMap>
        <edgeMap>
          <xCoord>333</xCoord>
          <yCoord>337</yCoord>
        </edgeMap>
        <edgeMap>
          <xCoord>333</xCoord>
          <yCoord>338</yCoord>
        </edgeMap>
        <edgeMap>
          <xCoord>332</xCoord>
          <yCoord>339</yCoord>
        </edgeMap>
        <edgeMap>
          <xCoord>331</xCoord>
          <yCoord>339</yCoord>
        </edgeMap>
        <edgeMap>
          <xCoord>330</xCoord>
          <yCoord>339</yCoord>
        </edgeMap>
        <edgeMap>
          <xCoord>329</xCoord>
          <yCoord>340</yCoord>
        </edgeMap>
        <edgeMap>
          <xCoord>328</xCoord>
          <yCoord>341</yCoord>
        </edgeMap>
        <edgeMap>
          <xCoord>328</xCoord>
          <yCoord>342</yCoord>
        </edgeMap>
        <edgeMap>
          <xCoord>328</xCoord>
          <yCoord>343</yCoord>
        </edgeMap>
        <edgeMap>
          <xCoord>329</xCoord>
          <yCoord>344</yCoord>
        </edgeMap>
        <edgeMap>
          <xCoord>329</xCoord>
          <yCoord>345</yCoord>
        </edgeMap>
        <edgeMap>
          <xCoord>330</xCoord>
          <yCoord>346</yCoord>
        </edgeMap>
        <edgeMap>
          <xCoord>331</xCoord>
          <yCoord>347</yCoord>
        </edgeMap>
        <edgeMap>
          <xCoord>332</xCoord>
          <yCoord>346</yCoord>
        </edgeMap>
        <edgeMap>
          <xCoord>332</xCoord>
          <yCoord>345</yCoord>
        </edgeMap>
        <edgeMap>
          <xCoord>332</xCoord>
          <yCoord>344</yCoord>
        </edgeMap>
        <edgeMap>
          <xCoord>333</xCoord>
          <yCoord>343</yCoord>
        </edgeMap>
        <edgeMap>
          <xCoord>334</xCoord>
          <yCoord>342</yCoord>
        </edgeMap>
        <edgeMap>
          <xCoord>335</xCoord>
          <yCoord>342</yCoord>
        </edgeMap>
        <edgeMap>
          <xCoord>335</xCoord>
          <yCoord>343</yCoord>
        </edgeMap>
        <edgeMap>
          <xCoord>335</xCoord>
          <yCoord>344</yCoord>
        </edgeMap>
        <edgeMap>
          <xCoord>334</xCoord>
          <yCoord>345</yCoord>
        </edgeMap>
        <edgeMap>
          <xCoord>333</xCoord>
          <yCoord>346</yCoord>
        </edgeMap>
        <edgeMap>
          <xCoord>332</xCoord>
          <yCoord>347</yCoord>
        </edgeMap>
        <edgeMap>
          <xCoord>332</xCoord>
          <yCoord>348</yCoord>
        </edgeMap>
        <edgeMap>
          <xCoord>332</xCoord>
          <yCoord>349</yCoord>
        </edgeMap>
        <edgeMap>
          <xCoord>332</xCoord>
          <yCoord>350</yCoord>
        </edgeMap>
        <edgeMap>
          <xCoord>333</xCoord>
          <yCoord>351</yCoord>
        </edgeMap>
        <edgeMap>
          <xCoord>334</xCoord>
          <yCoord>351</yCoord>
        </edgeMap>
        <edgeMap>
          <xCoord>335</xCoord>
          <yCoord>350</yCoord>
        </edgeMap>
        <edgeMap>
          <xCoord>335</xCoord>
          <yCoord>349</yCoord>
        </edgeMap>
        <edgeMap>
          <xCoord>336</xCoord>
          <yCoord>349</yCoord>
        </edgeMap>
        <edgeMap>
          <xCoord>337</xCoord>
          <yCoord>348</yCoord>
        </edgeMap>
        <edgeMap>
          <xCoord>338</xCoord>
          <yCoord>348</yCoord>
        </edgeMap>
        <edgeMap>
          <xCoord>339</xCoord>
          <yCoord>348</yCoord>
        </edgeMap>
        <edgeMap>
          <xCoord>340</xCoord>
          <yCoord>349</yCoord>
        </edgeMap>
        <edgeMap>
          <xCoord>340</xCoord>
          <yCoord>350</yCoord>
        </edgeMap>
        <edgeMap>
          <xCoord>340</xCoord>
          <yCoord>351</yCoord>
        </edgeMap>
        <edgeMap>
          <xCoord>340</xCoord>
          <yCoord>352</yCoord>
        </edgeMap>
        <edgeMap>
          <xCoord>340</xCoord>
          <yCoord>353</yCoord>
        </edgeMap>
        <edgeMap>
          <xCoord>340</xCoord>
          <yCoord>354</yCoord>
        </edgeMap>
        <edgeMap>
          <xCoord>341</xCoord>
          <yCoord>355</yCoord>
        </edgeMap>
        <edgeMap>
          <xCoord>342</xCoord>
          <yCoord>354</yCoord>
        </edgeMap>
        <edgeMap>
          <xCoord>342</xCoord>
          <yCoord>353</yCoord>
        </edgeMap>
        <edgeMap>
          <xCoord>342</xCoord>
          <yCoord>352</yCoord>
        </edgeMap>
        <edgeMap>
          <xCoord>342</xCoord>
          <yCoord>351</yCoord>
        </edgeMap>
        <edgeMap>
          <xCoord>343</xCoord>
          <yCoord>352</yCoord>
        </edgeMap>
        <edgeMap>
          <xCoord>343</xCoord>
          <yCoord>353</yCoord>
        </edgeMap>
        <edgeMap>
          <xCoord>344</xCoord>
          <yCoord>354</yCoord>
        </edgeMap>
        <edgeMap>
          <xCoord>345</xCoord>
          <yCoord>355</yCoord>
        </edgeMap>
        <edgeMap>
          <xCoord>346</xCoord>
          <yCoord>354</yCoord>
        </edgeMap>
        <edgeMap>
          <xCoord>347</xCoord>
          <yCoord>353</yCoord>
        </edgeMap>
        <edgeMap>
          <xCoord>347</xCoord>
          <yCoord>352</yCoord>
        </edgeMap>
        <edgeMap>
          <xCoord>347</xCoord>
          <yCoord>351</yCoord>
        </edgeMap>
        <edgeMap>
          <xCoord>347</xCoord>
          <yCoord>350</yCoord>
        </edgeMap>
        <edgeMap>
          <xCoord>347</xCoord>
          <yCoord>349</yCoord>
        </edgeMap>
        <edgeMap>
          <xCoord>347</xCoord>
          <yCoord>348</yCoord>
        </edgeMap>
        <edgeMap>
          <xCoord>347</xCoord>
          <yCoord>347</yCoord>
        </edgeMap>
        <edgeMap>
          <xCoord>348</xCoord>
          <yCoord>346</yCoord>
        </edgeMap>
        <edgeMap>
          <xCoord>348</xCoord>
          <yCoord>345</yCoord>
        </edgeMap>
        <edgeMap>
          <xCoord>348</xCoord>
          <yCoord>344</yCoord>
        </edgeMap>
        <edgeMap>
          <xCoord>349</xCoord>
          <yCoord>343</yCoord>
        </edgeMap>
        <edgeMap>
          <xCoord>350</xCoord>
          <yCoord>343</yCoord>
        </edgeMap>
        <edgeMap>
          <xCoord>351</xCoord>
          <yCoord>343</yCoord>
        </edgeMap>
        <edgeMap>
          <xCoord>352</xCoord>
          <yCoord>343</yCoord>
        </edgeMap>
        <edgeMap>
          <xCoord>353</xCoord>
          <yCoord>343</yCoord>
        </edgeMap>
        <edgeMap>
          <xCoord>354</xCoord>
          <yCoord>342</yCoord>
        </edgeMap>
        <edgeMap>
          <xCoord>353</xCoord>
          <yCoord>341</yCoord>
        </edgeMap>
        <edgeMap>
          <xCoord>352</xCoord>
          <yCoord>340</yCoord>
        </edgeMap>
        <edgeMap>
          <xCoord>351</xCoord>
          <yCoord>339</yCoord>
        </edgeMap>
        <edgeMap>
          <xCoord>350</xCoord>
          <yCoord>338</yCoord>
        </edgeMap>
        <edgeMap>
          <xCoord>350</xCoord>
          <yCoord>337</yCoord>
        </edgeMap>
        <edgeMap>
          <xCoord>349</xCoord>
          <yCoord>336</yCoord>
        </edgeMap>
        <edgeMap>
          <xCoord>348</xCoord>
          <yCoord>335</yCoord>
        </edgeMap>
        <edgeMap>
          <xCoord>347</xCoord>
          <yCoord>334</yCoord>
        </edgeMap>
        <edgeMap>
          <xCoord>346</xCoord>
          <yCoord>333</yCoord>
        </edgeMap>
        <edgeMap>
          <xCoord>345</xCoord>
          <yCoord>332</yCoord>
        </edgeMap>
        <edgeMap>
          <xCoord>344</xCoord>
          <yCoord>332</yCoord>
        </edgeMap>
        <edgeMap>
          <xCoord>344</xCoord>
          <yCoord>331</yCoord>
        </edgeMap>
        <edgeMap>
          <xCoord>344</xCoord>
          <yCoord>330</yCoord>
        </edgeMap>
        <edgeMap>
          <xCoord>343</xCoord>
          <yCoord>329</yCoord>
        </edgeMap>
        <edgeMap>
          <xCoord>342</xCoord>
          <yCoord>329</yCoord>
        </edgeMap>
        <edgeMap>
          <xCoord>341</xCoord>
          <yCoord>328</yCoord>
        </edgeMap>
        <edgeMap>
          <xCoord>340</xCoord>
          <yCoord>328</yCoord>
        </edgeMap>
        <edgeMap>
          <xCoord>339</xCoord>
          <yCoord>328</yCoord>
        </edgeMap>
        <edgeMap>
          <xCoord>338</xCoord>
          <yCoord>328</yCoord>
        </edgeMap>
        <edgeMap>
          <xCoord>337</xCoord>
          <yCoord>328</yCoord>
        </edgeMap>
      </roi>
      <roi>
        <imageZposition>-105.000000 </imageZposition>
        <imageSOP_UID>1.3.6.1.4.1.14519.5.2.1.6279.6001.944582828302946949955688820155</imageSOP_UID>
        <inclusion>TRUE</inclusion>
        <edgeMap>
          <xCoord>337</xCoord>
          <yCoord>330</yCoord>
        </edgeMap>
        <edgeMap>
          <xCoord>336</xCoord>
          <yCoord>331</yCoord>
        </edgeMap>
        <edgeMap>
          <xCoord>336</xCoord>
          <yCoord>332</yCoord>
        </edgeMap>
        <edgeMap>
          <xCoord>335</xCoord>
          <yCoord>332</yCoord>
        </edgeMap>
        <edgeMap>
          <xCoord>334</xCoord>
          <yCoord>332</yCoord>
        </edgeMap>
        <edgeMap>
          <xCoord>333</xCoord>
          <yCoord>331</yCoord>
        </edgeMap>
        <edgeMap>
          <xCoord>332</xCoord>
          <yCoord>331</yCoord>
        </edgeMap>
        <edgeMap>
          <xCoord>331</xCoord>
          <yCoord>331</yCoord>
        </edgeMap>
        <edgeMap>
          <xCoord>330</xCoord>
          <yCoord>331</yCoord>
        </edgeMap>
        <edgeMap>
          <xCoord>329</xCoord>
          <yCoord>332</yCoord>
        </edgeMap>
        <edgeMap>
          <xCoord>329</xCoord>
          <yCoord>333</yCoord>
        </edgeMap>
        <edgeMap>
          <xCoord>329</xCoord>
          <yCoord>334</yCoord>
        </edgeMap>
        <edgeMap>
          <xCoord>330</xCoord>
          <yCoord>335</yCoord>
        </edgeMap>
        <edgeMap>
          <xCoord>331</xCoord>
          <yCoord>335</yCoord>
        </edgeMap>
        <edgeMap>
          <xCoord>332</xCoord>
          <yCoord>335</yCoord>
        </edgeMap>
        <edgeMap>
          <xCoord>333</xCoord>
          <yCoord>335</yCoord>
        </edgeMap>
        <edgeMap>
          <xCoord>333</xCoord>
          <yCoord>336</yCoord>
        </edgeMap>
        <edgeMap>
          <xCoord>333</xCoord>
          <yCoord>337</yCoord>
        </edgeMap>
        <edgeMap>
          <xCoord>333</xCoord>
          <yCoord>338</yCoord>
        </edgeMap>
        <edgeMap>
          <xCoord>333</xCoord>
          <yCoord>339</yCoord>
        </edgeMap>
        <edgeMap>
          <xCoord>332</xCoord>
          <yCoord>340</yCoord>
        </edgeMap>
        <edgeMap>
          <xCoord>332</xCoord>
          <yCoord>341</yCoord>
        </edgeMap>
        <edgeMap>
          <xCoord>331</xCoord>
          <yCoord>342</yCoord>
        </edgeMap>
        <edgeMap>
          <xCoord>331</xCoord>
          <yCoord>343</yCoord>
        </edgeMap>
        <edgeMap>
          <xCoord>331</xCoord>
          <yCoord>344</yCoord>
        </edgeMap>
        <edgeMap>
          <xCoord>332</xCoord>
          <yCoord>345</yCoord>
        </edgeMap>
        <edgeMap>
          <xCoord>333</xCoord>
          <yCoord>345</yCoord>
        </edgeMap>
        <edgeMap>
          <xCoord>334</xCoord>
          <yCoord>345</yCoord>
        </edgeMap>
        <edgeMap>
          <xCoord>334</xCoord>
          <yCoord>346</yCoord>
        </edgeMap>
        <edgeMap>
          <xCoord>334</xCoord>
          <yCoord>347</yCoord>
        </edgeMap>
        <edgeMap>
          <xCoord>334</xCoord>
          <yCoord>348</yCoord>
        </edgeMap>
        <edgeMap>
          <xCoord>334</xCoord>
          <yCoord>349</yCoord>
        </edgeMap>
        <edgeMap>
          <xCoord>334</xCoord>
          <yCoord>350</yCoord>
        </edgeMap>
        <edgeMap>
          <xCoord>334</xCoord>
          <yCoord>351</yCoord>
        </edgeMap>
        <edgeMap>
          <xCoord>334</xCoord>
          <yCoord>352</yCoord>
        </edgeMap>
        <edgeMap>
          <xCoord>334</xCoord>
          <yCoord>353</yCoord>
        </edgeMap>
        <edgeMap>
          <xCoord>334</xCoord>
          <yCoord>354</yCoord>
        </edgeMap>
        <edgeMap>
          <xCoord>334</xCoord>
          <yCoord>355</yCoord>
        </edgeMap>
        <edgeMap>
          <xCoord>335</xCoord>
          <yCoord>356</yCoord>
        </edgeMap>
        <edgeMap>
          <xCoord>336</xCoord>
          <yCoord>357</yCoord>
        </edgeMap>
        <edgeMap>
          <xCoord>337</xCoord>
          <yCoord>357</yCoord>
        </edgeMap>
        <edgeMap>
          <xCoord>338</xCoord>
          <yCoord>357</yCoord>
        </edgeMap>
        <edgeMap>
          <xCoord>339</xCoord>
          <yCoord>356</yCoord>
        </edgeMap>
        <edgeMap>
          <xCoord>340</xCoord>
          <yCoord>356</yCoord>
        </edgeMap>
        <edgeMap>
          <xCoord>341</xCoord>
          <yCoord>356</yCoord>
        </edgeMap>
        <edgeMap>
          <xCoord>342</xCoord>
          <yCoord>357</yCoord>
        </edgeMap>
        <edgeMap>
          <xCoord>343</xCoord>
          <yCoord>358</yCoord>
        </edgeMap>
        <edgeMap>
          <xCoord>344</xCoord>
          <yCoord>358</yCoord>
        </edgeMap>
        <edgeMap>
          <xCoord>345</xCoord>
          <yCoord>358</yCoord>
        </edgeMap>
        <edgeMap>
          <xCoord>346</xCoord>
          <yCoord>357</yCoord>
        </edgeMap>
        <edgeMap>
          <xCoord>347</xCoord>
          <yCoord>356</yCoord>
        </edgeMap>
        <edgeMap>
          <xCoord>348</xCoord>
          <yCoord>356</yCoord>
        </edgeMap>
        <edgeMap>
          <xCoord>349</xCoord>
          <yCoord>355</yCoord>
        </edgeMap>
        <edgeMap>
          <xCoord>349</xCoord>
          <yCoord>354</yCoord>
        </edgeMap>
        <edgeMap>
          <xCoord>349</xCoord>
          <yCoord>353</yCoord>
        </edgeMap>
        <edgeMap>
          <xCoord>349</xCoord>
          <yCoord>352</yCoord>
        </edgeMap>
        <edgeMap>
          <xCoord>349</xCoord>
          <yCoord>351</yCoord>
        </edgeMap>
        <edgeMap>
          <xCoord>349</xCoord>
          <yCoord>350</yCoord>
        </edgeMap>
        <edgeMap>
          <xCoord>349</xCoord>
          <yCoord>349</yCoord>
        </edgeMap>
        <edgeMap>
          <xCoord>350</xCoord>
          <yCoord>348</yCoord>
        </edgeMap>
        <edgeMap>
          <xCoord>351</xCoord>
          <yCoord>348</yCoord>
        </edgeMap>
        <edgeMap>
          <xCoord>352</xCoord>
          <yCoord>347</yCoord>
        </edgeMap>
        <edgeMap>
          <xCoord>352</xCoord>
          <yCoord>346</yCoord>
        </edgeMap>
        <edgeMap>
          <xCoord>352</xCoord>
          <yCoord>345</yCoord>
        </edgeMap>
        <edgeMap>
          <xCoord>353</xCoord>
          <yCoord>344</yCoord>
        </edgeMap>
        <edgeMap>
          <xCoord>353</xCoord>
          <yCoord>343</yCoord>
        </edgeMap>
        <edgeMap>
          <xCoord>353</xCoord>
          <yCoord>342</yCoord>
        </edgeMap>
        <edgeMap>
          <xCoord>353</xCoord>
          <yCoord>341</yCoord>
        </edgeMap>
        <edgeMap>
          <xCoord>353</xCoord>
          <yCoord>340</yCoord>
        </edgeMap>
        <edgeMap>
          <xCoord>353</xCoord>
          <yCoord>339</yCoord>
        </edgeMap>
        <edgeMap>
          <xCoord>352</xCoord>
          <yCoord>338</yCoord>
        </edgeMap>
        <edgeMap>
          <xCoord>351</xCoord>
          <yCoord>337</yCoord>
        </edgeMap>
        <edgeMap>
          <xCoord>350</xCoord>
          <yCoord>337</yCoord>
        </edgeMap>
        <edgeMap>
          <xCoord>349</xCoord>
          <yCoord>336</yCoord>
        </edgeMap>
        <edgeMap>
          <xCoord>348</xCoord>
          <yCoord>336</yCoord>
        </edgeMap>
        <edgeMap>
          <xCoord>348</xCoord>
          <yCoord>335</yCoord>
        </edgeMap>
        <edgeMap>
          <xCoord>348</xCoord>
          <yCoord>334</yCoord>
        </edgeMap>
        <edgeMap>
          <xCoord>349</xCoord>
          <yCoord>333</yCoord>
        </edgeMap>
        <edgeMap>
          <xCoord>349</xCoord>
          <yCoord>332</yCoord>
        </edgeMap>
        <edgeMap>
          <xCoord>348</xCoord>
          <yCoord>331</yCoord>
        </edgeMap>
        <edgeMap>
          <xCoord>347</xCoord>
          <yCoord>331</yCoord>
        </edgeMap>
        <edgeMap>
          <xCoord>346</xCoord>
          <yCoord>330</yCoord>
        </edgeMap>
        <edgeMap>
          <xCoord>345</xCoord>
          <yCoord>330</yCoord>
        </edgeMap>
        <edgeMap>
          <xCoord>344</xCoord>
          <yCoord>330</yCoord>
        </edgeMap>
        <edgeMap>
          <xCoord>343</xCoord>
          <yCoord>330</yCoord>
        </edgeMap>
        <edgeMap>
          <xCoord>342</xCoord>
          <yCoord>331</yCoord>
        </edgeMap>
        <edgeMap>
          <xCoord>342</xCoord>
          <yCoord>332</yCoord>
        </edgeMap>
        <edgeMap>
          <xCoord>341</xCoord>
          <yCoord>332</yCoord>
        </edgeMap>
        <edgeMap>
          <xCoord>341</xCoord>
          <yCoord>331</yCoord>
        </edgeMap>
        <edgeMap>
          <xCoord>340</xCoord>
          <yCoord>330</yCoord>
        </edgeMap>
        <edgeMap>
          <xCoord>339</xCoord>
          <yCoord>331</yCoord>
        </edgeMap>
        <edgeMap>
          <xCoord>338</xCoord>
          <yCoord>330</yCoord>
        </edgeMap>
        <edgeMap>
          <xCoord>337</xCoord>
          <yCoord>330</yCoord>
        </edgeMap>
      </roi>
      <roi>
        <imageZposition>-103.750000 </imageZposition>
        <imageSOP_UID>1.3.6.1.4.1.14519.5.2.1.6279.6001.184077972007118506427931972423</imageSOP_UID>
        <inclusion>TRUE</inclusion>
        <edgeMap>
          <xCoord>341</xCoord>
          <yCoord>325</yCoord>
        </edgeMap>
        <edgeMap>
          <xCoord>340</xCoord>
          <yCoord>326</yCoord>
        </edgeMap>
        <edgeMap>
          <xCoord>340</xCoord>
          <yCoord>327</yCoord>
        </edgeMap>
        <edgeMap>
          <xCoord>340</xCoord>
          <yCoord>328</yCoord>
        </edgeMap>
        <edgeMap>
          <xCoord>340</xCoord>
          <yCoord>329</yCoord>
        </edgeMap>
        <edgeMap>
          <xCoord>340</xCoord>
          <yCoord>330</yCoord>
        </edgeMap>
        <edgeMap>
          <xCoord>340</xCoord>
          <yCoord>331</yCoord>
        </edgeMap>
        <edgeMap>
          <xCoord>339</xCoord>
          <yCoord>331</yCoord>
        </edgeMap>
        <edgeMap>
          <xCoord>338</xCoord>
          <yCoord>331</yCoord>
        </edgeMap>
        <edgeMap>
          <xCoord>337</xCoord>
          <yCoord>332</yCoord>
        </edgeMap>
        <edgeMap>
          <xCoord>336</xCoord>
          <yCoord>333</yCoord>
        </edgeMap>
        <edgeMap>
          <xCoord>336</xCoord>
          <yCoord>334</yCoord>
        </edgeMap>
        <edgeMap>
          <xCoord>335</xCoord>
          <yCoord>334</yCoord>
        </edgeMap>
        <edgeMap>
          <xCoord>334</xCoord>
          <yCoord>334</yCoord>
        </edgeMap>
        <edgeMap>
          <xCoord>333</xCoord>
          <yCoord>334</yCoord>
        </edgeMap>
        <edgeMap>
          <xCoord>332</xCoord>
          <yCoord>334</yCoord>
        </edgeMap>
        <edgeMap>
          <xCoord>331</xCoord>
          <yCoord>335</yCoord>
        </edgeMap>
        <edgeMap>
          <xCoord>330</xCoord>
          <yCoord>335</yCoord>
        </edgeMap>
        <edgeMap>
          <xCoord>329</xCoord>
          <yCoord>336</yCoord>
        </edgeMap>
        <edgeMap>
          <xCoord>329</xCoord>
          <yCoord>337</yCoord>
        </edgeMap>
        <edgeMap>
          <xCoord>330</xCoord>
          <yCoord>338</yCoord>
        </edgeMap>
        <edgeMap>
          <xCoord>331</xCoord>
          <yCoord>338</yCoord>
        </edgeMap>
        <edgeMap>
          <xCoord>332</xCoord>
          <yCoord>338</yCoord>
        </edgeMap>
        <edgeMap>
          <xCoord>333</xCoord>
          <yCoord>338</yCoord>
        </edgeMap>
        <edgeMap>
          <xCoord>333</xCoord>
          <yCoord>339</yCoord>
        </edgeMap>
        <edgeMap>
          <xCoord>333</xCoord>
          <yCoord>340</yCoord>
        </edgeMap>
        <edgeMap>
          <xCoord>333</xCoord>
          <yCoord>341</yCoord>
        </edgeMap>
        <edgeMap>
          <xCoord>333</xCoord>
          <yCoord>342</yCoord>
        </edgeMap>
        <edgeMap>
          <xCoord>332</xCoord>
          <yCoord>343</yCoord>
        </edgeMap>
        <edgeMap>
          <xCoord>332</xCoord>
          <yCoord>344</yCoord>
        </edgeMap>
        <edgeMap>
          <xCoord>332</xCoord>
          <yCoord>345</yCoord>
        </edgeMap>
        <edgeMap>
          <xCoord>332</xCoord>
          <yCoord>346</yCoord>
        </edgeMap>
        <edgeMap>
          <xCoord>332</xCoord>
          <yCoord>347</yCoord>
        </edgeMap>
        <edgeMap>
          <xCoord>331</xCoord>
          <yCoord>347</yCoord>
        </edgeMap>
        <edgeMap>
          <xCoord>330</xCoord>
          <yCoord>348</yCoord>
        </edgeMap>
        <edgeMap>
          <xCoord>330</xCoord>
          <yCoord>349</yCoord>
        </edgeMap>
        <edgeMap>
          <xCoord>331</xCoord>
          <yCoord>350</yCoord>
        </edgeMap>
        <edgeMap>
          <xCoord>332</xCoord>
          <yCoord>350</yCoord>
        </edgeMap>
        <edgeMap>
          <xCoord>333</xCoord>
          <yCoord>350</yCoord>
        </edgeMap>
        <edgeMap>
          <xCoord>334</xCoord>
          <yCoord>350</yCoord>
        </edgeMap>
        <edgeMap>
          <xCoord>335</xCoord>
          <yCoord>351</yCoord>
        </edgeMap>
        <edgeMap>
          <xCoord>335</xCoord>
          <yCoord>352</yCoord>
        </edgeMap>
        <edgeMap>
          <xCoord>335</xCoord>
          <yCoord>353</yCoord>
        </edgeMap>
        <edgeMap>
          <xCoord>335</xCoord>
          <yCoord>354</yCoord>
        </edgeMap>
        <edgeMap>
          <xCoord>335</xCoord>
          <yCoord>355</yCoord>
        </edgeMap>
        <edgeMap>
          <xCoord>335</xCoord>
          <yCoord>356</yCoord>
        </edgeMap>
        <edgeMap>
          <xCoord>336</xCoord>
          <yCoord>357</yCoord>
        </edgeMap>
        <edgeMap>
          <xCoord>337</xCoord>
          <yCoord>357</yCoord>
        </edgeMap>
        <edgeMap>
          <xCoord>338</xCoord>
          <yCoord>357</yCoord>
        </edgeMap>
        <edgeMap>
          <xCoord>339</xCoord>
          <yCoord>356</yCoord>
        </edgeMap>
        <edgeMap>
          <xCoord>339</xCoord>
          <yCoord>355</yCoord>
        </edgeMap>
        <edgeMap>
          <xCoord>340</xCoord>
          <yCoord>355</yCoord>
        </edgeMap>
        <edgeMap>
          <xCoord>341</xCoord>
          <yCoord>355</yCoord>
        </edgeMap>
        <edgeMap>
          <xCoord>342</xCoord>
          <yCoord>355</yCoord>
        </edgeMap>
        <edgeMap>
          <xCoord>343</xCoord>
          <yCoord>355</yCoord>
        </edgeMap>
        <edgeMap>
          <xCoord>344</xCoord>
          <yCoord>355</yCoord>
        </edgeMap>
        <edgeMap>
          <xCoord>345</xCoord>
          <yCoord>355</yCoord>
        </edgeMap>
        <edgeMap>
          <xCoord>346</xCoord>
          <yCoord>355</yCoord>
        </edgeMap>
        <edgeMap>
          <xCoord>347</xCoord>
          <yCoord>355</yCoord>
        </edgeMap>
        <edgeMap>
          <xCoord>348</xCoord>
          <yCoord>355</yCoord>
        </edgeMap>
        <edgeMap>
          <xCoord>349</xCoord>
          <yCoord>354</yCoord>
        </edgeMap>
        <edgeMap>
          <xCoord>349</xCoord>
          <yCoord>353</yCoord>
        </edgeMap>
        <edgeMap>
          <xCoord>349</xCoord>
          <yCoord>352</yCoord>
        </edgeMap>
        <edgeMap>
          <xCoord>349</xCoord>
          <yCoord>351</yCoord>
        </edgeMap>
        <edgeMap>
          <xCoord>349</xCoord>
          <yCoord>350</yCoord>
        </edgeMap>
        <edgeMap>
          <xCoord>350</xCoord>
          <yCoord>350</yCoord>
        </edgeMap>
        <edgeMap>
          <xCoord>351</xCoord>
          <yCoord>350</yCoord>
        </edgeMap>
        <edgeMap>
          <xCoord>352</xCoord>
          <yCoord>350</yCoord>
        </edgeMap>
        <edgeMap>
          <xCoord>353</xCoord>
          <yCoord>350</yCoord>
        </edgeMap>
        <edgeMap>
          <xCoord>354</xCoord>
          <yCoord>349</yCoord>
        </edgeMap>
        <edgeMap>
          <xCoord>355</xCoord>
          <yCoord>348</yCoord>
        </edgeMap>
        <edgeMap>
          <xCoord>355</xCoord>
          <yCoord>347</yCoord>
        </edgeMap>
        <edgeMap>
          <xCoord>355</xCoord>
          <yCoord>346</yCoord>
        </edgeMap>
        <edgeMap>
          <xCoord>354</xCoord>
          <yCoord>345</yCoord>
        </edgeMap>
        <edgeMap>
          <xCoord>354</xCoord>
          <yCoord>344</yCoord>
        </edgeMap>
        <edgeMap>
          <xCoord>353</xCoord>
          <yCoord>343</yCoord>
        </edgeMap>
        <edgeMap>
          <xCoord>353</xCoord>
          <yCoord>342</yCoord>
        </edgeMap>
        <edgeMap>
          <xCoord>352</xCoord>
          <yCoord>341</yCoord>
        </edgeMap>
        <edgeMap>
          <xCoord>352</xCoord>
          <yCoord>340</yCoord>
        </edgeMap>
        <edgeMap>
          <xCoord>353</xCoord>
          <yCoord>340</yCoord>
        </edgeMap>
        <edgeMap>
          <xCoord>354</xCoord>
          <yCoord>339</yCoord>
        </edgeMap>
        <edgeMap>
          <xCoord>353</xCoord>
          <yCoord>338</yCoord>
        </edgeMap>
        <edgeMap>
          <xCoord>352</xCoord>
          <yCoord>337</yCoord>
        </edgeMap>
        <edgeMap>
          <xCoord>351</xCoord>
          <yCoord>337</yCoord>
        </edgeMap>
        <edgeMap>
          <xCoord>351</xCoord>
          <yCoord>336</yCoord>
        </edgeMap>
        <edgeMap>
          <xCoord>350</xCoord>
          <yCoord>335</yCoord>
        </edgeMap>
        <edgeMap>
          <xCoord>349</xCoord>
          <yCoord>335</yCoord>
        </edgeMap>
        <edgeMap>
          <xCoord>349</xCoord>
          <yCoord>334</yCoord>
        </edgeMap>
        <edgeMap>
          <xCoord>350</xCoord>
          <yCoord>333</yCoord>
        </edgeMap>
        <edgeMap>
          <xCoord>351</xCoord>
          <yCoord>332</yCoord>
        </edgeMap>
        <edgeMap>
          <xCoord>352</xCoord>
          <yCoord>331</yCoord>
        </edgeMap>
        <edgeMap>
          <xCoord>353</xCoord>
          <yCoord>331</yCoord>
        </edgeMap>
        <edgeMap>
          <xCoord>354</xCoord>
          <yCoord>330</yCoord>
        </edgeMap>
        <edgeMap>
          <xCoord>353</xCoord>
          <yCoord>329</yCoord>
        </edgeMap>
        <edgeMap>
          <xCoord>352</xCoord>
          <yCoord>328</yCoord>
        </edgeMap>
        <edgeMap>
          <xCoord>351</xCoord>
          <yCoord>328</yCoord>
        </edgeMap>
        <edgeMap>
          <xCoord>350</xCoord>
          <yCoord>328</yCoord>
        </edgeMap>
        <edgeMap>
          <xCoord>349</xCoord>
          <yCoord>328</yCoord>
        </edgeMap>
        <edgeMap>
          <xCoord>348</xCoord>
          <yCoord>328</yCoord>
        </edgeMap>
        <edgeMap>
          <xCoord>347</xCoord>
          <yCoord>328</yCoord>
        </edgeMap>
        <edgeMap>
          <xCoord>346</xCoord>
          <yCoord>328</yCoord>
        </edgeMap>
        <edgeMap>
          <xCoord>345</xCoord>
          <yCoord>327</yCoord>
        </edgeMap>
        <edgeMap>
          <xCoord>344</xCoord>
          <yCoord>327</yCoord>
        </edgeMap>
        <edgeMap>
          <xCoord>343</xCoord>
          <yCoord>326</yCoord>
        </edgeMap>
        <edgeMap>
          <xCoord>342</xCoord>
          <yCoord>326</yCoord>
        </edgeMap>
        <edgeMap>
          <xCoord>341</xCoord>
          <yCoord>325</yCoord>
        </edgeMap>
      </roi>
      <roi>
        <imageZposition>-102.500000 </imageZposition>
        <imageSOP_UID>1.3.6.1.4.1.14519.5.2.1.6279.6001.239948038235739671020508813664</imageSOP_UID>
        <inclusion>TRUE</inclusion>
        <edgeMap>
          <xCoord>343</xCoord>
          <yCoord>327</yCoord>
        </edgeMap>
        <edgeMap>
          <xCoord>342</xCoord>
          <yCoord>328</yCoord>
        </edgeMap>
        <edgeMap>
          <xCoord>342</xCoord>
          <yCoord>329</yCoord>
        </edgeMap>
        <edgeMap>
          <xCoord>341</xCoord>
          <yCoord>330</yCoord>
        </edgeMap>
        <edgeMap>
          <xCoord>341</xCoord>
          <yCoord>331</yCoord>
        </edgeMap>
        <edgeMap>
          <xCoord>341</xCoord>
          <yCoord>332</yCoord>
        </edgeMap>
        <edgeMap>
          <xCoord>341</xCoord>
          <yCoord>333</yCoord>
        </edgeMap>
        <edgeMap>
          <xCoord>341</xCoord>
          <yCoord>334</yCoord>
        </edgeMap>
        <edgeMap>
          <xCoord>340</xCoord>
          <yCoord>334</yCoord>
        </edgeMap>
        <edgeMap>
          <xCoord>339</xCoord>
          <yCoord>334</yCoord>
        </edgeMap>
        <edgeMap>
          <xCoord>338</xCoord>
          <yCoord>334</yCoord>
        </edgeMap>
        <edgeMap>
          <xCoord>337</xCoord>
          <yCoord>335</yCoord>
        </edgeMap>
        <edgeMap>
          <xCoord>336</xCoord>
          <yCoord>335</yCoord>
        </edgeMap>
        <edgeMap>
          <xCoord>335</xCoord>
          <yCoord>335</yCoord>
        </edgeMap>
        <edgeMap>
          <xCoord>334</xCoord>
          <yCoord>336</yCoord>
        </edgeMap>
        <edgeMap>
          <xCoord>333</xCoord>
          <yCoord>336</yCoord>
        </edgeMap>
        <edgeMap>
          <xCoord>333</xCoord>
          <yCoord>335</yCoord>
        </edgeMap>
        <edgeMap>
          <xCoord>333</xCoord>
          <yCoord>334</yCoord>
        </edgeMap>
        <edgeMap>
          <xCoord>332</xCoord>
          <yCoord>333</yCoord>
        </edgeMap>
        <edgeMap>
          <xCoord>331</xCoord>
          <yCoord>334</yCoord>
        </edgeMap>
        <edgeMap>
          <xCoord>330</xCoord>
          <yCoord>335</yCoord>
        </edgeMap>
        <edgeMap>
          <xCoord>330</xCoord>
          <yCoord>336</yCoord>
        </edgeMap>
        <edgeMap>
          <xCoord>330</xCoord>
          <yCoord>337</yCoord>
        </edgeMap>
        <edgeMap>
          <xCoord>330</xCoord>
          <yCoord>338</yCoord>
        </edgeMap>
        <edgeMap>
          <xCoord>330</xCoord>
          <yCoord>339</yCoord>
        </edgeMap>
        <edgeMap>
          <xCoord>330</xCoord>
          <yCoord>340</yCoord>
        </edgeMap>
        <edgeMap>
          <xCoord>330</xCoord>
          <yCoord>341</yCoord>
        </edgeMap>
        <edgeMap>
          <xCoord>330</xCoord>
          <yCoord>342</yCoord>
        </edgeMap>
        <edgeMap>
          <xCoord>329</xCoord>
          <yCoord>343</yCoord>
        </edgeMap>
        <edgeMap>
          <xCoord>328</xCoord>
          <yCoord>343</yCoord>
        </edgeMap>
        <edgeMap>
          <xCoord>328</xCoord>
          <yCoord>342</yCoord>
        </edgeMap>
        <edgeMap>
          <xCoord>327</xCoord>
          <yCoord>341</yCoord>
        </edgeMap>
        <edgeMap>
          <xCoord>326</xCoord>
          <yCoord>341</yCoord>
        </edgeMap>
        <edgeMap>
          <xCoord>325</xCoord>
          <yCoord>342</yCoord>
        </edgeMap>
        <edgeMap>
          <xCoord>325</xCoord>
          <yCoord>343</yCoord>
        </edgeMap>
        <edgeMap>
          <xCoord>326</xCoord>
          <yCoord>344</yCoord>
        </edgeMap>
        <edgeMap>
          <xCoord>327</xCoord>
          <yCoord>345</yCoord>
        </edgeMap>
        <edgeMap>
          <xCoord>328</xCoord>
          <yCoord>346</yCoord>
        </edgeMap>
        <edgeMap>
          <xCoord>329</xCoord>
          <yCoord>346</yCoord>
        </edgeMap>
        <edgeMap>
          <xCoord>329</xCoord>
          <yCoord>347</yCoord>
        </edgeMap>
        <edgeMap>
          <xCoord>329</xCoord>
          <yCoord>348</yCoord>
        </edgeMap>
        <edgeMap>
          <xCoord>328</xCoord>
          <yCoord>349</yCoord>
        </edgeMap>
        <edgeMap>
          <xCoord>329</xCoord>
          <yCoord>350</yCoord>
        </edgeMap>
        <edgeMap>
          <xCoord>330</xCoord>
          <yCoord>350</yCoord>
        </edgeMap>
        <edgeMap>
          <xCoord>331</xCoord>
          <yCoord>350</yCoord>
        </edgeMap>
        <edgeMap>
          <xCoord>332</xCoord>
          <yCoord>350</yCoord>
        </edgeMap>
        <edgeMap>
          <xCoord>333</xCoord>
          <yCoord>350</yCoord>
        </edgeMap>
        <edgeMap>
          <xCoord>334</xCoord>
          <yCoord>350</yCoord>
        </edgeMap>
        <edgeMap>
          <xCoord>334</xCoord>
          <yCoord>351</yCoord>
        </edgeMap>
        <edgeMap>
          <xCoord>334</xCoord>
          <yCoord>352</yCoord>
        </edgeMap>
        <edgeMap>
          <xCoord>334</xCoord>
          <yCoord>353</yCoord>
        </edgeMap>
        <edgeMap>
          <xCoord>334</xCoord>
          <yCoord>354</yCoord>
        </edgeMap>
        <edgeMap>
          <xCoord>334</xCoord>
          <yCoord>355</yCoord>
        </edgeMap>
        <edgeMap>
          <xCoord>333</xCoord>
          <yCoord>356</yCoord>
        </edgeMap>
        <edgeMap>
          <xCoord>332</xCoord>
          <yCoord>357</yCoord>
        </edgeMap>
        <edgeMap>
          <xCoord>332</xCoord>
          <yCoord>358</yCoord>
        </edgeMap>
        <edgeMap>
          <xCoord>332</xCoord>
          <yCoord>359</yCoord>
        </edgeMap>
        <edgeMap>
          <xCoord>331</xCoord>
          <yCoord>360</yCoord>
        </edgeMap>
        <edgeMap>
          <xCoord>331</xCoord>
          <yCoord>361</yCoord>
        </edgeMap>
        <edgeMap>
          <xCoord>331</xCoord>
          <yCoord>362</yCoord>
        </edgeMap>
        <edgeMap>
          <xCoord>330</xCoord>
          <yCoord>363</yCoord>
        </edgeMap>
        <edgeMap>
          <xCoord>330</xCoord>
          <yCoord>364</yCoord>
        </edgeMap>
        <edgeMap>
          <xCoord>330</xCoord>
          <yCoord>365</yCoord>
        </edgeMap>
        <edgeMap>
          <xCoord>330</xCoord>
          <yCoord>366</yCoord>
        </edgeMap>
        <edgeMap>
          <xCoord>331</xCoord>
          <yCoord>367</yCoord>
        </edgeMap>
        <edgeMap>
          <xCoord>332</xCoord>
          <yCoord>368</yCoord>
        </edgeMap>
        <edgeMap>
          <xCoord>333</xCoord>
          <yCoord>367</yCoord>
        </edgeMap>
        <edgeMap>
          <xCoord>333</xCoord>
          <yCoord>366</yCoord>
        </edgeMap>
        <edgeMap>
          <xCoord>334</xCoord>
          <yCoord>365</yCoord>
        </edgeMap>
        <edgeMap>
          <xCoord>334</xCoord>
          <yCoord>364</yCoord>
        </edgeMap>
        <edgeMap>
          <xCoord>334</xCoord>
          <yCoord>363</yCoord>
        </edgeMap>
        <edgeMap>
          <xCoord>334</xCoord>
          <yCoord>362</yCoord>
        </edgeMap>
        <edgeMap>
          <xCoord>334</xCoord>
          <yCoord>361</yCoord>
        </edgeMap>
        <edgeMap>
          <xCoord>334</xCoord>
          <yCoord>360</yCoord>
        </edgeMap>
        <edgeMap>
          <xCoord>334</xCoord>
          <yCoord>359</yCoord>
        </edgeMap>
        <edgeMap>
          <xCoord>335</xCoord>
          <yCoord>358</yCoord>
        </edgeMap>
        <edgeMap>
          <xCoord>335</xCoord>
          <yCoord>357</yCoord>
        </edgeMap>
        <edgeMap>
          <xCoord>336</xCoord>
          <yCoord>356</yCoord>
        </edgeMap>
        <edgeMap>
          <xCoord>337</xCoord>
          <yCoord>356</yCoord>
        </edgeMap>
        <edgeMap>
          <xCoord>338</xCoord>
          <yCoord>356</yCoord>
        </edgeMap>
        <edgeMap>
          <xCoord>339</xCoord>
          <yCoord>355</yCoord>
        </edgeMap>
        <edgeMap>
          <xCoord>340</xCoord>
          <yCoord>355</yCoord>
        </edgeMap>
        <edgeMap>
          <xCoord>341</xCoord>
          <yCoord>355</yCoord>
        </edgeMap>
        <edgeMap>
          <xCoord>342</xCoord>
          <yCoord>356</yCoord>
        </edgeMap>
        <edgeMap>
          <xCoord>343</xCoord>
          <yCoord>356</yCoord>
        </edgeMap>
        <edgeMap>
          <xCoord>344</xCoord>
          <yCoord>356</yCoord>
        </edgeMap>
        <edgeMap>
          <xCoord>345</xCoord>
          <yCoord>356</yCoord>
        </edgeMap>
        <edgeMap>
          <xCoord>346</xCoord>
          <yCoord>356</yCoord>
        </edgeMap>
        <edgeMap>
          <xCoord>347</xCoord>
          <yCoord>356</yCoord>
        </edgeMap>
        <edgeMap>
          <xCoord>348</xCoord>
          <yCoord>356</yCoord>
        </edgeMap>
        <edgeMap>
          <xCoord>349</xCoord>
          <yCoord>355</yCoord>
        </edgeMap>
        <edgeMap>
          <xCoord>348</xCoord>
          <yCoord>354</yCoord>
        </edgeMap>
        <edgeMap>
          <xCoord>348</xCoord>
          <yCoord>353</yCoord>
        </edgeMap>
        <edgeMap>
          <xCoord>348</xCoord>
          <yCoord>352</yCoord>
        </edgeMap>
        <edgeMap>
          <xCoord>348</xCoord>
          <yCoord>351</yCoord>
        </edgeMap>
        <edgeMap>
          <xCoord>348</xCoord>
          <yCoord>350</yCoord>
        </edgeMap>
        <edgeMap>
          <xCoord>348</xCoord>
          <yCoord>349</yCoord>
        </edgeMap>
        <edgeMap>
          <xCoord>348</xCoord>
          <yCoord>348</yCoord>
        </edgeMap>
        <edgeMap>
          <xCoord>349</xCoord>
          <yCoord>348</yCoord>
        </edgeMap>
        <edgeMap>
          <xCoord>350</xCoord>
          <yCoord>348</yCoord>
        </edgeMap>
        <edgeMap>
          <xCoord>351</xCoord>
          <yCoord>348</yCoord>
        </edgeMap>
        <edgeMap>
          <xCoord>352</xCoord>
          <yCoord>348</yCoord>
        </edgeMap>
        <edgeMap>
          <xCoord>353</xCoord>
          <yCoord>348</yCoord>
        </edgeMap>
        <edgeMap>
          <xCoord>354</xCoord>
          <yCoord>347</yCoord>
        </edgeMap>
        <edgeMap>
          <xCoord>353</xCoord>
          <yCoord>346</yCoord>
        </edgeMap>
        <edgeMap>
          <xCoord>353</xCoord>
          <yCoord>345</yCoord>
        </edgeMap>
        <edgeMap>
          <xCoord>352</xCoord>
          <yCoord>344</yCoord>
        </edgeMap>
        <edgeMap>
          <xCoord>352</xCoord>
          <yCoord>343</yCoord>
        </edgeMap>
        <edgeMap>
          <xCoord>352</xCoord>
          <yCoord>342</yCoord>
        </edgeMap>
        <edgeMap>
          <xCoord>353</xCoord>
          <yCoord>341</yCoord>
        </edgeMap>
        <edgeMap>
          <xCoord>354</xCoord>
          <yCoord>341</yCoord>
        </edgeMap>
        <edgeMap>
          <xCoord>355</xCoord>
          <yCoord>341</yCoord>
        </edgeMap>
        <edgeMap>
          <xCoord>356</xCoord>
          <yCoord>340</yCoord>
        </edgeMap>
        <edgeMap>
          <xCoord>357</xCoord>
          <yCoord>339</yCoord>
        </edgeMap>
        <edgeMap>
          <xCoord>356</xCoord>
          <yCoord>338</yCoord>
        </edgeMap>
        <edgeMap>
          <xCoord>355</xCoord>
          <yCoord>337</yCoord>
        </edgeMap>
        <edgeMap>
          <xCoord>354</xCoord>
          <yCoord>336</yCoord>
        </edgeMap>
        <edgeMap>
          <xCoord>353</xCoord>
          <yCoord>336</yCoord>
        </edgeMap>
        <edgeMap>
          <xCoord>352</xCoord>
          <yCoord>336</yCoord>
        </edgeMap>
        <edgeMap>
          <xCoord>351</xCoord>
          <yCoord>336</yCoord>
        </edgeMap>
        <edgeMap>
          <xCoord>350</xCoord>
          <yCoord>336</yCoord>
        </edgeMap>
        <edgeMap>
          <xCoord>349</xCoord>
          <yCoord>336</yCoord>
        </edgeMap>
        <edgeMap>
          <xCoord>349</xCoord>
          <yCoord>335</yCoord>
        </edgeMap>
        <edgeMap>
          <xCoord>349</xCoord>
          <yCoord>334</yCoord>
        </edgeMap>
        <edgeMap>
          <xCoord>349</xCoord>
          <yCoord>333</yCoord>
        </edgeMap>
        <edgeMap>
          <xCoord>349</xCoord>
          <yCoord>332</yCoord>
        </edgeMap>
        <edgeMap>
          <xCoord>349</xCoord>
          <yCoord>331</yCoord>
        </edgeMap>
        <edgeMap>
          <xCoord>348</xCoord>
          <yCoord>330</yCoord>
        </edgeMap>
        <edgeMap>
          <xCoord>347</xCoord>
          <yCoord>329</yCoord>
        </edgeMap>
        <edgeMap>
          <xCoord>346</xCoord>
          <yCoord>328</yCoord>
        </edgeMap>
        <edgeMap>
          <xCoord>345</xCoord>
          <yCoord>328</yCoord>
        </edgeMap>
        <edgeMap>
          <xCoord>344</xCoord>
          <yCoord>328</yCoord>
        </edgeMap>
        <edgeMap>
          <xCoord>343</xCoord>
          <yCoord>327</yCoord>
        </edgeMap>
      </roi>
      <roi>
        <imageZposition>-101.250000 </imageZposition>
        <imageSOP_UID>1.3.6.1.4.1.14519.5.2.1.6279.6001.685369727011977532407839844382</imageSOP_UID>
        <inclusion>TRUE</inclusion>
        <edgeMap>
          <xCoord>343</xCoord>
          <yCoord>328</yCoord>
        </edgeMap>
        <edgeMap>
          <xCoord>342</xCoord>
          <yCoord>329</yCoord>
        </edgeMap>
        <edgeMap>
          <xCoord>341</xCoord>
          <yCoord>330</yCoord>
        </edgeMap>
        <edgeMap>
          <xCoord>341</xCoord>
          <yCoord>331</yCoord>
        </edgeMap>
        <edgeMap>
          <xCoord>341</xCoord>
          <yCoord>332</yCoord>
        </edgeMap>
        <edgeMap>
          <xCoord>341</xCoord>
          <yCoord>333</yCoord>
        </edgeMap>
        <edgeMap>
          <xCoord>340</xCoord>
          <yCoord>333</yCoord>
        </edgeMap>
        <edgeMap>
          <xCoord>339</xCoord>
          <yCoord>333</yCoord>
        </edgeMap>
        <edgeMap>
          <xCoord>338</xCoord>
          <yCoord>333</yCoord>
        </edgeMap>
        <edgeMap>
          <xCoord>337</xCoord>
          <yCoord>333</yCoord>
        </edgeMap>
        <edgeMap>
          <xCoord>336</xCoord>
          <yCoord>334</yCoord>
        </edgeMap>
        <edgeMap>
          <xCoord>336</xCoord>
          <yCoord>335</yCoord>
        </edgeMap>
        <edgeMap>
          <xCoord>336</xCoord>
          <yCoord>336</yCoord>
        </edgeMap>
        <edgeMap>
          <xCoord>335</xCoord>
          <yCoord>335</yCoord>
        </edgeMap>
        <edgeMap>
          <xCoord>334</xCoord>
          <yCoord>334</yCoord>
        </edgeMap>
        <edgeMap>
          <xCoord>333</xCoord>
          <yCoord>333</yCoord>
        </edgeMap>
        <edgeMap>
          <xCoord>332</xCoord>
          <yCoord>334</yCoord>
        </edgeMap>
        <edgeMap>
          <xCoord>332</xCoord>
          <yCoord>335</yCoord>
        </edgeMap>
        <edgeMap>
          <xCoord>333</xCoord>
          <yCoord>336</yCoord>
        </edgeMap>
        <edgeMap>
          <xCoord>334</xCoord>
          <yCoord>337</yCoord>
        </edgeMap>
        <edgeMap>
          <xCoord>334</xCoord>
          <yCoord>338</yCoord>
        </edgeMap>
        <edgeMap>
          <xCoord>333</xCoord>
          <yCoord>338</yCoord>
        </edgeMap>
        <edgeMap>
          <xCoord>332</xCoord>
          <yCoord>338</yCoord>
        </edgeMap>
        <edgeMap>
          <xCoord>331</xCoord>
          <yCoord>338</yCoord>
        </edgeMap>
        <edgeMap>
          <xCoord>330</xCoord>
          <yCoord>339</yCoord>
        </edgeMap>
        <edgeMap>
          <xCoord>330</xCoord>
          <yCoord>340</yCoord>
        </edgeMap>
        <edgeMap>
          <xCoord>331</xCoord>
          <yCoord>341</yCoord>
        </edgeMap>
        <edgeMap>
          <xCoord>331</xCoord>
          <yCoord>342</yCoord>
        </edgeMap>
        <edgeMap>
          <xCoord>331</xCoord>
          <yCoord>343</yCoord>
        </edgeMap>
        <edgeMap>
          <xCoord>331</xCoord>
          <yCoord>344</yCoord>
        </edgeMap>
        <edgeMap>
          <xCoord>330</xCoord>
          <yCoord>345</yCoord>
        </edgeMap>
        <edgeMap>
          <xCoord>330</xCoord>
          <yCoord>346</yCoord>
        </edgeMap>
        <edgeMap>
          <xCoord>330</xCoord>
          <yCoord>347</yCoord>
        </edgeMap>
        <edgeMap>
          <xCoord>329</xCoord>
          <yCoord>348</yCoord>
        </edgeMap>
        <edgeMap>
          <xCoord>328</xCoord>
          <yCoord>349</yCoord>
        </edgeMap>
        <edgeMap>
          <xCoord>327</xCoord>
          <yCoord>350</yCoord>
        </edgeMap>
        <edgeMap>
          <xCoord>328</xCoord>
          <yCoord>351</yCoord>
        </edgeMap>
        <edgeMap>
          <xCoord>329</xCoord>
          <yCoord>351</yCoord>
        </edgeMap>
        <edgeMap>
          <xCoord>330</xCoord>
          <yCoord>351</yCoord>
        </edgeMap>
        <edgeMap>
          <xCoord>330</xCoord>
          <yCoord>352</yCoord>
        </edgeMap>
        <edgeMap>
          <xCoord>330</xCoord>
          <yCoord>353</yCoord>
        </edgeMap>
        <edgeMap>
          <xCoord>330</xCoord>
          <yCoord>354</yCoord>
        </edgeMap>
        <edgeMap>
          <xCoord>330</xCoord>
          <yCoord>355</yCoord>
        </edgeMap>
        <edgeMap>
          <xCoord>330</xCoord>
          <yCoord>356</yCoord>
        </edgeMap>
        <edgeMap>
          <xCoord>330</xCoord>
          <yCoord>357</yCoord>
        </edgeMap>
        <edgeMap>
          <xCoord>330</xCoord>
          <yCoord>358</yCoord>
        </edgeMap>
        <edgeMap>
          <xCoord>329</xCoord>
          <yCoord>358</yCoord>
        </edgeMap>
        <edgeMap>
          <xCoord>328</xCoord>
          <yCoord>359</yCoord>
        </edgeMap>
        <edgeMap>
          <xCoord>328</xCoord>
          <yCoord>360</yCoord>
        </edgeMap>
        <edgeMap>
          <xCoord>328</xCoord>
          <yCoord>361</yCoord>
        </edgeMap>
        <edgeMap>
          <xCoord>328</xCoord>
          <yCoord>362</yCoord>
        </edgeMap>
        <edgeMap>
          <xCoord>328</xCoord>
          <yCoord>363</yCoord>
        </edgeMap>
        <edgeMap>
          <xCoord>328</xCoord>
          <yCoord>364</yCoord>
        </edgeMap>
        <edgeMap>
          <xCoord>329</xCoord>
          <yCoord>365</yCoord>
        </edgeMap>
        <edgeMap>
          <xCoord>329</xCoord>
          <yCoord>366</yCoord>
        </edgeMap>
        <edgeMap>
          <xCoord>330</xCoord>
          <yCoord>367</yCoord>
        </edgeMap>
        <edgeMap>
          <xCoord>331</xCoord>
          <yCoord>366</yCoord>
        </edgeMap>
        <edgeMap>
          <xCoord>332</xCoord>
          <yCoord>365</yCoord>
        </edgeMap>
        <edgeMap>
          <xCoord>333</xCoord>
          <yCoord>364</yCoord>
        </edgeMap>
        <edgeMap>
          <xCoord>333</xCoord>
          <yCoord>363</yCoord>
        </edgeMap>
        <edgeMap>
          <xCoord>334</xCoord>
          <yCoord>362</yCoord>
        </edgeMap>
        <edgeMap>
          <xCoord>334</xCoord>
          <yCoord>361</yCoord>
        </edgeMap>
        <edgeMap>
          <xCoord>334</xCoord>
          <yCoord>360</yCoord>
        </edgeMap>
        <edgeMap>
          <xCoord>334</xCoord>
          <yCoord>359</yCoord>
        </edgeMap>
        <edgeMap>
          <xCoord>334</xCoord>
          <yCoord>358</yCoord>
        </edgeMap>
        <edgeMap>
          <xCoord>335</xCoord>
          <yCoord>357</yCoord>
        </edgeMap>
        <edgeMap>
          <xCoord>336</xCoord>
          <yCoord>357</yCoord>
        </edgeMap>
        <edgeMap>
          <xCoord>337</xCoord>
          <yCoord>357</yCoord>
        </edgeMap>
        <edgeMap>
          <xCoord>338</xCoord>
          <yCoord>357</yCoord>
        </edgeMap>
        <edgeMap>
          <xCoord>339</xCoord>
          <yCoord>357</yCoord>
        </edgeMap>
        <edgeMap>
          <xCoord>339</xCoord>
          <yCoord>358</yCoord>
        </edgeMap>
        <edgeMap>
          <xCoord>340</xCoord>
          <yCoord>359</yCoord>
        </edgeMap>
        <edgeMap>
          <xCoord>341</xCoord>
          <yCoord>359</yCoord>
        </edgeMap>
        <edgeMap>
          <xCoord>342</xCoord>
          <yCoord>359</yCoord>
        </edgeMap>
        <edgeMap>
          <xCoord>343</xCoord>
          <yCoord>360</yCoord>
        </edgeMap>
        <edgeMap>
          <xCoord>344</xCoord>
          <yCoord>360</yCoord>
        </edgeMap>
        <edgeMap>
          <xCoord>345</xCoord>
          <yCoord>360</yCoord>
        </edgeMap>
        <edgeMap>
          <xCoord>346</xCoord>
          <yCoord>360</yCoord>
        </edgeMap>
        <edgeMap>
          <xCoord>347</xCoord>
          <yCoord>360</yCoord>
        </edgeMap>
        <edgeMap>
          <xCoord>348</xCoord>
          <yCoord>360</yCoord>
        </edgeMap>
        <edgeMap>
          <xCoord>349</xCoord>
          <yCoord>359</yCoord>
        </edgeMap>
        <edgeMap>
          <xCoord>350</xCoord>
          <yCoord>358</yCoord>
        </edgeMap>
        <edgeMap>
          <xCoord>350</xCoord>
          <yCoord>357</yCoord>
        </edgeMap>
        <edgeMap>
          <xCoord>350</xCoord>
          <yCoord>356</yCoord>
        </edgeMap>
        <edgeMap>
          <xCoord>350</xCoord>
          <yCoord>355</yCoord>
        </edgeMap>
        <edgeMap>
          <xCoord>350</xCoord>
          <yCoord>354</yCoord>
        </edgeMap>
        <edgeMap>
          <xCoord>350</xCoord>
          <yCoord>353</yCoord>
        </edgeMap>
        <edgeMap>
          <xCoord>350</xCoord>
          <yCoord>352</yCoord>
        </edgeMap>
        <edgeMap>
          <xCoord>351</xCoord>
          <yCoord>352</yCoord>
        </edgeMap>
        <edgeMap>
          <xCoord>352</xCoord>
          <yCoord>352</yCoord>
        </edgeMap>
        <edgeMap>
          <xCoord>353</xCoord>
          <yCoord>352</yCoord>
        </edgeMap>
        <edgeMap>
          <xCoord>354</xCoord>
          <yCoord>352</yCoord>
        </edgeMap>
        <edgeMap>
          <xCoord>355</xCoord>
          <yCoord>351</yCoord>
        </edgeMap>
        <edgeMap>
          <xCoord>355</xCoord>
          <yCoord>350</yCoord>
        </edgeMap>
        <edgeMap>
          <xCoord>355</xCoord>
          <yCoord>349</yCoord>
        </edgeMap>
        <edgeMap>
          <xCoord>355</xCoord>
          <yCoord>348</yCoord>
        </edgeMap>
        <edgeMap>
          <xCoord>355</xCoord>
          <yCoord>347</yCoord>
        </edgeMap>
        <edgeMap>
          <xCoord>355</xCoord>
          <yCoord>346</yCoord>
        </edgeMap>
        <edgeMap>
          <xCoord>355</xCoord>
          <yCoord>345</yCoord>
        </edgeMap>
        <edgeMap>
          <xCoord>356</xCoord>
          <yCoord>344</yCoord>
        </edgeMap>
        <edgeMap>
          <xCoord>356</xCoord>
          <yCoord>343</yCoord>
        </edgeMap>
        <edgeMap>
          <xCoord>356</xCoord>
          <yCoord>342</yCoord>
        </edgeMap>
        <edgeMap>
          <xCoord>357</xCoord>
          <yCoord>342</yCoord>
        </edgeMap>
        <edgeMap>
          <xCoord>358</xCoord>
          <yCoord>341</yCoord>
        </edgeMap>
        <edgeMap>
          <xCoord>358</xCoord>
          <yCoord>340</yCoord>
        </edgeMap>
        <edgeMap>
          <xCoord>357</xCoord>
          <yCoord>339</yCoord>
        </edgeMap>
        <edgeMap>
          <xCoord>356</xCoord>
          <yCoord>338</yCoord>
        </edgeMap>
        <edgeMap>
          <xCoord>355</xCoord>
          <yCoord>337</yCoord>
        </edgeMap>
        <edgeMap>
          <xCoord>354</xCoord>
          <yCoord>336</yCoord>
        </edgeMap>
        <edgeMap>
          <xCoord>353</xCoord>
          <yCoord>336</yCoord>
        </edgeMap>
        <edgeMap>
          <xCoord>352</xCoord>
          <yCoord>335</yCoord>
        </edgeMap>
        <edgeMap>
          <xCoord>351</xCoord>
          <yCoord>335</yCoord>
        </edgeMap>
        <edgeMap>
          <xCoord>350</xCoord>
          <yCoord>334</yCoord>
        </edgeMap>
        <edgeMap>
          <xCoord>349</xCoord>
          <yCoord>335</yCoord>
        </edgeMap>
        <edgeMap>
          <xCoord>348</xCoord>
          <yCoord>334</yCoord>
        </edgeMap>
        <edgeMap>
          <xCoord>347</xCoord>
          <yCoord>333</yCoord>
        </edgeMap>
        <edgeMap>
          <xCoord>347</xCoord>
          <yCoord>332</yCoord>
        </edgeMap>
        <edgeMap>
          <xCoord>347</xCoord>
          <yCoord>331</yCoord>
        </edgeMap>
        <edgeMap>
          <xCoord>346</xCoord>
          <yCoord>330</yCoord>
        </edgeMap>
        <edgeMap>
          <xCoord>345</xCoord>
          <yCoord>329</yCoord>
        </edgeMap>
        <edgeMap>
          <xCoord>344</xCoord>
          <yCoord>329</yCoord>
        </edgeMap>
        <edgeMap>
          <xCoord>343</xCoord>
          <yCoord>328</yCoord>
        </edgeMap>
      </roi>
      <roi>
        <imageZposition>-100.000000 </imageZposition>
        <imageSOP_UID>1.3.6.1.4.1.14519.5.2.1.6279.6001.293574654038772387980971104006</imageSOP_UID>
        <inclusion>TRUE</inclusion>
        <edgeMap>
          <xCoord>340</xCoord>
          <yCoord>332</yCoord>
        </edgeMap>
        <edgeMap>
          <xCoord>339</xCoord>
          <yCoord>333</yCoord>
        </edgeMap>
        <edgeMap>
          <xCoord>339</xCoord>
          <yCoord>334</yCoord>
        </edgeMap>
        <edgeMap>
          <xCoord>338</xCoord>
          <yCoord>335</yCoord>
        </edgeMap>
        <edgeMap>
          <xCoord>338</xCoord>
          <yCoord>336</yCoord>
        </edgeMap>
        <edgeMap>
          <xCoord>337</xCoord>
          <yCoord>336</yCoord>
        </edgeMap>
        <edgeMap>
          <xCoord>336</xCoord>
          <yCoord>337</yCoord>
        </edgeMap>
        <edgeMap>
          <xCoord>335</xCoord>
          <yCoord>338</yCoord>
        </edgeMap>
        <edgeMap>
          <xCoord>334</xCoord>
          <yCoord>339</yCoord>
        </edgeMap>
        <edgeMap>
          <xCoord>334</xCoord>
          <yCoord>340</yCoord>
        </edgeMap>
        <edgeMap>
          <xCoord>334</xCoord>
          <yCoord>341</yCoord>
        </edgeMap>
        <edgeMap>
          <xCoord>334</xCoord>
          <yCoord>342</yCoord>
        </edgeMap>
        <edgeMap>
          <xCoord>333</xCoord>
          <yCoord>343</yCoord>
        </edgeMap>
        <edgeMap>
          <xCoord>332</xCoord>
          <yCoord>344</yCoord>
        </edgeMap>
        <edgeMap>
          <xCoord>332</xCoord>
          <yCoord>345</yCoord>
        </edgeMap>
        <edgeMap>
          <xCoord>332</xCoord>
          <yCoord>346</yCoord>
        </edgeMap>
        <edgeMap>
          <xCoord>332</xCoord>
          <yCoord>347</yCoord>
        </edgeMap>
        <edgeMap>
          <xCoord>332</xCoord>
          <yCoord>348</yCoord>
        </edgeMap>
        <edgeMap>
          <xCoord>332</xCoord>
          <yCoord>349</yCoord>
        </edgeMap>
        <edgeMap>
          <xCoord>332</xCoord>
          <yCoord>350</yCoord>
        </edgeMap>
        <edgeMap>
          <xCoord>332</xCoord>
          <yCoord>351</yCoord>
        </edgeMap>
        <edgeMap>
          <xCoord>331</xCoord>
          <yCoord>351</yCoord>
        </edgeMap>
        <edgeMap>
          <xCoord>330</xCoord>
          <yCoord>351</yCoord>
        </edgeMap>
        <edgeMap>
          <xCoord>329</xCoord>
          <yCoord>352</yCoord>
        </edgeMap>
        <edgeMap>
          <xCoord>328</xCoord>
          <yCoord>353</yCoord>
        </edgeMap>
        <edgeMap>
          <xCoord>328</xCoord>
          <yCoord>354</yCoord>
        </edgeMap>
        <edgeMap>
          <xCoord>328</xCoord>
          <yCoord>355</yCoord>
        </edgeMap>
        <edgeMap>
          <xCoord>329</xCoord>
          <yCoord>356</yCoord>
        </edgeMap>
        <edgeMap>
          <xCoord>330</xCoord>
          <yCoord>356</yCoord>
        </edgeMap>
        <edgeMap>
          <xCoord>331</xCoord>
          <yCoord>357</yCoord>
        </edgeMap>
        <edgeMap>
          <xCoord>331</xCoord>
          <yCoord>358</yCoord>
        </edgeMap>
        <edgeMap>
          <xCoord>331</xCoord>
          <yCoord>359</yCoord>
        </edgeMap>
        <edgeMap>
          <xCoord>331</xCoord>
          <yCoord>360</yCoord>
        </edgeMap>
        <edgeMap>
          <xCoord>331</xCoord>
          <yCoord>361</yCoord>
        </edgeMap>
        <edgeMap>
          <xCoord>331</xCoord>
          <yCoord>362</yCoord>
        </edgeMap>
        <edgeMap>
          <xCoord>331</xCoord>
          <yCoord>363</yCoord>
        </edgeMap>
        <edgeMap>
          <xCoord>331</xCoord>
          <yCoord>364</yCoord>
        </edgeMap>
        <edgeMap>
          <xCoord>332</xCoord>
          <yCoord>365</yCoord>
        </edgeMap>
        <edgeMap>
          <xCoord>333</xCoord>
          <yCoord>364</yCoord>
        </edgeMap>
        <edgeMap>
          <xCoord>333</xCoord>
          <yCoord>363</yCoord>
        </edgeMap>
        <edgeMap>
          <xCoord>334</xCoord>
          <yCoord>362</yCoord>
        </edgeMap>
        <edgeMap>
          <xCoord>334</xCoord>
          <yCoord>361</yCoord>
        </edgeMap>
        <edgeMap>
          <xCoord>334</xCoord>
          <yCoord>360</yCoord>
        </edgeMap>
        <edgeMap>
          <xCoord>334</xCoord>
          <yCoord>359</yCoord>
        </edgeMap>
        <edgeMap>
          <xCoord>334</xCoord>
          <yCoord>358</yCoord>
        </edgeMap>
        <edgeMap>
          <xCoord>335</xCoord>
          <yCoord>357</yCoord>
        </edgeMap>
        <edgeMap>
          <xCoord>335</xCoord>
          <yCoord>356</yCoord>
        </edgeMap>
        <edgeMap>
          <xCoord>336</xCoord>
          <yCoord>356</yCoord>
        </edgeMap>
        <edgeMap>
          <xCoord>337</xCoord>
          <yCoord>356</yCoord>
        </edgeMap>
        <edgeMap>
          <xCoord>338</xCoord>
          <yCoord>356</yCoord>
        </edgeMap>
        <edgeMap>
          <xCoord>339</xCoord>
          <yCoord>356</yCoord>
        </edgeMap>
        <edgeMap>
          <xCoord>340</xCoord>
          <yCoord>356</yCoord>
        </edgeMap>
        <edgeMap>
          <xCoord>340</xCoord>
          <yCoord>357</yCoord>
        </edgeMap>
        <edgeMap>
          <xCoord>341</xCoord>
          <yCoord>358</yCoord>
        </edgeMap>
        <edgeMap>
          <xCoord>342</xCoord>
          <yCoord>359</yCoord>
        </edgeMap>
        <edgeMap>
          <xCoord>343</xCoord>
          <yCoord>360</yCoord>
        </edgeMap>
        <edgeMap>
          <xCoord>344</xCoord>
          <yCoord>360</yCoord>
        </edgeMap>
        <edgeMap>
          <xCoord>345</xCoord>
          <yCoord>360</yCoord>
        </edgeMap>
        <edgeMap>
          <xCoord>346</xCoord>
          <yCoord>360</yCoord>
        </edgeMap>
        <edgeMap>
          <xCoord>347</xCoord>
          <yCoord>360</yCoord>
        </edgeMap>
        <edgeMap>
          <xCoord>348</xCoord>
          <yCoord>360</yCoord>
        </edgeMap>
        <edgeMap>
          <xCoord>349</xCoord>
          <yCoord>359</yCoord>
        </edgeMap>
        <edgeMap>
          <xCoord>349</xCoord>
          <yCoord>358</yCoord>
        </edgeMap>
        <edgeMap>
          <xCoord>349</xCoord>
          <yCoord>357</yCoord>
        </edgeMap>
        <edgeMap>
          <xCoord>349</xCoord>
          <yCoord>356</yCoord>
        </edgeMap>
        <edgeMap>
          <xCoord>349</xCoord>
          <yCoord>355</yCoord>
        </edgeMap>
        <edgeMap>
          <xCoord>349</xCoord>
          <yCoord>354</yCoord>
        </edgeMap>
        <edgeMap>
          <xCoord>349</xCoord>
          <yCoord>353</yCoord>
        </edgeMap>
        <edgeMap>
          <xCoord>350</xCoord>
          <yCoord>352</yCoord>
        </edgeMap>
        <edgeMap>
          <xCoord>351</xCoord>
          <yCoord>351</yCoord>
        </edgeMap>
        <edgeMap>
          <xCoord>352</xCoord>
          <yCoord>351</yCoord>
        </edgeMap>
        <edgeMap>
          <xCoord>353</xCoord>
          <yCoord>351</yCoord>
        </edgeMap>
        <edgeMap>
          <xCoord>354</xCoord>
          <yCoord>351</yCoord>
        </edgeMap>
        <edgeMap>
          <xCoord>355</xCoord>
          <yCoord>350</yCoord>
        </edgeMap>
        <edgeMap>
          <xCoord>356</xCoord>
          <yCoord>349</yCoord>
        </edgeMap>
        <edgeMap>
          <xCoord>356</xCoord>
          <yCoord>348</yCoord>
        </edgeMap>
        <edgeMap>
          <xCoord>356</xCoord>
          <yCoord>347</yCoord>
        </edgeMap>
        <edgeMap>
          <xCoord>356</xCoord>
          <yCoord>346</yCoord>
        </edgeMap>
        <edgeMap>
          <xCoord>355</xCoord>
          <yCoord>345</yCoord>
        </edgeMap>
        <edgeMap>
          <xCoord>354</xCoord>
          <yCoord>345</yCoord>
        </edgeMap>
        <edgeMap>
          <xCoord>353</xCoord>
          <yCoord>344</yCoord>
        </edgeMap>
        <edgeMap>
          <xCoord>353</xCoord>
          <yCoord>343</yCoord>
        </edgeMap>
        <edgeMap>
          <xCoord>354</xCoord>
          <yCoord>343</yCoord>
        </edgeMap>
        <edgeMap>
          <xCoord>355</xCoord>
          <yCoord>342</yCoord>
        </edgeMap>
        <edgeMap>
          <xCoord>354</xCoord>
          <yCoord>341</yCoord>
        </edgeMap>
        <edgeMap>
          <xCoord>354</xCoord>
          <yCoord>340</yCoord>
        </edgeMap>
        <edgeMap>
          <xCoord>354</xCoord>
          <yCoord>339</yCoord>
        </edgeMap>
        <edgeMap>
          <xCoord>354</xCoord>
          <yCoord>338</yCoord>
        </edgeMap>
        <edgeMap>
          <xCoord>355</xCoord>
          <yCoord>337</yCoord>
        </edgeMap>
        <edgeMap>
          <xCoord>356</xCoord>
          <yCoord>336</yCoord>
        </edgeMap>
        <edgeMap>
          <xCoord>355</xCoord>
          <yCoord>335</yCoord>
        </edgeMap>
        <edgeMap>
          <xCoord>354</xCoord>
          <yCoord>335</yCoord>
        </edgeMap>
        <edgeMap>
          <xCoord>353</xCoord>
          <yCoord>335</yCoord>
        </edgeMap>
        <edgeMap>
          <xCoord>352</xCoord>
          <yCoord>335</yCoord>
        </edgeMap>
        <edgeMap>
          <xCoord>351</xCoord>
          <yCoord>336</yCoord>
        </edgeMap>
        <edgeMap>
          <xCoord>350</xCoord>
          <yCoord>336</yCoord>
        </edgeMap>
        <edgeMap>
          <xCoord>349</xCoord>
          <yCoord>336</yCoord>
        </edgeMap>
        <edgeMap>
          <xCoord>348</xCoord>
          <yCoord>336</yCoord>
        </edgeMap>
        <edgeMap>
          <xCoord>347</xCoord>
          <yCoord>336</yCoord>
        </edgeMap>
        <edgeMap>
          <xCoord>346</xCoord>
          <yCoord>335</yCoord>
        </edgeMap>
        <edgeMap>
          <xCoord>345</xCoord>
          <yCoord>334</yCoord>
        </edgeMap>
        <edgeMap>
          <xCoord>344</xCoord>
          <yCoord>334</yCoord>
        </edgeMap>
        <edgeMap>
          <xCoord>343</xCoord>
          <yCoord>333</yCoord>
        </edgeMap>
        <edgeMap>
          <xCoord>342</xCoord>
          <yCoord>333</yCoord>
        </edgeMap>
        <edgeMap>
          <xCoord>341</xCoord>
          <yCoord>333</yCoord>
        </edgeMap>
        <edgeMap>
          <xCoord>340</xCoord>
          <yCoord>332</yCoord>
        </edgeMap>
      </roi>
      <roi>
        <imageZposition>-98.750000</imageZposition>
        <imageSOP_UID>1.3.6.1.4.1.14519.5.2.1.6279.6001.263675872476535483194722038997</imageSOP_UID>
        <inclusion>TRUE</inclusion>
        <edgeMap>
          <xCoord>344</xCoord>
          <yCoord>335</yCoord>
        </edgeMap>
        <edgeMap>
          <xCoord>343</xCoord>
          <yCoord>336</yCoord>
        </edgeMap>
        <edgeMap>
          <xCoord>342</xCoord>
          <yCoord>337</yCoord>
        </edgeMap>
        <edgeMap>
          <xCoord>341</xCoord>
          <yCoord>337</yCoord>
        </edgeMap>
        <edgeMap>
          <xCoord>340</xCoord>
          <yCoord>337</yCoord>
        </edgeMap>
        <edgeMap>
          <xCoord>339</xCoord>
          <yCoord>337</yCoord>
        </edgeMap>
        <edgeMap>
          <xCoord>338</xCoord>
          <yCoord>337</yCoord>
        </edgeMap>
        <edgeMap>
          <xCoord>337</xCoord>
          <yCoord>337</yCoord>
        </edgeMap>
        <edgeMap>
          <xCoord>336</xCoord>
          <yCoord>337</yCoord>
        </edgeMap>
        <edgeMap>
          <xCoord>335</xCoord>
          <yCoord>338</yCoord>
        </edgeMap>
        <edgeMap>
          <xCoord>335</xCoord>
          <yCoord>339</yCoord>
        </edgeMap>
        <edgeMap>
          <xCoord>335</xCoord>
          <yCoord>340</yCoord>
        </edgeMap>
        <edgeMap>
          <xCoord>335</xCoord>
          <yCoord>341</yCoord>
        </edgeMap>
        <edgeMap>
          <xCoord>335</xCoord>
          <yCoord>342</yCoord>
        </edgeMap>
        <edgeMap>
          <xCoord>335</xCoord>
          <yCoord>343</yCoord>
        </edgeMap>
        <edgeMap>
          <xCoord>335</xCoord>
          <yCoord>344</yCoord>
        </edgeMap>
        <edgeMap>
          <xCoord>335</xCoord>
          <yCoord>345</yCoord>
        </edgeMap>
        <edgeMap>
          <xCoord>334</xCoord>
          <yCoord>346</yCoord>
        </edgeMap>
        <edgeMap>
          <xCoord>333</xCoord>
          <yCoord>347</yCoord>
        </edgeMap>
        <edgeMap>
          <xCoord>332</xCoord>
          <yCoord>348</yCoord>
        </edgeMap>
        <edgeMap>
          <xCoord>332</xCoord>
          <yCoord>349</yCoord>
        </edgeMap>
        <edgeMap>
          <xCoord>331</xCoord>
          <yCoord>350</yCoord>
        </edgeMap>
        <edgeMap>
          <xCoord>331</xCoord>
          <yCoord>351</yCoord>
        </edgeMap>
        <edgeMap>
          <xCoord>331</xCoord>
          <yCoord>352</yCoord>
        </edgeMap>
        <edgeMap>
          <xCoord>331</xCoord>
          <yCoord>353</yCoord>
        </edgeMap>
        <edgeMap>
          <xCoord>331</xCoord>
          <yCoord>354</yCoord>
        </edgeMap>
        <edgeMap>
          <xCoord>331</xCoord>
          <yCoord>355</yCoord>
        </edgeMap>
        <edgeMap>
          <xCoord>331</xCoord>
          <yCoord>356</yCoord>
        </edgeMap>
        <edgeMap>
          <xCoord>331</xCoord>
          <yCoord>357</yCoord>
        </edgeMap>
        <edgeMap>
          <xCoord>332</xCoord>
          <yCoord>358</yCoord>
        </edgeMap>
        <edgeMap>
          <xCoord>333</xCoord>
          <yCoord>358</yCoord>
        </edgeMap>
        <edgeMap>
          <xCoord>334</xCoord>
          <yCoord>358</yCoord>
        </edgeMap>
        <edgeMap>
          <xCoord>335</xCoord>
          <yCoord>358</yCoord>
        </edgeMap>
        <edgeMap>
          <xCoord>336</xCoord>
          <yCoord>358</yCoord>
        </edgeMap>
        <edgeMap>
          <xCoord>337</xCoord>
          <yCoord>358</yCoord>
        </edgeMap>
        <edgeMap>
          <xCoord>338</xCoord>
          <yCoord>358</yCoord>
        </edgeMap>
        <edgeMap>
          <xCoord>339</xCoord>
          <yCoord>358</yCoord>
        </edgeMap>
        <edgeMap>
          <xCoord>340</xCoord>
          <yCoord>358</yCoord>
        </edgeMap>
        <edgeMap>
          <xCoord>341</xCoord>
          <yCoord>358</yCoord>
        </edgeMap>
        <edgeMap>
          <xCoord>342</xCoord>
          <yCoord>359</yCoord>
        </edgeMap>
        <edgeMap>
          <xCoord>343</xCoord>
          <yCoord>360</yCoord>
        </edgeMap>
        <edgeMap>
          <xCoord>344</xCoord>
          <yCoord>360</yCoord>
        </edgeMap>
        <edgeMap>
          <xCoord>345</xCoord>
          <yCoord>360</yCoord>
        </edgeMap>
        <edgeMap>
          <xCoord>346</xCoord>
          <yCoord>360</yCoord>
        </edgeMap>
        <edgeMap>
          <xCoord>347</xCoord>
          <yCoord>360</yCoord>
        </edgeMap>
        <edgeMap>
          <xCoord>348</xCoord>
          <yCoord>360</yCoord>
        </edgeMap>
        <edgeMap>
          <xCoord>349</xCoord>
          <yCoord>359</yCoord>
        </edgeMap>
        <edgeMap>
          <xCoord>350</xCoord>
          <yCoord>358</yCoord>
        </edgeMap>
        <edgeMap>
          <xCoord>351</xCoord>
          <yCoord>357</yCoord>
        </edgeMap>
        <edgeMap>
          <xCoord>352</xCoord>
          <yCoord>356</yCoord>
        </edgeMap>
        <edgeMap>
          <xCoord>352</xCoord>
          <yCoord>355</yCoord>
        </edgeMap>
        <edgeMap>
          <xCoord>352</xCoord>
          <yCoord>354</yCoord>
        </edgeMap>
        <edgeMap>
          <xCoord>353</xCoord>
          <yCoord>353</yCoord>
        </edgeMap>
        <edgeMap>
          <xCoord>353</xCoord>
          <yCoord>352</yCoord>
        </edgeMap>
        <edgeMap>
          <xCoord>353</xCoord>
          <yCoord>351</yCoord>
        </edgeMap>
        <edgeMap>
          <xCoord>353</xCoord>
          <yCoord>350</yCoord>
        </edgeMap>
        <edgeMap>
          <xCoord>353</xCoord>
          <yCoord>349</yCoord>
        </edgeMap>
        <edgeMap>
          <xCoord>353</xCoord>
          <yCoord>348</yCoord>
        </edgeMap>
        <edgeMap>
          <xCoord>353</xCoord>
          <yCoord>347</yCoord>
        </edgeMap>
        <edgeMap>
          <xCoord>353</xCoord>
          <yCoord>346</yCoord>
        </edgeMap>
        <edgeMap>
          <xCoord>353</xCoord>
          <yCoord>345</yCoord>
        </edgeMap>
        <edgeMap>
          <xCoord>354</xCoord>
          <yCoord>344</yCoord>
        </edgeMap>
        <edgeMap>
          <xCoord>355</xCoord>
          <yCoord>343</yCoord>
        </edgeMap>
        <edgeMap>
          <xCoord>356</xCoord>
          <yCoord>342</yCoord>
        </edgeMap>
        <edgeMap>
          <xCoord>356</xCoord>
          <yCoord>341</yCoord>
        </edgeMap>
        <edgeMap>
          <xCoord>355</xCoord>
          <yCoord>340</yCoord>
        </edgeMap>
        <edgeMap>
          <xCoord>354</xCoord>
          <yCoord>340</yCoord>
        </edgeMap>
        <edgeMap>
          <xCoord>353</xCoord>
          <yCoord>339</yCoord>
        </edgeMap>
        <edgeMap>
          <xCoord>352</xCoord>
          <yCoord>339</yCoord>
        </edgeMap>
        <edgeMap>
          <xCoord>351</xCoord>
          <yCoord>338</yCoord>
        </edgeMap>
        <edgeMap>
          <xCoord>350</xCoord>
          <yCoord>338</yCoord>
        </edgeMap>
        <edgeMap>
          <xCoord>349</xCoord>
          <yCoord>337</yCoord>
        </edgeMap>
        <edgeMap>
          <xCoord>348</xCoord>
          <yCoord>337</yCoord>
        </edgeMap>
        <edgeMap>
          <xCoord>347</xCoord>
          <yCoord>336</yCoord>
        </edgeMap>
        <edgeMap>
          <xCoord>346</xCoord>
          <yCoord>336</yCoord>
        </edgeMap>
        <edgeMap>
          <xCoord>345</xCoord>
          <yCoord>336</yCoord>
        </edgeMap>
        <edgeMap>
          <xCoord>344</xCoord>
          <yCoord>335</yCoord>
        </edgeMap>
      </roi>
      <roi>
        <imageZposition>-97.500000</imageZposition>
        <imageSOP_UID>1.3.6.1.4.1.14519.5.2.1.6279.6001.853956190152701744550871381831</imageSOP_UID>
        <inclusion>TRUE</inclusion>
        <edgeMap>
          <xCoord>336</xCoord>
          <yCoord>337</yCoord>
        </edgeMap>
        <edgeMap>
          <xCoord>335</xCoord>
          <yCoord>338</yCoord>
        </edgeMap>
        <edgeMap>
          <xCoord>335</xCoord>
          <yCoord>339</yCoord>
        </edgeMap>
        <edgeMap>
          <xCoord>335</xCoord>
          <yCoord>340</yCoord>
        </edgeMap>
        <edgeMap>
          <xCoord>335</xCoord>
          <yCoord>341</yCoord>
        </edgeMap>
        <edgeMap>
          <xCoord>335</xCoord>
          <yCoord>342</yCoord>
        </edgeMap>
        <edgeMap>
          <xCoord>335</xCoord>
          <yCoord>343</yCoord>
        </edgeMap>
        <edgeMap>
          <xCoord>334</xCoord>
          <yCoord>344</yCoord>
        </edgeMap>
        <edgeMap>
          <xCoord>333</xCoord>
          <yCoord>345</yCoord>
        </edgeMap>
        <edgeMap>
          <xCoord>333</xCoord>
          <yCoord>346</yCoord>
        </edgeMap>
        <edgeMap>
          <xCoord>332</xCoord>
          <yCoord>347</yCoord>
        </edgeMap>
        <edgeMap>
          <xCoord>332</xCoord>
          <yCoord>348</yCoord>
        </edgeMap>
        <edgeMap>
          <xCoord>332</xCoord>
          <yCoord>349</yCoord>
        </edgeMap>
        <edgeMap>
          <xCoord>332</xCoord>
          <yCoord>350</yCoord>
        </edgeMap>
        <edgeMap>
          <xCoord>332</xCoord>
          <yCoord>351</yCoord>
        </edgeMap>
        <edgeMap>
          <xCoord>332</xCoord>
          <yCoord>352</yCoord>
        </edgeMap>
        <edgeMap>
          <xCoord>332</xCoord>
          <yCoord>353</yCoord>
        </edgeMap>
        <edgeMap>
          <xCoord>332</xCoord>
          <yCoord>354</yCoord>
        </edgeMap>
        <edgeMap>
          <xCoord>332</xCoord>
          <yCoord>355</yCoord>
        </edgeMap>
        <edgeMap>
          <xCoord>332</xCoord>
          <yCoord>356</yCoord>
        </edgeMap>
        <edgeMap>
          <xCoord>333</xCoord>
          <yCoord>357</yCoord>
        </edgeMap>
        <edgeMap>
          <xCoord>334</xCoord>
          <yCoord>358</yCoord>
        </edgeMap>
        <edgeMap>
          <xCoord>335</xCoord>
          <yCoord>358</yCoord>
        </edgeMap>
        <edgeMap>
          <xCoord>336</xCoord>
          <yCoord>358</yCoord>
        </edgeMap>
        <edgeMap>
          <xCoord>337</xCoord>
          <yCoord>358</yCoord>
        </edgeMap>
        <edgeMap>
          <xCoord>338</xCoord>
          <yCoord>358</yCoord>
        </edgeMap>
        <edgeMap>
          <xCoord>339</xCoord>
          <yCoord>358</yCoord>
        </edgeMap>
        <edgeMap>
          <xCoord>340</xCoord>
          <yCoord>358</yCoord>
        </edgeMap>
        <edgeMap>
          <xCoord>341</xCoord>
          <yCoord>358</yCoord>
        </edgeMap>
        <edgeMap>
          <xCoord>342</xCoord>
          <yCoord>358</yCoord>
        </edgeMap>
        <edgeMap>
          <xCoord>343</xCoord>
          <yCoord>358</yCoord>
        </edgeMap>
        <edgeMap>
          <xCoord>344</xCoord>
          <yCoord>359</yCoord>
        </edgeMap>
        <edgeMap>
          <xCoord>345</xCoord>
          <yCoord>360</yCoord>
        </edgeMap>
        <edgeMap>
          <xCoord>346</xCoord>
          <yCoord>361</yCoord>
        </edgeMap>
        <edgeMap>
          <xCoord>347</xCoord>
          <yCoord>361</yCoord>
        </edgeMap>
        <edgeMap>
          <xCoord>348</xCoord>
          <yCoord>361</yCoord>
        </edgeMap>
        <edgeMap>
          <xCoord>349</xCoord>
          <yCoord>361</yCoord>
        </edgeMap>
        <edgeMap>
          <xCoord>350</xCoord>
          <yCoord>360</yCoord>
        </edgeMap>
        <edgeMap>
          <xCoord>351</xCoord>
          <yCoord>359</yCoord>
        </edgeMap>
        <edgeMap>
          <xCoord>351</xCoord>
          <yCoord>358</yCoord>
        </edgeMap>
        <edgeMap>
          <xCoord>351</xCoord>
          <yCoord>357</yCoord>
        </edgeMap>
        <edgeMap>
          <xCoord>351</xCoord>
          <yCoord>356</yCoord>
        </edgeMap>
        <edgeMap>
          <xCoord>351</xCoord>
          <yCoord>355</yCoord>
        </edgeMap>
        <edgeMap>
          <xCoord>351</xCoord>
          <yCoord>354</yCoord>
        </edgeMap>
        <edgeMap>
          <xCoord>351</xCoord>
          <yCoord>353</yCoord>
        </edgeMap>
        <edgeMap>
          <xCoord>351</xCoord>
          <yCoord>352</yCoord>
        </edgeMap>
        <edgeMap>
          <xCoord>351</xCoord>
          <yCoord>351</yCoord>
        </edgeMap>
        <edgeMap>
          <xCoord>352</xCoord>
          <yCoord>350</yCoord>
        </edgeMap>
        <edgeMap>
          <xCoord>353</xCoord>
          <yCoord>349</yCoord>
        </edgeMap>
        <edgeMap>
          <xCoord>354</xCoord>
          <yCoord>348</yCoord>
        </edgeMap>
        <edgeMap>
          <xCoord>354</xCoord>
          <yCoord>347</yCoord>
        </edgeMap>
        <edgeMap>
          <xCoord>354</xCoord>
          <yCoord>346</yCoord>
        </edgeMap>
        <edgeMap>
          <xCoord>354</xCoord>
          <yCoord>345</yCoord>
        </edgeMap>
        <edgeMap>
          <xCoord>355</xCoord>
          <yCoord>344</yCoord>
        </edgeMap>
        <edgeMap>
          <xCoord>355</xCoord>
          <yCoord>343</yCoord>
        </edgeMap>
        <edgeMap>
          <xCoord>355</xCoord>
          <yCoord>342</yCoord>
        </edgeMap>
        <edgeMap>
          <xCoord>354</xCoord>
          <yCoord>341</yCoord>
        </edgeMap>
        <edgeMap>
          <xCoord>353</xCoord>
          <yCoord>340</yCoord>
        </edgeMap>
        <edgeMap>
          <xCoord>352</xCoord>
          <yCoord>340</yCoord>
        </edgeMap>
        <edgeMap>
          <xCoord>351</xCoord>
          <yCoord>340</yCoord>
        </edgeMap>
        <edgeMap>
          <xCoord>350</xCoord>
          <yCoord>339</yCoord>
        </edgeMap>
        <edgeMap>
          <xCoord>349</xCoord>
          <yCoord>339</yCoord>
        </edgeMap>
        <edgeMap>
          <xCoord>348</xCoord>
          <yCoord>339</yCoord>
        </edgeMap>
        <edgeMap>
          <xCoord>347</xCoord>
          <yCoord>338</yCoord>
        </edgeMap>
        <edgeMap>
          <xCoord>346</xCoord>
          <yCoord>338</yCoord>
        </edgeMap>
        <edgeMap>
          <xCoord>345</xCoord>
          <yCoord>338</yCoord>
        </edgeMap>
        <edgeMap>
          <xCoord>344</xCoord>
          <yCoord>338</yCoord>
        </edgeMap>
        <edgeMap>
          <xCoord>343</xCoord>
          <yCoord>338</yCoord>
        </edgeMap>
        <edgeMap>
          <xCoord>342</xCoord>
          <yCoord>337</yCoord>
        </edgeMap>
        <edgeMap>
          <xCoord>341</xCoord>
          <yCoord>337</yCoord>
        </edgeMap>
        <edgeMap>
          <xCoord>340</xCoord>
          <yCoord>337</yCoord>
        </edgeMap>
        <edgeMap>
          <xCoord>339</xCoord>
          <yCoord>337</yCoord>
        </edgeMap>
        <edgeMap>
          <xCoord>338</xCoord>
          <yCoord>337</yCoord>
        </edgeMap>
        <edgeMap>
          <xCoord>337</xCoord>
          <yCoord>337</yCoord>
        </edgeMap>
        <edgeMap>
          <xCoord>336</xCoord>
          <yCoord>337</yCoord>
        </edgeMap>
      </roi>
      <roi>
        <imageZposition>-96.250000</imageZposition>
        <imageSOP_UID>1.3.6.1.4.1.14519.5.2.1.6279.6001.181400222055418808863618764322</imageSOP_UID>
        <inclusion>TRUE</inclusion>
        <edgeMap>
          <xCoord>338</xCoord>
          <yCoord>339</yCoord>
        </edgeMap>
        <edgeMap>
          <xCoord>337</xCoord>
          <yCoord>340</yCoord>
        </edgeMap>
        <edgeMap>
          <xCoord>337</xCoord>
          <yCoord>341</yCoord>
        </edgeMap>
        <edgeMap>
          <xCoord>337</xCoord>
          <yCoord>342</yCoord>
        </edgeMap>
        <edgeMap>
          <xCoord>337</xCoord>
          <yCoord>343</yCoord>
        </edgeMap>
        <edgeMap>
          <xCoord>337</xCoord>
          <yCoord>344</yCoord>
        </edgeMap>
        <edgeMap>
          <xCoord>336</xCoord>
          <yCoord>345</yCoord>
        </edgeMap>
        <edgeMap>
          <xCoord>336</xCoord>
          <yCoord>346</yCoord>
        </edgeMap>
        <edgeMap>
          <xCoord>335</xCoord>
          <yCoord>347</yCoord>
        </edgeMap>
        <edgeMap>
          <xCoord>335</xCoord>
          <yCoord>348</yCoord>
        </edgeMap>
        <edgeMap>
          <xCoord>335</xCoord>
          <yCoord>349</yCoord>
        </edgeMap>
        <edgeMap>
          <xCoord>335</xCoord>
          <yCoord>350</yCoord>
        </edgeMap>
        <edgeMap>
          <xCoord>335</xCoord>
          <yCoord>351</yCoord>
        </edgeMap>
        <edgeMap>
          <xCoord>335</xCoord>
          <yCoord>352</yCoord>
        </edgeMap>
        <edgeMap>
          <xCoord>335</xCoord>
          <yCoord>353</yCoord>
        </edgeMap>
        <edgeMap>
          <xCoord>335</xCoord>
          <yCoord>354</yCoord>
        </edgeMap>
        <edgeMap>
          <xCoord>335</xCoord>
          <yCoord>355</yCoord>
        </edgeMap>
        <edgeMap>
          <xCoord>336</xCoord>
          <yCoord>356</yCoord>
        </edgeMap>
        <edgeMap>
          <xCoord>337</xCoord>
          <yCoord>357</yCoord>
        </edgeMap>
        <edgeMap>
          <xCoord>338</xCoord>
          <yCoord>357</yCoord>
        </edgeMap>
        <edgeMap>
          <xCoord>339</xCoord>
          <yCoord>358</yCoord>
        </edgeMap>
        <edgeMap>
          <xCoord>340</xCoord>
          <yCoord>359</yCoord>
        </edgeMap>
        <edgeMap>
          <xCoord>341</xCoord>
          <yCoord>359</yCoord>
        </edgeMap>
        <edgeMap>
          <xCoord>342</xCoord>
          <yCoord>360</yCoord>
        </edgeMap>
        <edgeMap>
          <xCoord>343</xCoord>
          <yCoord>360</yCoord>
        </edgeMap>
        <edgeMap>
          <xCoord>344</xCoord>
          <yCoord>361</yCoord>
        </edgeMap>
        <edgeMap>
          <xCoord>345</xCoord>
          <yCoord>361</yCoord>
        </edgeMap>
        <edgeMap>
          <xCoord>346</xCoord>
          <yCoord>361</yCoord>
        </edgeMap>
        <edgeMap>
          <xCoord>347</xCoord>
          <yCoord>361</yCoord>
        </edgeMap>
        <edgeMap>
          <xCoord>348</xCoord>
          <yCoord>361</yCoord>
        </edgeMap>
        <edgeMap>
          <xCoord>349</xCoord>
          <yCoord>360</yCoord>
        </edgeMap>
        <edgeMap>
          <xCoord>350</xCoord>
          <yCoord>359</yCoord>
        </edgeMap>
        <edgeMap>
          <xCoord>350</xCoord>
          <yCoord>358</yCoord>
        </edgeMap>
        <edgeMap>
          <xCoord>350</xCoord>
          <yCoord>357</yCoord>
        </edgeMap>
        <edgeMap>
          <xCoord>350</xCoord>
          <yCoord>356</yCoord>
        </edgeMap>
        <edgeMap>
          <xCoord>351</xCoord>
          <yCoord>355</yCoord>
        </edgeMap>
        <edgeMap>
          <xCoord>352</xCoord>
          <yCoord>354</yCoord>
        </edgeMap>
        <edgeMap>
          <xCoord>353</xCoord>
          <yCoord>353</yCoord>
        </edgeMap>
        <edgeMap>
          <xCoord>353</xCoord>
          <yCoord>352</yCoord>
        </edgeMap>
        <edgeMap>
          <xCoord>353</xCoord>
          <yCoord>351</yCoord>
        </edgeMap>
        <edgeMap>
          <xCoord>353</xCoord>
          <yCoord>350</yCoord>
        </edgeMap>
        <edgeMap>
          <xCoord>354</xCoord>
          <yCoord>349</yCoord>
        </edgeMap>
        <edgeMap>
          <xCoord>354</xCoord>
          <yCoord>348</yCoord>
        </edgeMap>
        <edgeMap>
          <xCoord>355</xCoord>
          <yCoord>347</yCoord>
        </edgeMap>
        <edgeMap>
          <xCoord>355</xCoord>
          <yCoord>346</yCoord>
        </edgeMap>
        <edgeMap>
          <xCoord>355</xCoord>
          <yCoord>345</yCoord>
        </edgeMap>
        <edgeMap>
          <xCoord>354</xCoord>
          <yCoord>344</yCoord>
        </edgeMap>
        <edgeMap>
          <xCoord>354</xCoord>
          <yCoord>343</yCoord>
        </edgeMap>
        <edgeMap>
          <xCoord>353</xCoord>
          <yCoord>342</yCoord>
        </edgeMap>
        <edgeMap>
          <xCoord>352</xCoord>
          <yCoord>341</yCoord>
        </edgeMap>
        <edgeMap>
          <xCoord>352</xCoord>
          <yCoord>340</yCoord>
        </edgeMap>
        <edgeMap>
          <xCoord>351</xCoord>
          <yCoord>339</yCoord>
        </edgeMap>
        <edgeMap>
          <xCoord>350</xCoord>
          <yCoord>339</yCoord>
        </edgeMap>
        <edgeMap>
          <xCoord>349</xCoord>
          <yCoord>339</yCoord>
        </edgeMap>
        <edgeMap>
          <xCoord>348</xCoord>
          <yCoord>339</yCoord>
        </edgeMap>
        <edgeMap>
          <xCoord>347</xCoord>
          <yCoord>339</yCoord>
        </edgeMap>
        <edgeMap>
          <xCoord>346</xCoord>
          <yCoord>339</yCoord>
        </edgeMap>
        <edgeMap>
          <xCoord>345</xCoord>
          <yCoord>339</yCoord>
        </edgeMap>
        <edgeMap>
          <xCoord>344</xCoord>
          <yCoord>339</yCoord>
        </edgeMap>
        <edgeMap>
          <xCoord>343</xCoord>
          <yCoord>339</yCoord>
        </edgeMap>
        <edgeMap>
          <xCoord>342</xCoord>
          <yCoord>339</yCoord>
        </edgeMap>
        <edgeMap>
          <xCoord>341</xCoord>
          <yCoord>339</yCoord>
        </edgeMap>
        <edgeMap>
          <xCoord>340</xCoord>
          <yCoord>339</yCoord>
        </edgeMap>
        <edgeMap>
          <xCoord>339</xCoord>
          <yCoord>339</yCoord>
        </edgeMap>
        <edgeMap>
          <xCoord>338</xCoord>
          <yCoord>339</yCoord>
        </edgeMap>
      </roi>
      <roi>
        <imageZposition>-95.000000</imageZposition>
        <imageSOP_UID>1.3.6.1.4.1.14519.5.2.1.6279.6001.299050327784919948911953905743</imageSOP_UID>
        <inclusion>TRUE</inclusion>
        <edgeMap>
          <xCoord>345</xCoord>
          <yCoord>342</yCoord>
        </edgeMap>
        <edgeMap>
          <xCoord>344</xCoord>
          <yCoord>343</yCoord>
        </edgeMap>
        <edgeMap>
          <xCoord>343</xCoord>
          <yCoord>343</yCoord>
        </edgeMap>
        <edgeMap>
          <xCoord>342</xCoord>
          <yCoord>343</yCoord>
        </edgeMap>
        <edgeMap>
          <xCoord>341</xCoord>
          <yCoord>343</yCoord>
        </edgeMap>
        <edgeMap>
          <xCoord>340</xCoord>
          <yCoord>343</yCoord>
        </edgeMap>
        <edgeMap>
          <xCoord>339</xCoord>
          <yCoord>343</yCoord>
        </edgeMap>
        <edgeMap>
          <xCoord>338</xCoord>
          <yCoord>343</yCoord>
        </edgeMap>
        <edgeMap>
          <xCoord>337</xCoord>
          <yCoord>343</yCoord>
        </edgeMap>
        <edgeMap>
          <xCoord>336</xCoord>
          <yCoord>344</yCoord>
        </edgeMap>
        <edgeMap>
          <xCoord>336</xCoord>
          <yCoord>345</yCoord>
        </edgeMap>
        <edgeMap>
          <xCoord>336</xCoord>
          <yCoord>346</yCoord>
        </edgeMap>
        <edgeMap>
          <xCoord>336</xCoord>
          <yCoord>347</yCoord>
        </edgeMap>
        <edgeMap>
          <xCoord>336</xCoord>
          <yCoord>348</yCoord>
        </edgeMap>
        <edgeMap>
          <xCoord>336</xCoord>
          <yCoord>349</yCoord>
        </edgeMap>
        <edgeMap>
          <xCoord>336</xCoord>
          <yCoord>350</yCoord>
        </edgeMap>
        <edgeMap>
          <xCoord>336</xCoord>
          <yCoord>351</yCoord>
        </edgeMap>
        <edgeMap>
          <xCoord>336</xCoord>
          <yCoord>352</yCoord>
        </edgeMap>
        <edgeMap>
          <xCoord>336</xCoord>
          <yCoord>353</yCoord>
        </edgeMap>
        <edgeMap>
          <xCoord>336</xCoord>
          <yCoord>354</yCoord>
        </edgeMap>
        <edgeMap>
          <xCoord>336</xCoord>
          <yCoord>355</yCoord>
        </edgeMap>
        <edgeMap>
          <xCoord>337</xCoord>
          <yCoord>356</yCoord>
        </edgeMap>
        <edgeMap>
          <xCoord>338</xCoord>
          <yCoord>357</yCoord>
        </edgeMap>
        <edgeMap>
          <xCoord>339</xCoord>
          <yCoord>357</yCoord>
        </edgeMap>
        <edgeMap>
          <xCoord>340</xCoord>
          <yCoord>357</yCoord>
        </edgeMap>
        <edgeMap>
          <xCoord>341</xCoord>
          <yCoord>358</yCoord>
        </edgeMap>
        <edgeMap>
          <xCoord>341</xCoord>
          <yCoord>359</yCoord>
        </edgeMap>
        <edgeMap>
          <xCoord>342</xCoord>
          <yCoord>360</yCoord>
        </edgeMap>
        <edgeMap>
          <xCoord>343</xCoord>
          <yCoord>361</yCoord>
        </edgeMap>
        <edgeMap>
          <xCoord>344</xCoord>
          <yCoord>361</yCoord>
        </edgeMap>
        <edgeMap>
          <xCoord>345</xCoord>
          <yCoord>361</yCoord>
        </edgeMap>
        <edgeMap>
          <xCoord>346</xCoord>
          <yCoord>360</yCoord>
        </edgeMap>
        <edgeMap>
          <xCoord>347</xCoord>
          <yCoord>359</yCoord>
        </edgeMap>
        <edgeMap>
          <xCoord>348</xCoord>
          <yCoord>359</yCoord>
        </edgeMap>
        <edgeMap>
          <xCoord>349</xCoord>
          <yCoord>358</yCoord>
        </edgeMap>
        <edgeMap>
          <xCoord>350</xCoord>
          <yCoord>357</yCoord>
        </edgeMap>
        <edgeMap>
          <xCoord>351</xCoord>
          <yCoord>356</yCoord>
        </edgeMap>
        <edgeMap>
          <xCoord>352</xCoord>
          <yCoord>355</yCoord>
        </edgeMap>
        <edgeMap>
          <xCoord>353</xCoord>
          <yCoord>355</yCoord>
        </edgeMap>
        <edgeMap>
          <xCoord>354</xCoord>
          <yCoord>354</yCoord>
        </edgeMap>
        <edgeMap>
          <xCoord>354</xCoord>
          <yCoord>353</yCoord>
        </edgeMap>
        <edgeMap>
          <xCoord>354</xCoord>
          <yCoord>352</yCoord>
        </edgeMap>
        <edgeMap>
          <xCoord>354</xCoord>
          <yCoord>351</yCoord>
        </edgeMap>
        <edgeMap>
          <xCoord>354</xCoord>
          <yCoord>350</yCoord>
        </edgeMap>
        <edgeMap>
          <xCoord>354</xCoord>
          <yCoord>349</yCoord>
        </edgeMap>
        <edgeMap>
          <xCoord>354</xCoord>
          <yCoord>348</yCoord>
        </edgeMap>
        <edgeMap>
          <xCoord>354</xCoord>
          <yCoord>347</yCoord>
        </edgeMap>
        <edgeMap>
          <xCoord>353</xCoord>
          <yCoord>346</yCoord>
        </edgeMap>
        <edgeMap>
          <xCoord>352</xCoord>
          <yCoord>345</yCoord>
        </edgeMap>
        <edgeMap>
          <xCoord>351</xCoord>
          <yCoord>344</yCoord>
        </edgeMap>
        <edgeMap>
          <xCoord>350</xCoord>
          <yCoord>343</yCoord>
        </edgeMap>
        <edgeMap>
          <xCoord>349</xCoord>
          <yCoord>342</yCoord>
        </edgeMap>
        <edgeMap>
          <xCoord>348</xCoord>
          <yCoord>342</yCoord>
        </edgeMap>
        <edgeMap>
          <xCoord>347</xCoord>
          <yCoord>342</yCoord>
        </edgeMap>
        <edgeMap>
          <xCoord>346</xCoord>
          <yCoord>342</yCoord>
        </edgeMap>
        <edgeMap>
          <xCoord>345</xCoord>
          <yCoord>342</yCoord>
        </edgeMap>
      </roi>
      <roi>
        <imageZposition>-93.750000</imageZposition>
        <imageSOP_UID>1.3.6.1.4.1.14519.5.2.1.6279.6001.145891999595678251915622544935</imageSOP_UID>
        <inclusion>TRUE</inclusion>
        <edgeMap>
          <xCoord>340</xCoord>
          <yCoord>343</yCoord>
        </edgeMap>
        <edgeMap>
          <xCoord>339</xCoord>
          <yCoord>344</yCoord>
        </edgeMap>
        <edgeMap>
          <xCoord>338</xCoord>
          <yCoord>345</yCoord>
        </edgeMap>
        <edgeMap>
          <xCoord>338</xCoord>
          <yCoord>346</yCoord>
        </edgeMap>
        <edgeMap>
          <xCoord>338</xCoord>
          <yCoord>347</yCoord>
        </edgeMap>
        <edgeMap>
          <xCoord>337</xCoord>
          <yCoord>348</yCoord>
        </edgeMap>
        <edgeMap>
          <xCoord>337</xCoord>
          <yCoord>349</yCoord>
        </edgeMap>
        <edgeMap>
          <xCoord>337</xCoord>
          <yCoord>350</yCoord>
        </edgeMap>
        <edgeMap>
          <xCoord>337</xCoord>
          <yCoord>351</yCoord>
        </edgeMap>
        <edgeMap>
          <xCoord>337</xCoord>
          <yCoord>352</yCoord>
        </edgeMap>
        <edgeMap>
          <xCoord>337</xCoord>
          <yCoord>353</yCoord>
        </edgeMap>
        <edgeMap>
          <xCoord>337</xCoord>
          <yCoord>354</yCoord>
        </edgeMap>
        <edgeMap>
          <xCoord>337</xCoord>
          <yCoord>355</yCoord>
        </edgeMap>
        <edgeMap>
          <xCoord>338</xCoord>
          <yCoord>356</yCoord>
        </edgeMap>
        <edgeMap>
          <xCoord>338</xCoord>
          <yCoord>357</yCoord>
        </edgeMap>
        <edgeMap>
          <xCoord>339</xCoord>
          <yCoord>358</yCoord>
        </edgeMap>
        <edgeMap>
          <xCoord>340</xCoord>
          <yCoord>359</yCoord>
        </edgeMap>
        <edgeMap>
          <xCoord>341</xCoord>
          <yCoord>360</yCoord>
        </edgeMap>
        <edgeMap>
          <xCoord>342</xCoord>
          <yCoord>360</yCoord>
        </edgeMap>
        <edgeMap>
          <xCoord>343</xCoord>
          <yCoord>359</yCoord>
        </edgeMap>
        <edgeMap>
          <xCoord>344</xCoord>
          <yCoord>358</yCoord>
        </edgeMap>
        <edgeMap>
          <xCoord>345</xCoord>
          <yCoord>357</yCoord>
        </edgeMap>
        <edgeMap>
          <xCoord>346</xCoord>
          <yCoord>357</yCoord>
        </edgeMap>
        <edgeMap>
          <xCoord>347</xCoord>
          <yCoord>357</yCoord>
        </edgeMap>
        <edgeMap>
          <xCoord>348</xCoord>
          <yCoord>357</yCoord>
        </edgeMap>
        <edgeMap>
          <xCoord>349</xCoord>
          <yCoord>357</yCoord>
        </edgeMap>
        <edgeMap>
          <xCoord>350</xCoord>
          <yCoord>357</yCoord>
        </edgeMap>
        <edgeMap>
          <xCoord>351</xCoord>
          <yCoord>357</yCoord>
        </edgeMap>
        <edgeMap>
          <xCoord>352</xCoord>
          <yCoord>357</yCoord>
        </edgeMap>
        <edgeMap>
          <xCoord>353</xCoord>
          <yCoord>357</yCoord>
        </edgeMap>
        <edgeMap>
          <xCoord>354</xCoord>
          <yCoord>356</yCoord>
        </edgeMap>
        <edgeMap>
          <xCoord>354</xCoord>
          <yCoord>355</yCoord>
        </edgeMap>
        <edgeMap>
          <xCoord>354</xCoord>
          <yCoord>354</yCoord>
        </edgeMap>
        <edgeMap>
          <xCoord>354</xCoord>
          <yCoord>353</yCoord>
        </edgeMap>
        <edgeMap>
          <xCoord>354</xCoord>
          <yCoord>352</yCoord>
        </edgeMap>
        <edgeMap>
          <xCoord>354</xCoord>
          <yCoord>351</yCoord>
        </edgeMap>
        <edgeMap>
          <xCoord>354</xCoord>
          <yCoord>350</yCoord>
        </edgeMap>
        <edgeMap>
          <xCoord>354</xCoord>
          <yCoord>349</yCoord>
        </edgeMap>
        <edgeMap>
          <xCoord>354</xCoord>
          <yCoord>348</yCoord>
        </edgeMap>
        <edgeMap>
          <xCoord>354</xCoord>
          <yCoord>347</yCoord>
        </edgeMap>
        <edgeMap>
          <xCoord>354</xCoord>
          <yCoord>346</yCoord>
        </edgeMap>
        <edgeMap>
          <xCoord>353</xCoord>
          <yCoord>345</yCoord>
        </edgeMap>
        <edgeMap>
          <xCoord>353</xCoord>
          <yCoord>344</yCoord>
        </edgeMap>
        <edgeMap>
          <xCoord>352</xCoord>
          <yCoord>343</yCoord>
        </edgeMap>
        <edgeMap>
          <xCoord>351</xCoord>
          <yCoord>343</yCoord>
        </edgeMap>
        <edgeMap>
          <xCoord>350</xCoord>
          <yCoord>343</yCoord>
        </edgeMap>
        <edgeMap>
          <xCoord>349</xCoord>
          <yCoord>343</yCoord>
        </edgeMap>
        <edgeMap>
          <xCoord>348</xCoord>
          <yCoord>343</yCoord>
        </edgeMap>
        <edgeMap>
          <xCoord>347</xCoord>
          <yCoord>343</yCoord>
        </edgeMap>
        <edgeMap>
          <xCoord>346</xCoord>
          <yCoord>343</yCoord>
        </edgeMap>
        <edgeMap>
          <xCoord>345</xCoord>
          <yCoord>343</yCoord>
        </edgeMap>
        <edgeMap>
          <xCoord>344</xCoord>
          <yCoord>343</yCoord>
        </edgeMap>
        <edgeMap>
          <xCoord>343</xCoord>
          <yCoord>343</yCoord>
        </edgeMap>
        <edgeMap>
          <xCoord>342</xCoord>
          <yCoord>343</yCoord>
        </edgeMap>
        <edgeMap>
          <xCoord>341</xCoord>
          <yCoord>343</yCoord>
        </edgeMap>
        <edgeMap>
          <xCoord>340</xCoord>
          <yCoord>343</yCoord>
        </edgeMap>
      </roi>
      <roi>
        <imageZposition>-92.500000</imageZposition>
        <imageSOP_UID>1.3.6.1.4.1.14519.5.2.1.6279.6001.717190403943646236064844661542</imageSOP_UID>
        <inclusion>TRUE</inclusion>
        <edgeMap>
          <xCoord>344</xCoord>
          <yCoord>344</yCoord>
        </edgeMap>
        <edgeMap>
          <xCoord>343</xCoord>
          <yCoord>345</yCoord>
        </edgeMap>
        <edgeMap>
          <xCoord>342</xCoord>
          <yCoord>346</yCoord>
        </edgeMap>
        <edgeMap>
          <xCoord>342</xCoord>
          <yCoord>347</yCoord>
        </edgeMap>
        <edgeMap>
          <xCoord>342</xCoord>
          <yCoord>348</yCoord>
        </edgeMap>
        <edgeMap>
          <xCoord>341</xCoord>
          <yCoord>349</yCoord>
        </edgeMap>
        <edgeMap>
          <xCoord>340</xCoord>
          <yCoord>350</yCoord>
        </edgeMap>
        <edgeMap>
          <xCoord>339</xCoord>
          <yCoord>351</yCoord>
        </edgeMap>
        <edgeMap>
          <xCoord>339</xCoord>
          <yCoord>352</yCoord>
        </edgeMap>
        <edgeMap>
          <xCoord>339</xCoord>
          <yCoord>353</yCoord>
        </edgeMap>
        <edgeMap>
          <xCoord>339</xCoord>
          <yCoord>354</yCoord>
        </edgeMap>
        <edgeMap>
          <xCoord>339</xCoord>
          <yCoord>355</yCoord>
        </edgeMap>
        <edgeMap>
          <xCoord>339</xCoord>
          <yCoord>356</yCoord>
        </edgeMap>
        <edgeMap>
          <xCoord>339</xCoord>
          <yCoord>357</yCoord>
        </edgeMap>
        <edgeMap>
          <xCoord>340</xCoord>
          <yCoord>358</yCoord>
        </edgeMap>
        <edgeMap>
          <xCoord>341</xCoord>
          <yCoord>359</yCoord>
        </edgeMap>
        <edgeMap>
          <xCoord>342</xCoord>
          <yCoord>359</yCoord>
        </edgeMap>
        <edgeMap>
          <xCoord>343</xCoord>
          <yCoord>359</yCoord>
        </edgeMap>
        <edgeMap>
          <xCoord>344</xCoord>
          <yCoord>358</yCoord>
        </edgeMap>
        <edgeMap>
          <xCoord>345</xCoord>
          <yCoord>358</yCoord>
        </edgeMap>
        <edgeMap>
          <xCoord>346</xCoord>
          <yCoord>358</yCoord>
        </edgeMap>
        <edgeMap>
          <xCoord>347</xCoord>
          <yCoord>358</yCoord>
        </edgeMap>
        <edgeMap>
          <xCoord>348</xCoord>
          <yCoord>358</yCoord>
        </edgeMap>
        <edgeMap>
          <xCoord>349</xCoord>
          <yCoord>358</yCoord>
        </edgeMap>
        <edgeMap>
          <xCoord>350</xCoord>
          <yCoord>358</yCoord>
        </edgeMap>
        <edgeMap>
          <xCoord>351</xCoord>
          <yCoord>358</yCoord>
        </edgeMap>
        <edgeMap>
          <xCoord>352</xCoord>
          <yCoord>359</yCoord>
        </edgeMap>
        <edgeMap>
          <xCoord>353</xCoord>
          <yCoord>360</yCoord>
        </edgeMap>
        <edgeMap>
          <xCoord>354</xCoord>
          <yCoord>359</yCoord>
        </edgeMap>
        <edgeMap>
          <xCoord>355</xCoord>
          <yCoord>358</yCoord>
        </edgeMap>
        <edgeMap>
          <xCoord>355</xCoord>
          <yCoord>357</yCoord>
        </edgeMap>
        <edgeMap>
          <xCoord>355</xCoord>
          <yCoord>356</yCoord>
        </edgeMap>
        <edgeMap>
          <xCoord>355</xCoord>
          <yCoord>355</yCoord>
        </edgeMap>
        <edgeMap>
          <xCoord>355</xCoord>
          <yCoord>354</yCoord>
        </edgeMap>
        <edgeMap>
          <xCoord>355</xCoord>
          <yCoord>353</yCoord>
        </edgeMap>
        <edgeMap>
          <xCoord>355</xCoord>
          <yCoord>352</yCoord>
        </edgeMap>
        <edgeMap>
          <xCoord>355</xCoord>
          <yCoord>351</yCoord>
        </edgeMap>
        <edgeMap>
          <xCoord>355</xCoord>
          <yCoord>350</yCoord>
        </edgeMap>
        <edgeMap>
          <xCoord>355</xCoord>
          <yCoord>349</yCoord>
        </edgeMap>
        <edgeMap>
          <xCoord>355</xCoord>
          <yCoord>348</yCoord>
        </edgeMap>
        <edgeMap>
          <xCoord>354</xCoord>
          <yCoord>347</yCoord>
        </edgeMap>
        <edgeMap>
          <xCoord>354</xCoord>
          <yCoord>346</yCoord>
        </edgeMap>
        <edgeMap>
          <xCoord>353</xCoord>
          <yCoord>345</yCoord>
        </edgeMap>
        <edgeMap>
          <xCoord>352</xCoord>
          <yCoord>344</yCoord>
        </edgeMap>
        <edgeMap>
          <xCoord>351</xCoord>
          <yCoord>344</yCoord>
        </edgeMap>
        <edgeMap>
          <xCoord>350</xCoord>
          <yCoord>344</yCoord>
        </edgeMap>
        <edgeMap>
          <xCoord>349</xCoord>
          <yCoord>344</yCoord>
        </edgeMap>
        <edgeMap>
          <xCoord>348</xCoord>
          <yCoord>344</yCoord>
        </edgeMap>
        <edgeMap>
          <xCoord>347</xCoord>
          <yCoord>344</yCoord>
        </edgeMap>
        <edgeMap>
          <xCoord>346</xCoord>
          <yCoord>344</yCoord>
        </edgeMap>
        <edgeMap>
          <xCoord>345</xCoord>
          <yCoord>344</yCoord>
        </edgeMap>
        <edgeMap>
          <xCoord>344</xCoord>
          <yCoord>344</yCoord>
        </edgeMap>
      </roi>
      <roi>
        <imageZposition>-91.250000</imageZposition>
        <imageSOP_UID>1.3.6.1.4.1.14519.5.2.1.6279.6001.321453372936818277073371840420</imageSOP_UID>
        <inclusion>TRUE</inclusion>
        <edgeMap>
          <xCoord>343</xCoord>
          <yCoord>345</yCoord>
        </edgeMap>
        <edgeMap>
          <xCoord>342</xCoord>
          <yCoord>346</yCoord>
        </edgeMap>
        <edgeMap>
          <xCoord>342</xCoord>
          <yCoord>347</yCoord>
        </edgeMap>
        <edgeMap>
          <xCoord>342</xCoord>
          <yCoord>348</yCoord>
        </edgeMap>
        <edgeMap>
          <xCoord>342</xCoord>
          <yCoord>349</yCoord>
        </edgeMap>
        <edgeMap>
          <xCoord>341</xCoord>
          <yCoord>350</yCoord>
        </edgeMap>
        <edgeMap>
          <xCoord>340</xCoord>
          <yCoord>351</yCoord>
        </edgeMap>
        <edgeMap>
          <xCoord>339</xCoord>
          <yCoord>352</yCoord>
        </edgeMap>
        <edgeMap>
          <xCoord>339</xCoord>
          <yCoord>353</yCoord>
        </edgeMap>
        <edgeMap>
          <xCoord>339</xCoord>
          <yCoord>354</yCoord>
        </edgeMap>
        <edgeMap>
          <xCoord>339</xCoord>
          <yCoord>355</yCoord>
        </edgeMap>
        <edgeMap>
          <xCoord>339</xCoord>
          <yCoord>356</yCoord>
        </edgeMap>
        <edgeMap>
          <xCoord>339</xCoord>
          <yCoord>357</yCoord>
        </edgeMap>
        <edgeMap>
          <xCoord>339</xCoord>
          <yCoord>358</yCoord>
        </edgeMap>
        <edgeMap>
          <xCoord>339</xCoord>
          <yCoord>359</yCoord>
        </edgeMap>
        <edgeMap>
          <xCoord>340</xCoord>
          <yCoord>360</yCoord>
        </edgeMap>
        <edgeMap>
          <xCoord>341</xCoord>
          <yCoord>360</yCoord>
        </edgeMap>
        <edgeMap>
          <xCoord>342</xCoord>
          <yCoord>360</yCoord>
        </edgeMap>
        <edgeMap>
          <xCoord>343</xCoord>
          <yCoord>359</yCoord>
        </edgeMap>
        <edgeMap>
          <xCoord>344</xCoord>
          <yCoord>358</yCoord>
        </edgeMap>
        <edgeMap>
          <xCoord>345</xCoord>
          <yCoord>358</yCoord>
        </edgeMap>
        <edgeMap>
          <xCoord>346</xCoord>
          <yCoord>358</yCoord>
        </edgeMap>
        <edgeMap>
          <xCoord>347</xCoord>
          <yCoord>358</yCoord>
        </edgeMap>
        <edgeMap>
          <xCoord>348</xCoord>
          <yCoord>358</yCoord>
        </edgeMap>
        <edgeMap>
          <xCoord>349</xCoord>
          <yCoord>358</yCoord>
        </edgeMap>
        <edgeMap>
          <xCoord>350</xCoord>
          <yCoord>358</yCoord>
        </edgeMap>
        <edgeMap>
          <xCoord>351</xCoord>
          <yCoord>358</yCoord>
        </edgeMap>
        <edgeMap>
          <xCoord>352</xCoord>
          <yCoord>357</yCoord>
        </edgeMap>
        <edgeMap>
          <xCoord>353</xCoord>
          <yCoord>356</yCoord>
        </edgeMap>
        <edgeMap>
          <xCoord>354</xCoord>
          <yCoord>355</yCoord>
        </edgeMap>
        <edgeMap>
          <xCoord>354</xCoord>
          <yCoord>354</yCoord>
        </edgeMap>
        <edgeMap>
          <xCoord>354</xCoord>
          <yCoord>353</yCoord>
        </edgeMap>
        <edgeMap>
          <xCoord>354</xCoord>
          <yCoord>352</yCoord>
        </edgeMap>
        <edgeMap>
          <xCoord>354</xCoord>
          <yCoord>351</yCoord>
        </edgeMap>
        <edgeMap>
          <xCoord>355</xCoord>
          <yCoord>350</yCoord>
        </edgeMap>
        <edgeMap>
          <xCoord>355</xCoord>
          <yCoord>349</yCoord>
        </edgeMap>
        <edgeMap>
          <xCoord>355</xCoord>
          <yCoord>348</yCoord>
        </edgeMap>
        <edgeMap>
          <xCoord>355</xCoord>
          <yCoord>347</yCoord>
        </edgeMap>
        <edgeMap>
          <xCoord>354</xCoord>
          <yCoord>346</yCoord>
        </edgeMap>
        <edgeMap>
          <xCoord>353</xCoord>
          <yCoord>345</yCoord>
        </edgeMap>
        <edgeMap>
          <xCoord>352</xCoord>
          <yCoord>345</yCoord>
        </edgeMap>
        <edgeMap>
          <xCoord>351</xCoord>
          <yCoord>345</yCoord>
        </edgeMap>
        <edgeMap>
          <xCoord>350</xCoord>
          <yCoord>345</yCoord>
        </edgeMap>
        <edgeMap>
          <xCoord>349</xCoord>
          <yCoord>346</yCoord>
        </edgeMap>
        <edgeMap>
          <xCoord>348</xCoord>
          <yCoord>346</yCoord>
        </edgeMap>
        <edgeMap>
          <xCoord>347</xCoord>
          <yCoord>346</yCoord>
        </edgeMap>
        <edgeMap>
          <xCoord>346</xCoord>
          <yCoord>346</yCoord>
        </edgeMap>
        <edgeMap>
          <xCoord>345</xCoord>
          <yCoord>346</yCoord>
        </edgeMap>
        <edgeMap>
          <xCoord>344</xCoord>
          <yCoord>346</yCoord>
        </edgeMap>
        <edgeMap>
          <xCoord>343</xCoord>
          <yCoord>345</yCoord>
        </edgeMap>
      </roi>
      <roi>
        <imageZposition>-90.000000</imageZposition>
        <imageSOP_UID>1.3.6.1.4.1.14519.5.2.1.6279.6001.137603034321121468188268372352</imageSOP_UID>
        <inclusion>TRUE</inclusion>
        <edgeMap>
          <xCoord>346</xCoord>
          <yCoord>346</yCoord>
        </edgeMap>
        <edgeMap>
          <xCoord>345</xCoord>
          <yCoord>347</yCoord>
        </edgeMap>
        <edgeMap>
          <xCoord>344</xCoord>
          <yCoord>348</yCoord>
        </edgeMap>
        <edgeMap>
          <xCoord>344</xCoord>
          <yCoord>349</yCoord>
        </edgeMap>
        <edgeMap>
          <xCoord>344</xCoord>
          <yCoord>350</yCoord>
        </edgeMap>
        <edgeMap>
          <xCoord>344</xCoord>
          <yCoord>351</yCoord>
        </edgeMap>
        <edgeMap>
          <xCoord>343</xCoord>
          <yCoord>352</yCoord>
        </edgeMap>
        <edgeMap>
          <xCoord>342</xCoord>
          <yCoord>353</yCoord>
        </edgeMap>
        <edgeMap>
          <xCoord>341</xCoord>
          <yCoord>354</yCoord>
        </edgeMap>
        <edgeMap>
          <xCoord>341</xCoord>
          <yCoord>355</yCoord>
        </edgeMap>
        <edgeMap>
          <xCoord>340</xCoord>
          <yCoord>356</yCoord>
        </edgeMap>
        <edgeMap>
          <xCoord>340</xCoord>
          <yCoord>357</yCoord>
        </edgeMap>
        <edgeMap>
          <xCoord>340</xCoord>
          <yCoord>358</yCoord>
        </edgeMap>
        <edgeMap>
          <xCoord>341</xCoord>
          <yCoord>359</yCoord>
        </edgeMap>
        <edgeMap>
          <xCoord>342</xCoord>
          <yCoord>360</yCoord>
        </edgeMap>
        <edgeMap>
          <xCoord>343</xCoord>
          <yCoord>360</yCoord>
        </edgeMap>
        <edgeMap>
          <xCoord>344</xCoord>
          <yCoord>360</yCoord>
        </edgeMap>
        <edgeMap>
          <xCoord>345</xCoord>
          <yCoord>360</yCoord>
        </edgeMap>
        <edgeMap>
          <xCoord>346</xCoord>
          <yCoord>360</yCoord>
        </edgeMap>
        <edgeMap>
          <xCoord>347</xCoord>
          <yCoord>359</yCoord>
        </edgeMap>
        <edgeMap>
          <xCoord>348</xCoord>
          <yCoord>359</yCoord>
        </edgeMap>
        <edgeMap>
          <xCoord>349</xCoord>
          <yCoord>359</yCoord>
        </edgeMap>
        <edgeMap>
          <xCoord>350</xCoord>
          <yCoord>359</yCoord>
        </edgeMap>
        <edgeMap>
          <xCoord>351</xCoord>
          <yCoord>358</yCoord>
        </edgeMap>
        <edgeMap>
          <xCoord>351</xCoord>
          <yCoord>357</yCoord>
        </edgeMap>
        <edgeMap>
          <xCoord>352</xCoord>
          <yCoord>356</yCoord>
        </edgeMap>
        <edgeMap>
          <xCoord>353</xCoord>
          <yCoord>356</yCoord>
        </edgeMap>
        <edgeMap>
          <xCoord>354</xCoord>
          <yCoord>355</yCoord>
        </edgeMap>
        <edgeMap>
          <xCoord>355</xCoord>
          <yCoord>354</yCoord>
        </edgeMap>
        <edgeMap>
          <xCoord>355</xCoord>
          <yCoord>353</yCoord>
        </edgeMap>
        <edgeMap>
          <xCoord>355</xCoord>
          <yCoord>352</yCoord>
        </edgeMap>
        <edgeMap>
          <xCoord>354</xCoord>
          <yCoord>351</yCoord>
        </edgeMap>
        <edgeMap>
          <xCoord>354</xCoord>
          <yCoord>350</yCoord>
        </edgeMap>
        <edgeMap>
          <xCoord>353</xCoord>
          <yCoord>349</yCoord>
        </edgeMap>
        <edgeMap>
          <xCoord>352</xCoord>
          <yCoord>348</yCoord>
        </edgeMap>
        <edgeMap>
          <xCoord>351</xCoord>
          <yCoord>348</yCoord>
        </edgeMap>
        <edgeMap>
          <xCoord>350</xCoord>
          <yCoord>347</yCoord>
        </edgeMap>
        <edgeMap>
          <xCoord>349</xCoord>
          <yCoord>347</yCoord>
        </edgeMap>
        <edgeMap>
          <xCoord>348</xCoord>
          <yCoord>346</yCoord>
        </edgeMap>
        <edgeMap>
          <xCoord>347</xCoord>
          <yCoord>346</yCoord>
        </edgeMap>
        <edgeMap>
          <xCoord>346</xCoord>
          <yCoord>346</yCoord>
        </edgeMap>
      </roi>
      <roi>
        <imageZposition>-88.750000</imageZposition>
        <imageSOP_UID>1.3.6.1.4.1.14519.5.2.1.6279.6001.262291668822559589322822173907</imageSOP_UID>
        <inclusion>TRUE</inclusion>
        <edgeMap>
          <xCoord>345</xCoord>
          <yCoord>346</yCoord>
        </edgeMap>
        <edgeMap>
          <xCoord>344</xCoord>
          <yCoord>347</yCoord>
        </edgeMap>
        <edgeMap>
          <xCoord>343</xCoord>
          <yCoord>347</yCoord>
        </edgeMap>
        <edgeMap>
          <xCoord>342</xCoord>
          <yCoord>348</yCoord>
        </edgeMap>
        <edgeMap>
          <xCoord>342</xCoord>
          <yCoord>349</yCoord>
        </edgeMap>
        <edgeMap>
          <xCoord>341</xCoord>
          <yCoord>350</yCoord>
        </edgeMap>
        <edgeMap>
          <xCoord>341</xCoord>
          <yCoord>351</yCoord>
        </edgeMap>
        <edgeMap>
          <xCoord>340</xCoord>
          <yCoord>352</yCoord>
        </edgeMap>
        <edgeMap>
          <xCoord>340</xCoord>
          <yCoord>353</yCoord>
        </edgeMap>
        <edgeMap>
          <xCoord>339</xCoord>
          <yCoord>354</yCoord>
        </edgeMap>
        <edgeMap>
          <xCoord>339</xCoord>
          <yCoord>355</yCoord>
        </edgeMap>
        <edgeMap>
          <xCoord>339</xCoord>
          <yCoord>356</yCoord>
        </edgeMap>
        <edgeMap>
          <xCoord>339</xCoord>
          <yCoord>357</yCoord>
        </edgeMap>
        <edgeMap>
          <xCoord>339</xCoord>
          <yCoord>358</yCoord>
        </edgeMap>
        <edgeMap>
          <xCoord>339</xCoord>
          <yCoord>359</yCoord>
        </edgeMap>
        <edgeMap>
          <xCoord>339</xCoord>
          <yCoord>360</yCoord>
        </edgeMap>
        <edgeMap>
          <xCoord>339</xCoord>
          <yCoord>361</yCoord>
        </edgeMap>
        <edgeMap>
          <xCoord>340</xCoord>
          <yCoord>362</yCoord>
        </edgeMap>
        <edgeMap>
          <xCoord>341</xCoord>
          <yCoord>363</yCoord>
        </edgeMap>
        <edgeMap>
          <xCoord>342</xCoord>
          <yCoord>364</yCoord>
        </edgeMap>
        <edgeMap>
          <xCoord>342</xCoord>
          <yCoord>365</yCoord>
        </edgeMap>
        <edgeMap>
          <xCoord>343</xCoord>
          <yCoord>366</yCoord>
        </edgeMap>
        <edgeMap>
          <xCoord>344</xCoord>
          <yCoord>366</yCoord>
        </edgeMap>
        <edgeMap>
          <xCoord>345</xCoord>
          <yCoord>366</yCoord>
        </edgeMap>
        <edgeMap>
          <xCoord>346</xCoord>
          <yCoord>366</yCoord>
        </edgeMap>
        <edgeMap>
          <xCoord>347</xCoord>
          <yCoord>366</yCoord>
        </edgeMap>
        <edgeMap>
          <xCoord>348</xCoord>
          <yCoord>366</yCoord>
        </edgeMap>
        <edgeMap>
          <xCoord>349</xCoord>
          <yCoord>365</yCoord>
        </edgeMap>
        <edgeMap>
          <xCoord>350</xCoord>
          <yCoord>364</yCoord>
        </edgeMap>
        <edgeMap>
          <xCoord>351</xCoord>
          <yCoord>364</yCoord>
        </edgeMap>
        <edgeMap>
          <xCoord>352</xCoord>
          <yCoord>364</yCoord>
        </edgeMap>
        <edgeMap>
          <xCoord>353</xCoord>
          <yCoord>364</yCoord>
        </edgeMap>
        <edgeMap>
          <xCoord>354</xCoord>
          <yCoord>363</yCoord>
        </edgeMap>
        <edgeMap>
          <xCoord>354</xCoord>
          <yCoord>362</yCoord>
        </edgeMap>
        <edgeMap>
          <xCoord>353</xCoord>
          <yCoord>361</yCoord>
        </edgeMap>
        <edgeMap>
          <xCoord>352</xCoord>
          <yCoord>361</yCoord>
        </edgeMap>
        <edgeMap>
          <xCoord>352</xCoord>
          <yCoord>360</yCoord>
        </edgeMap>
        <edgeMap>
          <xCoord>351</xCoord>
          <yCoord>359</yCoord>
        </edgeMap>
        <edgeMap>
          <xCoord>351</xCoord>
          <yCoord>358</yCoord>
        </edgeMap>
        <edgeMap>
          <xCoord>351</xCoord>
          <yCoord>357</yCoord>
        </edgeMap>
        <edgeMap>
          <xCoord>352</xCoord>
          <yCoord>356</yCoord>
        </edgeMap>
        <edgeMap>
          <xCoord>353</xCoord>
          <yCoord>355</yCoord>
        </edgeMap>
        <edgeMap>
          <xCoord>354</xCoord>
          <yCoord>354</yCoord>
        </edgeMap>
        <edgeMap>
          <xCoord>355</xCoord>
          <yCoord>353</yCoord>
        </edgeMap>
        <edgeMap>
          <xCoord>356</xCoord>
          <yCoord>352</yCoord>
        </edgeMap>
        <edgeMap>
          <xCoord>356</xCoord>
          <yCoord>351</yCoord>
        </edgeMap>
        <edgeMap>
          <xCoord>356</xCoord>
          <yCoord>350</yCoord>
        </edgeMap>
        <edgeMap>
          <xCoord>356</xCoord>
          <yCoord>349</yCoord>
        </edgeMap>
        <edgeMap>
          <xCoord>356</xCoord>
          <yCoord>348</yCoord>
        </edgeMap>
        <edgeMap>
          <xCoord>355</xCoord>
          <yCoord>347</yCoord>
        </edgeMap>
        <edgeMap>
          <xCoord>354</xCoord>
          <yCoord>346</yCoord>
        </edgeMap>
        <edgeMap>
          <xCoord>353</xCoord>
          <yCoord>346</yCoord>
        </edgeMap>
        <edgeMap>
          <xCoord>352</xCoord>
          <yCoord>346</yCoord>
        </edgeMap>
        <edgeMap>
          <xCoord>351</xCoord>
          <yCoord>346</yCoord>
        </edgeMap>
        <edgeMap>
          <xCoord>350</xCoord>
          <yCoord>346</yCoord>
        </edgeMap>
        <edgeMap>
          <xCoord>349</xCoord>
          <yCoord>346</yCoord>
        </edgeMap>
        <edgeMap>
          <xCoord>348</xCoord>
          <yCoord>346</yCoord>
        </edgeMap>
        <edgeMap>
          <xCoord>347</xCoord>
          <yCoord>346</yCoord>
        </edgeMap>
        <edgeMap>
          <xCoord>346</xCoord>
          <yCoord>346</yCoord>
        </edgeMap>
        <edgeMap>
          <xCoord>345</xCoord>
          <yCoord>346</yCoord>
        </edgeMap>
      </roi>
      <roi>
        <imageZposition>-87.500000</imageZposition>
        <imageSOP_UID>1.3.6.1.4.1.14519.5.2.1.6279.6001.995537521383534479398519594056</imageSOP_UID>
        <inclusion>TRUE</inclusion>
        <edgeMap>
          <xCoord>352</xCoord>
          <yCoord>348</yCoord>
        </edgeMap>
        <edgeMap>
          <xCoord>351</xCoord>
          <yCoord>349</yCoord>
        </edgeMap>
        <edgeMap>
          <xCoord>350</xCoord>
          <yCoord>350</yCoord>
        </edgeMap>
        <edgeMap>
          <xCoord>349</xCoord>
          <yCoord>350</yCoord>
        </edgeMap>
        <edgeMap>
          <xCoord>348</xCoord>
          <yCoord>350</yCoord>
        </edgeMap>
        <edgeMap>
          <xCoord>347</xCoord>
          <yCoord>350</yCoord>
        </edgeMap>
        <edgeMap>
          <xCoord>346</xCoord>
          <yCoord>349</yCoord>
        </edgeMap>
        <edgeMap>
          <xCoord>345</xCoord>
          <yCoord>349</yCoord>
        </edgeMap>
        <edgeMap>
          <xCoord>344</xCoord>
          <yCoord>350</yCoord>
        </edgeMap>
        <edgeMap>
          <xCoord>344</xCoord>
          <yCoord>351</yCoord>
        </edgeMap>
        <edgeMap>
          <xCoord>344</xCoord>
          <yCoord>352</yCoord>
        </edgeMap>
        <edgeMap>
          <xCoord>344</xCoord>
          <yCoord>353</yCoord>
        </edgeMap>
        <edgeMap>
          <xCoord>343</xCoord>
          <yCoord>354</yCoord>
        </edgeMap>
        <edgeMap>
          <xCoord>342</xCoord>
          <yCoord>355</yCoord>
        </edgeMap>
        <edgeMap>
          <xCoord>341</xCoord>
          <yCoord>356</yCoord>
        </edgeMap>
        <edgeMap>
          <xCoord>341</xCoord>
          <yCoord>357</yCoord>
        </edgeMap>
        <edgeMap>
          <xCoord>341</xCoord>
          <yCoord>358</yCoord>
        </edgeMap>
        <edgeMap>
          <xCoord>341</xCoord>
          <yCoord>359</yCoord>
        </edgeMap>
        <edgeMap>
          <xCoord>341</xCoord>
          <yCoord>360</yCoord>
        </edgeMap>
        <edgeMap>
          <xCoord>340</xCoord>
          <yCoord>361</yCoord>
        </edgeMap>
        <edgeMap>
          <xCoord>341</xCoord>
          <yCoord>362</yCoord>
        </edgeMap>
        <edgeMap>
          <xCoord>342</xCoord>
          <yCoord>362</yCoord>
        </edgeMap>
        <edgeMap>
          <xCoord>342</xCoord>
          <yCoord>363</yCoord>
        </edgeMap>
        <edgeMap>
          <xCoord>342</xCoord>
          <yCoord>364</yCoord>
        </edgeMap>
        <edgeMap>
          <xCoord>342</xCoord>
          <yCoord>365</yCoord>
        </edgeMap>
        <edgeMap>
          <xCoord>343</xCoord>
          <yCoord>366</yCoord>
        </edgeMap>
        <edgeMap>
          <xCoord>344</xCoord>
          <yCoord>366</yCoord>
        </edgeMap>
        <edgeMap>
          <xCoord>345</xCoord>
          <yCoord>366</yCoord>
        </edgeMap>
        <edgeMap>
          <xCoord>346</xCoord>
          <yCoord>366</yCoord>
        </edgeMap>
        <edgeMap>
          <xCoord>347</xCoord>
          <yCoord>366</yCoord>
        </edgeMap>
        <edgeMap>
          <xCoord>348</xCoord>
          <yCoord>365</yCoord>
        </edgeMap>
        <edgeMap>
          <xCoord>349</xCoord>
          <yCoord>365</yCoord>
        </edgeMap>
        <edgeMap>
          <xCoord>350</xCoord>
          <yCoord>364</yCoord>
        </edgeMap>
        <edgeMap>
          <xCoord>351</xCoord>
          <yCoord>364</yCoord>
        </edgeMap>
        <edgeMap>
          <xCoord>352</xCoord>
          <yCoord>363</yCoord>
        </edgeMap>
        <edgeMap>
          <xCoord>353</xCoord>
          <yCoord>363</yCoord>
        </edgeMap>
        <edgeMap>
          <xCoord>354</xCoord>
          <yCoord>362</yCoord>
        </edgeMap>
        <edgeMap>
          <xCoord>353</xCoord>
          <yCoord>361</yCoord>
        </edgeMap>
        <edgeMap>
          <xCoord>353</xCoord>
          <yCoord>360</yCoord>
        </edgeMap>
        <edgeMap>
          <xCoord>353</xCoord>
          <yCoord>359</yCoord>
        </edgeMap>
        <edgeMap>
          <xCoord>353</xCoord>
          <yCoord>358</yCoord>
        </edgeMap>
        <edgeMap>
          <xCoord>353</xCoord>
          <yCoord>357</yCoord>
        </edgeMap>
        <edgeMap>
          <xCoord>354</xCoord>
          <yCoord>356</yCoord>
        </edgeMap>
        <edgeMap>
          <xCoord>355</xCoord>
          <yCoord>355</yCoord>
        </edgeMap>
        <edgeMap>
          <xCoord>356</xCoord>
          <yCoord>354</yCoord>
        </edgeMap>
        <edgeMap>
          <xCoord>356</xCoord>
          <yCoord>353</yCoord>
        </edgeMap>
        <edgeMap>
          <xCoord>357</xCoord>
          <yCoord>352</yCoord>
        </edgeMap>
        <edgeMap>
          <xCoord>357</xCoord>
          <yCoord>351</yCoord>
        </edgeMap>
        <edgeMap>
          <xCoord>357</xCoord>
          <yCoord>350</yCoord>
        </edgeMap>
        <edgeMap>
          <xCoord>356</xCoord>
          <yCoord>349</yCoord>
        </edgeMap>
        <edgeMap>
          <xCoord>355</xCoord>
          <yCoord>349</yCoord>
        </edgeMap>
        <edgeMap>
          <xCoord>354</xCoord>
          <yCoord>348</yCoord>
        </edgeMap>
        <edgeMap>
          <xCoord>353</xCoord>
          <yCoord>348</yCoord>
        </edgeMap>
        <edgeMap>
          <xCoord>352</xCoord>
          <yCoord>348</yCoord>
        </edgeMap>
      </roi>
      <roi>
        <imageZposition>-86.250000</imageZposition>
        <imageSOP_UID>1.3.6.1.4.1.14519.5.2.1.6279.6001.210546726049082624003442975337</imageSOP_UID>
        <inclusion>TRUE</inclusion>
        <edgeMap>
          <xCoord>344</xCoord>
          <yCoord>350</yCoord>
        </edgeMap>
        <edgeMap>
          <xCoord>343</xCoord>
          <yCoord>351</yCoord>
        </edgeMap>
        <edgeMap>
          <xCoord>342</xCoord>
          <yCoord>352</yCoord>
        </edgeMap>
        <edgeMap>
          <xCoord>341</xCoord>
          <yCoord>353</yCoord>
        </edgeMap>
        <edgeMap>
          <xCoord>341</xCoord>
          <yCoord>354</yCoord>
        </edgeMap>
        <edgeMap>
          <xCoord>341</xCoord>
          <yCoord>355</yCoord>
        </edgeMap>
        <edgeMap>
          <xCoord>341</xCoord>
          <yCoord>356</yCoord>
        </edgeMap>
        <edgeMap>
          <xCoord>340</xCoord>
          <yCoord>356</yCoord>
        </edgeMap>
        <edgeMap>
          <xCoord>339</xCoord>
          <yCoord>357</yCoord>
        </edgeMap>
        <edgeMap>
          <xCoord>338</xCoord>
          <yCoord>358</yCoord>
        </edgeMap>
        <edgeMap>
          <xCoord>338</xCoord>
          <yCoord>359</yCoord>
        </edgeMap>
        <edgeMap>
          <xCoord>338</xCoord>
          <yCoord>360</yCoord>
        </edgeMap>
        <edgeMap>
          <xCoord>338</xCoord>
          <yCoord>361</yCoord>
        </edgeMap>
        <edgeMap>
          <xCoord>338</xCoord>
          <yCoord>362</yCoord>
        </edgeMap>
        <edgeMap>
          <xCoord>338</xCoord>
          <yCoord>363</yCoord>
        </edgeMap>
        <edgeMap>
          <xCoord>339</xCoord>
          <yCoord>364</yCoord>
        </edgeMap>
        <edgeMap>
          <xCoord>340</xCoord>
          <yCoord>364</yCoord>
        </edgeMap>
        <edgeMap>
          <xCoord>341</xCoord>
          <yCoord>364</yCoord>
        </edgeMap>
        <edgeMap>
          <xCoord>342</xCoord>
          <yCoord>364</yCoord>
        </edgeMap>
        <edgeMap>
          <xCoord>342</xCoord>
          <yCoord>365</yCoord>
        </edgeMap>
        <edgeMap>
          <xCoord>343</xCoord>
          <yCoord>366</yCoord>
        </edgeMap>
        <edgeMap>
          <xCoord>344</xCoord>
          <yCoord>367</yCoord>
        </edgeMap>
        <edgeMap>
          <xCoord>345</xCoord>
          <yCoord>367</yCoord>
        </edgeMap>
        <edgeMap>
          <xCoord>346</xCoord>
          <yCoord>367</yCoord>
        </edgeMap>
        <edgeMap>
          <xCoord>347</xCoord>
          <yCoord>366</yCoord>
        </edgeMap>
        <edgeMap>
          <xCoord>348</xCoord>
          <yCoord>365</yCoord>
        </edgeMap>
        <edgeMap>
          <xCoord>349</xCoord>
          <yCoord>364</yCoord>
        </edgeMap>
        <edgeMap>
          <xCoord>350</xCoord>
          <yCoord>363</yCoord>
        </edgeMap>
        <edgeMap>
          <xCoord>351</xCoord>
          <yCoord>362</yCoord>
        </edgeMap>
        <edgeMap>
          <xCoord>352</xCoord>
          <yCoord>362</yCoord>
        </edgeMap>
        <edgeMap>
          <xCoord>353</xCoord>
          <yCoord>361</yCoord>
        </edgeMap>
        <edgeMap>
          <xCoord>353</xCoord>
          <yCoord>360</yCoord>
        </edgeMap>
        <edgeMap>
          <xCoord>353</xCoord>
          <yCoord>359</yCoord>
        </edgeMap>
        <edgeMap>
          <xCoord>354</xCoord>
          <yCoord>358</yCoord>
        </edgeMap>
        <edgeMap>
          <xCoord>355</xCoord>
          <yCoord>357</yCoord>
        </edgeMap>
        <edgeMap>
          <xCoord>355</xCoord>
          <yCoord>356</yCoord>
        </edgeMap>
        <edgeMap>
          <xCoord>355</xCoord>
          <yCoord>355</yCoord>
        </edgeMap>
        <edgeMap>
          <xCoord>355</xCoord>
          <yCoord>354</yCoord>
        </edgeMap>
        <edgeMap>
          <xCoord>354</xCoord>
          <yCoord>353</yCoord>
        </edgeMap>
        <edgeMap>
          <xCoord>354</xCoord>
          <yCoord>352</yCoord>
        </edgeMap>
        <edgeMap>
          <xCoord>353</xCoord>
          <yCoord>351</yCoord>
        </edgeMap>
        <edgeMap>
          <xCoord>352</xCoord>
          <yCoord>351</yCoord>
        </edgeMap>
        <edgeMap>
          <xCoord>351</xCoord>
          <yCoord>351</yCoord>
        </edgeMap>
        <edgeMap>
          <xCoord>350</xCoord>
          <yCoord>351</yCoord>
        </edgeMap>
        <edgeMap>
          <xCoord>349</xCoord>
          <yCoord>351</yCoord>
        </edgeMap>
        <edgeMap>
          <xCoord>348</xCoord>
          <yCoord>351</yCoord>
        </edgeMap>
        <edgeMap>
          <xCoord>347</xCoord>
          <yCoord>350</yCoord>
        </edgeMap>
        <edgeMap>
          <xCoord>346</xCoord>
          <yCoord>350</yCoord>
        </edgeMap>
        <edgeMap>
          <xCoord>345</xCoord>
          <yCoord>350</yCoord>
        </edgeMap>
        <edgeMap>
          <xCoord>344</xCoord>
          <yCoord>350</yCoord>
        </edgeMap>
      </roi>
      <roi>
        <imageZposition>-85.000000</imageZposition>
        <imageSOP_UID>1.3.6.1.4.1.14519.5.2.1.6279.6001.237511468022382025848370035081</imageSOP_UID>
        <inclusion>TRUE</inclusion>
        <edgeMap>
          <xCoord>350</xCoord>
          <yCoord>351</yCoord>
        </edgeMap>
        <edgeMap>
          <xCoord>349</xCoord>
          <yCoord>352</yCoord>
        </edgeMap>
        <edgeMap>
          <xCoord>349</xCoord>
          <yCoord>353</yCoord>
        </edgeMap>
        <edgeMap>
          <xCoord>349</xCoord>
          <yCoord>354</yCoord>
        </edgeMap>
        <edgeMap>
          <xCoord>348</xCoord>
          <yCoord>354</yCoord>
        </edgeMap>
        <edgeMap>
          <xCoord>347</xCoord>
          <yCoord>354</yCoord>
        </edgeMap>
        <edgeMap>
          <xCoord>346</xCoord>
          <yCoord>353</yCoord>
        </edgeMap>
        <edgeMap>
          <xCoord>345</xCoord>
          <yCoord>352</yCoord>
        </edgeMap>
        <edgeMap>
          <xCoord>344</xCoord>
          <yCoord>352</yCoord>
        </edgeMap>
        <edgeMap>
          <xCoord>343</xCoord>
          <yCoord>352</yCoord>
        </edgeMap>
        <edgeMap>
          <xCoord>342</xCoord>
          <yCoord>353</yCoord>
        </edgeMap>
        <edgeMap>
          <xCoord>342</xCoord>
          <yCoord>354</yCoord>
        </edgeMap>
        <edgeMap>
          <xCoord>342</xCoord>
          <yCoord>355</yCoord>
        </edgeMap>
        <edgeMap>
          <xCoord>342</xCoord>
          <yCoord>356</yCoord>
        </edgeMap>
        <edgeMap>
          <xCoord>341</xCoord>
          <yCoord>356</yCoord>
        </edgeMap>
        <edgeMap>
          <xCoord>340</xCoord>
          <yCoord>357</yCoord>
        </edgeMap>
        <edgeMap>
          <xCoord>339</xCoord>
          <yCoord>358</yCoord>
        </edgeMap>
        <edgeMap>
          <xCoord>339</xCoord>
          <yCoord>359</yCoord>
        </edgeMap>
        <edgeMap>
          <xCoord>338</xCoord>
          <yCoord>360</yCoord>
        </edgeMap>
        <edgeMap>
          <xCoord>338</xCoord>
          <yCoord>361</yCoord>
        </edgeMap>
        <edgeMap>
          <xCoord>338</xCoord>
          <yCoord>362</yCoord>
        </edgeMap>
        <edgeMap>
          <xCoord>339</xCoord>
          <yCoord>363</yCoord>
        </edgeMap>
        <edgeMap>
          <xCoord>340</xCoord>
          <yCoord>364</yCoord>
        </edgeMap>
        <edgeMap>
          <xCoord>341</xCoord>
          <yCoord>364</yCoord>
        </edgeMap>
        <edgeMap>
          <xCoord>342</xCoord>
          <yCoord>364</yCoord>
        </edgeMap>
        <edgeMap>
          <xCoord>343</xCoord>
          <yCoord>364</yCoord>
        </edgeMap>
        <edgeMap>
          <xCoord>344</xCoord>
          <yCoord>363</yCoord>
        </edgeMap>
        <edgeMap>
          <xCoord>345</xCoord>
          <yCoord>363</yCoord>
        </edgeMap>
        <edgeMap>
          <xCoord>346</xCoord>
          <yCoord>363</yCoord>
        </edgeMap>
        <edgeMap>
          <xCoord>347</xCoord>
          <yCoord>363</yCoord>
        </edgeMap>
        <edgeMap>
          <xCoord>348</xCoord>
          <yCoord>363</yCoord>
        </edgeMap>
        <edgeMap>
          <xCoord>349</xCoord>
          <yCoord>363</yCoord>
        </edgeMap>
        <edgeMap>
          <xCoord>350</xCoord>
          <yCoord>363</yCoord>
        </edgeMap>
        <edgeMap>
          <xCoord>351</xCoord>
          <yCoord>362</yCoord>
        </edgeMap>
        <edgeMap>
          <xCoord>352</xCoord>
          <yCoord>362</yCoord>
        </edgeMap>
        <edgeMap>
          <xCoord>353</xCoord>
          <yCoord>362</yCoord>
        </edgeMap>
        <edgeMap>
          <xCoord>354</xCoord>
          <yCoord>361</yCoord>
        </edgeMap>
        <edgeMap>
          <xCoord>354</xCoord>
          <yCoord>360</yCoord>
        </edgeMap>
        <edgeMap>
          <xCoord>354</xCoord>
          <yCoord>359</yCoord>
        </edgeMap>
        <edgeMap>
          <xCoord>354</xCoord>
          <yCoord>358</yCoord>
        </edgeMap>
        <edgeMap>
          <xCoord>355</xCoord>
          <yCoord>357</yCoord>
        </edgeMap>
        <edgeMap>
          <xCoord>355</xCoord>
          <yCoord>356</yCoord>
        </edgeMap>
        <edgeMap>
          <xCoord>355</xCoord>
          <yCoord>355</yCoord>
        </edgeMap>
        <edgeMap>
          <xCoord>354</xCoord>
          <yCoord>354</yCoord>
        </edgeMap>
        <edgeMap>
          <xCoord>353</xCoord>
          <yCoord>353</yCoord>
        </edgeMap>
        <edgeMap>
          <xCoord>352</xCoord>
          <yCoord>352</yCoord>
        </edgeMap>
        <edgeMap>
          <xCoord>351</xCoord>
          <yCoord>352</yCoord>
        </edgeMap>
        <edgeMap>
          <xCoord>350</xCoord>
          <yCoord>351</yCoord>
        </edgeMap>
      </roi>
      <roi>
        <imageZposition>-83.750000</imageZposition>
        <imageSOP_UID>1.3.6.1.4.1.14519.5.2.1.6279.6001.171289665173057319561401628286</imageSOP_UID>
        <inclusion>TRUE</inclusion>
        <edgeMap>
          <xCoord>342</xCoord>
          <yCoord>354</yCoord>
        </edgeMap>
        <edgeMap>
          <xCoord>341</xCoord>
          <yCoord>355</yCoord>
        </edgeMap>
        <edgeMap>
          <xCoord>341</xCoord>
          <yCoord>356</yCoord>
        </edgeMap>
        <edgeMap>
          <xCoord>341</xCoord>
          <yCoord>357</yCoord>
        </edgeMap>
        <edgeMap>
          <xCoord>340</xCoord>
          <yCoord>358</yCoord>
        </edgeMap>
        <edgeMap>
          <xCoord>340</xCoord>
          <yCoord>359</yCoord>
        </edgeMap>
        <edgeMap>
          <xCoord>339</xCoord>
          <yCoord>359</yCoord>
        </edgeMap>
        <edgeMap>
          <xCoord>338</xCoord>
          <yCoord>360</yCoord>
        </edgeMap>
        <edgeMap>
          <xCoord>338</xCoord>
          <yCoord>361</yCoord>
        </edgeMap>
        <edgeMap>
          <xCoord>338</xCoord>
          <yCoord>362</yCoord>
        </edgeMap>
        <edgeMap>
          <xCoord>338</xCoord>
          <yCoord>363</yCoord>
        </edgeMap>
        <edgeMap>
          <xCoord>338</xCoord>
          <yCoord>364</yCoord>
        </edgeMap>
        <edgeMap>
          <xCoord>339</xCoord>
          <yCoord>365</yCoord>
        </edgeMap>
        <edgeMap>
          <xCoord>340</xCoord>
          <yCoord>365</yCoord>
        </edgeMap>
        <edgeMap>
          <xCoord>341</xCoord>
          <yCoord>364</yCoord>
        </edgeMap>
        <edgeMap>
          <xCoord>342</xCoord>
          <yCoord>364</yCoord>
        </edgeMap>
        <edgeMap>
          <xCoord>343</xCoord>
          <yCoord>364</yCoord>
        </edgeMap>
        <edgeMap>
          <xCoord>344</xCoord>
          <yCoord>364</yCoord>
        </edgeMap>
        <edgeMap>
          <xCoord>345</xCoord>
          <yCoord>364</yCoord>
        </edgeMap>
        <edgeMap>
          <xCoord>346</xCoord>
          <yCoord>363</yCoord>
        </edgeMap>
        <edgeMap>
          <xCoord>347</xCoord>
          <yCoord>363</yCoord>
        </edgeMap>
        <edgeMap>
          <xCoord>348</xCoord>
          <yCoord>363</yCoord>
        </edgeMap>
        <edgeMap>
          <xCoord>349</xCoord>
          <yCoord>363</yCoord>
        </edgeMap>
        <edgeMap>
          <xCoord>350</xCoord>
          <yCoord>363</yCoord>
        </edgeMap>
        <edgeMap>
          <xCoord>351</xCoord>
          <yCoord>362</yCoord>
        </edgeMap>
        <edgeMap>
          <xCoord>352</xCoord>
          <yCoord>362</yCoord>
        </edgeMap>
        <edgeMap>
          <xCoord>353</xCoord>
          <yCoord>362</yCoord>
        </edgeMap>
        <edgeMap>
          <xCoord>354</xCoord>
          <yCoord>362</yCoord>
        </edgeMap>
        <edgeMap>
          <xCoord>355</xCoord>
          <yCoord>361</yCoord>
        </edgeMap>
        <edgeMap>
          <xCoord>356</xCoord>
          <yCoord>360</yCoord>
        </edgeMap>
        <edgeMap>
          <xCoord>356</xCoord>
          <yCoord>359</yCoord>
        </edgeMap>
        <edgeMap>
          <xCoord>355</xCoord>
          <yCoord>358</yCoord>
        </edgeMap>
        <edgeMap>
          <xCoord>355</xCoord>
          <yCoord>357</yCoord>
        </edgeMap>
        <edgeMap>
          <xCoord>354</xCoord>
          <yCoord>356</yCoord>
        </edgeMap>
        <edgeMap>
          <xCoord>353</xCoord>
          <yCoord>356</yCoord>
        </edgeMap>
        <edgeMap>
          <xCoord>352</xCoord>
          <yCoord>355</yCoord>
        </edgeMap>
        <edgeMap>
          <xCoord>351</xCoord>
          <yCoord>355</yCoord>
        </edgeMap>
        <edgeMap>
          <xCoord>350</xCoord>
          <yCoord>354</yCoord>
        </edgeMap>
        <edgeMap>
          <xCoord>349</xCoord>
          <yCoord>354</yCoord>
        </edgeMap>
        <edgeMap>
          <xCoord>348</xCoord>
          <yCoord>354</yCoord>
        </edgeMap>
        <edgeMap>
          <xCoord>347</xCoord>
          <yCoord>354</yCoord>
        </edgeMap>
        <edgeMap>
          <xCoord>346</xCoord>
          <yCoord>354</yCoord>
        </edgeMap>
        <edgeMap>
          <xCoord>345</xCoord>
          <yCoord>354</yCoord>
        </edgeMap>
        <edgeMap>
          <xCoord>344</xCoord>
          <yCoord>354</yCoord>
        </edgeMap>
        <edgeMap>
          <xCoord>343</xCoord>
          <yCoord>354</yCoord>
        </edgeMap>
        <edgeMap>
          <xCoord>342</xCoord>
          <yCoord>354</yCoord>
        </edgeMap>
      </roi>
      <roi>
        <imageZposition>-82.500000</imageZposition>
        <imageSOP_UID>1.3.6.1.4.1.14519.5.2.1.6279.6001.141880102731657147561798170621</imageSOP_UID>
        <inclusion>TRUE</inclusion>
        <edgeMap>
          <xCoord>341</xCoord>
          <yCoord>356</yCoord>
        </edgeMap>
        <edgeMap>
          <xCoord>340</xCoord>
          <yCoord>357</yCoord>
        </edgeMap>
        <edgeMap>
          <xCoord>339</xCoord>
          <yCoord>358</yCoord>
        </edgeMap>
        <edgeMap>
          <xCoord>339</xCoord>
          <yCoord>359</yCoord>
        </edgeMap>
        <edgeMap>
          <xCoord>339</xCoord>
          <yCoord>360</yCoord>
        </edgeMap>
        <edgeMap>
          <xCoord>339</xCoord>
          <yCoord>361</yCoord>
        </edgeMap>
        <edgeMap>
          <xCoord>339</xCoord>
          <yCoord>362</yCoord>
        </edgeMap>
        <edgeMap>
          <xCoord>340</xCoord>
          <yCoord>363</yCoord>
        </edgeMap>
        <edgeMap>
          <xCoord>341</xCoord>
          <yCoord>363</yCoord>
        </edgeMap>
        <edgeMap>
          <xCoord>342</xCoord>
          <yCoord>363</yCoord>
        </edgeMap>
        <edgeMap>
          <xCoord>343</xCoord>
          <yCoord>363</yCoord>
        </edgeMap>
        <edgeMap>
          <xCoord>344</xCoord>
          <yCoord>363</yCoord>
        </edgeMap>
        <edgeMap>
          <xCoord>345</xCoord>
          <yCoord>363</yCoord>
        </edgeMap>
        <edgeMap>
          <xCoord>346</xCoord>
          <yCoord>363</yCoord>
        </edgeMap>
        <edgeMap>
          <xCoord>347</xCoord>
          <yCoord>363</yCoord>
        </edgeMap>
        <edgeMap>
          <xCoord>348</xCoord>
          <yCoord>363</yCoord>
        </edgeMap>
        <edgeMap>
          <xCoord>349</xCoord>
          <yCoord>363</yCoord>
        </edgeMap>
        <edgeMap>
          <xCoord>350</xCoord>
          <yCoord>363</yCoord>
        </edgeMap>
        <edgeMap>
          <xCoord>351</xCoord>
          <yCoord>363</yCoord>
        </edgeMap>
        <edgeMap>
          <xCoord>352</xCoord>
          <yCoord>363</yCoord>
        </edgeMap>
        <edgeMap>
          <xCoord>353</xCoord>
          <yCoord>362</yCoord>
        </edgeMap>
        <edgeMap>
          <xCoord>354</xCoord>
          <yCoord>361</yCoord>
        </edgeMap>
        <edgeMap>
          <xCoord>354</xCoord>
          <yCoord>360</yCoord>
        </edgeMap>
        <edgeMap>
          <xCoord>355</xCoord>
          <yCoord>359</yCoord>
        </edgeMap>
        <edgeMap>
          <xCoord>355</xCoord>
          <yCoord>358</yCoord>
        </edgeMap>
        <edgeMap>
          <xCoord>354</xCoord>
          <yCoord>357</yCoord>
        </edgeMap>
        <edgeMap>
          <xCoord>353</xCoord>
          <yCoord>357</yCoord>
        </edgeMap>
        <edgeMap>
          <xCoord>352</xCoord>
          <yCoord>356</yCoord>
        </edgeMap>
        <edgeMap>
          <xCoord>351</xCoord>
          <yCoord>356</yCoord>
        </edgeMap>
        <edgeMap>
          <xCoord>350</xCoord>
          <yCoord>356</yCoord>
        </edgeMap>
        <edgeMap>
          <xCoord>349</xCoord>
          <yCoord>356</yCoord>
        </edgeMap>
        <edgeMap>
          <xCoord>348</xCoord>
          <yCoord>356</yCoord>
        </edgeMap>
        <edgeMap>
          <xCoord>347</xCoord>
          <yCoord>356</yCoord>
        </edgeMap>
        <edgeMap>
          <xCoord>346</xCoord>
          <yCoord>356</yCoord>
        </edgeMap>
        <edgeMap>
          <xCoord>345</xCoord>
          <yCoord>356</yCoord>
        </edgeMap>
        <edgeMap>
          <xCoord>344</xCoord>
          <yCoord>356</yCoord>
        </edgeMap>
        <edgeMap>
          <xCoord>343</xCoord>
          <yCoord>356</yCoord>
        </edgeMap>
        <edgeMap>
          <xCoord>342</xCoord>
          <yCoord>356</yCoord>
        </edgeMap>
        <edgeMap>
          <xCoord>341</xCoord>
          <yCoord>356</yCoord>
        </edgeMap>
      </roi>
    </unblindedReadNodule>
    <nonNodule>
      <nonNoduleID>_Non-nodule 002</nonNoduleID>
      <imageZposition>-201.250000 </imageZposition>
      <imageSOP_UID>1.3.6.1.4.1.14519.5.2.1.6279.6001.277938615600183053688708853386</imageSOP_UID>
      <locus>
        <xCoord>414</xCoord>
        <yCoord>287</yCoord>
      </locus>
    </nonNodule>
  </readingSession>
<readingSession>
    <annotationVersion>3.12</annotationVersion>
    <servicingRadiologistID>-823418614</servicingRadiologistID>
    <unblindedReadNodule>
      <noduleID>IL057_122745</noduleID>
      <characteristics>
        <subtlety>5</subtlety>
        <internalStructure>1</internalStructure>
        <calcification>6</calcification>
        <sphericity>4</sphericity>
        <margin>4</margin>
        <lobulation>4</lobulation>
        <spiculation>4</spiculation>
        <texture>5</texture>
        <malignancy>5</malignancy>
      </characteristics>
      <roi>
        <imageZposition>-82.5</imageZposition>
        <imageSOP_UID>1.3.6.1.4.1.14519.5.2.1.6279.6001.141880102731657147561798170621</imageSOP_UID>
        <inclusion>TRUE</inclusion>
        <edgeMap>
          <xCoord>356</xCoord>
          <yCoord>363</yCoord>
        </edgeMap>
        <edgeMap>
          <xCoord>356</xCoord>
          <yCoord>362</yCoord>
        </edgeMap>
        <edgeMap>
          <xCoord>357</xCoord>
          <yCoord>361</yCoord>
        </edgeMap>
        <edgeMap>
          <xCoord>357</xCoord>
          <yCoord>360</yCoord>
        </edgeMap>
        <edgeMap>
          <xCoord>357</xCoord>
          <yCoord>359</yCoord>
        </edgeMap>
        <edgeMap>
          <xCoord>356</xCoord>
          <yCoord>359</yCoord>
        </edgeMap>
        <edgeMap>
          <xCoord>355</xCoord>
          <yCoord>359</yCoord>
        </edgeMap>
        <edgeMap>
          <xCoord>354</xCoord>
          <yCoord>358</yCoord>
        </edgeMap>
        <edgeMap>
          <xCoord>353</xCoord>
          <yCoord>357</yCoord>
        </edgeMap>
        <edgeMap>
          <xCoord>352</xCoord>
          <yCoord>357</yCoord>
        </edgeMap>
        <edgeMap>
          <xCoord>351</xCoord>
          <yCoord>357</yCoord>
        </edgeMap>
        <edgeMap>
          <xCoord>350</xCoord>
          <yCoord>357</yCoord>
        </edgeMap>
        <edgeMap>
          <xCoord>349</xCoord>
          <yCoord>357</yCoord>
        </edgeMap>
        <edgeMap>
          <xCoord>348</xCoord>
          <yCoord>357</yCoord>
        </edgeMap>
        <edgeMap>
          <xCoord>347</xCoord>
          <yCoord>357</yCoord>
        </edgeMap>
        <edgeMap>
          <xCoord>346</xCoord>
          <yCoord>357</yCoord>
        </edgeMap>
        <edgeMap>
          <xCoord>345</xCoord>
          <yCoord>357</yCoord>
        </edgeMap>
        <edgeMap>
          <xCoord>344</xCoord>
          <yCoord>357</yCoord>
        </edgeMap>
        <edgeMap>
          <xCoord>343</xCoord>
          <yCoord>357</yCoord>
        </edgeMap>
        <edgeMap>
          <xCoord>342</xCoord>
          <yCoord>357</yCoord>
        </edgeMap>
        <edgeMap>
          <xCoord>341</xCoord>
          <yCoord>358</yCoord>
        </edgeMap>
        <edgeMap>
          <xCoord>341</xCoord>
          <yCoord>359</yCoord>
        </edgeMap>
        <edgeMap>
          <xCoord>341</xCoord>
          <yCoord>360</yCoord>
        </edgeMap>
        <edgeMap>
          <xCoord>340</xCoord>
          <yCoord>361</yCoord>
        </edgeMap>
        <edgeMap>
          <xCoord>340</xCoord>
          <yCoord>362</yCoord>
        </edgeMap>
        <edgeMap>
          <xCoord>339</xCoord>
          <yCoord>363</yCoord>
        </edgeMap>
        <edgeMap>
          <xCoord>340</xCoord>
          <yCoord>363</yCoord>
        </edgeMap>
        <edgeMap>
          <xCoord>341</xCoord>
          <yCoord>363</yCoord>
        </edgeMap>
        <edgeMap>
          <xCoord>342</xCoord>
          <yCoord>363</yCoord>
        </edgeMap>
        <edgeMap>
          <xCoord>343</xCoord>
          <yCoord>363</yCoord>
        </edgeMap>
        <edgeMap>
          <xCoord>344</xCoord>
          <yCoord>363</yCoord>
        </edgeMap>
        <edgeMap>
          <xCoord>345</xCoord>
          <yCoord>363</yCoord>
        </edgeMap>
        <edgeMap>
          <xCoord>346</xCoord>
          <yCoord>363</yCoord>
        </edgeMap>
        <edgeMap>
          <xCoord>347</xCoord>
          <yCoord>363</yCoord>
        </edgeMap>
        <edgeMap>
          <xCoord>348</xCoord>
          <yCoord>363</yCoord>
        </edgeMap>
        <edgeMap>
          <xCoord>349</xCoord>
          <yCoord>363</yCoord>
        </edgeMap>
        <edgeMap>
          <xCoord>350</xCoord>
          <yCoord>363</yCoord>
        </edgeMap>
        <edgeMap>
          <xCoord>351</xCoord>
          <yCoord>363</yCoord>
        </edgeMap>
        <edgeMap>
          <xCoord>352</xCoord>
          <yCoord>363</yCoord>
        </edgeMap>
        <edgeMap>
          <xCoord>353</xCoord>
          <yCoord>363</yCoord>
        </edgeMap>
        <edgeMap>
          <xCoord>354</xCoord>
          <yCoord>363</yCoord>
        </edgeMap>
        <edgeMap>
          <xCoord>355</xCoord>
          <yCoord>363</yCoord>
        </edgeMap>
        <edgeMap>
          <xCoord>356</xCoord>
          <yCoord>363</yCoord>
        </edgeMap>
      </roi>
      <roi>
        <imageZposition>-83.75</imageZposition>
        <imageSOP_UID>1.3.6.1.4.1.14519.5.2.1.6279.6001.171289665173057319561401628286</imageSOP_UID>
        <inclusion>TRUE</inclusion>
        <edgeMap>
          <xCoord>347</xCoord>
          <yCoord>365</yCoord>
        </edgeMap>
        <edgeMap>
          <xCoord>348</xCoord>
          <yCoord>364</yCoord>
        </edgeMap>
        <edgeMap>
          <xCoord>349</xCoord>
          <yCoord>364</yCoord>
        </edgeMap>
        <edgeMap>
          <xCoord>350</xCoord>
          <yCoord>364</yCoord>
        </edgeMap>
        <edgeMap>
          <xCoord>351</xCoord>
          <yCoord>364</yCoord>
        </edgeMap>
        <edgeMap>
          <xCoord>352</xCoord>
          <yCoord>364</yCoord>
        </edgeMap>
        <edgeMap>
          <xCoord>353</xCoord>
          <yCoord>363</yCoord>
        </edgeMap>
        <edgeMap>
          <xCoord>354</xCoord>
          <yCoord>362</yCoord>
        </edgeMap>
        <edgeMap>
          <xCoord>354</xCoord>
          <yCoord>361</yCoord>
        </edgeMap>
        <edgeMap>
          <xCoord>354</xCoord>
          <yCoord>360</yCoord>
        </edgeMap>
        <edgeMap>
          <xCoord>354</xCoord>
          <yCoord>359</yCoord>
        </edgeMap>
        <edgeMap>
          <xCoord>353</xCoord>
          <yCoord>358</yCoord>
        </edgeMap>
        <edgeMap>
          <xCoord>352</xCoord>
          <yCoord>357</yCoord>
        </edgeMap>
        <edgeMap>
          <xCoord>351</xCoord>
          <yCoord>357</yCoord>
        </edgeMap>
        <edgeMap>
          <xCoord>350</xCoord>
          <yCoord>357</yCoord>
        </edgeMap>
        <edgeMap>
          <xCoord>349</xCoord>
          <yCoord>357</yCoord>
        </edgeMap>
        <edgeMap>
          <xCoord>348</xCoord>
          <yCoord>356</yCoord>
        </edgeMap>
        <edgeMap>
          <xCoord>347</xCoord>
          <yCoord>356</yCoord>
        </edgeMap>
        <edgeMap>
          <xCoord>346</xCoord>
          <yCoord>356</yCoord>
        </edgeMap>
        <edgeMap>
          <xCoord>345</xCoord>
          <yCoord>356</yCoord>
        </edgeMap>
        <edgeMap>
          <xCoord>344</xCoord>
          <yCoord>356</yCoord>
        </edgeMap>
        <edgeMap>
          <xCoord>343</xCoord>
          <yCoord>356</yCoord>
        </edgeMap>
        <edgeMap>
          <xCoord>342</xCoord>
          <yCoord>356</yCoord>
        </edgeMap>
        <edgeMap>
          <xCoord>341</xCoord>
          <yCoord>357</yCoord>
        </edgeMap>
        <edgeMap>
          <xCoord>341</xCoord>
          <yCoord>358</yCoord>
        </edgeMap>
        <edgeMap>
          <xCoord>341</xCoord>
          <yCoord>359</yCoord>
        </edgeMap>
        <edgeMap>
          <xCoord>340</xCoord>
          <yCoord>360</yCoord>
        </edgeMap>
        <edgeMap>
          <xCoord>340</xCoord>
          <yCoord>361</yCoord>
        </edgeMap>
        <edgeMap>
          <xCoord>339</xCoord>
          <yCoord>362</yCoord>
        </edgeMap>
        <edgeMap>
          <xCoord>338</xCoord>
          <yCoord>363</yCoord>
        </edgeMap>
        <edgeMap>
          <xCoord>338</xCoord>
          <yCoord>364</yCoord>
        </edgeMap>
        <edgeMap>
          <xCoord>339</xCoord>
          <yCoord>364</yCoord>
        </edgeMap>
        <edgeMap>
          <xCoord>340</xCoord>
          <yCoord>365</yCoord>
        </edgeMap>
        <edgeMap>
          <xCoord>341</xCoord>
          <yCoord>365</yCoord>
        </edgeMap>
        <edgeMap>
          <xCoord>342</xCoord>
          <yCoord>365</yCoord>
        </edgeMap>
        <edgeMap>
          <xCoord>343</xCoord>
          <yCoord>365</yCoord>
        </edgeMap>
        <edgeMap>
          <xCoord>344</xCoord>
          <yCoord>365</yCoord>
        </edgeMap>
        <edgeMap>
          <xCoord>345</xCoord>
          <yCoord>365</yCoord>
        </edgeMap>
        <edgeMap>
          <xCoord>346</xCoord>
          <yCoord>365</yCoord>
        </edgeMap>
        <edgeMap>
          <xCoord>347</xCoord>
          <yCoord>365</yCoord>
        </edgeMap>
      </roi>
      <roi>
        <imageZposition>-85.0</imageZposition>
        <imageSOP_UID>1.3.6.1.4.1.14519.5.2.1.6279.6001.237511468022382025848370035081</imageSOP_UID>
        <inclusion>TRUE</inclusion>
        <edgeMap>
          <xCoord>341</xCoord>
          <yCoord>365</yCoord>
        </edgeMap>
        <edgeMap>
          <xCoord>342</xCoord>
          <yCoord>364</yCoord>
        </edgeMap>
        <edgeMap>
          <xCoord>343</xCoord>
          <yCoord>364</yCoord>
        </edgeMap>
        <edgeMap>
          <xCoord>344</xCoord>
          <yCoord>364</yCoord>
        </edgeMap>
        <edgeMap>
          <xCoord>345</xCoord>
          <yCoord>364</yCoord>
        </edgeMap>
        <edgeMap>
          <xCoord>346</xCoord>
          <yCoord>364</yCoord>
        </edgeMap>
        <edgeMap>
          <xCoord>347</xCoord>
          <yCoord>364</yCoord>
        </edgeMap>
        <edgeMap>
          <xCoord>348</xCoord>
          <yCoord>364</yCoord>
        </edgeMap>
        <edgeMap>
          <xCoord>349</xCoord>
          <yCoord>364</yCoord>
        </edgeMap>
        <edgeMap>
          <xCoord>350</xCoord>
          <yCoord>364</yCoord>
        </edgeMap>
        <edgeMap>
          <xCoord>351</xCoord>
          <yCoord>364</yCoord>
        </edgeMap>
        <edgeMap>
          <xCoord>352</xCoord>
          <yCoord>364</yCoord>
        </edgeMap>
        <edgeMap>
          <xCoord>353</xCoord>
          <yCoord>364</yCoord>
        </edgeMap>
        <edgeMap>
          <xCoord>354</xCoord>
          <yCoord>363</yCoord>
        </edgeMap>
        <edgeMap>
          <xCoord>354</xCoord>
          <yCoord>362</yCoord>
        </edgeMap>
        <edgeMap>
          <xCoord>353</xCoord>
          <yCoord>361</yCoord>
        </edgeMap>
        <edgeMap>
          <xCoord>353</xCoord>
          <yCoord>360</yCoord>
        </edgeMap>
        <edgeMap>
          <xCoord>352</xCoord>
          <yCoord>359</yCoord>
        </edgeMap>
        <edgeMap>
          <xCoord>351</xCoord>
          <yCoord>358</yCoord>
        </edgeMap>
        <edgeMap>
          <xCoord>351</xCoord>
          <yCoord>357</yCoord>
        </edgeMap>
        <edgeMap>
          <xCoord>351</xCoord>
          <yCoord>356</yCoord>
        </edgeMap>
        <edgeMap>
          <xCoord>350</xCoord>
          <yCoord>356</yCoord>
        </edgeMap>
        <edgeMap>
          <xCoord>349</xCoord>
          <yCoord>356</yCoord>
        </edgeMap>
        <edgeMap>
          <xCoord>348</xCoord>
          <yCoord>355</yCoord>
        </edgeMap>
        <edgeMap>
          <xCoord>347</xCoord>
          <yCoord>354</yCoord>
        </edgeMap>
        <edgeMap>
          <xCoord>346</xCoord>
          <yCoord>354</yCoord>
        </edgeMap>
        <edgeMap>
          <xCoord>345</xCoord>
          <yCoord>354</yCoord>
        </edgeMap>
        <edgeMap>
          <xCoord>344</xCoord>
          <yCoord>354</yCoord>
        </edgeMap>
        <edgeMap>
          <xCoord>343</xCoord>
          <yCoord>354</yCoord>
        </edgeMap>
        <edgeMap>
          <xCoord>342</xCoord>
          <yCoord>354</yCoord>
        </edgeMap>
        <edgeMap>
          <xCoord>341</xCoord>
          <yCoord>354</yCoord>
        </edgeMap>
        <edgeMap>
          <xCoord>341</xCoord>
          <yCoord>355</yCoord>
        </edgeMap>
        <edgeMap>
          <xCoord>341</xCoord>
          <yCoord>356</yCoord>
        </edgeMap>
        <edgeMap>
          <xCoord>341</xCoord>
          <yCoord>357</yCoord>
        </edgeMap>
        <edgeMap>
          <xCoord>341</xCoord>
          <yCoord>358</yCoord>
        </edgeMap>
        <edgeMap>
          <xCoord>340</xCoord>
          <yCoord>359</yCoord>
        </edgeMap>
        <edgeMap>
          <xCoord>340</xCoord>
          <yCoord>360</yCoord>
        </edgeMap>
        <edgeMap>
          <xCoord>339</xCoord>
          <yCoord>361</yCoord>
        </edgeMap>
        <edgeMap>
          <xCoord>339</xCoord>
          <yCoord>362</yCoord>
        </edgeMap>
        <edgeMap>
          <xCoord>339</xCoord>
          <yCoord>363</yCoord>
        </edgeMap>
        <edgeMap>
          <xCoord>338</xCoord>
          <yCoord>364</yCoord>
        </edgeMap>
        <edgeMap>
          <xCoord>339</xCoord>
          <yCoord>364</yCoord>
        </edgeMap>
        <edgeMap>
          <xCoord>340</xCoord>
          <yCoord>365</yCoord>
        </edgeMap>
        <edgeMap>
          <xCoord>341</xCoord>
          <yCoord>365</yCoord>
        </edgeMap>
      </roi>
      <roi>
        <imageZposition>-86.25</imageZposition>
        <imageSOP_UID>1.3.6.1.4.1.14519.5.2.1.6279.6001.210546726049082624003442975337</imageSOP_UID>
        <inclusion>TRUE</inclusion>
        <edgeMap>
          <xCoord>350</xCoord>
          <yCoord>366</yCoord>
        </edgeMap>
        <edgeMap>
          <xCoord>351</xCoord>
          <yCoord>365</yCoord>
        </edgeMap>
        <edgeMap>
          <xCoord>352</xCoord>
          <yCoord>364</yCoord>
        </edgeMap>
        <edgeMap>
          <xCoord>353</xCoord>
          <yCoord>364</yCoord>
        </edgeMap>
        <edgeMap>
          <xCoord>353</xCoord>
          <yCoord>363</yCoord>
        </edgeMap>
        <edgeMap>
          <xCoord>353</xCoord>
          <yCoord>362</yCoord>
        </edgeMap>
        <edgeMap>
          <xCoord>353</xCoord>
          <yCoord>361</yCoord>
        </edgeMap>
        <edgeMap>
          <xCoord>353</xCoord>
          <yCoord>360</yCoord>
        </edgeMap>
        <edgeMap>
          <xCoord>353</xCoord>
          <yCoord>359</yCoord>
        </edgeMap>
        <edgeMap>
          <xCoord>353</xCoord>
          <yCoord>358</yCoord>
        </edgeMap>
        <edgeMap>
          <xCoord>353</xCoord>
          <yCoord>357</yCoord>
        </edgeMap>
        <edgeMap>
          <xCoord>353</xCoord>
          <yCoord>356</yCoord>
        </edgeMap>
        <edgeMap>
          <xCoord>353</xCoord>
          <yCoord>355</yCoord>
        </edgeMap>
        <edgeMap>
          <xCoord>353</xCoord>
          <yCoord>354</yCoord>
        </edgeMap>
        <edgeMap>
          <xCoord>352</xCoord>
          <yCoord>353</yCoord>
        </edgeMap>
        <edgeMap>
          <xCoord>351</xCoord>
          <yCoord>353</yCoord>
        </edgeMap>
        <edgeMap>
          <xCoord>350</xCoord>
          <yCoord>353</yCoord>
        </edgeMap>
        <edgeMap>
          <xCoord>349</xCoord>
          <yCoord>353</yCoord>
        </edgeMap>
        <edgeMap>
          <xCoord>348</xCoord>
          <yCoord>353</yCoord>
        </edgeMap>
        <edgeMap>
          <xCoord>347</xCoord>
          <yCoord>353</yCoord>
        </edgeMap>
        <edgeMap>
          <xCoord>346</xCoord>
          <yCoord>353</yCoord>
        </edgeMap>
        <edgeMap>
          <xCoord>345</xCoord>
          <yCoord>353</yCoord>
        </edgeMap>
        <edgeMap>
          <xCoord>344</xCoord>
          <yCoord>353</yCoord>
        </edgeMap>
        <edgeMap>
          <xCoord>343</xCoord>
          <yCoord>353</yCoord>
        </edgeMap>
        <edgeMap>
          <xCoord>342</xCoord>
          <yCoord>353</yCoord>
        </edgeMap>
        <edgeMap>
          <xCoord>342</xCoord>
          <yCoord>354</yCoord>
        </edgeMap>
        <edgeMap>
          <xCoord>342</xCoord>
          <yCoord>355</yCoord>
        </edgeMap>
        <edgeMap>
          <xCoord>342</xCoord>
          <yCoord>356</yCoord>
        </edgeMap>
        <edgeMap>
          <xCoord>341</xCoord>
          <yCoord>357</yCoord>
        </edgeMap>
        <edgeMap>
          <xCoord>341</xCoord>
          <yCoord>358</yCoord>
        </edgeMap>
        <edgeMap>
          <xCoord>341</xCoord>
          <yCoord>359</yCoord>
        </edgeMap>
        <edgeMap>
          <xCoord>340</xCoord>
          <yCoord>360</yCoord>
        </edgeMap>
        <edgeMap>
          <xCoord>339</xCoord>
          <yCoord>361</yCoord>
        </edgeMap>
        <edgeMap>
          <xCoord>338</xCoord>
          <yCoord>362</yCoord>
        </edgeMap>
        <edgeMap>
          <xCoord>337</xCoord>
          <yCoord>363</yCoord>
        </edgeMap>
        <edgeMap>
          <xCoord>337</xCoord>
          <yCoord>364</yCoord>
        </edgeMap>
        <edgeMap>
          <xCoord>337</xCoord>
          <yCoord>365</yCoord>
        </edgeMap>
        <edgeMap>
          <xCoord>338</xCoord>
          <yCoord>365</yCoord>
        </edgeMap>
        <edgeMap>
          <xCoord>339</xCoord>
          <yCoord>365</yCoord>
        </edgeMap>
        <edgeMap>
          <xCoord>340</xCoord>
          <yCoord>365</yCoord>
        </edgeMap>
        <edgeMap>
          <xCoord>341</xCoord>
          <yCoord>366</yCoord>
        </edgeMap>
        <edgeMap>
          <xCoord>342</xCoord>
          <yCoord>366</yCoord>
        </edgeMap>
        <edgeMap>
          <xCoord>343</xCoord>
          <yCoord>366</yCoord>
        </edgeMap>
        <edgeMap>
          <xCoord>344</xCoord>
          <yCoord>366</yCoord>
        </edgeMap>
        <edgeMap>
          <xCoord>345</xCoord>
          <yCoord>366</yCoord>
        </edgeMap>
        <edgeMap>
          <xCoord>346</xCoord>
          <yCoord>366</yCoord>
        </edgeMap>
        <edgeMap>
          <xCoord>347</xCoord>
          <yCoord>366</yCoord>
        </edgeMap>
        <edgeMap>
          <xCoord>348</xCoord>
          <yCoord>366</yCoord>
        </edgeMap>
        <edgeMap>
          <xCoord>349</xCoord>
          <yCoord>366</yCoord>
        </edgeMap>
        <edgeMap>
          <xCoord>350</xCoord>
          <yCoord>366</yCoord>
        </edgeMap>
      </roi>
      <roi>
        <imageZposition>-87.5</imageZposition>
        <imageSOP_UID>1.3.6.1.4.1.14519.5.2.1.6279.6001.995537521383534479398519594056</imageSOP_UID>
        <inclusion>TRUE</inclusion>
        <edgeMap>
          <xCoord>355</xCoord>
          <yCoord>367</yCoord>
        </edgeMap>
        <edgeMap>
          <xCoord>356</xCoord>
          <yCoord>366</yCoord>
        </edgeMap>
        <edgeMap>
          <xCoord>357</xCoord>
          <yCoord>365</yCoord>
        </edgeMap>
        <edgeMap>
          <xCoord>358</xCoord>
          <yCoord>365</yCoord>
        </edgeMap>
        <edgeMap>
          <xCoord>359</xCoord>
          <yCoord>364</yCoord>
        </edgeMap>
        <edgeMap>
          <xCoord>360</xCoord>
          <yCoord>363</yCoord>
        </edgeMap>
        <edgeMap>
          <xCoord>361</xCoord>
          <yCoord>363</yCoord>
        </edgeMap>
        <edgeMap>
          <xCoord>362</xCoord>
          <yCoord>363</yCoord>
        </edgeMap>
        <edgeMap>
          <xCoord>363</xCoord>
          <yCoord>362</yCoord>
        </edgeMap>
        <edgeMap>
          <xCoord>363</xCoord>
          <yCoord>361</yCoord>
        </edgeMap>
        <edgeMap>
          <xCoord>363</xCoord>
          <yCoord>360</yCoord>
        </edgeMap>
        <edgeMap>
          <xCoord>362</xCoord>
          <yCoord>360</yCoord>
        </edgeMap>
        <edgeMap>
          <xCoord>361</xCoord>
          <yCoord>360</yCoord>
        </edgeMap>
        <edgeMap>
          <xCoord>360</xCoord>
          <yCoord>360</yCoord>
        </edgeMap>
        <edgeMap>
          <xCoord>359</xCoord>
          <yCoord>360</yCoord>
        </edgeMap>
        <edgeMap>
          <xCoord>358</xCoord>
          <yCoord>360</yCoord>
        </edgeMap>
        <edgeMap>
          <xCoord>357</xCoord>
          <yCoord>360</yCoord>
        </edgeMap>
        <edgeMap>
          <xCoord>356</xCoord>
          <yCoord>360</yCoord>
        </edgeMap>
        <edgeMap>
          <xCoord>355</xCoord>
          <yCoord>360</yCoord>
        </edgeMap>
        <edgeMap>
          <xCoord>354</xCoord>
          <yCoord>360</yCoord>
        </edgeMap>
        <edgeMap>
          <xCoord>353</xCoord>
          <yCoord>359</yCoord>
        </edgeMap>
        <edgeMap>
          <xCoord>353</xCoord>
          <yCoord>358</yCoord>
        </edgeMap>
        <edgeMap>
          <xCoord>352</xCoord>
          <yCoord>357</yCoord>
        </edgeMap>
        <edgeMap>
          <xCoord>352</xCoord>
          <yCoord>356</yCoord>
        </edgeMap>
        <edgeMap>
          <xCoord>352</xCoord>
          <yCoord>355</yCoord>
        </edgeMap>
        <edgeMap>
          <xCoord>353</xCoord>
          <yCoord>354</yCoord>
        </edgeMap>
        <edgeMap>
          <xCoord>354</xCoord>
          <yCoord>354</yCoord>
        </edgeMap>
        <edgeMap>
          <xCoord>355</xCoord>
          <yCoord>353</yCoord>
        </edgeMap>
        <edgeMap>
          <xCoord>356</xCoord>
          <yCoord>352</yCoord>
        </edgeMap>
        <edgeMap>
          <xCoord>357</xCoord>
          <yCoord>352</yCoord>
        </edgeMap>
        <edgeMap>
          <xCoord>357</xCoord>
          <yCoord>351</yCoord>
        </edgeMap>
        <edgeMap>
          <xCoord>356</xCoord>
          <yCoord>351</yCoord>
        </edgeMap>
        <edgeMap>
          <xCoord>355</xCoord>
          <yCoord>352</yCoord>
        </edgeMap>
        <edgeMap>
          <xCoord>354</xCoord>
          <yCoord>352</yCoord>
        </edgeMap>
        <edgeMap>
          <xCoord>353</xCoord>
          <yCoord>352</yCoord>
        </edgeMap>
        <edgeMap>
          <xCoord>352</xCoord>
          <yCoord>352</yCoord>
        </edgeMap>
        <edgeMap>
          <xCoord>351</xCoord>
          <yCoord>352</yCoord>
        </edgeMap>
        <edgeMap>
          <xCoord>350</xCoord>
          <yCoord>352</yCoord>
        </edgeMap>
        <edgeMap>
          <xCoord>349</xCoord>
          <yCoord>352</yCoord>
        </edgeMap>
        <edgeMap>
          <xCoord>348</xCoord>
          <yCoord>352</yCoord>
        </edgeMap>
        <edgeMap>
          <xCoord>347</xCoord>
          <yCoord>352</yCoord>
        </edgeMap>
        <edgeMap>
          <xCoord>346</xCoord>
          <yCoord>352</yCoord>
        </edgeMap>
        <edgeMap>
          <xCoord>345</xCoord>
          <yCoord>352</yCoord>
        </edgeMap>
        <edgeMap>
          <xCoord>344</xCoord>
          <yCoord>352</yCoord>
        </edgeMap>
        <edgeMap>
          <xCoord>343</xCoord>
          <yCoord>352</yCoord>
        </edgeMap>
        <edgeMap>
          <xCoord>342</xCoord>
          <yCoord>353</yCoord>
        </edgeMap>
        <edgeMap>
          <xCoord>342</xCoord>
          <yCoord>354</yCoord>
        </edgeMap>
        <edgeMap>
          <xCoord>341</xCoord>
          <yCoord>355</yCoord>
        </edgeMap>
        <edgeMap>
          <xCoord>341</xCoord>
          <yCoord>356</yCoord>
        </edgeMap>
        <edgeMap>
          <xCoord>341</xCoord>
          <yCoord>357</yCoord>
        </edgeMap>
        <edgeMap>
          <xCoord>341</xCoord>
          <yCoord>358</yCoord>
        </edgeMap>
        <edgeMap>
          <xCoord>341</xCoord>
          <yCoord>359</yCoord>
        </edgeMap>
        <edgeMap>
          <xCoord>341</xCoord>
          <yCoord>360</yCoord>
        </edgeMap>
        <edgeMap>
          <xCoord>341</xCoord>
          <yCoord>361</yCoord>
        </edgeMap>
        <edgeMap>
          <xCoord>341</xCoord>
          <yCoord>362</yCoord>
        </edgeMap>
        <edgeMap>
          <xCoord>341</xCoord>
          <yCoord>363</yCoord>
        </edgeMap>
        <edgeMap>
          <xCoord>342</xCoord>
          <yCoord>364</yCoord>
        </edgeMap>
        <edgeMap>
          <xCoord>343</xCoord>
          <yCoord>365</yCoord>
        </edgeMap>
        <edgeMap>
          <xCoord>343</xCoord>
          <yCoord>366</yCoord>
        </edgeMap>
        <edgeMap>
          <xCoord>343</xCoord>
          <yCoord>367</yCoord>
        </edgeMap>
        <edgeMap>
          <xCoord>344</xCoord>
          <yCoord>367</yCoord>
        </edgeMap>
        <edgeMap>
          <xCoord>345</xCoord>
          <yCoord>367</yCoord>
        </edgeMap>
        <edgeMap>
          <xCoord>346</xCoord>
          <yCoord>367</yCoord>
        </edgeMap>
        <edgeMap>
          <xCoord>347</xCoord>
          <yCoord>367</yCoord>
        </edgeMap>
        <edgeMap>
          <xCoord>348</xCoord>
          <yCoord>367</yCoord>
        </edgeMap>
        <edgeMap>
          <xCoord>349</xCoord>
          <yCoord>367</yCoord>
        </edgeMap>
        <edgeMap>
          <xCoord>350</xCoord>
          <yCoord>367</yCoord>
        </edgeMap>
        <edgeMap>
          <xCoord>351</xCoord>
          <yCoord>367</yCoord>
        </edgeMap>
        <edgeMap>
          <xCoord>352</xCoord>
          <yCoord>367</yCoord>
        </edgeMap>
        <edgeMap>
          <xCoord>353</xCoord>
          <yCoord>367</yCoord>
        </edgeMap>
        <edgeMap>
          <xCoord>354</xCoord>
          <yCoord>367</yCoord>
        </edgeMap>
        <edgeMap>
          <xCoord>355</xCoord>
          <yCoord>367</yCoord>
        </edgeMap>
      </roi>
      <roi>
        <imageZposition>-88.75</imageZposition>
        <imageSOP_UID>1.3.6.1.4.1.14519.5.2.1.6279.6001.262291668822559589322822173907</imageSOP_UID>
        <inclusion>TRUE</inclusion>
        <edgeMap>
          <xCoord>348</xCoord>
          <yCoord>364</yCoord>
        </edgeMap>
        <edgeMap>
          <xCoord>349</xCoord>
          <yCoord>363</yCoord>
        </edgeMap>
        <edgeMap>
          <xCoord>350</xCoord>
          <yCoord>363</yCoord>
        </edgeMap>
        <edgeMap>
          <xCoord>351</xCoord>
          <yCoord>363</yCoord>
        </edgeMap>
        <edgeMap>
          <xCoord>351</xCoord>
          <yCoord>362</yCoord>
        </edgeMap>
        <edgeMap>
          <xCoord>351</xCoord>
          <yCoord>361</yCoord>
        </edgeMap>
        <edgeMap>
          <xCoord>351</xCoord>
          <yCoord>360</yCoord>
        </edgeMap>
        <edgeMap>
          <xCoord>352</xCoord>
          <yCoord>359</yCoord>
        </edgeMap>
        <edgeMap>
          <xCoord>352</xCoord>
          <yCoord>358</yCoord>
        </edgeMap>
        <edgeMap>
          <xCoord>352</xCoord>
          <yCoord>357</yCoord>
        </edgeMap>
        <edgeMap>
          <xCoord>353</xCoord>
          <yCoord>356</yCoord>
        </edgeMap>
        <edgeMap>
          <xCoord>353</xCoord>
          <yCoord>355</yCoord>
        </edgeMap>
        <edgeMap>
          <xCoord>354</xCoord>
          <yCoord>354</yCoord>
        </edgeMap>
        <edgeMap>
          <xCoord>355</xCoord>
          <yCoord>353</yCoord>
        </edgeMap>
        <edgeMap>
          <xCoord>356</xCoord>
          <yCoord>352</yCoord>
        </edgeMap>
        <edgeMap>
          <xCoord>357</xCoord>
          <yCoord>351</yCoord>
        </edgeMap>
        <edgeMap>
          <xCoord>357</xCoord>
          <yCoord>350</yCoord>
        </edgeMap>
        <edgeMap>
          <xCoord>357</xCoord>
          <yCoord>349</yCoord>
        </edgeMap>
        <edgeMap>
          <xCoord>356</xCoord>
          <yCoord>349</yCoord>
        </edgeMap>
        <edgeMap>
          <xCoord>355</xCoord>
          <yCoord>349</yCoord>
        </edgeMap>
        <edgeMap>
          <xCoord>354</xCoord>
          <yCoord>349</yCoord>
        </edgeMap>
        <edgeMap>
          <xCoord>353</xCoord>
          <yCoord>349</yCoord>
        </edgeMap>
        <edgeMap>
          <xCoord>352</xCoord>
          <yCoord>349</yCoord>
        </edgeMap>
        <edgeMap>
          <xCoord>351</xCoord>
          <yCoord>349</yCoord>
        </edgeMap>
        <edgeMap>
          <xCoord>350</xCoord>
          <yCoord>349</yCoord>
        </edgeMap>
        <edgeMap>
          <xCoord>349</xCoord>
          <yCoord>349</yCoord>
        </edgeMap>
        <edgeMap>
          <xCoord>348</xCoord>
          <yCoord>349</yCoord>
        </edgeMap>
        <edgeMap>
          <xCoord>347</xCoord>
          <yCoord>349</yCoord>
        </edgeMap>
        <edgeMap>
          <xCoord>346</xCoord>
          <yCoord>349</yCoord>
        </edgeMap>
        <edgeMap>
          <xCoord>345</xCoord>
          <yCoord>349</yCoord>
        </edgeMap>
        <edgeMap>
          <xCoord>344</xCoord>
          <yCoord>349</yCoord>
        </edgeMap>
        <edgeMap>
          <xCoord>343</xCoord>
          <yCoord>350</yCoord>
        </edgeMap>
        <edgeMap>
          <xCoord>343</xCoord>
          <yCoord>351</yCoord>
        </edgeMap>
        <edgeMap>
          <xCoord>342</xCoord>
          <yCoord>352</yCoord>
        </edgeMap>
        <edgeMap>
          <xCoord>342</xCoord>
          <yCoord>353</yCoord>
        </edgeMap>
        <edgeMap>
          <xCoord>341</xCoord>
          <yCoord>354</yCoord>
        </edgeMap>
        <edgeMap>
          <xCoord>341</xCoord>
          <yCoord>355</yCoord>
        </edgeMap>
        <edgeMap>
          <xCoord>341</xCoord>
          <yCoord>356</yCoord>
        </edgeMap>
        <edgeMap>
          <xCoord>340</xCoord>
          <yCoord>357</yCoord>
        </edgeMap>
        <edgeMap>
          <xCoord>340</xCoord>
          <yCoord>358</yCoord>
        </edgeMap>
        <edgeMap>
          <xCoord>340</xCoord>
          <yCoord>359</yCoord>
        </edgeMap>
        <edgeMap>
          <xCoord>340</xCoord>
          <yCoord>360</yCoord>
        </edgeMap>
        <edgeMap>
          <xCoord>340</xCoord>
          <yCoord>361</yCoord>
        </edgeMap>
        <edgeMap>
          <xCoord>340</xCoord>
          <yCoord>362</yCoord>
        </edgeMap>
        <edgeMap>
          <xCoord>341</xCoord>
          <yCoord>363</yCoord>
        </edgeMap>
        <edgeMap>
          <xCoord>342</xCoord>
          <yCoord>364</yCoord>
        </edgeMap>
        <edgeMap>
          <xCoord>343</xCoord>
          <yCoord>364</yCoord>
        </edgeMap>
        <edgeMap>
          <xCoord>344</xCoord>
          <yCoord>364</yCoord>
        </edgeMap>
        <edgeMap>
          <xCoord>345</xCoord>
          <yCoord>364</yCoord>
        </edgeMap>
        <edgeMap>
          <xCoord>346</xCoord>
          <yCoord>364</yCoord>
        </edgeMap>
        <edgeMap>
          <xCoord>347</xCoord>
          <yCoord>364</yCoord>
        </edgeMap>
        <edgeMap>
          <xCoord>348</xCoord>
          <yCoord>364</yCoord>
        </edgeMap>
      </roi>
      <roi>
        <imageZposition>-90.0</imageZposition>
        <imageSOP_UID>1.3.6.1.4.1.14519.5.2.1.6279.6001.137603034321121468188268372352</imageSOP_UID>
        <inclusion>TRUE</inclusion>
        <edgeMap>
          <xCoord>341</xCoord>
          <yCoord>360</yCoord>
        </edgeMap>
        <edgeMap>
          <xCoord>342</xCoord>
          <yCoord>359</yCoord>
        </edgeMap>
        <edgeMap>
          <xCoord>343</xCoord>
          <yCoord>359</yCoord>
        </edgeMap>
        <edgeMap>
          <xCoord>344</xCoord>
          <yCoord>359</yCoord>
        </edgeMap>
        <edgeMap>
          <xCoord>345</xCoord>
          <yCoord>359</yCoord>
        </edgeMap>
        <edgeMap>
          <xCoord>346</xCoord>
          <yCoord>358</yCoord>
        </edgeMap>
        <edgeMap>
          <xCoord>347</xCoord>
          <yCoord>358</yCoord>
        </edgeMap>
        <edgeMap>
          <xCoord>348</xCoord>
          <yCoord>358</yCoord>
        </edgeMap>
        <edgeMap>
          <xCoord>349</xCoord>
          <yCoord>358</yCoord>
        </edgeMap>
        <edgeMap>
          <xCoord>350</xCoord>
          <yCoord>358</yCoord>
        </edgeMap>
        <edgeMap>
          <xCoord>351</xCoord>
          <yCoord>357</yCoord>
        </edgeMap>
        <edgeMap>
          <xCoord>352</xCoord>
          <yCoord>356</yCoord>
        </edgeMap>
        <edgeMap>
          <xCoord>352</xCoord>
          <yCoord>355</yCoord>
        </edgeMap>
        <edgeMap>
          <xCoord>353</xCoord>
          <yCoord>354</yCoord>
        </edgeMap>
        <edgeMap>
          <xCoord>354</xCoord>
          <yCoord>353</yCoord>
        </edgeMap>
        <edgeMap>
          <xCoord>354</xCoord>
          <yCoord>352</yCoord>
        </edgeMap>
        <edgeMap>
          <xCoord>354</xCoord>
          <yCoord>351</yCoord>
        </edgeMap>
        <edgeMap>
          <xCoord>354</xCoord>
          <yCoord>350</yCoord>
        </edgeMap>
        <edgeMap>
          <xCoord>354</xCoord>
          <yCoord>349</yCoord>
        </edgeMap>
        <edgeMap>
          <xCoord>354</xCoord>
          <yCoord>348</yCoord>
        </edgeMap>
        <edgeMap>
          <xCoord>354</xCoord>
          <yCoord>347</yCoord>
        </edgeMap>
        <edgeMap>
          <xCoord>353</xCoord>
          <yCoord>347</yCoord>
        </edgeMap>
        <edgeMap>
          <xCoord>352</xCoord>
          <yCoord>347</yCoord>
        </edgeMap>
        <edgeMap>
          <xCoord>351</xCoord>
          <yCoord>347</yCoord>
        </edgeMap>
        <edgeMap>
          <xCoord>350</xCoord>
          <yCoord>347</yCoord>
        </edgeMap>
        <edgeMap>
          <xCoord>349</xCoord>
          <yCoord>347</yCoord>
        </edgeMap>
        <edgeMap>
          <xCoord>348</xCoord>
          <yCoord>347</yCoord>
        </edgeMap>
        <edgeMap>
          <xCoord>347</xCoord>
          <yCoord>347</yCoord>
        </edgeMap>
        <edgeMap>
          <xCoord>346</xCoord>
          <yCoord>347</yCoord>
        </edgeMap>
        <edgeMap>
          <xCoord>345</xCoord>
          <yCoord>347</yCoord>
        </edgeMap>
        <edgeMap>
          <xCoord>344</xCoord>
          <yCoord>347</yCoord>
        </edgeMap>
        <edgeMap>
          <xCoord>343</xCoord>
          <yCoord>347</yCoord>
        </edgeMap>
        <edgeMap>
          <xCoord>343</xCoord>
          <yCoord>348</yCoord>
        </edgeMap>
        <edgeMap>
          <xCoord>343</xCoord>
          <yCoord>349</yCoord>
        </edgeMap>
        <edgeMap>
          <xCoord>343</xCoord>
          <yCoord>350</yCoord>
        </edgeMap>
        <edgeMap>
          <xCoord>343</xCoord>
          <yCoord>351</yCoord>
        </edgeMap>
        <edgeMap>
          <xCoord>343</xCoord>
          <yCoord>352</yCoord>
        </edgeMap>
        <edgeMap>
          <xCoord>342</xCoord>
          <yCoord>353</yCoord>
        </edgeMap>
        <edgeMap>
          <xCoord>341</xCoord>
          <yCoord>354</yCoord>
        </edgeMap>
        <edgeMap>
          <xCoord>341</xCoord>
          <yCoord>355</yCoord>
        </edgeMap>
        <edgeMap>
          <xCoord>341</xCoord>
          <yCoord>356</yCoord>
        </edgeMap>
        <edgeMap>
          <xCoord>341</xCoord>
          <yCoord>357</yCoord>
        </edgeMap>
        <edgeMap>
          <xCoord>341</xCoord>
          <yCoord>358</yCoord>
        </edgeMap>
        <edgeMap>
          <xCoord>341</xCoord>
          <yCoord>359</yCoord>
        </edgeMap>
        <edgeMap>
          <xCoord>341</xCoord>
          <yCoord>360</yCoord>
        </edgeMap>
      </roi>
      <roi>
        <imageZposition>-91.25</imageZposition>
        <imageSOP_UID>1.3.6.1.4.1.14519.5.2.1.6279.6001.321453372936818277073371840420</imageSOP_UID>
        <inclusion>TRUE</inclusion>
        <edgeMap>
          <xCoord>345</xCoord>
          <yCoord>359</yCoord>
        </edgeMap>
        <edgeMap>
          <xCoord>346</xCoord>
          <yCoord>358</yCoord>
        </edgeMap>
        <edgeMap>
          <xCoord>347</xCoord>
          <yCoord>357</yCoord>
        </edgeMap>
        <edgeMap>
          <xCoord>348</xCoord>
          <yCoord>356</yCoord>
        </edgeMap>
        <edgeMap>
          <xCoord>349</xCoord>
          <yCoord>356</yCoord>
        </edgeMap>
        <edgeMap>
          <xCoord>350</xCoord>
          <yCoord>356</yCoord>
        </edgeMap>
        <edgeMap>
          <xCoord>351</xCoord>
          <yCoord>356</yCoord>
        </edgeMap>
        <edgeMap>
          <xCoord>352</xCoord>
          <yCoord>356</yCoord>
        </edgeMap>
        <edgeMap>
          <xCoord>353</xCoord>
          <yCoord>357</yCoord>
        </edgeMap>
        <edgeMap>
          <xCoord>354</xCoord>
          <yCoord>357</yCoord>
        </edgeMap>
        <edgeMap>
          <xCoord>355</xCoord>
          <yCoord>356</yCoord>
        </edgeMap>
        <edgeMap>
          <xCoord>355</xCoord>
          <yCoord>355</yCoord>
        </edgeMap>
        <edgeMap>
          <xCoord>355</xCoord>
          <yCoord>354</yCoord>
        </edgeMap>
        <edgeMap>
          <xCoord>355</xCoord>
          <yCoord>353</yCoord>
        </edgeMap>
        <edgeMap>
          <xCoord>355</xCoord>
          <yCoord>352</yCoord>
        </edgeMap>
        <edgeMap>
          <xCoord>355</xCoord>
          <yCoord>351</yCoord>
        </edgeMap>
        <edgeMap>
          <xCoord>355</xCoord>
          <yCoord>350</yCoord>
        </edgeMap>
        <edgeMap>
          <xCoord>356</xCoord>
          <yCoord>349</yCoord>
        </edgeMap>
        <edgeMap>
          <xCoord>356</xCoord>
          <yCoord>348</yCoord>
        </edgeMap>
        <edgeMap>
          <xCoord>355</xCoord>
          <yCoord>347</yCoord>
        </edgeMap>
        <edgeMap>
          <xCoord>354</xCoord>
          <yCoord>346</yCoord>
        </edgeMap>
        <edgeMap>
          <xCoord>353</xCoord>
          <yCoord>346</yCoord>
        </edgeMap>
        <edgeMap>
          <xCoord>352</xCoord>
          <yCoord>346</yCoord>
        </edgeMap>
        <edgeMap>
          <xCoord>351</xCoord>
          <yCoord>346</yCoord>
        </edgeMap>
        <edgeMap>
          <xCoord>350</xCoord>
          <yCoord>346</yCoord>
        </edgeMap>
        <edgeMap>
          <xCoord>349</xCoord>
          <yCoord>346</yCoord>
        </edgeMap>
        <edgeMap>
          <xCoord>348</xCoord>
          <yCoord>346</yCoord>
        </edgeMap>
        <edgeMap>
          <xCoord>347</xCoord>
          <yCoord>346</yCoord>
        </edgeMap>
        <edgeMap>
          <xCoord>346</xCoord>
          <yCoord>346</yCoord>
        </edgeMap>
        <edgeMap>
          <xCoord>345</xCoord>
          <yCoord>346</yCoord>
        </edgeMap>
        <edgeMap>
          <xCoord>344</xCoord>
          <yCoord>346</yCoord>
        </edgeMap>
        <edgeMap>
          <xCoord>343</xCoord>
          <yCoord>346</yCoord>
        </edgeMap>
        <edgeMap>
          <xCoord>343</xCoord>
          <yCoord>347</yCoord>
        </edgeMap>
        <edgeMap>
          <xCoord>343</xCoord>
          <yCoord>348</yCoord>
        </edgeMap>
        <edgeMap>
          <xCoord>342</xCoord>
          <yCoord>349</yCoord>
        </edgeMap>
        <edgeMap>
          <xCoord>342</xCoord>
          <yCoord>350</yCoord>
        </edgeMap>
        <edgeMap>
          <xCoord>341</xCoord>
          <yCoord>351</yCoord>
        </edgeMap>
        <edgeMap>
          <xCoord>341</xCoord>
          <yCoord>352</yCoord>
        </edgeMap>
        <edgeMap>
          <xCoord>341</xCoord>
          <yCoord>353</yCoord>
        </edgeMap>
        <edgeMap>
          <xCoord>341</xCoord>
          <yCoord>354</yCoord>
        </edgeMap>
        <edgeMap>
          <xCoord>341</xCoord>
          <yCoord>355</yCoord>
        </edgeMap>
        <edgeMap>
          <xCoord>341</xCoord>
          <yCoord>356</yCoord>
        </edgeMap>
        <edgeMap>
          <xCoord>341</xCoord>
          <yCoord>357</yCoord>
        </edgeMap>
        <edgeMap>
          <xCoord>341</xCoord>
          <yCoord>358</yCoord>
        </edgeMap>
        <edgeMap>
          <xCoord>341</xCoord>
          <yCoord>359</yCoord>
        </edgeMap>
        <edgeMap>
          <xCoord>342</xCoord>
          <yCoord>359</yCoord>
        </edgeMap>
        <edgeMap>
          <xCoord>343</xCoord>
          <yCoord>359</yCoord>
        </edgeMap>
        <edgeMap>
          <xCoord>344</xCoord>
          <yCoord>359</yCoord>
        </edgeMap>
        <edgeMap>
          <xCoord>345</xCoord>
          <yCoord>359</yCoord>
        </edgeMap>
      </roi>
      <roi>
        <imageZposition>-92.5</imageZposition>
        <imageSOP_UID>1.3.6.1.4.1.14519.5.2.1.6279.6001.717190403943646236064844661542</imageSOP_UID>
        <inclusion>TRUE</inclusion>
        <edgeMap>
          <xCoord>353</xCoord>
          <yCoord>361</yCoord>
        </edgeMap>
        <edgeMap>
          <xCoord>354</xCoord>
          <yCoord>360</yCoord>
        </edgeMap>
        <edgeMap>
          <xCoord>355</xCoord>
          <yCoord>359</yCoord>
        </edgeMap>
        <edgeMap>
          <xCoord>355</xCoord>
          <yCoord>358</yCoord>
        </edgeMap>
        <edgeMap>
          <xCoord>355</xCoord>
          <yCoord>357</yCoord>
        </edgeMap>
        <edgeMap>
          <xCoord>355</xCoord>
          <yCoord>356</yCoord>
        </edgeMap>
        <edgeMap>
          <xCoord>355</xCoord>
          <yCoord>355</yCoord>
        </edgeMap>
        <edgeMap>
          <xCoord>355</xCoord>
          <yCoord>354</yCoord>
        </edgeMap>
        <edgeMap>
          <xCoord>355</xCoord>
          <yCoord>353</yCoord>
        </edgeMap>
        <edgeMap>
          <xCoord>355</xCoord>
          <yCoord>352</yCoord>
        </edgeMap>
        <edgeMap>
          <xCoord>355</xCoord>
          <yCoord>351</yCoord>
        </edgeMap>
        <edgeMap>
          <xCoord>355</xCoord>
          <yCoord>350</yCoord>
        </edgeMap>
        <edgeMap>
          <xCoord>355</xCoord>
          <yCoord>349</yCoord>
        </edgeMap>
        <edgeMap>
          <xCoord>355</xCoord>
          <yCoord>348</yCoord>
        </edgeMap>
        <edgeMap>
          <xCoord>355</xCoord>
          <yCoord>347</yCoord>
        </edgeMap>
        <edgeMap>
          <xCoord>354</xCoord>
          <yCoord>346</yCoord>
        </edgeMap>
        <edgeMap>
          <xCoord>353</xCoord>
          <yCoord>345</yCoord>
        </edgeMap>
        <edgeMap>
          <xCoord>352</xCoord>
          <yCoord>345</yCoord>
        </edgeMap>
        <edgeMap>
          <xCoord>351</xCoord>
          <yCoord>345</yCoord>
        </edgeMap>
        <edgeMap>
          <xCoord>350</xCoord>
          <yCoord>345</yCoord>
        </edgeMap>
        <edgeMap>
          <xCoord>349</xCoord>
          <yCoord>345</yCoord>
        </edgeMap>
        <edgeMap>
          <xCoord>348</xCoord>
          <yCoord>345</yCoord>
        </edgeMap>
        <edgeMap>
          <xCoord>347</xCoord>
          <yCoord>345</yCoord>
        </edgeMap>
        <edgeMap>
          <xCoord>346</xCoord>
          <yCoord>345</yCoord>
        </edgeMap>
        <edgeMap>
          <xCoord>345</xCoord>
          <yCoord>345</yCoord>
        </edgeMap>
        <edgeMap>
          <xCoord>344</xCoord>
          <yCoord>344</yCoord>
        </edgeMap>
        <edgeMap>
          <xCoord>343</xCoord>
          <yCoord>345</yCoord>
        </edgeMap>
        <edgeMap>
          <xCoord>342</xCoord>
          <yCoord>346</yCoord>
        </edgeMap>
        <edgeMap>
          <xCoord>342</xCoord>
          <yCoord>347</yCoord>
        </edgeMap>
        <edgeMap>
          <xCoord>341</xCoord>
          <yCoord>348</yCoord>
        </edgeMap>
        <edgeMap>
          <xCoord>340</xCoord>
          <yCoord>349</yCoord>
        </edgeMap>
        <edgeMap>
          <xCoord>340</xCoord>
          <yCoord>350</yCoord>
        </edgeMap>
        <edgeMap>
          <xCoord>340</xCoord>
          <yCoord>351</yCoord>
        </edgeMap>
        <edgeMap>
          <xCoord>340</xCoord>
          <yCoord>352</yCoord>
        </edgeMap>
        <edgeMap>
          <xCoord>340</xCoord>
          <yCoord>353</yCoord>
        </edgeMap>
        <edgeMap>
          <xCoord>339</xCoord>
          <yCoord>354</yCoord>
        </edgeMap>
        <edgeMap>
          <xCoord>339</xCoord>
          <yCoord>355</yCoord>
        </edgeMap>
        <edgeMap>
          <xCoord>339</xCoord>
          <yCoord>356</yCoord>
        </edgeMap>
        <edgeMap>
          <xCoord>340</xCoord>
          <yCoord>357</yCoord>
        </edgeMap>
        <edgeMap>
          <xCoord>340</xCoord>
          <yCoord>358</yCoord>
        </edgeMap>
        <edgeMap>
          <xCoord>341</xCoord>
          <yCoord>359</yCoord>
        </edgeMap>
        <edgeMap>
          <xCoord>342</xCoord>
          <yCoord>360</yCoord>
        </edgeMap>
        <edgeMap>
          <xCoord>343</xCoord>
          <yCoord>360</yCoord>
        </edgeMap>
        <edgeMap>
          <xCoord>344</xCoord>
          <yCoord>359</yCoord>
        </edgeMap>
        <edgeMap>
          <xCoord>345</xCoord>
          <yCoord>358</yCoord>
        </edgeMap>
        <edgeMap>
          <xCoord>346</xCoord>
          <yCoord>358</yCoord>
        </edgeMap>
        <edgeMap>
          <xCoord>347</xCoord>
          <yCoord>358</yCoord>
        </edgeMap>
        <edgeMap>
          <xCoord>348</xCoord>
          <yCoord>358</yCoord>
        </edgeMap>
        <edgeMap>
          <xCoord>349</xCoord>
          <yCoord>357</yCoord>
        </edgeMap>
        <edgeMap>
          <xCoord>350</xCoord>
          <yCoord>358</yCoord>
        </edgeMap>
        <edgeMap>
          <xCoord>351</xCoord>
          <yCoord>359</yCoord>
        </edgeMap>
        <edgeMap>
          <xCoord>352</xCoord>
          <yCoord>360</yCoord>
        </edgeMap>
        <edgeMap>
          <xCoord>353</xCoord>
          <yCoord>361</yCoord>
        </edgeMap>
      </roi>
      <roi>
        <imageZposition>-93.75</imageZposition>
        <imageSOP_UID>1.3.6.1.4.1.14519.5.2.1.6279.6001.145891999595678251915622544935</imageSOP_UID>
        <inclusion>TRUE</inclusion>
        <edgeMap>
          <xCoord>342</xCoord>
          <yCoord>360</yCoord>
        </edgeMap>
        <edgeMap>
          <xCoord>343</xCoord>
          <yCoord>359</yCoord>
        </edgeMap>
        <edgeMap>
          <xCoord>344</xCoord>
          <yCoord>358</yCoord>
        </edgeMap>
        <edgeMap>
          <xCoord>345</xCoord>
          <yCoord>358</yCoord>
        </edgeMap>
        <edgeMap>
          <xCoord>346</xCoord>
          <yCoord>358</yCoord>
        </edgeMap>
        <edgeMap>
          <xCoord>347</xCoord>
          <yCoord>358</yCoord>
        </edgeMap>
        <edgeMap>
          <xCoord>348</xCoord>
          <yCoord>358</yCoord>
        </edgeMap>
        <edgeMap>
          <xCoord>349</xCoord>
          <yCoord>357</yCoord>
        </edgeMap>
        <edgeMap>
          <xCoord>350</xCoord>
          <yCoord>357</yCoord>
        </edgeMap>
        <edgeMap>
          <xCoord>351</xCoord>
          <yCoord>358</yCoord>
        </edgeMap>
        <edgeMap>
          <xCoord>352</xCoord>
          <yCoord>359</yCoord>
        </edgeMap>
        <edgeMap>
          <xCoord>353</xCoord>
          <yCoord>359</yCoord>
        </edgeMap>
        <edgeMap>
          <xCoord>354</xCoord>
          <yCoord>358</yCoord>
        </edgeMap>
        <edgeMap>
          <xCoord>355</xCoord>
          <yCoord>357</yCoord>
        </edgeMap>
        <edgeMap>
          <xCoord>355</xCoord>
          <yCoord>356</yCoord>
        </edgeMap>
        <edgeMap>
          <xCoord>355</xCoord>
          <yCoord>355</yCoord>
        </edgeMap>
        <edgeMap>
          <xCoord>355</xCoord>
          <yCoord>354</yCoord>
        </edgeMap>
        <edgeMap>
          <xCoord>355</xCoord>
          <yCoord>353</yCoord>
        </edgeMap>
        <edgeMap>
          <xCoord>355</xCoord>
          <yCoord>352</yCoord>
        </edgeMap>
        <edgeMap>
          <xCoord>355</xCoord>
          <yCoord>351</yCoord>
        </edgeMap>
        <edgeMap>
          <xCoord>354</xCoord>
          <yCoord>350</yCoord>
        </edgeMap>
        <edgeMap>
          <xCoord>354</xCoord>
          <yCoord>349</yCoord>
        </edgeMap>
        <edgeMap>
          <xCoord>354</xCoord>
          <yCoord>348</yCoord>
        </edgeMap>
        <edgeMap>
          <xCoord>354</xCoord>
          <yCoord>347</yCoord>
        </edgeMap>
        <edgeMap>
          <xCoord>354</xCoord>
          <yCoord>346</yCoord>
        </edgeMap>
        <edgeMap>
          <xCoord>353</xCoord>
          <yCoord>345</yCoord>
        </edgeMap>
        <edgeMap>
          <xCoord>352</xCoord>
          <yCoord>344</yCoord>
        </edgeMap>
        <edgeMap>
          <xCoord>351</xCoord>
          <yCoord>344</yCoord>
        </edgeMap>
        <edgeMap>
          <xCoord>350</xCoord>
          <yCoord>344</yCoord>
        </edgeMap>
        <edgeMap>
          <xCoord>349</xCoord>
          <yCoord>344</yCoord>
        </edgeMap>
        <edgeMap>
          <xCoord>348</xCoord>
          <yCoord>343</yCoord>
        </edgeMap>
        <edgeMap>
          <xCoord>347</xCoord>
          <yCoord>343</yCoord>
        </edgeMap>
        <edgeMap>
          <xCoord>346</xCoord>
          <yCoord>343</yCoord>
        </edgeMap>
        <edgeMap>
          <xCoord>345</xCoord>
          <yCoord>343</yCoord>
        </edgeMap>
        <edgeMap>
          <xCoord>344</xCoord>
          <yCoord>343</yCoord>
        </edgeMap>
        <edgeMap>
          <xCoord>343</xCoord>
          <yCoord>344</yCoord>
        </edgeMap>
        <edgeMap>
          <xCoord>342</xCoord>
          <yCoord>345</yCoord>
        </edgeMap>
        <edgeMap>
          <xCoord>341</xCoord>
          <yCoord>346</yCoord>
        </edgeMap>
        <edgeMap>
          <xCoord>340</xCoord>
          <yCoord>347</yCoord>
        </edgeMap>
        <edgeMap>
          <xCoord>339</xCoord>
          <yCoord>348</yCoord>
        </edgeMap>
        <edgeMap>
          <xCoord>339</xCoord>
          <yCoord>349</yCoord>
        </edgeMap>
        <edgeMap>
          <xCoord>339</xCoord>
          <yCoord>350</yCoord>
        </edgeMap>
        <edgeMap>
          <xCoord>339</xCoord>
          <yCoord>351</yCoord>
        </edgeMap>
        <edgeMap>
          <xCoord>339</xCoord>
          <yCoord>352</yCoord>
        </edgeMap>
        <edgeMap>
          <xCoord>338</xCoord>
          <yCoord>353</yCoord>
        </edgeMap>
        <edgeMap>
          <xCoord>338</xCoord>
          <yCoord>354</yCoord>
        </edgeMap>
        <edgeMap>
          <xCoord>338</xCoord>
          <yCoord>355</yCoord>
        </edgeMap>
        <edgeMap>
          <xCoord>339</xCoord>
          <yCoord>356</yCoord>
        </edgeMap>
        <edgeMap>
          <xCoord>339</xCoord>
          <yCoord>357</yCoord>
        </edgeMap>
        <edgeMap>
          <xCoord>339</xCoord>
          <yCoord>358</yCoord>
        </edgeMap>
        <edgeMap>
          <xCoord>340</xCoord>
          <yCoord>359</yCoord>
        </edgeMap>
        <edgeMap>
          <xCoord>341</xCoord>
          <yCoord>360</yCoord>
        </edgeMap>
        <edgeMap>
          <xCoord>342</xCoord>
          <yCoord>360</yCoord>
        </edgeMap>
      </roi>
      <roi>
        <imageZposition>-95.0</imageZposition>
        <imageSOP_UID>1.3.6.1.4.1.14519.5.2.1.6279.6001.299050327784919948911953905743</imageSOP_UID>
        <inclusion>TRUE</inclusion>
        <edgeMap>
          <xCoord>346</xCoord>
          <yCoord>360</yCoord>
        </edgeMap>
        <edgeMap>
          <xCoord>347</xCoord>
          <yCoord>359</yCoord>
        </edgeMap>
        <edgeMap>
          <xCoord>348</xCoord>
          <yCoord>359</yCoord>
        </edgeMap>
        <edgeMap>
          <xCoord>349</xCoord>
          <yCoord>358</yCoord>
        </edgeMap>
        <edgeMap>
          <xCoord>350</xCoord>
          <yCoord>358</yCoord>
        </edgeMap>
        <edgeMap>
          <xCoord>351</xCoord>
          <yCoord>358</yCoord>
        </edgeMap>
        <edgeMap>
          <xCoord>352</xCoord>
          <yCoord>357</yCoord>
        </edgeMap>
        <edgeMap>
          <xCoord>353</xCoord>
          <yCoord>356</yCoord>
        </edgeMap>
        <edgeMap>
          <xCoord>354</xCoord>
          <yCoord>355</yCoord>
        </edgeMap>
        <edgeMap>
          <xCoord>355</xCoord>
          <yCoord>354</yCoord>
        </edgeMap>
        <edgeMap>
          <xCoord>355</xCoord>
          <yCoord>353</yCoord>
        </edgeMap>
        <edgeMap>
          <xCoord>355</xCoord>
          <yCoord>352</yCoord>
        </edgeMap>
        <edgeMap>
          <xCoord>355</xCoord>
          <yCoord>351</yCoord>
        </edgeMap>
        <edgeMap>
          <xCoord>354</xCoord>
          <yCoord>350</yCoord>
        </edgeMap>
        <edgeMap>
          <xCoord>354</xCoord>
          <yCoord>349</yCoord>
        </edgeMap>
        <edgeMap>
          <xCoord>354</xCoord>
          <yCoord>348</yCoord>
        </edgeMap>
        <edgeMap>
          <xCoord>353</xCoord>
          <yCoord>347</yCoord>
        </edgeMap>
        <edgeMap>
          <xCoord>353</xCoord>
          <yCoord>346</yCoord>
        </edgeMap>
        <edgeMap>
          <xCoord>353</xCoord>
          <yCoord>345</yCoord>
        </edgeMap>
        <edgeMap>
          <xCoord>353</xCoord>
          <yCoord>344</yCoord>
        </edgeMap>
        <edgeMap>
          <xCoord>352</xCoord>
          <yCoord>343</yCoord>
        </edgeMap>
        <edgeMap>
          <xCoord>351</xCoord>
          <yCoord>342</yCoord>
        </edgeMap>
        <edgeMap>
          <xCoord>350</xCoord>
          <yCoord>342</yCoord>
        </edgeMap>
        <edgeMap>
          <xCoord>349</xCoord>
          <yCoord>342</yCoord>
        </edgeMap>
        <edgeMap>
          <xCoord>348</xCoord>
          <yCoord>342</yCoord>
        </edgeMap>
        <edgeMap>
          <xCoord>347</xCoord>
          <yCoord>342</yCoord>
        </edgeMap>
        <edgeMap>
          <xCoord>346</xCoord>
          <yCoord>342</yCoord>
        </edgeMap>
        <edgeMap>
          <xCoord>345</xCoord>
          <yCoord>342</yCoord>
        </edgeMap>
        <edgeMap>
          <xCoord>344</xCoord>
          <yCoord>342</yCoord>
        </edgeMap>
        <edgeMap>
          <xCoord>343</xCoord>
          <yCoord>342</yCoord>
        </edgeMap>
        <edgeMap>
          <xCoord>342</xCoord>
          <yCoord>343</yCoord>
        </edgeMap>
        <edgeMap>
          <xCoord>341</xCoord>
          <yCoord>343</yCoord>
        </edgeMap>
        <edgeMap>
          <xCoord>340</xCoord>
          <yCoord>344</yCoord>
        </edgeMap>
        <edgeMap>
          <xCoord>339</xCoord>
          <yCoord>345</yCoord>
        </edgeMap>
        <edgeMap>
          <xCoord>338</xCoord>
          <yCoord>346</yCoord>
        </edgeMap>
        <edgeMap>
          <xCoord>338</xCoord>
          <yCoord>347</yCoord>
        </edgeMap>
        <edgeMap>
          <xCoord>338</xCoord>
          <yCoord>348</yCoord>
        </edgeMap>
        <edgeMap>
          <xCoord>338</xCoord>
          <yCoord>349</yCoord>
        </edgeMap>
        <edgeMap>
          <xCoord>337</xCoord>
          <yCoord>350</yCoord>
        </edgeMap>
        <edgeMap>
          <xCoord>337</xCoord>
          <yCoord>351</yCoord>
        </edgeMap>
        <edgeMap>
          <xCoord>337</xCoord>
          <yCoord>352</yCoord>
        </edgeMap>
        <edgeMap>
          <xCoord>336</xCoord>
          <yCoord>353</yCoord>
        </edgeMap>
        <edgeMap>
          <xCoord>336</xCoord>
          <yCoord>354</yCoord>
        </edgeMap>
        <edgeMap>
          <xCoord>337</xCoord>
          <yCoord>355</yCoord>
        </edgeMap>
        <edgeMap>
          <xCoord>337</xCoord>
          <yCoord>356</yCoord>
        </edgeMap>
        <edgeMap>
          <xCoord>338</xCoord>
          <yCoord>357</yCoord>
        </edgeMap>
        <edgeMap>
          <xCoord>338</xCoord>
          <yCoord>358</yCoord>
        </edgeMap>
        <edgeMap>
          <xCoord>339</xCoord>
          <yCoord>359</yCoord>
        </edgeMap>
        <edgeMap>
          <xCoord>340</xCoord>
          <yCoord>360</yCoord>
        </edgeMap>
        <edgeMap>
          <xCoord>341</xCoord>
          <yCoord>360</yCoord>
        </edgeMap>
        <edgeMap>
          <xCoord>342</xCoord>
          <yCoord>360</yCoord>
        </edgeMap>
        <edgeMap>
          <xCoord>343</xCoord>
          <yCoord>359</yCoord>
        </edgeMap>
        <edgeMap>
          <xCoord>344</xCoord>
          <yCoord>360</yCoord>
        </edgeMap>
        <edgeMap>
          <xCoord>345</xCoord>
          <yCoord>360</yCoord>
        </edgeMap>
        <edgeMap>
          <xCoord>346</xCoord>
          <yCoord>360</yCoord>
        </edgeMap>
      </roi>
      <roi>
        <imageZposition>-96.25</imageZposition>
        <imageSOP_UID>1.3.6.1.4.1.14519.5.2.1.6279.6001.181400222055418808863618764322</imageSOP_UID>
        <inclusion>TRUE</inclusion>
        <edgeMap>
          <xCoord>347</xCoord>
          <yCoord>361</yCoord>
        </edgeMap>
        <edgeMap>
          <xCoord>348</xCoord>
          <yCoord>360</yCoord>
        </edgeMap>
        <edgeMap>
          <xCoord>349</xCoord>
          <yCoord>360</yCoord>
        </edgeMap>
        <edgeMap>
          <xCoord>350</xCoord>
          <yCoord>359</yCoord>
        </edgeMap>
        <edgeMap>
          <xCoord>351</xCoord>
          <yCoord>358</yCoord>
        </edgeMap>
        <edgeMap>
          <xCoord>351</xCoord>
          <yCoord>357</yCoord>
        </edgeMap>
        <edgeMap>
          <xCoord>352</xCoord>
          <yCoord>356</yCoord>
        </edgeMap>
        <edgeMap>
          <xCoord>352</xCoord>
          <yCoord>355</yCoord>
        </edgeMap>
        <edgeMap>
          <xCoord>353</xCoord>
          <yCoord>354</yCoord>
        </edgeMap>
        <edgeMap>
          <xCoord>354</xCoord>
          <yCoord>353</yCoord>
        </edgeMap>
        <edgeMap>
          <xCoord>355</xCoord>
          <yCoord>352</yCoord>
        </edgeMap>
        <edgeMap>
          <xCoord>355</xCoord>
          <yCoord>351</yCoord>
        </edgeMap>
        <edgeMap>
          <xCoord>355</xCoord>
          <yCoord>350</yCoord>
        </edgeMap>
        <edgeMap>
          <xCoord>354</xCoord>
          <yCoord>349</yCoord>
        </edgeMap>
        <edgeMap>
          <xCoord>354</xCoord>
          <yCoord>348</yCoord>
        </edgeMap>
        <edgeMap>
          <xCoord>353</xCoord>
          <yCoord>347</yCoord>
        </edgeMap>
        <edgeMap>
          <xCoord>353</xCoord>
          <yCoord>346</yCoord>
        </edgeMap>
        <edgeMap>
          <xCoord>354</xCoord>
          <yCoord>345</yCoord>
        </edgeMap>
        <edgeMap>
          <xCoord>354</xCoord>
          <yCoord>344</yCoord>
        </edgeMap>
        <edgeMap>
          <xCoord>354</xCoord>
          <yCoord>343</yCoord>
        </edgeMap>
        <edgeMap>
          <xCoord>353</xCoord>
          <yCoord>342</yCoord>
        </edgeMap>
        <edgeMap>
          <xCoord>352</xCoord>
          <yCoord>341</yCoord>
        </edgeMap>
        <edgeMap>
          <xCoord>351</xCoord>
          <yCoord>341</yCoord>
        </edgeMap>
        <edgeMap>
          <xCoord>350</xCoord>
          <yCoord>341</yCoord>
        </edgeMap>
        <edgeMap>
          <xCoord>349</xCoord>
          <yCoord>341</yCoord>
        </edgeMap>
        <edgeMap>
          <xCoord>348</xCoord>
          <yCoord>341</yCoord>
        </edgeMap>
        <edgeMap>
          <xCoord>347</xCoord>
          <yCoord>341</yCoord>
        </edgeMap>
        <edgeMap>
          <xCoord>346</xCoord>
          <yCoord>341</yCoord>
        </edgeMap>
        <edgeMap>
          <xCoord>345</xCoord>
          <yCoord>341</yCoord>
        </edgeMap>
        <edgeMap>
          <xCoord>344</xCoord>
          <yCoord>340</yCoord>
        </edgeMap>
        <edgeMap>
          <xCoord>343</xCoord>
          <yCoord>340</yCoord>
        </edgeMap>
        <edgeMap>
          <xCoord>342</xCoord>
          <yCoord>340</yCoord>
        </edgeMap>
        <edgeMap>
          <xCoord>341</xCoord>
          <yCoord>339</yCoord>
        </edgeMap>
        <edgeMap>
          <xCoord>340</xCoord>
          <yCoord>339</yCoord>
        </edgeMap>
        <edgeMap>
          <xCoord>339</xCoord>
          <yCoord>338</yCoord>
        </edgeMap>
        <edgeMap>
          <xCoord>338</xCoord>
          <yCoord>337</yCoord>
        </edgeMap>
        <edgeMap>
          <xCoord>337</xCoord>
          <yCoord>338</yCoord>
        </edgeMap>
        <edgeMap>
          <xCoord>336</xCoord>
          <yCoord>339</yCoord>
        </edgeMap>
        <edgeMap>
          <xCoord>337</xCoord>
          <yCoord>340</yCoord>
        </edgeMap>
        <edgeMap>
          <xCoord>338</xCoord>
          <yCoord>341</yCoord>
        </edgeMap>
        <edgeMap>
          <xCoord>338</xCoord>
          <yCoord>342</yCoord>
        </edgeMap>
        <edgeMap>
          <xCoord>338</xCoord>
          <yCoord>343</yCoord>
        </edgeMap>
        <edgeMap>
          <xCoord>337</xCoord>
          <yCoord>344</yCoord>
        </edgeMap>
        <edgeMap>
          <xCoord>337</xCoord>
          <yCoord>345</yCoord>
        </edgeMap>
        <edgeMap>
          <xCoord>337</xCoord>
          <yCoord>346</yCoord>
        </edgeMap>
        <edgeMap>
          <xCoord>337</xCoord>
          <yCoord>347</yCoord>
        </edgeMap>
        <edgeMap>
          <xCoord>337</xCoord>
          <yCoord>348</yCoord>
        </edgeMap>
        <edgeMap>
          <xCoord>336</xCoord>
          <yCoord>349</yCoord>
        </edgeMap>
        <edgeMap>
          <xCoord>336</xCoord>
          <yCoord>350</yCoord>
        </edgeMap>
        <edgeMap>
          <xCoord>336</xCoord>
          <yCoord>351</yCoord>
        </edgeMap>
        <edgeMap>
          <xCoord>336</xCoord>
          <yCoord>352</yCoord>
        </edgeMap>
        <edgeMap>
          <xCoord>336</xCoord>
          <yCoord>353</yCoord>
        </edgeMap>
        <edgeMap>
          <xCoord>336</xCoord>
          <yCoord>354</yCoord>
        </edgeMap>
        <edgeMap>
          <xCoord>336</xCoord>
          <yCoord>355</yCoord>
        </edgeMap>
        <edgeMap>
          <xCoord>336</xCoord>
          <yCoord>356</yCoord>
        </edgeMap>
        <edgeMap>
          <xCoord>336</xCoord>
          <yCoord>357</yCoord>
        </edgeMap>
        <edgeMap>
          <xCoord>337</xCoord>
          <yCoord>358</yCoord>
        </edgeMap>
        <edgeMap>
          <xCoord>338</xCoord>
          <yCoord>359</yCoord>
        </edgeMap>
        <edgeMap>
          <xCoord>339</xCoord>
          <yCoord>360</yCoord>
        </edgeMap>
        <edgeMap>
          <xCoord>340</xCoord>
          <yCoord>359</yCoord>
        </edgeMap>
        <edgeMap>
          <xCoord>341</xCoord>
          <yCoord>360</yCoord>
        </edgeMap>
        <edgeMap>
          <xCoord>342</xCoord>
          <yCoord>360</yCoord>
        </edgeMap>
        <edgeMap>
          <xCoord>343</xCoord>
          <yCoord>360</yCoord>
        </edgeMap>
        <edgeMap>
          <xCoord>344</xCoord>
          <yCoord>360</yCoord>
        </edgeMap>
        <edgeMap>
          <xCoord>345</xCoord>
          <yCoord>361</yCoord>
        </edgeMap>
        <edgeMap>
          <xCoord>346</xCoord>
          <yCoord>361</yCoord>
        </edgeMap>
        <edgeMap>
          <xCoord>347</xCoord>
          <yCoord>361</yCoord>
        </edgeMap>
      </roi>
      <roi>
        <imageZposition>-97.5</imageZposition>
        <imageSOP_UID>1.3.6.1.4.1.14519.5.2.1.6279.6001.853956190152701744550871381831</imageSOP_UID>
        <inclusion>TRUE</inclusion>
        <edgeMap>
          <xCoord>348</xCoord>
          <yCoord>361</yCoord>
        </edgeMap>
        <edgeMap>
          <xCoord>349</xCoord>
          <yCoord>360</yCoord>
        </edgeMap>
        <edgeMap>
          <xCoord>350</xCoord>
          <yCoord>359</yCoord>
        </edgeMap>
        <edgeMap>
          <xCoord>351</xCoord>
          <yCoord>358</yCoord>
        </edgeMap>
        <edgeMap>
          <xCoord>351</xCoord>
          <yCoord>357</yCoord>
        </edgeMap>
        <edgeMap>
          <xCoord>352</xCoord>
          <yCoord>356</yCoord>
        </edgeMap>
        <edgeMap>
          <xCoord>352</xCoord>
          <yCoord>355</yCoord>
        </edgeMap>
        <edgeMap>
          <xCoord>352</xCoord>
          <yCoord>354</yCoord>
        </edgeMap>
        <edgeMap>
          <xCoord>353</xCoord>
          <yCoord>353</yCoord>
        </edgeMap>
        <edgeMap>
          <xCoord>354</xCoord>
          <yCoord>352</yCoord>
        </edgeMap>
        <edgeMap>
          <xCoord>355</xCoord>
          <yCoord>351</yCoord>
        </edgeMap>
        <edgeMap>
          <xCoord>355</xCoord>
          <yCoord>350</yCoord>
        </edgeMap>
        <edgeMap>
          <xCoord>355</xCoord>
          <yCoord>349</yCoord>
        </edgeMap>
        <edgeMap>
          <xCoord>355</xCoord>
          <yCoord>348</yCoord>
        </edgeMap>
        <edgeMap>
          <xCoord>355</xCoord>
          <yCoord>347</yCoord>
        </edgeMap>
        <edgeMap>
          <xCoord>355</xCoord>
          <yCoord>346</yCoord>
        </edgeMap>
        <edgeMap>
          <xCoord>355</xCoord>
          <yCoord>345</yCoord>
        </edgeMap>
        <edgeMap>
          <xCoord>356</xCoord>
          <yCoord>344</yCoord>
        </edgeMap>
        <edgeMap>
          <xCoord>355</xCoord>
          <yCoord>343</yCoord>
        </edgeMap>
        <edgeMap>
          <xCoord>355</xCoord>
          <yCoord>342</yCoord>
        </edgeMap>
        <edgeMap>
          <xCoord>355</xCoord>
          <yCoord>341</yCoord>
        </edgeMap>
        <edgeMap>
          <xCoord>354</xCoord>
          <yCoord>340</yCoord>
        </edgeMap>
        <edgeMap>
          <xCoord>353</xCoord>
          <yCoord>339</yCoord>
        </edgeMap>
        <edgeMap>
          <xCoord>352</xCoord>
          <yCoord>339</yCoord>
        </edgeMap>
        <edgeMap>
          <xCoord>351</xCoord>
          <yCoord>339</yCoord>
        </edgeMap>
        <edgeMap>
          <xCoord>350</xCoord>
          <yCoord>339</yCoord>
        </edgeMap>
        <edgeMap>
          <xCoord>349</xCoord>
          <yCoord>339</yCoord>
        </edgeMap>
        <edgeMap>
          <xCoord>348</xCoord>
          <yCoord>339</yCoord>
        </edgeMap>
        <edgeMap>
          <xCoord>347</xCoord>
          <yCoord>339</yCoord>
        </edgeMap>
        <edgeMap>
          <xCoord>346</xCoord>
          <yCoord>339</yCoord>
        </edgeMap>
        <edgeMap>
          <xCoord>345</xCoord>
          <yCoord>339</yCoord>
        </edgeMap>
        <edgeMap>
          <xCoord>344</xCoord>
          <yCoord>339</yCoord>
        </edgeMap>
        <edgeMap>
          <xCoord>343</xCoord>
          <yCoord>338</yCoord>
        </edgeMap>
        <edgeMap>
          <xCoord>342</xCoord>
          <yCoord>338</yCoord>
        </edgeMap>
        <edgeMap>
          <xCoord>341</xCoord>
          <yCoord>337</yCoord>
        </edgeMap>
        <edgeMap>
          <xCoord>340</xCoord>
          <yCoord>336</yCoord>
        </edgeMap>
        <edgeMap>
          <xCoord>339</xCoord>
          <yCoord>336</yCoord>
        </edgeMap>
        <edgeMap>
          <xCoord>338</xCoord>
          <yCoord>337</yCoord>
        </edgeMap>
        <edgeMap>
          <xCoord>337</xCoord>
          <yCoord>338</yCoord>
        </edgeMap>
        <edgeMap>
          <xCoord>336</xCoord>
          <yCoord>339</yCoord>
        </edgeMap>
        <edgeMap>
          <xCoord>336</xCoord>
          <yCoord>340</yCoord>
        </edgeMap>
        <edgeMap>
          <xCoord>336</xCoord>
          <yCoord>341</yCoord>
        </edgeMap>
        <edgeMap>
          <xCoord>336</xCoord>
          <yCoord>342</yCoord>
        </edgeMap>
        <edgeMap>
          <xCoord>335</xCoord>
          <yCoord>343</yCoord>
        </edgeMap>
        <edgeMap>
          <xCoord>335</xCoord>
          <yCoord>344</yCoord>
        </edgeMap>
        <edgeMap>
          <xCoord>335</xCoord>
          <yCoord>345</yCoord>
        </edgeMap>
        <edgeMap>
          <xCoord>335</xCoord>
          <yCoord>346</yCoord>
        </edgeMap>
        <edgeMap>
          <xCoord>335</xCoord>
          <yCoord>347</yCoord>
        </edgeMap>
        <edgeMap>
          <xCoord>335</xCoord>
          <yCoord>348</yCoord>
        </edgeMap>
        <edgeMap>
          <xCoord>334</xCoord>
          <yCoord>349</yCoord>
        </edgeMap>
        <edgeMap>
          <xCoord>334</xCoord>
          <yCoord>350</yCoord>
        </edgeMap>
        <edgeMap>
          <xCoord>333</xCoord>
          <yCoord>351</yCoord>
        </edgeMap>
        <edgeMap>
          <xCoord>333</xCoord>
          <yCoord>352</yCoord>
        </edgeMap>
        <edgeMap>
          <xCoord>333</xCoord>
          <yCoord>353</yCoord>
        </edgeMap>
        <edgeMap>
          <xCoord>332</xCoord>
          <yCoord>354</yCoord>
        </edgeMap>
        <edgeMap>
          <xCoord>332</xCoord>
          <yCoord>355</yCoord>
        </edgeMap>
        <edgeMap>
          <xCoord>333</xCoord>
          <yCoord>356</yCoord>
        </edgeMap>
        <edgeMap>
          <xCoord>334</xCoord>
          <yCoord>357</yCoord>
        </edgeMap>
        <edgeMap>
          <xCoord>334</xCoord>
          <yCoord>358</yCoord>
        </edgeMap>
        <edgeMap>
          <xCoord>335</xCoord>
          <yCoord>359</yCoord>
        </edgeMap>
        <edgeMap>
          <xCoord>336</xCoord>
          <yCoord>360</yCoord>
        </edgeMap>
        <edgeMap>
          <xCoord>337</xCoord>
          <yCoord>359</yCoord>
        </edgeMap>
        <edgeMap>
          <xCoord>338</xCoord>
          <yCoord>359</yCoord>
        </edgeMap>
        <edgeMap>
          <xCoord>339</xCoord>
          <yCoord>359</yCoord>
        </edgeMap>
        <edgeMap>
          <xCoord>340</xCoord>
          <yCoord>359</yCoord>
        </edgeMap>
        <edgeMap>
          <xCoord>341</xCoord>
          <yCoord>359</yCoord>
        </edgeMap>
        <edgeMap>
          <xCoord>342</xCoord>
          <yCoord>360</yCoord>
        </edgeMap>
        <edgeMap>
          <xCoord>343</xCoord>
          <yCoord>360</yCoord>
        </edgeMap>
        <edgeMap>
          <xCoord>344</xCoord>
          <yCoord>360</yCoord>
        </edgeMap>
        <edgeMap>
          <xCoord>345</xCoord>
          <yCoord>361</yCoord>
        </edgeMap>
        <edgeMap>
          <xCoord>346</xCoord>
          <yCoord>361</yCoord>
        </edgeMap>
        <edgeMap>
          <xCoord>347</xCoord>
          <yCoord>361</yCoord>
        </edgeMap>
        <edgeMap>
          <xCoord>348</xCoord>
          <yCoord>361</yCoord>
        </edgeMap>
      </roi>
      <roi>
        <imageZposition>-98.75</imageZposition>
        <imageSOP_UID>1.3.6.1.4.1.14519.5.2.1.6279.6001.263675872476535483194722038997</imageSOP_UID>
        <inclusion>TRUE</inclusion>
        <edgeMap>
          <xCoord>332</xCoord>
          <yCoord>364</yCoord>
        </edgeMap>
        <edgeMap>
          <xCoord>333</xCoord>
          <yCoord>363</yCoord>
        </edgeMap>
        <edgeMap>
          <xCoord>334</xCoord>
          <yCoord>362</yCoord>
        </edgeMap>
        <edgeMap>
          <xCoord>334</xCoord>
          <yCoord>361</yCoord>
        </edgeMap>
        <edgeMap>
          <xCoord>335</xCoord>
          <yCoord>360</yCoord>
        </edgeMap>
        <edgeMap>
          <xCoord>336</xCoord>
          <yCoord>359</yCoord>
        </edgeMap>
        <edgeMap>
          <xCoord>337</xCoord>
          <yCoord>358</yCoord>
        </edgeMap>
        <edgeMap>
          <xCoord>338</xCoord>
          <yCoord>357</yCoord>
        </edgeMap>
        <edgeMap>
          <xCoord>339</xCoord>
          <yCoord>358</yCoord>
        </edgeMap>
        <edgeMap>
          <xCoord>340</xCoord>
          <yCoord>358</yCoord>
        </edgeMap>
        <edgeMap>
          <xCoord>341</xCoord>
          <yCoord>359</yCoord>
        </edgeMap>
        <edgeMap>
          <xCoord>342</xCoord>
          <yCoord>359</yCoord>
        </edgeMap>
        <edgeMap>
          <xCoord>343</xCoord>
          <yCoord>360</yCoord>
        </edgeMap>
        <edgeMap>
          <xCoord>344</xCoord>
          <yCoord>360</yCoord>
        </edgeMap>
        <edgeMap>
          <xCoord>345</xCoord>
          <yCoord>360</yCoord>
        </edgeMap>
        <edgeMap>
          <xCoord>346</xCoord>
          <yCoord>360</yCoord>
        </edgeMap>
        <edgeMap>
          <xCoord>347</xCoord>
          <yCoord>361</yCoord>
        </edgeMap>
        <edgeMap>
          <xCoord>348</xCoord>
          <yCoord>361</yCoord>
        </edgeMap>
        <edgeMap>
          <xCoord>349</xCoord>
          <yCoord>360</yCoord>
        </edgeMap>
        <edgeMap>
          <xCoord>350</xCoord>
          <yCoord>359</yCoord>
        </edgeMap>
        <edgeMap>
          <xCoord>350</xCoord>
          <yCoord>358</yCoord>
        </edgeMap>
        <edgeMap>
          <xCoord>350</xCoord>
          <yCoord>357</yCoord>
        </edgeMap>
        <edgeMap>
          <xCoord>351</xCoord>
          <yCoord>356</yCoord>
        </edgeMap>
        <edgeMap>
          <xCoord>352</xCoord>
          <yCoord>355</yCoord>
        </edgeMap>
        <edgeMap>
          <xCoord>352</xCoord>
          <yCoord>354</yCoord>
        </edgeMap>
        <edgeMap>
          <xCoord>353</xCoord>
          <yCoord>353</yCoord>
        </edgeMap>
        <edgeMap>
          <xCoord>353</xCoord>
          <yCoord>352</yCoord>
        </edgeMap>
        <edgeMap>
          <xCoord>354</xCoord>
          <yCoord>351</yCoord>
        </edgeMap>
        <edgeMap>
          <xCoord>355</xCoord>
          <yCoord>350</yCoord>
        </edgeMap>
        <edgeMap>
          <xCoord>356</xCoord>
          <yCoord>349</yCoord>
        </edgeMap>
        <edgeMap>
          <xCoord>356</xCoord>
          <yCoord>348</yCoord>
        </edgeMap>
        <edgeMap>
          <xCoord>355</xCoord>
          <yCoord>347</yCoord>
        </edgeMap>
        <edgeMap>
          <xCoord>355</xCoord>
          <yCoord>346</yCoord>
        </edgeMap>
        <edgeMap>
          <xCoord>355</xCoord>
          <yCoord>345</yCoord>
        </edgeMap>
        <edgeMap>
          <xCoord>355</xCoord>
          <yCoord>344</yCoord>
        </edgeMap>
        <edgeMap>
          <xCoord>356</xCoord>
          <yCoord>343</yCoord>
        </edgeMap>
        <edgeMap>
          <xCoord>356</xCoord>
          <yCoord>342</yCoord>
        </edgeMap>
        <edgeMap>
          <xCoord>356</xCoord>
          <yCoord>341</yCoord>
        </edgeMap>
        <edgeMap>
          <xCoord>356</xCoord>
          <yCoord>340</yCoord>
        </edgeMap>
        <edgeMap>
          <xCoord>355</xCoord>
          <yCoord>339</yCoord>
        </edgeMap>
        <edgeMap>
          <xCoord>354</xCoord>
          <yCoord>338</yCoord>
        </edgeMap>
        <edgeMap>
          <xCoord>353</xCoord>
          <yCoord>338</yCoord>
        </edgeMap>
        <edgeMap>
          <xCoord>352</xCoord>
          <yCoord>337</yCoord>
        </edgeMap>
        <edgeMap>
          <xCoord>351</xCoord>
          <yCoord>337</yCoord>
        </edgeMap>
        <edgeMap>
          <xCoord>350</xCoord>
          <yCoord>338</yCoord>
        </edgeMap>
        <edgeMap>
          <xCoord>349</xCoord>
          <yCoord>337</yCoord>
        </edgeMap>
        <edgeMap>
          <xCoord>348</xCoord>
          <yCoord>337</yCoord>
        </edgeMap>
        <edgeMap>
          <xCoord>347</xCoord>
          <yCoord>337</yCoord>
        </edgeMap>
        <edgeMap>
          <xCoord>346</xCoord>
          <yCoord>337</yCoord>
        </edgeMap>
        <edgeMap>
          <xCoord>345</xCoord>
          <yCoord>337</yCoord>
        </edgeMap>
        <edgeMap>
          <xCoord>344</xCoord>
          <yCoord>336</yCoord>
        </edgeMap>
        <edgeMap>
          <xCoord>343</xCoord>
          <yCoord>335</yCoord>
        </edgeMap>
        <edgeMap>
          <xCoord>342</xCoord>
          <yCoord>335</yCoord>
        </edgeMap>
        <edgeMap>
          <xCoord>341</xCoord>
          <yCoord>334</yCoord>
        </edgeMap>
        <edgeMap>
          <xCoord>340</xCoord>
          <yCoord>335</yCoord>
        </edgeMap>
        <edgeMap>
          <xCoord>339</xCoord>
          <yCoord>336</yCoord>
        </edgeMap>
        <edgeMap>
          <xCoord>338</xCoord>
          <yCoord>337</yCoord>
        </edgeMap>
        <edgeMap>
          <xCoord>337</xCoord>
          <yCoord>338</yCoord>
        </edgeMap>
        <edgeMap>
          <xCoord>336</xCoord>
          <yCoord>339</yCoord>
        </edgeMap>
        <edgeMap>
          <xCoord>335</xCoord>
          <yCoord>340</yCoord>
        </edgeMap>
        <edgeMap>
          <xCoord>335</xCoord>
          <yCoord>341</yCoord>
        </edgeMap>
        <edgeMap>
          <xCoord>335</xCoord>
          <yCoord>342</yCoord>
        </edgeMap>
        <edgeMap>
          <xCoord>335</xCoord>
          <yCoord>343</yCoord>
        </edgeMap>
        <edgeMap>
          <xCoord>335</xCoord>
          <yCoord>344</yCoord>
        </edgeMap>
        <edgeMap>
          <xCoord>335</xCoord>
          <yCoord>345</yCoord>
        </edgeMap>
        <edgeMap>
          <xCoord>334</xCoord>
          <yCoord>346</yCoord>
        </edgeMap>
        <edgeMap>
          <xCoord>334</xCoord>
          <yCoord>347</yCoord>
        </edgeMap>
        <edgeMap>
          <xCoord>334</xCoord>
          <yCoord>348</yCoord>
        </edgeMap>
        <edgeMap>
          <xCoord>333</xCoord>
          <yCoord>349</yCoord>
        </edgeMap>
        <edgeMap>
          <xCoord>332</xCoord>
          <yCoord>350</yCoord>
        </edgeMap>
        <edgeMap>
          <xCoord>331</xCoord>
          <yCoord>351</yCoord>
        </edgeMap>
        <edgeMap>
          <xCoord>331</xCoord>
          <yCoord>352</yCoord>
        </edgeMap>
        <edgeMap>
          <xCoord>330</xCoord>
          <yCoord>353</yCoord>
        </edgeMap>
        <edgeMap>
          <xCoord>330</xCoord>
          <yCoord>354</yCoord>
        </edgeMap>
        <edgeMap>
          <xCoord>329</xCoord>
          <yCoord>355</yCoord>
        </edgeMap>
        <edgeMap>
          <xCoord>329</xCoord>
          <yCoord>356</yCoord>
        </edgeMap>
        <edgeMap>
          <xCoord>329</xCoord>
          <yCoord>357</yCoord>
        </edgeMap>
        <edgeMap>
          <xCoord>328</xCoord>
          <yCoord>358</yCoord>
        </edgeMap>
        <edgeMap>
          <xCoord>329</xCoord>
          <yCoord>359</yCoord>
        </edgeMap>
        <edgeMap>
          <xCoord>330</xCoord>
          <yCoord>360</yCoord>
        </edgeMap>
        <edgeMap>
          <xCoord>330</xCoord>
          <yCoord>361</yCoord>
        </edgeMap>
        <edgeMap>
          <xCoord>330</xCoord>
          <yCoord>362</yCoord>
        </edgeMap>
        <edgeMap>
          <xCoord>331</xCoord>
          <yCoord>363</yCoord>
        </edgeMap>
        <edgeMap>
          <xCoord>332</xCoord>
          <yCoord>364</yCoord>
        </edgeMap>
      </roi>
      <roi>
        <imageZposition>-100.0</imageZposition>
        <imageSOP_UID>1.3.6.1.4.1.14519.5.2.1.6279.6001.293574654038772387980971104006</imageSOP_UID>
        <inclusion>TRUE</inclusion>
        <edgeMap>
          <xCoord>331</xCoord>
          <yCoord>365</yCoord>
        </edgeMap>
        <edgeMap>
          <xCoord>332</xCoord>
          <yCoord>364</yCoord>
        </edgeMap>
        <edgeMap>
          <xCoord>333</xCoord>
          <yCoord>363</yCoord>
        </edgeMap>
        <edgeMap>
          <xCoord>333</xCoord>
          <yCoord>362</yCoord>
        </edgeMap>
        <edgeMap>
          <xCoord>334</xCoord>
          <yCoord>361</yCoord>
        </edgeMap>
        <edgeMap>
          <xCoord>335</xCoord>
          <yCoord>360</yCoord>
        </edgeMap>
        <edgeMap>
          <xCoord>336</xCoord>
          <yCoord>359</yCoord>
        </edgeMap>
        <edgeMap>
          <xCoord>337</xCoord>
          <yCoord>358</yCoord>
        </edgeMap>
        <edgeMap>
          <xCoord>338</xCoord>
          <yCoord>357</yCoord>
        </edgeMap>
        <edgeMap>
          <xCoord>339</xCoord>
          <yCoord>357</yCoord>
        </edgeMap>
        <edgeMap>
          <xCoord>340</xCoord>
          <yCoord>357</yCoord>
        </edgeMap>
        <edgeMap>
          <xCoord>341</xCoord>
          <yCoord>358</yCoord>
        </edgeMap>
        <edgeMap>
          <xCoord>342</xCoord>
          <yCoord>359</yCoord>
        </edgeMap>
        <edgeMap>
          <xCoord>343</xCoord>
          <yCoord>359</yCoord>
        </edgeMap>
        <edgeMap>
          <xCoord>344</xCoord>
          <yCoord>360</yCoord>
        </edgeMap>
        <edgeMap>
          <xCoord>345</xCoord>
          <yCoord>360</yCoord>
        </edgeMap>
        <edgeMap>
          <xCoord>346</xCoord>
          <yCoord>360</yCoord>
        </edgeMap>
        <edgeMap>
          <xCoord>347</xCoord>
          <yCoord>359</yCoord>
        </edgeMap>
        <edgeMap>
          <xCoord>348</xCoord>
          <yCoord>359</yCoord>
        </edgeMap>
        <edgeMap>
          <xCoord>349</xCoord>
          <yCoord>358</yCoord>
        </edgeMap>
        <edgeMap>
          <xCoord>350</xCoord>
          <yCoord>357</yCoord>
        </edgeMap>
        <edgeMap>
          <xCoord>350</xCoord>
          <yCoord>356</yCoord>
        </edgeMap>
        <edgeMap>
          <xCoord>351</xCoord>
          <yCoord>355</yCoord>
        </edgeMap>
        <edgeMap>
          <xCoord>351</xCoord>
          <yCoord>354</yCoord>
        </edgeMap>
        <edgeMap>
          <xCoord>352</xCoord>
          <yCoord>353</yCoord>
        </edgeMap>
        <edgeMap>
          <xCoord>353</xCoord>
          <yCoord>352</yCoord>
        </edgeMap>
        <edgeMap>
          <xCoord>354</xCoord>
          <yCoord>351</yCoord>
        </edgeMap>
        <edgeMap>
          <xCoord>355</xCoord>
          <yCoord>350</yCoord>
        </edgeMap>
        <edgeMap>
          <xCoord>356</xCoord>
          <yCoord>349</yCoord>
        </edgeMap>
        <edgeMap>
          <xCoord>356</xCoord>
          <yCoord>348</yCoord>
        </edgeMap>
        <edgeMap>
          <xCoord>355</xCoord>
          <yCoord>347</yCoord>
        </edgeMap>
        <edgeMap>
          <xCoord>355</xCoord>
          <yCoord>346</yCoord>
        </edgeMap>
        <edgeMap>
          <xCoord>354</xCoord>
          <yCoord>345</yCoord>
        </edgeMap>
        <edgeMap>
          <xCoord>354</xCoord>
          <yCoord>344</yCoord>
        </edgeMap>
        <edgeMap>
          <xCoord>355</xCoord>
          <yCoord>343</yCoord>
        </edgeMap>
        <edgeMap>
          <xCoord>355</xCoord>
          <yCoord>342</yCoord>
        </edgeMap>
        <edgeMap>
          <xCoord>356</xCoord>
          <yCoord>341</yCoord>
        </edgeMap>
        <edgeMap>
          <xCoord>355</xCoord>
          <yCoord>340</yCoord>
        </edgeMap>
        <edgeMap>
          <xCoord>354</xCoord>
          <yCoord>339</yCoord>
        </edgeMap>
        <edgeMap>
          <xCoord>354</xCoord>
          <yCoord>338</yCoord>
        </edgeMap>
        <edgeMap>
          <xCoord>353</xCoord>
          <yCoord>337</yCoord>
        </edgeMap>
        <edgeMap>
          <xCoord>352</xCoord>
          <yCoord>336</yCoord>
        </edgeMap>
        <edgeMap>
          <xCoord>351</xCoord>
          <yCoord>336</yCoord>
        </edgeMap>
        <edgeMap>
          <xCoord>350</xCoord>
          <yCoord>336</yCoord>
        </edgeMap>
        <edgeMap>
          <xCoord>349</xCoord>
          <yCoord>336</yCoord>
        </edgeMap>
        <edgeMap>
          <xCoord>348</xCoord>
          <yCoord>336</yCoord>
        </edgeMap>
        <edgeMap>
          <xCoord>347</xCoord>
          <yCoord>335</yCoord>
        </edgeMap>
        <edgeMap>
          <xCoord>346</xCoord>
          <yCoord>335</yCoord>
        </edgeMap>
        <edgeMap>
          <xCoord>345</xCoord>
          <yCoord>334</yCoord>
        </edgeMap>
        <edgeMap>
          <xCoord>344</xCoord>
          <yCoord>334</yCoord>
        </edgeMap>
        <edgeMap>
          <xCoord>343</xCoord>
          <yCoord>333</yCoord>
        </edgeMap>
        <edgeMap>
          <xCoord>342</xCoord>
          <yCoord>332</yCoord>
        </edgeMap>
        <edgeMap>
          <xCoord>341</xCoord>
          <yCoord>332</yCoord>
        </edgeMap>
        <edgeMap>
          <xCoord>340</xCoord>
          <yCoord>332</yCoord>
        </edgeMap>
        <edgeMap>
          <xCoord>339</xCoord>
          <yCoord>333</yCoord>
        </edgeMap>
        <edgeMap>
          <xCoord>338</xCoord>
          <yCoord>334</yCoord>
        </edgeMap>
        <edgeMap>
          <xCoord>337</xCoord>
          <yCoord>335</yCoord>
        </edgeMap>
        <edgeMap>
          <xCoord>337</xCoord>
          <yCoord>336</yCoord>
        </edgeMap>
        <edgeMap>
          <xCoord>336</xCoord>
          <yCoord>337</yCoord>
        </edgeMap>
        <edgeMap>
          <xCoord>335</xCoord>
          <yCoord>338</yCoord>
        </edgeMap>
        <edgeMap>
          <xCoord>335</xCoord>
          <yCoord>339</yCoord>
        </edgeMap>
        <edgeMap>
          <xCoord>334</xCoord>
          <yCoord>340</yCoord>
        </edgeMap>
        <edgeMap>
          <xCoord>334</xCoord>
          <yCoord>341</yCoord>
        </edgeMap>
        <edgeMap>
          <xCoord>334</xCoord>
          <yCoord>342</yCoord>
        </edgeMap>
        <edgeMap>
          <xCoord>334</xCoord>
          <yCoord>343</yCoord>
        </edgeMap>
        <edgeMap>
          <xCoord>334</xCoord>
          <yCoord>344</yCoord>
        </edgeMap>
        <edgeMap>
          <xCoord>333</xCoord>
          <yCoord>345</yCoord>
        </edgeMap>
        <edgeMap>
          <xCoord>333</xCoord>
          <yCoord>346</yCoord>
        </edgeMap>
        <edgeMap>
          <xCoord>332</xCoord>
          <yCoord>347</yCoord>
        </edgeMap>
        <edgeMap>
          <xCoord>331</xCoord>
          <yCoord>348</yCoord>
        </edgeMap>
        <edgeMap>
          <xCoord>330</xCoord>
          <yCoord>349</yCoord>
        </edgeMap>
        <edgeMap>
          <xCoord>329</xCoord>
          <yCoord>350</yCoord>
        </edgeMap>
        <edgeMap>
          <xCoord>328</xCoord>
          <yCoord>351</yCoord>
        </edgeMap>
        <edgeMap>
          <xCoord>328</xCoord>
          <yCoord>352</yCoord>
        </edgeMap>
        <edgeMap>
          <xCoord>328</xCoord>
          <yCoord>353</yCoord>
        </edgeMap>
        <edgeMap>
          <xCoord>328</xCoord>
          <yCoord>354</yCoord>
        </edgeMap>
        <edgeMap>
          <xCoord>328</xCoord>
          <yCoord>355</yCoord>
        </edgeMap>
        <edgeMap>
          <xCoord>328</xCoord>
          <yCoord>356</yCoord>
        </edgeMap>
        <edgeMap>
          <xCoord>327</xCoord>
          <yCoord>357</yCoord>
        </edgeMap>
        <edgeMap>
          <xCoord>326</xCoord>
          <yCoord>358</yCoord>
        </edgeMap>
        <edgeMap>
          <xCoord>325</xCoord>
          <yCoord>359</yCoord>
        </edgeMap>
        <edgeMap>
          <xCoord>324</xCoord>
          <yCoord>358</yCoord>
        </edgeMap>
        <edgeMap>
          <xCoord>323</xCoord>
          <yCoord>359</yCoord>
        </edgeMap>
        <edgeMap>
          <xCoord>322</xCoord>
          <yCoord>360</yCoord>
        </edgeMap>
        <edgeMap>
          <xCoord>323</xCoord>
          <yCoord>361</yCoord>
        </edgeMap>
        <edgeMap>
          <xCoord>324</xCoord>
          <yCoord>362</yCoord>
        </edgeMap>
        <edgeMap>
          <xCoord>325</xCoord>
          <yCoord>361</yCoord>
        </edgeMap>
        <edgeMap>
          <xCoord>326</xCoord>
          <yCoord>360</yCoord>
        </edgeMap>
        <edgeMap>
          <xCoord>327</xCoord>
          <yCoord>361</yCoord>
        </edgeMap>
        <edgeMap>
          <xCoord>328</xCoord>
          <yCoord>362</yCoord>
        </edgeMap>
        <edgeMap>
          <xCoord>329</xCoord>
          <yCoord>363</yCoord>
        </edgeMap>
        <edgeMap>
          <xCoord>330</xCoord>
          <yCoord>364</yCoord>
        </edgeMap>
        <edgeMap>
          <xCoord>331</xCoord>
          <yCoord>365</yCoord>
        </edgeMap>
      </roi>
      <roi>
        <imageZposition>-101.25</imageZposition>
        <imageSOP_UID>1.3.6.1.4.1.14519.5.2.1.6279.6001.685369727011977532407839844382</imageSOP_UID>
        <inclusion>TRUE</inclusion>
        <edgeMap>
          <xCoord>333</xCoord>
          <yCoord>360</yCoord>
        </edgeMap>
        <edgeMap>
          <xCoord>334</xCoord>
          <yCoord>359</yCoord>
        </edgeMap>
        <edgeMap>
          <xCoord>335</xCoord>
          <yCoord>358</yCoord>
        </edgeMap>
        <edgeMap>
          <xCoord>336</xCoord>
          <yCoord>358</yCoord>
        </edgeMap>
        <edgeMap>
          <xCoord>337</xCoord>
          <yCoord>357</yCoord>
        </edgeMap>
        <edgeMap>
          <xCoord>338</xCoord>
          <yCoord>356</yCoord>
        </edgeMap>
        <edgeMap>
          <xCoord>339</xCoord>
          <yCoord>356</yCoord>
        </edgeMap>
        <edgeMap>
          <xCoord>340</xCoord>
          <yCoord>356</yCoord>
        </edgeMap>
        <edgeMap>
          <xCoord>341</xCoord>
          <yCoord>357</yCoord>
        </edgeMap>
        <edgeMap>
          <xCoord>342</xCoord>
          <yCoord>358</yCoord>
        </edgeMap>
        <edgeMap>
          <xCoord>343</xCoord>
          <yCoord>358</yCoord>
        </edgeMap>
        <edgeMap>
          <xCoord>344</xCoord>
          <yCoord>359</yCoord>
        </edgeMap>
        <edgeMap>
          <xCoord>345</xCoord>
          <yCoord>359</yCoord>
        </edgeMap>
        <edgeMap>
          <xCoord>346</xCoord>
          <yCoord>359</yCoord>
        </edgeMap>
        <edgeMap>
          <xCoord>347</xCoord>
          <yCoord>359</yCoord>
        </edgeMap>
        <edgeMap>
          <xCoord>348</xCoord>
          <yCoord>358</yCoord>
        </edgeMap>
        <edgeMap>
          <xCoord>349</xCoord>
          <yCoord>357</yCoord>
        </edgeMap>
        <edgeMap>
          <xCoord>350</xCoord>
          <yCoord>356</yCoord>
        </edgeMap>
        <edgeMap>
          <xCoord>350</xCoord>
          <yCoord>355</yCoord>
        </edgeMap>
        <edgeMap>
          <xCoord>351</xCoord>
          <yCoord>354</yCoord>
        </edgeMap>
        <edgeMap>
          <xCoord>351</xCoord>
          <yCoord>353</yCoord>
        </edgeMap>
        <edgeMap>
          <xCoord>352</xCoord>
          <yCoord>352</yCoord>
        </edgeMap>
        <edgeMap>
          <xCoord>353</xCoord>
          <yCoord>351</yCoord>
        </edgeMap>
        <edgeMap>
          <xCoord>354</xCoord>
          <yCoord>350</yCoord>
        </edgeMap>
        <edgeMap>
          <xCoord>355</xCoord>
          <yCoord>349</yCoord>
        </edgeMap>
        <edgeMap>
          <xCoord>355</xCoord>
          <yCoord>348</yCoord>
        </edgeMap>
        <edgeMap>
          <xCoord>355</xCoord>
          <yCoord>347</yCoord>
        </edgeMap>
        <edgeMap>
          <xCoord>355</xCoord>
          <yCoord>346</yCoord>
        </edgeMap>
        <edgeMap>
          <xCoord>354</xCoord>
          <yCoord>345</yCoord>
        </edgeMap>
        <edgeMap>
          <xCoord>354</xCoord>
          <yCoord>344</yCoord>
        </edgeMap>
        <edgeMap>
          <xCoord>354</xCoord>
          <yCoord>343</yCoord>
        </edgeMap>
        <edgeMap>
          <xCoord>354</xCoord>
          <yCoord>342</yCoord>
        </edgeMap>
        <edgeMap>
          <xCoord>354</xCoord>
          <yCoord>341</yCoord>
        </edgeMap>
        <edgeMap>
          <xCoord>354</xCoord>
          <yCoord>340</yCoord>
        </edgeMap>
        <edgeMap>
          <xCoord>353</xCoord>
          <yCoord>339</yCoord>
        </edgeMap>
        <edgeMap>
          <xCoord>353</xCoord>
          <yCoord>338</yCoord>
        </edgeMap>
        <edgeMap>
          <xCoord>353</xCoord>
          <yCoord>337</yCoord>
        </edgeMap>
        <edgeMap>
          <xCoord>352</xCoord>
          <yCoord>336</yCoord>
        </edgeMap>
        <edgeMap>
          <xCoord>351</xCoord>
          <yCoord>335</yCoord>
        </edgeMap>
        <edgeMap>
          <xCoord>350</xCoord>
          <yCoord>335</yCoord>
        </edgeMap>
        <edgeMap>
          <xCoord>349</xCoord>
          <yCoord>334</yCoord>
        </edgeMap>
        <edgeMap>
          <xCoord>348</xCoord>
          <yCoord>334</yCoord>
        </edgeMap>
        <edgeMap>
          <xCoord>347</xCoord>
          <yCoord>333</yCoord>
        </edgeMap>
        <edgeMap>
          <xCoord>346</xCoord>
          <yCoord>332</yCoord>
        </edgeMap>
        <edgeMap>
          <xCoord>345</xCoord>
          <yCoord>332</yCoord>
        </edgeMap>
        <edgeMap>
          <xCoord>344</xCoord>
          <yCoord>331</yCoord>
        </edgeMap>
        <edgeMap>
          <xCoord>343</xCoord>
          <yCoord>330</yCoord>
        </edgeMap>
        <edgeMap>
          <xCoord>342</xCoord>
          <yCoord>331</yCoord>
        </edgeMap>
        <edgeMap>
          <xCoord>341</xCoord>
          <yCoord>332</yCoord>
        </edgeMap>
        <edgeMap>
          <xCoord>340</xCoord>
          <yCoord>332</yCoord>
        </edgeMap>
        <edgeMap>
          <xCoord>339</xCoord>
          <yCoord>332</yCoord>
        </edgeMap>
        <edgeMap>
          <xCoord>338</xCoord>
          <yCoord>333</yCoord>
        </edgeMap>
        <edgeMap>
          <xCoord>337</xCoord>
          <yCoord>334</yCoord>
        </edgeMap>
        <edgeMap>
          <xCoord>336</xCoord>
          <yCoord>335</yCoord>
        </edgeMap>
        <edgeMap>
          <xCoord>335</xCoord>
          <yCoord>336</yCoord>
        </edgeMap>
        <edgeMap>
          <xCoord>334</xCoord>
          <yCoord>337</yCoord>
        </edgeMap>
        <edgeMap>
          <xCoord>333</xCoord>
          <yCoord>338</yCoord>
        </edgeMap>
        <edgeMap>
          <xCoord>332</xCoord>
          <yCoord>339</yCoord>
        </edgeMap>
        <edgeMap>
          <xCoord>331</xCoord>
          <yCoord>340</yCoord>
        </edgeMap>
        <edgeMap>
          <xCoord>331</xCoord>
          <yCoord>341</yCoord>
        </edgeMap>
        <edgeMap>
          <xCoord>331</xCoord>
          <yCoord>342</yCoord>
        </edgeMap>
        <edgeMap>
          <xCoord>331</xCoord>
          <yCoord>343</yCoord>
        </edgeMap>
        <edgeMap>
          <xCoord>331</xCoord>
          <yCoord>344</yCoord>
        </edgeMap>
        <edgeMap>
          <xCoord>331</xCoord>
          <yCoord>345</yCoord>
        </edgeMap>
        <edgeMap>
          <xCoord>331</xCoord>
          <yCoord>346</yCoord>
        </edgeMap>
        <edgeMap>
          <xCoord>330</xCoord>
          <yCoord>347</yCoord>
        </edgeMap>
        <edgeMap>
          <xCoord>329</xCoord>
          <yCoord>348</yCoord>
        </edgeMap>
        <edgeMap>
          <xCoord>328</xCoord>
          <yCoord>349</yCoord>
        </edgeMap>
        <edgeMap>
          <xCoord>328</xCoord>
          <yCoord>350</yCoord>
        </edgeMap>
        <edgeMap>
          <xCoord>329</xCoord>
          <yCoord>351</yCoord>
        </edgeMap>
        <edgeMap>
          <xCoord>330</xCoord>
          <yCoord>352</yCoord>
        </edgeMap>
        <edgeMap>
          <xCoord>331</xCoord>
          <yCoord>353</yCoord>
        </edgeMap>
        <edgeMap>
          <xCoord>330</xCoord>
          <yCoord>354</yCoord>
        </edgeMap>
        <edgeMap>
          <xCoord>330</xCoord>
          <yCoord>355</yCoord>
        </edgeMap>
        <edgeMap>
          <xCoord>329</xCoord>
          <yCoord>356</yCoord>
        </edgeMap>
        <edgeMap>
          <xCoord>330</xCoord>
          <yCoord>357</yCoord>
        </edgeMap>
        <edgeMap>
          <xCoord>331</xCoord>
          <yCoord>358</yCoord>
        </edgeMap>
        <edgeMap>
          <xCoord>332</xCoord>
          <yCoord>359</yCoord>
        </edgeMap>
        <edgeMap>
          <xCoord>333</xCoord>
          <yCoord>360</yCoord>
        </edgeMap>
      </roi>
      <roi>
        <imageZposition>-102.5</imageZposition>
        <imageSOP_UID>1.3.6.1.4.1.14519.5.2.1.6279.6001.239948038235739671020508813664</imageSOP_UID>
        <inclusion>TRUE</inclusion>
        <edgeMap>
          <xCoord>348</xCoord>
          <yCoord>357</yCoord>
        </edgeMap>
        <edgeMap>
          <xCoord>349</xCoord>
          <yCoord>356</yCoord>
        </edgeMap>
        <edgeMap>
          <xCoord>350</xCoord>
          <yCoord>355</yCoord>
        </edgeMap>
        <edgeMap>
          <xCoord>350</xCoord>
          <yCoord>354</yCoord>
        </edgeMap>
        <edgeMap>
          <xCoord>350</xCoord>
          <yCoord>353</yCoord>
        </edgeMap>
        <edgeMap>
          <xCoord>351</xCoord>
          <yCoord>352</yCoord>
        </edgeMap>
        <edgeMap>
          <xCoord>352</xCoord>
          <yCoord>351</yCoord>
        </edgeMap>
        <edgeMap>
          <xCoord>353</xCoord>
          <yCoord>350</yCoord>
        </edgeMap>
        <edgeMap>
          <xCoord>354</xCoord>
          <yCoord>349</yCoord>
        </edgeMap>
        <edgeMap>
          <xCoord>355</xCoord>
          <yCoord>348</yCoord>
        </edgeMap>
        <edgeMap>
          <xCoord>355</xCoord>
          <yCoord>347</yCoord>
        </edgeMap>
        <edgeMap>
          <xCoord>354</xCoord>
          <yCoord>346</yCoord>
        </edgeMap>
        <edgeMap>
          <xCoord>354</xCoord>
          <yCoord>345</yCoord>
        </edgeMap>
        <edgeMap>
          <xCoord>353</xCoord>
          <yCoord>344</yCoord>
        </edgeMap>
        <edgeMap>
          <xCoord>353</xCoord>
          <yCoord>343</yCoord>
        </edgeMap>
        <edgeMap>
          <xCoord>354</xCoord>
          <yCoord>342</yCoord>
        </edgeMap>
        <edgeMap>
          <xCoord>354</xCoord>
          <yCoord>341</yCoord>
        </edgeMap>
        <edgeMap>
          <xCoord>354</xCoord>
          <yCoord>340</yCoord>
        </edgeMap>
        <edgeMap>
          <xCoord>353</xCoord>
          <yCoord>339</yCoord>
        </edgeMap>
        <edgeMap>
          <xCoord>352</xCoord>
          <yCoord>338</yCoord>
        </edgeMap>
        <edgeMap>
          <xCoord>351</xCoord>
          <yCoord>337</yCoord>
        </edgeMap>
        <edgeMap>
          <xCoord>351</xCoord>
          <yCoord>336</yCoord>
        </edgeMap>
        <edgeMap>
          <xCoord>350</xCoord>
          <yCoord>335</yCoord>
        </edgeMap>
        <edgeMap>
          <xCoord>350</xCoord>
          <yCoord>334</yCoord>
        </edgeMap>
        <edgeMap>
          <xCoord>349</xCoord>
          <yCoord>333</yCoord>
        </edgeMap>
        <edgeMap>
          <xCoord>349</xCoord>
          <yCoord>332</yCoord>
        </edgeMap>
        <edgeMap>
          <xCoord>348</xCoord>
          <yCoord>331</yCoord>
        </edgeMap>
        <edgeMap>
          <xCoord>347</xCoord>
          <yCoord>330</yCoord>
        </edgeMap>
        <edgeMap>
          <xCoord>346</xCoord>
          <yCoord>329</yCoord>
        </edgeMap>
        <edgeMap>
          <xCoord>345</xCoord>
          <yCoord>329</yCoord>
        </edgeMap>
        <edgeMap>
          <xCoord>344</xCoord>
          <yCoord>328</yCoord>
        </edgeMap>
        <edgeMap>
          <xCoord>343</xCoord>
          <yCoord>329</yCoord>
        </edgeMap>
        <edgeMap>
          <xCoord>342</xCoord>
          <yCoord>330</yCoord>
        </edgeMap>
        <edgeMap>
          <xCoord>341</xCoord>
          <yCoord>331</yCoord>
        </edgeMap>
        <edgeMap>
          <xCoord>340</xCoord>
          <yCoord>332</yCoord>
        </edgeMap>
        <edgeMap>
          <xCoord>339</xCoord>
          <yCoord>332</yCoord>
        </edgeMap>
        <edgeMap>
          <xCoord>338</xCoord>
          <yCoord>333</yCoord>
        </edgeMap>
        <edgeMap>
          <xCoord>337</xCoord>
          <yCoord>334</yCoord>
        </edgeMap>
        <edgeMap>
          <xCoord>336</xCoord>
          <yCoord>334</yCoord>
        </edgeMap>
        <edgeMap>
          <xCoord>335</xCoord>
          <yCoord>335</yCoord>
        </edgeMap>
        <edgeMap>
          <xCoord>334</xCoord>
          <yCoord>335</yCoord>
        </edgeMap>
        <edgeMap>
          <xCoord>333</xCoord>
          <yCoord>336</yCoord>
        </edgeMap>
        <edgeMap>
          <xCoord>332</xCoord>
          <yCoord>337</yCoord>
        </edgeMap>
        <edgeMap>
          <xCoord>331</xCoord>
          <yCoord>338</yCoord>
        </edgeMap>
        <edgeMap>
          <xCoord>331</xCoord>
          <yCoord>339</yCoord>
        </edgeMap>
        <edgeMap>
          <xCoord>331</xCoord>
          <yCoord>340</yCoord>
        </edgeMap>
        <edgeMap>
          <xCoord>331</xCoord>
          <yCoord>341</yCoord>
        </edgeMap>
        <edgeMap>
          <xCoord>331</xCoord>
          <yCoord>342</yCoord>
        </edgeMap>
        <edgeMap>
          <xCoord>330</xCoord>
          <yCoord>343</yCoord>
        </edgeMap>
        <edgeMap>
          <xCoord>329</xCoord>
          <yCoord>344</yCoord>
        </edgeMap>
        <edgeMap>
          <xCoord>329</xCoord>
          <yCoord>345</yCoord>
        </edgeMap>
        <edgeMap>
          <xCoord>329</xCoord>
          <yCoord>346</yCoord>
        </edgeMap>
        <edgeMap>
          <xCoord>329</xCoord>
          <yCoord>347</yCoord>
        </edgeMap>
        <edgeMap>
          <xCoord>329</xCoord>
          <yCoord>348</yCoord>
        </edgeMap>
        <edgeMap>
          <xCoord>330</xCoord>
          <yCoord>349</yCoord>
        </edgeMap>
        <edgeMap>
          <xCoord>331</xCoord>
          <yCoord>350</yCoord>
        </edgeMap>
        <edgeMap>
          <xCoord>332</xCoord>
          <yCoord>351</yCoord>
        </edgeMap>
        <edgeMap>
          <xCoord>333</xCoord>
          <yCoord>352</yCoord>
        </edgeMap>
        <edgeMap>
          <xCoord>333</xCoord>
          <yCoord>353</yCoord>
        </edgeMap>
        <edgeMap>
          <xCoord>333</xCoord>
          <yCoord>354</yCoord>
        </edgeMap>
        <edgeMap>
          <xCoord>333</xCoord>
          <yCoord>355</yCoord>
        </edgeMap>
        <edgeMap>
          <xCoord>334</xCoord>
          <yCoord>356</yCoord>
        </edgeMap>
        <edgeMap>
          <xCoord>335</xCoord>
          <yCoord>357</yCoord>
        </edgeMap>
        <edgeMap>
          <xCoord>336</xCoord>
          <yCoord>357</yCoord>
        </edgeMap>
        <edgeMap>
          <xCoord>337</xCoord>
          <yCoord>356</yCoord>
        </edgeMap>
        <edgeMap>
          <xCoord>338</xCoord>
          <yCoord>356</yCoord>
        </edgeMap>
        <edgeMap>
          <xCoord>339</xCoord>
          <yCoord>355</yCoord>
        </edgeMap>
        <edgeMap>
          <xCoord>340</xCoord>
          <yCoord>355</yCoord>
        </edgeMap>
        <edgeMap>
          <xCoord>341</xCoord>
          <yCoord>356</yCoord>
        </edgeMap>
        <edgeMap>
          <xCoord>342</xCoord>
          <yCoord>356</yCoord>
        </edgeMap>
        <edgeMap>
          <xCoord>343</xCoord>
          <yCoord>357</yCoord>
        </edgeMap>
        <edgeMap>
          <xCoord>344</xCoord>
          <yCoord>357</yCoord>
        </edgeMap>
        <edgeMap>
          <xCoord>345</xCoord>
          <yCoord>357</yCoord>
        </edgeMap>
        <edgeMap>
          <xCoord>346</xCoord>
          <yCoord>357</yCoord>
        </edgeMap>
        <edgeMap>
          <xCoord>347</xCoord>
          <yCoord>357</yCoord>
        </edgeMap>
        <edgeMap>
          <xCoord>348</xCoord>
          <yCoord>357</yCoord>
        </edgeMap>
      </roi>
      <roi>
        <imageZposition>-103.75</imageZposition>
        <imageSOP_UID>1.3.6.1.4.1.14519.5.2.1.6279.6001.184077972007118506427931972423</imageSOP_UID>
        <inclusion>TRUE</inclusion>
        <edgeMap>
          <xCoord>346</xCoord>
          <yCoord>355</yCoord>
        </edgeMap>
        <edgeMap>
          <xCoord>347</xCoord>
          <yCoord>354</yCoord>
        </edgeMap>
        <edgeMap>
          <xCoord>348</xCoord>
          <yCoord>353</yCoord>
        </edgeMap>
        <edgeMap>
          <xCoord>349</xCoord>
          <yCoord>352</yCoord>
        </edgeMap>
        <edgeMap>
          <xCoord>350</xCoord>
          <yCoord>351</yCoord>
        </edgeMap>
        <edgeMap>
          <xCoord>350</xCoord>
          <yCoord>350</yCoord>
        </edgeMap>
        <edgeMap>
          <xCoord>350</xCoord>
          <yCoord>349</yCoord>
        </edgeMap>
        <edgeMap>
          <xCoord>351</xCoord>
          <yCoord>348</yCoord>
        </edgeMap>
        <edgeMap>
          <xCoord>352</xCoord>
          <yCoord>347</yCoord>
        </edgeMap>
        <edgeMap>
          <xCoord>353</xCoord>
          <yCoord>346</yCoord>
        </edgeMap>
        <edgeMap>
          <xCoord>353</xCoord>
          <yCoord>345</yCoord>
        </edgeMap>
        <edgeMap>
          <xCoord>353</xCoord>
          <yCoord>344</yCoord>
        </edgeMap>
        <edgeMap>
          <xCoord>353</xCoord>
          <yCoord>343</yCoord>
        </edgeMap>
        <edgeMap>
          <xCoord>353</xCoord>
          <yCoord>342</yCoord>
        </edgeMap>
        <edgeMap>
          <xCoord>353</xCoord>
          <yCoord>341</yCoord>
        </edgeMap>
        <edgeMap>
          <xCoord>353</xCoord>
          <yCoord>340</yCoord>
        </edgeMap>
        <edgeMap>
          <xCoord>352</xCoord>
          <yCoord>339</yCoord>
        </edgeMap>
        <edgeMap>
          <xCoord>351</xCoord>
          <yCoord>338</yCoord>
        </edgeMap>
        <edgeMap>
          <xCoord>351</xCoord>
          <yCoord>337</yCoord>
        </edgeMap>
        <edgeMap>
          <xCoord>350</xCoord>
          <yCoord>336</yCoord>
        </edgeMap>
        <edgeMap>
          <xCoord>350</xCoord>
          <yCoord>335</yCoord>
        </edgeMap>
        <edgeMap>
          <xCoord>349</xCoord>
          <yCoord>334</yCoord>
        </edgeMap>
        <edgeMap>
          <xCoord>349</xCoord>
          <yCoord>333</yCoord>
        </edgeMap>
        <edgeMap>
          <xCoord>349</xCoord>
          <yCoord>332</yCoord>
        </edgeMap>
        <edgeMap>
          <xCoord>349</xCoord>
          <yCoord>331</yCoord>
        </edgeMap>
        <edgeMap>
          <xCoord>350</xCoord>
          <yCoord>330</yCoord>
        </edgeMap>
        <edgeMap>
          <xCoord>349</xCoord>
          <yCoord>329</yCoord>
        </edgeMap>
        <edgeMap>
          <xCoord>348</xCoord>
          <yCoord>328</yCoord>
        </edgeMap>
        <edgeMap>
          <xCoord>347</xCoord>
          <yCoord>328</yCoord>
        </edgeMap>
        <edgeMap>
          <xCoord>346</xCoord>
          <yCoord>327</yCoord>
        </edgeMap>
        <edgeMap>
          <xCoord>345</xCoord>
          <yCoord>327</yCoord>
        </edgeMap>
        <edgeMap>
          <xCoord>344</xCoord>
          <yCoord>327</yCoord>
        </edgeMap>
        <edgeMap>
          <xCoord>343</xCoord>
          <yCoord>328</yCoord>
        </edgeMap>
        <edgeMap>
          <xCoord>342</xCoord>
          <yCoord>329</yCoord>
        </edgeMap>
        <edgeMap>
          <xCoord>341</xCoord>
          <yCoord>330</yCoord>
        </edgeMap>
        <edgeMap>
          <xCoord>340</xCoord>
          <yCoord>331</yCoord>
        </edgeMap>
        <edgeMap>
          <xCoord>339</xCoord>
          <yCoord>331</yCoord>
        </edgeMap>
        <edgeMap>
          <xCoord>338</xCoord>
          <yCoord>332</yCoord>
        </edgeMap>
        <edgeMap>
          <xCoord>337</xCoord>
          <yCoord>333</yCoord>
        </edgeMap>
        <edgeMap>
          <xCoord>336</xCoord>
          <yCoord>333</yCoord>
        </edgeMap>
        <edgeMap>
          <xCoord>335</xCoord>
          <yCoord>334</yCoord>
        </edgeMap>
        <edgeMap>
          <xCoord>334</xCoord>
          <yCoord>334</yCoord>
        </edgeMap>
        <edgeMap>
          <xCoord>333</xCoord>
          <yCoord>334</yCoord>
        </edgeMap>
        <edgeMap>
          <xCoord>332</xCoord>
          <yCoord>335</yCoord>
        </edgeMap>
        <edgeMap>
          <xCoord>331</xCoord>
          <yCoord>336</yCoord>
        </edgeMap>
        <edgeMap>
          <xCoord>331</xCoord>
          <yCoord>337</yCoord>
        </edgeMap>
        <edgeMap>
          <xCoord>331</xCoord>
          <yCoord>338</yCoord>
        </edgeMap>
        <edgeMap>
          <xCoord>332</xCoord>
          <yCoord>339</yCoord>
        </edgeMap>
        <edgeMap>
          <xCoord>333</xCoord>
          <yCoord>340</yCoord>
        </edgeMap>
        <edgeMap>
          <xCoord>333</xCoord>
          <yCoord>341</yCoord>
        </edgeMap>
        <edgeMap>
          <xCoord>332</xCoord>
          <yCoord>342</yCoord>
        </edgeMap>
        <edgeMap>
          <xCoord>332</xCoord>
          <yCoord>343</yCoord>
        </edgeMap>
        <edgeMap>
          <xCoord>333</xCoord>
          <yCoord>344</yCoord>
        </edgeMap>
        <edgeMap>
          <xCoord>333</xCoord>
          <yCoord>345</yCoord>
        </edgeMap>
        <edgeMap>
          <xCoord>333</xCoord>
          <yCoord>346</yCoord>
        </edgeMap>
        <edgeMap>
          <xCoord>333</xCoord>
          <yCoord>347</yCoord>
        </edgeMap>
        <edgeMap>
          <xCoord>333</xCoord>
          <yCoord>348</yCoord>
        </edgeMap>
        <edgeMap>
          <xCoord>333</xCoord>
          <yCoord>349</yCoord>
        </edgeMap>
        <edgeMap>
          <xCoord>334</xCoord>
          <yCoord>350</yCoord>
        </edgeMap>
        <edgeMap>
          <xCoord>334</xCoord>
          <yCoord>351</yCoord>
        </edgeMap>
        <edgeMap>
          <xCoord>334</xCoord>
          <yCoord>352</yCoord>
        </edgeMap>
        <edgeMap>
          <xCoord>334</xCoord>
          <yCoord>353</yCoord>
        </edgeMap>
        <edgeMap>
          <xCoord>335</xCoord>
          <yCoord>354</yCoord>
        </edgeMap>
        <edgeMap>
          <xCoord>336</xCoord>
          <yCoord>355</yCoord>
        </edgeMap>
        <edgeMap>
          <xCoord>337</xCoord>
          <yCoord>355</yCoord>
        </edgeMap>
        <edgeMap>
          <xCoord>338</xCoord>
          <yCoord>355</yCoord>
        </edgeMap>
        <edgeMap>
          <xCoord>339</xCoord>
          <yCoord>355</yCoord>
        </edgeMap>
        <edgeMap>
          <xCoord>340</xCoord>
          <yCoord>354</yCoord>
        </edgeMap>
        <edgeMap>
          <xCoord>341</xCoord>
          <yCoord>355</yCoord>
        </edgeMap>
        <edgeMap>
          <xCoord>342</xCoord>
          <yCoord>355</yCoord>
        </edgeMap>
        <edgeMap>
          <xCoord>343</xCoord>
          <yCoord>355</yCoord>
        </edgeMap>
        <edgeMap>
          <xCoord>344</xCoord>
          <yCoord>355</yCoord>
        </edgeMap>
        <edgeMap>
          <xCoord>345</xCoord>
          <yCoord>355</yCoord>
        </edgeMap>
        <edgeMap>
          <xCoord>346</xCoord>
          <yCoord>355</yCoord>
        </edgeMap>
      </roi>
      <roi>
        <imageZposition>-105.0</imageZposition>
        <imageSOP_UID>1.3.6.1.4.1.14519.5.2.1.6279.6001.944582828302946949955688820155</imageSOP_UID>
        <inclusion>TRUE</inclusion>
        <edgeMap>
          <xCoord>344</xCoord>
          <yCoord>353</yCoord>
        </edgeMap>
        <edgeMap>
          <xCoord>345</xCoord>
          <yCoord>352</yCoord>
        </edgeMap>
        <edgeMap>
          <xCoord>346</xCoord>
          <yCoord>352</yCoord>
        </edgeMap>
        <edgeMap>
          <xCoord>347</xCoord>
          <yCoord>351</yCoord>
        </edgeMap>
        <edgeMap>
          <xCoord>348</xCoord>
          <yCoord>350</yCoord>
        </edgeMap>
        <edgeMap>
          <xCoord>348</xCoord>
          <yCoord>349</yCoord>
        </edgeMap>
        <edgeMap>
          <xCoord>349</xCoord>
          <yCoord>348</yCoord>
        </edgeMap>
        <edgeMap>
          <xCoord>350</xCoord>
          <yCoord>347</yCoord>
        </edgeMap>
        <edgeMap>
          <xCoord>351</xCoord>
          <yCoord>346</yCoord>
        </edgeMap>
        <edgeMap>
          <xCoord>352</xCoord>
          <yCoord>345</yCoord>
        </edgeMap>
        <edgeMap>
          <xCoord>353</xCoord>
          <yCoord>344</yCoord>
        </edgeMap>
        <edgeMap>
          <xCoord>353</xCoord>
          <yCoord>343</yCoord>
        </edgeMap>
        <edgeMap>
          <xCoord>352</xCoord>
          <yCoord>342</yCoord>
        </edgeMap>
        <edgeMap>
          <xCoord>351</xCoord>
          <yCoord>341</yCoord>
        </edgeMap>
        <edgeMap>
          <xCoord>350</xCoord>
          <yCoord>340</yCoord>
        </edgeMap>
        <edgeMap>
          <xCoord>350</xCoord>
          <yCoord>339</yCoord>
        </edgeMap>
        <edgeMap>
          <xCoord>351</xCoord>
          <yCoord>338</yCoord>
        </edgeMap>
        <edgeMap>
          <xCoord>350</xCoord>
          <yCoord>337</yCoord>
        </edgeMap>
        <edgeMap>
          <xCoord>349</xCoord>
          <yCoord>336</yCoord>
        </edgeMap>
        <edgeMap>
          <xCoord>349</xCoord>
          <yCoord>335</yCoord>
        </edgeMap>
        <edgeMap>
          <xCoord>349</xCoord>
          <yCoord>334</yCoord>
        </edgeMap>
        <edgeMap>
          <xCoord>348</xCoord>
          <yCoord>333</yCoord>
        </edgeMap>
        <edgeMap>
          <xCoord>348</xCoord>
          <yCoord>332</yCoord>
        </edgeMap>
        <edgeMap>
          <xCoord>348</xCoord>
          <yCoord>331</yCoord>
        </edgeMap>
        <edgeMap>
          <xCoord>349</xCoord>
          <yCoord>330</yCoord>
        </edgeMap>
        <edgeMap>
          <xCoord>350</xCoord>
          <yCoord>329</yCoord>
        </edgeMap>
        <edgeMap>
          <xCoord>350</xCoord>
          <yCoord>328</yCoord>
        </edgeMap>
        <edgeMap>
          <xCoord>349</xCoord>
          <yCoord>327</yCoord>
        </edgeMap>
        <edgeMap>
          <xCoord>348</xCoord>
          <yCoord>326</yCoord>
        </edgeMap>
        <edgeMap>
          <xCoord>347</xCoord>
          <yCoord>327</yCoord>
        </edgeMap>
        <edgeMap>
          <xCoord>346</xCoord>
          <yCoord>328</yCoord>
        </edgeMap>
        <edgeMap>
          <xCoord>345</xCoord>
          <yCoord>329</yCoord>
        </edgeMap>
        <edgeMap>
          <xCoord>344</xCoord>
          <yCoord>330</yCoord>
        </edgeMap>
        <edgeMap>
          <xCoord>343</xCoord>
          <yCoord>329</yCoord>
        </edgeMap>
        <edgeMap>
          <xCoord>342</xCoord>
          <yCoord>330</yCoord>
        </edgeMap>
        <edgeMap>
          <xCoord>341</xCoord>
          <yCoord>331</yCoord>
        </edgeMap>
        <edgeMap>
          <xCoord>340</xCoord>
          <yCoord>331</yCoord>
        </edgeMap>
        <edgeMap>
          <xCoord>339</xCoord>
          <yCoord>331</yCoord>
        </edgeMap>
        <edgeMap>
          <xCoord>338</xCoord>
          <yCoord>331</yCoord>
        </edgeMap>
        <edgeMap>
          <xCoord>337</xCoord>
          <yCoord>332</yCoord>
        </edgeMap>
        <edgeMap>
          <xCoord>336</xCoord>
          <yCoord>332</yCoord>
        </edgeMap>
        <edgeMap>
          <xCoord>335</xCoord>
          <yCoord>332</yCoord>
        </edgeMap>
        <edgeMap>
          <xCoord>334</xCoord>
          <yCoord>332</yCoord>
        </edgeMap>
        <edgeMap>
          <xCoord>333</xCoord>
          <yCoord>332</yCoord>
        </edgeMap>
        <edgeMap>
          <xCoord>332</xCoord>
          <yCoord>333</yCoord>
        </edgeMap>
        <edgeMap>
          <xCoord>331</xCoord>
          <yCoord>334</yCoord>
        </edgeMap>
        <edgeMap>
          <xCoord>331</xCoord>
          <yCoord>335</yCoord>
        </edgeMap>
        <edgeMap>
          <xCoord>331</xCoord>
          <yCoord>336</yCoord>
        </edgeMap>
        <edgeMap>
          <xCoord>332</xCoord>
          <yCoord>337</yCoord>
        </edgeMap>
        <edgeMap>
          <xCoord>333</xCoord>
          <yCoord>338</yCoord>
        </edgeMap>
        <edgeMap>
          <xCoord>333</xCoord>
          <yCoord>339</yCoord>
        </edgeMap>
        <edgeMap>
          <xCoord>333</xCoord>
          <yCoord>340</yCoord>
        </edgeMap>
        <edgeMap>
          <xCoord>333</xCoord>
          <yCoord>341</yCoord>
        </edgeMap>
        <edgeMap>
          <xCoord>333</xCoord>
          <yCoord>342</yCoord>
        </edgeMap>
        <edgeMap>
          <xCoord>334</xCoord>
          <yCoord>343</yCoord>
        </edgeMap>
        <edgeMap>
          <xCoord>335</xCoord>
          <yCoord>344</yCoord>
        </edgeMap>
        <edgeMap>
          <xCoord>336</xCoord>
          <yCoord>345</yCoord>
        </edgeMap>
        <edgeMap>
          <xCoord>336</xCoord>
          <yCoord>346</yCoord>
        </edgeMap>
        <edgeMap>
          <xCoord>335</xCoord>
          <yCoord>347</yCoord>
        </edgeMap>
        <edgeMap>
          <xCoord>336</xCoord>
          <yCoord>348</yCoord>
        </edgeMap>
        <edgeMap>
          <xCoord>337</xCoord>
          <yCoord>349</yCoord>
        </edgeMap>
        <edgeMap>
          <xCoord>337</xCoord>
          <yCoord>350</yCoord>
        </edgeMap>
        <edgeMap>
          <xCoord>338</xCoord>
          <yCoord>351</yCoord>
        </edgeMap>
        <edgeMap>
          <xCoord>339</xCoord>
          <yCoord>352</yCoord>
        </edgeMap>
        <edgeMap>
          <xCoord>340</xCoord>
          <yCoord>353</yCoord>
        </edgeMap>
        <edgeMap>
          <xCoord>341</xCoord>
          <yCoord>353</yCoord>
        </edgeMap>
        <edgeMap>
          <xCoord>342</xCoord>
          <yCoord>353</yCoord>
        </edgeMap>
        <edgeMap>
          <xCoord>343</xCoord>
          <yCoord>353</yCoord>
        </edgeMap>
        <edgeMap>
          <xCoord>344</xCoord>
          <yCoord>353</yCoord>
        </edgeMap>
      </roi>
      <roi>
        <imageZposition>-106.25</imageZposition>
        <imageSOP_UID>1.3.6.1.4.1.14519.5.2.1.6279.6001.325215650490903217662438586059</imageSOP_UID>
        <inclusion>TRUE</inclusion>
        <edgeMap>
          <xCoord>344</xCoord>
          <yCoord>350</yCoord>
        </edgeMap>
        <edgeMap>
          <xCoord>345</xCoord>
          <yCoord>349</yCoord>
        </edgeMap>
        <edgeMap>
          <xCoord>346</xCoord>
          <yCoord>348</yCoord>
        </edgeMap>
        <edgeMap>
          <xCoord>347</xCoord>
          <yCoord>347</yCoord>
        </edgeMap>
        <edgeMap>
          <xCoord>348</xCoord>
          <yCoord>346</yCoord>
        </edgeMap>
        <edgeMap>
          <xCoord>349</xCoord>
          <yCoord>345</yCoord>
        </edgeMap>
        <edgeMap>
          <xCoord>348</xCoord>
          <yCoord>344</yCoord>
        </edgeMap>
        <edgeMap>
          <xCoord>347</xCoord>
          <yCoord>343</yCoord>
        </edgeMap>
        <edgeMap>
          <xCoord>346</xCoord>
          <yCoord>342</yCoord>
        </edgeMap>
        <edgeMap>
          <xCoord>346</xCoord>
          <yCoord>341</yCoord>
        </edgeMap>
        <edgeMap>
          <xCoord>346</xCoord>
          <yCoord>340</yCoord>
        </edgeMap>
        <edgeMap>
          <xCoord>346</xCoord>
          <yCoord>339</yCoord>
        </edgeMap>
        <edgeMap>
          <xCoord>347</xCoord>
          <yCoord>338</yCoord>
        </edgeMap>
        <edgeMap>
          <xCoord>348</xCoord>
          <yCoord>337</yCoord>
        </edgeMap>
        <edgeMap>
          <xCoord>347</xCoord>
          <yCoord>336</yCoord>
        </edgeMap>
        <edgeMap>
          <xCoord>347</xCoord>
          <yCoord>335</yCoord>
        </edgeMap>
        <edgeMap>
          <xCoord>346</xCoord>
          <yCoord>334</yCoord>
        </edgeMap>
        <edgeMap>
          <xCoord>346</xCoord>
          <yCoord>333</yCoord>
        </edgeMap>
        <edgeMap>
          <xCoord>345</xCoord>
          <yCoord>332</yCoord>
        </edgeMap>
        <edgeMap>
          <xCoord>344</xCoord>
          <yCoord>331</yCoord>
        </edgeMap>
        <edgeMap>
          <xCoord>343</xCoord>
          <yCoord>331</yCoord>
        </edgeMap>
        <edgeMap>
          <xCoord>342</xCoord>
          <yCoord>330</yCoord>
        </edgeMap>
        <edgeMap>
          <xCoord>341</xCoord>
          <yCoord>331</yCoord>
        </edgeMap>
        <edgeMap>
          <xCoord>340</xCoord>
          <yCoord>332</yCoord>
        </edgeMap>
        <edgeMap>
          <xCoord>339</xCoord>
          <yCoord>331</yCoord>
        </edgeMap>
        <edgeMap>
          <xCoord>338</xCoord>
          <yCoord>331</yCoord>
        </edgeMap>
        <edgeMap>
          <xCoord>337</xCoord>
          <yCoord>331</yCoord>
        </edgeMap>
        <edgeMap>
          <xCoord>336</xCoord>
          <yCoord>331</yCoord>
        </edgeMap>
        <edgeMap>
          <xCoord>335</xCoord>
          <yCoord>330</yCoord>
        </edgeMap>
        <edgeMap>
          <xCoord>334</xCoord>
          <yCoord>330</yCoord>
        </edgeMap>
        <edgeMap>
          <xCoord>333</xCoord>
          <yCoord>330</yCoord>
        </edgeMap>
        <edgeMap>
          <xCoord>332</xCoord>
          <yCoord>331</yCoord>
        </edgeMap>
        <edgeMap>
          <xCoord>331</xCoord>
          <yCoord>332</yCoord>
        </edgeMap>
        <edgeMap>
          <xCoord>331</xCoord>
          <yCoord>333</yCoord>
        </edgeMap>
        <edgeMap>
          <xCoord>331</xCoord>
          <yCoord>334</yCoord>
        </edgeMap>
        <edgeMap>
          <xCoord>331</xCoord>
          <yCoord>335</yCoord>
        </edgeMap>
        <edgeMap>
          <xCoord>332</xCoord>
          <yCoord>336</yCoord>
        </edgeMap>
        <edgeMap>
          <xCoord>333</xCoord>
          <yCoord>337</yCoord>
        </edgeMap>
        <edgeMap>
          <xCoord>333</xCoord>
          <yCoord>338</yCoord>
        </edgeMap>
        <edgeMap>
          <xCoord>334</xCoord>
          <yCoord>339</yCoord>
        </edgeMap>
        <edgeMap>
          <xCoord>333</xCoord>
          <yCoord>340</yCoord>
        </edgeMap>
        <edgeMap>
          <xCoord>333</xCoord>
          <yCoord>341</yCoord>
        </edgeMap>
        <edgeMap>
          <xCoord>332</xCoord>
          <yCoord>342</yCoord>
        </edgeMap>
        <edgeMap>
          <xCoord>332</xCoord>
          <yCoord>343</yCoord>
        </edgeMap>
        <edgeMap>
          <xCoord>333</xCoord>
          <yCoord>344</yCoord>
        </edgeMap>
        <edgeMap>
          <xCoord>334</xCoord>
          <yCoord>345</yCoord>
        </edgeMap>
        <edgeMap>
          <xCoord>335</xCoord>
          <yCoord>344</yCoord>
        </edgeMap>
        <edgeMap>
          <xCoord>336</xCoord>
          <yCoord>344</yCoord>
        </edgeMap>
        <edgeMap>
          <xCoord>337</xCoord>
          <yCoord>345</yCoord>
        </edgeMap>
        <edgeMap>
          <xCoord>338</xCoord>
          <yCoord>346</yCoord>
        </edgeMap>
        <edgeMap>
          <xCoord>339</xCoord>
          <yCoord>347</yCoord>
        </edgeMap>
        <edgeMap>
          <xCoord>339</xCoord>
          <yCoord>348</yCoord>
        </edgeMap>
        <edgeMap>
          <xCoord>340</xCoord>
          <yCoord>349</yCoord>
        </edgeMap>
        <edgeMap>
          <xCoord>341</xCoord>
          <yCoord>350</yCoord>
        </edgeMap>
        <edgeMap>
          <xCoord>342</xCoord>
          <yCoord>349</yCoord>
        </edgeMap>
        <edgeMap>
          <xCoord>343</xCoord>
          <yCoord>349</yCoord>
        </edgeMap>
        <edgeMap>
          <xCoord>344</xCoord>
          <yCoord>350</yCoord>
        </edgeMap>
      </roi>
      <roi>
        <imageZposition>-107.5</imageZposition>
        <imageSOP_UID>1.3.6.1.4.1.14519.5.2.1.6279.6001.689120744852064213604100737309</imageSOP_UID>
        <inclusion>TRUE</inclusion>
        <edgeMap>
          <xCoord>341</xCoord>
          <yCoord>347</yCoord>
        </edgeMap>
        <edgeMap>
          <xCoord>342</xCoord>
          <yCoord>346</yCoord>
        </edgeMap>
        <edgeMap>
          <xCoord>343</xCoord>
          <yCoord>345</yCoord>
        </edgeMap>
        <edgeMap>
          <xCoord>344</xCoord>
          <yCoord>344</yCoord>
        </edgeMap>
        <edgeMap>
          <xCoord>345</xCoord>
          <yCoord>343</yCoord>
        </edgeMap>
        <edgeMap>
          <xCoord>346</xCoord>
          <yCoord>342</yCoord>
        </edgeMap>
        <edgeMap>
          <xCoord>347</xCoord>
          <yCoord>341</yCoord>
        </edgeMap>
        <edgeMap>
          <xCoord>346</xCoord>
          <yCoord>340</yCoord>
        </edgeMap>
        <edgeMap>
          <xCoord>346</xCoord>
          <yCoord>339</yCoord>
        </edgeMap>
        <edgeMap>
          <xCoord>346</xCoord>
          <yCoord>338</yCoord>
        </edgeMap>
        <edgeMap>
          <xCoord>345</xCoord>
          <yCoord>337</yCoord>
        </edgeMap>
        <edgeMap>
          <xCoord>346</xCoord>
          <yCoord>336</yCoord>
        </edgeMap>
        <edgeMap>
          <xCoord>345</xCoord>
          <yCoord>335</yCoord>
        </edgeMap>
        <edgeMap>
          <xCoord>344</xCoord>
          <yCoord>334</yCoord>
        </edgeMap>
        <edgeMap>
          <xCoord>343</xCoord>
          <yCoord>333</yCoord>
        </edgeMap>
        <edgeMap>
          <xCoord>342</xCoord>
          <yCoord>332</yCoord>
        </edgeMap>
        <edgeMap>
          <xCoord>341</xCoord>
          <yCoord>332</yCoord>
        </edgeMap>
        <edgeMap>
          <xCoord>340</xCoord>
          <yCoord>332</yCoord>
        </edgeMap>
        <edgeMap>
          <xCoord>339</xCoord>
          <yCoord>332</yCoord>
        </edgeMap>
        <edgeMap>
          <xCoord>338</xCoord>
          <yCoord>331</yCoord>
        </edgeMap>
        <edgeMap>
          <xCoord>337</xCoord>
          <yCoord>330</yCoord>
        </edgeMap>
        <edgeMap>
          <xCoord>336</xCoord>
          <yCoord>329</yCoord>
        </edgeMap>
        <edgeMap>
          <xCoord>335</xCoord>
          <yCoord>328</yCoord>
        </edgeMap>
        <edgeMap>
          <xCoord>334</xCoord>
          <yCoord>327</yCoord>
        </edgeMap>
        <edgeMap>
          <xCoord>333</xCoord>
          <yCoord>326</yCoord>
        </edgeMap>
        <edgeMap>
          <xCoord>332</xCoord>
          <yCoord>327</yCoord>
        </edgeMap>
        <edgeMap>
          <xCoord>331</xCoord>
          <yCoord>328</yCoord>
        </edgeMap>
        <edgeMap>
          <xCoord>331</xCoord>
          <yCoord>329</yCoord>
        </edgeMap>
        <edgeMap>
          <xCoord>331</xCoord>
          <yCoord>330</yCoord>
        </edgeMap>
        <edgeMap>
          <xCoord>331</xCoord>
          <yCoord>331</yCoord>
        </edgeMap>
        <edgeMap>
          <xCoord>331</xCoord>
          <yCoord>332</yCoord>
        </edgeMap>
        <edgeMap>
          <xCoord>332</xCoord>
          <yCoord>333</yCoord>
        </edgeMap>
        <edgeMap>
          <xCoord>333</xCoord>
          <yCoord>334</yCoord>
        </edgeMap>
        <edgeMap>
          <xCoord>334</xCoord>
          <yCoord>335</yCoord>
        </edgeMap>
        <edgeMap>
          <xCoord>333</xCoord>
          <yCoord>336</yCoord>
        </edgeMap>
        <edgeMap>
          <xCoord>333</xCoord>
          <yCoord>337</yCoord>
        </edgeMap>
        <edgeMap>
          <xCoord>334</xCoord>
          <yCoord>338</yCoord>
        </edgeMap>
        <edgeMap>
          <xCoord>335</xCoord>
          <yCoord>339</yCoord>
        </edgeMap>
        <edgeMap>
          <xCoord>336</xCoord>
          <yCoord>340</yCoord>
        </edgeMap>
        <edgeMap>
          <xCoord>337</xCoord>
          <yCoord>341</yCoord>
        </edgeMap>
        <edgeMap>
          <xCoord>337</xCoord>
          <yCoord>342</yCoord>
        </edgeMap>
        <edgeMap>
          <xCoord>337</xCoord>
          <yCoord>343</yCoord>
        </edgeMap>
        <edgeMap>
          <xCoord>338</xCoord>
          <yCoord>344</yCoord>
        </edgeMap>
        <edgeMap>
          <xCoord>339</xCoord>
          <yCoord>345</yCoord>
        </edgeMap>
        <edgeMap>
          <xCoord>340</xCoord>
          <yCoord>346</yCoord>
        </edgeMap>
        <edgeMap>
          <xCoord>341</xCoord>
          <yCoord>347</yCoord>
        </edgeMap>
      </roi>
      <roi>
        <imageZposition>-108.75</imageZposition>
        <imageSOP_UID>1.3.6.1.4.1.14519.5.2.1.6279.6001.274721688335308848194374704783</imageSOP_UID>
        <inclusion>TRUE</inclusion>
        <edgeMap>
          <xCoord>346</xCoord>
          <yCoord>344</yCoord>
        </edgeMap>
        <edgeMap>
          <xCoord>347</xCoord>
          <yCoord>343</yCoord>
        </edgeMap>
        <edgeMap>
          <xCoord>348</xCoord>
          <yCoord>342</yCoord>
        </edgeMap>
        <edgeMap>
          <xCoord>347</xCoord>
          <yCoord>341</yCoord>
        </edgeMap>
        <edgeMap>
          <xCoord>347</xCoord>
          <yCoord>340</yCoord>
        </edgeMap>
        <edgeMap>
          <xCoord>346</xCoord>
          <yCoord>339</yCoord>
        </edgeMap>
        <edgeMap>
          <xCoord>345</xCoord>
          <yCoord>338</yCoord>
        </edgeMap>
        <edgeMap>
          <xCoord>344</xCoord>
          <yCoord>337</yCoord>
        </edgeMap>
        <edgeMap>
          <xCoord>343</xCoord>
          <yCoord>336</yCoord>
        </edgeMap>
        <edgeMap>
          <xCoord>343</xCoord>
          <yCoord>335</yCoord>
        </edgeMap>
        <edgeMap>
          <xCoord>343</xCoord>
          <yCoord>334</yCoord>
        </edgeMap>
        <edgeMap>
          <xCoord>342</xCoord>
          <yCoord>333</yCoord>
        </edgeMap>
        <edgeMap>
          <xCoord>341</xCoord>
          <yCoord>332</yCoord>
        </edgeMap>
        <edgeMap>
          <xCoord>340</xCoord>
          <yCoord>333</yCoord>
        </edgeMap>
        <edgeMap>
          <xCoord>339</xCoord>
          <yCoord>334</yCoord>
        </edgeMap>
        <edgeMap>
          <xCoord>338</xCoord>
          <yCoord>335</yCoord>
        </edgeMap>
        <edgeMap>
          <xCoord>338</xCoord>
          <yCoord>336</yCoord>
        </edgeMap>
        <edgeMap>
          <xCoord>339</xCoord>
          <yCoord>337</yCoord>
        </edgeMap>
        <edgeMap>
          <xCoord>340</xCoord>
          <yCoord>338</yCoord>
        </edgeMap>
        <edgeMap>
          <xCoord>339</xCoord>
          <yCoord>339</yCoord>
        </edgeMap>
        <edgeMap>
          <xCoord>338</xCoord>
          <yCoord>340</yCoord>
        </edgeMap>
        <edgeMap>
          <xCoord>338</xCoord>
          <yCoord>341</yCoord>
        </edgeMap>
        <edgeMap>
          <xCoord>339</xCoord>
          <yCoord>342</yCoord>
        </edgeMap>
        <edgeMap>
          <xCoord>340</xCoord>
          <yCoord>343</yCoord>
        </edgeMap>
        <edgeMap>
          <xCoord>341</xCoord>
          <yCoord>342</yCoord>
        </edgeMap>
        <edgeMap>
          <xCoord>342</xCoord>
          <yCoord>341</yCoord>
        </edgeMap>
        <edgeMap>
          <xCoord>343</xCoord>
          <yCoord>342</yCoord>
        </edgeMap>
        <edgeMap>
          <xCoord>344</xCoord>
          <yCoord>342</yCoord>
        </edgeMap>
        <edgeMap>
          <xCoord>345</xCoord>
          <yCoord>343</yCoord>
        </edgeMap>
        <edgeMap>
          <xCoord>346</xCoord>
          <yCoord>344</yCoord>
        </edgeMap>
      </roi>
    </unblindedReadNodule>
  </readingSession>
<readingSession>
<annotationVersion>3.12</annotationVersion>
<servicingRadiologistID>55055594</servicingRadiologistID>
<unblindedReadNodule>
<noduleID>MI014_17392</noduleID>
<characteristics>
<subtlety>5</subtlety>
<internalStructure>1</internalStructure>
<calcification>6</calcification>
<sphericity>2</sphericity>
<margin>4</margin>
<lobulation>4</lobulation>
<spiculation>4</spiculation>
<texture>5</texture>
<malignancy>5</malignancy>
</characteristics>
<roi>
<imageZposition>-82.5</imageZposition>
<imageSOP_UID>1.3.6.1.4.1.14519.5.2.1.6279.6001.141880102731657147561798170621</imageSOP_UID>
<inclusion>TRUE</inclusion>
<edgeMap>
<xCoord>344</xCoord>
<yCoord>364</yCoord>
</edgeMap>
<edgeMap>
<xCoord>345</xCoord>
<yCoord>363</yCoord>
</edgeMap>
<edgeMap>
<xCoord>346</xCoord>
<yCoord>363</yCoord>
</edgeMap>
<edgeMap>
<xCoord>347</xCoord>
<yCoord>363</yCoord>
</edgeMap>
<edgeMap>
<xCoord>348</xCoord>
<yCoord>362</yCoord>
</edgeMap>
<edgeMap>
<xCoord>349</xCoord>
<yCoord>362</yCoord>
</edgeMap>
<edgeMap>
<xCoord>350</xCoord>
<yCoord>361</yCoord>
</edgeMap>
<edgeMap>
<xCoord>351</xCoord>
<yCoord>361</yCoord>
</edgeMap>
<edgeMap>
<xCoord>352</xCoord>
<yCoord>361</yCoord>
</edgeMap>
<edgeMap>
<xCoord>353</xCoord>
<yCoord>361</yCoord>
</edgeMap>
<edgeMap>
<xCoord>354</xCoord>
<yCoord>361</yCoord>
</edgeMap>
<edgeMap>
<xCoord>355</xCoord>
<yCoord>360</yCoord>
</edgeMap>
<edgeMap>
<xCoord>355</xCoord>
<yCoord>359</yCoord>
</edgeMap>
<edgeMap>
<xCoord>355</xCoord>
<yCoord>358</yCoord>
</edgeMap>
<edgeMap>
<xCoord>355</xCoord>
<yCoord>357</yCoord>
</edgeMap>
<edgeMap>
<xCoord>354</xCoord>
<yCoord>357</yCoord>
</edgeMap>
<edgeMap>
<xCoord>353</xCoord>
<yCoord>357</yCoord>
</edgeMap>
<edgeMap>
<xCoord>352</xCoord>
<yCoord>357</yCoord>
</edgeMap>
<edgeMap>
<xCoord>351</xCoord>
<yCoord>358</yCoord>
</edgeMap>
<edgeMap>
<xCoord>350</xCoord>
<yCoord>358</yCoord>
</edgeMap>
<edgeMap>
<xCoord>349</xCoord>
<yCoord>358</yCoord>
</edgeMap>
<edgeMap>
<xCoord>348</xCoord>
<yCoord>358</yCoord>
</edgeMap>
<edgeMap>
<xCoord>347</xCoord>
<yCoord>358</yCoord>
</edgeMap>
<edgeMap>
<xCoord>346</xCoord>
<yCoord>358</yCoord>
</edgeMap>
<edgeMap>
<xCoord>345</xCoord>
<yCoord>358</yCoord>
</edgeMap>
<edgeMap>
<xCoord>344</xCoord>
<yCoord>357</yCoord>
</edgeMap>
<edgeMap>
<xCoord>343</xCoord>
<yCoord>356</yCoord>
</edgeMap>
<edgeMap>
<xCoord>342</xCoord>
<yCoord>356</yCoord>
</edgeMap>
<edgeMap>
<xCoord>342</xCoord>
<yCoord>357</yCoord>
</edgeMap>
<edgeMap>
<xCoord>342</xCoord>
<yCoord>358</yCoord>
</edgeMap>
<edgeMap>
<xCoord>342</xCoord>
<yCoord>359</yCoord>
</edgeMap>
<edgeMap>
<xCoord>341</xCoord>
<yCoord>360</yCoord>
</edgeMap>
<edgeMap>
<xCoord>340</xCoord>
<yCoord>361</yCoord>
</edgeMap>
<edgeMap>
<xCoord>340</xCoord>
<yCoord>362</yCoord>
</edgeMap>
<edgeMap>
<xCoord>339</xCoord>
<yCoord>363</yCoord>
</edgeMap>
<edgeMap>
<xCoord>340</xCoord>
<yCoord>364</yCoord>
</edgeMap>
<edgeMap>
<xCoord>341</xCoord>
<yCoord>364</yCoord>
</edgeMap>
<edgeMap>
<xCoord>342</xCoord>
<yCoord>364</yCoord>
</edgeMap>
<edgeMap>
<xCoord>343</xCoord>
<yCoord>364</yCoord>
</edgeMap>
<edgeMap>
<xCoord>344</xCoord>
<yCoord>364</yCoord>
</edgeMap>
</roi>
<roi>
<imageZposition>-83.75</imageZposition>
<imageSOP_UID>1.3.6.1.4.1.14519.5.2.1.6279.6001.171289665173057319561401628286</imageSOP_UID>
<inclusion>TRUE</inclusion>
<edgeMap>
<xCoord>342</xCoord>
<yCoord>366</yCoord>
</edgeMap>
<edgeMap>
<xCoord>343</xCoord>
<yCoord>365</yCoord>
</edgeMap>
<edgeMap>
<xCoord>344</xCoord>
<yCoord>364</yCoord>
</edgeMap>
<edgeMap>
<xCoord>345</xCoord>
<yCoord>363</yCoord>
</edgeMap>
<edgeMap>
<xCoord>346</xCoord>
<yCoord>363</yCoord>
</edgeMap>
<edgeMap>
<xCoord>347</xCoord>
<yCoord>363</yCoord>
</edgeMap>
<edgeMap>
<xCoord>348</xCoord>
<yCoord>363</yCoord>
</edgeMap>
<edgeMap>
<xCoord>349</xCoord>
<yCoord>363</yCoord>
</edgeMap>
<edgeMap>
<xCoord>350</xCoord>
<yCoord>363</yCoord>
</edgeMap>
<edgeMap>
<xCoord>351</xCoord>
<yCoord>363</yCoord>
</edgeMap>
<edgeMap>
<xCoord>352</xCoord>
<yCoord>363</yCoord>
</edgeMap>
<edgeMap>
<xCoord>353</xCoord>
<yCoord>363</yCoord>
</edgeMap>
<edgeMap>
<xCoord>354</xCoord>
<yCoord>363</yCoord>
</edgeMap>
<edgeMap>
<xCoord>355</xCoord>
<yCoord>362</yCoord>
</edgeMap>
<edgeMap>
<xCoord>356</xCoord>
<yCoord>361</yCoord>
</edgeMap>
<edgeMap>
<xCoord>356</xCoord>
<yCoord>360</yCoord>
</edgeMap>
<edgeMap>
<xCoord>356</xCoord>
<yCoord>359</yCoord>
</edgeMap>
<edgeMap>
<xCoord>355</xCoord>
<yCoord>359</yCoord>
</edgeMap>
<edgeMap>
<xCoord>354</xCoord>
<yCoord>358</yCoord>
</edgeMap>
<edgeMap>
<xCoord>353</xCoord>
<yCoord>357</yCoord>
</edgeMap>
<edgeMap>
<xCoord>353</xCoord>
<yCoord>356</yCoord>
</edgeMap>
<edgeMap>
<xCoord>353</xCoord>
<yCoord>355</yCoord>
</edgeMap>
<edgeMap>
<xCoord>353</xCoord>
<yCoord>354</yCoord>
</edgeMap>
<edgeMap>
<xCoord>352</xCoord>
<yCoord>354</yCoord>
</edgeMap>
<edgeMap>
<xCoord>351</xCoord>
<yCoord>354</yCoord>
</edgeMap>
<edgeMap>
<xCoord>350</xCoord>
<yCoord>355</yCoord>
</edgeMap>
<edgeMap>
<xCoord>349</xCoord>
<yCoord>356</yCoord>
</edgeMap>
<edgeMap>
<xCoord>348</xCoord>
<yCoord>355</yCoord>
</edgeMap>
<edgeMap>
<xCoord>347</xCoord>
<yCoord>355</yCoord>
</edgeMap>
<edgeMap>
<xCoord>346</xCoord>
<yCoord>355</yCoord>
</edgeMap>
<edgeMap>
<xCoord>345</xCoord>
<yCoord>355</yCoord>
</edgeMap>
<edgeMap>
<xCoord>344</xCoord>
<yCoord>354</yCoord>
</edgeMap>
<edgeMap>
<xCoord>343</xCoord>
<yCoord>354</yCoord>
</edgeMap>
<edgeMap>
<xCoord>342</xCoord>
<yCoord>354</yCoord>
</edgeMap>
<edgeMap>
<xCoord>342</xCoord>
<yCoord>355</yCoord>
</edgeMap>
<edgeMap>
<xCoord>342</xCoord>
<yCoord>356</yCoord>
</edgeMap>
<edgeMap>
<xCoord>342</xCoord>
<yCoord>357</yCoord>
</edgeMap>
<edgeMap>
<xCoord>341</xCoord>
<yCoord>358</yCoord>
</edgeMap>
<edgeMap>
<xCoord>341</xCoord>
<yCoord>359</yCoord>
</edgeMap>
<edgeMap>
<xCoord>340</xCoord>
<yCoord>360</yCoord>
</edgeMap>
<edgeMap>
<xCoord>340</xCoord>
<yCoord>361</yCoord>
</edgeMap>
<edgeMap>
<xCoord>340</xCoord>
<yCoord>362</yCoord>
</edgeMap>
<edgeMap>
<xCoord>339</xCoord>
<yCoord>363</yCoord>
</edgeMap>
<edgeMap>
<xCoord>339</xCoord>
<yCoord>364</yCoord>
</edgeMap>
<edgeMap>
<xCoord>339</xCoord>
<yCoord>365</yCoord>
</edgeMap>
<edgeMap>
<xCoord>340</xCoord>
<yCoord>366</yCoord>
</edgeMap>
<edgeMap>
<xCoord>341</xCoord>
<yCoord>366</yCoord>
</edgeMap>
<edgeMap>
<xCoord>342</xCoord>
<yCoord>366</yCoord>
</edgeMap>
</roi>
<roi>
<imageZposition>-85.0</imageZposition>
<imageSOP_UID>1.3.6.1.4.1.14519.5.2.1.6279.6001.237511468022382025848370035081</imageSOP_UID>
<inclusion>TRUE</inclusion>
<edgeMap>
<xCoord>343</xCoord>
<yCoord>366</yCoord>
</edgeMap>
<edgeMap>
<xCoord>344</xCoord>
<yCoord>365</yCoord>
</edgeMap>
<edgeMap>
<xCoord>345</xCoord>
<yCoord>365</yCoord>
</edgeMap>
<edgeMap>
<xCoord>346</xCoord>
<yCoord>365</yCoord>
</edgeMap>
<edgeMap>
<xCoord>347</xCoord>
<yCoord>365</yCoord>
</edgeMap>
<edgeMap>
<xCoord>348</xCoord>
<yCoord>365</yCoord>
</edgeMap>
<edgeMap>
<xCoord>349</xCoord>
<yCoord>365</yCoord>
</edgeMap>
<edgeMap>
<xCoord>350</xCoord>
<yCoord>364</yCoord>
</edgeMap>
<edgeMap>
<xCoord>351</xCoord>
<yCoord>363</yCoord>
</edgeMap>
<edgeMap>
<xCoord>352</xCoord>
<yCoord>363</yCoord>
</edgeMap>
<edgeMap>
<xCoord>353</xCoord>
<yCoord>363</yCoord>
</edgeMap>
<edgeMap>
<xCoord>354</xCoord>
<yCoord>362</yCoord>
</edgeMap>
<edgeMap>
<xCoord>355</xCoord>
<yCoord>362</yCoord>
</edgeMap>
<edgeMap>
<xCoord>356</xCoord>
<yCoord>362</yCoord>
</edgeMap>
<edgeMap>
<xCoord>356</xCoord>
<yCoord>361</yCoord>
</edgeMap>
<edgeMap>
<xCoord>355</xCoord>
<yCoord>360</yCoord>
</edgeMap>
<edgeMap>
<xCoord>354</xCoord>
<yCoord>359</yCoord>
</edgeMap>
<edgeMap>
<xCoord>353</xCoord>
<yCoord>358</yCoord>
</edgeMap>
<edgeMap>
<xCoord>353</xCoord>
<yCoord>357</yCoord>
</edgeMap>
<edgeMap>
<xCoord>353</xCoord>
<yCoord>356</yCoord>
</edgeMap>
<edgeMap>
<xCoord>353</xCoord>
<yCoord>355</yCoord>
</edgeMap>
<edgeMap>
<xCoord>354</xCoord>
<yCoord>354</yCoord>
</edgeMap>
<edgeMap>
<xCoord>355</xCoord>
<yCoord>354</yCoord>
</edgeMap>
<edgeMap>
<xCoord>355</xCoord>
<yCoord>353</yCoord>
</edgeMap>
<edgeMap>
<xCoord>354</xCoord>
<yCoord>353</yCoord>
</edgeMap>
<edgeMap>
<xCoord>353</xCoord>
<yCoord>353</yCoord>
</edgeMap>
<edgeMap>
<xCoord>352</xCoord>
<yCoord>353</yCoord>
</edgeMap>
<edgeMap>
<xCoord>351</xCoord>
<yCoord>353</yCoord>
</edgeMap>
<edgeMap>
<xCoord>350</xCoord>
<yCoord>354</yCoord>
</edgeMap>
<edgeMap>
<xCoord>349</xCoord>
<yCoord>355</yCoord>
</edgeMap>
<edgeMap>
<xCoord>348</xCoord>
<yCoord>354</yCoord>
</edgeMap>
<edgeMap>
<xCoord>347</xCoord>
<yCoord>354</yCoord>
</edgeMap>
<edgeMap>
<xCoord>346</xCoord>
<yCoord>354</yCoord>
</edgeMap>
<edgeMap>
<xCoord>345</xCoord>
<yCoord>353</yCoord>
</edgeMap>
<edgeMap>
<xCoord>344</xCoord>
<yCoord>352</yCoord>
</edgeMap>
<edgeMap>
<xCoord>343</xCoord>
<yCoord>352</yCoord>
</edgeMap>
<edgeMap>
<xCoord>343</xCoord>
<yCoord>353</yCoord>
</edgeMap>
<edgeMap>
<xCoord>343</xCoord>
<yCoord>354</yCoord>
</edgeMap>
<edgeMap>
<xCoord>343</xCoord>
<yCoord>355</yCoord>
</edgeMap>
<edgeMap>
<xCoord>342</xCoord>
<yCoord>356</yCoord>
</edgeMap>
<edgeMap>
<xCoord>341</xCoord>
<yCoord>357</yCoord>
</edgeMap>
<edgeMap>
<xCoord>341</xCoord>
<yCoord>358</yCoord>
</edgeMap>
<edgeMap>
<xCoord>340</xCoord>
<yCoord>359</yCoord>
</edgeMap>
<edgeMap>
<xCoord>340</xCoord>
<yCoord>360</yCoord>
</edgeMap>
<edgeMap>
<xCoord>340</xCoord>
<yCoord>361</yCoord>
</edgeMap>
<edgeMap>
<xCoord>340</xCoord>
<yCoord>362</yCoord>
</edgeMap>
<edgeMap>
<xCoord>339</xCoord>
<yCoord>363</yCoord>
</edgeMap>
<edgeMap>
<xCoord>338</xCoord>
<yCoord>364</yCoord>
</edgeMap>
<edgeMap>
<xCoord>338</xCoord>
<yCoord>365</yCoord>
</edgeMap>
<edgeMap>
<xCoord>339</xCoord>
<yCoord>366</yCoord>
</edgeMap>
<edgeMap>
<xCoord>340</xCoord>
<yCoord>366</yCoord>
</edgeMap>
<edgeMap>
<xCoord>341</xCoord>
<yCoord>366</yCoord>
</edgeMap>
<edgeMap>
<xCoord>342</xCoord>
<yCoord>366</yCoord>
</edgeMap>
<edgeMap>
<xCoord>343</xCoord>
<yCoord>366</yCoord>
</edgeMap>
</roi>
<roi>
<imageZposition>-86.25</imageZposition>
<imageSOP_UID>1.3.6.1.4.1.14519.5.2.1.6279.6001.210546726049082624003442975337</imageSOP_UID>
<inclusion>TRUE</inclusion>
<edgeMap>
<xCoord>350</xCoord>
<yCoord>367</yCoord>
</edgeMap>
<edgeMap>
<xCoord>351</xCoord>
<yCoord>366</yCoord>
</edgeMap>
<edgeMap>
<xCoord>352</xCoord>
<yCoord>365</yCoord>
</edgeMap>
<edgeMap>
<xCoord>353</xCoord>
<yCoord>365</yCoord>
</edgeMap>
<edgeMap>
<xCoord>354</xCoord>
<yCoord>364</yCoord>
</edgeMap>
<edgeMap>
<xCoord>354</xCoord>
<yCoord>363</yCoord>
</edgeMap>
<edgeMap>
<xCoord>354</xCoord>
<yCoord>362</yCoord>
</edgeMap>
<edgeMap>
<xCoord>354</xCoord>
<yCoord>361</yCoord>
</edgeMap>
<edgeMap>
<xCoord>354</xCoord>
<yCoord>360</yCoord>
</edgeMap>
<edgeMap>
<xCoord>353</xCoord>
<yCoord>359</yCoord>
</edgeMap>
<edgeMap>
<xCoord>352</xCoord>
<yCoord>359</yCoord>
</edgeMap>
<edgeMap>
<xCoord>351</xCoord>
<yCoord>358</yCoord>
</edgeMap>
<edgeMap>
<xCoord>352</xCoord>
<yCoord>357</yCoord>
</edgeMap>
<edgeMap>
<xCoord>353</xCoord>
<yCoord>356</yCoord>
</edgeMap>
<edgeMap>
<xCoord>354</xCoord>
<yCoord>355</yCoord>
</edgeMap>
<edgeMap>
<xCoord>355</xCoord>
<yCoord>354</yCoord>
</edgeMap>
<edgeMap>
<xCoord>356</xCoord>
<yCoord>353</yCoord>
</edgeMap>
<edgeMap>
<xCoord>356</xCoord>
<yCoord>352</yCoord>
</edgeMap>
<edgeMap>
<xCoord>356</xCoord>
<yCoord>351</yCoord>
</edgeMap>
<edgeMap>
<xCoord>355</xCoord>
<yCoord>351</yCoord>
</edgeMap>
<edgeMap>
<xCoord>354</xCoord>
<yCoord>351</yCoord>
</edgeMap>
<edgeMap>
<xCoord>353</xCoord>
<yCoord>351</yCoord>
</edgeMap>
<edgeMap>
<xCoord>352</xCoord>
<yCoord>351</yCoord>
</edgeMap>
<edgeMap>
<xCoord>351</xCoord>
<yCoord>352</yCoord>
</edgeMap>
<edgeMap>
<xCoord>350</xCoord>
<yCoord>353</yCoord>
</edgeMap>
<edgeMap>
<xCoord>349</xCoord>
<yCoord>353</yCoord>
</edgeMap>
<edgeMap>
<xCoord>348</xCoord>
<yCoord>353</yCoord>
</edgeMap>
<edgeMap>
<xCoord>347</xCoord>
<yCoord>353</yCoord>
</edgeMap>
<edgeMap>
<xCoord>346</xCoord>
<yCoord>352</yCoord>
</edgeMap>
<edgeMap>
<xCoord>345</xCoord>
<yCoord>352</yCoord>
</edgeMap>
<edgeMap>
<xCoord>344</xCoord>
<yCoord>351</yCoord>
</edgeMap>
<edgeMap>
<xCoord>343</xCoord>
<yCoord>351</yCoord>
</edgeMap>
<edgeMap>
<xCoord>342</xCoord>
<yCoord>351</yCoord>
</edgeMap>
<edgeMap>
<xCoord>342</xCoord>
<yCoord>352</yCoord>
</edgeMap>
<edgeMap>
<xCoord>342</xCoord>
<yCoord>353</yCoord>
</edgeMap>
<edgeMap>
<xCoord>342</xCoord>
<yCoord>354</yCoord>
</edgeMap>
<edgeMap>
<xCoord>342</xCoord>
<yCoord>355</yCoord>
</edgeMap>
<edgeMap>
<xCoord>341</xCoord>
<yCoord>356</yCoord>
</edgeMap>
<edgeMap>
<xCoord>340</xCoord>
<yCoord>357</yCoord>
</edgeMap>
<edgeMap>
<xCoord>340</xCoord>
<yCoord>358</yCoord>
</edgeMap>
<edgeMap>
<xCoord>341</xCoord>
<yCoord>359</yCoord>
</edgeMap>
<edgeMap>
<xCoord>340</xCoord>
<yCoord>360</yCoord>
</edgeMap>
<edgeMap>
<xCoord>340</xCoord>
<yCoord>361</yCoord>
</edgeMap>
<edgeMap>
<xCoord>340</xCoord>
<yCoord>362</yCoord>
</edgeMap>
<edgeMap>
<xCoord>340</xCoord>
<yCoord>363</yCoord>
</edgeMap>
<edgeMap>
<xCoord>339</xCoord>
<yCoord>364</yCoord>
</edgeMap>
<edgeMap>
<xCoord>339</xCoord>
<yCoord>365</yCoord>
</edgeMap>
<edgeMap>
<xCoord>339</xCoord>
<yCoord>366</yCoord>
</edgeMap>
<edgeMap>
<xCoord>339</xCoord>
<yCoord>367</yCoord>
</edgeMap>
<edgeMap>
<xCoord>340</xCoord>
<yCoord>367</yCoord>
</edgeMap>
<edgeMap>
<xCoord>341</xCoord>
<yCoord>366</yCoord>
</edgeMap>
<edgeMap>
<xCoord>342</xCoord>
<yCoord>366</yCoord>
</edgeMap>
<edgeMap>
<xCoord>343</xCoord>
<yCoord>366</yCoord>
</edgeMap>
<edgeMap>
<xCoord>344</xCoord>
<yCoord>367</yCoord>
</edgeMap>
<edgeMap>
<xCoord>345</xCoord>
<yCoord>367</yCoord>
</edgeMap>
<edgeMap>
<xCoord>346</xCoord>
<yCoord>366</yCoord>
</edgeMap>
<edgeMap>
<xCoord>347</xCoord>
<yCoord>366</yCoord>
</edgeMap>
<edgeMap>
<xCoord>348</xCoord>
<yCoord>366</yCoord>
</edgeMap>
<edgeMap>
<xCoord>349</xCoord>
<yCoord>366</yCoord>
</edgeMap>
<edgeMap>
<xCoord>350</xCoord>
<yCoord>367</yCoord>
</edgeMap>
</roi>
<roi>
<imageZposition>-87.5</imageZposition>
<imageSOP_UID>1.3.6.1.4.1.14519.5.2.1.6279.6001.995537521383534479398519594056</imageSOP_UID>
<inclusion>TRUE</inclusion>
<edgeMap>
<xCoord>342</xCoord>
<yCoord>368</yCoord>
</edgeMap>
<edgeMap>
<xCoord>343</xCoord>
<yCoord>367</yCoord>
</edgeMap>
<edgeMap>
<xCoord>344</xCoord>
<yCoord>367</yCoord>
</edgeMap>
<edgeMap>
<xCoord>345</xCoord>
<yCoord>367</yCoord>
</edgeMap>
<edgeMap>
<xCoord>346</xCoord>
<yCoord>367</yCoord>
</edgeMap>
<edgeMap>
<xCoord>347</xCoord>
<yCoord>367</yCoord>
</edgeMap>
<edgeMap>
<xCoord>348</xCoord>
<yCoord>367</yCoord>
</edgeMap>
<edgeMap>
<xCoord>349</xCoord>
<yCoord>367</yCoord>
</edgeMap>
<edgeMap>
<xCoord>350</xCoord>
<yCoord>367</yCoord>
</edgeMap>
<edgeMap>
<xCoord>351</xCoord>
<yCoord>366</yCoord>
</edgeMap>
<edgeMap>
<xCoord>352</xCoord>
<yCoord>365</yCoord>
</edgeMap>
<edgeMap>
<xCoord>353</xCoord>
<yCoord>365</yCoord>
</edgeMap>
<edgeMap>
<xCoord>354</xCoord>
<yCoord>364</yCoord>
</edgeMap>
<edgeMap>
<xCoord>355</xCoord>
<yCoord>363</yCoord>
</edgeMap>
<edgeMap>
<xCoord>355</xCoord>
<yCoord>362</yCoord>
</edgeMap>
<edgeMap>
<xCoord>355</xCoord>
<yCoord>361</yCoord>
</edgeMap>
<edgeMap>
<xCoord>355</xCoord>
<yCoord>360</yCoord>
</edgeMap>
<edgeMap>
<xCoord>354</xCoord>
<yCoord>359</yCoord>
</edgeMap>
<edgeMap>
<xCoord>353</xCoord>
<yCoord>358</yCoord>
</edgeMap>
<edgeMap>
<xCoord>353</xCoord>
<yCoord>357</yCoord>
</edgeMap>
<edgeMap>
<xCoord>353</xCoord>
<yCoord>356</yCoord>
</edgeMap>
<edgeMap>
<xCoord>354</xCoord>
<yCoord>355</yCoord>
</edgeMap>
<edgeMap>
<xCoord>355</xCoord>
<yCoord>354</yCoord>
</edgeMap>
<edgeMap>
<xCoord>356</xCoord>
<yCoord>354</yCoord>
</edgeMap>
<edgeMap>
<xCoord>357</xCoord>
<yCoord>353</yCoord>
</edgeMap>
<edgeMap>
<xCoord>357</xCoord>
<yCoord>352</yCoord>
</edgeMap>
<edgeMap>
<xCoord>357</xCoord>
<yCoord>351</yCoord>
</edgeMap>
<edgeMap>
<xCoord>357</xCoord>
<yCoord>350</yCoord>
</edgeMap>
<edgeMap>
<xCoord>357</xCoord>
<yCoord>349</yCoord>
</edgeMap>
<edgeMap>
<xCoord>356</xCoord>
<yCoord>349</yCoord>
</edgeMap>
<edgeMap>
<xCoord>355</xCoord>
<yCoord>349</yCoord>
</edgeMap>
<edgeMap>
<xCoord>354</xCoord>
<yCoord>349</yCoord>
</edgeMap>
<edgeMap>
<xCoord>353</xCoord>
<yCoord>350</yCoord>
</edgeMap>
<edgeMap>
<xCoord>352</xCoord>
<yCoord>350</yCoord>
</edgeMap>
<edgeMap>
<xCoord>351</xCoord>
<yCoord>350</yCoord>
</edgeMap>
<edgeMap>
<xCoord>350</xCoord>
<yCoord>351</yCoord>
</edgeMap>
<edgeMap>
<xCoord>349</xCoord>
<yCoord>352</yCoord>
</edgeMap>
<edgeMap>
<xCoord>348</xCoord>
<yCoord>351</yCoord>
</edgeMap>
<edgeMap>
<xCoord>347</xCoord>
<yCoord>350</yCoord>
</edgeMap>
<edgeMap>
<xCoord>346</xCoord>
<yCoord>350</yCoord>
</edgeMap>
<edgeMap>
<xCoord>345</xCoord>
<yCoord>350</yCoord>
</edgeMap>
<edgeMap>
<xCoord>344</xCoord>
<yCoord>350</yCoord>
</edgeMap>
<edgeMap>
<xCoord>343</xCoord>
<yCoord>350</yCoord>
</edgeMap>
<edgeMap>
<xCoord>342</xCoord>
<yCoord>350</yCoord>
</edgeMap>
<edgeMap>
<xCoord>342</xCoord>
<yCoord>351</yCoord>
</edgeMap>
<edgeMap>
<xCoord>342</xCoord>
<yCoord>352</yCoord>
</edgeMap>
<edgeMap>
<xCoord>342</xCoord>
<yCoord>353</yCoord>
</edgeMap>
<edgeMap>
<xCoord>342</xCoord>
<yCoord>354</yCoord>
</edgeMap>
<edgeMap>
<xCoord>341</xCoord>
<yCoord>355</yCoord>
</edgeMap>
<edgeMap>
<xCoord>340</xCoord>
<yCoord>356</yCoord>
</edgeMap>
<edgeMap>
<xCoord>339</xCoord>
<yCoord>356</yCoord>
</edgeMap>
<edgeMap>
<xCoord>339</xCoord>
<yCoord>357</yCoord>
</edgeMap>
<edgeMap>
<xCoord>339</xCoord>
<yCoord>358</yCoord>
</edgeMap>
<edgeMap>
<xCoord>340</xCoord>
<yCoord>359</yCoord>
</edgeMap>
<edgeMap>
<xCoord>341</xCoord>
<yCoord>360</yCoord>
</edgeMap>
<edgeMap>
<xCoord>340</xCoord>
<yCoord>361</yCoord>
</edgeMap>
<edgeMap>
<xCoord>340</xCoord>
<yCoord>362</yCoord>
</edgeMap>
<edgeMap>
<xCoord>340</xCoord>
<yCoord>363</yCoord>
</edgeMap>
<edgeMap>
<xCoord>340</xCoord>
<yCoord>364</yCoord>
</edgeMap>
<edgeMap>
<xCoord>340</xCoord>
<yCoord>365</yCoord>
</edgeMap>
<edgeMap>
<xCoord>341</xCoord>
<yCoord>366</yCoord>
</edgeMap>
<edgeMap>
<xCoord>341</xCoord>
<yCoord>367</yCoord>
</edgeMap>
<edgeMap>
<xCoord>341</xCoord>
<yCoord>368</yCoord>
</edgeMap>
<edgeMap>
<xCoord>342</xCoord>
<yCoord>368</yCoord>
</edgeMap>
</roi>
<roi>
<imageZposition>-88.75</imageZposition>
<imageSOP_UID>1.3.6.1.4.1.14519.5.2.1.6279.6001.262291668822559589322822173907</imageSOP_UID>
<inclusion>TRUE</inclusion>
<edgeMap>
<xCoord>349</xCoord>
<yCoord>367</yCoord>
</edgeMap>
<edgeMap>
<xCoord>350</xCoord>
<yCoord>366</yCoord>
</edgeMap>
<edgeMap>
<xCoord>351</xCoord>
<yCoord>366</yCoord>
</edgeMap>
<edgeMap>
<xCoord>352</xCoord>
<yCoord>366</yCoord>
</edgeMap>
<edgeMap>
<xCoord>353</xCoord>
<yCoord>366</yCoord>
</edgeMap>
<edgeMap>
<xCoord>354</xCoord>
<yCoord>366</yCoord>
</edgeMap>
<edgeMap>
<xCoord>355</xCoord>
<yCoord>365</yCoord>
</edgeMap>
<edgeMap>
<xCoord>356</xCoord>
<yCoord>365</yCoord>
</edgeMap>
<edgeMap>
<xCoord>356</xCoord>
<yCoord>364</yCoord>
</edgeMap>
<edgeMap>
<xCoord>356</xCoord>
<yCoord>363</yCoord>
</edgeMap>
<edgeMap>
<xCoord>356</xCoord>
<yCoord>362</yCoord>
</edgeMap>
<edgeMap>
<xCoord>356</xCoord>
<yCoord>361</yCoord>
</edgeMap>
<edgeMap>
<xCoord>355</xCoord>
<yCoord>361</yCoord>
</edgeMap>
<edgeMap>
<xCoord>354</xCoord>
<yCoord>360</yCoord>
</edgeMap>
<edgeMap>
<xCoord>353</xCoord>
<yCoord>359</yCoord>
</edgeMap>
<edgeMap>
<xCoord>352</xCoord>
<yCoord>358</yCoord>
</edgeMap>
<edgeMap>
<xCoord>352</xCoord>
<yCoord>357</yCoord>
</edgeMap>
<edgeMap>
<xCoord>352</xCoord>
<yCoord>356</yCoord>
</edgeMap>
<edgeMap>
<xCoord>353</xCoord>
<yCoord>355</yCoord>
</edgeMap>
<edgeMap>
<xCoord>354</xCoord>
<yCoord>354</yCoord>
</edgeMap>
<edgeMap>
<xCoord>355</xCoord>
<yCoord>353</yCoord>
</edgeMap>
<edgeMap>
<xCoord>356</xCoord>
<yCoord>352</yCoord>
</edgeMap>
<edgeMap>
<xCoord>357</xCoord>
<yCoord>351</yCoord>
</edgeMap>
<edgeMap>
<xCoord>357</xCoord>
<yCoord>350</yCoord>
</edgeMap>
<edgeMap>
<xCoord>357</xCoord>
<yCoord>349</yCoord>
</edgeMap>
<edgeMap>
<xCoord>357</xCoord>
<yCoord>348</yCoord>
</edgeMap>
<edgeMap>
<xCoord>356</xCoord>
<yCoord>348</yCoord>
</edgeMap>
<edgeMap>
<xCoord>355</xCoord>
<yCoord>348</yCoord>
</edgeMap>
<edgeMap>
<xCoord>354</xCoord>
<yCoord>348</yCoord>
</edgeMap>
<edgeMap>
<xCoord>353</xCoord>
<yCoord>348</yCoord>
</edgeMap>
<edgeMap>
<xCoord>352</xCoord>
<yCoord>348</yCoord>
</edgeMap>
<edgeMap>
<xCoord>351</xCoord>
<yCoord>348</yCoord>
</edgeMap>
<edgeMap>
<xCoord>350</xCoord>
<yCoord>349</yCoord>
</edgeMap>
<edgeMap>
<xCoord>349</xCoord>
<yCoord>348</yCoord>
</edgeMap>
<edgeMap>
<xCoord>348</xCoord>
<yCoord>348</yCoord>
</edgeMap>
<edgeMap>
<xCoord>347</xCoord>
<yCoord>348</yCoord>
</edgeMap>
<edgeMap>
<xCoord>346</xCoord>
<yCoord>348</yCoord>
</edgeMap>
<edgeMap>
<xCoord>345</xCoord>
<yCoord>348</yCoord>
</edgeMap>
<edgeMap>
<xCoord>344</xCoord>
<yCoord>348</yCoord>
</edgeMap>
<edgeMap>
<xCoord>343</xCoord>
<yCoord>348</yCoord>
</edgeMap>
<edgeMap>
<xCoord>342</xCoord>
<yCoord>349</yCoord>
</edgeMap>
<edgeMap>
<xCoord>342</xCoord>
<yCoord>350</yCoord>
</edgeMap>
<edgeMap>
<xCoord>342</xCoord>
<yCoord>351</yCoord>
</edgeMap>
<edgeMap>
<xCoord>341</xCoord>
<yCoord>352</yCoord>
</edgeMap>
<edgeMap>
<xCoord>341</xCoord>
<yCoord>353</yCoord>
</edgeMap>
<edgeMap>
<xCoord>341</xCoord>
<yCoord>354</yCoord>
</edgeMap>
<edgeMap>
<xCoord>341</xCoord>
<yCoord>355</yCoord>
</edgeMap>
<edgeMap>
<xCoord>340</xCoord>
<yCoord>356</yCoord>
</edgeMap>
<edgeMap>
<xCoord>340</xCoord>
<yCoord>357</yCoord>
</edgeMap>
<edgeMap>
<xCoord>340</xCoord>
<yCoord>358</yCoord>
</edgeMap>
<edgeMap>
<xCoord>340</xCoord>
<yCoord>359</yCoord>
</edgeMap>
<edgeMap>
<xCoord>341</xCoord>
<yCoord>360</yCoord>
</edgeMap>
<edgeMap>
<xCoord>341</xCoord>
<yCoord>361</yCoord>
</edgeMap>
<edgeMap>
<xCoord>341</xCoord>
<yCoord>362</yCoord>
</edgeMap>
<edgeMap>
<xCoord>341</xCoord>
<yCoord>363</yCoord>
</edgeMap>
<edgeMap>
<xCoord>341</xCoord>
<yCoord>364</yCoord>
</edgeMap>
<edgeMap>
<xCoord>340</xCoord>
<yCoord>365</yCoord>
</edgeMap>
<edgeMap>
<xCoord>341</xCoord>
<yCoord>365</yCoord>
</edgeMap>
<edgeMap>
<xCoord>342</xCoord>
<yCoord>366</yCoord>
</edgeMap>
<edgeMap>
<xCoord>343</xCoord>
<yCoord>366</yCoord>
</edgeMap>
<edgeMap>
<xCoord>344</xCoord>
<yCoord>367</yCoord>
</edgeMap>
<edgeMap>
<xCoord>345</xCoord>
<yCoord>367</yCoord>
</edgeMap>
<edgeMap>
<xCoord>346</xCoord>
<yCoord>367</yCoord>
</edgeMap>
<edgeMap>
<xCoord>347</xCoord>
<yCoord>367</yCoord>
</edgeMap>
<edgeMap>
<xCoord>348</xCoord>
<yCoord>367</yCoord>
</edgeMap>
<edgeMap>
<xCoord>349</xCoord>
<yCoord>367</yCoord>
</edgeMap>
</roi>
<roi>
<imageZposition>-90.0</imageZposition>
<imageSOP_UID>1.3.6.1.4.1.14519.5.2.1.6279.6001.137603034321121468188268372352</imageSOP_UID>
<inclusion>TRUE</inclusion>
<edgeMap>
<xCoord>343</xCoord>
<yCoord>363</yCoord>
</edgeMap>
<edgeMap>
<xCoord>344</xCoord>
<yCoord>362</yCoord>
</edgeMap>
<edgeMap>
<xCoord>345</xCoord>
<yCoord>362</yCoord>
</edgeMap>
<edgeMap>
<xCoord>345</xCoord>
<yCoord>361</yCoord>
</edgeMap>
<edgeMap>
<xCoord>345</xCoord>
<yCoord>360</yCoord>
</edgeMap>
<edgeMap>
<xCoord>346</xCoord>
<yCoord>359</yCoord>
</edgeMap>
<edgeMap>
<xCoord>347</xCoord>
<yCoord>359</yCoord>
</edgeMap>
<edgeMap>
<xCoord>348</xCoord>
<yCoord>358</yCoord>
</edgeMap>
<edgeMap>
<xCoord>349</xCoord>
<yCoord>358</yCoord>
</edgeMap>
<edgeMap>
<xCoord>350</xCoord>
<yCoord>358</yCoord>
</edgeMap>
<edgeMap>
<xCoord>351</xCoord>
<yCoord>358</yCoord>
</edgeMap>
<edgeMap>
<xCoord>352</xCoord>
<yCoord>358</yCoord>
</edgeMap>
<edgeMap>
<xCoord>353</xCoord>
<yCoord>357</yCoord>
</edgeMap>
<edgeMap>
<xCoord>354</xCoord>
<yCoord>356</yCoord>
</edgeMap>
<edgeMap>
<xCoord>354</xCoord>
<yCoord>355</yCoord>
</edgeMap>
<edgeMap>
<xCoord>355</xCoord>
<yCoord>354</yCoord>
</edgeMap>
<edgeMap>
<xCoord>355</xCoord>
<yCoord>353</yCoord>
</edgeMap>
<edgeMap>
<xCoord>355</xCoord>
<yCoord>352</yCoord>
</edgeMap>
<edgeMap>
<xCoord>356</xCoord>
<yCoord>351</yCoord>
</edgeMap>
<edgeMap>
<xCoord>357</xCoord>
<yCoord>351</yCoord>
</edgeMap>
<edgeMap>
<xCoord>357</xCoord>
<yCoord>350</yCoord>
</edgeMap>
<edgeMap>
<xCoord>357</xCoord>
<yCoord>349</yCoord>
</edgeMap>
<edgeMap>
<xCoord>356</xCoord>
<yCoord>348</yCoord>
</edgeMap>
<edgeMap>
<xCoord>355</xCoord>
<yCoord>348</yCoord>
</edgeMap>
<edgeMap>
<xCoord>354</xCoord>
<yCoord>348</yCoord>
</edgeMap>
<edgeMap>
<xCoord>353</xCoord>
<yCoord>348</yCoord>
</edgeMap>
<edgeMap>
<xCoord>352</xCoord>
<yCoord>348</yCoord>
</edgeMap>
<edgeMap>
<xCoord>351</xCoord>
<yCoord>348</yCoord>
</edgeMap>
<edgeMap>
<xCoord>350</xCoord>
<yCoord>348</yCoord>
</edgeMap>
<edgeMap>
<xCoord>349</xCoord>
<yCoord>348</yCoord>
</edgeMap>
<edgeMap>
<xCoord>348</xCoord>
<yCoord>348</yCoord>
</edgeMap>
<edgeMap>
<xCoord>347</xCoord>
<yCoord>347</yCoord>
</edgeMap>
<edgeMap>
<xCoord>346</xCoord>
<yCoord>347</yCoord>
</edgeMap>
<edgeMap>
<xCoord>345</xCoord>
<yCoord>347</yCoord>
</edgeMap>
<edgeMap>
<xCoord>344</xCoord>
<yCoord>347</yCoord>
</edgeMap>
<edgeMap>
<xCoord>343</xCoord>
<yCoord>348</yCoord>
</edgeMap>
<edgeMap>
<xCoord>342</xCoord>
<yCoord>348</yCoord>
</edgeMap>
<edgeMap>
<xCoord>342</xCoord>
<yCoord>349</yCoord>
</edgeMap>
<edgeMap>
<xCoord>341</xCoord>
<yCoord>350</yCoord>
</edgeMap>
<edgeMap>
<xCoord>341</xCoord>
<yCoord>351</yCoord>
</edgeMap>
<edgeMap>
<xCoord>341</xCoord>
<yCoord>352</yCoord>
</edgeMap>
<edgeMap>
<xCoord>341</xCoord>
<yCoord>353</yCoord>
</edgeMap>
<edgeMap>
<xCoord>341</xCoord>
<yCoord>354</yCoord>
</edgeMap>
<edgeMap>
<xCoord>340</xCoord>
<yCoord>355</yCoord>
</edgeMap>
<edgeMap>
<xCoord>340</xCoord>
<yCoord>356</yCoord>
</edgeMap>
<edgeMap>
<xCoord>340</xCoord>
<yCoord>357</yCoord>
</edgeMap>
<edgeMap>
<xCoord>340</xCoord>
<yCoord>358</yCoord>
</edgeMap>
<edgeMap>
<xCoord>340</xCoord>
<yCoord>359</yCoord>
</edgeMap>
<edgeMap>
<xCoord>340</xCoord>
<yCoord>360</yCoord>
</edgeMap>
<edgeMap>
<xCoord>341</xCoord>
<yCoord>361</yCoord>
</edgeMap>
<edgeMap>
<xCoord>342</xCoord>
<yCoord>362</yCoord>
</edgeMap>
<edgeMap>
<xCoord>342</xCoord>
<yCoord>363</yCoord>
</edgeMap>
<edgeMap>
<xCoord>343</xCoord>
<yCoord>363</yCoord>
</edgeMap>
</roi>
<roi>
<imageZposition>-91.25</imageZposition>
<imageSOP_UID>1.3.6.1.4.1.14519.5.2.1.6279.6001.321453372936818277073371840420</imageSOP_UID>
<inclusion>TRUE</inclusion>
<edgeMap>
<xCoord>343</xCoord>
<yCoord>362</yCoord>
</edgeMap>
<edgeMap>
<xCoord>344</xCoord>
<yCoord>361</yCoord>
</edgeMap>
<edgeMap>
<xCoord>344</xCoord>
<yCoord>360</yCoord>
</edgeMap>
<edgeMap>
<xCoord>344</xCoord>
<yCoord>359</yCoord>
</edgeMap>
<edgeMap>
<xCoord>345</xCoord>
<yCoord>358</yCoord>
</edgeMap>
<edgeMap>
<xCoord>346</xCoord>
<yCoord>358</yCoord>
</edgeMap>
<edgeMap>
<xCoord>347</xCoord>
<yCoord>358</yCoord>
</edgeMap>
<edgeMap>
<xCoord>348</xCoord>
<yCoord>357</yCoord>
</edgeMap>
<edgeMap>
<xCoord>349</xCoord>
<yCoord>357</yCoord>
</edgeMap>
<edgeMap>
<xCoord>350</xCoord>
<yCoord>357</yCoord>
</edgeMap>
<edgeMap>
<xCoord>351</xCoord>
<yCoord>357</yCoord>
</edgeMap>
<edgeMap>
<xCoord>352</xCoord>
<yCoord>357</yCoord>
</edgeMap>
<edgeMap>
<xCoord>353</xCoord>
<yCoord>357</yCoord>
</edgeMap>
<edgeMap>
<xCoord>353</xCoord>
<yCoord>356</yCoord>
</edgeMap>
<edgeMap>
<xCoord>354</xCoord>
<yCoord>355</yCoord>
</edgeMap>
<edgeMap>
<xCoord>355</xCoord>
<yCoord>354</yCoord>
</edgeMap>
<edgeMap>
<xCoord>355</xCoord>
<yCoord>353</yCoord>
</edgeMap>
<edgeMap>
<xCoord>355</xCoord>
<yCoord>352</yCoord>
</edgeMap>
<edgeMap>
<xCoord>355</xCoord>
<yCoord>351</yCoord>
</edgeMap>
<edgeMap>
<xCoord>355</xCoord>
<yCoord>350</yCoord>
</edgeMap>
<edgeMap>
<xCoord>356</xCoord>
<yCoord>349</yCoord>
</edgeMap>
<edgeMap>
<xCoord>356</xCoord>
<yCoord>348</yCoord>
</edgeMap>
<edgeMap>
<xCoord>356</xCoord>
<yCoord>347</yCoord>
</edgeMap>
<edgeMap>
<xCoord>356</xCoord>
<yCoord>346</yCoord>
</edgeMap>
<edgeMap>
<xCoord>355</xCoord>
<yCoord>346</yCoord>
</edgeMap>
<edgeMap>
<xCoord>354</xCoord>
<yCoord>346</yCoord>
</edgeMap>
<edgeMap>
<xCoord>353</xCoord>
<yCoord>347</yCoord>
</edgeMap>
<edgeMap>
<xCoord>352</xCoord>
<yCoord>347</yCoord>
</edgeMap>
<edgeMap>
<xCoord>351</xCoord>
<yCoord>346</yCoord>
</edgeMap>
<edgeMap>
<xCoord>350</xCoord>
<yCoord>346</yCoord>
</edgeMap>
<edgeMap>
<xCoord>349</xCoord>
<yCoord>347</yCoord>
</edgeMap>
<edgeMap>
<xCoord>348</xCoord>
<yCoord>347</yCoord>
</edgeMap>
<edgeMap>
<xCoord>347</xCoord>
<yCoord>347</yCoord>
</edgeMap>
<edgeMap>
<xCoord>346</xCoord>
<yCoord>346</yCoord>
</edgeMap>
<edgeMap>
<xCoord>345</xCoord>
<yCoord>346</yCoord>
</edgeMap>
<edgeMap>
<xCoord>344</xCoord>
<yCoord>346</yCoord>
</edgeMap>
<edgeMap>
<xCoord>343</xCoord>
<yCoord>346</yCoord>
</edgeMap>
<edgeMap>
<xCoord>343</xCoord>
<yCoord>347</yCoord>
</edgeMap>
<edgeMap>
<xCoord>342</xCoord>
<yCoord>348</yCoord>
</edgeMap>
<edgeMap>
<xCoord>341</xCoord>
<yCoord>349</yCoord>
</edgeMap>
<edgeMap>
<xCoord>341</xCoord>
<yCoord>350</yCoord>
</edgeMap>
<edgeMap>
<xCoord>341</xCoord>
<yCoord>351</yCoord>
</edgeMap>
<edgeMap>
<xCoord>341</xCoord>
<yCoord>352</yCoord>
</edgeMap>
<edgeMap>
<xCoord>341</xCoord>
<yCoord>353</yCoord>
</edgeMap>
<edgeMap>
<xCoord>340</xCoord>
<yCoord>354</yCoord>
</edgeMap>
<edgeMap>
<xCoord>340</xCoord>
<yCoord>355</yCoord>
</edgeMap>
<edgeMap>
<xCoord>340</xCoord>
<yCoord>356</yCoord>
</edgeMap>
<edgeMap>
<xCoord>340</xCoord>
<yCoord>357</yCoord>
</edgeMap>
<edgeMap>
<xCoord>341</xCoord>
<yCoord>358</yCoord>
</edgeMap>
<edgeMap>
<xCoord>341</xCoord>
<yCoord>359</yCoord>
</edgeMap>
<edgeMap>
<xCoord>341</xCoord>
<yCoord>360</yCoord>
</edgeMap>
<edgeMap>
<xCoord>342</xCoord>
<yCoord>361</yCoord>
</edgeMap>
<edgeMap>
<xCoord>343</xCoord>
<yCoord>362</yCoord>
</edgeMap>
</roi>
<roi>
<imageZposition>-92.5</imageZposition>
<imageSOP_UID>1.3.6.1.4.1.14519.5.2.1.6279.6001.717190403943646236064844661542</imageSOP_UID>
<inclusion>TRUE</inclusion>
<edgeMap>
<xCoord>343</xCoord>
<yCoord>360</yCoord>
</edgeMap>
<edgeMap>
<xCoord>343</xCoord>
<yCoord>359</yCoord>
</edgeMap>
<edgeMap>
<xCoord>344</xCoord>
<yCoord>358</yCoord>
</edgeMap>
<edgeMap>
<xCoord>345</xCoord>
<yCoord>357</yCoord>
</edgeMap>
<edgeMap>
<xCoord>346</xCoord>
<yCoord>357</yCoord>
</edgeMap>
<edgeMap>
<xCoord>347</xCoord>
<yCoord>357</yCoord>
</edgeMap>
<edgeMap>
<xCoord>348</xCoord>
<yCoord>357</yCoord>
</edgeMap>
<edgeMap>
<xCoord>349</xCoord>
<yCoord>356</yCoord>
</edgeMap>
<edgeMap>
<xCoord>350</xCoord>
<yCoord>357</yCoord>
</edgeMap>
<edgeMap>
<xCoord>350</xCoord>
<yCoord>358</yCoord>
</edgeMap>
<edgeMap>
<xCoord>351</xCoord>
<yCoord>358</yCoord>
</edgeMap>
<edgeMap>
<xCoord>352</xCoord>
<yCoord>358</yCoord>
</edgeMap>
<edgeMap>
<xCoord>353</xCoord>
<yCoord>358</yCoord>
</edgeMap>
<edgeMap>
<xCoord>353</xCoord>
<yCoord>357</yCoord>
</edgeMap>
<edgeMap>
<xCoord>354</xCoord>
<yCoord>356</yCoord>
</edgeMap>
<edgeMap>
<xCoord>355</xCoord>
<yCoord>355</yCoord>
</edgeMap>
<edgeMap>
<xCoord>355</xCoord>
<yCoord>354</yCoord>
</edgeMap>
<edgeMap>
<xCoord>355</xCoord>
<yCoord>353</yCoord>
</edgeMap>
<edgeMap>
<xCoord>355</xCoord>
<yCoord>352</yCoord>
</edgeMap>
<edgeMap>
<xCoord>355</xCoord>
<yCoord>351</yCoord>
</edgeMap>
<edgeMap>
<xCoord>355</xCoord>
<yCoord>350</yCoord>
</edgeMap>
<edgeMap>
<xCoord>355</xCoord>
<yCoord>349</yCoord>
</edgeMap>
<edgeMap>
<xCoord>355</xCoord>
<yCoord>348</yCoord>
</edgeMap>
<edgeMap>
<xCoord>355</xCoord>
<yCoord>347</yCoord>
</edgeMap>
<edgeMap>
<xCoord>354</xCoord>
<yCoord>346</yCoord>
</edgeMap>
<edgeMap>
<xCoord>354</xCoord>
<yCoord>345</yCoord>
</edgeMap>
<edgeMap>
<xCoord>353</xCoord>
<yCoord>345</yCoord>
</edgeMap>
<edgeMap>
<xCoord>352</xCoord>
<yCoord>345</yCoord>
</edgeMap>
<edgeMap>
<xCoord>351</xCoord>
<yCoord>344</yCoord>
</edgeMap>
<edgeMap>
<xCoord>350</xCoord>
<yCoord>345</yCoord>
</edgeMap>
<edgeMap>
<xCoord>349</xCoord>
<yCoord>345</yCoord>
</edgeMap>
<edgeMap>
<xCoord>348</xCoord>
<yCoord>344</yCoord>
</edgeMap>
<edgeMap>
<xCoord>347</xCoord>
<yCoord>344</yCoord>
</edgeMap>
<edgeMap>
<xCoord>346</xCoord>
<yCoord>345</yCoord>
</edgeMap>
<edgeMap>
<xCoord>345</xCoord>
<yCoord>345</yCoord>
</edgeMap>
<edgeMap>
<xCoord>344</xCoord>
<yCoord>344</yCoord>
</edgeMap>
<edgeMap>
<xCoord>343</xCoord>
<yCoord>344</yCoord>
</edgeMap>
<edgeMap>
<xCoord>342</xCoord>
<yCoord>345</yCoord>
</edgeMap>
<edgeMap>
<xCoord>342</xCoord>
<yCoord>346</yCoord>
</edgeMap>
<edgeMap>
<xCoord>342</xCoord>
<yCoord>347</yCoord>
</edgeMap>
<edgeMap>
<xCoord>341</xCoord>
<yCoord>348</yCoord>
</edgeMap>
<edgeMap>
<xCoord>340</xCoord>
<yCoord>348</yCoord>
</edgeMap>
<edgeMap>
<xCoord>340</xCoord>
<yCoord>349</yCoord>
</edgeMap>
<edgeMap>
<xCoord>340</xCoord>
<yCoord>350</yCoord>
</edgeMap>
<edgeMap>
<xCoord>340</xCoord>
<yCoord>351</yCoord>
</edgeMap>
<edgeMap>
<xCoord>339</xCoord>
<yCoord>352</yCoord>
</edgeMap>
<edgeMap>
<xCoord>339</xCoord>
<yCoord>353</yCoord>
</edgeMap>
<edgeMap>
<xCoord>339</xCoord>
<yCoord>354</yCoord>
</edgeMap>
<edgeMap>
<xCoord>339</xCoord>
<yCoord>355</yCoord>
</edgeMap>
<edgeMap>
<xCoord>339</xCoord>
<yCoord>356</yCoord>
</edgeMap>
<edgeMap>
<xCoord>339</xCoord>
<yCoord>357</yCoord>
</edgeMap>
<edgeMap>
<xCoord>339</xCoord>
<yCoord>358</yCoord>
</edgeMap>
<edgeMap>
<xCoord>340</xCoord>
<yCoord>359</yCoord>
</edgeMap>
<edgeMap>
<xCoord>341</xCoord>
<yCoord>359</yCoord>
</edgeMap>
<edgeMap>
<xCoord>342</xCoord>
<yCoord>360</yCoord>
</edgeMap>
<edgeMap>
<xCoord>343</xCoord>
<yCoord>360</yCoord>
</edgeMap>
</roi>
<roi>
<imageZposition>-93.75</imageZposition>
<imageSOP_UID>1.3.6.1.4.1.14519.5.2.1.6279.6001.145891999595678251915622544935</imageSOP_UID>
<inclusion>TRUE</inclusion>
<edgeMap>
<xCoord>343</xCoord>
<yCoord>362</yCoord>
</edgeMap>
<edgeMap>
<xCoord>344</xCoord>
<yCoord>361</yCoord>
</edgeMap>
<edgeMap>
<xCoord>344</xCoord>
<yCoord>360</yCoord>
</edgeMap>
<edgeMap>
<xCoord>345</xCoord>
<yCoord>359</yCoord>
</edgeMap>
<edgeMap>
<xCoord>346</xCoord>
<yCoord>359</yCoord>
</edgeMap>
<edgeMap>
<xCoord>347</xCoord>
<yCoord>359</yCoord>
</edgeMap>
<edgeMap>
<xCoord>348</xCoord>
<yCoord>358</yCoord>
</edgeMap>
<edgeMap>
<xCoord>349</xCoord>
<yCoord>357</yCoord>
</edgeMap>
<edgeMap>
<xCoord>350</xCoord>
<yCoord>357</yCoord>
</edgeMap>
<edgeMap>
<xCoord>351</xCoord>
<yCoord>357</yCoord>
</edgeMap>
<edgeMap>
<xCoord>352</xCoord>
<yCoord>357</yCoord>
</edgeMap>
<edgeMap>
<xCoord>353</xCoord>
<yCoord>357</yCoord>
</edgeMap>
<edgeMap>
<xCoord>354</xCoord>
<yCoord>357</yCoord>
</edgeMap>
<edgeMap>
<xCoord>354</xCoord>
<yCoord>356</yCoord>
</edgeMap>
<edgeMap>
<xCoord>354</xCoord>
<yCoord>355</yCoord>
</edgeMap>
<edgeMap>
<xCoord>355</xCoord>
<yCoord>354</yCoord>
</edgeMap>
<edgeMap>
<xCoord>356</xCoord>
<yCoord>353</yCoord>
</edgeMap>
<edgeMap>
<xCoord>355</xCoord>
<yCoord>352</yCoord>
</edgeMap>
<edgeMap>
<xCoord>355</xCoord>
<yCoord>351</yCoord>
</edgeMap>
<edgeMap>
<xCoord>355</xCoord>
<yCoord>350</yCoord>
</edgeMap>
<edgeMap>
<xCoord>355</xCoord>
<yCoord>349</yCoord>
</edgeMap>
<edgeMap>
<xCoord>354</xCoord>
<yCoord>348</yCoord>
</edgeMap>
<edgeMap>
<xCoord>354</xCoord>
<yCoord>347</yCoord>
</edgeMap>
<edgeMap>
<xCoord>354</xCoord>
<yCoord>346</yCoord>
</edgeMap>
<edgeMap>
<xCoord>354</xCoord>
<yCoord>345</yCoord>
</edgeMap>
<edgeMap>
<xCoord>353</xCoord>
<yCoord>344</yCoord>
</edgeMap>
<edgeMap>
<xCoord>353</xCoord>
<yCoord>343</yCoord>
</edgeMap>
<edgeMap>
<xCoord>352</xCoord>
<yCoord>343</yCoord>
</edgeMap>
<edgeMap>
<xCoord>351</xCoord>
<yCoord>343</yCoord>
</edgeMap>
<edgeMap>
<xCoord>350</xCoord>
<yCoord>344</yCoord>
</edgeMap>
<edgeMap>
<xCoord>349</xCoord>
<yCoord>343</yCoord>
</edgeMap>
<edgeMap>
<xCoord>348</xCoord>
<yCoord>343</yCoord>
</edgeMap>
<edgeMap>
<xCoord>347</xCoord>
<yCoord>343</yCoord>
</edgeMap>
<edgeMap>
<xCoord>346</xCoord>
<yCoord>344</yCoord>
</edgeMap>
<edgeMap>
<xCoord>345</xCoord>
<yCoord>343</yCoord>
</edgeMap>
<edgeMap>
<xCoord>344</xCoord>
<yCoord>343</yCoord>
</edgeMap>
<edgeMap>
<xCoord>343</xCoord>
<yCoord>343</yCoord>
</edgeMap>
<edgeMap>
<xCoord>342</xCoord>
<yCoord>344</yCoord>
</edgeMap>
<edgeMap>
<xCoord>341</xCoord>
<yCoord>344</yCoord>
</edgeMap>
<edgeMap>
<xCoord>341</xCoord>
<yCoord>345</yCoord>
</edgeMap>
<edgeMap>
<xCoord>340</xCoord>
<yCoord>346</yCoord>
</edgeMap>
<edgeMap>
<xCoord>339</xCoord>
<yCoord>346</yCoord>
</edgeMap>
<edgeMap>
<xCoord>339</xCoord>
<yCoord>347</yCoord>
</edgeMap>
<edgeMap>
<xCoord>339</xCoord>
<yCoord>348</yCoord>
</edgeMap>
<edgeMap>
<xCoord>339</xCoord>
<yCoord>349</yCoord>
</edgeMap>
<edgeMap>
<xCoord>339</xCoord>
<yCoord>350</yCoord>
</edgeMap>
<edgeMap>
<xCoord>338</xCoord>
<yCoord>351</yCoord>
</edgeMap>
<edgeMap>
<xCoord>338</xCoord>
<yCoord>352</yCoord>
</edgeMap>
<edgeMap>
<xCoord>338</xCoord>
<yCoord>353</yCoord>
</edgeMap>
<edgeMap>
<xCoord>338</xCoord>
<yCoord>354</yCoord>
</edgeMap>
<edgeMap>
<xCoord>338</xCoord>
<yCoord>355</yCoord>
</edgeMap>
<edgeMap>
<xCoord>338</xCoord>
<yCoord>356</yCoord>
</edgeMap>
<edgeMap>
<xCoord>339</xCoord>
<yCoord>357</yCoord>
</edgeMap>
<edgeMap>
<xCoord>339</xCoord>
<yCoord>358</yCoord>
</edgeMap>
<edgeMap>
<xCoord>339</xCoord>
<yCoord>359</yCoord>
</edgeMap>
<edgeMap>
<xCoord>340</xCoord>
<yCoord>360</yCoord>
</edgeMap>
<edgeMap>
<xCoord>341</xCoord>
<yCoord>361</yCoord>
</edgeMap>
<edgeMap>
<xCoord>342</xCoord>
<yCoord>362</yCoord>
</edgeMap>
<edgeMap>
<xCoord>343</xCoord>
<yCoord>362</yCoord>
</edgeMap>
</roi>
<roi>
<imageZposition>-95.0</imageZposition>
<imageSOP_UID>1.3.6.1.4.1.14519.5.2.1.6279.6001.299050327784919948911953905743</imageSOP_UID>
<inclusion>TRUE</inclusion>
<edgeMap>
<xCoord>346</xCoord>
<yCoord>359</yCoord>
</edgeMap>
<edgeMap>
<xCoord>347</xCoord>
<yCoord>358</yCoord>
</edgeMap>
<edgeMap>
<xCoord>348</xCoord>
<yCoord>358</yCoord>
</edgeMap>
<edgeMap>
<xCoord>349</xCoord>
<yCoord>357</yCoord>
</edgeMap>
<edgeMap>
<xCoord>350</xCoord>
<yCoord>357</yCoord>
</edgeMap>
<edgeMap>
<xCoord>351</xCoord>
<yCoord>357</yCoord>
</edgeMap>
<edgeMap>
<xCoord>352</xCoord>
<yCoord>356</yCoord>
</edgeMap>
<edgeMap>
<xCoord>353</xCoord>
<yCoord>355</yCoord>
</edgeMap>
<edgeMap>
<xCoord>354</xCoord>
<yCoord>355</yCoord>
</edgeMap>
<edgeMap>
<xCoord>354</xCoord>
<yCoord>354</yCoord>
</edgeMap>
<edgeMap>
<xCoord>354</xCoord>
<yCoord>353</yCoord>
</edgeMap>
<edgeMap>
<xCoord>354</xCoord>
<yCoord>352</yCoord>
</edgeMap>
<edgeMap>
<xCoord>354</xCoord>
<yCoord>351</yCoord>
</edgeMap>
<edgeMap>
<xCoord>353</xCoord>
<yCoord>350</yCoord>
</edgeMap>
<edgeMap>
<xCoord>353</xCoord>
<yCoord>349</yCoord>
</edgeMap>
<edgeMap>
<xCoord>353</xCoord>
<yCoord>348</yCoord>
</edgeMap>
<edgeMap>
<xCoord>352</xCoord>
<yCoord>347</yCoord>
</edgeMap>
<edgeMap>
<xCoord>352</xCoord>
<yCoord>346</yCoord>
</edgeMap>
<edgeMap>
<xCoord>352</xCoord>
<yCoord>345</yCoord>
</edgeMap>
<edgeMap>
<xCoord>353</xCoord>
<yCoord>344</yCoord>
</edgeMap>
<edgeMap>
<xCoord>352</xCoord>
<yCoord>344</yCoord>
</edgeMap>
<edgeMap>
<xCoord>351</xCoord>
<yCoord>343</yCoord>
</edgeMap>
<edgeMap>
<xCoord>350</xCoord>
<yCoord>343</yCoord>
</edgeMap>
<edgeMap>
<xCoord>349</xCoord>
<yCoord>343</yCoord>
</edgeMap>
<edgeMap>
<xCoord>348</xCoord>
<yCoord>343</yCoord>
</edgeMap>
<edgeMap>
<xCoord>347</xCoord>
<yCoord>343</yCoord>
</edgeMap>
<edgeMap>
<xCoord>346</xCoord>
<yCoord>343</yCoord>
</edgeMap>
<edgeMap>
<xCoord>345</xCoord>
<yCoord>343</yCoord>
</edgeMap>
<edgeMap>
<xCoord>344</xCoord>
<yCoord>343</yCoord>
</edgeMap>
<edgeMap>
<xCoord>343</xCoord>
<yCoord>343</yCoord>
</edgeMap>
<edgeMap>
<xCoord>342</xCoord>
<yCoord>344</yCoord>
</edgeMap>
<edgeMap>
<xCoord>341</xCoord>
<yCoord>344</yCoord>
</edgeMap>
<edgeMap>
<xCoord>340</xCoord>
<yCoord>345</yCoord>
</edgeMap>
<edgeMap>
<xCoord>339</xCoord>
<yCoord>346</yCoord>
</edgeMap>
<edgeMap>
<xCoord>339</xCoord>
<yCoord>347</yCoord>
</edgeMap>
<edgeMap>
<xCoord>339</xCoord>
<yCoord>348</yCoord>
</edgeMap>
<edgeMap>
<xCoord>339</xCoord>
<yCoord>349</yCoord>
</edgeMap>
<edgeMap>
<xCoord>338</xCoord>
<yCoord>350</yCoord>
</edgeMap>
<edgeMap>
<xCoord>338</xCoord>
<yCoord>351</yCoord>
</edgeMap>
<edgeMap>
<xCoord>338</xCoord>
<yCoord>352</yCoord>
</edgeMap>
<edgeMap>
<xCoord>337</xCoord>
<yCoord>353</yCoord>
</edgeMap>
<edgeMap>
<xCoord>337</xCoord>
<yCoord>354</yCoord>
</edgeMap>
<edgeMap>
<xCoord>338</xCoord>
<yCoord>355</yCoord>
</edgeMap>
<edgeMap>
<xCoord>338</xCoord>
<yCoord>356</yCoord>
</edgeMap>
<edgeMap>
<xCoord>339</xCoord>
<yCoord>357</yCoord>
</edgeMap>
<edgeMap>
<xCoord>339</xCoord>
<yCoord>358</yCoord>
</edgeMap>
<edgeMap>
<xCoord>340</xCoord>
<yCoord>359</yCoord>
</edgeMap>
<edgeMap>
<xCoord>341</xCoord>
<yCoord>359</yCoord>
</edgeMap>
<edgeMap>
<xCoord>342</xCoord>
<yCoord>359</yCoord>
</edgeMap>
<edgeMap>
<xCoord>343</xCoord>
<yCoord>358</yCoord>
</edgeMap>
<edgeMap>
<xCoord>344</xCoord>
<yCoord>359</yCoord>
</edgeMap>
<edgeMap>
<xCoord>345</xCoord>
<yCoord>359</yCoord>
</edgeMap>
<edgeMap>
<xCoord>346</xCoord>
<yCoord>359</yCoord>
</edgeMap>
</roi>
<roi>
<imageZposition>-96.25</imageZposition>
<imageSOP_UID>1.3.6.1.4.1.14519.5.2.1.6279.6001.181400222055418808863618764322</imageSOP_UID>
<inclusion>TRUE</inclusion>
<edgeMap>
<xCoord>338</xCoord>
<yCoord>362</yCoord>
</edgeMap>
<edgeMap>
<xCoord>339</xCoord>
<yCoord>361</yCoord>
</edgeMap>
<edgeMap>
<xCoord>340</xCoord>
<yCoord>360</yCoord>
</edgeMap>
<edgeMap>
<xCoord>341</xCoord>
<yCoord>360</yCoord>
</edgeMap>
<edgeMap>
<xCoord>342</xCoord>
<yCoord>359</yCoord>
</edgeMap>
<edgeMap>
<xCoord>343</xCoord>
<yCoord>359</yCoord>
</edgeMap>
<edgeMap>
<xCoord>344</xCoord>
<yCoord>359</yCoord>
</edgeMap>
<edgeMap>
<xCoord>345</xCoord>
<yCoord>360</yCoord>
</edgeMap>
<edgeMap>
<xCoord>346</xCoord>
<yCoord>360</yCoord>
</edgeMap>
<edgeMap>
<xCoord>347</xCoord>
<yCoord>360</yCoord>
</edgeMap>
<edgeMap>
<xCoord>348</xCoord>
<yCoord>359</yCoord>
</edgeMap>
<edgeMap>
<xCoord>349</xCoord>
<yCoord>359</yCoord>
</edgeMap>
<edgeMap>
<xCoord>350</xCoord>
<yCoord>358</yCoord>
</edgeMap>
<edgeMap>
<xCoord>351</xCoord>
<yCoord>358</yCoord>
</edgeMap>
<edgeMap>
<xCoord>352</xCoord>
<yCoord>357</yCoord>
</edgeMap>
<edgeMap>
<xCoord>352</xCoord>
<yCoord>356</yCoord>
</edgeMap>
<edgeMap>
<xCoord>353</xCoord>
<yCoord>355</yCoord>
</edgeMap>
<edgeMap>
<xCoord>353</xCoord>
<yCoord>354</yCoord>
</edgeMap>
<edgeMap>
<xCoord>354</xCoord>
<yCoord>353</yCoord>
</edgeMap>
<edgeMap>
<xCoord>355</xCoord>
<yCoord>352</yCoord>
</edgeMap>
<edgeMap>
<xCoord>355</xCoord>
<yCoord>351</yCoord>
</edgeMap>
<edgeMap>
<xCoord>354</xCoord>
<yCoord>350</yCoord>
</edgeMap>
<edgeMap>
<xCoord>354</xCoord>
<yCoord>349</yCoord>
</edgeMap>
<edgeMap>
<xCoord>354</xCoord>
<yCoord>348</yCoord>
</edgeMap>
<edgeMap>
<xCoord>354</xCoord>
<yCoord>347</yCoord>
</edgeMap>
<edgeMap>
<xCoord>354</xCoord>
<yCoord>346</yCoord>
</edgeMap>
<edgeMap>
<xCoord>354</xCoord>
<yCoord>345</yCoord>
</edgeMap>
<edgeMap>
<xCoord>353</xCoord>
<yCoord>344</yCoord>
</edgeMap>
<edgeMap>
<xCoord>353</xCoord>
<yCoord>343</yCoord>
</edgeMap>
<edgeMap>
<xCoord>352</xCoord>
<yCoord>342</yCoord>
</edgeMap>
<edgeMap>
<xCoord>351</xCoord>
<yCoord>342</yCoord>
</edgeMap>
<edgeMap>
<xCoord>350</xCoord>
<yCoord>341</yCoord>
</edgeMap>
<edgeMap>
<xCoord>349</xCoord>
<yCoord>340</yCoord>
</edgeMap>
<edgeMap>
<xCoord>348</xCoord>
<yCoord>340</yCoord>
</edgeMap>
<edgeMap>
<xCoord>347</xCoord>
<yCoord>341</yCoord>
</edgeMap>
<edgeMap>
<xCoord>346</xCoord>
<yCoord>341</yCoord>
</edgeMap>
<edgeMap>
<xCoord>345</xCoord>
<yCoord>340</yCoord>
</edgeMap>
<edgeMap>
<xCoord>344</xCoord>
<yCoord>341</yCoord>
</edgeMap>
<edgeMap>
<xCoord>343</xCoord>
<yCoord>342</yCoord>
</edgeMap>
<edgeMap>
<xCoord>342</xCoord>
<yCoord>342</yCoord>
</edgeMap>
<edgeMap>
<xCoord>341</xCoord>
<yCoord>341</yCoord>
</edgeMap>
<edgeMap>
<xCoord>340</xCoord>
<yCoord>342</yCoord>
</edgeMap>
<edgeMap>
<xCoord>339</xCoord>
<yCoord>341</yCoord>
</edgeMap>
<edgeMap>
<xCoord>338</xCoord>
<yCoord>342</yCoord>
</edgeMap>
<edgeMap>
<xCoord>338</xCoord>
<yCoord>343</yCoord>
</edgeMap>
<edgeMap>
<xCoord>338</xCoord>
<yCoord>344</yCoord>
</edgeMap>
<edgeMap>
<xCoord>337</xCoord>
<yCoord>345</yCoord>
</edgeMap>
<edgeMap>
<xCoord>336</xCoord>
<yCoord>346</yCoord>
</edgeMap>
<edgeMap>
<xCoord>336</xCoord>
<yCoord>347</yCoord>
</edgeMap>
<edgeMap>
<xCoord>337</xCoord>
<yCoord>348</yCoord>
</edgeMap>
<edgeMap>
<xCoord>336</xCoord>
<yCoord>349</yCoord>
</edgeMap>
<edgeMap>
<xCoord>336</xCoord>
<yCoord>350</yCoord>
</edgeMap>
<edgeMap>
<xCoord>335</xCoord>
<yCoord>351</yCoord>
</edgeMap>
<edgeMap>
<xCoord>334</xCoord>
<yCoord>352</yCoord>
</edgeMap>
<edgeMap>
<xCoord>333</xCoord>
<yCoord>352</yCoord>
</edgeMap>
<edgeMap>
<xCoord>333</xCoord>
<yCoord>353</yCoord>
</edgeMap>
<edgeMap>
<xCoord>333</xCoord>
<yCoord>354</yCoord>
</edgeMap>
<edgeMap>
<xCoord>333</xCoord>
<yCoord>355</yCoord>
</edgeMap>
<edgeMap>
<xCoord>333</xCoord>
<yCoord>356</yCoord>
</edgeMap>
<edgeMap>
<xCoord>333</xCoord>
<yCoord>357</yCoord>
</edgeMap>
<edgeMap>
<xCoord>334</xCoord>
<yCoord>358</yCoord>
</edgeMap>
<edgeMap>
<xCoord>335</xCoord>
<yCoord>359</yCoord>
</edgeMap>
<edgeMap>
<xCoord>335</xCoord>
<yCoord>360</yCoord>
</edgeMap>
<edgeMap>
<xCoord>335</xCoord>
<yCoord>361</yCoord>
</edgeMap>
<edgeMap>
<xCoord>336</xCoord>
<yCoord>361</yCoord>
</edgeMap>
<edgeMap>
<xCoord>337</xCoord>
<yCoord>362</yCoord>
</edgeMap>
<edgeMap>
<xCoord>338</xCoord>
<yCoord>362</yCoord>
</edgeMap>
</roi>
<roi>
<imageZposition>-97.5</imageZposition>
<imageSOP_UID>1.3.6.1.4.1.14519.5.2.1.6279.6001.853956190152701744550871381831</imageSOP_UID>
<inclusion>TRUE</inclusion>
<edgeMap>
<xCoord>348</xCoord>
<yCoord>360</yCoord>
</edgeMap>
<edgeMap>
<xCoord>349</xCoord>
<yCoord>359</yCoord>
</edgeMap>
<edgeMap>
<xCoord>350</xCoord>
<yCoord>358</yCoord>
</edgeMap>
<edgeMap>
<xCoord>350</xCoord>
<yCoord>357</yCoord>
</edgeMap>
<edgeMap>
<xCoord>351</xCoord>
<yCoord>356</yCoord>
</edgeMap>
<edgeMap>
<xCoord>352</xCoord>
<yCoord>355</yCoord>
</edgeMap>
<edgeMap>
<xCoord>353</xCoord>
<yCoord>354</yCoord>
</edgeMap>
<edgeMap>
<xCoord>354</xCoord>
<yCoord>353</yCoord>
</edgeMap>
<edgeMap>
<xCoord>355</xCoord>
<yCoord>352</yCoord>
</edgeMap>
<edgeMap>
<xCoord>355</xCoord>
<yCoord>351</yCoord>
</edgeMap>
<edgeMap>
<xCoord>355</xCoord>
<yCoord>350</yCoord>
</edgeMap>
<edgeMap>
<xCoord>356</xCoord>
<yCoord>349</yCoord>
</edgeMap>
<edgeMap>
<xCoord>356</xCoord>
<yCoord>348</yCoord>
</edgeMap>
<edgeMap>
<xCoord>355</xCoord>
<yCoord>347</yCoord>
</edgeMap>
<edgeMap>
<xCoord>355</xCoord>
<yCoord>346</yCoord>
</edgeMap>
<edgeMap>
<xCoord>356</xCoord>
<yCoord>345</yCoord>
</edgeMap>
<edgeMap>
<xCoord>356</xCoord>
<yCoord>344</yCoord>
</edgeMap>
<edgeMap>
<xCoord>356</xCoord>
<yCoord>343</yCoord>
</edgeMap>
<edgeMap>
<xCoord>355</xCoord>
<yCoord>342</yCoord>
</edgeMap>
<edgeMap>
<xCoord>355</xCoord>
<yCoord>341</yCoord>
</edgeMap>
<edgeMap>
<xCoord>355</xCoord>
<yCoord>340</yCoord>
</edgeMap>
<edgeMap>
<xCoord>354</xCoord>
<yCoord>339</yCoord>
</edgeMap>
<edgeMap>
<xCoord>353</xCoord>
<yCoord>339</yCoord>
</edgeMap>
<edgeMap>
<xCoord>352</xCoord>
<yCoord>339</yCoord>
</edgeMap>
<edgeMap>
<xCoord>351</xCoord>
<yCoord>339</yCoord>
</edgeMap>
<edgeMap>
<xCoord>350</xCoord>
<yCoord>339</yCoord>
</edgeMap>
<edgeMap>
<xCoord>349</xCoord>
<yCoord>339</yCoord>
</edgeMap>
<edgeMap>
<xCoord>348</xCoord>
<yCoord>339</yCoord>
</edgeMap>
<edgeMap>
<xCoord>347</xCoord>
<yCoord>338</yCoord>
</edgeMap>
<edgeMap>
<xCoord>346</xCoord>
<yCoord>339</yCoord>
</edgeMap>
<edgeMap>
<xCoord>345</xCoord>
<yCoord>339</yCoord>
</edgeMap>
<edgeMap>
<xCoord>344</xCoord>
<yCoord>338</yCoord>
</edgeMap>
<edgeMap>
<xCoord>343</xCoord>
<yCoord>337</yCoord>
</edgeMap>
<edgeMap>
<xCoord>342</xCoord>
<yCoord>337</yCoord>
</edgeMap>
<edgeMap>
<xCoord>341</xCoord>
<yCoord>338</yCoord>
</edgeMap>
<edgeMap>
<xCoord>340</xCoord>
<yCoord>337</yCoord>
</edgeMap>
<edgeMap>
<xCoord>339</xCoord>
<yCoord>337</yCoord>
</edgeMap>
<edgeMap>
<xCoord>338</xCoord>
<yCoord>338</yCoord>
</edgeMap>
<edgeMap>
<xCoord>337</xCoord>
<yCoord>337</yCoord>
</edgeMap>
<edgeMap>
<xCoord>336</xCoord>
<yCoord>338</yCoord>
</edgeMap>
<edgeMap>
<xCoord>335</xCoord>
<yCoord>338</yCoord>
</edgeMap>
<edgeMap>
<xCoord>335</xCoord>
<yCoord>339</yCoord>
</edgeMap>
<edgeMap>
<xCoord>335</xCoord>
<yCoord>340</yCoord>
</edgeMap>
<edgeMap>
<xCoord>336</xCoord>
<yCoord>341</yCoord>
</edgeMap>
<edgeMap>
<xCoord>335</xCoord>
<yCoord>342</yCoord>
</edgeMap>
<edgeMap>
<xCoord>335</xCoord>
<yCoord>343</yCoord>
</edgeMap>
<edgeMap>
<xCoord>335</xCoord>
<yCoord>344</yCoord>
</edgeMap>
<edgeMap>
<xCoord>335</xCoord>
<yCoord>345</yCoord>
</edgeMap>
<edgeMap>
<xCoord>335</xCoord>
<yCoord>346</yCoord>
</edgeMap>
<edgeMap>
<xCoord>334</xCoord>
<yCoord>347</yCoord>
</edgeMap>
<edgeMap>
<xCoord>334</xCoord>
<yCoord>348</yCoord>
</edgeMap>
<edgeMap>
<xCoord>334</xCoord>
<yCoord>349</yCoord>
</edgeMap>
<edgeMap>
<xCoord>334</xCoord>
<yCoord>350</yCoord>
</edgeMap>
<edgeMap>
<xCoord>333</xCoord>
<yCoord>351</yCoord>
</edgeMap>
<edgeMap>
<xCoord>332</xCoord>
<yCoord>352</yCoord>
</edgeMap>
<edgeMap>
<xCoord>332</xCoord>
<yCoord>353</yCoord>
</edgeMap>
<edgeMap>
<xCoord>332</xCoord>
<yCoord>354</yCoord>
</edgeMap>
<edgeMap>
<xCoord>333</xCoord>
<yCoord>355</yCoord>
</edgeMap>
<edgeMap>
<xCoord>334</xCoord>
<yCoord>356</yCoord>
</edgeMap>
<edgeMap>
<xCoord>335</xCoord>
<yCoord>356</yCoord>
</edgeMap>
<edgeMap>
<xCoord>336</xCoord>
<yCoord>357</yCoord>
</edgeMap>
<edgeMap>
<xCoord>337</xCoord>
<yCoord>357</yCoord>
</edgeMap>
<edgeMap>
<xCoord>338</xCoord>
<yCoord>357</yCoord>
</edgeMap>
<edgeMap>
<xCoord>339</xCoord>
<yCoord>358</yCoord>
</edgeMap>
<edgeMap>
<xCoord>340</xCoord>
<yCoord>359</yCoord>
</edgeMap>
<edgeMap>
<xCoord>341</xCoord>
<yCoord>358</yCoord>
</edgeMap>
<edgeMap>
<xCoord>342</xCoord>
<yCoord>359</yCoord>
</edgeMap>
<edgeMap>
<xCoord>343</xCoord>
<yCoord>359</yCoord>
</edgeMap>
<edgeMap>
<xCoord>344</xCoord>
<yCoord>359</yCoord>
</edgeMap>
<edgeMap>
<xCoord>345</xCoord>
<yCoord>360</yCoord>
</edgeMap>
<edgeMap>
<xCoord>346</xCoord>
<yCoord>360</yCoord>
</edgeMap>
<edgeMap>
<xCoord>347</xCoord>
<yCoord>360</yCoord>
</edgeMap>
<edgeMap>
<xCoord>348</xCoord>
<yCoord>360</yCoord>
</edgeMap>
</roi>
<roi>
<imageZposition>-98.75</imageZposition>
<imageSOP_UID>1.3.6.1.4.1.14519.5.2.1.6279.6001.263675872476535483194722038997</imageSOP_UID>
<inclusion>TRUE</inclusion>
<edgeMap>
<xCoord>333</xCoord>
<yCoord>362</yCoord>
</edgeMap>
<edgeMap>
<xCoord>334</xCoord>
<yCoord>361</yCoord>
</edgeMap>
<edgeMap>
<xCoord>335</xCoord>
<yCoord>360</yCoord>
</edgeMap>
<edgeMap>
<xCoord>336</xCoord>
<yCoord>359</yCoord>
</edgeMap>
<edgeMap>
<xCoord>337</xCoord>
<yCoord>358</yCoord>
</edgeMap>
<edgeMap>
<xCoord>338</xCoord>
<yCoord>358</yCoord>
</edgeMap>
<edgeMap>
<xCoord>339</xCoord>
<yCoord>357</yCoord>
</edgeMap>
<edgeMap>
<xCoord>340</xCoord>
<yCoord>358</yCoord>
</edgeMap>
<edgeMap>
<xCoord>341</xCoord>
<yCoord>359</yCoord>
</edgeMap>
<edgeMap>
<xCoord>342</xCoord>
<yCoord>359</yCoord>
</edgeMap>
<edgeMap>
<xCoord>343</xCoord>
<yCoord>360</yCoord>
</edgeMap>
<edgeMap>
<xCoord>344</xCoord>
<yCoord>360</yCoord>
</edgeMap>
<edgeMap>
<xCoord>345</xCoord>
<yCoord>361</yCoord>
</edgeMap>
<edgeMap>
<xCoord>346</xCoord>
<yCoord>361</yCoord>
</edgeMap>
<edgeMap>
<xCoord>347</xCoord>
<yCoord>361</yCoord>
</edgeMap>
<edgeMap>
<xCoord>348</xCoord>
<yCoord>361</yCoord>
</edgeMap>
<edgeMap>
<xCoord>349</xCoord>
<yCoord>361</yCoord>
</edgeMap>
<edgeMap>
<xCoord>350</xCoord>
<yCoord>360</yCoord>
</edgeMap>
<edgeMap>
<xCoord>350</xCoord>
<yCoord>359</yCoord>
</edgeMap>
<edgeMap>
<xCoord>350</xCoord>
<yCoord>358</yCoord>
</edgeMap>
<edgeMap>
<xCoord>350</xCoord>
<yCoord>357</yCoord>
</edgeMap>
<edgeMap>
<xCoord>351</xCoord>
<yCoord>356</yCoord>
</edgeMap>
<edgeMap>
<xCoord>352</xCoord>
<yCoord>356</yCoord>
</edgeMap>
<edgeMap>
<xCoord>353</xCoord>
<yCoord>355</yCoord>
</edgeMap>
<edgeMap>
<xCoord>353</xCoord>
<yCoord>354</yCoord>
</edgeMap>
<edgeMap>
<xCoord>353</xCoord>
<yCoord>353</yCoord>
</edgeMap>
<edgeMap>
<xCoord>354</xCoord>
<yCoord>352</yCoord>
</edgeMap>
<edgeMap>
<xCoord>355</xCoord>
<yCoord>351</yCoord>
</edgeMap>
<edgeMap>
<xCoord>355</xCoord>
<yCoord>350</yCoord>
</edgeMap>
<edgeMap>
<xCoord>355</xCoord>
<yCoord>349</yCoord>
</edgeMap>
<edgeMap>
<xCoord>355</xCoord>
<yCoord>348</yCoord>
</edgeMap>
<edgeMap>
<xCoord>355</xCoord>
<yCoord>347</yCoord>
</edgeMap>
<edgeMap>
<xCoord>355</xCoord>
<yCoord>346</yCoord>
</edgeMap>
<edgeMap>
<xCoord>355</xCoord>
<yCoord>345</yCoord>
</edgeMap>
<edgeMap>
<xCoord>356</xCoord>
<yCoord>344</yCoord>
</edgeMap>
<edgeMap>
<xCoord>356</xCoord>
<yCoord>343</yCoord>
</edgeMap>
<edgeMap>
<xCoord>356</xCoord>
<yCoord>342</yCoord>
</edgeMap>
<edgeMap>
<xCoord>356</xCoord>
<yCoord>341</yCoord>
</edgeMap>
<edgeMap>
<xCoord>356</xCoord>
<yCoord>340</yCoord>
</edgeMap>
<edgeMap>
<xCoord>355</xCoord>
<yCoord>339</yCoord>
</edgeMap>
<edgeMap>
<xCoord>354</xCoord>
<yCoord>338</yCoord>
</edgeMap>
<edgeMap>
<xCoord>353</xCoord>
<yCoord>338</yCoord>
</edgeMap>
<edgeMap>
<xCoord>352</xCoord>
<yCoord>338</yCoord>
</edgeMap>
<edgeMap>
<xCoord>351</xCoord>
<yCoord>338</yCoord>
</edgeMap>
<edgeMap>
<xCoord>350</xCoord>
<yCoord>337</yCoord>
</edgeMap>
<edgeMap>
<xCoord>349</xCoord>
<yCoord>337</yCoord>
</edgeMap>
<edgeMap>
<xCoord>348</xCoord>
<yCoord>337</yCoord>
</edgeMap>
<edgeMap>
<xCoord>347</xCoord>
<yCoord>337</yCoord>
</edgeMap>
<edgeMap>
<xCoord>346</xCoord>
<yCoord>337</yCoord>
</edgeMap>
<edgeMap>
<xCoord>345</xCoord>
<yCoord>336</yCoord>
</edgeMap>
<edgeMap>
<xCoord>344</xCoord>
<yCoord>335</yCoord>
</edgeMap>
<edgeMap>
<xCoord>343</xCoord>
<yCoord>334</yCoord>
</edgeMap>
<edgeMap>
<xCoord>342</xCoord>
<yCoord>334</yCoord>
</edgeMap>
<edgeMap>
<xCoord>341</xCoord>
<yCoord>334</yCoord>
</edgeMap>
<edgeMap>
<xCoord>340</xCoord>
<yCoord>334</yCoord>
</edgeMap>
<edgeMap>
<xCoord>339</xCoord>
<yCoord>334</yCoord>
</edgeMap>
<edgeMap>
<xCoord>338</xCoord>
<yCoord>335</yCoord>
</edgeMap>
<edgeMap>
<xCoord>338</xCoord>
<yCoord>336</yCoord>
</edgeMap>
<edgeMap>
<xCoord>337</xCoord>
<yCoord>337</yCoord>
</edgeMap>
<edgeMap>
<xCoord>336</xCoord>
<yCoord>338</yCoord>
</edgeMap>
<edgeMap>
<xCoord>335</xCoord>
<yCoord>339</yCoord>
</edgeMap>
<edgeMap>
<xCoord>335</xCoord>
<yCoord>340</yCoord>
</edgeMap>
<edgeMap>
<xCoord>335</xCoord>
<yCoord>341</yCoord>
</edgeMap>
<edgeMap>
<xCoord>335</xCoord>
<yCoord>342</yCoord>
</edgeMap>
<edgeMap>
<xCoord>335</xCoord>
<yCoord>343</yCoord>
</edgeMap>
<edgeMap>
<xCoord>334</xCoord>
<yCoord>344</yCoord>
</edgeMap>
<edgeMap>
<xCoord>334</xCoord>
<yCoord>345</yCoord>
</edgeMap>
<edgeMap>
<xCoord>334</xCoord>
<yCoord>346</yCoord>
</edgeMap>
<edgeMap>
<xCoord>333</xCoord>
<yCoord>347</yCoord>
</edgeMap>
<edgeMap>
<xCoord>332</xCoord>
<yCoord>348</yCoord>
</edgeMap>
<edgeMap>
<xCoord>332</xCoord>
<yCoord>349</yCoord>
</edgeMap>
<edgeMap>
<xCoord>331</xCoord>
<yCoord>350</yCoord>
</edgeMap>
<edgeMap>
<xCoord>331</xCoord>
<yCoord>351</yCoord>
</edgeMap>
<edgeMap>
<xCoord>330</xCoord>
<yCoord>352</yCoord>
</edgeMap>
<edgeMap>
<xCoord>330</xCoord>
<yCoord>353</yCoord>
</edgeMap>
<edgeMap>
<xCoord>330</xCoord>
<yCoord>354</yCoord>
</edgeMap>
<edgeMap>
<xCoord>329</xCoord>
<yCoord>355</yCoord>
</edgeMap>
<edgeMap>
<xCoord>328</xCoord>
<yCoord>356</yCoord>
</edgeMap>
<edgeMap>
<xCoord>327</xCoord>
<yCoord>356</yCoord>
</edgeMap>
<edgeMap>
<xCoord>326</xCoord>
<yCoord>356</yCoord>
</edgeMap>
<edgeMap>
<xCoord>325</xCoord>
<yCoord>357</yCoord>
</edgeMap>
<edgeMap>
<xCoord>324</xCoord>
<yCoord>358</yCoord>
</edgeMap>
<edgeMap>
<xCoord>324</xCoord>
<yCoord>359</yCoord>
</edgeMap>
<edgeMap>
<xCoord>325</xCoord>
<yCoord>360</yCoord>
</edgeMap>
<edgeMap>
<xCoord>326</xCoord>
<yCoord>360</yCoord>
</edgeMap>
<edgeMap>
<xCoord>327</xCoord>
<yCoord>360</yCoord>
</edgeMap>
<edgeMap>
<xCoord>328</xCoord>
<yCoord>360</yCoord>
</edgeMap>
<edgeMap>
<xCoord>329</xCoord>
<yCoord>360</yCoord>
</edgeMap>
<edgeMap>
<xCoord>330</xCoord>
<yCoord>361</yCoord>
</edgeMap>
<edgeMap>
<xCoord>331</xCoord>
<yCoord>362</yCoord>
</edgeMap>
<edgeMap>
<xCoord>332</xCoord>
<yCoord>362</yCoord>
</edgeMap>
<edgeMap>
<xCoord>333</xCoord>
<yCoord>362</yCoord>
</edgeMap>
</roi>
<roi>
<imageZposition>-100.0</imageZposition>
<imageSOP_UID>1.3.6.1.4.1.14519.5.2.1.6279.6001.293574654038772387980971104006</imageSOP_UID>
<inclusion>TRUE</inclusion>
<edgeMap>
<xCoord>347</xCoord>
<yCoord>360</yCoord>
</edgeMap>
<edgeMap>
<xCoord>348</xCoord>
<yCoord>359</yCoord>
</edgeMap>
<edgeMap>
<xCoord>349</xCoord>
<yCoord>359</yCoord>
</edgeMap>
<edgeMap>
<xCoord>349</xCoord>
<yCoord>358</yCoord>
</edgeMap>
<edgeMap>
<xCoord>350</xCoord>
<yCoord>357</yCoord>
</edgeMap>
<edgeMap>
<xCoord>350</xCoord>
<yCoord>356</yCoord>
</edgeMap>
<edgeMap>
<xCoord>351</xCoord>
<yCoord>355</yCoord>
</edgeMap>
<edgeMap>
<xCoord>352</xCoord>
<yCoord>354</yCoord>
</edgeMap>
<edgeMap>
<xCoord>352</xCoord>
<yCoord>353</yCoord>
</edgeMap>
<edgeMap>
<xCoord>353</xCoord>
<yCoord>352</yCoord>
</edgeMap>
<edgeMap>
<xCoord>354</xCoord>
<yCoord>351</yCoord>
</edgeMap>
<edgeMap>
<xCoord>355</xCoord>
<yCoord>350</yCoord>
</edgeMap>
<edgeMap>
<xCoord>355</xCoord>
<yCoord>349</yCoord>
</edgeMap>
<edgeMap>
<xCoord>355</xCoord>
<yCoord>348</yCoord>
</edgeMap>
<edgeMap>
<xCoord>355</xCoord>
<yCoord>347</yCoord>
</edgeMap>
<edgeMap>
<xCoord>355</xCoord>
<yCoord>346</yCoord>
</edgeMap>
<edgeMap>
<xCoord>355</xCoord>
<yCoord>345</yCoord>
</edgeMap>
<edgeMap>
<xCoord>355</xCoord>
<yCoord>344</yCoord>
</edgeMap>
<edgeMap>
<xCoord>355</xCoord>
<yCoord>343</yCoord>
</edgeMap>
<edgeMap>
<xCoord>356</xCoord>
<yCoord>342</yCoord>
</edgeMap>
<edgeMap>
<xCoord>356</xCoord>
<yCoord>341</yCoord>
</edgeMap>
<edgeMap>
<xCoord>355</xCoord>
<yCoord>340</yCoord>
</edgeMap>
<edgeMap>
<xCoord>354</xCoord>
<yCoord>339</yCoord>
</edgeMap>
<edgeMap>
<xCoord>353</xCoord>
<yCoord>338</yCoord>
</edgeMap>
<edgeMap>
<xCoord>353</xCoord>
<yCoord>337</yCoord>
</edgeMap>
<edgeMap>
<xCoord>352</xCoord>
<yCoord>336</yCoord>
</edgeMap>
<edgeMap>
<xCoord>351</xCoord>
<yCoord>336</yCoord>
</edgeMap>
<edgeMap>
<xCoord>350</xCoord>
<yCoord>335</yCoord>
</edgeMap>
<edgeMap>
<xCoord>349</xCoord>
<yCoord>336</yCoord>
</edgeMap>
<edgeMap>
<xCoord>348</xCoord>
<yCoord>336</yCoord>
</edgeMap>
<edgeMap>
<xCoord>347</xCoord>
<yCoord>335</yCoord>
</edgeMap>
<edgeMap>
<xCoord>346</xCoord>
<yCoord>334</yCoord>
</edgeMap>
<edgeMap>
<xCoord>345</xCoord>
<yCoord>333</yCoord>
</edgeMap>
<edgeMap>
<xCoord>344</xCoord>
<yCoord>333</yCoord>
</edgeMap>
<edgeMap>
<xCoord>343</xCoord>
<yCoord>332</yCoord>
</edgeMap>
<edgeMap>
<xCoord>342</xCoord>
<yCoord>332</yCoord>
</edgeMap>
<edgeMap>
<xCoord>341</xCoord>
<yCoord>332</yCoord>
</edgeMap>
<edgeMap>
<xCoord>340</xCoord>
<yCoord>332</yCoord>
</edgeMap>
<edgeMap>
<xCoord>339</xCoord>
<yCoord>333</yCoord>
</edgeMap>
<edgeMap>
<xCoord>338</xCoord>
<yCoord>333</yCoord>
</edgeMap>
<edgeMap>
<xCoord>337</xCoord>
<yCoord>334</yCoord>
</edgeMap>
<edgeMap>
<xCoord>336</xCoord>
<yCoord>334</yCoord>
</edgeMap>
<edgeMap>
<xCoord>335</xCoord>
<yCoord>335</yCoord>
</edgeMap>
<edgeMap>
<xCoord>335</xCoord>
<yCoord>336</yCoord>
</edgeMap>
<edgeMap>
<xCoord>335</xCoord>
<yCoord>337</yCoord>
</edgeMap>
<edgeMap>
<xCoord>335</xCoord>
<yCoord>338</yCoord>
</edgeMap>
<edgeMap>
<xCoord>335</xCoord>
<yCoord>339</yCoord>
</edgeMap>
<edgeMap>
<xCoord>335</xCoord>
<yCoord>340</yCoord>
</edgeMap>
<edgeMap>
<xCoord>334</xCoord>
<yCoord>341</yCoord>
</edgeMap>
<edgeMap>
<xCoord>334</xCoord>
<yCoord>342</yCoord>
</edgeMap>
<edgeMap>
<xCoord>333</xCoord>
<yCoord>343</yCoord>
</edgeMap>
<edgeMap>
<xCoord>333</xCoord>
<yCoord>344</yCoord>
</edgeMap>
<edgeMap>
<xCoord>333</xCoord>
<yCoord>345</yCoord>
</edgeMap>
<edgeMap>
<xCoord>332</xCoord>
<yCoord>346</yCoord>
</edgeMap>
<edgeMap>
<xCoord>331</xCoord>
<yCoord>347</yCoord>
</edgeMap>
<edgeMap>
<xCoord>330</xCoord>
<yCoord>348</yCoord>
</edgeMap>
<edgeMap>
<xCoord>329</xCoord>
<yCoord>348</yCoord>
</edgeMap>
<edgeMap>
<xCoord>328</xCoord>
<yCoord>348</yCoord>
</edgeMap>
<edgeMap>
<xCoord>327</xCoord>
<yCoord>348</yCoord>
</edgeMap>
<edgeMap>
<xCoord>326</xCoord>
<yCoord>349</yCoord>
</edgeMap>
<edgeMap>
<xCoord>326</xCoord>
<yCoord>350</yCoord>
</edgeMap>
<edgeMap>
<xCoord>326</xCoord>
<yCoord>351</yCoord>
</edgeMap>
<edgeMap>
<xCoord>327</xCoord>
<yCoord>352</yCoord>
</edgeMap>
<edgeMap>
<xCoord>326</xCoord>
<yCoord>353</yCoord>
</edgeMap>
<edgeMap>
<xCoord>325</xCoord>
<yCoord>354</yCoord>
</edgeMap>
<edgeMap>
<xCoord>325</xCoord>
<yCoord>355</yCoord>
</edgeMap>
<edgeMap>
<xCoord>325</xCoord>
<yCoord>356</yCoord>
</edgeMap>
<edgeMap>
<xCoord>325</xCoord>
<yCoord>357</yCoord>
</edgeMap>
<edgeMap>
<xCoord>326</xCoord>
<yCoord>358</yCoord>
</edgeMap>
<edgeMap>
<xCoord>327</xCoord>
<yCoord>358</yCoord>
</edgeMap>
<edgeMap>
<xCoord>328</xCoord>
<yCoord>359</yCoord>
</edgeMap>
<edgeMap>
<xCoord>328</xCoord>
<yCoord>360</yCoord>
</edgeMap>
<edgeMap>
<xCoord>329</xCoord>
<yCoord>360</yCoord>
</edgeMap>
<edgeMap>
<xCoord>330</xCoord>
<yCoord>359</yCoord>
</edgeMap>
<edgeMap>
<xCoord>331</xCoord>
<yCoord>359</yCoord>
</edgeMap>
<edgeMap>
<xCoord>332</xCoord>
<yCoord>358</yCoord>
</edgeMap>
<edgeMap>
<xCoord>333</xCoord>
<yCoord>359</yCoord>
</edgeMap>
<edgeMap>
<xCoord>334</xCoord>
<yCoord>359</yCoord>
</edgeMap>
<edgeMap>
<xCoord>335</xCoord>
<yCoord>358</yCoord>
</edgeMap>
<edgeMap>
<xCoord>336</xCoord>
<yCoord>358</yCoord>
</edgeMap>
<edgeMap>
<xCoord>336</xCoord>
<yCoord>357</yCoord>
</edgeMap>
<edgeMap>
<xCoord>337</xCoord>
<yCoord>356</yCoord>
</edgeMap>
<edgeMap>
<xCoord>338</xCoord>
<yCoord>356</yCoord>
</edgeMap>
<edgeMap>
<xCoord>339</xCoord>
<yCoord>356</yCoord>
</edgeMap>
<edgeMap>
<xCoord>340</xCoord>
<yCoord>356</yCoord>
</edgeMap>
<edgeMap>
<xCoord>341</xCoord>
<yCoord>357</yCoord>
</edgeMap>
<edgeMap>
<xCoord>342</xCoord>
<yCoord>358</yCoord>
</edgeMap>
<edgeMap>
<xCoord>343</xCoord>
<yCoord>359</yCoord>
</edgeMap>
<edgeMap>
<xCoord>344</xCoord>
<yCoord>360</yCoord>
</edgeMap>
<edgeMap>
<xCoord>345</xCoord>
<yCoord>360</yCoord>
</edgeMap>
<edgeMap>
<xCoord>346</xCoord>
<yCoord>360</yCoord>
</edgeMap>
<edgeMap>
<xCoord>347</xCoord>
<yCoord>360</yCoord>
</edgeMap>
</roi>
<roi>
<imageZposition>-101.25</imageZposition>
<imageSOP_UID>1.3.6.1.4.1.14519.5.2.1.6279.6001.685369727011977532407839844382</imageSOP_UID>
<inclusion>TRUE</inclusion>
<edgeMap>
<xCoord>346</xCoord>
<yCoord>359</yCoord>
</edgeMap>
<edgeMap>
<xCoord>347</xCoord>
<yCoord>358</yCoord>
</edgeMap>
<edgeMap>
<xCoord>348</xCoord>
<yCoord>358</yCoord>
</edgeMap>
<edgeMap>
<xCoord>349</xCoord>
<yCoord>358</yCoord>
</edgeMap>
<edgeMap>
<xCoord>350</xCoord>
<yCoord>358</yCoord>
</edgeMap>
<edgeMap>
<xCoord>350</xCoord>
<yCoord>357</yCoord>
</edgeMap>
<edgeMap>
<xCoord>350</xCoord>
<yCoord>356</yCoord>
</edgeMap>
<edgeMap>
<xCoord>350</xCoord>
<yCoord>355</yCoord>
</edgeMap>
<edgeMap>
<xCoord>350</xCoord>
<yCoord>354</yCoord>
</edgeMap>
<edgeMap>
<xCoord>351</xCoord>
<yCoord>353</yCoord>
</edgeMap>
<edgeMap>
<xCoord>352</xCoord>
<yCoord>352</yCoord>
</edgeMap>
<edgeMap>
<xCoord>353</xCoord>
<yCoord>351</yCoord>
</edgeMap>
<edgeMap>
<xCoord>354</xCoord>
<yCoord>350</yCoord>
</edgeMap>
<edgeMap>
<xCoord>355</xCoord>
<yCoord>350</yCoord>
</edgeMap>
<edgeMap>
<xCoord>355</xCoord>
<yCoord>349</yCoord>
</edgeMap>
<edgeMap>
<xCoord>355</xCoord>
<yCoord>348</yCoord>
</edgeMap>
<edgeMap>
<xCoord>355</xCoord>
<yCoord>347</yCoord>
</edgeMap>
<edgeMap>
<xCoord>355</xCoord>
<yCoord>346</yCoord>
</edgeMap>
<edgeMap>
<xCoord>354</xCoord>
<yCoord>345</yCoord>
</edgeMap>
<edgeMap>
<xCoord>354</xCoord>
<yCoord>344</yCoord>
</edgeMap>
<edgeMap>
<xCoord>354</xCoord>
<yCoord>343</yCoord>
</edgeMap>
<edgeMap>
<xCoord>354</xCoord>
<yCoord>342</yCoord>
</edgeMap>
<edgeMap>
<xCoord>354</xCoord>
<yCoord>341</yCoord>
</edgeMap>
<edgeMap>
<xCoord>354</xCoord>
<yCoord>340</yCoord>
</edgeMap>
<edgeMap>
<xCoord>353</xCoord>
<yCoord>339</yCoord>
</edgeMap>
<edgeMap>
<xCoord>353</xCoord>
<yCoord>338</yCoord>
</edgeMap>
<edgeMap>
<xCoord>353</xCoord>
<yCoord>337</yCoord>
</edgeMap>
<edgeMap>
<xCoord>353</xCoord>
<yCoord>336</yCoord>
</edgeMap>
<edgeMap>
<xCoord>352</xCoord>
<yCoord>335</yCoord>
</edgeMap>
<edgeMap>
<xCoord>351</xCoord>
<yCoord>334</yCoord>
</edgeMap>
<edgeMap>
<xCoord>350</xCoord>
<yCoord>334</yCoord>
</edgeMap>
<edgeMap>
<xCoord>349</xCoord>
<yCoord>333</yCoord>
</edgeMap>
<edgeMap>
<xCoord>348</xCoord>
<yCoord>332</yCoord>
</edgeMap>
<edgeMap>
<xCoord>347</xCoord>
<yCoord>332</yCoord>
</edgeMap>
<edgeMap>
<xCoord>346</xCoord>
<yCoord>331</yCoord>
</edgeMap>
<edgeMap>
<xCoord>345</xCoord>
<yCoord>331</yCoord>
</edgeMap>
<edgeMap>
<xCoord>344</xCoord>
<yCoord>330</yCoord>
</edgeMap>
<edgeMap>
<xCoord>343</xCoord>
<yCoord>330</yCoord>
</edgeMap>
<edgeMap>
<xCoord>342</xCoord>
<yCoord>330</yCoord>
</edgeMap>
<edgeMap>
<xCoord>341</xCoord>
<yCoord>331</yCoord>
</edgeMap>
<edgeMap>
<xCoord>340</xCoord>
<yCoord>332</yCoord>
</edgeMap>
<edgeMap>
<xCoord>339</xCoord>
<yCoord>332</yCoord>
</edgeMap>
<edgeMap>
<xCoord>338</xCoord>
<yCoord>332</yCoord>
</edgeMap>
<edgeMap>
<xCoord>337</xCoord>
<yCoord>333</yCoord>
</edgeMap>
<edgeMap>
<xCoord>336</xCoord>
<yCoord>333</yCoord>
</edgeMap>
<edgeMap>
<xCoord>336</xCoord>
<yCoord>334</yCoord>
</edgeMap>
<edgeMap>
<xCoord>335</xCoord>
<yCoord>335</yCoord>
</edgeMap>
<edgeMap>
<xCoord>335</xCoord>
<yCoord>336</yCoord>
</edgeMap>
<edgeMap>
<xCoord>334</xCoord>
<yCoord>337</yCoord>
</edgeMap>
<edgeMap>
<xCoord>333</xCoord>
<yCoord>337</yCoord>
</edgeMap>
<edgeMap>
<xCoord>332</xCoord>
<yCoord>337</yCoord>
</edgeMap>
<edgeMap>
<xCoord>332</xCoord>
<yCoord>338</yCoord>
</edgeMap>
<edgeMap>
<xCoord>331</xCoord>
<yCoord>339</yCoord>
</edgeMap>
<edgeMap>
<xCoord>331</xCoord>
<yCoord>340</yCoord>
</edgeMap>
<edgeMap>
<xCoord>331</xCoord>
<yCoord>341</yCoord>
</edgeMap>
<edgeMap>
<xCoord>331</xCoord>
<yCoord>342</yCoord>
</edgeMap>
<edgeMap>
<xCoord>331</xCoord>
<yCoord>343</yCoord>
</edgeMap>
<edgeMap>
<xCoord>331</xCoord>
<yCoord>344</yCoord>
</edgeMap>
<edgeMap>
<xCoord>331</xCoord>
<yCoord>345</yCoord>
</edgeMap>
<edgeMap>
<xCoord>330</xCoord>
<yCoord>346</yCoord>
</edgeMap>
<edgeMap>
<xCoord>329</xCoord>
<yCoord>347</yCoord>
</edgeMap>
<edgeMap>
<xCoord>329</xCoord>
<yCoord>348</yCoord>
</edgeMap>
<edgeMap>
<xCoord>328</xCoord>
<yCoord>349</yCoord>
</edgeMap>
<edgeMap>
<xCoord>328</xCoord>
<yCoord>350</yCoord>
</edgeMap>
<edgeMap>
<xCoord>328</xCoord>
<yCoord>351</yCoord>
</edgeMap>
<edgeMap>
<xCoord>329</xCoord>
<yCoord>352</yCoord>
</edgeMap>
<edgeMap>
<xCoord>330</xCoord>
<yCoord>352</yCoord>
</edgeMap>
<edgeMap>
<xCoord>331</xCoord>
<yCoord>353</yCoord>
</edgeMap>
<edgeMap>
<xCoord>331</xCoord>
<yCoord>354</yCoord>
</edgeMap>
<edgeMap>
<xCoord>331</xCoord>
<yCoord>355</yCoord>
</edgeMap>
<edgeMap>
<xCoord>331</xCoord>
<yCoord>356</yCoord>
</edgeMap>
<edgeMap>
<xCoord>332</xCoord>
<yCoord>357</yCoord>
</edgeMap>
<edgeMap>
<xCoord>333</xCoord>
<yCoord>357</yCoord>
</edgeMap>
<edgeMap>
<xCoord>334</xCoord>
<yCoord>357</yCoord>
</edgeMap>
<edgeMap>
<xCoord>335</xCoord>
<yCoord>357</yCoord>
</edgeMap>
<edgeMap>
<xCoord>336</xCoord>
<yCoord>357</yCoord>
</edgeMap>
<edgeMap>
<xCoord>337</xCoord>
<yCoord>356</yCoord>
</edgeMap>
<edgeMap>
<xCoord>338</xCoord>
<yCoord>356</yCoord>
</edgeMap>
<edgeMap>
<xCoord>339</xCoord>
<yCoord>356</yCoord>
</edgeMap>
<edgeMap>
<xCoord>340</xCoord>
<yCoord>356</yCoord>
</edgeMap>
<edgeMap>
<xCoord>341</xCoord>
<yCoord>357</yCoord>
</edgeMap>
<edgeMap>
<xCoord>342</xCoord>
<yCoord>357</yCoord>
</edgeMap>
<edgeMap>
<xCoord>343</xCoord>
<yCoord>358</yCoord>
</edgeMap>
<edgeMap>
<xCoord>344</xCoord>
<yCoord>359</yCoord>
</edgeMap>
<edgeMap>
<xCoord>345</xCoord>
<yCoord>359</yCoord>
</edgeMap>
<edgeMap>
<xCoord>346</xCoord>
<yCoord>359</yCoord>
</edgeMap>
</roi>
<roi>
<imageZposition>-102.5</imageZposition>
<imageSOP_UID>1.3.6.1.4.1.14519.5.2.1.6279.6001.239948038235739671020508813664</imageSOP_UID>
<inclusion>TRUE</inclusion>
<edgeMap>
<xCoord>349</xCoord>
<yCoord>357</yCoord>
</edgeMap>
<edgeMap>
<xCoord>349</xCoord>
<yCoord>356</yCoord>
</edgeMap>
<edgeMap>
<xCoord>349</xCoord>
<yCoord>355</yCoord>
</edgeMap>
<edgeMap>
<xCoord>349</xCoord>
<yCoord>354</yCoord>
</edgeMap>
<edgeMap>
<xCoord>349</xCoord>
<yCoord>353</yCoord>
</edgeMap>
<edgeMap>
<xCoord>350</xCoord>
<yCoord>352</yCoord>
</edgeMap>
<edgeMap>
<xCoord>351</xCoord>
<yCoord>351</yCoord>
</edgeMap>
<edgeMap>
<xCoord>352</xCoord>
<yCoord>350</yCoord>
</edgeMap>
<edgeMap>
<xCoord>353</xCoord>
<yCoord>350</yCoord>
</edgeMap>
<edgeMap>
<xCoord>354</xCoord>
<yCoord>350</yCoord>
</edgeMap>
<edgeMap>
<xCoord>355</xCoord>
<yCoord>349</yCoord>
</edgeMap>
<edgeMap>
<xCoord>355</xCoord>
<yCoord>348</yCoord>
</edgeMap>
<edgeMap>
<xCoord>355</xCoord>
<yCoord>347</yCoord>
</edgeMap>
<edgeMap>
<xCoord>355</xCoord>
<yCoord>346</yCoord>
</edgeMap>
<edgeMap>
<xCoord>354</xCoord>
<yCoord>345</yCoord>
</edgeMap>
<edgeMap>
<xCoord>353</xCoord>
<yCoord>344</yCoord>
</edgeMap>
<edgeMap>
<xCoord>353</xCoord>
<yCoord>343</yCoord>
</edgeMap>
<edgeMap>
<xCoord>354</xCoord>
<yCoord>342</yCoord>
</edgeMap>
<edgeMap>
<xCoord>354</xCoord>
<yCoord>341</yCoord>
</edgeMap>
<edgeMap>
<xCoord>354</xCoord>
<yCoord>340</yCoord>
</edgeMap>
<edgeMap>
<xCoord>354</xCoord>
<yCoord>339</yCoord>
</edgeMap>
<edgeMap>
<xCoord>353</xCoord>
<yCoord>338</yCoord>
</edgeMap>
<edgeMap>
<xCoord>352</xCoord>
<yCoord>337</yCoord>
</edgeMap>
<edgeMap>
<xCoord>351</xCoord>
<yCoord>336</yCoord>
</edgeMap>
<edgeMap>
<xCoord>351</xCoord>
<yCoord>335</yCoord>
</edgeMap>
<edgeMap>
<xCoord>350</xCoord>
<yCoord>334</yCoord>
</edgeMap>
<edgeMap>
<xCoord>349</xCoord>
<yCoord>333</yCoord>
</edgeMap>
<edgeMap>
<xCoord>349</xCoord>
<yCoord>332</yCoord>
</edgeMap>
<edgeMap>
<xCoord>349</xCoord>
<yCoord>331</yCoord>
</edgeMap>
<edgeMap>
<xCoord>348</xCoord>
<yCoord>330</yCoord>
</edgeMap>
<edgeMap>
<xCoord>347</xCoord>
<yCoord>329</yCoord>
</edgeMap>
<edgeMap>
<xCoord>346</xCoord>
<yCoord>329</yCoord>
</edgeMap>
<edgeMap>
<xCoord>345</xCoord>
<yCoord>329</yCoord>
</edgeMap>
<edgeMap>
<xCoord>344</xCoord>
<yCoord>329</yCoord>
</edgeMap>
<edgeMap>
<xCoord>343</xCoord>
<yCoord>329</yCoord>
</edgeMap>
<edgeMap>
<xCoord>342</xCoord>
<yCoord>330</yCoord>
</edgeMap>
<edgeMap>
<xCoord>341</xCoord>
<yCoord>330</yCoord>
</edgeMap>
<edgeMap>
<xCoord>340</xCoord>
<yCoord>331</yCoord>
</edgeMap>
<edgeMap>
<xCoord>339</xCoord>
<yCoord>331</yCoord>
</edgeMap>
<edgeMap>
<xCoord>338</xCoord>
<yCoord>332</yCoord>
</edgeMap>
<edgeMap>
<xCoord>337</xCoord>
<yCoord>333</yCoord>
</edgeMap>
<edgeMap>
<xCoord>336</xCoord>
<yCoord>333</yCoord>
</edgeMap>
<edgeMap>
<xCoord>335</xCoord>
<yCoord>334</yCoord>
</edgeMap>
<edgeMap>
<xCoord>334</xCoord>
<yCoord>334</yCoord>
</edgeMap>
<edgeMap>
<xCoord>333</xCoord>
<yCoord>334</yCoord>
</edgeMap>
<edgeMap>
<xCoord>332</xCoord>
<yCoord>335</yCoord>
</edgeMap>
<edgeMap>
<xCoord>332</xCoord>
<yCoord>336</yCoord>
</edgeMap>
<edgeMap>
<xCoord>331</xCoord>
<yCoord>337</yCoord>
</edgeMap>
<edgeMap>
<xCoord>331</xCoord>
<yCoord>338</yCoord>
</edgeMap>
<edgeMap>
<xCoord>331</xCoord>
<yCoord>339</yCoord>
</edgeMap>
<edgeMap>
<xCoord>331</xCoord>
<yCoord>340</yCoord>
</edgeMap>
<edgeMap>
<xCoord>330</xCoord>
<yCoord>341</yCoord>
</edgeMap>
<edgeMap>
<xCoord>329</xCoord>
<yCoord>342</yCoord>
</edgeMap>
<edgeMap>
<xCoord>329</xCoord>
<yCoord>343</yCoord>
</edgeMap>
<edgeMap>
<xCoord>329</xCoord>
<yCoord>344</yCoord>
</edgeMap>
<edgeMap>
<xCoord>329</xCoord>
<yCoord>345</yCoord>
</edgeMap>
<edgeMap>
<xCoord>329</xCoord>
<yCoord>346</yCoord>
</edgeMap>
<edgeMap>
<xCoord>329</xCoord>
<yCoord>347</yCoord>
</edgeMap>
<edgeMap>
<xCoord>329</xCoord>
<yCoord>348</yCoord>
</edgeMap>
<edgeMap>
<xCoord>329</xCoord>
<yCoord>349</yCoord>
</edgeMap>
<edgeMap>
<xCoord>329</xCoord>
<yCoord>350</yCoord>
</edgeMap>
<edgeMap>
<xCoord>330</xCoord>
<yCoord>350</yCoord>
</edgeMap>
<edgeMap>
<xCoord>331</xCoord>
<yCoord>350</yCoord>
</edgeMap>
<edgeMap>
<xCoord>332</xCoord>
<yCoord>350</yCoord>
</edgeMap>
<edgeMap>
<xCoord>333</xCoord>
<yCoord>351</yCoord>
</edgeMap>
<edgeMap>
<xCoord>333</xCoord>
<yCoord>352</yCoord>
</edgeMap>
<edgeMap>
<xCoord>333</xCoord>
<yCoord>353</yCoord>
</edgeMap>
<edgeMap>
<xCoord>333</xCoord>
<yCoord>354</yCoord>
</edgeMap>
<edgeMap>
<xCoord>334</xCoord>
<yCoord>355</yCoord>
</edgeMap>
<edgeMap>
<xCoord>333</xCoord>
<yCoord>356</yCoord>
</edgeMap>
<edgeMap>
<xCoord>334</xCoord>
<yCoord>356</yCoord>
</edgeMap>
<edgeMap>
<xCoord>335</xCoord>
<yCoord>356</yCoord>
</edgeMap>
<edgeMap>
<xCoord>336</xCoord>
<yCoord>357</yCoord>
</edgeMap>
<edgeMap>
<xCoord>337</xCoord>
<yCoord>356</yCoord>
</edgeMap>
<edgeMap>
<xCoord>338</xCoord>
<yCoord>356</yCoord>
</edgeMap>
<edgeMap>
<xCoord>339</xCoord>
<yCoord>355</yCoord>
</edgeMap>
<edgeMap>
<xCoord>340</xCoord>
<yCoord>355</yCoord>
</edgeMap>
<edgeMap>
<xCoord>341</xCoord>
<yCoord>356</yCoord>
</edgeMap>
<edgeMap>
<xCoord>342</xCoord>
<yCoord>356</yCoord>
</edgeMap>
<edgeMap>
<xCoord>343</xCoord>
<yCoord>356</yCoord>
</edgeMap>
<edgeMap>
<xCoord>344</xCoord>
<yCoord>357</yCoord>
</edgeMap>
<edgeMap>
<xCoord>345</xCoord>
<yCoord>357</yCoord>
</edgeMap>
<edgeMap>
<xCoord>346</xCoord>
<yCoord>357</yCoord>
</edgeMap>
<edgeMap>
<xCoord>347</xCoord>
<yCoord>357</yCoord>
</edgeMap>
<edgeMap>
<xCoord>348</xCoord>
<yCoord>357</yCoord>
</edgeMap>
<edgeMap>
<xCoord>349</xCoord>
<yCoord>357</yCoord>
</edgeMap>
</roi>
<roi>
<imageZposition>-103.75</imageZposition>
<imageSOP_UID>1.3.6.1.4.1.14519.5.2.1.6279.6001.184077972007118506427931972423</imageSOP_UID>
<inclusion>TRUE</inclusion>
<edgeMap>
<xCoord>347</xCoord>
<yCoord>355</yCoord>
</edgeMap>
<edgeMap>
<xCoord>348</xCoord>
<yCoord>354</yCoord>
</edgeMap>
<edgeMap>
<xCoord>348</xCoord>
<yCoord>353</yCoord>
</edgeMap>
<edgeMap>
<xCoord>349</xCoord>
<yCoord>352</yCoord>
</edgeMap>
<edgeMap>
<xCoord>349</xCoord>
<yCoord>351</yCoord>
</edgeMap>
<edgeMap>
<xCoord>350</xCoord>
<yCoord>350</yCoord>
</edgeMap>
<edgeMap>
<xCoord>351</xCoord>
<yCoord>349</yCoord>
</edgeMap>
<edgeMap>
<xCoord>352</xCoord>
<yCoord>348</yCoord>
</edgeMap>
<edgeMap>
<xCoord>353</xCoord>
<yCoord>347</yCoord>
</edgeMap>
<edgeMap>
<xCoord>353</xCoord>
<yCoord>346</yCoord>
</edgeMap>
<edgeMap>
<xCoord>353</xCoord>
<yCoord>345</yCoord>
</edgeMap>
<edgeMap>
<xCoord>353</xCoord>
<yCoord>344</yCoord>
</edgeMap>
<edgeMap>
<xCoord>353</xCoord>
<yCoord>343</yCoord>
</edgeMap>
<edgeMap>
<xCoord>353</xCoord>
<yCoord>342</yCoord>
</edgeMap>
<edgeMap>
<xCoord>353</xCoord>
<yCoord>341</yCoord>
</edgeMap>
<edgeMap>
<xCoord>353</xCoord>
<yCoord>340</yCoord>
</edgeMap>
<edgeMap>
<xCoord>352</xCoord>
<yCoord>339</yCoord>
</edgeMap>
<edgeMap>
<xCoord>351</xCoord>
<yCoord>338</yCoord>
</edgeMap>
<edgeMap>
<xCoord>351</xCoord>
<yCoord>337</yCoord>
</edgeMap>
<edgeMap>
<xCoord>350</xCoord>
<yCoord>336</yCoord>
</edgeMap>
<edgeMap>
<xCoord>350</xCoord>
<yCoord>335</yCoord>
</edgeMap>
<edgeMap>
<xCoord>349</xCoord>
<yCoord>334</yCoord>
</edgeMap>
<edgeMap>
<xCoord>348</xCoord>
<yCoord>333</yCoord>
</edgeMap>
<edgeMap>
<xCoord>348</xCoord>
<yCoord>332</yCoord>
</edgeMap>
<edgeMap>
<xCoord>347</xCoord>
<yCoord>331</yCoord>
</edgeMap>
<edgeMap>
<xCoord>346</xCoord>
<yCoord>330</yCoord>
</edgeMap>
<edgeMap>
<xCoord>345</xCoord>
<yCoord>330</yCoord>
</edgeMap>
<edgeMap>
<xCoord>344</xCoord>
<yCoord>330</yCoord>
</edgeMap>
<edgeMap>
<xCoord>343</xCoord>
<yCoord>330</yCoord>
</edgeMap>
<edgeMap>
<xCoord>342</xCoord>
<yCoord>331</yCoord>
</edgeMap>
<edgeMap>
<xCoord>341</xCoord>
<yCoord>330</yCoord>
</edgeMap>
<edgeMap>
<xCoord>340</xCoord>
<yCoord>330</yCoord>
</edgeMap>
<edgeMap>
<xCoord>339</xCoord>
<yCoord>330</yCoord>
</edgeMap>
<edgeMap>
<xCoord>338</xCoord>
<yCoord>331</yCoord>
</edgeMap>
<edgeMap>
<xCoord>337</xCoord>
<yCoord>332</yCoord>
</edgeMap>
<edgeMap>
<xCoord>336</xCoord>
<yCoord>332</yCoord>
</edgeMap>
<edgeMap>
<xCoord>335</xCoord>
<yCoord>333</yCoord>
</edgeMap>
<edgeMap>
<xCoord>334</xCoord>
<yCoord>333</yCoord>
</edgeMap>
<edgeMap>
<xCoord>333</xCoord>
<yCoord>334</yCoord>
</edgeMap>
<edgeMap>
<xCoord>332</xCoord>
<yCoord>335</yCoord>
</edgeMap>
<edgeMap>
<xCoord>331</xCoord>
<yCoord>335</yCoord>
</edgeMap>
<edgeMap>
<xCoord>331</xCoord>
<yCoord>336</yCoord>
</edgeMap>
<edgeMap>
<xCoord>330</xCoord>
<yCoord>337</yCoord>
</edgeMap>
<edgeMap>
<xCoord>331</xCoord>
<yCoord>338</yCoord>
</edgeMap>
<edgeMap>
<xCoord>331</xCoord>
<yCoord>339</yCoord>
</edgeMap>
<edgeMap>
<xCoord>332</xCoord>
<yCoord>340</yCoord>
</edgeMap>
<edgeMap>
<xCoord>332</xCoord>
<yCoord>341</yCoord>
</edgeMap>
<edgeMap>
<xCoord>331</xCoord>
<yCoord>342</yCoord>
</edgeMap>
<edgeMap>
<xCoord>331</xCoord>
<yCoord>343</yCoord>
</edgeMap>
<edgeMap>
<xCoord>331</xCoord>
<yCoord>344</yCoord>
</edgeMap>
<edgeMap>
<xCoord>331</xCoord>
<yCoord>345</yCoord>
</edgeMap>
<edgeMap>
<xCoord>331</xCoord>
<yCoord>346</yCoord>
</edgeMap>
<edgeMap>
<xCoord>331</xCoord>
<yCoord>347</yCoord>
</edgeMap>
<edgeMap>
<xCoord>332</xCoord>
<yCoord>348</yCoord>
</edgeMap>
<edgeMap>
<xCoord>333</xCoord>
<yCoord>349</yCoord>
</edgeMap>
<edgeMap>
<xCoord>333</xCoord>
<yCoord>350</yCoord>
</edgeMap>
<edgeMap>
<xCoord>333</xCoord>
<yCoord>351</yCoord>
</edgeMap>
<edgeMap>
<xCoord>333</xCoord>
<yCoord>352</yCoord>
</edgeMap>
<edgeMap>
<xCoord>333</xCoord>
<yCoord>353</yCoord>
</edgeMap>
<edgeMap>
<xCoord>334</xCoord>
<yCoord>353</yCoord>
</edgeMap>
<edgeMap>
<xCoord>335</xCoord>
<yCoord>354</yCoord>
</edgeMap>
<edgeMap>
<xCoord>336</xCoord>
<yCoord>354</yCoord>
</edgeMap>
<edgeMap>
<xCoord>337</xCoord>
<yCoord>355</yCoord>
</edgeMap>
<edgeMap>
<xCoord>338</xCoord>
<yCoord>355</yCoord>
</edgeMap>
<edgeMap>
<xCoord>339</xCoord>
<yCoord>355</yCoord>
</edgeMap>
<edgeMap>
<xCoord>340</xCoord>
<yCoord>354</yCoord>
</edgeMap>
<edgeMap>
<xCoord>341</xCoord>
<yCoord>355</yCoord>
</edgeMap>
<edgeMap>
<xCoord>342</xCoord>
<yCoord>355</yCoord>
</edgeMap>
<edgeMap>
<xCoord>343</xCoord>
<yCoord>355</yCoord>
</edgeMap>
<edgeMap>
<xCoord>344</xCoord>
<yCoord>355</yCoord>
</edgeMap>
<edgeMap>
<xCoord>345</xCoord>
<yCoord>355</yCoord>
</edgeMap>
<edgeMap>
<xCoord>346</xCoord>
<yCoord>355</yCoord>
</edgeMap>
<edgeMap>
<xCoord>347</xCoord>
<yCoord>355</yCoord>
</edgeMap>
</roi>
<roi>
<imageZposition>-105.0</imageZposition>
<imageSOP_UID>1.3.6.1.4.1.14519.5.2.1.6279.6001.944582828302946949955688820155</imageSOP_UID>
<inclusion>TRUE</inclusion>
<edgeMap>
<xCoord>344</xCoord>
<yCoord>354</yCoord>
</edgeMap>
<edgeMap>
<xCoord>345</xCoord>
<yCoord>353</yCoord>
</edgeMap>
<edgeMap>
<xCoord>346</xCoord>
<yCoord>352</yCoord>
</edgeMap>
<edgeMap>
<xCoord>347</xCoord>
<yCoord>352</yCoord>
</edgeMap>
<edgeMap>
<xCoord>348</xCoord>
<yCoord>351</yCoord>
</edgeMap>
<edgeMap>
<xCoord>348</xCoord>
<yCoord>350</yCoord>
</edgeMap>
<edgeMap>
<xCoord>348</xCoord>
<yCoord>349</yCoord>
</edgeMap>
<edgeMap>
<xCoord>348</xCoord>
<yCoord>348</yCoord>
</edgeMap>
<edgeMap>
<xCoord>348</xCoord>
<yCoord>347</yCoord>
</edgeMap>
<edgeMap>
<xCoord>348</xCoord>
<yCoord>346</yCoord>
</edgeMap>
<edgeMap>
<xCoord>348</xCoord>
<yCoord>345</yCoord>
</edgeMap>
<edgeMap>
<xCoord>348</xCoord>
<yCoord>344</yCoord>
</edgeMap>
<edgeMap>
<xCoord>347</xCoord>
<yCoord>344</yCoord>
</edgeMap>
<edgeMap>
<xCoord>346</xCoord>
<yCoord>343</yCoord>
</edgeMap>
<edgeMap>
<xCoord>345</xCoord>
<yCoord>342</yCoord>
</edgeMap>
<edgeMap>
<xCoord>344</xCoord>
<yCoord>341</yCoord>
</edgeMap>
<edgeMap>
<xCoord>344</xCoord>
<yCoord>340</yCoord>
</edgeMap>
<edgeMap>
<xCoord>345</xCoord>
<yCoord>339</yCoord>
</edgeMap>
<edgeMap>
<xCoord>346</xCoord>
<yCoord>338</yCoord>
</edgeMap>
<edgeMap>
<xCoord>347</xCoord>
<yCoord>338</yCoord>
</edgeMap>
<edgeMap>
<xCoord>348</xCoord>
<yCoord>338</yCoord>
</edgeMap>
<edgeMap>
<xCoord>349</xCoord>
<yCoord>338</yCoord>
</edgeMap>
<edgeMap>
<xCoord>349</xCoord>
<yCoord>337</yCoord>
</edgeMap>
<edgeMap>
<xCoord>349</xCoord>
<yCoord>336</yCoord>
</edgeMap>
<edgeMap>
<xCoord>349</xCoord>
<yCoord>335</yCoord>
</edgeMap>
<edgeMap>
<xCoord>349</xCoord>
<yCoord>334</yCoord>
</edgeMap>
<edgeMap>
<xCoord>349</xCoord>
<yCoord>333</yCoord>
</edgeMap>
<edgeMap>
<xCoord>349</xCoord>
<yCoord>332</yCoord>
</edgeMap>
<edgeMap>
<xCoord>348</xCoord>
<yCoord>332</yCoord>
</edgeMap>
<edgeMap>
<xCoord>347</xCoord>
<yCoord>331</yCoord>
</edgeMap>
<edgeMap>
<xCoord>346</xCoord>
<yCoord>330</yCoord>
</edgeMap>
<edgeMap>
<xCoord>345</xCoord>
<yCoord>330</yCoord>
</edgeMap>
<edgeMap>
<xCoord>344</xCoord>
<yCoord>330</yCoord>
</edgeMap>
<edgeMap>
<xCoord>343</xCoord>
<yCoord>330</yCoord>
</edgeMap>
<edgeMap>
<xCoord>342</xCoord>
<yCoord>331</yCoord>
</edgeMap>
<edgeMap>
<xCoord>341</xCoord>
<yCoord>332</yCoord>
</edgeMap>
<edgeMap>
<xCoord>340</xCoord>
<yCoord>331</yCoord>
</edgeMap>
<edgeMap>
<xCoord>339</xCoord>
<yCoord>331</yCoord>
</edgeMap>
<edgeMap>
<xCoord>338</xCoord>
<yCoord>331</yCoord>
</edgeMap>
<edgeMap>
<xCoord>337</xCoord>
<yCoord>331</yCoord>
</edgeMap>
<edgeMap>
<xCoord>336</xCoord>
<yCoord>332</yCoord>
</edgeMap>
<edgeMap>
<xCoord>335</xCoord>
<yCoord>332</yCoord>
</edgeMap>
<edgeMap>
<xCoord>334</xCoord>
<yCoord>331</yCoord>
</edgeMap>
<edgeMap>
<xCoord>333</xCoord>
<yCoord>331</yCoord>
</edgeMap>
<edgeMap>
<xCoord>332</xCoord>
<yCoord>331</yCoord>
</edgeMap>
<edgeMap>
<xCoord>331</xCoord>
<yCoord>332</yCoord>
</edgeMap>
<edgeMap>
<xCoord>330</xCoord>
<yCoord>333</yCoord>
</edgeMap>
<edgeMap>
<xCoord>330</xCoord>
<yCoord>334</yCoord>
</edgeMap>
<edgeMap>
<xCoord>330</xCoord>
<yCoord>335</yCoord>
</edgeMap>
<edgeMap>
<xCoord>331</xCoord>
<yCoord>336</yCoord>
</edgeMap>
<edgeMap>
<xCoord>331</xCoord>
<yCoord>337</yCoord>
</edgeMap>
<edgeMap>
<xCoord>332</xCoord>
<yCoord>338</yCoord>
</edgeMap>
<edgeMap>
<xCoord>332</xCoord>
<yCoord>339</yCoord>
</edgeMap>
<edgeMap>
<xCoord>332</xCoord>
<yCoord>340</yCoord>
</edgeMap>
<edgeMap>
<xCoord>332</xCoord>
<yCoord>341</yCoord>
</edgeMap>
<edgeMap>
<xCoord>333</xCoord>
<yCoord>342</yCoord>
</edgeMap>
<edgeMap>
<xCoord>333</xCoord>
<yCoord>343</yCoord>
</edgeMap>
<edgeMap>
<xCoord>333</xCoord>
<yCoord>344</yCoord>
</edgeMap>
<edgeMap>
<xCoord>334</xCoord>
<yCoord>345</yCoord>
</edgeMap>
<edgeMap>
<xCoord>335</xCoord>
<yCoord>346</yCoord>
</edgeMap>
<edgeMap>
<xCoord>335</xCoord>
<yCoord>347</yCoord>
</edgeMap>
<edgeMap>
<xCoord>335</xCoord>
<yCoord>348</yCoord>
</edgeMap>
<edgeMap>
<xCoord>335</xCoord>
<yCoord>349</yCoord>
</edgeMap>
<edgeMap>
<xCoord>336</xCoord>
<yCoord>350</yCoord>
</edgeMap>
<edgeMap>
<xCoord>336</xCoord>
<yCoord>351</yCoord>
</edgeMap>
<edgeMap>
<xCoord>336</xCoord>
<yCoord>352</yCoord>
</edgeMap>
<edgeMap>
<xCoord>336</xCoord>
<yCoord>353</yCoord>
</edgeMap>
<edgeMap>
<xCoord>337</xCoord>
<yCoord>354</yCoord>
</edgeMap>
<edgeMap>
<xCoord>338</xCoord>
<yCoord>354</yCoord>
</edgeMap>
<edgeMap>
<xCoord>339</xCoord>
<yCoord>354</yCoord>
</edgeMap>
<edgeMap>
<xCoord>340</xCoord>
<yCoord>354</yCoord>
</edgeMap>
<edgeMap>
<xCoord>341</xCoord>
<yCoord>354</yCoord>
</edgeMap>
<edgeMap>
<xCoord>342</xCoord>
<yCoord>354</yCoord>
</edgeMap>
<edgeMap>
<xCoord>343</xCoord>
<yCoord>354</yCoord>
</edgeMap>
<edgeMap>
<xCoord>344</xCoord>
<yCoord>354</yCoord>
</edgeMap>
</roi>
<roi>
<imageZposition>-106.25</imageZposition>
<imageSOP_UID>1.3.6.1.4.1.14519.5.2.1.6279.6001.325215650490903217662438586059</imageSOP_UID>
<inclusion>TRUE</inclusion>
<edgeMap>
<xCoord>345</xCoord>
<yCoord>350</yCoord>
</edgeMap>
<edgeMap>
<xCoord>345</xCoord>
<yCoord>349</yCoord>
</edgeMap>
<edgeMap>
<xCoord>345</xCoord>
<yCoord>348</yCoord>
</edgeMap>
<edgeMap>
<xCoord>345</xCoord>
<yCoord>347</yCoord>
</edgeMap>
<edgeMap>
<xCoord>346</xCoord>
<yCoord>346</yCoord>
</edgeMap>
<edgeMap>
<xCoord>347</xCoord>
<yCoord>346</yCoord>
</edgeMap>
<edgeMap>
<xCoord>348</xCoord>
<yCoord>345</yCoord>
</edgeMap>
<edgeMap>
<xCoord>349</xCoord>
<yCoord>344</yCoord>
</edgeMap>
<edgeMap>
<xCoord>349</xCoord>
<yCoord>343</yCoord>
</edgeMap>
<edgeMap>
<xCoord>348</xCoord>
<yCoord>344</yCoord>
</edgeMap>
<edgeMap>
<xCoord>347</xCoord>
<yCoord>344</yCoord>
</edgeMap>
<edgeMap>
<xCoord>346</xCoord>
<yCoord>343</yCoord>
</edgeMap>
<edgeMap>
<xCoord>345</xCoord>
<yCoord>342</yCoord>
</edgeMap>
<edgeMap>
<xCoord>345</xCoord>
<yCoord>341</yCoord>
</edgeMap>
<edgeMap>
<xCoord>345</xCoord>
<yCoord>340</yCoord>
</edgeMap>
<edgeMap>
<xCoord>345</xCoord>
<yCoord>339</yCoord>
</edgeMap>
<edgeMap>
<xCoord>346</xCoord>
<yCoord>338</yCoord>
</edgeMap>
<edgeMap>
<xCoord>347</xCoord>
<yCoord>337</yCoord>
</edgeMap>
<edgeMap>
<xCoord>346</xCoord>
<yCoord>336</yCoord>
</edgeMap>
<edgeMap>
<xCoord>346</xCoord>
<yCoord>335</yCoord>
</edgeMap>
<edgeMap>
<xCoord>345</xCoord>
<yCoord>334</yCoord>
</edgeMap>
<edgeMap>
<xCoord>345</xCoord>
<yCoord>333</yCoord>
</edgeMap>
<edgeMap>
<xCoord>345</xCoord>
<yCoord>332</yCoord>
</edgeMap>
<edgeMap>
<xCoord>344</xCoord>
<yCoord>331</yCoord>
</edgeMap>
<edgeMap>
<xCoord>343</xCoord>
<yCoord>331</yCoord>
</edgeMap>
<edgeMap>
<xCoord>342</xCoord>
<yCoord>331</yCoord>
</edgeMap>
<edgeMap>
<xCoord>341</xCoord>
<yCoord>331</yCoord>
</edgeMap>
<edgeMap>
<xCoord>341</xCoord>
<yCoord>332</yCoord>
</edgeMap>
<edgeMap>
<xCoord>342</xCoord>
<yCoord>333</yCoord>
</edgeMap>
<edgeMap>
<xCoord>341</xCoord>
<yCoord>334</yCoord>
</edgeMap>
<edgeMap>
<xCoord>340</xCoord>
<yCoord>334</yCoord>
</edgeMap>
<edgeMap>
<xCoord>339</xCoord>
<yCoord>335</yCoord>
</edgeMap>
<edgeMap>
<xCoord>339</xCoord>
<yCoord>336</yCoord>
</edgeMap>
<edgeMap>
<xCoord>339</xCoord>
<yCoord>337</yCoord>
</edgeMap>
<edgeMap>
<xCoord>338</xCoord>
<yCoord>338</yCoord>
</edgeMap>
<edgeMap>
<xCoord>337</xCoord>
<yCoord>339</yCoord>
</edgeMap>
<edgeMap>
<xCoord>337</xCoord>
<yCoord>340</yCoord>
</edgeMap>
<edgeMap>
<xCoord>337</xCoord>
<yCoord>341</yCoord>
</edgeMap>
<edgeMap>
<xCoord>338</xCoord>
<yCoord>342</yCoord>
</edgeMap>
<edgeMap>
<xCoord>339</xCoord>
<yCoord>343</yCoord>
</edgeMap>
<edgeMap>
<xCoord>339</xCoord>
<yCoord>344</yCoord>
</edgeMap>
<edgeMap>
<xCoord>339</xCoord>
<yCoord>345</yCoord>
</edgeMap>
<edgeMap>
<xCoord>338</xCoord>
<yCoord>346</yCoord>
</edgeMap>
<edgeMap>
<xCoord>339</xCoord>
<yCoord>346</yCoord>
</edgeMap>
<edgeMap>
<xCoord>340</xCoord>
<yCoord>347</yCoord>
</edgeMap>
<edgeMap>
<xCoord>340</xCoord>
<yCoord>348</yCoord>
</edgeMap>
<edgeMap>
<xCoord>341</xCoord>
<yCoord>349</yCoord>
</edgeMap>
<edgeMap>
<xCoord>341</xCoord>
<yCoord>350</yCoord>
</edgeMap>
<edgeMap>
<xCoord>341</xCoord>
<yCoord>349</yCoord>
</edgeMap>
<edgeMap>
<xCoord>342</xCoord>
<yCoord>348</yCoord>
</edgeMap>
<edgeMap>
<xCoord>343</xCoord>
<yCoord>348</yCoord>
</edgeMap>
<edgeMap>
<xCoord>344</xCoord>
<yCoord>349</yCoord>
</edgeMap>
<edgeMap>
<xCoord>345</xCoord>
<yCoord>350</yCoord>
</edgeMap>
</roi>
<roi>
<imageZposition>-106.25</imageZposition>
<imageSOP_UID>1.3.6.1.4.1.14519.5.2.1.6279.6001.325215650490903217662438586059</imageSOP_UID>
<inclusion>FALSE</inclusion>
<edgeMap>
<xCoord>343</xCoord>
<yCoord>343</yCoord>
</edgeMap>
<edgeMap>
<xCoord>344</xCoord>
<yCoord>342</yCoord>
</edgeMap>
<edgeMap>
<xCoord>345</xCoord>
<yCoord>343</yCoord>
</edgeMap>
<edgeMap>
<xCoord>344</xCoord>
<yCoord>344</yCoord>
</edgeMap>
<edgeMap>
<xCoord>343</xCoord>
<yCoord>343</yCoord>
</edgeMap>
</roi>
<roi>
<imageZposition>-107.5</imageZposition>
<imageSOP_UID>1.3.6.1.4.1.14519.5.2.1.6279.6001.689120744852064213604100737309</imageSOP_UID>
<inclusion>TRUE</inclusion>
<edgeMap>
<xCoord>341</xCoord>
<yCoord>346</yCoord>
</edgeMap>
<edgeMap>
<xCoord>342</xCoord>
<yCoord>345</yCoord>
</edgeMap>
<edgeMap>
<xCoord>342</xCoord>
<yCoord>344</yCoord>
</edgeMap>
<edgeMap>
<xCoord>342</xCoord>
<yCoord>343</yCoord>
</edgeMap>
<edgeMap>
<xCoord>343</xCoord>
<yCoord>342</yCoord>
</edgeMap>
<edgeMap>
<xCoord>344</xCoord>
<yCoord>342</yCoord>
</edgeMap>
<edgeMap>
<xCoord>345</xCoord>
<yCoord>342</yCoord>
</edgeMap>
<edgeMap>
<xCoord>346</xCoord>
<yCoord>341</yCoord>
</edgeMap>
<edgeMap>
<xCoord>345</xCoord>
<yCoord>340</yCoord>
</edgeMap>
<edgeMap>
<xCoord>345</xCoord>
<yCoord>339</yCoord>
</edgeMap>
<edgeMap>
<xCoord>345</xCoord>
<yCoord>338</yCoord>
</edgeMap>
<edgeMap>
<xCoord>344</xCoord>
<yCoord>337</yCoord>
</edgeMap>
<edgeMap>
<xCoord>345</xCoord>
<yCoord>336</yCoord>
</edgeMap>
<edgeMap>
<xCoord>344</xCoord>
<yCoord>335</yCoord>
</edgeMap>
<edgeMap>
<xCoord>344</xCoord>
<yCoord>334</yCoord>
</edgeMap>
<edgeMap>
<xCoord>343</xCoord>
<yCoord>334</yCoord>
</edgeMap>
<edgeMap>
<xCoord>342</xCoord>
<yCoord>333</yCoord>
</edgeMap>
<edgeMap>
<xCoord>341</xCoord>
<yCoord>333</yCoord>
</edgeMap>
<edgeMap>
<xCoord>340</xCoord>
<yCoord>333</yCoord>
</edgeMap>
<edgeMap>
<xCoord>339</xCoord>
<yCoord>333</yCoord>
</edgeMap>
<edgeMap>
<xCoord>338</xCoord>
<yCoord>333</yCoord>
</edgeMap>
<edgeMap>
<xCoord>338</xCoord>
<yCoord>334</yCoord>
</edgeMap>
<edgeMap>
<xCoord>338</xCoord>
<yCoord>335</yCoord>
</edgeMap>
<edgeMap>
<xCoord>338</xCoord>
<yCoord>336</yCoord>
</edgeMap>
<edgeMap>
<xCoord>338</xCoord>
<yCoord>337</yCoord>
</edgeMap>
<edgeMap>
<xCoord>339</xCoord>
<yCoord>338</yCoord>
</edgeMap>
<edgeMap>
<xCoord>339</xCoord>
<yCoord>339</yCoord>
</edgeMap>
<edgeMap>
<xCoord>339</xCoord>
<yCoord>340</yCoord>
</edgeMap>
<edgeMap>
<xCoord>338</xCoord>
<yCoord>341</yCoord>
</edgeMap>
<edgeMap>
<xCoord>338</xCoord>
<yCoord>342</yCoord>
</edgeMap>
<edgeMap>
<xCoord>338</xCoord>
<yCoord>343</yCoord>
</edgeMap>
<edgeMap>
<xCoord>339</xCoord>
<yCoord>344</yCoord>
</edgeMap>
<edgeMap>
<xCoord>340</xCoord>
<yCoord>345</yCoord>
</edgeMap>
<edgeMap>
<xCoord>340</xCoord>
<yCoord>346</yCoord>
</edgeMap>
<edgeMap>
<xCoord>341</xCoord>
<yCoord>346</yCoord>
</edgeMap>
</roi>
<roi>
<imageZposition>-108.75</imageZposition>
<imageSOP_UID>1.3.6.1.4.1.14519.5.2.1.6279.6001.274721688335308848194374704783</imageSOP_UID>
<inclusion>TRUE</inclusion>
<edgeMap>
<xCoord>341</xCoord>
<yCoord>338</yCoord>
</edgeMap>
<edgeMap>
<xCoord>342</xCoord>
<yCoord>337</yCoord>
</edgeMap>
<edgeMap>
<xCoord>342</xCoord>
<yCoord>336</yCoord>
</edgeMap>
<edgeMap>
<xCoord>343</xCoord>
<yCoord>335</yCoord>
</edgeMap>
<edgeMap>
<xCoord>343</xCoord>
<yCoord>334</yCoord>
</edgeMap>
<edgeMap>
<xCoord>343</xCoord>
<yCoord>333</yCoord>
</edgeMap>
<edgeMap>
<xCoord>342</xCoord>
<yCoord>332</yCoord>
</edgeMap>
<edgeMap>
<xCoord>342</xCoord>
<yCoord>331</yCoord>
</edgeMap>
<edgeMap>
<xCoord>341</xCoord>
<yCoord>331</yCoord>
</edgeMap>
<edgeMap>
<xCoord>340</xCoord>
<yCoord>331</yCoord>
</edgeMap>
<edgeMap>
<xCoord>339</xCoord>
<yCoord>332</yCoord>
</edgeMap>
<edgeMap>
<xCoord>338</xCoord>
<yCoord>332</yCoord>
</edgeMap>
<edgeMap>
<xCoord>338</xCoord>
<yCoord>333</yCoord>
</edgeMap>
<edgeMap>
<xCoord>338</xCoord>
<yCoord>334</yCoord>
</edgeMap>
<edgeMap>
<xCoord>339</xCoord>
<yCoord>335</yCoord>
</edgeMap>
<edgeMap>
<xCoord>338</xCoord>
<yCoord>336</yCoord>
</edgeMap>
<edgeMap>
<xCoord>339</xCoord>
<yCoord>337</yCoord>
</edgeMap>
<edgeMap>
<xCoord>340</xCoord>
<yCoord>338</yCoord>
</edgeMap>
<edgeMap>
<xCoord>341</xCoord>
<yCoord>338</yCoord>
</edgeMap>
</roi>
</unblindedReadNodule>
<nonNodule>
<nonNoduleID>MI014_17396</nonNoduleID>
<imageZposition>-198.75</imageZposition>
<imageSOP_UID>1.3.6.1.4.1.14519.5.2.1.6279.6001.316531662173926740475555389299</imageSOP_UID>
<locus>
<xCoord>420</xCoord>
<yCoord>288</yCoord>
</locus>
</nonNodule>
<nonNodule>
<nonNoduleID>MI014_17395</nonNoduleID>
<imageZposition>-201.25</imageZposition>
<imageSOP_UID>1.3.6.1.4.1.14519.5.2.1.6279.6001.277938615600183053688708853386</imageSOP_UID>
<locus>
<xCoord>414</xCoord>
<yCoord>287</yCoord>
</locus>
</nonNodule>
</readingSession>
<readingSession>
		<annotationVersion>3.12</annotationVersion>
		<servicingRadiologistID>1264624581</servicingRadiologistID>
			<unblindedReadNodule>
				<noduleID>0</noduleID>
				<characteristics>
					<subtlety>5</subtlety>
					<internalStructure>1</internalStructure>
					<calcification>6</calcification>
					<sphericity>3</sphericity>
					<margin>1</margin>
					<lobulation>4</lobulation>
					<spiculation>5</spiculation>
					<texture>5</texture>
					<malignancy>4</malignancy>
				</characteristics>
				<roi>
					<imageZposition>-80.0</imageZposition>
					<imageSOP_UID>1.3.6.1.4.1.14519.5.2.1.6279.6001.681038864820493110591395397843</imageSOP_UID>
					<inclusion>TRUE</inclusion>
					<edgeMap>
					<xCoord>339</xCoord>
					<yCoord>362</yCoord>
					</edgeMap>
					<edgeMap>
					<xCoord>340</xCoord>
					<yCoord>362</yCoord>
					</edgeMap>
					<edgeMap>
					<xCoord>340</xCoord>
					<yCoord>361</yCoord>
					</edgeMap>
					<edgeMap>
					<xCoord>340</xCoord>
					<yCoord>360</yCoord>
					</edgeMap>
					<edgeMap>
					<xCoord>340</xCoord>
					<yCoord>359</yCoord>
					</edgeMap>
					<edgeMap>
					<xCoord>340</xCoord>
					<yCoord>358</yCoord>
					</edgeMap>
					<edgeMap>
					<xCoord>341</xCoord>
					<yCoord>357</yCoord>
					</edgeMap>
					<edgeMap>
					<xCoord>342</xCoord>
					<yCoord>356</yCoord>
					</edgeMap>
					<edgeMap>
					<xCoord>343</xCoord>
					<yCoord>357</yCoord>
					</edgeMap>
					<edgeMap>
					<xCoord>344</xCoord>
					<yCoord>358</yCoord>
					</edgeMap>
					<edgeMap>
					<xCoord>345</xCoord>
					<yCoord>359</yCoord>
					</edgeMap>
					<edgeMap>
					<xCoord>346</xCoord>
					<yCoord>360</yCoord>
					</edgeMap>
					<edgeMap>
					<xCoord>347</xCoord>
					<yCoord>359</yCoord>
					</edgeMap>
					<edgeMap>
					<xCoord>348</xCoord>
					<yCoord>359</yCoord>
					</edgeMap>
					<edgeMap>
					<xCoord>349</xCoord>
					<yCoord>359</yCoord>
					</edgeMap>
					<edgeMap>
					<xCoord>350</xCoord>
					<yCoord>359</yCoord>
					</edgeMap>
					<edgeMap>
					<xCoord>351</xCoord>
					<yCoord>359</yCoord>
					</edgeMap>
					<edgeMap>
					<xCoord>352</xCoord>
					<yCoord>359</yCoord>
					</edgeMap>
					<edgeMap>
					<xCoord>353</xCoord>
					<yCoord>359</yCoord>
					</edgeMap>
					<edgeMap>
					<xCoord>354</xCoord>
					<yCoord>359</yCoord>
					</edgeMap>
					<edgeMap>
					<xCoord>355</xCoord>
					<yCoord>360</yCoord>
					</edgeMap>
					<edgeMap>
					<xCoord>354</xCoord>
					<yCoord>361</yCoord>
					</edgeMap>
					<edgeMap>
					<xCoord>353</xCoord>
					<yCoord>362</yCoord>
					</edgeMap>
					<edgeMap>
					<xCoord>352</xCoord>
					<yCoord>363</yCoord>
					</edgeMap>
					<edgeMap>
					<xCoord>351</xCoord>
					<yCoord>363</yCoord>
					</edgeMap>
					<edgeMap>
					<xCoord>350</xCoord>
					<yCoord>363</yCoord>
					</edgeMap>
					<edgeMap>
					<xCoord>349</xCoord>
					<yCoord>363</yCoord>
					</edgeMap>
					<edgeMap>
					<xCoord>348</xCoord>
					<yCoord>363</yCoord>
					</edgeMap>
					<edgeMap>
					<xCoord>347</xCoord>
					<yCoord>363</yCoord>
					</edgeMap>
					<edgeMap>
					<xCoord>346</xCoord>
					<yCoord>363</yCoord>
					</edgeMap>
					<edgeMap>
					<xCoord>345</xCoord>
					<yCoord>363</yCoord>
					</edgeMap>
					<edgeMap>
					<xCoord>344</xCoord>
					<yCoord>363</yCoord>
					</edgeMap>
					<edgeMap>
					<xCoord>343</xCoord>
					<yCoord>363</yCoord>
					</edgeMap>
					<edgeMap>
					<xCoord>342</xCoord>
					<yCoord>363</yCoord>
					</edgeMap>
					<edgeMap>
					<xCoord>341</xCoord>
					<yCoord>362</yCoord>
					</edgeMap>
					<edgeMap>
					<xCoord>339</xCoord>
					<yCoord>362</yCoord>
					</edgeMap>
				</roi>
				<roi>
					<imageZposition>-81.25</imageZposition>
					<imageSOP_UID>1.3.6.1.4.1.14519.5.2.1.6279.6001.243704578264679395436442652970</imageSOP_UID>
					<inclusion>TRUE</inclusion>
					<edgeMap>
					<xCoord>343</xCoord>
					<yCoord>357</yCoord>
					</edgeMap>
					<edgeMap>
					<xCoord>344</xCoord>
					<yCoord>357</yCoord>
					</edgeMap>
					<edgeMap>
					<xCoord>345</xCoord>
					<yCoord>358</yCoord>
					</edgeMap>
					<edgeMap>
					<xCoord>346</xCoord>
					<yCoord>358</yCoord>
					</edgeMap>
					<edgeMap>
					<xCoord>347</xCoord>
					<yCoord>358</yCoord>
					</edgeMap>
					<edgeMap>
					<xCoord>348</xCoord>
					<yCoord>358</yCoord>
					</edgeMap>
					<edgeMap>
					<xCoord>349</xCoord>
					<yCoord>358</yCoord>
					</edgeMap>
					<edgeMap>
					<xCoord>350</xCoord>
					<yCoord>358</yCoord>
					</edgeMap>
					<edgeMap>
					<xCoord>351</xCoord>
					<yCoord>358</yCoord>
					</edgeMap>
					<edgeMap>
					<xCoord>352</xCoord>
					<yCoord>357</yCoord>
					</edgeMap>
					<edgeMap>
					<xCoord>353</xCoord>
					<yCoord>357</yCoord>
					</edgeMap>
					<edgeMap>
					<xCoord>354</xCoord>
					<yCoord>357</yCoord>
					</edgeMap>
					<edgeMap>
					<xCoord>355</xCoord>
					<yCoord>358</yCoord>
					</edgeMap>
					<edgeMap>
					<xCoord>356</xCoord>
					<yCoord>359</yCoord>
					</edgeMap>
					<edgeMap>
					<xCoord>356</xCoord>
					<yCoord>360</yCoord>
					</edgeMap>
					<edgeMap>
					<xCoord>356</xCoord>
					<yCoord>361</yCoord>
					</edgeMap>
					<edgeMap>
					<xCoord>355</xCoord>
					<yCoord>361</yCoord>
					</edgeMap>
					<edgeMap>
					<xCoord>354</xCoord>
					<yCoord>362</yCoord>
					</edgeMap>
					<edgeMap>
					<xCoord>353</xCoord>
					<yCoord>362</yCoord>
					</edgeMap>
					<edgeMap>
					<xCoord>352</xCoord>
					<yCoord>362</yCoord>
					</edgeMap>
					<edgeMap>
					<xCoord>351</xCoord>
					<yCoord>363</yCoord>
					</edgeMap>
					<edgeMap>
					<xCoord>350</xCoord>
					<yCoord>363</yCoord>
					</edgeMap>
					<edgeMap>
					<xCoord>349</xCoord>
					<yCoord>363</yCoord>
					</edgeMap>
					<edgeMap>
					<xCoord>348</xCoord>
					<yCoord>363</yCoord>
					</edgeMap>
					<edgeMap>
					<xCoord>347</xCoord>
					<yCoord>364</yCoord>
					</edgeMap>
					<edgeMap>
					<xCoord>346</xCoord>
					<yCoord>364</yCoord>
					</edgeMap>
					<edgeMap>
					<xCoord>345</xCoord>
					<yCoord>364</yCoord>
					</edgeMap>
					<edgeMap>
					<xCoord>344</xCoord>
					<yCoord>364</yCoord>
					</edgeMap>
					<edgeMap>
					<xCoord>343</xCoord>
					<yCoord>364</yCoord>
					</edgeMap>
					<edgeMap>
					<xCoord>342</xCoord>
					<yCoord>364</yCoord>
					</edgeMap>
					<edgeMap>
					<xCoord>341</xCoord>
					<yCoord>364</yCoord>
					</edgeMap>
					<edgeMap>
					<xCoord>340</xCoord>
					<yCoord>364</yCoord>
					</edgeMap>
					<edgeMap>
					<xCoord>339</xCoord>
					<yCoord>364</yCoord>
					</edgeMap>
					<edgeMap>
					<xCoord>338</xCoord>
					<yCoord>363</yCoord>
					</edgeMap>
					<edgeMap>
					<xCoord>339</xCoord>
					<yCoord>362</yCoord>
					</edgeMap>
					<edgeMap>
					<xCoord>340</xCoord>
					<yCoord>361</yCoord>
					</edgeMap>
					<edgeMap>
					<xCoord>341</xCoord>
					<yCoord>361</yCoord>
					</edgeMap>
					<edgeMap>
					<xCoord>340</xCoord>
					<yCoord>360</yCoord>
					</edgeMap>
					<edgeMap>
					<xCoord>340</xCoord>
					<yCoord>359</yCoord>
					</edgeMap>
					<edgeMap>
					<xCoord>340</xCoord>
					<yCoord>358</yCoord>
					</edgeMap>
					<edgeMap>
					<xCoord>340</xCoord>
					<yCoord>357</yCoord>
					</edgeMap>
					<edgeMap>
					<xCoord>341</xCoord>
					<yCoord>356</yCoord>
					</edgeMap>
					<edgeMap>
					<xCoord>342</xCoord>
					<yCoord>356</yCoord>
					</edgeMap>
					<edgeMap>
					<xCoord>343</xCoord>
					<yCoord>357</yCoord>
					</edgeMap>
				</roi>
				<roi>
					<imageZposition>-82.5</imageZposition>
					<imageSOP_UID>1.3.6.1.4.1.14519.5.2.1.6279.6001.141880102731657147561798170621</imageSOP_UID>
					<inclusion>TRUE</inclusion>
					<edgeMap>
					<xCoord>342</xCoord>
					<yCoord>356</yCoord>
					</edgeMap>
					<edgeMap>
					<xCoord>341</xCoord>
					<yCoord>357</yCoord>
					</edgeMap>
					<edgeMap>
					<xCoord>341</xCoord>
					<yCoord>358</yCoord>
					</edgeMap>
					<edgeMap>
					<xCoord>341</xCoord>
					<yCoord>359</yCoord>
					</edgeMap>
					<edgeMap>
					<xCoord>340</xCoord>
					<yCoord>360</yCoord>
					</edgeMap>
					<edgeMap>
					<xCoord>340</xCoord>
					<yCoord>361</yCoord>
					</edgeMap>
					<edgeMap>
					<xCoord>339</xCoord>
					<yCoord>362</yCoord>
					</edgeMap>
					<edgeMap>
					<xCoord>339</xCoord>
					<yCoord>363</yCoord>
					</edgeMap>
					<edgeMap>
					<xCoord>340</xCoord>
					<yCoord>363</yCoord>
					</edgeMap>
					<edgeMap>
					<xCoord>341</xCoord>
					<yCoord>364</yCoord>
					</edgeMap>
					<edgeMap>
					<xCoord>342</xCoord>
					<yCoord>364</yCoord>
					</edgeMap>
					<edgeMap>
					<xCoord>343</xCoord>
					<yCoord>364</yCoord>
					</edgeMap>
					<edgeMap>
					<xCoord>344</xCoord>
					<yCoord>364</yCoord>
					</edgeMap>
					<edgeMap>
					<xCoord>345</xCoord>
					<yCoord>364</yCoord>
					</edgeMap>
					<edgeMap>
					<xCoord>346</xCoord>
					<yCoord>364</yCoord>
					</edgeMap>
					<edgeMap>
					<xCoord>347</xCoord>
					<yCoord>364</yCoord>
					</edgeMap>
					<edgeMap>
					<xCoord>348</xCoord>
					<yCoord>364</yCoord>
					</edgeMap>
					<edgeMap>
					<xCoord>349</xCoord>
					<yCoord>364</yCoord>
					</edgeMap>
					<edgeMap>
					<xCoord>350</xCoord>
					<yCoord>364</yCoord>
					</edgeMap>
					<edgeMap>
					<xCoord>351</xCoord>
					<yCoord>363</yCoord>
					</edgeMap>
					<edgeMap>
					<xCoord>352</xCoord>
					<yCoord>363</yCoord>
					</edgeMap>
					<edgeMap>
					<xCoord>353</xCoord>
					<yCoord>363</yCoord>
					</edgeMap>
					<edgeMap>
					<xCoord>354</xCoord>
					<yCoord>363</yCoord>
					</edgeMap>
					<edgeMap>
					<xCoord>355</xCoord>
					<yCoord>362</yCoord>
					</edgeMap>
					<edgeMap>
					<xCoord>356</xCoord>
					<yCoord>361</yCoord>
					</edgeMap>
					<edgeMap>
					<xCoord>356</xCoord>
					<yCoord>360</yCoord>
					</edgeMap>
					<edgeMap>
					<xCoord>357</xCoord>
					<yCoord>359</yCoord>
					</edgeMap>
					<edgeMap>
					<xCoord>356</xCoord>
					<yCoord>358</yCoord>
					</edgeMap>
					<edgeMap>
					<xCoord>355</xCoord>
					<yCoord>357</yCoord>
					</edgeMap>
					<edgeMap>
					<xCoord>354</xCoord>
					<yCoord>357</yCoord>
					</edgeMap>
					<edgeMap>
					<xCoord>353</xCoord>
					<yCoord>356</yCoord>
					</edgeMap>
					<edgeMap>
					<xCoord>352</xCoord>
					<yCoord>356</yCoord>
					</edgeMap>
					<edgeMap>
					<xCoord>351</xCoord>
					<yCoord>356</yCoord>
					</edgeMap>
					<edgeMap>
					<xCoord>350</xCoord>
					<yCoord>356</yCoord>
					</edgeMap>
					<edgeMap>
					<xCoord>349</xCoord>
					<yCoord>357</yCoord>
					</edgeMap>
					<edgeMap>
					<xCoord>348</xCoord>
					<yCoord>357</yCoord>
					</edgeMap>
					<edgeMap>
					<xCoord>347</xCoord>
					<yCoord>356</yCoord>
					</edgeMap>
					<edgeMap>
					<xCoord>346</xCoord>
					<yCoord>356</yCoord>
					</edgeMap>
					<edgeMap>
					<xCoord>345</xCoord>
					<yCoord>356</yCoord>
					</edgeMap>
					<edgeMap>
					<xCoord>344</xCoord>
					<yCoord>356</yCoord>
					</edgeMap>
					<edgeMap>
					<xCoord>344</xCoord>
					<yCoord>355</yCoord>
					</edgeMap>
					<edgeMap>
					<xCoord>343</xCoord>
					<yCoord>356</yCoord>
					</edgeMap>
					<edgeMap>
					<xCoord>342</xCoord>
					<yCoord>356</yCoord>
					</edgeMap>
				</roi>
				<roi>
					<imageZposition>-83.75</imageZposition>
					<imageSOP_UID>1.3.6.1.4.1.14519.5.2.1.6279.6001.171289665173057319561401628286</imageSOP_UID>
					<inclusion>TRUE</inclusion>
					<edgeMap>
					<xCoord>343</xCoord>
					<yCoord>354</yCoord>
					</edgeMap>
					<edgeMap>
					<xCoord>344</xCoord>
					<yCoord>354</yCoord>
					</edgeMap>
					<edgeMap>
					<xCoord>345</xCoord>
					<yCoord>355</yCoord>
					</edgeMap>
					<edgeMap>
					<xCoord>346</xCoord>
					<yCoord>355</yCoord>
					</edgeMap>
					<edgeMap>
					<xCoord>347</xCoord>
					<yCoord>356</yCoord>
					</edgeMap>
					<edgeMap>
					<xCoord>348</xCoord>
					<yCoord>356</yCoord>
					</edgeMap>
					<edgeMap>
					<xCoord>349</xCoord>
					<yCoord>355</yCoord>
					</edgeMap>
					<edgeMap>
					<xCoord>350</xCoord>
					<yCoord>355</yCoord>
					</edgeMap>
					<edgeMap>
					<xCoord>351</xCoord>
					<yCoord>355</yCoord>
					</edgeMap>
					<edgeMap>
					<xCoord>352</xCoord>
					<yCoord>354</yCoord>
					</edgeMap>
					<edgeMap>
					<xCoord>353</xCoord>
					<yCoord>353</yCoord>
					</edgeMap>
					<edgeMap>
					<xCoord>353</xCoord>
					<yCoord>354</yCoord>
					</edgeMap>
					<edgeMap>
					<xCoord>354</xCoord>
					<yCoord>355</yCoord>
					</edgeMap>
					<edgeMap>
					<xCoord>354</xCoord>
					<yCoord>356</yCoord>
					</edgeMap>
					<edgeMap>
					<xCoord>354</xCoord>
					<yCoord>357</yCoord>
					</edgeMap>
					<edgeMap>
					<xCoord>355</xCoord>
					<yCoord>358</yCoord>
					</edgeMap>
					<edgeMap>
					<xCoord>355</xCoord>
					<yCoord>359</yCoord>
					</edgeMap>
					<edgeMap>
					<xCoord>356</xCoord>
					<yCoord>359</yCoord>
					</edgeMap>
					<edgeMap>
					<xCoord>357</xCoord>
					<yCoord>360</yCoord>
					</edgeMap>
					<edgeMap>
					<xCoord>357</xCoord>
					<yCoord>361</yCoord>
					</edgeMap>
					<edgeMap>
					<xCoord>356</xCoord>
					<yCoord>361</yCoord>
					</edgeMap>
					<edgeMap>
					<xCoord>355</xCoord>
					<yCoord>362</yCoord>
					</edgeMap>
					<edgeMap>
					<xCoord>354</xCoord>
					<yCoord>362</yCoord>
					</edgeMap>
					<edgeMap>
					<xCoord>353</xCoord>
					<yCoord>363</yCoord>
					</edgeMap>
					<edgeMap>
					<xCoord>352</xCoord>
					<yCoord>363</yCoord>
					</edgeMap>
					<edgeMap>
					<xCoord>351</xCoord>
					<yCoord>363</yCoord>
					</edgeMap>
					<edgeMap>
					<xCoord>350</xCoord>
					<yCoord>363</yCoord>
					</edgeMap>
					<edgeMap>
					<xCoord>349</xCoord>
					<yCoord>363</yCoord>
					</edgeMap>
					<edgeMap>
					<xCoord>348</xCoord>
					<yCoord>363</yCoord>
					</edgeMap>
					<edgeMap>
					<xCoord>347</xCoord>
					<yCoord>364</yCoord>
					</edgeMap>
					<edgeMap>
					<xCoord>346</xCoord>
					<yCoord>364</yCoord>
					</edgeMap>
					<edgeMap>
					<xCoord>345</xCoord>
					<yCoord>364</yCoord>
					</edgeMap>
					<edgeMap>
					<xCoord>344</xCoord>
					<yCoord>364</yCoord>
					</edgeMap>
					<edgeMap>
					<xCoord>343</xCoord>
					<yCoord>364</yCoord>
					</edgeMap>
					<edgeMap>
					<xCoord>342</xCoord>
					<yCoord>365</yCoord>
					</edgeMap>
					<edgeMap>
					<xCoord>341</xCoord>
					<yCoord>365</yCoord>
					</edgeMap>
					<edgeMap>
					<xCoord>340</xCoord>
					<yCoord>364</yCoord>
					</edgeMap>
					<edgeMap>
					<xCoord>339</xCoord>
					<yCoord>364</yCoord>
					</edgeMap>
					<edgeMap>
					<xCoord>340</xCoord>
					<yCoord>363</yCoord>
					</edgeMap>
					<edgeMap>
					<xCoord>340</xCoord>
					<yCoord>362</yCoord>
					</edgeMap>
					<edgeMap>
					<xCoord>341</xCoord>
					<yCoord>361</yCoord>
					</edgeMap>
					<edgeMap>
					<xCoord>341</xCoord>
					<yCoord>360</yCoord>
					</edgeMap>
					<edgeMap>
					<xCoord>341</xCoord>
					<yCoord>359</yCoord>
					</edgeMap>
					<edgeMap>
					<xCoord>342</xCoord>
					<yCoord>358</yCoord>
					</edgeMap>
					<edgeMap>
					<xCoord>342</xCoord>
					<yCoord>357</yCoord>
					</edgeMap>
					<edgeMap>
					<xCoord>342</xCoord>
					<yCoord>356</yCoord>
					</edgeMap>
					<edgeMap>
					<xCoord>343</xCoord>
					<yCoord>355</yCoord>
					</edgeMap>
					<edgeMap>
					<xCoord>343</xCoord>
					<yCoord>354</yCoord>
					</edgeMap>
				</roi>
				<roi>
					<imageZposition>-85.0</imageZposition>
					<imageSOP_UID>1.3.6.1.4.1.14519.5.2.1.6279.6001.237511468022382025848370035081</imageSOP_UID>
					<inclusion>TRUE</inclusion>
					<edgeMap>
					<xCoord>344</xCoord>
					<yCoord>352</yCoord>
					</edgeMap>
					<edgeMap>
					<xCoord>345</xCoord>
					<yCoord>353</yCoord>
					</edgeMap>
					<edgeMap>
					<xCoord>346</xCoord>
					<yCoord>353</yCoord>
					</edgeMap>
					<edgeMap>
					<xCoord>347</xCoord>
					<yCoord>353</yCoord>
					</edgeMap>
					<edgeMap>
					<xCoord>348</xCoord>
					<yCoord>353</yCoord>
					</edgeMap>
					<edgeMap>
					<xCoord>349</xCoord>
					<yCoord>353</yCoord>
					</edgeMap>
					<edgeMap>
					<xCoord>350</xCoord>
					<yCoord>353</yCoord>
					</edgeMap>
					<edgeMap>
					<xCoord>351</xCoord>
					<yCoord>353</yCoord>
					</edgeMap>
					<edgeMap>
					<xCoord>352</xCoord>
					<yCoord>352</yCoord>
					</edgeMap>
					<edgeMap>
					<xCoord>353</xCoord>
					<yCoord>351</yCoord>
					</edgeMap>
					<edgeMap>
					<xCoord>354</xCoord>
					<yCoord>351</yCoord>
					</edgeMap>
					<edgeMap>
					<xCoord>355</xCoord>
					<yCoord>351</yCoord>
					</edgeMap>
					<edgeMap>
					<xCoord>355</xCoord>
					<yCoord>352</yCoord>
					</edgeMap>
					<edgeMap>
					<xCoord>356</xCoord>
					<yCoord>353</yCoord>
					</edgeMap>
					<edgeMap>
					<xCoord>355</xCoord>
					<yCoord>354</yCoord>
					</edgeMap>
					<edgeMap>
					<xCoord>354</xCoord>
					<yCoord>355</yCoord>
					</edgeMap>
					<edgeMap>
					<xCoord>353</xCoord>
					<yCoord>356</yCoord>
					</edgeMap>
					<edgeMap>
					<xCoord>353</xCoord>
					<yCoord>357</yCoord>
					</edgeMap>
					<edgeMap>
					<xCoord>353</xCoord>
					<yCoord>358</yCoord>
					</edgeMap>
					<edgeMap>
					<xCoord>353</xCoord>
					<yCoord>359</yCoord>
					</edgeMap>
					<edgeMap>
					<xCoord>354</xCoord>
					<yCoord>360</yCoord>
					</edgeMap>
					<edgeMap>
					<xCoord>355</xCoord>
					<yCoord>361</yCoord>
					</edgeMap>
					<edgeMap>
					<xCoord>355</xCoord>
					<yCoord>362</yCoord>
					</edgeMap>
					<edgeMap>
					<xCoord>354</xCoord>
					<yCoord>363</yCoord>
					</edgeMap>
					<edgeMap>
					<xCoord>353</xCoord>
					<yCoord>363</yCoord>
					</edgeMap>
					<edgeMap>
					<xCoord>352</xCoord>
					<yCoord>363</yCoord>
					</edgeMap>
					<edgeMap>
					<xCoord>351</xCoord>
					<yCoord>364</yCoord>
					</edgeMap>
					<edgeMap>
					<xCoord>350</xCoord>
					<yCoord>364</yCoord>
					</edgeMap>
					<edgeMap>
					<xCoord>349</xCoord>
					<yCoord>364</yCoord>
					</edgeMap>
					<edgeMap>
					<xCoord>348</xCoord>
					<yCoord>364</yCoord>
					</edgeMap>
					<edgeMap>
					<xCoord>347</xCoord>
					<yCoord>364</yCoord>
					</edgeMap>
					<edgeMap>
					<xCoord>346</xCoord>
					<yCoord>364</yCoord>
					</edgeMap>
					<edgeMap>
					<xCoord>345</xCoord>
					<yCoord>365</yCoord>
					</edgeMap>
					<edgeMap>
					<xCoord>344</xCoord>
					<yCoord>365</yCoord>
					</edgeMap>
					<edgeMap>
					<xCoord>343</xCoord>
					<yCoord>365</yCoord>
					</edgeMap>
					<edgeMap>
					<xCoord>342</xCoord>
					<yCoord>366</yCoord>
					</edgeMap>
					<edgeMap>
					<xCoord>341</xCoord>
					<yCoord>366</yCoord>
					</edgeMap>
					<edgeMap>
					<xCoord>340</xCoord>
					<yCoord>365</yCoord>
					</edgeMap>
					<edgeMap>
					<xCoord>340</xCoord>
					<yCoord>364</yCoord>
					</edgeMap>
					<edgeMap>
					<xCoord>340</xCoord>
					<yCoord>363</yCoord>
					</edgeMap>
					<edgeMap>
					<xCoord>340</xCoord>
					<yCoord>362</yCoord>
					</edgeMap>
					<edgeMap>
					<xCoord>341</xCoord>
					<yCoord>361</yCoord>
					</edgeMap>
					<edgeMap>
					<xCoord>341</xCoord>
					<yCoord>360</yCoord>
					</edgeMap>
					<edgeMap>
					<xCoord>341</xCoord>
					<yCoord>359</yCoord>
					</edgeMap>
					<edgeMap>
					<xCoord>341</xCoord>
					<yCoord>358</yCoord>
					</edgeMap>
					<edgeMap>
					<xCoord>341</xCoord>
					<yCoord>357</yCoord>
					</edgeMap>
					<edgeMap>
					<xCoord>342</xCoord>
					<yCoord>356</yCoord>
[truncated: 160,722 more chars]
