# Supplementary material for: An improved V-Net lung nodule segmentation model based on pixel threshold separation and attention mechanism
Source: Sci Rep. 2024 Feb 27;14:4743. doi: 10.1038/s41598-024-55178-3 (PMC10899216; doi:10.1038/s41598-024-55178-3)
Supplement: Supplementary file 1 — Supplementary Information 1. [file 41598_2024_55178_MOESM1_ESM.zip › lidc-xml-only/tcia-lidc-xml/185/183.xml]

<?xml version="1.0" encoding="UTF-8"?>
<IdriReadMessage uid="1.3.6.1.4.1.14519.5.2.1.6279.6001.1307739853658.0" xmlns="http://www.nih.gov/idri" xmlns:xsi="http://www.w3.org/2001/XMLSchema-instance" xsi:schemaLocation="http://www.nih.gov/idri  http://troll.rad.med.umich.edu/idri/IdriReadMessage.xsd">
  <ResponseHeader>
    <Version>1.4</Version>
    <MessageId>-696617693</MessageId>
    <DateRequest>2008-10-10</DateRequest>
    <TimeRequest>06:45:32</TimeRequest>
    <RequestingSite>removed</RequestingSite>
    <ServicingSite>removed</ServicingSite>
    <TaskDescription>CXR read</TaskDescription>
    <CTImageFile>removed</CTImageFile>
    <CTSeriesInstanceUid>1.3.6.1.4.1.14519.5.2.1.6279.6001.252634638822000832774167856951</CTSeriesInstanceUid>
    <CXRImageFile>removed</CXRImageFile>
    <CXRSeriesInstanceUid>1.3.6.1.4.1.14519.5.2.1.6279.6001.299480094258213201778610004898</CXRSeriesInstanceUid>
    <Modality>CXR</Modality>
    <DateService>2010-10-10</DateService>
    <TimeService>12:00:00</TimeService>
    <ResponseDescription>1 - Reading complete</ResponseDescription>
    <ResponseComments></ResponseComments>
  <StudyInstanceUID>1.3.6.1.4.1.14519.5.2.1.6279.6001.794497988512464335687324456292</StudyInstanceUID><SeriesInstanceUID>1.3.6.1.4.1.14519.5.2.1.6279.6001.299480094258213201778610004898</SeriesInstanceUID></ResponseHeader>
  <CXRreadingSession>
    <servicingRadiologistID>anonymous</servicingRadiologistID>
    <unblindedRead>
      <noduleID>Nodule 001</noduleID>
      <characteristics>
        <confidence>3</confidence>
        <subtlety>4</subtlety>
        <obscuration>2</obscuration>
        <reason>3</reason>
      </characteristics>
      <roi>
        <imageSOP_UID>1.3.6.1.4.1.14519.5.2.1.6279.6001.377205087592595563122757128357</imageSOP_UID>
        <edgeMap>
          <xCoord>1789</xCoord>
          <yCoord>984</yCoord>
        </edgeMap>
      </roi>
    </unblindedRead>
  </CXRreadingSession>
  <CXRreadingSession>
    <servicingRadiologistID>anonymous</servicingRadiologistID>
    <unblindedRead>
      <noduleID>Nodule 001</noduleID>
      <characteristics>
        <confidence>2</confidence>
        <subtlety>2</subtlety>
        <obscuration>2</obscuration>
        <reason>3</reason>
      </characteristics>
      <roi>
        <imageSOP_UID>1.3.6.1.4.1.14519.5.2.1.6279.6001.377205087592595563122757128357</imageSOP_UID>
        <edgeMap>
          <xCoord>1771</xCoord>
          <yCoord>972</yCoord>
        </edgeMap>
      </roi>
    </unblindedRead>
  </CXRreadingSession>
  <CXRreadingSession>
    <servicingRadiologistID>anonymous</servicingRadiologistID>
    <unblindedRead>
      <noduleID>Nodule 001</noduleID>
      <characteristics>
        <confidence>3</confidence>
        <subtlety>5</subtlety>
        <obscuration>1</obscuration>
      </characteristics>
      <roi>
        <imageSOP_UID>1.3.6.1.4.1.14519.5.2.1.6279.6001.377205087592595563122757128357</imageSOP_UID>
        <edgeMap>
          <xCoord>1762</xCoord>
          <yCoord>1005</yCoord>
        </edgeMap>
      </roi>
    </unblindedRead>
  </CXRreadingSession>
  <CXRreadingSession>
    <servicingRadiologistID>anonymous</servicingRadiologistID>
    <unblindedRead>
      <noduleID>Nodule 001</noduleID>
      <characteristics>
        <confidence>3</confidence>
        <subtlety>5</subtlety>
        <obscuration>2</obscuration>
        <reason>1</reason>
      </characteristics>
      <roi>
        <imageSOP_UID>1.3.6.1.4.1.14519.5.2.1.6279.6001.377205087592595563122757128357</imageSOP_UID>
        <edgeMap>
          <xCoord>1760</xCoord>
          <yCoord>1008</yCoord>
        </edgeMap>
      </roi>
    </unblindedRead>
  </CXRreadingSession>
</IdriReadMessage>
