# Supplementary material for: An improved V-Net lung nodule segmentation model based on pixel threshold separation and attention mechanism
Source: Sci Rep. 2024 Feb 27;14:4743. doi: 10.1038/s41598-024-55178-3 (PMC10899216; doi:10.1038/s41598-024-55178-3)
Supplement: Supplementary file 1 — Supplementary Information 1. [file 41598_2024_55178_MOESM1_ESM.zip › lidc-xml-only/tcia-lidc-xml/185/191.xml]

<?xml version="1.0" encoding="UTF-8"?>
<LidcReadMessage uid="1.3.6.1.4.1.14519.5.2.1.6279.6001.1307390664318.0" xmlns="http://www.nih.gov" xmlns:xsi="http://www.w3.org/2001/XMLSchema-instance" xsi:schemaLocation="http://www.nih.gov  http://troll.rad.med.umich.edu/lidc/LidcReadMessage.xsd">
<ResponseHeader>
<Version>1.8.1</Version>
<MessageId>-478200910</MessageId>
<DateRequest>2007-11-16</DateRequest>
<TimeRequest>08:50:05</TimeRequest>
<RequestingSite>removed</RequestingSite>
<ServicingSite>removed</ServicingSite>
<TaskDescription>Second unblinded read</TaskDescription>
<CtImageFile>removed</CtImageFile>
<SeriesInstanceUid>1.3.6.1.4.1.14519.5.2.1.6279.6001.463214953282361219537913355115</SeriesInstanceUid>
<DateService>2009-05-28</DateService>
<TimeService>02:32:18</TimeService>
<ResponseDescription>1 - Reading complete</ResponseDescription>
<StudyInstanceUID>1.3.6.1.4.1.14519.5.2.1.6279.6001.203745372924354240670222118382</StudyInstanceUID></ResponseHeader>
<readingSession>
    <annotationVersion>3.12</annotationVersion>
    <servicingRadiologistID>428707814</servicingRadiologistID>
    <unblindedReadNodule>
      <noduleID>Nodule 004</noduleID>
      <characteristics>
        <subtlety>4</subtlety>
        <internalStructure>1</internalStructure>
        <calcification>6</calcification>
        <sphericity>3</sphericity>
        <margin>3</margin>
        <lobulation>2</lobulation>
        <spiculation>3</spiculation>
        <texture>3</texture>
        <malignancy>5</malignancy>
      </characteristics>
      <roi>
        <imageZposition>-239.500000 </imageZposition>
        <imageSOP_UID>1.3.6.1.4.1.14519.5.2.1.6279.6001.152236627133416050174241337247</imageSOP_UID>
        <inclusion>TRUE</inclusion>
        <edgeMap>
          <xCoord>384</xCoord>
          <yCoord>295</yCoord>
        </edgeMap>
        <edgeMap>
          <xCoord>383</xCoord>
          <yCoord>296</yCoord>
        </edgeMap>
        <edgeMap>
          <xCoord>382</xCoord>
          <yCoord>296</yCoord>
        </edgeMap>
        <edgeMap>
          <xCoord>381</xCoord>
          <yCoord>296</yCoord>
        </edgeMap>
        <edgeMap>
          <xCoord>380</xCoord>
          <yCoord>296</yCoord>
        </edgeMap>
        <edgeMap>
          <xCoord>379</xCoord>
          <yCoord>297</yCoord>
        </edgeMap>
        <edgeMap>
          <xCoord>378</xCoord>
          <yCoord>297</yCoord>
        </edgeMap>
        <edgeMap>
          <xCoord>377</xCoord>
          <yCoord>298</yCoord>
        </edgeMap>
        <edgeMap>
          <xCoord>376</xCoord>
          <yCoord>299</yCoord>
        </edgeMap>
        <edgeMap>
          <xCoord>376</xCoord>
          <yCoord>300</yCoord>
        </edgeMap>
        <edgeMap>
          <xCoord>376</xCoord>
          <yCoord>301</yCoord>
        </edgeMap>
        <edgeMap>
          <xCoord>376</xCoord>
          <yCoord>302</yCoord>
        </edgeMap>
        <edgeMap>
          <xCoord>376</xCoord>
          <yCoord>303</yCoord>
        </edgeMap>
        <edgeMap>
          <xCoord>376</xCoord>
          <yCoord>304</yCoord>
        </edgeMap>
        <edgeMap>
          <xCoord>376</xCoord>
          <yCoord>305</yCoord>
        </edgeMap>
        <edgeMap>
          <xCoord>377</xCoord>
          <yCoord>306</yCoord>
        </edgeMap>
        <edgeMap>
          <xCoord>378</xCoord>
          <yCoord>306</yCoord>
        </edgeMap>
        <edgeMap>
          <xCoord>378</xCoord>
          <yCoord>307</yCoord>
        </edgeMap>
        <edgeMap>
          <xCoord>379</xCoord>
          <yCoord>308</yCoord>
        </edgeMap>
        <edgeMap>
          <xCoord>379</xCoord>
          <yCoord>309</yCoord>
        </edgeMap>
        <edgeMap>
          <xCoord>380</xCoord>
          <yCoord>310</yCoord>
        </edgeMap>
        <edgeMap>
          <xCoord>381</xCoord>
          <yCoord>310</yCoord>
        </edgeMap>
        <edgeMap>
          <xCoord>382</xCoord>
          <yCoord>309</yCoord>
        </edgeMap>
        <edgeMap>
          <xCoord>383</xCoord>
          <yCoord>309</yCoord>
        </edgeMap>
        <edgeMap>
          <xCoord>383</xCoord>
          <yCoord>310</yCoord>
        </edgeMap>
        <edgeMap>
          <xCoord>384</xCoord>
          <yCoord>311</yCoord>
        </edgeMap>
        <edgeMap>
          <xCoord>385</xCoord>
          <yCoord>312</yCoord>
        </edgeMap>
        <edgeMap>
          <xCoord>386</xCoord>
          <yCoord>311</yCoord>
        </edgeMap>
        <edgeMap>
          <xCoord>386</xCoord>
          <yCoord>310</yCoord>
        </edgeMap>
        <edgeMap>
          <xCoord>386</xCoord>
          <yCoord>309</yCoord>
        </edgeMap>
        <edgeMap>
          <xCoord>386</xCoord>
          <yCoord>308</yCoord>
        </edgeMap>
        <edgeMap>
          <xCoord>387</xCoord>
          <yCoord>308</yCoord>
        </edgeMap>
        <edgeMap>
          <xCoord>388</xCoord>
          <yCoord>309</yCoord>
        </edgeMap>
        <edgeMap>
          <xCoord>389</xCoord>
          <yCoord>310</yCoord>
        </edgeMap>
        <edgeMap>
          <xCoord>390</xCoord>
          <yCoord>311</yCoord>
        </edgeMap>
        <edgeMap>
          <xCoord>391</xCoord>
          <yCoord>310</yCoord>
        </edgeMap>
        <edgeMap>
          <xCoord>391</xCoord>
          <yCoord>309</yCoord>
        </edgeMap>
        <edgeMap>
          <xCoord>391</xCoord>
          <yCoord>308</yCoord>
        </edgeMap>
        <edgeMap>
          <xCoord>391</xCoord>
          <yCoord>307</yCoord>
        </edgeMap>
        <edgeMap>
          <xCoord>390</xCoord>
          <yCoord>306</yCoord>
        </edgeMap>
        <edgeMap>
          <xCoord>390</xCoord>
          <yCoord>305</yCoord>
        </edgeMap>
        <edgeMap>
          <xCoord>390</xCoord>
          <yCoord>304</yCoord>
        </edgeMap>
        <edgeMap>
          <xCoord>391</xCoord>
          <yCoord>303</yCoord>
        </edgeMap>
        <edgeMap>
          <xCoord>392</xCoord>
          <yCoord>302</yCoord>
        </edgeMap>
        <edgeMap>
          <xCoord>392</xCoord>
          <yCoord>301</yCoord>
        </edgeMap>
        <edgeMap>
          <xCoord>392</xCoord>
          <yCoord>300</yCoord>
        </edgeMap>
        <edgeMap>
          <xCoord>391</xCoord>
          <yCoord>299</yCoord>
        </edgeMap>
        <edgeMap>
          <xCoord>391</xCoord>
          <yCoord>298</yCoord>
        </edgeMap>
        <edgeMap>
          <xCoord>390</xCoord>
          <yCoord>297</yCoord>
        </edgeMap>
        <edgeMap>
          <xCoord>390</xCoord>
          <yCoord>296</yCoord>
        </edgeMap>
        <edgeMap>
          <xCoord>389</xCoord>
          <yCoord>295</yCoord>
        </edgeMap>
        <edgeMap>
          <xCoord>388</xCoord>
          <yCoord>295</yCoord>
        </edgeMap>
        <edgeMap>
          <xCoord>387</xCoord>
          <yCoord>295</yCoord>
        </edgeMap>
        <edgeMap>
          <xCoord>386</xCoord>
          <yCoord>295</yCoord>
        </edgeMap>
        <edgeMap>
          <xCoord>385</xCoord>
          <yCoord>295</yCoord>
        </edgeMap>
        <edgeMap>
          <xCoord>384</xCoord>
          <yCoord>295</yCoord>
        </edgeMap>
      </roi>
      <roi>
        <imageZposition>-237.000000 </imageZposition>
        <imageSOP_UID>1.3.6.1.4.1.14519.5.2.1.6279.6001.873189850685438125322026051221</imageSOP_UID>
        <inclusion>TRUE</inclusion>
        <edgeMap>
          <xCoord>383</xCoord>
          <yCoord>295</yCoord>
        </edgeMap>
        <edgeMap>
          <xCoord>382</xCoord>
          <yCoord>296</yCoord>
        </edgeMap>
        <edgeMap>
          <xCoord>381</xCoord>
          <yCoord>296</yCoord>
        </edgeMap>
        <edgeMap>
          <xCoord>380</xCoord>
          <yCoord>297</yCoord>
        </edgeMap>
        <edgeMap>
          <xCoord>379</xCoord>
          <yCoord>297</yCoord>
        </edgeMap>
        <edgeMap>
          <xCoord>378</xCoord>
          <yCoord>297</yCoord>
        </edgeMap>
        <edgeMap>
          <xCoord>377</xCoord>
          <yCoord>298</yCoord>
        </edgeMap>
        <edgeMap>
          <xCoord>377</xCoord>
          <yCoord>299</yCoord>
        </edgeMap>
        <edgeMap>
          <xCoord>376</xCoord>
          <yCoord>300</yCoord>
        </edgeMap>
        <edgeMap>
          <xCoord>375</xCoord>
          <yCoord>301</yCoord>
        </edgeMap>
        <edgeMap>
          <xCoord>375</xCoord>
          <yCoord>302</yCoord>
        </edgeMap>
        <edgeMap>
          <xCoord>375</xCoord>
          <yCoord>303</yCoord>
        </edgeMap>
        <edgeMap>
          <xCoord>375</xCoord>
          <yCoord>304</yCoord>
        </edgeMap>
        <edgeMap>
          <xCoord>375</xCoord>
          <yCoord>305</yCoord>
        </edgeMap>
        <edgeMap>
          <xCoord>375</xCoord>
          <yCoord>306</yCoord>
        </edgeMap>
        <edgeMap>
          <xCoord>376</xCoord>
          <yCoord>307</yCoord>
        </edgeMap>
        <edgeMap>
          <xCoord>377</xCoord>
          <yCoord>308</yCoord>
        </edgeMap>
        <edgeMap>
          <xCoord>378</xCoord>
          <yCoord>309</yCoord>
        </edgeMap>
        <edgeMap>
          <xCoord>378</xCoord>
          <yCoord>310</yCoord>
        </edgeMap>
        <edgeMap>
          <xCoord>379</xCoord>
          <yCoord>311</yCoord>
        </edgeMap>
        <edgeMap>
          <xCoord>380</xCoord>
          <yCoord>311</yCoord>
        </edgeMap>
        <edgeMap>
          <xCoord>381</xCoord>
          <yCoord>312</yCoord>
        </edgeMap>
        <edgeMap>
          <xCoord>382</xCoord>
          <yCoord>311</yCoord>
        </edgeMap>
        <edgeMap>
          <xCoord>382</xCoord>
          <yCoord>310</yCoord>
        </edgeMap>
        <edgeMap>
          <xCoord>383</xCoord>
          <yCoord>310</yCoord>
        </edgeMap>
        <edgeMap>
          <xCoord>384</xCoord>
          <yCoord>311</yCoord>
        </edgeMap>
        <edgeMap>
          <xCoord>385</xCoord>
          <yCoord>310</yCoord>
        </edgeMap>
        <edgeMap>
          <xCoord>385</xCoord>
          <yCoord>309</yCoord>
        </edgeMap>
        <edgeMap>
          <xCoord>386</xCoord>
          <yCoord>309</yCoord>
        </edgeMap>
        <edgeMap>
          <xCoord>387</xCoord>
          <yCoord>309</yCoord>
        </edgeMap>
        <edgeMap>
          <xCoord>388</xCoord>
          <yCoord>310</yCoord>
        </edgeMap>
        <edgeMap>
          <xCoord>389</xCoord>
          <yCoord>309</yCoord>
        </edgeMap>
        <edgeMap>
          <xCoord>389</xCoord>
          <yCoord>308</yCoord>
        </edgeMap>
        <edgeMap>
          <xCoord>389</xCoord>
          <yCoord>307</yCoord>
        </edgeMap>
        <edgeMap>
          <xCoord>390</xCoord>
          <yCoord>306</yCoord>
        </edgeMap>
        <edgeMap>
          <xCoord>391</xCoord>
          <yCoord>305</yCoord>
        </edgeMap>
        <edgeMap>
          <xCoord>391</xCoord>
          <yCoord>304</yCoord>
        </edgeMap>
        <edgeMap>
          <xCoord>391</xCoord>
          <yCoord>303</yCoord>
        </edgeMap>
        <edgeMap>
          <xCoord>391</xCoord>
          <yCoord>302</yCoord>
        </edgeMap>
        <edgeMap>
          <xCoord>391</xCoord>
          <yCoord>301</yCoord>
        </edgeMap>
        <edgeMap>
          <xCoord>391</xCoord>
          <yCoord>300</yCoord>
        </edgeMap>
        <edgeMap>
          <xCoord>390</xCoord>
          <yCoord>299</yCoord>
        </edgeMap>
        <edgeMap>
          <xCoord>390</xCoord>
          <yCoord>298</yCoord>
        </edgeMap>
        <edgeMap>
          <xCoord>390</xCoord>
          <yCoord>297</yCoord>
        </edgeMap>
        <edgeMap>
          <xCoord>389</xCoord>
          <yCoord>296</yCoord>
        </edgeMap>
        <edgeMap>
          <xCoord>388</xCoord>
          <yCoord>296</yCoord>
        </edgeMap>
        <edgeMap>
          <xCoord>387</xCoord>
          <yCoord>295</yCoord>
        </edgeMap>
        <edgeMap>
          <xCoord>386</xCoord>
          <yCoord>295</yCoord>
        </edgeMap>
        <edgeMap>
          <xCoord>385</xCoord>
          <yCoord>295</yCoord>
        </edgeMap>
        <edgeMap>
          <xCoord>384</xCoord>
          <yCoord>295</yCoord>
        </edgeMap>
        <edgeMap>
          <xCoord>383</xCoord>
          <yCoord>295</yCoord>
        </edgeMap>
      </roi>
      <roi>
        <imageZposition>-234.500000 </imageZposition>
        <imageSOP_UID>1.3.6.1.4.1.14519.5.2.1.6279.6001.254496440577420027910740168646</imageSOP_UID>
        <inclusion>TRUE</inclusion>
        <edgeMap>
          <xCoord>386</xCoord>
          <yCoord>295</yCoord>
        </edgeMap>
        <edgeMap>
          <xCoord>385</xCoord>
          <yCoord>296</yCoord>
        </edgeMap>
        <edgeMap>
          <xCoord>384</xCoord>
          <yCoord>296</yCoord>
        </edgeMap>
        <edgeMap>
          <xCoord>383</xCoord>
          <yCoord>296</yCoord>
        </edgeMap>
        <edgeMap>
          <xCoord>382</xCoord>
          <yCoord>296</yCoord>
        </edgeMap>
        <edgeMap>
          <xCoord>381</xCoord>
          <yCoord>296</yCoord>
        </edgeMap>
        <edgeMap>
          <xCoord>380</xCoord>
          <yCoord>296</yCoord>
        </edgeMap>
        <edgeMap>
          <xCoord>379</xCoord>
          <yCoord>296</yCoord>
        </edgeMap>
        <edgeMap>
          <xCoord>378</xCoord>
          <yCoord>296</yCoord>
        </edgeMap>
        <edgeMap>
          <xCoord>377</xCoord>
          <yCoord>297</yCoord>
        </edgeMap>
        <edgeMap>
          <xCoord>377</xCoord>
          <yCoord>298</yCoord>
        </edgeMap>
        <edgeMap>
          <xCoord>377</xCoord>
          <yCoord>299</yCoord>
        </edgeMap>
        <edgeMap>
          <xCoord>377</xCoord>
          <yCoord>300</yCoord>
        </edgeMap>
        <edgeMap>
          <xCoord>377</xCoord>
          <yCoord>301</yCoord>
        </edgeMap>
        <edgeMap>
          <xCoord>377</xCoord>
          <yCoord>302</yCoord>
        </edgeMap>
        <edgeMap>
          <xCoord>376</xCoord>
          <yCoord>303</yCoord>
        </edgeMap>
        <edgeMap>
          <xCoord>376</xCoord>
          <yCoord>304</yCoord>
        </edgeMap>
        <edgeMap>
          <xCoord>375</xCoord>
          <yCoord>305</yCoord>
        </edgeMap>
        <edgeMap>
          <xCoord>375</xCoord>
          <yCoord>306</yCoord>
        </edgeMap>
        <edgeMap>
          <xCoord>376</xCoord>
          <yCoord>307</yCoord>
        </edgeMap>
        <edgeMap>
          <xCoord>377</xCoord>
          <yCoord>308</yCoord>
        </edgeMap>
        <edgeMap>
          <xCoord>378</xCoord>
          <yCoord>308</yCoord>
        </edgeMap>
        <edgeMap>
          <xCoord>379</xCoord>
          <yCoord>308</yCoord>
        </edgeMap>
        <edgeMap>
          <xCoord>379</xCoord>
          <yCoord>309</yCoord>
        </edgeMap>
        <edgeMap>
          <xCoord>380</xCoord>
          <yCoord>310</yCoord>
        </edgeMap>
        <edgeMap>
          <xCoord>380</xCoord>
          <yCoord>311</yCoord>
        </edgeMap>
        <edgeMap>
          <xCoord>381</xCoord>
          <yCoord>312</yCoord>
        </edgeMap>
        <edgeMap>
          <xCoord>382</xCoord>
          <yCoord>313</yCoord>
        </edgeMap>
        <edgeMap>
          <xCoord>383</xCoord>
          <yCoord>312</yCoord>
        </edgeMap>
        <edgeMap>
          <xCoord>383</xCoord>
          <yCoord>311</yCoord>
        </edgeMap>
        <edgeMap>
          <xCoord>383</xCoord>
          <yCoord>310</yCoord>
        </edgeMap>
        <edgeMap>
          <xCoord>384</xCoord>
          <yCoord>309</yCoord>
        </edgeMap>
        <edgeMap>
          <xCoord>385</xCoord>
          <yCoord>309</yCoord>
        </edgeMap>
        <edgeMap>
          <xCoord>386</xCoord>
          <yCoord>310</yCoord>
        </edgeMap>
        <edgeMap>
          <xCoord>387</xCoord>
          <yCoord>311</yCoord>
        </edgeMap>
        <edgeMap>
          <xCoord>388</xCoord>
          <yCoord>310</yCoord>
        </edgeMap>
        <edgeMap>
          <xCoord>388</xCoord>
          <yCoord>309</yCoord>
        </edgeMap>
        <edgeMap>
          <xCoord>388</xCoord>
          <yCoord>308</yCoord>
        </edgeMap>
        <edgeMap>
          <xCoord>389</xCoord>
          <yCoord>308</yCoord>
        </edgeMap>
        <edgeMap>
          <xCoord>390</xCoord>
          <yCoord>307</yCoord>
        </edgeMap>
        <edgeMap>
          <xCoord>391</xCoord>
          <yCoord>306</yCoord>
        </edgeMap>
        <edgeMap>
          <xCoord>391</xCoord>
          <yCoord>305</yCoord>
        </edgeMap>
        <edgeMap>
          <xCoord>391</xCoord>
          <yCoord>304</yCoord>
        </edgeMap>
        <edgeMap>
          <xCoord>391</xCoord>
          <yCoord>303</yCoord>
        </edgeMap>
        <edgeMap>
          <xCoord>391</xCoord>
          <yCoord>302</yCoord>
        </edgeMap>
        <edgeMap>
          <xCoord>391</xCoord>
          <yCoord>301</yCoord>
        </edgeMap>
        <edgeMap>
          <xCoord>390</xCoord>
          <yCoord>300</yCoord>
        </edgeMap>
        <edgeMap>
          <xCoord>390</xCoord>
          <yCoord>299</yCoord>
        </edgeMap>
        <edgeMap>
          <xCoord>389</xCoord>
          <yCoord>298</yCoord>
        </edgeMap>
        <edgeMap>
          <xCoord>388</xCoord>
          <yCoord>297</yCoord>
        </edgeMap>
        <edgeMap>
          <xCoord>388</xCoord>
          <yCoord>296</yCoord>
        </edgeMap>
        <edgeMap>
          <xCoord>387</xCoord>
          <yCoord>295</yCoord>
        </edgeMap>
        <edgeMap>
          <xCoord>386</xCoord>
          <yCoord>295</yCoord>
        </edgeMap>
      </roi>
      <roi>
        <imageZposition>-232.000000 </imageZposition>
        <imageSOP_UID>1.3.6.1.4.1.14519.5.2.1.6279.6001.277197095330176443594255681393</imageSOP_UID>
        <inclusion>TRUE</inclusion>
        <edgeMap>
          <xCoord>384</xCoord>
          <yCoord>293</yCoord>
        </edgeMap>
        <edgeMap>
          <xCoord>383</xCoord>
          <yCoord>294</yCoord>
        </edgeMap>
        <edgeMap>
          <xCoord>383</xCoord>
          <yCoord>295</yCoord>
        </edgeMap>
        <edgeMap>
          <xCoord>383</xCoord>
          <yCoord>296</yCoord>
        </edgeMap>
        <edgeMap>
          <xCoord>383</xCoord>
          <yCoord>297</yCoord>
        </edgeMap>
        <edgeMap>
          <xCoord>383</xCoord>
          <yCoord>298</yCoord>
        </edgeMap>
        <edgeMap>
          <xCoord>382</xCoord>
          <yCoord>298</yCoord>
        </edgeMap>
        <edgeMap>
          <xCoord>381</xCoord>
          <yCoord>297</yCoord>
        </edgeMap>
        <edgeMap>
          <xCoord>380</xCoord>
          <yCoord>297</yCoord>
        </edgeMap>
        <edgeMap>
          <xCoord>379</xCoord>
          <yCoord>297</yCoord>
        </edgeMap>
        <edgeMap>
          <xCoord>378</xCoord>
          <yCoord>298</yCoord>
        </edgeMap>
        <edgeMap>
          <xCoord>378</xCoord>
          <yCoord>299</yCoord>
        </edgeMap>
        <edgeMap>
          <xCoord>378</xCoord>
          <yCoord>300</yCoord>
        </edgeMap>
        <edgeMap>
          <xCoord>378</xCoord>
          <yCoord>301</yCoord>
        </edgeMap>
        <edgeMap>
          <xCoord>378</xCoord>
          <yCoord>302</yCoord>
        </edgeMap>
        <edgeMap>
          <xCoord>378</xCoord>
          <yCoord>303</yCoord>
        </edgeMap>
        <edgeMap>
          <xCoord>378</xCoord>
          <yCoord>304</yCoord>
        </edgeMap>
        <edgeMap>
          <xCoord>377</xCoord>
          <yCoord>305</yCoord>
        </edgeMap>
        <edgeMap>
          <xCoord>377</xCoord>
          <yCoord>306</yCoord>
        </edgeMap>
        <edgeMap>
          <xCoord>378</xCoord>
          <yCoord>307</yCoord>
        </edgeMap>
        <edgeMap>
          <xCoord>379</xCoord>
          <yCoord>308</yCoord>
        </edgeMap>
        <edgeMap>
          <xCoord>380</xCoord>
          <yCoord>309</yCoord>
        </edgeMap>
        <edgeMap>
          <xCoord>381</xCoord>
          <yCoord>310</yCoord>
        </edgeMap>
        <edgeMap>
          <xCoord>382</xCoord>
          <yCoord>310</yCoord>
        </edgeMap>
        <edgeMap>
          <xCoord>383</xCoord>
          <yCoord>310</yCoord>
        </edgeMap>
        <edgeMap>
          <xCoord>384</xCoord>
          <yCoord>310</yCoord>
        </edgeMap>
        <edgeMap>
          <xCoord>385</xCoord>
          <yCoord>310</yCoord>
        </edgeMap>
        <edgeMap>
          <xCoord>386</xCoord>
          <yCoord>310</yCoord>
        </edgeMap>
        <edgeMap>
          <xCoord>387</xCoord>
          <yCoord>309</yCoord>
        </edgeMap>
        <edgeMap>
          <xCoord>388</xCoord>
          <yCoord>308</yCoord>
        </edgeMap>
        <edgeMap>
          <xCoord>389</xCoord>
          <yCoord>307</yCoord>
        </edgeMap>
        <edgeMap>
          <xCoord>389</xCoord>
          <yCoord>306</yCoord>
        </edgeMap>
        <edgeMap>
          <xCoord>389</xCoord>
          <yCoord>305</yCoord>
        </edgeMap>
        <edgeMap>
          <xCoord>389</xCoord>
          <yCoord>304</yCoord>
        </edgeMap>
        <edgeMap>
          <xCoord>390</xCoord>
          <yCoord>303</yCoord>
        </edgeMap>
        <edgeMap>
          <xCoord>389</xCoord>
          <yCoord>302</yCoord>
        </edgeMap>
        <edgeMap>
          <xCoord>389</xCoord>
          <yCoord>301</yCoord>
        </edgeMap>
        <edgeMap>
          <xCoord>389</xCoord>
          <yCoord>300</yCoord>
        </edgeMap>
        <edgeMap>
          <xCoord>389</xCoord>
          <yCoord>299</yCoord>
        </edgeMap>
        <edgeMap>
          <xCoord>388</xCoord>
          <yCoord>298</yCoord>
        </edgeMap>
        <edgeMap>
          <xCoord>388</xCoord>
          <yCoord>297</yCoord>
        </edgeMap>
        <edgeMap>
          <xCoord>388</xCoord>
          <yCoord>296</yCoord>
        </edgeMap>
        <edgeMap>
          <xCoord>387</xCoord>
          <yCoord>295</yCoord>
        </edgeMap>
        <edgeMap>
          <xCoord>386</xCoord>
          <yCoord>295</yCoord>
        </edgeMap>
        <edgeMap>
          <xCoord>385</xCoord>
          <yCoord>294</yCoord>
        </edgeMap>
        <edgeMap>
          <xCoord>384</xCoord>
          <yCoord>293</yCoord>
        </edgeMap>
      </roi>
      <roi>
        <imageZposition>-229.500000 </imageZposition>
        <imageSOP_UID>1.3.6.1.4.1.14519.5.2.1.6279.6001.779295424304991384827944640184</imageSOP_UID>
        <inclusion>TRUE</inclusion>
        <edgeMap>
          <xCoord>381</xCoord>
          <yCoord>299</yCoord>
        </edgeMap>
        <edgeMap>
          <xCoord>380</xCoord>
          <yCoord>300</yCoord>
        </edgeMap>
        <edgeMap>
          <xCoord>380</xCoord>
          <yCoord>301</yCoord>
        </edgeMap>
        <edgeMap>
          <xCoord>380</xCoord>
          <yCoord>302</yCoord>
        </edgeMap>
        <edgeMap>
          <xCoord>381</xCoord>
          <yCoord>303</yCoord>
        </edgeMap>
        <edgeMap>
          <xCoord>382</xCoord>
          <yCoord>304</yCoord>
        </edgeMap>
        <edgeMap>
          <xCoord>383</xCoord>
          <yCoord>305</yCoord>
        </edgeMap>
        <edgeMap>
          <xCoord>384</xCoord>
          <yCoord>306</yCoord>
        </edgeMap>
        <edgeMap>
          <xCoord>385</xCoord>
          <yCoord>305</yCoord>
        </edgeMap>
        <edgeMap>
          <xCoord>385</xCoord>
          <yCoord>304</yCoord>
        </edgeMap>
        <edgeMap>
          <xCoord>385</xCoord>
          <yCoord>303</yCoord>
        </edgeMap>
        <edgeMap>
          <xCoord>385</xCoord>
          <yCoord>302</yCoord>
        </edgeMap>
        <edgeMap>
          <xCoord>386</xCoord>
          <yCoord>301</yCoord>
        </edgeMap>
        <edgeMap>
          <xCoord>385</xCoord>
          <yCoord>300</yCoord>
        </edgeMap>
        <edgeMap>
          <xCoord>384</xCoord>
          <yCoord>300</yCoord>
        </edgeMap>
        <edgeMap>
          <xCoord>383</xCoord>
          <yCoord>299</yCoord>
        </edgeMap>
        <edgeMap>
          <xCoord>382</xCoord>
          <yCoord>299</yCoord>
        </edgeMap>
        <edgeMap>
          <xCoord>381</xCoord>
          <yCoord>299</yCoord>
        </edgeMap>
      </roi>
    </unblindedReadNodule>
    <unblindedReadNodule>
      <noduleID>Nodule 003</noduleID>
      <characteristics>
        <subtlety>4</subtlety>
        <internalStructure>1</internalStructure>
        <calcification>6</calcification>
        <sphericity>3</sphericity>
        <margin>4</margin>
        <lobulation>2</lobulation>
        <spiculation>3</spiculation>
        <texture>5</texture>
        <malignancy>5</malignancy>
      </characteristics>
      <roi>
        <imageZposition>-184.500000 </imageZposition>
        <imageSOP_UID>1.3.6.1.4.1.14519.5.2.1.6279.6001.339562881616995665632452802121</imageSOP_UID>
        <inclusion>TRUE</inclusion>
        <edgeMap>
          <xCoord>400</xCoord>
          <yCoord>226</yCoord>
        </edgeMap>
        <edgeMap>
          <xCoord>399</xCoord>
          <yCoord>227</yCoord>
        </edgeMap>
        <edgeMap>
          <xCoord>399</xCoord>
          <yCoord>228</yCoord>
        </edgeMap>
        <edgeMap>
          <xCoord>398</xCoord>
          <yCoord>229</yCoord>
        </edgeMap>
        <edgeMap>
          <xCoord>397</xCoord>
          <yCoord>229</yCoord>
        </edgeMap>
        <edgeMap>
          <xCoord>396</xCoord>
          <yCoord>230</yCoord>
        </edgeMap>
        <edgeMap>
          <xCoord>396</xCoord>
          <yCoord>231</yCoord>
        </edgeMap>
        <edgeMap>
          <xCoord>396</xCoord>
          <yCoord>232</yCoord>
        </edgeMap>
        <edgeMap>
          <xCoord>396</xCoord>
          <yCoord>233</yCoord>
        </edgeMap>
        <edgeMap>
          <xCoord>396</xCoord>
          <yCoord>234</yCoord>
        </edgeMap>
        <edgeMap>
          <xCoord>396</xCoord>
          <yCoord>235</yCoord>
        </edgeMap>
        <edgeMap>
          <xCoord>396</xCoord>
          <yCoord>236</yCoord>
        </edgeMap>
        <edgeMap>
          <xCoord>397</xCoord>
          <yCoord>237</yCoord>
        </edgeMap>
        <edgeMap>
          <xCoord>398</xCoord>
          <yCoord>237</yCoord>
        </edgeMap>
        <edgeMap>
          <xCoord>399</xCoord>
          <yCoord>237</yCoord>
        </edgeMap>
        <edgeMap>
          <xCoord>399</xCoord>
          <yCoord>238</yCoord>
        </edgeMap>
        <edgeMap>
          <xCoord>400</xCoord>
          <yCoord>239</yCoord>
        </edgeMap>
        <edgeMap>
          <xCoord>401</xCoord>
          <yCoord>239</yCoord>
        </edgeMap>
        <edgeMap>
          <xCoord>402</xCoord>
          <yCoord>240</yCoord>
        </edgeMap>
        <edgeMap>
          <xCoord>403</xCoord>
          <yCoord>240</yCoord>
        </edgeMap>
        <edgeMap>
          <xCoord>404</xCoord>
          <yCoord>241</yCoord>
        </edgeMap>
        <edgeMap>
          <xCoord>405</xCoord>
          <yCoord>240</yCoord>
        </edgeMap>
        <edgeMap>
          <xCoord>406</xCoord>
          <yCoord>239</yCoord>
        </edgeMap>
        <edgeMap>
          <xCoord>406</xCoord>
          <yCoord>238</yCoord>
        </edgeMap>
        <edgeMap>
          <xCoord>406</xCoord>
          <yCoord>237</yCoord>
        </edgeMap>
        <edgeMap>
          <xCoord>406</xCoord>
          <yCoord>236</yCoord>
        </edgeMap>
        <edgeMap>
          <xCoord>406</xCoord>
          <yCoord>235</yCoord>
        </edgeMap>
        <edgeMap>
          <xCoord>406</xCoord>
          <yCoord>234</yCoord>
        </edgeMap>
        <edgeMap>
          <xCoord>407</xCoord>
          <yCoord>234</yCoord>
        </edgeMap>
        <edgeMap>
          <xCoord>408</xCoord>
          <yCoord>233</yCoord>
        </edgeMap>
        <edgeMap>
          <xCoord>408</xCoord>
          <yCoord>232</yCoord>
        </edgeMap>
        <edgeMap>
          <xCoord>408</xCoord>
          <yCoord>231</yCoord>
        </edgeMap>
        <edgeMap>
          <xCoord>407</xCoord>
          <yCoord>230</yCoord>
        </edgeMap>
        <edgeMap>
          <xCoord>406</xCoord>
          <yCoord>229</yCoord>
        </edgeMap>
        <edgeMap>
          <xCoord>405</xCoord>
          <yCoord>229</yCoord>
        </edgeMap>
        <edgeMap>
          <xCoord>404</xCoord>
          <yCoord>228</yCoord>
        </edgeMap>
        <edgeMap>
          <xCoord>403</xCoord>
          <yCoord>227</yCoord>
        </edgeMap>
        <edgeMap>
          <xCoord>402</xCoord>
          <yCoord>227</yCoord>
        </edgeMap>
        <edgeMap>
          <xCoord>401</xCoord>
          <yCoord>227</yCoord>
        </edgeMap>
        <edgeMap>
          <xCoord>400</xCoord>
          <yCoord>226</yCoord>
        </edgeMap>
      </roi>
      <roi>
        <imageZposition>-184.500000 </imageZposition>
        <imageSOP_UID>1.3.6.1.4.1.14519.5.2.1.6279.6001.339562881616995665632452802121</imageSOP_UID>
        <inclusion>TRUE</inclusion>
        <edgeMap>
          <xCoord>390</xCoord>
          <yCoord>236</yCoord>
        </edgeMap>
        <edgeMap>
          <xCoord>389</xCoord>
          <yCoord>237</yCoord>
        </edgeMap>
        <edgeMap>
          <xCoord>388</xCoord>
          <yCoord>238</yCoord>
        </edgeMap>
        <edgeMap>
          <xCoord>388</xCoord>
          <yCoord>239</yCoord>
        </edgeMap>
        <edgeMap>
          <xCoord>389</xCoord>
          <yCoord>240</yCoord>
        </edgeMap>
        <edgeMap>
          <xCoord>390</xCoord>
          <yCoord>241</yCoord>
        </edgeMap>
        <edgeMap>
          <xCoord>391</xCoord>
          <yCoord>242</yCoord>
        </edgeMap>
        <edgeMap>
          <xCoord>392</xCoord>
          <yCoord>242</yCoord>
        </edgeMap>
        <edgeMap>
          <xCoord>393</xCoord>
          <yCoord>242</yCoord>
        </edgeMap>
        <edgeMap>
          <xCoord>394</xCoord>
          <yCoord>242</yCoord>
        </edgeMap>
        <edgeMap>
          <xCoord>395</xCoord>
          <yCoord>242</yCoord>
        </edgeMap>
        <edgeMap>
          <xCoord>396</xCoord>
          <yCoord>242</yCoord>
        </edgeMap>
        <edgeMap>
          <xCoord>397</xCoord>
          <yCoord>241</yCoord>
        </edgeMap>
        <edgeMap>
          <xCoord>397</xCoord>
          <yCoord>240</yCoord>
        </edgeMap>
        <edgeMap>
          <xCoord>396</xCoord>
          <yCoord>239</yCoord>
        </edgeMap>
        <edgeMap>
          <xCoord>395</xCoord>
          <yCoord>238</yCoord>
        </edgeMap>
        <edgeMap>
          <xCoord>394</xCoord>
          <yCoord>238</yCoord>
        </edgeMap>
        <edgeMap>
          <xCoord>393</xCoord>
          <yCoord>237</yCoord>
        </edgeMap>
        <edgeMap>
          <xCoord>392</xCoord>
          <yCoord>237</yCoord>
        </edgeMap>
        <edgeMap>
          <xCoord>391</xCoord>
          <yCoord>236</yCoord>
        </edgeMap>
        <edgeMap>
          <xCoord>390</xCoord>
          <yCoord>236</yCoord>
        </edgeMap>
      </roi>
      <roi>
        <imageZposition>-182.000000 </imageZposition>
        <imageSOP_UID>1.3.6.1.4.1.14519.5.2.1.6279.6001.508504059069196817050400882255</imageSOP_UID>
        <inclusion>TRUE</inclusion>
        <edgeMap>
          <xCoord>395</xCoord>
          <yCoord>224</yCoord>
        </edgeMap>
        <edgeMap>
          <xCoord>394</xCoord>
          <yCoord>225</yCoord>
        </edgeMap>
        <edgeMap>
          <xCoord>394</xCoord>
          <yCoord>226</yCoord>
        </edgeMap>
        <edgeMap>
          <xCoord>393</xCoord>
          <yCoord>227</yCoord>
        </edgeMap>
        <edgeMap>
          <xCoord>392</xCoord>
          <yCoord>227</yCoord>
        </edgeMap>
        <edgeMap>
          <xCoord>391</xCoord>
          <yCoord>227</yCoord>
        </edgeMap>
        <edgeMap>
          <xCoord>390</xCoord>
          <yCoord>227</yCoord>
        </edgeMap>
        <edgeMap>
          <xCoord>389</xCoord>
          <yCoord>227</yCoord>
        </edgeMap>
        <edgeMap>
          <xCoord>388</xCoord>
          <yCoord>228</yCoord>
        </edgeMap>
        <edgeMap>
          <xCoord>387</xCoord>
          <yCoord>229</yCoord>
        </edgeMap>
        <edgeMap>
          <xCoord>387</xCoord>
          <yCoord>230</yCoord>
        </edgeMap>
        <edgeMap>
          <xCoord>387</xCoord>
          <yCoord>231</yCoord>
        </edgeMap>
        <edgeMap>
          <xCoord>387</xCoord>
          <yCoord>232</yCoord>
        </edgeMap>
        <edgeMap>
          <xCoord>386</xCoord>
          <yCoord>233</yCoord>
        </edgeMap>
        <edgeMap>
          <xCoord>385</xCoord>
          <yCoord>234</yCoord>
        </edgeMap>
        <edgeMap>
          <xCoord>385</xCoord>
          <yCoord>235</yCoord>
        </edgeMap>
        <edgeMap>
          <xCoord>385</xCoord>
          <yCoord>236</yCoord>
        </edgeMap>
        <edgeMap>
          <xCoord>385</xCoord>
          <yCoord>237</yCoord>
        </edgeMap>
        <edgeMap>
          <xCoord>386</xCoord>
          <yCoord>238</yCoord>
        </edgeMap>
        <edgeMap>
          <xCoord>387</xCoord>
          <yCoord>238</yCoord>
        </edgeMap>
        <edgeMap>
          <xCoord>388</xCoord>
          <yCoord>239</yCoord>
        </edgeMap>
        <edgeMap>
          <xCoord>388</xCoord>
          <yCoord>240</yCoord>
        </edgeMap>
        <edgeMap>
          <xCoord>389</xCoord>
          <yCoord>241</yCoord>
        </edgeMap>
        <edgeMap>
          <xCoord>390</xCoord>
          <yCoord>241</yCoord>
        </edgeMap>
        <edgeMap>
          <xCoord>391</xCoord>
          <yCoord>242</yCoord>
        </edgeMap>
        <edgeMap>
          <xCoord>392</xCoord>
          <yCoord>243</yCoord>
        </edgeMap>
        <edgeMap>
          <xCoord>393</xCoord>
          <yCoord>243</yCoord>
        </edgeMap>
        <edgeMap>
          <xCoord>394</xCoord>
          <yCoord>243</yCoord>
        </edgeMap>
        <edgeMap>
          <xCoord>395</xCoord>
          <yCoord>243</yCoord>
        </edgeMap>
        <edgeMap>
          <xCoord>396</xCoord>
          <yCoord>243</yCoord>
        </edgeMap>
        <edgeMap>
          <xCoord>397</xCoord>
          <yCoord>242</yCoord>
        </edgeMap>
        <edgeMap>
          <xCoord>398</xCoord>
          <yCoord>241</yCoord>
        </edgeMap>
        <edgeMap>
          <xCoord>399</xCoord>
          <yCoord>240</yCoord>
        </edgeMap>
        <edgeMap>
          <xCoord>400</xCoord>
          <yCoord>239</yCoord>
        </edgeMap>
        <edgeMap>
          <xCoord>401</xCoord>
          <yCoord>239</yCoord>
        </edgeMap>
        <edgeMap>
          <xCoord>402</xCoord>
          <yCoord>239</yCoord>
        </edgeMap>
        <edgeMap>
          <xCoord>403</xCoord>
          <yCoord>239</yCoord>
        </edgeMap>
        <edgeMap>
          <xCoord>404</xCoord>
          <yCoord>239</yCoord>
        </edgeMap>
        <edgeMap>
          <xCoord>405</xCoord>
          <yCoord>238</yCoord>
        </edgeMap>
        <edgeMap>
          <xCoord>405</xCoord>
          <yCoord>237</yCoord>
        </edgeMap>
        <edgeMap>
          <xCoord>404</xCoord>
          <yCoord>236</yCoord>
        </edgeMap>
        <edgeMap>
          <xCoord>404</xCoord>
          <yCoord>235</yCoord>
        </edgeMap>
        <edgeMap>
          <xCoord>404</xCoord>
          <yCoord>234</yCoord>
        </edgeMap>
        <edgeMap>
          <xCoord>405</xCoord>
          <yCoord>234</yCoord>
        </edgeMap>
        <edgeMap>
          <xCoord>406</xCoord>
          <yCoord>234</yCoord>
        </edgeMap>
        <edgeMap>
          <xCoord>407</xCoord>
          <yCoord>234</yCoord>
        </edgeMap>
        <edgeMap>
          <xCoord>408</xCoord>
          <yCoord>234</yCoord>
        </edgeMap>
        <edgeMap>
          <xCoord>409</xCoord>
          <yCoord>234</yCoord>
        </edgeMap>
        <edgeMap>
          <xCoord>410</xCoord>
          <yCoord>233</yCoord>
        </edgeMap>
        <edgeMap>
          <xCoord>411</xCoord>
          <yCoord>232</yCoord>
        </edgeMap>
        <edgeMap>
          <xCoord>411</xCoord>
          <yCoord>231</yCoord>
        </edgeMap>
        <edgeMap>
          <xCoord>410</xCoord>
          <yCoord>230</yCoord>
        </edgeMap>
        <edgeMap>
          <xCoord>409</xCoord>
          <yCoord>230</yCoord>
        </edgeMap>
        <edgeMap>
          <xCoord>408</xCoord>
          <yCoord>230</yCoord>
        </edgeMap>
        <edgeMap>
          <xCoord>407</xCoord>
          <yCoord>230</yCoord>
        </edgeMap>
        <edgeMap>
          <xCoord>406</xCoord>
          <yCoord>230</yCoord>
        </edgeMap>
        <edgeMap>
          <xCoord>405</xCoord>
          <yCoord>229</yCoord>
        </edgeMap>
        <edgeMap>
          <xCoord>404</xCoord>
          <yCoord>229</yCoord>
        </edgeMap>
        <edgeMap>
          <xCoord>403</xCoord>
          <yCoord>229</yCoord>
        </edgeMap>
        <edgeMap>
          <xCoord>402</xCoord>
          <yCoord>229</yCoord>
        </edgeMap>
        <edgeMap>
          <xCoord>401</xCoord>
          <yCoord>229</yCoord>
        </edgeMap>
        <edgeMap>
          <xCoord>400</xCoord>
          <yCoord>229</yCoord>
        </edgeMap>
        <edgeMap>
          <xCoord>400</xCoord>
          <yCoord>228</yCoord>
        </edgeMap>
        <edgeMap>
          <xCoord>400</xCoord>
          <yCoord>227</yCoord>
        </edgeMap>
        <edgeMap>
          <xCoord>400</xCoord>
          <yCoord>226</yCoord>
        </edgeMap>
        <edgeMap>
          <xCoord>399</xCoord>
          <yCoord>225</yCoord>
        </edgeMap>
        <edgeMap>
          <xCoord>398</xCoord>
          <yCoord>224</yCoord>
        </edgeMap>
        <edgeMap>
          <xCoord>397</xCoord>
          <yCoord>224</yCoord>
        </edgeMap>
        <edgeMap>
          <xCoord>396</xCoord>
          <yCoord>224</yCoord>
        </edgeMap>
        <edgeMap>
          <xCoord>395</xCoord>
          <yCoord>224</yCoord>
        </edgeMap>
      </roi>
      <roi>
        <imageZposition>-179.500000 </imageZposition>
        <imageSOP_UID>1.3.6.1.4.1.14519.5.2.1.6279.6001.199943414711792289189351346711</imageSOP_UID>
        <inclusion>TRUE</inclusion>
        <edgeMap>
          <xCoord>405</xCoord>
          <yCoord>221</yCoord>
        </edgeMap>
        <edgeMap>
          <xCoord>404</xCoord>
          <yCoord>222</yCoord>
        </edgeMap>
        <edgeMap>
          <xCoord>404</xCoord>
          <yCoord>223</yCoord>
        </edgeMap>
        <edgeMap>
          <xCoord>403</xCoord>
          <yCoord>224</yCoord>
        </edgeMap>
        <edgeMap>
          <xCoord>402</xCoord>
          <yCoord>224</yCoord>
        </edgeMap>
        <edgeMap>
          <xCoord>401</xCoord>
          <yCoord>224</yCoord>
        </edgeMap>
        <edgeMap>
          <xCoord>400</xCoord>
          <yCoord>224</yCoord>
        </edgeMap>
        <edgeMap>
          <xCoord>399</xCoord>
          <yCoord>225</yCoord>
        </edgeMap>
        <edgeMap>
          <xCoord>399</xCoord>
          <yCoord>226</yCoord>
        </edgeMap>
        <edgeMap>
          <xCoord>398</xCoord>
          <yCoord>226</yCoord>
        </edgeMap>
        <edgeMap>
          <xCoord>397</xCoord>
          <yCoord>225</yCoord>
        </edgeMap>
        <edgeMap>
          <xCoord>396</xCoord>
          <yCoord>225</yCoord>
        </edgeMap>
        <edgeMap>
          <xCoord>395</xCoord>
          <yCoord>224</yCoord>
        </edgeMap>
        <edgeMap>
          <xCoord>394</xCoord>
          <yCoord>225</yCoord>
        </edgeMap>
        <edgeMap>
          <xCoord>393</xCoord>
          <yCoord>225</yCoord>
        </edgeMap>
        <edgeMap>
          <xCoord>392</xCoord>
          <yCoord>226</yCoord>
        </edgeMap>
        <edgeMap>
          <xCoord>391</xCoord>
          <yCoord>226</yCoord>
        </edgeMap>
        <edgeMap>
          <xCoord>390</xCoord>
          <yCoord>226</yCoord>
        </edgeMap>
        <edgeMap>
          <xCoord>389</xCoord>
          <yCoord>226</yCoord>
        </edgeMap>
        <edgeMap>
          <xCoord>388</xCoord>
          <yCoord>227</yCoord>
        </edgeMap>
        <edgeMap>
          <xCoord>387</xCoord>
          <yCoord>228</yCoord>
        </edgeMap>
        <edgeMap>
          <xCoord>386</xCoord>
          <yCoord>229</yCoord>
        </edgeMap>
        <edgeMap>
          <xCoord>386</xCoord>
          <yCoord>230</yCoord>
        </edgeMap>
        <edgeMap>
          <xCoord>386</xCoord>
          <yCoord>231</yCoord>
        </edgeMap>
        <edgeMap>
          <xCoord>386</xCoord>
          <yCoord>232</yCoord>
        </edgeMap>
        <edgeMap>
          <xCoord>386</xCoord>
          <yCoord>233</yCoord>
        </edgeMap>
        <edgeMap>
          <xCoord>386</xCoord>
          <yCoord>234</yCoord>
        </edgeMap>
        <edgeMap>
          <xCoord>386</xCoord>
          <yCoord>235</yCoord>
        </edgeMap>
        <edgeMap>
          <xCoord>386</xCoord>
          <yCoord>236</yCoord>
        </edgeMap>
        <edgeMap>
          <xCoord>386</xCoord>
          <yCoord>237</yCoord>
        </edgeMap>
        <edgeMap>
          <xCoord>387</xCoord>
          <yCoord>238</yCoord>
        </edgeMap>
        <edgeMap>
          <xCoord>388</xCoord>
          <yCoord>239</yCoord>
        </edgeMap>
        <edgeMap>
          <xCoord>389</xCoord>
          <yCoord>239</yCoord>
        </edgeMap>
        <edgeMap>
          <xCoord>390</xCoord>
          <yCoord>240</yCoord>
        </edgeMap>
        <edgeMap>
          <xCoord>391</xCoord>
          <yCoord>240</yCoord>
        </edgeMap>
        <edgeMap>
          <xCoord>391</xCoord>
          <yCoord>241</yCoord>
        </edgeMap>
        <edgeMap>
          <xCoord>391</xCoord>
          <yCoord>242</yCoord>
        </edgeMap>
        <edgeMap>
          <xCoord>391</xCoord>
          <yCoord>243</yCoord>
        </edgeMap>
        <edgeMap>
          <xCoord>392</xCoord>
          <yCoord>244</yCoord>
        </edgeMap>
        <edgeMap>
          <xCoord>393</xCoord>
          <yCoord>243</yCoord>
        </edgeMap>
        <edgeMap>
          <xCoord>394</xCoord>
          <yCoord>243</yCoord>
        </edgeMap>
        <edgeMap>
          <xCoord>395</xCoord>
          <yCoord>243</yCoord>
        </edgeMap>
        <edgeMap>
          <xCoord>396</xCoord>
          <yCoord>242</yCoord>
        </edgeMap>
        <edgeMap>
          <xCoord>397</xCoord>
          <yCoord>241</yCoord>
        </edgeMap>
        <edgeMap>
          <xCoord>398</xCoord>
          <yCoord>241</yCoord>
        </edgeMap>
        <edgeMap>
          <xCoord>399</xCoord>
          <yCoord>241</yCoord>
        </edgeMap>
        <edgeMap>
          <xCoord>400</xCoord>
          <yCoord>241</yCoord>
        </edgeMap>
        <edgeMap>
          <xCoord>401</xCoord>
          <yCoord>241</yCoord>
        </edgeMap>
        <edgeMap>
          <xCoord>402</xCoord>
          <yCoord>241</yCoord>
        </edgeMap>
        <edgeMap>
          <xCoord>403</xCoord>
          <yCoord>241</yCoord>
        </edgeMap>
        <edgeMap>
          <xCoord>404</xCoord>
          <yCoord>241</yCoord>
        </edgeMap>
        <edgeMap>
          <xCoord>405</xCoord>
          <yCoord>241</yCoord>
        </edgeMap>
        <edgeMap>
          <xCoord>406</xCoord>
          <yCoord>242</yCoord>
        </edgeMap>
        <edgeMap>
          <xCoord>407</xCoord>
          <yCoord>242</yCoord>
        </edgeMap>
        <edgeMap>
          <xCoord>408</xCoord>
          <yCoord>243</yCoord>
        </edgeMap>
        <edgeMap>
          <xCoord>409</xCoord>
          <yCoord>243</yCoord>
        </edgeMap>
        <edgeMap>
          <xCoord>410</xCoord>
          <yCoord>243</yCoord>
        </edgeMap>
        <edgeMap>
          <xCoord>411</xCoord>
          <yCoord>243</yCoord>
        </edgeMap>
        <edgeMap>
          <xCoord>412</xCoord>
          <yCoord>242</yCoord>
        </edgeMap>
        <edgeMap>
          <xCoord>412</xCoord>
          <yCoord>241</yCoord>
        </edgeMap>
        <edgeMap>
          <xCoord>412</xCoord>
          <yCoord>240</yCoord>
        </edgeMap>
        <edgeMap>
          <xCoord>412</xCoord>
          <yCoord>239</yCoord>
        </edgeMap>
        <edgeMap>
          <xCoord>411</xCoord>
          <yCoord>238</yCoord>
        </edgeMap>
        <edgeMap>
          <xCoord>411</xCoord>
          <yCoord>237</yCoord>
        </edgeMap>
        <edgeMap>
          <xCoord>411</xCoord>
          <yCoord>236</yCoord>
        </edgeMap>
        <edgeMap>
          <xCoord>411</xCoord>
          <yCoord>235</yCoord>
        </edgeMap>
        <edgeMap>
          <xCoord>410</xCoord>
          <yCoord>234</yCoord>
        </edgeMap>
        <edgeMap>
          <xCoord>409</xCoord>
          <yCoord>233</yCoord>
        </edgeMap>
        <edgeMap>
          <xCoord>408</xCoord>
          <yCoord>232</yCoord>
        </edgeMap>
        <edgeMap>
          <xCoord>408</xCoord>
          <yCoord>231</yCoord>
        </edgeMap>
        <edgeMap>
          <xCoord>408</xCoord>
          <yCoord>230</yCoord>
        </edgeMap>
        <edgeMap>
          <xCoord>408</xCoord>
          <yCoord>229</yCoord>
        </edgeMap>
        <edgeMap>
          <xCoord>408</xCoord>
          <yCoord>228</yCoord>
        </edgeMap>
        <edgeMap>
          <xCoord>408</xCoord>
          <yCoord>227</yCoord>
        </edgeMap>
        <edgeMap>
          <xCoord>408</xCoord>
          <yCoord>226</yCoord>
        </edgeMap>
        <edgeMap>
          <xCoord>408</xCoord>
          <yCoord>225</yCoord>
        </edgeMap>
        <edgeMap>
          <xCoord>408</xCoord>
          <yCoord>224</yCoord>
        </edgeMap>
        <edgeMap>
          <xCoord>407</xCoord>
          <yCoord>223</yCoord>
        </edgeMap>
        <edgeMap>
          <xCoord>407</xCoord>
          <yCoord>222</yCoord>
        </edgeMap>
        <edgeMap>
          <xCoord>406</xCoord>
          <yCoord>221</yCoord>
        </edgeMap>
        <edgeMap>
          <xCoord>405</xCoord>
          <yCoord>221</yCoord>
        </edgeMap>
      </roi>
      <roi>
        <imageZposition>-177.000000 </imageZposition>
        <imageSOP_UID>1.3.6.1.4.1.14519.5.2.1.6279.6001.279047116381346462150169831488</imageSOP_UID>
        <inclusion>TRUE</inclusion>
        <edgeMap>
          <xCoord>396</xCoord>
          <yCoord>223</yCoord>
        </edgeMap>
        <edgeMap>
          <xCoord>395</xCoord>
          <yCoord>224</yCoord>
        </edgeMap>
        <edgeMap>
          <xCoord>395</xCoord>
          <yCoord>225</yCoord>
        </edgeMap>
        <edgeMap>
          <xCoord>395</xCoord>
          <yCoord>226</yCoord>
        </edgeMap>
        <edgeMap>
          <xCoord>394</xCoord>
          <yCoord>226</yCoord>
        </edgeMap>
        <edgeMap>
          <xCoord>393</xCoord>
          <yCoord>226</yCoord>
        </edgeMap>
        <edgeMap>
          <xCoord>392</xCoord>
          <yCoord>225</yCoord>
        </edgeMap>
        <edgeMap>
          <xCoord>391</xCoord>
          <yCoord>225</yCoord>
        </edgeMap>
        <edgeMap>
          <xCoord>390</xCoord>
          <yCoord>225</yCoord>
        </edgeMap>
        <edgeMap>
          <xCoord>389</xCoord>
          <yCoord>224</yCoord>
        </edgeMap>
        <edgeMap>
          <xCoord>388</xCoord>
          <yCoord>225</yCoord>
        </edgeMap>
        <edgeMap>
          <xCoord>387</xCoord>
          <yCoord>226</yCoord>
        </edgeMap>
        <edgeMap>
          <xCoord>386</xCoord>
          <yCoord>226</yCoord>
        </edgeMap>
        <edgeMap>
          <xCoord>385</xCoord>
          <yCoord>227</yCoord>
        </edgeMap>
        <edgeMap>
          <xCoord>385</xCoord>
          <yCoord>228</yCoord>
        </edgeMap>
        <edgeMap>
          <xCoord>384</xCoord>
          <yCoord>228</yCoord>
        </edgeMap>
        <edgeMap>
          <xCoord>383</xCoord>
          <yCoord>229</yCoord>
        </edgeMap>
        <edgeMap>
          <xCoord>382</xCoord>
          <yCoord>230</yCoord>
        </edgeMap>
        <edgeMap>
          <xCoord>382</xCoord>
          <yCoord>231</yCoord>
        </edgeMap>
        <edgeMap>
          <xCoord>382</xCoord>
          <yCoord>232</yCoord>
        </edgeMap>
        <edgeMap>
          <xCoord>383</xCoord>
          <yCoord>233</yCoord>
        </edgeMap>
        <edgeMap>
          <xCoord>384</xCoord>
          <yCoord>233</yCoord>
        </edgeMap>
        <edgeMap>
          <xCoord>384</xCoord>
          <yCoord>234</yCoord>
        </edgeMap>
        <edgeMap>
          <xCoord>385</xCoord>
          <yCoord>235</yCoord>
        </edgeMap>
        <edgeMap>
          <xCoord>386</xCoord>
          <yCoord>236</yCoord>
        </edgeMap>
        <edgeMap>
          <xCoord>386</xCoord>
          <yCoord>237</yCoord>
        </edgeMap>
        <edgeMap>
          <xCoord>386</xCoord>
          <yCoord>238</yCoord>
        </edgeMap>
        <edgeMap>
          <xCoord>386</xCoord>
          <yCoord>239</yCoord>
        </edgeMap>
        <edgeMap>
          <xCoord>387</xCoord>
          <yCoord>240</yCoord>
        </edgeMap>
        <edgeMap>
          <xCoord>388</xCoord>
          <yCoord>240</yCoord>
        </edgeMap>
        <edgeMap>
          <xCoord>389</xCoord>
          <yCoord>240</yCoord>
        </edgeMap>
        <edgeMap>
          <xCoord>390</xCoord>
          <yCoord>240</yCoord>
        </edgeMap>
        <edgeMap>
          <xCoord>391</xCoord>
          <yCoord>240</yCoord>
        </edgeMap>
        <edgeMap>
          <xCoord>392</xCoord>
          <yCoord>240</yCoord>
        </edgeMap>
        <edgeMap>
          <xCoord>393</xCoord>
          <yCoord>240</yCoord>
        </edgeMap>
        <edgeMap>
          <xCoord>394</xCoord>
          <yCoord>240</yCoord>
        </edgeMap>
        <edgeMap>
          <xCoord>395</xCoord>
          <yCoord>241</yCoord>
        </edgeMap>
        <edgeMap>
          <xCoord>396</xCoord>
          <yCoord>242</yCoord>
        </edgeMap>
        <edgeMap>
          <xCoord>397</xCoord>
          <yCoord>243</yCoord>
        </edgeMap>
        <edgeMap>
          <xCoord>398</xCoord>
          <yCoord>243</yCoord>
        </edgeMap>
        <edgeMap>
          <xCoord>399</xCoord>
          <yCoord>242</yCoord>
        </edgeMap>
        <edgeMap>
          <xCoord>400</xCoord>
          <yCoord>242</yCoord>
        </edgeMap>
        <edgeMap>
          <xCoord>401</xCoord>
          <yCoord>241</yCoord>
        </edgeMap>
        <edgeMap>
          <xCoord>402</xCoord>
          <yCoord>241</yCoord>
        </edgeMap>
        <edgeMap>
          <xCoord>403</xCoord>
          <yCoord>240</yCoord>
        </edgeMap>
        <edgeMap>
          <xCoord>404</xCoord>
          <yCoord>240</yCoord>
        </edgeMap>
        <edgeMap>
          <xCoord>405</xCoord>
          <yCoord>240</yCoord>
        </edgeMap>
        <edgeMap>
          <xCoord>406</xCoord>
          <yCoord>240</yCoord>
        </edgeMap>
        <edgeMap>
          <xCoord>407</xCoord>
          <yCoord>239</yCoord>
        </edgeMap>
        <edgeMap>
          <xCoord>408</xCoord>
          <yCoord>239</yCoord>
        </edgeMap>
        <edgeMap>
          <xCoord>409</xCoord>
          <yCoord>238</yCoord>
        </edgeMap>
        <edgeMap>
          <xCoord>409</xCoord>
          <yCoord>237</yCoord>
        </edgeMap>
        <edgeMap>
          <xCoord>409</xCoord>
          <yCoord>236</yCoord>
        </edgeMap>
        <edgeMap>
          <xCoord>409</xCoord>
          <yCoord>235</yCoord>
        </edgeMap>
        <edgeMap>
          <xCoord>409</xCoord>
          <yCoord>234</yCoord>
        </edgeMap>
        <edgeMap>
          <xCoord>409</xCoord>
          <yCoord>233</yCoord>
        </edgeMap>
        <edgeMap>
          <xCoord>408</xCoord>
          <yCoord>232</yCoord>
        </edgeMap>
        <edgeMap>
          <xCoord>407</xCoord>
          <yCoord>231</yCoord>
        </edgeMap>
        <edgeMap>
          <xCoord>407</xCoord>
          <yCoord>230</yCoord>
        </edgeMap>
        <edgeMap>
          <xCoord>407</xCoord>
          <yCoord>229</yCoord>
        </edgeMap>
        <edgeMap>
          <xCoord>407</xCoord>
          <yCoord>228</yCoord>
        </edgeMap>
        <edgeMap>
          <xCoord>406</xCoord>
          <yCoord>227</yCoord>
        </edgeMap>
        <edgeMap>
          <xCoord>405</xCoord>
          <yCoord>226</yCoord>
        </edgeMap>
        <edgeMap>
          <xCoord>404</xCoord>
          <yCoord>225</yCoord>
        </edgeMap>
        <edgeMap>
          <xCoord>403</xCoord>
          <yCoord>225</yCoord>
        </edgeMap>
        <edgeMap>
          <xCoord>402</xCoord>
          <yCoord>225</yCoord>
        </edgeMap>
        <edgeMap>
          <xCoord>401</xCoord>
          <yCoord>225</yCoord>
        </edgeMap>
        <edgeMap>
          <xCoord>400</xCoord>
          <yCoord>225</yCoord>
        </edgeMap>
        <edgeMap>
          <xCoord>399</xCoord>
          <yCoord>224</yCoord>
        </edgeMap>
        <edgeMap>
          <xCoord>398</xCoord>
          <yCoord>223</yCoord>
        </edgeMap>
        <edgeMap>
          <xCoord>397</xCoord>
          <yCoord>223</yCoord>
        </edgeMap>
        <edgeMap>
          <xCoord>396</xCoord>
          <yCoord>223</yCoord>
        </edgeMap>
      </roi>
    </unblindedReadNodule>
    <unblindedReadNodule>
      <noduleID>Nodule 002</noduleID>
      <characteristics>
        <subtlety>4</subtlety>
        <internalStructure>1</internalStructure>
        <calcification>6</calcification>
        <sphericity>3</sphericity>
        <margin>3</margin>
        <lobulation>2</lobulation>
        <spiculation>3</spiculation>
        <texture>4</texture>
        <malignancy>5</malignancy>
      </characteristics>
      <roi>
        <imageZposition>-129.500000 </imageZposition>
        <imageSOP_UID>1.3.6.1.4.1.14519.5.2.1.6279.6001.203869705205852873230493460793</imageSOP_UID>
        <inclusion>TRUE</inclusion>
        <edgeMap>
          <xCoord>339</xCoord>
          <yCoord>219</yCoord>
        </edgeMap>
        <edgeMap>
          <xCoord>338</xCoord>
          <yCoord>220</yCoord>
        </edgeMap>
        <edgeMap>
          <xCoord>337</xCoord>
          <yCoord>221</yCoord>
        </edgeMap>
        <edgeMap>
          <xCoord>338</xCoord>
          <yCoord>222</yCoord>
        </edgeMap>
        <edgeMap>
          <xCoord>339</xCoord>
          <yCoord>223</yCoord>
        </edgeMap>
        <edgeMap>
          <xCoord>340</xCoord>
          <yCoord>224</yCoord>
        </edgeMap>
        <edgeMap>
          <xCoord>341</xCoord>
          <yCoord>224</yCoord>
        </edgeMap>
        <edgeMap>
          <xCoord>342</xCoord>
          <yCoord>225</yCoord>
        </edgeMap>
        <edgeMap>
          <xCoord>343</xCoord>
          <yCoord>226</yCoord>
        </edgeMap>
        <edgeMap>
          <xCoord>344</xCoord>
          <yCoord>226</yCoord>
        </edgeMap>
        <edgeMap>
          <xCoord>345</xCoord>
          <yCoord>227</yCoord>
        </edgeMap>
        <edgeMap>
          <xCoord>346</xCoord>
          <yCoord>227</yCoord>
        </edgeMap>
        <edgeMap>
          <xCoord>347</xCoord>
          <yCoord>228</yCoord>
        </edgeMap>
        <edgeMap>
          <xCoord>348</xCoord>
          <yCoord>229</yCoord>
        </edgeMap>
        <edgeMap>
          <xCoord>348</xCoord>
          <yCoord>230</yCoord>
        </edgeMap>
        <edgeMap>
          <xCoord>349</xCoord>
          <yCoord>231</yCoord>
        </edgeMap>
        <edgeMap>
          <xCoord>350</xCoord>
          <yCoord>231</yCoord>
        </edgeMap>
        <edgeMap>
          <xCoord>351</xCoord>
          <yCoord>231</yCoord>
        </edgeMap>
        <edgeMap>
          <xCoord>352</xCoord>
          <yCoord>230</yCoord>
        </edgeMap>
        <edgeMap>
          <xCoord>353</xCoord>
          <yCoord>229</yCoord>
        </edgeMap>
        <edgeMap>
          <xCoord>354</xCoord>
          <yCoord>228</yCoord>
        </edgeMap>
        <edgeMap>
          <xCoord>355</xCoord>
          <yCoord>227</yCoord>
        </edgeMap>
        <edgeMap>
          <xCoord>355</xCoord>
          <yCoord>226</yCoord>
        </edgeMap>
        <edgeMap>
          <xCoord>355</xCoord>
          <yCoord>225</yCoord>
        </edgeMap>
        <edgeMap>
          <xCoord>355</xCoord>
          <yCoord>224</yCoord>
        </edgeMap>
        <edgeMap>
          <xCoord>355</xCoord>
          <yCoord>223</yCoord>
        </edgeMap>
        <edgeMap>
          <xCoord>354</xCoord>
          <yCoord>222</yCoord>
        </edgeMap>
        <edgeMap>
          <xCoord>353</xCoord>
          <yCoord>221</yCoord>
        </edgeMap>
        <edgeMap>
          <xCoord>352</xCoord>
          <yCoord>220</yCoord>
        </edgeMap>
        <edgeMap>
          <xCoord>351</xCoord>
          <yCoord>220</yCoord>
        </edgeMap>
        <edgeMap>
          <xCoord>350</xCoord>
          <yCoord>219</yCoord>
        </edgeMap>
        <edgeMap>
          <xCoord>349</xCoord>
          <yCoord>219</yCoord>
        </edgeMap>
        <edgeMap>
          <xCoord>348</xCoord>
          <yCoord>219</yCoord>
        </edgeMap>
        <edgeMap>
          <xCoord>347</xCoord>
          <yCoord>219</yCoord>
        </edgeMap>
        <edgeMap>
          <xCoord>346</xCoord>
          <yCoord>219</yCoord>
        </edgeMap>
        <edgeMap>
          <xCoord>345</xCoord>
          <yCoord>219</yCoord>
        </edgeMap>
        <edgeMap>
          <xCoord>344</xCoord>
          <yCoord>219</yCoord>
        </edgeMap>
        <edgeMap>
          <xCoord>343</xCoord>
          <yCoord>219</yCoord>
        </edgeMap>
        <edgeMap>
          <xCoord>342</xCoord>
          <yCoord>219</yCoord>
        </edgeMap>
        <edgeMap>
          <xCoord>341</xCoord>
          <yCoord>219</yCoord>
        </edgeMap>
        <edgeMap>
          <xCoord>340</xCoord>
          <yCoord>219</yCoord>
        </edgeMap>
        <edgeMap>
          <xCoord>339</xCoord>
          <yCoord>219</yCoord>
        </edgeMap>
      </roi>
      <roi>
        <imageZposition>-127.000000 </imageZposition>
        <imageSOP_UID>1.3.6.1.4.1.14519.5.2.1.6279.6001.313671587514127442711728284938</imageSOP_UID>
        <inclusion>TRUE</inclusion>
        <edgeMap>
          <xCoord>349</xCoord>
          <yCoord>216</yCoord>
        </edgeMap>
        <edgeMap>
          <xCoord>348</xCoord>
          <yCoord>217</yCoord>
        </edgeMap>
        <edgeMap>
          <xCoord>347</xCoord>
          <yCoord>218</yCoord>
        </edgeMap>
        <edgeMap>
          <xCoord>346</xCoord>
          <yCoord>219</yCoord>
        </edgeMap>
        <edgeMap>
          <xCoord>345</xCoord>
          <yCoord>219</yCoord>
        </edgeMap>
        <edgeMap>
          <xCoord>344</xCoord>
          <yCoord>219</yCoord>
        </edgeMap>
        <edgeMap>
          <xCoord>343</xCoord>
          <yCoord>219</yCoord>
        </edgeMap>
        <edgeMap>
          <xCoord>342</xCoord>
          <yCoord>219</yCoord>
        </edgeMap>
        <edgeMap>
          <xCoord>341</xCoord>
          <yCoord>218</yCoord>
        </edgeMap>
        <edgeMap>
          <xCoord>340</xCoord>
          <yCoord>218</yCoord>
        </edgeMap>
        <edgeMap>
          <xCoord>339</xCoord>
          <yCoord>218</yCoord>
        </edgeMap>
        <edgeMap>
          <xCoord>338</xCoord>
          <yCoord>218</yCoord>
        </edgeMap>
        <edgeMap>
          <xCoord>337</xCoord>
          <yCoord>217</yCoord>
        </edgeMap>
        <edgeMap>
          <xCoord>336</xCoord>
          <yCoord>217</yCoord>
        </edgeMap>
        <edgeMap>
          <xCoord>335</xCoord>
          <yCoord>218</yCoord>
        </edgeMap>
        <edgeMap>
          <xCoord>334</xCoord>
          <yCoord>219</yCoord>
        </edgeMap>
        <edgeMap>
          <xCoord>335</xCoord>
          <yCoord>220</yCoord>
        </edgeMap>
        <edgeMap>
          <xCoord>335</xCoord>
          <yCoord>221</yCoord>
        </edgeMap>
        <edgeMap>
          <xCoord>336</xCoord>
          <yCoord>222</yCoord>
        </edgeMap>
        <edgeMap>
          <xCoord>336</xCoord>
          <yCoord>223</yCoord>
        </edgeMap>
        <edgeMap>
          <xCoord>337</xCoord>
          <yCoord>224</yCoord>
        </edgeMap>
        <edgeMap>
          <xCoord>338</xCoord>
          <yCoord>224</yCoord>
        </edgeMap>
        <edgeMap>
          <xCoord>339</xCoord>
          <yCoord>224</yCoord>
        </edgeMap>
        <edgeMap>
          <xCoord>340</xCoord>
          <yCoord>224</yCoord>
        </edgeMap>
        <edgeMap>
          <xCoord>341</xCoord>
          <yCoord>224</yCoord>
        </edgeMap>
        <edgeMap>
          <xCoord>342</xCoord>
          <yCoord>225</yCoord>
        </edgeMap>
        <edgeMap>
          <xCoord>342</xCoord>
          <yCoord>226</yCoord>
        </edgeMap>
        <edgeMap>
          <xCoord>342</xCoord>
          <yCoord>227</yCoord>
        </edgeMap>
        <edgeMap>
          <xCoord>342</xCoord>
          <yCoord>228</yCoord>
        </edgeMap>
        <edgeMap>
          <xCoord>342</xCoord>
          <yCoord>229</yCoord>
        </edgeMap>
        <edgeMap>
          <xCoord>343</xCoord>
          <yCoord>230</yCoord>
        </edgeMap>
        <edgeMap>
          <xCoord>344</xCoord>
          <yCoord>231</yCoord>
        </edgeMap>
        <edgeMap>
          <xCoord>345</xCoord>
          <yCoord>232</yCoord>
        </edgeMap>
        <edgeMap>
          <xCoord>346</xCoord>
          <yCoord>232</yCoord>
        </edgeMap>
        <edgeMap>
          <xCoord>347</xCoord>
          <yCoord>232</yCoord>
        </edgeMap>
        <edgeMap>
          <xCoord>348</xCoord>
          <yCoord>232</yCoord>
        </edgeMap>
        <edgeMap>
          <xCoord>349</xCoord>
          <yCoord>232</yCoord>
        </edgeMap>
        <edgeMap>
          <xCoord>350</xCoord>
          <yCoord>232</yCoord>
        </edgeMap>
        <edgeMap>
          <xCoord>351</xCoord>
          <yCoord>232</yCoord>
        </edgeMap>
        <edgeMap>
          <xCoord>352</xCoord>
          <yCoord>232</yCoord>
        </edgeMap>
        <edgeMap>
          <xCoord>353</xCoord>
          <yCoord>231</yCoord>
        </edgeMap>
        <edgeMap>
          <xCoord>354</xCoord>
          <yCoord>230</yCoord>
        </edgeMap>
        <edgeMap>
          <xCoord>355</xCoord>
          <yCoord>229</yCoord>
        </edgeMap>
        <edgeMap>
          <xCoord>356</xCoord>
          <yCoord>228</yCoord>
        </edgeMap>
        <edgeMap>
          <xCoord>356</xCoord>
          <yCoord>227</yCoord>
        </edgeMap>
        <edgeMap>
          <xCoord>355</xCoord>
          <yCoord>226</yCoord>
        </edgeMap>
        <edgeMap>
          <xCoord>355</xCoord>
          <yCoord>225</yCoord>
        </edgeMap>
        <edgeMap>
          <xCoord>354</xCoord>
          <yCoord>224</yCoord>
        </edgeMap>
        <edgeMap>
          <xCoord>353</xCoord>
          <yCoord>224</yCoord>
        </edgeMap>
        <edgeMap>
          <xCoord>352</xCoord>
          <yCoord>224</yCoord>
        </edgeMap>
        <edgeMap>
          <xCoord>352</xCoord>
          <yCoord>223</yCoord>
        </edgeMap>
        <edgeMap>
          <xCoord>352</xCoord>
          <yCoord>222</yCoord>
        </edgeMap>
        <edgeMap>
          <xCoord>352</xCoord>
          <yCoord>221</yCoord>
        </edgeMap>
        <edgeMap>
          <xCoord>352</xCoord>
          <yCoord>220</yCoord>
        </edgeMap>
        <edgeMap>
          <xCoord>352</xCoord>
          <yCoord>219</yCoord>
        </edgeMap>
        <edgeMap>
          <xCoord>352</xCoord>
          <yCoord>218</yCoord>
        </edgeMap>
        <edgeMap>
          <xCoord>351</xCoord>
          <yCoord>217</yCoord>
        </edgeMap>
        <edgeMap>
          <xCoord>350</xCoord>
          <yCoord>216</yCoord>
        </edgeMap>
        <edgeMap>
          <xCoord>349</xCoord>
          <yCoord>216</yCoord>
        </edgeMap>
      </roi>
      <roi>
        <imageZposition>-124.500000 </imageZposition>
        <imageSOP_UID>1.3.6.1.4.1.14519.5.2.1.6279.6001.241051416467631006465263297819</imageSOP_UID>
        <inclusion>TRUE</inclusion>
        <edgeMap>
          <xCoord>339</xCoord>
          <yCoord>211</yCoord>
        </edgeMap>
        <edgeMap>
          <xCoord>338</xCoord>
          <yCoord>212</yCoord>
        </edgeMap>
        <edgeMap>
          <xCoord>337</xCoord>
          <yCoord>213</yCoord>
        </edgeMap>
        <edgeMap>
          <xCoord>337</xCoord>
          <yCoord>214</yCoord>
        </edgeMap>
        <edgeMap>
          <xCoord>336</xCoord>
          <yCoord>215</yCoord>
        </edgeMap>
        <edgeMap>
          <xCoord>335</xCoord>
          <yCoord>216</yCoord>
        </edgeMap>
        <edgeMap>
          <xCoord>335</xCoord>
          <yCoord>217</yCoord>
        </edgeMap>
        <edgeMap>
          <xCoord>335</xCoord>
          <yCoord>218</yCoord>
        </edgeMap>
        <edgeMap>
          <xCoord>335</xCoord>
          <yCoord>219</yCoord>
        </edgeMap>
        <edgeMap>
          <xCoord>336</xCoord>
          <yCoord>220</yCoord>
        </edgeMap>
        <edgeMap>
          <xCoord>336</xCoord>
          <yCoord>221</yCoord>
        </edgeMap>
        <edgeMap>
          <xCoord>337</xCoord>
          <yCoord>222</yCoord>
        </edgeMap>
        <edgeMap>
          <xCoord>338</xCoord>
          <yCoord>222</yCoord>
        </edgeMap>
        <edgeMap>
          <xCoord>338</xCoord>
          <yCoord>223</yCoord>
        </edgeMap>
        <edgeMap>
          <xCoord>339</xCoord>
          <yCoord>224</yCoord>
        </edgeMap>
        <edgeMap>
          <xCoord>340</xCoord>
          <yCoord>225</yCoord>
        </edgeMap>
        <edgeMap>
          <xCoord>340</xCoord>
          <yCoord>226</yCoord>
        </edgeMap>
        <edgeMap>
          <xCoord>339</xCoord>
          <yCoord>227</yCoord>
        </edgeMap>
        <edgeMap>
          <xCoord>339</xCoord>
          <yCoord>228</yCoord>
        </edgeMap>
        <edgeMap>
          <xCoord>339</xCoord>
          <yCoord>229</yCoord>
        </edgeMap>
        <edgeMap>
          <xCoord>340</xCoord>
          <yCoord>230</yCoord>
        </edgeMap>
        <edgeMap>
          <xCoord>340</xCoord>
          <yCoord>231</yCoord>
        </edgeMap>
        <edgeMap>
          <xCoord>341</xCoord>
          <yCoord>232</yCoord>
        </edgeMap>
        <edgeMap>
          <xCoord>342</xCoord>
          <yCoord>233</yCoord>
        </edgeMap>
        <edgeMap>
          <xCoord>343</xCoord>
          <yCoord>233</yCoord>
        </edgeMap>
        <edgeMap>
          <xCoord>344</xCoord>
          <yCoord>233</yCoord>
        </edgeMap>
        <edgeMap>
          <xCoord>345</xCoord>
          <yCoord>233</yCoord>
        </edgeMap>
        <edgeMap>
          <xCoord>346</xCoord>
          <yCoord>233</yCoord>
        </edgeMap>
        <edgeMap>
          <xCoord>347</xCoord>
          <yCoord>233</yCoord>
        </edgeMap>
        <edgeMap>
          <xCoord>348</xCoord>
          <yCoord>232</yCoord>
        </edgeMap>
        <edgeMap>
          <xCoord>349</xCoord>
          <yCoord>232</yCoord>
        </edgeMap>
        <edgeMap>
          <xCoord>350</xCoord>
          <yCoord>232</yCoord>
        </edgeMap>
        <edgeMap>
          <xCoord>351</xCoord>
          <yCoord>233</yCoord>
        </edgeMap>
        <edgeMap>
          <xCoord>352</xCoord>
          <yCoord>233</yCoord>
        </edgeMap>
        <edgeMap>
          <xCoord>353</xCoord>
          <yCoord>234</yCoord>
        </edgeMap>
        <edgeMap>
          <xCoord>354</xCoord>
          <yCoord>234</yCoord>
        </edgeMap>
        <edgeMap>
          <xCoord>355</xCoord>
          <yCoord>235</yCoord>
        </edgeMap>
        <edgeMap>
          <xCoord>356</xCoord>
          <yCoord>235</yCoord>
        </edgeMap>
        <edgeMap>
          <xCoord>357</xCoord>
          <yCoord>236</yCoord>
        </edgeMap>
        <edgeMap>
          <xCoord>358</xCoord>
          <yCoord>236</yCoord>
        </edgeMap>
        <edgeMap>
          <xCoord>359</xCoord>
          <yCoord>235</yCoord>
        </edgeMap>
        <edgeMap>
          <xCoord>360</xCoord>
          <yCoord>234</yCoord>
        </edgeMap>
        <edgeMap>
          <xCoord>359</xCoord>
          <yCoord>233</yCoord>
        </edgeMap>
        <edgeMap>
          <xCoord>359</xCoord>
          <yCoord>232</yCoord>
        </edgeMap>
        <edgeMap>
          <xCoord>358</xCoord>
          <yCoord>231</yCoord>
        </edgeMap>
        <edgeMap>
          <xCoord>357</xCoord>
          <yCoord>230</yCoord>
        </edgeMap>
        <edgeMap>
          <xCoord>356</xCoord>
          <yCoord>229</yCoord>
        </edgeMap>
        <edgeMap>
          <xCoord>355</xCoord>
          <yCoord>228</yCoord>
        </edgeMap>
        <edgeMap>
          <xCoord>354</xCoord>
          <yCoord>228</yCoord>
        </edgeMap>
        <edgeMap>
          <xCoord>354</xCoord>
          <yCoord>227</yCoord>
        </edgeMap>
        <edgeMap>
          <xCoord>353</xCoord>
          <yCoord>226</yCoord>
        </edgeMap>
        <edgeMap>
          <xCoord>352</xCoord>
          <yCoord>226</yCoord>
        </edgeMap>
        <edgeMap>
          <xCoord>351</xCoord>
          <yCoord>226</yCoord>
        </edgeMap>
        <edgeMap>
          <xCoord>351</xCoord>
          <yCoord>225</yCoord>
        </edgeMap>
        <edgeMap>
          <xCoord>351</xCoord>
          <yCoord>224</yCoord>
        </edgeMap>
        <edgeMap>
          <xCoord>352</xCoord>
          <yCoord>223</yCoord>
        </edgeMap>
        <edgeMap>
          <xCoord>352</xCoord>
          <yCoord>222</yCoord>
        </edgeMap>
        <edgeMap>
          <xCoord>353</xCoord>
          <yCoord>221</yCoord>
        </edgeMap>
        <edgeMap>
          <xCoord>354</xCoord>
          <yCoord>220</yCoord>
        </edgeMap>
        <edgeMap>
          <xCoord>353</xCoord>
          <yCoord>219</yCoord>
        </edgeMap>
        <edgeMap>
          <xCoord>352</xCoord>
          <yCoord>218</yCoord>
        </edgeMap>
        <edgeMap>
          <xCoord>351</xCoord>
          <yCoord>217</yCoord>
        </edgeMap>
        <edgeMap>
          <xCoord>350</xCoord>
          <yCoord>216</yCoord>
        </edgeMap>
        <edgeMap>
          <xCoord>349</xCoord>
          <yCoord>216</yCoord>
        </edgeMap>
        <edgeMap>
          <xCoord>348</xCoord>
          <yCoord>215</yCoord>
        </edgeMap>
        <edgeMap>
          <xCoord>347</xCoord>
          <yCoord>214</yCoord>
        </edgeMap>
        <edgeMap>
          <xCoord>346</xCoord>
          <yCoord>214</yCoord>
        </edgeMap>
        <edgeMap>
          <xCoord>345</xCoord>
          <yCoord>213</yCoord>
        </edgeMap>
        <edgeMap>
          <xCoord>344</xCoord>
          <yCoord>212</yCoord>
        </edgeMap>
        <edgeMap>
          <xCoord>343</xCoord>
          <yCoord>212</yCoord>
        </edgeMap>
        <edgeMap>
          <xCoord>342</xCoord>
          <yCoord>211</yCoord>
        </edgeMap>
        <edgeMap>
          <xCoord>341</xCoord>
          <yCoord>211</yCoord>
        </edgeMap>
        <edgeMap>
          <xCoord>340</xCoord>
          <yCoord>211</yCoord>
        </edgeMap>
        <edgeMap>
          <xCoord>339</xCoord>
          <yCoord>211</yCoord>
        </edgeMap>
      </roi>
      <roi>
        <imageZposition>-122.000000 </imageZposition>
        <imageSOP_UID>1.3.6.1.4.1.14519.5.2.1.6279.6001.728318119561182492878899657963</imageSOP_UID>
        <inclusion>TRUE</inclusion>
        <edgeMap>
          <xCoord>343</xCoord>
          <yCoord>210</yCoord>
        </edgeMap>
        <edgeMap>
          <xCoord>342</xCoord>
          <yCoord>211</yCoord>
        </edgeMap>
        <edgeMap>
          <xCoord>341</xCoord>
          <yCoord>212</yCoord>
        </edgeMap>
        <edgeMap>
          <xCoord>340</xCoord>
          <yCoord>213</yCoord>
        </edgeMap>
        <edgeMap>
          <xCoord>340</xCoord>
          <yCoord>214</yCoord>
        </edgeMap>
        <edgeMap>
          <xCoord>340</xCoord>
          <yCoord>215</yCoord>
        </edgeMap>
        <edgeMap>
          <xCoord>340</xCoord>
          <yCoord>216</yCoord>
        </edgeMap>
        <edgeMap>
          <xCoord>340</xCoord>
          <yCoord>217</yCoord>
        </edgeMap>
        <edgeMap>
          <xCoord>340</xCoord>
          <yCoord>218</yCoord>
        </edgeMap>
        <edgeMap>
          <xCoord>340</xCoord>
          <yCoord>219</yCoord>
        </edgeMap>
        <edgeMap>
          <xCoord>340</xCoord>
          <yCoord>220</yCoord>
        </edgeMap>
        <edgeMap>
          <xCoord>339</xCoord>
          <yCoord>221</yCoord>
        </edgeMap>
        <edgeMap>
          <xCoord>338</xCoord>
          <yCoord>222</yCoord>
        </edgeMap>
        <edgeMap>
          <xCoord>337</xCoord>
          <yCoord>223</yCoord>
        </edgeMap>
        <edgeMap>
          <xCoord>336</xCoord>
          <yCoord>224</yCoord>
        </edgeMap>
        <edgeMap>
          <xCoord>336</xCoord>
          <yCoord>225</yCoord>
        </edgeMap>
        <edgeMap>
          <xCoord>336</xCoord>
          <yCoord>226</yCoord>
        </edgeMap>
        <edgeMap>
          <xCoord>337</xCoord>
          <yCoord>227</yCoord>
        </edgeMap>
        <edgeMap>
          <xCoord>338</xCoord>
          <yCoord>228</yCoord>
        </edgeMap>
        <edgeMap>
          <xCoord>338</xCoord>
          <yCoord>229</yCoord>
        </edgeMap>
        <edgeMap>
          <xCoord>339</xCoord>
          <yCoord>230</yCoord>
        </edgeMap>
        <edgeMap>
          <xCoord>339</xCoord>
          <yCoord>231</yCoord>
        </edgeMap>
        <edgeMap>
          <xCoord>340</xCoord>
          <yCoord>232</yCoord>
        </edgeMap>
        <edgeMap>
          <xCoord>341</xCoord>
          <yCoord>233</yCoord>
        </edgeMap>
        <edgeMap>
          <xCoord>342</xCoord>
          <yCoord>234</yCoord>
        </edgeMap>
        <edgeMap>
          <xCoord>343</xCoord>
          <yCoord>233</yCoord>
        </edgeMap>
        <edgeMap>
          <xCoord>344</xCoord>
          <yCoord>232</yCoord>
        </edgeMap>
        <edgeMap>
          <xCoord>344</xCoord>
          <yCoord>231</yCoord>
        </edgeMap>
        <edgeMap>
          <xCoord>345</xCoord>
          <yCoord>231</yCoord>
        </edgeMap>
        <edgeMap>
          <xCoord>346</xCoord>
          <yCoord>230</yCoord>
        </edgeMap>
        <edgeMap>
          <xCoord>347</xCoord>
          <yCoord>229</yCoord>
        </edgeMap>
        <edgeMap>
          <xCoord>347</xCoord>
          <yCoord>228</yCoord>
        </edgeMap>
        <edgeMap>
          <xCoord>348</xCoord>
          <yCoord>227</yCoord>
        </edgeMap>
        <edgeMap>
          <xCoord>348</xCoord>
          <yCoord>226</yCoord>
        </edgeMap>
        <edgeMap>
          <xCoord>349</xCoord>
          <yCoord>225</yCoord>
        </edgeMap>
        <edgeMap>
          <xCoord>350</xCoord>
          <yCoord>224</yCoord>
        </edgeMap>
        <edgeMap>
          <xCoord>351</xCoord>
          <yCoord>224</yCoord>
        </edgeMap>
        <edgeMap>
          <xCoord>352</xCoord>
          <yCoord>224</yCoord>
        </edgeMap>
        <edgeMap>
          <xCoord>353</xCoord>
          <yCoord>224</yCoord>
        </edgeMap>
        <edgeMap>
          <xCoord>354</xCoord>
          <yCoord>224</yCoord>
        </edgeMap>
        <edgeMap>
          <xCoord>355</xCoord>
          <yCoord>223</yCoord>
        </edgeMap>
        <edgeMap>
          <xCoord>356</xCoord>
          <yCoord>222</yCoord>
        </edgeMap>
        <edgeMap>
          <xCoord>356</xCoord>
          <yCoord>221</yCoord>
        </edgeMap>
        <edgeMap>
          <xCoord>356</xCoord>
          <yCoord>220</yCoord>
        </edgeMap>
        <edgeMap>
          <xCoord>356</xCoord>
          <yCoord>219</yCoord>
        </edgeMap>
        <edgeMap>
          <xCoord>355</xCoord>
          <yCoord>218</yCoord>
        </edgeMap>
        <edgeMap>
          <xCoord>354</xCoord>
          <yCoord>217</yCoord>
        </edgeMap>
        <edgeMap>
          <xCoord>353</xCoord>
          <yCoord>216</yCoord>
        </edgeMap>
        <edgeMap>
          <xCoord>352</xCoord>
          <yCoord>216</yCoord>
        </edgeMap>
        <edgeMap>
          <xCoord>351</xCoord>
          <yCoord>216</yCoord>
        </edgeMap>
        <edgeMap>
          <xCoord>350</xCoord>
          <yCoord>216</yCoord>
        </edgeMap>
        <edgeMap>
          <xCoord>349</xCoord>
          <yCoord>216</yCoord>
        </edgeMap>
        <edgeMap>
          <xCoord>348</xCoord>
          <yCoord>215</yCoord>
        </edgeMap>
        <edgeMap>
          <xCoord>348</xCoord>
          <yCoord>214</yCoord>
        </edgeMap>
        <edgeMap>
          <xCoord>347</xCoord>
          <yCoord>213</yCoord>
        </edgeMap>
        <edgeMap>
          <xCoord>346</xCoord>
          <yCoord>212</yCoord>
        </edgeMap>
        <edgeMap>
          <xCoord>346</xCoord>
          <yCoord>211</yCoord>
        </edgeMap>
        <edgeMap>
          <xCoord>345</xCoord>
          <yCoord>210</yCoord>
        </edgeMap>
        <edgeMap>
          <xCoord>344</xCoord>
          <yCoord>210</yCoord>
        </edgeMap>
        <edgeMap>
          <xCoord>343</xCoord>
          <yCoord>210</yCoord>
        </edgeMap>
      </roi>
      <roi>
        <imageZposition>-119.500000 </imageZposition>
        <imageSOP_UID>1.3.6.1.4.1.14519.5.2.1.6279.6001.445820943253293546571988906900</imageSOP_UID>
        <inclusion>TRUE</inclusion>
        <edgeMap>
          <xCoord>343</xCoord>
          <yCoord>212</yCoord>
        </edgeMap>
        <edgeMap>
          <xCoord>342</xCoord>
          <yCoord>213</yCoord>
        </edgeMap>
        <edgeMap>
          <xCoord>342</xCoord>
          <yCoord>214</yCoord>
        </edgeMap>
        <edgeMap>
          <xCoord>341</xCoord>
          <yCoord>215</yCoord>
        </edgeMap>
        <edgeMap>
          <xCoord>340</xCoord>
          <yCoord>215</yCoord>
        </edgeMap>
        <edgeMap>
          <xCoord>339</xCoord>
          <yCoord>216</yCoord>
        </edgeMap>
        <edgeMap>
          <xCoord>338</xCoord>
          <yCoord>217</yCoord>
        </edgeMap>
        <edgeMap>
          <xCoord>337</xCoord>
          <yCoord>218</yCoord>
        </edgeMap>
        <edgeMap>
          <xCoord>337</xCoord>
          <yCoord>219</yCoord>
        </edgeMap>
        <edgeMap>
          <xCoord>337</xCoord>
          <yCoord>220</yCoord>
        </edgeMap>
        <edgeMap>
          <xCoord>337</xCoord>
          <yCoord>221</yCoord>
        </edgeMap>
        <edgeMap>
          <xCoord>336</xCoord>
          <yCoord>222</yCoord>
        </edgeMap>
        <edgeMap>
          <xCoord>335</xCoord>
          <yCoord>223</yCoord>
        </edgeMap>
        <edgeMap>
          <xCoord>335</xCoord>
          <yCoord>224</yCoord>
        </edgeMap>
        <edgeMap>
          <xCoord>335</xCoord>
          <yCoord>225</yCoord>
        </edgeMap>
        <edgeMap>
          <xCoord>334</xCoord>
          <yCoord>226</yCoord>
        </edgeMap>
        <edgeMap>
          <xCoord>334</xCoord>
          <yCoord>227</yCoord>
        </edgeMap>
        <edgeMap>
          <xCoord>334</xCoord>
          <yCoord>228</yCoord>
        </edgeMap>
        <edgeMap>
          <xCoord>333</xCoord>
          <yCoord>229</yCoord>
        </edgeMap>
        <edgeMap>
          <xCoord>333</xCoord>
          <yCoord>230</yCoord>
        </edgeMap>
        <edgeMap>
          <xCoord>333</xCoord>
          <yCoord>231</yCoord>
        </edgeMap>
        <edgeMap>
          <xCoord>334</xCoord>
          <yCoord>232</yCoord>
        </edgeMap>
        <edgeMap>
          <xCoord>335</xCoord>
          <yCoord>233</yCoord>
        </edgeMap>
        <edgeMap>
          <xCoord>336</xCoord>
          <yCoord>234</yCoord>
        </edgeMap>
        <edgeMap>
          <xCoord>337</xCoord>
          <yCoord>234</yCoord>
        </edgeMap>
        <edgeMap>
          <xCoord>338</xCoord>
          <yCoord>235</yCoord>
        </edgeMap>
        <edgeMap>
          <xCoord>339</xCoord>
          <yCoord>236</yCoord>
        </edgeMap>
        <edgeMap>
          <xCoord>340</xCoord>
          <yCoord>236</yCoord>
        </edgeMap>
        <edgeMap>
          <xCoord>341</xCoord>
          <yCoord>236</yCoord>
        </edgeMap>
        <edgeMap>
          <xCoord>342</xCoord>
          <yCoord>236</yCoord>
        </edgeMap>
        <edgeMap>
          <xCoord>343</xCoord>
          <yCoord>236</yCoord>
        </edgeMap>
        <edgeMap>
          <xCoord>344</xCoord>
          <yCoord>236</yCoord>
        </edgeMap>
        <edgeMap>
          <xCoord>345</xCoord>
          <yCoord>235</yCoord>
        </edgeMap>
        <edgeMap>
          <xCoord>345</xCoord>
          <yCoord>234</yCoord>
        </edgeMap>
        <edgeMap>
          <xCoord>345</xCoord>
          <yCoord>233</yCoord>
        </edgeMap>
        <edgeMap>
          <xCoord>345</xCoord>
          <yCoord>232</yCoord>
        </edgeMap>
        <edgeMap>
          <xCoord>345</xCoord>
          <yCoord>231</yCoord>
        </edgeMap>
        <edgeMap>
          <xCoord>345</xCoord>
          <yCoord>230</yCoord>
        </edgeMap>
        <edgeMap>
          <xCoord>345</xCoord>
          <yCoord>229</yCoord>
        </edgeMap>
        <edgeMap>
          <xCoord>345</xCoord>
          <yCoord>228</yCoord>
        </edgeMap>
        <edgeMap>
          <xCoord>345</xCoord>
          <yCoord>227</yCoord>
        </edgeMap>
        <edgeMap>
          <xCoord>345</xCoord>
          <yCoord>226</yCoord>
        </edgeMap>
        <edgeMap>
          <xCoord>345</xCoord>
          <yCoord>225</yCoord>
        </edgeMap>
        <edgeMap>
          <xCoord>346</xCoord>
          <yCoord>224</yCoord>
        </edgeMap>
        <edgeMap>
          <xCoord>347</xCoord>
          <yCoord>224</yCoord>
        </edgeMap>
        <edgeMap>
          <xCoord>348</xCoord>
          <yCoord>224</yCoord>
        </edgeMap>
        <edgeMap>
          <xCoord>349</xCoord>
          <yCoord>223</yCoord>
        </edgeMap>
        <edgeMap>
          <xCoord>350</xCoord>
          <yCoord>224</yCoord>
        </edgeMap>
        <edgeMap>
          <xCoord>350</xCoord>
          <yCoord>225</yCoord>
        </edgeMap>
        <edgeMap>
          <xCoord>350</xCoord>
          <yCoord>226</yCoord>
        </edgeMap>
        <edgeMap>
          <xCoord>351</xCoord>
          <yCoord>227</yCoord>
        </edgeMap>
        <edgeMap>
          <xCoord>352</xCoord>
          <yCoord>227</yCoord>
        </edgeMap>
        <edgeMap>
          <xCoord>353</xCoord>
          <yCoord>228</yCoord>
        </edgeMap>
        <edgeMap>
          <xCoord>354</xCoord>
          <yCoord>227</yCoord>
        </edgeMap>
        <edgeMap>
          <xCoord>355</xCoord>
          <yCoord>226</yCoord>
        </edgeMap>
        <edgeMap>
          <xCoord>356</xCoord>
          <yCoord>225</yCoord>
        </edgeMap>
        <edgeMap>
          <xCoord>357</xCoord>
          <yCoord>225</yCoord>
        </edgeMap>
        <edgeMap>
          <xCoord>358</xCoord>
          <yCoord>225</yCoord>
        </edgeMap>
        <edgeMap>
          <xCoord>359</xCoord>
          <yCoord>225</yCoord>
        </edgeMap>
        <edgeMap>
          <xCoord>360</xCoord>
          <yCoord>225</yCoord>
        </edgeMap>
        <edgeMap>
          <xCoord>361</xCoord>
          <yCoord>224</yCoord>
        </edgeMap>
        <edgeMap>
          <xCoord>361</xCoord>
          <yCoord>223</yCoord>
        </edgeMap>
        <edgeMap>
          <xCoord>361</xCoord>
          <yCoord>222</yCoord>
        </edgeMap>
        <edgeMap>
          <xCoord>361</xCoord>
          <yCoord>221</yCoord>
        </edgeMap>
        <edgeMap>
          <xCoord>361</xCoord>
          <yCoord>220</yCoord>
        </edgeMap>
        <edgeMap>
          <xCoord>361</xCoord>
          <yCoord>219</yCoord>
        </edgeMap>
        <edgeMap>
          <xCoord>360</xCoord>
          <yCoord>218</yCoord>
        </edgeMap>
        <edgeMap>
          <xCoord>359</xCoord>
          <yCoord>218</yCoord>
        </edgeMap>
        <edgeMap>
          <xCoord>358</xCoord>
          <yCoord>218</yCoord>
        </edgeMap>
        <edgeMap>
          <xCoord>357</xCoord>
          <yCoord>218</yCoord>
        </edgeMap>
        <edgeMap>
          <xCoord>356</xCoord>
          <yCoord>218</yCoord>
        </edgeMap>
        <edgeMap>
          <xCoord>355</xCoord>
          <yCoord>218</yCoord>
        </edgeMap>
        <edgeMap>
          <xCoord>354</xCoord>
          <yCoord>217</yCoord>
        </edgeMap>
        <edgeMap>
          <xCoord>353</xCoord>
          <yCoord>216</yCoord>
        </edgeMap>
        <edgeMap>
          <xCoord>352</xCoord>
          <yCoord>215</yCoord>
        </edgeMap>
        <edgeMap>
          <xCoord>351</xCoord>
          <yCoord>214</yCoord>
        </edgeMap>
        <edgeMap>
          <xCoord>350</xCoord>
          <yCoord>214</yCoord>
        </edgeMap>
        <edgeMap>
          <xCoord>349</xCoord>
          <yCoord>213</yCoord>
        </edgeMap>
        <edgeMap>
          <xCoord>348</xCoord>
          <yCoord>212</yCoord>
        </edgeMap>
        <edgeMap>
          <xCoord>347</xCoord>
          <yCoord>212</yCoord>
        </edgeMap>
        <edgeMap>
          <xCoord>346</xCoord>
          <yCoord>212</yCoord>
        </edgeMap>
        <edgeMap>
          <xCoord>345</xCoord>
          <yCoord>212</yCoord>
        </edgeMap>
        <edgeMap>
          <xCoord>344</xCoord>
          <yCoord>212</yCoord>
        </edgeMap>
        <edgeMap>
          <xCoord>343</xCoord>
          <yCoord>212</yCoord>
        </edgeMap>
      </roi>
      <roi>
        <imageZposition>-117.000000 </imageZposition>
        <imageSOP_UID>1.3.6.1.4.1.14519.5.2.1.6279.6001.196434074418724232587842632002</imageSOP_UID>
        <inclusion>TRUE</inclusion>
        <edgeMap>
          <xCoord>343</xCoord>
          <yCoord>210</yCoord>
        </edgeMap>
        <edgeMap>
          <xCoord>342</xCoord>
          <yCoord>211</yCoord>
        </edgeMap>
        <edgeMap>
          <xCoord>341</xCoord>
          <yCoord>212</yCoord>
        </edgeMap>
        <edgeMap>
          <xCoord>341</xCoord>
          <yCoord>213</yCoord>
        </edgeMap>
        <edgeMap>
          <xCoord>341</xCoord>
          <yCoord>214</yCoord>
        </edgeMap>
        <edgeMap>
          <xCoord>341</xCoord>
          <yCoord>215</yCoord>
        </edgeMap>
        <edgeMap>
          <xCoord>341</xCoord>
          <yCoord>216</yCoord>
        </edgeMap>
        <edgeMap>
          <xCoord>341</xCoord>
          <yCoord>217</yCoord>
        </edgeMap>
        <edgeMap>
          <xCoord>341</xCoord>
          <yCoord>218</yCoord>
        </edgeMap>
        <edgeMap>
          <xCoord>342</xCoord>
          <yCoord>219</yCoord>
        </edgeMap>
        <edgeMap>
          <xCoord>343</xCoord>
          <yCoord>220</yCoord>
        </edgeMap>
        <edgeMap>
          <xCoord>344</xCoord>
          <yCoord>221</yCoord>
        </edgeMap>
        <edgeMap>
          <xCoord>345</xCoord>
          <yCoord>220</yCoord>
        </edgeMap>
        <edgeMap>
          <xCoord>346</xCoord>
          <yCoord>219</yCoord>
        </edgeMap>
        <edgeMap>
          <xCoord>347</xCoord>
          <yCoord>219</yCoord>
        </edgeMap>
        <edgeMap>
          <xCoord>348</xCoord>
          <yCoord>218</yCoord>
        </edgeMap>
        <edgeMap>
          <xCoord>348</xCoord>
          <yCoord>217</yCoord>
        </edgeMap>
        <edgeMap>
          <xCoord>348</xCoord>
          <yCoord>216</yCoord>
        </edgeMap>
        <edgeMap>
          <xCoord>348</xCoord>
          <yCoord>215</yCoord>
        </edgeMap>
        <edgeMap>
          <xCoord>348</xCoord>
          <yCoord>214</yCoord>
        </edgeMap>
        <edgeMap>
          <xCoord>348</xCoord>
          <yCoord>213</yCoord>
        </edgeMap>
        <edgeMap>
          <xCoord>347</xCoord>
          <yCoord>212</yCoord>
        </edgeMap>
        <edgeMap>
          <xCoord>346</xCoord>
          <yCoord>211</yCoord>
        </edgeMap>
        <edgeMap>
          <xCoord>345</xCoord>
          <yCoord>210</yCoord>
        </edgeMap>
        <edgeMap>
          <xCoord>344</xCoord>
          <yCoord>210</yCoord>
        </edgeMap>
        <edgeMap>
          <xCoord>343</xCoord>
          <yCoord>210</yCoord>
        </edgeMap>
      </roi>
      <roi>
        <imageZposition>-117.000000 </imageZposition>
        <imageSOP_UID>1.3.6.1.4.1.14519.5.2.1.6279.6001.196434074418724232587842632002</imageSOP_UID>
        <inclusion>TRUE</inclusion>
        <edgeMap>
          <xCoord>338</xCoord>
          <yCoord>223</yCoord>
        </edgeMap>
        <edgeMap>
          <xCoord>337</xCoord>
          <yCoord>224</yCoord>
        </edgeMap>
        <edgeMap>
          <xCoord>337</xCoord>
          <yCoord>225</yCoord>
        </edgeMap>
        <edgeMap>
          <xCoord>337</xCoord>
          <yCoord>226</yCoord>
        </edgeMap>
        <edgeMap>
          <xCoord>337</xCoord>
          <yCoord>227</yCoord>
        </edgeMap>
        <edgeMap>
          <xCoord>336</xCoord>
          <yCoord>228</yCoord>
        </edgeMap>
        <edgeMap>
          <xCoord>335</xCoord>
          <yCoord>229</yCoord>
        </edgeMap>
        <edgeMap>
          <xCoord>335</xCoord>
          <yCoord>230</yCoord>
        </edgeMap>
        <edgeMap>
          <xCoord>334</xCoord>
          <yCoord>231</yCoord>
        </edgeMap>
        <edgeMap>
          <xCoord>333</xCoord>
          <yCoord>232</yCoord>
        </edgeMap>
        <edgeMap>
          <xCoord>333</xCoord>
          <yCoord>233</yCoord>
        </edgeMap>
        <edgeMap>
          <xCoord>334</xCoord>
          <yCoord>234</yCoord>
        </edgeMap>
        <edgeMap>
          <xCoord>335</xCoord>
          <yCoord>235</yCoord>
        </edgeMap>
        <edgeMap>
          <xCoord>336</xCoord>
          <yCoord>236</yCoord>
        </edgeMap>
        <edgeMap>
          <xCoord>337</xCoord>
          <yCoord>237</yCoord>
        </edgeMap>
        <edgeMap>
          <xCoord>338</xCoord>
          <yCoord>238</yCoord>
        </edgeMap>
        <edgeMap>
          <xCoord>339</xCoord>
          <yCoord>239</yCoord>
        </edgeMap>
        <edgeMap>
          <xCoord>340</xCoord>
          <yCoord>239</yCoord>
        </edgeMap>
        <edgeMap>
          <xCoord>341</xCoord>
          <yCoord>238</yCoord>
        </edgeMap>
        <edgeMap>
          <xCoord>341</xCoord>
          <yCoord>237</yCoord>
        </edgeMap>
        <edgeMap>
          <xCoord>342</xCoord>
          <yCoord>237</yCoord>
        </edgeMap>
        <edgeMap>
          <xCoord>343</xCoord>
          <yCoord>236</yCoord>
        </edgeMap>
        <edgeMap>
          <xCoord>344</xCoord>
          <yCoord>235</yCoord>
        </edgeMap>
        <edgeMap>
          <xCoord>345</xCoord>
          <yCoord>234</yCoord>
        </edgeMap>
        <edgeMap>
          <xCoord>344</xCoord>
          <yCoord>233</yCoord>
        </edgeMap>
        <edgeMap>
          <xCoord>344</xCoord>
          <yCoord>232</yCoord>
        </edgeMap>
        <edgeMap>
          <xCoord>344</xCoord>
          <yCoord>231</yCoord>
        </edgeMap>
        <edgeMap>
          <xCoord>344</xCoord>
          <yCoord>230</yCoord>
        </edgeMap>
        <edgeMap>
          <xCoord>344</xCoord>
          <yCoord>229</yCoord>
        </edgeMap>
        <edgeMap>
          <xCoord>344</xCoord>
          <yCoord>228</yCoord>
        </edgeMap>
        <edgeMap>
          <xCoord>343</xCoord>
          <yCoord>227</yCoord>
        </edgeMap>
        <edgeMap>
          <xCoord>343</xCoord>
          <yCoord>226</yCoord>
        </edgeMap>
        <edgeMap>
          <xCoord>342</xCoord>
          <yCoord>225</yCoord>
        </edgeMap>
        <edgeMap>
          <xCoord>341</xCoord>
          <yCoord>224</yCoord>
        </edgeMap>
        <edgeMap>
          <xCoord>340</xCoord>
          <yCoord>223</yCoord>
        </edgeMap>
        <edgeMap>
          <xCoord>339</xCoord>
          <yCoord>223</yCoord>
        </edgeMap>
        <edgeMap>
          <xCoord>338</xCoord>
          <yCoord>223</yCoord>
        </edgeMap>
      </roi>
      <roi>
        <imageZposition>-114.500000 </imageZposition>
        <imageSOP_UID>1.3.6.1.4.1.14519.5.2.1.6279.6001.128310573859581043460355563687</imageSOP_UID>
        <inclusion>TRUE</inclusion>
        <edgeMap>
          <xCoord>335</xCoord>
          <yCoord>220</yCoord>
        </edgeMap>
        <edgeMap>
          <xCoord>334</xCoord>
          <yCoord>221</yCoord>
        </edgeMap>
        <edgeMap>
          <xCoord>334</xCoord>
          <yCoord>222</yCoord>
        </edgeMap>
        <edgeMap>
          <xCoord>334</xCoord>
          <yCoord>223</yCoord>
        </edgeMap>
        <edgeMap>
          <xCoord>334</xCoord>
          <yCoord>224</yCoord>
        </edgeMap>
        <edgeMap>
          <xCoord>334</xCoord>
          <yCoord>225</yCoord>
        </edgeMap>
        <edgeMap>
          <xCoord>334</xCoord>
          <yCoord>226</yCoord>
        </edgeMap>
        <edgeMap>
          <xCoord>334</xCoord>
          <yCoord>227</yCoord>
        </edgeMap>
        <edgeMap>
          <xCoord>334</xCoord>
          <yCoord>228</yCoord>
        </edgeMap>
        <edgeMap>
          <xCoord>335</xCoord>
          <yCoord>229</yCoord>
        </edgeMap>
        <edgeMap>
          <xCoord>336</xCoord>
          <yCoord>230</yCoord>
        </edgeMap>
        <edgeMap>
          <xCoord>337</xCoord>
          <yCoord>231</yCoord>
        </edgeMap>
        <edgeMap>
          <xCoord>338</xCoord>
          <yCoord>232</yCoord>
        </edgeMap>
        <edgeMap>
          <xCoord>339</xCoord>
          <yCoord>232</yCoord>
        </edgeMap>
        <edgeMap>
          <xCoord>340</xCoord>
          <yCoord>232</yCoord>
        </edgeMap>
        <edgeMap>
          <xCoord>341</xCoord>
          <yCoord>231</yCoord>
        </edgeMap>
        <edgeMap>
          <xCoord>342</xCoord>
          <yCoord>230</yCoord>
        </edgeMap>
        <edgeMap>
          <xCoord>343</xCoord>
          <yCoord>230</yCoord>
        </edgeMap>
        <edgeMap>
          <xCoord>344</xCoord>
          <yCoord>229</yCoord>
        </edgeMap>
        <edgeMap>
          <xCoord>345</xCoord>
          <yCoord>228</yCoord>
        </edgeMap>
        <edgeMap>
          <xCoord>345</xCoord>
          <yCoord>227</yCoord>
        </edgeMap>
        <edgeMap>
          <xCoord>344</xCoord>
          <yCoord>226</yCoord>
        </edgeMap>
        <edgeMap>
          <xCoord>344</xCoord>
          <yCoord>225</yCoord>
        </edgeMap>
        <edgeMap>
          <xCoord>343</xCoord>
          <yCoord>224</yCoord>
        </edgeMap>
        <edgeMap>
          <xCoord>343</xCoord>
          <yCoord>223</yCoord>
        </edgeMap>
        <edgeMap>
          <xCoord>342</xCoord>
          <yCoord>222</yCoord>
        </edgeMap>
        <edgeMap>
          <xCoord>342</xCoord>
          <yCoord>221</yCoord>
        </edgeMap>
        <edgeMap>
          <xCoord>341</xCoord>
          <yCoord>220</yCoord>
        </edgeMap>
        <edgeMap>
          <xCoord>340</xCoord>
          <yCoord>220</yCoord>
        </edgeMap>
        <edgeMap>
          <xCoord>339</xCoord>
          <yCoord>220</yCoord>
        </edgeMap>
        <edgeMap>
          <xCoord>338</xCoord>
          <yCoord>220</yCoord>
        </edgeMap>
        <edgeMap>
          <xCoord>337</xCoord>
          <yCoord>220</yCoord>
        </edgeMap>
        <edgeMap>
          <xCoord>336</xCoord>
          <yCoord>220</yCoord>
        </edgeMap>
        <edgeMap>
          <xCoord>335</xCoord>
          <yCoord>220</yCoord>
        </edgeMap>
      </roi>
      <roi>
        <imageZposition>-112.000000 </imageZposition>
        <imageSOP_UID>1.3.6.1.4.1.14519.5.2.1.6279.6001.120411211430230089646472420359</imageSOP_UID>
        <inclusion>TRUE</inclusion>
        <edgeMap>
          <xCoord>336</xCoord>
          <yCoord>222</yCoord>
        </edgeMap>
        <edgeMap>
          <xCoord>335</xCoord>
          <yCoord>223</yCoord>
        </edgeMap>
        <edgeMap>
          <xCoord>334</xCoord>
          <yCoord>224</yCoord>
        </edgeMap>
        <edgeMap>
          <xCoord>334</xCoord>
          <yCoord>225</yCoord>
        </edgeMap>
        <edgeMap>
          <xCoord>334</xCoord>
          <yCoord>226</yCoord>
        </edgeMap>
        <edgeMap>
          <xCoord>334</xCoord>
          <yCoord>227</yCoord>
        </edgeMap>
        <edgeMap>
          <xCoord>334</xCoord>
          <yCoord>228</yCoord>
        </edgeMap>
        <edgeMap>
          <xCoord>334</xCoord>
          <yCoord>229</yCoord>
        </edgeMap>
        <edgeMap>
          <xCoord>335</xCoord>
          <yCoord>230</yCoord>
        </edgeMap>
        <edgeMap>
          <xCoord>336</xCoord>
          <yCoord>231</yCoord>
        </edgeMap>
        <edgeMap>
          <xCoord>337</xCoord>
          <yCoord>232</yCoord>
        </edgeMap>
        <edgeMap>
          <xCoord>338</xCoord>
          <yCoord>232</yCoord>
        </edgeMap>
        <edgeMap>
          <xCoord>339</xCoord>
          <yCoord>233</yCoord>
        </edgeMap>
        <edgeMap>
          <xCoord>340</xCoord>
          <yCoord>233</yCoord>
        </edgeMap>
        <edgeMap>
          <xCoord>341</xCoord>
          <yCoord>233</yCoord>
        </edgeMap>
        <edgeMap>
          <xCoord>342</xCoord>
          <yCoord>232</yCoord>
        </edgeMap>
        <edgeMap>
          <xCoord>342</xCoord>
          <yCoord>231</yCoord>
        </edgeMap>
        <edgeMap>
          <xCoord>343</xCoord>
          <yCoord>230</yCoord>
        </edgeMap>
        <edgeMap>
          <xCoord>343</xCoord>
          <yCoord>229</yCoord>
        </edgeMap>
        <edgeMap>
          <xCoord>342</xCoord>
          <yCoord>228</yCoord>
        </edgeMap>
        <edgeMap>
          <xCoord>342</xCoord>
          <yCoord>227</yCoord>
        </edgeMap>
        <edgeMap>
          <xCoord>341</xCoord>
          <yCoord>226</yCoord>
        </edgeMap>
        <edgeMap>
          <xCoord>341</xCoord>
          <yCoord>225</yCoord>
        </edgeMap>
        <edgeMap>
          <xCoord>341</xCoord>
          <yCoord>224</yCoord>
        </edgeMap>
        <edgeMap>
          <xCoord>340</xCoord>
          <yCoord>223</yCoord>
        </edgeMap>
        <edgeMap>
          <xCoord>339</xCoord>
          <yCoord>222</yCoord>
        </edgeMap>
        <edgeMap>
          <xCoord>338</xCoord>
          <yCoord>222</yCoord>
        </edgeMap>
        <edgeMap>
          <xCoord>337</xCoord>
          <yCoord>222</yCoord>
        </edgeMap>
        <edgeMap>
          <xCoord>336</xCoord>
          <yCoord>222</yCoord>
        </edgeMap>
      </roi>
    </unblindedReadNodule>
    <unblindedReadNodule>
      <noduleID>Nodule 001</noduleID>
      <characteristics>
        <subtlety>5</subtlety>
        <internalStructure>1</internalStructure>
        <calcification>6</calcification>
        <sphericity>3</sphericity>
        <margin>3</margin>
        <lobulation>3</lobulation>
        <spiculation>3</spiculation>
        <texture>3</texture>
        <malignancy>5</malignancy>
      </characteristics>
      <roi>
        <imageZposition>-109.500000 </imageZposition>
        <imageSOP_UID>1.3.6.1.4.1.14519.5.2.1.6279.6001.192033781851082835521046363795</imageSOP_UID>
        <inclusion>TRUE</inclusion>
        <edgeMap>
          <xCoord>165</xCoord>
          <yCoord>232</yCoord>
        </edgeMap>
        <edgeMap>
          <xCoord>164</xCoord>
          <yCoord>233</yCoord>
        </edgeMap>
        <edgeMap>
          <xCoord>164</xCoord>
          <yCoord>234</yCoord>
        </edgeMap>
        <edgeMap>
          <xCoord>164</xCoord>
          <yCoord>235</yCoord>
        </edgeMap>
        <edgeMap>
          <xCoord>164</xCoord>
          <yCoord>236</yCoord>
        </edgeMap>
        <edgeMap>
          <xCoord>164</xCoord>
          <yCoord>237</yCoord>
        </edgeMap>
        <edgeMap>
          <xCoord>164</xCoord>
          <yCoord>238</yCoord>
        </edgeMap>
        <edgeMap>
          <xCoord>163</xCoord>
          <yCoord>239</yCoord>
        </edgeMap>
        <edgeMap>
          <xCoord>162</xCoord>
          <yCoord>240</yCoord>
        </edgeMap>
        <edgeMap>
          <xCoord>162</xCoord>
          <yCoord>241</yCoord>
        </edgeMap>
        <edgeMap>
          <xCoord>162</xCoord>
          <yCoord>242</yCoord>
        </edgeMap>
        <edgeMap>
          <xCoord>162</xCoord>
          <yCoord>243</yCoord>
        </edgeMap>
        <edgeMap>
          <xCoord>162</xCoord>
          <yCoord>244</yCoord>
        </edgeMap>
        <edgeMap>
          <xCoord>162</xCoord>
          <yCoord>245</yCoord>
        </edgeMap>
        <edgeMap>
          <xCoord>162</xCoord>
          <yCoord>246</yCoord>
        </edgeMap>
        <edgeMap>
          <xCoord>162</xCoord>
          <yCoord>247</yCoord>
        </edgeMap>
        <edgeMap>
          <xCoord>163</xCoord>
          <yCoord>248</yCoord>
        </edgeMap>
        <edgeMap>
          <xCoord>163</xCoord>
          <yCoord>249</yCoord>
        </edgeMap>
        <edgeMap>
          <xCoord>164</xCoord>
          <yCoord>250</yCoord>
        </edgeMap>
        <edgeMap>
          <xCoord>165</xCoord>
          <yCoord>251</yCoord>
        </edgeMap>
        <edgeMap>
          <xCoord>166</xCoord>
          <yCoord>252</yCoord>
        </edgeMap>
        <edgeMap>
          <xCoord>167</xCoord>
          <yCoord>252</yCoord>
        </edgeMap>
        <edgeMap>
          <xCoord>168</xCoord>
          <yCoord>251</yCoord>
        </edgeMap>
        <edgeMap>
          <xCoord>168</xCoord>
          <yCoord>250</yCoord>
        </edgeMap>
        <edgeMap>
          <xCoord>169</xCoord>
          <yCoord>250</yCoord>
        </edgeMap>
        <edgeMap>
          <xCoord>170</xCoord>
          <yCoord>250</yCoord>
        </edgeMap>
        <edgeMap>
          <xCoord>171</xCoord>
          <yCoord>250</yCoord>
        </edgeMap>
        <edgeMap>
          <xCoord>172</xCoord>
          <yCoord>251</yCoord>
        </edgeMap>
        <edgeMap>
          <xCoord>173</xCoord>
          <yCoord>252</yCoord>
        </edgeMap>
        <edgeMap>
          <xCoord>174</xCoord>
          <yCoord>252</yCoord>
        </edgeMap>
        <edgeMap>
          <xCoord>175</xCoord>
          <yCoord>252</yCoord>
        </edgeMap>
        <edgeMap>
          <xCoord>176</xCoord>
          <yCoord>251</yCoord>
        </edgeMap>
        <edgeMap>
          <xCoord>177</xCoord>
          <yCoord>250</yCoord>
        </edgeMap>
        <edgeMap>
          <xCoord>177</xCoord>
          <yCoord>249</yCoord>
        </edgeMap>
        <edgeMap>
          <xCoord>177</xCoord>
          <yCoord>248</yCoord>
        </edgeMap>
        <edgeMap>
          <xCoord>178</xCoord>
          <yCoord>248</yCoord>
        </edgeMap>
        <edgeMap>
          <xCoord>179</xCoord>
          <yCoord>247</yCoord>
        </edgeMap>
        <edgeMap>
          <xCoord>180</xCoord>
          <yCoord>246</yCoord>
        </edgeMap>
        <edgeMap>
          <xCoord>181</xCoord>
          <yCoord>245</yCoord>
        </edgeMap>
        <edgeMap>
          <xCoord>182</xCoord>
          <yCoord>245</yCoord>
        </edgeMap>
        <edgeMap>
          <xCoord>183</xCoord>
          <yCoord>244</yCoord>
        </edgeMap>
        <edgeMap>
          <xCoord>183</xCoord>
          <yCoord>243</yCoord>
        </edgeMap>
        <edgeMap>
          <xCoord>182</xCoord>
          <yCoord>242</yCoord>
        </edgeMap>
        <edgeMap>
          <xCoord>182</xCoord>
          <yCoord>241</yCoord>
        </edgeMap>
        <edgeMap>
          <xCoord>181</xCoord>
          <yCoord>240</yCoord>
        </edgeMap>
        <edgeMap>
          <xCoord>180</xCoord>
          <yCoord>240</yCoord>
        </edgeMap>
        <edgeMap>
          <xCoord>179</xCoord>
          <yCoord>239</yCoord>
        </edgeMap>
        <edgeMap>
          <xCoord>178</xCoord>
          <yCoord>238</yCoord>
        </edgeMap>
        <edgeMap>
          <xCoord>177</xCoord>
          <yCoord>238</yCoord>
        </edgeMap>
        <edgeMap>
          <xCoord>176</xCoord>
          <yCoord>237</yCoord>
        </edgeMap>
        <edgeMap>
          <xCoord>175</xCoord>
          <yCoord>237</yCoord>
        </edgeMap>
        <edgeMap>
          <xCoord>174</xCoord>
          <yCoord>237</yCoord>
        </edgeMap>
        <edgeMap>
          <xCoord>173</xCoord>
          <yCoord>236</yCoord>
        </edgeMap>
        <edgeMap>
          <xCoord>172</xCoord>
          <yCoord>235</yCoord>
        </edgeMap>
        <edgeMap>
          <xCoord>171</xCoord>
          <yCoord>235</yCoord>
        </edgeMap>
        <edgeMap>
          <xCoord>170</xCoord>
          <yCoord>234</yCoord>
        </edgeMap>
        <edgeMap>
          <xCoord>169</xCoord>
          <yCoord>234</yCoord>
        </edgeMap>
        <edgeMap>
          <xCoord>168</xCoord>
          <yCoord>233</yCoord>
        </edgeMap>
        <edgeMap>
          <xCoord>167</xCoord>
          <yCoord>233</yCoord>
        </edgeMap>
        <edgeMap>
          <xCoord>166</xCoord>
          <yCoord>232</yCoord>
        </edgeMap>
        <edgeMap>
          <xCoord>165</xCoord>
          <yCoord>232</yCoord>
        </edgeMap>
      </roi>
      <roi>
        <imageZposition>-107.000000 </imageZposition>
        <imageSOP_UID>1.3.6.1.4.1.14519.5.2.1.6279.6001.265496397537529852932350842297</imageSOP_UID>
        <inclusion>TRUE</inclusion>
        <edgeMap>
          <xCoord>167</xCoord>
          <yCoord>226</yCoord>
        </edgeMap>
        <edgeMap>
          <xCoord>166</xCoord>
          <yCoord>227</yCoord>
        </edgeMap>
        <edgeMap>
          <xCoord>166</xCoord>
          <yCoord>228</yCoord>
        </edgeMap>
        <edgeMap>
          <xCoord>166</xCoord>
          <yCoord>229</yCoord>
        </edgeMap>
        <edgeMap>
          <xCoord>166</xCoord>
          <yCoord>230</yCoord>
        </edgeMap>
        <edgeMap>
          <xCoord>166</xCoord>
          <yCoord>231</yCoord>
        </edgeMap>
        <edgeMap>
          <xCoord>166</xCoord>
          <yCoord>232</yCoord>
        </edgeMap>
        <edgeMap>
          <xCoord>165</xCoord>
          <yCoord>233</yCoord>
        </edgeMap>
        <edgeMap>
          <xCoord>165</xCoord>
          <yCoord>234</yCoord>
        </edgeMap>
        <edgeMap>
          <xCoord>164</xCoord>
          <yCoord>235</yCoord>
        </edgeMap>
        <edgeMap>
          <xCoord>163</xCoord>
          <yCoord>236</yCoord>
        </edgeMap>
        <edgeMap>
          <xCoord>162</xCoord>
          <yCoord>237</yCoord>
        </edgeMap>
        <edgeMap>
          <xCoord>161</xCoord>
          <yCoord>238</yCoord>
        </edgeMap>
        <edgeMap>
          <xCoord>161</xCoord>
          <yCoord>239</yCoord>
        </edgeMap>
        <edgeMap>
          <xCoord>161</xCoord>
          <yCoord>240</yCoord>
        </edgeMap>
        <edgeMap>
          <xCoord>161</xCoord>
          <yCoord>241</yCoord>
        </edgeMap>
        <edgeMap>
          <xCoord>161</xCoord>
          <yCoord>242</yCoord>
        </edgeMap>
        <edgeMap>
          <xCoord>161</xCoord>
          <yCoord>243</yCoord>
        </edgeMap>
        <edgeMap>
          <xCoord>160</xCoord>
          <yCoord>243</yCoord>
        </edgeMap>
        <edgeMap>
          <xCoord>159</xCoord>
          <yCoord>243</yCoord>
        </edgeMap>
        <edgeMap>
          <xCoord>158</xCoord>
          <yCoord>244</yCoord>
        </edgeMap>
        <edgeMap>
          <xCoord>158</xCoord>
          <yCoord>245</yCoord>
        </edgeMap>
        <edgeMap>
          <xCoord>158</xCoord>
          <yCoord>246</yCoord>
        </edgeMap>
        <edgeMap>
          <xCoord>159</xCoord>
          <yCoord>247</yCoord>
        </edgeMap>
        <edgeMap>
          <xCoord>159</xCoord>
          <yCoord>248</yCoord>
        </edgeMap>
        <edgeMap>
          <xCoord>160</xCoord>
          <yCoord>249</yCoord>
        </edgeMap>
        <edgeMap>
          <xCoord>161</xCoord>
          <yCoord>249</yCoord>
        </edgeMap>
        <edgeMap>
          <xCoord>162</xCoord>
          <yCoord>249</yCoord>
        </edgeMap>
        <edgeMap>
          <xCoord>163</xCoord>
          <yCoord>250</yCoord>
        </edgeMap>
        <edgeMap>
          <xCoord>164</xCoord>
          <yCoord>251</yCoord>
        </edgeMap>
        <edgeMap>
          <xCoord>165</xCoord>
          <yCoord>252</yCoord>
        </edgeMap>
        <edgeMap>
          <xCoord>166</xCoord>
          <yCoord>253</yCoord>
        </edgeMap>
        <edgeMap>
          <xCoord>167</xCoord>
          <yCoord>254</yCoord>
        </edgeMap>
        <edgeMap>
          <xCoord>168</xCoord>
          <yCoord>255</yCoord>
        </edgeMap>
        <edgeMap>
          <xCoord>169</xCoord>
          <yCoord>255</yCoord>
        </edgeMap>
        <edgeMap>
          <xCoord>170</xCoord>
          <yCoord>256</yCoord>
        </edgeMap>
        <edgeMap>
          <xCoord>171</xCoord>
          <yCoord>256</yCoord>
        </edgeMap>
        <edgeMap>
          <xCoord>172</xCoord>
          <yCoord>256</yCoord>
        </edgeMap>
        <edgeMap>
          <xCoord>173</xCoord>
          <yCoord>256</yCoord>
        </edgeMap>
        <edgeMap>
          <xCoord>174</xCoord>
          <yCoord>255</yCoord>
        </edgeMap>
        <edgeMap>
          <xCoord>175</xCoord>
          <yCoord>254</yCoord>
        </edgeMap>
        <edgeMap>
          <xCoord>176</xCoord>
          <yCoord>254</yCoord>
        </edgeMap>
        <edgeMap>
          <xCoord>177</xCoord>
          <yCoord>253</yCoord>
        </edgeMap>
        <edgeMap>
          <xCoord>178</xCoord>
          <yCoord>252</yCoord>
        </edgeMap>
        <edgeMap>
          <xCoord>179</xCoord>
          <yCoord>251</yCoord>
        </edgeMap>
        <edgeMap>
          <xCoord>179</xCoord>
          <yCoord>250</yCoord>
        </edgeMap>
        <edgeMap>
          <xCoord>179</xCoord>
          <yCoord>249</yCoord>
        </edgeMap>
        <edgeMap>
          <xCoord>179</xCoord>
          <yCoord>248</yCoord>
        </edgeMap>
        <edgeMap>
          <xCoord>179</xCoord>
          <yCoord>247</yCoord>
        </edgeMap>
        <edgeMap>
          <xCoord>180</xCoord>
          <yCoord>246</yCoord>
        </edgeMap>
        <edgeMap>
          <xCoord>181</xCoord>
          <yCoord>245</yCoord>
        </edgeMap>
        <edgeMap>
          <xCoord>181</xCoord>
          <yCoord>244</yCoord>
        </edgeMap>
        <edgeMap>
          <xCoord>181</xCoord>
          <yCoord>243</yCoord>
        </edgeMap>
        <edgeMap>
          <xCoord>180</xCoord>
          <yCoord>242</yCoord>
        </edgeMap>
        <edgeMap>
          <xCoord>180</xCoord>
          <yCoord>241</yCoord>
        </edgeMap>
        <edgeMap>
          <xCoord>179</xCoord>
          <yCoord>240</yCoord>
        </edgeMap>
        <edgeMap>
          <xCoord>178</xCoord>
          <yCoord>239</yCoord>
        </edgeMap>
        <edgeMap>
          <xCoord>177</xCoord>
          <yCoord>238</yCoord>
        </edgeMap>
        <edgeMap>
          <xCoord>176</xCoord>
          <yCoord>237</yCoord>
        </edgeMap>
        <edgeMap>
          <xCoord>175</xCoord>
          <yCoord>236</yCoord>
        </edgeMap>
        <edgeMap>
          <xCoord>175</xCoord>
          <yCoord>235</yCoord>
        </edgeMap>
        <edgeMap>
          <xCoord>175</xCoord>
          <yCoord>234</yCoord>
        </edgeMap>
        <edgeMap>
          <xCoord>175</xCoord>
          <yCoord>233</yCoord>
        </edgeMap>
        <edgeMap>
          <xCoord>175</xCoord>
          <yCoord>232</yCoord>
        </edgeMap>
        <edgeMap>
          <xCoord>175</xCoord>
          <yCoord>231</yCoord>
        </edgeMap>
        <edgeMap>
          <xCoord>174</xCoord>
          <yCoord>230</yCoord>
        </edgeMap>
        <edgeMap>
          <xCoord>173</xCoord>
          <yCoord>229</yCoord>
        </edgeMap>
        <edgeMap>
          <xCoord>172</xCoord>
          <yCoord>228</yCoord>
        </edgeMap>
        <edgeMap>
          <xCoord>171</xCoord>
          <yCoord>228</yCoord>
        </edgeMap>
        <edgeMap>
          <xCoord>170</xCoord>
          <yCoord>227</yCoord>
        </edgeMap>
        <edgeMap>
          <xCoord>169</xCoord>
          <yCoord>227</yCoord>
        </edgeMap>
        <edgeMap>
          <xCoord>168</xCoord>
          <yCoord>226</yCoord>
        </edgeMap>
        <edgeMap>
          <xCoord>167</xCoord>
          <yCoord>226</yCoord>
        </edgeMap>
      </roi>
      <roi>
        <imageZposition>-104.500000 </imageZposition>
        <imageSOP_UID>1.3.6.1.4.1.14519.5.2.1.6279.6001.188316837793646526019221694413</imageSOP_UID>
        <inclusion>TRUE</inclusion>
        <edgeMap>
          <xCoord>170</xCoord>
          <yCoord>228</yCoord>
        </edgeMap>
        <edgeMap>
          <xCoord>169</xCoord>
          <yCoord>229</yCoord>
        </edgeMap>
        <edgeMap>
          <xCoord>168</xCoord>
          <yCoord>229</yCoord>
        </edgeMap>
        <edgeMap>
          <xCoord>167</xCoord>
          <yCoord>229</yCoord>
        </edgeMap>
        <edgeMap>
          <xCoord>166</xCoord>
          <yCoord>229</yCoord>
        </edgeMap>
        <edgeMap>
          <xCoord>165</xCoord>
          <yCoord>229</yCoord>
        </edgeMap>
        <edgeMap>
          <xCoord>164</xCoord>
          <yCoord>230</yCoord>
        </edgeMap>
        <edgeMap>
          <xCoord>163</xCoord>
          <yCoord>231</yCoord>
        </edgeMap>
        <edgeMap>
          <xCoord>163</xCoord>
          <yCoord>232</yCoord>
        </edgeMap>
        <edgeMap>
          <xCoord>163</xCoord>
          <yCoord>233</yCoord>
        </edgeMap>
        <edgeMap>
          <xCoord>164</xCoord>
          <yCoord>234</yCoord>
        </edgeMap>
        <edgeMap>
          <xCoord>163</xCoord>
          <yCoord>234</yCoord>
        </edgeMap>
        <edgeMap>
          <xCoord>162</xCoord>
          <yCoord>234</yCoord>
        </edgeMap>
        <edgeMap>
          <xCoord>161</xCoord>
          <yCoord>233</yCoord>
        </edgeMap>
        <edgeMap>
          <xCoord>160</xCoord>
          <yCoord>233</yCoord>
        </edgeMap>
        <edgeMap>
          <xCoord>159</xCoord>
          <yCoord>233</yCoord>
        </edgeMap>
        <edgeMap>
          <xCoord>158</xCoord>
          <yCoord>234</yCoord>
        </edgeMap>
        <edgeMap>
          <xCoord>158</xCoord>
          <yCoord>235</yCoord>
        </edgeMap>
        <edgeMap>
          <xCoord>158</xCoord>
          <yCoord>236</yCoord>
        </edgeMap>
        <edgeMap>
          <xCoord>158</xCoord>
          <yCoord>237</yCoord>
        </edgeMap>
        <edgeMap>
          <xCoord>158</xCoord>
          <yCoord>238</yCoord>
        </edgeMap>
        <edgeMap>
          <xCoord>158</xCoord>
          <yCoord>239</yCoord>
        </edgeMap>
        <edgeMap>
          <xCoord>158</xCoord>
          <yCoord>240</yCoord>
        </edgeMap>
        <edgeMap>
          <xCoord>158</xCoord>
          <yCoord>241</yCoord>
        </edgeMap>
        <edgeMap>
          <xCoord>158</xCoord>
          <yCoord>242</yCoord>
        </edgeMap>
        <edgeMap>
          <xCoord>159</xCoord>
          <yCoord>243</yCoord>
        </edgeMap>
        <edgeMap>
          <xCoord>159</xCoord>
          <yCoord>244</yCoord>
        </edgeMap>
        <edgeMap>
          <xCoord>160</xCoord>
          <yCoord>245</yCoord>
        </edgeMap>
        <edgeMap>
          <xCoord>161</xCoord>
          <yCoord>245</yCoord>
        </edgeMap>
        <edgeMap>
          <xCoord>162</xCoord>
          <yCoord>246</yCoord>
        </edgeMap>
        <edgeMap>
          <xCoord>163</xCoord>
          <yCoord>246</yCoord>
        </edgeMap>
        <edgeMap>
          <xCoord>164</xCoord>
          <yCoord>247</yCoord>
        </edgeMap>
        <edgeMap>
          <xCoord>165</xCoord>
          <yCoord>247</yCoord>
        </edgeMap>
        <edgeMap>
          <xCoord>166</xCoord>
          <yCoord>248</yCoord>
        </edgeMap>
        <edgeMap>
          <xCoord>167</xCoord>
          <yCoord>249</yCoord>
        </edgeMap>
        <edgeMap>
          <xCoord>167</xCoord>
          <yCoord>250</yCoord>
        </edgeMap>
        <edgeMap>
          <xCoord>167</xCoord>
          <yCoord>251</yCoord>
        </edgeMap>
        <edgeMap>
          <xCoord>167</xCoord>
          <yCoord>252</yCoord>
        </edgeMap>
        <edgeMap>
          <xCoord>167</xCoord>
          <yCoord>253</yCoord>
        </edgeMap>
        <edgeMap>
          <xCoord>167</xCoord>
          <yCoord>254</yCoord>
        </edgeMap>
        <edgeMap>
          <xCoord>168</xCoord>
          <yCoord>255</yCoord>
        </edgeMap>
        <edgeMap>
          <xCoord>169</xCoord>
          <yCoord>256</yCoord>
        </edgeMap>
        <edgeMap>
          <xCoord>170</xCoord>
          <yCoord>256</yCoord>
        </edgeMap>
        <edgeMap>
          <xCoord>171</xCoord>
          <yCoord>255</yCoord>
        </edgeMap>
        <edgeMap>
          <xCoord>172</xCoord>
          <yCoord>256</yCoord>
        </edgeMap>
        <edgeMap>
          <xCoord>173</xCoord>
          <yCoord>256</yCoord>
        </edgeMap>
        <edgeMap>
          <xCoord>174</xCoord>
          <yCoord>257</yCoord>
        </edgeMap>
        <edgeMap>
          <xCoord>175</xCoord>
          <yCoord>257</yCoord>
        </edgeMap>
        <edgeMap>
          <xCoord>176</xCoord>
          <yCoord>258</yCoord>
        </edgeMap>
        <edgeMap>
          <xCoord>177</xCoord>
          <yCoord>258</yCoord>
        </edgeMap>
        <edgeMap>
          <xCoord>178</xCoord>
          <yCoord>257</yCoord>
        </edgeMap>
        <edgeMap>
          <xCoord>178</xCoord>
          <yCoord>256</yCoord>
        </edgeMap>
        <edgeMap>
          <xCoord>178</xCoord>
          <yCoord>255</yCoord>
        </edgeMap>
        <edgeMap>
          <xCoord>179</xCoord>
          <yCoord>254</yCoord>
        </edgeMap>
        <edgeMap>
          <xCoord>180</xCoord>
          <yCoord>254</yCoord>
        </edgeMap>
        <edgeMap>
          <xCoord>181</xCoord>
          <yCoord>253</yCoord>
        </edgeMap>
        <edgeMap>
          <xCoord>182</xCoord>
          <yCoord>252</yCoord>
        </edgeMap>
        <edgeMap>
          <xCoord>182</xCoord>
          <yCoord>251</yCoord>
        </edgeMap>
        <edgeMap>
          <xCoord>182</xCoord>
          <yCoord>250</yCoord>
        </edgeMap>
        <edgeMap>
          <xCoord>182</xCoord>
          <yCoord>249</yCoord>
        </edgeMap>
        <edgeMap>
          <xCoord>182</xCoord>
          <yCoord>248</yCoord>
        </edgeMap>
        <edgeMap>
          <xCoord>182</xCoord>
          <yCoord>247</yCoord>
        </edgeMap>
        <edgeMap>
          <xCoord>182</xCoord>
          <yCoord>246</yCoord>
        </edgeMap>
        <edgeMap>
          <xCoord>182</xCoord>
          <yCoord>245</yCoord>
        </edgeMap>
        <edgeMap>
          <xCoord>182</xCoord>
          <yCoord>244</yCoord>
        </edgeMap>
        <edgeMap>
          <xCoord>183</xCoord>
          <yCoord>243</yCoord>
        </edgeMap>
        <edgeMap>
          <xCoord>184</xCoord>
          <yCoord>242</yCoord>
        </edgeMap>
        <edgeMap>
          <xCoord>184</xCoord>
          <yCoord>241</yCoord>
        </edgeMap>
        <edgeMap>
          <xCoord>185</xCoord>
          <yCoord>240</yCoord>
        </edgeMap>
        <edgeMap>
          <xCoord>186</xCoord>
          <yCoord>239</yCoord>
        </edgeMap>
        <edgeMap>
          <xCoord>185</xCoord>
          <yCoord>238</yCoord>
        </edgeMap>
        <edgeMap>
          <xCoord>184</xCoord>
          <yCoord>238</yCoord>
        </edgeMap>
        <edgeMap>
          <xCoord>183</xCoord>
          <yCoord>238</yCoord>
        </edgeMap>
        <edgeMap>
          <xCoord>182</xCoord>
          <yCoord>237</yCoord>
        </edgeMap>
        <edgeMap>
          <xCoord>181</xCoord>
          <yCoord>237</yCoord>
        </edgeMap>
        <edgeMap>
          <xCoord>180</xCoord>
          <yCoord>236</yCoord>
        </edgeMap>
        <edgeMap>
          <xCoord>179</xCoord>
          <yCoord>237</yCoord>
        </edgeMap>
        <edgeMap>
          <xCoord>178</xCoord>
          <yCoord>238</yCoord>
        </edgeMap>
        <edgeMap>
          <xCoord>177</xCoord>
          <yCoord>238</yCoord>
        </edgeMap>
        <edgeMap>
          <xCoord>177</xCoord>
          <yCoord>237</yCoord>
        </edgeMap>
        <edgeMap>
          <xCoord>176</xCoord>
          <yCoord>236</yCoord>
        </edgeMap>
        <edgeMap>
          <xCoord>176</xCoord>
          <yCoord>235</yCoord>
        </edgeMap>
        <edgeMap>
          <xCoord>176</xCoord>
          <yCoord>234</yCoord>
        </edgeMap>
        <edgeMap>
          <xCoord>176</xCoord>
          <yCoord>233</yCoord>
        </edgeMap>
        <edgeMap>
          <xCoord>176</xCoord>
          <yCoord>232</yCoord>
        </edgeMap>
        <edgeMap>
          <xCoord>176</xCoord>
          <yCoord>231</yCoord>
        </edgeMap>
        <edgeMap>
          <xCoord>175</xCoord>
          <yCoord>230</yCoord>
        </edgeMap>
        <edgeMap>
          <xCoord>175</xCoord>
          <yCoord>229</yCoord>
        </edgeMap>
        <edgeMap>
          <xCoord>174</xCoord>
          <yCoord>228</yCoord>
        </edgeMap>
        <edgeMap>
          <xCoord>173</xCoord>
          <yCoord>228</yCoord>
        </edgeMap>
        <edgeMap>
          <xCoord>172</xCoord>
          <yCoord>228</yCoord>
        </edgeMap>
        <edgeMap>
          <xCoord>171</xCoord>
          <yCoord>228</yCoord>
        </edgeMap>
        <edgeMap>
          <xCoord>170</xCoord>
          <yCoord>228</yCoord>
        </edgeMap>
      </roi>
      <roi>
        <imageZposition>-102.000000 </imageZposition>
        <imageSOP_UID>1.3.6.1.4.1.14519.5.2.1.6279.6001.218357553147655842194908565631</imageSOP_UID>
        <inclusion>TRUE</inclusion>
        <edgeMap>
          <xCoord>165</xCoord>
          <yCoord>228</yCoord>
        </edgeMap>
        <edgeMap>
          <xCoord>164</xCoord>
          <yCoord>229</yCoord>
        </edgeMap>
        <edgeMap>
          <xCoord>163</xCoord>
          <yCoord>229</yCoord>
        </edgeMap>
        <edgeMap>
          <xCoord>162</xCoord>
          <yCoord>229</yCoord>
        </edgeMap>
        <edgeMap>
          <xCoord>161</xCoord>
          <yCoord>229</yCoord>
        </edgeMap>
        <edgeMap>
          <xCoord>160</xCoord>
          <yCoord>229</yCoord>
        </edgeMap>
        <edgeMap>
          <xCoord>159</xCoord>
          <yCoord>229</yCoord>
        </edgeMap>
        <edgeMap>
          <xCoord>158</xCoord>
          <yCoord>230</yCoord>
        </edgeMap>
        <edgeMap>
          <xCoord>157</xCoord>
          <yCoord>231</yCoord>
        </edgeMap>
        <edgeMap>
          <xCoord>157</xCoord>
          <yCoord>232</yCoord>
        </edgeMap>
        <edgeMap>
          <xCoord>156</xCoord>
          <yCoord>233</yCoord>
        </edgeMap>
        <edgeMap>
          <xCoord>155</xCoord>
          <yCoord>234</yCoord>
        </edgeMap>
        <edgeMap>
          <xCoord>155</xCoord>
          <yCoord>235</yCoord>
        </edgeMap>
        <edgeMap>
          <xCoord>154</xCoord>
          <yCoord>236</yCoord>
        </edgeMap>
        <edgeMap>
          <xCoord>154</xCoord>
          <yCoord>237</yCoord>
        </edgeMap>
        <edgeMap>
          <xCoord>154</xCoord>
          <yCoord>238</yCoord>
        </edgeMap>
        <edgeMap>
          <xCoord>154</xCoord>
          <yCoord>239</yCoord>
        </edgeMap>
        <edgeMap>
          <xCoord>155</xCoord>
          <yCoord>240</yCoord>
        </edgeMap>
        <edgeMap>
          <xCoord>156</xCoord>
          <yCoord>240</yCoord>
        </edgeMap>
        <edgeMap>
          <xCoord>157</xCoord>
          <yCoord>241</yCoord>
        </edgeMap>
        <edgeMap>
          <xCoord>158</xCoord>
          <yCoord>242</yCoord>
        </edgeMap>
        <edgeMap>
          <xCoord>159</xCoord>
          <yCoord>243</yCoord>
        </edgeMap>
        <edgeMap>
          <xCoord>160</xCoord>
          <yCoord>243</yCoord>
        </edgeMap>
        <edgeMap>
          <xCoord>161</xCoord>
          <yCoord>244</yCoord>
        </edgeMap>
        <edgeMap>
          <xCoord>162</xCoord>
          <yCoord>245</yCoord>
        </edgeMap>
        <edgeMap>
          <xCoord>163</xCoord>
          <yCoord>245</yCoord>
        </edgeMap>
        <edgeMap>
          <xCoord>164</xCoord>
          <yCoord>246</yCoord>
        </edgeMap>
        <edgeMap>
          <xCoord>165</xCoord>
          <yCoord>247</yCoord>
        </edgeMap>
        <edgeMap>
          <xCoord>165</xCoord>
          <yCoord>248</yCoord>
        </edgeMap>
        <edgeMap>
          <xCoord>165</xCoord>
          <yCoord>249</yCoord>
        </edgeMap>
        <edgeMap>
          <xCoord>165</xCoord>
          <yCoord>250</yCoord>
        </edgeMap>
        <edgeMap>
          <xCoord>165</xCoord>
          <yCoord>251</yCoord>
        </edgeMap>
        <edgeMap>
          <xCoord>164</xCoord>
          <yCoord>252</yCoord>
        </edgeMap>
        <edgeMap>
          <xCoord>164</xCoord>
          <yCoord>253</yCoord>
        </edgeMap>
        <edgeMap>
          <xCoord>164</xCoord>
          <yCoord>254</yCoord>
        </edgeMap>
        <edgeMap>
          <xCoord>164</xCoord>
          <yCoord>255</yCoord>
        </edgeMap>
        <edgeMap>
          <xCoord>165</xCoord>
          <yCoord>256</yCoord>
        </edgeMap>
        <edgeMap>
          <xCoord>166</xCoord>
          <yCoord>257</yCoord>
        </edgeMap>
        <edgeMap>
          <xCoord>167</xCoord>
          <yCoord>258</yCoord>
        </edgeMap>
        <edgeMap>
          <xCoord>168</xCoord>
          <yCoord>259</yCoord>
        </edgeMap>
        <edgeMap>
          <xCoord>169</xCoord>
          <yCoord>258</yCoord>
        </edgeMap>
        <edgeMap>
          <xCoord>170</xCoord>
          <yCoord>257</yCoord>
        </edgeMap>
        <edgeMap>
          <xCoord>170</xCoord>
          <yCoord>256</yCoord>
        </edgeMap>
        <edgeMap>
          <xCoord>171</xCoord>
          <yCoord>256</yCoord>
        </edgeMap>
        <edgeMap>
          <xCoord>172</xCoord>
          <yCoord>256</yCoord>
        </edgeMap>
        <edgeMap>
          <xCoord>173</xCoord>
          <yCoord>257</yCoord>
        </edgeMap>
        <edgeMap>
          <xCoord>174</xCoord>
          <yCoord>258</yCoord>
        </edgeMap>
        <edgeMap>
          <xCoord>175</xCoord>
          <yCoord>259</yCoord>
        </edgeMap>
        <edgeMap>
          <xCoord>176</xCoord>
          <yCoord>260</yCoord>
        </edgeMap>
        <edgeMap>
          <xCoord>177</xCoord>
          <yCoord>261</yCoord>
        </edgeMap>
        <edgeMap>
          <xCoord>178</xCoord>
          <yCoord>260</yCoord>
        </edgeMap>
        <edgeMap>
          <xCoord>178</xCoord>
          <yCoord>259</yCoord>
        </edgeMap>
        <edgeMap>
          <xCoord>178</xCoord>
          <yCoord>258</yCoord>
        </edgeMap>
        <edgeMap>
          <xCoord>178</xCoord>
          <yCoord>257</yCoord>
        </edgeMap>
        <edgeMap>
          <xCoord>178</xCoord>
          <yCoord>256</yCoord>
        </edgeMap>
        <edgeMap>
          <xCoord>178</xCoord>
          <yCoord>255</yCoord>
        </edgeMap>
        <edgeMap>
          <xCoord>178</xCoord>
          <yCoord>254</yCoord>
        </edgeMap>
        <edgeMap>
          <xCoord>179</xCoord>
          <yCoord>253</yCoord>
        </edgeMap>
        <edgeMap>
          <xCoord>180</xCoord>
          <yCoord>253</yCoord>
        </edgeMap>
        <edgeMap>
          <xCoord>181</xCoord>
          <yCoord>252</yCoord>
        </edgeMap>
        <edgeMap>
          <xCoord>181</xCoord>
          <yCoord>251</yCoord>
        </edgeMap>
        <edgeMap>
          <xCoord>181</xCoord>
          <yCoord>250</yCoord>
        </edgeMap>
        <edgeMap>
          <xCoord>181</xCoord>
          <yCoord>249</yCoord>
        </edgeMap>
        <edgeMap>
          <xCoord>181</xCoord>
          <yCoord>248</yCoord>
        </edgeMap>
        <edgeMap>
          <xCoord>181</xCoord>
          <yCoord>247</yCoord>
        </edgeMap>
        <edgeMap>
          <xCoord>180</xCoord>
          <yCoord>246</yCoord>
        </edgeMap>
        <edgeMap>
          <xCoord>180</xCoord>
          <yCoord>245</yCoord>
        </edgeMap>
        <edgeMap>
          <xCoord>179</xCoord>
          <yCoord>244</yCoord>
        </edgeMap>
        <edgeMap>
          <xCoord>178</xCoord>
          <yCoord>243</yCoord>
        </edgeMap>
        <edgeMap>
          <xCoord>177</xCoord>
          <yCoord>242</yCoord>
        </edgeMap>
        <edgeMap>
          <xCoord>177</xCoord>
          <yCoord>241</yCoord>
        </edgeMap>
        <edgeMap>
          <xCoord>176</xCoord>
          <yCoord>240</yCoord>
        </edgeMap>
        <edgeMap>
          <xCoord>175</xCoord>
          <yCoord>239</yCoord>
        </edgeMap>
        <edgeMap>
          <xCoord>174</xCoord>
          <yCoord>239</yCoord>
        </edgeMap>
        <edgeMap>
          <xCoord>174</xCoord>
          <yCoord>238</yCoord>
        </edgeMap>
        <edgeMap>
          <xCoord>174</xCoord>
          <yCoord>237</yCoord>
        </edgeMap>
        <edgeMap>
          <xCoord>175</xCoord>
          <yCoord>236</yCoord>
        </edgeMap>
        <edgeMap>
          <xCoord>175</xCoord>
          <yCoord>235</yCoord>
        </edgeMap>
        <edgeMap>
          <xCoord>175</xCoord>
          <yCoord>234</yCoord>
        </edgeMap>
        <edgeMap>
          <xCoord>175</xCoord>
          <yCoord>233</yCoord>
        </edgeMap>
        <edgeMap>
          <xCoord>174</xCoord>
          <yCoord>232</yCoord>
        </edgeMap>
        <edgeMap>
          <xCoord>173</xCoord>
          <yCoord>232</yCoord>
        </edgeMap>
        <edgeMap>
          <xCoord>173</xCoord>
          <yCoord>231</yCoord>
        </edgeMap>
        <edgeMap>
          <xCoord>172</xCoord>
          <yCoord>230</yCoord>
        </edgeMap>
        <edgeMap>
          <xCoord>171</xCoord>
          <yCoord>229</yCoord>
        </edgeMap>
        <edgeMap>
          <xCoord>170</xCoord>
          <yCoord>229</yCoord>
        </edgeMap>
        <edgeMap>
          <xCoord>169</xCoord>
          <yCoord>228</yCoord>
        </edgeMap>
        <edgeMap>
          <xCoord>168</xCoord>
          <yCoord>228</yCoord>
        </edgeMap>
        <edgeMap>
          <xCoord>167</xCoord>
          <yCoord>228</yCoord>
        </edgeMap>
        <edgeMap>
          <xCoord>166</xCoord>
          <yCoord>228</yCoord>
        </edgeMap>
        <edgeMap>
          <xCoord>165</xCoord>
          <yCoord>228</yCoord>
        </edgeMap>
      </roi>
      <roi>
        <imageZposition>-99.500000</imageZposition>
        <imageSOP_UID>1.3.6.1.4.1.14519.5.2.1.6279.6001.108776943673691973887741768269</imageSOP_UID>
        <inclusion>TRUE</inclusion>
        <edgeMap>
          <xCoord>164</xCoord>
          <yCoord>231</yCoord>
        </edgeMap>
        <edgeMap>
          <xCoord>163</xCoord>
          <yCoord>232</yCoord>
        </edgeMap>
        <edgeMap>
          <xCoord>162</xCoord>
          <yCoord>232</yCoord>
        </edgeMap>
        <edgeMap>
          <xCoord>161</xCoord>
          <yCoord>232</yCoord>
        </edgeMap>
        <edgeMap>
          <xCoord>160</xCoord>
          <yCoord>233</yCoord>
        </edgeMap>
        <edgeMap>
          <xCoord>159</xCoord>
          <yCoord>234</yCoord>
        </edgeMap>
        <edgeMap>
          <xCoord>159</xCoord>
          <yCoord>235</yCoord>
        </edgeMap>
        <edgeMap>
          <xCoord>159</xCoord>
          <yCoord>236</yCoord>
        </edgeMap>
        <edgeMap>
          <xCoord>159</xCoord>
          <yCoord>237</yCoord>
        </edgeMap>
        <edgeMap>
          <xCoord>159</xCoord>
          <yCoord>238</yCoord>
        </edgeMap>
        <edgeMap>
          <xCoord>159</xCoord>
          <yCoord>239</yCoord>
        </edgeMap>
        <edgeMap>
          <xCoord>160</xCoord>
          <yCoord>240</yCoord>
        </edgeMap>
        <edgeMap>
          <xCoord>160</xCoord>
          <yCoord>241</yCoord>
        </edgeMap>
        <edgeMap>
          <xCoord>161</xCoord>
          <yCoord>242</yCoord>
        </edgeMap>
        <edgeMap>
          <xCoord>162</xCoord>
          <yCoord>243</yCoord>
        </edgeMap>
        <edgeMap>
          <xCoord>163</xCoord>
          <yCoord>244</yCoord>
        </edgeMap>
        <edgeMap>
          <xCoord>164</xCoord>
          <yCoord>245</yCoord>
        </edgeMap>
        <edgeMap>
          <xCoord>164</xCoord>
          <yCoord>246</yCoord>
        </edgeMap>
        <edgeMap>
          <xCoord>165</xCoord>
          <yCoord>247</yCoord>
        </edgeMap>
        <edgeMap>
          <xCoord>165</xCoord>
          <yCoord>248</yCoord>
        </edgeMap>
        <edgeMap>
          <xCoord>166</xCoord>
          <yCoord>249</yCoord>
        </edgeMap>
        <edgeMap>
          <xCoord>166</xCoord>
          <yCoord>250</yCoord>
        </edgeMap>
        <edgeMap>
          <xCoord>166</xCoord>
          <yCoord>251</yCoord>
        </edgeMap>
        <edgeMap>
          <xCoord>166</xCoord>
          <yCoord>252</yCoord>
        </edgeMap>
        <edgeMap>
          <xCoord>166</xCoord>
          <yCoord>253</yCoord>
        </edgeMap>
        <edgeMap>
          <xCoord>166</xCoord>
          <yCoord>254</yCoord>
        </edgeMap>
        <edgeMap>
          <xCoord>167</xCoord>
          <yCoord>255</yCoord>
        </edgeMap>
        <edgeMap>
          <xCoord>168</xCoord>
          <yCoord>256</yCoord>
        </edgeMap>
        <edgeMap>
          <xCoord>169</xCoord>
          <yCoord>257</yCoord>
        </edgeMap>
        <edgeMap>
          <xCoord>170</xCoord>
          <yCoord>257</yCoord>
        </edgeMap>
        <edgeMap>
          <xCoord>171</xCoord>
          <yCoord>258</yCoord>
        </edgeMap>
        <edgeMap>
          <xCoord>172</xCoord>
          <yCoord>258</yCoord>
        </edgeMap>
        <edgeMap>
          <xCoord>173</xCoord>
          <yCoord>259</yCoord>
        </edgeMap>
        <edgeMap>
          <xCoord>173</xCoord>
          <yCoord>260</yCoord>
        </edgeMap>
        <edgeMap>
          <xCoord>173</xCoord>
          <yCoord>261</yCoord>
        </edgeMap>
        <edgeMap>
          <xCoord>173</xCoord>
          <yCoord>262</yCoord>
        </edgeMap>
        <edgeMap>
          <xCoord>174</xCoord>
          <yCoord>263</yCoord>
        </edgeMap>
        <edgeMap>
          <xCoord>175</xCoord>
          <yCoord>264</yCoord>
        </edgeMap>
        <edgeMap>
          <xCoord>176</xCoord>
          <yCoord>265</yCoord>
        </edgeMap>
        <edgeMap>
          <xCoord>177</xCoord>
          <yCoord>265</yCoord>
        </edgeMap>
        <edgeMap>
          <xCoord>178</xCoord>
          <yCoord>264</yCoord>
        </edgeMap>
        <edgeMap>
          <xCoord>179</xCoord>
          <yCoord>263</yCoord>
        </edgeMap>
        <edgeMap>
          <xCoord>180</xCoord>
          <yCoord>262</yCoord>
        </edgeMap>
        <edgeMap>
          <xCoord>180</xCoord>
          <yCoord>261</yCoord>
        </edgeMap>
        <edgeMap>
          <xCoord>180</xCoord>
          <yCoord>260</yCoord>
        </edgeMap>
        <edgeMap>
          <xCoord>180</xCoord>
          <yCoord>259</yCoord>
        </edgeMap>
        <edgeMap>
          <xCoord>180</xCoord>
          <yCoord>258</yCoord>
        </edgeMap>
        <edgeMap>
          <xCoord>180</xCoord>
          <yCoord>257</yCoord>
        </edgeMap>
        <edgeMap>
          <xCoord>180</xCoord>
          <yCoord>256</yCoord>
        </edgeMap>
        <edgeMap>
          <xCoord>180</xCoord>
          <yCoord>255</yCoord>
        </edgeMap>
        <edgeMap>
          <xCoord>181</xCoord>
          <yCoord>254</yCoord>
        </edgeMap>
        <edgeMap>
          <xCoord>182</xCoord>
          <yCoord>253</yCoord>
        </edgeMap>
        <edgeMap>
          <xCoord>183</xCoord>
          <yCoord>252</yCoord>
        </edgeMap>
        <edgeMap>
          <xCoord>183</xCoord>
          <yCoord>251</yCoord>
        </edgeMap>
        <edgeMap>
          <xCoord>183</xCoord>
          <yCoord>250</yCoord>
        </edgeMap>
        <edgeMap>
          <xCoord>183</xCoord>
          <yCoord>249</yCoord>
        </edgeMap>
        <edgeMap>
          <xCoord>183</xCoord>
          <yCoord>248</yCoord>
        </edgeMap>
        <edgeMap>
          <xCoord>182</xCoord>
          <yCoord>247</yCoord>
        </edgeMap>
        <edgeMap>
          <xCoord>182</xCoord>
          <yCoord>246</yCoord>
        </edgeMap>
        <edgeMap>
          <xCoord>181</xCoord>
          <yCoord>245</yCoord>
        </edgeMap>
        <edgeMap>
          <xCoord>180</xCoord>
          <yCoord>245</yCoord>
        </edgeMap>
        <edgeMap>
          <xCoord>180</xCoord>
          <yCoord>244</yCoord>
        </edgeMap>
        <edgeMap>
          <xCoord>179</xCoord>
          <yCoord>243</yCoord>
        </edgeMap>
        <edgeMap>
          <xCoord>178</xCoord>
          <yCoord>242</yCoord>
        </edgeMap>
        <edgeMap>
          <xCoord>177</xCoord>
          <yCoord>242</yCoord>
        </edgeMap>
        <edgeMap>
          <xCoord>176</xCoord>
          <yCoord>241</yCoord>
        </edgeMap>
        <edgeMap>
          <xCoord>175</xCoord>
          <yCoord>241</yCoord>
        </edgeMap>
        <edgeMap>
          <xCoord>174</xCoord>
          <yCoord>241</yCoord>
        </edgeMap>
        <edgeMap>
          <xCoord>173</xCoord>
          <yCoord>241</yCoord>
        </edgeMap>
        <edgeMap>
          <xCoord>172</xCoord>
          <yCoord>241</yCoord>
        </edgeMap>
        <edgeMap>
          <xCoord>172</xCoord>
          <yCoord>240</yCoord>
        </edgeMap>
        <edgeMap>
          <xCoord>173</xCoord>
          <yCoord>239</yCoord>
        </edgeMap>
        <edgeMap>
          <xCoord>173</xCoord>
          <yCoord>238</yCoord>
        </edgeMap>
        <edgeMap>
          <xCoord>173</xCoord>
          <yCoord>237</yCoord>
        </edgeMap>
        <edgeMap>
          <xCoord>174</xCoord>
          <yCoord>236</yCoord>
        </edgeMap>
        <edgeMap>
          <xCoord>175</xCoord>
          <yCoord>235</yCoord>
        </edgeMap>
        <edgeMap>
          <xCoord>174</xCoord>
          <yCoord>234</yCoord>
        </edgeMap>
        <edgeMap>
          <xCoord>174</xCoord>
          <yCoord>233</yCoord>
        </edgeMap>
        <edgeMap>
          <xCoord>173</xCoord>
          <yCoord>232</yCoord>
        </edgeMap>
        <edgeMap>
          <xCoord>172</xCoord>
          <yCoord>231</yCoord>
        </edgeMap>
        <edgeMap>
          <xCoord>171</xCoord>
          <yCoord>231</yCoord>
        </edgeMap>
        <edgeMap>
          <xCoord>170</xCoord>
          <yCoord>231</yCoord>
        </edgeMap>
        <edgeMap>
          <xCoord>169</xCoord>
          <yCoord>231</yCoord>
        </edgeMap>
        <edgeMap>
          <xCoord>168</xCoord>
          <yCoord>231</yCoord>
        </edgeMap>
        <edgeMap>
          <xCoord>167</xCoord>
          <yCoord>231</yCoord>
        </edgeMap>
        <edgeMap>
          <xCoord>166</xCoord>
          <yCoord>231</yCoord>
        </edgeMap>
        <edgeMap>
          <xCoord>165</xCoord>
          <yCoord>231</yCoord>
        </edgeMap>
        <edgeMap>
          <xCoord>164</xCoord>
          <yCoord>231</yCoord>
        </edgeMap>
      </roi>
      <roi>
        <imageZposition>-97.000000</imageZposition>
        <imageSOP_UID>1.3.6.1.4.1.14519.5.2.1.6279.6001.287570723043199917074186882631</imageSOP_UID>
        <inclusion>TRUE</inclusion>
        <edgeMap>
          <xCoord>169</xCoord>
          <yCoord>234</yCoord>
        </edgeMap>
        <edgeMap>
          <xCoord>168</xCoord>
          <yCoord>235</yCoord>
        </edgeMap>
        <edgeMap>
          <xCoord>167</xCoord>
          <yCoord>236</yCoord>
        </edgeMap>
        <edgeMap>
          <xCoord>166</xCoord>
          <yCoord>236</yCoord>
        </edgeMap>
        <edgeMap>
          <xCoord>165</xCoord>
          <yCoord>236</yCoord>
        </edgeMap>
        <edgeMap>
          <xCoord>164</xCoord>
          <yCoord>236</yCoord>
        </edgeMap>
        <edgeMap>
          <xCoord>163</xCoord>
          <yCoord>237</yCoord>
        </edgeMap>
        <edgeMap>
          <xCoord>163</xCoord>
          <yCoord>238</yCoord>
        </edgeMap>
        <edgeMap>
          <xCoord>162</xCoord>
          <yCoord>239</yCoord>
        </edgeMap>
        <edgeMap>
          <xCoord>162</xCoord>
          <yCoord>240</yCoord>
        </edgeMap>
        <edgeMap>
          <xCoord>162</xCoord>
          <yCoord>241</yCoord>
        </edgeMap>
        <edgeMap>
          <xCoord>163</xCoord>
          <yCoord>242</yCoord>
        </edgeMap>
        <edgeMap>
          <xCoord>163</xCoord>
          <yCoord>243</yCoord>
        </edgeMap>
        <edgeMap>
          <xCoord>163</xCoord>
          <yCoord>244</yCoord>
        </edgeMap>
        <edgeMap>
          <xCoord>164</xCoord>
          <yCoord>245</yCoord>
        </edgeMap>
        <edgeMap>
          <xCoord>164</xCoord>
          <yCoord>246</yCoord>
        </edgeMap>
        <edgeMap>
          <xCoord>165</xCoord>
          <yCoord>247</yCoord>
        </edgeMap>
        <edgeMap>
          <xCoord>165</xCoord>
          <yCoord>248</yCoord>
        </edgeMap>
        <edgeMap>
          <xCoord>165</xCoord>
          <yCoord>249</yCoord>
        </edgeMap>
        <edgeMap>
          <xCoord>165</xCoord>
          <yCoord>250</yCoord>
        </edgeMap>
        <edgeMap>
          <xCoord>165</xCoord>
          <yCoord>251</yCoord>
        </edgeMap>
        <edgeMap>
          <xCoord>165</xCoord>
          <yCoord>252</yCoord>
        </edgeMap>
        <edgeMap>
          <xCoord>166</xCoord>
          <yCoord>253</yCoord>
        </edgeMap>
        <edgeMap>
          <xCoord>167</xCoord>
          <yCoord>254</yCoord>
        </edgeMap>
        <edgeMap>
          <xCoord>168</xCoord>
          <yCoord>255</yCoord>
        </edgeMap>
        <edgeMap>
          <xCoord>169</xCoord>
          <yCoord>256</yCoord>
        </edgeMap>
        <edgeMap>
          <xCoord>170</xCoord>
          <yCoord>256</yCoord>
        </edgeMap>
        <edgeMap>
          <xCoord>170</xCoord>
          <yCoord>257</yCoord>
        </edgeMap>
        <edgeMap>
          <xCoord>170</xCoord>
          <yCoord>258</yCoord>
        </edgeMap>
        <edgeMap>
          <xCoord>170</xCoord>
          <yCoord>259</yCoord>
        </edgeMap>
        <edgeMap>
          <xCoord>170</xCoord>
          <yCoord>260</yCoord>
        </edgeMap>
        <edgeMap>
          <xCoord>171</xCoord>
          <yCoord>261</yCoord>
        </edgeMap>
        <edgeMap>
          <xCoord>172</xCoord>
          <yCoord>261</yCoord>
        </edgeMap>
        <edgeMap>
          <xCoord>173</xCoord>
          <yCoord>261</yCoord>
        </edgeMap>
        <edgeMap>
          <xCoord>173</xCoord>
          <yCoord>262</yCoord>
        </edgeMap>
        <edgeMap>
          <xCoord>174</xCoord>
          <yCoord>263</yCoord>
        </edgeMap>
        <edgeMap>
          <xCoord>174</xCoord>
          <yCoord>264</yCoord>
        </edgeMap>
        <edgeMap>
          <xCoord>175</xCoord>
          <yCoord>265</yCoord>
        </edgeMap>
        <edgeMap>
          <xCoord>176</xCoord>
          <yCoord>266</yCoord>
        </edgeMap>
        <edgeMap>
          <xCoord>177</xCoord>
          <yCoord>267</yCoord>
        </edgeMap>
        <edgeMap>
          <xCoord>178</xCoord>
          <yCoord>266</yCoord>
        </edgeMap>
        <edgeMap>
          <xCoord>178</xCoord>
          <yCoord>265</yCoord>
        </edgeMap>
        <edgeMap>
          <xCoord>178</xCoord>
          <yCoord>264</yCoord>
        </edgeMap>
        <edgeMap>
          <xCoord>178</xCoord>
          <yCoord>263</yCoord>
        </edgeMap>
        <edgeMap>
          <xCoord>178</xCoord>
          <yCoord>262</yCoord>
        </edgeMap>
        <edgeMap>
          <xCoord>178</xCoord>
          <yCoord>261</yCoord>
        </edgeMap>
        <edgeMap>
          <xCoord>178</xCoord>
          <yCoord>260</yCoord>
        </edgeMap>
        <edgeMap>
          <xCoord>178</xCoord>
          <yCoord>259</yCoord>
        </edgeMap>
        <edgeMap>
          <xCoord>179</xCoord>
          <yCoord>259</yCoord>
        </edgeMap>
        <edgeMap>
          <xCoord>180</xCoord>
          <yCoord>258</yCoord>
        </edgeMap>
        <edgeMap>
          <xCoord>181</xCoord>
          <yCoord>257</yCoord>
        </edgeMap>
        <edgeMap>
          <xCoord>182</xCoord>
          <yCoord>256</yCoord>
        </edgeMap>
        <edgeMap>
          <xCoord>182</xCoord>
          <yCoord>255</yCoord>
        </edgeMap>
        <edgeMap>
          <xCoord>182</xCoord>
          <yCoord>254</yCoord>
        </edgeMap>
        <edgeMap>
          <xCoord>183</xCoord>
          <yCoord>253</yCoord>
        </edgeMap>
        <edgeMap>
          <xCoord>183</xCoord>
          <yCoord>252</yCoord>
        </edgeMap>
        <edgeMap>
          <xCoord>184</xCoord>
          <yCoord>252</yCoord>
        </edgeMap>
        <edgeMap>
          <xCoord>185</xCoord>
          <yCoord>251</yCoord>
        </edgeMap>
        <edgeMap>
          <xCoord>186</xCoord>
          <yCoord>250</yCoord>
        </edgeMap>
        <edgeMap>
          <xCoord>186</xCoord>
          <yCoord>249</yCoord>
        </edgeMap>
        <edgeMap>
          <xCoord>186</xCoord>
          <yCoord>248</yCoord>
        </edgeMap>
        <edgeMap>
          <xCoord>186</xCoord>
          <yCoord>247</yCoord>
        </edgeMap>
        <edgeMap>
          <xCoord>185</xCoord>
          <yCoord>246</yCoord>
        </edgeMap>
        <edgeMap>
          <xCoord>184</xCoord>
          <yCoord>246</yCoord>
        </edgeMap>
        <edgeMap>
          <xCoord>183</xCoord>
          <yCoord>246</yCoord>
        </edgeMap>
        <edgeMap>
          <xCoord>182</xCoord>
          <yCoord>245</yCoord>
        </edgeMap>
        <edgeMap>
          <xCoord>181</xCoord>
          <yCoord>245</yCoord>
        </edgeMap>
        <edgeMap>
          <xCoord>181</xCoord>
          <yCoord>244</yCoord>
        </edgeMap>
        <edgeMap>
          <xCoord>180</xCoord>
          <yCoord>243</yCoord>
        </edgeMap>
        <edgeMap>
          <xCoord>179</xCoord>
          <yCoord>243</yCoord>
        </edgeMap>
        <edgeMap>
          <xCoord>178</xCoord>
          <yCoord>243</yCoord>
        </edgeMap>
        <edgeMap>
          <xCoord>177</xCoord>
          <yCoord>243</yCoord>
        </edgeMap>
        <edgeMap>
          <xCoord>176</xCoord>
          <yCoord>243</yCoord>
        </edgeMap>
        <edgeMap>
          <xCoord>176</xCoord>
          <yCoord>242</yCoord>
        </edgeMap>
        <edgeMap>
          <xCoord>176</xCoord>
          <yCoord>241</yCoord>
        </edgeMap>
        <edgeMap>
          <xCoord>176</xCoord>
          <yCoord>240</yCoord>
        </edgeMap>
        <edgeMap>
          <xCoord>176</xCoord>
          <yCoord>239</yCoord>
        </edgeMap>
        <edgeMap>
          <xCoord>176</xCoord>
          <yCoord>238</yCoord>
        </edgeMap>
        <edgeMap>
          <xCoord>176</xCoord>
          <yCoord>237</yCoord>
        </edgeMap>
        <edgeMap>
          <xCoord>176</xCoord>
          <yCoord>236</yCoord>
        </edgeMap>
        <edgeMap>
          <xCoord>175</xCoord>
          <yCoord>235</yCoord>
        </edgeMap>
        <edgeMap>
          <xCoord>174</xCoord>
          <yCoord>235</yCoord>
        </edgeMap>
        <edgeMap>
          <xCoord>173</xCoord>
          <yCoord>235</yCoord>
        </edgeMap>
        <edgeMap>
          <xCoord>172</xCoord>
          <yCoord>235</yCoord>
        </edgeMap>
        <edgeMap>
          <xCoord>171</xCoord>
          <yCoord>235</yCoord>
        </edgeMap>
        <edgeMap>
          <xCoord>170</xCoord>
          <yCoord>234</yCoord>
        </edgeMap>
        <edgeMap>
          <xCoord>169</xCoord>
          <yCoord>234</yCoord>
        </edgeMap>
      </roi>
      <roi>
        <imageZposition>-94.500000</imageZposition>
        <imageSOP_UID>1.3.6.1.4.1.14519.5.2.1.6279.6001.233624139608930947900591901780</imageSOP_UID>
        <inclusion>TRUE</inclusion>
        <edgeMap>
          <xCoord>167</xCoord>
          <yCoord>238</yCoord>
        </edgeMap>
        <edgeMap>
          <xCoord>166</xCoord>
          <yCoord>239</yCoord>
        </edgeMap>
        <edgeMap>
          <xCoord>166</xCoord>
          <yCoord>240</yCoord>
        </edgeMap>
        <edgeMap>
          <xCoord>166</xCoord>
          <yCoord>241</yCoord>
        </edgeMap>
        <edgeMap>
          <xCoord>166</xCoord>
          <yCoord>242</yCoord>
        </edgeMap>
        <edgeMap>
          <xCoord>165</xCoord>
          <yCoord>242</yCoord>
        </edgeMap>
        <edgeMap>
          <xCoord>164</xCoord>
          <yCoord>242</yCoord>
        </edgeMap>
        <edgeMap>
          <xCoord>163</xCoord>
          <yCoord>243</yCoord>
        </edgeMap>
        <edgeMap>
          <xCoord>164</xCoord>
          <yCoord>244</yCoord>
        </edgeMap>
        <edgeMap>
          <xCoord>164</xCoord>
          <yCoord>245</yCoord>
        </edgeMap>
        <edgeMap>
          <xCoord>165</xCoord>
          <yCoord>246</yCoord>
        </edgeMap>
        <edgeMap>
          <xCoord>165</xCoord>
          <yCoord>247</yCoord>
        </edgeMap>
        <edgeMap>
          <xCoord>166</xCoord>
          <yCoord>248</yCoord>
        </edgeMap>
        <edgeMap>
          <xCoord>166</xCoord>
          <yCoord>249</yCoord>
        </edgeMap>
        <edgeMap>
          <xCoord>166</xCoord>
          <yCoord>250</yCoord>
        </edgeMap>
        <edgeMap>
          <xCoord>166</xCoord>
          <yCoord>251</yCoord>
        </edgeMap>
        <edgeMap>
          <xCoord>167</xCoord>
          <yCoord>252</yCoord>
        </edgeMap>
        <edgeMap>
          <xCoord>167</xCoord>
          <yCoord>253</yCoord>
        </edgeMap>
        <edgeMap>
          <xCoord>168</xCoord>
          <yCoord>254</yCoord>
        </edgeMap>
        <edgeMap>
          <xCoord>168</xCoord>
          <yCoord>255</yCoord>
        </edgeMap>
        <edgeMap>
          <xCoord>168</xCoord>
          <yCoord>256</yCoord>
        </edgeMap>
        <edgeMap>
          <xCoord>168</xCoord>
          <yCoord>257</yCoord>
        </edgeMap>
        <edgeMap>
          <xCoord>168</xCoord>
          <yCoord>258</yCoord>
        </edgeMap>
        <edgeMap>
          <xCoord>169</xCoord>
          <yCoord>259</yCoord>
        </edgeMap>
        <edgeMap>
          <xCoord>170</xCoord>
          <yCoord>260</yCoord>
        </edgeMap>
        <edgeMap>
          <xCoord>171</xCoord>
          <yCoord>260</yCoord>
        </edgeMap>
        <edgeMap>
          <xCoord>172</xCoord>
          <yCoord>260</yCoord>
        </edgeMap>
        <edgeMap>
          <xCoord>173</xCoord>
          <yCoord>261</yCoord>
        </edgeMap>
        <edgeMap>
          <xCoord>173</xCoord>
          <yCoord>262</yCoord>
        </edgeMap>
        <edgeMap>
          <xCoord>174</xCoord>
          <yCoord>263</yCoord>
        </edgeMap>
        <edgeMap>
          <xCoord>174</xCoord>
          <yCoord>264</yCoord>
        </edgeMap>
        <edgeMap>
          <xCoord>174</xCoord>
          <yCoord>265</yCoord>
        </edgeMap>
        <edgeMap>
          <xCoord>175</xCoord>
          <yCoord>266</yCoord>
        </edgeMap>
        <edgeMap>
          <xCoord>176</xCoord>
          <yCoord>267</yCoord>
        </edgeMap>
        <edgeMap>
          <xCoord>177</xCoord>
          <yCoord>267</yCoord>
        </edgeMap>
        <edgeMap>
          <xCoord>178</xCoord>
          <yCoord>268</yCoord>
        </edgeMap>
        <edgeMap>
          <xCoord>179</xCoord>
          <yCoord>268</yCoord>
        </edgeMap>
        <edgeMap>
          <xCoord>180</xCoord>
          <yCoord>268</yCoord>
        </edgeMap>
        <edgeMap>
          <xCoord>181</xCoord>
          <yCoord>267</yCoord>
        </edgeMap>
        <edgeMap>
          <xCoord>181</xCoord>
          <yCoord>266</yCoord>
        </edgeMap>
        <edgeMap>
          <xCoord>181</xCoord>
          <yCoord>265</yCoord>
        </edgeMap>
        <edgeMap>
          <xCoord>181</xCoord>
          <yCoord>264</yCoord>
        </edgeMap>
        <edgeMap>
          <xCoord>181</xCoord>
          <yCoord>263</yCoord>
        </edgeMap>
        <edgeMap>
          <xCoord>180</xCoord>
          <yCoord>262</yCoord>
        </edgeMap>
        <edgeMap>
          <xCoord>179</xCoord>
          <yCoord>261</yCoord>
        </edgeMap>
        <edgeMap>
          <xCoord>178</xCoord>
          <yCoord>261</yCoord>
        </edgeMap>
        <edgeMap>
          <xCoord>178</xCoord>
          <yCoord>260</yCoord>
        </edgeMap>
        <edgeMap>
          <xCoord>178</xCoord>
          <yCoord>259</yCoord>
        </edgeMap>
        <edgeMap>
          <xCoord>178</xCoord>
          <yCoord>258</yCoord>
        </edgeMap>
        <edgeMap>
          <xCoord>178</xCoord>
          <yCoord>257</yCoord>
        </edgeMap>
        <edgeMap>
          <xCoord>179</xCoord>
          <yCoord>256</yCoord>
        </edgeMap>
        <edgeMap>
          <xCoord>180</xCoord>
          <yCoord>255</yCoord>
        </edgeMap>
        <edgeMap>
          <xCoord>181</xCoord>
          <yCoord>254</yCoord>
        </edgeMap>
        <edgeMap>
          <xCoord>182</xCoord>
          <yCoord>254</yCoord>
        </edgeMap>
        <edgeMap>
          <xCoord>183</xCoord>
          <yCoord>254</yCoord>
        </edgeMap>
        <edgeMap>
          <xCoord>184</xCoord>
          <yCoord>253</yCoord>
        </edgeMap>
        <edgeMap>
          <xCoord>185</xCoord>
          <yCoord>252</yCoord>
        </edgeMap>
        <edgeMap>
          <xCoord>185</xCoord>
          <yCoord>251</yCoord>
        </edgeMap>
        <edgeMap>
          <xCoord>185</xCoord>
          <yCoord>250</yCoord>
        </edgeMap>
        <edgeMap>
          <xCoord>185</xCoord>
          <yCoord>249</yCoord>
        </edgeMap>
        <edgeMap>
          <xCoord>184</xCoord>
          <yCoord>248</yCoord>
        </edgeMap>
        <edgeMap>
          <xCoord>184</xCoord>
          <yCoord>247</yCoord>
        </edgeMap>
        <edgeMap>
          <xCoord>183</xCoord>
          <yCoord>246</yCoord>
        </edgeMap>
        <edgeMap>
          <xCoord>182</xCoord>
          <yCoord>245</yCoord>
        </edgeMap>
        <edgeMap>
          <xCoord>181</xCoord>
          <yCoord>245</yCoord>
        </edgeMap>
        <edgeMap>
          <xCoord>180</xCoord>
          <yCoord>244</yCoord>
        </edgeMap>
        <edgeMap>
          <xCoord>179</xCoord>
          <yCoord>244</yCoord>
        </edgeMap>
        <edgeMap>
          <xCoord>178</xCoord>
          <yCoord>243</yCoord>
        </edgeMap>
        <edgeMap>
          <xCoord>177</xCoord>
          <yCoord>243</yCoord>
        </edgeMap>
        <edgeMap>
          <xCoord>176</xCoord>
          <yCoord>243</yCoord>
        </edgeMap>
        <edgeMap>
          <xCoord>176</xCoord>
          <yCoord>242</yCoord>
        </edgeMap>
        <edgeMap>
          <xCoord>175</xCoord>
          <yCoord>241</yCoord>
        </edgeMap>
        <edgeMap>
          <xCoord>174</xCoord>
          <yCoord>240</yCoord>
        </edgeMap>
        <edgeMap>
          <xCoord>173</xCoord>
          <yCoord>240</yCoord>
        </edgeMap>
        <edgeMap>
          <xCoord>172</xCoord>
          <yCoord>239</yCoord>
        </edgeMap>
        <edgeMap>
          <xCoord>171</xCoord>
          <yCoord>239</yCoord>
        </edgeMap>
        <edgeMap>
          <xCoord>170</xCoord>
          <yCoord>239</yCoord>
        </edgeMap>
        <edgeMap>
          <xCoord>169</xCoord>
          <yCoord>238</yCoord>
        </edgeMap>
        <edgeMap>
          <xCoord>168</xCoord>
          <yCoord>238</yCoord>
        </edgeMap>
        <edgeMap>
          <xCoord>167</xCoord>
          <yCoord>238</yCoord>
        </edgeMap>
      </roi>
      <roi>
        <imageZposition>-92.000000</imageZposition>
        <imageSOP_UID>1.3.6.1.4.1.14519.5.2.1.6279.6001.716057172040219243626619919845</imageSOP_UID>
        <inclusion>TRUE</inclusion>
        <edgeMap>
          <xCoord>167</xCoord>
          <yCoord>242</yCoord>
        </edgeMap>
        <edgeMap>
          <xCoord>166</xCoord>
          <yCoord>243</yCoord>
        </edgeMap>
        <edgeMap>
          <xCoord>165</xCoord>
          <yCoord>244</yCoord>
        </edgeMap>
        <edgeMap>
          <xCoord>165</xCoord>
          <yCoord>245</yCoord>
        </edgeMap>
        <edgeMap>
          <xCoord>165</xCoord>
          <yCoord>246</yCoord>
        </edgeMap>
        <edgeMap>
          <xCoord>165</xCoord>
          <yCoord>247</yCoord>
        </edgeMap>
        <edgeMap>
          <xCoord>166</xCoord>
          <yCoord>248</yCoord>
        </edgeMap>
        <edgeMap>
          <xCoord>166</xCoord>
          <yCoord>249</yCoord>
        </edgeMap>
        <edgeMap>
          <xCoord>167</xCoord>
          <yCoord>250</yCoord>
        </edgeMap>
        <edgeMap>
          <xCoord>167</xCoord>
          <yCoord>251</yCoord>
        </edgeMap>
        <edgeMap>
          <xCoord>168</xCoord>
          <yCoord>252</yCoord>
        </edgeMap>
        <edgeMap>
          <xCoord>168</xCoord>
          <yCoord>253</yCoord>
        </edgeMap>
        <edgeMap>
          <xCoord>168</xCoord>
          <yCoord>254</yCoord>
        </edgeMap>
        <edgeMap>
          <xCoord>168</xCoord>
          <yCoord>255</yCoord>
        </edgeMap>
        <edgeMap>
          <xCoord>168</xCoord>
          <yCoord>256</yCoord>
        </edgeMap>
        <edgeMap>
          <xCoord>169</xCoord>
          <yCoord>257</yCoord>
        </edgeMap>
        <edgeMap>
          <xCoord>169</xCoord>
          <yCoord>258</yCoord>
        </edgeMap>
        <edgeMap>
          <xCoord>170</xCoord>
          <yCoord>259</yCoord>
        </edgeMap>
        <edgeMap>
          <xCoord>170</xCoord>
          <yCoord>260</yCoord>
        </edgeMap>
        <edgeMap>
          <xCoord>171</xCoord>
          <yCoord>261</yCoord>
        </edgeMap>
        <edgeMap>
          <xCoord>171</xCoord>
          <yCoord>262</yCoord>
        </edgeMap>
        <edgeMap>
          <xCoord>172</xCoord>
          <yCoord>263</yCoord>
        </edgeMap>
        <edgeMap>
          <xCoord>173</xCoord>
          <yCoord>264</yCoord>
        </edgeMap>
        <edgeMap>
          <xCoord>174</xCoord>
          <yCoord>265</yCoord>
        </edgeMap>
        <edgeMap>
          <xCoord>175</xCoord>
          <yCoord>266</yCoord>
        </edgeMap>
        <edgeMap>
          <xCoord>176</xCoord>
          <yCoord>266</yCoord>
        </edgeMap>
        <edgeMap>
          <xCoord>177</xCoord>
          <yCoord>267</yCoord>
        </edgeMap>
        <edgeMap>
          <xCoord>178</xCoord>
          <yCoord>266</yCoord>
        </edgeMap>
        <edgeMap>
          <xCoord>179</xCoord>
          <yCoord>265</yCoord>
        </edgeMap>
        <edgeMap>
          <xCoord>180</xCoord>
          <yCoord>264</yCoord>
        </edgeMap>
        <edgeMap>
          <xCoord>180</xCoord>
          <yCoord>263</yCoord>
        </edgeMap>
        <edgeMap>
          <xCoord>180</xCoord>
          <yCoord>262</yCoord>
        </edgeMap>
        <edgeMap>
          <xCoord>180</xCoord>
          <yCoord>261</yCoord>
        </edgeMap>
        <edgeMap>
          <xCoord>180</xCoord>
          <yCoord>260</yCoord>
        </edgeMap>
        <edgeMap>
          <xCoord>180</xCoord>
          <yCoord>259</yCoord>
        </edgeMap>
        <edgeMap>
          <xCoord>180</xCoord>
          <yCoord>258</yCoord>
        </edgeMap>
        <edgeMap>
          <xCoord>180</xCoord>
          <yCoord>257</yCoord>
        </edgeMap>
        <edgeMap>
          <xCoord>181</xCoord>
          <yCoord>257</yCoord>
        </edgeMap>
        <edgeMap>
          <xCoord>182</xCoord>
          <yCoord>257</yCoord>
        </edgeMap>
        <edgeMap>
          <xCoord>183</xCoord>
          <yCoord>256</yCoord>
        </edgeMap>
        <edgeMap>
          <xCoord>184</xCoord>
          <yCoord>255</yCoord>
        </edgeMap>
        <edgeMap>
          <xCoord>185</xCoord>
          <yCoord>254</yCoord>
        </edgeMap>
        <edgeMap>
          <xCoord>185</xCoord>
          <yCoord>253</yCoord>
        </edgeMap>
        <edgeMap>
          <xCoord>185</xCoord>
          <yCoord>252</yCoord>
        </edgeMap>
        <edgeMap>
          <xCoord>185</xCoord>
          <yCoord>251</yCoord>
        </edgeMap>
        <edgeMap>
          <xCoord>185</xCoord>
          <yCoord>250</yCoord>
        </edgeMap>
        <edgeMap>
          <xCoord>185</xCoord>
          <yCoord>249</yCoord>
        </edgeMap>
        <edgeMap>
          <xCoord>184</xCoord>
          <yCoord>248</yCoord>
        </edgeMap>
        <edgeMap>
          <xCoord>184</xCoord>
          <yCoord>247</yCoord>
        </edgeMap>
        <edgeMap>
          <xCoord>184</xCoord>
          <yCoord>246</yCoord>
        </edgeMap>
        <edgeMap>
          <xCoord>183</xCoord>
          <yCoord>245</yCoord>
        </edgeMap>
        <edgeMap>
          <xCoord>182</xCoord>
          <yCoord>245</yCoord>
        </edgeMap>
        <edgeMap>
          <xCoord>181</xCoord>
          <yCoord>245</yCoord>
        </edgeMap>
        <edgeMap>
          <xCoord>180</xCoord>
          <yCoord>245</yCoord>
        </edgeMap>
        <edgeMap>
          <xCoord>179</xCoord>
          <yCoord>244</yCoord>
        </edgeMap>
        <edgeMap>
          <xCoord>178</xCoord>
          <yCoord>244</yCoord>
        </edgeMap>
        <edgeMap>
          <xCoord>177</xCoord>
          <yCoord>243</yCoord>
        </edgeMap>
        <edgeMap>
          <xCoord>176</xCoord>
          <yCoord>243</yCoord>
        </edgeMap>
        <edgeMap>
          <xCoord>175</xCoord>
          <yCoord>243</yCoord>
        </edgeMap>
        <edgeMap>
          <xCoord>174</xCoord>
          <yCoord>242</yCoord>
        </edgeMap>
        <edgeMap>
          <xCoord>173</xCoord>
          <yCoord>242</yCoord>
        </edgeMap>
        <edgeMap>
          <xCoord>172</xCoord>
          <yCoord>242</yCoord>
        </edgeMap>
        <edgeMap>
          <xCoord>171</xCoord>
          <yCoord>242</yCoord>
        </edgeMap>
        <edgeMap>
          <xCoord>170</xCoord>
          <yCoord>242</yCoord>
        </edgeMap>
        <edgeMap>
          <xCoord>169</xCoord>
          <yCoord>242</yCoord>
        </edgeMap>
        <edgeMap>
          <xCoord>168</xCoord>
          <yCoord>242</yCoord>
        </edgeMap>
        <edgeMap>
          <xCoord>167</xCoord>
          <yCoord>242</yCoord>
        </edgeMap>
      </roi>
      <roi>
        <imageZposition>-89.500000</imageZposition>
        <imageSOP_UID>1.3.6.1.4.1.14519.5.2.1.6279.6001.755716681351175440421092064085</imageSOP_UID>
        <inclusion>TRUE</inclusion>
        <edgeMap>
          <xCoord>168</xCoord>
          <yCoord>253</yCoord>
        </edgeMap>
        <edgeMap>
          <xCoord>167</xCoord>
          <yCoord>254</yCoord>
        </edgeMap>
        <edgeMap>
          <xCoord>166</xCoord>
          <yCoord>255</yCoord>
        </edgeMap>
        <edgeMap>
          <xCoord>166</xCoord>
          <yCoord>256</yCoord>
        </edgeMap>
        <edgeMap>
          <xCoord>166</xCoord>
          <yCoord>257</yCoord>
        </edgeMap>
        <edgeMap>
          <xCoord>166</xCoord>
          <yCoord>258</yCoord>
        </edgeMap>
        <edgeMap>
          <xCoord>167</xCoord>
          <yCoord>259</yCoord>
        </edgeMap>
        <edgeMap>
          <xCoord>167</xCoord>
          <yCoord>260</yCoord>
        </edgeMap>
        <edgeMap>
          <xCoord>168</xCoord>
          <yCoord>261</yCoord>
        </edgeMap>
        <edgeMap>
          <xCoord>169</xCoord>
          <yCoord>262</yCoord>
        </edgeMap>
        <edgeMap>
          <xCoord>170</xCoord>
          <yCoord>263</yCoord>
        </edgeMap>
        <edgeMap>
          <xCoord>171</xCoord>
          <yCoord>264</yCoord>
        </edgeMap>
        <edgeMap>
          <xCoord>172</xCoord>
          <yCoord>264</yCoord>
        </edgeMap>
        <edgeMap>
          <xCoord>173</xCoord>
          <yCoord>265</yCoord>
        </edgeMap>
        <edgeMap>
          <xCoord>174</xCoord>
          <yCoord>266</yCoord>
        </edgeMap>
        <edgeMap>
          <xCoord>175</xCoord>
          <yCoord>267</yCoord>
        </edgeMap>
        <edgeMap>
          <xCoord>176</xCoord>
          <yCoord>267</yCoord>
        </edgeMap>
        <edgeMap>
          <xCoord>177</xCoord>
          <yCoord>267</yCoord>
        </edgeMap>
        <edgeMap>
          <xCoord>178</xCoord>
          <yCoord>267</yCoord>
        </edgeMap>
        <edgeMap>
          <xCoord>179</xCoord>
          <yCoord>266</yCoord>
        </edgeMap>
        <edgeMap>
          <xCoord>180</xCoord>
          <yCoord>265</yCoord>
        </edgeMap>
        <edgeMap>
          <xCoord>180</xCoord>
          <yCoord>264</yCoord>
        </edgeMap>
        <edgeMap>
          <xCoord>180</xCoord>
          <yCoord>263</yCoord>
        </edgeMap>
        <edgeMap>
          <xCoord>180</xCoord>
          <yCoord>262</yCoord>
        </edgeMap>
        <edgeMap>
          <xCoord>179</xCoord>
          <yCoord>261</yCoord>
        </edgeMap>
        <edgeMap>
          <xCoord>178</xCoord>
          <yCoord>261</yCoord>
        </edgeMap>
        <edgeMap>
          <xCoord>177</xCoord>
          <yCoord>260</yCoord>
        </edgeMap>
        <edgeMap>
          <xCoord>177</xCoord>
          <yCoord>259</yCoord>
        </edgeMap>
        <edgeMap>
          <xCoord>177</xCoord>
          <yCoord>258</yCoord>
        </edgeMap>
        <edgeMap>
          <xCoord>177</xCoord>
          <yCoord>257</yCoord>
        </edgeMap>
        <edgeMap>
          <xCoord>177</xCoord>
          <yCoord>256</yCoord>
        </edgeMap>
        <edgeMap>
          <xCoord>176</xCoord>
          <yCoord>255</yCoord>
        </edgeMap>
        <edgeMap>
          <xCoord>175</xCoord>
          <yCoord>254</yCoord>
        </edgeMap>
        <edgeMap>
          <xCoord>174</xCoord>
          <yCoord>253</yCoord>
        </edgeMap>
        <edgeMap>
          <xCoord>173</xCoord>
          <yCoord>253</yCoord>
        </edgeMap>
        <edgeMap>
          <xCoord>172</xCoord>
          <yCoord>253</yCoord>
        </edgeMap>
        <edgeMap>
          <xCoord>171</xCoord>
          <yCoord>253</yCoord>
        </edgeMap>
        <edgeMap>
          <xCoord>170</xCoord>
          <yCoord>253</yCoord>
        </edgeMap>
        <edgeMap>
          <xCoord>169</xCoord>
          <yCoord>253</yCoord>
        </edgeMap>
        <edgeMap>
          <xCoord>168</xCoord>
          <yCoord>253</yCoord>
        </edgeMap>
      </roi>
    </unblindedReadNodule>
    <unblindedReadNodule>
      <noduleID>Nodule 005</noduleID>
      <roi>
        <imageZposition>-199.500000 </imageZposition>
        <imageSOP_UID>1.3.6.1.4.1.14519.5.2.1.6279.6001.208553632299441091745715665169</imageSOP_UID>
        <inclusion>TRUE</inclusion>
        <edgeMap>
          <xCoord>388</xCoord>
          <yCoord>353</yCoord>
        </edgeMap>
      </roi>
    </unblindedReadNodule>
    <unblindedReadNodule>
      <noduleID>Nodule 006</noduleID>
      <roi>
        <imageZposition>-124.500000 </imageZposition>
        <imageSOP_UID>1.3.6.1.4.1.14519.5.2.1.6279.6001.241051416467631006465263297819</imageSOP_UID>
        <inclusion>TRUE</inclusion>
        <edgeMap>
          <xCoord>116</xCoord>
          <yCoord>242</yCoord>
        </edgeMap>
      </roi>
    </unblindedReadNodule>
    <unblindedReadNodule>
      <noduleID>Nodule 007</noduleID>
      <roi>
        <imageZposition>-104.500000 </imageZposition>
        <imageSOP_UID>1.3.6.1.4.1.14519.5.2.1.6279.6001.188316837793646526019221694413</imageSOP_UID>
        <inclusion>TRUE</inclusion>
        <edgeMap>
          <xCoord>186</xCoord>
          <yCoord>334</yCoord>
        </edgeMap>
      </roi>
    </unblindedReadNodule>
    <nonNodule>
      <nonNoduleID>_Non-nodule 001</nonNoduleID>
      <imageZposition>-74.500000</imageZposition>
      <imageSOP_UID>1.3.6.1.4.1.14519.5.2.1.6279.6001.105347229560971884570817336667</imageSOP_UID>
      <locus>
        <xCoord>195</xCoord>
        <yCoord>285</yCoord>
      </locus>
    </nonNodule>
    <nonNodule>
      <nonNoduleID>_Non-nodule 002</nonNoduleID>
      <imageZposition>-139.500000 </imageZposition>
      <imageSOP_UID>1.3.6.1.4.1.14519.5.2.1.6279.6001.406868805713700115833602493367</imageSOP_UID>
      <locus>
        <xCoord>392</xCoord>
        <yCoord>250</yCoord>
      </locus>
    </nonNodule>
    <nonNodule>
      <nonNoduleID>_Non-nodule 003</nonNoduleID>
      <imageZposition>-164.500000 </imageZposition>
      <imageSOP_UID>1.3.6.1.4.1.14519.5.2.1.6279.6001.154601627865073601008664107124</imageSOP_UID>
      <locus>
        <xCoord>169</xCoord>
        <yCoord>196</yCoord>
      </locus>
    </nonNodule>
    <nonNodule>
      <nonNoduleID>_Non-nodule 004</nonNoduleID>
      <imageZposition>-197.000000 </imageZposition>
      <imageSOP_UID>1.3.6.1.4.1.14519.5.2.1.6279.6001.233248557838826914503063107505</imageSOP_UID>
      <locus>
        <xCoord>152</xCoord>
        <yCoord>293</yCoord>
      </locus>
    </nonNodule>
    <nonNodule>
      <nonNoduleID>_Non-nodule 005</nonNoduleID>
      <imageZposition>-212.000000 </imageZposition>
      <imageSOP_UID>1.3.6.1.4.1.14519.5.2.1.6279.6001.231533566513761240768863410447</imageSOP_UID>
      <locus>
        <xCoord>346</xCoord>
        <yCoord>154</yCoord>
      </locus>
    </nonNodule>
    <nonNodule>
      <nonNoduleID>_Non-nodule 006</nonNoduleID>
      <imageZposition>-227.000000 </imageZposition>
      <imageSOP_UID>1.3.6.1.4.1.14519.5.2.1.6279.6001.319720595835916142622803984401</imageSOP_UID>
      <locus>
        <xCoord>187</xCoord>
        <yCoord>312</yCoord>
      </locus>
    </nonNodule>
    <nonNodule>
      <nonNoduleID>_Non-nodule 007</nonNoduleID>
      <imageZposition>-162.000000 </imageZposition>
      <imageSOP_UID>1.3.6.1.4.1.14519.5.2.1.6279.6001.169083546239609973481144141035</imageSOP_UID>
      <locus>
        <xCoord>267</xCoord>
        <yCoord>155</yCoord>
      </locus>
    </nonNodule>
    <nonNodule>
      <nonNoduleID>_Non-nodule 008</nonNoduleID>
      <imageZposition>-122.000000 </imageZposition>
      <imageSOP_UID>1.3.6.1.4.1.14519.5.2.1.6279.6001.728318119561182492878899657963</imageSOP_UID>
      <locus>
        <xCoord>212</xCoord>
        <yCoord>254</yCoord>
      </locus>
    </nonNodule>
    <nonNodule>
      <nonNoduleID>_Non-nodule 009</nonNoduleID>
      <imageZposition>-82.000000</imageZposition>
      <imageSOP_UID>1.3.6.1.4.1.14519.5.2.1.6279.6001.323711512103193569746580030389</imageSOP_UID>
      <locus>
        <xCoord>191</xCoord>
        <yCoord>333</yCoord>
      </locus>
    </nonNodule>
  </readingSession>
<readingSession>
    <annotationVersion>3.12</annotationVersion>
    <servicingRadiologistID>396671540</servicingRadiologistID>
    <unblindedReadNodule>
      <noduleID>IL057_130537</noduleID>
      <characteristics>
        <subtlety>4</subtlety>
        <internalStructure>1</internalStructure>
        <calcification>6</calcification>
        <sphericity>3</sphericity>
        <margin>1</margin>
        <lobulation>2</lobulation>
        <spiculation>3</spiculation>
        <texture>5</texture>
        <malignancy>4</malignancy>
      </characteristics>
      <roi>
        <imageZposition>-112.0</imageZposition>
        <imageSOP_UID>1.3.6.1.4.1.14519.5.2.1.6279.6001.120411211430230089646472420359</imageSOP_UID>
        <inclusion>TRUE</inclusion>
        <edgeMap>
          <xCoord>340</xCoord>
          <yCoord>233</yCoord>
        </edgeMap>
        <edgeMap>
          <xCoord>341</xCoord>
          <yCoord>232</yCoord>
        </edgeMap>
        <edgeMap>
          <xCoord>341</xCoord>
          <yCoord>231</yCoord>
        </edgeMap>
        <edgeMap>
          <xCoord>341</xCoord>
          <yCoord>230</yCoord>
        </edgeMap>
        <edgeMap>
          <xCoord>342</xCoord>
          <yCoord>229</yCoord>
        </edgeMap>
        <edgeMap>
          <xCoord>342</xCoord>
          <yCoord>228</yCoord>
        </edgeMap>
        <edgeMap>
          <xCoord>342</xCoord>
          <yCoord>227</yCoord>
        </edgeMap>
        <edgeMap>
          <xCoord>341</xCoord>
          <yCoord>226</yCoord>
        </edgeMap>
        <edgeMap>
          <xCoord>340</xCoord>
          <yCoord>225</yCoord>
        </edgeMap>
        <edgeMap>
          <xCoord>339</xCoord>
          <yCoord>224</yCoord>
        </edgeMap>
        <edgeMap>
          <xCoord>338</xCoord>
          <yCoord>224</yCoord>
        </edgeMap>
        <edgeMap>
          <xCoord>337</xCoord>
          <yCoord>224</yCoord>
        </edgeMap>
        <edgeMap>
          <xCoord>336</xCoord>
          <yCoord>225</yCoord>
        </edgeMap>
        <edgeMap>
          <xCoord>336</xCoord>
          <yCoord>226</yCoord>
        </edgeMap>
        <edgeMap>
          <xCoord>335</xCoord>
          <yCoord>227</yCoord>
        </edgeMap>
        <edgeMap>
          <xCoord>336</xCoord>
          <yCoord>228</yCoord>
        </edgeMap>
        <edgeMap>
          <xCoord>336</xCoord>
          <yCoord>229</yCoord>
        </edgeMap>
        <edgeMap>
          <xCoord>337</xCoord>
          <yCoord>230</yCoord>
        </edgeMap>
        <edgeMap>
          <xCoord>338</xCoord>
          <yCoord>230</yCoord>
        </edgeMap>
        <edgeMap>
          <xCoord>339</xCoord>
          <yCoord>231</yCoord>
        </edgeMap>
        <edgeMap>
          <xCoord>339</xCoord>
          <yCoord>232</yCoord>
        </edgeMap>
        <edgeMap>
          <xCoord>340</xCoord>
          <yCoord>233</yCoord>
        </edgeMap>
      </roi>
      <roi>
        <imageZposition>-114.5</imageZposition>
        <imageSOP_UID>1.3.6.1.4.1.14519.5.2.1.6279.6001.128310573859581043460355563687</imageSOP_UID>
        <inclusion>TRUE</inclusion>
        <edgeMap>
          <xCoord>341</xCoord>
          <yCoord>232</yCoord>
        </edgeMap>
        <edgeMap>
          <xCoord>342</xCoord>
          <yCoord>231</yCoord>
        </edgeMap>
        <edgeMap>
          <xCoord>343</xCoord>
          <yCoord>230</yCoord>
        </edgeMap>
        <edgeMap>
          <xCoord>343</xCoord>
          <yCoord>229</yCoord>
        </edgeMap>
        <edgeMap>
          <xCoord>343</xCoord>
          <yCoord>228</yCoord>
        </edgeMap>
        <edgeMap>
          <xCoord>344</xCoord>
          <yCoord>227</yCoord>
        </edgeMap>
        <edgeMap>
          <xCoord>344</xCoord>
          <yCoord>226</yCoord>
        </edgeMap>
        <edgeMap>
          <xCoord>343</xCoord>
          <yCoord>225</yCoord>
        </edgeMap>
        <edgeMap>
          <xCoord>343</xCoord>
          <yCoord>224</yCoord>
        </edgeMap>
        <edgeMap>
          <xCoord>342</xCoord>
          <yCoord>224</yCoord>
        </edgeMap>
        <edgeMap>
          <xCoord>341</xCoord>
          <yCoord>223</yCoord>
        </edgeMap>
        <edgeMap>
          <xCoord>340</xCoord>
          <yCoord>222</yCoord>
        </edgeMap>
        <edgeMap>
          <xCoord>339</xCoord>
          <yCoord>221</yCoord>
        </edgeMap>
        <edgeMap>
          <xCoord>338</xCoord>
          <yCoord>221</yCoord>
        </edgeMap>
        <edgeMap>
          <xCoord>337</xCoord>
          <yCoord>222</yCoord>
        </edgeMap>
        <edgeMap>
          <xCoord>336</xCoord>
          <yCoord>222</yCoord>
        </edgeMap>
        <edgeMap>
          <xCoord>335</xCoord>
          <yCoord>222</yCoord>
        </edgeMap>
        <edgeMap>
          <xCoord>335</xCoord>
          <yCoord>223</yCoord>
        </edgeMap>
        <edgeMap>
          <xCoord>335</xCoord>
          <yCoord>224</yCoord>
        </edgeMap>
        <edgeMap>
          <xCoord>335</xCoord>
          <yCoord>225</yCoord>
        </edgeMap>
        <edgeMap>
          <xCoord>335</xCoord>
          <yCoord>226</yCoord>
        </edgeMap>
        <edgeMap>
          <xCoord>335</xCoord>
          <yCoord>227</yCoord>
        </edgeMap>
        <edgeMap>
          <xCoord>335</xCoord>
          <yCoord>228</yCoord>
        </edgeMap>
        <edgeMap>
          <xCoord>335</xCoord>
          <yCoord>229</yCoord>
        </edgeMap>
        <edgeMap>
          <xCoord>336</xCoord>
          <yCoord>230</yCoord>
        </edgeMap>
        <edgeMap>
          <xCoord>336</xCoord>
          <yCoord>231</yCoord>
        </edgeMap>
        <edgeMap>
          <xCoord>337</xCoord>
          <yCoord>231</yCoord>
        </edgeMap>
        <edgeMap>
          <xCoord>338</xCoord>
          <yCoord>232</yCoord>
        </edgeMap>
        <edgeMap>
          <xCoord>339</xCoord>
          <yCoord>232</yCoord>
        </edgeMap>
        <edgeMap>
          <xCoord>340</xCoord>
          <yCoord>232</yCoord>
        </edgeMap>
        <edgeMap>
          <xCoord>341</xCoord>
          <yCoord>232</yCoord>
        </edgeMap>
      </roi>
      <roi>
        <imageZposition>-117.0</imageZposition>
        <imageSOP_UID>1.3.6.1.4.1.14519.5.2.1.6279.6001.196434074418724232587842632002</imageSOP_UID>
        <inclusion>TRUE</inclusion>
        <edgeMap>
          <xCoord>339</xCoord>
          <yCoord>234</yCoord>
        </edgeMap>
        <edgeMap>
          <xCoord>340</xCoord>
          <yCoord>233</yCoord>
        </edgeMap>
        <edgeMap>
          <xCoord>341</xCoord>
          <yCoord>233</yCoord>
        </edgeMap>
        <edgeMap>
          <xCoord>342</xCoord>
          <yCoord>233</yCoord>
        </edgeMap>
        <edgeMap>
          <xCoord>341</xCoord>
          <yCoord>232</yCoord>
        </edgeMap>
        <edgeMap>
          <xCoord>342</xCoord>
          <yCoord>231</yCoord>
        </edgeMap>
        <edgeMap>
          <xCoord>343</xCoord>
          <yCoord>230</yCoord>
        </edgeMap>
        <edgeMap>
          <xCoord>343</xCoord>
          <yCoord>229</yCoord>
        </edgeMap>
        <edgeMap>
          <xCoord>343</xCoord>
          <yCoord>228</yCoord>
        </edgeMap>
        <edgeMap>
          <xCoord>343</xCoord>
          <yCoord>227</yCoord>
        </edgeMap>
        <edgeMap>
          <xCoord>343</xCoord>
          <yCoord>226</yCoord>
        </edgeMap>
        <edgeMap>
          <xCoord>342</xCoord>
          <yCoord>225</yCoord>
        </edgeMap>
        <edgeMap>
          <xCoord>342</xCoord>
          <yCoord>224</yCoord>
        </edgeMap>
        <edgeMap>
          <xCoord>341</xCoord>
          <yCoord>224</yCoord>
        </edgeMap>
        <edgeMap>
          <xCoord>340</xCoord>
          <yCoord>224</yCoord>
        </edgeMap>
        <edgeMap>
          <xCoord>339</xCoord>
          <yCoord>224</yCoord>
        </edgeMap>
        <edgeMap>
          <xCoord>338</xCoord>
          <yCoord>223</yCoord>
        </edgeMap>
        <edgeMap>
          <xCoord>337</xCoord>
          <yCoord>223</yCoord>
        </edgeMap>
        <edgeMap>
          <xCoord>337</xCoord>
          <yCoord>224</yCoord>
        </edgeMap>
        <edgeMap>
          <xCoord>337</xCoord>
          <yCoord>225</yCoord>
        </edgeMap>
        <edgeMap>
          <xCoord>337</xCoord>
          <yCoord>226</yCoord>
        </edgeMap>
        <edgeMap>
          <xCoord>337</xCoord>
          <yCoord>227</yCoord>
        </edgeMap>
        <edgeMap>
          <xCoord>337</xCoord>
          <yCoord>228</yCoord>
        </edgeMap>
        <edgeMap>
          <xCoord>337</xCoord>
          <yCoord>229</yCoord>
        </edgeMap>
        <edgeMap>
          <xCoord>338</xCoord>
          <yCoord>230</yCoord>
        </edgeMap>
        <edgeMap>
          <xCoord>338</xCoord>
          <yCoord>231</yCoord>
        </edgeMap>
        <edgeMap>
          <xCoord>339</xCoord>
          <yCoord>232</yCoord>
        </edgeMap>
        <edgeMap>
          <xCoord>339</xCoord>
          <yCoord>233</yCoord>
        </edgeMap>
        <edgeMap>
          <xCoord>339</xCoord>
          <yCoord>234</yCoord>
        </edgeMap>
      </roi>
    </unblindedReadNodule>
    <unblindedReadNodule>
      <noduleID>IL057_130535</noduleID>
      <characteristics>
        <subtlety>5</subtlety>
        <internalStructure>1</internalStructure>
        <calcification>6</calcification>
        <sphericity>4</sphericity>
        <margin>3</margin>
        <lobulation>5</lobulation>
        <spiculation>4</spiculation>
        <texture>5</texture>
        <malignancy>5</malignancy>
      </characteristics>
      <roi>
        <imageZposition>-122.0</imageZposition>
        <imageSOP_UID>1.3.6.1.4.1.14519.5.2.1.6279.6001.728318119561182492878899657963</imageSOP_UID>
        <inclusion>TRUE</inclusion>
        <edgeMap>
          <xCoord>343</xCoord>
          <yCoord>233</yCoord>
        </edgeMap>
        <edgeMap>
          <xCoord>344</xCoord>
          <yCoord>232</yCoord>
        </edgeMap>
        <edgeMap>
          <xCoord>345</xCoord>
          <yCoord>231</yCoord>
        </edgeMap>
        <edgeMap>
          <xCoord>346</xCoord>
          <yCoord>230</yCoord>
        </edgeMap>
        <edgeMap>
          <xCoord>347</xCoord>
          <yCoord>229</yCoord>
        </edgeMap>
        <edgeMap>
          <xCoord>348</xCoord>
          <yCoord>228</yCoord>
        </edgeMap>
        <edgeMap>
          <xCoord>349</xCoord>
          <yCoord>228</yCoord>
        </edgeMap>
        <edgeMap>
          <xCoord>350</xCoord>
          <yCoord>227</yCoord>
        </edgeMap>
        <edgeMap>
          <xCoord>351</xCoord>
          <yCoord>228</yCoord>
        </edgeMap>
        <edgeMap>
          <xCoord>352</xCoord>
          <yCoord>229</yCoord>
        </edgeMap>
        <edgeMap>
          <xCoord>353</xCoord>
          <yCoord>230</yCoord>
        </edgeMap>
        <edgeMap>
          <xCoord>354</xCoord>
          <yCoord>231</yCoord>
        </edgeMap>
        <edgeMap>
          <xCoord>355</xCoord>
          <yCoord>230</yCoord>
        </edgeMap>
        <edgeMap>
          <xCoord>355</xCoord>
          <yCoord>229</yCoord>
        </edgeMap>
        <edgeMap>
          <xCoord>355</xCoord>
          <yCoord>228</yCoord>
        </edgeMap>
        <edgeMap>
          <xCoord>354</xCoord>
          <yCoord>227</yCoord>
        </edgeMap>
        <edgeMap>
          <xCoord>354</xCoord>
          <yCoord>226</yCoord>
        </edgeMap>
        <edgeMap>
          <xCoord>354</xCoord>
          <yCoord>225</yCoord>
        </edgeMap>
        <edgeMap>
          <xCoord>354</xCoord>
          <yCoord>224</yCoord>
        </edgeMap>
        <edgeMap>
          <xCoord>354</xCoord>
          <yCoord>223</yCoord>
        </edgeMap>
        <edgeMap>
          <xCoord>354</xCoord>
          <yCoord>222</yCoord>
        </edgeMap>
        <edgeMap>
          <xCoord>354</xCoord>
          <yCoord>221</yCoord>
        </edgeMap>
        <edgeMap>
          <xCoord>354</xCoord>
          <yCoord>220</yCoord>
        </edgeMap>
        <edgeMap>
          <xCoord>353</xCoord>
          <yCoord>219</yCoord>
        </edgeMap>
        <edgeMap>
          <xCoord>352</xCoord>
          <yCoord>218</yCoord>
        </edgeMap>
        <edgeMap>
          <xCoord>352</xCoord>
          <yCoord>217</yCoord>
        </edgeMap>
        <edgeMap>
          <xCoord>351</xCoord>
          <yCoord>216</yCoord>
        </edgeMap>
        <edgeMap>
          <xCoord>350</xCoord>
          <yCoord>216</yCoord>
        </edgeMap>
        <edgeMap>
          <xCoord>349</xCoord>
          <yCoord>216</yCoord>
        </edgeMap>
        <edgeMap>
          <xCoord>348</xCoord>
          <yCoord>215</yCoord>
        </edgeMap>
        <edgeMap>
          <xCoord>347</xCoord>
          <yCoord>214</yCoord>
        </edgeMap>
        <edgeMap>
          <xCoord>347</xCoord>
          <yCoord>213</yCoord>
        </edgeMap>
        <edgeMap>
          <xCoord>346</xCoord>
          <yCoord>212</yCoord>
        </edgeMap>
        <edgeMap>
          <xCoord>345</xCoord>
          <yCoord>212</yCoord>
        </edgeMap>
        <edgeMap>
          <xCoord>344</xCoord>
          <yCoord>213</yCoord>
        </edgeMap>
        <edgeMap>
          <xCoord>343</xCoord>
          <yCoord>213</yCoord>
        </edgeMap>
        <edgeMap>
          <xCoord>342</xCoord>
          <yCoord>214</yCoord>
        </edgeMap>
        <edgeMap>
          <xCoord>341</xCoord>
          <yCoord>215</yCoord>
        </edgeMap>
        <edgeMap>
          <xCoord>341</xCoord>
          <yCoord>216</yCoord>
        </edgeMap>
        <edgeMap>
          <xCoord>340</xCoord>
          <yCoord>217</yCoord>
        </edgeMap>
        <edgeMap>
          <xCoord>339</xCoord>
          <yCoord>218</yCoord>
        </edgeMap>
        <edgeMap>
          <xCoord>338</xCoord>
          <yCoord>218</yCoord>
        </edgeMap>
        <edgeMap>
          <xCoord>337</xCoord>
          <yCoord>218</yCoord>
        </edgeMap>
        <edgeMap>
          <xCoord>336</xCoord>
          <yCoord>219</yCoord>
        </edgeMap>
        <edgeMap>
          <xCoord>337</xCoord>
          <yCoord>220</yCoord>
        </edgeMap>
        <edgeMap>
          <xCoord>338</xCoord>
          <yCoord>220</yCoord>
        </edgeMap>
        <edgeMap>
          <xCoord>339</xCoord>
          <yCoord>221</yCoord>
        </edgeMap>
        <edgeMap>
          <xCoord>340</xCoord>
          <yCoord>222</yCoord>
        </edgeMap>
        <edgeMap>
          <xCoord>339</xCoord>
          <yCoord>223</yCoord>
        </edgeMap>
        <edgeMap>
          <xCoord>339</xCoord>
          <yCoord>224</yCoord>
        </edgeMap>
        <edgeMap>
          <xCoord>339</xCoord>
          <yCoord>225</yCoord>
        </edgeMap>
        <edgeMap>
          <xCoord>338</xCoord>
          <yCoord>226</yCoord>
        </edgeMap>
        <edgeMap>
          <xCoord>339</xCoord>
          <yCoord>227</yCoord>
        </edgeMap>
        <edgeMap>
          <xCoord>339</xCoord>
          <yCoord>228</yCoord>
        </edgeMap>
        <edgeMap>
          <xCoord>339</xCoord>
          <yCoord>229</yCoord>
        </edgeMap>
        <edgeMap>
          <xCoord>339</xCoord>
          <yCoord>230</yCoord>
        </edgeMap>
        <edgeMap>
          <xCoord>340</xCoord>
          <yCoord>231</yCoord>
        </edgeMap>
        <edgeMap>
          <xCoord>341</xCoord>
          <yCoord>232</yCoord>
        </edgeMap>
        <edgeMap>
          <xCoord>342</xCoord>
          <yCoord>233</yCoord>
        </edgeMap>
        <edgeMap>
          <xCoord>343</xCoord>
          <yCoord>233</yCoord>
        </edgeMap>
      </roi>
      <roi>
        <imageZposition>-124.5</imageZposition>
        <imageSOP_UID>1.3.6.1.4.1.14519.5.2.1.6279.6001.241051416467631006465263297819</imageSOP_UID>
        <inclusion>TRUE</inclusion>
        <edgeMap>
          <xCoord>345</xCoord>
          <yCoord>232</yCoord>
        </edgeMap>
        <edgeMap>
          <xCoord>346</xCoord>
          <yCoord>231</yCoord>
        </edgeMap>
        <edgeMap>
          <xCoord>347</xCoord>
          <yCoord>230</yCoord>
        </edgeMap>
        <edgeMap>
          <xCoord>348</xCoord>
          <yCoord>230</yCoord>
        </edgeMap>
        <edgeMap>
          <xCoord>349</xCoord>
          <yCoord>231</yCoord>
        </edgeMap>
        <edgeMap>
          <xCoord>350</xCoord>
          <yCoord>231</yCoord>
        </edgeMap>
        <edgeMap>
          <xCoord>351</xCoord>
          <yCoord>231</yCoord>
        </edgeMap>
        <edgeMap>
          <xCoord>352</xCoord>
          <yCoord>231</yCoord>
        </edgeMap>
        <edgeMap>
          <xCoord>353</xCoord>
          <yCoord>231</yCoord>
        </edgeMap>
        <edgeMap>
          <xCoord>354</xCoord>
          <yCoord>231</yCoord>
        </edgeMap>
        <edgeMap>
          <xCoord>355</xCoord>
          <yCoord>230</yCoord>
        </edgeMap>
        <edgeMap>
          <xCoord>356</xCoord>
          <yCoord>230</yCoord>
        </edgeMap>
        <edgeMap>
          <xCoord>357</xCoord>
          <yCoord>230</yCoord>
        </edgeMap>
        <edgeMap>
          <xCoord>356</xCoord>
          <yCoord>229</yCoord>
        </edgeMap>
        <edgeMap>
          <xCoord>355</xCoord>
          <yCoord>228</yCoord>
        </edgeMap>
        <edgeMap>
          <xCoord>354</xCoord>
          <yCoord>227</yCoord>
        </edgeMap>
        <edgeMap>
          <xCoord>353</xCoord>
          <yCoord>226</yCoord>
        </edgeMap>
        <edgeMap>
          <xCoord>352</xCoord>
          <yCoord>225</yCoord>
        </edgeMap>
        <edgeMap>
          <xCoord>351</xCoord>
          <yCoord>224</yCoord>
        </edgeMap>
        <edgeMap>
          <xCoord>352</xCoord>
          <yCoord>223</yCoord>
        </edgeMap>
        <edgeMap>
          <xCoord>353</xCoord>
          <yCoord>222</yCoord>
        </edgeMap>
        <edgeMap>
          <xCoord>353</xCoord>
          <yCoord>221</yCoord>
        </edgeMap>
        <edgeMap>
          <xCoord>353</xCoord>
          <yCoord>220</yCoord>
        </edgeMap>
        <edgeMap>
          <xCoord>352</xCoord>
          <yCoord>219</yCoord>
        </edgeMap>
        <edgeMap>
          <xCoord>351</xCoord>
          <yCoord>218</yCoord>
        </edgeMap>
        <edgeMap>
          <xCoord>351</xCoord>
          <yCoord>217</yCoord>
        </edgeMap>
        <edgeMap>
          <xCoord>351</xCoord>
          <yCoord>216</yCoord>
        </edgeMap>
        <edgeMap>
          <xCoord>350</xCoord>
          <yCoord>215</yCoord>
        </edgeMap>
        <edgeMap>
          <xCoord>349</xCoord>
          <yCoord>216</yCoord>
        </edgeMap>
        <edgeMap>
          <xCoord>348</xCoord>
          <yCoord>216</yCoord>
        </edgeMap>
        <edgeMap>
          <xCoord>347</xCoord>
          <yCoord>216</yCoord>
        </edgeMap>
        <edgeMap>
          <xCoord>346</xCoord>
          <yCoord>216</yCoord>
        </edgeMap>
        <edgeMap>
          <xCoord>345</xCoord>
          <yCoord>216</yCoord>
        </edgeMap>
        <edgeMap>
          <xCoord>344</xCoord>
          <yCoord>216</yCoord>
        </edgeMap>
        <edgeMap>
          <xCoord>343</xCoord>
          <yCoord>216</yCoord>
        </edgeMap>
        <edgeMap>
          <xCoord>343</xCoord>
          <yCoord>217</yCoord>
        </edgeMap>
        <edgeMap>
          <xCoord>343</xCoord>
          <yCoord>218</yCoord>
        </edgeMap>
        <edgeMap>
          <xCoord>342</xCoord>
          <yCoord>219</yCoord>
        </edgeMap>
        <edgeMap>
          <xCoord>341</xCoord>
          <yCoord>219</yCoord>
        </edgeMap>
        <edgeMap>
          <xCoord>340</xCoord>
          <yCoord>219</yCoord>
        </edgeMap>
        <edgeMap>
          <xCoord>339</xCoord>
          <yCoord>219</yCoord>
        </edgeMap>
        <edgeMap>
          <xCoord>338</xCoord>
          <yCoord>219</yCoord>
        </edgeMap>
        <edgeMap>
          <xCoord>337</xCoord>
          <yCoord>219</yCoord>
        </edgeMap>
        <edgeMap>
          <xCoord>337</xCoord>
          <yCoord>220</yCoord>
        </edgeMap>
        <edgeMap>
          <xCoord>338</xCoord>
          <yCoord>221</yCoord>
        </edgeMap>
        <edgeMap>
          <xCoord>339</xCoord>
          <yCoord>222</yCoord>
        </edgeMap>
        <edgeMap>
          <xCoord>340</xCoord>
          <yCoord>223</yCoord>
        </edgeMap>
        <edgeMap>
          <xCoord>341</xCoord>
          <yCoord>224</yCoord>
        </edgeMap>
        <edgeMap>
          <xCoord>341</xCoord>
          <yCoord>225</yCoord>
        </edgeMap>
        <edgeMap>
          <xCoord>342</xCoord>
          <yCoord>226</yCoord>
        </edgeMap>
        <edgeMap>
          <xCoord>341</xCoord>
          <yCoord>227</yCoord>
        </edgeMap>
        <edgeMap>
          <xCoord>341</xCoord>
          <yCoord>228</yCoord>
        </edgeMap>
        <edgeMap>
          <xCoord>340</xCoord>
          <yCoord>229</yCoord>
        </edgeMap>
        <edgeMap>
          <xCoord>341</xCoord>
          <yCoord>230</yCoord>
        </edgeMap>
        <edgeMap>
          <xCoord>342</xCoord>
          <yCoord>231</yCoord>
        </edgeMap>
        <edgeMap>
          <xCoord>343</xCoord>
          <yCoord>232</yCoord>
        </edgeMap>
        <edgeMap>
          <xCoord>344</xCoord>
          <yCoord>232</yCoord>
        </edgeMap>
        <edgeMap>
          <xCoord>345</xCoord>
          <yCoord>232</yCoord>
        </edgeMap>
      </roi>
      <roi>
        <imageZposition>-127.0</imageZposition>
        <imageSOP_UID>1.3.6.1.4.1.14519.5.2.1.6279.6001.313671587514127442711728284938</imageSOP_UID>
        <inclusion>TRUE</inclusion>
        <edgeMap>
          <xCoord>351</xCoord>
          <yCoord>233</yCoord>
        </edgeMap>
        <edgeMap>
          <xCoord>351</xCoord>
          <yCoord>232</yCoord>
        </edgeMap>
        <edgeMap>
          <xCoord>352</xCoord>
          <yCoord>231</yCoord>
        </edgeMap>
        <edgeMap>
          <xCoord>353</xCoord>
          <yCoord>230</yCoord>
        </edgeMap>
        <edgeMap>
          <xCoord>353</xCoord>
          <yCoord>229</yCoord>
        </edgeMap>
        <edgeMap>
          <xCoord>353</xCoord>
          <yCoord>228</yCoord>
        </edgeMap>
        <edgeMap>
          <xCoord>353</xCoord>
          <yCoord>227</yCoord>
        </edgeMap>
        <edgeMap>
          <xCoord>353</xCoord>
          <yCoord>226</yCoord>
        </edgeMap>
        <edgeMap>
          <xCoord>352</xCoord>
          <yCoord>225</yCoord>
        </edgeMap>
        <edgeMap>
          <xCoord>353</xCoord>
          <yCoord>224</yCoord>
        </edgeMap>
        <edgeMap>
          <xCoord>353</xCoord>
          <yCoord>223</yCoord>
        </edgeMap>
        <edgeMap>
          <xCoord>353</xCoord>
          <yCoord>222</yCoord>
        </edgeMap>
        <edgeMap>
          <xCoord>353</xCoord>
          <yCoord>221</yCoord>
        </edgeMap>
        <edgeMap>
          <xCoord>353</xCoord>
          <yCoord>220</yCoord>
        </edgeMap>
        <edgeMap>
          <xCoord>352</xCoord>
          <yCoord>219</yCoord>
        </edgeMap>
        <edgeMap>
          <xCoord>351</xCoord>
          <yCoord>218</yCoord>
        </edgeMap>
        <edgeMap>
          <xCoord>351</xCoord>
          <yCoord>217</yCoord>
        </edgeMap>
        <edgeMap>
          <xCoord>351</xCoord>
          <yCoord>216</yCoord>
        </edgeMap>
        <edgeMap>
          <xCoord>351</xCoord>
          <yCoord>215</yCoord>
        </edgeMap>
        <edgeMap>
          <xCoord>351</xCoord>
          <yCoord>214</yCoord>
        </edgeMap>
        <edgeMap>
          <xCoord>350</xCoord>
          <yCoord>214</yCoord>
        </edgeMap>
        <edgeMap>
          <xCoord>349</xCoord>
          <yCoord>215</yCoord>
        </edgeMap>
        <edgeMap>
          <xCoord>348</xCoord>
          <yCoord>216</yCoord>
        </edgeMap>
        <edgeMap>
          <xCoord>347</xCoord>
          <yCoord>217</yCoord>
        </edgeMap>
        <edgeMap>
          <xCoord>346</xCoord>
          <yCoord>218</yCoord>
        </edgeMap>
        <edgeMap>
          <xCoord>345</xCoord>
          <yCoord>218</yCoord>
        </edgeMap>
        <edgeMap>
          <xCoord>344</xCoord>
          <yCoord>218</yCoord>
        </edgeMap>
        <edgeMap>
          <xCoord>343</xCoord>
          <yCoord>219</yCoord>
        </edgeMap>
        <edgeMap>
          <xCoord>342</xCoord>
          <yCoord>219</yCoord>
        </edgeMap>
        <edgeMap>
          <xCoord>341</xCoord>
          <yCoord>219</yCoord>
        </edgeMap>
        <edgeMap>
          <xCoord>340</xCoord>
          <yCoord>220</yCoord>
        </edgeMap>
        <edgeMap>
          <xCoord>339</xCoord>
          <yCoord>221</yCoord>
        </edgeMap>
        <edgeMap>
          <xCoord>338</xCoord>
          <yCoord>222</yCoord>
        </edgeMap>
        <edgeMap>
          <xCoord>339</xCoord>
          <yCoord>223</yCoord>
        </edgeMap>
        <edgeMap>
          <xCoord>340</xCoord>
          <yCoord>223</yCoord>
        </edgeMap>
        <edgeMap>
          <xCoord>341</xCoord>
          <yCoord>224</yCoord>
        </edgeMap>
        <edgeMap>
          <xCoord>342</xCoord>
          <yCoord>225</yCoord>
        </edgeMap>
        <edgeMap>
          <xCoord>343</xCoord>
          <yCoord>226</yCoord>
        </edgeMap>
        <edgeMap>
          <xCoord>343</xCoord>
          <yCoord>227</yCoord>
        </edgeMap>
        <edgeMap>
          <xCoord>343</xCoord>
          <yCoord>228</yCoord>
        </edgeMap>
        <edgeMap>
          <xCoord>343</xCoord>
          <yCoord>229</yCoord>
        </edgeMap>
        <edgeMap>
          <xCoord>343</xCoord>
          <yCoord>230</yCoord>
        </edgeMap>
        <edgeMap>
          <xCoord>343</xCoord>
          <yCoord>231</yCoord>
        </edgeMap>
        <edgeMap>
          <xCoord>344</xCoord>
          <yCoord>232</yCoord>
        </edgeMap>
        <edgeMap>
          <xCoord>345</xCoord>
          <yCoord>232</yCoord>
        </edgeMap>
        <edgeMap>
          <xCoord>346</xCoord>
          <yCoord>233</yCoord>
        </edgeMap>
        <edgeMap>
          <xCoord>347</xCoord>
          <yCoord>233</yCoord>
        </edgeMap>
        <edgeMap>
          <xCoord>348</xCoord>
          <yCoord>233</yCoord>
        </edgeMap>
        <edgeMap>
          <xCoord>349</xCoord>
          <yCoord>233</yCoord>
        </edgeMap>
        <edgeMap>
          <xCoord>350</xCoord>
          <yCoord>233</yCoord>
        </edgeMap>
        <edgeMap>
          <xCoord>351</xCoord>
          <yCoord>233</yCoord>
        </edgeMap>
      </roi>
      <roi>
        <imageZposition>-129.5</imageZposition>
        <imageSOP_UID>1.3.6.1.4.1.14519.5.2.1.6279.6001.203869705205852873230493460793</imageSOP_UID>
        <inclusion>TRUE</inclusion>
        <edgeMap>
          <xCoord>349</xCoord>
          <yCoord>231</yCoord>
        </edgeMap>
        <edgeMap>
          <xCoord>350</xCoord>
          <yCoord>230</yCoord>
        </edgeMap>
        <edgeMap>
          <xCoord>351</xCoord>
          <yCoord>229</yCoord>
        </edgeMap>
        <edgeMap>
          <xCoord>352</xCoord>
          <yCoord>228</yCoord>
        </edgeMap>
        <edgeMap>
          <xCoord>352</xCoord>
          <yCoord>227</yCoord>
        </edgeMap>
        <edgeMap>
          <xCoord>352</xCoord>
          <yCoord>226</yCoord>
        </edgeMap>
        <edgeMap>
          <xCoord>352</xCoord>
          <yCoord>225</yCoord>
        </edgeMap>
        <edgeMap>
          <xCoord>351</xCoord>
          <yCoord>224</yCoord>
        </edgeMap>
        <edgeMap>
          <xCoord>352</xCoord>
          <yCoord>223</yCoord>
        </edgeMap>
        <edgeMap>
          <xCoord>352</xCoord>
          <yCoord>222</yCoord>
        </edgeMap>
        <edgeMap>
          <xCoord>352</xCoord>
          <yCoord>221</yCoord>
        </edgeMap>
        <edgeMap>
          <xCoord>352</xCoord>
          <yCoord>220</yCoord>
        </edgeMap>
        <edgeMap>
          <xCoord>351</xCoord>
          <yCoord>219</yCoord>
        </edgeMap>
        <edgeMap>
          <xCoord>350</xCoord>
          <yCoord>219</yCoord>
        </edgeMap>
        <edgeMap>
          <xCoord>349</xCoord>
          <yCoord>220</yCoord>
        </edgeMap>
        <edgeMap>
          <xCoord>348</xCoord>
          <yCoord>220</yCoord>
        </edgeMap>
        <edgeMap>
          <xCoord>347</xCoord>
          <yCoord>221</yCoord>
        </edgeMap>
        <edgeMap>
          <xCoord>347</xCoord>
          <yCoord>222</yCoord>
        </edgeMap>
        <edgeMap>
          <xCoord>346</xCoord>
          <yCoord>223</yCoord>
        </edgeMap>
        <edgeMap>
          <xCoord>345</xCoord>
          <yCoord>223</yCoord>
        </edgeMap>
        <edgeMap>
          <xCoord>344</xCoord>
          <yCoord>223</yCoord>
        </edgeMap>
        <edgeMap>
          <xCoord>343</xCoord>
          <yCoord>224</yCoord>
        </edgeMap>
        <edgeMap>
          <xCoord>342</xCoord>
          <yCoord>224</yCoord>
        </edgeMap>
        <edgeMap>
          <xCoord>342</xCoord>
          <yCoord>225</yCoord>
        </edgeMap>
        <edgeMap>
          <xCoord>343</xCoord>
          <yCoord>226</yCoord>
        </edgeMap>
        <edgeMap>
          <xCoord>343</xCoord>
          <yCoord>227</yCoord>
        </edgeMap>
        <edgeMap>
          <xCoord>343</xCoord>
          <yCoord>228</yCoord>
        </edgeMap>
        <edgeMap>
          <xCoord>343</xCoord>
          <yCoord>229</yCoord>
        </edgeMap>
        <edgeMap>
          <xCoord>344</xCoord>
          <yCoord>229</yCoord>
        </edgeMap>
        <edgeMap>
          <xCoord>345</xCoord>
          <yCoord>229</yCoord>
        </edgeMap>
        <edgeMap>
          <xCoord>346</xCoord>
          <yCoord>229</yCoord>
        </edgeMap>
        <edgeMap>
          <xCoord>347</xCoord>
          <yCoord>230</yCoord>
        </edgeMap>
        <edgeMap>
          <xCoord>348</xCoord>
          <yCoord>231</yCoord>
        </edgeMap>
        <edgeMap>
          <xCoord>349</xCoord>
          <yCoord>231</yCoord>
        </edgeMap>
      </roi>
    </unblindedReadNodule>
    <unblindedReadNodule>
      <noduleID>IL057_130545</noduleID>
      <characteristics>
        <subtlety>4</subtlety>
        <internalStructure>1</internalStructure>
        <calcification>6</calcification>
        <sphericity>3</sphericity>
        <margin>2</margin>
        <lobulation>5</lobulation>
        <spiculation>4</spiculation>
        <texture>4</texture>
        <malignancy>5</malignancy>
      </characteristics>
      <roi>
        <imageZposition>-142.0</imageZposition>
        <imageSOP_UID>1.3.6.1.4.1.14519.5.2.1.6279.6001.905370064731275047014054030102</imageSOP_UID>
        <inclusion>TRUE</inclusion>
        <edgeMap>
          <xCoord>395</xCoord>
          <yCoord>257</yCoord>
        </edgeMap>
        <edgeMap>
          <xCoord>396</xCoord>
          <yCoord>256</yCoord>
        </edgeMap>
        <edgeMap>
          <xCoord>397</xCoord>
          <yCoord>256</yCoord>
        </edgeMap>
        <edgeMap>
          <xCoord>397</xCoord>
          <yCoord>255</yCoord>
        </edgeMap>
        <edgeMap>
          <xCoord>397</xCoord>
          <yCoord>254</yCoord>
        </edgeMap>
        <edgeMap>
          <xCoord>397</xCoord>
          <yCoord>253</yCoord>
        </edgeMap>
        <edgeMap>
          <xCoord>396</xCoord>
          <yCoord>252</yCoord>
        </edgeMap>
        <edgeMap>
          <xCoord>396</xCoord>
          <yCoord>251</yCoord>
        </edgeMap>
        <edgeMap>
          <xCoord>395</xCoord>
          <yCoord>250</yCoord>
        </edgeMap>
        <edgeMap>
          <xCoord>395</xCoord>
          <yCoord>249</yCoord>
        </edgeMap>
        <edgeMap>
          <xCoord>394</xCoord>
          <yCoord>248</yCoord>
        </edgeMap>
        <edgeMap>
          <xCoord>393</xCoord>
          <yCoord>247</yCoord>
        </edgeMap>
        <edgeMap>
          <xCoord>392</xCoord>
          <yCoord>247</yCoord>
        </edgeMap>
        <edgeMap>
          <xCoord>391</xCoord>
          <yCoord>247</yCoord>
        </edgeMap>
        <edgeMap>
          <xCoord>390</xCoord>
          <yCoord>247</yCoord>
        </edgeMap>
        <edgeMap>
          <xCoord>389</xCoord>
          <yCoord>247</yCoord>
        </edgeMap>
        <edgeMap>
          <xCoord>388</xCoord>
          <yCoord>247</yCoord>
        </edgeMap>
        <edgeMap>
          <xCoord>387</xCoord>
          <yCoord>247</yCoord>
        </edgeMap>
        <edgeMap>
          <xCoord>386</xCoord>
          <yCoord>246</yCoord>
        </edgeMap>
        <edgeMap>
          <xCoord>385</xCoord>
          <yCoord>245</yCoord>
        </edgeMap>
        <edgeMap>
          <xCoord>384</xCoord>
          <yCoord>245</yCoord>
        </edgeMap>
        <edgeMap>
          <xCoord>383</xCoord>
          <yCoord>244</yCoord>
        </edgeMap>
        <edgeMap>
          <xCoord>382</xCoord>
          <yCoord>244</yCoord>
        </edgeMap>
        <edgeMap>
          <xCoord>381</xCoord>
          <yCoord>245</yCoord>
        </edgeMap>
        <edgeMap>
          <xCoord>380</xCoord>
          <yCoord>246</yCoord>
        </edgeMap>
        <edgeMap>
          <xCoord>380</xCoord>
          <yCoord>247</yCoord>
        </edgeMap>
        <edgeMap>
          <xCoord>379</xCoord>
          <yCoord>248</yCoord>
        </edgeMap>
        <edgeMap>
          <xCoord>379</xCoord>
          <yCoord>249</yCoord>
        </edgeMap>
        <edgeMap>
          <xCoord>379</xCoord>
          <yCoord>250</yCoord>
        </edgeMap>
        <edgeMap>
          <xCoord>379</xCoord>
          <yCoord>251</yCoord>
        </edgeMap>
        <edgeMap>
          <xCoord>379</xCoord>
          <yCoord>252</yCoord>
        </edgeMap>
        <edgeMap>
          <xCoord>380</xCoord>
          <yCoord>252</yCoord>
        </edgeMap>
        <edgeMap>
          <xCoord>381</xCoord>
          <yCoord>253</yCoord>
        </edgeMap>
        <edgeMap>
          <xCoord>382</xCoord>
          <yCoord>254</yCoord>
        </edgeMap>
        <edgeMap>
          <xCoord>382</xCoord>
          <yCoord>255</yCoord>
        </edgeMap>
        <edgeMap>
          <xCoord>382</xCoord>
          <yCoord>256</yCoord>
        </edgeMap>
        <edgeMap>
          <xCoord>383</xCoord>
          <yCoord>255</yCoord>
        </edgeMap>
        <edgeMap>
          <xCoord>384</xCoord>
          <yCoord>254</yCoord>
        </edgeMap>
        <edgeMap>
          <xCoord>385</xCoord>
          <yCoord>253</yCoord>
        </edgeMap>
        <edgeMap>
          <xCoord>386</xCoord>
          <yCoord>253</yCoord>
        </edgeMap>
        <edgeMap>
          <xCoord>387</xCoord>
          <yCoord>253</yCoord>
        </edgeMap>
        <edgeMap>
          <xCoord>388</xCoord>
          <yCoord>253</yCoord>
        </edgeMap>
        <edgeMap>
          <xCoord>389</xCoord>
          <yCoord>254</yCoord>
        </edgeMap>
        <edgeMap>
          <xCoord>390</xCoord>
          <yCoord>255</yCoord>
        </edgeMap>
        <edgeMap>
          <xCoord>391</xCoord>
          <yCoord>255</yCoord>
        </edgeMap>
        <edgeMap>
          <xCoord>392</xCoord>
          <yCoord>256</yCoord>
        </edgeMap>
        <edgeMap>
          <xCoord>393</xCoord>
          <yCoord>256</yCoord>
        </edgeMap>
        <edgeMap>
          <xCoord>394</xCoord>
          <yCoord>257</yCoord>
        </edgeMap>
        <edgeMap>
          <xCoord>395</xCoord>
          <yCoord>257</yCoord>
        </edgeMap>
      </roi>
      <roi>
        <imageZposition>-144.5</imageZposition>
        <imageSOP_UID>1.3.6.1.4.1.14519.5.2.1.6279.6001.292602998864911034496867780023</imageSOP_UID>
        <inclusion>TRUE</inclusion>
        <edgeMap>
          <xCoord>395</xCoord>
          <yCoord>255</yCoord>
        </edgeMap>
        <edgeMap>
          <xCoord>395</xCoord>
          <yCoord>254</yCoord>
        </edgeMap>
        <edgeMap>
          <xCoord>395</xCoord>
          <yCoord>253</yCoord>
        </edgeMap>
        <edgeMap>
          <xCoord>394</xCoord>
          <yCoord>252</yCoord>
        </edgeMap>
        <edgeMap>
          <xCoord>394</xCoord>
          <yCoord>251</yCoord>
        </edgeMap>
        <edgeMap>
          <xCoord>394</xCoord>
          <yCoord>250</yCoord>
        </edgeMap>
        <edgeMap>
          <xCoord>393</xCoord>
          <yCoord>250</yCoord>
        </edgeMap>
        <edgeMap>
          <xCoord>392</xCoord>
          <yCoord>249</yCoord>
        </edgeMap>
        <edgeMap>
          <xCoord>391</xCoord>
          <yCoord>250</yCoord>
        </edgeMap>
        <edgeMap>
          <xCoord>390</xCoord>
          <yCoord>249</yCoord>
        </edgeMap>
        <edgeMap>
          <xCoord>389</xCoord>
          <yCoord>248</yCoord>
        </edgeMap>
        <edgeMap>
          <xCoord>388</xCoord>
          <yCoord>247</yCoord>
        </edgeMap>
        <edgeMap>
          <xCoord>387</xCoord>
          <yCoord>246</yCoord>
        </edgeMap>
        <edgeMap>
          <xCoord>387</xCoord>
          <yCoord>245</yCoord>
        </edgeMap>
        <edgeMap>
          <xCoord>387</xCoord>
          <yCoord>246</yCoord>
        </edgeMap>
        <edgeMap>
          <xCoord>386</xCoord>
          <yCoord>247</yCoord>
        </edgeMap>
        <edgeMap>
          <xCoord>385</xCoord>
          <yCoord>248</yCoord>
        </edgeMap>
        <edgeMap>
          <xCoord>384</xCoord>
          <yCoord>248</yCoord>
        </edgeMap>
        <edgeMap>
          <xCoord>383</xCoord>
          <yCoord>248</yCoord>
        </edgeMap>
        <edgeMap>
          <xCoord>382</xCoord>
          <yCoord>247</yCoord>
        </edgeMap>
        <edgeMap>
          <xCoord>381</xCoord>
          <yCoord>247</yCoord>
        </edgeMap>
        <edgeMap>
          <xCoord>380</xCoord>
          <yCoord>247</yCoord>
        </edgeMap>
        <edgeMap>
          <xCoord>379</xCoord>
          <yCoord>248</yCoord>
        </edgeMap>
        <edgeMap>
          <xCoord>379</xCoord>
          <yCoord>249</yCoord>
        </edgeMap>
        <edgeMap>
          <xCoord>379</xCoord>
          <yCoord>250</yCoord>
        </edgeMap>
        <edgeMap>
          <xCoord>380</xCoord>
          <yCoord>250</yCoord>
        </edgeMap>
        <edgeMap>
          <xCoord>381</xCoord>
          <yCoord>250</yCoord>
        </edgeMap>
        <edgeMap>
          <xCoord>382</xCoord>
          <yCoord>251</yCoord>
        </edgeMap>
        <edgeMap>
          <xCoord>383</xCoord>
          <yCoord>252</yCoord>
        </edgeMap>
        <edgeMap>
          <xCoord>384</xCoord>
          <yCoord>252</yCoord>
        </edgeMap>
        <edgeMap>
          <xCoord>385</xCoord>
          <yCoord>252</yCoord>
        </edgeMap>
        <edgeMap>
          <xCoord>386</xCoord>
          <yCoord>252</yCoord>
        </edgeMap>
        <edgeMap>
          <xCoord>387</xCoord>
          <yCoord>251</yCoord>
        </edgeMap>
        <edgeMap>
          <xCoord>388</xCoord>
          <yCoord>251</yCoord>
        </edgeMap>
        <edgeMap>
          <xCoord>389</xCoord>
          <yCoord>252</yCoord>
        </edgeMap>
        <edgeMap>
          <xCoord>390</xCoord>
          <yCoord>253</yCoord>
        </edgeMap>
        <edgeMap>
          <xCoord>390</xCoord>
          <yCoord>254</yCoord>
        </edgeMap>
        <edgeMap>
          <xCoord>391</xCoord>
          <yCoord>255</yCoord>
        </edgeMap>
        <edgeMap>
          <xCoord>392</xCoord>
          <yCoord>255</yCoord>
        </edgeMap>
        <edgeMap>
          <xCoord>393</xCoord>
          <yCoord>255</yCoord>
        </edgeMap>
        <edgeMap>
          <xCoord>394</xCoord>
          <yCoord>255</yCoord>
        </edgeMap>
        <edgeMap>
          <xCoord>395</xCoord>
          <yCoord>255</yCoord>
        </edgeMap>
      </roi>
    </unblindedReadNodule>
    <unblindedReadNodule>
      <noduleID>IL057_130532</noduleID>
      <characteristics>
        <subtlety>5</subtlety>
        <internalStructure>1</internalStructure>
        <calcification>6</calcification>
        <sphericity>3</sphericity>
        <margin>3</margin>
        <lobulation>3</lobulation>
        <spiculation>3</spiculation>
        <texture>5</texture>
        <malignancy>5</malignancy>
      </characteristics>
      <roi>
        <imageZposition>-177.0</imageZposition>
        <imageSOP_UID>1.3.6.1.4.1.14519.5.2.1.6279.6001.279047116381346462150169831488</imageSOP_UID>
        <inclusion>TRUE</inclusion>
        <edgeMap>
          <xCoord>398</xCoord>
          <yCoord>242</yCoord>
        </edgeMap>
        <edgeMap>
          <xCoord>399</xCoord>
          <yCoord>241</yCoord>
        </edgeMap>
        <edgeMap>
          <xCoord>400</xCoord>
          <yCoord>241</yCoord>
        </edgeMap>
        <edgeMap>
          <xCoord>401</xCoord>
          <yCoord>240</yCoord>
        </edgeMap>
        <edgeMap>
          <xCoord>402</xCoord>
          <yCoord>239</yCoord>
        </edgeMap>
        <edgeMap>
          <xCoord>403</xCoord>
          <yCoord>239</yCoord>
        </edgeMap>
        <edgeMap>
          <xCoord>404</xCoord>
          <yCoord>239</yCoord>
        </edgeMap>
        <edgeMap>
          <xCoord>405</xCoord>
          <yCoord>239</yCoord>
        </edgeMap>
        <edgeMap>
          <xCoord>406</xCoord>
          <yCoord>239</yCoord>
        </edgeMap>
        <edgeMap>
          <xCoord>407</xCoord>
          <yCoord>239</yCoord>
        </edgeMap>
        <edgeMap>
          <xCoord>408</xCoord>
          <yCoord>238</yCoord>
        </edgeMap>
        <edgeMap>
          <xCoord>408</xCoord>
          <yCoord>237</yCoord>
        </edgeMap>
        <edgeMap>
          <xCoord>408</xCoord>
          <yCoord>236</yCoord>
        </edgeMap>
        <edgeMap>
          <xCoord>409</xCoord>
          <yCoord>235</yCoord>
        </edgeMap>
        <edgeMap>
          <xCoord>409</xCoord>
          <yCoord>234</yCoord>
        </edgeMap>
        <edgeMap>
          <xCoord>408</xCoord>
          <yCoord>233</yCoord>
        </edgeMap>
        <edgeMap>
          <xCoord>407</xCoord>
          <yCoord>232</yCoord>
        </edgeMap>
        <edgeMap>
          <xCoord>407</xCoord>
          <yCoord>231</yCoord>
        </edgeMap>
        <edgeMap>
          <xCoord>406</xCoord>
          <yCoord>230</yCoord>
        </edgeMap>
        <edgeMap>
          <xCoord>405</xCoord>
          <yCoord>231</yCoord>
        </edgeMap>
        <edgeMap>
          <xCoord>404</xCoord>
          <yCoord>231</yCoord>
        </edgeMap>
        <edgeMap>
          <xCoord>403</xCoord>
          <yCoord>231</yCoord>
        </edgeMap>
        <edgeMap>
          <xCoord>402</xCoord>
          <yCoord>231</yCoord>
        </edgeMap>
        <edgeMap>
          <xCoord>401</xCoord>
          <yCoord>231</yCoord>
        </edgeMap>
        <edgeMap>
          <xCoord>400</xCoord>
          <yCoord>231</yCoord>
        </edgeMap>
        <edgeMap>
          <xCoord>399</xCoord>
          <yCoord>230</yCoord>
        </edgeMap>
        <edgeMap>
          <xCoord>398</xCoord>
          <yCoord>229</yCoord>
        </edgeMap>
        <edgeMap>
          <xCoord>397</xCoord>
          <yCoord>228</yCoord>
        </edgeMap>
        <edgeMap>
          <xCoord>397</xCoord>
          <yCoord>227</yCoord>
        </edgeMap>
        <edgeMap>
          <xCoord>396</xCoord>
          <yCoord>227</yCoord>
        </edgeMap>
        <edgeMap>
          <xCoord>395</xCoord>
          <yCoord>227</yCoord>
        </edgeMap>
        <edgeMap>
          <xCoord>394</xCoord>
          <yCoord>227</yCoord>
        </edgeMap>
        <edgeMap>
          <xCoord>393</xCoord>
          <yCoord>227</yCoord>
        </edgeMap>
        <edgeMap>
          <xCoord>392</xCoord>
          <yCoord>227</yCoord>
        </edgeMap>
        <edgeMap>
          <xCoord>391</xCoord>
          <yCoord>228</yCoord>
        </edgeMap>
        <edgeMap>
          <xCoord>390</xCoord>
          <yCoord>228</yCoord>
        </edgeMap>
        <edgeMap>
          <xCoord>389</xCoord>
          <yCoord>228</yCoord>
        </edgeMap>
        <edgeMap>
          <xCoord>388</xCoord>
          <yCoord>228</yCoord>
        </edgeMap>
        <edgeMap>
          <xCoord>387</xCoord>
          <yCoord>227</yCoord>
        </edgeMap>
        <edgeMap>
          <xCoord>386</xCoord>
          <yCoord>228</yCoord>
        </edgeMap>
        <edgeMap>
          <xCoord>386</xCoord>
          <yCoord>229</yCoord>
        </edgeMap>
        <edgeMap>
          <xCoord>386</xCoord>
          <yCoord>230</yCoord>
        </edgeMap>
        <edgeMap>
          <xCoord>386</xCoord>
          <yCoord>231</yCoord>
        </edgeMap>
        <edgeMap>
          <xCoord>386</xCoord>
          <yCoord>232</yCoord>
        </edgeMap>
        <edgeMap>
          <xCoord>386</xCoord>
          <yCoord>233</yCoord>
        </edgeMap>
        <edgeMap>
          <xCoord>387</xCoord>
          <yCoord>234</yCoord>
        </edgeMap>
        <edgeMap>
          <xCoord>388</xCoord>
          <yCoord>235</yCoord>
        </edgeMap>
        <edgeMap>
          <xCoord>388</xCoord>
          <yCoord>236</yCoord>
        </edgeMap>
        <edgeMap>
          <xCoord>388</xCoord>
          <yCoord>237</yCoord>
        </edgeMap>
        <edgeMap>
          <xCoord>388</xCoord>
          <yCoord>238</yCoord>
        </edgeMap>
        <edgeMap>
          <xCoord>388</xCoord>
          <yCoord>239</yCoord>
        </edgeMap>
        <edgeMap>
          <xCoord>389</xCoord>
          <yCoord>239</yCoord>
        </edgeMap>
        <edgeMap>
          <xCoord>390</xCoord>
          <yCoord>239</yCoord>
        </edgeMap>
        <edgeMap>
          <xCoord>391</xCoord>
          <yCoord>239</yCoord>
        </edgeMap>
        <edgeMap>
          <xCoord>392</xCoord>
          <yCoord>239</yCoord>
        </edgeMap>
        <edgeMap>
          <xCoord>393</xCoord>
          <yCoord>240</yCoord>
        </edgeMap>
        <edgeMap>
          <xCoord>394</xCoord>
          <yCoord>241</yCoord>
        </edgeMap>
        <edgeMap>
          <xCoord>394</xCoord>
          <yCoord>242</yCoord>
        </edgeMap>
        <edgeMap>
          <xCoord>395</xCoord>
          <yCoord>242</yCoord>
        </edgeMap>
        <edgeMap>
          <xCoord>396</xCoord>
          <yCoord>242</yCoord>
        </edgeMap>
        <edgeMap>
          <xCoord>397</xCoord>
          <yCoord>242</yCoord>
        </edgeMap>
        <edgeMap>
          <xCoord>398</xCoord>
          <yCoord>242</yCoord>
        </edgeMap>
      </roi>
      <roi>
        <imageZposition>-179.5</imageZposition>
        <imageSOP_UID>1.3.6.1.4.1.14519.5.2.1.6279.6001.199943414711792289189351346711</imageSOP_UID>
        <inclusion>TRUE</inclusion>
        <edgeMap>
          <xCoord>396</xCoord>
          <yCoord>243</yCoord>
        </edgeMap>
        <edgeMap>
          <xCoord>397</xCoord>
          <yCoord>242</yCoord>
        </edgeMap>
        <edgeMap>
          <xCoord>398</xCoord>
          <yCoord>242</yCoord>
        </edgeMap>
        <edgeMap>
          <xCoord>399</xCoord>
          <yCoord>241</yCoord>
        </edgeMap>
        <edgeMap>
          <xCoord>400</xCoord>
          <yCoord>240</yCoord>
        </edgeMap>
        <edgeMap>
          <xCoord>401</xCoord>
          <yCoord>240</yCoord>
        </edgeMap>
        <edgeMap>
          <xCoord>402</xCoord>
          <yCoord>240</yCoord>
        </edgeMap>
        <edgeMap>
          <xCoord>403</xCoord>
          <yCoord>240</yCoord>
        </edgeMap>
        <edgeMap>
          <xCoord>404</xCoord>
          <yCoord>240</yCoord>
        </edgeMap>
        <edgeMap>
          <xCoord>405</xCoord>
          <yCoord>240</yCoord>
        </edgeMap>
        <edgeMap>
          <xCoord>406</xCoord>
          <yCoord>241</yCoord>
        </edgeMap>
        <edgeMap>
          <xCoord>407</xCoord>
          <yCoord>241</yCoord>
        </edgeMap>
        <edgeMap>
          <xCoord>408</xCoord>
          <yCoord>241</yCoord>
        </edgeMap>
        <edgeMap>
          <xCoord>409</xCoord>
          <yCoord>242</yCoord>
        </edgeMap>
        <edgeMap>
          <xCoord>410</xCoord>
          <yCoord>242</yCoord>
        </edgeMap>
        <edgeMap>
          <xCoord>411</xCoord>
          <yCoord>242</yCoord>
        </edgeMap>
        <edgeMap>
          <xCoord>412</xCoord>
          <yCoord>242</yCoord>
        </edgeMap>
        <edgeMap>
          <xCoord>413</xCoord>
          <yCoord>241</yCoord>
        </edgeMap>
        <edgeMap>
          <xCoord>413</xCoord>
          <yCoord>240</yCoord>
        </edgeMap>
        <edgeMap>
          <xCoord>412</xCoord>
          <yCoord>239</yCoord>
        </edgeMap>
        <edgeMap>
          <xCoord>411</xCoord>
          <yCoord>238</yCoord>
        </edgeMap>
        <edgeMap>
          <xCoord>410</xCoord>
          <yCoord>237</yCoord>
        </edgeMap>
        <edgeMap>
          <xCoord>410</xCoord>
          <yCoord>236</yCoord>
        </edgeMap>
        <edgeMap>
          <xCoord>409</xCoord>
          <yCoord>235</yCoord>
        </edgeMap>
        <edgeMap>
          <xCoord>408</xCoord>
          <yCoord>234</yCoord>
        </edgeMap>
        <edgeMap>
          <xCoord>408</xCoord>
          <yCoord>233</yCoord>
        </edgeMap>
        <edgeMap>
          <xCoord>408</xCoord>
          <yCoord>232</yCoord>
        </edgeMap>
        <edgeMap>
          <xCoord>407</xCoord>
          <yCoord>231</yCoord>
        </edgeMap>
        <edgeMap>
          <xCoord>407</xCoord>
          <yCoord>230</yCoord>
        </edgeMap>
        <edgeMap>
          <xCoord>407</xCoord>
          <yCoord>229</yCoord>
        </edgeMap>
        <edgeMap>
          <xCoord>406</xCoord>
          <yCoord>228</yCoord>
        </edgeMap>
        <edgeMap>
          <xCoord>407</xCoord>
          <yCoord>227</yCoord>
        </edgeMap>
        <edgeMap>
          <xCoord>407</xCoord>
          <yCoord>226</yCoord>
        </edgeMap>
        <edgeMap>
          <xCoord>407</xCoord>
          <yCoord>225</yCoord>
        </edgeMap>
        <edgeMap>
          <xCoord>407</xCoord>
          <yCoord>224</yCoord>
        </edgeMap>
        <edgeMap>
          <xCoord>407</xCoord>
          <yCoord>223</yCoord>
        </edgeMap>
        <edgeMap>
          <xCoord>407</xCoord>
          <yCoord>222</yCoord>
        </edgeMap>
        <edgeMap>
          <xCoord>406</xCoord>
          <yCoord>222</yCoord>
        </edgeMap>
        <edgeMap>
          <xCoord>405</xCoord>
          <yCoord>222</yCoord>
        </edgeMap>
        <edgeMap>
          <xCoord>404</xCoord>
          <yCoord>223</yCoord>
        </edgeMap>
        <edgeMap>
          <xCoord>403</xCoord>
          <yCoord>224</yCoord>
        </edgeMap>
        <edgeMap>
          <xCoord>402</xCoord>
          <yCoord>225</yCoord>
        </edgeMap>
        <edgeMap>
          <xCoord>401</xCoord>
          <yCoord>226</yCoord>
        </edgeMap>
        <edgeMap>
          <xCoord>400</xCoord>
          <yCoord>226</yCoord>
        </edgeMap>
        <edgeMap>
          <xCoord>399</xCoord>
          <yCoord>226</yCoord>
        </edgeMap>
        <edgeMap>
          <xCoord>398</xCoord>
          <yCoord>226</yCoord>
        </edgeMap>
        <edgeMap>
          <xCoord>397</xCoord>
          <yCoord>226</yCoord>
        </edgeMap>
        <edgeMap>
          <xCoord>396</xCoord>
          <yCoord>226</yCoord>
        </edgeMap>
        <edgeMap>
          <xCoord>395</xCoord>
          <yCoord>226</yCoord>
        </edgeMap>
        <edgeMap>
          <xCoord>394</xCoord>
          <yCoord>226</yCoord>
        </edgeMap>
        <edgeMap>
          <xCoord>393</xCoord>
          <yCoord>227</yCoord>
        </edgeMap>
        <edgeMap>
          <xCoord>392</xCoord>
          <yCoord>228</yCoord>
        </edgeMap>
        <edgeMap>
          <xCoord>391</xCoord>
          <yCoord>228</yCoord>
        </edgeMap>
        <edgeMap>
          <xCoord>390</xCoord>
          <yCoord>229</yCoord>
        </edgeMap>
        <edgeMap>
          <xCoord>389</xCoord>
          <yCoord>230</yCoord>
        </edgeMap>
        <edgeMap>
          <xCoord>388</xCoord>
          <yCoord>230</yCoord>
        </edgeMap>
        <edgeMap>
          <xCoord>388</xCoord>
          <yCoord>231</yCoord>
        </edgeMap>
        <edgeMap>
          <xCoord>388</xCoord>
          <yCoord>232</yCoord>
        </edgeMap>
        <edgeMap>
          <xCoord>388</xCoord>
          <yCoord>233</yCoord>
        </edgeMap>
        <edgeMap>
          <xCoord>387</xCoord>
          <yCoord>234</yCoord>
        </edgeMap>
        <edgeMap>
          <xCoord>387</xCoord>
          <yCoord>235</yCoord>
        </edgeMap>
        <edgeMap>
          <xCoord>388</xCoord>
          <yCoord>236</yCoord>
        </edgeMap>
        <edgeMap>
          <xCoord>388</xCoord>
          <yCoord>237</yCoord>
        </edgeMap>
        <edgeMap>
          <xCoord>388</xCoord>
          <yCoord>238</yCoord>
        </edgeMap>
        <edgeMap>
          <xCoord>388</xCoord>
          <yCoord>239</yCoord>
        </edgeMap>
        <edgeMap>
          <xCoord>387</xCoord>
          <yCoord>240</yCoord>
        </edgeMap>
        <edgeMap>
          <xCoord>386</xCoord>
          <yCoord>241</yCoord>
        </edgeMap>
        <edgeMap>
          <xCoord>386</xCoord>
          <yCoord>242</yCoord>
        </edgeMap>
        <edgeMap>
          <xCoord>387</xCoord>
          <yCoord>242</yCoord>
        </edgeMap>
        <edgeMap>
          <xCoord>388</xCoord>
          <yCoord>242</yCoord>
        </edgeMap>
        <edgeMap>
          <xCoord>389</xCoord>
          <yCoord>242</yCoord>
        </edgeMap>
        <edgeMap>
          <xCoord>390</xCoord>
          <yCoord>243</yCoord>
        </edgeMap>
        <edgeMap>
          <xCoord>391</xCoord>
          <yCoord>243</yCoord>
        </edgeMap>
        <edgeMap>
          <xCoord>392</xCoord>
          <yCoord>243</yCoord>
        </edgeMap>
        <edgeMap>
          <xCoord>393</xCoord>
          <yCoord>243</yCoord>
        </edgeMap>
        <edgeMap>
          <xCoord>394</xCoord>
          <yCoord>243</yCoord>
        </edgeMap>
        <edgeMap>
          <xCoord>395</xCoord>
          <yCoord>243</yCoord>
        </edgeMap>
        <edgeMap>
          <xCoord>396</xCoord>
          <yCoord>243</yCoord>
        </edgeMap>
      </roi>
      <roi>
        <imageZposition>-182.0</imageZposition>
        <imageSOP_UID>1.3.6.1.4.1.14519.5.2.1.6279.6001.508504059069196817050400882255</imageSOP_UID>
        <inclusion>TRUE</inclusion>
        <edgeMap>
          <xCoord>394</xCoord>
          <yCoord>242</yCoord>
        </edgeMap>
        <edgeMap>
          <xCoord>395</xCoord>
          <yCoord>241</yCoord>
        </edgeMap>
        <edgeMap>
          <xCoord>396</xCoord>
          <yCoord>240</yCoord>
        </edgeMap>
        <edgeMap>
          <xCoord>397</xCoord>
          <yCoord>240</yCoord>
        </edgeMap>
        <edgeMap>
          <xCoord>398</xCoord>
          <yCoord>239</yCoord>
        </edgeMap>
        <edgeMap>
          <xCoord>399</xCoord>
          <yCoord>239</yCoord>
        </edgeMap>
        <edgeMap>
          <xCoord>400</xCoord>
          <yCoord>239</yCoord>
        </edgeMap>
        <edgeMap>
          <xCoord>401</xCoord>
          <yCoord>239</yCoord>
        </edgeMap>
        <edgeMap>
          <xCoord>402</xCoord>
          <yCoord>239</yCoord>
        </edgeMap>
        <edgeMap>
          <xCoord>403</xCoord>
          <yCoord>239</yCoord>
        </edgeMap>
        <edgeMap>
          <xCoord>404</xCoord>
          <yCoord>239</yCoord>
        </edgeMap>
        <edgeMap>
          <xCoord>405</xCoord>
          <yCoord>239</yCoord>
        </edgeMap>
        <edgeMap>
          <xCoord>405</xCoord>
          <yCoord>238</yCoord>
        </edgeMap>
        <edgeMap>
          <xCoord>405</xCoord>
          <yCoord>237</yCoord>
        </edgeMap>
        <edgeMap>
          <xCoord>406</xCoord>
          <yCoord>236</yCoord>
        </edgeMap>
        <edgeMap>
          <xCoord>407</xCoord>
          <yCoord>235</yCoord>
        </edgeMap>
        <edgeMap>
          <xCoord>408</xCoord>
          <yCoord>235</yCoord>
        </edgeMap>
        <edgeMap>
          <xCoord>408</xCoord>
          <yCoord>234</yCoord>
        </edgeMap>
        <edgeMap>
          <xCoord>408</xCoord>
          <yCoord>233</yCoord>
        </edgeMap>
        <edgeMap>
          <xCoord>407</xCoord>
          <yCoord>232</yCoord>
        </edgeMap>
        <edgeMap>
          <xCoord>406</xCoord>
          <yCoord>231</yCoord>
        </edgeMap>
        <edgeMap>
          <xCoord>405</xCoord>
          <yCoord>230</yCoord>
        </edgeMap>
        <edgeMap>
          <xCoord>404</xCoord>
          <yCoord>230</yCoord>
        </edgeMap>
        <edgeMap>
          <xCoord>403</xCoord>
          <yCoord>230</yCoord>
        </edgeMap>
        <edgeMap>
          <xCoord>402</xCoord>
          <yCoord>229</yCoord>
        </edgeMap>
        <edgeMap>
          <xCoord>401</xCoord>
          <yCoord>228</yCoord>
        </edgeMap>
        <edgeMap>
          <xCoord>400</xCoord>
          <yCoord>229</yCoord>
        </edgeMap>
        <edgeMap>
          <xCoord>399</xCoord>
          <yCoord>229</yCoord>
        </edgeMap>
        <edgeMap>
          <xCoord>398</xCoord>
          <yCoord>229</yCoord>
        </edgeMap>
        <edgeMap>
          <xCoord>397</xCoord>
          <yCoord>229</yCoord>
        </edgeMap>
        <edgeMap>
          <xCoord>396</xCoord>
          <yCoord>228</yCoord>
        </edgeMap>
        <edgeMap>
          <xCoord>395</xCoord>
          <yCoord>228</yCoord>
        </edgeMap>
        <edgeMap>
          <xCoord>395</xCoord>
          <yCoord>229</yCoord>
        </edgeMap>
        <edgeMap>
          <xCoord>394</xCoord>
          <yCoord>230</yCoord>
        </edgeMap>
        <edgeMap>
          <xCoord>393</xCoord>
          <yCoord>231</yCoord>
        </edgeMap>
        <edgeMap>
          <xCoord>392</xCoord>
          <yCoord>231</yCoord>
        </edgeMap>
        <edgeMap>
          <xCoord>391</xCoord>
          <yCoord>231</yCoord>
        </edgeMap>
        <edgeMap>
          <xCoord>390</xCoord>
          <yCoord>231</yCoord>
        </edgeMap>
        <edgeMap>
          <xCoord>390</xCoord>
          <yCoord>232</yCoord>
        </edgeMap>
        <edgeMap>
          <xCoord>389</xCoord>
          <yCoord>233</yCoord>
        </edgeMap>
        <edgeMap>
          <xCoord>388</xCoord>
          <yCoord>234</yCoord>
        </edgeMap>
        <edgeMap>
          <xCoord>387</xCoord>
          <yCoord>235</yCoord>
        </edgeMap>
        <edgeMap>
          <xCoord>387</xCoord>
          <yCoord>236</yCoord>
        </edgeMap>
        <edgeMap>
          <xCoord>387</xCoord>
          <yCoord>237</yCoord>
        </edgeMap>
        <edgeMap>
          <xCoord>388</xCoord>
          <yCoord>238</yCoord>
        </edgeMap>
        <edgeMap>
          <xCoord>388</xCoord>
          <yCoord>239</yCoord>
        </edgeMap>
        <edgeMap>
          <xCoord>389</xCoord>
          <yCoord>240</yCoord>
        </edgeMap>
        <edgeMap>
          <xCoord>390</xCoord>
          <yCoord>240</yCoord>
        </edgeMap>
        <edgeMap>
          <xCoord>391</xCoord>
          <yCoord>241</yCoord>
        </edgeMap>
        <edgeMap>
          <xCoord>392</xCoord>
          <yCoord>242</yCoord>
        </edgeMap>
        <edgeMap>
          <xCoord>393</xCoord>
          <yCoord>242</yCoord>
        </edgeMap>
        <edgeMap>
          <xCoord>394</xCoord>
          <yCoord>242</yCoord>
        </edgeMap>
      </roi>
    </unblindedReadNodule>
    <unblindedReadNodule>
      <noduleID>IL057_130543</noduleID>
      <characteristics>
        <subtlety>4</subtlety>
        <internalStructure>1</internalStructure>
        <calcification>6</calcification>
        <sphericity>5</sphericity>
        <margin>3</margin>
        <lobulation>4</lobulation>
        <spiculation>4</spiculation>
        <texture>5</texture>
        <malignancy>5</malignancy>
      </characteristics>
      <roi>
        <imageZposition>-232.0</imageZposition>
        <imageSOP_UID>1.3.6.1.4.1.14519.5.2.1.6279.6001.277197095330176443594255681393</imageSOP_UID>
        <inclusion>TRUE</inclusion>
        <edgeMap>
          <xCoord>385</xCoord>
          <yCoord>308</yCoord>
        </edgeMap>
        <edgeMap>
          <xCoord>385</xCoord>
          <yCoord>307</yCoord>
        </edgeMap>
        <edgeMap>
          <xCoord>386</xCoord>
          <yCoord>306</yCoord>
        </edgeMap>
        <edgeMap>
          <xCoord>387</xCoord>
          <yCoord>305</yCoord>
        </edgeMap>
        <edgeMap>
          <xCoord>388</xCoord>
          <yCoord>305</yCoord>
        </edgeMap>
        <edgeMap>
          <xCoord>388</xCoord>
          <yCoord>304</yCoord>
        </edgeMap>
        <edgeMap>
          <xCoord>389</xCoord>
          <yCoord>303</yCoord>
        </edgeMap>
        <edgeMap>
          <xCoord>389</xCoord>
          <yCoord>302</yCoord>
        </edgeMap>
        <edgeMap>
          <xCoord>389</xCoord>
          <yCoord>301</yCoord>
        </edgeMap>
        <edgeMap>
          <xCoord>389</xCoord>
          <yCoord>300</yCoord>
        </edgeMap>
        <edgeMap>
          <xCoord>389</xCoord>
          <yCoord>299</yCoord>
        </edgeMap>
        <edgeMap>
          <xCoord>388</xCoord>
          <yCoord>298</yCoord>
        </edgeMap>
        <edgeMap>
          <xCoord>387</xCoord>
          <yCoord>297</yCoord>
        </edgeMap>
        <edgeMap>
          <xCoord>386</xCoord>
          <yCoord>296</yCoord>
        </edgeMap>
        <edgeMap>
          <xCoord>386</xCoord>
          <yCoord>295</yCoord>
        </edgeMap>
        <edgeMap>
          <xCoord>385</xCoord>
          <yCoord>295</yCoord>
        </edgeMap>
        <edgeMap>
          <xCoord>385</xCoord>
          <yCoord>296</yCoord>
        </edgeMap>
        <edgeMap>
          <xCoord>385</xCoord>
          <yCoord>297</yCoord>
        </edgeMap>
        <edgeMap>
          <xCoord>384</xCoord>
          <yCoord>298</yCoord>
        </edgeMap>
        <edgeMap>
          <xCoord>383</xCoord>
          <yCoord>298</yCoord>
        </edgeMap>
        <edgeMap>
          <xCoord>382</xCoord>
          <yCoord>299</yCoord>
        </edgeMap>
        <edgeMap>
          <xCoord>381</xCoord>
          <yCoord>300</yCoord>
        </edgeMap>
        <edgeMap>
          <xCoord>380</xCoord>
          <yCoord>301</yCoord>
        </edgeMap>
        <edgeMap>
          <xCoord>379</xCoord>
          <yCoord>301</yCoord>
        </edgeMap>
        <edgeMap>
          <xCoord>378</xCoord>
          <yCoord>301</yCoord>
        </edgeMap>
        <edgeMap>
          <xCoord>377</xCoord>
          <yCoord>301</yCoord>
        </edgeMap>
        <edgeMap>
          <xCoord>376</xCoord>
          <yCoord>301</yCoord>
        </edgeMap>
        <edgeMap>
          <xCoord>375</xCoord>
          <yCoord>300</yCoord>
        </edgeMap>
        <edgeMap>
          <xCoord>374</xCoord>
          <yCoord>301</yCoord>
        </edgeMap>
        <edgeMap>
          <xCoord>375</xCoord>
          <yCoord>302</yCoord>
        </edgeMap>
        <edgeMap>
          <xCoord>375</xCoord>
          <yCoord>303</yCoord>
        </edgeMap>
        <edgeMap>
          <xCoord>376</xCoord>
          <yCoord>303</yCoord>
        </edgeMap>
        <edgeMap>
          <xCoord>377</xCoord>
          <yCoord>304</yCoord>
        </edgeMap>
        <edgeMap>
          <xCoord>378</xCoord>
          <yCoord>305</yCoord>
        </edgeMap>
        <edgeMap>
          <xCoord>379</xCoord>
          <yCoord>306</yCoord>
        </edgeMap>
        <edgeMap>
          <xCoord>380</xCoord>
          <yCoord>307</yCoord>
        </edgeMap>
        <edgeMap>
          <xCoord>381</xCoord>
          <yCoord>307</yCoord>
        </edgeMap>
        <edgeMap>
          <xCoord>382</xCoord>
          <yCoord>307</yCoord>
        </edgeMap>
        <edgeMap>
          <xCoord>383</xCoord>
          <yCoord>308</yCoord>
        </edgeMap>
        <edgeMap>
          <xCoord>384</xCoord>
          <yCoord>308</yCoord>
        </edgeMap>
        <edgeMap>
          <xCoord>385</xCoord>
          <yCoord>308</yCoord>
        </edgeMap>
      </roi>
      <roi>
        <imageZposition>-234.5</imageZposition>
        <imageSOP_UID>1.3.6.1.4.1.14519.5.2.1.6279.6001.254496440577420027910740168646</imageSOP_UID>
        <inclusion>TRUE</inclusion>
        <edgeMap>
          <xCoord>381</xCoord>
          <yCoord>312</yCoord>
        </edgeMap>
        <edgeMap>
          <xCoord>381</xCoord>
          <yCoord>311</yCoord>
        </edgeMap>
        <edgeMap>
          <xCoord>382</xCoord>
          <yCoord>310</yCoord>
        </edgeMap>
        <edgeMap>
          <xCoord>383</xCoord>
          <yCoord>309</yCoord>
        </edgeMap>
        <edgeMap>
          <xCoord>384</xCoord>
          <yCoord>309</yCoord>
        </edgeMap>
        <edgeMap>
          <xCoord>385</xCoord>
          <yCoord>309</yCoord>
        </edgeMap>
        <edgeMap>
          <xCoord>386</xCoord>
          <yCoord>309</yCoord>
        </edgeMap>
        <edgeMap>
          <xCoord>387</xCoord>
          <yCoord>308</yCoord>
        </edgeMap>
        <edgeMap>
          <xCoord>388</xCoord>
          <yCoord>308</yCoord>
        </edgeMap>
        <edgeMap>
          <xCoord>389</xCoord>
          <yCoord>308</yCoord>
        </edgeMap>
        <edgeMap>
          <xCoord>389</xCoord>
          <yCoord>307</yCoord>
        </edgeMap>
        <edgeMap>
          <xCoord>390</xCoord>
          <yCoord>306</yCoord>
        </edgeMap>
        <edgeMap>
          <xCoord>390</xCoord>
          <yCoord>305</yCoord>
        </edgeMap>
        <edgeMap>
          <xCoord>391</xCoord>
          <yCoord>304</yCoord>
        </edgeMap>
        <edgeMap>
          <xCoord>391</xCoord>
          <yCoord>303</yCoord>
        </edgeMap>
        <edgeMap>
          <xCoord>390</xCoord>
          <yCoord>302</yCoord>
        </edgeMap>
        <edgeMap>
          <xCoord>390</xCoord>
          <yCoord>301</yCoord>
        </edgeMap>
        <edgeMap>
          <xCoord>390</xCoord>
          <yCoord>300</yCoord>
        </edgeMap>
        <edgeMap>
          <xCoord>390</xCoord>
          <yCoord>299</yCoord>
        </edgeMap>
        <edgeMap>
          <xCoord>389</xCoord>
          <yCoord>298</yCoord>
        </edgeMap>
        <edgeMap>
          <xCoord>388</xCoord>
          <yCoord>297</yCoord>
        </edgeMap>
        <edgeMap>
          <xCoord>387</xCoord>
          <yCoord>297</yCoord>
        </edgeMap>
        <edgeMap>
          <xCoord>386</xCoord>
          <yCoord>296</yCoord>
        </edgeMap>
        <edgeMap>
          <xCoord>385</xCoord>
          <yCoord>296</yCoord>
        </edgeMap>
        <edgeMap>
          <xCoord>384</xCoord>
          <yCoord>296</yCoord>
        </edgeMap>
        <edgeMap>
          <xCoord>383</xCoord>
          <yCoord>296</yCoord>
        </edgeMap>
        <edgeMap>
          <xCoord>382</xCoord>
          <yCoord>297</yCoord>
        </edgeMap>
        <edgeMap>
          <xCoord>381</xCoord>
          <yCoord>297</yCoord>
        </edgeMap>
        <edgeMap>
          <xCoord>380</xCoord>
          <yCoord>298</yCoord>
        </edgeMap>
        <edgeMap>
          <xCoord>379</xCoord>
          <yCoord>299</yCoord>
        </edgeMap>
        <edgeMap>
          <xCoord>378</xCoord>
          <yCoord>300</yCoord>
        </edgeMap>
        <edgeMap>
          <xCoord>377</xCoord>
          <yCoord>301</yCoord>
        </edgeMap>
        <edgeMap>
          <xCoord>377</xCoord>
          <yCoord>302</yCoord>
        </edgeMap>
        <edgeMap>
          <xCoord>377</xCoord>
          <yCoord>303</yCoord>
        </edgeMap>
        <edgeMap>
          <xCoord>377</xCoord>
          <yCoord>304</yCoord>
        </edgeMap>
        <edgeMap>
          <xCoord>377</xCoord>
          <yCoord>305</yCoord>
        </edgeMap>
        <edgeMap>
          <xCoord>376</xCoord>
          <yCoord>306</yCoord>
        </edgeMap>
        <edgeMap>
          <xCoord>376</xCoord>
          <yCoord>307</yCoord>
        </edgeMap>
        <edgeMap>
          <xCoord>377</xCoord>
          <yCoord>307</yCoord>
        </edgeMap>
        <edgeMap>
          <xCoord>378</xCoord>
          <yCoord>308</yCoord>
        </edgeMap>
        <edgeMap>
          <xCoord>379</xCoord>
          <yCoord>309</yCoord>
        </edgeMap>
        <edgeMap>
          <xCoord>380</xCoord>
          <yCoord>310</yCoord>
        </edgeMap>
        <edgeMap>
          <xCoord>381</xCoord>
          <yCoord>311</yCoord>
        </edgeMap>
        <edgeMap>
          <xCoord>381</xCoord>
          <yCoord>312</yCoord>
        </edgeMap>
      </roi>
      <roi>
        <imageZposition>-237.0</imageZposition>
        <imageSOP_UID>1.3.6.1.4.1.14519.5.2.1.6279.6001.873189850685438125322026051221</imageSOP_UID>
        <inclusion>TRUE</inclusion>
        <edgeMap>
          <xCoord>389</xCoord>
          <yCoord>308</yCoord>
        </edgeMap>
        <edgeMap>
          <xCoord>389</xCoord>
          <yCoord>307</yCoord>
        </edgeMap>
        <edgeMap>
          <xCoord>390</xCoord>
          <yCoord>306</yCoord>
        </edgeMap>
        <edgeMap>
          <xCoord>390</xCoord>
          <yCoord>305</yCoord>
        </edgeMap>
        <edgeMap>
          <xCoord>390</xCoord>
          <yCoord>304</yCoord>
        </edgeMap>
        <edgeMap>
          <xCoord>390</xCoord>
          <yCoord>303</yCoord>
        </edgeMap>
        <edgeMap>
          <xCoord>390</xCoord>
          <yCoord>302</yCoord>
        </edgeMap>
        <edgeMap>
          <xCoord>390</xCoord>
          <yCoord>301</yCoord>
        </edgeMap>
        <edgeMap>
          <xCoord>390</xCoord>
          <yCoord>300</yCoord>
        </edgeMap>
        <edgeMap>
          <xCoord>390</xCoord>
          <yCoord>299</yCoord>
        </edgeMap>
        <edgeMap>
          <xCoord>390</xCoord>
          <yCoord>298</yCoord>
        </edgeMap>
        <edgeMap>
          <xCoord>389</xCoord>
          <yCoord>297</yCoord>
        </edgeMap>
        <edgeMap>
          <xCoord>388</xCoord>
          <yCoord>297</yCoord>
        </edgeMap>
        <edgeMap>
          <xCoord>387</xCoord>
          <yCoord>297</yCoord>
        </edgeMap>
        <edgeMap>
          <xCoord>386</xCoord>
          <yCoord>296</yCoord>
        </edgeMap>
        <edgeMap>
          <xCoord>385</xCoord>
          <yCoord>296</yCoord>
        </edgeMap>
        <edgeMap>
          <xCoord>384</xCoord>
          <yCoord>296</yCoord>
        </edgeMap>
        <edgeMap>
          <xCoord>383</xCoord>
          <yCoord>296</yCoord>
        </edgeMap>
        <edgeMap>
          <xCoord>382</xCoord>
          <yCoord>296</yCoord>
        </edgeMap>
        <edgeMap>
          <xCoord>381</xCoord>
          <yCoord>297</yCoord>
        </edgeMap>
        <edgeMap>
          <xCoord>380</xCoord>
          <yCoord>298</yCoord>
        </edgeMap>
        <edgeMap>
          <xCoord>379</xCoord>
          <yCoord>298</yCoord>
        </edgeMap>
        <edgeMap>
          <xCoord>378</xCoord>
          <yCoord>299</yCoord>
        </edgeMap>
        <edgeMap>
          <xCoord>377</xCoord>
          <yCoord>300</yCoord>
        </edgeMap>
        <edgeMap>
          <xCoord>377</xCoord>
          <yCoord>301</yCoord>
        </edgeMap>
        <edgeMap>
          <xCoord>377</xCoord>
          <yCoord>302</yCoord>
        </edgeMap>
        <edgeMap>
          <xCoord>377</xCoord>
          <yCoord>303</yCoord>
        </edgeMap>
        <edgeMap>
          <xCoord>377</xCoord>
          <yCoord>304</yCoord>
        </edgeMap>
        <edgeMap>
          <xCoord>376</xCoord>
          <yCoord>305</yCoord>
        </edgeMap>
        <edgeMap>
          <xCoord>377</xCoord>
          <yCoord>306</yCoord>
        </edgeMap>
        <edgeMap>
          <xCoord>377</xCoord>
          <yCoord>307</yCoord>
        </edgeMap>
        <edgeMap>
          <xCoord>378</xCoord>
          <yCoord>308</yCoord>
        </edgeMap>
        <edgeMap>
          <xCoord>379</xCoord>
          <yCoord>308</yCoord>
        </edgeMap>
        <edgeMap>
          <xCoord>380</xCoord>
          <yCoord>308</yCoord>
        </edgeMap>
        <edgeMap>
          <xCoord>381</xCoord>
          <yCoord>308</yCoord>
        </edgeMap>
        <edgeMap>
          <xCoord>382</xCoord>
          <yCoord>308</yCoord>
        </edgeMap>
        <edgeMap>
          <xCoord>383</xCoord>
          <yCoord>308</yCoord>
        </edgeMap>
        <edgeMap>
          <xCoord>384</xCoord>
          <yCoord>308</yCoord>
        </edgeMap>
        <edgeMap>
          <xCoord>385</xCoord>
          <yCoord>308</yCoord>
        </edgeMap>
        <edgeMap>
          <xCoord>386</xCoord>
          <yCoord>308</yCoord>
        </edgeMap>
        <edgeMap>
          <xCoord>387</xCoord>
          <yCoord>308</yCoord>
        </edgeMap>
        <edgeMap>
          <xCoord>388</xCoord>
          <yCoord>308</yCoord>
        </edgeMap>
        <edgeMap>
          <xCoord>389</xCoord>
          <yCoord>308</yCoord>
        </edgeMap>
      </roi>
      <roi>
        <imageZposition>-239.5</imageZposition>
        <imageSOP_UID>1.3.6.1.4.1.14519.5.2.1.6279.6001.152236627133416050174241337247</imageSOP_UID>
        <inclusion>TRUE</inclusion>
        <edgeMap>
          <xCoord>389</xCoord>
          <yCoord>308</yCoord>
        </edgeMap>
        <edgeMap>
          <xCoord>390</xCoord>
          <yCoord>307</yCoord>
        </edgeMap>
        <edgeMap>
          <xCoord>390</xCoord>
          <yCoord>306</yCoord>
        </edgeMap>
        <edgeMap>
          <xCoord>391</xCoord>
          <yCoord>305</yCoord>
        </edgeMap>
        <edgeMap>
          <xCoord>391</xCoord>
          <yCoord>304</yCoord>
        </edgeMap>
        <edgeMap>
          <xCoord>391</xCoord>
          <yCoord>303</yCoord>
        </edgeMap>
        <edgeMap>
          <xCoord>390</xCoord>
          <yCoord>302</yCoord>
        </edgeMap>
        <edgeMap>
          <xCoord>390</xCoord>
          <yCoord>301</yCoord>
        </edgeMap>
        <edgeMap>
          <xCoord>390</xCoord>
          <yCoord>300</yCoord>
        </edgeMap>
        <edgeMap>
          <xCoord>390</xCoord>
          <yCoord>299</yCoord>
        </edgeMap>
        <edgeMap>
          <xCoord>389</xCoord>
          <yCoord>298</yCoord>
        </edgeMap>
        <edgeMap>
          <xCoord>388</xCoord>
          <yCoord>298</yCoord>
        </edgeMap>
        <edgeMap>
          <xCoord>387</xCoord>
          <yCoord>298</yCoord>
        </edgeMap>
        <edgeMap>
          <xCoord>386</xCoord>
          <yCoord>298</yCoord>
        </edgeMap>
        <edgeMap>
          <xCoord>385</xCoord>
          <yCoord>298</yCoord>
        </edgeMap>
        <edgeMap>
          <xCoord>384</xCoord>
          <yCoord>298</yCoord>
        </edgeMap>
        <edgeMap>
          <xCoord>383</xCoord>
          <yCoord>298</yCoord>
        </edgeMap>
        <edgeMap>
          <xCoord>382</xCoord>
          <yCoord>298</yCoord>
        </edgeMap>
        <edgeMap>
          <xCoord>381</xCoord>
          <yCoord>298</yCoord>
        </edgeMap>
        <edgeMap>
          <xCoord>380</xCoord>
          <yCoord>297</yCoord>
        </edgeMap>
        <edgeMap>
          <xCoord>379</xCoord>
          <yCoord>298</yCoord>
        </edgeMap>
        <edgeMap>
          <xCoord>378</xCoord>
          <yCoord>299</yCoord>
        </edgeMap>
        <edgeMap>
          <xCoord>378</xCoord>
          <yCoord>300</yCoord>
        </edgeMap>
        <edgeMap>
          <xCoord>378</xCoord>
          <yCoord>301</yCoord>
        </edgeMap>
        <edgeMap>
          <xCoord>378</xCoord>
          <yCoord>302</yCoord>
        </edgeMap>
        <edgeMap>
          <xCoord>378</xCoord>
          <yCoord>303</yCoord>
        </edgeMap>
        <edgeMap>
          <xCoord>378</xCoord>
          <yCoord>304</yCoord>
        </edgeMap>
        <edgeMap>
          <xCoord>377</xCoord>
          <yCoord>305</yCoord>
        </edgeMap>
        <edgeMap>
          <xCoord>378</xCoord>
          <yCoord>306</yCoord>
        </edgeMap>
        <edgeMap>
          <xCoord>379</xCoord>
          <yCoord>307</yCoord>
        </edgeMap>
        <edgeMap>
          <xCoord>380</xCoord>
          <yCoord>308</yCoord>
        </edgeMap>
        <edgeMap>
          <xCoord>381</xCoord>
          <yCoord>308</yCoord>
        </edgeMap>
        <edgeMap>
          <xCoord>382</xCoord>
          <yCoord>308</yCoord>
        </edgeMap>
        <edgeMap>
          <xCoord>383</xCoord>
          <yCoord>308</yCoord>
        </edgeMap>
        <edgeMap>
          <xCoord>384</xCoord>
          <yCoord>308</yCoord>
        </edgeMap>
        <edgeMap>
          <xCoord>385</xCoord>
          <yCoord>308</yCoord>
        </edgeMap>
        <edgeMap>
          <xCoord>386</xCoord>
          <yCoord>307</yCoord>
        </edgeMap>
        <edgeMap>
          <xCoord>387</xCoord>
          <yCoord>308</yCoord>
        </edgeMap>
        <edgeMap>
          <xCoord>388</xCoord>
          <yCoord>308</yCoord>
        </edgeMap>
        <edgeMap>
          <xCoord>389</xCoord>
          <yCoord>308</yCoord>
        </edgeMap>
      </roi>
    </unblindedReadNodule>
    <unblindedReadNodule>
      <noduleID>IL057_130527</noduleID>
      <characteristics>
        <subtlety>4</subtlety>
        <internalStructure>4</internalStructure>
        <calcification>6</calcification>
        <sphericity>3</sphericity>
        <margin>2</margin>
        <lobulation>2</lobulation>
        <spiculation>2</spiculation>
        <texture>5</texture>
        <malignancy>4</malignancy>
      </characteristics>
      <roi>
        <imageZposition>-92.0</imageZposition>
        <imageSOP_UID>1.3.6.1.4.1.14519.5.2.1.6279.6001.716057172040219243626619919845</imageSOP_UID>
        <inclusion>TRUE</inclusion>
        <edgeMap>
          <xCoord>178</xCoord>
          <yCoord>267</yCoord>
        </edgeMap>
        <edgeMap>
          <xCoord>179</xCoord>
          <yCoord>266</yCoord>
        </edgeMap>
        <edgeMap>
          <xCoord>179</xCoord>
          <yCoord>265</yCoord>
        </edgeMap>
        <edgeMap>
          <xCoord>179</xCoord>
          <yCoord>264</yCoord>
        </edgeMap>
        <edgeMap>
          <xCoord>179</xCoord>
          <yCoord>263</yCoord>
        </edgeMap>
        <edgeMap>
          <xCoord>179</xCoord>
          <yCoord>262</yCoord>
        </edgeMap>
        <edgeMap>
          <xCoord>180</xCoord>
          <yCoord>261</yCoord>
        </edgeMap>
        <edgeMap>
          <xCoord>181</xCoord>
          <yCoord>260</yCoord>
        </edgeMap>
        <edgeMap>
          <xCoord>182</xCoord>
          <yCoord>259</yCoord>
        </edgeMap>
        <edgeMap>
          <xCoord>183</xCoord>
          <yCoord>258</yCoord>
        </edgeMap>
        <edgeMap>
          <xCoord>184</xCoord>
          <yCoord>257</yCoord>
        </edgeMap>
        <edgeMap>
          <xCoord>184</xCoord>
          <yCoord>256</yCoord>
        </edgeMap>
        <edgeMap>
          <xCoord>184</xCoord>
          <yCoord>255</yCoord>
        </edgeMap>
        <edgeMap>
          <xCoord>184</xCoord>
          <yCoord>254</yCoord>
        </edgeMap>
        <edgeMap>
          <xCoord>184</xCoord>
          <yCoord>253</yCoord>
        </edgeMap>
        <edgeMap>
          <xCoord>184</xCoord>
          <yCoord>252</yCoord>
        </edgeMap>
        <edgeMap>
          <xCoord>184</xCoord>
          <yCoord>251</yCoord>
        </edgeMap>
        <edgeMap>
          <xCoord>184</xCoord>
          <yCoord>250</yCoord>
        </edgeMap>
        <edgeMap>
          <xCoord>183</xCoord>
          <yCoord>250</yCoord>
        </edgeMap>
        <edgeMap>
          <xCoord>182</xCoord>
          <yCoord>249</yCoord>
        </edgeMap>
        <edgeMap>
          <xCoord>181</xCoord>
          <yCoord>248</yCoord>
        </edgeMap>
        <edgeMap>
          <xCoord>180</xCoord>
          <yCoord>247</yCoord>
        </edgeMap>
        <edgeMap>
          <xCoord>179</xCoord>
          <yCoord>246</yCoord>
        </edgeMap>
        <edgeMap>
          <xCoord>178</xCoord>
          <yCoord>245</yCoord>
        </edgeMap>
        <edgeMap>
          <xCoord>177</xCoord>
          <yCoord>244</yCoord>
        </edgeMap>
        <edgeMap>
          <xCoord>176</xCoord>
          <yCoord>244</yCoord>
        </edgeMap>
        <edgeMap>
          <xCoord>175</xCoord>
          <yCoord>244</yCoord>
        </edgeMap>
        <edgeMap>
          <xCoord>174</xCoord>
          <yCoord>244</yCoord>
        </edgeMap>
        <edgeMap>
          <xCoord>173</xCoord>
          <yCoord>243</yCoord>
        </edgeMap>
        <edgeMap>
          <xCoord>172</xCoord>
          <yCoord>242</yCoord>
        </edgeMap>
        <edgeMap>
          <xCoord>171</xCoord>
          <yCoord>241</yCoord>
        </edgeMap>
        <edgeMap>
          <xCoord>171</xCoord>
          <yCoord>240</yCoord>
        </edgeMap>
        <edgeMap>
          <xCoord>170</xCoord>
          <yCoord>240</yCoord>
        </edgeMap>
        <edgeMap>
          <xCoord>169</xCoord>
          <yCoord>239</yCoord>
        </edgeMap>
        <edgeMap>
          <xCoord>168</xCoord>
          <yCoord>239</yCoord>
        </edgeMap>
        <edgeMap>
          <xCoord>167</xCoord>
          <yCoord>239</yCoord>
        </edgeMap>
        <edgeMap>
          <xCoord>166</xCoord>
          <yCoord>239</yCoord>
        </edgeMap>
        <edgeMap>
          <xCoord>165</xCoord>
          <yCoord>239</yCoord>
        </edgeMap>
        <edgeMap>
          <xCoord>164</xCoord>
          <yCoord>240</yCoord>
        </edgeMap>
        <edgeMap>
          <xCoord>164</xCoord>
          <yCoord>241</yCoord>
        </edgeMap>
        <edgeMap>
          <xCoord>164</xCoord>
          <yCoord>242</yCoord>
        </edgeMap>
        <edgeMap>
          <xCoord>164</xCoord>
          <yCoord>243</yCoord>
        </edgeMap>
        <edgeMap>
          <xCoord>164</xCoord>
          <yCoord>244</yCoord>
        </edgeMap>
        <edgeMap>
          <xCoord>164</xCoord>
          <yCoord>245</yCoord>
        </edgeMap>
        <edgeMap>
          <xCoord>164</xCoord>
          <yCoord>246</yCoord>
        </edgeMap>
        <edgeMap>
          <xCoord>165</xCoord>
          <yCoord>247</yCoord>
        </edgeMap>
        <edgeMap>
          <xCoord>166</xCoord>
          <yCoord>248</yCoord>
        </edgeMap>
        <edgeMap>
          <xCoord>166</xCoord>
          <yCoord>249</yCoord>
        </edgeMap>
        <edgeMap>
          <xCoord>167</xCoord>
          <yCoord>250</yCoord>
        </edgeMap>
        <edgeMap>
          <xCoord>167</xCoord>
          <yCoord>251</yCoord>
        </edgeMap>
        <edgeMap>
          <xCoord>167</xCoord>
          <yCoord>252</yCoord>
        </edgeMap>
        <edgeMap>
          <xCoord>167</xCoord>
          <yCoord>253</yCoord>
        </edgeMap>
        <edgeMap>
          <xCoord>167</xCoord>
          <yCoord>254</yCoord>
        </edgeMap>
        <edgeMap>
          <xCoord>167</xCoord>
          <yCoord>255</yCoord>
        </edgeMap>
        <edgeMap>
          <xCoord>168</xCoord>
          <yCoord>256</yCoord>
        </edgeMap>
        <edgeMap>
          <xCoord>169</xCoord>
          <yCoord>257</yCoord>
        </edgeMap>
        <edgeMap>
          <xCoord>170</xCoord>
          <yCoord>258</yCoord>
        </edgeMap>
        <edgeMap>
          <xCoord>171</xCoord>
          <yCoord>259</yCoord>
        </edgeMap>
        <edgeMap>
          <xCoord>171</xCoord>
          <yCoord>260</yCoord>
        </edgeMap>
        <edgeMap>
          <xCoord>171</xCoord>
          <yCoord>261</yCoord>
        </edgeMap>
        <edgeMap>
          <xCoord>171</xCoord>
          <yCoord>262</yCoord>
        </edgeMap>
        <edgeMap>
          <xCoord>171</xCoord>
          <yCoord>263</yCoord>
        </edgeMap>
        <edgeMap>
          <xCoord>172</xCoord>
          <yCoord>263</yCoord>
        </edgeMap>
        <edgeMap>
          <xCoord>173</xCoord>
          <yCoord>264</yCoord>
        </edgeMap>
        <edgeMap>
          <xCoord>174</xCoord>
          <yCoord>265</yCoord>
        </edgeMap>
        <edgeMap>
          <xCoord>175</xCoord>
          <yCoord>266</yCoord>
        </edgeMap>
        <edgeMap>
          <xCoord>176</xCoord>
          <yCoord>267</yCoord>
        </edgeMap>
        <edgeMap>
          <xCoord>177</xCoord>
          <yCoord>267</yCoord>
        </edgeMap>
        <edgeMap>
          <xCoord>178</xCoord>
          <yCoord>267</yCoord>
        </edgeMap>
      </roi>
      <roi>
        <imageZposition>-94.5</imageZposition>
        <imageSOP_UID>1.3.6.1.4.1.14519.5.2.1.6279.6001.233624139608930947900591901780</imageSOP_UID>
        <inclusion>TRUE</inclusion>
        <edgeMap>
          <xCoord>179</xCoord>
          <yCoord>267</yCoord>
        </edgeMap>
        <edgeMap>
          <xCoord>179</xCoord>
          <yCoord>266</yCoord>
        </edgeMap>
        <edgeMap>
          <xCoord>179</xCoord>
          <yCoord>265</yCoord>
        </edgeMap>
        <edgeMap>
          <xCoord>179</xCoord>
          <yCoord>264</yCoord>
        </edgeMap>
        <edgeMap>
          <xCoord>179</xCoord>
          <yCoord>263</yCoord>
        </edgeMap>
        <edgeMap>
          <xCoord>178</xCoord>
          <yCoord>262</yCoord>
        </edgeMap>
        <edgeMap>
          <xCoord>178</xCoord>
          <yCoord>261</yCoord>
        </edgeMap>
        <edgeMap>
          <xCoord>179</xCoord>
          <yCoord>260</yCoord>
        </edgeMap>
        <edgeMap>
          <xCoord>180</xCoord>
          <yCoord>259</yCoord>
        </edgeMap>
        <edgeMap>
          <xCoord>181</xCoord>
          <yCoord>258</yCoord>
        </edgeMap>
        <edgeMap>
          <xCoord>182</xCoord>
          <yCoord>258</yCoord>
        </edgeMap>
        <edgeMap>
          <xCoord>183</xCoord>
          <yCoord>258</yCoord>
        </edgeMap>
        <edgeMap>
          <xCoord>184</xCoord>
          <yCoord>259</yCoord>
        </edgeMap>
        <edgeMap>
          <xCoord>185</xCoord>
          <yCoord>260</yCoord>
        </edgeMap>
        <edgeMap>
          <xCoord>186</xCoord>
          <yCoord>260</yCoord>
        </edgeMap>
        <edgeMap>
          <xCoord>187</xCoord>
          <yCoord>260</yCoord>
        </edgeMap>
        <edgeMap>
          <xCoord>187</xCoord>
          <yCoord>259</yCoord>
        </edgeMap>
        <edgeMap>
          <xCoord>187</xCoord>
          <yCoord>258</yCoord>
        </edgeMap>
        <edgeMap>
          <xCoord>186</xCoord>
          <yCoord>257</yCoord>
        </edgeMap>
        <edgeMap>
          <xCoord>185</xCoord>
          <yCoord>256</yCoord>
        </edgeMap>
        <edgeMap>
          <xCoord>184</xCoord>
          <yCoord>255</yCoord>
        </edgeMap>
        <edgeMap>
          <xCoord>185</xCoord>
          <yCoord>254</yCoord>
        </edgeMap>
        <edgeMap>
          <xCoord>185</xCoord>
          <yCoord>253</yCoord>
        </edgeMap>
        <edgeMap>
          <xCoord>185</xCoord>
          <yCoord>252</yCoord>
        </edgeMap>
        <edgeMap>
          <xCoord>186</xCoord>
          <yCoord>251</yCoord>
        </edgeMap>
        <edgeMap>
          <xCoord>186</xCoord>
          <yCoord>250</yCoord>
        </edgeMap>
        <edgeMap>
          <xCoord>185</xCoord>
          <yCoord>249</yCoord>
        </edgeMap>
        <edgeMap>
          <xCoord>184</xCoord>
          <yCoord>248</yCoord>
        </edgeMap>
        <edgeMap>
          <xCoord>183</xCoord>
          <yCoord>247</yCoord>
        </edgeMap>
        <edgeMap>
          <xCoord>182</xCoord>
          <yCoord>246</yCoord>
        </edgeMap>
        <edgeMap>
          <xCoord>181</xCoord>
          <yCoord>246</yCoord>
        </edgeMap>
        <edgeMap>
          <xCoord>180</xCoord>
          <yCoord>245</yCoord>
        </edgeMap>
        <edgeMap>
          <xCoord>179</xCoord>
          <yCoord>245</yCoord>
        </edgeMap>
        <edgeMap>
          <xCoord>178</xCoord>
          <yCoord>244</yCoord>
        </edgeMap>
        <edgeMap>
          <xCoord>177</xCoord>
          <yCoord>244</yCoord>
        </edgeMap>
        <edgeMap>
          <xCoord>176</xCoord>
          <yCoord>243</yCoord>
        </edgeMap>
        <edgeMap>
          <xCoord>175</xCoord>
          <yCoord>243</yCoord>
        </edgeMap>
        <edgeMap>
          <xCoord>174</xCoord>
          <yCoord>242</yCoord>
        </edgeMap>
        <edgeMap>
          <xCoord>173</xCoord>
          <yCoord>241</yCoord>
        </edgeMap>
        <edgeMap>
          <xCoord>172</xCoord>
          <yCoord>241</yCoord>
        </edgeMap>
        <edgeMap>
          <xCoord>171</xCoord>
          <yCoord>241</yCoord>
        </edgeMap>
        <edgeMap>
          <xCoord>170</xCoord>
          <yCoord>241</yCoord>
        </edgeMap>
        <edgeMap>
          <xCoord>169</xCoord>
          <yCoord>241</yCoord>
        </edgeMap>
        <edgeMap>
          <xCoord>168</xCoord>
          <yCoord>241</yCoord>
        </edgeMap>
        <edgeMap>
          <xCoord>167</xCoord>
          <yCoord>241</yCoord>
        </edgeMap>
        <edgeMap>
          <xCoord>167</xCoord>
          <yCoord>242</yCoord>
        </edgeMap>
        <edgeMap>
          <xCoord>166</xCoord>
          <yCoord>243</yCoord>
        </edgeMap>
        <edgeMap>
          <xCoord>166</xCoord>
          <yCoord>244</yCoord>
        </edgeMap>
        <edgeMap>
          <xCoord>166</xCoord>
          <yCoord>245</yCoord>
        </edgeMap>
        <edgeMap>
          <xCoord>166</xCoord>
          <yCoord>246</yCoord>
        </edgeMap>
        <edgeMap>
          <xCoord>166</xCoord>
          <yCoord>247</yCoord>
        </edgeMap>
        <edgeMap>
          <xCoord>166</xCoord>
          <yCoord>248</yCoord>
        </edgeMap>
        <edgeMap>
          <xCoord>166</xCoord>
          <yCoord>249</yCoord>
        </edgeMap>
        <edgeMap>
          <xCoord>166</xCoord>
          <yCoord>250</yCoord>
        </edgeMap>
        <edgeMap>
          <xCoord>167</xCoord>
          <yCoord>251</yCoord>
        </edgeMap>
        <edgeMap>
          <xCoord>167</xCoord>
          <yCoord>252</yCoord>
        </edgeMap>
        <edgeMap>
          <xCoord>167</xCoord>
          <yCoord>253</yCoord>
        </edgeMap>
        <edgeMap>
          <xCoord>168</xCoord>
          <yCoord>254</yCoord>
        </edgeMap>
        <edgeMap>
          <xCoord>168</xCoord>
          <yCoord>255</yCoord>
        </edgeMap>
        <edgeMap>
          <xCoord>168</xCoord>
          <yCoord>256</yCoord>
        </edgeMap>
        <edgeMap>
          <xCoord>169</xCoord>
          <yCoord>257</yCoord>
        </edgeMap>
        <edgeMap>
          <xCoord>170</xCoord>
          <yCoord>258</yCoord>
        </edgeMap>
        <edgeMap>
          <xCoord>169</xCoord>
          <yCoord>259</yCoord>
        </edgeMap>
        <edgeMap>
          <xCoord>170</xCoord>
          <yCoord>260</yCoord>
        </edgeMap>
        <edgeMap>
          <xCoord>171</xCoord>
          <yCoord>260</yCoord>
        </edgeMap>
        <edgeMap>
          <xCoord>172</xCoord>
          <yCoord>261</yCoord>
        </edgeMap>
        <edgeMap>
          <xCoord>173</xCoord>
          <yCoord>262</yCoord>
        </edgeMap>
        <edgeMap>
          <xCoord>174</xCoord>
          <yCoord>263</yCoord>
        </edgeMap>
        <edgeMap>
          <xCoord>174</xCoord>
          <yCoord>264</yCoord>
        </edgeMap>
        <edgeMap>
          <xCoord>175</xCoord>
          <yCoord>265</yCoord>
        </edgeMap>
        <edgeMap>
          <xCoord>176</xCoord>
          <yCoord>266</yCoord>
        </edgeMap>
        <edgeMap>
          <xCoord>176</xCoord>
          <yCoord>267</yCoord>
        </edgeMap>
        <edgeMap>
          <xCoord>177</xCoord>
          <yCoord>267</yCoord>
        </edgeMap>
        <edgeMap>
          <xCoord>178</xCoord>
          <yCoord>267</yCoord>
        </edgeMap>
        <edgeMap>
          <xCoord>179</xCoord>
          <yCoord>267</yCoord>
        </edgeMap>
      </roi>
      <roi>
        <imageZposition>-94.5</imageZposition>
        <imageSOP_UID>1.3.6.1.4.1.14519.5.2.1.6279.6001.233624139608930947900591901780</imageSOP_UID>
        <inclusion>FALSE</inclusion>
        <edgeMap>
          <xCoord>173</xCoord>
          <yCoord>260</yCoord>
        </edgeMap>
        <edgeMap>
          <xCoord>172</xCoord>
          <yCoord>259</yCoord>
        </edgeMap>
        <edgeMap>
          <xCoord>171</xCoord>
          <yCoord>258</yCoord>
        </edgeMap>
        <edgeMap>
          <xCoord>172</xCoord>
          <yCoord>257</yCoord>
        </edgeMap>
        <edgeMap>
          <xCoord>172</xCoord>
          <yCoord>256</yCoord>
        </edgeMap>
        <edgeMap>
          <xCoord>173</xCoord>
          <yCoord>255</yCoord>
        </edgeMap>
        <edgeMap>
          <xCoord>174</xCoord>
          <yCoord>255</yCoord>
        </edgeMap>
        <edgeMap>
          <xCoord>175</xCoord>
          <yCoord>256</yCoord>
        </edgeMap>
        <edgeMap>
          <xCoord>176</xCoord>
          <yCoord>257</yCoord>
        </edgeMap>
        <edgeMap>
          <xCoord>176</xCoord>
          <yCoord>258</yCoord>
        </edgeMap>
        <edgeMap>
          <xCoord>176</xCoord>
          <yCoord>259</yCoord>
        </edgeMap>
        <edgeMap>
          <xCoord>175</xCoord>
          <yCoord>260</yCoord>
        </edgeMap>
        <edgeMap>
          <xCoord>174</xCoord>
          <yCoord>261</yCoord>
        </edgeMap>
        <edgeMap>
          <xCoord>173</xCoord>
          <yCoord>260</yCoord>
        </edgeMap>
      </roi>
      <roi>
        <imageZposition>-94.5</imageZposition>
        <imageSOP_UID>1.3.6.1.4.1.14519.5.2.1.6279.6001.233624139608930947900591901780</imageSOP_UID>
        <inclusion>FALSE</inclusion>
        <edgeMap>
          <xCoord>176</xCoord>
          <yCoord>252</yCoord>
        </edgeMap>
        <edgeMap>
          <xCoord>175</xCoord>
          <yCoord>252</yCoord>
        </edgeMap>
        <edgeMap>
          <xCoord>174</xCoord>
          <yCoord>252</yCoord>
        </edgeMap>
        <edgeMap>
          <xCoord>173</xCoord>
          <yCoord>251</yCoord>
        </edgeMap>
        <edgeMap>
          <xCoord>173</xCoord>
          <yCoord>250</yCoord>
        </edgeMap>
        <edgeMap>
          <xCoord>173</xCoord>
          <yCoord>249</yCoord>
        </edgeMap>
        <edgeMap>
          <xCoord>173</xCoord>
          <yCoord>248</yCoord>
        </edgeMap>
        <edgeMap>
          <xCoord>174</xCoord>
          <yCoord>247</yCoord>
        </edgeMap>
        <edgeMap>
          <xCoord>175</xCoord>
          <yCoord>247</yCoord>
        </edgeMap>
        <edgeMap>
          <xCoord>176</xCoord>
          <yCoord>247</yCoord>
        </edgeMap>
        <edgeMap>
          <xCoord>177</xCoord>
          <yCoord>247</yCoord>
        </edgeMap>
        <edgeMap>
          <xCoord>178</xCoord>
          <yCoord>248</yCoord>
        </edgeMap>
        <edgeMap>
          <xCoord>179</xCoord>
          <yCoord>249</yCoord>
        </edgeMap>
        <edgeMap>
          <xCoord>179</xCoord>
          <yCoord>250</yCoord>
        </edgeMap>
        <edgeMap>
          <xCoord>178</xCoord>
          <yCoord>251</yCoord>
        </edgeMap>
        <edgeMap>
          <xCoord>178</xCoord>
          <yCoord>252</yCoord>
        </edgeMap>
        <edgeMap>
          <xCoord>177</xCoord>
          <yCoord>253</yCoord>
        </edgeMap>
        <edgeMap>
          <xCoord>176</xCoord>
          <yCoord>252</yCoord>
        </edgeMap>
      </roi>
      <roi>
        <imageZposition>-97.0</imageZposition>
        <imageSOP_UID>1.3.6.1.4.1.14519.5.2.1.6279.6001.287570723043199917074186882631</imageSOP_UID>
        <inclusion>TRUE</inclusion>
        <edgeMap>
          <xCoord>176</xCoord>
          <yCoord>263</yCoord>
        </edgeMap>
        <edgeMap>
          <xCoord>176</xCoord>
          <yCoord>262</yCoord>
        </edgeMap>
        <edgeMap>
          <xCoord>176</xCoord>
          <yCoord>261</yCoord>
        </edgeMap>
        <edgeMap>
          <xCoord>177</xCoord>
          <yCoord>260</yCoord>
        </edgeMap>
        <edgeMap>
          <xCoord>177</xCoord>
          <yCoord>259</yCoord>
        </edgeMap>
        <edgeMap>
          <xCoord>177</xCoord>
          <yCoord>258</yCoord>
        </edgeMap>
        <edgeMap>
          <xCoord>178</xCoord>
          <yCoord>257</yCoord>
        </edgeMap>
        <edgeMap>
          <xCoord>179</xCoord>
          <yCoord>257</yCoord>
        </edgeMap>
        <edgeMap>
          <xCoord>180</xCoord>
          <yCoord>257</yCoord>
        </edgeMap>
        <edgeMap>
          <xCoord>181</xCoord>
          <yCoord>256</yCoord>
        </edgeMap>
        <edgeMap>
          <xCoord>181</xCoord>
          <yCoord>255</yCoord>
        </edgeMap>
        <edgeMap>
          <xCoord>181</xCoord>
          <yCoord>254</yCoord>
        </edgeMap>
        <edgeMap>
          <xCoord>181</xCoord>
          <yCoord>253</yCoord>
        </edgeMap>
        <edgeMap>
          <xCoord>182</xCoord>
          <yCoord>252</yCoord>
        </edgeMap>
        <edgeMap>
          <xCoord>182</xCoord>
          <yCoord>251</yCoord>
        </edgeMap>
        <edgeMap>
          <xCoord>182</xCoord>
          <yCoord>250</yCoord>
        </edgeMap>
        <edgeMap>
          <xCoord>182</xCoord>
          <yCoord>249</yCoord>
        </edgeMap>
        <edgeMap>
          <xCoord>182</xCoord>
          <yCoord>248</yCoord>
        </edgeMap>
        <edgeMap>
          <xCoord>182</xCoord>
          <yCoord>247</yCoord>
        </edgeMap>
        <edgeMap>
          <xCoord>182</xCoord>
          <yCoord>246</yCoord>
        </edgeMap>
        <edgeMap>
          <xCoord>182</xCoord>
          <yCoord>245</yCoord>
        </edgeMap>
        <edgeMap>
          <xCoord>181</xCoord>
          <yCoord>245</yCoord>
        </edgeMap>
        <edgeMap>
          <xCoord>180</xCoord>
          <yCoord>244</yCoord>
        </edgeMap>
        <edgeMap>
          <xCoord>179</xCoord>
          <yCoord>244</yCoord>
        </edgeMap>
        <edgeMap>
          <xCoord>178</xCoord>
          <yCoord>243</yCoord>
        </edgeMap>
        <edgeMap>
          <xCoord>177</xCoord>
          <yCoord>242</yCoord>
        </edgeMap>
        <edgeMap>
          <xCoord>176</xCoord>
          <yCoord>241</yCoord>
        </edgeMap>
        <edgeMap>
          <xCoord>175</xCoord>
          <yCoord>240</yCoord>
        </edgeMap>
        <edgeMap>
          <xCoord>175</xCoord>
          <yCoord>239</yCoord>
        </edgeMap>
        <edgeMap>
          <xCoord>175</xCoord>
          <yCoord>238</yCoord>
        </edgeMap>
        <edgeMap>
          <xCoord>175</xCoord>
          <yCoord>237</yCoord>
        </edgeMap>
        <edgeMap>
          <xCoord>174</xCoord>
          <yCoord>236</yCoord>
        </edgeMap>
        <edgeMap>
          <xCoord>173</xCoord>
          <yCoord>235</yCoord>
        </edgeMap>
        <edgeMap>
          <xCoord>172</xCoord>
          <yCoord>236</yCoord>
        </edgeMap>
        <edgeMap>
          <xCoord>171</xCoord>
          <yCoord>236</yCoord>
        </edgeMap>
        <edgeMap>
          <xCoord>171</xCoord>
          <yCoord>237</yCoord>
        </edgeMap>
        <edgeMap>
          <xCoord>170</xCoord>
          <yCoord>238</yCoord>
        </edgeMap>
        <edgeMap>
          <xCoord>169</xCoord>
          <yCoord>239</yCoord>
        </edgeMap>
        <edgeMap>
          <xCoord>168</xCoord>
          <yCoord>240</yCoord>
        </edgeMap>
        <edgeMap>
          <xCoord>167</xCoord>
          <yCoord>239</yCoord>
        </edgeMap>
        <edgeMap>
          <xCoord>166</xCoord>
          <yCoord>238</yCoord>
        </edgeMap>
        <edgeMap>
          <xCoord>165</xCoord>
          <yCoord>237</yCoord>
        </edgeMap>
        <edgeMap>
          <xCoord>164</xCoord>
          <yCoord>236</yCoord>
        </edgeMap>
        <edgeMap>
          <xCoord>163</xCoord>
          <yCoord>235</yCoord>
        </edgeMap>
        <edgeMap>
          <xCoord>162</xCoord>
          <yCoord>235</yCoord>
        </edgeMap>
        <edgeMap>
          <xCoord>161</xCoord>
          <yCoord>234</yCoord>
        </edgeMap>
        <edgeMap>
          <xCoord>160</xCoord>
          <yCoord>234</yCoord>
        </edgeMap>
        <edgeMap>
          <xCoord>161</xCoord>
          <yCoord>235</yCoord>
        </edgeMap>
        <edgeMap>
          <xCoord>162</xCoord>
          <yCoord>236</yCoord>
        </edgeMap>
        <edgeMap>
          <xCoord>162</xCoord>
          <yCoord>237</yCoord>
        </edgeMap>
        <edgeMap>
          <xCoord>162</xCoord>
          <yCoord>238</yCoord>
        </edgeMap>
        <edgeMap>
          <xCoord>163</xCoord>
          <yCoord>239</yCoord>
        </edgeMap>
        <edgeMap>
          <xCoord>164</xCoord>
          <yCoord>240</yCoord>
        </edgeMap>
        <edgeMap>
          <xCoord>164</xCoord>
          <yCoord>241</yCoord>
        </edgeMap>
        <edgeMap>
          <xCoord>164</xCoord>
          <yCoord>242</yCoord>
        </edgeMap>
        <edgeMap>
          <xCoord>164</xCoord>
          <yCoord>243</yCoord>
        </edgeMap>
        <edgeMap>
          <xCoord>164</xCoord>
          <yCoord>244</yCoord>
        </edgeMap>
        <edgeMap>
          <xCoord>164</xCoord>
          <yCoord>245</yCoord>
        </edgeMap>
        <edgeMap>
          <xCoord>165</xCoord>
          <yCoord>246</yCoord>
        </edgeMap>
        <edgeMap>
          <xCoord>165</xCoord>
          <yCoord>247</yCoord>
        </edgeMap>
        <edgeMap>
          <xCoord>165</xCoord>
          <yCoord>248</yCoord>
        </edgeMap>
        <edgeMap>
          <xCoord>166</xCoord>
          <yCoord>249</yCoord>
        </edgeMap>
        <edgeMap>
          <xCoord>167</xCoord>
          <yCoord>250</yCoord>
        </edgeMap>
        <edgeMap>
          <xCoord>167</xCoord>
          <yCoord>251</yCoord>
        </edgeMap>
        <edgeMap>
          <xCoord>167</xCoord>
          <yCoord>252</yCoord>
        </edgeMap>
        <edgeMap>
          <xCoord>168</xCoord>
          <yCoord>253</yCoord>
        </edgeMap>
        <edgeMap>
          <xCoord>168</xCoord>
          <yCoord>254</yCoord>
        </edgeMap>
        <edgeMap>
          <xCoord>169</xCoord>
          <yCoord>255</yCoord>
        </edgeMap>
        <edgeMap>
          <xCoord>169</xCoord>
          <yCoord>256</yCoord>
        </edgeMap>
        <edgeMap>
          <xCoord>169</xCoord>
          <yCoord>257</yCoord>
        </edgeMap>
        <edgeMap>
          <xCoord>170</xCoord>
          <yCoord>258</yCoord>
        </edgeMap>
        <edgeMap>
          <xCoord>171</xCoord>
          <yCoord>259</yCoord>
        </edgeMap>
        <edgeMap>
          <xCoord>171</xCoord>
          <yCoord>260</yCoord>
        </edgeMap>
        <edgeMap>
          <xCoord>172</xCoord>
          <yCoord>260</yCoord>
        </edgeMap>
        <edgeMap>
          <xCoord>173</xCoord>
          <yCoord>261</yCoord>
        </edgeMap>
        <edgeMap>
          <xCoord>173</xCoord>
          <yCoord>262</yCoord>
        </edgeMap>
        <edgeMap>
          <xCoord>173</xCoord>
          <yCoord>263</yCoord>
        </edgeMap>
        <edgeMap>
          <xCoord>174</xCoord>
          <yCoord>263</yCoord>
        </edgeMap>
        <edgeMap>
          <xCoord>175</xCoord>
          <yCoord>263</yCoord>
        </edgeMap>
        <edgeMap>
          <xCoord>176</xCoord>
          <yCoord>263</yCoord>
        </edgeMap>
      </roi>
      <roi>
        <imageZposition>-97.0</imageZposition>
        <imageSOP_UID>1.3.6.1.4.1.14519.5.2.1.6279.6001.287570723043199917074186882631</imageSOP_UID>
        <inclusion>FALSE</inclusion>
        <edgeMap>
          <xCoord>172</xCoord>
          <yCoord>259</yCoord>
        </edgeMap>
        <edgeMap>
          <xCoord>171</xCoord>
          <yCoord>258</yCoord>
        </edgeMap>
        <edgeMap>
          <xCoord>170</xCoord>
          <yCoord>257</yCoord>
        </edgeMap>
        <edgeMap>
          <xCoord>170</xCoord>
          <yCoord>256</yCoord>
        </edgeMap>
        <edgeMap>
          <xCoord>170</xCoord>
          <yCoord>255</yCoord>
        </edgeMap>
        <edgeMap>
          <xCoord>171</xCoord>
          <yCoord>254</yCoord>
        </edgeMap>
        <edgeMap>
          <xCoord>172</xCoord>
          <yCoord>253</yCoord>
        </edgeMap>
        <edgeMap>
          <xCoord>173</xCoord>
          <yCoord>253</yCoord>
        </edgeMap>
        <edgeMap>
          <xCoord>174</xCoord>
          <yCoord>254</yCoord>
        </edgeMap>
        <edgeMap>
          <xCoord>175</xCoord>
          <yCoord>254</yCoord>
        </edgeMap>
        <edgeMap>
          <xCoord>176</xCoord>
          <yCoord>255</yCoord>
        </edgeMap>
        <edgeMap>
          <xCoord>176</xCoord>
          <yCoord>256</yCoord>
        </edgeMap>
        <edgeMap>
          <xCoord>176</xCoord>
          <yCoord>257</yCoord>
        </edgeMap>
        <edgeMap>
          <xCoord>176</xCoord>
          <yCoord>258</yCoord>
        </edgeMap>
        <edgeMap>
          <xCoord>176</xCoord>
          <yCoord>259</yCoord>
        </edgeMap>
        <edgeMap>
          <xCoord>175</xCoord>
          <yCoord>260</yCoord>
        </edgeMap>
        <edgeMap>
          <xCoord>174</xCoord>
          <yCoord>260</yCoord>
        </edgeMap>
        <edgeMap>
          <xCoord>173</xCoord>
          <yCoord>260</yCoord>
        </edgeMap>
        <edgeMap>
          <xCoord>172</xCoord>
          <yCoord>259</yCoord>
        </edgeMap>
      </roi>
      <roi>
        <imageZposition>-97.0</imageZposition>
        <imageSOP_UID>1.3.6.1.4.1.14519.5.2.1.6279.6001.287570723043199917074186882631</imageSOP_UID>
        <inclusion>FALSE</inclusion>
        <edgeMap>
          <xCoord>174</xCoord>
          <yCoord>251</yCoord>
        </edgeMap>
        <edgeMap>
          <xCoord>173</xCoord>
          <yCoord>250</yCoord>
        </edgeMap>
        <edgeMap>
          <xCoord>172</xCoord>
          <yCoord>249</yCoord>
        </edgeMap>
        <edgeMap>
          <xCoord>171</xCoord>
          <yCoord>248</yCoord>
        </edgeMap>
        <edgeMap>
          <xCoord>172</xCoord>
          <yCoord>247</yCoord>
        </edgeMap>
        <edgeMap>
          <xCoord>173</xCoord>
          <yCoord>246</yCoord>
        </edgeMap>
        <edgeMap>
          <xCoord>174</xCoord>
          <yCoord>245</yCoord>
        </edgeMap>
        <edgeMap>
          <xCoord>175</xCoord>
          <yCoord>245</yCoord>
        </edgeMap>
        <edgeMap>
          <xCoord>176</xCoord>
          <yCoord>245</yCoord>
        </edgeMap>
        <edgeMap>
          <xCoord>177</xCoord>
          <yCoord>246</yCoord>
        </edgeMap>
        <edgeMap>
          <xCoord>178</xCoord>
          <yCoord>247</yCoord>
        </edgeMap>
        <edgeMap>
          <xCoord>179</xCoord>
          <yCoord>248</yCoord>
        </edgeMap>
        <edgeMap>
          <xCoord>179</xCoord>
          <yCoord>249</yCoord>
        </edgeMap>
        <edgeMap>
          <xCoord>178</xCoord>
          <yCoord>250</yCoord>
        </edgeMap>
        <edgeMap>
          <xCoord>177</xCoord>
          <yCoord>251</yCoord>
        </edgeMap>
        <edgeMap>
          <xCoord>176</xCoord>
          <yCoord>252</yCoord>
        </edgeMap>
        <edgeMap>
          <xCoord>175</xCoord>
          <yCoord>252</yCoord>
        </edgeMap>
        <edgeMap>
          <xCoord>174</xCoord>
          <yCoord>251</yCoord>
        </edgeMap>
      </roi>
      <roi>
        <imageZposition>-99.5</imageZposition>
        <imageSOP_UID>1.3.6.1.4.1.14519.5.2.1.6279.6001.108776943673691973887741768269</imageSOP_UID>
        <inclusion>TRUE</inclusion>
        <edgeMap>
          <xCoord>177</xCoord>
          <yCoord>262</yCoord>
        </edgeMap>
        <edgeMap>
          <xCoord>177</xCoord>
          <yCoord>261</yCoord>
        </edgeMap>
        <edgeMap>
          <xCoord>178</xCoord>
          <yCoord>260</yCoord>
        </edgeMap>
        <edgeMap>
          <xCoord>179</xCoord>
          <yCoord>259</yCoord>
        </edgeMap>
        <edgeMap>
          <xCoord>179</xCoord>
          <yCoord>258</yCoord>
        </edgeMap>
        <edgeMap>
          <xCoord>179</xCoord>
          <yCoord>257</yCoord>
        </edgeMap>
        <edgeMap>
          <xCoord>179</xCoord>
          <yCoord>256</yCoord>
        </edgeMap>
        <edgeMap>
          <xCoord>179</xCoord>
          <yCoord>255</yCoord>
        </edgeMap>
        <edgeMap>
          <xCoord>180</xCoord>
          <yCoord>254</yCoord>
        </edgeMap>
        <edgeMap>
          <xCoord>181</xCoord>
          <yCoord>253</yCoord>
        </edgeMap>
        <edgeMap>
          <xCoord>181</xCoord>
          <yCoord>252</yCoord>
        </edgeMap>
        <edgeMap>
          <xCoord>181</xCoord>
          <yCoord>251</yCoord>
        </edgeMap>
        <edgeMap>
          <xCoord>182</xCoord>
          <yCoord>250</yCoord>
        </edgeMap>
        <edgeMap>
          <xCoord>182</xCoord>
          <yCoord>249</yCoord>
        </edgeMap>
        <edgeMap>
          <xCoord>182</xCoord>
          <yCoord>248</yCoord>
        </edgeMap>
        <edgeMap>
          <xCoord>181</xCoord>
          <yCoord>247</yCoord>
        </edgeMap>
        <edgeMap>
          <xCoord>180</xCoord>
          <yCoord>246</yCoord>
        </edgeMap>
        <edgeMap>
          <xCoord>179</xCoord>
          <yCoord>245</yCoord>
        </edgeMap>
        <edgeMap>
          <xCoord>178</xCoord>
          <yCoord>244</yCoord>
        </edgeMap>
        <edgeMap>
          <xCoord>177</xCoord>
          <yCoord>243</yCoord>
        </edgeMap>
        <edgeMap>
          <xCoord>176</xCoord>
          <yCoord>242</yCoord>
        </edgeMap>
        <edgeMap>
          <xCoord>176</xCoord>
          <yCoord>241</yCoord>
        </edgeMap>
        <edgeMap>
          <xCoord>175</xCoord>
          <yCoord>241</yCoord>
        </edgeMap>
        <edgeMap>
          <xCoord>174</xCoord>
          <yCoord>240</yCoord>
        </edgeMap>
        <edgeMap>
          <xCoord>173</xCoord>
          <yCoord>239</yCoord>
        </edgeMap>
        <edgeMap>
          <xCoord>172</xCoord>
          <yCoord>238</yCoord>
        </edgeMap>
        <edgeMap>
          <xCoord>172</xCoord>
          <yCoord>237</yCoord>
        </edgeMap>
        <edgeMap>
          <xCoord>173</xCoord>
          <yCoord>236</yCoord>
        </edgeMap>
        <edgeMap>
          <xCoord>173</xCoord>
          <yCoord>235</yCoord>
        </edgeMap>
        <edgeMap>
          <xCoord>173</xCoord>
          <yCoord>234</yCoord>
        </edgeMap>
        <edgeMap>
          <xCoord>172</xCoord>
          <yCoord>234</yCoord>
        </edgeMap>
        <edgeMap>
          <xCoord>171</xCoord>
          <yCoord>235</yCoord>
        </edgeMap>
        <edgeMap>
          <xCoord>170</xCoord>
          <yCoord>236</yCoord>
        </edgeMap>
        <edgeMap>
          <xCoord>169</xCoord>
          <yCoord>236</yCoord>
        </edgeMap>
        <edgeMap>
          <xCoord>168</xCoord>
          <yCoord>236</yCoord>
        </edgeMap>
        <edgeMap>
          <xCoord>167</xCoord>
          <yCoord>237</yCoord>
        </edgeMap>
        <edgeMap>
          <xCoord>166</xCoord>
          <yCoord>237</yCoord>
        </edgeMap>
        <edgeMap>
          <xCoord>165</xCoord>
          <yCoord>236</yCoord>
        </edgeMap>
        <edgeMap>
          <xCoord>164</xCoord>
          <yCoord>235</yCoord>
        </edgeMap>
        <edgeMap>
          <xCoord>163</xCoord>
          <yCoord>235</yCoord>
        </edgeMap>
        <edgeMap>
          <xCoord>162</xCoord>
          <yCoord>234</yCoord>
        </edgeMap>
        <edgeMap>
          <xCoord>161</xCoord>
          <yCoord>234</yCoord>
        </edgeMap>
        <edgeMap>
          <xCoord>160</xCoord>
          <yCoord>233</yCoord>
        </edgeMap>
        <edgeMap>
          <xCoord>159</xCoord>
          <yCoord>233</yCoord>
        </edgeMap>
        <edgeMap>
          <xCoord>160</xCoord>
          <yCoord>234</yCoord>
        </edgeMap>
        <edgeMap>
          <xCoord>159</xCoord>
          <yCoord>235</yCoord>
        </edgeMap>
        <edgeMap>
          <xCoord>159</xCoord>
          <yCoord>236</yCoord>
        </edgeMap>
        <edgeMap>
          <xCoord>159</xCoord>
          <yCoord>237</yCoord>
        </edgeMap>
        <edgeMap>
          <xCoord>160</xCoord>
          <yCoord>238</yCoord>
        </edgeMap>
        <edgeMap>
          <xCoord>160</xCoord>
          <yCoord>239</yCoord>
        </edgeMap>
        <edgeMap>
          <xCoord>161</xCoord>
          <yCoord>240</yCoord>
        </edgeMap>
        <edgeMap>
          <xCoord>162</xCoord>
          <yCoord>241</yCoord>
        </edgeMap>
        <edgeMap>
          <xCoord>163</xCoord>
          <yCoord>242</yCoord>
        </edgeMap>
        <edgeMap>
          <xCoord>164</xCoord>
          <yCoord>243</yCoord>
        </edgeMap>
        <edgeMap>
          <xCoord>165</xCoord>
          <yCoord>244</yCoord>
        </edgeMap>
        <edgeMap>
          <xCoord>165</xCoord>
          <yCoord>245</yCoord>
        </edgeMap>
        <edgeMap>
          <xCoord>166</xCoord>
          <yCoord>246</yCoord>
        </edgeMap>
        <edgeMap>
          <xCoord>166</xCoord>
          <yCoord>247</yCoord>
        </edgeMap>
        <edgeMap>
          <xCoord>167</xCoord>
          <yCoord>248</yCoord>
        </edgeMap>
        <edgeMap>
          <xCoord>167</xCoord>
          <yCoord>249</yCoord>
        </edgeMap>
        <edgeMap>
          <xCoord>167</xCoord>
          <yCoord>250</yCoord>
        </edgeMap>
        <edgeMap>
          <xCoord>167</xCoord>
          <yCoord>251</yCoord>
        </edgeMap>
        <edgeMap>
          <xCoord>167</xCoord>
          <yCoord>252</yCoord>
        </edgeMap>
        <edgeMap>
          <xCoord>168</xCoord>
          <yCoord>253</yCoord>
        </edgeMap>
        <edgeMap>
          <xCoord>168</xCoord>
          <yCoord>254</yCoord>
        </edgeMap>
        <edgeMap>
          <xCoord>169</xCoord>
          <yCoord>255</yCoord>
        </edgeMap>
        <edgeMap>
          <xCoord>170</xCoord>
          <yCoord>256</yCoord>
        </edgeMap>
        <edgeMap>
          <xCoord>171</xCoord>
          <yCoord>256</yCoord>
        </edgeMap>
        <edgeMap>
          <xCoord>172</xCoord>
          <yCoord>257</yCoord>
        </edgeMap>
        <edgeMap>
          <xCoord>173</xCoord>
          <yCoord>258</yCoord>
        </edgeMap>
        <edgeMap>
          <xCoord>174</xCoord>
          <yCoord>259</yCoord>
        </edgeMap>
        <edgeMap>
          <xCoord>175</xCoord>
          <yCoord>260</yCoord>
        </edgeMap>
        <edgeMap>
          <xCoord>176</xCoord>
          <yCoord>261</yCoord>
        </edgeMap>
        <edgeMap>
          <xCoord>177</xCoord>
          <yCoord>262</yCoord>
        </edgeMap>
      </roi>
      <roi>
        <imageZposition>-99.5</imageZposition>
        <imageSOP_UID>1.3.6.1.4.1.14519.5.2.1.6279.6001.108776943673691973887741768269</imageSOP_UID>
        <inclusion>FALSE</inclusion>
        <edgeMap>
          <xCoord>173</xCoord>
          <yCoord>252</yCoord>
        </edgeMap>
        <edgeMap>
          <xCoord>172</xCoord>
          <yCoord>251</yCoord>
        </edgeMap>
        <edgeMap>
          <xCoord>171</xCoord>
          <yCoord>250</yCoord>
        </edgeMap>
        <edgeMap>
          <xCoord>171</xCoord>
          <yCoord>249</yCoord>
        </edgeMap>
        <edgeMap>
          <xCoord>170</xCoord>
          <yCoord>248</yCoord>
        </edgeMap>
        <edgeMap>
          <xCoord>170</xCoord>
          <yCoord>247</yCoord>
        </edgeMap>
        <edgeMap>
          <xCoord>170</xCoord>
          <yCoord>246</yCoord>
        </edgeMap>
        <edgeMap>
          <xCoord>170</xCoord>
          <yCoord>245</yCoord>
        </edgeMap>
        <edgeMap>
          <xCoord>171</xCoord>
          <yCoord>244</yCoord>
        </edgeMap>
        <edgeMap>
          <xCoord>172</xCoord>
          <yCoord>243</yCoord>
        </edgeMap>
        <edgeMap>
          <xCoord>173</xCoord>
          <yCoord>242</yCoord>
        </edgeMap>
        <edgeMap>
          <xCoord>174</xCoord>
          <yCoord>243</yCoord>
        </edgeMap>
        <edgeMap>
          <xCoord>175</xCoord>
          <yCoord>244</yCoord>
        </edgeMap>
        <edgeMap>
          <xCoord>176</xCoord>
          <yCoord>244</yCoord>
        </edgeMap>
        <edgeMap>
          <xCoord>177</xCoord>
          <yCoord>245</yCoord>
        </edgeMap>
        <edgeMap>
          <xCoord>178</xCoord>
          <yCoord>246</yCoord>
        </edgeMap>
        <edgeMap>
          <xCoord>179</xCoord>
          <yCoord>247</yCoord>
        </edgeMap>
        <edgeMap>
          <xCoord>180</xCoord>
          <yCoord>248</yCoord>
        </edgeMap>
        <edgeMap>
          <xCoord>180</xCoord>
          <yCoord>249</yCoord>
        </edgeMap>
        <edgeMap>
          <xCoord>180</xCoord>
          <yCoord>250</yCoord>
        </edgeMap>
        <edgeMap>
          <xCoord>179</xCoord>
          <yCoord>251</yCoord>
        </edgeMap>
        <edgeMap>
          <xCoord>178</xCoord>
          <yCoord>252</yCoord>
        </edgeMap>
        <edgeMap>
          <xCoord>177</xCoord>
          <yCoord>253</yCoord>
        </edgeMap>
        <edgeMap>
          <xCoord>176</xCoord>
          <yCoord>253</yCoord>
        </edgeMap>
        <edgeMap>
          <xCoord>175</xCoord>
          <yCoord>253</yCoord>
        </edgeMap>
        <edgeMap>
          <xCoord>174</xCoord>
          <yCoord>253</yCoord>
        </edgeMap>
        <edgeMap>
          <xCoord>173</xCoord>
          <yCoord>252</yCoord>
        </edgeMap>
      </roi>
      <roi>
        <imageZposition>-102.0</imageZposition>
        <imageSOP_UID>1.3.6.1.4.1.14519.5.2.1.6279.6001.218357553147655842194908565631</imageSOP_UID>
        <inclusion>TRUE</inclusion>
        <edgeMap>
          <xCoord>166</xCoord>
          <yCoord>259</yCoord>
        </edgeMap>
        <edgeMap>
          <xCoord>167</xCoord>
          <yCoord>258</yCoord>
        </edgeMap>
        <edgeMap>
          <xCoord>168</xCoord>
          <yCoord>257</yCoord>
        </edgeMap>
        <edgeMap>
          <xCoord>169</xCoord>
          <yCoord>256</yCoord>
        </edgeMap>
        <edgeMap>
          <xCoord>170</xCoord>
          <yCoord>255</yCoord>
        </edgeMap>
        <edgeMap>
          <xCoord>171</xCoord>
          <yCoord>255</yCoord>
        </edgeMap>
        <edgeMap>
          <xCoord>172</xCoord>
          <yCoord>256</yCoord>
        </edgeMap>
        <edgeMap>
          <xCoord>173</xCoord>
          <yCoord>257</yCoord>
        </edgeMap>
        <edgeMap>
          <xCoord>174</xCoord>
          <yCoord>257</yCoord>
        </edgeMap>
        <edgeMap>
          <xCoord>175</xCoord>
          <yCoord>258</yCoord>
        </edgeMap>
        <edgeMap>
          <xCoord>176</xCoord>
          <yCoord>257</yCoord>
        </edgeMap>
        <edgeMap>
          <xCoord>177</xCoord>
          <yCoord>258</yCoord>
        </edgeMap>
        <edgeMap>
          <xCoord>178</xCoord>
          <yCoord>257</yCoord>
        </edgeMap>
        <edgeMap>
          <xCoord>179</xCoord>
          <yCoord>257</yCoord>
        </edgeMap>
        <edgeMap>
          <xCoord>179</xCoord>
          <yCoord>256</yCoord>
        </edgeMap>
        <edgeMap>
          <xCoord>178</xCoord>
          <yCoord>255</yCoord>
        </edgeMap>
        <edgeMap>
          <xCoord>179</xCoord>
          <yCoord>254</yCoord>
        </edgeMap>
        <edgeMap>
          <xCoord>180</xCoord>
          <yCoord>253</yCoord>
        </edgeMap>
        <edgeMap>
          <xCoord>181</xCoord>
          <yCoord>252</yCoord>
        </edgeMap>
        <edgeMap>
          <xCoord>182</xCoord>
          <yCoord>252</yCoord>
        </edgeMap>
        <edgeMap>
          <xCoord>181</xCoord>
          <yCoord>251</yCoord>
        </edgeMap>
        <edgeMap>
          <xCoord>180</xCoord>
          <yCoord>250</yCoord>
        </edgeMap>
        <edgeMap>
          <xCoord>181</xCoord>
          <yCoord>249</yCoord>
        </edgeMap>
        <edgeMap>
          <xCoord>182</xCoord>
          <yCoord>248</yCoord>
        </edgeMap>
        <edgeMap>
          <xCoord>182</xCoord>
          <yCoord>247</yCoord>
        </edgeMap>
        <edgeMap>
          <xCoord>181</xCoord>
          <yCoord>246</yCoord>
        </edgeMap>
        <edgeMap>
          <xCoord>180</xCoord>
          <yCoord>245</yCoord>
        </edgeMap>
        <edgeMap>
          <xCoord>179</xCoord>
          <yCoord>244</yCoord>
        </edgeMap>
        <edgeMap>
          <xCoord>178</xCoord>
          <yCoord>243</yCoord>
        </edgeMap>
        <edgeMap>
          <xCoord>177</xCoord>
          <yCoord>242</yCoord>
        </edgeMap>
        <edgeMap>
          <xCoord>176</xCoord>
          <yCoord>241</yCoord>
        </edgeMap>
        <edgeMap>
          <xCoord>175</xCoord>
          <yCoord>240</yCoord>
        </edgeMap>
        <edgeMap>
          <xCoord>174</xCoord>
          <yCoord>239</yCoord>
        </edgeMap>
        <edgeMap>
          <xCoord>173</xCoord>
          <yCoord>238</yCoord>
        </edgeMap>
        <edgeMap>
          <xCoord>174</xCoord>
          <yCoord>237</yCoord>
        </edgeMap>
        <edgeMap>
          <xCoord>175</xCoord>
          <yCoord>236</yCoord>
        </edgeMap>
        <edgeMap>
          <xCoord>175</xCoord>
          <yCoord>235</yCoord>
        </edgeMap>
        <edgeMap>
          <xCoord>174</xCoord>
          <yCoord>234</yCoord>
        </edgeMap>
        <edgeMap>
          <xCoord>173</xCoord>
          <yCoord>233</yCoord>
        </edgeMap>
        <edgeMap>
          <xCoord>173</xCoord>
          <yCoord>232</yCoord>
        </edgeMap>
        <edgeMap>
          <xCoord>173</xCoord>
          <yCoord>231</yCoord>
        </edgeMap>
        <edgeMap>
          <xCoord>172</xCoord>
          <yCoord>231</yCoord>
        </edgeMap>
        <edgeMap>
          <xCoord>171</xCoord>
          <yCoord>231</yCoord>
        </edgeMap>
        <edgeMap>
          <xCoord>171</xCoord>
          <yCoord>232</yCoord>
        </edgeMap>
        <edgeMap>
          <xCoord>170</xCoord>
          <yCoord>233</yCoord>
        </edgeMap>
        <edgeMap>
          <xCoord>169</xCoord>
          <yCoord>234</yCoord>
        </edgeMap>
        <edgeMap>
          <xCoord>168</xCoord>
          <yCoord>235</yCoord>
        </edgeMap>
        <edgeMap>
          <xCoord>167</xCoord>
          <yCoord>235</yCoord>
        </edgeMap>
        <edgeMap>
          <xCoord>166</xCoord>
          <yCoord>235</yCoord>
        </edgeMap>
        <edgeMap>
          <xCoord>165</xCoord>
          <yCoord>235</yCoord>
        </edgeMap>
        <edgeMap>
          <xCoord>164</xCoord>
          <yCoord>235</yCoord>
        </edgeMap>
        <edgeMap>
          <xCoord>163</xCoord>
          <yCoord>234</yCoord>
        </edgeMap>
        <edgeMap>
          <xCoord>162</xCoord>
          <yCoord>233</yCoord>
        </edgeMap>
        <edgeMap>
          <xCoord>161</xCoord>
          <yCoord>232</yCoord>
        </edgeMap>
        <edgeMap>
          <xCoord>160</xCoord>
          <yCoord>232</yCoord>
        </edgeMap>
        <edgeMap>
          <xCoord>159</xCoord>
          <yCoord>231</yCoord>
        </edgeMap>
        <edgeMap>
          <xCoord>158</xCoord>
          <yCoord>231</yCoord>
        </edgeMap>
        <edgeMap>
          <xCoord>159</xCoord>
          <yCoord>232</yCoord>
        </edgeMap>
        <edgeMap>
          <xCoord>159</xCoord>
          <yCoord>233</yCoord>
        </edgeMap>
        <edgeMap>
          <xCoord>159</xCoord>
          <yCoord>234</yCoord>
        </edgeMap>
        <edgeMap>
          <xCoord>159</xCoord>
          <yCoord>235</yCoord>
        </edgeMap>
        <edgeMap>
          <xCoord>159</xCoord>
          <yCoord>236</yCoord>
        </edgeMap>
        <edgeMap>
          <xCoord>159</xCoord>
          <yCoord>237</yCoord>
        </edgeMap>
        <edgeMap>
          <xCoord>159</xCoord>
          <yCoord>238</yCoord>
        </edgeMap>
        <edgeMap>
          <xCoord>159</xCoord>
          <yCoord>239</yCoord>
        </edgeMap>
        <edgeMap>
          <xCoord>160</xCoord>
          <yCoord>240</yCoord>
        </edgeMap>
        <edgeMap>
          <xCoord>161</xCoord>
          <yCoord>240</yCoord>
        </edgeMap>
        <edgeMap>
          <xCoord>162</xCoord>
          <yCoord>241</yCoord>
        </edgeMap>
        <edgeMap>
          <xCoord>163</xCoord>
          <yCoord>242</yCoord>
        </edgeMap>
        <edgeMap>
          <xCoord>164</xCoord>
          <yCoord>243</yCoord>
        </edgeMap>
        <edgeMap>
          <xCoord>165</xCoord>
          <yCoord>244</yCoord>
        </edgeMap>
        <edgeMap>
          <xCoord>165</xCoord>
          <yCoord>245</yCoord>
        </edgeMap>
        <edgeMap>
          <xCoord>166</xCoord>
          <yCoord>246</yCoord>
        </edgeMap>
        <edgeMap>
          <xCoord>167</xCoord>
          <yCoord>247</yCoord>
        </edgeMap>
        <edgeMap>
          <xCoord>167</xCoord>
          <yCoord>248</yCoord>
        </edgeMap>
        <edgeMap>
          <xCoord>168</xCoord>
          <yCoord>249</yCoord>
        </edgeMap>
        <edgeMap>
          <xCoord>168</xCoord>
          <yCoord>250</yCoord>
        </edgeMap>
        <edgeMap>
          <xCoord>168</xCoord>
          <yCoord>251</yCoord>
        </edgeMap>
        <edgeMap>
          <xCoord>169</xCoord>
          <yCoord>252</yCoord>
        </edgeMap>
        <edgeMap>
          <xCoord>169</xCoord>
          <yCoord>253</yCoord>
        </edgeMap>
        <edgeMap>
          <xCoord>168</xCoord>
          <yCoord>254</yCoord>
        </edgeMap>
        <edgeMap>
          <xCoord>168</xCoord>
          <yCoord>255</yCoord>
        </edgeMap>
        <edgeMap>
          <xCoord>167</xCoord>
          <yCoord>256</yCoord>
        </edgeMap>
        <edgeMap>
          <xCoord>166</xCoord>
          <yCoord>257</yCoord>
        </edgeMap>
        <edgeMap>
          <xCoord>166</xCoord>
          <yCoord>258</yCoord>
        </edgeMap>
        <edgeMap>
          <xCoord>165</xCoord>
          <yCoord>259</yCoord>
        </edgeMap>
        <edgeMap>
          <xCoord>166</xCoord>
          <yCoord>259</yCoord>
        </edgeMap>
      </roi>
      <roi>
        <imageZposition>-102.0</imageZposition>
        <imageSOP_UID>1.3.6.1.4.1.14519.5.2.1.6279.6001.218357553147655842194908565631</imageSOP_UID>
        <inclusion>FALSE</inclusion>
        <edgeMap>
          <xCoord>172</xCoord>
          <yCoord>252</yCoord>
        </edgeMap>
        <edgeMap>
          <xCoord>171</xCoord>
          <yCoord>251</yCoord>
        </edgeMap>
        <edgeMap>
          <xCoord>170</xCoord>
          <yCoord>250</yCoord>
        </edgeMap>
        <edgeMap>
          <xCoord>170</xCoord>
          <yCoord>249</yCoord>
        </edgeMap>
        <edgeMap>
          <xCoord>170</xCoord>
          <yCoord>248</yCoord>
        </edgeMap>
        <edgeMap>
          <xCoord>170</xCoord>
          <yCoord>247</yCoord>
        </edgeMap>
        <edgeMap>
          <xCoord>170</xCoord>
          <yCoord>246</yCoord>
        </edgeMap>
        <edgeMap>
          <xCoord>170</xCoord>
          <yCoord>245</yCoord>
        </edgeMap>
        <edgeMap>
          <xCoord>170</xCoord>
          <yCoord>244</yCoord>
        </edgeMap>
        <edgeMap>
          <xCoord>170</xCoord>
          <yCoord>243</yCoord>
        </edgeMap>
        <edgeMap>
          <xCoord>169</xCoord>
          <yCoord>242</yCoord>
        </edgeMap>
        <edgeMap>
          <xCoord>170</xCoord>
          <yCoord>241</yCoord>
        </edgeMap>
        <edgeMap>
          <xCoord>171</xCoord>
          <yCoord>240</yCoord>
        </edgeMap>
        <edgeMap>
          <xCoord>172</xCoord>
          <yCoord>239</yCoord>
        </edgeMap>
        <edgeMap>
          <xCoord>173</xCoord>
          <yCoord>240</yCoord>
        </edgeMap>
        <edgeMap>
          <xCoord>174</xCoord>
          <yCoord>241</yCoord>
        </edgeMap>
        <edgeMap>
          <xCoord>175</xCoord>
          <yCoord>242</yCoord>
        </edgeMap>
        <edgeMap>
          <xCoord>176</xCoord>
          <yCoord>242</yCoord>
        </edgeMap>
        <edgeMap>
          <xCoord>177</xCoord>
          <yCoord>243</yCoord>
        </edgeMap>
        <edgeMap>
          <xCoord>178</xCoord>
          <yCoord>244</yCoord>
        </edgeMap>
        <edgeMap>
          <xCoord>179</xCoord>
          <yCoord>245</yCoord>
        </edgeMap>
        <edgeMap>
          <xCoord>179</xCoord>
          <yCoord>246</yCoord>
        </edgeMap>
        <edgeMap>
          <xCoord>180</xCoord>
          <yCoord>247</yCoord>
        </edgeMap>
        <edgeMap>
          <xCoord>180</xCoord>
          <yCoord>248</yCoord>
        </edgeMap>
        <edgeMap>
          <xCoord>180</xCoord>
          <yCoord>249</yCoord>
        </edgeMap>
        <edgeMap>
          <xCoord>179</xCoord>
          <yCoord>250</yCoord>
        </edgeMap>
        <edgeMap>
          <xCoord>178</xCoord>
          <yCoord>251</yCoord>
        </edgeMap>
        <edgeMap>
          <xCoord>177</xCoord>
          <yCoord>252</yCoord>
        </edgeMap>
        <edgeMap>
          <xCoord>176</xCoord>
          <yCoord>253</yCoord>
        </edgeMap>
        <edgeMap>
          <xCoord>175</xCoord>
          <yCoord>253</yCoord>
        </edgeMap>
        <edgeMap>
          <xCoord>174</xCoord>
          <yCoord>253</yCoord>
        </edgeMap>
        <edgeMap>
          <xCoord>173</xCoord>
          <yCoord>253</yCoord>
        </edgeMap>
        <edgeMap>
          <xCoord>172</xCoord>
          <yCoord>252</yCoord>
        </edgeMap>
      </roi>
      <roi>
        <imageZposition>-104.5</imageZposition>
        <imageSOP_UID>1.3.6.1.4.1.14519.5.2.1.6279.6001.188316837793646526019221694413</imageSOP_UID>
        <inclusion>TRUE</inclusion>
        <edgeMap>
          <xCoord>168</xCoord>
          <yCoord>257</yCoord>
        </edgeMap>
        <edgeMap>
          <xCoord>169</xCoord>
          <yCoord>256</yCoord>
        </edgeMap>
        <edgeMap>
          <xCoord>170</xCoord>
          <yCoord>255</yCoord>
        </edgeMap>
        <edgeMap>
          <xCoord>171</xCoord>
          <yCoord>255</yCoord>
        </edgeMap>
        <edgeMap>
          <xCoord>172</xCoord>
          <yCoord>254</yCoord>
        </edgeMap>
        <edgeMap>
          <xCoord>173</xCoord>
          <yCoord>254</yCoord>
        </edgeMap>
        <edgeMap>
          <xCoord>174</xCoord>
          <yCoord>254</yCoord>
        </edgeMap>
        <edgeMap>
          <xCoord>175</xCoord>
          <yCoord>255</yCoord>
        </edgeMap>
        <edgeMap>
          <xCoord>176</xCoord>
          <yCoord>255</yCoord>
        </edgeMap>
        <edgeMap>
          <xCoord>177</xCoord>
          <yCoord>256</yCoord>
        </edgeMap>
        <edgeMap>
          <xCoord>178</xCoord>
          <yCoord>256</yCoord>
        </edgeMap>
        <edgeMap>
          <xCoord>178</xCoord>
          <yCoord>255</yCoord>
        </edgeMap>
        <edgeMap>
          <xCoord>179</xCoord>
          <yCoord>254</yCoord>
        </edgeMap>
        <edgeMap>
          <xCoord>180</xCoord>
          <yCoord>253</yCoord>
        </edgeMap>
        <edgeMap>
          <xCoord>181</xCoord>
          <yCoord>252</yCoord>
        </edgeMap>
        <edgeMap>
          <xCoord>182</xCoord>
          <yCoord>252</yCoord>
        </edgeMap>
        <edgeMap>
          <xCoord>183</xCoord>
          <yCoord>252</yCoord>
        </edgeMap>
        <edgeMap>
          <xCoord>184</xCoord>
          <yCoord>253</yCoord>
        </edgeMap>
        <edgeMap>
          <xCoord>185</xCoord>
          <yCoord>253</yCoord>
        </edgeMap>
        <edgeMap>
          <xCoord>185</xCoord>
          <yCoord>252</yCoord>
        </edgeMap>
        <edgeMap>
          <xCoord>184</xCoord>
          <yCoord>251</yCoord>
        </edgeMap>
        <edgeMap>
          <xCoord>183</xCoord>
          <yCoord>250</yCoord>
        </edgeMap>
        <edgeMap>
          <xCoord>182</xCoord>
          <yCoord>249</yCoord>
        </edgeMap>
        <edgeMap>
          <xCoord>183</xCoord>
          <yCoord>248</yCoord>
        </edgeMap>
        <edgeMap>
          <xCoord>184</xCoord>
          <yCoord>247</yCoord>
        </edgeMap>
        <edgeMap>
          <xCoord>183</xCoord>
          <yCoord>246</yCoord>
        </edgeMap>
        <edgeMap>
          <xCoord>182</xCoord>
          <yCoord>245</yCoord>
        </edgeMap>
        <edgeMap>
          <xCoord>181</xCoord>
          <yCoord>244</yCoord>
        </edgeMap>
        <edgeMap>
          <xCoord>180</xCoord>
          <yCoord>243</yCoord>
        </edgeMap>
        <edgeMap>
          <xCoord>180</xCoord>
          <yCoord>242</yCoord>
        </edgeMap>
        <edgeMap>
          <xCoord>180</xCoord>
          <yCoord>241</yCoord>
        </edgeMap>
        <edgeMap>
          <xCoord>179</xCoord>
          <yCoord>240</yCoord>
        </edgeMap>
        <edgeMap>
          <xCoord>178</xCoord>
          <yCoord>239</yCoord>
        </edgeMap>
        <edgeMap>
          <xCoord>177</xCoord>
          <yCoord>238</yCoord>
        </edgeMap>
        <edgeMap>
          <xCoord>176</xCoord>
          <yCoord>237</yCoord>
        </edgeMap>
        <edgeMap>
          <xCoord>175</xCoord>
          <yCoord>236</yCoord>
        </edgeMap>
        <edgeMap>
          <xCoord>175</xCoord>
          <yCoord>235</yCoord>
        </edgeMap>
        <edgeMap>
          <xCoord>174</xCoord>
          <yCoord>234</yCoord>
        </edgeMap>
        <edgeMap>
          <xCoord>173</xCoord>
          <yCoord>233</yCoord>
        </edgeMap>
        <edgeMap>
          <xCoord>173</xCoord>
          <yCoord>232</yCoord>
        </edgeMap>
        <edgeMap>
          <xCoord>172</xCoord>
          <yCoord>231</yCoord>
        </edgeMap>
        <edgeMap>
          <xCoord>171</xCoord>
          <yCoord>232</yCoord>
        </edgeMap>
        <edgeMap>
          <xCoord>170</xCoord>
          <yCoord>233</yCoord>
        </edgeMap>
        <edgeMap>
          <xCoord>170</xCoord>
          <yCoord>234</yCoord>
        </edgeMap>
        <edgeMap>
          <xCoord>169</xCoord>
          <yCoord>235</yCoord>
        </edgeMap>
        <edgeMap>
          <xCoord>168</xCoord>
          <yCoord>236</yCoord>
        </edgeMap>
        <edgeMap>
          <xCoord>167</xCoord>
          <yCoord>237</yCoord>
        </edgeMap>
        <edgeMap>
          <xCoord>166</xCoord>
          <yCoord>238</yCoord>
        </edgeMap>
        <edgeMap>
          <xCoord>165</xCoord>
          <yCoord>237</yCoord>
        </edgeMap>
        <edgeMap>
          <xCoord>164</xCoord>
          <yCoord>236</yCoord>
        </edgeMap>
        <edgeMap>
          <xCoord>163</xCoord>
          <yCoord>235</yCoord>
        </edgeMap>
        <edgeMap>
          <xCoord>162</xCoord>
          <yCoord>234</yCoord>
        </edgeMap>
        <edgeMap>
          <xCoord>161</xCoord>
          <yCoord>233</yCoord>
        </edgeMap>
        <edgeMap>
          <xCoord>160</xCoord>
          <yCoord>232</yCoord>
        </edgeMap>
        <edgeMap>
          <xCoord>159</xCoord>
          <yCoord>231</yCoord>
        </edgeMap>
        <edgeMap>
          <xCoord>158</xCoord>
          <yCoord>230</yCoord>
        </edgeMap>
        <edgeMap>
          <xCoord>157</xCoord>
          <yCoord>229</yCoord>
        </edgeMap>
        <edgeMap>
          <xCoord>157</xCoord>
          <yCoord>230</yCoord>
        </edgeMap>
        <edgeMap>
          <xCoord>158</xCoord>
          <yCoord>231</yCoord>
        </edgeMap>
        <edgeMap>
          <xCoord>158</xCoord>
          <yCoord>232</yCoord>
        </edgeMap>
        <edgeMap>
          <xCoord>159</xCoord>
          <yCoord>233</yCoord>
        </edgeMap>
        <edgeMap>
          <xCoord>159</xCoord>
          <yCoord>234</yCoord>
        </edgeMap>
        <edgeMap>
          <xCoord>160</xCoord>
          <yCoord>235</yCoord>
        </edgeMap>
        <edgeMap>
          <xCoord>160</xCoord>
          <yCoord>236</yCoord>
        </edgeMap>
        <edgeMap>
          <xCoord>160</xCoord>
          <yCoord>237</yCoord>
        </edgeMap>
        <edgeMap>
          <xCoord>160</xCoord>
          <yCoord>238</yCoord>
        </edgeMap>
        <edgeMap>
          <xCoord>161</xCoord>
          <yCoord>239</yCoord>
        </edgeMap>
        <edgeMap>
          <xCoord>162</xCoord>
          <yCoord>240</yCoord>
        </edgeMap>
        <edgeMap>
          <xCoord>162</xCoord>
          <yCoord>241</yCoord>
        </edgeMap>
        <edgeMap>
          <xCoord>162</xCoord>
          <yCoord>242</yCoord>
        </edgeMap>
        <edgeMap>
          <xCoord>163</xCoord>
          <yCoord>243</yCoord>
        </edgeMap>
        <edgeMap>
          <xCoord>164</xCoord>
          <yCoord>244</yCoord>
        </edgeMap>
        <edgeMap>
          <xCoord>165</xCoord>
          <yCoord>245</yCoord>
        </edgeMap>
        <edgeMap>
          <xCoord>166</xCoord>
          <yCoord>246</yCoord>
        </edgeMap>
        <edgeMap>
          <xCoord>166</xCoord>
          <yCoord>247</yCoord>
        </edgeMap>
        <edgeMap>
          <xCoord>166</xCoord>
          <yCoord>248</yCoord>
        </edgeMap>
        <edgeMap>
          <xCoord>167</xCoord>
          <yCoord>249</yCoord>
        </edgeMap>
        <edgeMap>
          <xCoord>167</xCoord>
          <yCoord>250</yCoord>
        </edgeMap>
        <edgeMap>
          <xCoord>168</xCoord>
          <yCoord>251</yCoord>
        </edgeMap>
        <edgeMap>
          <xCoord>169</xCoord>
          <yCoord>252</yCoord>
        </edgeMap>
        <edgeMap>
          <xCoord>168</xCoord>
          <yCoord>253</yCoord>
        </edgeMap>
        <edgeMap>
          <xCoord>168</xCoord>
          <yCoord>254</yCoord>
        </edgeMap>
        <edgeMap>
          <xCoord>167</xCoord>
          <yCoord>255</yCoord>
        </edgeMap>
        <edgeMap>
          <xCoord>167</xCoord>
          <yCoord>256</yCoord>
        </edgeMap>
        <edgeMap>
          <xCoord>167</xCoord>
          <yCoord>257</yCoord>
        </edgeMap>
        <edgeMap>
          <xCoord>168</xCoord>
          <yCoord>257</yCoord>
        </edgeMap>
      </roi>
      <roi>
        <imageZposition>-104.5</imageZposition>
        <imageSOP_UID>1.3.6.1.4.1.14519.5.2.1.6279.6001.188316837793646526019221694413</imageSOP_UID>
        <inclusion>FALSE</inclusion>
        <edgeMap>
          <xCoord>172</xCoord>
          <yCoord>245</yCoord>
        </edgeMap>
        <edgeMap>
          <xCoord>171</xCoord>
          <yCoord>244</yCoord>
        </edgeMap>
        <edgeMap>
          <xCoord>170</xCoord>
          <yCoord>243</yCoord>
        </edgeMap>
        <edgeMap>
          <xCoord>169</xCoord>
          <yCoord>242</yCoord>
        </edgeMap>
        <edgeMap>
          <xCoord>169</xCoord>
          <yCoord>241</yCoord>
        </edgeMap>
        <edgeMap>
          <xCoord>170</xCoord>
          <yCoord>240</yCoord>
        </edgeMap>
        <edgeMap>
          <xCoord>171</xCoord>
          <yCoord>239</yCoord>
        </edgeMap>
        <edgeMap>
          <xCoord>172</xCoord>
          <yCoord>238</yCoord>
        </edgeMap>
        <edgeMap>
          <xCoord>173</xCoord>
          <yCoord>239</yCoord>
        </edgeMap>
        <edgeMap>
          <xCoord>174</xCoord>
          <yCoord>240</yCoord>
        </edgeMap>
        <edgeMap>
          <xCoord>175</xCoord>
          <yCoord>241</yCoord>
        </edgeMap>
        <edgeMap>
          <xCoord>176</xCoord>
          <yCoord>242</yCoord>
        </edgeMap>
        <edgeMap>
          <xCoord>176</xCoord>
          <yCoord>243</yCoord>
        </edgeMap>
        <edgeMap>
          <xCoord>175</xCoord>
          <yCoord>244</yCoord>
        </edgeMap>
        <edgeMap>
          <xCoord>174</xCoord>
          <yCoord>245</yCoord>
        </edgeMap>
        <edgeMap>
          <xCoord>173</xCoord>
          <yCoord>246</yCoord>
        </edgeMap>
        <edgeMap>
          <xCoord>172</xCoord>
          <yCoord>245</yCoord>
        </edgeMap>
      </roi>
      <roi>
        <imageZposition>-107.0</imageZposition>
        <imageSOP_UID>1.3.6.1.4.1.14519.5.2.1.6279.6001.265496397537529852932350842297</imageSOP_UID>
        <inclusion>TRUE</inclusion>
        <edgeMap>
          <xCoord>172</xCoord>
          <yCoord>256</yCoord>
        </edgeMap>
        <edgeMap>
          <xCoord>172</xCoord>
          <yCoord>255</yCoord>
        </edgeMap>
        <edgeMap>
          <xCoord>172</xCoord>
          <yCoord>254</yCoord>
        </edgeMap>
        <edgeMap>
          <xCoord>172</xCoord>
          <yCoord>253</yCoord>
        </edgeMap>
        <edgeMap>
          <xCoord>173</xCoord>
          <yCoord>252</yCoord>
        </edgeMap>
        <edgeMap>
          <xCoord>174</xCoord>
          <yCoord>251</yCoord>
        </edgeMap>
        <edgeMap>
          <xCoord>175</xCoord>
          <yCoord>250</yCoord>
        </edgeMap>
        <edgeMap>
          <xCoord>176</xCoord>
          <yCoord>249</yCoord>
        </edgeMap>
        <edgeMap>
          <xCoord>177</xCoord>
          <yCoord>249</yCoord>
        </edgeMap>
        <edgeMap>
          <xCoord>178</xCoord>
          <yCoord>248</yCoord>
        </edgeMap>
        <edgeMap>
          <xCoord>179</xCoord>
          <yCoord>248</yCoord>
        </edgeMap>
        <edgeMap>
          <xCoord>179</xCoord>
          <yCoord>247</yCoord>
        </edgeMap>
        <edgeMap>
          <xCoord>180</xCoord>
          <yCoord>246</yCoord>
        </edgeMap>
        <edgeMap>
          <xCoord>180</xCoord>
          <yCoord>245</yCoord>
        </edgeMap>
        <edgeMap>
          <xCoord>179</xCoord>
          <yCoord>244</yCoord>
        </edgeMap>
        <edgeMap>
          <xCoord>179</xCoord>
          <yCoord>243</yCoord>
        </edgeMap>
        <edgeMap>
          <xCoord>179</xCoord>
          <yCoord>242</yCoord>
        </edgeMap>
        <edgeMap>
          <xCoord>179</xCoord>
          <yCoord>241</yCoord>
        </edgeMap>
        <edgeMap>
          <xCoord>179</xCoord>
          <yCoord>240</yCoord>
        </edgeMap>
        <edgeMap>
          <xCoord>179</xCoord>
          <yCoord>239</yCoord>
        </edgeMap>
        <edgeMap>
          <xCoord>178</xCoord>
          <yCoord>240</yCoord>
        </edgeMap>
        <edgeMap>
          <xCoord>177</xCoord>
          <yCoord>239</yCoord>
        </edgeMap>
        <edgeMap>
          <xCoord>176</xCoord>
          <yCoord>238</yCoord>
        </edgeMap>
        <edgeMap>
          <xCoord>175</xCoord>
          <yCoord>237</yCoord>
        </edgeMap>
        <edgeMap>
          <xCoord>175</xCoord>
          <yCoord>236</yCoord>
        </edgeMap>
        <edgeMap>
          <xCoord>175</xCoord>
          <yCoord>235</yCoord>
        </edgeMap>
        <edgeMap>
          <xCoord>176</xCoord>
          <yCoord>234</yCoord>
        </edgeMap>
        <edgeMap>
          <xCoord>176</xCoord>
          <yCoord>233</yCoord>
        </edgeMap>
        <edgeMap>
          <xCoord>176</xCoord>
          <yCoord>232</yCoord>
        </edgeMap>
        <edgeMap>
          <xCoord>176</xCoord>
          <yCoord>231</yCoord>
        </edgeMap>
        <edgeMap>
          <xCoord>176</xCoord>
          <yCoord>230</yCoord>
        </edgeMap>
        <edgeMap>
          <xCoord>176</xCoord>
          <yCoord>229</yCoord>
        </edgeMap>
        <edgeMap>
          <xCoord>175</xCoord>
          <yCoord>229</yCoord>
        </edgeMap>
        <edgeMap>
          <xCoord>174</xCoord>
          <yCoord>228</yCoord>
        </edgeMap>
        <edgeMap>
          <xCoord>173</xCoord>
          <yCoord>228</yCoord>
        </edgeMap>
        <edgeMap>
          <xCoord>172</xCoord>
          <yCoord>228</yCoord>
        </edgeMap>
        <edgeMap>
          <xCoord>171</xCoord>
          <yCoord>228</yCoord>
        </edgeMap>
        <edgeMap>
          <xCoord>170</xCoord>
          <yCoord>228</yCoord>
        </edgeMap>
        <edgeMap>
          <xCoord>169</xCoord>
          <yCoord>228</yCoord>
        </edgeMap>
        <edgeMap>
          <xCoord>168</xCoord>
          <yCoord>228</yCoord>
        </edgeMap>
        <edgeMap>
          <xCoord>167</xCoord>
          <yCoord>228</yCoord>
        </edgeMap>
        <edgeMap>
          <xCoord>166</xCoord>
          <yCoord>229</yCoord>
        </edgeMap>
        <edgeMap>
          <xCoord>166</xCoord>
          <yCoord>230</yCoord>
        </edgeMap>
        <edgeMap>
          <xCoord>166</xCoord>
          <yCoord>231</yCoord>
        </edgeMap>
        <edgeMap>
          <xCoord>166</xCoord>
          <yCoord>232</yCoord>
        </edgeMap>
        <edgeMap>
          <xCoord>166</xCoord>
          <yCoord>233</yCoord>
        </edgeMap>
        <edgeMap>
          <xCoord>166</xCoord>
          <yCoord>234</yCoord>
        </edgeMap>
        <edgeMap>
          <xCoord>167</xCoord>
          <yCoord>235</yCoord>
        </edgeMap>
        <edgeMap>
          <xCoord>168</xCoord>
          <yCoord>236</yCoord>
        </edgeMap>
        <edgeMap>
          <xCoord>167</xCoord>
          <yCoord>237</yCoord>
        </edgeMap>
        <edgeMap>
          <xCoord>166</xCoord>
          <yCoord>238</yCoord>
        </edgeMap>
        <edgeMap>
          <xCoord>166</xCoord>
          <yCoord>239</yCoord>
        </edgeMap>
        <edgeMap>
          <xCoord>165</xCoord>
          <yCoord>240</yCoord>
        </edgeMap>
        <edgeMap>
          <xCoord>164</xCoord>
          <yCoord>241</yCoord>
        </edgeMap>
        <edgeMap>
          <xCoord>163</xCoord>
          <yCoord>242</yCoord>
        </edgeMap>
        <edgeMap>
          <xCoord>163</xCoord>
          <yCoord>243</yCoord>
        </edgeMap>
        <edgeMap>
          <xCoord>163</xCoord>
          <yCoord>244</yCoord>
        </edgeMap>
        <edgeMap>
          <xCoord>163</xCoord>
          <yCoord>245</yCoord>
        </edgeMap>
        <edgeMap>
          <xCoord>163</xCoord>
          <yCoord>246</yCoord>
        </edgeMap>
        <edgeMap>
          <xCoord>163</xCoord>
          <yCoord>247</yCoord>
        </edgeMap>
        <edgeMap>
          <xCoord>163</xCoord>
          <yCoord>248</yCoord>
        </edgeMap>
        <edgeMap>
          <xCoord>164</xCoord>
          <yCoord>249</yCoord>
        </edgeMap>
        <edgeMap>
          <xCoord>165</xCoord>
          <yCoord>250</yCoord>
        </edgeMap>
        <edgeMap>
          <xCoord>166</xCoord>
          <yCoord>251</yCoord>
        </edgeMap>
        <edgeMap>
          <xCoord>166</xCoord>
          <yCoord>252</yCoord>
        </edgeMap>
        <edgeMap>
          <xCoord>167</xCoord>
          <yCoord>253</yCoord>
        </edgeMap>
        <edgeMap>
          <xCoord>167</xCoord>
          <yCoord>254</yCoord>
        </edgeMap>
        <edgeMap>
          <xCoord>167</xCoord>
          <yCoord>255</yCoord>
        </edgeMap>
        <edgeMap>
          <xCoord>167</xCoord>
          <yCoord>256</yCoord>
        </edgeMap>
        <edgeMap>
          <xCoord>168</xCoord>
          <yCoord>256</yCoord>
        </edgeMap>
        <edgeMap>
          <xCoord>169</xCoord>
          <yCoord>256</yCoord>
        </edgeMap>
        <edgeMap>
          <xCoord>170</xCoord>
          <yCoord>256</yCoord>
        </edgeMap>
        <edgeMap>
          <xCoord>171</xCoord>
          <yCoord>256</yCoord>
        </edgeMap>
        <edgeMap>
          <xCoord>172</xCoord>
          <yCoord>256</yCoord>
        </edgeMap>
      </roi>
      <roi>
        <imageZposition>-109.5</imageZposition>
        <imageSOP_UID>1.3.6.1.4.1.14519.5.2.1.6279.6001.192033781851082835521046363795</imageSOP_UID>
        <inclusion>TRUE</inclusion>
        <edgeMap>
          <xCoord>176</xCoord>
          <yCoord>250</yCoord>
        </edgeMap>
        <edgeMap>
          <xCoord>175</xCoord>
          <yCoord>249</yCoord>
        </edgeMap>
        <edgeMap>
          <xCoord>174</xCoord>
          <yCoord>248</yCoord>
        </edgeMap>
        <edgeMap>
          <xCoord>173</xCoord>
          <yCoord>247</yCoord>
        </edgeMap>
        <edgeMap>
          <xCoord>172</xCoord>
          <yCoord>246</yCoord>
        </edgeMap>
        <edgeMap>
          <xCoord>173</xCoord>
          <yCoord>245</yCoord>
        </edgeMap>
        <edgeMap>
          <xCoord>173</xCoord>
          <yCoord>244</yCoord>
        </edgeMap>
        <edgeMap>
          <xCoord>172</xCoord>
          <yCoord>243</yCoord>
        </edgeMap>
        <edgeMap>
          <xCoord>172</xCoord>
          <yCoord>242</yCoord>
        </edgeMap>
        <edgeMap>
          <xCoord>172</xCoord>
          <yCoord>241</yCoord>
        </edgeMap>
        <edgeMap>
          <xCoord>173</xCoord>
          <yCoord>240</yCoord>
        </edgeMap>
        <edgeMap>
          <xCoord>173</xCoord>
          <yCoord>239</yCoord>
        </edgeMap>
        <edgeMap>
          <xCoord>173</xCoord>
          <yCoord>238</yCoord>
        </edgeMap>
        <edgeMap>
          <xCoord>172</xCoord>
          <yCoord>237</yCoord>
        </edgeMap>
        <edgeMap>
          <xCoord>172</xCoord>
          <yCoord>236</yCoord>
        </edgeMap>
        <edgeMap>
          <xCoord>171</xCoord>
          <yCoord>235</yCoord>
        </edgeMap>
        <edgeMap>
          <xCoord>170</xCoord>
          <yCoord>234</yCoord>
        </edgeMap>
        <edgeMap>
          <xCoord>169</xCoord>
          <yCoord>233</yCoord>
        </edgeMap>
        <edgeMap>
          <xCoord>169</xCoord>
          <yCoord>234</yCoord>
        </edgeMap>
        <edgeMap>
          <xCoord>169</xCoord>
          <yCoord>235</yCoord>
        </edgeMap>
        <edgeMap>
          <xCoord>170</xCoord>
          <yCoord>236</yCoord>
        </edgeMap>
        <edgeMap>
          <xCoord>171</xCoord>
          <yCoord>237</yCoord>
        </edgeMap>
        <edgeMap>
          <xCoord>171</xCoord>
          <yCoord>238</yCoord>
        </edgeMap>
        <edgeMap>
          <xCoord>171</xCoord>
          <yCoord>239</yCoord>
        </edgeMap>
        <edgeMap>
          <xCoord>170</xCoord>
          <yCoord>240</yCoord>
        </edgeMap>
        <edgeMap>
          <xCoord>169</xCoord>
          <yCoord>241</yCoord>
        </edgeMap>
        <edgeMap>
          <xCoord>168</xCoord>
          <yCoord>242</yCoord>
        </edgeMap>
        <edgeMap>
          <xCoord>167</xCoord>
          <yCoord>242</yCoord>
        </edgeMap>
        <edgeMap>
          <xCoord>166</xCoord>
          <yCoord>241</yCoord>
        </edgeMap>
        <edgeMap>
          <xCoord>167</xCoord>
          <yCoord>240</yCoord>
        </edgeMap>
        <edgeMap>
          <xCoord>166</xCoord>
          <yCoord>240</yCoord>
        </edgeMap>
        <edgeMap>
          <xCoord>165</xCoord>
          <yCoord>240</yCoord>
        </edgeMap>
        <edgeMap>
          <xCoord>164</xCoord>
          <yCoord>240</yCoord>
        </edgeMap>
        <edgeMap>
          <xCoord>163</xCoord>
          <yCoord>240</yCoord>
        </edgeMap>
        <edgeMap>
          <xCoord>163</xCoord>
          <yCoord>241</yCoord>
        </edgeMap>
        <edgeMap>
          <xCoord>163</xCoord>
          <yCoord>242</yCoord>
        </edgeMap>
        <edgeMap>
          <xCoord>163</xCoord>
          <yCoord>243</yCoord>
        </edgeMap>
        <edgeMap>
          <xCoord>162</xCoord>
          <yCoord>244</yCoord>
        </edgeMap>
        <edgeMap>
          <xCoord>162</xCoord>
          <yCoord>245</yCoord>
        </edgeMap>
        <edgeMap>
          <xCoord>162</xCoord>
          <yCoord>246</yCoord>
        </edgeMap>
        <edgeMap>
          <xCoord>162</xCoord>
          <yCoord>247</yCoord>
        </edgeMap>
        <edgeMap>
          <xCoord>162</xCoord>
          <yCoord>248</yCoord>
        </edgeMap>
        <edgeMap>
          <xCoord>163</xCoord>
          <yCoord>249</yCoord>
        </edgeMap>
        <edgeMap>
          <xCoord>164</xCoord>
          <yCoord>250</yCoord>
        </edgeMap>
        <edgeMap>
          <xCoord>165</xCoord>
          <yCoord>250</yCoord>
        </edgeMap>
        <edgeMap>
          <xCoord>166</xCoord>
          <yCoord>250</yCoord>
        </edgeMap>
        <edgeMap>
          <xCoord>167</xCoord>
          <yCoord>250</yCoord>
        </edgeMap>
        <edgeMap>
          <xCoord>168</xCoord>
          <yCoord>250</yCoord>
        </edgeMap>
        <edgeMap>
          <xCoord>169</xCoord>
          <yCoord>250</yCoord>
        </edgeMap>
        <edgeMap>
          <xCoord>170</xCoord>
          <yCoord>250</yCoord>
        </edgeMap>
        <edgeMap>
          <xCoord>171</xCoord>
          <yCoord>250</yCoord>
        </edgeMap>
        <edgeMap>
          <xCoord>172</xCoord>
          <yCoord>250</yCoord>
        </edgeMap>
        <edgeMap>
          <xCoord>173</xCoord>
          <yCoord>250</yCoord>
        </edgeMap>
        <edgeMap>
          <xCoord>174</xCoord>
          <yCoord>250</yCoord>
        </edgeMap>
        <edgeMap>
          <xCoord>175</xCoord>
          <yCoord>250</yCoord>
        </edgeMap>
        <edgeMap>
          <xCoord>176</xCoord>
          <yCoord>250</yCoord>
        </edgeMap>
      </roi>
      <roi>
        <imageZposition>-112.0</imageZposition>
        <imageSOP_UID>1.3.6.1.4.1.14519.5.2.1.6279.6001.120411211430230089646472420359</imageSOP_UID>
        <inclusion>TRUE</inclusion>
        <edgeMap>
          <xCoord>173</xCoord>
          <yCoord>246</yCoord>
        </edgeMap>
        <edgeMap>
          <xCoord>173</xCoord>
          <yCoord>245</yCoord>
        </edgeMap>
        <edgeMap>
          <xCoord>173</xCoord>
          <yCoord>244</yCoord>
        </edgeMap>
        <edgeMap>
          <xCoord>173</xCoord>
          <yCoord>243</yCoord>
        </edgeMap>
        <edgeMap>
          <xCoord>173</xCoord>
          <yCoord>242</yCoord>
        </edgeMap>
        <edgeMap>
          <xCoord>173</xCoord>
          <yCoord>241</yCoord>
        </edgeMap>
        <edgeMap>
          <xCoord>172</xCoord>
          <yCoord>240</yCoord>
        </edgeMap>
        <edgeMap>
          <xCoord>171</xCoord>
          <yCoord>240</yCoord>
        </edgeMap>
        <edgeMap>
          <xCoord>170</xCoord>
          <yCoord>240</yCoord>
        </edgeMap>
        <edgeMap>
          <xCoord>169</xCoord>
          <yCoord>240</yCoord>
        </edgeMap>
        <edgeMap>
          <xCoord>168</xCoord>
          <yCoord>240</yCoord>
        </edgeMap>
        <edgeMap>
          <xCoord>167</xCoord>
          <yCoord>240</yCoord>
        </edgeMap>
        <edgeMap>
          <xCoord>166</xCoord>
          <yCoord>240</yCoord>
        </edgeMap>
        <edgeMap>
          <xCoord>165</xCoord>
          <yCoord>240</yCoord>
        </edgeMap>
        <edgeMap>
          <xCoord>165</xCoord>
          <yCoord>241</yCoord>
        </edgeMap>
        <edgeMap>
          <xCoord>165</xCoord>
          <yCoord>242</yCoord>
        </edgeMap>
        <edgeMap>
          <xCoord>164</xCoord>
          <yCoord>243</yCoord>
        </edgeMap>
        <edgeMap>
          <xCoord>164</xCoord>
          <yCoord>244</yCoord>
        </edgeMap>
        <edgeMap>
          <xCoord>165</xCoord>
          <yCoord>245</yCoord>
        </edgeMap>
        <edgeMap>
          <xCoord>166</xCoord>
          <yCoord>246</yCoord>
        </edgeMap>
        <edgeMap>
          <xCoord>167</xCoord>
          <yCoord>246</yCoord>
        </edgeMap>
        <edgeMap>
          <xCoord>168</xCoord>
          <yCoord>246</yCoord>
        </edgeMap>
        <edgeMap>
          <xCoord>169</xCoord>
          <yCoord>246</yCoord>
        </edgeMap>
        <edgeMap>
          <xCoord>170</xCoord>
          <yCoord>246</yCoord>
        </edgeMap>
        <edgeMap>
          <xCoord>171</xCoord>
          <yCoord>246</yCoord>
        </edgeMap>
        <edgeMap>
          <xCoord>172</xCoord>
          <yCoord>246</yCoord>
        </edgeMap>
        <edgeMap>
          <xCoord>173</xCoord>
          <yCoord>246</yCoord>
        </edgeMap>
      </roi>
    </unblindedReadNodule>
    <unblindedReadNodule>
      <noduleID>IL057_130548</noduleID>
      <characteristics>
        <subtlety>5</subtlety>
        <internalStructure>1</internalStructure>
        <calcification>6</calcification>
        <sphericity>3</sphericity>
        <margin>1</margin>
        <lobulation>4</lobulation>
        <spiculation>4</spiculation>
        <texture>2</texture>
        <malignancy>4</malignancy>
      </characteristics>
      <roi>
        <imageZposition>-104.5</imageZposition>
        <imageSOP_UID>1.3.6.1.4.1.14519.5.2.1.6279.6001.188316837793646526019221694413</imageSOP_UID>
        <inclusion>TRUE</inclusion>
        <edgeMap>
          <xCoord>189</xCoord>
          <yCoord>337</yCoord>
        </edgeMap>
        <edgeMap>
          <xCoord>190</xCoord>
          <yCoord>336</yCoord>
        </edgeMap>
        <edgeMap>
          <xCoord>190</xCoord>
          <yCoord>335</yCoord>
        </edgeMap>
        <edgeMap>
          <xCoord>190</xCoord>
          <yCoord>334</yCoord>
        </edgeMap>
        <edgeMap>
          <xCoord>191</xCoord>
          <yCoord>333</yCoord>
        </edgeMap>
        <edgeMap>
          <xCoord>191</xCoord>
          <yCoord>332</yCoord>
        </edgeMap>
        <edgeMap>
          <xCoord>191</xCoord>
          <yCoord>331</yCoord>
        </edgeMap>
        <edgeMap>
          <xCoord>190</xCoord>
          <yCoord>330</yCoord>
        </edgeMap>
        <edgeMap>
          <xCoord>189</xCoord>
          <yCoord>330</yCoord>
        </edgeMap>
        <edgeMap>
          <xCoord>188</xCoord>
          <yCoord>329</yCoord>
        </edgeMap>
        <edgeMap>
          <xCoord>187</xCoord>
          <yCoord>329</yCoord>
        </edgeMap>
        <edgeMap>
          <xCoord>186</xCoord>
          <yCoord>328</yCoord>
        </edgeMap>
        <edgeMap>
          <xCoord>185</xCoord>
          <yCoord>329</yCoord>
        </edgeMap>
        <edgeMap>
          <xCoord>184</xCoord>
          <yCoord>330</yCoord>
        </edgeMap>
        <edgeMap>
          <xCoord>183</xCoord>
          <yCoord>331</yCoord>
        </edgeMap>
        <edgeMap>
          <xCoord>182</xCoord>
          <yCoord>332</yCoord>
        </edgeMap>
        <edgeMap>
          <xCoord>181</xCoord>
          <yCoord>333</yCoord>
        </edgeMap>
        <edgeMap>
          <xCoord>181</xCoord>
          <yCoord>334</yCoord>
        </edgeMap>
        <edgeMap>
          <xCoord>181</xCoord>
          <yCoord>335</yCoord>
        </edgeMap>
        <edgeMap>
          <xCoord>181</xCoord>
          <yCoord>336</yCoord>
        </edgeMap>
        <edgeMap>
          <xCoord>182</xCoord>
          <yCoord>337</yCoord>
        </edgeMap>
        <edgeMap>
          <xCoord>183</xCoord>
          <yCoord>337</yCoord>
        </edgeMap>
        <edgeMap>
          <xCoord>184</xCoord>
          <yCoord>337</yCoord>
        </edgeMap>
        <edgeMap>
          <xCoord>185</xCoord>
          <yCoord>337</yCoord>
        </edgeMap>
        <edgeMap>
          <xCoord>186</xCoord>
          <yCoord>337</yCoord>
        </edgeMap>
        <edgeMap>
          <xCoord>187</xCoord>
          <yCoord>337</yCoord>
        </edgeMap>
        <edgeMap>
          <xCoord>188</xCoord>
          <yCoord>337</yCoord>
        </edgeMap>
        <edgeMap>
          <xCoord>189</xCoord>
          <yCoord>337</yCoord>
        </edgeMap>
      </roi>
      <roi>
        <imageZposition>-107.0</imageZposition>
        <imageSOP_UID>1.3.6.1.4.1.14519.5.2.1.6279.6001.265496397537529852932350842297</imageSOP_UID>
        <inclusion>TRUE</inclusion>
        <edgeMap>
          <xCoord>179</xCoord>
          <yCoord>342</yCoord>
        </edgeMap>
        <edgeMap>
          <xCoord>180</xCoord>
          <yCoord>341</yCoord>
        </edgeMap>
        <edgeMap>
          <xCoord>180</xCoord>
          <yCoord>340</yCoord>
        </edgeMap>
        <edgeMap>
          <xCoord>181</xCoord>
          <yCoord>339</yCoord>
        </edgeMap>
        <edgeMap>
          <xCoord>182</xCoord>
          <yCoord>338</yCoord>
        </edgeMap>
        <edgeMap>
          <xCoord>183</xCoord>
          <yCoord>337</yCoord>
        </edgeMap>
        <edgeMap>
          <xCoord>184</xCoord>
          <yCoord>336</yCoord>
        </edgeMap>
        <edgeMap>
          <xCoord>185</xCoord>
          <yCoord>335</yCoord>
        </edgeMap>
        <edgeMap>
          <xCoord>186</xCoord>
          <yCoord>335</yCoord>
        </edgeMap>
        <edgeMap>
          <xCoord>187</xCoord>
          <yCoord>334</yCoord>
        </edgeMap>
        <edgeMap>
          <xCoord>188</xCoord>
          <yCoord>334</yCoord>
        </edgeMap>
        <edgeMap>
          <xCoord>189</xCoord>
          <yCoord>333</yCoord>
        </edgeMap>
        <edgeMap>
          <xCoord>190</xCoord>
          <yCoord>332</yCoord>
        </edgeMap>
        <edgeMap>
          <xCoord>190</xCoord>
          <yCoord>331</yCoord>
        </edgeMap>
        <edgeMap>
          <xCoord>189</xCoord>
          <yCoord>330</yCoord>
        </edgeMap>
        <edgeMap>
          <xCoord>188</xCoord>
          <yCoord>329</yCoord>
        </edgeMap>
        <edgeMap>
          <xCoord>187</xCoord>
          <yCoord>328</yCoord>
        </edgeMap>
        <edgeMap>
          <xCoord>186</xCoord>
          <yCoord>328</yCoord>
        </edgeMap>
        <edgeMap>
          <xCoord>185</xCoord>
          <yCoord>328</yCoord>
        </edgeMap>
        <edgeMap>
          <xCoord>184</xCoord>
          <yCoord>329</yCoord>
        </edgeMap>
        <edgeMap>
          <xCoord>183</xCoord>
          <yCoord>330</yCoord>
        </edgeMap>
        <edgeMap>
          <xCoord>182</xCoord>
          <yCoord>331</yCoord>
        </edgeMap>
        <edgeMap>
          <xCoord>181</xCoord>
          <yCoord>332</yCoord>
        </edgeMap>
        <edgeMap>
          <xCoord>182</xCoord>
          <yCoord>333</yCoord>
        </edgeMap>
        <edgeMap>
          <xCoord>181</xCoord>
          <yCoord>334</yCoord>
        </edgeMap>
        <edgeMap>
          <xCoord>180</xCoord>
          <yCoord>335</yCoord>
        </edgeMap>
        <edgeMap>
          <xCoord>179</xCoord>
          <yCoord>336</yCoord>
        </edgeMap>
        <edgeMap>
          <xCoord>178</xCoord>
          <yCoord>337</yCoord>
        </edgeMap>
        <edgeMap>
          <xCoord>177</xCoord>
          <yCoord>338</yCoord>
        </edgeMap>
        <edgeMap>
          <xCoord>176</xCoord>
          <yCoord>339</yCoord>
        </edgeMap>
        <edgeMap>
          <xCoord>177</xCoord>
          <yCoord>340</yCoord>
        </edgeMap>
        <edgeMap>
          <xCoord>178</xCoord>
          <yCoord>341</yCoord>
        </edgeMap>
        <edgeMap>
          <xCoord>179</xCoord>
          <yCoord>342</yCoord>
        </edgeMap>
      </roi>
    </unblindedReadNodule>
    <nonNodule>
      <nonNoduleID>IL057_130558</nonNoduleID>
      <imageZposition>-204.5</imageZposition>
      <imageSOP_UID>1.3.6.1.4.1.14519.5.2.1.6279.6001.437284125806669204186655755845</imageSOP_UID>
      <locus>
        <xCoord>341</xCoord>
        <yCoord>171</yCoord>
      </locus>
    </nonNodule>
    <nonNodule>
      <nonNoduleID>IL057_130560</nonNoduleID>
      <imageZposition>-162.0</imageZposition>
      <imageSOP_UID>1.3.6.1.4.1.14519.5.2.1.6279.6001.169083546239609973481144141035</imageSOP_UID>
      <locus>
        <xCoord>179</xCoord>
        <yCoord>212</yCoord>
      </locus>
    </nonNodule>
    <nonNodule>
      <nonNoduleID>IL057_130561</nonNoduleID>
      <imageZposition>-197.0</imageZposition>
      <imageSOP_UID>1.3.6.1.4.1.14519.5.2.1.6279.6001.233248557838826914503063107505</imageSOP_UID>
      <locus>
        <xCoord>154</xCoord>
        <yCoord>299</yCoord>
      </locus>
    </nonNodule>
  </readingSession>
<readingSession>
<annotationVersion>3.12</annotationVersion>
<servicingRadiologistID>611283161</servicingRadiologistID>
<unblindedReadNodule>
<noduleID>MI014_16545</noduleID>
<roi>
<imageZposition>-124.5</imageZposition>
<imageSOP_UID>1.3.6.1.4.1.14519.5.2.1.6279.6001.241051416467631006465263297819</imageSOP_UID>
<inclusion>TRUE</inclusion>
<edgeMap>
<xCoord>116</xCoord>
<yCoord>243</yCoord>
</edgeMap>
</roi>
</unblindedReadNodule>
<unblindedReadNodule>
<noduleID>MI014_16546</noduleID>
<roi>
<imageZposition>-199.5</imageZposition>
<imageSOP_UID>1.3.6.1.4.1.14519.5.2.1.6279.6001.208553632299441091745715665169</imageSOP_UID>
<inclusion>TRUE</inclusion>
<edgeMap>
<xCoord>388</xCoord>
<yCoord>353</yCoord>
</edgeMap>
</roi>
</unblindedReadNodule>
<unblindedReadNodule>
<noduleID>MI014_16525</noduleID>
<characteristics>
<subtlety>4</subtlety>
<internalStructure>1</internalStructure>
<calcification>6</calcification>
<sphericity>5</sphericity>
<margin>3</margin>
<lobulation>3</lobulation>
<spiculation>3</spiculation>
<texture>4</texture>
<malignancy>3</malignancy>
</characteristics>
<roi>
<imageZposition>-229.5</imageZposition>
<imageSOP_UID>1.3.6.1.4.1.14519.5.2.1.6279.6001.779295424304991384827944640184</imageSOP_UID>
<inclusion>TRUE</inclusion>
<edgeMap>
<xCoord>385</xCoord>
<yCoord>305</yCoord>
</edgeMap>
<edgeMap>
<xCoord>385</xCoord>
<yCoord>304</yCoord>
</edgeMap>
<edgeMap>
<xCoord>385</xCoord>
<yCoord>303</yCoord>
</edgeMap>
<edgeMap>
<xCoord>385</xCoord>
<yCoord>302</yCoord>
</edgeMap>
<edgeMap>
<xCoord>385</xCoord>
<yCoord>301</yCoord>
</edgeMap>
<edgeMap>
<xCoord>384</xCoord>
<yCoord>301</yCoord>
</edgeMap>
<edgeMap>
<xCoord>383</xCoord>
<yCoord>301</yCoord>
</edgeMap>
<edgeMap>
<xCoord>382</xCoord>
<yCoord>301</yCoord>
</edgeMap>
<edgeMap>
<xCoord>381</xCoord>
<yCoord>302</yCoord>
</edgeMap>
<edgeMap>
<xCoord>381</xCoord>
<yCoord>303</yCoord>
</edgeMap>
<edgeMap>
<xCoord>381</xCoord>
<yCoord>304</yCoord>
</edgeMap>
<edgeMap>
<xCoord>382</xCoord>
<yCoord>305</yCoord>
</edgeMap>
<edgeMap>
<xCoord>383</xCoord>
<yCoord>305</yCoord>
</edgeMap>
<edgeMap>
<xCoord>384</xCoord>
<yCoord>305</yCoord>
</edgeMap>
<edgeMap>
<xCoord>385</xCoord>
<yCoord>305</yCoord>
</edgeMap>
</roi>
<roi>
<imageZposition>-232.0</imageZposition>
<imageSOP_UID>1.3.6.1.4.1.14519.5.2.1.6279.6001.277197095330176443594255681393</imageSOP_UID>
<inclusion>TRUE</inclusion>
<edgeMap>
<xCoord>384</xCoord>
<yCoord>309</yCoord>
</edgeMap>
<edgeMap>
<xCoord>385</xCoord>
<yCoord>308</yCoord>
</edgeMap>
<edgeMap>
<xCoord>386</xCoord>
<yCoord>307</yCoord>
</edgeMap>
<edgeMap>
<xCoord>387</xCoord>
<yCoord>306</yCoord>
</edgeMap>
<edgeMap>
<xCoord>388</xCoord>
<yCoord>305</yCoord>
</edgeMap>
<edgeMap>
<xCoord>389</xCoord>
<yCoord>304</yCoord>
</edgeMap>
<edgeMap>
<xCoord>390</xCoord>
<yCoord>303</yCoord>
</edgeMap>
<edgeMap>
<xCoord>390</xCoord>
<yCoord>302</yCoord>
</edgeMap>
<edgeMap>
<xCoord>390</xCoord>
<yCoord>301</yCoord>
</edgeMap>
<edgeMap>
<xCoord>390</xCoord>
<yCoord>300</yCoord>
</edgeMap>
<edgeMap>
<xCoord>390</xCoord>
<yCoord>299</yCoord>
</edgeMap>
<edgeMap>
<xCoord>389</xCoord>
<yCoord>298</yCoord>
</edgeMap>
<edgeMap>
<xCoord>388</xCoord>
<yCoord>297</yCoord>
</edgeMap>
<edgeMap>
<xCoord>387</xCoord>
<yCoord>296</yCoord>
</edgeMap>
<edgeMap>
<xCoord>386</xCoord>
<yCoord>296</yCoord>
</edgeMap>
<edgeMap>
<xCoord>385</xCoord>
<yCoord>296</yCoord>
</edgeMap>
<edgeMap>
<xCoord>384</xCoord>
<yCoord>296</yCoord>
</edgeMap>
<edgeMap>
<xCoord>384</xCoord>
<yCoord>297</yCoord>
</edgeMap>
<edgeMap>
<xCoord>383</xCoord>
<yCoord>298</yCoord>
</edgeMap>
<edgeMap>
<xCoord>382</xCoord>
<yCoord>298</yCoord>
</edgeMap>
<edgeMap>
<xCoord>381</xCoord>
<yCoord>299</yCoord>
</edgeMap>
<edgeMap>
<xCoord>380</xCoord>
<yCoord>300</yCoord>
</edgeMap>
<edgeMap>
<xCoord>379</xCoord>
<yCoord>300</yCoord>
</edgeMap>
<edgeMap>
<xCoord>379</xCoord>
<yCoord>301</yCoord>
</edgeMap>
<edgeMap>
<xCoord>379</xCoord>
<yCoord>302</yCoord>
</edgeMap>
<edgeMap>
<xCoord>379</xCoord>
<yCoord>303</yCoord>
</edgeMap>
<edgeMap>
<xCoord>379</xCoord>
<yCoord>304</yCoord>
</edgeMap>
<edgeMap>
<xCoord>379</xCoord>
<yCoord>305</yCoord>
</edgeMap>
<edgeMap>
<xCoord>379</xCoord>
<yCoord>306</yCoord>
</edgeMap>
<edgeMap>
<xCoord>379</xCoord>
<yCoord>307</yCoord>
</edgeMap>
<edgeMap>
<xCoord>380</xCoord>
<yCoord>307</yCoord>
</edgeMap>
<edgeMap>
<xCoord>381</xCoord>
<yCoord>308</yCoord>
</edgeMap>
<edgeMap>
<xCoord>382</xCoord>
<yCoord>308</yCoord>
</edgeMap>
<edgeMap>
<xCoord>383</xCoord>
<yCoord>309</yCoord>
</edgeMap>
<edgeMap>
<xCoord>384</xCoord>
<yCoord>309</yCoord>
</edgeMap>
</roi>
<roi>
<imageZposition>-234.5</imageZposition>
<imageSOP_UID>1.3.6.1.4.1.14519.5.2.1.6279.6001.254496440577420027910740168646</imageSOP_UID>
<inclusion>TRUE</inclusion>
<edgeMap>
<xCoord>382</xCoord>
<yCoord>311</yCoord>
</edgeMap>
<edgeMap>
<xCoord>383</xCoord>
<yCoord>310</yCoord>
</edgeMap>
<edgeMap>
<xCoord>384</xCoord>
<yCoord>310</yCoord>
</edgeMap>
<edgeMap>
<xCoord>385</xCoord>
<yCoord>310</yCoord>
</edgeMap>
<edgeMap>
<xCoord>386</xCoord>
<yCoord>310</yCoord>
</edgeMap>
<edgeMap>
<xCoord>387</xCoord>
<yCoord>309</yCoord>
</edgeMap>
<edgeMap>
<xCoord>388</xCoord>
<yCoord>309</yCoord>
</edgeMap>
<edgeMap>
<xCoord>389</xCoord>
<yCoord>308</yCoord>
</edgeMap>
<edgeMap>
<xCoord>390</xCoord>
<yCoord>307</yCoord>
</edgeMap>
<edgeMap>
<xCoord>391</xCoord>
<yCoord>306</yCoord>
</edgeMap>
<edgeMap>
<xCoord>391</xCoord>
<yCoord>305</yCoord>
</edgeMap>
<edgeMap>
<xCoord>391</xCoord>
<yCoord>304</yCoord>
</edgeMap>
<edgeMap>
<xCoord>391</xCoord>
<yCoord>303</yCoord>
</edgeMap>
<edgeMap>
<xCoord>391</xCoord>
<yCoord>302</yCoord>
</edgeMap>
<edgeMap>
<xCoord>391</xCoord>
<yCoord>301</yCoord>
</edgeMap>
<edgeMap>
<xCoord>391</xCoord>
<yCoord>300</yCoord>
</edgeMap>
<edgeMap>
<xCoord>391</xCoord>
<yCoord>299</yCoord>
</edgeMap>
<edgeMap>
<xCoord>390</xCoord>
<yCoord>298</yCoord>
</edgeMap>
<edgeMap>
<xCoord>389</xCoord>
<yCoord>297</yCoord>
</edgeMap>
<edgeMap>
<xCoord>388</xCoord>
<yCoord>296</yCoord>
</edgeMap>
<edgeMap>
<xCoord>387</xCoord>
<yCoord>296</yCoord>
</edgeMap>
<edgeMap>
<xCoord>386</xCoord>
<yCoord>296</yCoord>
</edgeMap>
<edgeMap>
<xCoord>385</xCoord>
<yCoord>295</yCoord>
</edgeMap>
<edgeMap>
<xCoord>384</xCoord>
<yCoord>295</yCoord>
</edgeMap>
<edgeMap>
<xCoord>383</xCoord>
<yCoord>295</yCoord>
</edgeMap>
<edgeMap>
<xCoord>382</xCoord>
<yCoord>296</yCoord>
</edgeMap>
<edgeMap>
<xCoord>381</xCoord>
<yCoord>296</yCoord>
</edgeMap>
<edgeMap>
<xCoord>380</xCoord>
<yCoord>297</yCoord>
</edgeMap>
<edgeMap>
<xCoord>379</xCoord>
<yCoord>298</yCoord>
</edgeMap>
<edgeMap>
<xCoord>378</xCoord>
<yCoord>299</yCoord>
</edgeMap>
<edgeMap>
<xCoord>377</xCoord>
<yCoord>300</yCoord>
</edgeMap>
<edgeMap>
<xCoord>376</xCoord>
<yCoord>301</yCoord>
</edgeMap>
<edgeMap>
<xCoord>376</xCoord>
<yCoord>302</yCoord>
</edgeMap>
<edgeMap>
<xCoord>376</xCoord>
<yCoord>303</yCoord>
</edgeMap>
<edgeMap>
<xCoord>376</xCoord>
<yCoord>304</yCoord>
</edgeMap>
<edgeMap>
<xCoord>376</xCoord>
<yCoord>305</yCoord>
</edgeMap>
<edgeMap>
<xCoord>376</xCoord>
<yCoord>306</yCoord>
</edgeMap>
<edgeMap>
<xCoord>376</xCoord>
<yCoord>307</yCoord>
</edgeMap>
<edgeMap>
<xCoord>377</xCoord>
<yCoord>308</yCoord>
</edgeMap>
<edgeMap>
<xCoord>378</xCoord>
<yCoord>309</yCoord>
</edgeMap>
<edgeMap>
<xCoord>379</xCoord>
<yCoord>310</yCoord>
</edgeMap>
<edgeMap>
<xCoord>380</xCoord>
<yCoord>311</yCoord>
</edgeMap>
<edgeMap>
<xCoord>381</xCoord>
<yCoord>311</yCoord>
</edgeMap>
<edgeMap>
<xCoord>382</xCoord>
<yCoord>311</yCoord>
</edgeMap>
</roi>
<roi>
<imageZposition>-237.0</imageZposition>
<imageSOP_UID>1.3.6.1.4.1.14519.5.2.1.6279.6001.873189850685438125322026051221</imageSOP_UID>
<inclusion>TRUE</inclusion>
<edgeMap>
<xCoord>382</xCoord>
<yCoord>311</yCoord>
</edgeMap>
<edgeMap>
<xCoord>383</xCoord>
<yCoord>310</yCoord>
</edgeMap>
<edgeMap>
<xCoord>384</xCoord>
<yCoord>309</yCoord>
</edgeMap>
<edgeMap>
<xCoord>385</xCoord>
<yCoord>309</yCoord>
</edgeMap>
<edgeMap>
<xCoord>386</xCoord>
<yCoord>309</yCoord>
</edgeMap>
<edgeMap>
<xCoord>387</xCoord>
<yCoord>309</yCoord>
</edgeMap>
<edgeMap>
<xCoord>388</xCoord>
<yCoord>309</yCoord>
</edgeMap>
<edgeMap>
<xCoord>389</xCoord>
<yCoord>308</yCoord>
</edgeMap>
<edgeMap>
<xCoord>390</xCoord>
<yCoord>307</yCoord>
</edgeMap>
<edgeMap>
<xCoord>390</xCoord>
<yCoord>306</yCoord>
</edgeMap>
<edgeMap>
<xCoord>391</xCoord>
<yCoord>305</yCoord>
</edgeMap>
<edgeMap>
<xCoord>391</xCoord>
<yCoord>304</yCoord>
</edgeMap>
<edgeMap>
<xCoord>391</xCoord>
<yCoord>303</yCoord>
</edgeMap>
<edgeMap>
<xCoord>391</xCoord>
<yCoord>302</yCoord>
</edgeMap>
<edgeMap>
<xCoord>391</xCoord>
<yCoord>301</yCoord>
</edgeMap>
<edgeMap>
<xCoord>391</xCoord>
<yCoord>300</yCoord>
</edgeMap>
<edgeMap>
<xCoord>391</xCoord>
<yCoord>299</yCoord>
</edgeMap>
<edgeMap>
<xCoord>391</xCoord>
<yCoord>298</yCoord>
</edgeMap>
<edgeMap>
<xCoord>390</xCoord>
<yCoord>297</yCoord>
</edgeMap>
<edgeMap>
<xCoord>389</xCoord>
<yCoord>297</yCoord>
</edgeMap>
<edgeMap>
<xCoord>388</xCoord>
<yCoord>296</yCoord>
</edgeMap>
<edgeMap>
<xCoord>387</xCoord>
<yCoord>296</yCoord>
</edgeMap>
<edgeMap>
<xCoord>386</xCoord>
<yCoord>296</yCoord>
</edgeMap>
<edgeMap>
<xCoord>385</xCoord>
<yCoord>295</yCoord>
</edgeMap>
<edgeMap>
<xCoord>384</xCoord>
<yCoord>295</yCoord>
</edgeMap>
<edgeMap>
<xCoord>383</xCoord>
<yCoord>295</yCoord>
</edgeMap>
<edgeMap>
<xCoord>382</xCoord>
<yCoord>295</yCoord>
</edgeMap>
<edgeMap>
<xCoord>381</xCoord>
<yCoord>296</yCoord>
</edgeMap>
<edgeMap>
<xCoord>380</xCoord>
<yCoord>297</yCoord>
</edgeMap>
<edgeMap>
<xCoord>379</xCoord>
<yCoord>298</yCoord>
</edgeMap>
<edgeMap>
<xCoord>378</xCoord>
<yCoord>298</yCoord>
</edgeMap>
<edgeMap>
<xCoord>377</xCoord>
<yCoord>299</yCoord>
</edgeMap>
<edgeMap>
<xCoord>377</xCoord>
<yCoord>300</yCoord>
</edgeMap>
<edgeMap>
<xCoord>376</xCoord>
<yCoord>301</yCoord>
</edgeMap>
<edgeMap>
<xCoord>376</xCoord>
<yCoord>302</yCoord>
</edgeMap>
<edgeMap>
<xCoord>376</xCoord>
<yCoord>303</yCoord>
</edgeMap>
<edgeMap>
<xCoord>376</xCoord>
<yCoord>304</yCoord>
</edgeMap>
<edgeMap>
<xCoord>375</xCoord>
<yCoord>305</yCoord>
</edgeMap>
<edgeMap>
<xCoord>376</xCoord>
<yCoord>306</yCoord>
</edgeMap>
<edgeMap>
<xCoord>376</xCoord>
<yCoord>307</yCoord>
</edgeMap>
<edgeMap>
<xCoord>377</xCoord>
<yCoord>308</yCoord>
</edgeMap>
<edgeMap>
<xCoord>378</xCoord>
<yCoord>309</yCoord>
</edgeMap>
<edgeMap>
<xCoord>379</xCoord>
<yCoord>310</yCoord>
</edgeMap>
<edgeMap>
<xCoord>380</xCoord>
<yCoord>311</yCoord>
</edgeMap>
<edgeMap>
<xCoord>381</xCoord>
<yCoord>311</yCoord>
</edgeMap>
<edgeMap>
<xCoord>382</xCoord>
<yCoord>311</yCoord>
</edgeMap>
</roi>
<roi>
<imageZposition>-239.5</imageZposition>
<imageSOP_UID>1.3.6.1.4.1.14519.5.2.1.6279.6001.152236627133416050174241337247</imageSOP_UID>
<inclusion>TRUE</inclusion>
<edgeMap>
<xCoord>388</xCoord>
<yCoord>309</yCoord>
</edgeMap>
<edgeMap>
<xCoord>389</xCoord>
<yCoord>308</yCoord>
</edgeMap>
<edgeMap>
<xCoord>390</xCoord>
<yCoord>307</yCoord>
</edgeMap>
<edgeMap>
<xCoord>391</xCoord>
<yCoord>306</yCoord>
</edgeMap>
<edgeMap>
<xCoord>391</xCoord>
<yCoord>305</yCoord>
</edgeMap>
<edgeMap>
<xCoord>392</xCoord>
<yCoord>304</yCoord>
</edgeMap>
<edgeMap>
<xCoord>392</xCoord>
<yCoord>303</yCoord>
</edgeMap>
<edgeMap>
<xCoord>391</xCoord>
<yCoord>302</yCoord>
</edgeMap>
<edgeMap>
<xCoord>391</xCoord>
<yCoord>301</yCoord>
</edgeMap>
<edgeMap>
<xCoord>391</xCoord>
<yCoord>300</yCoord>
</edgeMap>
<edgeMap>
<xCoord>391</xCoord>
<yCoord>299</yCoord>
</edgeMap>
<edgeMap>
<xCoord>390</xCoord>
<yCoord>298</yCoord>
</edgeMap>
<edgeMap>
<xCoord>389</xCoord>
<yCoord>297</yCoord>
</edgeMap>
<edgeMap>
<xCoord>388</xCoord>
<yCoord>297</yCoord>
</edgeMap>
<edgeMap>
<xCoord>387</xCoord>
<yCoord>297</yCoord>
</edgeMap>
<edgeMap>
<xCoord>386</xCoord>
<yCoord>297</yCoord>
</edgeMap>
<edgeMap>
<xCoord>385</xCoord>
<yCoord>297</yCoord>
</edgeMap>
<edgeMap>
<xCoord>384</xCoord>
<yCoord>297</yCoord>
</edgeMap>
<edgeMap>
<xCoord>383</xCoord>
<yCoord>297</yCoord>
</edgeMap>
<edgeMap>
<xCoord>382</xCoord>
<yCoord>297</yCoord>
</edgeMap>
<edgeMap>
<xCoord>381</xCoord>
<yCoord>297</yCoord>
</edgeMap>
<edgeMap>
<xCoord>380</xCoord>
<yCoord>297</yCoord>
</edgeMap>
<edgeMap>
<xCoord>379</xCoord>
<yCoord>297</yCoord>
</edgeMap>
<edgeMap>
<xCoord>378</xCoord>
<yCoord>298</yCoord>
</edgeMap>
<edgeMap>
<xCoord>377</xCoord>
<yCoord>299</yCoord>
</edgeMap>
<edgeMap>
<xCoord>377</xCoord>
<yCoord>300</yCoord>
</edgeMap>
<edgeMap>
<xCoord>377</xCoord>
<yCoord>301</yCoord>
</edgeMap>
<edgeMap>
<xCoord>377</xCoord>
<yCoord>302</yCoord>
</edgeMap>
<edgeMap>
<xCoord>377</xCoord>
<yCoord>303</yCoord>
</edgeMap>
<edgeMap>
<xCoord>377</xCoord>
<yCoord>304</yCoord>
</edgeMap>
<edgeMap>
<xCoord>377</xCoord>
<yCoord>305</yCoord>
</edgeMap>
<edgeMap>
<xCoord>377</xCoord>
<yCoord>306</yCoord>
</edgeMap>
<edgeMap>
<xCoord>378</xCoord>
<yCoord>307</yCoord>
</edgeMap>
<edgeMap>
<xCoord>379</xCoord>
<yCoord>308</yCoord>
</edgeMap>
<edgeMap>
<xCoord>380</xCoord>
<yCoord>309</yCoord>
</edgeMap>
<edgeMap>
<xCoord>381</xCoord>
<yCoord>309</yCoord>
</edgeMap>
<edgeMap>
<xCoord>382</xCoord>
<yCoord>309</yCoord>
</edgeMap>
<edgeMap>
<xCoord>383</xCoord>
<yCoord>309</yCoord>
</edgeMap>
<edgeMap>
<xCoord>384</xCoord>
<yCoord>309</yCoord>
</edgeMap>
<edgeMap>
<xCoord>385</xCoord>
<yCoord>309</yCoord>
</edgeMap>
<edgeMap>
<xCoord>386</xCoord>
<yCoord>309</yCoord>
</edgeMap>
<edgeMap>
<xCoord>387</xCoord>
<yCoord>309</yCoord>
</edgeMap>
<edgeMap>
<xCoord>388</xCoord>
<yCoord>309</yCoord>
</edgeMap>
</roi>
</unblindedReadNodule>
<nonNodule>
<nonNoduleID>MI014_16547</nonNoduleID>
<imageZposition>-74.5</imageZposition>
<imageSOP_UID>1.3.6.1.4.1.14519.5.2.1.6279.6001.105347229560971884570817336667</imageSOP_UID>
<locus>
<xCoord>202</xCoord>
<yCoord>290</yCoord>
</locus>
</nonNodule>
<nonNodule>
<nonNoduleID>MI014_16548</nonNoduleID>
<imageZposition>-82.0</imageZposition>
<imageSOP_UID>1.3.6.1.4.1.14519.5.2.1.6279.6001.323711512103193569746580030389</imageSOP_UID>
<locus>
<xCoord>192</xCoord>
<yCoord>333</yCoord>
</locus>
</nonNodule>
<nonNodule>
<nonNoduleID>MI014_16511</nonNoduleID>
<imageZposition>-94.5</imageZposition>
<imageSOP_UID>1.3.6.1.4.1.14519.5.2.1.6279.6001.233624139608930947900591901780</imageSOP_UID>
<locus>
<xCoord>173</xCoord>
<yCoord>254</yCoord>
</locus>
</nonNodule>
<nonNodule>
<nonNoduleID>MI014_16532</nonNoduleID>
<imageZposition>-104.5</imageZposition>
<imageSOP_UID>1.3.6.1.4.1.14519.5.2.1.6279.6001.188316837793646526019221694413</imageSOP_UID>
<locus>
<xCoord>186</xCoord>
<yCoord>333</yCoord>
</locus>
</nonNodule>
<nonNodule>
<nonNoduleID>MI014_16549</nonNoduleID>
<imageZposition>-122.0</imageZposition>
<imageSOP_UID>1.3.6.1.4.1.14519.5.2.1.6279.6001.728318119561182492878899657963</imageSOP_UID>
<locus>
<xCoord>213</xCoord>
<yCoord>255</yCoord>
</locus>
</nonNodule>
<nonNodule>
<nonNoduleID>MI014_16551</nonNoduleID>
<imageZposition>-152.0</imageZposition>
<imageSOP_UID>1.3.6.1.4.1.14519.5.2.1.6279.6001.150986210910268596078837507420</imageSOP_UID>
<locus>
<xCoord>174</xCoord>
<yCoord>222</yCoord>
</locus>
</nonNodule>
<nonNodule>
<nonNoduleID>MI014_16552</nonNoduleID>
<imageZposition>-177.0</imageZposition>
<imageSOP_UID>1.3.6.1.4.1.14519.5.2.1.6279.6001.279047116381346462150169831488</imageSOP_UID>
<locus>
<xCoord>159</xCoord>
<yCoord>199</yCoord>
</locus>
</nonNodule>
<nonNodule>
<nonNoduleID>MI014_16553</nonNoduleID>
<imageZposition>-229.5</imageZposition>
<imageSOP_UID>1.3.6.1.4.1.14519.5.2.1.6279.6001.779295424304991384827944640184</imageSOP_UID>
<locus>
<xCoord>180</xCoord>
<yCoord>303</yCoord>
</locus>
</nonNodule>
<nonNodule>
<nonNoduleID>MI014_16522</nonNoduleID>
<imageZposition>-114.5</imageZposition>
<imageSOP_UID>1.3.6.1.4.1.14519.5.2.1.6279.6001.128310573859581043460355563687</imageSOP_UID>
<locus>
<xCoord>338</xCoord>
<yCoord>227</yCoord>
</locus>
</nonNodule>
<nonNodule>
<nonNoduleID>MI014_16529</nonNoduleID>
<imageZposition>-142.0</imageZposition>
<imageSOP_UID>1.3.6.1.4.1.14519.5.2.1.6279.6001.905370064731275047014054030102</imageSOP_UID>
<locus>
<xCoord>390</xCoord>
<yCoord>250</yCoord>
</locus>
</nonNodule>
<nonNodule>
<nonNoduleID>MI014_16554</nonNoduleID>
<imageZposition>-162.0</imageZposition>
<imageSOP_UID>1.3.6.1.4.1.14519.5.2.1.6279.6001.169083546239609973481144141035</imageSOP_UID>
<locus>
<xCoord>267</xCoord>
<yCoord>156</yCoord>
</locus>
</nonNodule>
<nonNodule>
<nonNoduleID>MI014_16516</nonNoduleID>
<imageZposition>-177.0</imageZposition>
<imageSOP_UID>1.3.6.1.4.1.14519.5.2.1.6279.6001.279047116381346462150169831488</imageSOP_UID>
<locus>
<xCoord>399</xCoord>
<yCoord>238</yCoord>
</locus>
</nonNodule>
<nonNodule>
<nonNoduleID>MI014_16542</nonNoduleID>
<imageZposition>-204.5</imageZposition>
<imageSOP_UID>1.3.6.1.4.1.14519.5.2.1.6279.6001.437284125806669204186655755845</imageSOP_UID>
<locus>
<xCoord>339</xCoord>
<yCoord>170</yCoord>
</locus>
</nonNodule>
<nonNodule>
<nonNoduleID>MI014_16533</nonNoduleID>
<imageZposition>-74.5</imageZposition>
<imageSOP_UID>1.3.6.1.4.1.14519.5.2.1.6279.6001.105347229560971884570817336667</imageSOP_UID>
<locus>
<xCoord>195</xCoord>
<yCoord>285</yCoord>
</locus>
</nonNodule>
<nonNodule>
<nonNoduleID>MI014_16534</nonNoduleID>
<imageZposition>-139.5</imageZposition>
<imageSOP_UID>1.3.6.1.4.1.14519.5.2.1.6279.6001.406868805713700115833602493367</imageSOP_UID>
<locus>
<xCoord>392</xCoord>
<yCoord>250</yCoord>
</locus>
</nonNodule>
<nonNodule>
<nonNoduleID>MI014_16536</nonNoduleID>
<imageZposition>-164.5</imageZposition>
<imageSOP_UID>1.3.6.1.4.1.14519.5.2.1.6279.6001.154601627865073601008664107124</imageSOP_UID>
<locus>
<xCoord>169</xCoord>
<yCoord>196</yCoord>
</locus>
</nonNodule>
<nonNodule>
<nonNoduleID>MI014_16538</nonNoduleID>
<imageZposition>-197.0</imageZposition>
<imageSOP_UID>1.3.6.1.4.1.14519.5.2.1.6279.6001.233248557838826914503063107505</imageSOP_UID>
<locus>
<xCoord>155</xCoord>
<yCoord>293</yCoord>
</locus>
</nonNodule>
<nonNodule>
<nonNoduleID>MI014_16539</nonNoduleID>
<imageZposition>-212.0</imageZposition>
<imageSOP_UID>1.3.6.1.4.1.14519.5.2.1.6279.6001.231533566513761240768863410447</imageSOP_UID>
<locus>
<xCoord>346</xCoord>
<yCoord>154</yCoord>
</locus>
</nonNodule>
<nonNodule>
<nonNoduleID>MI014_16540</nonNoduleID>
<imageZposition>-227.0</imageZposition>
<imageSOP_UID>1.3.6.1.4.1.14519.5.2.1.6279.6001.319720595835916142622803984401</imageSOP_UID>
<locus>
<xCoord>187</xCoord>
<yCoord>312</yCoord>
</locus>
</nonNodule>
<nonNodule>
<nonNoduleID>MI014_16543</nonNoduleID>
<imageZposition>-162.0</imageZposition>
<imageSOP_UID>1.3.6.1.4.1.14519.5.2.1.6279.6001.169083546239609973481144141035</imageSOP_UID>
<locus>
<xCoord>179</xCoord>
<yCoord>212</yCoord>
</locus>
</nonNodule>
<nonNodule>
<nonNoduleID>MI014_16544</nonNoduleID>
<imageZposition>-197.0</imageZposition>
<imageSOP_UID>1.3.6.1.4.1.14519.5.2.1.6279.6001.233248557838826914503063107505</imageSOP_UID>
<locus>
<xCoord>154</xCoord>
<yCoord>299</yCoord>
</locus>
</nonNodule>
<nonNodule>
<nonNoduleID>MI014_16555</nonNoduleID>
<imageZposition>-72.0</imageZposition>
<imageSOP_UID>1.3.6.1.4.1.14519.5.2.1.6279.6001.210958090083929539636295873632</imageSOP_UID>
<locus>
<xCoord>192</xCoord>
<yCoord>287</yCoord>
</locus>
</nonNodule>
<nonNodule>
<nonNoduleID>MI014_16556</nonNoduleID>
<imageZposition>-164.5</imageZposition>
<imageSOP_UID>1.3.6.1.4.1.14519.5.2.1.6279.6001.154601627865073601008664107124</imageSOP_UID>
<locus>
<xCoord>160</xCoord>
<yCoord>193</yCoord>
</locus>
</nonNodule>
<nonNodule>
<nonNoduleID>MI014_16557</nonNoduleID>
<imageZposition>-172.0</imageZposition>
<imageSOP_UID>1.3.6.1.4.1.14519.5.2.1.6279.6001.166517205212657829790215845665</imageSOP_UID>
<locus>
<xCoord>133</xCoord>
<yCoord>272</yCoord>
</locus>
</nonNodule>
<nonNodule>
<nonNoduleID>MI014_16558</nonNoduleID>
<imageZposition>-182.0</imageZposition>
<imageSOP_UID>1.3.6.1.4.1.14519.5.2.1.6279.6001.508504059069196817050400882255</imageSOP_UID>
<locus>
<xCoord>131</xCoord>
<yCoord>260</yCoord>
</locus>
</nonNodule>
<nonNodule>
<nonNoduleID>MI014_16559</nonNoduleID>
<imageZposition>-187.0</imageZposition>
<imageSOP_UID>1.3.6.1.4.1.14519.5.2.1.6279.6001.131627543966589849000621983829</imageSOP_UID>
<locus>
<xCoord>186</xCoord>
<yCoord>189</yCoord>
</locus>
</nonNodule>
<nonNodule>
<nonNoduleID>MI014_16560</nonNoduleID>
<imageZposition>-209.5</imageZposition>
<imageSOP_UID>1.3.6.1.4.1.14519.5.2.1.6279.6001.530902669350184456102514665979</imageSOP_UID>
<locus>
<xCoord>338</xCoord>
<yCoord>155</yCoord>
</locus>
</nonNodule>
<nonNodule>
<nonNoduleID>MI014_16561</nonNoduleID>
<imageZposition>-224.5</imageZposition>
<imageSOP_UID>1.3.6.1.4.1.14519.5.2.1.6279.6001.322108030147622026994910682907</imageSOP_UID>
<locus>
<xCoord>185</xCoord>
<yCoord>269</yCoord>
</locus>
</nonNodule>
<nonNodule>
<nonNoduleID>MI014_16562</nonNoduleID>
<imageZposition>-72.0</imageZposition>
<imageSOP_UID>1.3.6.1.4.1.14519.5.2.1.6279.6001.210958090083929539636295873632</imageSOP_UID>
<locus>
<xCoord>312</xCoord>
<yCoord>277</yCoord>
</locus>
</nonNodule>
<nonNodule>
<nonNoduleID>MI014_16563</nonNoduleID>
<imageZposition>-82.0</imageZposition>
<imageSOP_UID>1.3.6.1.4.1.14519.5.2.1.6279.6001.323711512103193569746580030389</imageSOP_UID>
<locus>
<xCoord>194</xCoord>
<yCoord>330</yCoord>
</locus>
</nonNodule>
</readingSession>
<readingSession>
		<annotationVersion>3.12</annotationVersion>
		<servicingRadiologistID>745897659</servicingRadiologistID>
			<unblindedReadNodule>
				<noduleID>0</noduleID>
				<characteristics>
					<subtlety>5</subtlety>
					<internalStructure>1</internalStructure>
					<calcification>6</calcification>
					<sphericity>4</sphericity>
					<margin>4</margin>
					<lobulation>2</lobulation>
					<spiculation>5</spiculation>
					<texture>5</texture>
					<malignancy>4</malignancy>
				</characteristics>
				<roi>
					<imageZposition>-229.5</imageZposition>
					<imageSOP_UID>1.3.6.1.4.1.14519.5.2.1.6279.6001.779295424304991384827944640184</imageSOP_UID>
					<inclusion>TRUE</inclusion>
					<edgeMap>
					<xCoord>381</xCoord>
					<yCoord>301</yCoord>
					</edgeMap>
					<edgeMap>
					<xCoord>382</xCoord>
					<yCoord>300</yCoord>
					</edgeMap>
					<edgeMap>
					<xCoord>383</xCoord>
					<yCoord>300</yCoord>
					</edgeMap>
					<edgeMap>
					<xCoord>384</xCoord>
					<yCoord>300</yCoord>
					</edgeMap>
					<edgeMap>
					<xCoord>385</xCoord>
					<yCoord>300</yCoord>
					</edgeMap>
					<edgeMap>
					<xCoord>386</xCoord>
					<yCoord>301</yCoord>
					</edgeMap>
					<edgeMap>
					<xCoord>386</xCoord>
					<yCoord>302</yCoord>
					</edgeMap>
					<edgeMap>
					<xCoord>387</xCoord>
					<yCoord>302</yCoord>
					</edgeMap>
					<edgeMap>
					<xCoord>388</xCoord>
					<yCoord>303</yCoord>
					</edgeMap>
					<edgeMap>
					<xCoord>387</xCoord>
					<yCoord>304</yCoord>
					</edgeMap>
					<edgeMap>
					<xCoord>386</xCoord>
					<yCoord>304</yCoord>
					</edgeMap>
					<edgeMap>
					<xCoord>386</xCoord>
					<yCoord>305</yCoord>
					</edgeMap>
					<edgeMap>
					<xCoord>385</xCoord>
					<yCoord>306</yCoord>
					</edgeMap>
					<edgeMap>
					<xCoord>385</xCoord>
					<yCoord>307</yCoord>
					</edgeMap>
					<edgeMap>
					<xCoord>385</xCoord>
					<yCoord>308</yCoord>
					</edgeMap>
					<edgeMap>
					<xCoord>384</xCoord>
					<yCoord>307</yCoord>
					</edgeMap>
					<edgeMap>
					<xCoord>383</xCoord>
					<yCoord>307</yCoord>
					</edgeMap>
					<edgeMap>
					<xCoord>382</xCoord>
					<yCoord>306</yCoord>
					</edgeMap>
					<edgeMap>
					<xCoord>381</xCoord>
					<yCoord>305</yCoord>
					</edgeMap>
					<edgeMap>
					<xCoord>381</xCoord>
					<yCoord>304</yCoord>
					</edgeMap>
					<edgeMap>
					<xCoord>380</xCoord>
					<yCoord>303</yCoord>
					</edgeMap>
					<edgeMap>
					<xCoord>380</xCoord>
					<yCoord>302</yCoord>
					</edgeMap>
					<edgeMap>
					<xCoord>381</xCoord>
					<yCoord>301</yCoord>
					</edgeMap>
				</roi>
				<roi>
					<imageZposition>-232.0</imageZposition>
					<imageSOP_UID>1.3.6.1.4.1.14519.5.2.1.6279.6001.277197095330176443594255681393</imageSOP_UID>
					<inclusion>TRUE</inclusion>
					<edgeMap>
					<xCoord>380</xCoord>
					<yCoord>299</yCoord>
					</edgeMap>
					<edgeMap>
					<xCoord>381</xCoord>
					<yCoord>299</yCoord>
					</edgeMap>
					<edgeMap>
					<xCoord>381</xCoord>
					<yCoord>298</yCoord>
					</edgeMap>
					<edgeMap>
					<xCoord>382</xCoord>
					<yCoord>297</yCoord>
					</edgeMap>
					<edgeMap>
					<xCoord>382</xCoord>
					<yCoord>296</yCoord>
					</edgeMap>
					<edgeMap>
					<xCoord>383</xCoord>
					<yCoord>296</yCoord>
					</edgeMap>
					<edgeMap>
					<xCoord>384</xCoord>
					<yCoord>297</yCoord>
					</edgeMap>
					<edgeMap>
					<xCoord>384</xCoord>
					<yCoord>296</yCoord>
					</edgeMap>
					<edgeMap>
					<xCoord>384</xCoord>
					<yCoord>295</yCoord>
					</edgeMap>
					<edgeMap>
					<xCoord>384</xCoord>
					<yCoord>294</yCoord>
					</edgeMap>
					<edgeMap>
					<xCoord>385</xCoord>
					<yCoord>294</yCoord>
					</edgeMap>
					<edgeMap>
					<xCoord>386</xCoord>
					<yCoord>295</yCoord>
					</edgeMap>
					<edgeMap>
					<xCoord>387</xCoord>
					<yCoord>295</yCoord>
					</edgeMap>
					<edgeMap>
					<xCoord>388</xCoord>
					<yCoord>296</yCoord>
					</edgeMap>
					<edgeMap>
					<xCoord>388</xCoord>
					<yCoord>297</yCoord>
					</edgeMap>
					<edgeMap>
					<xCoord>389</xCoord>
					<yCoord>297</yCoord>
					</edgeMap>
					<edgeMap>
					<xCoord>390</xCoord>
					<yCoord>298</yCoord>
					</edgeMap>
					<edgeMap>
					<xCoord>391</xCoord>
					<yCoord>298</yCoord>
					</edgeMap>
					<edgeMap>
					<xCoord>391</xCoord>
					<yCoord>299</yCoord>
					</edgeMap>
					<edgeMap>
					<xCoord>390</xCoord>
					<yCoord>300</yCoord>
					</edgeMap>
					<edgeMap>
					<xCoord>390</xCoord>
					<yCoord>301</yCoord>
					</edgeMap>
					<edgeMap>
					<xCoord>389</xCoord>
					<yCoord>302</yCoord>
					</edgeMap>
					<edgeMap>
					<xCoord>389</xCoord>
					<yCoord>303</yCoord>
					</edgeMap>
					<edgeMap>
					<xCoord>390</xCoord>
					<yCoord>304</yCoord>
					</edgeMap>
					<edgeMap>
					<xCoord>391</xCoord>
					<yCoord>305</yCoord>
					</edgeMap>
					<edgeMap>
					<xCoord>391</xCoord>
					<yCoord>306</yCoord>
					</edgeMap>
					<edgeMap>
					<xCoord>390</xCoord>
					<yCoord>307</yCoord>
					</edgeMap>
					<edgeMap>
					<xCoord>389</xCoord>
					<yCoord>307</yCoord>
					</edgeMap>
					<edgeMap>
					<xCoord>388</xCoord>
					<yCoord>307</yCoord>
					</edgeMap>
					<edgeMap>
					<xCoord>387</xCoord>
					<yCoord>307</yCoord>
					</edgeMap>
					<edgeMap>
					<xCoord>386</xCoord>
					<yCoord>307</yCoord>
					</edgeMap>
					<edgeMap>
					<xCoord>386</xCoord>
					<yCoord>308</yCoord>
					</edgeMap>
					<edgeMap>
					<xCoord>385</xCoord>
					<yCoord>308</yCoord>
					</edgeMap>
					<edgeMap>
					<xCoord>384</xCoord>
					<yCoord>309</yCoord>
					</edgeMap>
					<edgeMap>
					<xCoord>383</xCoord>
					<yCoord>310</yCoord>
					</edgeMap>
					<edgeMap>
					<xCoord>382</xCoord>
					<yCoord>309</yCoord>
					</edgeMap>
					<edgeMap>
					<xCoord>381</xCoord>
					<yCoord>310</yCoord>
					</edgeMap>
					<edgeMap>
					<xCoord>381</xCoord>
					<yCoord>311</yCoord>
					</edgeMap>
					<edgeMap>
					<xCoord>380</xCoord>
					<yCoord>310</yCoord>
					</edgeMap>
					<edgeMap>
					<xCoord>379</xCoord>
					<yCoord>310</yCoord>
					</edgeMap>
					<edgeMap>
					<xCoord>379</xCoord>
					<yCoord>309</yCoord>
					</edgeMap>
					<edgeMap>
					<xCoord>379</xCoord>
					<yCoord>308</yCoord>
					</edgeMap>
					<edgeMap>
					<xCoord>378</xCoord>
					<yCoord>307</yCoord>
					</edgeMap>
					<edgeMap>
					<xCoord>377</xCoord>
					<yCoord>306</yCoord>
					</edgeMap>
					<edgeMap>
					<xCoord>377</xCoord>
					<yCoord>305</yCoord>
					</edgeMap>
					<edgeMap>
					<xCoord>376</xCoord>
					<yCoord>304</yCoord>
					</edgeMap>
					<edgeMap>
					<xCoord>377</xCoord>
					<yCoord>303</yCoord>
					</edgeMap>
					<edgeMap>
					<xCoord>378</xCoord>
					<yCoord>302</yCoord>
					</edgeMap>
					<edgeMap>
					<xCoord>378</xCoord>
					<yCoord>301</yCoord>
					</edgeMap>
					<edgeMap>
					<xCoord>379</xCoord>
					<yCoord>300</yCoord>
					</edgeMap>
					<edgeMap>
					<xCoord>380</xCoord>
					<yCoord>299</yCoord>
					</edgeMap>
				</roi>
				<roi>
					<imageZposition>-234.5</imageZposition>
					<imageSOP_UID>1.3.6.1.4.1.14519.5.2.1.6279.6001.254496440577420027910740168646</imageSOP_UID>
					<inclusion>TRUE</inclusion>
					<edgeMap>
					<xCoord>376</xCoord>
					<yCoord>299</yCoord>
					</edgeMap>
					<edgeMap>
					<xCoord>377</xCoord>
					<yCoord>299</yCoord>
					</edgeMap>
					<edgeMap>
					<xCoord>378</xCoord>
					<yCoord>299</yCoord>
					</edgeMap>
					<edgeMap>
					<xCoord>379</xCoord>
					<yCoord>298</yCoord>
					</edgeMap>
					<edgeMap>
					<xCoord>379</xCoord>
					<yCoord>297</yCoord>
					</edgeMap>
					<edgeMap>
					<xCoord>380</xCoord>
					<yCoord>296</yCoord>
					</edgeMap>
					<edgeMap>
					<xCoord>381</xCoord>
					<yCoord>296</yCoord>
					</edgeMap>
					<edgeMap>
					<xCoord>382</xCoord>
					<yCoord>295</yCoord>
					</edgeMap>
					<edgeMap>
					<xCoord>383</xCoord>
					<yCoord>295</yCoord>
					</edgeMap>
					<edgeMap>
					<xCoord>384</xCoord>
					<yCoord>295</yCoord>
					</edgeMap>
					<edgeMap>
					<xCoord>385</xCoord>
					<yCoord>295</yCoord>
					</edgeMap>
					<edgeMap>
					<xCoord>386</xCoord>
					<yCoord>295</yCoord>
					</edgeMap>
					<edgeMap>
					<xCoord>387</xCoord>
					<yCoord>296</yCoord>
					</edgeMap>
					<edgeMap>
					<xCoord>388</xCoord>
					<yCoord>296</yCoord>
					</edgeMap>
					<edgeMap>
					<xCoord>389</xCoord>
					<yCoord>297</yCoord>
					</edgeMap>
					<edgeMap>
					<xCoord>390</xCoord>
					<yCoord>297</yCoord>
					</edgeMap>
					<edgeMap>
					<xCoord>391</xCoord>
					<yCoord>298</yCoord>
					</edgeMap>
					<edgeMap>
					<xCoord>391</xCoord>
					<yCoord>299</yCoord>
					</edgeMap>
					<edgeMap>
					<xCoord>392</xCoord>
					<yCoord>300</yCoord>
					</edgeMap>
					<edgeMap>
					<xCoord>392</xCoord>
					<yCoord>301</yCoord>
					</edgeMap>
					<edgeMap>
					<xCoord>392</xCoord>
					<yCoord>302</yCoord>
					</edgeMap>
					<edgeMap>
					<xCoord>392</xCoord>
					<yCoord>303</yCoord>
					</edgeMap>
					<edgeMap>
					<xCoord>392</xCoord>
					<yCoord>304</yCoord>
					</edgeMap>
					<edgeMap>
					<xCoord>392</xCoord>
					<yCoord>305</yCoord>
					</edgeMap>
					<edgeMap>
					<xCoord>392</xCoord>
					<yCoord>306</yCoord>
					</edgeMap>
					<edgeMap>
					<xCoord>392</xCoord>
					<yCoord>307</yCoord>
					</edgeMap>
					<edgeMap>
					<xCoord>391</xCoord>
					<yCoord>308</yCoord>
					</edgeMap>
					<edgeMap>
					<xCoord>390</xCoord>
					<yCoord>309</yCoord>
					</edgeMap>
					<edgeMap>
					<xCoord>389</xCoord>
					<yCoord>309</yCoord>
					</edgeMap>
					<edgeMap>
					<xCoord>388</xCoord>
					<yCoord>309</yCoord>
					</edgeMap>
					<edgeMap>
					<xCoord>387</xCoord>
					<yCoord>309</yCoord>
					</edgeMap>
					<edgeMap>
					<xCoord>387</xCoord>
					<yCoord>310</yCoord>
					</edgeMap>
					<edgeMap>
					<xCoord>387</xCoord>
					<yCoord>311</yCoord>
					</edgeMap>
					<edgeMap>
					<xCoord>387</xCoord>
					<yCoord>312</yCoord>
					</edgeMap>
					<edgeMap>
					<xCoord>386</xCoord>
					<yCoord>312</yCoord>
					</edgeMap>
					<edgeMap>
					<xCoord>386</xCoord>
					<yCoord>311</yCoord>
					</edgeMap>
					<edgeMap>
					<xCoord>385</xCoord>
					<yCoord>311</yCoord>
					</edgeMap>
					<edgeMap>
					<xCoord>384</xCoord>
					<yCoord>310</yCoord>
					</edgeMap>
					<edgeMap>
					<xCoord>383</xCoord>
					<yCoord>310</yCoord>
					</edgeMap>
					<edgeMap>
					<xCoord>383</xCoord>
					<yCoord>311</yCoord>
					</edgeMap>
					<edgeMap>
					<xCoord>383</xCoord>
					<yCoord>312</yCoord>
					</edgeMap>
					<edgeMap>
					<xCoord>383</xCoord>
					<yCoord>313</yCoord>
					</edgeMap>
					<edgeMap>
					<xCoord>382</xCoord>
					<yCoord>314</yCoord>
					</edgeMap>
					<edgeMap>
					<xCoord>382</xCoord>
					<yCoord>315</yCoord>
					</edgeMap>
					<edgeMap>
					<xCoord>382</xCoord>
					<yCoord>316</yCoord>
					</edgeMap>
					<edgeMap>
					<xCoord>382</xCoord>
					<yCoord>317</yCoord>
					</edgeMap>
					<edgeMap>
					<xCoord>381</xCoord>
					<yCoord>316</yCoord>
					</edgeMap>
					<edgeMap>
					<xCoord>380</xCoord>
					<yCoord>315</yCoord>
					</edgeMap>
					<edgeMap>
					<xCoord>380</xCoord>
					<yCoord>314</yCoord>
					</edgeMap>
					<edgeMap>
					<xCoord>380</xCoord>
					<yCoord>313</yCoord>
					</edgeMap>
					<edgeMap>
					<xCoord>380</xCoord>
					<yCoord>312</yCoord>
					</edgeMap>
					<edgeMap>
					<xCoord>380</xCoord>
					<yCoord>311</yCoord>
					</edgeMap>
					<edgeMap>
					<xCoord>379</xCoord>
					<yCoord>310</yCoord>
					</edgeMap>
					<edgeMap>
					<xCoord>378</xCoord>
					<yCoord>309</yCoord>
					</edgeMap>
					<edgeMap>
					<xCoord>377</xCoord>
					<yCoord>308</yCoord>
					</edgeMap>
					<edgeMap>
					<xCoord>376</xCoord>
					<yCoord>309</yCoord>
					</edgeMap>
					<edgeMap>
					<xCoord>375</xCoord>
					<yCoord>309</yCoord>
					</edgeMap>
					<edgeMap>
					<xCoord>375</xCoord>
					<yCoord>310</yCoord>
					</edgeMap>
					<edgeMap>
					<xCoord>374</xCoord>
					<yCoord>310</yCoord>
					</edgeMap>
					<edgeMap>
					<xCoord>373</xCoord>
					<yCoord>311</yCoord>
					</edgeMap>
					<edgeMap>
					<xCoord>372</xCoord>
					<yCoord>310</yCoord>
					</edgeMap>
					<edgeMap>
					<xCoord>372</xCoord>
					<yCoord>309</yCoord>
					</edgeMap>
					<edgeMap>
					<xCoord>372</xCoord>
					<yCoord>308</yCoord>
					</edgeMap>
					<edgeMap>
					<xCoord>373</xCoord>
					<yCoord>307</yCoord>
					</edgeMap>
					<edgeMap>
					<xCoord>374</xCoord>
					<yCoord>307</yCoord>
					</edgeMap>
					<edgeMap>
					<xCoord>375</xCoord>
					<yCoord>306</yCoord>
					</edgeMap>
					<edgeMap>
					<xCoord>376</xCoord>
					<yCoord>306</yCoord>
					</edgeMap>
					<edgeMap>
					<xCoord>376</xCoord>
					<yCoord>305</yCoord>
					</edgeMap>
					<edgeMap>
					<xCoord>377</xCoord>
					<yCoord>304</yCoord>
					</edgeMap>
					<edgeMap>
					<xCoord>376</xCoord>
					<yCoord>303</yCoord>
					</edgeMap>
					<edgeMap>
					<xCoord>376</xCoord>
					<yCoord>302</yCoord>
					</edgeMap>
					<edgeMap>
					<xCoord>375</xCoord>
					<yCoord>302</yCoord>
					</edgeMap>
					<edgeMap>
					<xCoord>376</xCoord>
					<yCoord>301</yCoord>
					</edgeMap>
					<edgeMap>
					<xCoord>376</xCoord>
					<yCoord>300</yCoord>
					</edgeMap>
					<edgeMap>
					<xCoord>376</xCoord>
					<yCoord>299</yCoord>
					</edgeMap>
				</roi>
				<roi>
					<imageZposition>-237.0</imageZposition>
					<imageSOP_UID>1.3.6.1.4.1.14519.5.2.1.6279.6001.873189850685438125322026051221</imageSOP_UID>
					<inclusion>TRUE</inclusion>
					<edgeMap>
					<xCoord>384</xCoord>
					<yCoord>294</yCoord>
					</edgeMap>
					<edgeMap>
					<xCoord>385</xCoord>
					<yCoord>294</yCoord>
					</edgeMap>
					<edgeMap>
					<xCoord>386</xCoord>
					<yCoord>295</yCoord>
					</edgeMap>
					<edgeMap>
					<xCoord>387</xCoord>
					<yCoord>295</yCoord>
					</edgeMap>
					<edgeMap>
					<xCoord>388</xCoord>
					<yCoord>296</yCoord>
					</edgeMap>
					<edgeMap>
					<xCoord>389</xCoord>
					<yCoord>296</yCoord>
					</edgeMap>
					<edgeMap>
					<xCoord>390</xCoord>
					<yCoord>297</yCoord>
					</edgeMap>
					<edgeMap>
					<xCoord>391</xCoord>
					<yCoord>297</yCoord>
					</edgeMap>
					<edgeMap>
					<xCoord>392</xCoord>
					<yCoord>298</yCoord>
					</edgeMap>
					<edgeMap>
					<xCoord>392</xCoord>
					<yCoord>299</yCoord>
					</edgeMap>
					<edgeMap>
					<xCoord>392</xCoord>
					<yCoord>300</yCoord>
					</edgeMap>
					<edgeMap>
					<xCoord>392</xCoord>
					<yCoord>301</yCoord>
					</edgeMap>
					<edgeMap>
					<xCoord>392</xCoord>
					<yCoord>302</yCoord>
					</edgeMap>
					<edgeMap>
					<xCoord>391</xCoord>
					<yCoord>303</yCoord>
					</edgeMap>
					<edgeMap>
					<xCoord>391</xCoord>
					<yCoord>304</yCoord>
					</edgeMap>
					<edgeMap>
					<xCoord>391</xCoord>
					<yCoord>305</yCoord>
					</edgeMap>
					<edgeMap>
					<xCoord>391</xCoord>
					<yCoord>306</yCoord>
					</edgeMap>
					<edgeMap>
					<xCoord>390</xCoord>
					<yCoord>307</yCoord>
					</edgeMap>
					<edgeMap>
					<xCoord>390</xCoord>
					<yCoord>308</yCoord>
					</edgeMap>
					<edgeMap>
					<xCoord>389</xCoord>
					<yCoord>309</yCoord>
					</edgeMap>
					<edgeMap>
					<xCoord>389</xCoord>
					<yCoord>310</yCoord>
					</edgeMap>
					<edgeMap>
					<xCoord>388</xCoord>
					<yCoord>310</yCoord>
					</edgeMap>
					<edgeMap>
					<xCoord>387</xCoord>
					<yCoord>309</yCoord>
					</edgeMap>
					<edgeMap>
					<xCoord>386</xCoord>
					<yCoord>308</yCoord>
					</edgeMap>
					<edgeMap>
					<xCoord>386</xCoord>
					<yCoord>309</yCoord>
					</edgeMap>
					<edgeMap>
					<xCoord>386</xCoord>
					<yCoord>310</yCoord>
					</edgeMap>
					<edgeMap>
					<xCoord>386</xCoord>
					<yCoord>311</yCoord>
					</edgeMap>
					<edgeMap>
					<xCoord>386</xCoord>
					<yCoord>312</yCoord>
					</edgeMap>
					<edgeMap>
					<xCoord>386</xCoord>
					<yCoord>313</yCoord>
					</edgeMap>
					<edgeMap>
					<xCoord>386</xCoord>
					<yCoord>314</yCoord>
					</edgeMap>
					<edgeMap>
					<xCoord>385</xCoord>
					<yCoord>313</yCoord>
					</edgeMap>
					<edgeMap>
					<xCoord>385</xCoord>
					<yCoord>312</yCoord>
					</edgeMap>
					<edgeMap>
					<xCoord>385</xCoord>
					<yCoord>311</yCoord>
					</edgeMap>
					<edgeMap>
					<xCoord>384</xCoord>
					<yCoord>310</yCoord>
					</edgeMap>
					<edgeMap>
					<xCoord>383</xCoord>
					<yCoord>309</yCoord>
					</edgeMap>
					<edgeMap>
					<xCoord>383</xCoord>
					<yCoord>310</yCoord>
					</edgeMap>
					<edgeMap>
					<xCoord>383</xCoord>
					<yCoord>311</yCoord>
					</edgeMap>
					<edgeMap>
					<xCoord>383</xCoord>
					<yCoord>312</yCoord>
					</edgeMap>
					<edgeMap>
					<xCoord>383</xCoord>
					<yCoord>313</yCoord>
					</edgeMap>
					<edgeMap>
					<xCoord>383</xCoord>
					<yCoord>314</yCoord>
					</edgeMap>
					<edgeMap>
					<xCoord>383</xCoord>
					<yCoord>315</yCoord>
					</edgeMap>
					<edgeMap>
					<xCoord>383</xCoord>
					<yCoord>316</yCoord>
					</edgeMap>
					<edgeMap>
					<xCoord>383</xCoord>
					<yCoord>317</yCoord>
					</edgeMap>
					<edgeMap>
					<xCoord>383</xCoord>
					<yCoord>318</yCoord>
					</edgeMap>
					<edgeMap>
					<xCoord>382</xCoord>
					<yCoord>319</yCoord>
					</edgeMap>
					<edgeMap>
					<xCoord>382</xCoord>
					<yCoord>320</yCoord>
					</edgeMap>
					<edgeMap>
					<xCoord>381</xCoord>
					<yCoord>319</yCoord>
					</edgeMap>
					<edgeMap>
					<xCoord>381</xCoord>
					<yCoord>318</yCoord>
					</edgeMap>
					<edgeMap>
					<xCoord>381</xCoord>
					<yCoord>317</yCoord>
					</edgeMap>
					<edgeMap>
					<xCoord>380</xCoord>
					<yCoord>316</yCoord>
					</edgeMap>
					<edgeMap>
					<xCoord>380</xCoord>
					<yCoord>315</yCoord>
					</edgeMap>
					<edgeMap>
					<xCoord>380</xCoord>
					<yCoord>314</yCoord>
					</edgeMap>
					<edgeMap>
					<xCoord>380</xCoord>
					<yCoord>313</yCoord>
					</edgeMap>
					<edgeMap>
					<xCoord>380</xCoord>
					<yCoord>312</yCoord>
					</edgeMap>
					<edgeMap>
					<xCoord>380</xCoord>
					<yCoord>311</yCoord>
					</edgeMap>
					<edgeMap>
					<xCoord>380</xCoord>
					<yCoord>310</yCoord>
					</edgeMap>
					<edgeMap>
					<xCoord>380</xCoord>
					<yCoord>309</yCoord>
					</edgeMap>
					<edgeMap>
					<xCoord>379</xCoord>
					<yCoord>310</yCoord>
					</edgeMap>
					<edgeMap>
					<xCoord>379</xCoord>
					<yCoord>311</yCoord>
					</edgeMap>
					<edgeMap>
					<xCoord>378</xCoord>
					<yCoord>312</yCoord>
					</edgeMap>
					<edgeMap>
					<xCoord>378</xCoord>
					<yCoord>313</yCoord>
					</edgeMap>
					<edgeMap>
					<xCoord>378</xCoord>
					<yCoord>314</yCoord>
					</edgeMap>
					<edgeMap>
					<xCoord>378</xCoord>
					<yCoord>315</yCoord>
					</edgeMap>
					<edgeMap>
					<xCoord>378</xCoord>
					<yCoord>311</yCoord>
					</edgeMap>
					<edgeMap>
					<xCoord>378</xCoord>
					<yCoord>310</yCoord>
					</edgeMap>
					<edgeMap>
					<xCoord>378</xCoord>
					<yCoord>309</yCoord>
					</edgeMap>
					<edgeMap>
					<xCoord>377</xCoord>
					<yCoord>308</yCoord>
					</edgeMap>
					<edgeMap>
					<xCoord>376</xCoord>
					<yCoord>308</yCoord>
					</edgeMap>
					<edgeMap>
					<xCoord>377</xCoord>
					<yCoord>309</yCoord>
					</edgeMap>
					<edgeMap>
					<xCoord>376</xCoord>
					<yCoord>307</yCoord>
					</edgeMap>
					<edgeMap>
					<xCoord>375</xCoord>
					<yCoord>306</yCoord>
					</edgeMap>
					<edgeMap>
					<xCoord>375</xCoord>
					<yCoord>305</yCoord>
					</edgeMap>
					<edgeMap>
					<xCoord>375</xCoord>
					<yCoord>304</yCoord>
					</edgeMap>
					<edgeMap>
					<xCoord>376</xCoord>
					<yCoord>304</yCoord>
					</edgeMap>
					<edgeMap>
					<xCoord>377</xCoord>
					<yCoord>303</yCoord>
					</edgeMap>
					<edgeMap>
					<xCoord>377</xCoord>
					<yCoord>302</yCoord>
					</edgeMap>
					<edgeMap>
					<xCoord>376</xCoord>
					<yCoord>301</yCoord>
					</edgeMap>
					<edgeMap>
					<xCoord>376</xCoord>
					<yCoord>300</yCoord>
					</edgeMap>
					<edgeMap>
					<xCoord>376</xCoord>
					<yCoord>299</yCoord>
					</edgeMap>
					<edgeMap>
					<xCoord>376</xCoord>
					<yCoord>298</yCoord>
					</edgeMap>
					<edgeMap>
					<xCoord>376</xCoord>
					<yCoord>297</yCoord>
					</edgeMap>
					<edgeMap>
					<xCoord>377</xCoord>
					<yCoord>297</yCoord>
					</edgeMap>
					<edgeMap>
					<xCoord>378</xCoord>
					<yCoord>298</yCoord>
					</edgeMap>
					<edgeMap>
					<xCoord>379</xCoord>
					<yCoord>297</yCoord>
					</edgeMap>
					<edgeMap>
					<xCoord>379</xCoord>
					<yCoord>296</yCoord>
					</edgeMap>
					<edgeMap>
					<xCoord>380</xCoord>
					<yCoord>296</yCoord>
					</edgeMap>
					<edgeMap>
					<xCoord>381</xCoord>
					<yCoord>295</yCoord>
					</edgeMap>
					<edgeMap>
					<xCoord>382</xCoord>
					<yCoord>295</yCoord>
					</edgeMap>
					<edgeMap>
					<xCoord>383</xCoord>
					<yCoord>294</yCoord>
					</edgeMap>
					<edgeMap>
					<xCoord>384</xCoord>
					<yCoord>294</yCoord>
					</edgeMap>
				</roi>
				<roi>
					<imageZposition>-239.5</imageZposition>
					<imageSOP_UID>1.3.6.1.4.1.14519.5.2.1.6279.6001.152236627133416050174241337247</imageSOP_UID>
					<inclusion>TRUE</inclusion>
					<edgeMap>
					<xCoord>380</xCoord>
					<yCoord>296</yCoord>
					</edgeMap>
					<edgeMap>
					<xCoord>381</xCoord>
					<yCoord>296</yCoord>
					</edgeMap>
					<edgeMap>
					<xCoord>382</xCoord>
					<yCoord>296</yCoord>
					</edgeMap>
					<edgeMap>
					<xCoord>383</xCoord>
					<yCoord>296</yCoord>
					</edgeMap>
					<edgeMap>
					<xCoord>384</xCoord>
					<yCoord>296</yCoord>
					</edgeMap>
					<edgeMap>
					<xCoord>385</xCoord>
					<yCoord>296</yCoord>
					</edgeMap>
					<edgeMap>
					<xCoord>386</xCoord>
					<yCoord>296</yCoord>
					</edgeMap>
					<edgeMap>
					<xCoord>387</xCoord>
					<yCoord>297</yCoord>
					</edgeMap>
					<edgeMap>
					<xCoord>388</xCoord>
					<yCoord>297</yCoord>
					</edgeMap>
					<edgeMap>
					<xCoord>389</xCoord>
					<yCoord>296</yCoord>
					</edgeMap>
					<edgeMap>
					<xCoord>390</xCoord>
					<yCoord>297</yCoord>
					</edgeMap>
					<edgeMap>
					<xCoord>391</xCoord>
					<yCoord>297</yCoord>
					</edgeMap>
					<edgeMap>
					<xCoord>391</xCoord>
					<yCoord>298</yCoord>
					</edgeMap>
					<edgeMap>
					<xCoord>391</xCoord>
					<yCoord>299</yCoord>
					</edgeMap>
					<edgeMap>
					<xCoord>391</xCoord>
					<yCoord>300</yCoord>
					</edgeMap>
					<edgeMap>
					<xCoord>392</xCoord>
					<yCoord>301</yCoord>
					</edgeMap>
					<edgeMap>
					<xCoord>392</xCoord>
					<yCoord>302</yCoord>
					</edgeMap>
					<edgeMap>
					<xCoord>393</xCoord>
					<yCoord>303</yCoord>
					</edgeMap>
					<edgeMap>
					<xCoord>393</xCoord>
					<yCoord>304</yCoord>
					</edgeMap>
					<edgeMap>
					<xCoord>392</xCoord>
					<yCoord>305</yCoord>
					</edgeMap>
					<edgeMap>
					<xCoord>391</xCoord>
					<yCoord>306</yCoord>
					</edgeMap>
					<edgeMap>
					<xCoord>391</xCoord>
					<yCoord>307</yCoord>
					</edgeMap>
					<edgeMap>
					<xCoord>390</xCoord>
					<yCoord>308</yCoord>
					</edgeMap>
					<edgeMap>
					<xCoord>390</xCoord>
					<yCoord>309</yCoord>
					</edgeMap>
					<edgeMap>
					<xCoord>390</xCoord>
					<yCoord>310</yCoord>
					</edgeMap>
					<edgeMap>
					<xCoord>391</xCoord>
					<yCoord>311</yCoord>
					</edgeMap>
					<edgeMap>
					<xCoord>390</xCoord>
					<yCoord>312</yCoord>
					</edgeMap>
					<edgeMap>
					<xCoord>389</xCoord>
					<yCoord>311</yCoord>
					</edgeMap>
					<edgeMap>
					<xCoord>388</xCoord>
					<yCoord>310</yCoord>
					</edgeMap>
					<edgeMap>
					<xCoord>387</xCoord>
					<yCoord>309</yCoord>
					</edgeMap>
					<edgeMap>
					<xCoord>386</xCoord>
					<yCoord>308</yCoord>
					</edgeMap>
					<edgeMap>
					<xCoord>386</xCoord>
					<yCoord>309</yCoord>
					</edgeMap>
					<edgeMap>
					<xCoord>386</xCoord>
					<yCoord>310</yCoord>
					</edgeMap>
					<edgeMap>
					<xCoord>386</xCoord>
					<yCoord>311</yCoord>
					</edgeMap>
					<edgeMap>
					<xCoord>387</xCoord>
					<yCoord>311</yCoord>
					</edgeMap>
					<edgeMap>
					<xCoord>387</xCoord>
					<yCoord>312</yCoord>
					</edgeMap>
					<edgeMap>
					<xCoord>387</xCoord>
					<yCoord>313</yCoord>
					</edgeMap>
					<edgeMap>
					<xCoord>387</xCoord>
					<yCoord>314</yCoord>
					</edgeMap>
					<edgeMap>
					<xCoord>387</xCoord>
					<yCoord>315</yCoord>
					</edgeMap>
					<edgeMap>
					<xCoord>386</xCoord>
					<yCoord>316</yCoord>
					</edgeMap>
					<edgeMap>
					<xCoord>385</xCoord>
					<yCoord>316</yCoord>
					</edgeMap>
					<edgeMap>
					<xCoord>384</xCoord>
					<yCoord>315</yCoord>
					</edgeMap>
					<edgeMap>
					<xCoord>384</xCoord>
					<yCoord>314</yCoord>
					</edgeMap>
					<edgeMap>
					<xCoord>383</xCoord>
					<yCoord>313</yCoord>
					</edgeMap>
					<edgeMap>
					<xCoord>383</xCoord>
					<yCoord>312</yCoord>
					</edgeMap>
					<edgeMap>
					<xCoord>383</xCoord>
					<yCoord>311</yCoord>
					</edgeMap>
					<edgeMap>
					<xCoord>383</xCoord>
					<yCoord>310</yCoord>
					</edgeMap>
					<edgeMap>
					<xCoord>382</xCoord>
					<yCoord>310</yCoord>
					</edgeMap>
					<edgeMap>
					<xCoord>381</xCoord>
					<yCoord>310</yCoord>
					</edgeMap>
					<edgeMap>
					<xCoord>380</xCoord>
					<yCoord>310</yCoord>
					</edgeMap>
					<edgeMap>
					<xCoord>380</xCoord>
					<yCoord>311</yCoord>
					</edgeMap>
					<edgeMap>
					<xCoord>379</xCoord>
					<yCoord>312</yCoord>
					</edgeMap>
					<edgeMap>
					<xCoord>378</xCoord>
					<yCoord>313</yCoord>
					</edgeMap>
					<edgeMap>
					<xCoord>378</xCoord>
					<yCoord>314</yCoord>
					</edgeMap>
					<edgeMap>
					<xCoord>377</xCoord>
					<yCoord>313</yCoord>
					</edgeMap>
					<edgeMap>
					<xCoord>376</xCoord>
					<yCoord>313</yCoord>
					</edgeMap>
					<edgeMap>
					<xCoord>377</xCoord>
					<yCoord>312</yCoord>
					</edgeMap>
					<edgeMap>
					<xCoord>377</xCoord>
					<yCoord>311</yCoord>
					</edgeMap>
					<edgeMap>
					<xCoord>378</xCoord>
					<yCoord>310</yCoord>
					</edgeMap>
					<edgeMap>
					<xCoord>378</xCoord>
					<yCoord>309</yCoord>
					</edgeMap>
					<edgeMap>
					<xCoord>378</xCoord>
					<yCoord>308</yCoord>
					</edgeMap>
					<edgeMap>
					<xCoord>377</xCoord>
					<yCoord>307</yCoord>
					</edgeMap>
					<edgeMap>
					<xCoord>376</xCoord>
					<yCoord>307</yCoord>
					</edgeMap>
					<edgeMap>
					<xCoord>375</xCoord>
					<yCoord>306</yCoord>
					</edgeMap>
					<edgeMap>
					<xCoord>374</xCoord>
					<yCoord>305</yCoord>
					</edgeMap>
					<edgeMap>
					<xCoord>374</xCoord>
					<yCoord>304</yCoord>
					</edgeMap>
					<edgeMap>
					<xCoord>373</xCoord>
					<yCoord>303</yCoord>
					</edgeMap>
					<edgeMap>
					<xCoord>374</xCoord>
					<yCoord>303</yCoord>
					</edgeMap>
					<edgeMap>
					<xCoord>375</xCoord>
					<yCoord>303</yCoord>
					</edgeMap>
					<edgeMap>
					<xCoord>376</xCoord>
					<yCoord>303</yCoord>
					</edgeMap>
					<edgeMap>
					<xCoord>377</xCoord>
					<yCoord>303</yCoord>
					</edgeMap>
					<edgeMap>
					<xCoord>377</xCoord>
					<yCoord>302</yCoord>
					</edgeMap>
					<edgeMap>
					<xCoord>377</xCoord>
					<yCoord>301</yCoord>
					</edgeMap>
					<edgeMap>
					<xCoord>376</xCoord>
					<yCoord>300</yCoord>
					</edgeMap>
					<edgeMap>
					<xCoord>376</xCoord>
					<yCoord>299</yCoord>
					</edgeMap>
					<edgeMap>
					<xCoord>376</xCoord>
					<yCoord>298</yCoord>
					</edgeMap>
					<edgeMap>
					<xCoord>377</xCoord>
					<yCoord>297</yCoord>
					</edgeMap>
					<edgeMap>
					<xCoord>378</xCoord>
					<yCoord>297</yCoord>
					</edgeMap>
					<edgeMap>
					<xCoord>379</xCoord>
					<yCoord>296</yCoord>
					</edgeMap>
					<edgeMap>
					<xCoord>380</xCoord>
					<yCoord>296</yCoord>
					</edgeMap>
				</roi>
				<roi>
					<imageZposition>-242.0</imageZposition>
					<imageSOP_UID>1.3.6.1.4.1.14519.5.2.1.6279.6001.281147915473182016495915671097</imageSOP_UID>
					<inclusion>TRUE</inclusion>
					<edgeMap>
					<xCoord>380</xCoord>
					<yCoord>295</yCoord>
					</edgeMap>
					<edgeMap>
					<xCoord>381</xCoord>
					<yCoord>296</yCoord>
					</edgeMap>
					<edgeMap>
					<xCoord>382</xCoord>
					<yCoord>297</yCoord>
					</edgeMap>
					<edgeMap>
					<xCoord>383</xCoord>
					<yCoord>297</yCoord>
					</edgeMap>
					<edgeMap>
					<xCoord>384</xCoord>
					<yCoord>297</yCoord>
					</edgeMap>
					<edgeMap>
					<xCoord>385</xCoord>
					<yCoord>298</yCoord>
					</edgeMap>
					<edgeMap>
					<xCoord>386</xCoord>
					<yCoord>299</yCoord>
					</edgeMap>
					<edgeMap>
					<xCoord>387</xCoord>
					<yCoord>299</yCoord>
					</edgeMap>
					<edgeMap>
					<xCoord>387</xCoord>
					<yCoord>300</yCoord>
					</edgeMap>
					<edgeMap>
					<xCoord>387</xCoord>
					<yCoord>301</yCoord>
					</edgeMap>
					<edgeMap>
					<xCoord>388</xCoord>
					<yCoord>301</yCoord>
					</edgeMap>
					<edgeMap>
					<xCoord>389</xCoord>
					<yCoord>301</yCoord>
					</edgeMap>
					<edgeMap>
					<xCoord>390</xCoord>
					<yCoord>300</yCoord>
					</edgeMap>
					<edgeMap>
					<xCoord>391</xCoord>
					<yCoord>301</yCoord>
					</edgeMap>
					<edgeMap>
					<xCoord>392</xCoord>
					<yCoord>301</yCoord>
					</edgeMap>
					<edgeMap>
					<xCoord>393</xCoord>
					<yCoord>302</yCoord>
					</edgeMap>
					<edgeMap>
					<xCoord>393</xCoord>
					<yCoord>303</yCoord>
					</edgeMap>
					<edgeMap>
					<xCoord>392</xCoord>
					<yCoord>304</yCoord>
					</edgeMap>
					<edgeMap>
					<xCoord>393</xCoord>
					<yCoord>305</yCoord>
					</edgeMap>
					<edgeMap>
					<xCoord>393</xCoord>
					<yCoord>306</yCoord>
					</edgeMap>
					<edgeMap>
					<xCoord>392</xCoord>
					<yCoord>306</yCoord>
					</edgeMap>
					<edgeMap>
					<xCoord>391</xCoord>
					<yCoord>306</yCoord>
					</edgeMap>
					<edgeMap>
					<xCoord>390</xCoord>
					<yCoord>306</yCoord>
					</edgeMap>
					<edgeMap>
					<xCoord>389</xCoord>
					<yCoord>306</yCoord>
					</edgeMap>
					<edgeMap>
					<xCoord>388</xCoord>
					<yCoord>307</yCoord>
					</edgeMap>
					<edgeMap>
					<xCoord>387</xCoord>
					<yCoord>307</yCoord>
					</edgeMap>
					<edgeMap>
					<xCoord>386</xCoord>
					<yCoord>308</yCoord>
					</edgeMap>
					<edgeMap>
					<xCoord>385</xCoord>
					<yCoord>309</yCoord>
					</edgeMap>
					<edgeMap>
					<xCoord>384</xCoord>
					<yCoord>308</yCoord>
					</edgeMap>
					<edgeMap>
					<xCoord>383</xCoord>
					<yCoord>307</yCoord>
					</edgeMap>
					<edgeMap>
					<xCoord>382</xCoord>
					<yCoord>306</yCoord>
					</edgeMap>
					<edgeMap>
					<xCoord>381</xCoord>
					<yCoord>306</yCoord>
					</edgeMap>
					<edgeMap>
					<xCoord>381</xCoord>
					<yCoord>305</yCoord>
					</edgeMap>
					<edgeMap>
					<xCoord>380</xCoord>
					<yCoord>305</yCoord>
					</edgeMap>
					<edgeMap>
					<xCoord>379</xCoord>
					<yCoord>306</yCoord>
					</edgeMap>
					<edgeMap>
					<xCoord>378</xCoord>
					<yCoord>305</yCoord>
					</edgeMap>
					<edgeMap>
					<xCoord>378</xCoord>
					<yCoord>304</yCoord>
					</edgeMap>
					<edgeMap>
					<xCoord>378</xCoord>
					<yCoord>303</yCoord>
					</edgeMap>
					<edgeMap>
					<xCoord>378</xCoord>
					<yCoord>302</yCoord>
					</edgeMap>
					<edgeMap>
					<xCoord>378</xCoord>
					<yCoord>301</yCoord>
					</edgeMap>
					<edgeMap>
					<xCoord>378</xCoord>
					<yCoord>300</yCoord>
					</edgeMap>
					<edgeMap>
					<xCoord>377</xCoord>
					<yCoord>299</yCoord>
					</edgeMap>
					<edgeMap>
					<xCoord>378</xCoord>
					<yCoord>298</yCoord>
					</edgeMap>
					<edgeMap>
					<xCoord>379</xCoord>
					<yCoord>297</yCoord>
					</edgeMap>
					<edgeMap>
					<xCoord>380</xCoord>
					<yCoord>296</yCoord>
					</edgeMap>
					<edgeMap>
					<xCoord>380</xCoord>
					<yCoord>295</yCoord>
					</edgeMap>
				</roi>
			</unblindedReadNodule>
			<unblindedReadNodule>
				<noduleID>1</noduleID>
				<roi>
					<imageZposition>-124.5</imageZposition>
					<imageSOP_UID>1.3.6.1.4.1.14519.5.2.1.6279.6001.241051416467631006465263297819</imageSOP_UID>
					<inclusion>TRUE</inclusion>
					<edgeMap>
					<xCoord>116</xCoord>
					<yCoord>242</yCoord>
					</edgeMap>
				</roi>
			</unblindedReadNodule>
			<unblindedReadNodule>
				<noduleID>2</noduleID>
				<roi>
					<imageZposition>-199.5</imageZposition>
					<imageSOP_UID>1.3.6.1.4.1.14519.5.2.1.6279.6001.208553632299441091745715665169</imageSOP_UID>
					<inclusion>TRUE</inclusion>
					<edgeMap>
					<xCoord>388</xCoord>
					<yCoord>352</yCoord>
					</edgeMap>
				</roi>
			</unblindedReadNodule>
			<nonNodule>
				<nonNoduleID>3</nonNoduleID>
				<imageZposition>-82.0</imageZposition>
				<imageSOP_UID>1.3.6.1.4.1.14519.5.2.1.6279.6001.323711512103193569746580030389</imageSOP_UID>
				<locus>
					<xCoord>194</xCoord>
					<yCoord>330</yCoord>
				</locus>
			</nonNodule>
			<nonNodule>
				<nonNoduleID>4</nonNoduleID>
				<imageZposition>-122.0</imageZposition>
				<imageSOP_UID>1.3.6.1.4.1.14519.5.2.1.6279.6001.728318119561182492878899657963</imageSOP_UID>
				<locus>
					<xCoord>212</xCoord>
					<yCoord>252</yCoord>
				</locus>
			</nonNodule>
			<nonNodule>
				<nonNoduleID>5</nonNoduleID>
				<imageZposition>-164.5</imageZposition>
				<imageSOP_UID>1.3.6.1.4.1.14519.5.2.1.6279.6001.154601627865073601008664107124</imageSOP_UID>
				<locus>
					<xCoord>160</xCoord>
					<yCoord>193</yCoord>
				</locus>
			</nonNodule>
			<nonNodule>
				<nonNoduleID>6</nonNoduleID>
				<imageZposition>-172.0</imageZposition>
				<imageSOP_UID>1.3.6.1.4.1.14519.5.2.1.6279.6001.166517205212657829790215845665</imageSOP_UID>
				<locus>
					<xCoord>133</xCoord>
					<yCoord>272</yCoord>
				</locus>
			</nonNodule>
			<nonNodule>
				<nonNoduleID>7</nonNoduleID>
				<imageZposition>-182.0</imageZposition>
				<imageSOP_UID>1.3.6.1.4.1.14519.5.2.1.6279.6001.508504059069196817050400882255</imageSOP_UID>
				<locus>
					<xCoord>131</xCoord>
					<yCoord>260</yCoord>
				</locus>
			</nonNodule>
			<nonNodule>
				<nonNoduleID>8</nonNoduleID>
				<imageZposition>-187.0</imageZposition>
				<imageSOP_UID>1.3.6.1.4.1.14519.5.2.1.6279.6001.131627543966589849000621983829</imageSOP_UID>
				<locus>
					<xCoord>186</xCoord>
					<yCoord>189</yCoord>
				</locus>
			</nonNodule>
			<nonNodule>
				<nonNoduleID>9</nonNoduleID>
				<imageZposition>-224.5</imageZposition>
				<imageSOP_UID>1.3.6.1.4.1.14519.5.2.1.6279.6001.322108030147622026994910682907</imageSOP_UID>
				<locus>
					<xCoord>185</xCoord>
					<yCoord>269</yCoord>
				</locus>
			</nonNodule>
			<nonNodule>
				<nonNoduleID>10</nonNoduleID>
				<imageZposition>-72.0</imageZposition>
				<imageSOP_UID>1.3.6.1.4.1.14519.5.2.1.6279.6001.210958090083929539636295873632</imageSOP_UID>
				<locus>
					<xCoord>312</xCoord>
					<yCoord>277</yCoord>
				</locus>
			</nonNodule>
			<nonNodule>
				<nonNoduleID>11</nonNoduleID>
				<imageZposition>-72.0</imageZposition>
				<imageSOP_UID>1.3.6.1.4.1.14519.5.2.1.6279.6001.210958090083929539636295873632</imageSOP_UID>
				<locus>
					<xCoord>192</xCoord>
					<yCoord>287</yCoord>
				</locus>
			</nonNodule>
			<nonNodule>
				<nonNoduleID>12</nonNoduleID>
				<imageZposition>-197.0</imageZposition>
				<imageSOP_UID>1.3.6.1.4.1.14519.5.2.1.6279.6001.233248557838826914503063107505</imageSOP_UID>
				<locus>
					<xCoord>155</xCoord>
					<yCoord>293</yCoord>
				</locus>
			</nonNodule>
			<nonNodule>
				<nonNoduleID>13</nonNoduleID>
				<imageZposition>-209.5</imageZposition>
				<imageSOP_UID>1.3.6.1.4.1.14519.5.2.1.6279.6001.530902669350184456102514665979</imageSOP_UID>
				<locus>
					<xCoord>338</xCoord>
					<yCoord>155</yCoord>
				</locus>
			</nonNodule>
	</readingSession>
</LidcReadMessage>
